# Supplementary material for: A new benchmark illustrates that integration of geometric constraints inferred from enzyme reaction chemistry can increase enzyme active site modeling accuracy
Source: PLoS One. 2019 Apr 4;14(4):e0214126. doi: 10.1371/journal.pone.0214126 (PMC6448891; doi:10.1371/journal.pone.0214126)
Supplement: S1 Files — (GZ) [file pone.0214126.s008.gz › benchmark-lite/templates/3ia2/1a88.pdb]

HEADER    HALOPEROXIDASE                          03-APR-98   1A88              
TITLE     CHLOROPEROXIDASE L                                                    
COMPND    MOL_ID: 1;                                                            
COMPND   2 MOLECULE: CHLOROPEROXIDASE L;                                        
COMPND   3 CHAIN: A, B, C;                                                      
COMPND   4 SYNONYM: BROMOPEROXIDASE L, HALOPEROXIDASE L;                        
COMPND   5 EC: 1.11.1.10;                                                       
COMPND   6 ENGINEERED: YES                                                      
SOURCE    MOL_ID: 1;                                                            
SOURCE   2 ORGANISM_SCIENTIFIC: STREPTOMYCES LIVIDANS;                          
SOURCE   3 ORGANISM_TAXID: 1916;                                                
SOURCE   4 STRAIN: TK64;                                                        
SOURCE   5 GENE: CPO-L;                                                         
SOURCE   6 EXPRESSION_SYSTEM: STREPTOMYCES AUREOFACIENS;                        
SOURCE   7 EXPRESSION_SYSTEM_TAXID: 1894;                                       
SOURCE   8 EXPRESSION_SYSTEM_STRAIN: TUE24-88;                                  
SOURCE   9 EXPRESSION_SYSTEM_VECTOR_TYPE: PLASMID;                              
SOURCE  10 EXPRESSION_SYSTEM_PLASMID: PRB882;                                   
SOURCE  11 EXPRESSION_SYSTEM_GENE: CPO-L                                        
KEYWDS    HALOPEROXIDASE, OXIDOREDUCTASE                                        
EXPDTA    X-RAY DIFFRACTION                                                     
AUTHOR    B.HOFMANN,S.TOELZER,I.PELLETIER,J.ALTENBUCHNER,K.-H.VAN PEE,          
AUTHOR   2 H.-J.HECHT                                                           
REVDAT   3   24-FEB-09 1A88    1       VERSN                                    
REVDAT   2   01-APR-03 1A88    1       JRNL                                     
REVDAT   1   14-OCT-98 1A88    0                                                
JRNL        AUTH   B.HOFMANN,S.TOLZER,I.PELLETIER,J.ALTENBUCHNER,               
JRNL        AUTH 2 K.H.VAN PEE,H.J.HECHT                                        
JRNL        TITL   STRUCTURAL INVESTIGATION OF THE COFACTOR-FREE                
JRNL        TITL 2 CHLOROPEROXIDASES.                                           
JRNL        REF    J.MOL.BIOL.                   V. 279   889 1998              
JRNL        REFN                   ISSN 0022-2836                               
JRNL        PMID   9642069                                                      
JRNL        DOI    10.1006/JMBI.1998.1802                                       
REMARK   1                                                                      
REMARK   2                                                                      
REMARK   2 RESOLUTION.    1.90 ANGSTROMS.                                       
REMARK   3                                                                      
REMARK   3 REFINEMENT.                                                          
REMARK   3   PROGRAM     : REFMAC                                               
REMARK   3   AUTHORS     : MURSHUDOV,VAGIN,DODSON                               
REMARK   3                                                                      
REMARK   3  DATA USED IN REFINEMENT.                                            
REMARK   3   RESOLUTION RANGE HIGH (ANGSTROMS) : 1.90                           
REMARK   3   RESOLUTION RANGE LOW  (ANGSTROMS) : 130.00                         
REMARK   3   DATA CUTOFF            (SIGMA(F)) : 0.000                          
REMARK   3   COMPLETENESS FOR RANGE        (%) : 84.7                           
REMARK   3   NUMBER OF REFLECTIONS             : 65934                          
REMARK   3                                                                      
REMARK   3  FIT TO DATA USED IN REFINEMENT.                                     
REMARK   3   CROSS-VALIDATION METHOD          : THROUGHOUT                      
REMARK   3   FREE R VALUE TEST SET SELECTION  : RANDOM                          
REMARK   3   R VALUE     (WORKING + TEST SET) : 0.160                           
REMARK   3   R VALUE            (WORKING SET) : 0.160                           
REMARK   3   FREE R VALUE                     : 0.193                           
REMARK   3   FREE R VALUE TEST SET SIZE   (%) : 5.000                           
REMARK   3   FREE R VALUE TEST SET COUNT      : 3325                            
REMARK   3                                                                      
REMARK   3  NUMBER OF NON-HYDROGEN ATOMS USED IN REFINEMENT.                    
REMARK   3   PROTEIN ATOMS            : 6315                                    
REMARK   3   NUCLEIC ACID ATOMS       : 0                                       
REMARK   3   HETEROGEN ATOMS          : 0                                       
REMARK   3   SOLVENT ATOMS            : 507                                     
REMARK   3                                                                      
REMARK   3  B VALUES.                                                           
REMARK   3   FROM WILSON PLOT           (A**2) : 16.20                          
REMARK   3   MEAN B VALUE      (OVERALL, A**2) : 22.40                          
REMARK   3   OVERALL ANISOTROPIC B VALUE.                                       
REMARK   3    B11 (A**2) : NULL                                                 
REMARK   3    B22 (A**2) : NULL                                                 
REMARK   3    B33 (A**2) : NULL                                                 
REMARK   3    B12 (A**2) : NULL                                                 
REMARK   3    B13 (A**2) : NULL                                                 
REMARK   3    B23 (A**2) : NULL                                                 
REMARK   3                                                                      
REMARK   3  ESTIMATED OVERALL COORDINATE ERROR.                                 
REMARK   3   ESU BASED ON R VALUE                            (A): NULL          
REMARK   3   ESU BASED ON FREE R VALUE                       (A): NULL          
REMARK   3   ESU BASED ON MAXIMUM LIKELIHOOD                 (A): NULL          
REMARK   3   ESU FOR B VALUES BASED ON MAXIMUM LIKELIHOOD (A**2): NULL          
REMARK   3                                                                      
REMARK   3  RMS DEVIATIONS FROM IDEAL VALUES.                                   
REMARK   3   DISTANCE RESTRAINTS.                    RMS    SIGMA               
REMARK   3    BOND LENGTH                     (A) : 0.014 ; 0.020               
REMARK   3    ANGLE DISTANCE                  (A) : 0.029 ; 0.040               
REMARK   3    INTRAPLANAR 1-4 DISTANCE        (A) : 0.035 ; 0.050               
REMARK   3    H-BOND OR METAL COORDINATION    (A) : NULL  ; NULL                
REMARK   3                                                                      
REMARK   3   PLANE RESTRAINT                  (A) : 0.024 ; 0.020               
REMARK   3   CHIRAL-CENTER RESTRAINT       (A**3) : 0.135 ; 0.150               
REMARK   3                                                                      
REMARK   3   NON-BONDED CONTACT RESTRAINTS.                                     
REMARK   3    SINGLE TORSION                  (A) : 0.174 ; 0.300               
REMARK   3    MULTIPLE TORSION                (A) : 0.249 ; 0.300               
REMARK   3    H-BOND (X...Y)                  (A) : 0.118 ; 0.300               
REMARK   3    H-BOND (X-H...Y)                (A) : NULL  ; NULL                
REMARK   3                                                                      
REMARK   3   CONFORMATIONAL TORSION ANGLE RESTRAINTS.                           
REMARK   3    SPECIFIED                 (DEGREES) : 0.000 ; 15.000              
REMARK   3    PLANAR                    (DEGREES) : 3.900 ; 7.000               
REMARK   3    STAGGERED                 (DEGREES) : 16.600; 15.000              
REMARK   3    TRANSVERSE                (DEGREES) : 34.900; 20.000              
REMARK   3                                                                      
REMARK   3  ISOTROPIC THERMAL FACTOR RESTRAINTS.    RMS    SIGMA                
REMARK   3   MAIN-CHAIN BOND              (A**2) : 1.260 ; 2.000                
REMARK   3   MAIN-CHAIN ANGLE             (A**2) : 1.780 ; 3.000                
REMARK   3   SIDE-CHAIN BOND              (A**2) : 1.550 ; 2.000                
REMARK   3   SIDE-CHAIN ANGLE             (A**2) : 3.090 ; 3.000                
REMARK   3                                                                      
REMARK   3  OTHER REFINEMENT REMARKS: NULL                                      
REMARK   4                                                                      
REMARK   4 1A88 COMPLIES WITH FORMAT V. 3.15, 01-DEC-08                         
REMARK 100                                                                      
REMARK 100 THIS ENTRY HAS BEEN PROCESSED BY BNL.                                
REMARK 200                                                                      
REMARK 200 EXPERIMENTAL DETAILS                                                 
REMARK 200  EXPERIMENT TYPE                : X-RAY DIFFRACTION                  
REMARK 200  DATE OF DATA COLLECTION        : MAR-95                             
REMARK 200  TEMPERATURE           (KELVIN) : 283                                
REMARK 200  PH                             : 8.2                                
REMARK 200  NUMBER OF CRYSTALS USED        : 1                                  
REMARK 200                                                                      
REMARK 200  SYNCHROTRON              (Y/N) : Y                                  
REMARK 200  RADIATION SOURCE               : MPG/DESY, HAMBURG                  
REMARK 200  BEAMLINE                       : BW6                                
REMARK 200  X-RAY GENERATOR MODEL          : NULL                               
REMARK 200  MONOCHROMATIC OR LAUE    (M/L) : M                                  
REMARK 200  WAVELENGTH OR RANGE        (A) : 1.1                                
REMARK 200  MONOCHROMATOR                  : SI(111)                            
REMARK 200  OPTICS                         : MIRROR                             
REMARK 200                                                                      
REMARK 200  DETECTOR TYPE                  : IMAGE PLATE                        
REMARK 200  DETECTOR MANUFACTURER          : MARRESEARCH                        
REMARK 200  INTENSITY-INTEGRATION SOFTWARE : DENZO                              
REMARK 200  DATA SCALING SOFTWARE          : SCALEPACK                          
REMARK 200                                                                      
REMARK 200  NUMBER OF UNIQUE REFLECTIONS   : 65934                              
REMARK 200  RESOLUTION RANGE HIGH      (A) : 1.900                              
REMARK 200  RESOLUTION RANGE LOW       (A) : 44.200                             
REMARK 200  REJECTION CRITERIA  (SIGMA(I)) : 0.000                              
REMARK 200                                                                      
REMARK 200 OVERALL.                                                             
REMARK 200  COMPLETENESS FOR RANGE     (%) : 84.7                               
REMARK 200  DATA REDUNDANCY                : 2.000                              
REMARK 200  R MERGE                    (I) : 0.07800                            
REMARK 200  R SYM                      (I) : NULL                               
REMARK 200  <I/SIGMA(I)> FOR THE DATA SET  : 13.4000                            
REMARK 200                                                                      
REMARK 200 IN THE HIGHEST RESOLUTION SHELL.                                     
REMARK 200  HIGHEST RESOLUTION SHELL, RANGE HIGH (A) : 1.90                     
REMARK 200  HIGHEST RESOLUTION SHELL, RANGE LOW  (A) : 1.99                     
REMARK 200  COMPLETENESS FOR SHELL     (%) : 74.4                               
REMARK 200  DATA REDUNDANCY IN SHELL       : 1.50                               
REMARK 200  R MERGE FOR SHELL          (I) : 0.20500                            
REMARK 200  R SYM FOR SHELL            (I) : NULL                               
REMARK 200  <I/SIGMA(I)> FOR SHELL         : 5.200                              
REMARK 200                                                                      
REMARK 200 DIFFRACTION PROTOCOL: NULL                                           
REMARK 200 METHOD USED TO DETERMINE THE STRUCTURE: MOLECULAR REPLACEMENT        
REMARK 200 SOFTWARE USED: CCP4                                                  
REMARK 200 STARTING MODEL: PDB ENTRY 1A8Q                                       
REMARK 200                                                                      
REMARK 200 REMARK: NULL                                                         
REMARK 280                                                                      
REMARK 280 CRYSTAL                                                              
REMARK 280 SOLVENT CONTENT, VS   (%): 55.30                                     
REMARK 280 MATTHEWS COEFFICIENT, VM (ANGSTROMS**3/DA): 2.79                     
REMARK 280                                                                      
REMARK 280 CRYSTALLIZATION CONDITIONS: 2.0 M AMMONIUM SULFATE 100MM TRIS/       
REMARK 280  HCL PH 8.2                                                          
REMARK 290                                                                      
REMARK 290 CRYSTALLOGRAPHIC SYMMETRY                                            
REMARK 290 SYMMETRY OPERATORS FOR SPACE GROUP: I 4                              
REMARK 290                                                                      
REMARK 290      SYMOP   SYMMETRY                                                
REMARK 290     NNNMMM   OPERATOR                                                
REMARK 290       1555   X,Y,Z                                                   
REMARK 290       2555   -X,-Y,Z                                                 
REMARK 290       3555   -Y,X,Z                                                  
REMARK 290       4555   Y,-X,Z                                                  
REMARK 290       5555   X+1/2,Y+1/2,Z+1/2                                       
REMARK 290       6555   -X+1/2,-Y+1/2,Z+1/2                                     
REMARK 290       7555   -Y+1/2,X+1/2,Z+1/2                                      
REMARK 290       8555   Y+1/2,-X+1/2,Z+1/2                                      
REMARK 290                                                                      
REMARK 290     WHERE NNN -> OPERATOR NUMBER                                     
REMARK 290           MMM -> TRANSLATION VECTOR                                  
REMARK 290                                                                      
REMARK 290 CRYSTALLOGRAPHIC SYMMETRY TRANSFORMATIONS                            
REMARK 290 THE FOLLOWING TRANSFORMATIONS OPERATE ON THE ATOM/HETATM             
REMARK 290 RECORDS IN THIS ENTRY TO PRODUCE CRYSTALLOGRAPHICALLY                
REMARK 290 RELATED MOLECULES.                                                   
REMARK 290   SMTRY1   1  1.000000  0.000000  0.000000        0.00000            
REMARK 290   SMTRY2   1  0.000000  1.000000  0.000000        0.00000            
REMARK 290   SMTRY3   1  0.000000  0.000000  1.000000        0.00000            
REMARK 290   SMTRY1   2 -1.000000  0.000000  0.000000        0.00000            
REMARK 290   SMTRY2   2  0.000000 -1.000000  0.000000        0.00000            
REMARK 290   SMTRY3   2  0.000000  0.000000  1.000000        0.00000            
REMARK 290   SMTRY1   3  0.000000 -1.000000  0.000000        0.00000            
REMARK 290   SMTRY2   3  1.000000  0.000000  0.000000        0.00000            
REMARK 290   SMTRY3   3  0.000000  0.000000  1.000000        0.00000            
REMARK 290   SMTRY1   4  0.000000  1.000000  0.000000        0.00000            
REMARK 290   SMTRY2   4 -1.000000  0.000000  0.000000        0.00000            
REMARK 290   SMTRY3   4  0.000000  0.000000  1.000000        0.00000            
REMARK 290   SMTRY1   5  1.000000  0.000000  0.000000       88.25000            
REMARK 290   SMTRY2   5  0.000000  1.000000  0.000000       88.25000            
REMARK 290   SMTRY3   5  0.000000  0.000000  1.000000       32.00000            
REMARK 290   SMTRY1   6 -1.000000  0.000000  0.000000       88.25000            
REMARK 290   SMTRY2   6  0.000000 -1.000000  0.000000       88.25000            
REMARK 290   SMTRY3   6  0.000000  0.000000  1.000000       32.00000            
REMARK 290   SMTRY1   7  0.000000 -1.000000  0.000000       88.25000            
REMARK 290   SMTRY2   7  1.000000  0.000000  0.000000       88.25000            
REMARK 290   SMTRY3   7  0.000000  0.000000  1.000000       32.00000            
REMARK 290   SMTRY1   8  0.000000  1.000000  0.000000       88.25000            
REMARK 290   SMTRY2   8 -1.000000  0.000000  0.000000       88.25000            
REMARK 290   SMTRY3   8  0.000000  0.000000  1.000000       32.00000            
REMARK 290                                                                      
REMARK 290 REMARK: NULL                                                         
REMARK 300                                                                      
REMARK 300 BIOMOLECULE: 1                                                       
REMARK 300 SEE REMARK 350 FOR THE AUTHOR PROVIDED AND/OR PROGRAM                
REMARK 300 GENERATED ASSEMBLY INFORMATION FOR THE STRUCTURE IN                  
REMARK 300 THIS ENTRY. THE REMARK MAY ALSO PROVIDE INFORMATION ON               
REMARK 300 BURIED SURFACE AREA.                                                 
REMARK 350                                                                      
REMARK 350 COORDINATES FOR A COMPLETE MULTIMER REPRESENTING THE KNOWN           
REMARK 350 BIOLOGICALLY SIGNIFICANT OLIGOMERIZATION STATE OF THE                
REMARK 350 MOLECULE CAN BE GENERATED BY APPLYING BIOMT TRANSFORMATIONS          
REMARK 350 GIVEN BELOW.  BOTH NON-CRYSTALLOGRAPHIC AND                          
REMARK 350 CRYSTALLOGRAPHIC OPERATIONS ARE GIVEN.                               
REMARK 350                                                                      
REMARK 350 BIOMOLECULE: 1                                                       
REMARK 350 AUTHOR DETERMINED BIOLOGICAL UNIT: TRIMERIC                          
REMARK 350 SOFTWARE DETERMINED QUATERNARY STRUCTURE: TRIMERIC                   
REMARK 350 SOFTWARE USED: PISA                                                  
REMARK 350 TOTAL BURIED SURFACE AREA: 4340 ANGSTROM**2                          
REMARK 350 SURFACE AREA OF THE COMPLEX: 28040 ANGSTROM**2                       
REMARK 350 CHANGE IN SOLVENT FREE ENERGY: -22.0 KCAL/MOL                        
REMARK 350 APPLY THE FOLLOWING TO CHAINS: A, B, C                               
REMARK 350   BIOMT1   1  1.000000  0.000000  0.000000        0.00000            
REMARK 350   BIOMT2   1  0.000000  1.000000  0.000000        0.00000            
REMARK 350   BIOMT3   1  0.000000  0.000000  1.000000        0.00000            
REMARK 500                                                                      
REMARK 500 GEOMETRY AND STEREOCHEMISTRY                                         
REMARK 500 SUBTOPIC: COVALENT BOND ANGLES                                       
REMARK 500                                                                      
REMARK 500 THE STEREOCHEMICAL PARAMETERS OF THE FOLLOWING RESIDUES              
REMARK 500 HAVE VALUES WHICH DEVIATE FROM EXPECTED VALUES BY MORE               
REMARK 500 THAN 6*RMSD (M=MODEL NUMBER; RES=RESIDUE NAME; C=CHAIN               
REMARK 500 IDENTIFIER; SSEQ=SEQUENCE NUMBER; I=INSERTION CODE).                 
REMARK 500                                                                      
REMARK 500 STANDARD TABLE:                                                      
REMARK 500 FORMAT: (10X,I3,1X,A3,1X,A1,I4,A1,3(1X,A4,2X),12X,F5.1)              
REMARK 500                                                                      
REMARK 500 EXPECTED VALUES PROTEIN: ENGH AND HUBER, 1999                        
REMARK 500 EXPECTED VALUES NUCLEIC ACID: CLOWNEY ET AL 1996                     
REMARK 500                                                                      
REMARK 500  M RES CSSEQI ATM1   ATM2   ATM3                                     
REMARK 500    MET A  41   CA  -  CB  -  CG  ANGL. DEV. = -10.2 DEGREES          
REMARK 500    ARG A  88   CD  -  NE  -  CZ  ANGL. DEV. =  15.4 DEGREES          
REMARK 500    ARG A  88   NE  -  CZ  -  NH1 ANGL. DEV. =   3.8 DEGREES          
REMARK 500    ARG A 108   CD  -  NE  -  CZ  ANGL. DEV. =   9.2 DEGREES          
REMARK 500    ARG A 108   NE  -  CZ  -  NH1 ANGL. DEV. =   6.6 DEGREES          
REMARK 500    ARG A 108   NE  -  CZ  -  NH2 ANGL. DEV. =  -3.4 DEGREES          
REMARK 500    ARG A 113   NE  -  CZ  -  NH1 ANGL. DEV. =   4.7 DEGREES          
REMARK 500    ARG A 113   NE  -  CZ  -  NH2 ANGL. DEV. =  -4.0 DEGREES          
REMARK 500    ASP A 143   CB  -  CG  -  OD1 ANGL. DEV. =   5.9 DEGREES          
REMARK 500    TYR A 157   CB  -  CG  -  CD2 ANGL. DEV. =  -4.2 DEGREES          
REMARK 500    ASP A 181   CB  -  CG  -  OD2 ANGL. DEV. =  -5.8 DEGREES          
REMARK 500    ASP A 206   CB  -  CG  -  OD1 ANGL. DEV. =   5.9 DEGREES          
REMARK 500    ARG A 213   CD  -  NE  -  CZ  ANGL. DEV. =  10.1 DEGREES          
REMARK 500    ARG A 213   NE  -  CZ  -  NH1 ANGL. DEV. =   3.4 DEGREES          
REMARK 500    ARG B  19   NE  -  CZ  -  NH1 ANGL. DEV. =  -3.3 DEGREES          
REMARK 500    MET B  41   CA  -  CB  -  CG  ANGL. DEV. = -11.9 DEGREES          
REMARK 500    ARG B  56   NE  -  CZ  -  NH1 ANGL. DEV. =   4.5 DEGREES          
REMARK 500    ARG B  56   NE  -  CZ  -  NH2 ANGL. DEV. =  -3.1 DEGREES          
REMARK 500    ARG B  57   NE  -  CZ  -  NH1 ANGL. DEV. =   4.9 DEGREES          
REMARK 500    ARG B  61   NE  -  CZ  -  NH2 ANGL. DEV. =  -4.3 DEGREES          
REMARK 500    ARG B  88   CD  -  NE  -  CZ  ANGL. DEV. =  11.5 DEGREES          
REMARK 500    ARG B 153   NE  -  CZ  -  NH1 ANGL. DEV. =   4.2 DEGREES          
REMARK 500    ARG B 153   NE  -  CZ  -  NH2 ANGL. DEV. =  -3.1 DEGREES          
REMARK 500    ARG B 170   NE  -  CZ  -  NH1 ANGL. DEV. =  -4.3 DEGREES          
REMARK 500    ASP B 181   CB  -  CG  -  OD2 ANGL. DEV. =  -5.5 DEGREES          
REMARK 500    ARG C  19   NE  -  CZ  -  NH1 ANGL. DEV. =  -4.3 DEGREES          
REMARK 500    MET C  41   CA  -  CB  -  CG  ANGL. DEV. = -14.1 DEGREES          
REMARK 500    ARG C  56   NE  -  CZ  -  NH2 ANGL. DEV. =  -3.3 DEGREES          
REMARK 500    ASP C  70   OD1 -  CG  -  OD2 ANGL. DEV. = -12.3 DEGREES          
REMARK 500    ASP C  70   CB  -  CG  -  OD1 ANGL. DEV. =   7.2 DEGREES          
REMARK 500    ASP C  86   CB  -  CG  -  OD1 ANGL. DEV. =   8.4 DEGREES          
REMARK 500    ARG C 104   NE  -  CZ  -  NH1 ANGL. DEV. =   5.3 DEGREES          
REMARK 500    TYR C 105   CB  -  CG  -  CD2 ANGL. DEV. =  -4.0 DEGREES          
REMARK 500    TYR C 105   CB  -  CG  -  CD1 ANGL. DEV. =   3.7 DEGREES          
REMARK 500    ASP C 143   CB  -  CG  -  OD1 ANGL. DEV. =   5.9 DEGREES          
REMARK 500    ARG C 146   NE  -  CZ  -  NH1 ANGL. DEV. =   3.3 DEGREES          
REMARK 500    TYR C 157   CB  -  CG  -  CD2 ANGL. DEV. =  -4.2 DEGREES          
REMARK 500    ARG C 170   NE  -  CZ  -  NH2 ANGL. DEV. =   3.4 DEGREES          
REMARK 500    TYR C 196   CB  -  CG  -  CD2 ANGL. DEV. =  -4.6 DEGREES          
REMARK 500    TYR C 250   CB  -  CG  -  CD2 ANGL. DEV. =  -3.9 DEGREES          
REMARK 500                                                                      
REMARK 500 REMARK: NULL                                                         
REMARK 500                                                                      
REMARK 500 GEOMETRY AND STEREOCHEMISTRY                                         
REMARK 500 SUBTOPIC: TORSION ANGLES                                             
REMARK 500                                                                      
REMARK 500 TORSION ANGLES OUTSIDE THE EXPECTED RAMACHANDRAN REGIONS:            
REMARK 500 (M=MODEL NUMBER; RES=RESIDUE NAME; C=CHAIN IDENTIFIER;               
REMARK 500 SSEQ=SEQUENCE NUMBER; I=INSERTION CODE).                             
REMARK 500                                                                      
REMARK 500 STANDARD TABLE:                                                      
REMARK 500 FORMAT:(10X,I3,1X,A3,1X,A1,I4,A1,4X,F7.2,3X,F7.2)                    
REMARK 500                                                                      
REMARK 500 EXPECTED VALUES: GJ KLEYWEGT AND TA JONES (1996). PHI/PSI-           
REMARK 500 CHOLOGY: RAMACHANDRAN REVISITED. STRUCTURE 4, 1395 - 1400            
REMARK 500                                                                      
REMARK 500  M RES CSSEQI        PSI       PHI                                   
REMARK 500    PRO A  31       55.73   -105.81                                   
REMARK 500    LEU A  32     -143.29    -97.71                                   
REMARK 500    SER A  96     -122.13     56.36                                   
REMARK 500    ASN A 152       82.81   -158.59                                   
REMARK 500    ALA A 234      -78.50   -118.78                                   
REMARK 500    ASN A 244       74.89   -117.79                                   
REMARK 500    PRO B  31       55.66   -106.70                                   
REMARK 500    LEU B  32     -140.93    -97.80                                   
REMARK 500    ARG B  56      151.90    -49.31                                   
REMARK 500    GLN B  64       78.16   -117.90                                   
REMARK 500    SER B  96     -121.06     51.39                                   
REMARK 500    ASN B 152       77.16   -157.65                                   
REMARK 500    ALA B 234      -84.35   -121.28                                   
REMARK 500    PRO C  31       57.86   -105.53                                   
REMARK 500    LEU C  32     -143.71   -101.14                                   
REMARK 500    SER C  96     -123.83     52.53                                   
REMARK 500    ASN C 152       89.31   -158.56                                   
REMARK 500    ASP C 225       41.81   -108.62                                   
REMARK 500    ALA C 234      -85.66   -116.42                                   
REMARK 500                                                                      
REMARK 500 REMARK: NULL                                                         
REMARK 800                                                                      
REMARK 800 SITE                                                                 
REMARK 800 SITE_IDENTIFIER: CTA                                                 
REMARK 800 EVIDENCE_CODE: UNKNOWN                                               
REMARK 800 SITE_DESCRIPTION: CATALYTIC TRIAD, CHAIN A.                          
REMARK 800 SITE_IDENTIFIER: CTB                                                 
REMARK 800 EVIDENCE_CODE: UNKNOWN                                               
REMARK 800 SITE_DESCRIPTION: CATALYTIC TRIAD, CHAIN B.                          
REMARK 800 SITE_IDENTIFIER: CTC                                                 
REMARK 800 EVIDENCE_CODE: UNKNOWN                                               
REMARK 800 SITE_DESCRIPTION: CATALYTIC TRIAD, CHAIN C.                          
DBREF  1A88 A    1   275  UNP    P49323   PRXC_STRLI       1    275             
DBREF  1A88 B    1   275  UNP    P49323   PRXC_STRLI       1    275             
DBREF  1A88 C    1   275  UNP    P49323   PRXC_STRLI       1    275             
SEQRES   1 A  275  GLY THR VAL THR THR SER ASP GLY THR ASN ILE PHE TYR          
SEQRES   2 A  275  LYS ASP TRP GLY PRO ARG ASP GLY LEU PRO VAL VAL PHE          
SEQRES   3 A  275  HIS HIS GLY TRP PRO LEU SER ALA ASP ASP TRP ASP ASN          
SEQRES   4 A  275  GLN MET LEU PHE PHE LEU SER HIS GLY TYR ARG VAL ILE          
SEQRES   5 A  275  ALA HIS ASP ARG ARG GLY HIS GLY ARG SER ASP GLN PRO          
SEQRES   6 A  275  SER THR GLY HIS ASP MET ASP THR TYR ALA ALA ASP VAL          
SEQRES   7 A  275  ALA ALA LEU THR GLU ALA LEU ASP LEU ARG GLY ALA VAL          
SEQRES   8 A  275  HIS ILE GLY HIS SER THR GLY GLY GLY GLU VAL ALA ARG          
SEQRES   9 A  275  TYR VAL ALA ARG ALA GLU PRO GLY ARG VAL ALA LYS ALA          
SEQRES  10 A  275  VAL LEU VAL SER ALA VAL PRO PRO VAL MET VAL LYS SER          
SEQRES  11 A  275  ASP THR ASN PRO ASP GLY LEU PRO LEU GLU VAL PHE ASP          
SEQRES  12 A  275  GLU PHE ARG ALA ALA LEU ALA ALA ASN ARG ALA GLN PHE          
SEQRES  13 A  275  TYR ILE ASP VAL PRO SER GLY PRO PHE TYR GLY PHE ASN          
SEQRES  14 A  275  ARG GLU GLY ALA THR VAL SER GLN GLY LEU ILE ASP HIS          
SEQRES  15 A  275  TRP TRP LEU GLN GLY MET MET GLY ALA ALA ASN ALA HIS          
SEQRES  16 A  275  TYR GLU CYS ILE ALA ALA PHE SER GLU THR ASP PHE THR          
SEQRES  17 A  275  ASP ASP LEU LYS ARG ILE ASP VAL PRO VAL LEU VAL ALA          
SEQRES  18 A  275  HIS GLY THR ASP ASP GLN VAL VAL PRO TYR ALA ASP ALA          
SEQRES  19 A  275  ALA PRO LYS SER ALA GLU LEU LEU ALA ASN ALA THR LEU          
SEQRES  20 A  275  LYS SER TYR GLU GLY LEU PRO HIS GLY MET LEU SER THR          
SEQRES  21 A  275  HIS PRO GLU VAL LEU ASN PRO ASP LEU LEU ALA PHE VAL          
SEQRES  22 A  275  LYS SER                                                      
SEQRES   1 B  275  GLY THR VAL THR THR SER ASP GLY THR ASN ILE PHE TYR          
SEQRES   2 B  275  LYS ASP TRP GLY PRO ARG ASP GLY LEU PRO VAL VAL PHE          
SEQRES   3 B  275  HIS HIS GLY TRP PRO LEU SER ALA ASP ASP TRP ASP ASN          
SEQRES   4 B  275  GLN MET LEU PHE PHE LEU SER HIS GLY TYR ARG VAL ILE          
SEQRES   5 B  275  ALA HIS ASP ARG ARG GLY HIS GLY ARG SER ASP GLN PRO          
SEQRES   6 B  275  SER THR GLY HIS ASP MET ASP THR TYR ALA ALA ASP VAL          
SEQRES   7 B  275  ALA ALA LEU THR GLU ALA LEU ASP LEU ARG GLY ALA VAL          
SEQRES   8 B  275  HIS ILE GLY HIS SER THR GLY GLY GLY GLU VAL ALA ARG          
SEQRES   9 B  275  TYR VAL ALA ARG ALA GLU PRO GLY ARG VAL ALA LYS ALA          
SEQRES  10 B  275  VAL LEU VAL SER ALA VAL PRO PRO VAL MET VAL LYS SER          
SEQRES  11 B  275  ASP THR ASN PRO ASP GLY LEU PRO LEU GLU VAL PHE ASP          
SEQRES  12 B  275  GLU PHE ARG ALA ALA LEU ALA ALA ASN ARG ALA GLN PHE          
SEQRES  13 B  275  TYR ILE ASP VAL PRO SER GLY PRO PHE TYR GLY PHE ASN          
SEQRES  14 B  275  ARG GLU GLY ALA THR VAL SER GLN GLY LEU ILE ASP HIS          
SEQRES  15 B  275  TRP TRP LEU GLN GLY MET MET GLY ALA ALA ASN ALA HIS          
SEQRES  16 B  275  TYR GLU CYS ILE ALA ALA PHE SER GLU THR ASP PHE THR          
SEQRES  17 B  275  ASP ASP LEU LYS ARG ILE ASP VAL PRO VAL LEU VAL ALA          
SEQRES  18 B  275  HIS GLY THR ASP ASP GLN VAL VAL PRO TYR ALA ASP ALA          
SEQRES  19 B  275  ALA PRO LYS SER ALA GLU LEU LEU ALA ASN ALA THR LEU          
SEQRES  20 B  275  LYS SER TYR GLU GLY LEU PRO HIS GLY MET LEU SER THR          
SEQRES  21 B  275  HIS PRO GLU VAL LEU ASN PRO ASP LEU LEU ALA PHE VAL          
SEQRES  22 B  275  LYS SER                                                      
SEQRES   1 C  275  GLY THR VAL THR THR SER ASP GLY THR ASN ILE PHE TYR          
SEQRES   2 C  275  LYS ASP TRP GLY PRO ARG ASP GLY LEU PRO VAL VAL PHE          
SEQRES   3 C  275  HIS HIS GLY TRP PRO LEU SER ALA ASP ASP TRP ASP ASN          
SEQRES   4 C  275  GLN MET LEU PHE PHE LEU SER HIS GLY TYR ARG VAL ILE          
SEQRES   5 C  275  ALA HIS ASP ARG ARG GLY HIS GLY ARG SER ASP GLN PRO          
SEQRES   6 C  275  SER THR GLY HIS ASP MET ASP THR TYR ALA ALA ASP VAL          
SEQRES   7 C  275  ALA ALA LEU THR GLU ALA LEU ASP LEU ARG GLY ALA VAL          
SEQRES   8 C  275  HIS ILE GLY HIS SER THR GLY GLY GLY GLU VAL ALA ARG          
SEQRES   9 C  275  TYR VAL ALA ARG ALA GLU PRO GLY ARG VAL ALA LYS ALA          
SEQRES  10 C  275  VAL LEU VAL SER ALA VAL PRO PRO VAL MET VAL LYS SER          
SEQRES  11 C  275  ASP THR ASN PRO ASP GLY LEU PRO LEU GLU VAL PHE ASP          
SEQRES  12 C  275  GLU PHE ARG ALA ALA LEU ALA ALA ASN ARG ALA GLN PHE          
SEQRES  13 C  275  TYR ILE ASP VAL PRO SER GLY PRO PHE TYR GLY PHE ASN          
SEQRES  14 C  275  ARG GLU GLY ALA THR VAL SER GLN GLY LEU ILE ASP HIS          
SEQRES  15 C  275  TRP TRP LEU GLN GLY MET MET GLY ALA ALA ASN ALA HIS          
SEQRES  16 C  275  TYR GLU CYS ILE ALA ALA PHE SER GLU THR ASP PHE THR          
SEQRES  17 C  275  ASP ASP LEU LYS ARG ILE ASP VAL PRO VAL LEU VAL ALA          
SEQRES  18 C  275  HIS GLY THR ASP ASP GLN VAL VAL PRO TYR ALA ASP ALA          
SEQRES  19 C  275  ALA PRO LYS SER ALA GLU LEU LEU ALA ASN ALA THR LEU          
SEQRES  20 C  275  LYS SER TYR GLU GLY LEU PRO HIS GLY MET LEU SER THR          
SEQRES  21 C  275  HIS PRO GLU VAL LEU ASN PRO ASP LEU LEU ALA PHE VAL          
SEQRES  22 C  275  LYS SER                                                      
FORMUL   4  HOH   *507(H2 O)                                                    
HELIX    1   1 ALA A   34  HIS A   47  5                                  14    
HELIX    2   2 MET A   71  LEU A   85  1                                  15    
HELIX    3   3 SER A   96  ARG A  108  5                                  13    
HELIX    4   4 LEU A  139  ALA A  151  1                                  13    
HELIX    5   5 ARG A  153  SER A  162  1                                  10    
HELIX    6   6 GLN A  177  MET A  189  1                                  13    
HELIX    7   7 ALA A  192  GLU A  204  1                                  13    
HELIX    8   8 THR A  208  ARG A  213  1                                   6    
HELIX    9   9 ALA A  235  LEU A  241  1                                   7    
HELIX   10  10 MET A  257  THR A  260  1                                   4    
HELIX   11  11 PRO A  262  VAL A  273  1                                  12    
HELIX   12  12 ALA B   34  HIS B   47  5                                  14    
HELIX   13  13 MET B   71  LEU B   85  1                                  15    
HELIX   14  14 SER B   96  ARG B  108  5                                  13    
HELIX   15  15 LEU B  139  ALA B  151  1                                  13    
HELIX   16  16 ARG B  153  SER B  162  1                                  10    
HELIX   17  17 GLN B  177  MET B  189  1                                  13    
HELIX   18  18 ALA B  192  GLU B  204  1                                  13    
HELIX   19  19 THR B  208  ARG B  213  1                                   6    
HELIX   20  20 ALA B  235  LEU B  241  1                                   7    
HELIX   21  21 MET B  257  THR B  260  1                                   4    
HELIX   22  22 PRO B  262  VAL B  273  1                                  12    
HELIX   23  23 ALA C   34  HIS C   47  5                                  14    
HELIX   24  24 MET C   71  LEU C   85  1                                  15    
HELIX   25  25 SER C   96  ARG C  108  5                                  13    
HELIX   26  26 LEU C  139  ALA C  151  1                                  13    
HELIX   27  27 ARG C  153  SER C  162  1                                  10    
HELIX   28  28 GLN C  177  MET C  189  1                                  13    
HELIX   29  29 ALA C  192  GLU C  204  1                                  13    
HELIX   30  30 THR C  208  ARG C  213  1                                   6    
HELIX   31  31 ALA C  235  LEU C  241  1                                   7    
HELIX   32  32 MET C  257  THR C  260  1                                   4    
HELIX   33  33 PRO C  262  VAL C  273  1                                  12    
SHEET    1   A 2 THR A   2  THR A   4  0                                        
SHEET    2   A 2 ASN A  10  PHE A  12 -1  N  ILE A  11   O  VAL A   3           
SHEET    1   B 7 TYR A  13  TRP A  16  0                                        
SHEET    2   B 7 ARG A  50  HIS A  54 -1  N  ALA A  53   O  LYS A  14           
SHEET    3   B 7 PRO A  23  HIS A  27  1  N  VAL A  24   O  ARG A  50           
SHEET    4   B 7 ALA A  90  HIS A  95  1  N  VAL A  91   O  VAL A  25           
SHEET    5   B 7 VAL A 114  VAL A 120  1  N  ALA A 115   O  ALA A  90           
SHEET    6   B 7 PRO A 217  GLY A 223  1  N  PRO A 217   O  ALA A 117           
SHEET    7   B 7 ALA A 245  TYR A 250  1  N  THR A 246   O  VAL A 218           
SHEET    1   C 2 THR B   2  THR B   4  0                                        
SHEET    2   C 2 ASN B  10  PHE B  12 -1  N  ILE B  11   O  VAL B   3           
SHEET    1   D 7 TYR B  13  TRP B  16  0                                        
SHEET    2   D 7 ARG B  50  HIS B  54 -1  N  ALA B  53   O  LYS B  14           
SHEET    3   D 7 PRO B  23  HIS B  27  1  N  VAL B  24   O  ARG B  50           
SHEET    4   D 7 ALA B  90  HIS B  95  1  N  VAL B  91   O  VAL B  25           
SHEET    5   D 7 VAL B 114  VAL B 120  1  N  ALA B 115   O  ALA B  90           
SHEET    6   D 7 PRO B 217  GLY B 223  1  N  PRO B 217   O  ALA B 117           
SHEET    7   D 7 ALA B 245  TYR B 250  1  N  THR B 246   O  VAL B 218           
SHEET    1   E 2 THR C   2  THR C   4  0                                        
SHEET    2   E 2 ASN C  10  PHE C  12 -1  N  ILE C  11   O  VAL C   3           
SHEET    1   F 7 TYR C  13  TRP C  16  0                                        
SHEET    2   F 7 ARG C  50  HIS C  54 -1  N  ALA C  53   O  LYS C  14           
SHEET    3   F 7 PRO C  23  HIS C  27  1  N  VAL C  24   O  ARG C  50           
SHEET    4   F 7 ALA C  90  HIS C  95  1  N  VAL C  91   O  VAL C  25           
SHEET    5   F 7 VAL C 114  VAL C 120  1  N  ALA C 115   O  ALA C  90           
SHEET    6   F 7 PRO C 217  GLY C 223  1  N  PRO C 217   O  ALA C 117           
SHEET    7   F 7 ALA C 245  TYR C 250  1  N  THR C 246   O  VAL C 218           
CISPEP   1 TRP A   30    PRO A   31          0        -7.15                     
CISPEP   2 PRO A  124    PRO A  125          0        -2.14                     
CISPEP   3 TRP B   30    PRO B   31          0        -5.24                     
CISPEP   4 PRO B  124    PRO B  125          0         2.62                     
CISPEP   5 TRP C   30    PRO C   31          0        -7.83                     
CISPEP   6 PRO C  124    PRO C  125          0         3.15                     
SITE     1 CTA  3 SER A  96  ASP A 226  HIS A 255                               
SITE     1 CTB  3 SER B  96  ASP B 226  HIS B 255                               
SITE     1 CTC  3 SER C  96  ASP C 226  HIS C 255                               
CRYST1  176.500  176.500   64.000  90.00  90.00  90.00 I 4          24          
ORIGX1      1.000000  0.000000  0.000000        0.00000                         
ORIGX2      0.000000  1.000000  0.000000        0.00000                         
ORIGX3      0.000000  0.000000  1.000000        0.00000                         
SCALE1      0.005666  0.000000  0.000000        0.00000                         
SCALE2      0.000000  0.005666  0.000000        0.00000                         
SCALE3      0.000000  0.000000  0.015625        0.00000                         
MTRIX1   1 -0.311822 -0.852843 -0.418837       70.96638    1                    
MTRIX2   1  0.024857  0.433343 -0.900886       14.80369    1                    
MTRIX3   1  0.949815 -0.291327 -0.113927      -25.69099    1                    
MTRIX1   2 -0.312554  0.020945  0.949669       46.42327    1                    
MTRIX2   2 -0.860924  0.416218 -0.292526       47.53159    1                    
MTRIX3   2 -0.401396 -0.909024 -0.112059       40.50269    1                    
ATOM      1  N   GLY A   1      31.764  53.257  -5.145  1.00 21.92           N  
ATOM      2  CA  GLY A   1      31.661  51.955  -4.451  1.00 20.38           C  
ATOM      3  C   GLY A   1      30.228  51.594  -4.213  1.00 22.43           C  
ATOM      4  O   GLY A   1      29.301  52.280  -4.687  1.00 20.07           O  
ATOM      5  N   THR A   2      29.953  50.447  -3.576  1.00 20.81           N  
ATOM      6  CA  THR A   2      28.571  50.144  -3.254  1.00 24.30           C  
ATOM      7  C   THR A   2      28.510  49.528  -1.854  1.00 24.57           C  
ATOM      8  O   THR A   2      29.507  48.974  -1.349  1.00 24.04           O  
ATOM      9  CB  THR A   2      27.886  49.192  -4.253  1.00 28.12           C  
ATOM     10  OG1 THR A   2      28.529  47.925  -4.086  1.00 31.49           O  
ATOM     11  CG2 THR A   2      27.965  49.541  -5.730  1.00 27.46           C  
ATOM     12  N   VAL A   3      27.370  49.622  -1.203  1.00 22.42           N  
ATOM     13  CA  VAL A   3      27.147  49.017   0.095  1.00 24.30           C  
ATOM     14  C   VAL A   3      25.861  48.228  -0.035  1.00 23.74           C  
ATOM     15  O   VAL A   3      24.906  48.622  -0.722  1.00 22.67           O  
ATOM     16  CB  VAL A   3      27.028  49.956   1.302  1.00 25.50           C  
ATOM     17  CG1 VAL A   3      28.381  50.584   1.663  1.00 27.68           C  
ATOM     18  CG2 VAL A   3      26.103  51.113   1.034  1.00 27.65           C  
ATOM     19  N   THR A   4      25.854  47.062   0.574  1.00 23.05           N  
ATOM     20  CA  THR A   4      24.672  46.202   0.570  1.00 26.31           C  
ATOM     21  C   THR A   4      23.829  46.421   1.812  1.00 26.75           C  
ATOM     22  O   THR A   4      24.377  46.407   2.918  1.00 29.12           O  
ATOM     23  CB  THR A   4      25.103  44.726   0.458  1.00 27.13           C  
ATOM     24  OG1 THR A   4      25.713  44.592  -0.829  1.00 27.43           O  
ATOM     25  CG2 THR A   4      23.903  43.814   0.614  1.00 28.43           C  
ATOM     26  N   THR A   5      22.536  46.692   1.686  1.00 24.64           N  
ATOM     27  CA  THR A   5      21.727  46.951   2.868  1.00 26.94           C  
ATOM     28  C   THR A   5      21.173  45.630   3.423  1.00 28.87           C  
ATOM     29  O   THR A   5      21.359  44.560   2.825  1.00 28.63           O  
ATOM     30  CB  THR A   5      20.563  47.904   2.493  1.00 25.62           C  
ATOM     31  OG1 THR A   5      19.773  47.127   1.610  1.00 22.98           O  
ATOM     32  CG2 THR A   5      21.081  49.182   1.837  1.00 26.21           C  
ATOM     33  N   SER A   6      20.416  45.706   4.512  1.00 32.07           N  
ATOM     34  CA  SER A   6      19.914  44.475   5.151  1.00 34.50           C  
ATOM     35  C   SER A   6      19.034  43.646   4.242  1.00 34.88           C  
ATOM     36  O   SER A   6      19.264  42.413   4.164  1.00 35.66           O  
ATOM     37  CB  SER A   6      19.260  44.760   6.491  1.00 36.17           C  
ATOM     38  OG  SER A   6      18.258  45.742   6.449  1.00 38.37           O  
ATOM     39  N   ASP A   7      18.170  44.274   3.432  1.00 32.57           N  
ATOM     40  CA  ASP A   7      17.369  43.488   2.491  1.00 29.56           C  
ATOM     41  C   ASP A   7      18.127  43.106   1.244  1.00 28.25           C  
ATOM     42  O   ASP A   7      17.502  42.669   0.288  1.00 27.90           O  
ATOM     43  CB  ASP A   7      16.076  44.231   2.182  1.00 30.52           C  
ATOM     44  CG  ASP A   7      16.170  45.511   1.376  1.00 30.30           C  
ATOM     45  OD1 ASP A   7      17.263  45.876   0.931  1.00 29.25           O  
ATOM     46  OD2 ASP A   7      15.127  46.180   1.159  1.00 30.59           O  
ATOM     47  N   GLY A   8      19.443  43.249   1.129  1.00 28.74           N  
ATOM     48  CA  GLY A   8      20.172  42.928  -0.091  1.00 26.98           C  
ATOM     49  C   GLY A   8      20.152  44.009  -1.155  1.00 26.24           C  
ATOM     50  O   GLY A   8      20.644  43.753  -2.272  1.00 27.20           O  
ATOM     51  N   THR A   9      19.679  45.229  -0.886  1.00 24.00           N  
ATOM     52  CA  THR A   9      19.710  46.283  -1.920  1.00 21.61           C  
ATOM     53  C   THR A   9      21.108  46.857  -2.041  1.00 21.67           C  
ATOM     54  O   THR A   9      21.691  47.226  -0.998  1.00 23.64           O  
ATOM     55  CB  THR A   9      18.718  47.393  -1.543  1.00 20.75           C  
ATOM     56  OG1 THR A   9      17.407  46.802  -1.546  1.00 19.41           O  
ATOM     57  CG2 THR A   9      18.638  48.560  -2.556  1.00 20.13           C  
ATOM     58  N   ASN A  10      21.661  47.017  -3.238  1.00 20.77           N  
ATOM     59  CA  ASN A  10      22.961  47.660  -3.391  1.00 19.56           C  
ATOM     60  C   ASN A  10      22.762  49.172  -3.633  1.00 19.39           C  
ATOM     61  O   ASN A  10      21.969  49.567  -4.476  1.00 17.13           O  
ATOM     62  CB  ASN A  10      23.826  47.103  -4.513  1.00 21.53           C  
ATOM     63  CG  ASN A  10      24.198  45.658  -4.181  1.00 25.77           C  
ATOM     64  OD1 ASN A  10      24.782  45.354  -3.145  1.00 26.65           O  
ATOM     65  ND2 ASN A  10      23.789  44.748  -5.050  1.00 27.54           N  
ATOM     66  N   ILE A  11      23.488  49.953  -2.852  1.00 16.01           N  
ATOM     67  CA  ILE A  11      23.473  51.404  -2.847  1.00 16.13           C  
ATOM     68  C   ILE A  11      24.788  51.907  -3.415  1.00 16.10           C  
ATOM     69  O   ILE A  11      25.885  51.559  -2.908  1.00 16.08           O  
ATOM     70  CB  ILE A  11      23.303  51.881  -1.391  1.00 17.18           C  
ATOM     71  CG1 ILE A  11      21.912  51.467  -0.888  1.00 19.25           C  
ATOM     72  CG2 ILE A  11      23.543  53.372  -1.267  1.00 18.69           C  
ATOM     73  CD1 ILE A  11      20.760  52.090  -1.647  1.00 20.48           C  
ATOM     74  N   PHE A  12      24.721  52.715  -4.453  1.00 13.95           N  
ATOM     75  CA  PHE A  12      25.910  53.287  -5.056  1.00 14.01           C  
ATOM     76  C   PHE A  12      26.339  54.517  -4.270  1.00 12.98           C  
ATOM     77  O   PHE A  12      25.429  55.281  -3.898  1.00 13.88           O  
ATOM     78  CB  PHE A  12      25.591  53.711  -6.492  1.00 15.02           C  
ATOM     79  CG  PHE A  12      26.707  54.477  -7.135  1.00 14.64           C  
ATOM     80  CD1 PHE A  12      27.755  53.821  -7.735  1.00 17.30           C  
ATOM     81  CD2 PHE A  12      26.704  55.871  -7.114  1.00 16.10           C  
ATOM     82  CE1 PHE A  12      28.803  54.564  -8.314  1.00 19.46           C  
ATOM     83  CE2 PHE A  12      27.731  56.593  -7.686  1.00 16.45           C  
ATOM     84  CZ  PHE A  12      28.800  55.939  -8.274  1.00 17.84           C  
ATOM     85  N   TYR A  13      27.618  54.770  -4.068  1.00 12.68           N  
ATOM     86  CA  TYR A  13      28.049  56.000  -3.392  1.00 13.94           C  
ATOM     87  C   TYR A  13      29.396  56.458  -3.960  1.00 14.49           C  
ATOM     88  O   TYR A  13      30.149  55.633  -4.485  1.00 17.10           O  
ATOM     89  CB  TYR A  13      28.088  55.911  -1.875  1.00 14.70           C  
ATOM     90  CG  TYR A  13      29.266  55.041  -1.436  1.00 15.23           C  
ATOM     91  CD1 TYR A  13      29.092  53.684  -1.286  1.00 18.01           C  
ATOM     92  CD2 TYR A  13      30.494  55.626  -1.162  1.00 15.71           C  
ATOM     93  CE1 TYR A  13      30.171  52.871  -0.884  1.00 19.66           C  
ATOM     94  CE2 TYR A  13      31.567  54.830  -0.767  1.00 18.64           C  
ATOM     95  CZ  TYR A  13      31.375  53.471  -0.630  1.00 20.23           C  
ATOM     96  OH  TYR A  13      32.456  52.691  -0.281  1.00 22.12           O  
ATOM     97  N   LYS A  14      29.691  57.735  -3.805  1.00 12.68           N  
ATOM     98  CA  LYS A  14      30.973  58.308  -4.186  1.00 13.28           C  
ATOM     99  C   LYS A  14      31.725  58.680  -2.905  1.00 13.70           C  
ATOM    100  O   LYS A  14      31.028  59.140  -1.993  1.00 11.22           O  
ATOM    101  CB  LYS A  14      30.729  59.646  -4.936  1.00 13.56           C  
ATOM    102  CG  LYS A  14      30.055  59.407  -6.293  1.00 17.04           C  
ATOM    103  CD  LYS A  14      29.598  60.791  -6.803  1.00 16.95           C  
ATOM    104  CE  LYS A  14      28.859  60.613  -8.109  1.00 16.88           C  
ATOM    105  NZ  LYS A  14      29.275  61.643  -9.079  1.00 11.46           N  
ATOM    106  N   ASP A  15      33.039  58.630  -2.881  1.00 13.17           N  
ATOM    107  CA  ASP A  15      33.772  58.981  -1.642  1.00 13.31           C  
ATOM    108  C   ASP A  15      35.071  59.625  -2.089  1.00 11.64           C  
ATOM    109  O   ASP A  15      35.924  58.884  -2.645  1.00 14.33           O  
ATOM    110  CB  ASP A  15      33.950  57.676  -0.842  1.00 12.42           C  
ATOM    111  CG  ASP A  15      34.829  57.878   0.408  1.00 15.23           C  
ATOM    112  OD1 ASP A  15      35.255  58.979   0.772  1.00 13.01           O  
ATOM    113  OD2 ASP A  15      35.082  56.850   1.085  1.00 16.31           O  
ATOM    114  N   TRP A  16      35.150  60.930  -2.143  1.00 10.20           N  
ATOM    115  CA  TRP A  16      36.325  61.577  -2.730  1.00 12.29           C  
ATOM    116  C   TRP A  16      37.051  62.386  -1.642  1.00 14.41           C  
ATOM    117  O   TRP A  16      36.387  62.801  -0.682  1.00 13.69           O  
ATOM    118  CB  TRP A  16      35.855  62.542  -3.828  1.00 10.66           C  
ATOM    119  CG  TRP A  16      35.204  61.854  -5.012  1.00 12.83           C  
ATOM    120  CD1 TRP A  16      35.261  60.566  -5.385  1.00 12.58           C  
ATOM    121  CD2 TRP A  16      34.300  62.500  -5.933  1.00 11.99           C  
ATOM    122  NE1 TRP A  16      34.476  60.347  -6.517  1.00 12.31           N  
ATOM    123  CE2 TRP A  16      33.894  61.529  -6.854  1.00 12.96           C  
ATOM    124  CE3 TRP A  16      33.863  63.805  -6.096  1.00 12.84           C  
ATOM    125  CZ2 TRP A  16      33.033  61.840  -7.937  1.00 12.24           C  
ATOM    126  CZ3 TRP A  16      32.989  64.124  -7.129  1.00 12.81           C  
ATOM    127  CH2 TRP A  16      32.614  63.126  -8.056  1.00 11.63           C  
ATOM    128  N   GLY A  17      38.327  62.678  -1.836  1.00 17.50           N  
ATOM    129  CA  GLY A  17      39.037  63.578  -0.895  1.00 18.73           C  
ATOM    130  C   GLY A  17      39.896  62.740   0.057  1.00 19.98           C  
ATOM    131  O   GLY A  17      39.945  61.518   0.012  1.00 19.39           O  
ATOM    132  N   PRO A  18      40.568  63.427   0.981  1.00 21.84           N  
ATOM    133  CA  PRO A  18      41.467  62.747   1.912  1.00 24.40           C  
ATOM    134  C   PRO A  18      40.740  61.715   2.730  1.00 25.93           C  
ATOM    135  O   PRO A  18      39.695  61.992   3.327  1.00 26.51           O  
ATOM    136  CB  PRO A  18      41.998  63.853   2.817  1.00 23.82           C  
ATOM    137  CG  PRO A  18      41.579  65.134   2.222  1.00 24.48           C  
ATOM    138  CD  PRO A  18      40.595  64.888   1.118  1.00 22.83           C  
ATOM    139  N   ARG A  19      41.340  60.569   2.940  1.00 29.28           N  
ATOM    140  CA  ARG A  19      40.778  59.511   3.765  1.00 33.09           C  
ATOM    141  C   ARG A  19      40.643  59.898   5.228  1.00 34.57           C  
ATOM    142  O   ARG A  19      39.830  59.339   5.967  1.00 35.74           O  
ATOM    143  CB  ARG A  19      41.688  58.277   3.594  1.00 34.45           C  
ATOM    144  CG  ARG A  19      42.010  58.013   2.119  1.00 34.65           C  
ATOM    145  CD  ARG A  19      40.747  57.360   1.506  1.00 34.26           C  
ATOM    146  NE  ARG A  19      39.918  58.420   0.927  1.00 33.29           N  
ATOM    147  CZ  ARG A  19      38.596  58.415   0.770  1.00 31.02           C  
ATOM    148  NH1 ARG A  19      37.937  57.349   1.196  1.00 29.19           N  
ATOM    149  NH2 ARG A  19      38.013  59.470   0.217  1.00 26.29           N  
ATOM    150  N   ASP A  20      41.426  60.851   5.702  1.00 35.79           N  
ATOM    151  CA  ASP A  20      41.387  61.357   7.068  1.00 37.11           C  
ATOM    152  C   ASP A  20      40.755  62.737   7.157  1.00 34.73           C  
ATOM    153  O   ASP A  20      40.793  63.389   8.201  1.00 36.97           O  
ATOM    154  CB  ASP A  20      42.832  61.443   7.612  1.00 40.20           C  
ATOM    155  CG  ASP A  20      43.625  62.280   6.614  1.00 44.16           C  
ATOM    156  OD1 ASP A  20      43.852  61.807   5.473  1.00 46.24           O  
ATOM    157  OD2 ASP A  20      43.975  63.426   6.958  1.00 46.14           O  
ATOM    158  N   GLY A  21      40.147  63.261   6.100  1.00 30.99           N  
ATOM    159  CA  GLY A  21      39.492  64.571   6.194  1.00 26.89           C  
ATOM    160  C   GLY A  21      38.152  64.415   6.929  1.00 22.01           C  
ATOM    161  O   GLY A  21      37.607  63.326   7.088  1.00 22.45           O  
ATOM    162  N   LEU A  22      37.637  65.525   7.423  1.00 20.89           N  
ATOM    163  CA  LEU A  22      36.318  65.546   8.044  1.00 20.96           C  
ATOM    164  C   LEU A  22      35.310  65.216   6.920  1.00 18.65           C  
ATOM    165  O   LEU A  22      35.317  65.884   5.892  1.00 16.52           O  
ATOM    166  CB  LEU A  22      36.062  66.963   8.579  1.00 23.41           C  
ATOM    167  CG  LEU A  22      34.860  67.108   9.534  1.00 26.98           C  
ATOM    168  CD1 LEU A  22      35.133  68.301  10.477  1.00 29.41           C  
ATOM    169  CD2 LEU A  22      33.525  67.302   8.834  1.00 24.72           C  
ATOM    170  N   PRO A  23      34.436  64.282   7.178  1.00 19.30           N  
ATOM    171  CA  PRO A  23      33.458  63.817   6.200  1.00 18.80           C  
ATOM    172  C   PRO A  23      32.221  64.691   6.196  1.00 18.74           C  
ATOM    173  O   PRO A  23      31.644  65.078   7.210  1.00 17.64           O  
ATOM    174  CB  PRO A  23      33.177  62.378   6.574  1.00 18.76           C  
ATOM    175  CG  PRO A  23      33.526  62.281   8.023  1.00 19.59           C  
ATOM    176  CD  PRO A  23      34.437  63.395   8.370  1.00 19.10           C  
ATOM    177  N   VAL A  24      31.857  65.067   4.984  1.00 15.22           N  
ATOM    178  CA  VAL A  24      30.666  65.851   4.685  1.00 14.77           C  
ATOM    179  C   VAL A  24      29.880  64.955   3.716  1.00 15.60           C  
ATOM    180  O   VAL A  24      30.435  64.510   2.703  1.00 12.24           O  
ATOM    181  CB  VAL A  24      30.995  67.164   3.996  1.00 15.38           C  
ATOM    182  CG1 VAL A  24      29.745  67.975   3.657  1.00 16.66           C  
ATOM    183  CG2 VAL A  24      32.014  67.988   4.776  1.00 16.14           C  
ATOM    184  N   VAL A  25      28.661  64.613   4.100  1.00 11.81           N  
ATOM    185  CA  VAL A  25      27.855  63.658   3.382  1.00 13.59           C  
ATOM    186  C   VAL A  25      26.637  64.372   2.797  1.00 15.07           C  
ATOM    187  O   VAL A  25      25.956  65.085   3.546  1.00 13.74           O  
ATOM    188  CB  VAL A  25      27.373  62.567   4.382  1.00 14.11           C  
ATOM    189  CG1 VAL A  25      26.587  61.507   3.632  1.00 14.74           C  
ATOM    190  CG2 VAL A  25      28.546  61.944   5.155  1.00 15.09           C  
ATOM    191  N   PHE A  26      26.376  64.183   1.506  1.00 13.58           N  
ATOM    192  CA  PHE A  26      25.329  64.934   0.801  1.00 11.26           C  
ATOM    193  C   PHE A  26      24.176  64.016   0.412  1.00 12.76           C  
ATOM    194  O   PHE A  26      24.410  62.857  -0.004  1.00 11.00           O  
ATOM    195  CB  PHE A  26      25.949  65.535  -0.478  1.00 14.11           C  
ATOM    196  CG  PHE A  26      26.984  66.586  -0.199  1.00 15.39           C  
ATOM    197  CD1 PHE A  26      26.593  67.910  -0.023  1.00 15.42           C  
ATOM    198  CD2 PHE A  26      28.326  66.268  -0.162  1.00 16.48           C  
ATOM    199  CE1 PHE A  26      27.545  68.903   0.193  1.00 16.22           C  
ATOM    200  CE2 PHE A  26      29.256  67.257   0.076  1.00 17.18           C  
ATOM    201  CZ  PHE A  26      28.879  68.565   0.233  1.00 15.49           C  
ATOM    202  N   HIS A  27      22.953  64.479   0.700  1.00 10.40           N  
ATOM    203  CA  HIS A  27      21.741  63.695   0.513  1.00 10.97           C  
ATOM    204  C   HIS A  27      20.861  64.399  -0.532  1.00 10.19           C  
ATOM    205  O   HIS A  27      20.268  65.444  -0.288  1.00 10.60           O  
ATOM    206  CB  HIS A  27      20.928  63.555   1.820  1.00 12.16           C  
ATOM    207  CG  HIS A  27      21.690  62.862   2.925  1.00 13.43           C  
ATOM    208  ND1 HIS A  27      21.303  61.629   3.408  1.00 11.63           N  
ATOM    209  CD2 HIS A  27      22.799  63.260   3.606  1.00 13.24           C  
ATOM    210  CE1 HIS A  27      22.178  61.292   4.370  1.00 13.22           C  
ATOM    211  NE2 HIS A  27      23.080  62.246   4.517  1.00 14.11           N  
ATOM    212  N   HIS A  28      20.768  63.845  -1.739  1.00 11.74           N  
ATOM    213  CA  HIS A  28      20.054  64.500  -2.869  1.00  8.78           C  
ATOM    214  C   HIS A  28      18.543  64.493  -2.752  1.00  8.92           C  
ATOM    215  O   HIS A  28      17.962  63.740  -1.978  1.00  9.63           O  
ATOM    216  CB  HIS A  28      20.461  63.767  -4.174  1.00  8.31           C  
ATOM    217  CG  HIS A  28      19.935  62.361  -4.287  1.00  8.02           C  
ATOM    218  ND1 HIS A  28      18.647  62.097  -4.703  1.00  9.36           N  
ATOM    219  CD2 HIS A  28      20.522  61.136  -4.096  1.00  8.03           C  
ATOM    220  CE1 HIS A  28      18.444  60.776  -4.717  1.00  8.99           C  
ATOM    221  NE2 HIS A  28      19.585  60.178  -4.340  1.00  8.20           N  
ATOM    222  N   GLY A  29      17.882  65.397  -3.499  1.00  8.82           N  
ATOM    223  CA  GLY A  29      16.399  65.383  -3.410  1.00 11.02           C  
ATOM    224  C   GLY A  29      15.779  64.461  -4.433  1.00 13.10           C  
ATOM    225  O   GLY A  29      16.456  63.745  -5.198  1.00 12.97           O  
ATOM    226  N   TRP A  30      14.453  64.507  -4.480  1.00 11.76           N  
ATOM    227  CA  TRP A  30      13.667  63.723  -5.426  1.00 11.49           C  
ATOM    228  C   TRP A  30      13.596  64.520  -6.749  1.00 12.32           C  
ATOM    229  O   TRP A  30      13.446  65.735  -6.728  1.00 10.33           O  
ATOM    230  CB  TRP A  30      12.257  63.685  -4.834  1.00 12.65           C  
ATOM    231  CG  TRP A  30      11.208  63.037  -5.713  1.00 13.04           C  
ATOM    232  CD1 TRP A  30      10.897  61.720  -5.802  1.00 11.74           C  
ATOM    233  CD2 TRP A  30      10.368  63.738  -6.638  1.00 13.91           C  
ATOM    234  NE1 TRP A  30       9.873  61.558  -6.709  1.00 14.39           N  
ATOM    235  CE2 TRP A  30       9.548  62.789  -7.242  1.00 14.52           C  
ATOM    236  CE3 TRP A  30      10.229  65.091  -6.973  1.00 16.58           C  
ATOM    237  CZ2 TRP A  30       8.570  63.121  -8.189  1.00 15.85           C  
ATOM    238  CZ3 TRP A  30       9.282  65.445  -7.944  1.00 18.55           C  
ATOM    239  CH2 TRP A  30       8.470  64.454  -8.512  1.00 17.00           C  
ATOM    240  N   PRO A  31      13.619  63.836  -7.877  1.00 11.13           N  
ATOM    241  CA  PRO A  31      13.850  62.395  -8.042  1.00 10.21           C  
ATOM    242  C   PRO A  31      15.280  62.256  -8.606  1.00 12.56           C  
ATOM    243  O   PRO A  31      15.545  61.719  -9.664  1.00 10.78           O  
ATOM    244  CB  PRO A  31      12.805  62.060  -9.113  1.00  9.67           C  
ATOM    245  CG  PRO A  31      12.619  63.311  -9.931  1.00 12.03           C  
ATOM    246  CD  PRO A  31      13.339  64.463  -9.208  1.00 10.61           C  
ATOM    247  N   LEU A  32      16.312  62.805  -7.940  1.00 11.12           N  
ATOM    248  CA  LEU A  32      17.635  62.897  -8.514  1.00 12.32           C  
ATOM    249  C   LEU A  32      18.632  61.817  -8.119  1.00 11.18           C  
ATOM    250  O   LEU A  32      18.288  60.643  -8.044  1.00 10.82           O  
ATOM    251  CB  LEU A  32      18.163  64.345  -8.223  1.00  9.98           C  
ATOM    252  CG  LEU A  32      17.094  65.384  -8.657  1.00 11.19           C  
ATOM    253  CD1 LEU A  32      17.453  66.788  -8.236  1.00 13.84           C  
ATOM    254  CD2 LEU A  32      16.988  65.391 -10.195  1.00 14.00           C  
ATOM    255  N   SER A  33      19.906  62.179  -7.957  1.00 11.30           N  
ATOM    256  CA  SER A  33      20.965  61.240  -7.666  1.00  9.67           C  
ATOM    257  C   SER A  33      22.110  61.972  -6.953  1.00  8.43           C  
ATOM    258  O   SER A  33      22.070  63.215  -6.846  1.00  7.20           O  
ATOM    259  CB  SER A  33      21.403  60.628  -9.007  1.00 10.41           C  
ATOM    260  OG  SER A  33      22.293  61.521  -9.675  1.00 10.51           O  
ATOM    261  N   ALA A  34      23.177  61.302  -6.599  1.00  9.22           N  
ATOM    262  CA  ALA A  34      24.351  61.885  -6.019  1.00  9.62           C  
ATOM    263  C   ALA A  34      25.020  62.837  -7.012  1.00 10.11           C  
ATOM    264  O   ALA A  34      25.658  63.792  -6.552  1.00  8.62           O  
ATOM    265  CB  ALA A  34      25.363  60.804  -5.587  1.00 10.36           C  
ATOM    266  N   ASP A  35      24.741  62.725  -8.306  1.00 10.17           N  
ATOM    267  CA  ASP A  35      25.338  63.652  -9.285  1.00 10.79           C  
ATOM    268  C   ASP A  35      24.786  65.055  -9.195  1.00 10.13           C  
ATOM    269  O   ASP A  35      25.395  65.975  -9.752  1.00 10.35           O  
ATOM    270  CB  ASP A  35      25.128  63.125 -10.716  1.00 10.95           C  
ATOM    271  CG  ASP A  35      26.036  61.950 -10.989  1.00 13.32           C  
ATOM    272  OD1 ASP A  35      26.762  61.509 -10.074  1.00 13.54           O  
ATOM    273  OD2 ASP A  35      25.999  61.432 -12.143  1.00 15.25           O  
ATOM    274  N   ASP A  36      23.653  65.296  -8.506  1.00  8.36           N  
ATOM    275  CA  ASP A  36      23.147  66.659  -8.307  1.00  8.03           C  
ATOM    276  C   ASP A  36      24.109  67.504  -7.475  1.00  9.21           C  
ATOM    277  O   ASP A  36      23.956  68.727  -7.446  1.00 11.05           O  
ATOM    278  CB  ASP A  36      21.751  66.553  -7.614  1.00 10.47           C  
ATOM    279  CG  ASP A  36      20.924  67.813  -7.861  1.00 16.13           C  
ATOM    280  OD1 ASP A  36      20.773  68.227  -9.024  1.00 17.12           O  
ATOM    281  OD2 ASP A  36      20.439  68.471  -6.912  1.00 15.32           O  
ATOM    282  N   TRP A  37      25.079  66.931  -6.753  1.00 10.46           N  
ATOM    283  CA  TRP A  37      25.984  67.664  -5.858  1.00  7.76           C  
ATOM    284  C   TRP A  37      27.297  68.042  -6.484  1.00  9.56           C  
ATOM    285  O   TRP A  37      28.193  68.574  -5.791  1.00 11.85           O  
ATOM    286  CB  TRP A  37      26.253  66.742  -4.622  1.00  7.60           C  
ATOM    287  CG  TRP A  37      25.001  66.543  -3.784  1.00  9.11           C  
ATOM    288  CD1 TRP A  37      24.267  65.410  -3.597  1.00  8.67           C  
ATOM    289  CD2 TRP A  37      24.403  67.551  -2.961  1.00  8.08           C  
ATOM    290  NE1 TRP A  37      23.223  65.663  -2.717  1.00 10.07           N  
ATOM    291  CE2 TRP A  37      23.291  66.972  -2.332  1.00 10.35           C  
ATOM    292  CE3 TRP A  37      24.710  68.902  -2.760  1.00  7.63           C  
ATOM    293  CZ2 TRP A  37      22.447  67.674  -1.470  1.00  8.35           C  
ATOM    294  CZ3 TRP A  37      23.891  69.609  -1.890  1.00 11.31           C  
ATOM    295  CH2 TRP A  37      22.793  68.985  -1.258  1.00 10.30           C  
ATOM    296  N   ASP A  38      27.525  67.787  -7.774  1.00  9.33           N  
ATOM    297  CA  ASP A  38      28.799  68.073  -8.410  1.00 11.16           C  
ATOM    298  C   ASP A  38      29.467  69.360  -7.886  1.00 12.35           C  
ATOM    299  O   ASP A  38      30.620  69.352  -7.489  1.00 12.36           O  
ATOM    300  CB  ASP A  38      28.729  68.134  -9.915  1.00 11.22           C  
ATOM    301  CG  ASP A  38      28.618  66.748 -10.584  1.00 14.58           C  
ATOM    302  OD1 ASP A  38      28.801  65.679  -9.939  1.00 11.78           O  
ATOM    303  OD2 ASP A  38      28.316  66.810 -11.796  1.00 14.06           O  
ATOM    304  N   ASN A  39      28.773  70.486  -7.986  1.00 11.87           N  
ATOM    305  CA  ASN A  39      29.347  71.774  -7.620  1.00 13.12           C  
ATOM    306  C   ASN A  39      29.858  71.808  -6.175  1.00 12.64           C  
ATOM    307  O   ASN A  39      30.969  72.304  -5.934  1.00 12.56           O  
ATOM    308  CB  ASN A  39      28.246  72.828  -7.881  1.00 12.86           C  
ATOM    309  CG  ASN A  39      28.735  74.207  -7.488  1.00 16.95           C  
ATOM    310  OD1 ASN A  39      28.991  74.427  -6.302  1.00 17.51           O  
ATOM    311  ND2 ASN A  39      28.936  75.144  -8.422  1.00 13.94           N  
ATOM    312  N   GLN A  40      29.005  71.401  -5.228  1.00 10.79           N  
ATOM    313  CA  GLN A  40      29.310  71.388  -3.802  1.00 12.37           C  
ATOM    314  C   GLN A  40      30.359  70.336  -3.532  1.00 13.56           C  
ATOM    315  O   GLN A  40      31.222  70.596  -2.672  1.00 14.85           O  
ATOM    316  CB  GLN A  40      28.073  71.098  -2.903  1.00 10.94           C  
ATOM    317  CG  GLN A  40      27.177  72.304  -2.752  1.00 12.64           C  
ATOM    318  CD  GLN A  40      26.363  72.654  -3.968  1.00 13.95           C  
ATOM    319  OE1 GLN A  40      25.892  71.692  -4.634  1.00 12.38           O  
ATOM    320  NE2 GLN A  40      26.198  73.969  -4.228  1.00 11.57           N  
ATOM    321  N   MET A  41      30.361  69.216  -4.265  1.00  9.82           N  
ATOM    322  CA  MET A  41      31.420  68.252  -3.999  1.00 12.73           C  
ATOM    323  C   MET A  41      32.790  68.783  -4.357  1.00 14.38           C  
ATOM    324  O   MET A  41      33.713  68.665  -3.538  1.00 15.37           O  
ATOM    325  CB  MET A  41      31.096  66.887  -4.643  1.00 15.27           C  
ATOM    326  CG  MET A  41      30.171  66.198  -3.570  1.00 19.95           C  
ATOM    327  SD  MET A  41      29.527  64.729  -4.235  1.00 30.23           S  
ATOM    328  CE  MET A  41      30.795  63.508  -3.872  1.00 20.16           C  
ATOM    329  N   LEU A  42      32.919  69.481  -5.499  1.00 13.84           N  
ATOM    330  CA  LEU A  42      34.198  70.049  -5.851  1.00 13.52           C  
ATOM    331  C   LEU A  42      34.587  71.209  -4.916  1.00 14.94           C  
ATOM    332  O   LEU A  42      35.767  71.348  -4.584  1.00 14.55           O  
ATOM    333  CB  LEU A  42      34.098  70.552  -7.285  1.00 13.38           C  
ATOM    334  CG  LEU A  42      33.957  69.466  -8.388  1.00 15.26           C  
ATOM    335  CD1 LEU A  42      34.392  70.007  -9.736  1.00 15.85           C  
ATOM    336  CD2 LEU A  42      34.821  68.241  -8.130  1.00 15.96           C  
ATOM    337  N   PHE A  43      33.602  71.998  -4.533  1.00 13.32           N  
ATOM    338  CA  PHE A  43      33.891  73.166  -3.644  1.00 15.81           C  
ATOM    339  C   PHE A  43      34.440  72.729  -2.294  1.00 16.66           C  
ATOM    340  O   PHE A  43      35.503  73.159  -1.864  1.00 17.10           O  
ATOM    341  CB  PHE A  43      32.595  73.964  -3.487  1.00 15.51           C  
ATOM    342  CG  PHE A  43      32.710  75.058  -2.429  1.00 17.53           C  
ATOM    343  CD1 PHE A  43      33.261  76.274  -2.776  1.00 19.11           C  
ATOM    344  CD2 PHE A  43      32.234  74.829  -1.149  1.00 19.38           C  
ATOM    345  CE1 PHE A  43      33.370  77.294  -1.822  1.00 20.88           C  
ATOM    346  CE2 PHE A  43      32.326  75.840  -0.194  1.00 18.55           C  
ATOM    347  CZ  PHE A  43      32.873  77.056  -0.549  1.00 17.92           C  
ATOM    348  N   PHE A  44      33.809  71.736  -1.660  1.00 15.71           N  
ATOM    349  CA  PHE A  44      34.273  71.205  -0.385  1.00 15.06           C  
ATOM    350  C   PHE A  44      35.601  70.485  -0.464  1.00 17.32           C  
ATOM    351  O   PHE A  44      36.489  70.536   0.432  1.00 18.03           O  
ATOM    352  CB  PHE A  44      33.145  70.346   0.225  1.00 14.43           C  
ATOM    353  CG  PHE A  44      32.209  71.241   1.023  1.00 15.08           C  
ATOM    354  CD1 PHE A  44      32.585  71.597   2.326  1.00 16.70           C  
ATOM    355  CD2 PHE A  44      31.065  71.730   0.481  1.00 14.94           C  
ATOM    356  CE1 PHE A  44      31.741  72.407   3.075  1.00 17.78           C  
ATOM    357  CE2 PHE A  44      30.214  72.551   1.232  1.00 17.65           C  
ATOM    358  CZ  PHE A  44      30.566  72.898   2.530  1.00 18.75           C  
ATOM    359  N   LEU A  45      35.814  69.714  -1.516  1.00 14.91           N  
ATOM    360  CA  LEU A  45      37.072  69.069  -1.820  1.00 18.79           C  
ATOM    361  C   LEU A  45      38.202  70.104  -1.871  1.00 18.00           C  
ATOM    362  O   LEU A  45      39.295  69.831  -1.389  1.00 19.90           O  
ATOM    363  CB  LEU A  45      37.067  68.428  -3.221  1.00 17.38           C  
ATOM    364  CG  LEU A  45      36.611  66.991  -3.302  1.00 19.50           C  
ATOM    365  CD1 LEU A  45      36.562  66.566  -4.776  1.00 17.84           C  
ATOM    366  CD2 LEU A  45      37.585  66.165  -2.472  1.00 21.51           C  
ATOM    367  N   SER A  46      37.947  71.227  -2.524  1.00 19.84           N  
ATOM    368  CA  SER A  46      38.955  72.267  -2.609  1.00 22.20           C  
ATOM    369  C   SER A  46      39.293  72.862  -1.231  1.00 24.61           C  
ATOM    370  O   SER A  46      40.319  73.529  -1.110  1.00 23.74           O  
ATOM    371  CB  SER A  46      38.529  73.380  -3.552  1.00 22.83           C  
ATOM    372  OG  SER A  46      37.650  74.268  -2.896  1.00 29.36           O  
ATOM    373  N   HIS A  47      38.435  72.677  -0.217  1.00 22.29           N  
ATOM    374  CA  HIS A  47      38.714  73.191   1.106  1.00 22.20           C  
ATOM    375  C   HIS A  47      39.197  72.068   2.028  1.00 22.23           C  
ATOM    376  O   HIS A  47      39.283  72.314   3.240  1.00 22.21           O  
ATOM    377  CB  HIS A  47      37.510  73.910   1.714  1.00 19.45           C  
ATOM    378  CG  HIS A  47      37.353  75.211   1.008  1.00 21.06           C  
ATOM    379  ND1 HIS A  47      38.075  76.309   1.399  1.00 21.99           N  
ATOM    380  CD2 HIS A  47      36.571  75.599  -0.040  1.00 21.66           C  
ATOM    381  CE1 HIS A  47      37.783  77.329   0.616  1.00 22.57           C  
ATOM    382  NE2 HIS A  47      36.881  76.923  -0.265  1.00 22.90           N  
ATOM    383  N   GLY A  48      39.580  70.947   1.422  1.00 21.01           N  
ATOM    384  CA  GLY A  48      40.180  69.832   2.096  1.00 20.70           C  
ATOM    385  C   GLY A  48      39.247  68.872   2.804  1.00 21.71           C  
ATOM    386  O   GLY A  48      39.735  68.092   3.647  1.00 22.39           O  
ATOM    387  N   TYR A  49      37.965  68.836   2.460  1.00 19.45           N  
ATOM    388  CA  TYR A  49      37.060  67.879   3.116  1.00 18.69           C  
ATOM    389  C   TYR A  49      36.949  66.587   2.335  1.00 18.08           C  
ATOM    390  O   TYR A  49      37.309  66.479   1.169  1.00 19.13           O  
ATOM    391  CB  TYR A  49      35.657  68.503   3.299  1.00 18.85           C  
ATOM    392  CG  TYR A  49      35.695  69.660   4.286  1.00 20.92           C  
ATOM    393  CD1 TYR A  49      35.571  69.406   5.649  1.00 22.05           C  
ATOM    394  CD2 TYR A  49      35.870  70.964   3.868  1.00 21.65           C  
ATOM    395  CE1 TYR A  49      35.623  70.443   6.578  1.00 23.11           C  
ATOM    396  CE2 TYR A  49      35.939  72.011   4.774  1.00 22.46           C  
ATOM    397  CZ  TYR A  49      35.802  71.725   6.127  1.00 23.54           C  
ATOM    398  OH  TYR A  49      35.844  72.792   7.013  1.00 24.88           O  
ATOM    399  N   ARG A  50      36.557  65.521   3.016  1.00 16.04           N  
ATOM    400  CA  ARG A  50      36.229  64.239   2.430  1.00 16.01           C  
ATOM    401  C   ARG A  50      34.742  64.366   2.059  1.00 15.33           C  
ATOM    402  O   ARG A  50      33.974  64.921   2.866  1.00 14.61           O  
ATOM    403  CB  ARG A  50      36.459  63.081   3.351  1.00 14.64           C  
ATOM    404  CG  ARG A  50      36.198  61.698   2.748  1.00 14.58           C  
ATOM    405  CD  ARG A  50      36.284  60.686   3.911  1.00 14.44           C  
ATOM    406  NE  ARG A  50      35.910  59.347   3.508  1.00 13.80           N  
ATOM    407  CZ  ARG A  50      35.864  58.283   4.280  1.00 16.31           C  
ATOM    408  NH1 ARG A  50      36.284  58.411   5.553  1.00 18.83           N  
ATOM    409  NH2 ARG A  50      35.431  57.118   3.862  1.00 15.18           N  
ATOM    410  N   VAL A  51      34.388  64.016   0.811  1.00 14.78           N  
ATOM    411  CA  VAL A  51      33.006  64.310   0.374  1.00 13.11           C  
ATOM    412  C   VAL A  51      32.385  63.009  -0.096  1.00 14.09           C  
ATOM    413  O   VAL A  51      33.049  62.179  -0.759  1.00 12.81           O  
ATOM    414  CB  VAL A  51      32.915  65.397  -0.724  1.00 14.40           C  
ATOM    415  CG1 VAL A  51      33.250  66.769  -0.120  1.00 12.81           C  
ATOM    416  CG2 VAL A  51      33.876  65.101  -1.892  1.00 12.06           C  
ATOM    417  N   ILE A  52      31.222  62.741   0.547  1.00 13.24           N  
ATOM    418  CA  ILE A  52      30.505  61.490   0.279  1.00 12.71           C  
ATOM    419  C   ILE A  52      29.086  61.792  -0.194  1.00 12.59           C  
ATOM    420  O   ILE A  52      28.398  62.678   0.330  1.00 12.28           O  
ATOM    421  CB  ILE A  52      30.463  60.671   1.600  1.00 13.98           C  
ATOM    422  CG1 ILE A  52      31.922  60.262   1.942  1.00 16.07           C  
ATOM    423  CG2 ILE A  52      29.585  59.445   1.464  1.00 13.36           C  
ATOM    424  CD1 ILE A  52      32.153  60.127   3.447  1.00 17.69           C  
ATOM    425  N   ALA A  53      28.601  60.985  -1.147  1.00 10.28           N  
ATOM    426  CA  ALA A  53      27.216  61.184  -1.632  1.00  8.98           C  
ATOM    427  C   ALA A  53      26.727  59.861  -2.201  1.00 10.37           C  
ATOM    428  O   ALA A  53      27.502  59.254  -2.974  1.00 10.18           O  
ATOM    429  CB  ALA A  53      27.159  62.271  -2.691  1.00  9.23           C  
ATOM    430  N   HIS A  54      25.538  59.424  -1.835  1.00  9.75           N  
ATOM    431  CA  HIS A  54      25.032  58.180  -2.300  1.00 10.49           C  
ATOM    432  C   HIS A  54      23.820  58.433  -3.213  1.00 10.00           C  
ATOM    433  O   HIS A  54      23.120  59.451  -3.072  1.00 12.24           O  
ATOM    434  CB  HIS A  54      24.611  57.227  -1.152  1.00 10.17           C  
ATOM    435  CG  HIS A  54      23.445  57.748  -0.360  1.00 15.03           C  
ATOM    436  ND1 HIS A  54      23.518  58.948   0.309  1.00 16.75           N  
ATOM    437  CD2 HIS A  54      22.190  57.271  -0.134  1.00 17.52           C  
ATOM    438  CE1 HIS A  54      22.394  59.226   0.914  1.00 17.95           C  
ATOM    439  NE2 HIS A  54      21.572  58.229   0.645  1.00 18.90           N  
ATOM    440  N   ASP A  55      23.496  57.437  -4.036  1.00  9.81           N  
ATOM    441  CA  ASP A  55      22.204  57.427  -4.751  1.00  8.89           C  
ATOM    442  C   ASP A  55      21.190  56.723  -3.863  1.00 10.25           C  
ATOM    443  O   ASP A  55      21.345  55.518  -3.493  1.00  9.90           O  
ATOM    444  CB  ASP A  55      22.333  56.595  -6.057  1.00  9.35           C  
ATOM    445  CG  ASP A  55      23.176  57.300  -7.110  1.00 10.41           C  
ATOM    446  OD1 ASP A  55      23.432  58.516  -7.031  1.00 11.07           O  
ATOM    447  OD2 ASP A  55      23.583  56.640  -8.101  1.00 13.40           O  
ATOM    448  N   ARG A  56      20.081  57.388  -3.549  1.00  9.91           N  
ATOM    449  CA  ARG A  56      18.999  56.735  -2.828  1.00 11.19           C  
ATOM    450  C   ARG A  56      18.509  55.507  -3.574  1.00 12.76           C  
ATOM    451  O   ARG A  56      18.561  55.394  -4.806  1.00 11.30           O  
ATOM    452  CB  ARG A  56      17.870  57.727  -2.625  1.00 11.77           C  
ATOM    453  CG  ARG A  56      16.705  57.275  -1.749  1.00 14.73           C  
ATOM    454  CD  ARG A  56      15.812  58.475  -1.410  1.00 11.41           C  
ATOM    455  NE  ARG A  56      16.636  59.407  -0.677  1.00 11.61           N  
ATOM    456  CZ  ARG A  56      16.963  60.632  -1.020  1.00 12.74           C  
ATOM    457  NH1 ARG A  56      16.422  61.207  -2.128  1.00 11.30           N  
ATOM    458  NH2 ARG A  56      17.817  61.305  -0.288  1.00  9.77           N  
ATOM    459  N   ARG A  57      18.034  54.489  -2.841  1.00 11.59           N  
ATOM    460  CA  ARG A  57      17.554  53.270  -3.462  1.00 11.95           C  
ATOM    461  C   ARG A  57      16.476  53.640  -4.511  1.00 11.10           C  
ATOM    462  O   ARG A  57      15.688  54.546  -4.275  1.00 11.20           O  
ATOM    463  CB  ARG A  57      16.901  52.256  -2.513  1.00 13.57           C  
ATOM    464  CG  ARG A  57      15.752  52.707  -1.643  1.00 16.84           C  
ATOM    465  CD  ARG A  57      15.027  51.450  -1.048  1.00 15.52           C  
ATOM    466  NE  ARG A  57      15.916  50.739  -0.135  1.00 16.36           N  
ATOM    467  CZ  ARG A  57      15.871  49.511   0.349  1.00 18.20           C  
ATOM    468  NH1 ARG A  57      14.931  48.652  -0.033  1.00 16.83           N  
ATOM    469  NH2 ARG A  57      16.809  49.053   1.218  1.00 14.46           N  
ATOM    470  N   GLY A  58      16.570  52.946  -5.635  1.00 10.12           N  
ATOM    471  CA  GLY A  58      15.677  53.236  -6.739  1.00 10.60           C  
ATOM    472  C   GLY A  58      16.030  54.514  -7.501  1.00 12.64           C  
ATOM    473  O   GLY A  58      15.229  55.037  -8.289  1.00 10.99           O  
ATOM    474  N   HIS A  59      17.210  55.088  -7.279  1.00 10.50           N  
ATOM    475  CA  HIS A  59      17.596  56.321  -7.908  1.00 12.35           C  
ATOM    476  C   HIS A  59      19.013  56.112  -8.483  1.00 11.51           C  
ATOM    477  O   HIS A  59      19.823  55.335  -7.953  1.00 12.39           O  
ATOM    478  CB  HIS A  59      17.703  57.517  -6.933  1.00 10.93           C  
ATOM    479  CG  HIS A  59      16.404  57.959  -6.334  1.00 11.57           C  
ATOM    480  ND1 HIS A  59      15.663  57.055  -5.561  1.00 11.08           N  
ATOM    481  CD2 HIS A  59      15.722  59.144  -6.363  1.00 10.20           C  
ATOM    482  CE1 HIS A  59      14.557  57.704  -5.174  1.00 10.17           C  
ATOM    483  NE2 HIS A  59      14.592  58.946  -5.616  1.00  9.32           N  
ATOM    484  N   GLY A  60      19.320  56.942  -9.479  1.00 10.42           N  
ATOM    485  CA  GLY A  60      20.652  56.902 -10.083  1.00 10.86           C  
ATOM    486  C   GLY A  60      21.107  55.513 -10.457  1.00 12.19           C  
ATOM    487  O   GLY A  60      20.488  54.778 -11.237  1.00 12.14           O  
ATOM    488  N   ARG A  61      22.260  55.118  -9.880  1.00 11.29           N  
ATOM    489  CA  ARG A  61      22.891  53.831 -10.138  1.00 11.62           C  
ATOM    490  C   ARG A  61      22.610  52.796  -9.048  1.00 13.15           C  
ATOM    491  O   ARG A  61      23.199  51.709  -9.085  1.00 13.99           O  
ATOM    492  CB  ARG A  61      24.424  54.022 -10.215  1.00 13.31           C  
ATOM    493  CG  ARG A  61      24.869  54.879 -11.400  1.00 14.55           C  
ATOM    494  CD  ARG A  61      26.024  55.827 -11.120  1.00 17.01           C  
ATOM    495  NE  ARG A  61      25.549  56.911 -10.209  1.00 17.03           N  
ATOM    496  CZ  ARG A  61      25.917  58.162 -10.189  1.00 16.70           C  
ATOM    497  NH1 ARG A  61      26.861  58.590 -11.048  1.00 15.95           N  
ATOM    498  NH2 ARG A  61      25.412  59.028  -9.296  1.00 14.51           N  
ATOM    499  N   SER A  62      21.828  53.136  -8.030  1.00 12.83           N  
ATOM    500  CA  SER A  62      21.476  52.138  -7.014  1.00 11.39           C  
ATOM    501  C   SER A  62      20.502  51.121  -7.582  1.00 14.15           C  
ATOM    502  O   SER A  62      19.868  51.367  -8.630  1.00 15.29           O  
ATOM    503  CB  SER A  62      20.891  52.847  -5.765  1.00  7.46           C  
ATOM    504  OG  SER A  62      21.998  53.564  -5.200  1.00 10.03           O  
ATOM    505  N   ASP A  63      20.282  50.006  -6.905  1.00 13.37           N  
ATOM    506  CA  ASP A  63      19.352  48.989  -7.346  1.00 13.66           C  
ATOM    507  C   ASP A  63      17.945  49.568  -7.386  1.00 13.82           C  
ATOM    508  O   ASP A  63      17.725  50.578  -6.697  1.00 14.80           O  
ATOM    509  CB  ASP A  63      19.307  47.844  -6.333  1.00 14.50           C  
ATOM    510  CG  ASP A  63      20.470  46.874  -6.460  1.00 20.41           C  
ATOM    511  OD1 ASP A  63      21.342  47.019  -7.311  1.00 19.01           O  
ATOM    512  OD2 ASP A  63      20.551  45.974  -5.600  1.00 21.85           O  
ATOM    513  N   GLN A  64      17.002  48.902  -8.037  1.00 10.61           N  
ATOM    514  CA  GLN A  64      15.623  49.389  -8.075  1.00 14.00           C  
ATOM    515  C   GLN A  64      14.743  48.255  -7.487  1.00 15.71           C  
ATOM    516  O   GLN A  64      14.178  47.458  -8.232  1.00 14.95           O  
ATOM    517  CB  GLN A  64      15.189  49.636  -9.520  1.00 15.19           C  
ATOM    518  CG  GLN A  64      16.210  50.338 -10.413  1.00 16.24           C  
ATOM    519  CD  GLN A  64      15.614  50.878 -11.703  1.00 16.57           C  
ATOM    520  OE1 GLN A  64      14.652  50.305 -12.262  1.00 14.89           O  
ATOM    521  NE2 GLN A  64      16.176  52.005 -12.176  1.00 13.26           N  
ATOM    522  N   PRO A  65      14.705  48.137  -6.173  1.00 15.24           N  
ATOM    523  CA  PRO A  65      13.975  47.093  -5.494  1.00 15.11           C  
ATOM    524  C   PRO A  65      12.494  47.338  -5.537  1.00 14.85           C  
ATOM    525  O   PRO A  65      12.042  48.417  -5.865  1.00 15.52           O  
ATOM    526  CB  PRO A  65      14.471  47.185  -4.047  1.00 14.78           C  
ATOM    527  CG  PRO A  65      14.822  48.628  -3.868  1.00 16.59           C  
ATOM    528  CD  PRO A  65      15.331  49.113  -5.221  1.00 15.09           C  
ATOM    529  N   SER A  66      11.713  46.308  -5.209  1.00 15.98           N  
ATOM    530  CA  SER A  66      10.274  46.407  -5.248  1.00 18.01           C  
ATOM    531  C   SER A  66       9.716  47.229  -4.103  1.00 17.99           C  
ATOM    532  O   SER A  66       8.650  47.851  -4.183  1.00 18.04           O  
ATOM    533  CB  SER A  66       9.746  44.948  -4.997  1.00 19.08           C  
ATOM    534  OG  SER A  66       8.331  45.114  -5.016  1.00 24.82           O  
ATOM    535  N   THR A  67      10.422  47.149  -2.963  1.00 17.08           N  
ATOM    536  CA  THR A  67       9.934  47.775  -1.740  1.00 19.31           C  
ATOM    537  C   THR A  67      10.996  48.608  -1.030  1.00 18.68           C  
ATOM    538  O   THR A  67      12.126  48.750  -1.492  1.00 18.47           O  
ATOM    539  CB  THR A  67       9.470  46.694  -0.712  1.00 22.72           C  
ATOM    540  OG1 THR A  67      10.568  45.822  -0.383  1.00 25.78           O  
ATOM    541  CG2 THR A  67       8.418  45.758  -1.272  1.00 24.64           C  
ATOM    542  N   GLY A  68      10.544  49.264   0.050  1.00 18.44           N  
ATOM    543  CA  GLY A  68      11.410  50.070   0.881  1.00 18.48           C  
ATOM    544  C   GLY A  68      11.430  51.513   0.425  1.00 18.03           C  
ATOM    545  O   GLY A  68      12.341  52.225   0.869  1.00 17.43           O  
ATOM    546  N   HIS A  69      10.386  51.958  -0.298  1.00 15.63           N  
ATOM    547  CA  HIS A  69      10.355  53.371  -0.688  1.00 14.93           C  
ATOM    548  C   HIS A  69       9.757  54.226   0.416  1.00 17.11           C  
ATOM    549  O   HIS A  69       8.638  54.710   0.233  1.00 17.45           O  
ATOM    550  CB  HIS A  69       9.572  53.474  -2.035  1.00 15.52           C  
ATOM    551  CG  HIS A  69      10.239  52.528  -2.995  1.00 17.07           C  
ATOM    552  ND1 HIS A  69      11.567  52.724  -3.352  1.00 16.36           N  
ATOM    553  CD2 HIS A  69       9.833  51.360  -3.537  1.00 17.57           C  
ATOM    554  CE1 HIS A  69      11.915  51.713  -4.163  1.00 17.29           C  
ATOM    555  NE2 HIS A  69      10.894  50.860  -4.272  1.00 15.49           N  
ATOM    556  N   ASP A  70      10.401  54.382   1.579  1.00 17.34           N  
ATOM    557  CA  ASP A  70       9.849  55.101   2.717  1.00 18.16           C  
ATOM    558  C   ASP A  70      11.016  55.692   3.544  1.00 16.30           C  
ATOM    559  O   ASP A  70      12.116  55.163   3.410  1.00 13.01           O  
ATOM    560  CB  ASP A  70       8.928  54.178   3.541  1.00 20.28           C  
ATOM    561  CG  ASP A  70       9.746  53.058   4.173  1.00 23.91           C  
ATOM    562  OD1 ASP A  70      10.450  53.230   5.194  1.00 24.82           O  
ATOM    563  OD2 ASP A  70       9.798  51.942   3.629  1.00 27.21           O  
ATOM    564  N   MET A  71      10.727  56.674   4.374  1.00 16.04           N  
ATOM    565  CA  MET A  71      11.751  57.382   5.138  1.00 17.42           C  
ATOM    566  C   MET A  71      12.489  56.507   6.126  1.00 18.97           C  
ATOM    567  O   MET A  71      13.668  56.733   6.391  1.00 19.57           O  
ATOM    568  CB  MET A  71      11.113  58.595   5.817  1.00 17.57           C  
ATOM    569  CG  MET A  71      10.799  59.737   4.828  1.00 19.70           C  
ATOM    570  SD  MET A  71      12.346  60.497   4.262  1.00 23.19           S  
ATOM    571  CE  MET A  71      11.642  61.291   2.798  1.00 21.28           C  
ATOM    572  N   ASP A  72      11.775  55.560   6.792  1.00 18.86           N  
ATOM    573  CA  ASP A  72      12.473  54.698   7.726  1.00 20.01           C  
ATOM    574  C   ASP A  72      13.515  53.867   6.990  1.00 17.50           C  
ATOM    575  O   ASP A  72      14.636  53.699   7.436  1.00 17.67           O  
ATOM    576  CB  ASP A  72      11.540  53.702   8.440  1.00 21.15           C  
ATOM    577  CG  ASP A  72      10.651  54.414   9.426  1.00 23.56           C  
ATOM    578  OD1 ASP A  72      11.007  55.456   9.999  1.00 25.29           O  
ATOM    579  OD2 ASP A  72       9.544  53.929   9.677  1.00 26.30           O  
ATOM    580  N   THR A  73      13.175  53.274   5.861  1.00 17.67           N  
ATOM    581  CA  THR A  73      14.185  52.520   5.103  1.00 16.73           C  
ATOM    582  C   THR A  73      15.262  53.441   4.560  1.00 16.33           C  
ATOM    583  O   THR A  73      16.445  53.092   4.560  1.00 15.98           O  
ATOM    584  CB  THR A  73      13.467  51.793   3.952  1.00 19.40           C  
ATOM    585  OG1 THR A  73      12.385  51.035   4.527  1.00 19.44           O  
ATOM    586  CG2 THR A  73      14.438  50.906   3.183  1.00 20.03           C  
ATOM    587  N   TYR A  74      14.901  54.643   4.086  1.00 14.43           N  
ATOM    588  CA  TYR A  74      15.942  55.537   3.560  1.00 14.73           C  
ATOM    589  C   TYR A  74      16.957  55.842   4.662  1.00 15.63           C  
ATOM    590  O   TYR A  74      18.142  55.858   4.393  1.00 13.39           O  
ATOM    591  CB  TYR A  74      15.344  56.863   3.076  1.00 12.85           C  
ATOM    592  CG  TYR A  74      14.417  56.781   1.865  1.00 13.05           C  
ATOM    593  CD1 TYR A  74      14.461  55.725   0.994  1.00 13.06           C  
ATOM    594  CD2 TYR A  74      13.504  57.830   1.665  1.00 11.61           C  
ATOM    595  CE1 TYR A  74      13.591  55.676  -0.092  1.00 13.74           C  
ATOM    596  CE2 TYR A  74      12.613  57.756   0.570  1.00 13.06           C  
ATOM    597  CZ  TYR A  74      12.688  56.699  -0.283  1.00 12.46           C  
ATOM    598  OH  TYR A  74      11.843  56.599  -1.381  1.00 15.66           O  
ATOM    599  N   ALA A  75      16.454  56.130   5.890  1.00 14.81           N  
ATOM    600  CA  ALA A  75      17.414  56.440   6.971  1.00 15.93           C  
ATOM    601  C   ALA A  75      18.205  55.188   7.368  1.00 17.41           C  
ATOM    602  O   ALA A  75      19.366  55.333   7.761  1.00 19.66           O  
ATOM    603  CB  ALA A  75      16.636  56.997   8.152  1.00 17.42           C  
ATOM    604  N   ALA A  76      17.653  53.997   7.255  1.00 16.77           N  
ATOM    605  CA  ALA A  76      18.407  52.784   7.602  1.00 18.34           C  
ATOM    606  C   ALA A  76      19.466  52.475   6.548  1.00 17.45           C  
ATOM    607  O   ALA A  76      20.572  51.981   6.804  1.00 15.95           O  
ATOM    608  CB  ALA A  76      17.468  51.599   7.773  1.00 18.78           C  
ATOM    609  N   ASP A  77      19.139  52.844   5.291  1.00 15.37           N  
ATOM    610  CA  ASP A  77      20.136  52.652   4.211  1.00 13.81           C  
ATOM    611  C   ASP A  77      21.277  53.630   4.498  1.00 13.34           C  
ATOM    612  O   ASP A  77      22.424  53.249   4.306  1.00 16.53           O  
ATOM    613  CB  ASP A  77      19.494  52.994   2.858  1.00 13.74           C  
ATOM    614  CG  ASP A  77      18.513  51.988   2.327  1.00 17.10           C  
ATOM    615  OD1 ASP A  77      18.425  50.849   2.881  1.00 16.29           O  
ATOM    616  OD2 ASP A  77      17.788  52.307   1.343  1.00 15.78           O  
ATOM    617  N   VAL A  78      21.051  54.844   4.975  1.00 13.30           N  
ATOM    618  CA  VAL A  78      22.112  55.774   5.317  1.00 13.87           C  
ATOM    619  C   VAL A  78      22.995  55.177   6.445  1.00 15.32           C  
ATOM    620  O   VAL A  78      24.221  55.230   6.400  1.00 14.19           O  
ATOM    621  CB  VAL A  78      21.571  57.143   5.763  1.00 14.43           C  
ATOM    622  CG1 VAL A  78      22.714  57.985   6.298  1.00 15.65           C  
ATOM    623  CG2 VAL A  78      20.904  57.852   4.554  1.00 14.95           C  
ATOM    624  N   ALA A  79      22.342  54.591   7.449  1.00 14.95           N  
ATOM    625  CA  ALA A  79      23.102  53.964   8.557  1.00 15.95           C  
ATOM    626  C   ALA A  79      23.934  52.847   8.022  1.00 15.19           C  
ATOM    627  O   ALA A  79      25.079  52.715   8.472  1.00 17.54           O  
ATOM    628  CB  ALA A  79      22.124  53.500   9.656  1.00 16.85           C  
ATOM    629  N   ALA A  80      23.456  52.027   7.093  1.00 14.80           N  
ATOM    630  CA  ALA A  80      24.236  50.967   6.501  1.00 17.47           C  
ATOM    631  C   ALA A  80      25.499  51.562   5.868  1.00 17.32           C  
ATOM    632  O   ALA A  80      26.583  50.993   6.093  1.00 19.66           O  
ATOM    633  CB  ALA A  80      23.454  50.067   5.575  1.00 17.72           C  
ATOM    634  N   LEU A  81      25.450  52.649   5.130  1.00 15.51           N  
ATOM    635  CA  LEU A  81      26.623  53.274   4.528  1.00 15.62           C  
ATOM    636  C   LEU A  81      27.582  53.880   5.552  1.00 16.94           C  
ATOM    637  O   LEU A  81      28.808  53.700   5.418  1.00 18.22           O  
ATOM    638  CB  LEU A  81      26.102  54.456   3.671  1.00 16.49           C  
ATOM    639  CG  LEU A  81      27.157  55.396   3.066  1.00 19.29           C  
ATOM    640  CD1 LEU A  81      27.932  54.622   2.007  1.00 21.95           C  
ATOM    641  CD2 LEU A  81      26.473  56.621   2.490  1.00 22.69           C  
ATOM    642  N   THR A  82      27.065  54.575   6.550  1.00 14.71           N  
ATOM    643  CA  THR A  82      27.980  55.227   7.505  1.00 18.33           C  
ATOM    644  C   THR A  82      28.678  54.214   8.422  1.00 19.91           C  
ATOM    645  O   THR A  82      29.841  54.412   8.805  1.00 19.40           O  
ATOM    646  CB  THR A  82      27.335  56.325   8.359  1.00 16.68           C  
ATOM    647  OG1 THR A  82      26.292  55.847   9.185  1.00 18.54           O  
ATOM    648  CG2 THR A  82      26.849  57.480   7.498  1.00 16.27           C  
ATOM    649  N   GLU A  83      28.048  53.063   8.588  1.00 21.58           N  
ATOM    650  CA  GLU A  83      28.658  51.958   9.340  1.00 25.23           C  
ATOM    651  C   GLU A  83      29.713  51.272   8.482  1.00 24.69           C  
ATOM    652  O   GLU A  83      30.819  51.012   8.961  1.00 23.50           O  
ATOM    653  CB  GLU A  83      27.568  50.963   9.751  1.00 27.95           C  
ATOM    654  CG  GLU A  83      28.084  49.713  10.444  1.00 33.90           C  
ATOM    655  CD  GLU A  83      26.905  48.776  10.709  1.00 38.78           C  
ATOM    656  OE1 GLU A  83      26.519  48.018   9.785  1.00 40.54           O  
ATOM    657  OE2 GLU A  83      26.371  48.884  11.836  1.00 41.13           O  
ATOM    658  N   ALA A  84      29.419  50.976   7.208  1.00 20.78           N  
ATOM    659  CA  ALA A  84      30.450  50.419   6.330  1.00 19.99           C  
ATOM    660  C   ALA A  84      31.664  51.318   6.205  1.00 20.70           C  
ATOM    661  O   ALA A  84      32.793  50.773   6.143  1.00 22.41           O  
ATOM    662  CB  ALA A  84      29.839  50.024   4.963  1.00 18.65           C  
ATOM    663  N   LEU A  85      31.571  52.650   6.272  1.00 18.54           N  
ATOM    664  CA  LEU A  85      32.699  53.528   6.145  1.00 19.39           C  
ATOM    665  C   LEU A  85      33.261  53.914   7.518  1.00 19.27           C  
ATOM    666  O   LEU A  85      34.291  54.579   7.531  1.00 21.45           O  
ATOM    667  CB  LEU A  85      32.306  54.856   5.426  1.00 20.66           C  
ATOM    668  CG  LEU A  85      31.663  54.697   4.046  1.00 23.58           C  
ATOM    669  CD1 LEU A  85      31.411  56.053   3.395  1.00 24.14           C  
ATOM    670  CD2 LEU A  85      32.588  53.894   3.145  1.00 23.29           C  
ATOM    671  N   ASP A  86      32.514  53.615   8.539  1.00 20.86           N  
ATOM    672  CA  ASP A  86      32.806  53.988   9.929  1.00 23.39           C  
ATOM    673  C   ASP A  86      33.019  55.472  10.098  1.00 22.50           C  
ATOM    674  O   ASP A  86      34.055  55.964  10.581  1.00 20.76           O  
ATOM    675  CB  ASP A  86      34.038  53.213  10.432  1.00 26.61           C  
ATOM    676  CG  ASP A  86      34.220  53.280  11.931  1.00 31.20           C  
ATOM    677  OD1 ASP A  86      33.267  53.429  12.719  1.00 29.69           O  
ATOM    678  OD2 ASP A  86      35.409  53.170  12.353  1.00 33.56           O  
ATOM    679  N   LEU A  87      32.008  56.260   9.689  1.00 19.97           N  
ATOM    680  CA  LEU A  87      32.208  57.705   9.781  1.00 19.09           C  
ATOM    681  C   LEU A  87      31.999  58.169  11.221  1.00 19.84           C  
ATOM    682  O   LEU A  87      31.084  57.671  11.897  1.00 19.74           O  
ATOM    683  CB  LEU A  87      31.177  58.411   8.887  1.00 18.71           C  
ATOM    684  CG  LEU A  87      31.249  58.071   7.387  1.00 19.32           C  
ATOM    685  CD1 LEU A  87      30.308  59.050   6.653  1.00 19.65           C  
ATOM    686  CD2 LEU A  87      32.639  58.230   6.800  1.00 19.00           C  
ATOM    687  N   ARG A  88      32.733  59.164  11.620  1.00 19.63           N  
ATOM    688  CA  ARG A  88      32.583  59.767  12.939  1.00 23.48           C  
ATOM    689  C   ARG A  88      32.615  61.266  12.788  1.00 20.52           C  
ATOM    690  O   ARG A  88      33.367  61.762  11.941  1.00 21.55           O  
ATOM    691  CB  ARG A  88      33.748  59.318  13.859  1.00 25.09           C  
ATOM    692  CG  ARG A  88      33.681  57.870  14.334  1.00 30.33           C  
ATOM    693  CD  ARG A  88      32.394  57.510  15.074  1.00 34.04           C  
ATOM    694  NE  ARG A  88      32.267  56.084  15.232  1.00 38.78           N  
ATOM    695  CZ  ARG A  88      31.458  55.214  15.805  1.00 40.77           C  
ATOM    696  NH1 ARG A  88      30.364  55.549  16.484  1.00 40.44           N  
ATOM    697  NH2 ARG A  88      31.729  53.897  15.680  1.00 42.08           N  
ATOM    698  N   GLY A  89      31.834  62.045  13.514  1.00 20.15           N  
ATOM    699  CA  GLY A  89      31.858  63.465  13.455  1.00 17.54           C  
ATOM    700  C   GLY A  89      31.500  64.049  12.081  1.00 18.79           C  
ATOM    701  O   GLY A  89      32.003  65.107  11.684  1.00 16.87           O  
ATOM    702  N   ALA A  90      30.643  63.348  11.355  1.00 17.83           N  
ATOM    703  CA  ALA A  90      30.297  63.763  10.001  1.00 15.52           C  
ATOM    704  C   ALA A  90      29.336  64.899   9.940  1.00 16.33           C  
ATOM    705  O   ALA A  90      28.558  65.115  10.883  1.00 16.82           O  
ATOM    706  CB  ALA A  90      29.561  62.547   9.393  1.00 17.00           C  
ATOM    707  N   VAL A  91      29.393  65.720   8.871  1.00 13.67           N  
ATOM    708  CA  VAL A  91      28.366  66.742   8.683  1.00 13.22           C  
ATOM    709  C   VAL A  91      27.402  66.248   7.590  1.00 15.06           C  
ATOM    710  O   VAL A  91      27.920  65.809   6.536  1.00 16.66           O  
ATOM    711  CB  VAL A  91      28.974  68.075   8.297  1.00 16.04           C  
ATOM    712  CG1 VAL A  91      27.865  69.095   8.026  1.00 17.56           C  
ATOM    713  CG2 VAL A  91      29.861  68.570   9.447  1.00 16.48           C  
ATOM    714  N   HIS A  92      26.113  66.229   7.807  1.00 11.63           N  
ATOM    715  CA  HIS A  92      25.144  65.719   6.845  1.00 12.18           C  
ATOM    716  C   HIS A  92      24.390  66.886   6.224  1.00 14.67           C  
ATOM    717  O   HIS A  92      23.679  67.641   6.923  1.00 16.35           O  
ATOM    718  CB  HIS A  92      24.212  64.719   7.527  1.00 12.33           C  
ATOM    719  CG  HIS A  92      24.897  63.407   7.758  1.00 12.93           C  
ATOM    720  ND1 HIS A  92      24.708  62.309   6.964  1.00 12.24           N  
ATOM    721  CD2 HIS A  92      25.856  63.057   8.714  1.00 12.63           C  
ATOM    722  CE1 HIS A  92      25.485  61.284   7.376  1.00 13.63           C  
ATOM    723  NE2 HIS A  92      26.187  61.759   8.423  1.00 13.06           N  
ATOM    724  N   ILE A  93      24.414  66.994   4.881  1.00 11.18           N  
ATOM    725  CA  ILE A  93      23.709  68.114   4.203  1.00  9.98           C  
ATOM    726  C   ILE A  93      22.616  67.515   3.326  1.00 11.23           C  
ATOM    727  O   ILE A  93      22.892  66.634   2.469  1.00 10.49           O  
ATOM    728  CB  ILE A  93      24.745  68.932   3.406  1.00 13.14           C  
ATOM    729  CG1 ILE A  93      25.852  69.482   4.320  1.00 14.06           C  
ATOM    730  CG2 ILE A  93      24.042  70.097   2.677  1.00 14.50           C  
ATOM    731  CD1 ILE A  93      26.903  70.365   3.678  1.00 15.40           C  
ATOM    732  N   GLY A  94      21.366  67.912   3.536  1.00 10.62           N  
ATOM    733  CA  GLY A  94      20.292  67.240   2.765  1.00 12.88           C  
ATOM    734  C   GLY A  94      19.501  68.350   2.052  1.00 16.16           C  
ATOM    735  O   GLY A  94      19.190  69.361   2.686  1.00 15.14           O  
ATOM    736  N   HIS A  95      19.136  68.044   0.795  1.00 13.09           N  
ATOM    737  CA  HIS A  95      18.354  69.000   0.020  1.00 13.32           C  
ATOM    738  C   HIS A  95      17.014  68.337  -0.282  1.00 12.35           C  
ATOM    739  O   HIS A  95      16.868  67.134  -0.584  1.00 11.34           O  
ATOM    740  CB  HIS A  95      19.055  69.391  -1.297  1.00 15.02           C  
ATOM    741  CG  HIS A  95      18.167  70.144  -2.238  1.00 16.82           C  
ATOM    742  ND1 HIS A  95      17.703  69.564  -3.414  1.00 17.88           N  
ATOM    743  CD2 HIS A  95      17.651  71.394  -2.174  1.00 14.59           C  
ATOM    744  CE1 HIS A  95      16.917  70.432  -4.040  1.00 18.81           C  
ATOM    745  NE2 HIS A  95      16.871  71.550  -3.318  1.00 17.88           N  
ATOM    746  N   SER A  96      15.998  69.172  -0.067  1.00 14.04           N  
ATOM    747  CA  SER A  96      14.618  68.802  -0.390  1.00 15.68           C  
ATOM    748  C   SER A  96      14.201  67.538   0.301  1.00 14.88           C  
ATOM    749  O   SER A  96      14.305  67.430   1.548  1.00 15.16           O  
ATOM    750  CB  SER A  96      14.612  68.763  -1.957  1.00 15.50           C  
ATOM    751  OG  SER A  96      13.280  68.544  -2.353  1.00 18.71           O  
ATOM    752  N   THR A  97      13.778  66.487  -0.386  1.00 15.07           N  
ATOM    753  CA  THR A  97      13.509  65.168   0.216  1.00 14.67           C  
ATOM    754  C   THR A  97      14.711  64.635   0.982  1.00 15.48           C  
ATOM    755  O   THR A  97      14.515  63.911   1.974  1.00 13.67           O  
ATOM    756  CB  THR A  97      13.245  64.127  -0.904  1.00 15.45           C  
ATOM    757  OG1 THR A  97      11.997  64.541  -1.527  1.00 18.38           O  
ATOM    758  CG2 THR A  97      13.111  62.695  -0.449  1.00 15.51           C  
ATOM    759  N   GLY A  98      15.948  64.972   0.540  1.00 12.55           N  
ATOM    760  CA  GLY A  98      17.127  64.504   1.268  1.00 13.01           C  
ATOM    761  C   GLY A  98      17.175  65.171   2.668  1.00 13.48           C  
ATOM    762  O   GLY A  98      17.769  64.575   3.564  1.00 13.47           O  
ATOM    763  N   GLY A  99      16.551  66.331   2.823  1.00 11.31           N  
ATOM    764  CA  GLY A  99      16.509  66.993   4.126  1.00 12.15           C  
ATOM    765  C   GLY A  99      15.628  66.175   5.084  1.00 14.00           C  
ATOM    766  O   GLY A  99      16.046  66.003   6.243  1.00 17.52           O  
ATOM    767  N   GLY A 100      14.603  65.494   4.591  1.00 12.96           N  
ATOM    768  CA  GLY A 100      13.783  64.630   5.428  1.00 13.74           C  
ATOM    769  C   GLY A 100      14.562  63.397   5.850  1.00 16.67           C  
ATOM    770  O   GLY A 100      14.514  62.950   7.015  1.00 12.89           O  
ATOM    771  N   GLU A 101      15.294  62.790   4.888  1.00 11.79           N  
ATOM    772  CA  GLU A 101      16.136  61.641   5.177  1.00 12.41           C  
ATOM    773  C   GLU A 101      17.190  62.010   6.223  1.00 11.59           C  
ATOM    774  O   GLU A 101      17.465  61.163   7.080  1.00 13.66           O  
ATOM    775  CB  GLU A 101      16.845  61.224   3.872  1.00 11.32           C  
ATOM    776  CG  GLU A 101      17.903  60.135   3.989  1.00 12.29           C  
ATOM    777  CD  GLU A 101      18.353  59.709   2.596  1.00 11.09           C  
ATOM    778  OE1 GLU A 101      17.684  58.906   1.932  1.00 12.25           O  
ATOM    779  OE2 GLU A 101      19.368  60.280   2.164  1.00 11.73           O  
ATOM    780  N   VAL A 102      17.798  63.183   6.104  1.00 12.63           N  
ATOM    781  CA  VAL A 102      18.799  63.629   7.065  1.00 14.35           C  
ATOM    782  C   VAL A 102      18.122  63.741   8.461  1.00 16.40           C  
ATOM    783  O   VAL A 102      18.707  63.289   9.448  1.00 17.06           O  
ATOM    784  CB  VAL A 102      19.464  64.953   6.700  1.00 13.42           C  
ATOM    785  CG1 VAL A 102      20.226  65.622   7.859  1.00 14.21           C  
ATOM    786  CG2 VAL A 102      20.515  64.672   5.568  1.00 13.88           C  
ATOM    787  N   ALA A 103      16.983  64.407   8.540  1.00 14.66           N  
ATOM    788  CA  ALA A 103      16.350  64.567   9.878  1.00 16.92           C  
ATOM    789  C   ALA A 103      16.100  63.217  10.552  1.00 18.96           C  
ATOM    790  O   ALA A 103      16.526  63.086  11.728  1.00 19.92           O  
ATOM    791  CB  ALA A 103      15.035  65.312   9.745  1.00 13.74           C  
ATOM    792  N   ARG A 104      15.546  62.223   9.872  1.00 16.46           N  
ATOM    793  CA  ARG A 104      15.300  60.914  10.427  1.00 18.30           C  
ATOM    794  C   ARG A 104      16.570  60.126  10.722  1.00 20.67           C  
ATOM    795  O   ARG A 104      16.637  59.523  11.812  1.00 21.85           O  
ATOM    796  CB  ARG A 104      14.374  60.048   9.567  1.00 18.66           C  
ATOM    797  CG  ARG A 104      14.049  58.698  10.193  1.00 20.98           C  
ATOM    798  CD  ARG A 104      12.603  58.316  10.017  1.00 21.99           C  
ATOM    799  NE  ARG A 104      11.671  59.387  10.338  1.00 22.40           N  
ATOM    800  CZ  ARG A 104      10.379  59.279  10.084  1.00 22.61           C  
ATOM    801  NH1 ARG A 104       9.932  58.170   9.524  1.00 24.41           N  
ATOM    802  NH2 ARG A 104       9.556  60.253  10.423  1.00 21.87           N  
ATOM    803  N   TYR A 105      17.603  60.158   9.873  1.00 16.74           N  
ATOM    804  CA  TYR A 105      18.826  59.467  10.174  1.00 17.07           C  
ATOM    805  C   TYR A 105      19.526  60.064  11.388  1.00 17.78           C  
ATOM    806  O   TYR A 105      20.034  59.322  12.264  1.00 19.08           O  
ATOM    807  CB  TYR A 105      19.799  59.508   8.959  1.00 15.36           C  
ATOM    808  CG  TYR A 105      21.215  59.137   9.390  1.00 15.12           C  
ATOM    809  CD1 TYR A 105      21.508  57.825   9.719  1.00 16.22           C  
ATOM    810  CD2 TYR A 105      22.214  60.067   9.473  1.00 15.78           C  
ATOM    811  CE1 TYR A 105      22.791  57.475  10.150  1.00 16.69           C  
ATOM    812  CE2 TYR A 105      23.511  59.756   9.850  1.00 13.42           C  
ATOM    813  CZ  TYR A 105      23.779  58.438  10.170  1.00 16.63           C  
ATOM    814  OH  TYR A 105      25.049  58.067  10.566  1.00 17.46           O  
ATOM    815  N   VAL A 106      19.649  61.371  11.449  1.00 18.18           N  
ATOM    816  CA  VAL A 106      20.361  62.081  12.506  1.00 20.66           C  
ATOM    817  C   VAL A 106      19.665  61.827  13.838  1.00 22.94           C  
ATOM    818  O   VAL A 106      20.336  61.536  14.817  1.00 23.69           O  
ATOM    819  CB  VAL A 106      20.542  63.579  12.280  1.00 20.43           C  
ATOM    820  CG1 VAL A 106      21.154  64.247  13.510  1.00 21.56           C  
ATOM    821  CG2 VAL A 106      21.526  63.775  11.094  1.00 19.15           C  
ATOM    822  N   ALA A 107      18.351  61.806  13.873  1.00 22.13           N  
ATOM    823  CA  ALA A 107      17.619  61.540  15.127  1.00 24.16           C  
ATOM    824  C   ALA A 107      17.904  60.150  15.661  1.00 24.09           C  
ATOM    825  O   ALA A 107      17.879  59.949  16.878  1.00 26.11           O  
ATOM    826  CB  ALA A 107      16.135  61.723  14.786  1.00 21.13           C  
ATOM    827  N   ARG A 108      18.181  59.164  14.827  1.00 24.23           N  
ATOM    828  CA  ARG A 108      18.403  57.793  15.229  1.00 27.39           C  
ATOM    829  C   ARG A 108      19.857  57.319  15.183  1.00 24.90           C  
ATOM    830  O   ARG A 108      20.095  56.113  15.363  1.00 23.81           O  
ATOM    831  CB  ARG A 108      17.652  56.917  14.189  1.00 30.03           C  
ATOM    832  CG  ARG A 108      16.143  56.892  14.376  1.00 35.83           C  
ATOM    833  CD  ARG A 108      15.500  56.000  13.299  1.00 38.87           C  
ATOM    834  NE  ARG A 108      14.064  56.229  13.238  1.00 41.87           N  
ATOM    835  CZ  ARG A 108      13.112  55.774  12.436  1.00 43.22           C  
ATOM    836  NH1 ARG A 108      13.256  54.906  11.437  1.00 42.75           N  
ATOM    837  NH2 ARG A 108      11.866  56.217  12.661  1.00 44.61           N  
ATOM    838  N   ALA A 109      20.781  58.196  14.821  1.00 21.52           N  
ATOM    839  CA  ALA A 109      22.128  57.736  14.551  1.00 24.73           C  
ATOM    840  C   ALA A 109      22.839  57.349  15.856  1.00 25.69           C  
ATOM    841  O   ALA A 109      22.528  57.924  16.900  1.00 23.47           O  
ATOM    842  CB  ALA A 109      22.905  58.824  13.831  1.00 23.45           C  
ATOM    843  N   GLU A 110      23.769  56.423  15.755  1.00 28.23           N  
ATOM    844  CA  GLU A 110      24.601  56.048  16.899  1.00 31.70           C  
ATOM    845  C   GLU A 110      25.324  57.316  17.323  1.00 32.18           C  
ATOM    846  O   GLU A 110      25.861  58.036  16.463  1.00 33.02           O  
ATOM    847  CB  GLU A 110      25.691  55.061  16.459  1.00 35.35           C  
ATOM    848  CG  GLU A 110      25.247  53.732  15.905  1.00 40.99           C  
ATOM    849  CD  GLU A 110      26.474  52.906  15.518  1.00 45.41           C  
ATOM    850  OE1 GLU A 110      27.453  52.903  16.311  1.00 46.51           O  
ATOM    851  OE2 GLU A 110      26.437  52.312  14.415  1.00 47.09           O  
ATOM    852  N   PRO A 111      25.385  57.628  18.593  1.00 32.76           N  
ATOM    853  CA  PRO A 111      26.064  58.859  19.029  1.00 32.92           C  
ATOM    854  C   PRO A 111      27.525  58.863  18.572  1.00 30.57           C  
ATOM    855  O   PRO A 111      28.177  57.817  18.417  1.00 28.47           O  
ATOM    856  CB  PRO A 111      25.832  58.843  20.542  1.00 35.07           C  
ATOM    857  CG  PRO A 111      24.629  57.971  20.767  1.00 34.07           C  
ATOM    858  CD  PRO A 111      24.754  56.872  19.718  1.00 33.77           C  
ATOM    859  N   GLY A 112      28.067  60.009  18.191  1.00 30.19           N  
ATOM    860  CA  GLY A 112      29.431  60.163  17.673  1.00 29.60           C  
ATOM    861  C   GLY A 112      29.555  60.103  16.144  1.00 29.16           C  
ATOM    862  O   GLY A 112      30.480  60.685  15.553  1.00 27.81           O  
ATOM    863  N   ARG A 113      28.565  59.512  15.468  1.00 26.41           N  
ATOM    864  CA  ARG A 113      28.576  59.431  14.025  1.00 26.06           C  
ATOM    865  C   ARG A 113      28.300  60.801  13.383  1.00 23.47           C  
ATOM    866  O   ARG A 113      28.790  61.008  12.289  1.00 21.34           O  
ATOM    867  CB  ARG A 113      27.486  58.469  13.573  1.00 28.07           C  
ATOM    868  CG  ARG A 113      27.700  57.000  13.894  1.00 28.06           C  
ATOM    869  CD  ARG A 113      28.098  56.271  12.609  1.00 29.02           C  
ATOM    870  NE  ARG A 113      28.332  54.847  12.862  1.00 30.94           N  
ATOM    871  CZ  ARG A 113      29.542  54.292  12.942  1.00 31.35           C  
ATOM    872  NH1 ARG A 113      30.693  54.940  12.771  1.00 29.03           N  
ATOM    873  NH2 ARG A 113      29.575  52.980  13.180  1.00 31.95           N  
ATOM    874  N   VAL A 114      27.489  61.652  14.010  1.00 19.46           N  
ATOM    875  CA  VAL A 114      27.141  62.931  13.415  1.00 17.53           C  
ATOM    876  C   VAL A 114      27.562  64.113  14.273  1.00 19.91           C  
ATOM    877  O   VAL A 114      27.231  64.194  15.452  1.00 19.40           O  
ATOM    878  CB  VAL A 114      25.604  63.059  13.247  1.00 15.39           C  
ATOM    879  CG1 VAL A 114      25.198  64.377  12.593  1.00 13.59           C  
ATOM    880  CG2 VAL A 114      25.068  61.889  12.413  1.00 14.34           C  
ATOM    881  N   ALA A 115      28.163  65.123  13.644  1.00 16.23           N  
ATOM    882  CA  ALA A 115      28.538  66.316  14.352  1.00 19.35           C  
ATOM    883  C   ALA A 115      27.535  67.438  14.137  1.00 19.13           C  
ATOM    884  O   ALA A 115      27.319  68.240  15.040  1.00 18.48           O  
ATOM    885  CB  ALA A 115      29.903  66.879  13.936  1.00 19.47           C  
ATOM    886  N   LYS A 116      27.083  67.657  12.889  1.00 19.00           N  
ATOM    887  CA  LYS A 116      26.223  68.787  12.568  1.00 16.04           C  
ATOM    888  C   LYS A 116      25.330  68.354  11.382  1.00 16.14           C  
ATOM    889  O   LYS A 116      25.719  67.411  10.678  1.00 16.69           O  
ATOM    890  CB  LYS A 116      27.043  69.958  12.040  1.00 20.65           C  
ATOM    891  CG  LYS A 116      28.035  70.656  12.936  1.00 22.85           C  
ATOM    892  CD  LYS A 116      28.758  71.804  12.264  1.00 25.09           C  
ATOM    893  CE  LYS A 116      29.914  72.284  13.163  1.00 28.02           C  
ATOM    894  NZ  LYS A 116      29.929  73.775  13.090  1.00 31.95           N  
ATOM    895  N   ALA A 117      24.262  69.074  11.152  1.00 16.05           N  
ATOM    896  CA  ALA A 117      23.399  68.717  10.002  1.00 15.76           C  
ATOM    897  C   ALA A 117      22.900  69.977   9.336  1.00 16.26           C  
ATOM    898  O   ALA A 117      22.890  71.045   9.959  1.00 15.86           O  
ATOM    899  CB  ALA A 117      22.293  67.767  10.424  1.00 16.07           C  
ATOM    900  N   VAL A 118      22.578  69.919   8.026  1.00 15.13           N  
ATOM    901  CA  VAL A 118      22.140  71.108   7.298  1.00 13.37           C  
ATOM    902  C   VAL A 118      20.890  70.657   6.530  1.00 15.18           C  
ATOM    903  O   VAL A 118      20.919  69.584   5.885  1.00 15.17           O  
ATOM    904  CB  VAL A 118      23.178  71.662   6.304  1.00 15.05           C  
ATOM    905  CG1 VAL A 118      22.614  72.842   5.495  1.00 14.19           C  
ATOM    906  CG2 VAL A 118      24.502  72.078   6.932  1.00 13.64           C  
ATOM    907  N   LEU A 119      19.783  71.328   6.638  1.00 14.09           N  
ATOM    908  CA  LEU A 119      18.560  71.101   5.910  1.00 15.14           C  
ATOM    909  C   LEU A 119      18.329  72.253   4.919  1.00 15.74           C  
ATOM    910  O   LEU A 119      18.074  73.387   5.312  1.00 19.06           O  
ATOM    911  CB  LEU A 119      17.300  71.025   6.790  1.00 17.15           C  
ATOM    912  CG  LEU A 119      17.423  70.088   8.009  1.00 21.07           C  
ATOM    913  CD1 LEU A 119      16.113  70.093   8.796  1.00 23.48           C  
ATOM    914  CD2 LEU A 119      17.921  68.706   7.682  1.00 19.76           C  
ATOM    915  N   VAL A 120      18.545  71.997   3.640  1.00 16.09           N  
ATOM    916  CA  VAL A 120      18.399  73.007   2.601  1.00 13.95           C  
ATOM    917  C   VAL A 120      17.109  72.766   1.821  1.00 14.28           C  
ATOM    918  O   VAL A 120      16.913  71.663   1.282  1.00 12.45           O  
ATOM    919  CB  VAL A 120      19.578  72.966   1.595  1.00 16.45           C  
ATOM    920  CG1 VAL A 120      19.431  74.146   0.623  1.00 14.13           C  
ATOM    921  CG2 VAL A 120      20.958  72.961   2.231  1.00 14.24           C  
ATOM    922  N   SER A 121      16.233  73.785   1.746  1.00 13.51           N  
ATOM    923  CA  SER A 121      14.986  73.663   1.007  1.00 16.25           C  
ATOM    924  C   SER A 121      14.283  72.381   1.389  1.00 15.98           C  
ATOM    925  O   SER A 121      13.751  71.670   0.532  1.00 16.42           O  
ATOM    926  CB  SER A 121      15.274  73.688  -0.529  1.00 15.59           C  
ATOM    927  OG  SER A 121      16.228  74.729  -0.787  1.00 17.82           O  
ATOM    928  N   ALA A 122      14.306  71.993   2.677  1.00 15.58           N  
ATOM    929  CA  ALA A 122      13.901  70.673   3.083  1.00 13.61           C  
ATOM    930  C   ALA A 122      12.438  70.544   3.422  1.00 15.75           C  
ATOM    931  O   ALA A 122      11.781  71.492   3.836  1.00 15.81           O  
ATOM    932  CB  ALA A 122      14.791  70.273   4.278  1.00 14.14           C  
ATOM    933  N   VAL A 123      11.924  69.312   3.284  1.00 15.36           N  
ATOM    934  CA  VAL A 123      10.527  69.027   3.512  1.00 18.14           C  
ATOM    935  C   VAL A 123       9.974  69.164   4.923  1.00 19.99           C  
ATOM    936  O   VAL A 123       8.776  69.479   5.035  1.00 21.14           O  
ATOM    937  CB  VAL A 123      10.062  67.644   2.940  1.00 18.42           C  
ATOM    938  CG1 VAL A 123      10.238  67.646   1.421  1.00 19.16           C  
ATOM    939  CG2 VAL A 123      10.861  66.474   3.520  1.00 18.69           C  
ATOM    940  N   PRO A 124      10.721  68.892   5.987  1.00 19.16           N  
ATOM    941  CA  PRO A 124      10.182  69.032   7.342  1.00 20.59           C  
ATOM    942  C   PRO A 124       9.628  70.397   7.654  1.00 20.01           C  
ATOM    943  O   PRO A 124      10.109  71.434   7.171  1.00 22.48           O  
ATOM    944  CB  PRO A 124      11.392  68.800   8.286  1.00 19.48           C  
ATOM    945  CG  PRO A 124      12.323  67.936   7.435  1.00 19.07           C  
ATOM    946  CD  PRO A 124      12.128  68.471   6.025  1.00 18.32           C  
ATOM    947  N   PRO A 125       8.721  70.443   8.644  1.00 21.76           N  
ATOM    948  CA  PRO A 125       8.219  69.310   9.380  1.00 20.46           C  
ATOM    949  C   PRO A 125       7.308  68.302   8.697  1.00 20.38           C  
ATOM    950  O   PRO A 125       7.375  67.082   8.880  1.00 18.46           O  
ATOM    951  CB  PRO A 125       7.324  69.985  10.466  1.00 20.66           C  
ATOM    952  CG  PRO A 125       7.877  71.352  10.605  1.00 22.04           C  
ATOM    953  CD  PRO A 125       8.255  71.757   9.197  1.00 20.22           C  
ATOM    954  N   VAL A 126       6.316  68.801   7.967  1.00 19.98           N  
ATOM    955  CA  VAL A 126       5.353  68.009   7.227  1.00 21.55           C  
ATOM    956  C   VAL A 126       4.727  68.878   6.123  1.00 22.41           C  
ATOM    957  O   VAL A 126       4.335  70.045   6.330  1.00 22.55           O  
ATOM    958  CB  VAL A 126       4.230  67.380   8.073  1.00 24.15           C  
ATOM    959  CG1 VAL A 126       3.540  68.441   8.942  1.00 24.05           C  
ATOM    960  CG2 VAL A 126       3.210  66.654   7.208  1.00 24.22           C  
ATOM    961  N   MET A 127       4.625  68.324   4.915  1.00 20.38           N  
ATOM    962  CA  MET A 127       4.112  69.139   3.815  1.00 21.43           C  
ATOM    963  C   MET A 127       2.597  69.118   3.663  1.00 23.72           C  
ATOM    964  O   MET A 127       2.009  70.163   3.364  1.00 25.21           O  
ATOM    965  CB  MET A 127       4.718  68.684   2.467  1.00 22.06           C  
ATOM    966  CG  MET A 127       6.210  69.033   2.339  1.00 23.44           C  
ATOM    967  SD  MET A 127       6.785  68.631   0.633  1.00 23.31           S  
ATOM    968  CE  MET A 127       6.062  69.979  -0.273  1.00 22.99           C  
ATOM    969  N   VAL A 128       2.000  67.948   3.707  1.00 24.76           N  
ATOM    970  CA  VAL A 128       0.589  67.847   3.367  1.00 26.65           C  
ATOM    971  C   VAL A 128      -0.316  68.452   4.443  1.00 30.56           C  
ATOM    972  O   VAL A 128      -0.016  68.420   5.630  1.00 28.24           O  
ATOM    973  CB  VAL A 128       0.229  66.380   3.125  1.00 26.19           C  
ATOM    974  CG1 VAL A 128       0.157  65.553   4.402  1.00 25.58           C  
ATOM    975  CG2 VAL A 128      -1.079  66.284   2.332  1.00 26.20           C  
ATOM    976  N   LYS A 129      -1.455  68.930   3.955  1.00 33.75           N  
ATOM    977  CA  LYS A 129      -2.528  69.410   4.811  1.00 37.76           C  
ATOM    978  C   LYS A 129      -3.114  68.230   5.578  1.00 38.61           C  
ATOM    979  O   LYS A 129      -3.401  67.151   5.056  1.00 39.57           O  
ATOM    980  CB  LYS A 129      -3.606  70.087   3.961  1.00 39.66           C  
ATOM    981  CG  LYS A 129      -4.822  70.488   4.789  1.00 42.50           C  
ATOM    982  CD  LYS A 129      -5.900  71.086   3.899  1.00 43.45           C  
ATOM    983  CE  LYS A 129      -5.819  72.598   3.876  1.00 44.88           C  
ATOM    984  NZ  LYS A 129      -5.178  73.126   2.641  1.00 45.64           N  
ATOM    985  N   SER A 130      -3.283  68.410   6.883  1.00 38.84           N  
ATOM    986  CA  SER A 130      -3.854  67.425   7.778  1.00 38.69           C  
ATOM    987  C   SER A 130      -4.493  68.142   8.982  1.00 39.55           C  
ATOM    988  O   SER A 130      -4.423  69.362   9.058  1.00 38.38           O  
ATOM    989  CB  SER A 130      -2.760  66.504   8.347  1.00 37.38           C  
ATOM    990  OG  SER A 130      -1.819  67.347   9.027  1.00 37.20           O  
ATOM    991  N   ASP A 131      -4.953  67.365   9.948  1.00 43.09           N  
ATOM    992  CA  ASP A 131      -5.550  67.875  11.165  1.00 47.90           C  
ATOM    993  C   ASP A 131      -4.518  68.671  11.989  1.00 48.15           C  
ATOM    994  O   ASP A 131      -4.889  69.577  12.705  1.00 47.07           O  
ATOM    995  CB  ASP A 131      -6.077  66.856  12.146  1.00 49.76           C  
ATOM    996  CG  ASP A 131      -6.898  65.680  11.761  1.00 53.37           C  
ATOM    997  OD1 ASP A 131      -8.018  65.812  11.202  1.00 54.42           O  
ATOM    998  OD2 ASP A 131      -6.379  64.566  12.083  1.00 55.34           O  
ATOM    999  N   THR A 132      -3.268  68.235  11.891  1.00 50.01           N  
ATOM   1000  CA  THR A 132      -2.186  68.888  12.615  1.00 50.68           C  
ATOM   1001  C   THR A 132      -1.449  69.908  11.776  1.00 50.61           C  
ATOM   1002  O   THR A 132      -0.586  70.594  12.349  1.00 52.20           O  
ATOM   1003  CB  THR A 132      -1.238  67.812  13.162  1.00 52.11           C  
ATOM   1004  OG1 THR A 132      -0.694  67.033  12.076  1.00 54.39           O  
ATOM   1005  CG2 THR A 132      -1.995  66.843  14.062  1.00 52.04           C  
ATOM   1006  N   ASN A 133      -1.786  70.083  10.503  1.00 48.26           N  
ATOM   1007  CA  ASN A 133      -1.122  71.040   9.629  1.00 47.55           C  
ATOM   1008  C   ASN A 133      -2.042  71.671   8.597  1.00 49.07           C  
ATOM   1009  O   ASN A 133      -2.045  71.329   7.408  1.00 48.16           O  
ATOM   1010  CB  ASN A 133       0.037  70.296   8.925  1.00 45.68           C  
ATOM   1011  CG  ASN A 133       0.818  71.178   7.974  1.00 44.93           C  
ATOM   1012  OD1 ASN A 133       1.060  72.351   8.252  1.00 44.22           O  
ATOM   1013  ND2 ASN A 133       1.215  70.634   6.821  1.00 43.36           N  
ATOM   1014  N   PRO A 134      -2.842  72.662   8.992  1.00 50.69           N  
ATOM   1015  CA  PRO A 134      -3.792  73.363   8.147  1.00 50.45           C  
ATOM   1016  C   PRO A 134      -3.214  74.285   7.093  1.00 50.20           C  
ATOM   1017  O   PRO A 134      -3.880  74.595   6.098  1.00 50.56           O  
ATOM   1018  CB  PRO A 134      -4.600  74.225   9.144  1.00 51.82           C  
ATOM   1019  CG  PRO A 134      -3.567  74.517  10.205  1.00 52.01           C  
ATOM   1020  CD  PRO A 134      -2.897  73.167  10.405  1.00 51.50           C  
ATOM   1021  N   ASP A 135      -1.986  74.767   7.250  1.00 49.38           N  
ATOM   1022  CA  ASP A 135      -1.376  75.621   6.231  1.00 49.28           C  
ATOM   1023  C   ASP A 135      -0.669  74.792   5.163  1.00 46.05           C  
ATOM   1024  O   ASP A 135      -0.143  75.332   4.189  1.00 46.07           O  
ATOM   1025  CB  ASP A 135      -0.421  76.614   6.892  1.00 52.19           C  
ATOM   1026  CG  ASP A 135      -1.096  77.685   7.735  1.00 55.03           C  
ATOM   1027  OD1 ASP A 135      -2.344  77.641   7.906  1.00 56.45           O  
ATOM   1028  OD2 ASP A 135      -0.377  78.592   8.231  1.00 55.00           O  
ATOM   1029  N   GLY A 136      -0.638  73.472   5.304  1.00 43.89           N  
ATOM   1030  CA  GLY A 136       0.011  72.587   4.340  1.00 40.79           C  
ATOM   1031  C   GLY A 136      -0.607  72.638   2.949  1.00 39.43           C  
ATOM   1032  O   GLY A 136      -1.544  73.385   2.650  1.00 39.15           O  
ATOM   1033  N   LEU A 137      -0.041  71.877   2.008  1.00 35.97           N  
ATOM   1034  CA  LEU A 137      -0.546  71.797   0.644  1.00 32.66           C  
ATOM   1035  C   LEU A 137      -1.582  70.678   0.590  1.00 29.24           C  
ATOM   1036  O   LEU A 137      -1.435  69.663   1.243  1.00 26.74           O  
ATOM   1037  CB  LEU A 137       0.577  71.474  -0.348  1.00 32.81           C  
ATOM   1038  CG  LEU A 137       1.599  72.592  -0.555  1.00 35.09           C  
ATOM   1039  CD1 LEU A 137       2.843  72.066  -1.253  1.00 34.97           C  
ATOM   1040  CD2 LEU A 137       0.972  73.766  -1.309  1.00 35.67           C  
ATOM   1041  N   PRO A 138      -2.652  70.861  -0.170  1.00 29.45           N  
ATOM   1042  CA  PRO A 138      -3.675  69.844  -0.304  1.00 30.23           C  
ATOM   1043  C   PRO A 138      -3.107  68.606  -0.990  1.00 31.36           C  
ATOM   1044  O   PRO A 138      -2.182  68.693  -1.822  1.00 32.13           O  
ATOM   1045  CB  PRO A 138      -4.783  70.503  -1.102  1.00 29.06           C  
ATOM   1046  CG  PRO A 138      -4.217  71.741  -1.663  1.00 30.42           C  
ATOM   1047  CD  PRO A 138      -2.923  72.077  -0.982  1.00 29.28           C  
ATOM   1048  N   LEU A 139      -3.672  67.458  -0.684  1.00 31.51           N  
ATOM   1049  CA  LEU A 139      -3.265  66.176  -1.216  1.00 32.88           C  
ATOM   1050  C   LEU A 139      -3.340  66.131  -2.741  1.00 31.99           C  
ATOM   1051  O   LEU A 139      -2.504  65.504  -3.406  1.00 28.55           O  
ATOM   1052  CB  LEU A 139      -4.092  65.037  -0.623  1.00 33.94           C  
ATOM   1053  CG  LEU A 139      -3.372  63.699  -0.466  1.00 37.35           C  
ATOM   1054  CD1 LEU A 139      -3.117  63.063  -1.822  1.00 39.86           C  
ATOM   1055  CD2 LEU A 139      -2.017  63.789   0.231  1.00 37.96           C  
ATOM   1056  N   GLU A 140      -4.318  66.831  -3.302  1.00 31.28           N  
ATOM   1057  CA  GLU A 140      -4.527  66.920  -4.732  1.00 34.12           C  
ATOM   1058  C   GLU A 140      -3.313  67.462  -5.475  1.00 31.45           C  
ATOM   1059  O   GLU A 140      -3.031  67.028  -6.610  1.00 30.08           O  
ATOM   1060  CB  GLU A 140      -5.794  67.732  -5.049  1.00 37.68           C  
ATOM   1061  CG  GLU A 140      -6.040  68.878  -4.111  1.00 43.67           C  
ATOM   1062  CD  GLU A 140      -7.019  68.713  -2.958  1.00 45.80           C  
ATOM   1063  OE1 GLU A 140      -7.115  67.641  -2.311  1.00 45.98           O  
ATOM   1064  OE2 GLU A 140      -7.718  69.740  -2.683  1.00 47.17           O  
ATOM   1065  N   VAL A 141      -2.523  68.339  -4.866  1.00 28.37           N  
ATOM   1066  CA  VAL A 141      -1.286  68.790  -5.493  1.00 27.33           C  
ATOM   1067  C   VAL A 141      -0.410  67.546  -5.757  1.00 25.57           C  
ATOM   1068  O   VAL A 141       0.194  67.413  -6.827  1.00 25.43           O  
ATOM   1069  CB  VAL A 141      -0.540  69.789  -4.610  1.00 29.32           C  
ATOM   1070  CG1 VAL A 141       0.888  70.082  -5.057  1.00 29.44           C  
ATOM   1071  CG2 VAL A 141      -1.302  71.127  -4.543  1.00 31.16           C  
ATOM   1072  N   PHE A 142      -0.337  66.631  -4.805  1.00 21.76           N  
ATOM   1073  CA  PHE A 142       0.516  65.463  -4.882  1.00 21.71           C  
ATOM   1074  C   PHE A 142      -0.097  64.394  -5.767  1.00 20.83           C  
ATOM   1075  O   PHE A 142       0.623  63.660  -6.423  1.00 19.11           O  
ATOM   1076  CB  PHE A 142       0.877  64.900  -3.471  1.00 20.89           C  
ATOM   1077  CG  PHE A 142       1.543  66.015  -2.693  1.00 20.73           C  
ATOM   1078  CD1 PHE A 142       2.757  66.537  -3.093  1.00 20.49           C  
ATOM   1079  CD2 PHE A 142       0.877  66.575  -1.607  1.00 20.60           C  
ATOM   1080  CE1 PHE A 142       3.325  67.590  -2.410  1.00 22.14           C  
ATOM   1081  CE2 PHE A 142       1.453  67.642  -0.942  1.00 22.34           C  
ATOM   1082  CZ  PHE A 142       2.686  68.155  -1.324  1.00 20.93           C  
ATOM   1083  N   ASP A 143      -1.417  64.311  -5.833  1.00 22.05           N  
ATOM   1084  CA  ASP A 143      -2.112  63.389  -6.697  1.00 22.94           C  
ATOM   1085  C   ASP A 143      -1.835  63.782  -8.163  1.00 22.41           C  
ATOM   1086  O   ASP A 143      -1.703  62.840  -8.927  1.00 23.26           O  
ATOM   1087  CB  ASP A 143      -3.619  63.441  -6.447  1.00 27.10           C  
ATOM   1088  CG  ASP A 143      -4.051  62.727  -5.176  1.00 29.44           C  
ATOM   1089  OD1 ASP A 143      -3.371  61.870  -4.594  1.00 29.15           O  
ATOM   1090  OD2 ASP A 143      -5.176  63.078  -4.763  1.00 31.30           O  
ATOM   1091  N   GLU A 144      -1.766  65.045  -8.493  1.00 21.73           N  
ATOM   1092  CA  GLU A 144      -1.374  65.485  -9.837  1.00 25.52           C  
ATOM   1093  C   GLU A 144       0.040  65.073 -10.232  1.00 24.13           C  
ATOM   1094  O   GLU A 144       0.208  64.690 -11.388  1.00 22.40           O  
ATOM   1095  CB  GLU A 144      -1.421  67.006 -10.030  1.00 28.14           C  
ATOM   1096  CG  GLU A 144      -2.869  67.480 -10.020  1.00 36.33           C  
ATOM   1097  CD  GLU A 144      -3.033  68.985 -10.091  1.00 40.88           C  
ATOM   1098  OE1 GLU A 144      -2.047  69.768  -9.974  1.00 42.24           O  
ATOM   1099  OE2 GLU A 144      -4.217  69.376 -10.273  1.00 44.88           O  
ATOM   1100  N   PHE A 145       1.036  65.242  -9.360  1.00 22.28           N  
ATOM   1101  CA  PHE A 145       2.390  64.743  -9.629  1.00 20.58           C  
ATOM   1102  C   PHE A 145       2.385  63.240  -9.889  1.00 18.51           C  
ATOM   1103  O   PHE A 145       2.992  62.744 -10.867  1.00 19.78           O  
ATOM   1104  CB  PHE A 145       3.316  64.959  -8.436  1.00 22.71           C  
ATOM   1105  CG  PHE A 145       3.666  66.343  -8.007  1.00 26.44           C  
ATOM   1106  CD1 PHE A 145       3.575  67.430  -8.857  1.00 27.94           C  
ATOM   1107  CD2 PHE A 145       4.064  66.546  -6.686  1.00 28.67           C  
ATOM   1108  CE1 PHE A 145       3.895  68.699  -8.438  1.00 30.51           C  
ATOM   1109  CE2 PHE A 145       4.391  67.832  -6.253  1.00 31.78           C  
ATOM   1110  CZ  PHE A 145       4.318  68.909  -7.123  1.00 31.64           C  
ATOM   1111  N   ARG A 146       1.749  62.471  -8.993  1.00 14.95           N  
ATOM   1112  CA  ARG A 146       1.594  61.053  -9.210  1.00 16.50           C  
ATOM   1113  C   ARG A 146       1.000  60.747 -10.594  1.00 16.19           C  
ATOM   1114  O   ARG A 146       1.537  59.853 -11.263  1.00 16.94           O  
ATOM   1115  CB  ARG A 146       0.712  60.363  -8.159  1.00 15.44           C  
ATOM   1116  CG  ARG A 146       1.448  59.903  -6.913  1.00 18.49           C  
ATOM   1117  CD  ARG A 146       0.522  59.214  -5.904  1.00 19.25           C  
ATOM   1118  NE  ARG A 146      -0.263  60.147  -5.116  1.00 18.99           N  
ATOM   1119  CZ  ARG A 146       0.162  60.845  -4.055  1.00 22.00           C  
ATOM   1120  NH1 ARG A 146       1.417  60.708  -3.589  1.00 20.74           N  
ATOM   1121  NH2 ARG A 146      -0.666  61.682  -3.424  1.00 19.74           N  
ATOM   1122  N   ALA A 147      -0.108  61.405 -10.930  1.00 15.41           N  
ATOM   1123  CA  ALA A 147      -0.742  61.068 -12.224  1.00 16.02           C  
ATOM   1124  C   ALA A 147       0.098  61.494 -13.424  1.00 15.60           C  
ATOM   1125  O   ALA A 147       0.205  60.731 -14.389  1.00 15.55           O  
ATOM   1126  CB  ALA A 147      -2.112  61.756 -12.317  1.00 17.78           C  
ATOM   1127  N   ALA A 148       0.745  62.663 -13.374  1.00 13.66           N  
ATOM   1128  CA  ALA A 148       1.608  63.038 -14.492  1.00 13.34           C  
ATOM   1129  C   ALA A 148       2.797  62.104 -14.625  1.00 15.15           C  
ATOM   1130  O   ALA A 148       3.231  61.756 -15.756  1.00 14.91           O  
ATOM   1131  CB  ALA A 148       2.058  64.486 -14.318  1.00 14.20           C  
ATOM   1132  N   LEU A 149       3.391  61.691 -13.481  1.00 14.37           N  
ATOM   1133  CA  LEU A 149       4.554  60.815 -13.474  1.00 15.07           C  
ATOM   1134  C   LEU A 149       4.182  59.482 -14.107  1.00 16.23           C  
ATOM   1135  O   LEU A 149       4.885  58.970 -14.955  1.00 15.81           O  
ATOM   1136  CB  LEU A 149       5.075  60.558 -12.059  1.00 16.20           C  
ATOM   1137  CG  LEU A 149       6.412  59.846 -11.889  1.00 18.76           C  
ATOM   1138  CD1 LEU A 149       7.086  60.354 -10.615  1.00 17.72           C  
ATOM   1139  CD2 LEU A 149       6.246  58.348 -11.940  1.00 17.67           C  
ATOM   1140  N   ALA A 150       3.075  58.893 -13.651  1.00 15.42           N  
ATOM   1141  CA  ALA A 150       2.615  57.620 -14.189  1.00 15.16           C  
ATOM   1142  C   ALA A 150       2.230  57.738 -15.673  1.00 13.78           C  
ATOM   1143  O   ALA A 150       2.514  56.789 -16.397  1.00 19.26           O  
ATOM   1144  CB  ALA A 150       1.364  57.251 -13.386  1.00 16.42           C  
ATOM   1145  N   ALA A 151       1.636  58.823 -16.125  1.00 13.40           N  
ATOM   1146  CA  ALA A 151       1.186  58.908 -17.525  1.00 15.13           C  
ATOM   1147  C   ALA A 151       2.360  59.061 -18.521  1.00 15.01           C  
ATOM   1148  O   ALA A 151       2.327  58.380 -19.543  1.00 17.01           O  
ATOM   1149  CB  ALA A 151       0.202  60.066 -17.659  1.00 16.40           C  
ATOM   1150  N   ASN A 152       3.331  59.915 -18.248  1.00 12.29           N  
ATOM   1151  CA  ASN A 152       4.439  60.148 -19.182  1.00 13.18           C  
ATOM   1152  C   ASN A 152       5.573  60.722 -18.357  1.00 10.57           C  
ATOM   1153  O   ASN A 152       5.726  61.921 -18.232  1.00 11.29           O  
ATOM   1154  CB  ASN A 152       3.982  61.130 -20.277  1.00 14.78           C  
ATOM   1155  CG  ASN A 152       5.036  61.288 -21.358  1.00 16.16           C  
ATOM   1156  OD1 ASN A 152       6.178  60.853 -21.145  1.00 12.66           O  
ATOM   1157  ND2 ASN A 152       4.588  61.815 -22.497  1.00 15.63           N  
ATOM   1158  N   ARG A 153       6.332  59.814 -17.706  1.00  9.65           N  
ATOM   1159  CA  ARG A 153       7.398  60.294 -16.812  1.00  9.45           C  
ATOM   1160  C   ARG A 153       8.406  61.123 -17.576  1.00 10.07           C  
ATOM   1161  O   ARG A 153       8.902  62.130 -17.059  1.00  9.84           O  
ATOM   1162  CB  ARG A 153       8.047  59.062 -16.122  1.00  9.95           C  
ATOM   1163  CG  ARG A 153       9.129  59.432 -15.113  1.00 11.95           C  
ATOM   1164  CD  ARG A 153       9.551  58.224 -14.256  1.00 13.02           C  
ATOM   1165  NE  ARG A 153      10.347  57.245 -14.983  1.00 10.42           N  
ATOM   1166  CZ  ARG A 153      11.605  56.976 -14.698  1.00 12.00           C  
ATOM   1167  NH1 ARG A 153      12.210  57.583 -13.658  1.00 11.11           N  
ATOM   1168  NH2 ARG A 153      12.259  56.076 -15.418  1.00 11.45           N  
ATOM   1169  N   ALA A 154       8.807  60.640 -18.788  1.00  9.44           N  
ATOM   1170  CA  ALA A 154       9.789  61.415 -19.576  1.00  9.28           C  
ATOM   1171  C   ALA A 154       9.390  62.843 -19.851  1.00  8.79           C  
ATOM   1172  O   ALA A 154      10.271  63.686 -19.920  1.00  9.13           O  
ATOM   1173  CB  ALA A 154      10.040  60.700 -20.903  1.00  9.50           C  
ATOM   1174  N   GLN A 155       8.137  63.191 -20.063  1.00  9.37           N  
ATOM   1175  CA  GLN A 155       7.712  64.565 -20.311  1.00 10.37           C  
ATOM   1176  C   GLN A 155       7.519  65.339 -19.000  1.00  9.78           C  
ATOM   1177  O   GLN A 155       7.921  66.483 -18.873  1.00 11.62           O  
ATOM   1178  CB  GLN A 155       6.341  64.590 -21.027  1.00 10.74           C  
ATOM   1179  CG  GLN A 155       5.909  66.003 -21.439  1.00  9.94           C  
ATOM   1180  CD  GLN A 155       6.902  66.609 -22.400  1.00 11.90           C  
ATOM   1181  OE1 GLN A 155       7.337  65.974 -23.381  1.00 14.39           O  
ATOM   1182  NE2 GLN A 155       7.351  67.806 -22.090  1.00 12.98           N  
ATOM   1183  N   PHE A 156       7.013  64.634 -17.972  1.00 10.53           N  
ATOM   1184  CA  PHE A 156       6.839  65.277 -16.659  1.00 11.74           C  
ATOM   1185  C   PHE A 156       8.203  65.727 -16.154  1.00  9.48           C  
ATOM   1186  O   PHE A 156       8.397  66.768 -15.554  1.00 10.94           O  
ATOM   1187  CB  PHE A 156       6.256  64.245 -15.646  1.00 12.12           C  
ATOM   1188  CG  PHE A 156       6.000  64.794 -14.241  1.00 13.48           C  
ATOM   1189  CD1 PHE A 156       5.211  65.908 -14.082  1.00 13.11           C  
ATOM   1190  CD2 PHE A 156       6.477  64.155 -13.111  1.00 15.50           C  
ATOM   1191  CE1 PHE A 156       4.970  66.445 -12.813  1.00 15.16           C  
ATOM   1192  CE2 PHE A 156       6.204  64.647 -11.834  1.00 13.39           C  
ATOM   1193  CZ  PHE A 156       5.465  65.796 -11.690  1.00 13.21           C  
ATOM   1194  N   TYR A 157       9.294  64.964 -16.487  1.00  9.39           N  
ATOM   1195  CA  TYR A 157      10.626  65.323 -15.969  1.00  8.62           C  
ATOM   1196  C   TYR A 157      11.296  66.373 -16.831  1.00 10.81           C  
ATOM   1197  O   TYR A 157      12.368  66.844 -16.467  1.00  9.98           O  
ATOM   1198  CB  TYR A 157      11.523  64.093 -15.831  1.00  8.88           C  
ATOM   1199  CG  TYR A 157      11.170  63.193 -14.660  1.00 10.44           C  
ATOM   1200  CD1 TYR A 157      10.110  63.418 -13.807  1.00 11.47           C  
ATOM   1201  CD2 TYR A 157      12.026  62.108 -14.415  1.00 11.17           C  
ATOM   1202  CE1 TYR A 157       9.883  62.572 -12.727  1.00 12.14           C  
ATOM   1203  CE2 TYR A 157      11.781  61.252 -13.378  1.00 12.49           C  
ATOM   1204  CZ  TYR A 157      10.724  61.517 -12.513  1.00 13.38           C  
ATOM   1205  OH  TYR A 157      10.501  60.602 -11.501  1.00 13.61           O  
ATOM   1206  N   ILE A 158      10.671  66.837 -17.923  1.00 11.10           N  
ATOM   1207  CA  ILE A 158      11.089  68.071 -18.598  1.00 12.31           C  
ATOM   1208  C   ILE A 158      10.292  69.254 -17.938  1.00 11.59           C  
ATOM   1209  O   ILE A 158      10.835  70.306 -17.575  1.00 11.49           O  
ATOM   1210  CB  ILE A 158      10.750  68.081 -20.098  1.00 14.66           C  
ATOM   1211  CG1 ILE A 158      11.572  66.972 -20.802  1.00 15.74           C  
ATOM   1212  CG2 ILE A 158      10.961  69.479 -20.712  1.00 14.05           C  
ATOM   1213  CD1 ILE A 158      11.294  66.947 -22.300  1.00 13.62           C  
ATOM   1214  N   ASP A 159       9.015  69.001 -17.726  1.00 11.12           N  
ATOM   1215  CA  ASP A 159       8.133  70.029 -17.174  1.00 14.77           C  
ATOM   1216  C   ASP A 159       8.546  70.562 -15.812  1.00 14.63           C  
ATOM   1217  O   ASP A 159       8.522  71.789 -15.625  1.00 14.25           O  
ATOM   1218  CB  ASP A 159       6.680  69.568 -17.124  1.00 16.02           C  
ATOM   1219  CG  ASP A 159       6.089  69.272 -18.514  1.00 18.51           C  
ATOM   1220  OD1 ASP A 159       6.635  69.648 -19.554  1.00 16.93           O  
ATOM   1221  OD2 ASP A 159       5.053  68.602 -18.482  1.00 21.22           O  
ATOM   1222  N   VAL A 160       8.925  69.692 -14.850  1.00 12.85           N  
ATOM   1223  CA  VAL A 160       9.310  70.214 -13.540  1.00 11.22           C  
ATOM   1224  C   VAL A 160      10.503  71.122 -13.472  1.00 12.66           C  
ATOM   1225  O   VAL A 160      10.469  72.246 -12.937  1.00 13.19           O  
ATOM   1226  CB  VAL A 160       9.428  68.997 -12.593  1.00 11.11           C  
ATOM   1227  CG1 VAL A 160       9.929  69.425 -11.226  1.00 11.13           C  
ATOM   1228  CG2 VAL A 160       8.091  68.302 -12.477  1.00 11.30           C  
ATOM   1229  N   PRO A 161      11.685  70.742 -14.006  1.00 12.43           N  
ATOM   1230  CA  PRO A 161      12.865  71.568 -14.015  1.00  9.91           C  
ATOM   1231  C   PRO A 161      12.738  72.752 -14.967  1.00 11.78           C  
ATOM   1232  O   PRO A 161      13.416  73.744 -14.772  1.00 12.50           O  
ATOM   1233  CB  PRO A 161      13.986  70.622 -14.404  1.00 11.67           C  
ATOM   1234  CG  PRO A 161      13.286  69.625 -15.276  1.00 11.08           C  
ATOM   1235  CD  PRO A 161      11.920  69.391 -14.600  1.00 11.57           C  
ATOM   1236  N   SER A 162      11.928  72.722 -16.013  1.00 14.47           N  
ATOM   1237  CA  SER A 162      11.728  73.853 -16.910  1.00 15.87           C  
ATOM   1238  C   SER A 162      10.859  74.906 -16.214  1.00 16.10           C  
ATOM   1239  O   SER A 162      10.962  76.062 -16.524  1.00 17.75           O  
ATOM   1240  CB  SER A 162      10.907  73.440 -18.163  1.00 15.71           C  
ATOM   1241  OG  SER A 162      11.778  72.620 -18.953  1.00 17.94           O  
ATOM   1242  N   GLY A 163      10.051  74.517 -15.251  1.00 16.08           N  
ATOM   1243  CA  GLY A 163       9.114  75.422 -14.610  1.00 15.70           C  
ATOM   1244  C   GLY A 163       9.439  75.796 -13.184  1.00 13.60           C  
ATOM   1245  O   GLY A 163      10.290  76.646 -12.907  1.00 17.17           O  
ATOM   1246  N   PRO A 164       8.868  75.092 -12.239  1.00 13.87           N  
ATOM   1247  CA  PRO A 164       9.008  75.470 -10.837  1.00 16.88           C  
ATOM   1248  C   PRO A 164      10.303  75.134 -10.124  1.00 15.68           C  
ATOM   1249  O   PRO A 164      10.732  75.912  -9.280  1.00 18.25           O  
ATOM   1250  CB  PRO A 164       7.861  74.726 -10.159  1.00 15.51           C  
ATOM   1251  CG  PRO A 164       7.482  73.607 -11.078  1.00 16.56           C  
ATOM   1252  CD  PRO A 164       7.838  74.033 -12.470  1.00 13.98           C  
ATOM   1253  N   PHE A 165      10.976  74.030 -10.462  1.00 12.34           N  
ATOM   1254  CA  PHE A 165      12.148  73.659  -9.622  1.00 10.59           C  
ATOM   1255  C   PHE A 165      13.198  74.691  -9.452  1.00 12.15           C  
ATOM   1256  O   PHE A 165      13.771  74.818  -8.345  1.00 11.34           O  
ATOM   1257  CB  PHE A 165      12.687  72.322 -10.141  1.00 10.42           C  
ATOM   1258  CG  PHE A 165      13.442  71.439  -9.175  1.00 11.90           C  
ATOM   1259  CD1 PHE A 165      14.778  71.695  -8.921  1.00 10.94           C  
ATOM   1260  CD2 PHE A 165      12.765  70.417  -8.530  1.00 10.90           C  
ATOM   1261  CE1 PHE A 165      15.483  70.894  -8.028  1.00 10.77           C  
ATOM   1262  CE2 PHE A 165      13.485  69.589  -7.619  1.00 11.84           C  
ATOM   1263  CZ  PHE A 165      14.809  69.854  -7.408  1.00 10.14           C  
ATOM   1264  N   TYR A 166      13.663  75.363 -10.531  1.00 10.46           N  
ATOM   1265  CA  TYR A 166      14.773  76.252 -10.531  1.00 10.78           C  
ATOM   1266  C   TYR A 166      14.304  77.687 -10.721  1.00 12.77           C  
ATOM   1267  O   TYR A 166      15.122  78.569 -10.885  1.00 12.36           O  
ATOM   1268  CB  TYR A 166      15.787  75.939 -11.692  1.00 11.17           C  
ATOM   1269  CG  TYR A 166      16.528  74.625 -11.458  1.00 11.96           C  
ATOM   1270  CD1 TYR A 166      17.380  74.452 -10.368  1.00  9.60           C  
ATOM   1271  CD2 TYR A 166      16.345  73.558 -12.345  1.00 11.53           C  
ATOM   1272  CE1 TYR A 166      18.063  73.266 -10.197  1.00 11.76           C  
ATOM   1273  CE2 TYR A 166      17.009  72.369 -12.141  1.00 10.68           C  
ATOM   1274  CZ  TYR A 166      17.843  72.214 -11.080  1.00 12.29           C  
ATOM   1275  OH  TYR A 166      18.480  71.014 -10.899  1.00 12.68           O  
ATOM   1276  N   GLY A 167      12.999  77.909 -10.657  1.00 15.04           N  
ATOM   1277  CA  GLY A 167      12.464  79.276 -10.833  1.00 15.35           C  
ATOM   1278  C   GLY A 167      12.686  79.797 -12.233  1.00 18.42           C  
ATOM   1279  O   GLY A 167      12.609  81.029 -12.452  1.00 18.56           O  
ATOM   1280  N   PHE A 168      12.913  78.946 -13.257  1.00 16.77           N  
ATOM   1281  CA  PHE A 168      13.139  79.499 -14.597  1.00 17.30           C  
ATOM   1282  C   PHE A 168      11.827  80.019 -15.198  1.00 18.88           C  
ATOM   1283  O   PHE A 168      11.829  80.544 -16.321  1.00 20.43           O  
ATOM   1284  CB  PHE A 168      13.741  78.420 -15.516  1.00 13.57           C  
ATOM   1285  CG  PHE A 168      15.090  77.911 -15.125  1.00 12.80           C  
ATOM   1286  CD1 PHE A 168      15.968  78.689 -14.402  1.00 12.39           C  
ATOM   1287  CD2 PHE A 168      15.496  76.641 -15.519  1.00 13.54           C  
ATOM   1288  CE1 PHE A 168      17.235  78.262 -14.064  1.00 13.46           C  
ATOM   1289  CE2 PHE A 168      16.756  76.190 -15.161  1.00 13.74           C  
ATOM   1290  CZ  PHE A 168      17.634  77.005 -14.447  1.00 15.04           C  
ATOM   1291  N   ASN A 169      10.683  79.833 -14.579  1.00 19.48           N  
ATOM   1292  CA  ASN A 169       9.430  80.400 -15.026  1.00 19.75           C  
ATOM   1293  C   ASN A 169       9.268  81.820 -14.475  1.00 22.95           C  
ATOM   1294  O   ASN A 169       8.198  82.390 -14.727  1.00 25.06           O  
ATOM   1295  CB  ASN A 169       8.225  79.540 -14.653  1.00 18.97           C  
ATOM   1296  CG  ASN A 169       8.138  79.306 -13.144  1.00 19.69           C  
ATOM   1297  OD1 ASN A 169       8.983  79.792 -12.369  1.00 19.38           O  
ATOM   1298  ND2 ASN A 169       7.139  78.551 -12.712  1.00 20.25           N  
ATOM   1299  N   ARG A 170      10.204  82.385 -13.737  1.00 23.31           N  
ATOM   1300  CA  ARG A 170      10.128  83.741 -13.239  1.00 26.22           C  
ATOM   1301  C   ARG A 170      10.757  84.695 -14.256  1.00 29.13           C  
ATOM   1302  O   ARG A 170      11.840  84.460 -14.818  1.00 28.21           O  
ATOM   1303  CB  ARG A 170      10.945  83.901 -11.942  1.00 26.41           C  
ATOM   1304  CG  ARG A 170      10.421  83.225 -10.688  1.00 26.12           C  
ATOM   1305  CD  ARG A 170       8.948  83.458 -10.439  1.00 27.65           C  
ATOM   1306  NE  ARG A 170       8.461  82.948  -9.166  1.00 28.05           N  
ATOM   1307  CZ  ARG A 170       7.304  82.334  -8.992  1.00 26.76           C  
ATOM   1308  NH1 ARG A 170       6.476  82.167 -10.018  1.00 28.15           N  
ATOM   1309  NH2 ARG A 170       6.945  81.890  -7.789  1.00 28.29           N  
ATOM   1310  N   GLU A 171      10.145  85.866 -14.406  1.00 31.67           N  
ATOM   1311  CA  GLU A 171      10.681  86.880 -15.319  1.00 34.31           C  
ATOM   1312  C   GLU A 171      12.058  87.315 -14.869  1.00 32.61           C  
ATOM   1313  O   GLU A 171      12.327  87.492 -13.675  1.00 32.62           O  
ATOM   1314  CB  GLU A 171       9.723  88.065 -15.395  1.00 38.74           C  
ATOM   1315  CG  GLU A 171       9.948  88.980 -16.605  1.00 44.51           C  
ATOM   1316  CD  GLU A 171       9.069  90.213 -16.402  1.00 48.11           C  
ATOM   1317  OE1 GLU A 171       7.851  90.025 -16.152  1.00 49.29           O  
ATOM   1318  OE2 GLU A 171       9.609  91.345 -16.463  1.00 50.71           O  
ATOM   1319  N   GLY A 172      12.982  87.400 -15.819  1.00 32.49           N  
ATOM   1320  CA  GLY A 172      14.336  87.855 -15.516  1.00 32.07           C  
ATOM   1321  C   GLY A 172      15.282  86.815 -14.974  1.00 31.91           C  
ATOM   1322  O   GLY A 172      16.459  87.097 -14.734  1.00 33.27           O  
ATOM   1323  N   ALA A 173      14.828  85.556 -14.816  1.00 30.17           N  
ATOM   1324  CA  ALA A 173      15.752  84.549 -14.292  1.00 27.07           C  
ATOM   1325  C   ALA A 173      16.775  84.203 -15.361  1.00 24.53           C  
ATOM   1326  O   ALA A 173      16.487  84.219 -16.546  1.00 25.51           O  
ATOM   1327  CB  ALA A 173      15.000  83.283 -13.904  1.00 25.63           C  
ATOM   1328  N   THR A 174      17.932  83.752 -14.951  1.00 22.90           N  
ATOM   1329  CA  THR A 174      18.928  83.202 -15.841  1.00 22.99           C  
ATOM   1330  C   THR A 174      18.583  81.726 -16.073  1.00 23.99           C  
ATOM   1331  O   THR A 174      18.592  80.919 -15.125  1.00 24.96           O  
ATOM   1332  CB  THR A 174      20.312  83.282 -15.204  1.00 25.97           C  
ATOM   1333  OG1 THR A 174      20.521  84.676 -14.873  1.00 30.01           O  
ATOM   1334  CG2 THR A 174      21.319  82.728 -16.197  1.00 25.88           C  
ATOM   1335  N   VAL A 175      18.273  81.328 -17.286  1.00 21.03           N  
ATOM   1336  CA  VAL A 175      17.909  79.949 -17.552  1.00 20.73           C  
ATOM   1337  C   VAL A 175      19.121  79.152 -18.014  1.00 22.27           C  
ATOM   1338  O   VAL A 175      19.899  79.639 -18.845  1.00 24.88           O  
ATOM   1339  CB  VAL A 175      16.759  79.908 -18.532  1.00 21.57           C  
ATOM   1340  CG1 VAL A 175      16.286  78.467 -18.747  1.00 22.84           C  
ATOM   1341  CG2 VAL A 175      15.576  80.732 -17.996  1.00 21.51           C  
ATOM   1342  N   SER A 176      19.350  77.969 -17.430  1.00 18.64           N  
ATOM   1343  CA  SER A 176      20.483  77.183 -17.964  1.00 16.78           C  
ATOM   1344  C   SER A 176      19.890  75.925 -18.536  1.00 16.00           C  
ATOM   1345  O   SER A 176      19.319  75.128 -17.780  1.00 14.12           O  
ATOM   1346  CB  SER A 176      21.452  76.900 -16.810  1.00 19.20           C  
ATOM   1347  OG  SER A 176      22.314  75.823 -17.131  1.00 21.14           O  
ATOM   1348  N   GLN A 177      19.977  75.667 -19.843  1.00 14.92           N  
ATOM   1349  CA  GLN A 177      19.442  74.434 -20.420  1.00 14.44           C  
ATOM   1350  C   GLN A 177      20.191  73.241 -19.783  1.00 13.19           C  
ATOM   1351  O   GLN A 177      19.582  72.186 -19.653  1.00 13.85           O  
ATOM   1352  CB  GLN A 177      19.757  74.419 -21.930  1.00 16.12           C  
ATOM   1353  CG  GLN A 177      19.085  73.308 -22.712  1.00 20.11           C  
ATOM   1354  CD  GLN A 177      17.574  73.256 -22.528  1.00 22.45           C  
ATOM   1355  OE1 GLN A 177      16.935  74.312 -22.627  1.00 22.84           O  
ATOM   1356  NE2 GLN A 177      16.981  72.095 -22.254  1.00 20.44           N  
ATOM   1357  N   GLY A 178      21.459  73.432 -19.453  1.00 10.51           N  
ATOM   1358  CA  GLY A 178      22.223  72.341 -18.829  1.00 11.89           C  
ATOM   1359  C   GLY A 178      21.577  71.808 -17.560  1.00 12.67           C  
ATOM   1360  O   GLY A 178      21.528  70.599 -17.310  1.00 11.81           O  
ATOM   1361  N   LEU A 179      21.088  72.738 -16.710  1.00 10.92           N  
ATOM   1362  CA  LEU A 179      20.479  72.322 -15.433  1.00 13.02           C  
ATOM   1363  C   LEU A 179      19.204  71.553 -15.733  1.00 11.34           C  
ATOM   1364  O   LEU A 179      18.899  70.575 -15.080  1.00 11.30           O  
ATOM   1365  CB  LEU A 179      20.235  73.531 -14.526  1.00 12.08           C  
ATOM   1366  CG  LEU A 179      21.538  74.187 -13.986  1.00 12.17           C  
ATOM   1367  CD1 LEU A 179      21.116  75.288 -12.986  1.00 13.45           C  
ATOM   1368  CD2 LEU A 179      22.423  73.181 -13.302  1.00 12.26           C  
ATOM   1369  N   ILE A 180      18.407  72.020 -16.673  1.00  9.92           N  
ATOM   1370  CA  ILE A 180      17.211  71.274 -17.084  1.00 10.91           C  
ATOM   1371  C   ILE A 180      17.512  69.852 -17.555  1.00  9.25           C  
ATOM   1372  O   ILE A 180      16.937  68.845 -17.076  1.00 11.55           O  
ATOM   1373  CB  ILE A 180      16.452  72.015 -18.204  1.00 12.44           C  
ATOM   1374  CG1 ILE A 180      16.020  73.421 -17.682  1.00 12.77           C  
ATOM   1375  CG2 ILE A 180      15.240  71.187 -18.595  1.00 12.48           C  
ATOM   1376  CD1 ILE A 180      15.408  74.297 -18.803  1.00 13.61           C  
ATOM   1377  N   ASP A 181      18.442  69.744 -18.506  1.00  7.41           N  
ATOM   1378  CA  ASP A 181      18.764  68.454 -19.090  1.00  8.73           C  
ATOM   1379  C   ASP A 181      19.405  67.513 -18.048  1.00  8.90           C  
ATOM   1380  O   ASP A 181      19.099  66.331 -18.061  1.00  9.63           O  
ATOM   1381  CB  ASP A 181      19.726  68.557 -20.286  1.00  9.91           C  
ATOM   1382  CG  ASP A 181      19.132  69.371 -21.466  1.00 14.59           C  
ATOM   1383  OD1 ASP A 181      17.919  69.647 -21.490  1.00 12.65           O  
ATOM   1384  OD2 ASP A 181      20.013  69.724 -22.304  1.00 15.86           O  
ATOM   1385  N   HIS A 182      20.242  68.041 -17.182  1.00  9.27           N  
ATOM   1386  CA  HIS A 182      20.826  67.163 -16.146  1.00  7.11           C  
ATOM   1387  C   HIS A 182      19.775  66.675 -15.167  1.00  8.04           C  
ATOM   1388  O   HIS A 182      19.841  65.538 -14.689  1.00 11.75           O  
ATOM   1389  CB  HIS A 182      21.940  67.904 -15.391  1.00  6.65           C  
ATOM   1390  CG  HIS A 182      22.826  66.915 -14.649  1.00 10.34           C  
ATOM   1391  ND1 HIS A 182      23.573  67.304 -13.582  1.00 10.88           N  
ATOM   1392  CD2 HIS A 182      23.079  65.590 -14.829  1.00 10.02           C  
ATOM   1393  CE1 HIS A 182      24.287  66.280 -13.134  1.00 10.72           C  
ATOM   1394  NE2 HIS A 182      23.991  65.223 -13.875  1.00 10.31           N  
ATOM   1395  N   TRP A 183      18.799  67.492 -14.818  1.00  8.64           N  
ATOM   1396  CA  TRP A 183      17.742  67.036 -13.890  1.00  9.94           C  
ATOM   1397  C   TRP A 183      17.008  65.867 -14.517  1.00  9.97           C  
ATOM   1398  O   TRP A 183      16.703  64.790 -13.960  1.00  8.51           O  
ATOM   1399  CB  TRP A 183      16.859  68.266 -13.597  1.00  7.17           C  
ATOM   1400  CG  TRP A 183      15.831  68.172 -12.524  1.00  8.96           C  
ATOM   1401  CD1 TRP A 183      15.894  68.916 -11.364  1.00  9.78           C  
ATOM   1402  CD2 TRP A 183      14.606  67.449 -12.427  1.00  9.64           C  
ATOM   1403  NE1 TRP A 183      14.791  68.653 -10.573  1.00 10.40           N  
ATOM   1404  CE2 TRP A 183      13.982  67.779 -11.201  1.00  9.11           C  
ATOM   1405  CE3 TRP A 183      13.925  66.582 -13.292  1.00  8.09           C  
ATOM   1406  CZ2 TRP A 183      12.738  67.272 -10.808  1.00 11.24           C  
ATOM   1407  CZ3 TRP A 183      12.737  66.018 -12.906  1.00  9.24           C  
ATOM   1408  CH2 TRP A 183      12.120  66.372 -11.665  1.00 12.29           C  
ATOM   1409  N   TRP A 184      16.643  66.082 -15.783  1.00  8.52           N  
ATOM   1410  CA  TRP A 184      15.920  65.065 -16.562  1.00  9.38           C  
ATOM   1411  C   TRP A 184      16.713  63.754 -16.614  1.00  7.61           C  
ATOM   1412  O   TRP A 184      16.143  62.696 -16.479  1.00  8.91           O  
ATOM   1413  CB  TRP A 184      15.701  65.630 -18.008  1.00  9.25           C  
ATOM   1414  CG  TRP A 184      14.886  64.663 -18.857  1.00 11.21           C  
ATOM   1415  CD1 TRP A 184      13.529  64.560 -18.972  1.00 11.89           C  
ATOM   1416  CD2 TRP A 184      15.424  63.658 -19.739  1.00 10.38           C  
ATOM   1417  NE1 TRP A 184      13.195  63.524 -19.839  1.00  9.26           N  
ATOM   1418  CE2 TRP A 184      14.352  62.989 -20.326  1.00  9.95           C  
ATOM   1419  CE3 TRP A 184      16.757  63.294 -20.054  1.00 12.74           C  
ATOM   1420  CZ2 TRP A 184      14.525  61.932 -21.241  1.00 11.15           C  
ATOM   1421  CZ3 TRP A 184      16.946  62.252 -20.973  1.00 11.45           C  
ATOM   1422  CH2 TRP A 184      15.819  61.608 -21.567  1.00 12.34           C  
ATOM   1423  N   LEU A 185      17.999  63.833 -16.876  1.00  6.27           N  
ATOM   1424  CA  LEU A 185      18.793  62.596 -17.049  1.00 10.24           C  
ATOM   1425  C   LEU A 185      18.837  61.838 -15.719  1.00 10.43           C  
ATOM   1426  O   LEU A 185      18.628  60.635 -15.698  1.00 10.91           O  
ATOM   1427  CB  LEU A 185      20.218  62.983 -17.434  1.00 10.32           C  
ATOM   1428  CG  LEU A 185      21.262  61.854 -17.427  1.00 11.18           C  
ATOM   1429  CD1 LEU A 185      20.894  60.860 -18.551  1.00 12.36           C  
ATOM   1430  CD2 LEU A 185      22.685  62.375 -17.666  1.00 10.10           C  
ATOM   1431  N   GLN A 186      19.103  62.572 -14.626  1.00  8.89           N  
ATOM   1432  CA  GLN A 186      19.199  61.907 -13.327  1.00  9.70           C  
ATOM   1433  C   GLN A 186      17.846  61.266 -12.990  1.00  8.06           C  
ATOM   1434  O   GLN A 186      17.798  60.153 -12.448  1.00  9.13           O  
ATOM   1435  CB  GLN A 186      19.560  62.896 -12.199  1.00  9.42           C  
ATOM   1436  CG  GLN A 186      20.957  63.535 -12.355  1.00  9.12           C  
ATOM   1437  CD  GLN A 186      21.146  64.513 -11.195  1.00 11.83           C  
ATOM   1438  OE1 GLN A 186      21.292  64.093 -10.032  1.00 11.79           O  
ATOM   1439  NE2 GLN A 186      21.012  65.788 -11.535  1.00 10.13           N  
ATOM   1440  N   GLY A 187      16.772  61.955 -13.267  1.00  8.35           N  
ATOM   1441  CA  GLY A 187      15.461  61.414 -13.026  1.00  8.49           C  
ATOM   1442  C   GLY A 187      15.194  60.162 -13.852  1.00  8.16           C  
ATOM   1443  O   GLY A 187      14.716  59.112 -13.356  1.00  8.16           O  
ATOM   1444  N   MET A 188      15.512  60.205 -15.135  1.00  9.94           N  
ATOM   1445  CA  MET A 188      15.162  59.076 -16.026  1.00 12.01           C  
ATOM   1446  C   MET A 188      16.050  57.871 -15.686  1.00 10.90           C  
ATOM   1447  O   MET A 188      15.635  56.733 -15.965  1.00 13.40           O  
ATOM   1448  CB  MET A 188      15.294  59.472 -17.494  1.00 12.71           C  
ATOM   1449  CG  MET A 188      14.215  60.423 -18.048  1.00 13.39           C  
ATOM   1450  SD  MET A 188      12.566  60.130 -17.425  1.00 15.53           S  
ATOM   1451  CE  MET A 188      12.044  58.633 -18.268  1.00 14.29           C  
ATOM   1452  N   MET A 189      17.237  58.080 -15.096  1.00 11.10           N  
ATOM   1453  CA  MET A 189      18.030  56.919 -14.654  1.00 14.24           C  
ATOM   1454  C   MET A 189      17.366  56.122 -13.534  1.00 12.37           C  
ATOM   1455  O   MET A 189      17.601  54.901 -13.419  1.00 11.72           O  
ATOM   1456  CB  MET A 189      19.440  57.310 -14.176  1.00 16.66           C  
ATOM   1457  CG  MET A 189      20.245  58.044 -15.255  1.00 28.15           C  
ATOM   1458  SD  MET A 189      21.010  56.974 -16.498  1.00 40.58           S  
ATOM   1459  CE  MET A 189      19.638  56.414 -17.489  1.00 38.46           C  
ATOM   1460  N   GLY A 190      16.678  56.814 -12.625  1.00 10.17           N  
ATOM   1461  CA  GLY A 190      16.046  56.099 -11.531  1.00  9.20           C  
ATOM   1462  C   GLY A 190      14.771  55.361 -11.921  1.00 11.93           C  
ATOM   1463  O   GLY A 190      14.229  55.469 -13.014  1.00 10.60           O  
ATOM   1464  N   ALA A 191      14.226  54.617 -10.962  1.00 11.31           N  
ATOM   1465  CA  ALA A 191      13.091  53.725 -11.178  1.00 10.61           C  
ATOM   1466  C   ALA A 191      11.760  54.417 -11.063  1.00 11.13           C  
ATOM   1467  O   ALA A 191      11.487  55.155 -10.092  1.00 11.13           O  
ATOM   1468  CB  ALA A 191      13.107  52.641 -10.089  1.00 11.42           C  
ATOM   1469  N   ALA A 192      10.862  54.066 -11.979  1.00  9.45           N  
ATOM   1470  CA  ALA A 192       9.531  54.735 -11.912  1.00 11.53           C  
ATOM   1471  C   ALA A 192       8.732  54.395 -10.649  1.00 10.83           C  
ATOM   1472  O   ALA A 192       8.132  55.314 -10.072  1.00 11.89           O  
ATOM   1473  CB  ALA A 192       8.751  54.335 -13.177  1.00  9.77           C  
ATOM   1474  N   ASN A 193       8.846  53.171 -10.144  1.00 10.66           N  
ATOM   1475  CA  ASN A 193       8.076  52.841  -8.909  1.00 12.75           C  
ATOM   1476  C   ASN A 193       8.661  53.572  -7.696  1.00 12.52           C  
ATOM   1477  O   ASN A 193       7.890  54.174  -6.932  1.00 13.42           O  
ATOM   1478  CB  ASN A 193       7.997  51.329  -8.712  1.00 11.36           C  
ATOM   1479  CG  ASN A 193       9.355  50.722  -8.356  1.00 13.45           C  
ATOM   1480  OD1 ASN A 193      10.445  51.187  -8.706  1.00 11.68           O  
ATOM   1481  ND2 ASN A 193       9.298  49.706  -7.493  1.00 13.73           N  
ATOM   1482  N   ALA A 194       9.985  53.589  -7.572  1.00 11.34           N  
ATOM   1483  CA  ALA A 194      10.570  54.387  -6.453  1.00 13.24           C  
ATOM   1484  C   ALA A 194      10.158  55.839  -6.484  1.00 13.82           C  
ATOM   1485  O   ALA A 194       9.705  56.487  -5.504  1.00 13.38           O  
ATOM   1486  CB  ALA A 194      12.096  54.295  -6.576  1.00 12.18           C  
ATOM   1487  N   HIS A 195      10.275  56.465  -7.701  1.00 12.12           N  
ATOM   1488  CA  HIS A 195       9.908  57.885  -7.768  1.00 10.89           C  
ATOM   1489  C   HIS A 195       8.427  58.074  -7.444  1.00 12.44           C  
ATOM   1490  O   HIS A 195       8.081  59.125  -6.923  1.00 12.87           O  
ATOM   1491  CB  HIS A 195      10.263  58.461  -9.162  1.00 12.63           C  
ATOM   1492  CG  HIS A 195      11.732  58.465  -9.437  1.00 11.63           C  
ATOM   1493  ND1 HIS A 195      12.300  58.796 -10.665  1.00 13.18           N  
ATOM   1494  CD2 HIS A 195      12.763  58.213  -8.578  1.00 12.01           C  
ATOM   1495  CE1 HIS A 195      13.608  58.700 -10.553  1.00 12.63           C  
ATOM   1496  NE2 HIS A 195      13.938  58.358  -9.290  1.00 11.68           N  
ATOM   1497  N   TYR A 196       7.570  57.204  -7.923  1.00 11.14           N  
ATOM   1498  CA  TYR A 196       6.138  57.326  -7.676  1.00 14.97           C  
ATOM   1499  C   TYR A 196       5.817  57.247  -6.167  1.00 15.63           C  
ATOM   1500  O   TYR A 196       5.234  58.169  -5.604  1.00 14.86           O  
ATOM   1501  CB  TYR A 196       5.430  56.248  -8.482  1.00 15.46           C  
ATOM   1502  CG  TYR A 196       3.910  56.330  -8.437  1.00 19.96           C  
ATOM   1503  CD1 TYR A 196       3.199  55.719  -7.404  1.00 21.21           C  
ATOM   1504  CD2 TYR A 196       3.208  57.050  -9.393  1.00 20.06           C  
ATOM   1505  CE1 TYR A 196       1.809  55.792  -7.362  1.00 21.13           C  
ATOM   1506  CE2 TYR A 196       1.824  57.104  -9.380  1.00 22.27           C  
ATOM   1507  CZ  TYR A 196       1.145  56.479  -8.349  1.00 21.98           C  
ATOM   1508  OH  TYR A 196      -0.227  56.565  -8.320  1.00 23.99           O  
ATOM   1509  N   GLU A 197       6.325  56.205  -5.494  1.00 17.04           N  
ATOM   1510  CA  GLU A 197       6.104  55.965  -4.078  1.00 19.99           C  
ATOM   1511  C   GLU A 197       6.719  57.005  -3.172  1.00 19.94           C  
ATOM   1512  O   GLU A 197       6.137  57.375  -2.153  1.00 19.19           O  
ATOM   1513  CB  GLU A 197       6.646  54.576  -3.734  1.00 23.97           C  
ATOM   1514  CG  GLU A 197       5.943  53.559  -4.658  1.00 31.50           C  
ATOM   1515  CD  GLU A 197       5.869  52.224  -3.953  1.00 38.58           C  
ATOM   1516  OE1 GLU A 197       5.731  52.243  -2.689  1.00 41.22           O  
ATOM   1517  OE2 GLU A 197       5.981  51.193  -4.678  1.00 42.93           O  
ATOM   1518  N   CYS A 198       7.855  57.575  -3.585  1.00 15.64           N  
ATOM   1519  CA  CYS A 198       8.530  58.598  -2.852  1.00 14.07           C  
ATOM   1520  C   CYS A 198       7.701  59.847  -2.670  1.00 15.20           C  
ATOM   1521  O   CYS A 198       7.983  60.665  -1.779  1.00 15.38           O  
ATOM   1522  CB  CYS A 198       9.915  58.926  -3.486  1.00 14.77           C  
ATOM   1523  SG  CYS A 198      10.965  59.847  -2.309  1.00 17.95           S  
ATOM   1524  N   ILE A 199       6.788  60.118  -3.601  1.00 14.16           N  
ATOM   1525  CA  ILE A 199       6.000  61.354  -3.458  1.00 15.06           C  
ATOM   1526  C   ILE A 199       5.212  61.263  -2.133  1.00 15.89           C  
ATOM   1527  O   ILE A 199       5.246  62.248  -1.393  1.00 17.25           O  
ATOM   1528  CB  ILE A 199       5.058  61.589  -4.646  1.00 14.31           C  
ATOM   1529  CG1 ILE A 199       5.919  61.773  -5.926  1.00 13.62           C  
ATOM   1530  CG2 ILE A 199       4.225  62.869  -4.453  1.00 16.62           C  
ATOM   1531  CD1 ILE A 199       5.116  61.665  -7.217  1.00 15.90           C  
ATOM   1532  N   ALA A 200       4.605  60.103  -1.867  1.00 16.81           N  
ATOM   1533  CA  ALA A 200       3.911  60.065  -0.551  1.00 18.97           C  
ATOM   1534  C   ALA A 200       4.919  60.148   0.604  1.00 20.23           C  
ATOM   1535  O   ALA A 200       4.620  60.781   1.655  1.00 19.90           O  
ATOM   1536  CB  ALA A 200       2.986  58.884  -0.446  1.00 15.52           C  
ATOM   1537  N   ALA A 201       6.089  59.528   0.449  1.00 18.68           N  
ATOM   1538  CA  ALA A 201       7.069  59.520   1.538  1.00 18.65           C  
ATOM   1539  C   ALA A 201       7.542  60.914   1.842  1.00 17.85           C  
ATOM   1540  O   ALA A 201       7.725  61.253   2.998  1.00 19.21           O  
ATOM   1541  CB  ALA A 201       8.328  58.714   1.156  1.00 17.95           C  
ATOM   1542  N   PHE A 202       7.837  61.775   0.840  1.00 16.49           N  
ATOM   1543  CA  PHE A 202       8.342  63.085   1.191  1.00 16.50           C  
ATOM   1544  C   PHE A 202       7.212  64.031   1.627  1.00 18.56           C  
ATOM   1545  O   PHE A 202       7.519  65.003   2.339  1.00 17.49           O  
ATOM   1546  CB  PHE A 202       9.217  63.700   0.113  1.00 16.52           C  
ATOM   1547  CG  PHE A 202       8.613  64.267  -1.135  1.00 18.72           C  
ATOM   1548  CD1 PHE A 202       7.809  65.387  -1.130  1.00 19.52           C  
ATOM   1549  CD2 PHE A 202       8.916  63.675  -2.378  1.00 18.96           C  
ATOM   1550  CE1 PHE A 202       7.287  65.924  -2.309  1.00 20.55           C  
ATOM   1551  CE2 PHE A 202       8.361  64.171  -3.545  1.00 19.53           C  
ATOM   1552  CZ  PHE A 202       7.551  65.294  -3.514  1.00 20.22           C  
ATOM   1553  N   SER A 203       5.995  63.867   1.125  1.00 16.75           N  
ATOM   1554  CA  SER A 203       4.977  64.881   1.393  1.00 17.39           C  
ATOM   1555  C   SER A 203       4.041  64.542   2.557  1.00 19.14           C  
ATOM   1556  O   SER A 203       3.414  65.490   3.079  1.00 21.16           O  
ATOM   1557  CB  SER A 203       4.115  65.074   0.111  1.00 16.63           C  
ATOM   1558  OG  SER A 203       3.448  63.857  -0.213  1.00 15.32           O  
ATOM   1559  N   GLU A 204       3.866  63.303   2.951  1.00 17.78           N  
ATOM   1560  CA  GLU A 204       3.010  62.913   4.038  1.00 20.17           C  
ATOM   1561  C   GLU A 204       3.746  62.459   5.301  1.00 22.47           C  
ATOM   1562  O   GLU A 204       3.081  62.265   6.313  1.00 24.51           O  
ATOM   1563  CB  GLU A 204       2.106  61.750   3.610  1.00 21.28           C  
ATOM   1564  CG  GLU A 204       1.217  62.227   2.443  1.00 23.76           C  
ATOM   1565  CD  GLU A 204       0.472  61.046   1.858  1.00 28.74           C  
ATOM   1566  OE1 GLU A 204       0.197  60.125   2.643  1.00 32.02           O  
ATOM   1567  OE2 GLU A 204       0.188  60.952   0.650  1.00 29.09           O  
ATOM   1568  N   THR A 205       5.045  62.199   5.255  1.00 20.01           N  
ATOM   1569  CA  THR A 205       5.714  61.810   6.487  1.00 20.70           C  
ATOM   1570  C   THR A 205       5.803  63.033   7.398  1.00 19.77           C  
ATOM   1571  O   THR A 205       6.177  64.112   6.971  1.00 18.85           O  
ATOM   1572  CB  THR A 205       7.119  61.252   6.191  1.00 20.73           C  
ATOM   1573  OG1 THR A 205       6.899  60.206   5.265  1.00 19.14           O  
ATOM   1574  CG2 THR A 205       7.746  60.699   7.483  1.00 20.93           C  
ATOM   1575  N   ASP A 206       5.485  62.849   8.673  1.00 20.72           N  
ATOM   1576  CA  ASP A 206       5.619  63.949   9.636  1.00 22.29           C  
ATOM   1577  C   ASP A 206       6.961  63.824  10.331  1.00 19.79           C  
ATOM   1578  O   ASP A 206       7.212  62.782  10.929  1.00 21.12           O  
ATOM   1579  CB  ASP A 206       4.480  63.899  10.659  1.00 23.33           C  
ATOM   1580  CG  ASP A 206       4.416  65.167  11.478  1.00 24.70           C  
ATOM   1581  OD1 ASP A 206       5.392  65.891  11.719  1.00 24.33           O  
ATOM   1582  OD2 ASP A 206       3.282  65.485  11.893  1.00 26.52           O  
ATOM   1583  N   PHE A 207       7.851  64.807  10.225  1.00 19.16           N  
ATOM   1584  CA  PHE A 207       9.167  64.664  10.842  1.00 17.15           C  
ATOM   1585  C   PHE A 207       9.212  65.387  12.191  1.00 20.05           C  
ATOM   1586  O   PHE A 207      10.278  65.633  12.760  1.00 18.32           O  
ATOM   1587  CB  PHE A 207      10.223  65.340   9.892  1.00 18.67           C  
ATOM   1588  CG  PHE A 207      10.313  64.565   8.587  1.00 18.91           C  
ATOM   1589  CD1 PHE A 207      11.097  63.443   8.484  1.00 17.68           C  
ATOM   1590  CD2 PHE A 207       9.585  65.002   7.473  1.00 18.47           C  
ATOM   1591  CE1 PHE A 207      11.199  62.735   7.297  1.00 18.48           C  
ATOM   1592  CE2 PHE A 207       9.685  64.289   6.277  1.00 16.55           C  
ATOM   1593  CZ  PHE A 207      10.461  63.151   6.192  1.00 16.53           C  
ATOM   1594  N   THR A 208       8.087  65.900  12.677  1.00 19.62           N  
ATOM   1595  CA  THR A 208       8.056  66.672  13.920  1.00 22.75           C  
ATOM   1596  C   THR A 208       8.816  66.008  15.047  1.00 22.23           C  
ATOM   1597  O   THR A 208       9.692  66.602  15.680  1.00 20.08           O  
ATOM   1598  CB  THR A 208       6.586  66.962  14.258  1.00 23.60           C  
ATOM   1599  OG1 THR A 208       6.151  67.888  13.207  1.00 23.98           O  
ATOM   1600  CG2 THR A 208       6.477  67.664  15.627  1.00 23.88           C  
ATOM   1601  N   ASP A 209       8.565  64.731  15.297  1.00 24.26           N  
ATOM   1602  CA  ASP A 209       9.232  63.981  16.348  1.00 25.53           C  
ATOM   1603  C   ASP A 209      10.725  63.806  16.139  1.00 26.38           C  
ATOM   1604  O   ASP A 209      11.527  63.827  17.113  1.00 26.69           O  
ATOM   1605  CB  ASP A 209       8.544  62.629  16.529  1.00 27.20           C  
ATOM   1606  CG  ASP A 209       7.183  62.737  17.206  1.00 30.81           C  
ATOM   1607  OD1 ASP A 209       6.811  63.836  17.684  1.00 32.11           O  
ATOM   1608  OD2 ASP A 209       6.451  61.720  17.257  1.00 31.40           O  
ATOM   1609  N   ASP A 210      11.146  63.603  14.882  1.00 23.96           N  
ATOM   1610  CA  ASP A 210      12.577  63.470  14.618  1.00 23.14           C  
ATOM   1611  C   ASP A 210      13.291  64.772  15.006  1.00 22.91           C  
ATOM   1612  O   ASP A 210      14.370  64.794  15.623  1.00 21.36           O  
ATOM   1613  CB  ASP A 210      12.858  63.222  13.139  1.00 22.22           C  
ATOM   1614  CG  ASP A 210      12.268  61.954  12.618  1.00 25.56           C  
ATOM   1615  OD1 ASP A 210      12.476  60.862  13.164  1.00 26.63           O  
ATOM   1616  OD2 ASP A 210      11.498  61.961  11.641  1.00 28.94           O  
ATOM   1617  N   LEU A 211      12.707  65.883  14.528  1.00 19.62           N  
ATOM   1618  CA  LEU A 211      13.282  67.186  14.785  1.00 20.91           C  
ATOM   1619  C   LEU A 211      13.461  67.510  16.262  1.00 23.01           C  
ATOM   1620  O   LEU A 211      14.404  68.220  16.657  1.00 23.21           O  
ATOM   1621  CB  LEU A 211      12.413  68.269  14.135  1.00 21.39           C  
ATOM   1622  CG  LEU A 211      12.443  68.358  12.605  1.00 22.37           C  
ATOM   1623  CD1 LEU A 211      11.574  69.523  12.148  1.00 22.52           C  
ATOM   1624  CD2 LEU A 211      13.851  68.493  12.035  1.00 20.52           C  
ATOM   1625  N   LYS A 212      12.524  67.051  17.099  1.00 23.93           N  
ATOM   1626  CA  LYS A 212      12.613  67.267  18.539  1.00 27.10           C  
ATOM   1627  C   LYS A 212      13.701  66.420  19.158  1.00 26.94           C  
ATOM   1628  O   LYS A 212      14.160  66.700  20.264  1.00 28.31           O  
ATOM   1629  CB  LYS A 212      11.233  66.948  19.160  1.00 28.04           C  
ATOM   1630  CG  LYS A 212      10.321  68.136  18.854  1.00 31.50           C  
ATOM   1631  CD  LYS A 212       8.855  67.798  18.978  1.00 35.44           C  
ATOM   1632  CE  LYS A 212       8.312  68.047  20.379  1.00 37.51           C  
ATOM   1633  NZ  LYS A 212       6.847  67.714  20.444  1.00 39.24           N  
ATOM   1634  N   ARG A 213      14.109  65.349  18.509  1.00 26.06           N  
ATOM   1635  CA  ARG A 213      15.149  64.474  18.985  1.00 28.52           C  
ATOM   1636  C   ARG A 213      16.556  64.907  18.603  1.00 27.90           C  
ATOM   1637  O   ARG A 213      17.500  64.329  19.120  1.00 27.40           O  
ATOM   1638  CB  ARG A 213      14.945  63.046  18.442  1.00 31.62           C  
ATOM   1639  CG  ARG A 213      13.654  62.428  18.982  1.00 36.82           C  
ATOM   1640  CD  ARG A 213      13.496  61.001  18.446  1.00 38.77           C  
ATOM   1641  NE  ARG A 213      14.651  60.228  18.815  1.00 42.52           N  
ATOM   1642  CZ  ARG A 213      15.115  59.056  18.444  1.00 45.13           C  
ATOM   1643  NH1 ARG A 213      14.517  58.275  17.549  1.00 46.98           N  
ATOM   1644  NH2 ARG A 213      16.243  58.629  19.024  1.00 46.27           N  
ATOM   1645  N   ILE A 214      16.726  65.834  17.666  1.00 26.80           N  
ATOM   1646  CA  ILE A 214      18.081  66.162  17.254  1.00 26.11           C  
ATOM   1647  C   ILE A 214      18.776  67.087  18.237  1.00 26.77           C  
ATOM   1648  O   ILE A 214      18.273  68.191  18.442  1.00 28.67           O  
ATOM   1649  CB  ILE A 214      18.013  66.777  15.827  1.00 23.81           C  
ATOM   1650  CG1 ILE A 214      17.546  65.680  14.869  1.00 23.81           C  
ATOM   1651  CG2 ILE A 214      19.367  67.329  15.454  1.00 23.71           C  
ATOM   1652  CD1 ILE A 214      17.282  66.138  13.453  1.00 22.80           C  
ATOM   1653  N   ASP A 215      19.967  66.753  18.704  1.00 28.08           N  
ATOM   1654  CA  ASP A 215      20.649  67.692  19.592  1.00 34.14           C  
ATOM   1655  C   ASP A 215      21.857  68.372  18.962  1.00 32.68           C  
ATOM   1656  O   ASP A 215      22.214  69.432  19.497  1.00 34.56           O  
ATOM   1657  CB  ASP A 215      21.048  67.039  20.910  1.00 39.14           C  
ATOM   1658  CG  ASP A 215      21.559  65.631  20.746  1.00 43.79           C  
ATOM   1659  OD1 ASP A 215      22.287  65.301  19.779  1.00 47.08           O  
ATOM   1660  OD2 ASP A 215      21.221  64.817  21.638  1.00 47.43           O  
ATOM   1661  N   VAL A 216      22.436  67.867  17.873  1.00 27.40           N  
ATOM   1662  CA  VAL A 216      23.567  68.627  17.293  1.00 23.33           C  
ATOM   1663  C   VAL A 216      23.080  69.924  16.670  1.00 21.01           C  
ATOM   1664  O   VAL A 216      21.882  70.069  16.381  1.00 21.10           O  
ATOM   1665  CB  VAL A 216      24.142  67.722  16.184  1.00 25.27           C  
ATOM   1666  CG1 VAL A 216      24.665  66.398  16.740  1.00 24.58           C  
ATOM   1667  CG2 VAL A 216      23.061  67.457  15.116  1.00 22.61           C  
ATOM   1668  N   PRO A 217      23.973  70.851  16.354  1.00 20.43           N  
ATOM   1669  CA  PRO A 217      23.672  72.070  15.656  1.00 20.74           C  
ATOM   1670  C   PRO A 217      23.181  71.759  14.217  1.00 20.77           C  
ATOM   1671  O   PRO A 217      23.725  70.875  13.568  1.00 19.36           O  
ATOM   1672  CB  PRO A 217      24.924  72.901  15.625  1.00 19.85           C  
ATOM   1673  CG  PRO A 217      25.907  72.179  16.491  1.00 22.91           C  
ATOM   1674  CD  PRO A 217      25.431  70.750  16.658  1.00 20.14           C  
ATOM   1675  N   VAL A 218      22.165  72.504  13.838  1.00 20.18           N  
ATOM   1676  CA  VAL A 218      21.468  72.332  12.571  1.00 20.06           C  
ATOM   1677  C   VAL A 218      21.296  73.694  11.916  1.00 20.90           C  
ATOM   1678  O   VAL A 218      20.879  74.704  12.497  1.00 21.77           O  
ATOM   1679  CB  VAL A 218      20.110  71.636  12.636  1.00 18.64           C  
ATOM   1680  CG1 VAL A 218      19.455  71.501  11.244  1.00 19.81           C  
ATOM   1681  CG2 VAL A 218      20.143  70.267  13.292  1.00 16.52           C  
ATOM   1682  N   LEU A 219      21.783  73.761  10.678  1.00 17.40           N  
ATOM   1683  CA  LEU A 219      21.580  74.953   9.843  1.00 16.12           C  
ATOM   1684  C   LEU A 219      20.366  74.734   8.974  1.00 14.45           C  
ATOM   1685  O   LEU A 219      20.321  73.694   8.302  1.00 16.29           O  
ATOM   1686  CB  LEU A 219      22.806  75.277   8.987  1.00 16.77           C  
ATOM   1687  CG  LEU A 219      22.575  76.259   7.809  1.00 18.95           C  
ATOM   1688  CD1 LEU A 219      22.229  77.646   8.285  1.00 18.80           C  
ATOM   1689  CD2 LEU A 219      23.814  76.317   6.895  1.00 19.30           C  
ATOM   1690  N   VAL A 220      19.356  75.585   8.970  1.00 14.90           N  
ATOM   1691  CA  VAL A 220      18.137  75.427   8.176  1.00 16.15           C  
ATOM   1692  C   VAL A 220      18.140  76.521   7.115  1.00 17.44           C  
ATOM   1693  O   VAL A 220      18.195  77.698   7.480  1.00 19.42           O  
ATOM   1694  CB  VAL A 220      16.835  75.526   8.989  1.00 15.89           C  
ATOM   1695  CG1 VAL A 220      15.593  75.365   8.113  1.00 17.38           C  
ATOM   1696  CG2 VAL A 220      16.838  74.463  10.070  1.00 16.33           C  
ATOM   1697  N   ALA A 221      18.324  76.183   5.845  1.00 16.87           N  
ATOM   1698  CA  ALA A 221      18.462  77.213   4.779  1.00 15.60           C  
ATOM   1699  C   ALA A 221      17.278  77.086   3.838  1.00 16.91           C  
ATOM   1700  O   ALA A 221      16.898  75.929   3.533  1.00 17.96           O  
ATOM   1701  CB  ALA A 221      19.803  76.978   4.073  1.00 15.92           C  
ATOM   1702  N   HIS A 222      16.754  78.167   3.270  1.00 17.41           N  
ATOM   1703  CA  HIS A 222      15.587  78.015   2.391  1.00 17.26           C  
ATOM   1704  C   HIS A 222      15.350  79.268   1.565  1.00 17.59           C  
ATOM   1705  O   HIS A 222      15.612  80.387   2.021  1.00 19.47           O  
ATOM   1706  CB  HIS A 222      14.387  77.681   3.244  1.00 15.92           C  
ATOM   1707  CG  HIS A 222      13.331  76.813   2.640  1.00 15.70           C  
ATOM   1708  ND1 HIS A 222      13.013  75.584   3.175  1.00 13.82           N  
ATOM   1709  CD2 HIS A 222      12.483  77.019   1.588  1.00 13.84           C  
ATOM   1710  CE1 HIS A 222      12.021  75.044   2.500  1.00 13.64           C  
ATOM   1711  NE2 HIS A 222      11.686  75.892   1.528  1.00 14.68           N  
ATOM   1712  N   GLY A 223      14.955  79.085   0.312  1.00 17.02           N  
ATOM   1713  CA  GLY A 223      14.750  80.290  -0.538  1.00 17.05           C  
ATOM   1714  C   GLY A 223      13.318  80.748  -0.316  1.00 18.82           C  
ATOM   1715  O   GLY A 223      12.430  79.913  -0.190  1.00 18.60           O  
ATOM   1716  N   THR A 224      13.092  82.064  -0.281  1.00 22.61           N  
ATOM   1717  CA  THR A 224      11.712  82.541  -0.038  1.00 22.98           C  
ATOM   1718  C   THR A 224      10.868  82.456  -1.297  1.00 24.29           C  
ATOM   1719  O   THR A 224       9.629  82.546  -1.130  1.00 26.26           O  
ATOM   1720  CB  THR A 224      11.687  83.980   0.522  1.00 22.43           C  
ATOM   1721  OG1 THR A 224      12.117  84.891  -0.469  1.00 21.09           O  
ATOM   1722  CG2 THR A 224      12.670  84.100   1.695  1.00 21.74           C  
ATOM   1723  N   ASP A 225      11.419  82.183  -2.496  1.00 20.64           N  
ATOM   1724  CA  ASP A 225      10.481  82.007  -3.621  1.00 22.70           C  
ATOM   1725  C   ASP A 225      10.459  80.542  -4.053  1.00 22.61           C  
ATOM   1726  O   ASP A 225      10.432  80.190  -5.232  1.00 22.64           O  
ATOM   1727  CB  ASP A 225      10.839  82.992  -4.744  1.00 23.76           C  
ATOM   1728  CG  ASP A 225       9.896  82.985  -5.926  1.00 26.05           C  
ATOM   1729  OD1 ASP A 225       8.713  82.638  -5.765  1.00 26.68           O  
ATOM   1730  OD2 ASP A 225      10.289  83.242  -7.083  1.00 27.90           O  
ATOM   1731  N   ASP A 226      10.516  79.616  -3.099  1.00 21.34           N  
ATOM   1732  CA  ASP A 226      10.518  78.186  -3.310  1.00 20.81           C  
ATOM   1733  C   ASP A 226       9.157  77.729  -3.782  1.00 20.97           C  
ATOM   1734  O   ASP A 226       8.183  77.809  -3.007  1.00 19.82           O  
ATOM   1735  CB  ASP A 226      10.911  77.417  -2.032  1.00 17.80           C  
ATOM   1736  CG  ASP A 226      11.235  75.974  -2.382  1.00 16.53           C  
ATOM   1737  OD1 ASP A 226      10.518  75.353  -3.189  1.00 16.31           O  
ATOM   1738  OD2 ASP A 226      12.232  75.442  -1.848  1.00 17.08           O  
ATOM   1739  N   GLN A 227       9.075  77.263  -5.030  1.00 19.72           N  
ATOM   1740  CA  GLN A 227       7.785  76.850  -5.564  1.00 17.43           C  
ATOM   1741  C   GLN A 227       7.505  75.380  -5.385  1.00 19.38           C  
ATOM   1742  O   GLN A 227       6.431  74.932  -5.805  1.00 21.65           O  
ATOM   1743  CB  GLN A 227       7.668  77.195  -7.047  1.00 18.59           C  
ATOM   1744  CG  GLN A 227       7.836  78.671  -7.388  1.00 20.16           C  
ATOM   1745  CD  GLN A 227       7.893  78.869  -8.911  1.00 20.26           C  
ATOM   1746  OE1 GLN A 227       6.994  78.356  -9.582  1.00 23.64           O  
ATOM   1747  NE2 GLN A 227       8.911  79.538  -9.409  1.00 18.19           N  
ATOM   1748  N   VAL A 228       8.395  74.601  -4.748  1.00 17.76           N  
ATOM   1749  CA  VAL A 228       8.167  73.180  -4.567  1.00 17.48           C  
ATOM   1750  C   VAL A 228       7.865  72.850  -3.117  1.00 19.55           C  
ATOM   1751  O   VAL A 228       6.905  72.159  -2.817  1.00 21.20           O  
ATOM   1752  CB  VAL A 228       9.446  72.393  -5.009  1.00 18.09           C  
ATOM   1753  CG1 VAL A 228       9.275  70.900  -4.720  1.00 17.92           C  
ATOM   1754  CG2 VAL A 228       9.678  72.682  -6.492  1.00 19.09           C  
ATOM   1755  N   VAL A 229       8.722  73.353  -2.202  1.00 20.35           N  
ATOM   1756  CA  VAL A 229       8.526  73.211  -0.766  1.00 19.77           C  
ATOM   1757  C   VAL A 229       8.364  74.614  -0.207  1.00 19.13           C  
ATOM   1758  O   VAL A 229       9.286  75.422  -0.083  1.00 16.92           O  
ATOM   1759  CB  VAL A 229       9.679  72.480  -0.061  1.00 22.29           C  
ATOM   1760  CG1 VAL A 229       9.441  72.421   1.457  1.00 22.21           C  
ATOM   1761  CG2 VAL A 229       9.800  71.058  -0.573  1.00 21.99           C  
ATOM   1762  N   PRO A 230       7.100  74.997   0.009  1.00 21.14           N  
ATOM   1763  CA  PRO A 230       6.756  76.361   0.405  1.00 20.29           C  
ATOM   1764  C   PRO A 230       7.479  76.816   1.653  1.00 22.08           C  
ATOM   1765  O   PRO A 230       7.510  76.087   2.666  1.00 22.87           O  
ATOM   1766  CB  PRO A 230       5.237  76.341   0.552  1.00 21.98           C  
ATOM   1767  CG  PRO A 230       4.818  75.235  -0.360  1.00 21.77           C  
ATOM   1768  CD  PRO A 230       5.889  74.148  -0.143  1.00 20.68           C  
ATOM   1769  N   TYR A 231       8.106  77.969   1.560  1.00 21.53           N  
ATOM   1770  CA  TYR A 231       8.970  78.480   2.591  1.00 23.86           C  
ATOM   1771  C   TYR A 231       8.346  78.584   3.990  1.00 25.63           C  
ATOM   1772  O   TYR A 231       8.976  78.174   4.966  1.00 23.52           O  
ATOM   1773  CB  TYR A 231       9.527  79.834   2.156  1.00 25.37           C  
ATOM   1774  CG  TYR A 231      10.300  80.493   3.290  1.00 27.01           C  
ATOM   1775  CD1 TYR A 231      11.633  80.262   3.478  1.00 26.19           C  
ATOM   1776  CD2 TYR A 231       9.634  81.343   4.191  1.00 28.75           C  
ATOM   1777  CE1 TYR A 231      12.331  80.823   4.524  1.00 27.73           C  
ATOM   1778  CE2 TYR A 231      10.312  81.938   5.239  1.00 28.59           C  
ATOM   1779  CZ  TYR A 231      11.656  81.663   5.404  1.00 29.48           C  
ATOM   1780  OH  TYR A 231      12.368  82.236   6.428  1.00 27.33           O  
ATOM   1781  N   ALA A 232       7.177  79.208   4.086  1.00 26.31           N  
ATOM   1782  CA  ALA A 232       6.561  79.498   5.381  1.00 27.61           C  
ATOM   1783  C   ALA A 232       6.117  78.272   6.150  1.00 28.15           C  
ATOM   1784  O   ALA A 232       6.191  78.309   7.380  1.00 29.95           O  
ATOM   1785  CB  ALA A 232       5.453  80.529   5.171  1.00 25.94           C  
ATOM   1786  N   ASP A 233       5.737  77.169   5.571  1.00 27.74           N  
ATOM   1787  CA  ASP A 233       5.364  75.918   6.194  1.00 27.18           C  
ATOM   1788  C   ASP A 233       6.568  75.006   6.432  1.00 23.34           C  
ATOM   1789  O   ASP A 233       6.367  73.902   6.944  1.00 23.91           O  
ATOM   1790  CB  ASP A 233       4.375  75.149   5.313  1.00 32.20           C  
ATOM   1791  CG  ASP A 233       3.469  74.115   5.938  1.00 36.48           C  
ATOM   1792  OD1 ASP A 233       2.840  74.379   7.012  1.00 39.35           O  
ATOM   1793  OD2 ASP A 233       3.271  72.985   5.390  1.00 35.48           O  
ATOM   1794  N   ALA A 234       7.783  75.418   6.056  1.00 20.43           N  
ATOM   1795  CA  ALA A 234       8.892  74.518   6.269  1.00 20.37           C  
ATOM   1796  C   ALA A 234       9.945  75.097   7.206  1.00 20.01           C  
ATOM   1797  O   ALA A 234       9.884  74.815   8.408  1.00 22.38           O  
ATOM   1798  CB  ALA A 234       9.489  74.028   4.954  1.00 18.32           C  
ATOM   1799  N   ALA A 235      10.784  75.971   6.739  1.00 19.94           N  
ATOM   1800  CA  ALA A 235      11.981  76.454   7.358  1.00 20.45           C  
ATOM   1801  C   ALA A 235      11.815  77.097   8.726  1.00 22.59           C  
ATOM   1802  O   ALA A 235      12.446  76.666   9.671  1.00 21.74           O  
ATOM   1803  CB  ALA A 235      12.772  77.317   6.381  1.00 18.56           C  
ATOM   1804  N   PRO A 236      10.991  78.124   8.872  1.00 25.79           N  
ATOM   1805  CA  PRO A 236      10.774  78.725  10.197  1.00 26.29           C  
ATOM   1806  C   PRO A 236      10.154  77.698  11.127  1.00 25.86           C  
ATOM   1807  O   PRO A 236      10.560  77.668  12.294  1.00 27.68           O  
ATOM   1808  CB  PRO A 236       9.968  79.968   9.867  1.00 26.42           C  
ATOM   1809  CG  PRO A 236       9.187  79.572   8.664  1.00 27.90           C  
ATOM   1810  CD  PRO A 236      10.167  78.759   7.825  1.00 25.69           C  
ATOM   1811  N   LYS A 237       9.305  76.781  10.710  1.00 25.66           N  
ATOM   1812  CA  LYS A 237       8.752  75.776  11.616  1.00 28.08           C  
ATOM   1813  C   LYS A 237       9.768  74.746  12.073  1.00 28.23           C  
ATOM   1814  O   LYS A 237       9.786  74.279  13.216  1.00 28.93           O  
ATOM   1815  CB  LYS A 237       7.560  75.056  10.981  1.00 29.41           C  
ATOM   1816  CG  LYS A 237       6.466  76.080  10.627  1.00 32.45           C  
ATOM   1817  CD  LYS A 237       5.347  75.394   9.862  1.00 35.79           C  
ATOM   1818  CE  LYS A 237       3.979  75.773  10.406  1.00 39.66           C  
ATOM   1819  NZ  LYS A 237       3.130  76.428   9.378  1.00 42.19           N  
ATOM   1820  N   SER A 238      10.634  74.344  11.128  1.00 26.02           N  
ATOM   1821  CA  SER A 238      11.696  73.423  11.495  1.00 25.28           C  
ATOM   1822  C   SER A 238      12.590  74.049  12.553  1.00 24.86           C  
ATOM   1823  O   SER A 238      12.950  73.380  13.527  1.00 26.05           O  
ATOM   1824  CB  SER A 238      12.539  73.182  10.214  1.00 23.43           C  
ATOM   1825  OG  SER A 238      11.722  72.238   9.514  1.00 25.88           O  
ATOM   1826  N   ALA A 239      13.000  75.289  12.296  1.00 24.46           N  
ATOM   1827  CA  ALA A 239      13.920  75.973  13.201  1.00 26.21           C  
ATOM   1828  C   ALA A 239      13.348  76.141  14.620  1.00 28.34           C  
ATOM   1829  O   ALA A 239      14.106  76.104  15.585  1.00 29.57           O  
ATOM   1830  CB  ALA A 239      14.251  77.333  12.615  1.00 24.77           C  
ATOM   1831  N   GLU A 240      12.040  76.346  14.744  1.00 29.85           N  
ATOM   1832  CA  GLU A 240      11.423  76.478  16.055  1.00 33.55           C  
ATOM   1833  C   GLU A 240      11.382  75.163  16.800  1.00 31.62           C  
ATOM   1834  O   GLU A 240      11.478  75.200  18.033  1.00 32.58           O  
ATOM   1835  CB  GLU A 240       9.994  77.027  15.941  1.00 37.55           C  
ATOM   1836  CG  GLU A 240      10.071  78.411  15.290  1.00 44.40           C  
ATOM   1837  CD  GLU A 240       8.681  78.951  14.996  1.00 48.88           C  
ATOM   1838  OE1 GLU A 240       7.726  78.534  15.707  1.00 51.76           O  
ATOM   1839  OE2 GLU A 240       8.590  79.779  14.061  1.00 51.05           O  
ATOM   1840  N   LEU A 241      11.307  74.030  16.123  1.00 29.85           N  
ATOM   1841  CA  LEU A 241      11.293  72.736  16.794  1.00 27.12           C  
ATOM   1842  C   LEU A 241      12.664  72.197  17.170  1.00 26.32           C  
ATOM   1843  O   LEU A 241      12.793  71.336  18.043  1.00 26.70           O  
ATOM   1844  CB  LEU A 241      10.623  71.704  15.872  1.00 27.11           C  
ATOM   1845  CG  LEU A 241       9.154  71.997  15.538  1.00 28.57           C  
ATOM   1846  CD1 LEU A 241       8.699  71.181  14.356  1.00 27.01           C  
ATOM   1847  CD2 LEU A 241       8.301  71.633  16.763  1.00 29.28           C  
ATOM   1848  N   LEU A 242      13.728  72.610  16.505  1.00 25.02           N  
ATOM   1849  CA  LEU A 242      15.072  72.115  16.741  1.00 25.16           C  
ATOM   1850  C   LEU A 242      15.682  72.868  17.923  1.00 25.16           C  
ATOM   1851  O   LEU A 242      15.564  74.081  18.002  1.00 25.47           O  
ATOM   1852  CB  LEU A 242      15.975  72.336  15.503  1.00 23.76           C  
ATOM   1853  CG  LEU A 242      15.680  71.383  14.324  1.00 22.60           C  
ATOM   1854  CD1 LEU A 242      16.075  72.060  13.028  1.00 22.79           C  
ATOM   1855  CD2 LEU A 242      16.458  70.080  14.491  1.00 23.27           C  
ATOM   1856  N   ALA A 243      16.354  72.138  18.778  1.00 26.16           N  
ATOM   1857  CA  ALA A 243      17.012  72.689  19.958  1.00 27.21           C  
ATOM   1858  C   ALA A 243      18.095  73.671  19.605  1.00 28.66           C  
ATOM   1859  O   ALA A 243      18.093  74.829  20.062  1.00 29.92           O  
ATOM   1860  CB  ALA A 243      17.585  71.499  20.730  1.00 28.40           C  
ATOM   1861  N   ASN A 244      19.031  73.308  18.738  1.00 27.94           N  
ATOM   1862  CA  ASN A 244      20.100  74.236  18.336  1.00 28.85           C  
ATOM   1863  C   ASN A 244      20.052  74.542  16.846  1.00 28.46           C  
ATOM   1864  O   ASN A 244      20.878  73.998  16.089  1.00 29.05           O  
ATOM   1865  CB  ASN A 244      21.424  73.581  18.753  1.00 31.44           C  
ATOM   1866  CG  ASN A 244      22.640  74.463  18.612  1.00 35.35           C  
ATOM   1867  OD1 ASN A 244      22.605  75.645  18.228  1.00 36.23           O  
ATOM   1868  ND2 ASN A 244      23.809  73.896  18.949  1.00 37.56           N  
ATOM   1869  N   ALA A 245      19.116  75.361  16.359  1.00 27.26           N  
ATOM   1870  CA  ALA A 245      19.108  75.601  14.914  1.00 26.46           C  
ATOM   1871  C   ALA A 245      19.525  77.010  14.554  1.00 26.33           C  
ATOM   1872  O   ALA A 245      19.373  77.925  15.365  1.00 27.04           O  
ATOM   1873  CB  ALA A 245      17.716  75.331  14.367  1.00 28.39           C  
ATOM   1874  N   THR A 246      20.056  77.231  13.378  1.00 23.76           N  
ATOM   1875  CA  THR A 246      20.350  78.548  12.815  1.00 24.23           C  
ATOM   1876  C   THR A 246      19.524  78.650  11.517  1.00 25.52           C  
ATOM   1877  O   THR A 246      19.521  77.708  10.675  1.00 24.33           O  
ATOM   1878  CB  THR A 246      21.835  78.733  12.507  1.00 24.82           C  
ATOM   1879  OG1 THR A 246      22.629  78.586  13.716  1.00 26.36           O  
ATOM   1880  CG2 THR A 246      22.118  80.075  11.868  1.00 22.82           C  
ATOM   1881  N   LEU A 247      18.752  79.692  11.359  1.00 25.04           N  
ATOM   1882  CA  LEU A 247      17.856  79.853  10.218  1.00 26.55           C  
ATOM   1883  C   LEU A 247      18.430  80.853   9.231  1.00 28.97           C  
ATOM   1884  O   LEU A 247      18.684  82.007   9.614  1.00 27.62           O  
ATOM   1885  CB  LEU A 247      16.472  80.337  10.659  1.00 27.65           C  
ATOM   1886  CG  LEU A 247      15.395  80.538   9.618  1.00 30.51           C  
ATOM   1887  CD1 LEU A 247      15.056  79.219   8.944  1.00 29.55           C  
ATOM   1888  CD2 LEU A 247      14.078  81.117  10.172  1.00 30.17           C  
ATOM   1889  N   LYS A 248      18.620  80.426   7.981  1.00 25.07           N  
ATOM   1890  CA  LYS A 248      19.107  81.324   6.944  1.00 26.55           C  
ATOM   1891  C   LYS A 248      18.056  81.357   5.835  1.00 26.74           C  
ATOM   1892  O   LYS A 248      17.672  80.324   5.277  1.00 22.68           O  
ATOM   1893  CB  LYS A 248      20.474  80.925   6.404  1.00 28.26           C  
ATOM   1894  CG  LYS A 248      21.616  81.357   7.307  1.00 33.64           C  
ATOM   1895  CD  LYS A 248      22.960  81.381   6.603  1.00 36.94           C  
ATOM   1896  CE  LYS A 248      23.573  82.783   6.755  1.00 39.86           C  
ATOM   1897  NZ  LYS A 248      23.723  83.031   8.233  1.00 42.16           N  
ATOM   1898  N   SER A 249      17.600  82.556   5.535  1.00 24.84           N  
ATOM   1899  CA  SER A 249      16.586  82.837   4.546  1.00 24.86           C  
ATOM   1900  C   SER A 249      17.204  83.500   3.310  1.00 23.82           C  
ATOM   1901  O   SER A 249      18.019  84.403   3.566  1.00 21.16           O  
ATOM   1902  CB  SER A 249      15.691  83.977   5.146  1.00 26.60           C  
ATOM   1903  OG  SER A 249      14.521  83.315   5.573  1.00 31.36           O  
ATOM   1904  N   TYR A 250      16.859  83.057   2.099  1.00 19.26           N  
ATOM   1905  CA  TYR A 250      17.531  83.687   0.935  1.00 21.04           C  
ATOM   1906  C   TYR A 250      16.448  84.307   0.075  1.00 21.32           C  
ATOM   1907  O   TYR A 250      15.632  83.593  -0.538  1.00 19.98           O  
ATOM   1908  CB  TYR A 250      18.336  82.649   0.129  1.00 19.11           C  
ATOM   1909  CG  TYR A 250      19.527  82.131   0.907  1.00 19.35           C  
ATOM   1910  CD1 TYR A 250      19.341  81.030   1.729  1.00 19.89           C  
ATOM   1911  CD2 TYR A 250      20.775  82.733   0.882  1.00 20.02           C  
ATOM   1912  CE1 TYR A 250      20.384  80.505   2.480  1.00 19.18           C  
ATOM   1913  CE2 TYR A 250      21.816  82.237   1.641  1.00 20.59           C  
ATOM   1914  CZ  TYR A 250      21.603  81.116   2.425  1.00 20.45           C  
ATOM   1915  OH  TYR A 250      22.620  80.577   3.198  1.00 21.79           O  
ATOM   1916  N   GLU A 251      16.357  85.626   0.123  1.00 23.34           N  
ATOM   1917  CA  GLU A 251      15.334  86.351  -0.583  1.00 25.33           C  
ATOM   1918  C   GLU A 251      15.278  86.023  -2.080  1.00 24.07           C  
ATOM   1919  O   GLU A 251      16.288  86.165  -2.754  1.00 23.97           O  
ATOM   1920  CB  GLU A 251      15.540  87.890  -0.477  1.00 29.45           C  
ATOM   1921  CG  GLU A 251      14.167  88.574  -0.563  1.00 36.84           C  
ATOM   1922  CD  GLU A 251      13.311  88.131   0.630  1.00 41.39           C  
ATOM   1923  OE1 GLU A 251      13.936  88.024   1.723  1.00 43.88           O  
ATOM   1924  OE2 GLU A 251      12.092  87.869   0.480  1.00 43.37           O  
ATOM   1925  N   GLY A 252      14.103  85.637  -2.533  1.00 23.71           N  
ATOM   1926  CA  GLY A 252      13.797  85.384  -3.929  1.00 22.29           C  
ATOM   1927  C   GLY A 252      14.442  84.138  -4.539  1.00 22.08           C  
ATOM   1928  O   GLY A 252      14.311  84.005  -5.774  1.00 17.92           O  
ATOM   1929  N   LEU A 253      15.113  83.276  -3.746  1.00 18.87           N  
ATOM   1930  CA  LEU A 253      15.782  82.129  -4.429  1.00 16.86           C  
ATOM   1931  C   LEU A 253      14.840  80.969  -4.577  1.00 15.26           C  
ATOM   1932  O   LEU A 253      13.916  80.801  -3.793  1.00 13.98           O  
ATOM   1933  CB  LEU A 253      17.073  81.807  -3.678  1.00 17.62           C  
ATOM   1934  CG  LEU A 253      18.170  82.874  -3.713  1.00 18.37           C  
ATOM   1935  CD1 LEU A 253      19.495  82.262  -3.294  1.00 17.40           C  
ATOM   1936  CD2 LEU A 253      18.181  83.594  -5.069  1.00 18.65           C  
ATOM   1937  N   PRO A 254      15.091  80.055  -5.527  1.00 14.37           N  
ATOM   1938  CA  PRO A 254      14.214  78.972  -5.827  1.00 13.57           C  
ATOM   1939  C   PRO A 254      14.480  77.679  -5.056  1.00 13.95           C  
ATOM   1940  O   PRO A 254      15.412  77.616  -4.256  1.00 13.92           O  
ATOM   1941  CB  PRO A 254      14.532  78.682  -7.310  1.00 12.53           C  
ATOM   1942  CG  PRO A 254      15.982  78.940  -7.381  1.00 13.12           C  
ATOM   1943  CD  PRO A 254      16.215  80.175  -6.505  1.00 13.32           C  
ATOM   1944  N   HIS A 255      13.705  76.654  -5.425  1.00 11.11           N  
ATOM   1945  CA  HIS A 255      13.911  75.361  -4.770  1.00 14.52           C  
ATOM   1946  C   HIS A 255      15.279  74.772  -5.064  1.00 13.83           C  
ATOM   1947  O   HIS A 255      15.953  74.248  -4.166  1.00 13.63           O  
ATOM   1948  CB  HIS A 255      12.793  74.411  -5.215  1.00 14.63           C  
ATOM   1949  CG  HIS A 255      12.841  73.123  -4.440  1.00 15.65           C  
ATOM   1950  ND1 HIS A 255      12.661  73.118  -3.063  1.00 14.47           N  
ATOM   1951  CD2 HIS A 255      12.982  71.841  -4.821  1.00 14.90           C  
ATOM   1952  CE1 HIS A 255      12.728  71.871  -2.635  1.00 16.38           C  
ATOM   1953  NE2 HIS A 255      12.914  71.059  -3.672  1.00 16.38           N  
ATOM   1954  N   GLY A 256      15.738  74.913  -6.317  1.00 12.47           N  
ATOM   1955  CA  GLY A 256      17.052  74.301  -6.642  1.00 12.60           C  
ATOM   1956  C   GLY A 256      18.140  75.335  -6.530  1.00 13.71           C  
ATOM   1957  O   GLY A 256      19.067  75.356  -7.331  1.00 12.53           O  
ATOM   1958  N   MET A 257      18.102  76.205  -5.467  1.00 11.47           N  
ATOM   1959  CA  MET A 257      19.094  77.264  -5.378  1.00 11.88           C  
ATOM   1960  C   MET A 257      20.504  76.798  -5.196  1.00 10.29           C  
ATOM   1961  O   MET A 257      21.404  77.594  -5.462  1.00 11.06           O  
ATOM   1962  CB  MET A 257      18.801  78.260  -4.206  1.00 14.18           C  
ATOM   1963  CG  MET A 257      18.670  77.500  -2.869  1.00 15.11           C  
ATOM   1964  SD  MET A 257      18.139  78.639  -1.535  1.00 15.54           S  
ATOM   1965  CE  MET A 257      18.290  77.519  -0.105  1.00 15.63           C  
ATOM   1966  N   LEU A 258      20.784  75.563  -4.755  1.00 11.32           N  
ATOM   1967  CA  LEU A 258      22.186  75.150  -4.629  1.00 13.70           C  
ATOM   1968  C   LEU A 258      22.841  75.027  -6.032  1.00 14.34           C  
ATOM   1969  O   LEU A 258      24.087  74.955  -6.072  1.00 12.79           O  
ATOM   1970  CB  LEU A 258      22.253  73.770  -3.966  1.00 14.69           C  
ATOM   1971  CG  LEU A 258      21.924  73.823  -2.455  1.00 15.37           C  
ATOM   1972  CD1 LEU A 258      21.534  72.409  -2.065  1.00 16.20           C  
ATOM   1973  CD2 LEU A 258      23.103  74.332  -1.659  1.00 13.34           C  
ATOM   1974  N   SER A 259      22.008  74.873  -7.055  1.00 12.71           N  
ATOM   1975  CA  SER A 259      22.566  74.797  -8.418  1.00 14.13           C  
ATOM   1976  C   SER A 259      22.454  76.123  -9.176  1.00 13.04           C  
ATOM   1977  O   SER A 259      23.329  76.391 -10.009  1.00 13.89           O  
ATOM   1978  CB  SER A 259      21.768  73.704  -9.173  1.00 14.12           C  
ATOM   1979  OG  SER A 259      22.209  72.459  -8.637  1.00 15.46           O  
ATOM   1980  N   THR A 260      21.486  76.988  -8.825  1.00 12.37           N  
ATOM   1981  CA  THR A 260      21.375  78.240  -9.592  1.00 14.17           C  
ATOM   1982  C   THR A 260      22.195  79.340  -8.927  1.00 16.88           C  
ATOM   1983  O   THR A 260      22.782  80.222  -9.554  1.00 14.34           O  
ATOM   1984  CB  THR A 260      19.914  78.694  -9.696  1.00 15.13           C  
ATOM   1985  OG1 THR A 260      19.341  78.786  -8.389  1.00 12.51           O  
ATOM   1986  CG2 THR A 260      19.047  77.700 -10.495  1.00 15.43           C  
ATOM   1987  N   HIS A 261      22.357  79.243  -7.588  1.00 14.37           N  
ATOM   1988  CA  HIS A 261      23.126  80.290  -6.900  1.00 14.38           C  
ATOM   1989  C   HIS A 261      24.158  79.717  -5.953  1.00 14.70           C  
ATOM   1990  O   HIS A 261      24.202  80.098  -4.757  1.00 14.22           O  
ATOM   1991  CB  HIS A 261      22.090  81.091  -6.044  1.00 12.97           C  
ATOM   1992  CG  HIS A 261      21.129  81.840  -6.895  1.00 14.62           C  
ATOM   1993  ND1 HIS A 261      19.997  81.283  -7.428  1.00 13.83           N  
ATOM   1994  CD2 HIS A 261      21.196  83.114  -7.399  1.00 16.52           C  
ATOM   1995  CE1 HIS A 261      19.356  82.163  -8.187  1.00 16.22           C  
ATOM   1996  NE2 HIS A 261      20.075  83.273  -8.173  1.00 16.57           N  
ATOM   1997  N   PRO A 262      25.021  78.803  -6.384  1.00 12.56           N  
ATOM   1998  CA  PRO A 262      26.010  78.176  -5.529  1.00 12.94           C  
ATOM   1999  C   PRO A 262      26.982  79.194  -4.950  1.00 14.51           C  
ATOM   2000  O   PRO A 262      27.566  79.026  -3.890  1.00 14.12           O  
ATOM   2001  CB  PRO A 262      26.774  77.198  -6.471  1.00 11.50           C  
ATOM   2002  CG  PRO A 262      26.644  77.927  -7.814  1.00 13.49           C  
ATOM   2003  CD  PRO A 262      25.174  78.297  -7.767  1.00 13.60           C  
ATOM   2004  N   GLU A 263      27.333  80.261  -5.684  1.00 14.87           N  
ATOM   2005  CA  GLU A 263      28.260  81.269  -5.183  1.00 17.68           C  
ATOM   2006  C   GLU A 263      27.686  81.975  -3.936  1.00 18.93           C  
ATOM   2007  O   GLU A 263      28.471  82.408  -3.044  1.00 19.21           O  
ATOM   2008  CB  GLU A 263      28.615  82.273  -6.296  1.00 17.10           C  
ATOM   2009  CG  GLU A 263      27.452  83.187  -6.605  1.00 22.08           C  
ATOM   2010  CD  GLU A 263      26.362  82.535  -7.472  1.00 26.54           C  
ATOM   2011  OE1 GLU A 263      26.613  81.423  -8.032  1.00 27.63           O  
ATOM   2012  OE2 GLU A 263      25.257  83.132  -7.613  1.00 27.42           O  
ATOM   2013  N   VAL A 264      26.380  82.049  -3.779  1.00 17.24           N  
ATOM   2014  CA  VAL A 264      25.798  82.618  -2.556  1.00 18.73           C  
ATOM   2015  C   VAL A 264      25.769  81.586  -1.433  1.00 20.06           C  
ATOM   2016  O   VAL A 264      26.226  81.820  -0.309  1.00 17.96           O  
ATOM   2017  CB  VAL A 264      24.345  83.086  -2.827  1.00 19.60           C  
ATOM   2018  CG1 VAL A 264      23.656  83.555  -1.540  1.00 20.68           C  
ATOM   2019  CG2 VAL A 264      24.328  84.231  -3.829  1.00 20.42           C  
ATOM   2020  N   LEU A 265      25.302  80.367  -1.716  1.00 17.50           N  
ATOM   2021  CA  LEU A 265      25.102  79.334  -0.718  1.00 17.19           C  
ATOM   2022  C   LEU A 265      26.328  78.624  -0.173  1.00 16.22           C  
ATOM   2023  O   LEU A 265      26.385  78.374   1.046  1.00 16.14           O  
ATOM   2024  CB  LEU A 265      24.179  78.257  -1.345  1.00 17.49           C  
ATOM   2025  CG  LEU A 265      22.683  78.258  -1.058  1.00 21.30           C  
ATOM   2026  CD1 LEU A 265      22.400  78.031   0.427  1.00 23.41           C  
ATOM   2027  CD2 LEU A 265      22.010  79.539  -1.517  1.00 21.84           C  
ATOM   2028  N   ASN A 266      27.319  78.338  -1.027  1.00 14.29           N  
ATOM   2029  CA  ASN A 266      28.483  77.567  -0.680  1.00 14.50           C  
ATOM   2030  C   ASN A 266      29.285  78.175   0.477  1.00 15.93           C  
ATOM   2031  O   ASN A 266      29.642  77.462   1.405  1.00 13.70           O  
ATOM   2032  CB  ASN A 266      29.387  77.283  -1.882  1.00 15.15           C  
ATOM   2033  CG  ASN A 266      28.839  76.233  -2.856  1.00 16.40           C  
ATOM   2034  OD1 ASN A 266      27.768  75.674  -2.595  1.00 16.53           O  
ATOM   2035  ND2 ASN A 266      29.496  76.035  -3.987  1.00 17.41           N  
ATOM   2036  N   PRO A 267      29.535  79.477   0.435  1.00 16.09           N  
ATOM   2037  CA  PRO A 267      30.301  80.112   1.521  1.00 17.58           C  
ATOM   2038  C   PRO A 267      29.577  79.998   2.862  1.00 16.92           C  
ATOM   2039  O   PRO A 267      30.183  79.818   3.928  1.00 18.06           O  
ATOM   2040  CB  PRO A 267      30.362  81.581   1.073  1.00 18.07           C  
ATOM   2041  CG  PRO A 267      30.253  81.514  -0.437  1.00 17.37           C  
ATOM   2042  CD  PRO A 267      29.220  80.411  -0.664  1.00 16.05           C  
ATOM   2043  N   ASP A 268      28.261  80.080   2.895  1.00 16.99           N  
ATOM   2044  CA  ASP A 268      27.429  79.945   4.080  1.00 17.51           C  
ATOM   2045  C   ASP A 268      27.431  78.498   4.566  1.00 19.19           C  
ATOM   2046  O   ASP A 268      27.490  78.286   5.791  1.00 18.17           O  
ATOM   2047  CB  ASP A 268      25.958  80.324   3.878  1.00 18.39           C  
ATOM   2048  CG  ASP A 268      25.819  81.826   3.658  1.00 21.89           C  
ATOM   2049  OD1 ASP A 268      26.795  82.562   3.864  1.00 23.14           O  
ATOM   2050  OD2 ASP A 268      24.732  82.256   3.232  1.00 22.88           O  
ATOM   2051  N   LEU A 269      27.413  77.519   3.602  1.00 15.58           N  
ATOM   2052  CA  LEU A 269      27.545  76.143   4.099  1.00 16.81           C  
ATOM   2053  C   LEU A 269      28.913  75.931   4.741  1.00 16.08           C  
ATOM   2054  O   LEU A 269      29.055  75.220   5.747  1.00 15.61           O  
ATOM   2055  CB  LEU A 269      27.332  75.119   2.960  1.00 15.57           C  
ATOM   2056  CG  LEU A 269      26.015  75.252   2.182  1.00 17.03           C  
ATOM   2057  CD1 LEU A 269      25.956  74.223   1.028  1.00 16.82           C  
ATOM   2058  CD2 LEU A 269      24.860  74.857   3.129  1.00 19.95           C  
ATOM   2059  N   LEU A 270      29.963  76.462   4.113  1.00 13.05           N  
ATOM   2060  CA  LEU A 270      31.321  76.362   4.554  1.00 15.60           C  
ATOM   2061  C   LEU A 270      31.523  76.975   5.951  1.00 16.88           C  
ATOM   2062  O   LEU A 270      32.149  76.339   6.808  1.00 18.26           O  
ATOM   2063  CB  LEU A 270      32.313  77.096   3.612  1.00 17.08           C  
ATOM   2064  CG  LEU A 270      33.794  76.980   3.956  1.00 17.88           C  
ATOM   2065  CD1 LEU A 270      34.284  75.540   4.059  1.00 17.42           C  
ATOM   2066  CD2 LEU A 270      34.647  77.758   2.938  1.00 18.93           C  
ATOM   2067  N   ALA A 271      30.972  78.148   6.154  1.00 16.94           N  
ATOM   2068  CA  ALA A 271      31.078  78.853   7.444  1.00 18.93           C  
ATOM   2069  C   ALA A 271      30.507  78.005   8.584  1.00 21.00           C  
ATOM   2070  O   ALA A 271      31.103  77.781   9.646  1.00 18.11           O  
ATOM   2071  CB  ALA A 271      30.241  80.146   7.263  1.00 18.68           C  
ATOM   2072  N   PHE A 272      29.367  77.364   8.278  1.00 20.97           N  
ATOM   2073  CA  PHE A 272      28.690  76.486   9.230  1.00 21.95           C  
ATOM   2074  C   PHE A 272      29.514  75.254   9.516  1.00 24.01           C  
ATOM   2075  O   PHE A 272      29.686  74.851  10.663  1.00 25.21           O  
ATOM   2076  CB  PHE A 272      27.276  76.155   8.733  1.00 21.93           C  
ATOM   2077  CG  PHE A 272      26.507  75.280   9.698  1.00 22.54           C  
ATOM   2078  CD1 PHE A 272      25.909  75.842  10.827  1.00 23.69           C  
ATOM   2079  CD2 PHE A 272      26.407  73.925   9.494  1.00 21.33           C  
ATOM   2080  CE1 PHE A 272      25.211  75.033  11.713  1.00 22.50           C  
ATOM   2081  CE2 PHE A 272      25.695  73.113  10.359  1.00 22.51           C  
ATOM   2082  CZ  PHE A 272      25.113  73.681  11.487  1.00 22.56           C  
ATOM   2083  N   VAL A 273      30.092  74.614   8.488  1.00 22.45           N  
ATOM   2084  CA  VAL A 273      30.925  73.452   8.729  1.00 23.66           C  
ATOM   2085  C   VAL A 273      32.178  73.821   9.517  1.00 26.23           C  
ATOM   2086  O   VAL A 273      32.595  72.962  10.320  1.00 25.36           O  
ATOM   2087  CB  VAL A 273      31.223  72.725   7.427  1.00 21.42           C  
ATOM   2088  CG1 VAL A 273      32.125  71.532   7.647  1.00 22.68           C  
ATOM   2089  CG2 VAL A 273      29.877  72.277   6.838  1.00 19.99           C  
ATOM   2090  N   LYS A 274      32.729  75.022   9.328  1.00 27.59           N  
ATOM   2091  CA  LYS A 274      33.900  75.418  10.106  1.00 32.61           C  
ATOM   2092  C   LYS A 274      33.630  75.908  11.526  1.00 35.38           C  
ATOM   2093  O   LYS A 274      34.520  75.919  12.383  1.00 37.25           O  
ATOM   2094  CB  LYS A 274      34.529  76.619   9.393  1.00 31.85           C  
ATOM   2095  CG  LYS A 274      35.297  76.340   8.119  1.00 32.44           C  
ATOM   2096  CD  LYS A 274      36.012  77.641   7.763  1.00 33.40           C  
ATOM   2097  CE  LYS A 274      37.391  77.436   7.167  1.00 35.22           C  
ATOM   2098  NZ  LYS A 274      37.759  78.681   6.408  1.00 36.95           N  
ATOM   2099  N   SER A 275      32.469  76.450  11.830  1.00 37.38           N  
ATOM   2100  CA  SER A 275      32.096  76.962  13.128  1.00 39.67           C  
ATOM   2101  C   SER A 275      32.157  75.977  14.288  1.00 40.91           C  
ATOM   2102  O   SER A 275      31.980  76.499  15.432  1.00 43.49           O  
ATOM   2103  CB  SER A 275      30.648  77.488  13.091  1.00 39.47           C  
ATOM   2104  OG  SER A 275      29.849  76.295  12.959  1.00 41.94           O  
ATOM   2105  OXT SER A 275      32.192  74.734  14.203  1.00 41.57           O  
TER    2106      SER A 275                                                      
ATOM   2107  N   GLY B   1      17.646  43.187 -10.462  1.00 25.22           N  
ATOM   2108  CA  GLY B   1      18.505  41.983 -10.261  1.00 27.23           C  
ATOM   2109  C   GLY B   1      19.280  41.698 -11.553  1.00 28.07           C  
ATOM   2110  O   GLY B   1      19.095  42.386 -12.556  1.00 26.82           O  
ATOM   2111  N   THR B   2      20.115  40.658 -11.567  1.00 28.51           N  
ATOM   2112  CA  THR B   2      20.777  40.244 -12.788  1.00 28.74           C  
ATOM   2113  C   THR B   2      20.699  38.724 -12.889  1.00 28.62           C  
ATOM   2114  O   THR B   2      20.577  38.020 -11.872  1.00 29.61           O  
ATOM   2115  CB  THR B   2      22.244  40.658 -12.952  1.00 30.88           C  
ATOM   2116  OG1 THR B   2      22.936  40.206 -11.796  1.00 33.39           O  
ATOM   2117  CG2 THR B   2      22.452  42.165 -13.049  1.00 31.14           C  
ATOM   2118  N   VAL B   3      20.667  38.212 -14.102  1.00 27.99           N  
ATOM   2119  CA  VAL B   3      20.667  36.760 -14.303  1.00 29.38           C  
ATOM   2120  C   VAL B   3      21.850  36.479 -15.210  1.00 29.88           C  
ATOM   2121  O   VAL B   3      22.080  37.340 -16.074  1.00 30.35           O  
ATOM   2122  CB  VAL B   3      19.347  36.231 -14.844  1.00 29.66           C  
ATOM   2123  CG1 VAL B   3      19.515  34.976 -15.675  1.00 30.46           C  
ATOM   2124  CG2 VAL B   3      18.458  35.872 -13.651  1.00 30.71           C  
ATOM   2125  N   THR B   4      22.654  35.468 -14.953  1.00 28.75           N  
ATOM   2126  CA  THR B   4      23.792  35.171 -15.818  1.00 27.79           C  
ATOM   2127  C   THR B   4      23.367  34.064 -16.761  1.00 28.77           C  
ATOM   2128  O   THR B   4      22.885  33.045 -16.267  1.00 30.48           O  
ATOM   2129  CB  THR B   4      24.980  34.657 -14.996  1.00 28.75           C  
ATOM   2130  OG1 THR B   4      25.292  35.606 -13.983  1.00 30.13           O  
ATOM   2131  CG2 THR B   4      26.201  34.445 -15.887  1.00 29.56           C  
ATOM   2132  N   THR B   5      23.494  34.177 -18.064  1.00 28.15           N  
ATOM   2133  CA  THR B   5      23.045  33.133 -18.975  1.00 28.37           C  
ATOM   2134  C   THR B   5      24.152  32.104 -19.177  1.00 30.14           C  
ATOM   2135  O   THR B   5      25.265  32.295 -18.659  1.00 28.74           O  
ATOM   2136  CB  THR B   5      22.663  33.756 -20.340  1.00 28.54           C  
ATOM   2137  OG1 THR B   5      23.884  34.287 -20.876  1.00 27.02           O  
ATOM   2138  CG2 THR B   5      21.648  34.863 -20.155  1.00 28.74           C  
ATOM   2139  N   SER B   6      23.891  31.110 -20.016  1.00 32.34           N  
ATOM   2140  CA  SER B   6      24.886  30.054 -20.242  1.00 36.95           C  
ATOM   2141  C   SER B   6      26.201  30.504 -20.847  1.00 36.86           C  
ATOM   2142  O   SER B   6      27.242  29.950 -20.433  1.00 36.71           O  
ATOM   2143  CB  SER B   6      24.290  28.882 -21.016  1.00 39.70           C  
ATOM   2144  OG  SER B   6      23.966  29.259 -22.354  1.00 44.62           O  
ATOM   2145  N   ASP B   7      26.261  31.527 -21.698  1.00 33.83           N  
ATOM   2146  CA  ASP B   7      27.534  31.994 -22.205  1.00 32.42           C  
ATOM   2147  C   ASP B   7      28.172  33.031 -21.283  1.00 31.05           C  
ATOM   2148  O   ASP B   7      29.160  33.672 -21.684  1.00 31.90           O  
ATOM   2149  CB  ASP B   7      27.414  32.511 -23.634  1.00 33.35           C  
ATOM   2150  CG  ASP B   7      26.577  33.786 -23.752  1.00 34.44           C  
ATOM   2151  OD1 ASP B   7      25.961  34.241 -22.764  1.00 33.58           O  
ATOM   2152  OD2 ASP B   7      26.583  34.358 -24.863  1.00 34.63           O  
ATOM   2153  N   GLY B   8      27.650  33.265 -20.076  1.00 29.14           N  
ATOM   2154  CA  GLY B   8      28.311  34.228 -19.196  1.00 28.05           C  
ATOM   2155  C   GLY B   8      27.798  35.648 -19.292  1.00 27.96           C  
ATOM   2156  O   GLY B   8      28.307  36.488 -18.542  1.00 29.14           O  
ATOM   2157  N   THR B   9      26.815  35.928 -20.139  1.00 24.62           N  
ATOM   2158  CA  THR B   9      26.251  37.269 -20.220  1.00 23.14           C  
ATOM   2159  C   THR B   9      25.360  37.626 -19.026  1.00 21.22           C  
ATOM   2160  O   THR B   9      24.482  36.850 -18.668  1.00 23.13           O  
ATOM   2161  CB  THR B   9      25.370  37.389 -21.494  1.00 23.29           C  
ATOM   2162  OG1 THR B   9      26.246  37.099 -22.616  1.00 24.77           O  
ATOM   2163  CG2 THR B   9      24.838  38.807 -21.690  1.00 22.29           C  
ATOM   2164  N   ASN B  10      25.599  38.789 -18.423  1.00 20.83           N  
ATOM   2165  CA  ASN B  10      24.677  39.204 -17.347  1.00 22.71           C  
ATOM   2166  C   ASN B  10      23.511  39.974 -17.958  1.00 20.77           C  
ATOM   2167  O   ASN B  10      23.722  40.915 -18.730  1.00 18.35           O  
ATOM   2168  CB  ASN B  10      25.377  40.104 -16.326  1.00 25.09           C  
ATOM   2169  CG  ASN B  10      26.342  39.296 -15.471  1.00 30.66           C  
ATOM   2170  OD1 ASN B  10      25.969  38.331 -14.825  1.00 33.20           O  
ATOM   2171  ND2 ASN B  10      27.619  39.623 -15.458  1.00 32.86           N  
ATOM   2172  N   ILE B  11      22.307  39.608 -17.649  1.00 20.17           N  
ATOM   2173  CA  ILE B  11      21.081  40.256 -18.094  1.00 21.17           C  
ATOM   2174  C   ILE B  11      20.490  41.057 -16.915  1.00 20.46           C  
ATOM   2175  O   ILE B  11      20.272  40.498 -15.848  1.00 20.12           O  
ATOM   2176  CB  ILE B  11      20.066  39.179 -18.539  1.00 21.50           C  
ATOM   2177  CG1 ILE B  11      20.517  38.410 -19.815  1.00 22.09           C  
ATOM   2178  CG2 ILE B  11      18.697  39.745 -18.809  1.00 20.19           C  
ATOM   2179  CD1 ILE B  11      20.832  39.256 -21.019  1.00 24.01           C  
ATOM   2180  N   PHE B  12      20.200  42.336 -17.063  1.00 18.39           N  
ATOM   2181  CA  PHE B  12      19.585  43.148 -16.030  1.00 16.89           C  
ATOM   2182  C   PHE B  12      18.081  43.027 -16.111  1.00 17.33           C  
ATOM   2183  O   PHE B  12      17.511  42.921 -17.219  1.00 17.67           O  
ATOM   2184  CB  PHE B  12      20.015  44.620 -16.123  1.00 17.20           C  
ATOM   2185  CG  PHE B  12      19.210  45.568 -15.268  1.00 19.12           C  
ATOM   2186  CD1 PHE B  12      18.041  46.113 -15.771  1.00 18.26           C  
ATOM   2187  CD2 PHE B  12      19.644  45.944 -14.027  1.00 21.41           C  
ATOM   2188  CE1 PHE B  12      17.258  46.983 -15.029  1.00 21.78           C  
ATOM   2189  CE2 PHE B  12      18.864  46.841 -13.255  1.00 23.32           C  
ATOM   2190  CZ  PHE B  12      17.686  47.361 -13.764  1.00 22.16           C  
ATOM   2191  N   TYR B  13      17.418  42.978 -14.945  1.00 15.68           N  
ATOM   2192  CA  TYR B  13      15.958  42.949 -14.959  1.00 18.25           C  
ATOM   2193  C   TYR B  13      15.410  43.690 -13.735  1.00 18.29           C  
ATOM   2194  O   TYR B  13      16.130  43.941 -12.763  1.00 18.57           O  
ATOM   2195  CB  TYR B  13      15.371  41.548 -15.066  1.00 20.27           C  
ATOM   2196  CG  TYR B  13      15.547  40.767 -13.764  1.00 24.21           C  
ATOM   2197  CD1 TYR B  13      16.714  40.047 -13.575  1.00 23.64           C  
ATOM   2198  CD2 TYR B  13      14.580  40.761 -12.773  1.00 24.81           C  
ATOM   2199  CE1 TYR B  13      16.919  39.329 -12.407  1.00 26.24           C  
ATOM   2200  CE2 TYR B  13      14.781  40.068 -11.583  1.00 26.78           C  
ATOM   2201  CZ  TYR B  13      15.946  39.346 -11.431  1.00 28.10           C  
ATOM   2202  OH  TYR B  13      16.165  38.634 -10.264  1.00 30.68           O  
ATOM   2203  N   LYS B  14      14.148  44.096 -13.861  1.00 15.77           N  
ATOM   2204  CA  LYS B  14      13.421  44.760 -12.793  1.00 16.36           C  
ATOM   2205  C   LYS B  14      12.375  43.727 -12.357  1.00 16.49           C  
ATOM   2206  O   LYS B  14      11.818  43.062 -13.252  1.00 16.45           O  
ATOM   2207  CB  LYS B  14      12.653  46.029 -13.185  1.00 14.96           C  
ATOM   2208  CG  LYS B  14      13.546  47.035 -13.925  1.00 18.14           C  
ATOM   2209  CD  LYS B  14      12.649  48.055 -14.667  1.00 20.25           C  
ATOM   2210  CE  LYS B  14      13.646  49.054 -15.272  1.00 20.84           C  
ATOM   2211  NZ  LYS B  14      13.315  50.403 -14.728  1.00 16.21           N  
ATOM   2212  N   ASP B  15      11.981  43.721 -11.092  1.00 15.30           N  
ATOM   2213  CA  ASP B  15      10.933  42.770 -10.668  1.00 14.66           C  
ATOM   2214  C   ASP B  15      10.207  43.439  -9.525  1.00 15.33           C  
ATOM   2215  O   ASP B  15      10.741  43.634  -8.422  1.00 14.92           O  
ATOM   2216  CB  ASP B  15      11.580  41.442 -10.301  1.00 17.98           C  
ATOM   2217  CG  ASP B  15      10.686  40.458  -9.550  1.00 20.25           C  
ATOM   2218  OD1 ASP B  15       9.456  40.613  -9.474  1.00 19.35           O  
ATOM   2219  OD2 ASP B  15      11.263  39.450  -9.072  1.00 23.00           O  
ATOM   2220  N   TRP B  16       9.062  44.048  -9.799  1.00 16.34           N  
ATOM   2221  CA  TRP B  16       8.346  44.877  -8.834  1.00 17.05           C  
ATOM   2222  C   TRP B  16       7.010  44.249  -8.479  1.00 20.53           C  
ATOM   2223  O   TRP B  16       6.496  43.431  -9.274  1.00 22.80           O  
ATOM   2224  CB  TRP B  16       8.108  46.264  -9.466  1.00 15.02           C  
ATOM   2225  CG  TRP B  16       9.384  47.031  -9.767  1.00 15.78           C  
ATOM   2226  CD1 TRP B  16      10.633  46.819  -9.281  1.00 14.24           C  
ATOM   2227  CD2 TRP B  16       9.497  48.137 -10.664  1.00 14.11           C  
ATOM   2228  NE1 TRP B  16      11.528  47.703  -9.807  1.00 16.25           N  
ATOM   2229  CE2 TRP B  16      10.840  48.517 -10.691  1.00 16.01           C  
ATOM   2230  CE3 TRP B  16       8.573  48.813 -11.477  1.00 14.30           C  
ATOM   2231  CZ2 TRP B  16      11.330  49.600 -11.439  1.00 13.64           C  
ATOM   2232  CZ3 TRP B  16       9.049  49.865 -12.246  1.00 16.86           C  
ATOM   2233  CH2 TRP B  16      10.404  50.257 -12.226  1.00 15.24           C  
ATOM   2234  N   GLY B  17       6.378  44.660  -7.399  1.00 21.38           N  
ATOM   2235  CA  GLY B  17       5.057  44.134  -7.058  1.00 23.79           C  
ATOM   2236  C   GLY B  17       5.077  42.974  -6.083  1.00 26.43           C  
ATOM   2237  O   GLY B  17       6.110  42.517  -5.584  1.00 27.03           O  
ATOM   2238  N   PRO B  18       3.887  42.436  -5.809  1.00 28.30           N  
ATOM   2239  CA  PRO B  18       3.713  41.335  -4.890  1.00 29.91           C  
ATOM   2240  C   PRO B  18       4.484  40.113  -5.324  1.00 33.16           C  
ATOM   2241  O   PRO B  18       4.287  39.643  -6.468  1.00 34.13           O  
ATOM   2242  CB  PRO B  18       2.205  41.036  -4.966  1.00 29.47           C  
ATOM   2243  CG  PRO B  18       1.564  42.307  -5.387  1.00 28.54           C  
ATOM   2244  CD  PRO B  18       2.589  42.941  -6.312  1.00 29.03           C  
ATOM   2245  N   ARG B  19       5.240  39.494  -4.413  1.00 35.59           N  
ATOM   2246  CA  ARG B  19       5.963  38.274  -4.758  1.00 39.49           C  
ATOM   2247  C   ARG B  19       5.021  37.143  -5.151  1.00 40.37           C  
ATOM   2248  O   ARG B  19       5.360  36.296  -5.983  1.00 42.07           O  
ATOM   2249  CB  ARG B  19       6.859  37.784  -3.606  1.00 41.05           C  
ATOM   2250  CG  ARG B  19       7.584  38.942  -2.923  1.00 42.81           C  
ATOM   2251  CD  ARG B  19       8.752  39.329  -3.837  1.00 44.29           C  
ATOM   2252  NE  ARG B  19       8.344  40.289  -4.869  1.00 45.01           N  
ATOM   2253  CZ  ARG B  19       8.950  40.328  -6.073  1.00 44.58           C  
ATOM   2254  NH1 ARG B  19       9.927  39.441  -6.289  1.00 43.56           N  
ATOM   2255  NH2 ARG B  19       8.546  41.227  -6.964  1.00 41.21           N  
ATOM   2256  N   ASP B  20       3.838  37.121  -4.572  1.00 40.23           N  
ATOM   2257  CA  ASP B  20       2.733  36.236  -4.835  1.00 40.20           C  
ATOM   2258  C   ASP B  20       1.852  36.709  -5.976  1.00 38.24           C  
ATOM   2259  O   ASP B  20       0.849  36.048  -6.337  1.00 39.66           O  
ATOM   2260  CB  ASP B  20       1.883  36.197  -3.528  1.00 43.74           C  
ATOM   2261  CG  ASP B  20       1.385  37.561  -3.085  1.00 46.46           C  
ATOM   2262  OD1 ASP B  20       2.114  38.421  -2.520  1.00 48.63           O  
ATOM   2263  OD2 ASP B  20       0.192  37.918  -3.268  1.00 48.64           O  
ATOM   2264  N   GLY B  21       2.090  37.884  -6.577  1.00 34.24           N  
ATOM   2265  CA  GLY B  21       1.227  38.360  -7.658  1.00 30.15           C  
ATOM   2266  C   GLY B  21       1.349  37.540  -8.940  1.00 27.21           C  
ATOM   2267  O   GLY B  21       2.311  36.793  -9.141  1.00 26.83           O  
ATOM   2268  N   LEU B  22       0.366  37.646  -9.826  1.00 26.45           N  
ATOM   2269  CA  LEU B  22       0.446  36.945 -11.126  1.00 27.33           C  
ATOM   2270  C   LEU B  22       1.540  37.686 -11.927  1.00 26.24           C  
ATOM   2271  O   LEU B  22       1.477  38.915 -11.916  1.00 24.32           O  
ATOM   2272  CB  LEU B  22      -0.866  37.152 -11.865  1.00 27.97           C  
ATOM   2273  CG  LEU B  22      -1.177  36.204 -13.017  1.00 31.68           C  
ATOM   2274  CD1 LEU B  22      -2.693  36.118 -13.164  1.00 32.83           C  
ATOM   2275  CD2 LEU B  22      -0.540  36.610 -14.346  1.00 32.10           C  
ATOM   2276  N   PRO B  23       2.491  37.002 -12.501  1.00 25.52           N  
ATOM   2277  CA  PRO B  23       3.596  37.642 -13.171  1.00 24.46           C  
ATOM   2278  C   PRO B  23       3.252  38.120 -14.572  1.00 24.80           C  
ATOM   2279  O   PRO B  23       2.771  37.363 -15.426  1.00 24.46           O  
ATOM   2280  CB  PRO B  23       4.687  36.585 -13.150  1.00 25.83           C  
ATOM   2281  CG  PRO B  23       4.004  35.263 -13.030  1.00 27.25           C  
ATOM   2282  CD  PRO B  23       2.628  35.524 -12.462  1.00 26.22           C  
ATOM   2283  N   VAL B  24       3.535  39.397 -14.855  1.00 21.34           N  
ATOM   2284  CA  VAL B  24       3.328  39.977 -16.185  1.00 18.51           C  
ATOM   2285  C   VAL B  24       4.740  40.366 -16.639  1.00 19.75           C  
ATOM   2286  O   VAL B  24       5.459  41.057 -15.888  1.00 19.04           O  
ATOM   2287  CB  VAL B  24       2.403  41.182 -16.201  1.00 19.74           C  
ATOM   2288  CG1 VAL B  24       2.290  41.698 -17.655  1.00 19.66           C  
ATOM   2289  CG2 VAL B  24       1.007  40.920 -15.670  1.00 17.75           C  
ATOM   2290  N   VAL B  25       5.227  39.745 -17.708  1.00 17.82           N  
ATOM   2291  CA  VAL B  25       6.603  39.903 -18.176  1.00 19.02           C  
ATOM   2292  C   VAL B  25       6.620  40.733 -19.466  1.00 19.13           C  
ATOM   2293  O   VAL B  25       5.913  40.388 -20.412  1.00 18.92           O  
ATOM   2294  CB  VAL B  25       7.322  38.571 -18.409  1.00 19.37           C  
ATOM   2295  CG1 VAL B  25       8.811  38.801 -18.684  1.00 19.36           C  
ATOM   2296  CG2 VAL B  25       7.194  37.673 -17.169  1.00 21.54           C  
ATOM   2297  N   PHE B  26       7.420  41.794 -19.480  1.00 17.34           N  
ATOM   2298  CA  PHE B  26       7.420  42.737 -20.611  1.00 17.11           C  
ATOM   2299  C   PHE B  26       8.715  42.640 -21.417  1.00 16.31           C  
ATOM   2300  O   PHE B  26       9.813  42.553 -20.838  1.00 15.02           O  
ATOM   2301  CB  PHE B  26       7.251  44.187 -20.161  1.00 16.40           C  
ATOM   2302  CG  PHE B  26       5.955  44.478 -19.480  1.00 15.93           C  
ATOM   2303  CD1 PHE B  26       4.858  44.890 -20.211  1.00 18.48           C  
ATOM   2304  CD2 PHE B  26       5.847  44.373 -18.098  1.00 16.45           C  
ATOM   2305  CE1 PHE B  26       3.640  45.176 -19.610  1.00 18.79           C  
ATOM   2306  CE2 PHE B  26       4.640  44.624 -17.486  1.00 17.66           C  
ATOM   2307  CZ  PHE B  26       3.563  45.055 -18.222  1.00 17.04           C  
ATOM   2308  N   HIS B  27       8.565  42.609 -22.741  1.00 13.81           N  
ATOM   2309  CA  HIS B  27       9.715  42.464 -23.644  1.00 14.95           C  
ATOM   2310  C   HIS B  27       9.831  43.672 -24.569  1.00 14.17           C  
ATOM   2311  O   HIS B  27       9.014  43.874 -25.475  1.00 15.25           O  
ATOM   2312  CB  HIS B  27       9.535  41.174 -24.481  1.00 15.88           C  
ATOM   2313  CG  HIS B  27       9.414  39.919 -23.693  1.00 15.42           C  
ATOM   2314  ND1 HIS B  27      10.335  38.902 -23.800  1.00 15.98           N  
ATOM   2315  CD2 HIS B  27       8.500  39.491 -22.772  1.00 16.60           C  
ATOM   2316  CE1 HIS B  27      10.003  37.913 -22.998  1.00 16.96           C  
ATOM   2317  NE2 HIS B  27       8.875  38.253 -22.352  1.00 15.25           N  
ATOM   2318  N   HIS B  28      10.830  44.549 -24.327  1.00 14.73           N  
ATOM   2319  CA  HIS B  28      10.941  45.806 -25.051  1.00 13.97           C  
ATOM   2320  C   HIS B  28      11.314  45.604 -26.524  1.00 14.72           C  
ATOM   2321  O   HIS B  28      11.830  44.550 -26.907  1.00 14.14           O  
ATOM   2322  CB  HIS B  28      11.968  46.707 -24.335  1.00 11.09           C  
ATOM   2323  CG  HIS B  28      13.385  46.224 -24.435  1.00 11.84           C  
ATOM   2324  ND1 HIS B  28      14.122  46.352 -25.570  1.00 10.82           N  
ATOM   2325  CD2 HIS B  28      14.191  45.586 -23.527  1.00 10.29           C  
ATOM   2326  CE1 HIS B  28      15.330  45.847 -25.397  1.00 12.32           C  
ATOM   2327  NE2 HIS B  28      15.392  45.395 -24.160  1.00 11.94           N  
ATOM   2328  N   GLY B  29      11.128  46.643 -27.316  1.00 14.81           N  
ATOM   2329  CA  GLY B  29      11.442  46.587 -28.735  1.00 16.59           C  
ATOM   2330  C   GLY B  29      12.882  47.086 -28.932  1.00 18.14           C  
ATOM   2331  O   GLY B  29      13.645  47.421 -28.035  1.00 17.92           O  
ATOM   2332  N   TRP B  30      13.296  47.152 -30.171  1.00 15.66           N  
ATOM   2333  CA  TRP B  30      14.592  47.667 -30.598  1.00 15.62           C  
ATOM   2334  C   TRP B  30      14.497  49.177 -30.841  1.00 14.24           C  
ATOM   2335  O   TRP B  30      13.503  49.700 -31.320  1.00 13.53           O  
ATOM   2336  CB  TRP B  30      14.893  47.032 -31.963  1.00 15.13           C  
ATOM   2337  CG  TRP B  30      16.083  47.609 -32.689  1.00 14.23           C  
ATOM   2338  CD1 TRP B  30      17.361  47.132 -32.629  1.00 15.27           C  
ATOM   2339  CD2 TRP B  30      16.106  48.681 -33.621  1.00 15.89           C  
ATOM   2340  NE1 TRP B  30      18.176  47.856 -33.466  1.00 14.61           N  
ATOM   2341  CE2 TRP B  30      17.415  48.803 -34.093  1.00 15.94           C  
ATOM   2342  CE3 TRP B  30      15.117  49.549 -34.117  1.00 17.59           C  
ATOM   2343  CZ2 TRP B  30      17.809  49.800 -34.998  1.00 16.87           C  
ATOM   2344  CZ3 TRP B  30      15.501  50.517 -35.024  1.00 18.50           C  
ATOM   2345  CH2 TRP B  30      16.840  50.638 -35.449  1.00 16.95           C  
ATOM   2346  N   PRO B  31      15.549  49.900 -30.489  1.00 11.77           N  
ATOM   2347  CA  PRO B  31      16.747  49.452 -29.803  1.00 12.43           C  
ATOM   2348  C   PRO B  31      16.739  49.952 -28.337  1.00 12.75           C  
ATOM   2349  O   PRO B  31      17.545  50.757 -27.897  1.00 13.63           O  
ATOM   2350  CB  PRO B  31      17.816  50.241 -30.597  1.00 12.35           C  
ATOM   2351  CG  PRO B  31      17.152  51.567 -30.933  1.00 12.37           C  
ATOM   2352  CD  PRO B  31      15.649  51.361 -30.750  1.00 12.86           C  
ATOM   2353  N   LEU B  32      15.678  49.621 -27.609  1.00 12.29           N  
ATOM   2354  CA  LEU B  32      15.378  50.223 -26.323  1.00 12.68           C  
ATOM   2355  C   LEU B  32      15.795  49.467 -25.084  1.00 11.08           C  
ATOM   2356  O   LEU B  32      16.881  48.888 -25.044  1.00 11.19           O  
ATOM   2357  CB  LEU B  32      13.840  50.497 -26.361  1.00 11.41           C  
ATOM   2358  CG  LEU B  32      13.471  51.428 -27.550  1.00 13.90           C  
ATOM   2359  CD1 LEU B  32      11.944  51.523 -27.609  1.00 12.90           C  
ATOM   2360  CD2 LEU B  32      14.135  52.787 -27.458  1.00 11.01           C  
ATOM   2361  N   SER B  33      14.971  49.469 -24.034  1.00 10.69           N  
ATOM   2362  CA  SER B  33      15.362  48.820 -22.773  1.00  9.97           C  
ATOM   2363  C   SER B  33      14.129  48.613 -21.923  1.00 11.29           C  
ATOM   2364  O   SER B  33      13.017  49.040 -22.285  1.00 10.69           O  
ATOM   2365  CB  SER B  33      16.362  49.764 -22.021  1.00 10.75           C  
ATOM   2366  OG  SER B  33      15.588  50.801 -21.386  1.00 12.92           O  
ATOM   2367  N   ALA B  34      14.239  47.891 -20.796  1.00  9.78           N  
ATOM   2368  CA  ALA B  34      13.107  47.700 -19.919  1.00 10.59           C  
ATOM   2369  C   ALA B  34      12.488  49.030 -19.496  1.00 10.34           C  
ATOM   2370  O   ALA B  34      11.303  49.019 -19.156  1.00 10.90           O  
ATOM   2371  CB  ALA B  34      13.535  47.020 -18.605  1.00 11.46           C  
ATOM   2372  N   ASP B  35      13.176  50.179 -19.473  1.00 10.25           N  
ATOM   2373  CA  ASP B  35      12.612  51.470 -19.103  1.00 13.28           C  
ATOM   2374  C   ASP B  35      11.599  52.047 -20.106  1.00 12.11           C  
ATOM   2375  O   ASP B  35      10.788  52.933 -19.761  1.00 12.27           O  
ATOM   2376  CB  ASP B  35      13.721  52.528 -18.947  1.00 13.29           C  
ATOM   2377  CG  ASP B  35      14.643  52.271 -17.753  1.00 16.38           C  
ATOM   2378  OD1 ASP B  35      14.444  51.256 -17.062  1.00 15.31           O  
ATOM   2379  OD2 ASP B  35      15.559  53.069 -17.498  1.00 16.90           O  
ATOM   2380  N   ASP B  36      11.424  51.367 -21.247  1.00 10.86           N  
ATOM   2381  CA  ASP B  36      10.383  51.834 -22.182  1.00 12.89           C  
ATOM   2382  C   ASP B  36       8.997  51.464 -21.669  1.00 12.39           C  
ATOM   2383  O   ASP B  36       7.965  51.853 -22.212  1.00 13.03           O  
ATOM   2384  CB  ASP B  36      10.627  51.107 -23.538  1.00 13.26           C  
ATOM   2385  CG  ASP B  36       9.903  51.872 -24.639  1.00 14.66           C  
ATOM   2386  OD1 ASP B  36      10.075  53.087 -24.662  1.00 16.34           O  
ATOM   2387  OD2 ASP B  36       9.201  51.245 -25.456  1.00 15.73           O  
ATOM   2388  N   TRP B  37       8.900  50.608 -20.642  1.00 12.76           N  
ATOM   2389  CA  TRP B  37       7.638  50.117 -20.121  1.00 11.69           C  
ATOM   2390  C   TRP B  37       7.151  50.842 -18.849  1.00 13.96           C  
ATOM   2391  O   TRP B  37       6.225  50.344 -18.215  1.00 13.28           O  
ATOM   2392  CB  TRP B  37       7.795  48.641 -19.769  1.00 12.85           C  
ATOM   2393  CG  TRP B  37       7.985  47.720 -20.931  1.00 12.84           C  
ATOM   2394  CD1 TRP B  37       9.113  47.036 -21.298  1.00 10.18           C  
ATOM   2395  CD2 TRP B  37       6.969  47.390 -21.892  1.00 12.93           C  
ATOM   2396  NE1 TRP B  37       8.822  46.276 -22.399  1.00 12.64           N  
ATOM   2397  CE2 TRP B  37       7.555  46.502 -22.812  1.00 12.69           C  
ATOM   2398  CE3 TRP B  37       5.645  47.761 -22.040  1.00 14.47           C  
ATOM   2399  CZ2 TRP B  37       6.816  45.943 -23.870  1.00 13.65           C  
ATOM   2400  CZ3 TRP B  37       4.884  47.221 -23.099  1.00 15.29           C  
ATOM   2401  CH2 TRP B  37       5.528  46.333 -23.980  1.00 12.02           C  
ATOM   2402  N   ASP B  38       7.776  51.950 -18.442  1.00 11.27           N  
ATOM   2403  CA  ASP B  38       7.388  52.627 -17.223  1.00 11.84           C  
ATOM   2404  C   ASP B  38       5.880  52.739 -17.037  1.00 14.08           C  
ATOM   2405  O   ASP B  38       5.363  52.381 -15.993  1.00 15.97           O  
ATOM   2406  CB  ASP B  38       7.961  54.040 -17.184  1.00 11.62           C  
ATOM   2407  CG  ASP B  38       9.458  54.059 -16.785  1.00 12.69           C  
ATOM   2408  OD1 ASP B  38      10.017  53.033 -16.357  1.00 14.02           O  
ATOM   2409  OD2 ASP B  38      10.018  55.172 -16.974  1.00 16.53           O  
ATOM   2410  N   ASN B  39       5.180  53.341 -18.005  1.00 13.30           N  
ATOM   2411  CA  ASN B  39       3.728  53.491 -17.955  1.00 12.94           C  
ATOM   2412  C   ASN B  39       3.019  52.167 -17.692  1.00 14.52           C  
ATOM   2413  O   ASN B  39       2.192  52.108 -16.746  1.00 14.25           O  
ATOM   2414  CB  ASN B  39       3.223  54.082 -19.286  1.00 13.82           C  
ATOM   2415  CG  ASN B  39       1.720  54.339 -19.299  1.00 17.22           C  
ATOM   2416  OD1 ASN B  39       0.978  53.349 -19.223  1.00 17.52           O  
ATOM   2417  ND2 ASN B  39       1.273  55.580 -19.318  1.00 17.37           N  
ATOM   2418  N   GLN B  40       3.296  51.105 -18.434  1.00 14.16           N  
ATOM   2419  CA  GLN B  40       2.537  49.873 -18.266  1.00 14.11           C  
ATOM   2420  C   GLN B  40       2.889  49.162 -16.966  1.00 14.47           C  
ATOM   2421  O   GLN B  40       2.039  48.494 -16.365  1.00 14.57           O  
ATOM   2422  CB  GLN B  40       2.724  48.922 -19.449  1.00 15.68           C  
ATOM   2423  CG  GLN B  40       1.809  49.327 -20.628  1.00 16.71           C  
ATOM   2424  CD  GLN B  40       2.376  50.514 -21.377  1.00 16.40           C  
ATOM   2425  OE1 GLN B  40       3.590  50.782 -21.439  1.00 15.82           O  
ATOM   2426  NE2 GLN B  40       1.463  51.306 -21.910  1.00 16.16           N  
ATOM   2427  N   MET B  41       4.148  49.329 -16.561  1.00 14.16           N  
ATOM   2428  CA  MET B  41       4.538  48.672 -15.289  1.00 17.39           C  
ATOM   2429  C   MET B  41       3.809  49.303 -14.093  1.00 15.84           C  
ATOM   2430  O   MET B  41       3.334  48.575 -13.227  1.00 14.24           O  
ATOM   2431  CB  MET B  41       6.050  48.791 -15.194  1.00 17.70           C  
ATOM   2432  CG  MET B  41       6.509  47.552 -16.020  1.00 23.84           C  
ATOM   2433  SD  MET B  41       8.241  47.429 -16.004  1.00 29.88           S  
ATOM   2434  CE  MET B  41       8.595  46.392 -14.588  1.00 24.77           C  
ATOM   2435  N   LEU B  42       3.738  50.628 -14.034  1.00 15.94           N  
ATOM   2436  CA  LEU B  42       3.000  51.305 -12.962  1.00 15.47           C  
ATOM   2437  C   LEU B  42       1.507  50.924 -13.039  1.00 17.87           C  
ATOM   2438  O   LEU B  42       0.860  50.725 -11.991  1.00 17.21           O  
ATOM   2439  CB  LEU B  42       3.153  52.812 -13.024  1.00 16.51           C  
ATOM   2440  CG  LEU B  42       4.550  53.332 -12.596  1.00 18.99           C  
ATOM   2441  CD1 LEU B  42       4.631  54.845 -12.646  1.00 19.63           C  
ATOM   2442  CD2 LEU B  42       4.926  52.818 -11.230  1.00 18.59           C  
ATOM   2443  N   PHE B  43       1.011  50.888 -14.284  1.00 16.28           N  
ATOM   2444  CA  PHE B  43      -0.398  50.526 -14.475  1.00 18.58           C  
ATOM   2445  C   PHE B  43      -0.687  49.155 -13.913  1.00 17.50           C  
ATOM   2446  O   PHE B  43      -1.610  48.972 -13.128  1.00 19.97           O  
ATOM   2447  CB  PHE B  43      -0.785  50.594 -15.963  1.00 17.83           C  
ATOM   2448  CG  PHE B  43      -2.205  50.177 -16.219  1.00 18.91           C  
ATOM   2449  CD1 PHE B  43      -3.242  51.055 -15.939  1.00 20.70           C  
ATOM   2450  CD2 PHE B  43      -2.486  48.935 -16.715  1.00 20.50           C  
ATOM   2451  CE1 PHE B  43      -4.562  50.690 -16.179  1.00 22.17           C  
ATOM   2452  CE2 PHE B  43      -3.803  48.542 -16.922  1.00 23.00           C  
ATOM   2453  CZ  PHE B  43      -4.840  49.423 -16.640  1.00 20.71           C  
ATOM   2454  N   PHE B  44       0.051  48.122 -14.311  1.00 19.53           N  
ATOM   2455  CA  PHE B  44      -0.211  46.759 -13.878  1.00 20.17           C  
ATOM   2456  C   PHE B  44       0.095  46.594 -12.380  1.00 20.75           C  
ATOM   2457  O   PHE B  44      -0.602  45.900 -11.643  1.00 18.01           O  
ATOM   2458  CB  PHE B  44       0.535  45.771 -14.783  1.00 20.59           C  
ATOM   2459  CG  PHE B  44      -0.243  45.397 -16.024  1.00 22.38           C  
ATOM   2460  CD1 PHE B  44      -1.182  44.370 -15.958  1.00 23.06           C  
ATOM   2461  CD2 PHE B  44      -0.077  46.061 -17.221  1.00 22.94           C  
ATOM   2462  CE1 PHE B  44      -1.910  44.002 -17.081  1.00 23.85           C  
ATOM   2463  CE2 PHE B  44      -0.820  45.700 -18.336  1.00 24.25           C  
ATOM   2464  CZ  PHE B  44      -1.745  44.666 -18.286  1.00 21.75           C  
ATOM   2465  N   LEU B  45       1.092  47.296 -11.857  1.00 20.25           N  
ATOM   2466  CA  LEU B  45       1.403  47.303 -10.435  1.00 22.88           C  
ATOM   2467  C   LEU B  45       0.197  47.790  -9.637  1.00 23.22           C  
ATOM   2468  O   LEU B  45      -0.155  47.273  -8.588  1.00 24.06           O  
ATOM   2469  CB  LEU B  45       2.539  48.303 -10.117  1.00 22.45           C  
ATOM   2470  CG  LEU B  45       3.946  47.778  -9.990  1.00 24.90           C  
ATOM   2471  CD1 LEU B  45       4.961  48.894  -9.676  1.00 24.03           C  
ATOM   2472  CD2 LEU B  45       4.022  46.710  -8.923  1.00 26.19           C  
ATOM   2473  N   SER B  46      -0.476  48.824 -10.148  1.00 24.71           N  
ATOM   2474  CA  SER B  46      -1.627  49.414  -9.482  1.00 25.48           C  
ATOM   2475  C   SER B  46      -2.803  48.443  -9.511  1.00 27.69           C  
ATOM   2476  O   SER B  46      -3.689  48.587  -8.657  1.00 28.38           O  
ATOM   2477  CB  SER B  46      -2.058  50.766 -10.067  1.00 24.65           C  
ATOM   2478  OG  SER B  46      -2.834  50.598 -11.235  1.00 25.53           O  
ATOM   2479  N   HIS B  47      -2.810  47.467 -10.424  1.00 27.14           N  
ATOM   2480  CA  HIS B  47      -3.903  46.489 -10.428  1.00 27.41           C  
ATOM   2481  C   HIS B  47      -3.509  45.243  -9.673  1.00 27.19           C  
ATOM   2482  O   HIS B  47      -4.172  44.217  -9.828  1.00 27.88           O  
ATOM   2483  CB  HIS B  47      -4.326  46.165 -11.866  1.00 26.49           C  
ATOM   2484  CG  HIS B  47      -5.140  47.313 -12.404  1.00 27.87           C  
ATOM   2485  ND1 HIS B  47      -6.489  47.402 -12.154  1.00 26.92           N  
ATOM   2486  CD2 HIS B  47      -4.793  48.407 -13.139  1.00 25.85           C  
ATOM   2487  CE1 HIS B  47      -6.927  48.524 -12.721  1.00 28.61           C  
ATOM   2488  NE2 HIS B  47      -5.927  49.136 -13.316  1.00 27.91           N  
ATOM   2489  N   GLY B  48      -2.390  45.264  -8.942  1.00 27.21           N  
ATOM   2490  CA  GLY B  48      -1.989  44.098  -8.145  1.00 24.94           C  
ATOM   2491  C   GLY B  48      -1.106  43.074  -8.791  1.00 25.48           C  
ATOM   2492  O   GLY B  48      -0.886  41.970  -8.218  1.00 25.20           O  
ATOM   2493  N   TYR B  49      -0.595  43.316 -10.008  1.00 22.55           N  
ATOM   2494  CA  TYR B  49       0.230  42.271 -10.617  1.00 22.47           C  
ATOM   2495  C   TYR B  49       1.697  42.373 -10.196  1.00 21.47           C  
ATOM   2496  O   TYR B  49       2.118  43.434  -9.713  1.00 22.21           O  
ATOM   2497  CB  TYR B  49       0.121  42.235 -12.139  1.00 24.88           C  
ATOM   2498  CG  TYR B  49      -1.280  41.836 -12.592  1.00 26.02           C  
ATOM   2499  CD1 TYR B  49      -2.278  42.787 -12.618  1.00 26.26           C  
ATOM   2500  CD2 TYR B  49      -1.549  40.528 -12.954  1.00 25.84           C  
ATOM   2501  CE1 TYR B  49      -3.557  42.438 -13.030  1.00 28.00           C  
ATOM   2502  CE2 TYR B  49      -2.839  40.172 -13.347  1.00 28.28           C  
ATOM   2503  CZ  TYR B  49      -3.817  41.127 -13.383  1.00 28.32           C  
ATOM   2504  OH  TYR B  49      -5.111  40.807 -13.762  1.00 31.22           O  
ATOM   2505  N   ARG B  50       2.437  41.297 -10.446  1.00 20.38           N  
ATOM   2506  CA  ARG B  50       3.896  41.307 -10.259  1.00 19.35           C  
ATOM   2507  C   ARG B  50       4.492  41.700 -11.619  1.00 20.15           C  
ATOM   2508  O   ARG B  50       4.096  41.044 -12.602  1.00 22.27           O  
ATOM   2509  CB  ARG B  50       4.419  39.937  -9.858  1.00 19.82           C  
ATOM   2510  CG  ARG B  50       5.915  39.814  -9.794  1.00 21.71           C  
ATOM   2511  CD  ARG B  50       6.394  38.505  -9.221  1.00 23.49           C  
ATOM   2512  NE  ARG B  50       7.851  38.450  -9.072  1.00 23.21           N  
ATOM   2513  CZ  ARG B  50       8.427  37.253  -8.940  1.00 25.96           C  
ATOM   2514  NH1 ARG B  50       7.665  36.150  -8.931  1.00 26.18           N  
ATOM   2515  NH2 ARG B  50       9.744  37.183  -8.795  1.00 26.60           N  
ATOM   2516  N   VAL B  51       5.328  42.723 -11.755  1.00 19.05           N  
ATOM   2517  CA  VAL B  51       5.736  43.152 -13.107  1.00 16.82           C  
ATOM   2518  C   VAL B  51       7.231  42.992 -13.275  1.00 16.28           C  
ATOM   2519  O   VAL B  51       8.019  43.350 -12.419  1.00 18.22           O  
ATOM   2520  CB  VAL B  51       5.329  44.588 -13.472  1.00 17.52           C  
ATOM   2521  CG1 VAL B  51       3.836  44.741 -13.600  1.00 16.85           C  
ATOM   2522  CG2 VAL B  51       5.886  45.561 -12.409  1.00 16.16           C  
ATOM   2523  N   ILE B  52       7.647  42.312 -14.324  1.00 15.63           N  
ATOM   2524  CA  ILE B  52       9.003  41.931 -14.612  1.00 15.87           C  
ATOM   2525  C   ILE B  52       9.380  42.401 -16.026  1.00 15.94           C  
ATOM   2526  O   ILE B  52       8.576  42.343 -16.948  1.00 16.45           O  
ATOM   2527  CB  ILE B  52       9.169  40.405 -14.536  1.00 15.95           C  
ATOM   2528  CG1 ILE B  52       8.795  39.881 -13.130  1.00 19.02           C  
ATOM   2529  CG2 ILE B  52      10.604  40.015 -14.902  1.00 17.17           C  
ATOM   2530  CD1 ILE B  52       7.855  38.679 -13.261  1.00 21.07           C  
ATOM   2531  N   ALA B  53      10.553  43.028 -16.134  1.00 15.74           N  
ATOM   2532  CA  ALA B  53      11.027  43.482 -17.442  1.00 15.74           C  
ATOM   2533  C   ALA B  53      12.560  43.420 -17.435  1.00 16.22           C  
ATOM   2534  O   ALA B  53      13.215  43.966 -16.507  1.00 17.79           O  
ATOM   2535  CB  ALA B  53      10.543  44.900 -17.745  1.00 15.92           C  
ATOM   2536  N   HIS B  54      13.133  42.853 -18.482  1.00 14.59           N  
ATOM   2537  CA  HIS B  54      14.576  42.742 -18.583  1.00 13.73           C  
ATOM   2538  C   HIS B  54      15.130  43.599 -19.743  1.00 12.75           C  
ATOM   2539  O   HIS B  54      14.363  44.016 -20.621  1.00 14.11           O  
ATOM   2540  CB  HIS B  54      14.948  41.271 -18.794  1.00 14.16           C  
ATOM   2541  CG  HIS B  54      14.477  40.706 -20.103  1.00 15.72           C  
ATOM   2542  ND1 HIS B  54      13.154  40.655 -20.496  1.00 17.84           N  
ATOM   2543  CD2 HIS B  54      15.206  40.186 -21.127  1.00 16.72           C  
ATOM   2544  CE1 HIS B  54      13.070  40.141 -21.712  1.00 18.80           C  
ATOM   2545  NE2 HIS B  54      14.311  39.846 -22.116  1.00 17.54           N  
ATOM   2546  N   ASP B  55      16.423  43.888 -19.713  1.00 12.71           N  
ATOM   2547  CA  ASP B  55      17.146  44.557 -20.797  1.00 11.20           C  
ATOM   2548  C   ASP B  55      17.746  43.418 -21.640  1.00 15.11           C  
ATOM   2549  O   ASP B  55      18.515  42.597 -21.116  1.00 14.83           O  
ATOM   2550  CB  ASP B  55      18.301  45.426 -20.257  1.00 12.82           C  
ATOM   2551  CG  ASP B  55      17.828  46.707 -19.591  1.00 13.27           C  
ATOM   2552  OD1 ASP B  55      16.673  47.191 -19.789  1.00 13.71           O  
ATOM   2553  OD2 ASP B  55      18.640  47.304 -18.857  1.00 15.39           O  
ATOM   2554  N   ARG B  56      17.358  43.281 -22.901  1.00 14.12           N  
ATOM   2555  CA  ARG B  56      17.901  42.344 -23.872  1.00 12.69           C  
ATOM   2556  C   ARG B  56      19.431  42.468 -23.842  1.00 13.64           C  
ATOM   2557  O   ARG B  56      19.926  43.578 -23.608  1.00 11.74           O  
ATOM   2558  CB  ARG B  56      17.342  42.683 -25.281  1.00 12.23           C  
ATOM   2559  CG  ARG B  56      17.679  41.654 -26.367  1.00 13.48           C  
ATOM   2560  CD  ARG B  56      16.707  41.789 -27.588  1.00 14.93           C  
ATOM   2561  NE  ARG B  56      15.334  41.551 -27.065  1.00 16.31           N  
ATOM   2562  CZ  ARG B  56      14.371  42.465 -27.127  1.00 16.41           C  
ATOM   2563  NH1 ARG B  56      14.496  43.671 -27.699  1.00 13.06           N  
ATOM   2564  NH2 ARG B  56      13.215  42.166 -26.551  1.00 17.53           N  
ATOM   2565  N   ARG B  57      20.146  41.394 -24.174  1.00 11.70           N  
ATOM   2566  CA  ARG B  57      21.603  41.459 -24.206  1.00 13.18           C  
ATOM   2567  C   ARG B  57      22.040  42.573 -25.150  1.00 10.93           C  
ATOM   2568  O   ARG B  57      21.332  42.823 -26.114  1.00 11.31           O  
ATOM   2569  CB  ARG B  57      22.273  40.159 -24.580  1.00 12.78           C  
ATOM   2570  CG  ARG B  57      21.876  39.536 -25.913  1.00 15.30           C  
ATOM   2571  CD  ARG B  57      22.836  38.406 -26.329  1.00 18.97           C  
ATOM   2572  NE  ARG B  57      22.742  37.259 -25.396  1.00 18.30           N  
ATOM   2573  CZ  ARG B  57      23.754  36.456 -25.086  1.00 18.87           C  
ATOM   2574  NH1 ARG B  57      24.986  36.551 -25.578  1.00 17.85           N  
ATOM   2575  NH2 ARG B  57      23.546  35.465 -24.203  1.00 19.56           N  
ATOM   2576  N   GLY B  58      23.032  43.332 -24.787  1.00 12.03           N  
ATOM   2577  CA  GLY B  58      23.508  44.471 -25.579  1.00 11.00           C  
ATOM   2578  C   GLY B  58      22.625  45.712 -25.500  1.00 12.17           C  
ATOM   2579  O   GLY B  58      22.767  46.641 -26.322  1.00 13.62           O  
ATOM   2580  N   HIS B  59      21.653  45.777 -24.613  1.00  9.22           N  
ATOM   2581  CA  HIS B  59      20.736  46.859 -24.487  1.00 10.71           C  
ATOM   2582  C   HIS B  59      20.673  47.363 -23.023  1.00 11.38           C  
ATOM   2583  O   HIS B  59      20.877  46.562 -22.127  1.00 12.48           O  
ATOM   2584  CB  HIS B  59      19.295  46.494 -24.843  1.00 12.47           C  
ATOM   2585  CG  HIS B  59      19.043  46.071 -26.272  1.00 13.16           C  
ATOM   2586  ND1 HIS B  59      19.620  44.975 -26.837  1.00 15.04           N  
ATOM   2587  CD2 HIS B  59      18.269  46.645 -27.232  1.00 13.30           C  
ATOM   2588  CE1 HIS B  59      19.154  44.820 -28.093  1.00 13.85           C  
ATOM   2589  NE2 HIS B  59      18.371  45.838 -28.346  1.00 13.98           N  
ATOM   2590  N   GLY B  60      20.403  48.639 -22.853  1.00 12.22           N  
ATOM   2591  CA  GLY B  60      20.203  49.171 -21.488  1.00 11.51           C  
ATOM   2592  C   GLY B  60      21.390  48.885 -20.562  1.00 13.06           C  
ATOM   2593  O   GLY B  60      22.534  49.205 -20.868  1.00 12.76           O  
ATOM   2594  N   ARG B  61      21.097  48.231 -19.446  1.00 14.89           N  
ATOM   2595  CA  ARG B  61      22.053  47.937 -18.368  1.00 15.83           C  
ATOM   2596  C   ARG B  61      22.637  46.533 -18.491  1.00 14.66           C  
ATOM   2597  O   ARG B  61      23.522  46.148 -17.733  1.00 15.76           O  
ATOM   2598  CB  ARG B  61      21.333  48.067 -16.986  1.00 13.75           C  
ATOM   2599  CG  ARG B  61      21.155  49.588 -16.723  1.00 15.42           C  
ATOM   2600  CD  ARG B  61      19.850  49.810 -15.945  1.00 17.81           C  
ATOM   2601  NE  ARG B  61      18.734  49.311 -16.772  1.00 18.38           N  
ATOM   2602  CZ  ARG B  61      17.573  49.929 -16.856  1.00 20.29           C  
ATOM   2603  NH1 ARG B  61      17.282  51.038 -16.163  1.00 18.34           N  
ATOM   2604  NH2 ARG B  61      16.681  49.377 -17.655  1.00 20.19           N  
ATOM   2605  N   SER B  62      22.155  45.733 -19.430  1.00 14.56           N  
ATOM   2606  CA  SER B  62      22.750  44.419 -19.648  1.00 12.81           C  
ATOM   2607  C   SER B  62      24.141  44.573 -20.254  1.00 13.70           C  
ATOM   2608  O   SER B  62      24.531  45.592 -20.836  1.00 13.21           O  
ATOM   2609  CB  SER B  62      21.908  43.517 -20.565  1.00 12.53           C  
ATOM   2610  OG  SER B  62      20.660  43.246 -19.935  1.00 13.84           O  
ATOM   2611  N   ASP B  63      24.898  43.484 -20.129  1.00 14.42           N  
ATOM   2612  CA  ASP B  63      26.233  43.374 -20.693  1.00 16.44           C  
ATOM   2613  C   ASP B  63      26.179  43.586 -22.204  1.00 13.59           C  
ATOM   2614  O   ASP B  63      25.136  43.361 -22.817  1.00 16.62           O  
ATOM   2615  CB  ASP B  63      26.810  41.942 -20.544  1.00 16.91           C  
ATOM   2616  CG  ASP B  63      27.325  41.644 -19.137  1.00 21.27           C  
ATOM   2617  OD1 ASP B  63      27.390  42.574 -18.308  1.00 21.09           O  
ATOM   2618  OD2 ASP B  63      27.533  40.451 -18.833  1.00 20.66           O  
ATOM   2619  N   GLN B  64      27.317  43.871 -22.805  1.00 13.91           N  
ATOM   2620  CA  GLN B  64      27.444  44.102 -24.263  1.00 12.18           C  
ATOM   2621  C   GLN B  64      28.372  43.030 -24.842  1.00 13.73           C  
ATOM   2622  O   GLN B  64      29.532  43.340 -25.165  1.00 15.66           O  
ATOM   2623  CB  GLN B  64      28.049  45.499 -24.402  1.00 11.32           C  
ATOM   2624  CG  GLN B  64      27.107  46.593 -23.833  1.00 13.15           C  
ATOM   2625  CD  GLN B  64      27.487  47.985 -24.306  1.00 14.54           C  
ATOM   2626  OE1 GLN B  64      28.519  48.281 -24.921  1.00 14.03           O  
ATOM   2627  NE2 GLN B  64      26.648  48.973 -23.997  1.00 12.95           N  
ATOM   2628  N   PRO B  65      27.877  41.832 -25.042  1.00 14.35           N  
ATOM   2629  CA  PRO B  65      28.736  40.734 -25.519  1.00 15.87           C  
ATOM   2630  C   PRO B  65      29.080  40.822 -26.987  1.00 16.77           C  
ATOM   2631  O   PRO B  65      28.436  41.517 -27.792  1.00 15.13           O  
ATOM   2632  CB  PRO B  65      27.951  39.489 -25.119  1.00 15.39           C  
ATOM   2633  CG  PRO B  65      26.515  39.898 -25.270  1.00 16.39           C  
ATOM   2634  CD  PRO B  65      26.501  41.356 -24.793  1.00 15.66           C  
ATOM   2635  N   SER B  66      30.105  40.097 -27.401  1.00 16.50           N  
ATOM   2636  CA  SER B  66      30.490  40.079 -28.812  1.00 18.61           C  
ATOM   2637  C   SER B  66      29.453  39.321 -29.619  1.00 19.31           C  
ATOM   2638  O   SER B  66      29.146  39.719 -30.756  1.00 19.51           O  
ATOM   2639  CB  SER B  66      31.879  39.439 -28.962  1.00 22.25           C  
ATOM   2640  OG  SER B  66      32.205  39.416 -30.355  1.00 22.87           O  
ATOM   2641  N   THR B  67      28.842  38.249 -29.091  1.00 19.65           N  
ATOM   2642  CA  THR B  67      27.903  37.458 -29.851  1.00 20.60           C  
ATOM   2643  C   THR B  67      26.568  37.208 -29.174  1.00 21.28           C  
ATOM   2644  O   THR B  67      26.280  37.647 -28.054  1.00 20.53           O  
ATOM   2645  CB  THR B  67      28.474  36.038 -30.183  1.00 23.28           C  
ATOM   2646  OG1 THR B  67      28.700  35.344 -28.933  1.00 24.12           O  
ATOM   2647  CG2 THR B  67      29.798  36.041 -30.895  1.00 25.63           C  
ATOM   2648  N   GLY B  68      25.724  36.458 -29.914  1.00 19.83           N  
ATOM   2649  CA  GLY B  68      24.400  36.069 -29.453  1.00 18.19           C  
ATOM   2650  C   GLY B  68      23.339  37.064 -29.890  1.00 19.29           C  
ATOM   2651  O   GLY B  68      22.246  37.029 -29.340  1.00 17.60           O  
ATOM   2652  N   HIS B  69      23.595  37.898 -30.926  1.00 19.34           N  
ATOM   2653  CA  HIS B  69      22.543  38.845 -31.300  1.00 19.28           C  
ATOM   2654  C   HIS B  69      21.573  38.229 -32.294  1.00 20.27           C  
ATOM   2655  O   HIS B  69      21.595  38.626 -33.484  1.00 20.30           O  
ATOM   2656  CB  HIS B  69      23.185  40.116 -31.850  1.00 18.46           C  
ATOM   2657  CG  HIS B  69      24.228  40.580 -30.876  1.00 18.76           C  
ATOM   2658  ND1 HIS B  69      23.848  41.038 -29.615  1.00 18.93           N  
ATOM   2659  CD2 HIS B  69      25.574  40.612 -30.946  1.00 17.11           C  
ATOM   2660  CE1 HIS B  69      24.958  41.341 -28.953  1.00 16.57           C  
ATOM   2661  NE2 HIS B  69      25.989  41.143 -29.735  1.00 16.62           N  
ATOM   2662  N   ASP B  70      20.756  37.315 -31.809  1.00 19.21           N  
ATOM   2663  CA  ASP B  70      19.810  36.628 -32.706  1.00 20.43           C  
ATOM   2664  C   ASP B  70      18.638  36.101 -31.902  1.00 20.81           C  
ATOM   2665  O   ASP B  70      18.796  35.937 -30.683  1.00 18.90           O  
ATOM   2666  CB  ASP B  70      20.521  35.450 -33.397  1.00 23.51           C  
ATOM   2667  CG  ASP B  70      20.976  34.408 -32.387  1.00 24.11           C  
ATOM   2668  OD1 ASP B  70      20.207  33.561 -31.906  1.00 26.37           O  
ATOM   2669  OD2 ASP B  70      22.143  34.446 -31.999  1.00 27.70           O  
ATOM   2670  N   MET B  71      17.520  35.822 -32.565  1.00 20.76           N  
ATOM   2671  CA  MET B  71      16.315  35.393 -31.857  1.00 22.85           C  
ATOM   2672  C   MET B  71      16.447  34.133 -31.028  1.00 23.25           C  
ATOM   2673  O   MET B  71      15.799  34.025 -29.963  1.00 22.36           O  
ATOM   2674  CB  MET B  71      15.135  35.258 -32.831  1.00 23.74           C  
ATOM   2675  CG  MET B  71      14.731  36.615 -33.423  1.00 27.75           C  
ATOM   2676  SD  MET B  71      13.807  37.537 -32.149  1.00 29.34           S  
ATOM   2677  CE  MET B  71      13.976  39.162 -32.847  1.00 28.92           C  
ATOM   2678  N   ASP B  72      17.206  33.123 -31.485  1.00 23.38           N  
ATOM   2679  CA  ASP B  72      17.315  31.939 -30.640  1.00 24.81           C  
ATOM   2680  C   ASP B  72      18.016  32.308 -29.336  1.00 23.24           C  
ATOM   2681  O   ASP B  72      17.603  31.751 -28.321  1.00 24.57           O  
ATOM   2682  CB  ASP B  72      18.091  30.775 -31.265  1.00 27.08           C  
ATOM   2683  CG  ASP B  72      17.350  30.205 -32.458  1.00 29.03           C  
ATOM   2684  OD1 ASP B  72      16.119  30.185 -32.536  1.00 30.82           O  
ATOM   2685  OD2 ASP B  72      18.072  29.775 -33.375  1.00 33.28           O  
ATOM   2686  N   THR B  73      19.100  33.058 -29.366  1.00 22.45           N  
ATOM   2687  CA  THR B  73      19.784  33.453 -28.115  1.00 21.48           C  
ATOM   2688  C   THR B  73      18.858  34.306 -27.236  1.00 21.02           C  
ATOM   2689  O   THR B  73      18.690  34.058 -26.033  1.00 21.26           O  
ATOM   2690  CB  THR B  73      21.105  34.172 -28.361  1.00 21.88           C  
ATOM   2691  OG1 THR B  73      21.864  33.336 -29.274  1.00 24.31           O  
ATOM   2692  CG2 THR B  73      21.931  34.376 -27.079  1.00 20.00           C  
ATOM   2693  N   TYR B  74      18.136  35.234 -27.834  1.00 19.77           N  
ATOM   2694  CA  TYR B  74      17.195  36.072 -27.076  1.00 19.78           C  
ATOM   2695  C   TYR B  74      16.171  35.227 -26.322  1.00 23.02           C  
ATOM   2696  O   TYR B  74      15.882  35.441 -25.128  1.00 21.65           O  
ATOM   2697  CB  TYR B  74      16.473  37.061 -28.002  1.00 17.98           C  
ATOM   2698  CG  TYR B  74      17.351  38.066 -28.705  1.00 17.19           C  
ATOM   2699  CD1 TYR B  74      18.577  38.466 -28.189  1.00 16.39           C  
ATOM   2700  CD2 TYR B  74      16.896  38.680 -29.868  1.00 16.21           C  
ATOM   2701  CE1 TYR B  74      19.358  39.425 -28.829  1.00 16.90           C  
ATOM   2702  CE2 TYR B  74      17.676  39.629 -30.515  1.00 17.32           C  
ATOM   2703  CZ  TYR B  74      18.895  39.995 -29.984  1.00 16.25           C  
ATOM   2704  OH  TYR B  74      19.648  40.955 -30.609  1.00 16.45           O  
ATOM   2705  N   ALA B  75      15.635  34.238 -27.044  1.00 22.72           N  
ATOM   2706  CA  ALA B  75      14.630  33.363 -26.421  1.00 24.95           C  
ATOM   2707  C   ALA B  75      15.272  32.526 -25.326  1.00 23.86           C  
ATOM   2708  O   ALA B  75      14.667  32.343 -24.273  1.00 23.85           O  
ATOM   2709  CB  ALA B  75      13.950  32.546 -27.517  1.00 23.90           C  
ATOM   2710  N   ALA B  76      16.513  32.080 -25.524  1.00 21.67           N  
ATOM   2711  CA  ALA B  76      17.239  31.348 -24.500  1.00 22.46           C  
ATOM   2712  C   ALA B  76      17.524  32.203 -23.275  1.00 21.62           C  
ATOM   2713  O   ALA B  76      17.381  31.738 -22.145  1.00 20.76           O  
ATOM   2714  CB  ALA B  76      18.542  30.772 -25.050  1.00 23.13           C  
ATOM   2715  N   ASP B  77      17.804  33.495 -23.470  1.00 20.68           N  
ATOM   2716  CA  ASP B  77      18.016  34.415 -22.367  1.00 19.38           C  
ATOM   2717  C   ASP B  77      16.724  34.586 -21.557  1.00 18.35           C  
ATOM   2718  O   ASP B  77      16.734  34.698 -20.325  1.00 19.39           O  
ATOM   2719  CB  ASP B  77      18.502  35.799 -22.840  1.00 17.88           C  
ATOM   2720  CG  ASP B  77      19.894  35.789 -23.371  1.00 20.24           C  
ATOM   2721  OD1 ASP B  77      20.665  34.800 -23.213  1.00 20.03           O  
ATOM   2722  OD2 ASP B  77      20.329  36.821 -23.955  1.00 21.78           O  
ATOM   2723  N   VAL B  78      15.572  34.620 -22.205  1.00 18.81           N  
ATOM   2724  CA  VAL B  78      14.298  34.716 -21.515  1.00 20.22           C  
ATOM   2725  C   VAL B  78      14.119  33.457 -20.652  1.00 22.59           C  
ATOM   2726  O   VAL B  78      13.839  33.605 -19.460  1.00 22.79           O  
ATOM   2727  CB  VAL B  78      13.119  34.918 -22.465  1.00 19.94           C  
ATOM   2728  CG1 VAL B  78      11.792  34.896 -21.703  1.00 18.74           C  
ATOM   2729  CG2 VAL B  78      13.329  36.246 -23.209  1.00 20.76           C  
ATOM   2730  N   ALA B  79      14.376  32.284 -21.237  1.00 23.93           N  
ATOM   2731  CA  ALA B  79      14.260  31.032 -20.469  1.00 24.97           C  
ATOM   2732  C   ALA B  79      15.200  31.009 -19.284  1.00 24.45           C  
ATOM   2733  O   ALA B  79      14.777  30.589 -18.181  1.00 25.42           O  
ATOM   2734  CB  ALA B  79      14.433  29.827 -21.375  1.00 25.40           C  
ATOM   2735  N   ALA B  80      16.422  31.536 -19.386  1.00 22.32           N  
ATOM   2736  CA  ALA B  80      17.282  31.640 -18.211  1.00 22.26           C  
ATOM   2737  C   ALA B  80      16.619  32.460 -17.103  1.00 23.53           C  
ATOM   2738  O   ALA B  80      16.675  32.157 -15.894  1.00 23.57           O  
ATOM   2739  CB  ALA B  80      18.623  32.278 -18.526  1.00 25.02           C  
ATOM   2740  N   LEU B  81      16.022  33.596 -17.451  1.00 22.17           N  
ATOM   2741  CA  LEU B  81      15.346  34.486 -16.537  1.00 21.02           C  
ATOM   2742  C   LEU B  81      14.131  33.831 -15.881  1.00 21.30           C  
ATOM   2743  O   LEU B  81      13.928  33.932 -14.645  1.00 22.73           O  
ATOM   2744  CB  LEU B  81      14.931  35.765 -17.301  1.00 21.24           C  
ATOM   2745  CG  LEU B  81      14.013  36.742 -16.586  1.00 23.08           C  
ATOM   2746  CD1 LEU B  81      14.800  37.431 -15.472  1.00 24.92           C  
ATOM   2747  CD2 LEU B  81      13.411  37.780 -17.517  1.00 23.84           C  
ATOM   2748  N   THR B  82      13.243  33.241 -16.685  1.00 21.42           N  
ATOM   2749  CA  THR B  82      12.013  32.673 -16.120  1.00 24.43           C  
ATOM   2750  C   THR B  82      12.361  31.442 -15.271  1.00 27.12           C  
ATOM   2751  O   THR B  82      11.675  31.199 -14.277  1.00 27.91           O  
ATOM   2752  CB  THR B  82      10.918  32.396 -17.137  1.00 22.46           C  
ATOM   2753  OG1 THR B  82      11.304  31.363 -18.046  1.00 23.63           O  
ATOM   2754  CG2 THR B  82      10.633  33.638 -17.989  1.00 22.78           C  
ATOM   2755  N   GLU B  83      13.418  30.728 -15.633  1.00 28.60           N  
ATOM   2756  CA  GLU B  83      13.848  29.608 -14.791  1.00 32.19           C  
ATOM   2757  C   GLU B  83      14.466  30.128 -13.507  1.00 31.78           C  
ATOM   2758  O   GLU B  83      14.087  29.627 -12.452  1.00 32.21           O  
ATOM   2759  CB  GLU B  83      14.863  28.731 -15.514  1.00 35.90           C  
ATOM   2760  CG  GLU B  83      15.483  27.687 -14.579  1.00 41.18           C  
ATOM   2761  CD  GLU B  83      16.254  26.657 -15.381  1.00 44.63           C  
ATOM   2762  OE1 GLU B  83      15.725  26.187 -16.420  1.00 47.83           O  
ATOM   2763  OE2 GLU B  83      17.397  26.333 -14.999  1.00 47.53           O  
ATOM   2764  N   ALA B  84      15.345  31.141 -13.546  1.00 30.18           N  
ATOM   2765  CA  ALA B  84      15.951  31.696 -12.349  1.00 30.03           C  
ATOM   2766  C   ALA B  84      14.901  32.183 -11.363  1.00 30.71           C  
ATOM   2767  O   ALA B  84      15.106  32.039 -10.165  1.00 31.31           O  
ATOM   2768  CB  ALA B  84      16.875  32.886 -12.611  1.00 29.28           C  
ATOM   2769  N   LEU B  85      13.833  32.809 -11.823  1.00 30.74           N  
ATOM   2770  CA  LEU B  85      12.772  33.326 -10.996  1.00 30.64           C  
ATOM   2771  C   LEU B  85      11.691  32.268 -10.754  1.00 31.01           C  
ATOM   2772  O   LEU B  85      10.788  32.530  -9.971  1.00 30.49           O  
ATOM   2773  CB  LEU B  85      12.110  34.532 -11.684  1.00 29.68           C  
ATOM   2774  CG  LEU B  85      12.894  35.833 -11.768  1.00 30.70           C  
ATOM   2775  CD1 LEU B  85      12.137  36.936 -12.481  1.00 29.57           C  
ATOM   2776  CD2 LEU B  85      13.257  36.333 -10.373  1.00 32.25           C  
ATOM   2777  N   ASP B  86      11.738  31.124 -11.415  1.00 31.96           N  
ATOM   2778  CA  ASP B  86      10.749  30.065 -11.278  1.00 33.61           C  
ATOM   2779  C   ASP B  86       9.333  30.613 -11.469  1.00 34.12           C  
ATOM   2780  O   ASP B  86       8.445  30.474 -10.607  1.00 32.92           O  
ATOM   2781  CB  ASP B  86      10.856  29.289  -9.968  1.00 35.75           C  
ATOM   2782  CG  ASP B  86      10.003  28.013  -9.972  1.00 39.40           C  
ATOM   2783  OD1 ASP B  86       9.762  27.399 -11.036  1.00 38.73           O  
ATOM   2784  OD2 ASP B  86       9.514  27.595  -8.889  1.00 40.69           O  
ATOM   2785  N   LEU B  87       9.117  31.238 -12.642  1.00 31.41           N  
ATOM   2786  CA  LEU B  87       7.816  31.809 -12.940  1.00 30.56           C  
ATOM   2787  C   LEU B  87       6.819  30.737 -13.390  1.00 32.30           C  
ATOM   2788  O   LEU B  87       7.169  29.813 -14.126  1.00 32.61           O  
ATOM   2789  CB  LEU B  87       7.911  32.875 -14.018  1.00 30.46           C  
ATOM   2790  CG  LEU B  87       8.680  34.152 -13.674  1.00 29.94           C  
ATOM   2791  CD1 LEU B  87       8.380  35.159 -14.782  1.00 29.37           C  
ATOM   2792  CD2 LEU B  87       8.335  34.724 -12.295  1.00 28.01           C  
ATOM   2793  N   ARG B  88       5.578  30.907 -12.959  1.00 31.05           N  
ATOM   2794  CA  ARG B  88       4.532  29.959 -13.324  1.00 33.19           C  
ATOM   2795  C   ARG B  88       3.295  30.698 -13.814  1.00 30.58           C  
ATOM   2796  O   ARG B  88       2.862  31.704 -13.236  1.00 32.12           O  
ATOM   2797  CB  ARG B  88       4.266  29.069 -12.094  1.00 35.53           C  
ATOM   2798  CG  ARG B  88       5.297  27.979 -11.848  1.00 40.32           C  
ATOM   2799  CD  ARG B  88       5.402  26.996 -12.986  1.00 45.06           C  
ATOM   2800  NE  ARG B  88       6.606  26.294 -13.315  1.00 48.55           N  
ATOM   2801  CZ  ARG B  88       7.582  25.732 -12.623  1.00 51.72           C  
ATOM   2802  NH1 ARG B  88       7.628  25.747 -11.278  1.00 53.03           N  
ATOM   2803  NH2 ARG B  88       8.590  25.117 -13.259  1.00 52.59           N  
ATOM   2804  N   GLY B  89       2.736  30.331 -14.952  1.00 26.68           N  
ATOM   2805  CA  GLY B  89       1.531  30.938 -15.498  1.00 26.37           C  
ATOM   2806  C   GLY B  89       1.707  32.413 -15.869  1.00 24.62           C  
ATOM   2807  O   GLY B  89       0.773  33.189 -15.779  1.00 23.63           O  
ATOM   2808  N   ALA B  90       2.889  32.775 -16.331  1.00 23.29           N  
ATOM   2809  CA  ALA B  90       3.137  34.209 -16.571  1.00 24.05           C  
ATOM   2810  C   ALA B  90       2.414  34.694 -17.800  1.00 23.79           C  
ATOM   2811  O   ALA B  90       2.055  33.849 -18.639  1.00 24.75           O  
ATOM   2812  CB  ALA B  90       4.647  34.332 -16.679  1.00 21.86           C  
ATOM   2813  N   VAL B  91       2.144  35.974 -17.923  1.00 22.61           N  
ATOM   2814  CA  VAL B  91       1.642  36.561 -19.145  1.00 23.05           C  
ATOM   2815  C   VAL B  91       2.828  37.303 -19.796  1.00 24.30           C  
ATOM   2816  O   VAL B  91       3.396  38.186 -19.150  1.00 25.63           O  
ATOM   2817  CB  VAL B  91       0.489  37.538 -18.915  1.00 24.32           C  
ATOM   2818  CG1 VAL B  91       0.222  38.322 -20.203  1.00 25.78           C  
ATOM   2819  CG2 VAL B  91      -0.768  36.790 -18.497  1.00 24.90           C  
ATOM   2820  N   HIS B  92       3.214  37.014 -21.026  1.00 24.14           N  
ATOM   2821  CA  HIS B  92       4.346  37.708 -21.650  1.00 23.50           C  
ATOM   2822  C   HIS B  92       3.818  38.731 -22.637  1.00 23.29           C  
ATOM   2823  O   HIS B  92       2.952  38.403 -23.453  1.00 24.84           O  
ATOM   2824  CB  HIS B  92       5.324  36.743 -22.317  1.00 21.88           C  
ATOM   2825  CG  HIS B  92       6.107  35.942 -21.323  1.00 23.36           C  
ATOM   2826  ND1 HIS B  92       7.428  36.169 -21.047  1.00 23.24           N  
ATOM   2827  CD2 HIS B  92       5.724  34.909 -20.510  1.00 23.15           C  
ATOM   2828  CE1 HIS B  92       7.847  35.316 -20.115  1.00 23.31           C  
ATOM   2829  NE2 HIS B  92       6.834  34.544 -19.766  1.00 23.00           N  
ATOM   2830  N   ILE B  93       4.235  39.990 -22.501  1.00 20.89           N  
ATOM   2831  CA  ILE B  93       3.755  41.052 -23.413  1.00 18.32           C  
ATOM   2832  C   ILE B  93       4.989  41.570 -24.177  1.00 18.97           C  
ATOM   2833  O   ILE B  93       5.989  42.052 -23.598  1.00 17.15           O  
ATOM   2834  CB  ILE B  93       3.077  42.178 -22.618  1.00 18.20           C  
ATOM   2835  CG1 ILE B  93       1.819  41.660 -21.851  1.00 19.09           C  
ATOM   2836  CG2 ILE B  93       2.638  43.327 -23.531  1.00 18.28           C  
ATOM   2837  CD1 ILE B  93       1.175  42.721 -20.966  1.00 18.43           C  
ATOM   2838  N   GLY B  94       5.010  41.447 -25.499  1.00 16.24           N  
ATOM   2839  CA  GLY B  94       6.200  41.899 -26.232  1.00 17.74           C  
ATOM   2840  C   GLY B  94       5.835  42.958 -27.254  1.00 17.34           C  
ATOM   2841  O   GLY B  94       4.805  42.855 -27.915  1.00 18.12           O  
ATOM   2842  N   HIS B  95       6.670  43.986 -27.395  1.00 17.41           N  
ATOM   2843  CA  HIS B  95       6.473  45.029 -28.359  1.00 16.04           C  
ATOM   2844  C   HIS B  95       7.502  44.958 -29.489  1.00 16.38           C  
ATOM   2845  O   HIS B  95       8.684  44.735 -29.213  1.00 15.24           O  
ATOM   2846  CB  HIS B  95       6.550  46.408 -27.673  1.00 17.32           C  
ATOM   2847  CG  HIS B  95       6.577  47.551 -28.644  1.00 16.81           C  
ATOM   2848  ND1 HIS B  95       7.676  48.332 -28.868  1.00 16.19           N  
ATOM   2849  CD2 HIS B  95       5.564  48.032 -29.448  1.00 16.09           C  
ATOM   2850  CE1 HIS B  95       7.357  49.265 -29.753  1.00 17.19           C  
ATOM   2851  NE2 HIS B  95       6.091  49.104 -30.153  1.00 15.12           N  
ATOM   2852  N   SER B  96       7.002  45.154 -30.716  1.00 18.26           N  
ATOM   2853  CA  SER B  96       7.908  45.176 -31.879  1.00 18.26           C  
ATOM   2854  C   SER B  96       8.811  43.982 -31.935  1.00 19.01           C  
ATOM   2855  O   SER B  96       8.340  42.816 -31.965  1.00 19.53           O  
ATOM   2856  CB  SER B  96       8.662  46.512 -31.660  1.00 22.01           C  
ATOM   2857  OG  SER B  96       9.595  46.705 -32.691  1.00 27.73           O  
ATOM   2858  N   THR B  97      10.143  44.148 -31.925  1.00 17.86           N  
ATOM   2859  CA  THR B  97      11.137  43.097 -31.864  1.00 18.66           C  
ATOM   2860  C   THR B  97      10.935  42.148 -30.687  1.00 19.34           C  
ATOM   2861  O   THR B  97      11.160  40.929 -30.697  1.00 17.58           O  
ATOM   2862  CB  THR B  97      12.543  43.749 -31.665  1.00 20.71           C  
ATOM   2863  OG1 THR B  97      12.853  44.440 -32.881  1.00 24.96           O  
ATOM   2864  CG2 THR B  97      13.610  42.729 -31.351  1.00 20.55           C  
ATOM   2865  N   GLY B  98      10.532  42.752 -29.551  1.00 17.84           N  
ATOM   2866  CA  GLY B  98      10.199  41.975 -28.364  1.00 18.76           C  
ATOM   2867  C   GLY B  98       9.034  41.017 -28.678  1.00 18.17           C  
ATOM   2868  O   GLY B  98       8.920  39.998 -28.018  1.00 18.61           O  
ATOM   2869  N   GLY B  99       8.118  41.349 -29.600  1.00 18.59           N  
ATOM   2870  CA  GLY B  99       7.052  40.379 -29.904  1.00 19.68           C  
ATOM   2871  C   GLY B  99       7.628  39.162 -30.599  1.00 21.51           C  
ATOM   2872  O   GLY B  99       7.106  38.081 -30.386  1.00 23.54           O  
ATOM   2873  N   GLY B 100       8.731  39.251 -31.347  1.00 21.89           N  
ATOM   2874  CA  GLY B 100       9.325  38.062 -31.970  1.00 21.77           C  
ATOM   2875  C   GLY B 100      10.014  37.205 -30.933  1.00 22.27           C  
ATOM   2876  O   GLY B 100      10.023  35.976 -30.912  1.00 21.56           O  
ATOM   2877  N   GLU B 101      10.670  37.862 -29.963  1.00 20.67           N  
ATOM   2878  CA  GLU B 101      11.311  37.197 -28.846  1.00 20.07           C  
ATOM   2879  C   GLU B 101      10.251  36.390 -28.056  1.00 20.29           C  
ATOM   2880  O   GLU B 101      10.516  35.253 -27.645  1.00 21.52           O  
ATOM   2881  CB  GLU B 101      11.852  38.255 -27.885  1.00 18.30           C  
ATOM   2882  CG  GLU B 101      12.569  37.652 -26.667  1.00 16.99           C  
ATOM   2883  CD  GLU B 101      13.293  38.802 -25.950  1.00 19.35           C  
ATOM   2884  OE1 GLU B 101      14.463  39.105 -26.276  1.00 18.38           O  
ATOM   2885  OE2 GLU B 101      12.642  39.341 -25.036  1.00 18.96           O  
ATOM   2886  N   VAL B 102       9.104  37.006 -27.823  1.00 19.90           N  
ATOM   2887  CA  VAL B 102       8.029  36.345 -27.111  1.00 20.56           C  
ATOM   2888  C   VAL B 102       7.538  35.118 -27.895  1.00 22.30           C  
ATOM   2889  O   VAL B 102       7.324  34.055 -27.313  1.00 22.33           O  
ATOM   2890  CB  VAL B 102       6.854  37.281 -26.819  1.00 20.06           C  
ATOM   2891  CG1 VAL B 102       5.613  36.521 -26.356  1.00 20.65           C  
ATOM   2892  CG2 VAL B 102       7.252  38.307 -25.728  1.00 19.76           C  
ATOM   2893  N   ALA B 103       7.224  35.288 -29.157  1.00 23.88           N  
ATOM   2894  CA  ALA B 103       6.752  34.190 -30.003  1.00 25.37           C  
ATOM   2895  C   ALA B 103       7.737  33.024 -29.935  1.00 25.85           C  
ATOM   2896  O   ALA B 103       7.297  31.920 -29.621  1.00 27.56           O  
ATOM   2897  CB  ALA B 103       6.629  34.675 -31.438  1.00 25.39           C  
ATOM   2898  N   ARG B 104       9.030  33.250 -30.089  1.00 25.40           N  
ATOM   2899  CA  ARG B 104      10.016  32.176 -30.038  1.00 25.61           C  
ATOM   2900  C   ARG B 104      10.154  31.568 -28.663  1.00 26.63           C  
ATOM   2901  O   ARG B 104      10.160  30.317 -28.549  1.00 27.58           O  
ATOM   2902  CB  ARG B 104      11.333  32.617 -30.670  1.00 26.93           C  
ATOM   2903  CG  ARG B 104      12.455  31.620 -30.508  1.00 29.58           C  
ATOM   2904  CD  ARG B 104      13.329  31.399 -31.736  1.00 31.07           C  
ATOM   2905  NE  ARG B 104      12.585  31.467 -32.982  1.00 32.51           N  
ATOM   2906  CZ  ARG B 104      13.082  31.566 -34.212  1.00 30.20           C  
ATOM   2907  NH1 ARG B 104      14.380  31.605 -34.451  1.00 31.08           N  
ATOM   2908  NH2 ARG B 104      12.237  31.658 -35.213  1.00 29.13           N  
ATOM   2909  N   TYR B 105      10.122  32.372 -27.590  1.00 24.21           N  
ATOM   2910  CA  TYR B 105      10.215  31.818 -26.250  1.00 24.87           C  
ATOM   2911  C   TYR B 105       8.954  31.045 -25.872  1.00 25.54           C  
ATOM   2912  O   TYR B 105       9.092  29.963 -25.265  1.00 26.31           O  
ATOM   2913  CB  TYR B 105      10.533  32.916 -25.196  1.00 22.17           C  
ATOM   2914  CG  TYR B 105      10.241  32.433 -23.792  1.00 22.34           C  
ATOM   2915  CD1 TYR B 105      11.108  31.558 -23.146  1.00 22.42           C  
ATOM   2916  CD2 TYR B 105       9.071  32.803 -23.166  1.00 22.83           C  
ATOM   2917  CE1 TYR B 105      10.789  31.081 -21.866  1.00 23.45           C  
ATOM   2918  CE2 TYR B 105       8.746  32.355 -21.907  1.00 23.39           C  
ATOM   2919  CZ  TYR B 105       9.623  31.487 -21.263  1.00 23.09           C  
ATOM   2920  OH  TYR B 105       9.281  31.065 -20.006  1.00 23.08           O  
ATOM   2921  N   VAL B 106       7.759  31.543 -26.186  1.00 26.23           N  
ATOM   2922  CA  VAL B 106       6.543  30.850 -25.802  1.00 29.01           C  
ATOM   2923  C   VAL B 106       6.411  29.532 -26.560  1.00 31.79           C  
ATOM   2924  O   VAL B 106       6.037  28.522 -25.967  1.00 31.70           O  
ATOM   2925  CB  VAL B 106       5.280  31.706 -25.946  1.00 29.45           C  
ATOM   2926  CG1 VAL B 106       4.013  30.903 -25.642  1.00 28.51           C  
ATOM   2927  CG2 VAL B 106       5.341  32.934 -25.036  1.00 27.61           C  
ATOM   2928  N   ALA B 107       6.844  29.478 -27.818  1.00 33.22           N  
ATOM   2929  CA  ALA B 107       6.824  28.233 -28.582  1.00 35.61           C  
ATOM   2930  C   ALA B 107       7.692  27.189 -27.904  1.00 37.25           C  
ATOM   2931  O   ALA B 107       7.299  26.021 -27.822  1.00 38.24           O  
ATOM   2932  CB  ALA B 107       7.262  28.478 -30.017  1.00 35.11           C  
ATOM   2933  N   ARG B 108       8.834  27.563 -27.354  1.00 38.50           N  
ATOM   2934  CA  ARG B 108       9.734  26.631 -26.721  1.00 40.49           C  
ATOM   2935  C   ARG B 108       9.633  26.485 -25.220  1.00 40.07           C  
ATOM   2936  O   ARG B 108      10.471  25.765 -24.669  1.00 38.08           O  
ATOM   2937  CB  ARG B 108      11.170  27.132 -27.010  1.00 43.21           C  
ATOM   2938  CG  ARG B 108      11.673  26.618 -28.339  1.00 46.72           C  
ATOM   2939  CD  ARG B 108      12.655  27.566 -29.010  1.00 49.39           C  
ATOM   2940  NE  ARG B 108      12.320  27.630 -30.448  1.00 52.25           N  
ATOM   2941  CZ  ARG B 108      13.233  27.851 -31.389  1.00 53.94           C  
ATOM   2942  NH1 ARG B 108      14.510  28.053 -31.045  1.00 54.62           N  
ATOM   2943  NH2 ARG B 108      12.839  27.885 -32.664  1.00 54.65           N  
ATOM   2944  N   ALA B 109       8.720  27.197 -24.566  1.00 41.56           N  
ATOM   2945  CA  ALA B 109       8.701  27.198 -23.109  1.00 43.70           C  
ATOM   2946  C   ALA B 109       8.306  25.877 -22.462  1.00 45.41           C  
ATOM   2947  O   ALA B 109       7.486  25.159 -23.013  1.00 44.91           O  
ATOM   2948  CB  ALA B 109       7.723  28.257 -22.591  1.00 42.90           C  
ATOM   2949  N   GLU B 110       8.826  25.647 -21.261  1.00 47.70           N  
ATOM   2950  CA  GLU B 110       8.418  24.495 -20.476  1.00 49.97           C  
ATOM   2951  C   GLU B 110       6.940  24.675 -20.133  1.00 49.49           C  
ATOM   2952  O   GLU B 110       6.422  25.790 -20.026  1.00 50.08           O  
ATOM   2953  CB  GLU B 110       9.217  24.411 -19.187  1.00 53.50           C  
ATOM   2954  CG  GLU B 110      10.726  24.321 -19.298  1.00 57.62           C  
ATOM   2955  CD  GLU B 110      11.381  24.268 -17.920  1.00 60.33           C  
ATOM   2956  OE1 GLU B 110      10.934  23.457 -17.071  1.00 61.33           O  
ATOM   2957  OE2 GLU B 110      12.345  25.039 -17.673  1.00 62.19           O  
ATOM   2958  N   PRO B 111       6.237  23.565 -19.946  1.00 48.25           N  
ATOM   2959  CA  PRO B 111       4.821  23.571 -19.628  1.00 46.56           C  
ATOM   2960  C   PRO B 111       4.540  24.265 -18.311  1.00 43.88           C  
ATOM   2961  O   PRO B 111       5.307  24.199 -17.347  1.00 43.05           O  
ATOM   2962  CB  PRO B 111       4.409  22.105 -19.575  1.00 48.07           C  
ATOM   2963  CG  PRO B 111       5.540  21.338 -20.174  1.00 48.28           C  
ATOM   2964  CD  PRO B 111       6.780  22.188 -20.060  1.00 48.81           C  
ATOM   2965  N   GLY B 112       3.460  25.051 -18.297  1.00 42.71           N  
ATOM   2966  CA  GLY B 112       3.085  25.786 -17.090  1.00 39.93           C  
ATOM   2967  C   GLY B 112       3.889  27.062 -16.863  1.00 37.85           C  
ATOM   2968  O   GLY B 112       3.619  27.742 -15.875  1.00 37.18           O  
ATOM   2969  N   ARG B 113       4.843  27.379 -17.725  1.00 35.85           N  
ATOM   2970  CA  ARG B 113       5.621  28.612 -17.611  1.00 34.35           C  
ATOM   2971  C   ARG B 113       4.779  29.791 -18.071  1.00 32.39           C  
ATOM   2972  O   ARG B 113       4.776  30.879 -17.523  1.00 32.81           O  
ATOM   2973  CB  ARG B 113       6.879  28.560 -18.473  1.00 34.25           C  
ATOM   2974  CG  ARG B 113       8.016  27.720 -17.935  1.00 34.79           C  
ATOM   2975  CD  ARG B 113       8.520  28.269 -16.613  1.00 36.04           C  
ATOM   2976  NE  ARG B 113       9.771  27.603 -16.229  1.00 36.50           N  
ATOM   2977  CZ  ARG B 113      10.137  27.528 -14.944  1.00 36.26           C  
ATOM   2978  NH1 ARG B 113       9.386  28.096 -14.003  1.00 34.65           N  
ATOM   2979  NH2 ARG B 113      11.262  26.889 -14.653  1.00 36.59           N  
ATOM   2980  N   VAL B 114       4.026  29.583 -19.149  1.00 31.31           N  
ATOM   2981  CA  VAL B 114       3.215  30.622 -19.733  1.00 29.42           C  
ATOM   2982  C   VAL B 114       1.722  30.328 -19.731  1.00 29.46           C  
ATOM   2983  O   VAL B 114       1.320  29.299 -20.275  1.00 29.29           O  
ATOM   2984  CB  VAL B 114       3.635  30.780 -21.221  1.00 28.55           C  
ATOM   2985  CG1 VAL B 114       2.820  31.890 -21.870  1.00 30.08           C  
ATOM   2986  CG2 VAL B 114       5.120  31.003 -21.371  1.00 27.54           C  
ATOM   2987  N   ALA B 115       0.911  31.325 -19.424  1.00 28.30           N  
ATOM   2988  CA  ALA B 115      -0.524  31.252 -19.504  1.00 27.35           C  
ATOM   2989  C   ALA B 115      -1.053  31.975 -20.736  1.00 28.63           C  
ATOM   2990  O   ALA B 115      -2.084  31.562 -21.280  1.00 29.93           O  
ATOM   2991  CB  ALA B 115      -1.136  31.884 -18.273  1.00 28.06           C  
ATOM   2992  N   LYS B 116      -0.491  33.129 -21.105  1.00 25.31           N  
ATOM   2993  CA  LYS B 116      -0.988  33.936 -22.210  1.00 26.03           C  
ATOM   2994  C   LYS B 116       0.140  34.798 -22.793  1.00 23.44           C  
ATOM   2995  O   LYS B 116       1.134  34.999 -22.094  1.00 26.24           O  
ATOM   2996  CB  LYS B 116      -2.074  34.933 -21.799  1.00 25.30           C  
ATOM   2997  CG  LYS B 116      -3.361  34.392 -21.262  1.00 28.56           C  
ATOM   2998  CD  LYS B 116      -4.190  35.385 -20.495  1.00 29.47           C  
ATOM   2999  CE  LYS B 116      -5.515  34.721 -20.084  1.00 30.48           C  
ATOM   3000  NZ  LYS B 116      -6.412  35.773 -19.552  1.00 32.68           N  
ATOM   3001  N   ALA B 117      -0.009  35.252 -24.004  1.00 24.63           N  
ATOM   3002  CA  ALA B 117       1.016  36.106 -24.637  1.00 23.33           C  
ATOM   3003  C   ALA B 117       0.319  37.255 -25.321  1.00 24.40           C  
ATOM   3004  O   ALA B 117      -0.879  37.244 -25.625  1.00 23.44           O  
ATOM   3005  CB  ALA B 117       1.912  35.315 -25.565  1.00 25.21           C  
ATOM   3006  N   VAL B 118       1.012  38.406 -25.463  1.00 23.21           N  
ATOM   3007  CA  VAL B 118       0.411  39.555 -26.133  1.00 21.90           C  
ATOM   3008  C   VAL B 118       1.475  40.068 -27.123  1.00 23.36           C  
ATOM   3009  O   VAL B 118       2.612  40.310 -26.698  1.00 23.64           O  
ATOM   3010  CB  VAL B 118       0.035  40.695 -25.179  1.00 21.50           C  
ATOM   3011  CG1 VAL B 118      -0.609  41.874 -25.899  1.00 19.84           C  
ATOM   3012  CG2 VAL B 118      -0.910  40.199 -24.084  1.00 19.92           C  
ATOM   3013  N   LEU B 119       1.181  40.158 -28.383  1.00 21.79           N  
ATOM   3014  CA  LEU B 119       2.076  40.667 -29.402  1.00 22.79           C  
ATOM   3015  C   LEU B 119       1.594  42.045 -29.840  1.00 21.86           C  
ATOM   3016  O   LEU B 119       0.546  42.225 -30.454  1.00 21.82           O  
ATOM   3017  CB  LEU B 119       2.156  39.719 -30.597  1.00 24.43           C  
ATOM   3018  CG  LEU B 119       2.417  38.235 -30.339  1.00 26.48           C  
ATOM   3019  CD1 LEU B 119       2.588  37.516 -31.685  1.00 26.37           C  
ATOM   3020  CD2 LEU B 119       3.663  38.024 -29.494  1.00 26.79           C  
ATOM   3021  N   VAL B 120       2.298  43.108 -29.432  1.00 20.79           N  
ATOM   3022  CA  VAL B 120       1.927  44.468 -29.754  1.00 20.06           C  
ATOM   3023  C   VAL B 120       2.853  45.046 -30.814  1.00 19.37           C  
ATOM   3024  O   VAL B 120       4.066  45.162 -30.559  1.00 17.84           O  
ATOM   3025  CB  VAL B 120       2.011  45.418 -28.523  1.00 20.83           C  
ATOM   3026  CG1 VAL B 120       1.464  46.778 -28.938  1.00 20.17           C  
ATOM   3027  CG2 VAL B 120       1.267  44.837 -27.351  1.00 20.14           C  
ATOM   3028  N   SER B 121       2.294  45.502 -31.933  1.00 18.82           N  
ATOM   3029  CA  SER B 121       3.056  46.090 -33.025  1.00 18.49           C  
ATOM   3030  C   SER B 121       4.244  45.168 -33.346  1.00 20.16           C  
ATOM   3031  O   SER B 121       5.377  45.653 -33.567  1.00 19.82           O  
ATOM   3032  CB  SER B 121       3.626  47.468 -32.596  1.00 17.27           C  
ATOM   3033  OG  SER B 121       2.554  48.276 -32.098  1.00 16.83           O  
ATOM   3034  N   ALA B 122       4.011  43.865 -33.409  1.00 18.48           N  
ATOM   3035  CA  ALA B 122       5.089  42.902 -33.449  1.00 19.17           C  
ATOM   3036  C   ALA B 122       5.566  42.528 -34.848  1.00 20.26           C  
ATOM   3037  O   ALA B 122       4.770  42.575 -35.775  1.00 18.70           O  
ATOM   3038  CB  ALA B 122       4.682  41.636 -32.709  1.00 20.07           C  
ATOM   3039  N   VAL B 123       6.802  42.038 -34.934  1.00 19.28           N  
ATOM   3040  CA  VAL B 123       7.359  41.640 -36.213  1.00 22.87           C  
ATOM   3041  C   VAL B 123       6.852  40.385 -36.911  1.00 25.82           C  
ATOM   3042  O   VAL B 123       6.962  40.316 -38.146  1.00 26.90           O  
ATOM   3043  CB  VAL B 123       8.910  41.562 -36.127  1.00 21.81           C  
ATOM   3044  CG1 VAL B 123       9.521  42.944 -35.853  1.00 22.69           C  
ATOM   3045  CG2 VAL B 123       9.408  40.563 -35.108  1.00 20.17           C  
ATOM   3046  N   PRO B 124       6.331  39.360 -36.251  1.00 27.44           N  
ATOM   3047  CA  PRO B 124       5.917  38.129 -36.951  1.00 27.90           C  
ATOM   3048  C   PRO B 124       4.764  38.398 -37.890  1.00 28.37           C  
ATOM   3049  O   PRO B 124       4.072  39.402 -37.769  1.00 26.87           O  
ATOM   3050  CB  PRO B 124       5.565  37.154 -35.829  1.00 28.47           C  
ATOM   3051  CG  PRO B 124       6.276  37.699 -34.611  1.00 28.79           C  
ATOM   3052  CD  PRO B 124       6.200  39.210 -34.785  1.00 27.76           C  
ATOM   3053  N   PRO B 125       4.568  37.545 -38.910  1.00 28.50           N  
ATOM   3054  CA  PRO B 125       5.337  36.364 -39.150  1.00 28.10           C  
ATOM   3055  C   PRO B 125       6.755  36.604 -39.640  1.00 27.78           C  
ATOM   3056  O   PRO B 125       7.656  35.908 -39.160  1.00 27.69           O  
ATOM   3057  CB  PRO B 125       4.561  35.628 -40.264  1.00 27.30           C  
ATOM   3058  CG  PRO B 125       3.159  36.154 -40.090  1.00 28.17           C  
ATOM   3059  CD  PRO B 125       3.438  37.638 -39.882  1.00 28.01           C  
ATOM   3060  N   VAL B 126       6.930  37.491 -40.601  1.00 27.82           N  
ATOM   3061  CA  VAL B 126       8.231  37.772 -41.192  1.00 28.48           C  
ATOM   3062  C   VAL B 126       8.155  39.111 -41.924  1.00 28.63           C  
ATOM   3063  O   VAL B 126       7.149  39.431 -42.577  1.00 27.97           O  
ATOM   3064  CB  VAL B 126       8.706  36.645 -42.134  1.00 30.22           C  
ATOM   3065  CG1 VAL B 126       7.724  36.381 -43.266  1.00 29.25           C  
ATOM   3066  CG2 VAL B 126      10.094  36.947 -42.717  1.00 28.60           C  
ATOM   3067  N   MET B 127       9.178  39.960 -41.799  1.00 26.81           N  
ATOM   3068  CA  MET B 127       9.062  41.297 -42.355  1.00 28.74           C  
ATOM   3069  C   MET B 127       9.623  41.423 -43.768  1.00 29.06           C  
ATOM   3070  O   MET B 127       9.066  42.203 -44.529  1.00 28.07           O  
ATOM   3071  CB  MET B 127       9.812  42.344 -41.479  1.00 27.84           C  
ATOM   3072  CG  MET B 127       9.144  42.634 -40.132  1.00 25.99           C  
ATOM   3073  SD  MET B 127      10.032  43.981 -39.282  1.00 26.09           S  
ATOM   3074  CE  MET B 127       9.496  45.431 -40.212  1.00 23.72           C  
ATOM   3075  N   VAL B 128      10.752  40.769 -44.032  1.00 30.20           N  
ATOM   3076  CA  VAL B 128      11.416  41.021 -45.314  1.00 34.11           C  
ATOM   3077  C   VAL B 128      10.653  40.445 -46.508  1.00 36.49           C  
ATOM   3078  O   VAL B 128      10.087  39.358 -46.448  1.00 37.50           O  
ATOM   3079  CB  VAL B 128      12.878  40.548 -45.273  1.00 33.67           C  
ATOM   3080  CG1 VAL B 128      12.984  39.043 -45.039  1.00 32.26           C  
ATOM   3081  CG2 VAL B 128      13.596  40.976 -46.548  1.00 34.62           C  
ATOM   3082  N   LYS B 129      10.629  41.191 -47.594  1.00 39.88           N  
ATOM   3083  CA  LYS B 129       9.958  40.771 -48.820  1.00 44.34           C  
ATOM   3084  C   LYS B 129      10.665  39.558 -49.428  1.00 45.41           C  
ATOM   3085  O   LYS B 129      11.894  39.570 -49.540  1.00 44.80           O  
ATOM   3086  CB  LYS B 129       9.952  41.897 -49.860  1.00 44.92           C  
ATOM   3087  CG  LYS B 129       8.968  41.682 -50.996  1.00 46.80           C  
ATOM   3088  CD  LYS B 129       8.661  42.953 -51.775  1.00 47.15           C  
ATOM   3089  CE  LYS B 129       9.879  43.518 -52.485  1.00 47.66           C  
ATOM   3090  NZ  LYS B 129      10.994  42.525 -52.576  1.00 47.93           N  
ATOM   3091  N   SER B 130       9.907  38.534 -49.771  1.00 47.62           N  
ATOM   3092  CA  SER B 130      10.503  37.349 -50.385  1.00 50.09           C  
ATOM   3093  C   SER B 130       9.465  36.613 -51.238  1.00 51.78           C  
ATOM   3094  O   SER B 130       8.384  37.089 -51.532  1.00 49.42           O  
ATOM   3095  CB  SER B 130      11.064  36.383 -49.341  1.00 49.94           C  
ATOM   3096  OG  SER B 130       9.996  35.749 -48.639  1.00 51.02           O  
ATOM   3097  N   ASP B 131       9.850  35.411 -51.622  1.00 55.01           N  
ATOM   3098  CA  ASP B 131       9.067  34.458 -52.390  1.00 58.31           C  
ATOM   3099  C   ASP B 131       7.797  34.158 -51.601  1.00 58.90           C  
ATOM   3100  O   ASP B 131       6.684  34.464 -52.018  1.00 60.31           O  
ATOM   3101  CB  ASP B 131       9.898  33.203 -52.648  1.00 60.17           C  
ATOM   3102  CG  ASP B 131      11.284  33.193 -52.022  1.00 61.99           C  
ATOM   3103  OD1 ASP B 131      12.132  34.077 -52.320  1.00 62.37           O  
ATOM   3104  OD2 ASP B 131      11.562  32.278 -51.202  1.00 62.83           O  
ATOM   3105  N   THR B 132       7.973  33.663 -50.389  1.00 58.76           N  
ATOM   3106  CA  THR B 132       6.976  33.390 -49.385  1.00 58.43           C  
ATOM   3107  C   THR B 132       6.245  34.610 -48.834  1.00 56.89           C  
ATOM   3108  O   THR B 132       5.164  34.484 -48.240  1.00 57.75           O  
ATOM   3109  CB  THR B 132       7.703  32.774 -48.152  1.00 59.67           C  
ATOM   3110  OG1 THR B 132       9.107  32.678 -48.459  1.00 60.08           O  
ATOM   3111  CG2 THR B 132       7.138  31.414 -47.787  1.00 60.19           C  
ATOM   3112  N   ASN B 133       6.799  35.810 -48.967  1.00 54.68           N  
ATOM   3113  CA  ASN B 133       6.188  37.023 -48.449  1.00 52.28           C  
ATOM   3114  C   ASN B 133       6.320  38.203 -49.397  1.00 52.83           C  
ATOM   3115  O   ASN B 133       7.112  39.135 -49.225  1.00 51.90           O  
ATOM   3116  CB  ASN B 133       6.783  37.333 -47.072  1.00 50.06           C  
ATOM   3117  CG  ASN B 133       6.212  38.598 -46.473  1.00 48.92           C  
ATOM   3118  OD1 ASN B 133       5.008  38.825 -46.566  1.00 49.31           O  
ATOM   3119  ND2 ASN B 133       7.060  39.429 -45.890  1.00 47.82           N  
ATOM   3120  N   PRO B 134       5.498  38.210 -50.453  1.00 53.23           N  
ATOM   3121  CA  PRO B 134       5.468  39.238 -51.468  1.00 53.54           C  
ATOM   3122  C   PRO B 134       5.096  40.627 -50.979  1.00 52.75           C  
ATOM   3123  O   PRO B 134       5.407  41.650 -51.589  1.00 52.55           O  
ATOM   3124  CB  PRO B 134       4.397  38.779 -52.468  1.00 54.47           C  
ATOM   3125  CG  PRO B 134       3.644  37.676 -51.828  1.00 54.13           C  
ATOM   3126  CD  PRO B 134       4.530  37.118 -50.760  1.00 54.17           C  
ATOM   3127  N   ASP B 135       4.387  40.701 -49.857  1.00 51.98           N  
ATOM   3128  CA  ASP B 135       4.006  41.984 -49.295  1.00 51.80           C  
ATOM   3129  C   ASP B 135       4.993  42.539 -48.271  1.00 48.82           C  
ATOM   3130  O   ASP B 135       4.673  43.556 -47.656  1.00 47.38           O  
ATOM   3131  CB  ASP B 135       2.622  41.807 -48.652  1.00 54.38           C  
ATOM   3132  CG  ASP B 135       1.574  41.902 -49.764  1.00 56.67           C  
ATOM   3133  OD1 ASP B 135       1.724  42.845 -50.581  1.00 57.70           O  
ATOM   3134  OD2 ASP B 135       0.686  41.027 -49.757  1.00 56.75           O  
ATOM   3135  N   GLY B 136       6.153  41.930 -48.114  1.00 45.99           N  
ATOM   3136  CA  GLY B 136       7.132  42.382 -47.132  1.00 43.97           C  
ATOM   3137  C   GLY B 136       7.891  43.620 -47.577  1.00 42.30           C  
ATOM   3138  O   GLY B 136       7.721  44.086 -48.715  1.00 41.73           O  
ATOM   3139  N   LEU B 137       8.768  44.118 -46.696  1.00 39.14           N  
ATOM   3140  CA  LEU B 137       9.547  45.290 -47.110  1.00 36.88           C  
ATOM   3141  C   LEU B 137      10.822  44.773 -47.764  1.00 35.17           C  
ATOM   3142  O   LEU B 137      11.377  43.785 -47.306  1.00 35.48           O  
ATOM   3143  CB  LEU B 137       9.874  46.210 -45.946  1.00 36.71           C  
ATOM   3144  CG  LEU B 137       8.710  46.916 -45.261  1.00 37.69           C  
ATOM   3145  CD1 LEU B 137       9.090  47.162 -43.798  1.00 39.32           C  
ATOM   3146  CD2 LEU B 137       8.368  48.219 -45.971  1.00 37.51           C  
ATOM   3147  N   PRO B 138      11.292  45.458 -48.787  1.00 35.06           N  
ATOM   3148  CA  PRO B 138      12.543  45.114 -49.423  1.00 34.68           C  
ATOM   3149  C   PRO B 138      13.690  45.252 -48.437  1.00 34.80           C  
ATOM   3150  O   PRO B 138      13.697  46.098 -47.533  1.00 34.42           O  
ATOM   3151  CB  PRO B 138      12.675  46.114 -50.546  1.00 34.59           C  
ATOM   3152  CG  PRO B 138      11.757  47.225 -50.245  1.00 35.32           C  
ATOM   3153  CD  PRO B 138      10.690  46.697 -49.339  1.00 35.25           C  
ATOM   3154  N   LEU B 139      14.706  44.445 -48.653  1.00 34.77           N  
ATOM   3155  CA  LEU B 139      15.941  44.422 -47.889  1.00 35.78           C  
ATOM   3156  C   LEU B 139      16.624  45.781 -47.829  1.00 35.07           C  
ATOM   3157  O   LEU B 139      17.252  46.140 -46.835  1.00 33.71           O  
ATOM   3158  CB  LEU B 139      16.883  43.423 -48.562  1.00 36.75           C  
ATOM   3159  CG  LEU B 139      17.854  42.565 -47.789  1.00 38.34           C  
ATOM   3160  CD1 LEU B 139      19.289  42.899 -48.181  1.00 38.67           C  
ATOM   3161  CD2 LEU B 139      17.719  42.637 -46.274  1.00 38.90           C  
ATOM   3162  N   GLU B 140      16.521  46.585 -48.888  1.00 34.68           N  
ATOM   3163  CA  GLU B 140      17.111  47.894 -48.957  1.00 34.69           C  
ATOM   3164  C   GLU B 140      16.646  48.812 -47.833  1.00 32.43           C  
ATOM   3165  O   GLU B 140      17.450  49.678 -47.429  1.00 31.07           O  
ATOM   3166  CB  GLU B 140      16.908  48.572 -50.316  1.00 38.98           C  
ATOM   3167  CG  GLU B 140      15.521  48.404 -50.904  1.00 43.01           C  
ATOM   3168  CD  GLU B 140      15.452  47.305 -51.963  1.00 45.74           C  
ATOM   3169  OE1 GLU B 140      16.135  46.261 -51.838  1.00 44.51           O  
ATOM   3170  OE2 GLU B 140      14.658  47.523 -52.930  1.00 47.63           O  
ATOM   3171  N   VAL B 141      15.439  48.659 -47.312  1.00 29.92           N  
ATOM   3172  CA  VAL B 141      14.999  49.512 -46.199  1.00 28.48           C  
ATOM   3173  C   VAL B 141      15.857  49.256 -44.948  1.00 26.50           C  
ATOM   3174  O   VAL B 141      16.158  50.219 -44.233  1.00 26.40           O  
ATOM   3175  CB  VAL B 141      13.530  49.273 -45.864  1.00 29.99           C  
ATOM   3176  CG1 VAL B 141      13.096  49.952 -44.566  1.00 30.91           C  
ATOM   3177  CG2 VAL B 141      12.698  49.830 -47.031  1.00 32.32           C  
ATOM   3178  N   PHE B 142      16.219  48.001 -44.720  1.00 23.68           N  
ATOM   3179  CA  PHE B 142      17.005  47.562 -43.592  1.00 22.72           C  
ATOM   3180  C   PHE B 142      18.473  47.840 -43.838  1.00 22.86           C  
ATOM   3181  O   PHE B 142      19.179  48.233 -42.904  1.00 20.88           O  
ATOM   3182  CB  PHE B 142      16.738  46.102 -43.203  1.00 23.58           C  
ATOM   3183  CG  PHE B 142      15.254  45.894 -43.037  1.00 24.94           C  
ATOM   3184  CD1 PHE B 142      14.550  46.546 -42.049  1.00 25.78           C  
ATOM   3185  CD2 PHE B 142      14.559  45.094 -43.925  1.00 25.78           C  
ATOM   3186  CE1 PHE B 142      13.176  46.394 -41.930  1.00 27.12           C  
ATOM   3187  CE2 PHE B 142      13.194  44.928 -43.826  1.00 26.89           C  
ATOM   3188  CZ  PHE B 142      12.483  45.587 -42.827  1.00 27.95           C  
ATOM   3189  N   ASP B 143      18.926  47.852 -45.093  1.00 24.03           N  
ATOM   3190  CA  ASP B 143      20.294  48.251 -45.393  1.00 25.22           C  
ATOM   3191  C   ASP B 143      20.436  49.727 -45.034  1.00 24.63           C  
ATOM   3192  O   ASP B 143      21.448  50.146 -44.490  1.00 22.80           O  
ATOM   3193  CB  ASP B 143      20.711  48.066 -46.846  1.00 27.36           C  
ATOM   3194  CG  ASP B 143      20.907  46.580 -47.182  1.00 29.57           C  
ATOM   3195  OD1 ASP B 143      21.129  45.749 -46.293  1.00 27.48           O  
ATOM   3196  OD2 ASP B 143      20.846  46.270 -48.405  1.00 32.32           O  
ATOM   3197  N   GLU B 144      19.415  50.497 -45.348  1.00 23.95           N  
ATOM   3198  CA  GLU B 144      19.442  51.917 -44.995  1.00 26.04           C  
ATOM   3199  C   GLU B 144      19.647  52.184 -43.503  1.00 22.52           C  
ATOM   3200  O   GLU B 144      20.439  53.030 -43.089  1.00 18.85           O  
ATOM   3201  CB  GLU B 144      18.104  52.525 -45.413  1.00 29.47           C  
ATOM   3202  CG  GLU B 144      18.258  53.524 -46.544  1.00 36.02           C  
ATOM   3203  CD  GLU B 144      16.897  53.689 -47.247  1.00 39.10           C  
ATOM   3204  OE1 GLU B 144      16.014  54.261 -46.567  1.00 38.82           O  
ATOM   3205  OE2 GLU B 144      16.765  53.229 -48.420  1.00 40.49           O  
ATOM   3206  N   PHE B 145      18.825  51.535 -42.690  1.00 21.06           N  
ATOM   3207  CA  PHE B 145      18.909  51.596 -41.248  1.00 20.57           C  
ATOM   3208  C   PHE B 145      20.312  51.189 -40.768  1.00 18.15           C  
ATOM   3209  O   PHE B 145      20.910  51.906 -39.991  1.00 15.65           O  
ATOM   3210  CB  PHE B 145      17.906  50.622 -40.641  1.00 24.16           C  
ATOM   3211  CG  PHE B 145      16.458  51.003 -40.594  1.00 27.57           C  
ATOM   3212  CD1 PHE B 145      15.956  52.159 -41.142  1.00 29.01           C  
ATOM   3213  CD2 PHE B 145      15.573  50.146 -39.943  1.00 31.32           C  
ATOM   3214  CE1 PHE B 145      14.614  52.465 -41.044  1.00 30.59           C  
ATOM   3215  CE2 PHE B 145      14.219  50.453 -39.827  1.00 33.19           C  
ATOM   3216  CZ  PHE B 145      13.737  51.620 -40.399  1.00 30.95           C  
ATOM   3217  N   ARG B 146      20.867  50.092 -41.264  1.00 16.48           N  
ATOM   3218  CA  ARG B 146      22.209  49.628 -40.904  1.00 16.25           C  
ATOM   3219  C   ARG B 146      23.242  50.699 -41.220  1.00 18.02           C  
ATOM   3220  O   ARG B 146      24.104  50.994 -40.360  1.00 17.43           O  
ATOM   3221  CB  ARG B 146      22.586  48.306 -41.595  1.00 16.38           C  
ATOM   3222  CG  ARG B 146      22.200  47.010 -40.932  1.00 16.26           C  
ATOM   3223  CD  ARG B 146      22.643  45.746 -41.726  1.00 18.36           C  
ATOM   3224  NE  ARG B 146      21.813  45.566 -42.934  1.00 17.07           N  
ATOM   3225  CZ  ARG B 146      20.687  44.871 -42.823  1.00 19.88           C  
ATOM   3226  NH1 ARG B 146      20.314  44.294 -41.647  1.00 18.25           N  
ATOM   3227  NH2 ARG B 146      19.937  44.710 -43.902  1.00 18.22           N  
ATOM   3228  N   ALA B 147      23.161  51.311 -42.413  1.00 16.47           N  
ATOM   3229  CA  ALA B 147      24.156  52.277 -42.816  1.00 16.33           C  
ATOM   3230  C   ALA B 147      24.102  53.556 -42.000  1.00 14.49           C  
ATOM   3231  O   ALA B 147      25.143  54.138 -41.677  1.00 16.50           O  
ATOM   3232  CB  ALA B 147      24.026  52.627 -44.297  1.00 18.38           C  
ATOM   3233  N   ALA B 148      22.882  54.014 -41.660  1.00 15.28           N  
ATOM   3234  CA  ALA B 148      22.787  55.244 -40.865  1.00 15.02           C  
ATOM   3235  C   ALA B 148      23.239  55.006 -39.417  1.00 14.79           C  
ATOM   3236  O   ALA B 148      23.887  55.871 -38.853  1.00 14.96           O  
ATOM   3237  CB  ALA B 148      21.362  55.774 -40.868  1.00 13.72           C  
ATOM   3238  N   LEU B 149      22.835  53.859 -38.866  1.00 13.97           N  
ATOM   3239  CA  LEU B 149      23.231  53.515 -37.490  1.00 16.26           C  
ATOM   3240  C   LEU B 149      24.744  53.446 -37.388  1.00 15.06           C  
ATOM   3241  O   LEU B 149      25.374  54.019 -36.483  1.00 15.55           O  
ATOM   3242  CB  LEU B 149      22.510  52.219 -37.101  1.00 14.78           C  
ATOM   3243  CG  LEU B 149      22.620  51.718 -35.644  1.00 15.99           C  
ATOM   3244  CD1 LEU B 149      21.569  50.619 -35.448  1.00 15.59           C  
ATOM   3245  CD2 LEU B 149      23.983  51.239 -35.218  1.00 13.63           C  
ATOM   3246  N   ALA B 150      25.426  52.768 -38.309  1.00 14.25           N  
ATOM   3247  CA  ALA B 150      26.878  52.631 -38.286  1.00 15.17           C  
ATOM   3248  C   ALA B 150      27.567  53.964 -38.464  1.00 13.69           C  
ATOM   3249  O   ALA B 150      28.632  54.190 -37.887  1.00 14.31           O  
ATOM   3250  CB  ALA B 150      27.306  51.744 -39.472  1.00 15.76           C  
ATOM   3251  N   ALA B 151      27.026  54.858 -39.288  1.00 10.48           N  
ATOM   3252  CA  ALA B 151      27.681  56.119 -39.584  1.00 11.72           C  
ATOM   3253  C   ALA B 151      27.513  57.168 -38.456  1.00 12.48           C  
ATOM   3254  O   ALA B 151      28.495  57.853 -38.176  1.00 13.60           O  
ATOM   3255  CB  ALA B 151      27.145  56.884 -40.798  1.00 11.28           C  
ATOM   3256  N   ASN B 152      26.352  57.317 -37.886  1.00 12.01           N  
ATOM   3257  CA  ASN B 152      26.205  58.350 -36.807  1.00 12.35           C  
ATOM   3258  C   ASN B 152      25.012  57.959 -35.963  1.00 12.39           C  
ATOM   3259  O   ASN B 152      23.861  58.329 -36.196  1.00 12.88           O  
ATOM   3260  CB  ASN B 152      25.978  59.732 -37.456  1.00 14.01           C  
ATOM   3261  CG  ASN B 152      25.953  60.830 -36.395  1.00 13.95           C  
ATOM   3262  OD1 ASN B 152      25.711  60.547 -35.206  1.00 13.54           O  
ATOM   3263  ND2 ASN B 152      26.130  62.100 -36.734  1.00 12.86           N  
ATOM   3264  N   ARG B 153      25.217  56.947 -35.079  1.00  9.67           N  
ATOM   3265  CA  ARG B 153      24.166  56.360 -34.294  1.00  8.93           C  
ATOM   3266  C   ARG B 153      23.429  57.456 -33.516  1.00  9.29           C  
ATOM   3267  O   ARG B 153      22.217  57.371 -33.395  1.00 10.37           O  
ATOM   3268  CB  ARG B 153      24.738  55.304 -33.305  1.00 10.30           C  
ATOM   3269  CG  ARG B 153      23.672  54.412 -32.687  1.00  8.97           C  
ATOM   3270  CD  ARG B 153      24.250  53.147 -32.027  1.00 10.95           C  
ATOM   3271  NE  ARG B 153      25.140  53.528 -30.902  1.00 11.80           N  
ATOM   3272  CZ  ARG B 153      24.880  53.155 -29.632  1.00 14.34           C  
ATOM   3273  NH1 ARG B 153      23.822  52.466 -29.258  1.00 13.87           N  
ATOM   3274  NH2 ARG B 153      25.721  53.574 -28.690  1.00 12.58           N  
ATOM   3275  N   ALA B 154      24.189  58.388 -32.901  1.00  8.03           N  
ATOM   3276  CA  ALA B 154      23.535  59.421 -32.088  1.00  8.27           C  
ATOM   3277  C   ALA B 154      22.549  60.283 -32.875  1.00 11.87           C  
ATOM   3278  O   ALA B 154      21.508  60.701 -32.343  1.00 10.35           O  
ATOM   3279  CB  ALA B 154      24.662  60.233 -31.476  1.00  9.16           C  
ATOM   3280  N   GLN B 155      22.868  60.581 -34.143  1.00 11.27           N  
ATOM   3281  CA  GLN B 155      21.862  61.355 -34.914  1.00 13.36           C  
ATOM   3282  C   GLN B 155      20.705  60.523 -35.381  1.00 12.08           C  
ATOM   3283  O   GLN B 155      19.523  60.900 -35.420  1.00 13.32           O  
ATOM   3284  CB  GLN B 155      22.594  61.977 -36.116  1.00 13.70           C  
ATOM   3285  CG  GLN B 155      21.638  62.848 -36.970  1.00 13.28           C  
ATOM   3286  CD  GLN B 155      21.168  63.993 -36.114  1.00 14.16           C  
ATOM   3287  OE1 GLN B 155      21.967  64.638 -35.435  1.00 14.71           O  
ATOM   3288  NE2 GLN B 155      19.864  64.160 -36.122  1.00 16.16           N  
ATOM   3289  N   PHE B 156      20.954  59.286 -35.820  1.00 11.50           N  
ATOM   3290  CA  PHE B 156      20.007  58.333 -36.318  1.00 11.35           C  
ATOM   3291  C   PHE B 156      18.952  58.079 -35.211  1.00 12.40           C  
ATOM   3292  O   PHE B 156      17.750  58.005 -35.507  1.00 10.59           O  
ATOM   3293  CB  PHE B 156      20.595  56.998 -36.743  1.00 11.42           C  
ATOM   3294  CG  PHE B 156      19.676  55.913 -37.201  1.00 12.59           C  
ATOM   3295  CD1 PHE B 156      18.808  56.106 -38.272  1.00 13.33           C  
ATOM   3296  CD2 PHE B 156      19.671  54.670 -36.557  1.00 13.24           C  
ATOM   3297  CE1 PHE B 156      17.982  55.091 -38.706  1.00 12.18           C  
ATOM   3298  CE2 PHE B 156      18.850  53.662 -37.019  1.00 13.09           C  
ATOM   3299  CZ  PHE B 156      18.017  53.870 -38.093  1.00 13.10           C  
ATOM   3300  N   TYR B 157      19.420  58.079 -33.949  1.00 12.21           N  
ATOM   3301  CA  TYR B 157      18.490  57.829 -32.823  1.00 11.19           C  
ATOM   3302  C   TYR B 157      17.708  59.081 -32.444  1.00 10.82           C  
ATOM   3303  O   TYR B 157      16.864  58.965 -31.561  1.00 12.06           O  
ATOM   3304  CB  TYR B 157      19.242  57.250 -31.607  1.00 10.71           C  
ATOM   3305  CG  TYR B 157      19.610  55.787 -31.751  1.00 11.80           C  
ATOM   3306  CD1 TYR B 157      19.354  55.063 -32.934  1.00 11.67           C  
ATOM   3307  CD2 TYR B 157      20.203  55.098 -30.705  1.00  9.33           C  
ATOM   3308  CE1 TYR B 157      19.706  53.739 -33.033  1.00 11.12           C  
ATOM   3309  CE2 TYR B 157      20.574  53.772 -30.799  1.00  9.45           C  
ATOM   3310  CZ  TYR B 157      20.320  53.097 -31.951  1.00 12.12           C  
ATOM   3311  OH  TYR B 157      20.640  51.768 -32.041  1.00 11.69           O  
ATOM   3312  N   ILE B 158      17.969  60.240 -33.032  1.00 10.51           N  
ATOM   3313  CA  ILE B 158      17.070  61.384 -32.878  1.00 11.48           C  
ATOM   3314  C   ILE B 158      16.063  61.294 -34.050  1.00 13.31           C  
ATOM   3315  O   ILE B 158      14.899  61.458 -33.862  1.00 14.21           O  
ATOM   3316  CB  ILE B 158      17.755  62.741 -33.000  1.00 11.18           C  
ATOM   3317  CG1 ILE B 158      18.647  62.999 -31.753  1.00 12.16           C  
ATOM   3318  CG2 ILE B 158      16.730  63.877 -33.164  1.00 10.53           C  
ATOM   3319  CD1 ILE B 158      19.458  64.284 -31.863  1.00 12.34           C  
ATOM   3320  N   ASP B 159      16.535  61.015 -35.271  1.00 13.54           N  
ATOM   3321  CA  ASP B 159      15.676  60.922 -36.437  1.00 14.25           C  
ATOM   3322  C   ASP B 159      14.559  59.907 -36.316  1.00 14.07           C  
ATOM   3323  O   ASP B 159      13.392  60.183 -36.685  1.00 12.83           O  
ATOM   3324  CB  ASP B 159      16.521  60.621 -37.706  1.00 15.91           C  
ATOM   3325  CG  ASP B 159      17.476  61.729 -38.047  1.00 19.08           C  
ATOM   3326  OD1 ASP B 159      17.432  62.831 -37.509  1.00 20.06           O  
ATOM   3327  OD2 ASP B 159      18.437  61.544 -38.841  1.00 20.48           O  
ATOM   3328  N   VAL B 160      14.827  58.701 -35.870  1.00 10.77           N  
ATOM   3329  CA  VAL B 160      13.808  57.655 -35.762  1.00 12.94           C  
ATOM   3330  C   VAL B 160      12.641  58.046 -34.884  1.00 12.19           C  
ATOM   3331  O   VAL B 160      11.496  58.052 -35.338  1.00 14.48           O  
ATOM   3332  CB  VAL B 160      14.375  56.286 -35.414  1.00 11.13           C  
ATOM   3333  CG1 VAL B 160      13.329  55.200 -35.159  1.00 11.86           C  
ATOM   3334  CG2 VAL B 160      15.255  55.809 -36.611  1.00 12.69           C  
ATOM   3335  N   PRO B 161      12.832  58.419 -33.615  1.00 14.18           N  
ATOM   3336  CA  PRO B 161      11.728  58.771 -32.737  1.00 13.35           C  
ATOM   3337  C   PRO B 161      11.091  60.091 -33.132  1.00 13.78           C  
ATOM   3338  O   PRO B 161       9.932  60.356 -32.749  1.00 13.62           O  
ATOM   3339  CB  PRO B 161      12.373  58.811 -31.335  1.00 12.54           C  
ATOM   3340  CG  PRO B 161      13.817  59.160 -31.616  1.00 11.16           C  
ATOM   3341  CD  PRO B 161      14.128  58.301 -32.862  1.00 11.11           C  
ATOM   3342  N   SER B 162      11.836  60.982 -33.781  1.00 13.10           N  
ATOM   3343  CA  SER B 162      11.315  62.242 -34.255  1.00 14.89           C  
ATOM   3344  C   SER B 162      10.378  62.060 -35.482  1.00 16.28           C  
ATOM   3345  O   SER B 162       9.607  62.964 -35.804  1.00 16.98           O  
ATOM   3346  CB  SER B 162      12.430  63.207 -34.670  1.00 16.77           C  
ATOM   3347  OG  SER B 162      13.153  63.581 -33.500  1.00 19.76           O  
ATOM   3348  N   GLY B 163      10.563  60.974 -36.221  1.00 16.45           N  
ATOM   3349  CA  GLY B 163       9.795  60.805 -37.442  1.00 17.70           C  
ATOM   3350  C   GLY B 163       8.800  59.686 -37.369  1.00 17.81           C  
ATOM   3351  O   GLY B 163       7.669  59.838 -36.888  1.00 17.23           O  
ATOM   3352  N   PRO B 164       9.186  58.502 -37.837  1.00 17.49           N  
ATOM   3353  CA  PRO B 164       8.270  57.407 -37.935  1.00 16.13           C  
ATOM   3354  C   PRO B 164       7.867  56.661 -36.678  1.00 18.51           C  
ATOM   3355  O   PRO B 164       6.797  56.032 -36.680  1.00 16.63           O  
ATOM   3356  CB  PRO B 164       9.031  56.402 -38.849  1.00 17.07           C  
ATOM   3357  CG  PRO B 164      10.457  56.739 -38.668  1.00 14.61           C  
ATOM   3358  CD  PRO B 164      10.509  58.235 -38.486  1.00 16.11           C  
ATOM   3359  N   PHE B 165       8.718  56.619 -35.632  1.00 13.15           N  
ATOM   3360  CA  PHE B 165       8.364  55.720 -34.542  1.00 13.21           C  
ATOM   3361  C   PHE B 165       7.094  56.057 -33.781  1.00 12.53           C  
ATOM   3362  O   PHE B 165       6.346  55.135 -33.442  1.00 14.50           O  
ATOM   3363  CB  PHE B 165       9.587  55.611 -33.602  1.00 12.39           C  
ATOM   3364  CG  PHE B 165       9.627  54.388 -32.719  1.00 13.57           C  
ATOM   3365  CD1 PHE B 165       8.870  54.342 -31.569  1.00 14.27           C  
ATOM   3366  CD2 PHE B 165      10.456  53.323 -33.028  1.00 13.73           C  
ATOM   3367  CE1 PHE B 165       8.934  53.196 -30.768  1.00 13.00           C  
ATOM   3368  CE2 PHE B 165      10.532  52.189 -32.217  1.00 12.42           C  
ATOM   3369  CZ  PHE B 165       9.768  52.159 -31.064  1.00 11.53           C  
ATOM   3370  N   TYR B 166       6.840  57.318 -33.461  1.00 12.40           N  
ATOM   3371  CA  TYR B 166       5.665  57.643 -32.676  1.00 12.58           C  
ATOM   3372  C   TYR B 166       4.631  58.386 -33.566  1.00 14.86           C  
ATOM   3373  O   TYR B 166       3.673  58.965 -33.087  1.00 15.34           O  
ATOM   3374  CB  TYR B 166       6.148  58.644 -31.597  1.00 11.28           C  
ATOM   3375  CG  TYR B 166       6.985  57.935 -30.539  1.00 13.06           C  
ATOM   3376  CD1 TYR B 166       6.437  56.856 -29.867  1.00 13.47           C  
ATOM   3377  CD2 TYR B 166       8.256  58.382 -30.191  1.00 13.64           C  
ATOM   3378  CE1 TYR B 166       7.137  56.174 -28.864  1.00 14.30           C  
ATOM   3379  CE2 TYR B 166       8.968  57.708 -29.187  1.00 13.47           C  
ATOM   3380  CZ  TYR B 166       8.396  56.648 -28.549  1.00 15.24           C  
ATOM   3381  OH  TYR B 166       9.117  55.972 -27.574  1.00 17.35           O  
ATOM   3382  N   GLY B 167       4.897  58.492 -34.869  1.00 15.69           N  
ATOM   3383  CA  GLY B 167       3.985  59.196 -35.777  1.00 14.30           C  
ATOM   3384  C   GLY B 167       3.965  60.670 -35.566  1.00 15.25           C  
ATOM   3385  O   GLY B 167       3.018  61.421 -35.941  1.00 17.92           O  
ATOM   3386  N   PHE B 168       5.052  61.236 -35.043  1.00 14.07           N  
ATOM   3387  CA  PHE B 168       5.142  62.674 -34.820  1.00 17.04           C  
ATOM   3388  C   PHE B 168       5.390  63.392 -36.141  1.00 17.78           C  
ATOM   3389  O   PHE B 168       5.277  64.632 -36.154  1.00 21.42           O  
ATOM   3390  CB  PHE B 168       6.220  63.078 -33.783  1.00 15.91           C  
ATOM   3391  CG  PHE B 168       6.006  62.565 -32.392  1.00 15.13           C  
ATOM   3392  CD1 PHE B 168       4.761  62.259 -31.895  1.00 14.84           C  
ATOM   3393  CD2 PHE B 168       7.108  62.426 -31.531  1.00 16.58           C  
ATOM   3394  CE1 PHE B 168       4.553  61.811 -30.600  1.00 14.77           C  
ATOM   3395  CE2 PHE B 168       6.928  61.998 -30.226  1.00 15.10           C  
ATOM   3396  CZ  PHE B 168       5.669  61.695 -29.762  1.00 14.39           C  
ATOM   3397  N   ASN B 169       5.661  62.676 -37.224  1.00 18.79           N  
ATOM   3398  CA  ASN B 169       5.756  63.338 -38.531  1.00 22.01           C  
ATOM   3399  C   ASN B 169       4.368  63.555 -39.186  1.00 24.57           C  
ATOM   3400  O   ASN B 169       4.320  64.169 -40.261  1.00 23.72           O  
ATOM   3401  CB  ASN B 169       6.635  62.564 -39.496  1.00 21.56           C  
ATOM   3402  CG  ASN B 169       6.239  61.121 -39.678  1.00 22.39           C  
ATOM   3403  OD1 ASN B 169       5.284  60.649 -39.058  1.00 23.11           O  
ATOM   3404  ND2 ASN B 169       6.994  60.402 -40.511  1.00 24.13           N  
ATOM   3405  N   ARG B 170       3.287  63.070 -38.591  1.00 23.38           N  
ATOM   3406  CA  ARG B 170       1.931  63.280 -39.056  1.00 24.54           C  
ATOM   3407  C   ARG B 170       1.385  64.649 -38.649  1.00 24.52           C  
ATOM   3408  O   ARG B 170       1.444  65.163 -37.513  1.00 22.66           O  
ATOM   3409  CB  ARG B 170       1.043  62.155 -38.533  1.00 25.52           C  
ATOM   3410  CG  ARG B 170       1.447  60.743 -38.946  1.00 24.72           C  
ATOM   3411  CD  ARG B 170       1.538  60.647 -40.473  1.00 26.59           C  
ATOM   3412  NE  ARG B 170       1.498  59.255 -40.891  1.00 25.98           N  
ATOM   3413  CZ  ARG B 170       2.268  58.753 -41.847  1.00 24.94           C  
ATOM   3414  NH1 ARG B 170       3.085  59.620 -42.457  1.00 25.98           N  
ATOM   3415  NH2 ARG B 170       2.160  57.472 -42.148  1.00 23.76           N  
ATOM   3416  N   GLU B 171       0.782  65.341 -39.652  1.00 24.23           N  
ATOM   3417  CA  GLU B 171       0.236  66.650 -39.397  1.00 24.79           C  
ATOM   3418  C   GLU B 171      -0.753  66.628 -38.264  1.00 23.46           C  
ATOM   3419  O   GLU B 171      -1.620  65.759 -38.208  1.00 24.21           O  
ATOM   3420  CB  GLU B 171      -0.452  67.194 -40.668  1.00 29.37           C  
ATOM   3421  CG  GLU B 171      -0.997  68.603 -40.403  1.00 33.38           C  
ATOM   3422  CD  GLU B 171      -1.760  69.129 -41.621  1.00 35.86           C  
ATOM   3423  OE1 GLU B 171      -2.813  68.584 -41.976  1.00 33.32           O  
ATOM   3424  OE2 GLU B 171      -1.228  70.108 -42.175  1.00 38.95           O  
ATOM   3425  N   GLY B 172      -0.706  67.552 -37.332  1.00 23.03           N  
ATOM   3426  CA  GLY B 172      -1.622  67.634 -36.216  1.00 23.12           C  
ATOM   3427  C   GLY B 172      -1.355  66.694 -35.056  1.00 22.80           C  
ATOM   3428  O   GLY B 172      -2.045  66.814 -34.047  1.00 22.82           O  
ATOM   3429  N   ALA B 173      -0.417  65.757 -35.100  1.00 23.11           N  
ATOM   3430  CA  ALA B 173      -0.153  64.824 -34.006  1.00 23.99           C  
ATOM   3431  C   ALA B 173       0.387  65.539 -32.771  1.00 23.03           C  
ATOM   3432  O   ALA B 173       1.130  66.500 -32.898  1.00 23.35           O  
ATOM   3433  CB  ALA B 173       0.898  63.806 -34.455  1.00 25.16           C  
ATOM   3434  N   THR B 174      -0.012  65.165 -31.585  1.00 22.84           N  
ATOM   3435  CA  THR B 174       0.477  65.768 -30.348  1.00 22.95           C  
ATOM   3436  C   THR B 174       1.898  65.236 -30.137  1.00 20.99           C  
ATOM   3437  O   THR B 174       2.076  64.029 -30.016  1.00 22.62           O  
ATOM   3438  CB  THR B 174      -0.377  65.272 -29.165  1.00 25.94           C  
ATOM   3439  OG1 THR B 174      -1.740  65.606 -29.489  1.00 27.37           O  
ATOM   3440  CG2 THR B 174       0.066  65.952 -27.874  1.00 28.20           C  
ATOM   3441  N   VAL B 175       2.874  66.075 -30.122  1.00 17.92           N  
ATOM   3442  CA  VAL B 175       4.276  65.690 -30.017  1.00 18.80           C  
ATOM   3443  C   VAL B 175       4.736  65.749 -28.561  1.00 18.07           C  
ATOM   3444  O   VAL B 175       4.340  66.685 -27.860  1.00 18.94           O  
ATOM   3445  CB  VAL B 175       5.112  66.643 -30.920  1.00 18.71           C  
ATOM   3446  CG1 VAL B 175       6.610  66.318 -30.829  1.00 21.10           C  
ATOM   3447  CG2 VAL B 175       4.639  66.422 -32.357  1.00 21.13           C  
ATOM   3448  N   SER B 176       5.508  64.797 -28.096  1.00 16.20           N  
ATOM   3449  CA  SER B 176       6.029  64.887 -26.707  1.00 15.39           C  
ATOM   3450  C   SER B 176       7.541  64.835 -26.827  1.00 14.21           C  
ATOM   3451  O   SER B 176       8.101  63.811 -27.239  1.00 12.49           O  
ATOM   3452  CB  SER B 176       5.442  63.770 -25.847  1.00 16.15           C  
ATOM   3453  OG  SER B 176       6.306  63.628 -24.696  1.00 18.05           O  
ATOM   3454  N   GLN B 177       8.249  65.915 -26.522  1.00 13.71           N  
ATOM   3455  CA  GLN B 177       9.721  65.920 -26.613  1.00 13.15           C  
ATOM   3456  C   GLN B 177      10.302  64.912 -25.629  1.00 14.35           C  
ATOM   3457  O   GLN B 177      11.334  64.275 -25.956  1.00 14.22           O  
ATOM   3458  CB  GLN B 177      10.232  67.317 -26.272  1.00 15.79           C  
ATOM   3459  CG  GLN B 177      11.770  67.499 -26.383  1.00 18.54           C  
ATOM   3460  CD  GLN B 177      12.217  67.353 -27.827  1.00 22.64           C  
ATOM   3461  OE1 GLN B 177      11.491  67.781 -28.771  1.00 24.11           O  
ATOM   3462  NE2 GLN B 177      13.349  66.708 -28.122  1.00 20.03           N  
ATOM   3463  N   GLY B 178       9.623  64.698 -24.507  1.00 12.79           N  
ATOM   3464  CA  GLY B 178      10.196  63.726 -23.525  1.00 13.47           C  
ATOM   3465  C   GLY B 178      10.219  62.334 -24.126  1.00 13.64           C  
ATOM   3466  O   GLY B 178      11.172  61.584 -23.908  1.00 12.25           O  
ATOM   3467  N   LEU B 179       9.231  61.949 -24.955  1.00 10.45           N  
ATOM   3468  CA  LEU B 179       9.287  60.611 -25.531  1.00 11.13           C  
ATOM   3469  C   LEU B 179      10.420  60.450 -26.538  1.00 10.96           C  
ATOM   3470  O   LEU B 179      11.015  59.374 -26.648  1.00 10.51           O  
ATOM   3471  CB  LEU B 179       7.938  60.220 -26.152  1.00 14.35           C  
ATOM   3472  CG  LEU B 179       6.744  60.052 -25.230  1.00 12.84           C  
ATOM   3473  CD1 LEU B 179       5.541  59.679 -26.105  1.00 13.97           C  
ATOM   3474  CD2 LEU B 179       7.005  59.031 -24.114  1.00 13.37           C  
ATOM   3475  N   ILE B 180      10.694  61.513 -27.293  1.00  9.50           N  
ATOM   3476  CA  ILE B 180      11.820  61.530 -28.196  1.00  9.40           C  
ATOM   3477  C   ILE B 180      13.129  61.420 -27.381  1.00  9.61           C  
ATOM   3478  O   ILE B 180      13.956  60.572 -27.690  1.00  7.80           O  
ATOM   3479  CB  ILE B 180      11.857  62.819 -29.021  1.00 10.88           C  
ATOM   3480  CG1 ILE B 180      10.585  62.915 -29.903  1.00 11.75           C  
ATOM   3481  CG2 ILE B 180      13.081  62.838 -29.940  1.00 11.84           C  
ATOM   3482  CD1 ILE B 180      10.491  64.283 -30.639  1.00 12.71           C  
ATOM   3483  N   ASP B 181      13.342  62.288 -26.408  1.00  9.17           N  
ATOM   3484  CA  ASP B 181      14.589  62.236 -25.636  1.00 10.53           C  
ATOM   3485  C   ASP B 181      14.771  60.885 -24.959  1.00  9.88           C  
ATOM   3486  O   ASP B 181      15.908  60.360 -24.891  1.00 10.08           O  
ATOM   3487  CB  ASP B 181      14.539  63.378 -24.631  1.00 10.90           C  
ATOM   3488  CG  ASP B 181      14.675  64.767 -25.276  1.00 16.69           C  
ATOM   3489  OD1 ASP B 181      14.842  64.894 -26.524  1.00 15.09           O  
ATOM   3490  OD2 ASP B 181      14.427  65.700 -24.478  1.00 16.34           O  
ATOM   3491  N   HIS B 182      13.716  60.308 -24.403  1.00  9.29           N  
ATOM   3492  CA  HIS B 182      13.841  59.048 -23.662  1.00  7.88           C  
ATOM   3493  C   HIS B 182      14.174  57.895 -24.592  1.00 10.32           C  
ATOM   3494  O   HIS B 182      14.888  56.979 -24.223  1.00  8.86           O  
ATOM   3495  CB  HIS B 182      12.594  58.714 -22.837  1.00  8.20           C  
ATOM   3496  CG  HIS B 182      12.812  57.610 -21.822  1.00  8.16           C  
ATOM   3497  ND1 HIS B 182      11.834  56.747 -21.442  1.00 10.09           N  
ATOM   3498  CD2 HIS B 182      13.918  57.245 -21.119  1.00 10.61           C  
ATOM   3499  CE1 HIS B 182      12.290  55.920 -20.492  1.00 12.28           C  
ATOM   3500  NE2 HIS B 182      13.578  56.167 -20.304  1.00  9.71           N  
ATOM   3501  N   TRP B 183      13.628  57.933 -25.812  1.00  8.86           N  
ATOM   3502  CA  TRP B 183      13.950  56.837 -26.778  1.00  7.11           C  
ATOM   3503  C   TRP B 183      15.421  56.912 -27.116  1.00  6.93           C  
ATOM   3504  O   TRP B 183      16.147  55.916 -27.048  1.00  9.02           O  
ATOM   3505  CB  TRP B 183      13.090  57.120 -28.037  1.00  6.05           C  
ATOM   3506  CG  TRP B 183      13.052  56.051 -29.093  1.00  9.92           C  
ATOM   3507  CD1 TRP B 183      11.940  55.314 -29.374  1.00  9.57           C  
ATOM   3508  CD2 TRP B 183      14.036  55.659 -30.057  1.00  8.59           C  
ATOM   3509  NE1 TRP B 183      12.186  54.450 -30.416  1.00 12.21           N  
ATOM   3510  CE2 TRP B 183      13.455  54.677 -30.866  1.00 11.08           C  
ATOM   3511  CE3 TRP B 183      15.338  56.065 -30.327  1.00 10.06           C  
ATOM   3512  CZ2 TRP B 183      14.118  54.043 -31.940  1.00 12.54           C  
ATOM   3513  CZ3 TRP B 183      16.014  55.447 -31.395  1.00 11.17           C  
ATOM   3514  CH2 TRP B 183      15.408  54.436 -32.176  1.00 12.03           C  
ATOM   3515  N   TRP B 184      15.914  58.136 -27.376  1.00  8.31           N  
ATOM   3516  CA  TRP B 184      17.314  58.332 -27.725  1.00  8.50           C  
ATOM   3517  C   TRP B 184      18.200  57.876 -26.557  1.00 11.08           C  
ATOM   3518  O   TRP B 184      19.216  57.247 -26.763  1.00  8.39           O  
ATOM   3519  CB  TRP B 184      17.579  59.842 -27.995  1.00  6.87           C  
ATOM   3520  CG  TRP B 184      18.999  60.241 -28.310  1.00  8.98           C  
ATOM   3521  CD1 TRP B 184      19.611  60.264 -29.549  1.00  8.53           C  
ATOM   3522  CD2 TRP B 184      20.032  60.631 -27.373  1.00 10.77           C  
ATOM   3523  NE1 TRP B 184      20.930  60.663 -29.429  1.00  9.08           N  
ATOM   3524  CE2 TRP B 184      21.187  60.935 -28.110  1.00 10.35           C  
ATOM   3525  CE3 TRP B 184      20.012  60.832 -25.981  1.00 10.12           C  
ATOM   3526  CZ2 TRP B 184      22.359  61.378 -27.492  1.00 11.77           C  
ATOM   3527  CZ3 TRP B 184      21.174  61.277 -25.371  1.00 11.63           C  
ATOM   3528  CH2 TRP B 184      22.318  61.530 -26.114  1.00  9.59           C  
ATOM   3529  N   LEU B 185      17.839  58.218 -25.330  1.00  8.56           N  
ATOM   3530  CA  LEU B 185      18.708  57.828 -24.176  1.00  9.89           C  
ATOM   3531  C   LEU B 185      18.798  56.323 -24.001  1.00  9.69           C  
ATOM   3532  O   LEU B 185      19.921  55.779 -23.852  1.00 12.27           O  
ATOM   3533  CB  LEU B 185      18.144  58.474 -22.880  1.00 10.58           C  
ATOM   3534  CG  LEU B 185      18.858  57.980 -21.589  1.00 13.07           C  
ATOM   3535  CD1 LEU B 185      20.253  58.569 -21.535  1.00 14.22           C  
ATOM   3536  CD2 LEU B 185      18.010  58.471 -20.397  1.00 14.16           C  
ATOM   3537  N   GLN B 186      17.667  55.636 -24.123  1.00 10.15           N  
ATOM   3538  CA  GLN B 186      17.624  54.194 -24.035  1.00 10.38           C  
ATOM   3539  C   GLN B 186      18.503  53.621 -25.154  1.00 11.01           C  
ATOM   3540  O   GLN B 186      19.253  52.687 -24.859  1.00 11.55           O  
ATOM   3541  CB  GLN B 186      16.242  53.566 -24.158  1.00  9.68           C  
ATOM   3542  CG  GLN B 186      15.286  54.049 -23.041  1.00 11.95           C  
ATOM   3543  CD  GLN B 186      13.908  53.477 -23.230  1.00 13.42           C  
ATOM   3544  OE1 GLN B 186      13.783  52.267 -23.008  1.00 12.66           O  
ATOM   3545  NE2 GLN B 186      12.920  54.305 -23.616  1.00 11.76           N  
ATOM   3546  N   GLY B 187      18.305  54.102 -26.385  1.00 10.14           N  
ATOM   3547  CA  GLY B 187      19.177  53.567 -27.455  1.00 10.09           C  
ATOM   3548  C   GLY B 187      20.647  53.861 -27.245  1.00  9.74           C  
ATOM   3549  O   GLY B 187      21.464  52.921 -27.436  1.00 11.31           O  
ATOM   3550  N   MET B 188      21.081  55.035 -26.796  1.00  9.24           N  
ATOM   3551  CA  MET B 188      22.479  55.351 -26.634  1.00 10.58           C  
ATOM   3552  C   MET B 188      23.124  54.543 -25.485  1.00 12.86           C  
ATOM   3553  O   MET B 188      24.344  54.327 -25.484  1.00 11.94           O  
ATOM   3554  CB  MET B 188      22.724  56.858 -26.503  1.00 10.59           C  
ATOM   3555  CG  MET B 188      22.363  57.726 -27.745  1.00 12.17           C  
ATOM   3556  SD  MET B 188      22.941  56.968 -29.304  1.00 14.35           S  
ATOM   3557  CE  MET B 188      24.697  57.078 -29.183  1.00 13.08           C  
ATOM   3558  N   MET B 189      22.359  54.073 -24.501  1.00 13.09           N  
ATOM   3559  CA  MET B 189      22.936  53.223 -23.448  1.00 15.00           C  
ATOM   3560  C   MET B 189      23.314  51.838 -23.960  1.00 12.77           C  
ATOM   3561  O   MET B 189      24.186  51.154 -23.455  1.00 11.55           O  
ATOM   3562  CB  MET B 189      21.895  53.007 -22.320  1.00 20.16           C  
ATOM   3563  CG  MET B 189      21.731  54.270 -21.503  1.00 28.26           C  
ATOM   3564  SD  MET B 189      20.502  54.155 -20.203  1.00 40.46           S  
ATOM   3565  CE  MET B 189      19.439  52.792 -20.686  1.00 39.07           C  
ATOM   3566  N   GLY B 190      22.613  51.355 -24.995  1.00 11.26           N  
ATOM   3567  CA  GLY B 190      22.883  50.024 -25.514  1.00  8.44           C  
ATOM   3568  C   GLY B 190      24.060  50.026 -26.478  1.00 10.94           C  
ATOM   3569  O   GLY B 190      24.668  51.037 -26.850  1.00 10.56           O  
ATOM   3570  N   ALA B 191      24.399  48.792 -26.877  1.00 12.19           N  
ATOM   3571  CA  ALA B 191      25.607  48.564 -27.704  1.00 14.51           C  
ATOM   3572  C   ALA B 191      25.384  48.764 -29.221  1.00 12.47           C  
ATOM   3573  O   ALA B 191      24.449  48.136 -29.751  1.00 10.92           O  
ATOM   3574  CB  ALA B 191      26.033  47.121 -27.450  1.00 14.61           C  
ATOM   3575  N   ALA B 192      26.357  49.469 -29.806  1.00 11.86           N  
ATOM   3576  CA  ALA B 192      26.257  49.672 -31.281  1.00 12.10           C  
ATOM   3577  C   ALA B 192      26.263  48.328 -32.005  1.00 12.34           C  
ATOM   3578  O   ALA B 192      25.416  48.165 -32.881  1.00 13.51           O  
ATOM   3579  CB  ALA B 192      27.424  50.560 -31.744  1.00  8.84           C  
ATOM   3580  N   ASN B 193      27.106  47.347 -31.595  1.00  9.85           N  
ATOM   3581  CA  ASN B 193      27.087  46.080 -32.345  1.00 13.04           C  
ATOM   3582  C   ASN B 193      25.785  45.312 -32.164  1.00 13.18           C  
ATOM   3583  O   ASN B 193      25.264  44.837 -33.169  1.00 14.90           O  
ATOM   3584  CB  ASN B 193      28.303  45.215 -32.010  1.00 12.97           C  
ATOM   3585  CG  ASN B 193      28.238  44.668 -30.582  1.00 15.85           C  
ATOM   3586  OD1 ASN B 193      27.706  45.279 -29.627  1.00 13.80           O  
ATOM   3587  ND2 ASN B 193      28.776  43.450 -30.459  1.00 14.56           N  
ATOM   3588  N   ALA B 194      25.194  45.270 -30.975  1.00 11.77           N  
ATOM   3589  CA  ALA B 194      23.941  44.527 -30.787  1.00 11.30           C  
ATOM   3590  C   ALA B 194      22.822  45.195 -31.576  1.00 11.82           C  
ATOM   3591  O   ALA B 194      22.003  44.520 -32.179  1.00 12.70           O  
ATOM   3592  CB  ALA B 194      23.508  44.490 -29.314  1.00 10.00           C  
ATOM   3593  N   HIS B 195      22.768  46.526 -31.495  1.00 10.81           N  
ATOM   3594  CA  HIS B 195      21.695  47.238 -32.236  1.00 12.75           C  
ATOM   3595  C   HIS B 195      21.867  47.027 -33.752  1.00 13.28           C  
ATOM   3596  O   HIS B 195      20.833  46.895 -34.425  1.00 14.38           O  
ATOM   3597  CB  HIS B 195      21.727  48.742 -31.926  1.00 12.36           C  
ATOM   3598  CG  HIS B 195      21.343  49.029 -30.506  1.00 13.14           C  
ATOM   3599  ND1 HIS B 195      21.441  50.273 -29.945  1.00 15.24           N  
ATOM   3600  CD2 HIS B 195      20.779  48.191 -29.574  1.00 12.20           C  
ATOM   3601  CE1 HIS B 195      20.989  50.209 -28.694  1.00 13.02           C  
ATOM   3602  NE2 HIS B 195      20.579  48.950 -28.459  1.00 12.01           N  
ATOM   3603  N   TYR B 196      23.071  47.102 -34.253  1.00 13.44           N  
ATOM   3604  CA  TYR B 196      23.288  46.885 -35.698  1.00 15.31           C  
ATOM   3605  C   TYR B 196      22.890  45.469 -36.077  1.00 15.31           C  
ATOM   3606  O   TYR B 196      22.089  45.274 -37.001  1.00 15.05           O  
ATOM   3607  CB  TYR B 196      24.754  47.122 -36.039  1.00 15.70           C  
ATOM   3608  CG  TYR B 196      25.123  46.985 -37.494  1.00 16.17           C  
ATOM   3609  CD1 TYR B 196      25.380  45.737 -38.085  1.00 19.27           C  
ATOM   3610  CD2 TYR B 196      25.262  48.111 -38.277  1.00 18.19           C  
ATOM   3611  CE1 TYR B 196      25.731  45.663 -39.436  1.00 17.62           C  
ATOM   3612  CE2 TYR B 196      25.627  48.062 -39.630  1.00 18.83           C  
ATOM   3613  CZ  TYR B 196      25.830  46.813 -40.178  1.00 17.70           C  
ATOM   3614  OH  TYR B 196      26.175  46.772 -41.497  1.00 20.00           O  
ATOM   3615  N   GLU B 197      23.360  44.447 -35.371  1.00 15.13           N  
ATOM   3616  CA  GLU B 197      23.025  43.053 -35.700  1.00 17.36           C  
ATOM   3617  C   GLU B 197      21.590  42.661 -35.503  1.00 17.16           C  
ATOM   3618  O   GLU B 197      21.028  41.822 -36.237  1.00 13.83           O  
ATOM   3619  CB  GLU B 197      23.916  42.105 -34.832  1.00 21.24           C  
ATOM   3620  CG  GLU B 197      25.369  42.315 -35.243  1.00 27.37           C  
ATOM   3621  CD  GLU B 197      26.272  41.176 -34.833  1.00 33.11           C  
ATOM   3622  OE1 GLU B 197      25.877  39.976 -34.819  1.00 37.81           O  
ATOM   3623  OE2 GLU B 197      27.457  41.437 -34.493  1.00 37.26           O  
ATOM   3624  N   CYS B 198      20.892  43.289 -34.522  1.00 14.73           N  
ATOM   3625  CA  CYS B 198      19.504  42.981 -34.288  1.00 15.63           C  
ATOM   3626  C   CYS B 198      18.593  43.365 -35.456  1.00 15.70           C  
ATOM   3627  O   CYS B 198      17.462  42.890 -35.478  1.00 18.75           O  
ATOM   3628  CB  CYS B 198      18.991  43.808 -33.072  1.00 16.09           C  
ATOM   3629  SG  CYS B 198      17.485  43.161 -32.350  1.00 20.37           S  
ATOM   3630  N   ILE B 199      18.979  44.312 -36.294  1.00 16.63           N  
ATOM   3631  CA  ILE B 199      18.143  44.713 -37.434  1.00 16.71           C  
ATOM   3632  C   ILE B 199      17.839  43.470 -38.295  1.00 19.13           C  
ATOM   3633  O   ILE B 199      16.667  43.182 -38.529  1.00 21.66           O  
ATOM   3634  CB  ILE B 199      18.815  45.811 -38.248  1.00 16.62           C  
ATOM   3635  CG1 ILE B 199      18.905  47.136 -37.472  1.00 15.00           C  
ATOM   3636  CG2 ILE B 199      17.965  46.071 -39.517  1.00 17.47           C  
ATOM   3637  CD1 ILE B 199      19.803  48.177 -38.153  1.00 13.35           C  
ATOM   3638  N   ALA B 200      18.840  42.705 -38.664  1.00 19.19           N  
ATOM   3639  CA  ALA B 200      18.651  41.483 -39.443  1.00 21.64           C  
ATOM   3640  C   ALA B 200      17.878  40.444 -38.655  1.00 23.16           C  
ATOM   3641  O   ALA B 200      16.968  39.767 -39.179  1.00 24.69           O  
ATOM   3642  CB  ALA B 200      20.011  40.931 -39.862  1.00 22.32           C  
ATOM   3643  N   ALA B 201      18.125  40.355 -37.343  1.00 22.05           N  
ATOM   3644  CA  ALA B 201      17.410  39.394 -36.516  1.00 22.10           C  
ATOM   3645  C   ALA B 201      15.933  39.699 -36.430  1.00 24.13           C  
ATOM   3646  O   ALA B 201      15.125  38.755 -36.484  1.00 25.28           O  
ATOM   3647  CB  ALA B 201      18.078  39.300 -35.147  1.00 22.89           C  
ATOM   3648  N   PHE B 202      15.494  40.978 -36.379  1.00 23.76           N  
ATOM   3649  CA  PHE B 202      14.058  41.186 -36.307  1.00 22.44           C  
ATOM   3650  C   PHE B 202      13.434  41.198 -37.700  1.00 24.26           C  
ATOM   3651  O   PHE B 202      12.224  40.921 -37.741  1.00 24.29           O  
ATOM   3652  CB  PHE B 202      13.655  42.417 -35.520  1.00 21.90           C  
ATOM   3653  CG  PHE B 202      13.877  43.801 -36.030  1.00 23.51           C  
ATOM   3654  CD1 PHE B 202      13.117  44.357 -37.049  1.00 23.29           C  
ATOM   3655  CD2 PHE B 202      14.870  44.610 -35.468  1.00 23.48           C  
ATOM   3656  CE1 PHE B 202      13.316  45.640 -37.498  1.00 23.98           C  
ATOM   3657  CE2 PHE B 202      15.096  45.911 -35.912  1.00 23.77           C  
ATOM   3658  CZ  PHE B 202      14.311  46.427 -36.936  1.00 24.49           C  
ATOM   3659  N   SER B 203      14.167  41.530 -38.769  1.00 22.93           N  
ATOM   3660  CA  SER B 203      13.455  41.733 -40.035  1.00 24.27           C  
ATOM   3661  C   SER B 203      13.551  40.530 -40.956  1.00 26.93           C  
ATOM   3662  O   SER B 203      12.756  40.412 -41.888  1.00 27.51           O  
ATOM   3663  CB  SER B 203      14.035  42.974 -40.726  1.00 24.18           C  
ATOM   3664  OG  SER B 203      15.422  42.768 -41.019  1.00 23.43           O  
ATOM   3665  N   GLU B 204      14.510  39.652 -40.706  1.00 26.64           N  
ATOM   3666  CA  GLU B 204      14.710  38.514 -41.591  1.00 29.22           C  
ATOM   3667  C   GLU B 204      14.356  37.169 -40.991  1.00 29.83           C  
ATOM   3668  O   GLU B 204      14.339  36.183 -41.736  1.00 29.09           O  
ATOM   3669  CB  GLU B 204      16.189  38.515 -42.006  1.00 29.50           C  
ATOM   3670  CG  GLU B 204      16.470  39.537 -43.121  1.00 30.25           C  
ATOM   3671  CD  GLU B 204      17.970  39.609 -43.328  1.00 32.00           C  
ATOM   3672  OE1 GLU B 204      18.608  38.529 -43.341  1.00 34.36           O  
ATOM   3673  OE2 GLU B 204      18.552  40.710 -43.414  1.00 31.79           O  
ATOM   3674  N   THR B 205      14.100  37.084 -39.690  1.00 27.85           N  
ATOM   3675  CA  THR B 205      13.774  35.824 -39.039  1.00 27.59           C  
ATOM   3676  C   THR B 205      12.304  35.494 -39.314  1.00 28.29           C  
ATOM   3677  O   THR B 205      11.449  36.354 -39.116  1.00 27.71           O  
ATOM   3678  CB  THR B 205      13.962  35.912 -37.511  1.00 26.71           C  
ATOM   3679  OG1 THR B 205      15.328  36.255 -37.267  1.00 26.37           O  
ATOM   3680  CG2 THR B 205      13.590  34.640 -36.785  1.00 26.81           C  
ATOM   3681  N   ASP B 206      12.074  34.258 -39.770  1.00 28.40           N  
ATOM   3682  CA  ASP B 206      10.707  33.863 -40.074  1.00 30.34           C  
ATOM   3683  C   ASP B 206      10.060  33.280 -38.827  1.00 28.17           C  
ATOM   3684  O   ASP B 206      10.551  32.241 -38.418  1.00 27.97           O  
ATOM   3685  CB  ASP B 206      10.669  32.826 -41.203  1.00 33.46           C  
ATOM   3686  CG  ASP B 206       9.255  32.694 -41.743  1.00 36.82           C  
ATOM   3687  OD1 ASP B 206       8.282  32.851 -40.980  1.00 37.56           O  
ATOM   3688  OD2 ASP B 206       9.086  32.463 -42.960  1.00 40.49           O  
ATOM   3689  N   PHE B 207       9.024  33.859 -38.250  1.00 27.81           N  
ATOM   3690  CA  PHE B 207       8.467  33.209 -37.047  1.00 28.09           C  
ATOM   3691  C   PHE B 207       7.246  32.351 -37.327  1.00 28.99           C  
ATOM   3692  O   PHE B 207       6.523  31.978 -36.385  1.00 30.75           O  
ATOM   3693  CB  PHE B 207       8.092  34.262 -36.001  1.00 25.90           C  
ATOM   3694  CG  PHE B 207       9.238  35.145 -35.601  1.00 24.66           C  
ATOM   3695  CD1 PHE B 207       9.561  36.290 -36.320  1.00 24.77           C  
ATOM   3696  CD2 PHE B 207      10.000  34.803 -34.494  1.00 24.53           C  
ATOM   3697  CE1 PHE B 207      10.624  37.087 -35.916  1.00 25.08           C  
ATOM   3698  CE2 PHE B 207      11.057  35.612 -34.097  1.00 23.91           C  
ATOM   3699  CZ  PHE B 207      11.371  36.734 -34.809  1.00 23.90           C  
ATOM   3700  N   THR B 208       6.993  31.993 -38.572  1.00 30.68           N  
ATOM   3701  CA  THR B 208       5.814  31.203 -38.949  1.00 31.69           C  
ATOM   3702  C   THR B 208       5.710  29.918 -38.167  1.00 33.18           C  
ATOM   3703  O   THR B 208       4.672  29.608 -37.594  1.00 33.99           O  
ATOM   3704  CB  THR B 208       5.841  30.958 -40.470  1.00 32.07           C  
ATOM   3705  OG1 THR B 208       5.653  32.252 -41.099  1.00 32.23           O  
ATOM   3706  CG2 THR B 208       4.721  30.051 -40.958  1.00 32.28           C  
ATOM   3707  N   ASP B 209       6.793  29.161 -38.072  1.00 35.35           N  
ATOM   3708  CA  ASP B 209       6.792  27.911 -37.332  1.00 38.76           C  
ATOM   3709  C   ASP B 209       6.570  28.139 -35.844  1.00 38.97           C  
ATOM   3710  O   ASP B 209       5.908  27.300 -35.203  1.00 39.30           O  
ATOM   3711  CB  ASP B 209       8.070  27.124 -37.585  1.00 41.54           C  
ATOM   3712  CG  ASP B 209       8.116  26.476 -38.965  1.00 44.93           C  
ATOM   3713  OD1 ASP B 209       7.209  26.612 -39.821  1.00 45.63           O  
ATOM   3714  OD2 ASP B 209       9.138  25.778 -39.202  1.00 47.32           O  
ATOM   3715  N   ASP B 210       7.093  29.245 -35.296  1.00 37.09           N  
ATOM   3716  CA  ASP B 210       6.898  29.499 -33.875  1.00 35.29           C  
ATOM   3717  C   ASP B 210       5.428  29.695 -33.552  1.00 33.95           C  
ATOM   3718  O   ASP B 210       4.900  29.066 -32.641  1.00 33.79           O  
ATOM   3719  CB  ASP B 210       7.680  30.746 -33.431  1.00 34.46           C  
ATOM   3720  CG  ASP B 210       9.160  30.526 -33.476  1.00 34.17           C  
ATOM   3721  OD1 ASP B 210       9.671  29.470 -33.056  1.00 35.19           O  
ATOM   3722  OD2 ASP B 210       9.880  31.421 -33.944  1.00 36.70           O  
ATOM   3723  N   LEU B 211       4.765  30.549 -34.314  1.00 34.02           N  
ATOM   3724  CA  LEU B 211       3.363  30.867 -34.155  1.00 35.65           C  
ATOM   3725  C   LEU B 211       2.488  29.619 -34.297  1.00 37.41           C  
ATOM   3726  O   LEU B 211       1.524  29.425 -33.561  1.00 35.51           O  
ATOM   3727  CB  LEU B 211       2.895  31.884 -35.199  1.00 36.31           C  
ATOM   3728  CG  LEU B 211       3.538  33.275 -35.210  1.00 37.52           C  
ATOM   3729  CD1 LEU B 211       2.962  34.112 -36.345  1.00 37.59           C  
ATOM   3730  CD2 LEU B 211       3.352  33.969 -33.872  1.00 37.36           C  
ATOM   3731  N   LYS B 212       2.861  28.736 -35.232  1.00 39.86           N  
ATOM   3732  CA  LYS B 212       2.125  27.483 -35.431  1.00 41.55           C  
ATOM   3733  C   LYS B 212       2.154  26.633 -34.174  1.00 42.17           C  
ATOM   3734  O   LYS B 212       1.151  25.966 -33.939  1.00 43.28           O  
ATOM   3735  CB  LYS B 212       2.650  26.694 -36.627  1.00 41.84           C  
ATOM   3736  CG  LYS B 212       2.071  27.159 -37.959  1.00 43.93           C  
ATOM   3737  CD  LYS B 212       2.629  26.323 -39.114  1.00 45.97           C  
ATOM   3738  CE  LYS B 212       2.245  26.920 -40.469  1.00 47.09           C  
ATOM   3739  NZ  LYS B 212       3.306  26.662 -41.502  1.00 47.64           N  
ATOM   3740  N   ARG B 213       3.201  26.654 -33.354  1.00 41.88           N  
ATOM   3741  CA  ARG B 213       3.228  25.875 -32.127  1.00 42.86           C  
ATOM   3742  C   ARG B 213       2.629  26.557 -30.903  1.00 42.05           C  
ATOM   3743  O   ARG B 213       2.760  25.948 -29.843  1.00 41.99           O  
ATOM   3744  CB  ARG B 213       4.687  25.534 -31.731  1.00 44.35           C  
ATOM   3745  CG  ARG B 213       5.480  24.994 -32.905  1.00 47.99           C  
ATOM   3746  CD  ARG B 213       6.936  24.748 -32.561  1.00 50.99           C  
ATOM   3747  NE  ARG B 213       7.024  23.865 -31.396  1.00 54.94           N  
ATOM   3748  CZ  ARG B 213       8.123  23.784 -30.640  1.00 56.82           C  
ATOM   3749  NH1 ARG B 213       9.183  24.535 -30.949  1.00 57.84           N  
ATOM   3750  NH2 ARG B 213       8.121  22.962 -29.593  1.00 57.50           N  
ATOM   3751  N   ILE B 214       2.146  27.796 -30.977  1.00 39.41           N  
ATOM   3752  CA  ILE B 214       1.689  28.397 -29.731  1.00 38.62           C  
ATOM   3753  C   ILE B 214       0.275  27.933 -29.442  1.00 38.26           C  
ATOM   3754  O   ILE B 214      -0.629  28.161 -30.249  1.00 37.97           O  
ATOM   3755  CB  ILE B 214       1.832  29.936 -29.747  1.00 37.09           C  
ATOM   3756  CG1 ILE B 214       3.307  30.304 -29.953  1.00 37.70           C  
ATOM   3757  CG2 ILE B 214       1.310  30.519 -28.438  1.00 36.41           C  
ATOM   3758  CD1 ILE B 214       3.587  31.716 -30.423  1.00 36.22           C  
ATOM   3759  N   ASP B 215       0.031  27.395 -28.261  1.00 39.17           N  
ATOM   3760  CA  ASP B 215      -1.348  26.974 -27.963  1.00 42.13           C  
ATOM   3761  C   ASP B 215      -2.053  27.835 -26.934  1.00 40.34           C  
ATOM   3762  O   ASP B 215      -3.285  27.706 -26.801  1.00 42.10           O  
ATOM   3763  CB  ASP B 215      -1.450  25.487 -27.591  1.00 45.38           C  
ATOM   3764  CG  ASP B 215      -0.219  24.995 -26.864  1.00 49.13           C  
ATOM   3765  OD1 ASP B 215       0.443  25.802 -26.159  1.00 51.29           O  
ATOM   3766  OD2 ASP B 215       0.102  23.792 -27.013  1.00 51.84           O  
ATOM   3767  N   VAL B 216      -1.368  28.737 -26.251  1.00 36.48           N  
ATOM   3768  CA  VAL B 216      -2.072  29.566 -25.260  1.00 33.63           C  
ATOM   3769  C   VAL B 216      -2.745  30.697 -26.010  1.00 31.19           C  
ATOM   3770  O   VAL B 216      -2.484  30.906 -27.202  1.00 33.07           O  
ATOM   3771  CB  VAL B 216      -1.095  30.038 -24.167  1.00 33.82           C  
ATOM   3772  CG1 VAL B 216      -0.376  28.833 -23.545  1.00 32.33           C  
ATOM   3773  CG2 VAL B 216      -0.068  31.008 -24.732  1.00 31.62           C  
ATOM   3774  N   PRO B 217      -3.677  31.400 -25.377  1.00 29.30           N  
ATOM   3775  CA  PRO B 217      -4.371  32.511 -25.967  1.00 27.55           C  
ATOM   3776  C   PRO B 217      -3.410  33.668 -26.221  1.00 27.09           C  
ATOM   3777  O   PRO B 217      -2.463  33.884 -25.450  1.00 26.34           O  
ATOM   3778  CB  PRO B 217      -5.431  32.886 -24.959  1.00 28.49           C  
ATOM   3779  CG  PRO B 217      -5.437  31.816 -23.932  1.00 28.70           C  
ATOM   3780  CD  PRO B 217      -4.091  31.164 -23.976  1.00 28.90           C  
ATOM   3781  N   VAL B 218      -3.561  34.308 -27.375  1.00 27.37           N  
ATOM   3782  CA  VAL B 218      -2.618  35.380 -27.736  1.00 27.58           C  
ATOM   3783  C   VAL B 218      -3.464  36.567 -28.171  1.00 27.84           C  
ATOM   3784  O   VAL B 218      -4.377  36.398 -28.979  1.00 30.03           O  
ATOM   3785  CB  VAL B 218      -1.664  35.028 -28.881  1.00 25.75           C  
ATOM   3786  CG1 VAL B 218      -0.706  36.164 -29.258  1.00 25.71           C  
ATOM   3787  CG2 VAL B 218      -0.826  33.796 -28.618  1.00 24.67           C  
ATOM   3788  N   LEU B 219      -3.153  37.738 -27.614  1.00 25.99           N  
ATOM   3789  CA  LEU B 219      -3.775  38.960 -28.062  1.00 25.72           C  
ATOM   3790  C   LEU B 219      -2.759  39.538 -29.071  1.00 25.55           C  
ATOM   3791  O   LEU B 219      -1.564  39.666 -28.746  1.00 25.91           O  
ATOM   3792  CB  LEU B 219      -4.053  39.965 -26.954  1.00 26.23           C  
ATOM   3793  CG  LEU B 219      -4.460  41.376 -27.350  1.00 27.47           C  
ATOM   3794  CD1 LEU B 219      -5.774  41.409 -28.122  1.00 29.29           C  
ATOM   3795  CD2 LEU B 219      -4.595  42.318 -26.143  1.00 27.21           C  
ATOM   3796  N   VAL B 220      -3.206  39.873 -30.240  1.00 24.17           N  
ATOM   3797  CA  VAL B 220      -2.433  40.469 -31.304  1.00 24.43           C  
ATOM   3798  C   VAL B 220      -2.957  41.873 -31.497  1.00 24.64           C  
ATOM   3799  O   VAL B 220      -4.095  42.043 -31.928  1.00 24.74           O  
ATOM   3800  CB  VAL B 220      -2.492  39.707 -32.642  1.00 25.61           C  
ATOM   3801  CG1 VAL B 220      -1.565  40.354 -33.694  1.00 25.16           C  
ATOM   3802  CG2 VAL B 220      -2.052  38.279 -32.425  1.00 25.64           C  
ATOM   3803  N   ALA B 221      -2.169  42.879 -31.107  1.00 24.24           N  
ATOM   3804  CA  ALA B 221      -2.610  44.268 -31.167  1.00 22.69           C  
ATOM   3805  C   ALA B 221      -1.681  45.058 -32.087  1.00 23.04           C  
ATOM   3806  O   ALA B 221      -0.462  44.850 -32.027  1.00 23.96           O  
ATOM   3807  CB  ALA B 221      -2.556  44.842 -29.771  1.00 23.29           C  
ATOM   3808  N   HIS B 222      -2.239  45.922 -32.895  1.00 21.39           N  
ATOM   3809  CA  HIS B 222      -1.366  46.665 -33.837  1.00 20.54           C  
ATOM   3810  C   HIS B 222      -2.050  47.917 -34.278  1.00 22.24           C  
ATOM   3811  O   HIS B 222      -3.276  47.949 -34.377  1.00 22.39           O  
ATOM   3812  CB  HIS B 222      -1.092  45.720 -35.006  1.00 20.55           C  
ATOM   3813  CG  HIS B 222       0.243  45.854 -35.682  1.00 16.45           C  
ATOM   3814  ND1 HIS B 222       1.182  44.851 -35.702  1.00 18.30           N  
ATOM   3815  CD2 HIS B 222       0.766  46.887 -36.370  1.00 16.18           C  
ATOM   3816  CE1 HIS B 222       2.254  45.273 -36.358  1.00 17.53           C  
ATOM   3817  NE2 HIS B 222       1.992  46.504 -36.797  1.00 16.52           N  
ATOM   3818  N   GLY B 223      -1.320  48.998 -34.535  1.00 22.79           N  
ATOM   3819  CA  GLY B 223      -1.922  50.232 -34.996  1.00 23.07           C  
ATOM   3820  C   GLY B 223      -1.913  50.221 -36.532  1.00 21.65           C  
ATOM   3821  O   GLY B 223      -0.972  49.698 -37.081  1.00 20.57           O  
ATOM   3822  N   THR B 224      -2.891  50.867 -37.168  1.00 23.29           N  
ATOM   3823  CA  THR B 224      -2.936  50.742 -38.636  1.00 23.45           C  
ATOM   3824  C   THR B 224      -2.048  51.743 -39.326  1.00 23.40           C  
ATOM   3825  O   THR B 224      -1.766  51.563 -40.517  1.00 24.61           O  
ATOM   3826  CB  THR B 224      -4.401  50.763 -39.143  1.00 22.33           C  
ATOM   3827  OG1 THR B 224      -4.976  52.034 -38.947  1.00 21.76           O  
ATOM   3828  CG2 THR B 224      -5.227  49.750 -38.373  1.00 22.14           C  
ATOM   3829  N   ASP B 225      -1.576  52.790 -38.674  1.00 20.98           N  
ATOM   3830  CA  ASP B 225      -0.640  53.718 -39.283  1.00 19.98           C  
ATOM   3831  C   ASP B 225       0.792  53.454 -38.790  1.00 20.02           C  
ATOM   3832  O   ASP B 225       1.500  54.401 -38.464  1.00 21.34           O  
ATOM   3833  CB  ASP B 225      -1.045  55.176 -39.052  1.00 21.11           C  
ATOM   3834  CG  ASP B 225      -0.298  56.128 -39.975  1.00 23.27           C  
ATOM   3835  OD1 ASP B 225       0.288  55.695 -40.994  1.00 24.49           O  
ATOM   3836  OD2 ASP B 225      -0.143  57.318 -39.682  1.00 24.66           O  
ATOM   3837  N   ASP B 226       1.180  52.226 -38.594  1.00 18.64           N  
ATOM   3838  CA  ASP B 226       2.509  51.866 -38.083  1.00 19.58           C  
ATOM   3839  C   ASP B 226       3.515  52.059 -39.201  1.00 20.71           C  
ATOM   3840  O   ASP B 226       3.400  51.403 -40.250  1.00 22.44           O  
ATOM   3841  CB  ASP B 226       2.483  50.420 -37.610  1.00 18.39           C  
ATOM   3842  CG  ASP B 226       3.709  50.035 -36.800  1.00 17.86           C  
ATOM   3843  OD1 ASP B 226       4.817  50.436 -37.193  1.00 18.61           O  
ATOM   3844  OD2 ASP B 226       3.596  49.298 -35.814  1.00 19.37           O  
ATOM   3845  N   GLN B 227       4.411  53.016 -39.047  1.00 19.24           N  
ATOM   3846  CA  GLN B 227       5.404  53.295 -40.069  1.00 19.46           C  
ATOM   3847  C   GLN B 227       6.637  52.440 -39.941  1.00 19.54           C  
ATOM   3848  O   GLN B 227       7.602  52.706 -40.696  1.00 23.31           O  
ATOM   3849  CB  GLN B 227       5.807  54.772 -39.945  1.00 19.97           C  
ATOM   3850  CG  GLN B 227       4.673  55.700 -40.282  1.00 20.39           C  
ATOM   3851  CD  GLN B 227       5.022  57.146 -40.166  1.00 20.90           C  
ATOM   3852  OE1 GLN B 227       5.965  57.558 -40.867  1.00 20.77           O  
ATOM   3853  NE2 GLN B 227       4.335  57.964 -39.356  1.00 18.61           N  
ATOM   3854  N   VAL B 228       6.744  51.571 -38.933  1.00 20.11           N  
ATOM   3855  CA  VAL B 228       7.976  50.798 -38.721  1.00 19.54           C  
ATOM   3856  C   VAL B 228       7.746  49.335 -39.054  1.00 22.06           C  
ATOM   3857  O   VAL B 228       8.555  48.757 -39.752  1.00 23.19           O  
ATOM   3858  CB  VAL B 228       8.486  50.886 -37.266  1.00 19.05           C  
ATOM   3859  CG1 VAL B 228       9.726  50.038 -37.046  1.00 20.20           C  
ATOM   3860  CG2 VAL B 228       8.825  52.363 -37.005  1.00 16.33           C  
ATOM   3861  N   VAL B 229       6.670  48.762 -38.516  1.00 22.36           N  
ATOM   3862  CA  VAL B 229       6.276  47.397 -38.811  1.00 22.87           C  
ATOM   3863  C   VAL B 229       4.903  47.475 -39.479  1.00 23.51           C  
ATOM   3864  O   VAL B 229       3.896  47.566 -38.775  1.00 20.60           O  
ATOM   3865  CB  VAL B 229       6.231  46.481 -37.583  1.00 22.12           C  
ATOM   3866  CG1 VAL B 229       5.738  45.046 -37.894  1.00 21.45           C  
ATOM   3867  CG2 VAL B 229       7.620  46.359 -36.973  1.00 21.27           C  
ATOM   3868  N   PRO B 230       4.869  47.508 -40.815  1.00 25.66           N  
ATOM   3869  CA  PRO B 230       3.636  47.626 -41.592  1.00 25.15           C  
ATOM   3870  C   PRO B 230       2.565  46.698 -41.078  1.00 26.00           C  
ATOM   3871  O   PRO B 230       2.833  45.523 -40.845  1.00 27.23           O  
ATOM   3872  CB  PRO B 230       4.058  47.307 -43.011  1.00 27.01           C  
ATOM   3873  CG  PRO B 230       5.422  47.956 -43.054  1.00 27.92           C  
ATOM   3874  CD  PRO B 230       6.047  47.496 -41.730  1.00 26.97           C  
ATOM   3875  N   TYR B 231       1.400  47.244 -40.786  1.00 25.32           N  
ATOM   3876  CA  TYR B 231       0.288  46.501 -40.210  1.00 27.01           C  
ATOM   3877  C   TYR B 231      -0.172  45.286 -41.017  1.00 28.69           C  
ATOM   3878  O   TYR B 231      -0.299  44.171 -40.490  1.00 26.75           O  
ATOM   3879  CB  TYR B 231      -0.877  47.487 -40.060  1.00 28.48           C  
ATOM   3880  CG  TYR B 231      -2.161  46.795 -39.685  1.00 30.56           C  
ATOM   3881  CD1 TYR B 231      -2.432  46.490 -38.358  1.00 31.41           C  
ATOM   3882  CD2 TYR B 231      -3.094  46.434 -40.655  1.00 32.08           C  
ATOM   3883  CE1 TYR B 231      -3.611  45.868 -37.985  1.00 32.49           C  
ATOM   3884  CE2 TYR B 231      -4.265  45.780 -40.309  1.00 32.47           C  
ATOM   3885  CZ  TYR B 231      -4.513  45.500 -38.982  1.00 34.18           C  
ATOM   3886  OH  TYR B 231      -5.664  44.857 -38.617  1.00 33.42           O  
ATOM   3887  N   ALA B 232      -0.401  45.490 -42.309  1.00 28.22           N  
ATOM   3888  CA  ALA B 232      -0.983  44.446 -43.158  1.00 31.59           C  
ATOM   3889  C   ALA B 232      -0.100  43.228 -43.311  1.00 32.67           C  
ATOM   3890  O   ALA B 232      -0.685  42.141 -43.425  1.00 34.95           O  
ATOM   3891  CB  ALA B 232      -1.343  45.006 -44.531  1.00 29.75           C  
ATOM   3892  N   ASP B 233       1.221  43.345 -43.249  1.00 32.40           N  
ATOM   3893  CA  ASP B 233       2.135  42.224 -43.382  1.00 33.36           C  
ATOM   3894  C   ASP B 233       2.457  41.575 -42.038  1.00 32.33           C  
ATOM   3895  O   ASP B 233       3.210  40.601 -41.970  1.00 30.85           O  
ATOM   3896  CB  ASP B 233       3.449  42.669 -44.055  1.00 34.63           C  
ATOM   3897  CG  ASP B 233       4.285  41.509 -44.568  1.00 37.70           C  
ATOM   3898  OD1 ASP B 233       3.711  40.448 -44.918  1.00 38.82           O  
ATOM   3899  OD2 ASP B 233       5.546  41.592 -44.615  1.00 38.81           O  
ATOM   3900  N   ALA B 234       1.861  42.105 -40.956  1.00 30.26           N  
ATOM   3901  CA  ALA B 234       2.098  41.539 -39.640  1.00 29.32           C  
ATOM   3902  C   ALA B 234       0.831  41.059 -38.941  1.00 29.07           C  
ATOM   3903  O   ALA B 234       0.543  39.859 -38.996  1.00 29.41           O  
ATOM   3904  CB  ALA B 234       2.851  42.569 -38.764  1.00 28.02           C  
ATOM   3905  N   ALA B 235       0.097  41.942 -38.259  1.00 28.28           N  
ATOM   3906  CA  ALA B 235      -0.990  41.576 -37.378  1.00 29.56           C  
ATOM   3907  C   ALA B 235      -1.970  40.533 -37.903  1.00 30.45           C  
ATOM   3908  O   ALA B 235      -2.089  39.468 -37.301  1.00 30.51           O  
ATOM   3909  CB  ALA B 235      -1.726  42.822 -36.880  1.00 28.41           C  
ATOM   3910  N   PRO B 236      -2.670  40.797 -38.993  1.00 32.25           N  
ATOM   3911  CA  PRO B 236      -3.632  39.869 -39.583  1.00 32.27           C  
ATOM   3912  C   PRO B 236      -3.030  38.517 -39.904  1.00 32.35           C  
ATOM   3913  O   PRO B 236      -3.652  37.472 -39.677  1.00 34.63           O  
ATOM   3914  CB  PRO B 236      -4.104  40.554 -40.858  1.00 33.06           C  
ATOM   3915  CG  PRO B 236      -3.792  41.990 -40.675  1.00 34.45           C  
ATOM   3916  CD  PRO B 236      -2.584  42.055 -39.779  1.00 32.15           C  
ATOM   3917  N   LYS B 237      -1.809  38.508 -40.434  1.00 30.37           N  
ATOM   3918  CA  LYS B 237      -1.132  37.267 -40.756  1.00 30.73           C  
ATOM   3919  C   LYS B 237      -0.804  36.463 -39.524  1.00 31.49           C  
ATOM   3920  O   LYS B 237      -1.006  35.249 -39.518  1.00 31.36           O  
ATOM   3921  CB  LYS B 237       0.120  37.497 -41.600  1.00 31.17           C  
ATOM   3922  CG  LYS B 237      -0.214  38.232 -42.898  1.00 33.64           C  
ATOM   3923  CD  LYS B 237       0.881  37.982 -43.937  1.00 35.70           C  
ATOM   3924  CE  LYS B 237       0.395  38.352 -45.333  1.00 37.67           C  
ATOM   3925  NZ  LYS B 237       0.468  39.814 -45.587  1.00 39.53           N  
ATOM   3926  N   SER B 238      -0.272  37.092 -38.480  1.00 29.41           N  
ATOM   3927  CA  SER B 238       0.021  36.386 -37.245  1.00 29.70           C  
ATOM   3928  C   SER B 238      -1.249  35.801 -36.643  1.00 29.70           C  
ATOM   3929  O   SER B 238      -1.233  34.689 -36.165  1.00 31.18           O  
ATOM   3930  CB  SER B 238       0.572  37.361 -36.169  1.00 29.03           C  
ATOM   3931  OG  SER B 238       1.883  37.677 -36.530  1.00 29.72           O  
ATOM   3932  N   ALA B 239      -2.322  36.573 -36.627  1.00 32.44           N  
ATOM   3933  CA  ALA B 239      -3.586  36.121 -36.055  1.00 36.35           C  
ATOM   3934  C   ALA B 239      -4.098  34.851 -36.761  1.00 39.16           C  
ATOM   3935  O   ALA B 239      -4.547  33.877 -36.145  1.00 38.03           O  
ATOM   3936  CB  ALA B 239      -4.601  37.249 -36.176  1.00 36.53           C  
ATOM   3937  N   GLU B 240      -3.960  34.816 -38.085  1.00 39.72           N  
ATOM   3938  CA  GLU B 240      -4.360  33.697 -38.908  1.00 42.64           C  
ATOM   3939  C   GLU B 240      -3.547  32.446 -38.606  1.00 41.70           C  
ATOM   3940  O   GLU B 240      -4.062  31.336 -38.751  1.00 40.83           O  
ATOM   3941  CB  GLU B 240      -4.153  34.030 -40.386  1.00 45.96           C  
ATOM   3942  CG  GLU B 240      -5.363  33.889 -41.294  1.00 50.24           C  
ATOM   3943  CD  GLU B 240      -4.958  34.120 -42.747  1.00 52.70           C  
ATOM   3944  OE1 GLU B 240      -4.654  35.284 -43.099  1.00 54.20           O  
ATOM   3945  OE2 GLU B 240      -4.933  33.129 -43.518  1.00 54.68           O  
ATOM   3946  N   LEU B 241      -2.287  32.625 -38.203  1.00 40.81           N  
ATOM   3947  CA  LEU B 241      -1.441  31.466 -37.924  1.00 39.23           C  
ATOM   3948  C   LEU B 241      -1.586  30.950 -36.509  1.00 39.49           C  
ATOM   3949  O   LEU B 241      -1.185  29.818 -36.203  1.00 39.23           O  
ATOM   3950  CB  LEU B 241       0.012  31.811 -38.252  1.00 40.20           C  
ATOM   3951  CG  LEU B 241       0.350  31.848 -39.745  1.00 40.75           C  
ATOM   3952  CD1 LEU B 241       1.734  32.461 -39.970  1.00 41.90           C  
ATOM   3953  CD2 LEU B 241       0.333  30.453 -40.364  1.00 40.62           C  
ATOM   3954  N   LEU B 242      -2.127  31.777 -35.598  1.00 37.73           N  
ATOM   3955  CA  LEU B 242      -2.232  31.312 -34.221  1.00 36.96           C  
ATOM   3956  C   LEU B 242      -3.538  30.544 -34.032  1.00 36.57           C  
ATOM   3957  O   LEU B 242      -4.551  30.987 -34.568  1.00 38.03           O  
ATOM   3958  CB  LEU B 242      -2.134  32.458 -33.207  1.00 35.66           C  
ATOM   3959  CG  LEU B 242      -0.769  33.153 -33.149  1.00 34.17           C  
ATOM   3960  CD1 LEU B 242      -0.940  34.631 -32.848  1.00 34.49           C  
ATOM   3961  CD2 LEU B 242       0.123  32.452 -32.145  1.00 33.99           C  
ATOM   3962  N   ALA B 243      -3.499  29.531 -33.191  1.00 35.75           N  
ATOM   3963  CA  ALA B 243      -4.692  28.749 -32.898  1.00 36.31           C  
ATOM   3964  C   ALA B 243      -5.707  29.521 -32.077  1.00 37.87           C  
ATOM   3965  O   ALA B 243      -6.891  29.546 -32.449  1.00 37.35           O  
ATOM   3966  CB  ALA B 243      -4.272  27.481 -32.173  1.00 36.67           C  
ATOM   3967  N   ASN B 244      -5.272  30.207 -31.014  1.00 36.84           N  
ATOM   3968  CA  ASN B 244      -6.244  30.936 -30.184  1.00 37.86           C  
ATOM   3969  C   ASN B 244      -5.921  32.425 -30.110  1.00 37.82           C  
ATOM   3970  O   ASN B 244      -5.495  32.926 -29.063  1.00 38.80           O  
ATOM   3971  CB  ASN B 244      -6.241  30.268 -28.808  1.00 39.72           C  
ATOM   3972  CG  ASN B 244      -7.278  30.807 -27.842  1.00 42.22           C  
ATOM   3973  OD1 ASN B 244      -8.058  31.676 -28.242  1.00 43.69           O  
ATOM   3974  ND2 ASN B 244      -7.285  30.312 -26.601  1.00 41.93           N  
ATOM   3975  N   ALA B 245      -6.139  33.156 -31.187  1.00 35.83           N  
ATOM   3976  CA  ALA B 245      -5.777  34.553 -31.219  1.00 36.58           C  
ATOM   3977  C   ALA B 245      -6.932  35.534 -31.256  1.00 35.74           C  
ATOM   3978  O   ALA B 245      -7.964  35.315 -31.894  1.00 37.13           O  
ATOM   3979  CB  ALA B 245      -4.915  34.773 -32.460  1.00 36.94           C  
ATOM   3980  N   THR B 246      -6.755  36.659 -30.559  1.00 32.77           N  
ATOM   3981  CA  THR B 246      -7.724  37.744 -30.607  1.00 31.17           C  
ATOM   3982  C   THR B 246      -7.005  38.893 -31.305  1.00 32.15           C  
ATOM   3983  O   THR B 246      -5.866  39.180 -30.877  1.00 30.25           O  
ATOM   3984  CB  THR B 246      -8.213  38.200 -29.233  1.00 32.20           C  
ATOM   3985  OG1 THR B 246      -8.805  37.107 -28.518  1.00 33.03           O  
ATOM   3986  CG2 THR B 246      -9.274  39.300 -29.377  1.00 31.74           C  
ATOM   3987  N   LEU B 247      -7.568  39.443 -32.373  1.00 30.92           N  
ATOM   3988  CA  LEU B 247      -6.883  40.490 -33.111  1.00 30.63           C  
ATOM   3989  C   LEU B 247      -7.491  41.847 -32.842  1.00 30.40           C  
ATOM   3990  O   LEU B 247      -8.677  42.038 -33.071  1.00 30.24           O  
ATOM   3991  CB  LEU B 247      -6.918  40.245 -34.615  1.00 32.09           C  
ATOM   3992  CG  LEU B 247      -6.502  41.402 -35.539  1.00 33.47           C  
ATOM   3993  CD1 LEU B 247      -4.985  41.567 -35.548  1.00 32.47           C  
ATOM   3994  CD2 LEU B 247      -6.960  41.156 -36.976  1.00 34.47           C  
ATOM   3995  N   LYS B 248      -6.737  42.821 -32.333  1.00 29.11           N  
ATOM   3996  CA  LYS B 248      -7.325  44.148 -32.132  1.00 28.47           C  
ATOM   3997  C   LYS B 248      -6.577  45.137 -33.012  1.00 27.92           C  
ATOM   3998  O   LYS B 248      -5.343  45.194 -32.846  1.00 27.81           O  
ATOM   3999  CB  LYS B 248      -7.164  44.580 -30.671  1.00 32.16           C  
ATOM   4000  CG  LYS B 248      -8.027  43.742 -29.727  1.00 35.49           C  
ATOM   4001  CD  LYS B 248      -9.037  44.687 -29.060  1.00 38.43           C  
ATOM   4002  CE  LYS B 248      -9.217  44.171 -27.626  1.00 40.93           C  
ATOM   4003  NZ  LYS B 248      -9.762  42.769 -27.720  1.00 42.99           N  
ATOM   4004  N   SER B 249      -7.252  45.908 -33.826  1.00 25.89           N  
ATOM   4005  CA  SER B 249      -6.684  46.893 -34.718  1.00 26.66           C  
ATOM   4006  C   SER B 249      -6.971  48.312 -34.247  1.00 25.84           C  
ATOM   4007  O   SER B 249      -8.134  48.643 -34.011  1.00 26.53           O  
ATOM   4008  CB  SER B 249      -7.392  46.807 -36.104  1.00 29.65           C  
ATOM   4009  OG  SER B 249      -6.870  45.608 -36.654  1.00 35.09           O  
ATOM   4010  N   TYR B 250      -5.938  49.152 -34.135  1.00 22.80           N  
ATOM   4011  CA  TYR B 250      -6.214  50.512 -33.653  1.00 21.45           C  
ATOM   4012  C   TYR B 250      -5.996  51.462 -34.800  1.00 22.49           C  
ATOM   4013  O   TYR B 250      -4.824  51.631 -35.237  1.00 23.22           O  
ATOM   4014  CB  TYR B 250      -5.290  50.854 -32.454  1.00 21.76           C  
ATOM   4015  CG  TYR B 250      -5.597  49.918 -31.287  1.00 19.21           C  
ATOM   4016  CD1 TYR B 250      -6.583  50.269 -30.369  1.00 19.15           C  
ATOM   4017  CD2 TYR B 250      -4.927  48.737 -31.131  1.00 21.11           C  
ATOM   4018  CE1 TYR B 250      -6.906  49.407 -29.316  1.00 20.05           C  
ATOM   4019  CE2 TYR B 250      -5.209  47.875 -30.071  1.00 21.69           C  
ATOM   4020  CZ  TYR B 250      -6.217  48.245 -29.173  1.00 20.73           C  
ATOM   4021  OH  TYR B 250      -6.495  47.380 -28.146  1.00 24.00           O  
ATOM   4022  N   GLU B 251      -7.101  52.013 -35.295  1.00 22.97           N  
ATOM   4023  CA  GLU B 251      -7.037  52.927 -36.403  1.00 24.94           C  
ATOM   4024  C   GLU B 251      -6.161  54.132 -36.166  1.00 23.57           C  
ATOM   4025  O   GLU B 251      -6.353  54.851 -35.182  1.00 26.07           O  
ATOM   4026  CB  GLU B 251      -8.436  53.441 -36.812  1.00 27.72           C  
ATOM   4027  CG  GLU B 251      -9.307  52.322 -37.360  1.00 34.08           C  
ATOM   4028  CD  GLU B 251     -10.717  52.783 -37.711  1.00 39.54           C  
ATOM   4029  OE1 GLU B 251     -10.904  54.023 -37.923  1.00 40.86           O  
ATOM   4030  OE2 GLU B 251     -11.600  51.872 -37.758  1.00 42.08           O  
ATOM   4031  N   GLY B 252      -5.234  54.406 -37.072  1.00 22.41           N  
ATOM   4032  CA  GLY B 252      -4.453  55.625 -37.000  1.00 21.40           C  
ATOM   4033  C   GLY B 252      -3.336  55.694 -35.992  1.00 20.69           C  
ATOM   4034  O   GLY B 252      -2.632  56.698 -35.964  1.00 19.99           O  
ATOM   4035  N   LEU B 253      -3.073  54.640 -35.242  1.00 19.60           N  
ATOM   4036  CA  LEU B 253      -2.036  54.668 -34.211  1.00 18.92           C  
ATOM   4037  C   LEU B 253      -0.684  54.245 -34.771  1.00 18.41           C  
ATOM   4038  O   LEU B 253      -0.557  53.487 -35.735  1.00 18.75           O  
ATOM   4039  CB  LEU B 253      -2.421  53.804 -33.005  1.00 17.80           C  
ATOM   4040  CG  LEU B 253      -3.685  54.197 -32.215  1.00 20.61           C  
ATOM   4041  CD1 LEU B 253      -3.686  53.528 -30.836  1.00 18.68           C  
ATOM   4042  CD2 LEU B 253      -3.880  55.686 -32.092  1.00 19.84           C  
ATOM   4043  N   PRO B 254       0.373  54.694 -34.075  1.00 16.71           N  
ATOM   4044  CA  PRO B 254       1.712  54.470 -34.566  1.00 15.81           C  
ATOM   4045  C   PRO B 254       2.376  53.269 -33.991  1.00 13.57           C  
ATOM   4046  O   PRO B 254       1.815  52.470 -33.222  1.00 14.90           O  
ATOM   4047  CB  PRO B 254       2.403  55.797 -34.210  1.00 16.36           C  
ATOM   4048  CG  PRO B 254       1.778  56.115 -32.872  1.00 17.23           C  
ATOM   4049  CD  PRO B 254       0.302  55.710 -32.990  1.00 15.63           C  
ATOM   4050  N   HIS B 255       3.644  53.111 -34.407  1.00 14.20           N  
ATOM   4051  CA  HIS B 255       4.408  51.978 -33.906  1.00 15.20           C  
ATOM   4052  C   HIS B 255       4.578  52.084 -32.374  1.00 16.62           C  
ATOM   4053  O   HIS B 255       4.476  51.040 -31.712  1.00 17.90           O  
ATOM   4054  CB  HIS B 255       5.768  51.931 -34.602  1.00 11.66           C  
ATOM   4055  CG  HIS B 255       6.508  50.697 -34.284  1.00 15.27           C  
ATOM   4056  ND1 HIS B 255       5.963  49.454 -34.539  1.00 15.98           N  
ATOM   4057  CD2 HIS B 255       7.715  50.472 -33.680  1.00 15.16           C  
ATOM   4058  CE1 HIS B 255       6.797  48.510 -34.167  1.00 16.70           C  
ATOM   4059  NE2 HIS B 255       7.885  49.087 -33.665  1.00 17.34           N  
ATOM   4060  N   GLY B 256       4.806  53.280 -31.846  1.00 15.89           N  
ATOM   4061  CA  GLY B 256       5.010  53.336 -30.362  1.00 15.68           C  
ATOM   4062  C   GLY B 256       3.790  53.790 -29.601  1.00 15.55           C  
ATOM   4063  O   GLY B 256       3.849  54.592 -28.634  1.00 11.17           O  
ATOM   4064  N   MET B 257       2.648  53.190 -30.030  1.00 13.58           N  
ATOM   4065  CA  MET B 257       1.357  53.565 -29.443  1.00 16.66           C  
ATOM   4066  C   MET B 257       1.195  53.221 -27.968  1.00 14.05           C  
ATOM   4067  O   MET B 257       0.372  53.864 -27.290  1.00 13.39           O  
ATOM   4068  CB  MET B 257       0.196  52.873 -30.205  1.00 16.24           C  
ATOM   4069  CG  MET B 257       0.343  51.354 -30.243  1.00 17.10           C  
ATOM   4070  SD  MET B 257      -0.957  50.653 -31.340  1.00 19.86           S  
ATOM   4071  CE  MET B 257      -0.864  48.935 -30.857  1.00 16.98           C  
ATOM   4072  N   LEU B 258       1.935  52.303 -27.389  1.00 13.41           N  
ATOM   4073  CA  LEU B 258       1.954  52.060 -25.963  1.00 14.30           C  
ATOM   4074  C   LEU B 258       2.368  53.319 -25.196  1.00 14.47           C  
ATOM   4075  O   LEU B 258       1.949  53.434 -24.029  1.00 14.96           O  
ATOM   4076  CB  LEU B 258       2.884  50.884 -25.607  1.00 15.06           C  
ATOM   4077  CG  LEU B 258       2.236  49.543 -26.059  1.00 15.72           C  
ATOM   4078  CD1 LEU B 258       3.253  48.419 -26.121  1.00 16.58           C  
ATOM   4079  CD2 LEU B 258       1.132  49.124 -25.089  1.00 17.21           C  
ATOM   4080  N   SER B 259       3.203  54.197 -25.759  1.00 12.95           N  
ATOM   4081  CA  SER B 259       3.601  55.416 -25.085  1.00 13.13           C  
ATOM   4082  C   SER B 259       2.821  56.630 -25.515  1.00 13.22           C  
ATOM   4083  O   SER B 259       2.689  57.570 -24.738  1.00 12.90           O  
ATOM   4084  CB  SER B 259       5.145  55.585 -25.308  1.00 15.73           C  
ATOM   4085  OG  SER B 259       5.727  54.447 -24.658  1.00 16.67           O  
ATOM   4086  N   THR B 260       2.273  56.693 -26.753  1.00 12.69           N  
ATOM   4087  CA  THR B 260       1.532  57.867 -27.206  1.00 13.38           C  
ATOM   4088  C   THR B 260       0.061  57.761 -26.813  1.00 15.88           C  
ATOM   4089  O   THR B 260      -0.615  58.739 -26.478  1.00 15.93           O  
ATOM   4090  CB  THR B 260       1.594  58.053 -28.735  1.00 15.42           C  
ATOM   4091  OG1 THR B 260       1.187  56.816 -29.344  1.00 13.79           O  
ATOM   4092  CG2 THR B 260       3.035  58.306 -29.164  1.00 17.30           C  
ATOM   4093  N   HIS B 261      -0.474  56.552 -26.745  1.00 13.21           N  
ATOM   4094  CA  HIS B 261      -1.871  56.319 -26.471  1.00 14.91           C  
ATOM   4095  C   HIS B 261      -2.119  55.275 -25.409  1.00 13.23           C  
ATOM   4096  O   HIS B 261      -2.919  54.362 -25.607  1.00 12.20           O  
ATOM   4097  CB  HIS B 261      -2.610  55.841 -27.798  1.00 15.13           C  
ATOM   4098  CG  HIS B 261      -2.628  56.995 -28.779  1.00 16.28           C  
ATOM   4099  ND1 HIS B 261      -1.583  57.181 -29.668  1.00 17.75           N  
ATOM   4100  CD2 HIS B 261      -3.470  58.036 -28.946  1.00 16.65           C  
ATOM   4101  CE1 HIS B 261      -1.779  58.316 -30.342  1.00 18.81           C  
ATOM   4102  NE2 HIS B 261      -2.922  58.854 -29.927  1.00 18.02           N  
ATOM   4103  N   PRO B 262      -1.491  55.355 -24.235  1.00 12.92           N  
ATOM   4104  CA  PRO B 262      -1.664  54.309 -23.232  1.00 13.59           C  
ATOM   4105  C   PRO B 262      -3.075  54.254 -22.701  1.00 13.87           C  
ATOM   4106  O   PRO B 262      -3.504  53.204 -22.243  1.00 14.11           O  
ATOM   4107  CB  PRO B 262      -0.640  54.688 -22.138  1.00 12.98           C  
ATOM   4108  CG  PRO B 262      -0.533  56.190 -22.283  1.00 16.12           C  
ATOM   4109  CD  PRO B 262      -0.537  56.382 -23.802  1.00 13.74           C  
ATOM   4110  N   GLU B 263      -3.830  55.349 -22.736  1.00 13.81           N  
ATOM   4111  CA  GLU B 263      -5.201  55.330 -22.225  1.00 19.94           C  
ATOM   4112  C   GLU B 263      -6.124  54.550 -23.166  1.00 20.14           C  
ATOM   4113  O   GLU B 263      -7.188  54.074 -22.784  1.00 17.80           O  
ATOM   4114  CB  GLU B 263      -5.620  56.782 -21.970  1.00 25.61           C  
ATOM   4115  CG  GLU B 263      -4.801  57.208 -20.721  1.00 32.88           C  
ATOM   4116  CD  GLU B 263      -4.999  58.643 -20.352  1.00 39.81           C  
ATOM   4117  OE1 GLU B 263      -5.780  59.345 -21.039  1.00 42.59           O  
ATOM   4118  OE2 GLU B 263      -4.345  59.122 -19.368  1.00 44.63           O  
ATOM   4119  N   VAL B 264      -5.705  54.309 -24.380  1.00 17.32           N  
ATOM   4120  CA  VAL B 264      -6.489  53.453 -25.308  1.00 18.35           C  
ATOM   4121  C   VAL B 264      -6.098  51.999 -25.113  1.00 19.32           C  
ATOM   4122  O   VAL B 264      -6.903  51.068 -25.093  1.00 21.17           O  
ATOM   4123  CB  VAL B 264      -6.188  53.894 -26.761  1.00 17.81           C  
ATOM   4124  CG1 VAL B 264      -6.863  52.952 -27.761  1.00 18.67           C  
ATOM   4125  CG2 VAL B 264      -6.675  55.320 -26.997  1.00 18.58           C  
ATOM   4126  N   LEU B 265      -4.799  51.724 -25.054  1.00 18.27           N  
ATOM   4127  CA  LEU B 265      -4.288  50.371 -24.993  1.00 19.58           C  
ATOM   4128  C   LEU B 265      -4.341  49.689 -23.638  1.00 18.96           C  
ATOM   4129  O   LEU B 265      -4.656  48.501 -23.569  1.00 18.09           O  
ATOM   4130  CB  LEU B 265      -2.812  50.449 -25.410  1.00 20.03           C  
ATOM   4131  CG  LEU B 265      -2.434  50.112 -26.841  1.00 25.35           C  
ATOM   4132  CD1 LEU B 265      -2.808  48.685 -27.205  1.00 26.24           C  
ATOM   4133  CD2 LEU B 265      -3.063  51.088 -27.837  1.00 27.08           C  
ATOM   4134  N   ASN B 266      -3.980  50.408 -22.555  1.00 17.07           N  
ATOM   4135  CA  ASN B 266      -3.914  49.767 -21.248  1.00 17.49           C  
ATOM   4136  C   ASN B 266      -5.196  49.059 -20.824  1.00 16.62           C  
ATOM   4137  O   ASN B 266      -5.118  47.897 -20.415  1.00 17.61           O  
ATOM   4138  CB  ASN B 266      -3.439  50.728 -20.127  1.00 17.93           C  
ATOM   4139  CG  ASN B 266      -1.975  51.140 -20.308  1.00 19.37           C  
ATOM   4140  OD1 ASN B 266      -1.224  50.568 -21.072  1.00 17.83           O  
ATOM   4141  ND2 ASN B 266      -1.541  52.182 -19.622  1.00 19.69           N  
ATOM   4142  N   PRO B 267      -6.365  49.644 -20.912  1.00 16.96           N  
ATOM   4143  CA  PRO B 267      -7.587  48.906 -20.557  1.00 20.20           C  
ATOM   4144  C   PRO B 267      -7.783  47.626 -21.363  1.00 21.89           C  
ATOM   4145  O   PRO B 267      -8.361  46.650 -20.826  1.00 22.33           O  
ATOM   4146  CB  PRO B 267      -8.730  49.889 -20.716  1.00 20.39           C  
ATOM   4147  CG  PRO B 267      -8.109  51.222 -20.954  1.00 21.39           C  
ATOM   4148  CD  PRO B 267      -6.637  51.027 -21.309  1.00 18.00           C  
ATOM   4149  N   ASP B 268      -7.371  47.569 -22.616  1.00 20.44           N  
ATOM   4150  CA  ASP B 268      -7.549  46.400 -23.482  1.00 21.72           C  
ATOM   4151  C   ASP B 268      -6.580  45.317 -23.101  1.00 23.10           C  
ATOM   4152  O   ASP B 268      -6.943  44.134 -23.065  1.00 25.25           O  
ATOM   4153  CB  ASP B 268      -7.316  46.782 -24.946  1.00 23.49           C  
ATOM   4154  CG  ASP B 268      -8.512  47.550 -25.481  1.00 24.59           C  
ATOM   4155  OD1 ASP B 268      -9.501  47.700 -24.733  1.00 25.39           O  
ATOM   4156  OD2 ASP B 268      -8.407  48.024 -26.627  1.00 25.52           O  
ATOM   4157  N   LEU B 269      -5.352  45.760 -22.709  1.00 23.09           N  
ATOM   4158  CA  LEU B 269      -4.415  44.784 -22.161  1.00 23.08           C  
ATOM   4159  C   LEU B 269      -4.934  44.181 -20.842  1.00 22.40           C  
ATOM   4160  O   LEU B 269      -4.763  42.982 -20.634  1.00 22.54           O  
ATOM   4161  CB  LEU B 269      -3.066  45.460 -21.840  1.00 22.94           C  
ATOM   4162  CG  LEU B 269      -2.273  45.988 -23.044  1.00 24.74           C  
ATOM   4163  CD1 LEU B 269      -1.015  46.707 -22.567  1.00 22.35           C  
ATOM   4164  CD2 LEU B 269      -1.896  44.851 -23.975  1.00 25.23           C  
ATOM   4165  N   LEU B 270      -5.419  45.005 -19.917  1.00 22.93           N  
ATOM   4166  CA  LEU B 270      -5.862  44.464 -18.610  1.00 24.15           C  
ATOM   4167  C   LEU B 270      -7.046  43.516 -18.798  1.00 23.94           C  
ATOM   4168  O   LEU B 270      -7.016  42.383 -18.303  1.00 24.70           O  
ATOM   4169  CB  LEU B 270      -6.155  45.608 -17.637  1.00 24.25           C  
ATOM   4170  CG  LEU B 270      -6.762  45.273 -16.276  1.00 23.28           C  
ATOM   4171  CD1 LEU B 270      -5.736  44.726 -15.291  1.00 24.59           C  
ATOM   4172  CD2 LEU B 270      -7.459  46.476 -15.661  1.00 23.51           C  
ATOM   4173  N   ALA B 271      -8.006  43.888 -19.631  1.00 24.60           N  
ATOM   4174  CA  ALA B 271      -9.132  43.006 -19.949  1.00 27.31           C  
ATOM   4175  C   ALA B 271      -8.641  41.635 -20.408  1.00 27.18           C  
ATOM   4176  O   ALA B 271      -9.101  40.601 -19.912  1.00 25.43           O  
ATOM   4177  CB  ALA B 271     -10.061  43.574 -21.003  1.00 25.56           C  
ATOM   4178  N   PHE B 272      -7.721  41.639 -21.372  1.00 25.94           N  
ATOM   4179  CA  PHE B 272      -7.216  40.357 -21.864  1.00 26.66           C  
ATOM   4180  C   PHE B 272      -6.514  39.588 -20.775  1.00 28.86           C  
ATOM   4181  O   PHE B 272      -6.733  38.364 -20.650  1.00 30.69           O  
ATOM   4182  CB  PHE B 272      -6.344  40.593 -23.097  1.00 26.27           C  
ATOM   4183  CG  PHE B 272      -5.693  39.344 -23.599  1.00 27.60           C  
ATOM   4184  CD1 PHE B 272      -6.414  38.466 -24.421  1.00 26.80           C  
ATOM   4185  CD2 PHE B 272      -4.394  39.039 -23.240  1.00 25.71           C  
ATOM   4186  CE1 PHE B 272      -5.804  37.327 -24.899  1.00 27.93           C  
ATOM   4187  CE2 PHE B 272      -3.808  37.894 -23.699  1.00 28.26           C  
ATOM   4188  CZ  PHE B 272      -4.503  37.026 -24.555  1.00 28.90           C  
ATOM   4189  N   VAL B 273      -5.645  40.187 -19.974  1.00 28.92           N  
ATOM   4190  CA  VAL B 273      -4.940  39.484 -18.900  1.00 31.39           C  
ATOM   4191  C   VAL B 273      -5.943  38.903 -17.905  1.00 33.65           C  
ATOM   4192  O   VAL B 273      -5.719  37.809 -17.371  1.00 34.27           O  
ATOM   4193  CB  VAL B 273      -3.931  40.411 -18.195  1.00 32.05           C  
ATOM   4194  CG1 VAL B 273      -3.345  39.830 -16.922  1.00 30.96           C  
ATOM   4195  CG2 VAL B 273      -2.792  40.806 -19.156  1.00 31.72           C  
ATOM   4196  N   LYS B 274      -7.038  39.599 -17.640  1.00 35.75           N  
ATOM   4197  CA  LYS B 274      -8.063  39.132 -16.725  1.00 40.07           C  
ATOM   4198  C   LYS B 274      -9.003  38.099 -17.335  1.00 42.46           C  
ATOM   4199  O   LYS B 274      -9.716  37.455 -16.566  1.00 44.42           O  
ATOM   4200  CB  LYS B 274      -8.958  40.303 -16.300  1.00 40.37           C  
ATOM   4201  CG  LYS B 274      -8.585  41.060 -15.042  1.00 42.87           C  
ATOM   4202  CD  LYS B 274      -8.979  42.520 -15.239  1.00 45.32           C  
ATOM   4203  CE  LYS B 274      -9.147  43.276 -13.930  1.00 47.67           C  
ATOM   4204  NZ  LYS B 274     -10.209  42.677 -13.066  1.00 48.34           N  
ATOM   4205  N   SER B 275      -9.116  37.978 -18.658  1.00 44.87           N  
ATOM   4206  CA  SER B 275     -10.094  37.050 -19.219  1.00 45.88           C  
ATOM   4207  C   SER B 275      -9.783  35.604 -18.851  1.00 47.00           C  
ATOM   4208  O   SER B 275     -10.739  34.861 -18.534  1.00 47.82           O  
ATOM   4209  CB  SER B 275     -10.229  37.241 -20.725  1.00 46.21           C  
ATOM   4210  OG  SER B 275      -9.088  36.817 -21.429  1.00 47.87           O  
ATOM   4211  OXT SER B 275      -8.713  35.099 -19.249  1.00 47.30           O  
TER    4212      SER B 275                                                      
ATOM   4213  N   GLY C   1      32.606  43.962 -20.043  1.00 19.69           N  
ATOM   4214  CA  GLY C   1      33.505  43.261 -19.059  1.00 18.06           C  
ATOM   4215  C   GLY C   1      34.024  44.317 -18.095  1.00 16.80           C  
ATOM   4216  O   GLY C   1      33.977  45.527 -18.342  1.00 14.68           O  
ATOM   4217  N   THR C   2      34.635  43.887 -16.974  1.00 17.20           N  
ATOM   4218  CA  THR C   2      35.231  44.836 -16.057  1.00 17.12           C  
ATOM   4219  C   THR C   2      36.525  44.196 -15.539  1.00 16.79           C  
ATOM   4220  O   THR C   2      36.647  42.970 -15.535  1.00 17.13           O  
ATOM   4221  CB  THR C   2      34.415  45.147 -14.782  1.00 21.26           C  
ATOM   4222  OG1 THR C   2      34.102  43.885 -14.169  1.00 23.72           O  
ATOM   4223  CG2 THR C   2      33.085  45.787 -15.113  1.00 21.66           C  
ATOM   4224  N   VAL C   3      37.490  45.005 -15.233  1.00 15.22           N  
ATOM   4225  CA  VAL C   3      38.749  44.487 -14.687  1.00 16.81           C  
ATOM   4226  C   VAL C   3      38.937  45.365 -13.423  1.00 17.68           C  
ATOM   4227  O   VAL C   3      38.667  46.576 -13.453  1.00 14.18           O  
ATOM   4228  CB  VAL C   3      39.934  44.703 -15.632  1.00 19.69           C  
ATOM   4229  CG1 VAL C   3      41.276  44.337 -14.983  1.00 21.96           C  
ATOM   4230  CG2 VAL C   3      39.835  43.843 -16.899  1.00 23.57           C  
ATOM   4231  N   THR C   4      39.416  44.755 -12.345  1.00 17.41           N  
ATOM   4232  CA  THR C   4      39.683  45.565 -11.144  1.00 16.82           C  
ATOM   4233  C   THR C   4      41.159  45.906 -11.078  1.00 17.32           C  
ATOM   4234  O   THR C   4      41.993  45.010 -11.266  1.00 17.42           O  
ATOM   4235  CB  THR C   4      39.192  44.809  -9.883  1.00 18.10           C  
ATOM   4236  OG1 THR C   4      37.837  44.456 -10.094  1.00 18.81           O  
ATOM   4237  CG2 THR C   4      39.366  45.730  -8.678  1.00 19.60           C  
ATOM   4238  N   THR C   5      41.527  47.150 -10.889  1.00 15.73           N  
ATOM   4239  CA  THR C   5      42.943  47.528 -10.885  1.00 16.86           C  
ATOM   4240  C   THR C   5      43.557  47.282  -9.497  1.00 15.66           C  
ATOM   4241  O   THR C   5      42.842  46.907  -8.558  1.00 14.71           O  
ATOM   4242  CB  THR C   5      43.172  48.989 -11.284  1.00 17.73           C  
ATOM   4243  OG1 THR C   5      42.549  49.777 -10.264  1.00 19.37           O  
ATOM   4244  CG2 THR C   5      42.637  49.266 -12.694  1.00 17.56           C  
ATOM   4245  N   SER C   6      44.834  47.570  -9.418  1.00 13.99           N  
ATOM   4246  CA  SER C   6      45.543  47.265  -8.141  1.00 16.26           C  
ATOM   4247  C   SER C   6      45.188  48.181  -6.984  1.00 16.74           C  
ATOM   4248  O   SER C   6      45.598  47.859  -5.848  1.00 16.64           O  
ATOM   4249  CB  SER C   6      47.038  47.229  -8.425  1.00 14.72           C  
ATOM   4250  OG  SER C   6      47.423  48.558  -8.737  1.00 19.07           O  
ATOM   4251  N   ASP C   7      44.441  49.280  -7.193  1.00 17.55           N  
ATOM   4252  CA  ASP C   7      43.891  50.118  -6.149  1.00 15.54           C  
ATOM   4253  C   ASP C   7      42.409  49.849  -5.961  1.00 16.41           C  
ATOM   4254  O   ASP C   7      41.707  50.534  -5.224  1.00 17.08           O  
ATOM   4255  CB  ASP C   7      44.269  51.589  -6.302  1.00 15.57           C  
ATOM   4256  CG  ASP C   7      43.450  52.297  -7.394  1.00 14.92           C  
ATOM   4257  OD1 ASP C   7      42.703  51.652  -8.105  1.00 15.57           O  
ATOM   4258  OD2 ASP C   7      43.565  53.504  -7.496  1.00 17.20           O  
ATOM   4259  N   GLY C   8      41.837  48.809  -6.551  1.00 14.55           N  
ATOM   4260  CA  GLY C   8      40.457  48.393  -6.430  1.00 15.51           C  
ATOM   4261  C   GLY C   8      39.462  49.136  -7.319  1.00 16.58           C  
ATOM   4262  O   GLY C   8      38.241  49.016  -7.169  1.00 15.67           O  
ATOM   4263  N   THR C   9      39.965  49.935  -8.258  1.00 14.40           N  
ATOM   4264  CA  THR C   9      39.065  50.651  -9.175  1.00 15.31           C  
ATOM   4265  C   THR C   9      38.554  49.701 -10.260  1.00 14.73           C  
ATOM   4266  O   THR C   9      39.398  49.063 -10.913  1.00 15.75           O  
ATOM   4267  CB  THR C   9      39.874  51.769  -9.850  1.00 13.98           C  
ATOM   4268  OG1 THR C   9      40.326  52.661  -8.806  1.00 13.21           O  
ATOM   4269  CG2 THR C   9      39.047  52.579 -10.858  1.00 14.41           C  
ATOM   4270  N   ASN C  10      37.277  49.603 -10.483  1.00 13.99           N  
ATOM   4271  CA  ASN C  10      36.753  48.773 -11.574  1.00 15.90           C  
ATOM   4272  C   ASN C  10      36.781  49.558 -12.900  1.00 14.75           C  
ATOM   4273  O   ASN C  10      36.260  50.670 -12.954  1.00 12.27           O  
ATOM   4274  CB  ASN C  10      35.286  48.439 -11.341  1.00 21.35           C  
ATOM   4275  CG  ASN C  10      35.077  47.500 -10.180  1.00 29.12           C  
ATOM   4276  OD1 ASN C  10      34.326  47.848  -9.251  1.00 35.32           O  
ATOM   4277  ND2 ASN C  10      35.715  46.360 -10.183  1.00 30.14           N  
ATOM   4278  N   ILE C  11      37.246  48.912 -13.966  1.00 13.02           N  
ATOM   4279  CA  ILE C  11      37.274  49.639 -15.270  1.00 13.31           C  
ATOM   4280  C   ILE C  11      36.328  48.871 -16.189  1.00 14.12           C  
ATOM   4281  O   ILE C  11      36.469  47.625 -16.303  1.00 16.18           O  
ATOM   4282  CB  ILE C  11      38.717  49.562 -15.784  1.00 14.87           C  
ATOM   4283  CG1 ILE C  11      39.701  50.275 -14.834  1.00 14.84           C  
ATOM   4284  CG2 ILE C  11      38.846  50.049 -17.226  1.00 16.62           C  
ATOM   4285  CD1 ILE C  11      39.606  51.784 -14.907  1.00 12.98           C  
ATOM   4286  N   PHE C  12      35.377  49.558 -16.809  1.00 11.77           N  
ATOM   4287  CA  PHE C  12      34.509  48.856 -17.769  1.00 11.83           C  
ATOM   4288  C   PHE C  12      35.210  48.796 -19.151  1.00  9.85           C  
ATOM   4289  O   PHE C  12      35.886  49.787 -19.503  1.00  9.79           O  
ATOM   4290  CB  PHE C  12      33.217  49.712 -17.913  1.00 11.90           C  
ATOM   4291  CG  PHE C  12      32.262  49.235 -18.986  1.00 13.65           C  
ATOM   4292  CD1 PHE C  12      31.292  48.297 -18.672  1.00 16.59           C  
ATOM   4293  CD2 PHE C  12      32.403  49.707 -20.300  1.00 14.44           C  
ATOM   4294  CE1 PHE C  12      30.424  47.812 -19.660  1.00 17.65           C  
ATOM   4295  CE2 PHE C  12      31.525  49.207 -21.285  1.00 14.46           C  
ATOM   4296  CZ  PHE C  12      30.574  48.283 -20.959  1.00 16.39           C  
ATOM   4297  N   TYR C  13      34.963  47.761 -19.914  1.00 11.12           N  
ATOM   4298  CA  TYR C  13      35.528  47.725 -21.273  1.00 11.77           C  
ATOM   4299  C   TYR C  13      34.579  46.908 -22.142  1.00 11.31           C  
ATOM   4300  O   TYR C  13      33.755  46.120 -21.675  1.00 11.58           O  
ATOM   4301  CB  TYR C  13      36.980  47.201 -21.283  1.00 12.74           C  
ATOM   4302  CG  TYR C  13      37.065  45.742 -20.927  1.00 14.81           C  
ATOM   4303  CD1 TYR C  13      37.173  45.267 -19.642  1.00 15.31           C  
ATOM   4304  CD2 TYR C  13      36.995  44.796 -21.965  1.00 18.00           C  
ATOM   4305  CE1 TYR C  13      37.224  43.905 -19.342  1.00 16.42           C  
ATOM   4306  CE2 TYR C  13      37.032  43.446 -21.707  1.00 17.24           C  
ATOM   4307  CZ  TYR C  13      37.133  43.008 -20.391  1.00 19.46           C  
ATOM   4308  OH  TYR C  13      37.144  41.665 -20.144  1.00 20.60           O  
ATOM   4309  N   LYS C  14      34.714  47.101 -23.449  1.00 11.64           N  
ATOM   4310  CA  LYS C  14      33.970  46.332 -24.458  1.00 12.07           C  
ATOM   4311  C   LYS C  14      35.043  45.512 -25.226  1.00 10.37           C  
ATOM   4312  O   LYS C  14      36.139  46.070 -25.436  1.00  9.36           O  
ATOM   4313  CB  LYS C  14      33.473  47.351 -25.500  1.00 16.55           C  
ATOM   4314  CG  LYS C  14      32.165  48.026 -25.191  1.00 19.22           C  
ATOM   4315  CD  LYS C  14      32.029  49.206 -26.146  1.00 19.35           C  
ATOM   4316  CE  LYS C  14      31.275  50.323 -25.448  1.00 19.91           C  
ATOM   4317  NZ  LYS C  14      29.910  50.397 -26.082  1.00 17.04           N  
ATOM   4318  N   ASP C  15      34.684  44.338 -25.667  1.00 12.08           N  
ATOM   4319  CA  ASP C  15      35.604  43.469 -26.426  1.00 12.92           C  
ATOM   4320  C   ASP C  15      34.761  42.727 -27.438  1.00 12.29           C  
ATOM   4321  O   ASP C  15      33.995  41.797 -27.108  1.00 11.90           O  
ATOM   4322  CB  ASP C  15      36.264  42.463 -25.478  1.00 15.71           C  
ATOM   4323  CG  ASP C  15      37.232  41.496 -26.125  1.00 18.91           C  
ATOM   4324  OD1 ASP C  15      37.412  41.575 -27.363  1.00 18.56           O  
ATOM   4325  OD2 ASP C  15      37.764  40.642 -25.359  1.00 17.51           O  
ATOM   4326  N   TRP C  16      34.772  43.197 -28.707  1.00 11.54           N  
ATOM   4327  CA  TRP C  16      33.876  42.564 -29.681  1.00 11.56           C  
ATOM   4328  C   TRP C  16      34.713  42.009 -30.861  1.00 14.74           C  
ATOM   4329  O   TRP C  16      35.822  42.440 -31.062  1.00 14.45           O  
ATOM   4330  CB  TRP C  16      32.921  43.613 -30.248  1.00 12.45           C  
ATOM   4331  CG  TRP C  16      32.025  44.322 -29.247  1.00 12.52           C  
ATOM   4332  CD1 TRP C  16      31.553  43.811 -28.078  1.00 12.86           C  
ATOM   4333  CD2 TRP C  16      31.469  45.626 -29.377  1.00 12.86           C  
ATOM   4334  NE1 TRP C  16      30.738  44.739 -27.445  1.00 12.99           N  
ATOM   4335  CE2 TRP C  16      30.649  45.853 -28.241  1.00 12.57           C  
ATOM   4336  CE3 TRP C  16      31.497  46.605 -30.379  1.00 13.70           C  
ATOM   4337  CZ2 TRP C  16      29.923  47.023 -28.047  1.00 13.50           C  
ATOM   4338  CZ3 TRP C  16      30.796  47.786 -30.197  1.00 14.01           C  
ATOM   4339  CH2 TRP C  16      30.020  47.993 -29.029  1.00 15.15           C  
ATOM   4340  N   GLY C  17      34.135  41.039 -31.571  1.00 18.61           N  
ATOM   4341  CA  GLY C  17      34.821  40.505 -32.762  1.00 19.28           C  
ATOM   4342  C   GLY C  17      35.449  39.149 -32.486  1.00 22.80           C  
ATOM   4343  O   GLY C  17      35.459  38.590 -31.382  1.00 21.29           O  
ATOM   4344  N   PRO C  18      36.028  38.594 -33.569  1.00 22.55           N  
ATOM   4345  CA  PRO C  18      36.711  37.320 -33.507  1.00 22.19           C  
ATOM   4346  C   PRO C  18      37.781  37.292 -32.448  1.00 20.77           C  
ATOM   4347  O   PRO C  18      38.694  38.140 -32.348  1.00 20.08           O  
ATOM   4348  CB  PRO C  18      37.385  37.177 -34.891  1.00 23.11           C  
ATOM   4349  CG  PRO C  18      36.780  38.205 -35.776  1.00 24.23           C  
ATOM   4350  CD  PRO C  18      36.064  39.199 -34.908  1.00 22.02           C  
ATOM   4351  N   ARG C  19      37.821  36.172 -31.742  1.00 21.55           N  
ATOM   4352  CA  ARG C  19      38.874  35.962 -30.745  1.00 24.41           C  
ATOM   4353  C   ARG C  19      40.275  35.871 -31.316  1.00 25.84           C  
ATOM   4354  O   ARG C  19      41.221  36.133 -30.577  1.00 26.94           O  
ATOM   4355  CB  ARG C  19      38.550  34.702 -29.940  1.00 25.50           C  
ATOM   4356  CG  ARG C  19      37.077  34.715 -29.476  1.00 26.79           C  
ATOM   4357  CD  ARG C  19      36.861  35.836 -28.473  1.00 26.19           C  
ATOM   4358  NE  ARG C  19      36.446  37.123 -29.009  1.00 26.52           N  
ATOM   4359  CZ  ARG C  19      36.602  38.279 -28.342  1.00 25.12           C  
ATOM   4360  NH1 ARG C  19      37.209  38.190 -27.137  1.00 22.96           N  
ATOM   4361  NH2 ARG C  19      36.174  39.424 -28.848  1.00 19.43           N  
ATOM   4362  N   ASP C  20      40.423  35.507 -32.577  1.00 26.37           N  
ATOM   4363  CA  ASP C  20      41.738  35.405 -33.198  1.00 29.28           C  
ATOM   4364  C   ASP C  20      42.000  36.566 -34.160  1.00 27.18           C  
ATOM   4365  O   ASP C  20      42.883  36.519 -35.022  1.00 27.43           O  
ATOM   4366  CB  ASP C  20      41.818  34.074 -33.953  1.00 33.64           C  
ATOM   4367  CG  ASP C  20      40.888  33.992 -35.142  1.00 38.23           C  
ATOM   4368  OD1 ASP C  20      39.770  34.575 -35.157  1.00 40.00           O  
ATOM   4369  OD2 ASP C  20      41.279  33.294 -36.113  1.00 40.38           O  
ATOM   4370  N   GLY C  21      41.183  37.607 -34.057  1.00 23.73           N  
ATOM   4371  CA  GLY C  21      41.325  38.824 -34.854  1.00 20.29           C  
ATOM   4372  C   GLY C  21      42.457  39.650 -34.271  1.00 19.29           C  
ATOM   4373  O   GLY C  21      42.759  39.525 -33.072  1.00 18.81           O  
ATOM   4374  N   LEU C  22      43.198  40.448 -35.035  1.00 15.38           N  
ATOM   4375  CA  LEU C  22      44.245  41.274 -34.524  1.00 14.29           C  
ATOM   4376  C   LEU C  22      43.498  42.331 -33.641  1.00 15.88           C  
ATOM   4377  O   LEU C  22      42.494  42.896 -34.080  1.00 13.57           O  
ATOM   4378  CB  LEU C  22      44.892  42.020 -35.659  1.00 18.63           C  
ATOM   4379  CG  LEU C  22      46.044  42.980 -35.459  1.00 19.79           C  
ATOM   4380  CD1 LEU C  22      46.795  43.229 -36.772  1.00 23.12           C  
ATOM   4381  CD2 LEU C  22      45.464  44.343 -35.071  1.00 22.36           C  
ATOM   4382  N   PRO C  23      44.006  42.577 -32.460  1.00 15.01           N  
ATOM   4383  CA  PRO C  23      43.308  43.489 -31.506  1.00 14.50           C  
ATOM   4384  C   PRO C  23      43.595  44.932 -31.760  1.00 12.37           C  
ATOM   4385  O   PRO C  23      44.741  45.380 -31.808  1.00 14.14           O  
ATOM   4386  CB  PRO C  23      43.810  43.069 -30.134  1.00 17.39           C  
ATOM   4387  CG  PRO C  23      44.859  42.050 -30.327  1.00 16.72           C  
ATOM   4388  CD  PRO C  23      45.113  41.854 -31.796  1.00 16.66           C  
ATOM   4389  N   VAL C  24      42.544  45.747 -32.033  1.00 11.66           N  
ATOM   4390  CA  VAL C  24      42.612  47.173 -32.218  1.00 11.45           C  
ATOM   4391  C   VAL C  24      41.917  47.810 -30.957  1.00 13.23           C  
ATOM   4392  O   VAL C  24      40.768  47.471 -30.645  1.00 12.78           O  
ATOM   4393  CB  VAL C  24      41.836  47.601 -33.499  1.00 11.63           C  
ATOM   4394  CG1 VAL C  24      41.974  49.096 -33.649  1.00 12.21           C  
ATOM   4395  CG2 VAL C  24      42.400  46.879 -34.749  1.00 10.75           C  
ATOM   4396  N   VAL C  25      42.745  48.514 -30.190  1.00 15.24           N  
ATOM   4397  CA  VAL C  25      42.329  49.014 -28.864  1.00 13.00           C  
ATOM   4398  C   VAL C  25      42.195  50.527 -28.969  1.00 11.13           C  
ATOM   4399  O   VAL C  25      43.134  51.182 -29.372  1.00 11.76           O  
ATOM   4400  CB  VAL C  25      43.397  48.710 -27.783  1.00 13.77           C  
ATOM   4401  CG1 VAL C  25      42.894  49.099 -26.390  1.00 12.40           C  
ATOM   4402  CG2 VAL C  25      43.704  47.215 -27.775  1.00 13.74           C  
ATOM   4403  N   PHE C  26      41.048  51.057 -28.555  1.00 14.13           N  
ATOM   4404  CA  PHE C  26      40.741  52.475 -28.694  1.00 12.25           C  
ATOM   4405  C   PHE C  26      40.685  53.187 -27.328  1.00 12.19           C  
ATOM   4406  O   PHE C  26      40.151  52.574 -26.378  1.00 11.11           O  
ATOM   4407  CB  PHE C  26      39.330  52.618 -29.286  1.00 12.38           C  
ATOM   4408  CG  PHE C  26      39.215  52.086 -30.698  1.00 13.79           C  
ATOM   4409  CD1 PHE C  26      39.546  52.945 -31.767  1.00 13.20           C  
ATOM   4410  CD2 PHE C  26      38.832  50.805 -30.933  1.00 12.75           C  
ATOM   4411  CE1 PHE C  26      39.420  52.421 -33.063  1.00 14.63           C  
ATOM   4412  CE2 PHE C  26      38.678  50.319 -32.251  1.00 15.55           C  
ATOM   4413  CZ  PHE C  26      38.984  51.135 -33.326  1.00 11.88           C  
ATOM   4414  N   HIS C  27      41.318  54.341 -27.307  1.00  8.48           N  
ATOM   4415  CA  HIS C  27      41.440  55.130 -26.075  1.00 10.69           C  
ATOM   4416  C   HIS C  27      40.777  56.486 -26.291  1.00 10.42           C  
ATOM   4417  O   HIS C  27      41.256  57.377 -27.005  1.00  9.59           O  
ATOM   4418  CB  HIS C  27      42.901  55.313 -25.708  1.00 12.14           C  
ATOM   4419  CG  HIS C  27      43.717  54.067 -25.558  1.00 14.47           C  
ATOM   4420  ND1 HIS C  27      44.409  53.831 -24.379  1.00 13.07           N  
ATOM   4421  CD2 HIS C  27      44.013  53.030 -26.411  1.00 13.37           C  
ATOM   4422  CE1 HIS C  27      45.059  52.683 -24.515  1.00 16.39           C  
ATOM   4423  NE2 HIS C  27      44.855  52.156 -25.723  1.00 14.84           N  
ATOM   4424  N   HIS C  28      39.606  56.649 -25.651  1.00  9.78           N  
ATOM   4425  CA  HIS C  28      38.838  57.891 -25.881  1.00  8.89           C  
ATOM   4426  C   HIS C  28      39.464  59.114 -25.246  1.00 10.51           C  
ATOM   4427  O   HIS C  28      40.369  59.056 -24.426  1.00  9.51           O  
ATOM   4428  CB  HIS C  28      37.420  57.683 -25.271  1.00  9.67           C  
ATOM   4429  CG  HIS C  28      37.419  57.565 -23.779  1.00  9.67           C  
ATOM   4430  ND1 HIS C  28      37.454  58.680 -22.963  1.00  9.20           N  
ATOM   4431  CD2 HIS C  28      37.378  56.495 -22.938  1.00  9.81           C  
ATOM   4432  CE1 HIS C  28      37.431  58.273 -21.710  1.00  8.79           C  
ATOM   4433  NE2 HIS C  28      37.390  56.960 -21.654  1.00  8.95           N  
ATOM   4434  N   GLY C  29      38.936  60.275 -25.658  1.00  9.50           N  
ATOM   4435  CA  GLY C  29      39.456  61.541 -25.215  1.00 12.93           C  
ATOM   4436  C   GLY C  29      38.644  62.024 -23.984  1.00 12.95           C  
ATOM   4437  O   GLY C  29      37.738  61.332 -23.539  1.00 13.80           O  
ATOM   4438  N   TRP C  30      39.011  63.200 -23.557  1.00 12.93           N  
ATOM   4439  CA  TRP C  30      38.372  63.889 -22.439  1.00 13.43           C
[truncated: 193,429 more chars]
