# Supplementary material for: A new benchmark illustrates that integration of geometric constraints inferred from enzyme reaction chemistry can increase enzyme active site modeling accuracy
Source: PLoS One. 2019 Apr 4;14(4):e0214126. doi: 10.1371/journal.pone.0214126 (PMC6448891; doi:10.1371/journal.pone.0214126)
Supplement: S1 Files — (GZ) [file pone.0214126.s008.gz › benchmark-lite/templates/3ia2/1a88.pdb.clean2]

ATOM      1  N   GLY A   1      31.764  53.257  -5.145  1.00 21.92           N  
ATOM      2  CA  GLY A   1      31.661  51.955  -4.451  1.00 20.38           C  
ATOM      3  C   GLY A   1      30.228  51.594  -4.213  1.00 22.43           C  
ATOM      4  O   GLY A   1      29.301  52.280  -4.687  1.00 20.07           O  
ATOM      5 1H   GLY A   1      32.727  53.480  -5.295  1.00  0.00           H  
ATOM      6 2H   GLY A   1      31.294  53.204  -6.026  1.00  0.00           H  
ATOM      7 3H   GLY A   1      31.341  53.969  -4.584  1.00  0.00           H  
ATOM      8 1HA  GLY A   1      32.144  51.184  -5.051  1.00  0.00           H  
ATOM      9 2HA  GLY A   1      32.194  52.005  -3.502  1.00  0.00           H  
ATOM     10  N   THR A   2      29.953  50.447  -3.576  1.00 20.81           N  
ATOM     11  CA  THR A   2      28.571  50.144  -3.254  1.00 24.30           C  
ATOM     12  C   THR A   2      28.510  49.528  -1.854  1.00 24.57           C  
ATOM     13  O   THR A   2      29.507  48.974  -1.349  1.00 24.04           O  
ATOM     14  CB  THR A   2      27.886  49.192  -4.253  1.00 28.12           C  
ATOM     15  OG1 THR A   2      28.529  47.925  -4.086  1.00 31.49           O  
ATOM     16  CG2 THR A   2      27.965  49.541  -5.730  1.00 27.46           C  
ATOM     17  H   THR A   2      30.674  49.790  -3.314  1.00  0.00           H  
ATOM     18  HA  THR A   2      28.002  51.074  -3.262  1.00  0.00           H  
ATOM     19  HB  THR A   2      26.822  49.131  -4.026  1.00  0.00           H  
ATOM     20  HG1 THR A   2      29.206  47.997  -3.409  1.00  0.00           H  
ATOM     21 1HG2 THR A   2      27.440  48.784  -6.311  1.00  0.00           H  
ATOM     22 2HG2 THR A   2      27.504  50.514  -5.899  1.00  0.00           H  
ATOM     23 3HG2 THR A   2      29.009  49.576  -6.040  1.00  0.00           H  
ATOM     24  N   VAL A   3      27.370  49.622  -1.203  1.00 22.42           N  
ATOM     25  CA  VAL A   3      27.147  49.017   0.095  1.00 24.30           C  
ATOM     26  C   VAL A   3      25.861  48.228  -0.035  1.00 23.74           C  
ATOM     27  O   VAL A   3      24.906  48.622  -0.722  1.00 22.67           O  
ATOM     28  CB  VAL A   3      27.028  49.956   1.302  1.00 25.50           C  
ATOM     29  CG1 VAL A   3      28.381  50.584   1.663  1.00 27.68           C  
ATOM     30  CG2 VAL A   3      26.103  51.113   1.034  1.00 27.65           C  
ATOM     31  H   VAL A   3      26.622  50.143  -1.638  1.00  0.00           H  
ATOM     32  HA  VAL A   3      27.991  48.365   0.323  1.00  0.00           H  
ATOM     33  HB  VAL A   3      26.638  49.394   2.151  1.00  0.00           H  
ATOM     34 1HG1 VAL A   3      28.258  51.243   2.523  1.00  0.00           H  
ATOM     35 2HG1 VAL A   3      29.094  49.797   1.909  1.00  0.00           H  
ATOM     36 3HG1 VAL A   3      28.752  51.160   0.816  1.00  0.00           H  
ATOM     37 1HG2 VAL A   3      26.051  51.749   1.917  1.00  0.00           H  
ATOM     38 2HG2 VAL A   3      26.480  51.692   0.191  1.00  0.00           H  
ATOM     39 3HG2 VAL A   3      25.107  50.736   0.799  1.00  0.00           H  
ATOM     40  N   THR A   4      25.854  47.062   0.574  1.00 23.05           N  
ATOM     41  CA  THR A   4      24.672  46.202   0.570  1.00 26.31           C  
ATOM     42  C   THR A   4      23.829  46.421   1.812  1.00 26.75           C  
ATOM     43  O   THR A   4      24.377  46.407   2.918  1.00 29.12           O  
ATOM     44  CB  THR A   4      25.103  44.726   0.458  1.00 27.13           C  
ATOM     45  OG1 THR A   4      25.713  44.592  -0.829  1.00 27.43           O  
ATOM     46  CG2 THR A   4      23.903  43.814   0.614  1.00 28.43           C  
ATOM     47  H   THR A   4      26.686  46.753   1.056  1.00  0.00           H  
ATOM     48  HA  THR A   4      24.060  46.460  -0.294  1.00  0.00           H  
ATOM     49  HB  THR A   4      25.831  44.499   1.237  1.00  0.00           H  
ATOM     50  HG1 THR A   4      25.696  45.439  -1.280  1.00  0.00           H  
ATOM     51 1HG2 THR A   4      24.223  42.775   0.533  1.00  0.00           H  
ATOM     52 2HG2 THR A   4      23.446  43.978   1.589  1.00  0.00           H  
ATOM     53 3HG2 THR A   4      23.177  44.032  -0.168  1.00  0.00           H  
ATOM     54  N   THR A   5      22.536  46.692   1.686  1.00 24.64           N  
ATOM     55  CA  THR A   5      21.727  46.951   2.868  1.00 26.94           C  
ATOM     56  C   THR A   5      21.173  45.630   3.423  1.00 28.87           C  
ATOM     57  O   THR A   5      21.359  44.560   2.825  1.00 28.63           O  
ATOM     58  CB  THR A   5      20.563  47.904   2.493  1.00 25.62           C  
ATOM     59  OG1 THR A   5      19.773  47.127   1.610  1.00 22.98           O  
ATOM     60  CG2 THR A   5      21.081  49.182   1.837  1.00 26.21           C  
ATOM     61  H   THR A   5      22.100  46.722   0.775  1.00  0.00           H  
ATOM     62  HA  THR A   5      22.355  47.430   3.619  1.00  0.00           H  
ATOM     63  HB  THR A   5      20.008  48.172   3.392  1.00  0.00           H  
ATOM     64  HG1 THR A   5      20.173  46.261   1.501  1.00  0.00           H  
ATOM     65 1HG2 THR A   5      20.240  49.829   1.587  1.00  0.00           H  
ATOM     66 2HG2 THR A   5      21.746  49.701   2.527  1.00  0.00           H  
ATOM     67 3HG2 THR A   5      21.627  48.929   0.929  1.00  0.00           H  
ATOM     68  N   SER A   6      20.416  45.706   4.512  1.00 32.07           N  
ATOM     69  CA  SER A   6      19.914  44.475   5.151  1.00 34.50           C  
ATOM     70  C   SER A   6      19.034  43.646   4.242  1.00 34.88           C  
ATOM     71  O   SER A   6      19.264  42.413   4.164  1.00 35.66           O  
ATOM     72  CB  SER A   6      19.260  44.760   6.491  1.00 36.17           C  
ATOM     73  OG  SER A   6      18.258  45.742   6.449  1.00 38.37           O  
ATOM     74  H   SER A   6      20.176  46.601   4.913  1.00  0.00           H  
ATOM     75  HA  SER A   6      20.758  43.806   5.324  1.00  0.00           H  
ATOM     76 1HB  SER A   6      18.815  43.845   6.881  1.00  0.00           H  
ATOM     77 2HB  SER A   6      20.017  45.085   7.203  1.00  0.00           H  
ATOM     78  HG  SER A   6      18.207  46.029   5.534  1.00  0.00           H  
ATOM     79  N   ASP A   7      18.170  44.274   3.432  1.00 32.57           N  
ATOM     80  CA  ASP A   7      17.369  43.488   2.491  1.00 29.56           C  
ATOM     81  C   ASP A   7      18.127  43.106   1.244  1.00 28.25           C  
ATOM     82  O   ASP A   7      17.502  42.669   0.288  1.00 27.90           O  
ATOM     83  CB  ASP A   7      16.076  44.231   2.182  1.00 30.52           C  
ATOM     84  CG  ASP A   7      16.170  45.511   1.376  1.00 30.30           C  
ATOM     85  OD1 ASP A   7      17.263  45.876   0.931  1.00 29.25           O  
ATOM     86  OD2 ASP A   7      15.127  46.180   1.159  1.00 30.59           O  
ATOM     87  H   ASP A   7      18.058  45.277   3.455  1.00  0.00           H  
ATOM     88  HA  ASP A   7      17.129  42.531   2.956  1.00  0.00           H  
ATOM     89 1HB  ASP A   7      15.403  43.576   1.628  1.00  0.00           H  
ATOM     90 2HB  ASP A   7      15.578  44.499   3.114  1.00  0.00           H  
ATOM     91  N   GLY A   8      19.443  43.249   1.129  1.00 28.74           N  
ATOM     92  CA  GLY A   8      20.172  42.928  -0.091  1.00 26.98           C  
ATOM     93  C   GLY A   8      20.152  44.009  -1.155  1.00 26.24           C  
ATOM     94  O   GLY A   8      20.644  43.753  -2.272  1.00 27.20           O  
ATOM     95  H   GLY A   8      19.952  43.597   1.929  1.00  0.00           H  
ATOM     96 1HA  GLY A   8      21.215  42.722   0.152  1.00  0.00           H  
ATOM     97 2HA  GLY A   8      19.760  42.022  -0.533  1.00  0.00           H  
ATOM     98  N   THR A   9      19.679  45.229  -0.886  1.00 24.00           N  
ATOM     99  CA  THR A   9      19.710  46.283  -1.920  1.00 21.61           C  
ATOM    100  C   THR A   9      21.108  46.857  -2.041  1.00 21.67           C  
ATOM    101  O   THR A   9      21.691  47.226  -0.998  1.00 23.64           O  
ATOM    102  CB  THR A   9      18.718  47.393  -1.543  1.00 20.75           C  
ATOM    103  OG1 THR A   9      17.407  46.802  -1.546  1.00 19.41           O  
ATOM    104  CG2 THR A   9      18.638  48.560  -2.556  1.00 20.13           C  
ATOM    105  H   THR A   9      19.296  45.443   0.024  1.00  0.00           H  
ATOM    106  HA  THR A   9      19.411  45.843  -2.872  1.00  0.00           H  
ATOM    107  HB  THR A   9      19.001  47.823  -0.583  1.00  0.00           H  
ATOM    108  HG1 THR A   9      17.476  45.873  -1.780  1.00  0.00           H  
ATOM    109 1HG2 THR A   9      17.913  49.296  -2.207  1.00  0.00           H  
ATOM    110 2HG2 THR A   9      19.617  49.030  -2.648  1.00  0.00           H  
ATOM    111 3HG2 THR A   9      18.327  48.178  -3.527  1.00  0.00           H  
ATOM    112  N   ASN A  10      21.661  47.017  -3.238  1.00 20.77           N  
ATOM    113  CA  ASN A  10      22.961  47.660  -3.391  1.00 19.56           C  
ATOM    114  C   ASN A  10      22.762  49.172  -3.633  1.00 19.39           C  
ATOM    115  O   ASN A  10      21.969  49.567  -4.476  1.00 17.13           O  
ATOM    116  CB  ASN A  10      23.826  47.103  -4.513  1.00 21.53           C  
ATOM    117  CG  ASN A  10      24.198  45.658  -4.181  1.00 25.77           C  
ATOM    118  OD1 ASN A  10      24.782  45.354  -3.145  1.00 26.65           O  
ATOM    119  ND2 ASN A  10      23.789  44.748  -5.050  1.00 27.54           N  
ATOM    120  H   ASN A  10      21.175  46.688  -4.060  1.00  0.00           H  
ATOM    121  HA  ASN A  10      23.526  47.522  -2.468  1.00  0.00           H  
ATOM    122 1HB  ASN A  10      23.278  47.154  -5.455  1.00  0.00           H  
ATOM    123 2HB  ASN A  10      24.721  47.716  -4.621  1.00  0.00           H  
ATOM    124 1HD2 ASN A  10      23.997  43.781  -4.897  1.00  0.00           H  
ATOM    125 2HD2 ASN A  10      23.273  45.026  -5.859  1.00  0.00           H  
ATOM    126  N   ILE A  11      23.488  49.953  -2.852  1.00 16.01           N  
ATOM    127  CA  ILE A  11      23.473  51.404  -2.847  1.00 16.13           C  
ATOM    128  C   ILE A  11      24.788  51.907  -3.415  1.00 16.10           C  
ATOM    129  O   ILE A  11      25.885  51.559  -2.908  1.00 16.08           O  
ATOM    130  CB  ILE A  11      23.303  51.881  -1.391  1.00 17.18           C  
ATOM    131  CG1 ILE A  11      21.912  51.467  -0.888  1.00 19.25           C  
ATOM    132  CG2 ILE A  11      23.543  53.372  -1.267  1.00 18.69           C  
ATOM    133  CD1 ILE A  11      20.760  52.090  -1.647  1.00 20.48           C  
ATOM    134  H   ILE A  11      24.098  49.465  -2.212  1.00  0.00           H  
ATOM    135  HA  ILE A  11      22.628  51.743  -3.445  1.00  0.00           H  
ATOM    136  HB  ILE A  11      24.017  51.362  -0.752  1.00  0.00           H  
ATOM    137 1HG1 ILE A  11      21.809  50.384  -0.952  1.00  0.00           H  
ATOM    138 2HG1 ILE A  11      21.808  51.742   0.162  1.00  0.00           H  
ATOM    139 1HG2 ILE A  11      23.415  53.676  -0.228  1.00  0.00           H  
ATOM    140 2HG2 ILE A  11      24.556  53.605  -1.591  1.00  0.00           H  
ATOM    141 3HG2 ILE A  11      22.830  53.909  -1.893  1.00  0.00           H  
ATOM    142 1HD1 ILE A  11      19.816  51.743  -1.225  1.00  0.00           H  
ATOM    143 2HD1 ILE A  11      20.816  53.176  -1.567  1.00  0.00           H  
ATOM    144 3HD1 ILE A  11      20.816  51.800  -2.695  1.00  0.00           H  
ATOM    145  N   PHE A  12      24.721  52.715  -4.453  1.00 13.95           N  
ATOM    146  CA  PHE A  12      25.910  53.287  -5.056  1.00 14.01           C  
ATOM    147  C   PHE A  12      26.339  54.517  -4.270  1.00 12.98           C  
ATOM    148  O   PHE A  12      25.429  55.281  -3.898  1.00 13.88           O  
ATOM    149  CB  PHE A  12      25.591  53.711  -6.492  1.00 15.02           C  
ATOM    150  CG  PHE A  12      26.707  54.477  -7.135  1.00 14.64           C  
ATOM    151  CD1 PHE A  12      27.755  53.821  -7.735  1.00 17.30           C  
ATOM    152  CD2 PHE A  12      26.704  55.871  -7.114  1.00 16.10           C  
ATOM    153  CE1 PHE A  12      28.803  54.564  -8.314  1.00 19.46           C  
ATOM    154  CE2 PHE A  12      27.731  56.593  -7.686  1.00 16.45           C  
ATOM    155  CZ  PHE A  12      28.800  55.939  -8.274  1.00 17.84           C  
ATOM    156  H   PHE A  12      23.816  52.942  -4.839  1.00  0.00           H  
ATOM    157  HA  PHE A  12      26.691  52.526  -5.070  1.00  0.00           H  
ATOM    158 1HB  PHE A  12      25.382  52.828  -7.094  1.00  0.00           H  
ATOM    159 2HB  PHE A  12      24.695  54.330  -6.498  1.00  0.00           H  
ATOM    160  HD1 PHE A  12      27.760  52.731  -7.755  1.00  0.00           H  
ATOM    161  HD2 PHE A  12      25.864  56.391  -6.652  1.00  0.00           H  
ATOM    162  HE1 PHE A  12      29.630  54.049  -8.802  1.00  0.00           H  
ATOM    163  HE2 PHE A  12      27.700  57.682  -7.673  1.00  0.00           H  
ATOM    164  HZ  PHE A  12      29.631  56.499  -8.700  1.00  0.00           H  
ATOM    165  N   TYR A  13      27.618  54.770  -4.068  1.00 12.68           N  
ATOM    166  CA  TYR A  13      28.049  56.000  -3.392  1.00 13.94           C  
ATOM    167  C   TYR A  13      29.396  56.458  -3.960  1.00 14.49           C  
ATOM    168  O   TYR A  13      30.149  55.633  -4.485  1.00 17.10           O  
ATOM    169  CB  TYR A  13      28.088  55.911  -1.875  1.00 14.70           C  
ATOM    170  CG  TYR A  13      29.266  55.041  -1.436  1.00 15.23           C  
ATOM    171  CD1 TYR A  13      29.092  53.684  -1.286  1.00 18.01           C  
ATOM    172  CD2 TYR A  13      30.494  55.626  -1.162  1.00 15.71           C  
ATOM    173  CE1 TYR A  13      30.171  52.871  -0.884  1.00 19.66           C  
ATOM    174  CE2 TYR A  13      31.567  54.830  -0.767  1.00 18.64           C  
ATOM    175  CZ  TYR A  13      31.375  53.471  -0.630  1.00 20.23           C  
ATOM    176  OH  TYR A  13      32.456  52.691  -0.281  1.00 22.12           O  
ATOM    177  H   TYR A  13      28.316  54.110  -4.381  1.00  0.00           H  
ATOM    178  HA  TYR A  13      27.345  56.795  -3.639  1.00  0.00           H  
ATOM    179 1HB  TYR A  13      28.181  56.913  -1.454  1.00  0.00           H  
ATOM    180 2HB  TYR A  13      27.152  55.489  -1.511  1.00  0.00           H  
ATOM    181  HD1 TYR A  13      28.117  53.235  -1.478  1.00  0.00           H  
ATOM    182  HD2 TYR A  13      30.617  56.705  -1.255  1.00  0.00           H  
ATOM    183  HE1 TYR A  13      30.030  51.797  -0.766  1.00  0.00           H  
ATOM    184  HE2 TYR A  13      32.539  55.283  -0.571  1.00  0.00           H  
ATOM    185  HH  TYR A  13      33.232  53.248  -0.179  1.00  0.00           H  
ATOM    186  N   LYS A  14      29.691  57.735  -3.805  1.00 12.68           N  
ATOM    187  CA  LYS A  14      30.973  58.308  -4.186  1.00 13.28           C  
ATOM    188  C   LYS A  14      31.725  58.680  -2.905  1.00 13.70           C  
ATOM    189  O   LYS A  14      31.028  59.140  -1.993  1.00 11.22           O  
ATOM    190  CB  LYS A  14      30.729  59.646  -4.936  1.00 13.56           C  
ATOM    191  CG  LYS A  14      30.055  59.407  -6.293  1.00 17.04           C  
ATOM    192  CD  LYS A  14      29.598  60.791  -6.803  1.00 16.95           C  
ATOM    193  CE  LYS A  14      28.859  60.613  -8.109  1.00 16.88           C  
ATOM    194  NZ  LYS A  14      29.275  61.643  -9.079  1.00 11.46           N  
ATOM    195  H   LYS A  14      28.985  58.334  -3.401  1.00  0.00           H  
ATOM    196  HA  LYS A  14      31.480  57.609  -4.852  1.00  0.00           H  
ATOM    197 1HB  LYS A  14      30.101  60.296  -4.326  1.00  0.00           H  
ATOM    198 2HB  LYS A  14      31.680  60.158  -5.086  1.00  0.00           H  
ATOM    199 1HG  LYS A  14      30.768  58.945  -6.977  1.00  0.00           H  
ATOM    200 2HG  LYS A  14      29.211  58.730  -6.166  1.00  0.00           H  
ATOM    201 1HD  LYS A  14      28.947  61.256  -6.061  1.00  0.00           H  
ATOM    202 2HD  LYS A  14      30.468  61.431  -6.948  1.00  0.00           H  
ATOM    203 1HE  LYS A  14      29.069  59.624  -8.513  1.00  0.00           H  
ATOM    204 2HE  LYS A  14      27.786  60.689  -7.933  1.00  0.00           H  
ATOM    205 1HZ  LYS A  14      28.773  61.512  -9.946  1.00  0.00           H  
ATOM    206 2HZ  LYS A  14      29.070  62.560  -8.707  1.00  0.00           H  
ATOM    207 3HZ  LYS A  14      30.267  61.564  -9.250  1.00  0.00           H  
ATOM    208  N   ASP A  15      33.039  58.630  -2.881  1.00 13.17           N  
ATOM    209  CA  ASP A  15      33.772  58.981  -1.642  1.00 13.31           C  
ATOM    210  C   ASP A  15      35.071  59.625  -2.089  1.00 11.64           C  
ATOM    211  O   ASP A  15      35.924  58.884  -2.645  1.00 14.33           O  
ATOM    212  CB  ASP A  15      33.950  57.676  -0.842  1.00 12.42           C  
ATOM    213  CG  ASP A  15      34.829  57.878   0.408  1.00 15.23           C  
ATOM    214  OD1 ASP A  15      35.255  58.979   0.772  1.00 13.01           O  
ATOM    215  OD2 ASP A  15      35.082  56.850   1.085  1.00 16.31           O  
ATOM    216  H   ASP A  15      33.561  58.354  -3.700  1.00  0.00           H  
ATOM    217  HA  ASP A  15      33.172  59.694  -1.076  1.00  0.00           H  
ATOM    218 1HB  ASP A  15      32.973  57.302  -0.534  1.00  0.00           H  
ATOM    219 2HB  ASP A  15      34.405  56.918  -1.479  1.00  0.00           H  
ATOM    220  N   TRP A  16      35.150  60.930  -2.143  1.00 10.20           N  
ATOM    221  CA  TRP A  16      36.325  61.577  -2.730  1.00 12.29           C  
ATOM    222  C   TRP A  16      37.051  62.386  -1.642  1.00 14.41           C  
ATOM    223  O   TRP A  16      36.387  62.801  -0.682  1.00 13.69           O  
ATOM    224  CB  TRP A  16      35.855  62.542  -3.828  1.00 10.66           C  
ATOM    225  CG  TRP A  16      35.204  61.854  -5.012  1.00 12.83           C  
ATOM    226  CD1 TRP A  16      35.261  60.566  -5.385  1.00 12.58           C  
ATOM    227  CD2 TRP A  16      34.300  62.500  -5.933  1.00 11.99           C  
ATOM    228  NE1 TRP A  16      34.476  60.347  -6.517  1.00 12.31           N  
ATOM    229  CE2 TRP A  16      33.894  61.529  -6.854  1.00 12.96           C  
ATOM    230  CE3 TRP A  16      33.863  63.805  -6.096  1.00 12.84           C  
ATOM    231  CZ2 TRP A  16      33.033  61.840  -7.937  1.00 12.24           C  
ATOM    232  CZ3 TRP A  16      32.989  64.124  -7.129  1.00 12.81           C  
ATOM    233  CH2 TRP A  16      32.614  63.126  -8.056  1.00 11.63           C  
ATOM    234  H   TRP A  16      34.402  61.504  -1.781  1.00  0.00           H  
ATOM    235  HA  TRP A  16      36.961  60.808  -3.168  1.00  0.00           H  
ATOM    236 1HB  TRP A  16      35.138  63.248  -3.409  1.00  0.00           H  
ATOM    237 2HB  TRP A  16      36.705  63.117  -4.195  1.00  0.00           H  
ATOM    238  HD1 TRP A  16      35.839  59.796  -4.877  1.00  0.00           H  
ATOM    239  HE1 TRP A  16      34.366  59.464  -6.995  1.00  0.00           H  
ATOM    240  HE3 TRP A  16      34.211  64.572  -5.405  1.00  0.00           H  
ATOM    241  HZ2 TRP A  16      32.709  61.086  -8.655  1.00  0.00           H  
ATOM    242  HZ3 TRP A  16      32.601  65.139  -7.216  1.00  0.00           H  
ATOM    243  HH2 TRP A  16      31.969  63.404  -8.890  1.00  0.00           H  
ATOM    244  N   GLY A  17      38.327  62.678  -1.836  1.00 17.50           N  
ATOM    245  CA  GLY A  17      39.037  63.578  -0.895  1.00 18.73           C  
ATOM    246  C   GLY A  17      39.896  62.740   0.057  1.00 19.98           C  
ATOM    247  O   GLY A  17      39.945  61.518   0.012  1.00 19.39           O  
ATOM    248  H   GLY A  17      38.830  62.293  -2.623  1.00  0.00           H  
ATOM    249 1HA  GLY A  17      39.656  64.277  -1.457  1.00  0.00           H  
ATOM    250 2HA  GLY A  17      38.310  64.168  -0.338  1.00  0.00           H  
ATOM    251  N   PRO A  18      40.568  63.427   0.981  1.00 21.84           N  
ATOM    252  CA  PRO A  18      41.467  62.747   1.912  1.00 24.40           C  
ATOM    253  C   PRO A  18      40.740  61.715   2.730  1.00 25.93           C  
ATOM    254  O   PRO A  18      39.695  61.992   3.327  1.00 26.51           O  
ATOM    255  CB  PRO A  18      41.998  63.853   2.817  1.00 23.82           C  
ATOM    256  CG  PRO A  18      41.579  65.134   2.222  1.00 24.48           C  
ATOM    257  CD  PRO A  18      40.595  64.888   1.118  1.00 22.83           C  
ATOM    258  HA  PRO A  18      42.293  62.289   1.348  1.00  0.00           H  
ATOM    259 1HB  PRO A  18      41.597  63.732   3.834  1.00  0.00           H  
ATOM    260 2HB  PRO A  18      43.093  63.784   2.893  1.00  0.00           H  
ATOM    261 1HG  PRO A  18      41.125  65.779   2.989  1.00  0.00           H  
ATOM    262 2HG  PRO A  18      42.453  65.674   1.829  1.00  0.00           H  
ATOM    263 1HD  PRO A  18      39.609  65.278   1.411  1.00  0.00           H  
ATOM    264 2HD  PRO A  18      40.947  65.375   0.197  1.00  0.00           H  
ATOM    265  N   ARG A  19      41.340  60.569   2.940  1.00 29.28           N  
ATOM    266  CA  ARG A  19      40.778  59.511   3.765  1.00 33.09           C  
ATOM    267  C   ARG A  19      40.643  59.898   5.228  1.00 34.57           C  
ATOM    268  O   ARG A  19      39.830  59.339   5.967  1.00 35.74           O  
ATOM    269  CB  ARG A  19      41.688  58.277   3.594  1.00 34.45           C  
ATOM    270  CG  ARG A  19      42.010  58.013   2.119  1.00 34.65           C  
ATOM    271  CD  ARG A  19      40.747  57.360   1.506  1.00 34.26           C  
ATOM    272  NE  ARG A  19      39.918  58.420   0.927  1.00 33.29           N  
ATOM    273  CZ  ARG A  19      38.596  58.415   0.770  1.00 31.02           C  
ATOM    274  NH1 ARG A  19      37.937  57.349   1.196  1.00 29.19           N  
ATOM    275  NH2 ARG A  19      38.013  59.470   0.217  1.00 26.29           N  
ATOM    276  H   ARG A  19      42.238  60.426   2.501  1.00  0.00           H  
ATOM    277  HA  ARG A  19      39.771  59.292   3.408  1.00  0.00           H  
ATOM    278 1HB  ARG A  19      42.616  58.430   4.144  1.00  0.00           H  
ATOM    279 2HB  ARG A  19      41.197  57.401   4.018  1.00  0.00           H  
ATOM    280 1HG  ARG A  19      42.242  58.956   1.623  1.00  0.00           H  
ATOM    281 2HG  ARG A  19      42.869  57.344   2.048  1.00  0.00           H  
ATOM    282 1HD  ARG A  19      41.043  56.652   0.732  1.00  0.00           H  
ATOM    283 2HD  ARG A  19      40.194  56.836   2.285  1.00  0.00           H  
ATOM    284  HE  ARG A  19      40.384  59.258   0.604  1.00  0.00           H  
ATOM    285 1HH1 ARG A  19      38.438  56.581   1.620  1.00  0.00           H  
ATOM    286 2HH1 ARG A  19      36.933  57.303   1.097  1.00  0.00           H  
ATOM    287 1HH2 ARG A  19      38.571  60.260  -0.077  1.00  0.00           H  
ATOM    288 2HH2 ARG A  19      37.012  59.484   0.090  1.00  0.00           H  
ATOM    289  N   ASP A  20      41.426  60.851   5.702  1.00 35.79           N  
ATOM    290  CA  ASP A  20      41.387  61.357   7.068  1.00 37.11           C  
ATOM    291  C   ASP A  20      40.755  62.737   7.157  1.00 34.73           C  
ATOM    292  O   ASP A  20      40.793  63.389   8.201  1.00 36.97           O  
ATOM    293  CB  ASP A  20      42.832  61.443   7.612  1.00 40.20           C  
ATOM    294  CG  ASP A  20      43.625  62.280   6.614  1.00 44.16           C  
ATOM    295  OD1 ASP A  20      43.852  61.807   5.473  1.00 46.24           O  
ATOM    296  OD2 ASP A  20      43.975  63.426   6.958  1.00 46.14           O  
ATOM    297  H   ASP A  20      42.092  61.242   5.051  1.00  0.00           H  
ATOM    298  HA  ASP A  20      40.811  60.661   7.678  1.00  0.00           H  
ATOM    299 1HB  ASP A  20      42.821  61.896   8.604  1.00  0.00           H  
ATOM    300 2HB  ASP A  20      43.242  60.438   7.716  1.00  0.00           H  
ATOM    301  N   GLY A  21      40.147  63.261   6.100  1.00 30.99           N  
ATOM    302  CA  GLY A  21      39.492  64.571   6.194  1.00 26.89           C  
ATOM    303  C   GLY A  21      38.152  64.415   6.929  1.00 22.01           C  
ATOM    304  O   GLY A  21      37.607  63.326   7.088  1.00 22.45           O  
ATOM    305  H   GLY A  21      40.129  62.764   5.221  1.00  0.00           H  
ATOM    306 1HA  GLY A  21      40.144  65.267   6.723  1.00  0.00           H  
ATOM    307 2HA  GLY A  21      39.338  64.973   5.193  1.00  0.00           H  
ATOM    308  N   LEU A  22      37.637  65.525   7.423  1.00 20.89           N  
ATOM    309  CA  LEU A  22      36.318  65.546   8.044  1.00 20.96           C  
ATOM    310  C   LEU A  22      35.310  65.216   6.920  1.00 18.65           C  
ATOM    311  O   LEU A  22      35.317  65.884   5.892  1.00 16.52           O  
ATOM    312  CB  LEU A  22      36.062  66.963   8.579  1.00 23.41           C  
ATOM    313  CG  LEU A  22      34.860  67.108   9.534  1.00 26.98           C  
ATOM    314  CD1 LEU A  22      35.133  68.301  10.477  1.00 29.41           C  
ATOM    315  CD2 LEU A  22      33.525  67.302   8.834  1.00 24.72           C  
ATOM    316  H   LEU A  22      38.169  66.382   7.370  1.00  0.00           H  
ATOM    317  HA  LEU A  22      36.313  64.835   8.869  1.00  0.00           H  
ATOM    318 1HB  LEU A  22      36.951  67.299   9.111  1.00  0.00           H  
ATOM    319 2HB  LEU A  22      35.896  67.629   7.733  1.00  0.00           H  
ATOM    320  HG  LEU A  22      34.771  66.210  10.146  1.00  0.00           H  
ATOM    321 1HD1 LEU A  22      34.294  68.422  11.163  1.00  0.00           H  
ATOM    322 2HD1 LEU A  22      36.043  68.113  11.048  1.00  0.00           H  
ATOM    323 3HD1 LEU A  22      35.254  69.210   9.888  1.00  0.00           H  
ATOM    324 1HD2 LEU A  22      32.734  67.394   9.579  1.00  0.00           H  
ATOM    325 2HD2 LEU A  22      33.560  68.207   8.228  1.00  0.00           H  
ATOM    326 3HD2 LEU A  22      33.322  66.444   8.193  1.00  0.00           H  
ATOM    327  N   PRO A  23      34.436  64.282   7.178  1.00 19.30           N  
ATOM    328  CA  PRO A  23      33.458  63.817   6.200  1.00 18.80           C  
ATOM    329  C   PRO A  23      32.221  64.691   6.196  1.00 18.74           C  
ATOM    330  O   PRO A  23      31.644  65.078   7.210  1.00 17.64           O  
ATOM    331  CB  PRO A  23      33.177  62.378   6.574  1.00 18.76           C  
ATOM    332  CG  PRO A  23      33.526  62.281   8.023  1.00 19.59           C  
ATOM    333  CD  PRO A  23      34.437  63.395   8.370  1.00 19.10           C  
ATOM    334  HA  PRO A  23      33.901  63.864   5.194  1.00  0.00           H  
ATOM    335 1HB  PRO A  23      32.121  62.138   6.379  1.00  0.00           H  
ATOM    336 2HB  PRO A  23      33.781  61.702   5.950  1.00  0.00           H  
ATOM    337 1HG  PRO A  23      32.614  62.325   8.637  1.00  0.00           H  
ATOM    338 2HG  PRO A  23      34.005  61.314   8.234  1.00  0.00           H  
ATOM    339 1HD  PRO A  23      34.048  63.926   9.251  1.00  0.00           H  
ATOM    340 2HD  PRO A  23      35.443  62.998   8.569  1.00  0.00           H  
ATOM    341  N   VAL A  24      31.857  65.067   4.984  1.00 15.22           N  
ATOM    342  CA  VAL A  24      30.666  65.851   4.685  1.00 14.77           C  
ATOM    343  C   VAL A  24      29.880  64.955   3.716  1.00 15.60           C  
ATOM    344  O   VAL A  24      30.435  64.510   2.703  1.00 12.24           O  
ATOM    345  CB  VAL A  24      30.995  67.164   3.996  1.00 15.38           C  
ATOM    346  CG1 VAL A  24      29.745  67.975   3.657  1.00 16.66           C  
ATOM    347  CG2 VAL A  24      32.014  67.988   4.776  1.00 16.14           C  
ATOM    348  H   VAL A  24      32.460  64.780   4.226  1.00  0.00           H  
ATOM    349  HA  VAL A  24      30.162  66.086   5.623  1.00  0.00           H  
ATOM    350  HB  VAL A  24      31.409  66.953   3.010  1.00  0.00           H  
ATOM    351 1HG1 VAL A  24      30.036  68.904   3.166  1.00  0.00           H  
ATOM    352 2HG1 VAL A  24      29.106  67.397   2.990  1.00  0.00           H  
ATOM    353 3HG1 VAL A  24      29.201  68.205   4.573  1.00  0.00           H  
ATOM    354 1HG2 VAL A  24      32.216  68.916   4.242  1.00  0.00           H  
ATOM    355 2HG2 VAL A  24      31.617  68.217   5.765  1.00  0.00           H  
ATOM    356 3HG2 VAL A  24      32.939  67.420   4.879  1.00  0.00           H  
ATOM    357  N   VAL A  25      28.661  64.613   4.100  1.00 11.81           N  
ATOM    358  CA  VAL A  25      27.855  63.658   3.382  1.00 13.59           C  
ATOM    359  C   VAL A  25      26.637  64.372   2.797  1.00 15.07           C  
ATOM    360  O   VAL A  25      25.956  65.085   3.546  1.00 13.74           O  
ATOM    361  CB  VAL A  25      27.373  62.567   4.382  1.00 14.11           C  
ATOM    362  CG1 VAL A  25      26.587  61.507   3.632  1.00 14.74           C  
ATOM    363  CG2 VAL A  25      28.546  61.944   5.155  1.00 15.09           C  
ATOM    364  H   VAL A  25      28.287  65.045   4.933  1.00  0.00           H  
ATOM    365  HA  VAL A  25      28.471  63.198   2.608  1.00  0.00           H  
ATOM    366  HB  VAL A  25      26.687  63.021   5.098  1.00  0.00           H  
ATOM    367 1HG1 VAL A  25      26.248  60.742   4.331  1.00  0.00           H  
ATOM    368 2HG1 VAL A  25      25.723  61.966   3.152  1.00  0.00           H  
ATOM    369 3HG1 VAL A  25      27.224  61.049   2.875  1.00  0.00           H  
ATOM    370 1HG2 VAL A  25      28.168  61.188   5.843  1.00  0.00           H  
ATOM    371 2HG2 VAL A  25      29.240  61.482   4.453  1.00  0.00           H  
ATOM    372 3HG2 VAL A  25      29.064  62.720   5.719  1.00  0.00           H  
ATOM    373  N   PHE A  26      26.376  64.183   1.506  1.00 13.58           N  
ATOM    374  CA  PHE A  26      25.329  64.934   0.801  1.00 11.26           C  
ATOM    375  C   PHE A  26      24.176  64.016   0.412  1.00 12.76           C  
ATOM    376  O   PHE A  26      24.410  62.857  -0.004  1.00 11.00           O  
ATOM    377  CB  PHE A  26      25.949  65.535  -0.478  1.00 14.11           C  
ATOM    378  CG  PHE A  26      26.984  66.586  -0.199  1.00 15.39           C  
ATOM    379  CD1 PHE A  26      26.593  67.910  -0.023  1.00 15.42           C  
ATOM    380  CD2 PHE A  26      28.326  66.268  -0.162  1.00 16.48           C  
ATOM    381  CE1 PHE A  26      27.545  68.903   0.193  1.00 16.22           C  
ATOM    382  CE2 PHE A  26      29.256  67.257   0.076  1.00 17.18           C  
ATOM    383  CZ  PHE A  26      28.879  68.565   0.233  1.00 15.49           C  
ATOM    384  H   PHE A  26      26.918  63.499   0.997  1.00  0.00           H  
ATOM    385  HA  PHE A  26      24.979  65.735   1.453  1.00  0.00           H  
ATOM    386 1HB  PHE A  26      26.412  64.743  -1.065  1.00  0.00           H  
ATOM    387 2HB  PHE A  26      25.164  65.978  -1.089  1.00  0.00           H  
ATOM    388  HD1 PHE A  26      25.532  68.161  -0.055  1.00  0.00           H  
ATOM    389  HD2 PHE A  26      28.650  65.234  -0.284  1.00  0.00           H  
ATOM    390  HE1 PHE A  26      27.231  69.938   0.329  1.00  0.00           H  
ATOM    391  HE2 PHE A  26      30.309  66.983   0.138  1.00  0.00           H  
ATOM    392  HZ  PHE A  26      29.633  69.336   0.388  1.00  0.00           H  
ATOM    393  N   HIS A  27      22.953  64.479   0.700  1.00 10.40           N  
ATOM    394  CA  HIS A  27      21.741  63.695   0.513  1.00 10.97           C  
ATOM    395  C   HIS A  27      20.861  64.399  -0.532  1.00 10.19           C  
ATOM    396  O   HIS A  27      20.268  65.444  -0.288  1.00 10.60           O  
ATOM    397  CB  HIS A  27      20.928  63.555   1.820  1.00 12.16           C  
ATOM    398  CG  HIS A  27      21.690  62.862   2.925  1.00 13.43           C  
ATOM    399  ND1 HIS A  27      21.303  61.629   3.408  1.00 11.63           N  
ATOM    400  CD2 HIS A  27      22.799  63.260   3.606  1.00 13.24           C  
ATOM    401  CE1 HIS A  27      22.178  61.292   4.370  1.00 13.22           C  
ATOM    402  NE2 HIS A  27      23.080  62.246   4.517  1.00 14.11           N  
ATOM    403  H   HIS A  27      22.880  65.418   1.064  1.00  0.00           H  
ATOM    404  HA  HIS A  27      22.005  62.689   0.187  1.00  0.00           H  
ATOM    405 1HB  HIS A  27      20.632  64.544   2.172  1.00  0.00           H  
ATOM    406 2HB  HIS A  27      20.017  62.991   1.623  1.00  0.00           H  
ATOM    407  HD2 HIS A  27      23.358  64.187   3.477  1.00  0.00           H  
ATOM    408  HE1 HIS A  27      22.161  60.371   4.953  1.00  0.00           H  
ATOM    409  HE2 HIS A  27      23.844  62.240   5.178  1.00  0.00           H  
ATOM    410  N   HIS A  28      20.768  63.845  -1.739  1.00 11.74           N  
ATOM    411  CA  HIS A  28      20.054  64.500  -2.869  1.00  8.78           C  
ATOM    412  C   HIS A  28      18.543  64.493  -2.752  1.00  8.92           C  
ATOM    413  O   HIS A  28      17.962  63.740  -1.978  1.00  9.63           O  
ATOM    414  CB  HIS A  28      20.461  63.767  -4.174  1.00  8.31           C  
ATOM    415  CG  HIS A  28      19.935  62.361  -4.287  1.00  8.02           C  
ATOM    416  ND1 HIS A  28      18.647  62.097  -4.703  1.00  9.36           N  
ATOM    417  CD2 HIS A  28      20.522  61.136  -4.096  1.00  8.03           C  
ATOM    418  CE1 HIS A  28      18.444  60.776  -4.717  1.00  8.99           C  
ATOM    419  NE2 HIS A  28      19.585  60.178  -4.340  1.00  8.20           N  
ATOM    420  H   HIS A  28      21.201  62.945  -1.887  1.00  0.00           H  
ATOM    421  HA  HIS A  28      20.353  65.546  -2.931  1.00  0.00           H  
ATOM    422 1HB  HIS A  28      20.100  64.330  -5.035  1.00  0.00           H  
ATOM    423 2HB  HIS A  28      21.548  63.724  -4.243  1.00  0.00           H  
ATOM    424  HD2 HIS A  28      21.550  60.968  -3.773  1.00  0.00           H  
ATOM    425  HE1 HIS A  28      17.514  60.277  -4.988  1.00  0.00           H  
ATOM    426  HE2 HIS A  28      19.729  59.182  -4.251  1.00  0.00           H  
ATOM    427  N   GLY A  29      17.882  65.397  -3.499  1.00  8.82           N  
ATOM    428  CA  GLY A  29      16.399  65.383  -3.410  1.00 11.02           C  
ATOM    429  C   GLY A  29      15.779  64.461  -4.433  1.00 13.10           C  
ATOM    430  O   GLY A  29      16.456  63.745  -5.198  1.00 12.97           O  
ATOM    431  H   GLY A  29      18.332  66.069  -4.103  1.00  0.00           H  
ATOM    432 1HA  GLY A  29      16.097  65.067  -2.411  1.00  0.00           H  
ATOM    433 2HA  GLY A  29      16.016  66.392  -3.557  1.00  0.00           H  
ATOM    434  N   TRP A  30      14.453  64.507  -4.480  1.00 11.76           N  
ATOM    435  CA  TRP A  30      13.667  63.723  -5.426  1.00 11.49           C  
ATOM    436  C   TRP A  30      13.596  64.520  -6.749  1.00 12.32           C  
ATOM    437  O   TRP A  30      13.446  65.735  -6.728  1.00 10.33           O  
ATOM    438  CB  TRP A  30      12.257  63.685  -4.834  1.00 12.65           C  
ATOM    439  CG  TRP A  30      11.208  63.037  -5.713  1.00 13.04           C  
ATOM    440  CD1 TRP A  30      10.897  61.720  -5.802  1.00 11.74           C  
ATOM    441  CD2 TRP A  30      10.368  63.738  -6.638  1.00 13.91           C  
ATOM    442  NE1 TRP A  30       9.873  61.558  -6.709  1.00 14.39           N  
ATOM    443  CE2 TRP A  30       9.548  62.789  -7.242  1.00 14.52           C  
ATOM    444  CE3 TRP A  30      10.229  65.091  -6.973  1.00 16.58           C  
ATOM    445  CZ2 TRP A  30       8.570  63.121  -8.189  1.00 15.85           C  
ATOM    446  CZ3 TRP A  30       9.282  65.445  -7.944  1.00 18.55           C  
ATOM    447  CH2 TRP A  30       8.470  64.454  -8.512  1.00 17.00           C  
ATOM    448  H   TRP A  30      13.976  65.114  -3.829  1.00  0.00           H  
ATOM    449  HA  TRP A  30      14.096  62.723  -5.487  1.00  0.00           H  
ATOM    450 1HB  TRP A  30      12.274  63.142  -3.889  1.00  0.00           H  
ATOM    451 2HB  TRP A  30      11.924  64.701  -4.622  1.00  0.00           H  
ATOM    452  HD1 TRP A  30      11.386  60.925  -5.241  1.00  0.00           H  
ATOM    453  HE1 TRP A  30       9.431  60.682  -6.947  1.00  0.00           H  
ATOM    454  HE3 TRP A  30      10.841  65.852  -6.489  1.00  0.00           H  
ATOM    455  HZ2 TRP A  30       7.924  62.369  -8.643  1.00  0.00           H  
ATOM    456  HZ3 TRP A  30       9.185  66.487  -8.249  1.00  0.00           H  
ATOM    457  HH2 TRP A  30       7.728  64.773  -9.245  1.00  0.00           H  
ATOM    458  N   PRO A  31      13.619  63.836  -7.877  1.00 11.13           N  
ATOM    459  CA  PRO A  31      13.850  62.395  -8.042  1.00 10.21           C  
ATOM    460  C   PRO A  31      15.280  62.256  -8.606  1.00 12.56           C  
ATOM    461  O   PRO A  31      15.545  61.719  -9.664  1.00 10.78           O  
ATOM    462  CB  PRO A  31      12.805  62.060  -9.113  1.00  9.67           C  
ATOM    463  CG  PRO A  31      12.619  63.311  -9.931  1.00 12.03           C  
ATOM    464  CD  PRO A  31      13.339  64.463  -9.208  1.00 10.61           C  
ATOM    465  HA  PRO A  31      13.643  61.884  -7.090  1.00  0.00           H  
ATOM    466 1HB  PRO A  31      13.154  61.218  -9.729  1.00  0.00           H  
ATOM    467 2HB  PRO A  31      11.866  61.741  -8.636  1.00  0.00           H  
ATOM    468 1HG  PRO A  31      13.027  63.168 -10.942  1.00  0.00           H  
ATOM    469 2HG  PRO A  31      11.548  63.532 -10.049  1.00  0.00           H  
ATOM    470 1HD  PRO A  31      14.257  64.723  -9.755  1.00  0.00           H  
ATOM    471 2HD  PRO A  31      12.668  65.332  -9.142  1.00  0.00           H  
ATOM    472  N   LEU A  32      16.312  62.805  -7.940  1.00 11.12           N  
ATOM    473  CA  LEU A  32      17.635  62.897  -8.514  1.00 12.32           C  
ATOM    474  C   LEU A  32      18.632  61.817  -8.119  1.00 11.18           C  
ATOM    475  O   LEU A  32      18.288  60.643  -8.044  1.00 10.82           O  
ATOM    476  CB  LEU A  32      18.163  64.345  -8.223  1.00  9.98           C  
ATOM    477  CG  LEU A  32      17.094  65.384  -8.657  1.00 11.19           C  
ATOM    478  CD1 LEU A  32      17.453  66.788  -8.236  1.00 13.84           C  
ATOM    479  CD2 LEU A  32      16.988  65.391 -10.195  1.00 14.00           C  
ATOM    480  H   LEU A  32      16.154  63.163  -7.009  1.00  0.00           H  
ATOM    481  HA  LEU A  32      17.558  62.732  -9.588  1.00  0.00           H  
ATOM    482 1HB  LEU A  32      18.376  64.430  -7.159  1.00  0.00           H  
ATOM    483 2HB  LEU A  32      19.093  64.493  -8.772  1.00  0.00           H  
ATOM    484  HG  LEU A  32      16.129  65.116  -8.225  1.00  0.00           H  
ATOM    485 1HD1 LEU A  32      16.674  67.476  -8.563  1.00  0.00           H  
ATOM    486 2HD1 LEU A  32      17.542  66.831  -7.150  1.00  0.00           H  
ATOM    487 3HD1 LEU A  32      18.402  67.072  -8.690  1.00  0.00           H  
ATOM    488 1HD2 LEU A  32      16.238  66.119 -10.505  1.00  0.00           H  
ATOM    489 2HD2 LEU A  32      17.953  65.659 -10.625  1.00  0.00           H  
ATOM    490 3HD2 LEU A  32      16.698  64.400 -10.544  1.00  0.00           H  
ATOM    491  N   SER A  33      19.906  62.179  -7.957  1.00 11.30           N  
ATOM    492  CA  SER A  33      20.965  61.240  -7.666  1.00  9.67           C  
ATOM    493  C   SER A  33      22.110  61.972  -6.953  1.00  8.43           C  
ATOM    494  O   SER A  33      22.070  63.215  -6.846  1.00  7.20           O  
ATOM    495  CB  SER A  33      21.403  60.628  -9.007  1.00 10.41           C  
ATOM    496  OG  SER A  33      22.293  61.521  -9.675  1.00 10.51           O  
ATOM    497  H   SER A  33      20.129  63.160  -8.044  1.00  0.00           H  
ATOM    498  HA  SER A  33      20.570  60.465  -7.007  1.00  0.00           H  
ATOM    499 1HB  SER A  33      21.892  59.671  -8.828  1.00  0.00           H  
ATOM    500 2HB  SER A  33      20.526  60.437  -9.623  1.00  0.00           H  
ATOM    501  HG  SER A  33      22.385  62.283  -9.099  1.00  0.00           H  
ATOM    502  N   ALA A  34      23.177  61.302  -6.599  1.00  9.22           N  
ATOM    503  CA  ALA A  34      24.351  61.885  -6.019  1.00  9.62           C  
ATOM    504  C   ALA A  34      25.020  62.837  -7.012  1.00 10.11           C  
ATOM    505  O   ALA A  34      25.658  63.792  -6.552  1.00  8.62           O  
ATOM    506  CB  ALA A  34      25.363  60.804  -5.587  1.00 10.36           C  
ATOM    507  H   ALA A  34      23.149  60.305  -6.755  1.00  0.00           H  
ATOM    508  HA  ALA A  34      24.049  62.446  -5.135  1.00  0.00           H  
ATOM    509 1HB  ALA A  34      26.241  61.281  -5.151  1.00  0.00           H  
ATOM    510 2HB  ALA A  34      24.902  60.149  -4.848  1.00  0.00           H  
ATOM    511 3HB  ALA A  34      25.662  60.218  -6.455  1.00  0.00           H  
ATOM    512  N   ASP A  35      24.741  62.725  -8.306  1.00 10.17           N  
ATOM    513  CA  ASP A  35      25.338  63.652  -9.285  1.00 10.79           C  
ATOM    514  C   ASP A  35      24.786  65.055  -9.195  1.00 10.13           C  
ATOM    515  O   ASP A  35      25.395  65.975  -9.752  1.00 10.35           O  
ATOM    516  CB  ASP A  35      25.128  63.125 -10.716  1.00 10.95           C  
ATOM    517  CG  ASP A  35      26.036  61.950 -10.989  1.00 13.32           C  
ATOM    518  OD1 ASP A  35      26.762  61.509 -10.074  1.00 13.54           O  
ATOM    519  OD2 ASP A  35      25.999  61.432 -12.143  1.00 15.25           O  
ATOM    520  H   ASP A  35      24.116  62.002  -8.631  1.00  0.00           H  
ATOM    521  HA  ASP A  35      26.409  63.719  -9.090  1.00  0.00           H  
ATOM    522 1HB  ASP A  35      24.087  62.826 -10.845  1.00  0.00           H  
ATOM    523 2HB  ASP A  35      25.330  63.923 -11.431  1.00  0.00           H  
ATOM    524  N   ASP A  36      23.653  65.296  -8.506  1.00  8.36           N  
ATOM    525  CA  ASP A  36      23.147  66.659  -8.307  1.00  8.03           C  
ATOM    526  C   ASP A  36      24.109  67.504  -7.475  1.00  9.21           C  
ATOM    527  O   ASP A  36      23.956  68.727  -7.446  1.00 11.05           O  
ATOM    528  CB  ASP A  36      21.751  66.553  -7.614  1.00 10.47           C  
ATOM    529  CG  ASP A  36      20.924  67.813  -7.861  1.00 16.13           C  
ATOM    530  OD1 ASP A  36      20.773  68.227  -9.024  1.00 17.12           O  
ATOM    531  OD2 ASP A  36      20.439  68.471  -6.912  1.00 15.32           O  
ATOM    532  H   ASP A  36      23.139  64.519  -8.117  1.00  0.00           H  
ATOM    533  HA  ASP A  36      23.043  67.135  -9.282  1.00  0.00           H  
ATOM    534 1HB  ASP A  36      21.219  65.683  -7.999  1.00  0.00           H  
ATOM    535 2HB  ASP A  36      21.887  66.406  -6.542  1.00  0.00           H  
ATOM    536  N   TRP A  37      25.079  66.931  -6.753  1.00 10.46           N  
ATOM    537  CA  TRP A  37      25.984  67.664  -5.858  1.00  7.76           C  
ATOM    538  C   TRP A  37      27.297  68.042  -6.484  1.00  9.56           C  
ATOM    539  O   TRP A  37      28.193  68.574  -5.791  1.00 11.85           O  
ATOM    540  CB  TRP A  37      26.253  66.742  -4.622  1.00  7.60           C  
ATOM    541  CG  TRP A  37      25.001  66.543  -3.784  1.00  9.11           C  
ATOM    542  CD1 TRP A  37      24.267  65.410  -3.597  1.00  8.67           C  
ATOM    543  CD2 TRP A  37      24.403  67.551  -2.961  1.00  8.08           C  
ATOM    544  NE1 TRP A  37      23.223  65.663  -2.717  1.00 10.07           N  
ATOM    545  CE2 TRP A  37      23.291  66.972  -2.332  1.00 10.35           C  
ATOM    546  CE3 TRP A  37      24.710  68.902  -2.760  1.00  7.63           C  
ATOM    547  CZ2 TRP A  37      22.447  67.674  -1.470  1.00  8.35           C  
ATOM    548  CZ3 TRP A  37      23.891  69.609  -1.890  1.00 11.31           C  
ATOM    549  CH2 TRP A  37      22.793  68.985  -1.258  1.00 10.30           C  
ATOM    550  H   TRP A  37      25.180  65.930  -6.842  1.00  0.00           H  
ATOM    551  HA  TRP A  37      25.490  68.583  -5.543  1.00  0.00           H  
ATOM    552 1HB  TRP A  37      26.615  65.772  -4.963  1.00  0.00           H  
ATOM    553 2HB  TRP A  37      27.034  67.183  -4.002  1.00  0.00           H  
ATOM    554  HD1 TRP A  37      24.471  64.451  -4.069  1.00  0.00           H  
ATOM    555  HE1 TRP A  37      22.532  64.991  -2.415  1.00  0.00           H  
ATOM    556  HE3 TRP A  37      25.550  69.390  -3.253  1.00  0.00           H  
ATOM    557  HZ2 TRP A  37      21.580  67.208  -1.002  1.00  0.00           H  
ATOM    558  HZ3 TRP A  37      24.116  70.660  -1.706  1.00  0.00           H  
ATOM    559  HH2 TRP A  37      22.201  69.591  -0.571  1.00  0.00           H  
ATOM    560  N   ASP A  38      27.525  67.787  -7.774  1.00  9.33           N  
ATOM    561  CA  ASP A  38      28.799  68.073  -8.410  1.00 11.16           C  
ATOM    562  C   ASP A  38      29.467  69.360  -7.886  1.00 12.35           C  
ATOM    563  O   ASP A  38      30.620  69.352  -7.489  1.00 12.36           O  
ATOM    564  CB  ASP A  38      28.729  68.134  -9.915  1.00 11.22           C  
ATOM    565  CG  ASP A  38      28.618  66.748 -10.584  1.00 14.58           C  
ATOM    566  OD1 ASP A  38      28.801  65.679  -9.939  1.00 11.78           O  
ATOM    567  OD2 ASP A  38      28.316  66.810 -11.796  1.00 14.06           O  
ATOM    568  H   ASP A  38      26.781  67.380  -8.323  1.00  0.00           H  
ATOM    569  HA  ASP A  38      29.499  67.277  -8.156  1.00  0.00           H  
ATOM    570 1HB  ASP A  38      27.866  68.729 -10.215  1.00  0.00           H  
ATOM    571 2HB  ASP A  38      29.620  68.630 -10.301  1.00  0.00           H  
ATOM    572  N   ASN A  39      28.773  70.486  -7.986  1.00 11.87           N  
ATOM    573  CA  ASN A  39      29.347  71.774  -7.620  1.00 13.12           C  
ATOM    574  C   ASN A  39      29.858  71.808  -6.175  1.00 12.64           C  
ATOM    575  O   ASN A  39      30.969  72.304  -5.934  1.00 12.56           O  
ATOM    576  CB  ASN A  39      28.246  72.828  -7.881  1.00 12.86           C  
ATOM    577  CG  ASN A  39      28.735  74.207  -7.488  1.00 16.95           C  
ATOM    578  OD1 ASN A  39      28.991  74.427  -6.302  1.00 17.51           O  
ATOM    579  ND2 ASN A  39      28.936  75.144  -8.422  1.00 13.94           N  
ATOM    580  H   ASN A  39      27.822  70.450  -8.325  1.00  0.00           H  
ATOM    581  HA  ASN A  39      30.215  71.959  -8.255  1.00  0.00           H  
ATOM    582 1HB  ASN A  39      27.973  72.816  -8.937  1.00  0.00           H  
ATOM    583 2HB  ASN A  39      27.354  72.572  -7.309  1.00  0.00           H  
ATOM    584 1HD2 ASN A  39      29.259  76.053  -8.157  1.00  0.00           H  
ATOM    585 2HD2 ASN A  39      28.763  74.936  -9.384  1.00  0.00           H  
ATOM    586  N   GLN A  40      29.005  71.401  -5.228  1.00 10.79           N  
ATOM    587  CA  GLN A  40      29.310  71.388  -3.802  1.00 12.37           C  
ATOM    588  C   GLN A  40      30.359  70.336  -3.532  1.00 13.56           C  
ATOM    589  O   GLN A  40      31.222  70.596  -2.672  1.00 14.85           O  
ATOM    590  CB  GLN A  40      28.073  71.098  -2.903  1.00 10.94           C  
ATOM    591  CG  GLN A  40      27.177  72.304  -2.752  1.00 12.64           C  
ATOM    592  CD  GLN A  40      26.363  72.654  -3.968  1.00 13.95           C  
ATOM    593  OE1 GLN A  40      25.892  71.692  -4.634  1.00 12.38           O  
ATOM    594  NE2 GLN A  40      26.198  73.969  -4.228  1.00 11.57           N  
ATOM    595  H   GLN A  40      28.097  71.086  -5.540  1.00  0.00           H  
ATOM    596  HA  GLN A  40      29.688  72.371  -3.520  1.00  0.00           H  
ATOM    597 1HB  GLN A  40      27.495  70.280  -3.332  1.00  0.00           H  
ATOM    598 2HB  GLN A  40      28.407  70.780  -1.916  1.00  0.00           H  
ATOM    599 1HG  GLN A  40      26.472  72.121  -1.942  1.00  0.00           H  
ATOM    600 2HG  GLN A  40      27.792  73.174  -2.522  1.00  0.00           H  
ATOM    601 1HE2 GLN A  40      25.665  74.259  -5.024  1.00  0.00           H  
ATOM    602 2HE2 GLN A  40      26.608  74.654  -3.625  1.00  0.00           H  
ATOM    603  N   MET A  41      30.361  69.216  -4.265  1.00  9.82           N  
ATOM    604  CA  MET A  41      31.420  68.252  -3.999  1.00 12.73           C  
ATOM    605  C   MET A  41      32.790  68.783  -4.357  1.00 14.38           C  
ATOM    606  O   MET A  41      33.713  68.665  -3.538  1.00 15.37           O  
ATOM    607  CB  MET A  41      31.096  66.887  -4.643  1.00 15.27           C  
ATOM    608  CG  MET A  41      30.171  66.198  -3.570  1.00 19.95           C  
ATOM    609  SD  MET A  41      29.527  64.729  -4.235  1.00 30.23           S  
ATOM    610  CE  MET A  41      30.795  63.508  -3.872  1.00 20.16           C  
ATOM    611  H   MET A  41      29.677  69.011  -4.980  1.00  0.00           H  
ATOM    612  HA  MET A  41      31.500  68.114  -2.921  1.00  0.00           H  
ATOM    613 1HB  MET A  41      30.607  67.045  -5.603  1.00  0.00           H  
ATOM    614 2HB  MET A  41      32.023  66.345  -4.833  1.00  0.00           H  
ATOM    615 1HG  MET A  41      30.751  65.984  -2.673  1.00  0.00           H  
ATOM    616 2HG  MET A  41      29.362  66.876  -3.298  1.00  0.00           H  
ATOM    617 1HE  MET A  41      30.484  62.535  -4.254  1.00  0.00           H  
ATOM    618 2HE  MET A  41      31.731  63.803  -4.348  1.00  0.00           H  
ATOM    619 3HE  MET A  41      30.941  63.444  -2.793  1.00  0.00           H  
ATOM    620  N   LEU A  42      32.919  69.481  -5.499  1.00 13.84           N  
ATOM    621  CA  LEU A  42      34.198  70.049  -5.851  1.00 13.52           C  
ATOM    622  C   LEU A  42      34.587  71.209  -4.916  1.00 14.94           C  
ATOM    623  O   LEU A  42      35.767  71.348  -4.584  1.00 14.55           O  
ATOM    624  CB  LEU A  42      34.098  70.552  -7.285  1.00 13.38           C  
ATOM    625  CG  LEU A  42      33.957  69.466  -8.388  1.00 15.26           C  
ATOM    626  CD1 LEU A  42      34.392  70.007  -9.736  1.00 15.85           C  
ATOM    627  CD2 LEU A  42      34.821  68.241  -8.130  1.00 15.96           C  
ATOM    628  H   LEU A  42      32.133  69.616  -6.119  1.00  0.00           H  
ATOM    629  HA  LEU A  42      34.954  69.268  -5.781  1.00  0.00           H  
ATOM    630 1HB  LEU A  42      33.233  71.209  -7.363  1.00  0.00           H  
ATOM    631 2HB  LEU A  42      34.992  71.133  -7.513  1.00  0.00           H  
ATOM    632  HG  LEU A  42      32.920  69.134  -8.441  1.00  0.00           H  
ATOM    633 1HD1 LEU A  42      34.284  69.229 -10.492  1.00  0.00           H  
ATOM    634 2HD1 LEU A  42      33.769  70.861 -10.004  1.00  0.00           H  
ATOM    635 3HD1 LEU A  42      35.434  70.320  -9.683  1.00  0.00           H  
ATOM    636 1HD2 LEU A  42      34.678  67.519  -8.934  1.00  0.00           H  
ATOM    637 2HD2 LEU A  42      35.870  68.537  -8.090  1.00  0.00           H  
ATOM    638 3HD2 LEU A  42      34.536  67.788  -7.180  1.00  0.00           H  
ATOM    639  N   PHE A  43      33.602  71.998  -4.533  1.00 13.32           N  
ATOM    640  CA  PHE A  43      33.891  73.166  -3.644  1.00 15.81           C  
ATOM    641  C   PHE A  43      34.440  72.729  -2.294  1.00 16.66           C  
ATOM    642  O   PHE A  43      35.503  73.159  -1.864  1.00 17.10           O  
ATOM    643  CB  PHE A  43      32.595  73.964  -3.487  1.00 15.51           C  
ATOM    644  CG  PHE A  43      32.710  75.058  -2.429  1.00 17.53           C  
ATOM    645  CD1 PHE A  43      33.261  76.274  -2.776  1.00 19.11           C  
ATOM    646  CD2 PHE A  43      32.234  74.829  -1.149  1.00 19.38           C  
ATOM    647  CE1 PHE A  43      33.370  77.294  -1.822  1.00 20.88           C  
ATOM    648  CE2 PHE A  43      32.326  75.840  -0.194  1.00 18.55           C  
ATOM    649  CZ  PHE A  43      32.873  77.056  -0.549  1.00 17.92           C  
ATOM    650  H   PHE A  43      32.651  71.829  -4.829  1.00  0.00           H  
ATOM    651  HA  PHE A  43      34.653  73.784  -4.121  1.00  0.00           H  
ATOM    652 1HB  PHE A  43      32.332  74.421  -4.440  1.00  0.00           H  
ATOM    653 2HB  PHE A  43      31.784  73.291  -3.212  1.00  0.00           H  
ATOM    654  HD1 PHE A  43      33.608  76.429  -3.798  1.00  0.00           H  
ATOM    655  HD2 PHE A  43      31.804  73.863  -0.881  1.00  0.00           H  
ATOM    656  HE1 PHE A  43      33.835  78.242  -2.090  1.00  0.00           H  
ATOM    657  HE2 PHE A  43      31.973  75.679   0.824  1.00  0.00           H  
ATOM    658  HZ  PHE A  43      32.908  77.840   0.206  1.00  0.00           H  
ATOM    659  N   PHE A  44      33.809  71.736  -1.660  1.00 15.71           N  
ATOM    660  CA  PHE A  44      34.273  71.205  -0.385  1.00 15.06           C  
ATOM    661  C   PHE A  44      35.601  70.485  -0.464  1.00 17.32           C  
ATOM    662  O   PHE A  44      36.489  70.536   0.432  1.00 18.03           O  
ATOM    663  CB  PHE A  44      33.145  70.346   0.225  1.00 14.43           C  
ATOM    664  CG  PHE A  44      32.209  71.241   1.023  1.00 15.08           C  
ATOM    665  CD1 PHE A  44      32.585  71.597   2.326  1.00 16.70           C  
ATOM    666  CD2 PHE A  44      31.065  71.730   0.481  1.00 14.94           C  
ATOM    667  CE1 PHE A  44      31.741  72.407   3.075  1.00 17.78           C  
ATOM    668  CE2 PHE A  44      30.214  72.551   1.232  1.00 17.65           C  
ATOM    669  CZ  PHE A  44      30.566  72.898   2.530  1.00 18.75           C  
ATOM    670  H   PHE A  44      32.981  71.343  -2.085  1.00  0.00           H  
ATOM    671  HA  PHE A  44      34.496  72.042   0.278  1.00  0.00           H  
ATOM    672 1HB  PHE A  44      32.602  69.839  -0.572  1.00  0.00           H  
ATOM    673 2HB  PHE A  44      33.578  69.578   0.865  1.00  0.00           H  
ATOM    674  HD1 PHE A  44      33.532  71.232   2.725  1.00  0.00           H  
ATOM    675  HD2 PHE A  44      30.795  71.453  -0.539  1.00  0.00           H  
ATOM    676  HE1 PHE A  44      32.001  72.662   4.102  1.00  0.00           H  
ATOM    677  HE2 PHE A  44      29.280  72.917   0.805  1.00  0.00           H  
ATOM    678  HZ  PHE A  44      29.923  73.551   3.118  1.00  0.00           H  
ATOM    679  N   LEU A  45      35.814  69.714  -1.516  1.00 14.91           N  
ATOM    680  CA  LEU A  45      37.072  69.069  -1.820  1.00 18.79           C  
ATOM    681  C   LEU A  45      38.202  70.104  -1.871  1.00 18.00           C  
ATOM    682  O   LEU A  45      39.295  69.831  -1.389  1.00 19.90           O  
ATOM    683  CB  LEU A  45      37.067  68.428  -3.221  1.00 17.38           C  
ATOM    684  CG  LEU A  45      36.611  66.991  -3.302  1.00 19.50           C  
ATOM    685  CD1 LEU A  45      36.562  66.566  -4.776  1.00 17.84           C  
ATOM    686  CD2 LEU A  45      37.585  66.165  -2.472  1.00 21.51           C  
ATOM    687  H   LEU A  45      35.029  69.580  -2.138  1.00  0.00           H  
ATOM    688  HA  LEU A  45      37.240  68.278  -1.090  1.00  0.00           H  
ATOM    689 1HB  LEU A  45      36.414  69.012  -3.868  1.00  0.00           H  
ATOM    690 2HB  LEU A  45      38.078  68.471  -3.626  1.00  0.00           H  
ATOM    691  HG  LEU A  45      35.600  66.907  -2.904  1.00  0.00           H  
ATOM    692 1HD1 LEU A  45      36.233  65.529  -4.845  1.00  0.00           H  
ATOM    693 2HD1 LEU A  45      35.862  67.204  -5.316  1.00  0.00           H  
ATOM    694 3HD1 LEU A  45      37.554  66.662  -5.215  1.00  0.00           H  
ATOM    695 1HD2 LEU A  45      37.290  65.116  -2.503  1.00  0.00           H  
ATOM    696 2HD2 LEU A  45      38.591  66.272  -2.878  1.00  0.00           H  
ATOM    697 3HD2 LEU A  45      37.572  66.515  -1.440  1.00  0.00           H  
ATOM    698  N   SER A  46      37.947  71.227  -2.524  1.00 19.84           N  
ATOM    699  CA  SER A  46      38.955  72.267  -2.609  1.00 22.20           C  
ATOM    700  C   SER A  46      39.293  72.862  -1.231  1.00 24.61           C  
ATOM    701  O   SER A  46      40.319  73.529  -1.110  1.00 23.74           O  
ATOM    702  CB  SER A  46      38.529  73.380  -3.552  1.00 22.83           C  
ATOM    703  OG  SER A  46      37.650  74.268  -2.896  1.00 29.36           O  
ATOM    704  H   SER A  46      37.052  71.372  -2.969  1.00  0.00           H  
ATOM    705  HA  SER A  46      39.875  71.827  -2.997  1.00  0.00           H  
ATOM    706 1HB  SER A  46      39.410  73.918  -3.902  1.00  0.00           H  
ATOM    707 2HB  SER A  46      38.041  72.950  -4.425  1.00  0.00           H  
ATOM    708  HG  SER A  46      37.548  73.929  -2.004  1.00  0.00           H  
ATOM    709  N   HIS A  47      38.435  72.677  -0.217  1.00 22.29           N  
ATOM    710  CA  HIS A  47      38.714  73.191   1.106  1.00 22.20           C  
ATOM    711  C   HIS A  47      39.197  72.068   2.028  1.00 22.23           C  
ATOM    712  O   HIS A  47      39.283  72.314   3.240  1.00 22.21           O  
ATOM    713  CB  HIS A  47      37.510  73.910   1.714  1.00 19.45           C  
ATOM    714  CG  HIS A  47      37.353  75.211   1.008  1.00 21.06           C  
ATOM    715  ND1 HIS A  47      38.075  76.309   1.399  1.00 21.99           N  
ATOM    716  CD2 HIS A  47      36.571  75.599  -0.040  1.00 21.66           C  
ATOM    717  CE1 HIS A  47      37.783  77.329   0.616  1.00 22.57           C  
ATOM    718  NE2 HIS A  47      36.881  76.923  -0.265  1.00 22.90           N  
ATOM    719  H   HIS A  47      37.577  72.169  -0.377  1.00  0.00           H  
ATOM    720  HA  HIS A  47      39.528  73.913   1.051  1.00  0.00           H  
ATOM    721 1HB  HIS A  47      36.620  73.289   1.602  1.00  0.00           H  
ATOM    722 2HB  HIS A  47      37.675  74.056   2.781  1.00  0.00           H  
ATOM    723  HD2 HIS A  47      35.861  74.995  -0.606  1.00  0.00           H  
ATOM    724  HE1 HIS A  47      38.211  78.329   0.685  1.00  0.00           H  
ATOM    725  HE2 HIS A  47      36.474  77.488  -0.997  1.00  0.00           H  
ATOM    726  N   GLY A  48      39.580  70.947   1.422  1.00 21.01           N  
ATOM    727  CA  GLY A  48      40.180  69.832   2.096  1.00 20.70           C  
ATOM    728  C   GLY A  48      39.247  68.872   2.804  1.00 21.71           C  
ATOM    729  O   GLY A  48      39.735  68.092   3.647  1.00 22.39           O  
ATOM    730  H   GLY A  48      39.431  70.897   0.424  1.00  0.00           H  
ATOM    731 1HA  GLY A  48      40.752  69.240   1.382  1.00  0.00           H  
ATOM    732 2HA  GLY A  48      40.881  70.195   2.847  1.00  0.00           H  
ATOM    733  N   TYR A  49      37.965  68.836   2.460  1.00 19.45           N  
ATOM    734  CA  TYR A  49      37.060  67.879   3.116  1.00 18.69           C  
ATOM    735  C   TYR A  49      36.949  66.587   2.335  1.00 18.08           C  
ATOM    736  O   TYR A  49      37.309  66.479   1.169  1.00 19.13           O  
ATOM    737  CB  TYR A  49      35.657  68.503   3.299  1.00 18.85           C  
ATOM    738  CG  TYR A  49      35.695  69.660   4.286  1.00 20.92           C  
ATOM    739  CD1 TYR A  49      35.571  69.406   5.649  1.00 22.05           C  
ATOM    740  CD2 TYR A  49      35.870  70.964   3.868  1.00 21.65           C  
ATOM    741  CE1 TYR A  49      35.623  70.443   6.578  1.00 23.11           C  
ATOM    742  CE2 TYR A  49      35.939  72.011   4.774  1.00 22.46           C  
ATOM    743  CZ  TYR A  49      35.802  71.725   6.127  1.00 23.54           C  
ATOM    744  OH  TYR A  49      35.844  72.792   7.013  1.00 24.88           O  
ATOM    745  H   TYR A  49      37.597  69.456   1.753  1.00  0.00           H  
ATOM    746  HA  TYR A  49      37.466  67.637   4.099  1.00  0.00           H  
ATOM    747 1HB  TYR A  49      35.287  68.857   2.335  1.00  0.00           H  
ATOM    748 2HB  TYR A  49      34.964  67.742   3.656  1.00  0.00           H  
ATOM    749  HD1 TYR A  49      35.431  68.384   6.003  1.00  0.00           H  
ATOM    750  HD2 TYR A  49      35.956  71.189   2.805  1.00  0.00           H  
ATOM    751  HE1 TYR A  49      35.524  70.227   7.642  1.00  0.00           H  
ATOM    752  HE2 TYR A  49      36.097  73.030   4.419  1.00  0.00           H  
ATOM    753  HH  TYR A  49      35.968  73.609   6.523  1.00  0.00           H  
ATOM    754  N   ARG A  50      36.557  65.521   3.016  1.00 16.04           N  
ATOM    755  CA  ARG A  50      36.229  64.239   2.430  1.00 16.01           C  
ATOM    756  C   ARG A  50      34.742  64.366   2.059  1.00 15.33           C  
ATOM    757  O   ARG A  50      33.974  64.921   2.866  1.00 14.61           O  
ATOM    758  CB  ARG A  50      36.459  63.081   3.351  1.00 14.64           C  
ATOM    759  CG  ARG A  50      36.198  61.698   2.748  1.00 14.58           C  
ATOM    760  CD  ARG A  50      36.284  60.686   3.911  1.00 14.44           C  
ATOM    761  NE  ARG A  50      35.910  59.347   3.508  1.00 13.80           N  
ATOM    762  CZ  ARG A  50      35.864  58.283   4.280  1.00 16.31           C  
ATOM    763  NH1 ARG A  50      36.284  58.411   5.553  1.00 18.83           N  
ATOM    764  NH2 ARG A  50      35.431  57.118   3.862  1.00 15.18           N  
ATOM    765  H   ARG A  50      36.490  65.636   4.017  1.00  0.00           H  
ATOM    766  HA  ARG A  50      36.864  64.085   1.557  1.00  0.00           H  
ATOM    767 1HB  ARG A  50      37.491  63.093   3.699  1.00  0.00           H  
ATOM    768 2HB  ARG A  50      35.817  63.179   4.226  1.00  0.00           H  
ATOM    769 1HG  ARG A  50      35.208  61.681   2.291  1.00  0.00           H  
ATOM    770 2HG  ARG A  50      36.952  61.483   1.990  1.00  0.00           H  
ATOM    771 1HD  ARG A  50      37.306  60.650   4.287  1.00  0.00           H  
ATOM    772 2HD  ARG A  50      35.613  60.995   4.712  1.00  0.00           H  
ATOM    773  HE  ARG A  50      35.657  59.201   2.540  1.00  0.00           H  
ATOM    774 1HH1 ARG A  50      36.620  59.303   5.887  1.00  0.00           H  
ATOM    775 2HH1 ARG A  50      36.263  57.615   6.174  1.00  0.00           H  
ATOM    776 1HH2 ARG A  50      35.114  57.009   2.908  1.00  0.00           H  
ATOM    777 2HH2 ARG A  50      35.415  56.330   4.492  1.00  0.00           H  
ATOM    778  N   VAL A  51      34.388  64.016   0.811  1.00 14.78           N  
ATOM    779  CA  VAL A  51      33.006  64.310   0.374  1.00 13.11           C  
ATOM    780  C   VAL A  51      32.385  63.009  -0.096  1.00 14.09           C  
ATOM    781  O   VAL A  51      33.049  62.179  -0.759  1.00 12.81           O  
ATOM    782  CB  VAL A  51      32.915  65.397  -0.724  1.00 14.40           C  
ATOM    783  CG1 VAL A  51      33.250  66.769  -0.120  1.00 12.81           C  
ATOM    784  CG2 VAL A  51      33.876  65.101  -1.892  1.00 12.06           C  
ATOM    785  H   VAL A  51      35.022  63.565   0.167  1.00  0.00           H  
ATOM    786  HA  VAL A  51      32.442  64.676   1.233  1.00  0.00           H  
ATOM    787  HB  VAL A  51      31.895  65.427  -1.109  1.00  0.00           H  
ATOM    788 1HG1 VAL A  51      33.185  67.533  -0.895  1.00  0.00           H  
ATOM    789 2HG1 VAL A  51      32.542  66.999   0.676  1.00  0.00           H  
ATOM    790 3HG1 VAL A  51      34.261  66.750   0.286  1.00  0.00           H  
ATOM    791 1HG2 VAL A  51      33.785  65.884  -2.645  1.00  0.00           H  
ATOM    792 2HG2 VAL A  51      34.901  65.070  -1.521  1.00  0.00           H  
ATOM    793 3HG2 VAL A  51      33.622  64.139  -2.337  1.00  0.00           H  
ATOM    794  N   ILE A  52      31.222  62.741   0.547  1.00 13.24           N  
ATOM    795  CA  ILE A  52      30.505  61.490   0.279  1.00 12.71           C  
ATOM    796  C   ILE A  52      29.086  61.792  -0.194  1.00 12.59           C  
ATOM    797  O   ILE A  52      28.398  62.678   0.330  1.00 12.28           O  
ATOM    798  CB  ILE A  52      30.463  60.671   1.600  1.00 13.98           C  
ATOM    799  CG1 ILE A  52      31.922  60.262   1.942  1.00 16.07           C  
ATOM    800  CG2 ILE A  52      29.585  59.445   1.464  1.00 13.36           C  
ATOM    801  CD1 ILE A  52      32.153  60.127   3.447  1.00 17.69           C  
ATOM    802  H   ILE A  52      30.838  63.395   1.214  1.00  0.00           H  
ATOM    803  HA  ILE A  52      31.051  60.935  -0.483  1.00  0.00           H  
ATOM    804  HB  ILE A  52      30.065  61.293   2.401  1.00  0.00           H  
ATOM    805 1HG1 ILE A  52      32.156  59.313   1.461  1.00  0.00           H  
ATOM    806 2HG1 ILE A  52      32.612  61.007   1.545  1.00  0.00           H  
ATOM    807 1HG2 ILE A  52      29.579  58.896   2.405  1.00  0.00           H  
ATOM    808 2HG2 ILE A  52      28.569  59.751   1.216  1.00  0.00           H  
ATOM    809 3HG2 ILE A  52      29.975  58.804   0.673  1.00  0.00           H  
ATOM    810 1HD1 ILE A  52      33.188  59.840   3.632  1.00  0.00           H  
ATOM    811 2HD1 ILE A  52      31.948  61.081   3.934  1.00  0.00           H  
ATOM    812 3HD1 ILE A  52      31.488  59.364   3.850  1.00  0.00           H  
ATOM    813  N   ALA A  53      28.601  60.985  -1.147  1.00 10.28           N  
ATOM    814  CA  ALA A  53      27.216  61.184  -1.632  1.00  8.98           C  
ATOM    815  C   ALA A  53      26.727  59.861  -2.201  1.00 10.37           C  
ATOM    816  O   ALA A  53      27.502  59.254  -2.974  1.00 10.18           O  
ATOM    817  CB  ALA A  53      27.159  62.271  -2.691  1.00  9.23           C  
ATOM    818  H   ALA A  53      29.159  60.242  -1.543  1.00  0.00           H  
ATOM    819  HA  ALA A  53      26.602  61.492  -0.786  1.00  0.00           H  
ATOM    820 1HB  ALA A  53      26.130  62.396  -3.029  1.00  0.00           H  
ATOM    821 2HB  ALA A  53      27.519  63.209  -2.269  1.00  0.00           H  
ATOM    822 3HB  ALA A  53      27.786  61.989  -3.535  1.00  0.00           H  
ATOM    823  N   HIS A  54      25.538  59.424  -1.835  1.00  9.75           N  
ATOM    824  CA  HIS A  54      25.032  58.180  -2.300  1.00 10.49           C  
ATOM    825  C   HIS A  54      23.820  58.433  -3.213  1.00 10.00           C  
ATOM    826  O   HIS A  54      23.120  59.451  -3.072  1.00 12.24           O  
ATOM    827  CB  HIS A  54      24.611  57.227  -1.152  1.00 10.17           C  
ATOM    828  CG  HIS A  54      23.445  57.748  -0.360  1.00 15.03           C  
ATOM    829  ND1 HIS A  54      23.518  58.948   0.309  1.00 16.75           N  
ATOM    830  CD2 HIS A  54      22.190  57.271  -0.134  1.00 17.52           C  
ATOM    831  CE1 HIS A  54      22.394  59.226   0.914  1.00 17.95           C  
ATOM    832  NE2 HIS A  54      21.572  58.229   0.645  1.00 18.90           N  
ATOM    833  H   HIS A  54      24.973  59.983  -1.211  1.00  0.00           H  
ATOM    834  HA  HIS A  54      25.803  57.664  -2.871  1.00  0.00           H  
ATOM    835 1HB  HIS A  54      24.346  56.254  -1.566  1.00  0.00           H  
ATOM    836 2HB  HIS A  54      25.453  57.077  -0.477  1.00  0.00           H  
ATOM    837  HD2 HIS A  54      21.742  56.346  -0.499  1.00  0.00           H  
ATOM    838  HE1 HIS A  54      22.197  60.112   1.516  1.00  0.00           H  
ATOM    839  HE2 HIS A  54      20.614  58.153   0.955  1.00  0.00           H  
ATOM    840  N   ASP A  55      23.496  57.437  -4.036  1.00  9.81           N  
ATOM    841  CA  ASP A  55      22.204  57.427  -4.751  1.00  8.89           C  
ATOM    842  C   ASP A  55      21.190  56.723  -3.863  1.00 10.25           C  
ATOM    843  O   ASP A  55      21.345  55.518  -3.493  1.00  9.90           O  
ATOM    844  CB  ASP A  55      22.333  56.595  -6.057  1.00  9.35           C  
ATOM    845  CG  ASP A  55      23.176  57.300  -7.110  1.00 10.41           C  
ATOM    846  OD1 ASP A  55      23.432  58.516  -7.031  1.00 11.07           O  
ATOM    847  OD2 ASP A  55      23.583  56.640  -8.101  1.00 13.40           O  
ATOM    848  H   ASP A  55      24.142  56.673  -4.177  1.00  0.00           H  
ATOM    849  HA  ASP A  55      21.943  58.454  -5.009  1.00  0.00           H  
ATOM    850 1HB  ASP A  55      22.784  55.629  -5.830  1.00  0.00           H  
ATOM    851 2HB  ASP A  55      21.341  56.404  -6.467  1.00  0.00           H  
ATOM    852  N   ARG A  56      20.081  57.388  -3.549  1.00  9.91           N  
ATOM    853  CA  ARG A  56      18.999  56.735  -2.828  1.00 11.19           C  
ATOM    854  C   ARG A  56      18.509  55.507  -3.574  1.00 12.76           C  
ATOM    855  O   ARG A  56      18.561  55.394  -4.806  1.00 11.30           O  
ATOM    856  CB  ARG A  56      17.870  57.727  -2.625  1.00 11.77           C  
ATOM    857  CG  ARG A  56      16.705  57.275  -1.749  1.00 14.73           C  
ATOM    858  CD  ARG A  56      15.812  58.475  -1.410  1.00 11.41           C  
ATOM    859  NE  ARG A  56      16.636  59.407  -0.677  1.00 11.61           N  
ATOM    860  CZ  ARG A  56      16.963  60.632  -1.020  1.00 12.74           C  
ATOM    861  NH1 ARG A  56      16.422  61.207  -2.128  1.00 11.30           N  
ATOM    862  NH2 ARG A  56      17.817  61.305  -0.288  1.00  9.77           N  
ATOM    863  H   ARG A  56      19.982  58.358  -3.811  1.00  0.00           H  
ATOM    864  HA  ARG A  56      19.375  56.413  -1.857  1.00  0.00           H  
ATOM    865 1HB  ARG A  56      18.263  58.637  -2.174  1.00  0.00           H  
ATOM    866 2HB  ARG A  56      17.445  57.998  -3.592  1.00  0.00           H  
ATOM    867 1HG  ARG A  56      16.117  56.528  -2.283  1.00  0.00           H  
ATOM    868 2HG  ARG A  56      17.091  56.841  -0.826  1.00  0.00           H  
ATOM    869 1HD  ARG A  56      15.442  58.925  -2.331  1.00  0.00           H  
ATOM    870 2HD  ARG A  56      14.970  58.142  -0.805  1.00  0.00           H  
ATOM    871  HE  ARG A  56      17.017  59.102   0.208  1.00  0.00           H  
ATOM    872 1HH1 ARG A  56      15.763  60.691  -2.694  1.00  0.00           H  
ATOM    873 2HH1 ARG A  56      16.679  62.149  -2.384  1.00  0.00           H  
ATOM    874 1HH2 ARG A  56      18.221  60.881   0.536  1.00  0.00           H  
ATOM    875 2HH2 ARG A  56      18.072  62.246  -0.547  1.00  0.00           H  
ATOM    876  N   ARG A  57      18.034  54.489  -2.841  1.00 11.59           N  
ATOM    877  CA  ARG A  57      17.554  53.270  -3.462  1.00 11.95           C  
ATOM    878  C   ARG A  57      16.476  53.640  -4.511  1.00 11.10           C  
ATOM    879  O   ARG A  57      15.688  54.546  -4.275  1.00 11.20           O  
ATOM    880  CB  ARG A  57      16.901  52.256  -2.513  1.00 13.57           C  
ATOM    881  CG  ARG A  57      15.752  52.707  -1.643  1.00 16.84           C  
ATOM    882  CD  ARG A  57      15.027  51.450  -1.048  1.00 15.52           C  
ATOM    883  NE  ARG A  57      15.916  50.739  -0.135  1.00 16.36           N  
ATOM    884  CZ  ARG A  57      15.871  49.511   0.349  1.00 18.20           C  
ATOM    885  NH1 ARG A  57      14.931  48.652  -0.033  1.00 16.83           N  
ATOM    886  NH2 ARG A  57      16.809  49.053   1.218  1.00 14.46           N  
ATOM    887  H   ARG A  57      18.009  54.571  -1.835  1.00  0.00           H  
ATOM    888  HA  ARG A  57      18.402  52.757  -3.917  1.00  0.00           H  
ATOM    889 1HB  ARG A  57      16.517  51.415  -3.088  1.00  0.00           H  
ATOM    890 2HB  ARG A  57      17.651  51.866  -1.825  1.00  0.00           H  
ATOM    891 1HG  ARG A  57      16.132  53.327  -0.831  1.00  0.00           H  
ATOM    892 2HG  ARG A  57      15.047  53.285  -2.242  1.00  0.00           H  
ATOM    893 1HD  ARG A  57      14.138  51.767  -0.504  1.00  0.00           H  
ATOM    894 2HD  ARG A  57      14.738  50.780  -1.857  1.00  0.00           H  
ATOM    895  HE  ARG A  57      16.724  51.235   0.216  1.00  0.00           H  
ATOM    896 1HH1 ARG A  57      14.233  48.934  -0.706  1.00  0.00           H  
ATOM    897 2HH1 ARG A  57      14.915  47.718   0.350  1.00  0.00           H  
ATOM    898 1HH2 ARG A  57      17.566  49.657   1.510  1.00  0.00           H  
ATOM    899 2HH2 ARG A  57      16.751  48.110   1.573  1.00  0.00           H  
ATOM    900  N   GLY A  58      16.570  52.946  -5.635  1.00 10.12           N  
ATOM    901  CA  GLY A  58      15.677  53.236  -6.739  1.00 10.60           C  
ATOM    902  C   GLY A  58      16.030  54.514  -7.501  1.00 12.64           C  
ATOM    903  O   GLY A  58      15.229  55.037  -8.289  1.00 10.99           O  
ATOM    904  H   GLY A  58      17.257  52.213  -5.738  1.00  0.00           H  
ATOM    905 1HA  GLY A  58      15.687  52.404  -7.443  1.00  0.00           H  
ATOM    906 2HA  GLY A  58      14.657  53.330  -6.367  1.00  0.00           H  
ATOM    907  N   HIS A  59      17.210  55.088  -7.279  1.00 10.50           N  
ATOM    908  CA  HIS A  59      17.596  56.321  -7.908  1.00 12.35           C  
ATOM    909  C   HIS A  59      19.013  56.112  -8.483  1.00 11.51           C  
ATOM    910  O   HIS A  59      19.823  55.335  -7.953  1.00 12.39           O  
ATOM    911  CB  HIS A  59      17.703  57.517  -6.933  1.00 10.93           C  
ATOM    912  CG  HIS A  59      16.404  57.959  -6.334  1.00 11.57           C  
ATOM    913  ND1 HIS A  59      15.663  57.055  -5.561  1.00 11.08           N  
ATOM    914  CD2 HIS A  59      15.722  59.144  -6.363  1.00 10.20           C  
ATOM    915  CE1 HIS A  59      14.557  57.704  -5.174  1.00 10.17           C  
ATOM    916  NE2 HIS A  59      14.592  58.946  -5.616  1.00  9.32           N  
ATOM    917  H   HIS A  59      17.854  54.637  -6.645  1.00  0.00           H  
ATOM    918  HA  HIS A  59      16.851  56.598  -8.653  1.00  0.00           H  
ATOM    919 1HB  HIS A  59      18.374  57.259  -6.113  1.00  0.00           H  
ATOM    920 2HB  HIS A  59      18.135  58.372  -7.452  1.00  0.00           H  
ATOM    921  HD2 HIS A  59      16.018  60.071  -6.856  1.00  0.00           H  
ATOM    922  HE1 HIS A  59      13.744  57.282  -4.583  1.00  0.00           H  
ATOM    923  HE2 HIS A  59      13.896  59.656  -5.438  1.00  0.00           H  
ATOM    924  N   GLY A  60      19.320  56.942  -9.479  1.00 10.42           N  
ATOM    925  CA  GLY A  60      20.652  56.902 -10.083  1.00 10.86           C  
ATOM    926  C   GLY A  60      21.107  55.513 -10.457  1.00 12.19           C  
ATOM    927  O   GLY A  60      20.488  54.778 -11.237  1.00 12.14           O  
ATOM    928  H   GLY A  60      18.642  57.605  -9.827  1.00  0.00           H  
ATOM    929 1HA  GLY A  60      20.663  57.521 -10.980  1.00  0.00           H  
ATOM    930 2HA  GLY A  60      21.378  57.327  -9.391  1.00  0.00           H  
ATOM    931  N   ARG A  61      22.260  55.118  -9.880  1.00 11.29           N  
ATOM    932  CA  ARG A  61      22.891  53.831 -10.138  1.00 11.62           C  
ATOM    933  C   ARG A  61      22.610  52.796  -9.048  1.00 13.15           C  
ATOM    934  O   ARG A  61      23.199  51.709  -9.085  1.00 13.99           O  
ATOM    935  CB  ARG A  61      24.424  54.022 -10.215  1.00 13.31           C  
ATOM    936  CG  ARG A  61      24.869  54.879 -11.400  1.00 14.55           C  
ATOM    937  CD  ARG A  61      26.024  55.827 -11.120  1.00 17.01           C  
ATOM    938  NE  ARG A  61      25.549  56.911 -10.209  1.00 17.03           N  
ATOM    939  CZ  ARG A  61      25.917  58.162 -10.189  1.00 16.70           C  
ATOM    940  NH1 ARG A  61      26.861  58.590 -11.048  1.00 15.95           N  
ATOM    941  NH2 ARG A  61      25.412  59.028  -9.296  1.00 14.51           N  
ATOM    942  H   ARG A  61      22.698  55.761  -9.236  1.00  0.00           H  
ATOM    943  HA  ARG A  61      22.527  53.453 -11.094  1.00  0.00           H  
ATOM    944 1HB  ARG A  61      24.778  54.491  -9.298  1.00  0.00           H  
ATOM    945 2HB  ARG A  61      24.909  53.049 -10.293  1.00  0.00           H  
ATOM    946 1HG  ARG A  61      25.192  54.232 -12.216  1.00  0.00           H  
ATOM    947 2HG  ARG A  61      24.036  55.498 -11.735  1.00  0.00           H  
ATOM    948 1HD  ARG A  61      26.838  55.279 -10.647  1.00  0.00           H  
ATOM    949 2HD  ARG A  61      26.374  56.260 -12.056  1.00  0.00           H  
ATOM    950  HE  ARG A  61      24.856  56.670  -9.513  1.00  0.00           H  
ATOM    951 1HH1 ARG A  61      27.279  57.944 -11.702  1.00  0.00           H  
ATOM    952 2HH1 ARG A  61      27.151  59.557 -11.039  1.00  0.00           H  
ATOM    953 1HH2 ARG A  61      24.730  58.715  -8.618  1.00  0.00           H  
ATOM    954 2HH2 ARG A  61      25.713  59.991  -9.301  1.00  0.00           H  
ATOM    955  N   SER A  62      21.828  53.136  -8.030  1.00 12.83           N  
ATOM    956  CA  SER A  62      21.476  52.138  -7.014  1.00 11.39           C  
ATOM    957  C   SER A  62      20.502  51.121  -7.582  1.00 14.15           C  
ATOM    958  O   SER A  62      19.868  51.367  -8.630  1.00 15.29           O  
ATOM    959  CB  SER A  62      20.891  52.847  -5.765  1.00  7.46           C  
ATOM    960  OG  SER A  62      21.998  53.564  -5.200  1.00 10.03           O  
ATOM    961  H   SER A  62      21.469  54.076  -7.942  1.00  0.00           H  
ATOM    962  HA  SER A  62      22.382  51.602  -6.727  1.00  0.00           H  
ATOM    963 1HB  SER A  62      20.074  53.502  -6.068  1.00  0.00           H  
ATOM    964 2HB  SER A  62      20.479  52.103  -5.084  1.00  0.00           H  
ATOM    965  HG  SER A  62      22.750  53.381  -5.769  1.00  0.00           H  
ATOM    966  N   ASP A  63      20.282  50.006  -6.905  1.00 13.37           N  
ATOM    967  CA  ASP A  63      19.352  48.989  -7.346  1.00 13.66           C  
ATOM    968  C   ASP A  63      17.945  49.568  -7.386  1.00 13.82           C  
ATOM    969  O   ASP A  63      17.725  50.578  -6.697  1.00 14.80           O  
ATOM    970  CB  ASP A  63      19.307  47.844  -6.333  1.00 14.50           C  
ATOM    971  CG  ASP A  63      20.470  46.874  -6.460  1.00 20.41           C  
ATOM    972  OD1 ASP A  63      21.342  47.019  -7.311  1.00 19.01           O  
ATOM    973  OD2 ASP A  63      20.551  45.974  -5.600  1.00 21.85           O  
ATOM    974  H   ASP A  63      20.790  49.867  -6.043  1.00  0.00           H  
ATOM    975  HA  ASP A  63      19.696  48.598  -8.304  1.00  0.00           H  
ATOM    976 1HB  ASP A  63      19.310  48.252  -5.322  1.00  0.00           H  
ATOM    977 2HB  ASP A  63      18.379  47.285  -6.457  1.00  0.00           H  
ATOM    978  N   GLN A  64      17.002  48.902  -8.037  1.00 10.61           N  
ATOM    979  CA  GLN A  64      15.623  49.389  -8.075  1.00 14.00           C  
ATOM    980  C   GLN A  64      14.743  48.255  -7.487  1.00 15.71           C  
ATOM    981  O   GLN A  64      14.178  47.458  -8.232  1.00 14.95           O  
ATOM    982  CB  GLN A  64      15.189  49.636  -9.520  1.00 15.19           C  
ATOM    983  CG  GLN A  64      16.210  50.338 -10.413  1.00 16.24           C  
ATOM    984  CD  GLN A  64      15.614  50.878 -11.703  1.00 16.57           C  
ATOM    985  OE1 GLN A  64      14.652  50.305 -12.262  1.00 14.89           O  
ATOM    986  NE2 GLN A  64      16.176  52.005 -12.176  1.00 13.26           N  
ATOM    987  H   GLN A  64      17.234  48.044  -8.516  1.00  0.00           H  
ATOM    988  HA  GLN A  64      15.574  50.331  -7.528  1.00  0.00           H  
ATOM    989 1HB  GLN A  64      14.949  48.685  -9.995  1.00  0.00           H  
ATOM    990 2HB  GLN A  64      14.285  50.244  -9.529  1.00  0.00           H  
ATOM    991 1HG  GLN A  64      16.638  51.178  -9.867  1.00  0.00           H  
ATOM    992 2HG  GLN A  64      16.993  49.628 -10.680  1.00  0.00           H  
ATOM    993 1HE2 GLN A  64      15.835  52.418 -13.022  1.00  0.00           H  
ATOM    994 2HE2 GLN A  64      16.935  52.431 -11.683  1.00  0.00           H  
ATOM    995  N   PRO A  65      14.705  48.137  -6.173  1.00 15.24           N  
ATOM    996  CA  PRO A  65      13.975  47.093  -5.494  1.00 15.11           C  
ATOM    997  C   PRO A  65      12.494  47.338  -5.537  1.00 14.85           C  
ATOM    998  O   PRO A  65      12.042  48.417  -5.865  1.00 15.52           O  
ATOM    999  CB  PRO A  65      14.471  47.185  -4.047  1.00 14.78           C  
ATOM   1000  CG  PRO A  65      14.822  48.628  -3.868  1.00 16.59           C  
ATOM   1001  CD  PRO A  65      15.331  49.113  -5.221  1.00 15.09           C  
ATOM   1002  HA  PRO A  65      14.241  46.121  -5.934  1.00  0.00           H  
ATOM   1003 1HB  PRO A  65      13.683  46.850  -3.357  1.00  0.00           H  
ATOM   1004 2HB  PRO A  65      15.332  46.516  -3.901  1.00  0.00           H  
ATOM   1005 1HG  PRO A  65      13.940  49.195  -3.537  1.00  0.00           H  
ATOM   1006 2HG  PRO A  65      15.584  48.739  -3.082  1.00  0.00           H  
ATOM   1007 1HD  PRO A  65      14.982  50.141  -5.398  1.00  0.00           H  
ATOM   1008 2HD  PRO A  65      16.430  49.068  -5.237  1.00  0.00           H  
ATOM   1009  N   SER A  66      11.713  46.308  -5.209  1.00 15.98           N  
ATOM   1010  CA  SER A  66      10.274  46.407  -5.248  1.00 18.01           C  
ATOM   1011  C   SER A  66       9.716  47.229  -4.103  1.00 17.99           C  
ATOM   1012  O   SER A  66       8.650  47.851  -4.183  1.00 18.04           O  
ATOM   1013  CB  SER A  66       9.746  44.948  -4.997  1.00 19.08           C  
ATOM   1014  OG  SER A  66       8.331  45.114  -5.016  1.00 24.82           O  
ATOM   1015  H   SER A  66      12.139  45.437  -4.926  1.00  0.00           H  
ATOM   1016  HA  SER A  66       9.978  46.765  -6.235  1.00  0.00           H  
ATOM   1017 1HB  SER A  66      10.119  44.287  -5.778  1.00  0.00           H  
ATOM   1018 2HB  SER A  66      10.130  44.581  -4.046  1.00  0.00           H  
ATOM   1019  HG  SER A  66       8.176  46.048  -5.174  1.00  0.00           H  
ATOM   1020  N   THR A  67      10.422  47.149  -2.963  1.00 17.08           N  
ATOM   1021  CA  THR A  67       9.934  47.775  -1.740  1.00 19.31           C  
ATOM   1022  C   THR A  67      10.996  48.608  -1.030  1.00 18.68           C  
ATOM   1023  O   THR A  67      12.126  48.750  -1.492  1.00 18.47           O  
ATOM   1024  CB  THR A  67       9.470  46.694  -0.712  1.00 22.72           C  
ATOM   1025  OG1 THR A  67      10.568  45.822  -0.383  1.00 25.78           O  
ATOM   1026  CG2 THR A  67       8.418  45.758  -1.272  1.00 24.64           C  
ATOM   1027  H   THR A  67      11.301  46.652  -2.944  1.00  0.00           H  
ATOM   1028  HA  THR A  67       9.079  48.404  -1.991  1.00  0.00           H  
ATOM   1029  HB  THR A  67       9.049  47.184   0.166  1.00  0.00           H  
ATOM   1030  HG1 THR A  67      11.350  46.096  -0.869  1.00  0.00           H  
ATOM   1031 1HG2 THR A  67       8.136  45.030  -0.511  1.00  0.00           H  
ATOM   1032 2HG2 THR A  67       7.540  46.332  -1.568  1.00  0.00           H  
ATOM   1033 3HG2 THR A  67       8.820  45.237  -2.140  1.00  0.00           H  
ATOM   1034  N   GLY A  68      10.544  49.264   0.050  1.00 18.44           N  
ATOM   1035  CA  GLY A  68      11.410  50.070   0.881  1.00 18.48           C  
ATOM   1036  C   GLY A  68      11.430  51.513   0.425  1.00 18.03           C  
ATOM   1037  O   GLY A  68      12.341  52.225   0.869  1.00 17.43           O  
ATOM   1038  H   GLY A  68       9.565  49.189   0.287  1.00  0.00           H  
ATOM   1039 1HA  GLY A  68      11.072  50.019   1.916  1.00  0.00           H  
ATOM   1040 2HA  GLY A  68      12.421  49.665   0.853  1.00  0.00           H  
ATOM   1041  N   HIS A  69      10.386  51.958  -0.298  1.00 15.63           N  
ATOM   1042  CA  HIS A  69      10.355  53.371  -0.688  1.00 14.93           C  
ATOM   1043  C   HIS A  69       9.757  54.226   0.416  1.00 17.11           C  
ATOM   1044  O   HIS A  69       8.638  54.710   0.233  1.00 17.45           O  
ATOM   1045  CB  HIS A  69       9.572  53.474  -2.035  1.00 15.52           C  
ATOM   1046  CG  HIS A  69      10.239  52.528  -2.995  1.00 17.07           C  
ATOM   1047  ND1 HIS A  69      11.567  52.724  -3.352  1.00 16.36           N  
ATOM   1048  CD2 HIS A  69       9.833  51.360  -3.537  1.00 17.57           C  
ATOM   1049  CE1 HIS A  69      11.915  51.713  -4.163  1.00 17.29           C  
ATOM   1050  NE2 HIS A  69      10.894  50.860  -4.272  1.00 15.49           N  
ATOM   1051  H   HIS A  69       9.627  51.353  -0.579  1.00  0.00           H  
ATOM   1052  HA  HIS A  69      11.373  53.731  -0.830  1.00  0.00           H  
ATOM   1053 1HB  HIS A  69       8.526  53.213  -1.869  1.00  0.00           H  
ATOM   1054 2HB  HIS A  69       9.600  54.502  -2.394  1.00  0.00           H  
ATOM   1055  HD2 HIS A  69       8.851  50.900  -3.422  1.00  0.00           H  
ATOM   1056  HE1 HIS A  69      12.878  51.597  -4.660  1.00  0.00           H  
ATOM   1057  HE2 HIS A  69      10.897  49.999  -4.800  1.00  0.00           H  
ATOM   1058  N   ASP A  70      10.401  54.382   1.579  1.00 17.34           N  
ATOM   1059  CA  ASP A  70       9.849  55.101   2.717  1.00 18.16           C  
ATOM   1060  C   ASP A  70      11.016  55.692   3.544  1.00 16.30           C  
ATOM   1061  O   ASP A  70      12.116  55.163   3.410  1.00 13.01           O  
ATOM   1062  CB  ASP A  70       8.928  54.178   3.541  1.00 20.28           C  
ATOM   1063  CG  ASP A  70       9.746  53.058   4.173  1.00 23.91           C  
ATOM   1064  OD1 ASP A  70      10.450  53.230   5.194  1.00 24.82           O  
ATOM   1065  OD2 ASP A  70       9.798  51.942   3.629  1.00 27.21           O  
ATOM   1066  H   ASP A  70      11.321  53.972   1.655  1.00  0.00           H  
ATOM   1067  HA  ASP A  70       9.260  55.939   2.344  1.00  0.00           H  
ATOM   1068 1HB  ASP A  70       8.427  54.760   4.314  1.00  0.00           H  
ATOM   1069 2HB  ASP A  70       8.156  53.761   2.893  1.00  0.00           H  
ATOM   1070  N   MET A  71      10.727  56.674   4.374  1.00 16.04           N  
ATOM   1071  CA  MET A  71      11.751  57.382   5.138  1.00 17.42           C  
ATOM   1072  C   MET A  71      12.489  56.507   6.126  1.00 18.97           C  
ATOM   1073  O   MET A  71      13.668  56.733   6.391  1.00 19.57           O  
ATOM   1074  CB  MET A  71      11.113  58.595   5.817  1.00 17.57           C  
ATOM   1075  CG  MET A  71      10.799  59.737   4.828  1.00 19.70           C  
ATOM   1076  SD  MET A  71      12.346  60.497   4.262  1.00 23.19           S  
ATOM   1077  CE  MET A  71      11.642  61.291   2.798  1.00 21.28           C  
ATOM   1078  H   MET A  71       9.759  56.943   4.482  1.00  0.00           H  
ATOM   1079  HA  MET A  71      12.525  57.719   4.449  1.00  0.00           H  
ATOM   1080 1HB  MET A  71      10.189  58.293   6.307  1.00  0.00           H  
ATOM   1081 2HB  MET A  71      11.784  58.975   6.589  1.00  0.00           H  
ATOM   1082 1HG  MET A  71      10.246  59.340   3.977  1.00  0.00           H  
ATOM   1083 2HG  MET A  71      10.176  60.484   5.320  1.00  0.00           H  
ATOM   1084 1HE  MET A  71      12.424  61.836   2.268  1.00  0.00           H  
ATOM   1085 2HE  MET A  71      11.219  60.531   2.140  1.00  0.00           H  
ATOM   1086 3HE  MET A  71      10.858  61.985   3.102  1.00  0.00           H  
ATOM   1087  N   ASP A  72      11.775  55.560   6.792  1.00 18.86           N  
ATOM   1088  CA  ASP A  72      12.473  54.698   7.726  1.00 20.01           C  
ATOM   1089  C   ASP A  72      13.515  53.867   6.990  1.00 17.50           C  
ATOM   1090  O   ASP A  72      14.636  53.699   7.436  1.00 17.67           O  
ATOM   1091  CB  ASP A  72      11.540  53.702   8.440  1.00 21.15           C  
ATOM   1092  CG  ASP A  72      10.651  54.414   9.426  1.00 23.56           C  
ATOM   1093  OD1 ASP A  72      11.007  55.456   9.999  1.00 25.29           O  
ATOM   1094  OD2 ASP A  72       9.544  53.929   9.677  1.00 26.30           O  
ATOM   1095  H   ASP A  72      10.781  55.438   6.658  1.00  0.00           H  
ATOM   1096  HA  ASP A  72      12.934  55.321   8.494  1.00  0.00           H  
ATOM   1097 1HB  ASP A  72      10.929  53.182   7.702  1.00  0.00           H  
ATOM   1098 2HB  ASP A  72      12.137  52.951   8.958  1.00  0.00           H  
ATOM   1099  N   THR A  73      13.175  53.274   5.861  1.00 17.67           N  
ATOM   1100  CA  THR A  73      14.185  52.520   5.103  1.00 16.73           C  
ATOM   1101  C   THR A  73      15.262  53.441   4.560  1.00 16.33           C  
ATOM   1102  O   THR A  73      16.445  53.092   4.560  1.00 15.98           O  
ATOM   1103  CB  THR A  73      13.467  51.793   3.952  1.00 19.40           C  
ATOM   1104  OG1 THR A  73      12.385  51.035   4.527  1.00 19.44           O  
ATOM   1105  CG2 THR A  73      14.438  50.906   3.183  1.00 20.03           C  
ATOM   1106  H   THR A  73      12.231  53.327   5.505  1.00  0.00           H  
ATOM   1107  HA  THR A  73      14.646  51.792   5.771  1.00  0.00           H  
ATOM   1108  HB  THR A  73      13.039  52.527   3.269  1.00  0.00           H  
ATOM   1109  HG1 THR A  73      12.374  51.165   5.478  1.00  0.00           H  
ATOM   1110 1HG2 THR A  73      13.909  50.403   2.374  1.00  0.00           H  
ATOM   1111 2HG2 THR A  73      15.239  51.518   2.768  1.00  0.00           H  
ATOM   1112 3HG2 THR A  73      14.862  50.162   3.856  1.00  0.00           H  
ATOM   1113  N   TYR A  74      14.901  54.643   4.086  1.00 14.43           N  
ATOM   1114  CA  TYR A  74      15.942  55.537   3.560  1.00 14.73           C  
ATOM   1115  C   TYR A  74      16.957  55.842   4.662  1.00 15.63           C  
ATOM   1116  O   TYR A  74      18.142  55.858   4.393  1.00 13.39           O  
ATOM   1117  CB  TYR A  74      15.344  56.863   3.076  1.00 12.85           C  
ATOM   1118  CG  TYR A  74      14.417  56.781   1.865  1.00 13.05           C  
ATOM   1119  CD1 TYR A  74      14.461  55.725   0.994  1.00 13.06           C  
ATOM   1120  CD2 TYR A  74      13.504  57.830   1.665  1.00 11.61           C  
ATOM   1121  CE1 TYR A  74      13.591  55.676  -0.092  1.00 13.74           C  
ATOM   1122  CE2 TYR A  74      12.613  57.756   0.570  1.00 13.06           C  
ATOM   1123  CZ  TYR A  74      12.688  56.699  -0.283  1.00 12.46           C  
ATOM   1124  OH  TYR A  74      11.843  56.599  -1.381  1.00 15.66           O  
ATOM   1125  H   TYR A  74      13.939  54.951   4.080  1.00  0.00           H  
ATOM   1126  HA  TYR A  74      16.421  55.048   2.711  1.00  0.00           H  
ATOM   1127 1HB  TYR A  74      14.771  57.321   3.884  1.00  0.00           H  
ATOM   1128 2HB  TYR A  74      16.148  57.550   2.814  1.00  0.00           H  
ATOM   1129  HD1 TYR A  74      15.179  54.919   1.150  1.00  0.00           H  
ATOM   1130  HD2 TYR A  74      13.493  58.680   2.347  1.00  0.00           H  
ATOM   1131  HE1 TYR A  74      13.629  54.834  -0.783  1.00  0.00           H  
ATOM   1132  HE2 TYR A  74      11.874  58.543   0.414  1.00  0.00           H  
ATOM   1133  HH  TYR A  74      11.257  57.359  -1.403  1.00  0.00           H  
ATOM   1134  N   ALA A  75      16.454  56.130   5.890  1.00 14.81           N  
ATOM   1135  CA  ALA A  75      17.414  56.440   6.971  1.00 15.93           C  
ATOM   1136  C   ALA A  75      18.205  55.188   7.368  1.00 17.41           C  
ATOM   1137  O   ALA A  75      19.366  55.333   7.761  1.00 19.66           O  
ATOM   1138  CB  ALA A  75      16.636  56.997   8.152  1.00 17.42           C  
ATOM   1139  H   ALA A  75      15.465  56.141   6.093  1.00  0.00           H  
ATOM   1140  HA  ALA A  75      18.112  57.190   6.599  1.00  0.00           H  
ATOM   1141 1HB  ALA A  75      17.325  57.233   8.963  1.00  0.00           H  
ATOM   1142 2HB  ALA A  75      16.110  57.902   7.847  1.00  0.00           H  
ATOM   1143 3HB  ALA A  75      15.915  56.257   8.494  1.00  0.00           H  
ATOM   1144  N   ALA A  76      17.653  53.997   7.255  1.00 16.77           N  
ATOM   1145  CA  ALA A  76      18.407  52.784   7.602  1.00 18.34           C  
ATOM   1146  C   ALA A  76      19.466  52.475   6.548  1.00 17.45           C  
ATOM   1147  O   ALA A  76      20.572  51.981   6.804  1.00 15.95           O  
ATOM   1148  CB  ALA A  76      17.468  51.599   7.773  1.00 18.78           C  
ATOM   1149  H   ALA A  76      16.702  53.908   6.927  1.00  0.00           H  
ATOM   1150  HA  ALA A  76      18.921  52.963   8.546  1.00  0.00           H  
ATOM   1151 1HB  ALA A  76      18.046  50.711   8.030  1.00  0.00           H  
ATOM   1152 2HB  ALA A  76      16.756  51.811   8.570  1.00  0.00           H  
ATOM   1153 3HB  ALA A  76      16.930  51.425   6.843  1.00  0.00           H  
ATOM   1154  N   ASP A  77      19.139  52.844   5.291  1.00 15.37           N  
ATOM   1155  CA  ASP A  77      20.136  52.652   4.211  1.00 13.81           C  
ATOM   1156  C   ASP A  77      21.277  53.630   4.498  1.00 13.34           C  
ATOM   1157  O   ASP A  77      22.424  53.249   4.306  1.00 16.53           O  
ATOM   1158  CB  ASP A  77      19.494  52.994   2.858  1.00 13.74           C  
ATOM   1159  CG  ASP A  77      18.513  51.988   2.327  1.00 17.10           C  
ATOM   1160  OD1 ASP A  77      18.425  50.849   2.881  1.00 16.29           O  
ATOM   1161  OD2 ASP A  77      17.788  52.307   1.343  1.00 15.78           O  
ATOM   1162  H   ASP A  77      18.240  53.245   5.065  1.00  0.00           H  
ATOM   1163  HA  ASP A  77      20.445  51.606   4.207  1.00  0.00           H  
ATOM   1164 1HB  ASP A  77      18.968  53.946   2.935  1.00  0.00           H  
ATOM   1165 2HB  ASP A  77      20.273  53.111   2.104  1.00  0.00           H  
ATOM   1166  N   VAL A  78      21.051  54.844   4.975  1.00 13.30           N  
ATOM   1167  CA  VAL A  78      22.112  55.774   5.317  1.00 13.87           C  
ATOM   1168  C   VAL A  78      22.995  55.177   6.445  1.00 15.32           C  
ATOM   1169  O   VAL A  78      24.221  55.230   6.400  1.00 14.19           O  
ATOM   1170  CB  VAL A  78      21.571  57.143   5.763  1.00 14.43           C  
ATOM   1171  CG1 VAL A  78      22.714  57.985   6.298  1.00 15.65           C  
ATOM   1172  CG2 VAL A  78      20.904  57.852   4.554  1.00 14.95           C  
ATOM   1173  H   VAL A  78      20.090  55.126   5.103  1.00  0.00           H  
ATOM   1174  HA  VAL A  78      22.730  55.934   4.433  1.00  0.00           H  
ATOM   1175  HB  VAL A  78      20.836  56.993   6.554  1.00  0.00           H  
ATOM   1176 1HG1 VAL A  78      22.333  58.956   6.615  1.00  0.00           H  
ATOM   1177 2HG1 VAL A  78      23.171  57.480   7.149  1.00  0.00           H  
ATOM   1178 3HG1 VAL A  78      23.459  58.126   5.515  1.00  0.00           H  
ATOM   1179 1HG2 VAL A  78      20.519  58.822   4.868  1.00  0.00           H  
ATOM   1180 2HG2 VAL A  78      21.641  57.992   3.763  1.00  0.00           H  
ATOM   1181 3HG2 VAL A  78      20.083  57.240   4.181  1.00  0.00           H  
ATOM   1182  N   ALA A  79      22.342  54.591   7.449  1.00 14.95           N  
ATOM   1183  CA  ALA A  79      23.102  53.964   8.557  1.00 15.95           C  
ATOM   1184  C   ALA A  79      23.934  52.847   8.022  1.00 15.19           C  
ATOM   1185  O   ALA A  79      25.079  52.715   8.472  1.00 17.54           O  
ATOM   1186  CB  ALA A  79      22.124  53.500   9.656  1.00 16.85           C  
ATOM   1187  H   ALA A  79      21.333  54.566   7.469  1.00  0.00           H  
ATOM   1188  HA  ALA A  79      23.779  54.712   8.970  1.00  0.00           H  
ATOM   1189 1HB  ALA A  79      22.684  53.039  10.470  1.00  0.00           H  
ATOM   1190 2HB  ALA A  79      21.570  54.358  10.037  1.00  0.00           H  
ATOM   1191 3HB  ALA A  79      21.427  52.775   9.240  1.00  0.00           H  
ATOM   1192  N   ALA A  80      23.456  52.027   7.093  1.00 14.80           N  
ATOM   1193  CA  ALA A  80      24.236  50.967   6.501  1.00 17.47           C  
ATOM   1194  C   ALA A  80      25.499  51.562   5.868  1.00 17.32           C  
ATOM   1195  O   ALA A  80      26.583  50.993   6.093  1.00 19.66           O  
ATOM   1196  CB  ALA A  80      23.454  50.067   5.575  1.00 17.72           C  
ATOM   1197  H   ALA A  80      22.501  52.161   6.794  1.00  0.00           H  
ATOM   1198  HA  ALA A  80      24.622  50.340   7.305  1.00  0.00           H  
ATOM   1199 1HB  ALA A  80      24.113  49.298   5.173  1.00  0.00           H  
ATOM   1200 2HB  ALA A  80      22.641  49.596   6.127  1.00  0.00           H  
ATOM   1201 3HB  ALA A  80      23.043  50.656   4.757  1.00  0.00           H  
ATOM   1202  N   LEU A  81      25.450  52.649   5.130  1.00 15.51           N  
ATOM   1203  CA  LEU A  81      26.623  53.274   4.528  1.00 15.62           C  
ATOM   1204  C   LEU A  81      27.582  53.880   5.552  1.00 16.94           C  
ATOM   1205  O   LEU A  81      28.808  53.700   5.418  1.00 18.22           O  
ATOM   1206  CB  LEU A  81      26.102  54.456   3.671  1.00 16.49           C  
ATOM   1207  CG  LEU A  81      27.157  55.396   3.066  1.00 19.29           C  
ATOM   1208  CD1 LEU A  81      27.932  54.622   2.007  1.00 21.95           C  
ATOM   1209  CD2 LEU A  81      26.473  56.621   2.490  1.00 22.69           C  
ATOM   1210  H   LEU A  81      24.541  53.063   4.981  1.00  0.00           H  
ATOM   1211  HA  LEU A  81      27.123  52.538   3.899  1.00  0.00           H  
ATOM   1212 1HB  LEU A  81      25.520  54.055   2.843  1.00  0.00           H  
ATOM   1213 2HB  LEU A  81      25.444  55.069   4.287  1.00  0.00           H  
ATOM   1214  HG  LEU A  81      27.858  55.703   3.842  1.00  0.00           H  
ATOM   1215 1HD1 LEU A  81      28.688  55.270   1.563  1.00  0.00           H  
ATOM   1216 2HD1 LEU A  81      28.418  53.762   2.468  1.00  0.00           H  
ATOM   1217 3HD1 LEU A  81      27.247  54.281   1.232  1.00  0.00           H  
ATOM   1218 1HD2 LEU A  81      27.222  57.288   2.062  1.00  0.00           H  
ATOM   1219 2HD2 LEU A  81      25.772  56.315   1.713  1.00  0.00           H  
ATOM   1220 3HD2 LEU A  81      25.933  57.142   3.281  1.00  0.00           H  
ATOM   1221  N   THR A  82      27.065  54.575   6.550  1.00 14.71           N  
ATOM   1222  CA  THR A  82      27.980  55.227   7.505  1.00 18.33           C  
ATOM   1223  C   THR A  82      28.678  54.214   8.422  1.00 19.91           C  
ATOM   1224  O   THR A  82      29.841  54.412   8.805  1.00 19.40           O  
ATOM   1225  CB  THR A  82      27.335  56.325   8.359  1.00 16.68           C  
ATOM   1226  OG1 THR A  82      26.292  55.847   9.185  1.00 18.54           O  
ATOM   1227  CG2 THR A  82      26.849  57.480   7.498  1.00 16.27           C  
ATOM   1228  H   THR A  82      26.068  54.673   6.679  1.00  0.00           H  
ATOM   1229  HA  THR A  82      28.785  55.701   6.944  1.00  0.00           H  
ATOM   1230  HB  THR A  82      28.064  56.704   9.075  1.00  0.00           H  
ATOM   1231  HG1 THR A  82      26.185  54.902   9.049  1.00  0.00           H  
ATOM   1232 1HG2 THR A  82      26.397  58.242   8.133  1.00  0.00           H  
ATOM   1233 2HG2 THR A  82      27.692  57.911   6.957  1.00  0.00           H  
ATOM   1234 3HG2 THR A  82      26.109  57.117   6.786  1.00  0.00           H  
ATOM   1235  N   GLU A  83      28.048  53.063   8.588  1.00 21.58           N  
ATOM   1236  CA  GLU A  83      28.658  51.958   9.340  1.00 25.23           C  
ATOM   1237  C   GLU A  83      29.713  51.272   8.482  1.00 24.69           C  
ATOM   1238  O   GLU A  83      30.819  51.012   8.961  1.00 23.50           O  
ATOM   1239  CB  GLU A  83      27.568  50.963   9.751  1.00 27.95           C  
ATOM   1240  CG  GLU A  83      28.084  49.713  10.444  1.00 33.90           C  
ATOM   1241  CD  GLU A  83      26.905  48.776  10.709  1.00 38.78           C  
ATOM   1242  OE1 GLU A  83      26.519  48.018   9.785  1.00 40.54           O  
ATOM   1243  OE2 GLU A  83      26.371  48.884  11.836  1.00 41.13           O  
ATOM   1244  H   GLU A  83      27.128  52.939   8.190  1.00  0.00           H  
ATOM   1245  HA  GLU A  83      29.127  52.366  10.236  1.00  0.00           H  
ATOM   1246 1HB  GLU A  83      26.865  51.452  10.425  1.00  0.00           H  
ATOM   1247 2HB  GLU A  83      27.011  50.649   8.868  1.00  0.00           H  
ATOM   1248 1HG  GLU A  83      28.825  49.235   9.804  1.00  0.00           H  
ATOM   1249 2HG  GLU A  83      28.577  50.002  11.371  1.00  0.00           H  
ATOM   1250  N   ALA A  84      29.419  50.976   7.208  1.00 20.78           N  
ATOM   1251  CA  ALA A  84      30.450  50.419   6.330  1.00 19.99           C  
ATOM   1252  C   ALA A  84      31.664  51.318   6.205  1.00 20.70           C  
ATOM   1253  O   ALA A  84      32.793  50.773   6.143  1.00 22.41           O  
ATOM   1254  CB  ALA A  84      29.839  50.024   4.963  1.00 18.65           C  
ATOM   1255  H   ALA A  84      28.491  51.132   6.840  1.00  0.00           H  
ATOM   1256  HA  ALA A  84      30.855  49.526   6.807  1.00  0.00           H  
ATOM   1257 1HB  ALA A  84      30.618  49.612   4.322  1.00  0.00           H  
ATOM   1258 2HB  ALA A  84      29.061  49.276   5.115  1.00  0.00           H  
ATOM   1259 3HB  ALA A  84      29.408  50.905   4.489  1.00  0.00           H  
ATOM   1260  N   LEU A  85      31.571  52.650   6.272  1.00 18.54           N  
ATOM   1261  CA  LEU A  85      32.699  53.528   6.145  1.00 19.39           C  
ATOM   1262  C   LEU A  85      33.261  53.914   7.518  1.00 19.27           C  
ATOM   1263  O   LEU A  85      34.291  54.579   7.531  1.00 21.45           O  
ATOM   1264  CB  LEU A  85      32.306  54.856   5.426  1.00 20.66           C  
ATOM   1265  CG  LEU A  85      31.663  54.697   4.046  1.00 23.58           C  
ATOM   1266  CD1 LEU A  85      31.411  56.053   3.395  1.00 24.14           C  
ATOM   1267  CD2 LEU A  85      32.588  53.894   3.145  1.00 23.29           C  
ATOM   1268  H   LEU A  85      30.654  53.046   6.420  1.00  0.00           H  
ATOM   1269  HA  LEU A  85      33.460  53.029   5.547  1.00  0.00           H  
ATOM   1270 1HB  LEU A  85      31.605  55.399   6.058  1.00  0.00           H  
ATOM   1271 2HB  LEU A  85      33.202  55.465   5.307  1.00  0.00           H  
ATOM   1272  HG  LEU A  85      30.711  54.175   4.146  1.00  0.00           H  
ATOM   1273 1HD1 LEU A  85      30.954  55.907   2.416  1.00  0.00           H  
ATOM   1274 2HD1 LEU A  85      30.741  56.640   4.024  1.00  0.00           H  
ATOM   1275 3HD1 LEU A  85      32.356  56.582   3.278  1.00  0.00           H  
ATOM   1276 1HD2 LEU A  85      32.130  53.780   2.162  1.00  0.00           H  
ATOM   1277 2HD2 LEU A  85      33.540  54.416   3.043  1.00  0.00           H  
ATOM   1278 3HD2 LEU A  85      32.758  52.910   3.582  1.00  0.00           H  
ATOM   1279  N   ASP A  86      32.514  53.615   8.539  1.00 20.86           N  
ATOM   1280  CA  ASP A  86      32.806  53.988   9.929  1.00 23.39           C  
ATOM   1281  C   ASP A  86      33.019  55.472  10.098  1.00 22.50           C  
ATOM   1282  O   ASP A  86      34.055  55.964  10.581  1.00 20.76           O  
ATOM   1283  CB  ASP A  86      34.038  53.213  10.432  1.00 26.61           C  
ATOM   1284  CG  ASP A  86      34.220  53.280  11.931  1.00 31.20           C  
ATOM   1285  OD1 ASP A  86      33.267  53.429  12.719  1.00 29.69           O  
ATOM   1286  OD2 ASP A  86      35.409  53.170  12.353  1.00 33.56           O  
ATOM   1287  H   ASP A  86      31.677  53.087   8.337  1.00  0.00           H  
ATOM   1288  HA  ASP A  86      31.946  53.724  10.546  1.00  0.00           H  
ATOM   1289 1HB  ASP A  86      33.952  52.165  10.143  1.00  0.00           H  
ATOM   1290 2HB  ASP A  86      34.936  53.611   9.959  1.00  0.00           H  
ATOM   1291  N   LEU A  87      32.008  56.260   9.689  1.00 19.97           N  
ATOM   1292  CA  LEU A  87      32.208  57.705   9.781  1.00 19.09           C  
ATOM   1293  C   LEU A  87      31.999  58.169  11.221  1.00 19.84           C  
ATOM   1294  O   LEU A  87      31.084  57.671  11.897  1.00 19.74           O  
ATOM   1295  CB  LEU A  87      31.177  58.411   8.887  1.00 18.71           C  
ATOM   1296  CG  LEU A  87      31.249  58.071   7.387  1.00 19.32           C  
ATOM   1297  CD1 LEU A  87      30.308  59.050   6.653  1.00 19.65           C  
ATOM   1298  CD2 LEU A  87      32.639  58.230   6.800  1.00 19.00           C  
ATOM   1299  H   LEU A  87      31.133  55.906   9.328  1.00  0.00           H  
ATOM   1300  HA  LEU A  87      33.212  57.938   9.428  1.00  0.00           H  
ATOM   1301 1HB  LEU A  87      30.179  58.153   9.237  1.00  0.00           H  
ATOM   1302 2HB  LEU A  87      31.308  59.488   8.989  1.00  0.00           H  
ATOM   1303  HG  LEU A  87      30.945  57.035   7.234  1.00  0.00           H  
ATOM   1304 1HD1 LEU A  87      30.329  58.842   5.583  1.00  0.00           H  
ATOM   1305 2HD1 LEU A  87      29.291  58.926   7.026  1.00  0.00           H  
ATOM   1306 3HD1 LEU A  87      30.638  60.073   6.830  1.00  0.00           H  
ATOM   1307 1HD2 LEU A  87      32.618  57.974   5.740  1.00  0.00           H  
ATOM   1308 2HD2 LEU A  87      32.967  59.263   6.917  1.00  0.00           H  
ATOM   1309 3HD2 LEU A  87      33.332  57.568   7.320  1.00  0.00           H  
ATOM   1310  N   ARG A  88      32.733  59.164  11.620  1.00 19.63           N  
ATOM   1311  CA  ARG A  88      32.583  59.767  12.939  1.00 23.48           C  
ATOM   1312  C   ARG A  88      32.615  61.266  12.788  1.00 20.52           C  
ATOM   1313  O   ARG A  88      33.367  61.762  11.941  1.00 21.55           O  
ATOM   1314  CB  ARG A  88      33.748  59.318  13.859  1.00 25.09           C  
ATOM   1315  CG  ARG A  88      33.681  57.870  14.334  1.00 30.33           C  
ATOM   1316  CD  ARG A  88      32.394  57.510  15.074  1.00 34.04           C  
ATOM   1317  NE  ARG A  88      32.267  56.084  15.232  1.00 38.78           N  
ATOM   1318  CZ  ARG A  88      31.458  55.214  15.805  1.00 40.77           C  
ATOM   1319  NH1 ARG A  88      30.364  55.549  16.484  1.00 40.44           N  
ATOM   1320  NH2 ARG A  88      31.729  53.897  15.680  1.00 42.08           N  
ATOM   1321  H   ARG A  88      33.432  59.529  10.989  1.00  0.00           H  
ATOM   1322  HA  ARG A  88      31.641  59.427  13.370  1.00  0.00           H  
ATOM   1323 1HB  ARG A  88      34.694  59.446  13.336  1.00  0.00           H  
ATOM   1324 2HB  ARG A  88      33.776  59.951  14.746  1.00  0.00           H  
ATOM   1325 1HG  ARG A  88      33.752  57.202  13.476  1.00  0.00           H  
ATOM   1326 2HG  ARG A  88      34.508  57.672  15.018  1.00  0.00           H  
ATOM   1327 1HD  ARG A  88      32.402  57.970  16.062  1.00  0.00           H  
ATOM   1328 2HD  ARG A  88      31.536  57.875  14.510  1.00  0.00           H  
ATOM   1329  HE  ARG A  88      32.972  55.499  14.804  1.00  0.00           H  
ATOM   1330 1HH1 ARG A  88      30.110  56.522  16.585  1.00  0.00           H  
ATOM   1331 2HH1 ARG A  88      29.788  54.831  16.899  1.00  0.00           H  
ATOM   1332 1HH2 ARG A  88      32.539  53.595  15.155  1.00  0.00           H  
ATOM   1333 2HH2 ARG A  88      31.123  53.214  16.110  1.00  0.00           H  
ATOM   1334  N   GLY A  89      31.834  62.045  13.514  1.00 20.15           N  
ATOM   1335  CA  GLY A  89      31.858  63.465  13.455  1.00 17.54           C  
ATOM   1336  C   GLY A  89      31.500  64.049  12.081  1.00 18.79           C  
ATOM   1337  O   GLY A  89      32.003  65.107  11.684  1.00 16.87           O  
ATOM   1338  H   GLY A  89      31.188  61.590  14.143  1.00  0.00           H  
ATOM   1339 1HA  GLY A  89      31.159  63.871  14.187  1.00  0.00           H  
ATOM   1340 2HA  GLY A  89      32.851  63.823  13.725  1.00  0.00           H  
ATOM   1341  N   ALA A  90      30.643  63.348  11.355  1.00 17.83           N  
ATOM   1342  CA  ALA A  90      30.297  63.763  10.001  1.00 15.52           C  
ATOM   1343  C   ALA A  90      29.336  64.899   9.940  1.00 16.33           C  
ATOM   1344  O   ALA A  90      28.558  65.115  10.883  1.00 16.82           O  
ATOM   1345  CB  ALA A  90      29.561  62.547   9.393  1.00 17.00           C  
ATOM   1346  H   ALA A  90      30.220  62.514  11.737  1.00  0.00           H  
ATOM   1347  HA  ALA A  90      31.222  63.979   9.466  1.00  0.00           H  
ATOM   1348 1HB  ALA A  90      29.264  62.776   8.369  1.00  0.00           H  
ATOM   1349 2HB  ALA A  90      30.225  61.682   9.394  1.00  0.00           H  
ATOM   1350 3HB  ALA A  90      28.675  62.325   9.986  1.00  0.00           H  
ATOM   1351  N   VAL A  91      29.393  65.720   8.871  1.00 13.67           N  
ATOM   1352  CA  VAL A  91      28.366  66.742   8.683  1.00 13.22           C  
ATOM   1353  C   VAL A  91      27.402  66.248   7.590  1.00 15.06           C  
ATOM   1354  O   VAL A  91      27.920  65.809   6.536  1.00 16.66           O  
ATOM   1355  CB  VAL A  91      28.974  68.075   8.297  1.00 16.04           C  
ATOM   1356  CG1 VAL A  91      27.865  69.095   8.026  1.00 17.56           C  
ATOM   1357  CG2 VAL A  91      29.861  68.570   9.447  1.00 16.48           C  
ATOM   1358  H   VAL A  91      30.138  65.641   8.194  1.00  0.00           H  
ATOM   1359  HA  VAL A  91      27.831  66.872   9.624  1.00  0.00           H  
ATOM   1360  HB  VAL A  91      29.572  67.944   7.395  1.00  0.00           H  
ATOM   1361 1HG1 VAL A  91      28.310  70.051   7.749  1.00  0.00           H  
ATOM   1362 2HG1 VAL A  91      27.234  68.739   7.212  1.00  0.00           H  
ATOM   1363 3HG1 VAL A  91      27.261  69.223   8.924  1.00  0.00           H  
ATOM   1364 1HG2 VAL A  91      30.304  69.529   9.178  1.00  0.00           H  
ATOM   1365 2HG2 VAL A  91      29.257  68.688  10.347  1.00  0.00           H  
ATOM   1366 3HG2 VAL A  91      30.653  67.845   9.634  1.00  0.00           H  
ATOM   1367  N   HIS A  92      26.113  66.229   7.807  1.00 11.63           N  
ATOM   1368  CA  HIS A  92      25.144  65.719   6.845  1.00 12.18           C  
ATOM   1369  C   HIS A  92      24.390  66.886   6.224  1.00 14.67           C  
ATOM   1370  O   HIS A  92      23.679  67.641   6.923  1.00 16.35           O  
ATOM   1371  CB  HIS A  92      24.212  64.719   7.527  1.00 12.33           C  
ATOM   1372  CG  HIS A  92      24.897  63.407   7.758  1.00 12.93           C  
ATOM   1373  ND1 HIS A  92      24.708  62.309   6.964  1.00 12.24           N  
ATOM   1374  CD2 HIS A  92      25.856  63.057   8.714  1.00 12.63           C  
ATOM   1375  CE1 HIS A  92      25.485  61.284   7.376  1.00 13.63           C  
ATOM   1376  NE2 HIS A  92      26.187  61.759   8.423  1.00 13.06           N  
ATOM   1377  H   HIS A  92      25.785  66.590   8.692  1.00  0.00           H  
ATOM   1378  HA  HIS A  92      25.667  65.207   6.038  1.00  0.00           H  
ATOM   1379 1HB  HIS A  92      23.876  65.127   8.481  1.00  0.00           H  
ATOM   1380 2HB  HIS A  92      23.329  64.564   6.908  1.00  0.00           H  
ATOM   1381  HD2 HIS A  92      26.278  63.669   9.512  1.00  0.00           H  
ATOM   1382  HE1 HIS A  92      25.516  60.289   6.932  1.00  0.00           H  
ATOM   1383  HE2 HIS A  92      26.880  61.247   8.951  1.00  0.00           H  
ATOM   1384  N   ILE A  93      24.414  66.994   4.881  1.00 11.18           N  
ATOM   1385  CA  ILE A  93      23.709  68.114   4.203  1.00  9.98           C  
ATOM   1386  C   ILE A  93      22.616  67.515   3.326  1.00 11.23           C  
ATOM   1387  O   ILE A  93      22.892  66.634   2.469  1.00 10.49           O  
ATOM   1388  CB  ILE A  93      24.745  68.932   3.406  1.00 13.14           C  
ATOM   1389  CG1 ILE A  93      25.852  69.482   4.320  1.00 14.06           C  
ATOM   1390  CG2 ILE A  93      24.042  70.097   2.677  1.00 14.50           C  
ATOM   1391  CD1 ILE A  93      26.903  70.365   3.678  1.00 15.40           C  
ATOM   1392  H   ILE A  93      24.911  66.315   4.322  1.00  0.00           H  
ATOM   1393  HA  ILE A  93      23.252  68.745   4.964  1.00  0.00           H  
ATOM   1394  HB  ILE A  93      25.230  68.289   2.673  1.00  0.00           H  
ATOM   1395 1HG1 ILE A  93      25.404  70.068   5.122  1.00  0.00           H  
ATOM   1396 2HG1 ILE A  93      26.388  68.653   4.782  1.00  0.00           H  
ATOM   1397 1HG2 ILE A  93      24.778  70.672   2.116  1.00  0.00           H  
ATOM   1398 2HG2 ILE A  93      23.294  69.699   1.992  1.00  0.00           H  
ATOM   1399 3HG2 ILE A  93      23.557  70.744   3.408  1.00  0.00           H  
ATOM   1400 1HD1 ILE A  93      27.622  70.683   4.433  1.00  0.00           H  
ATOM   1401 2HD1 ILE A  93      27.420  69.806   2.897  1.00  0.00           H  
ATOM   1402 3HD1 ILE A  93      26.425  71.241   3.242  1.00  0.00           H  
ATOM   1403  N   GLY A  94      21.366  67.912   3.536  1.00 10.62           N  
ATOM   1404  CA  GLY A  94      20.292  67.240   2.765  1.00 12.88           C  
ATOM   1405  C   GLY A  94      19.501  68.350   2.052  1.00 16.16           C  
ATOM   1406  O   GLY A  94      19.190  69.361   2.686  1.00 15.14           O  
ATOM   1407  H   GLY A  94      21.120  68.642   4.189  1.00  0.00           H  
ATOM   1408 1HA  GLY A  94      20.736  66.537   2.060  1.00  0.00           H  
ATOM   1409 2HA  GLY A  94      19.665  66.662   3.443  1.00  0.00           H  
ATOM   1410  N   HIS A  95      19.136  68.044   0.795  1.00 13.09           N  
ATOM   1411  CA  HIS A  95      18.354  69.000   0.020  1.00 13.32           C  
ATOM   1412  C   HIS A  95      17.014  68.337  -0.282  1.00 12.35           C  
ATOM   1413  O   HIS A  95      16.868  67.134  -0.584  1.00 11.34           O  
ATOM   1414  CB  HIS A  95      19.055  69.391  -1.297  1.00 15.02           C  
ATOM   1415  CG  HIS A  95      18.167  70.144  -2.238  1.00 16.82           C  
ATOM   1416  ND1 HIS A  95      17.703  69.564  -3.414  1.00 17.88           N  
ATOM   1417  CD2 HIS A  95      17.651  71.394  -2.174  1.00 14.59           C  
ATOM   1418  CE1 HIS A  95      16.917  70.432  -4.040  1.00 18.81           C  
ATOM   1419  NE2 HIS A  95      16.871  71.550  -3.318  1.00 17.88           N  
ATOM   1420  H   HIS A  95      19.393  67.163   0.374  1.00  0.00           H  
ATOM   1421  HA  HIS A  95      18.218  69.913   0.599  1.00  0.00           H  
ATOM   1422 1HB  HIS A  95      19.927  70.008  -1.076  1.00  0.00           H  
ATOM   1423 2HB  HIS A  95      19.409  68.492  -1.801  1.00  0.00           H  
ATOM   1424  HD2 HIS A  95      17.809  72.137  -1.392  1.00  0.00           H  
ATOM   1425  HE1 HIS A  95      16.399  70.258  -4.983  1.00  0.00           H  
ATOM   1426  HE2 HIS A  95      16.354  72.385  -3.554  1.00  0.00           H  
ATOM   1427  N   SER A  96      15.998  69.172  -0.067  1.00 14.04           N  
ATOM   1428  CA  SER A  96      14.618  68.802  -0.390  1.00 15.68           C  
ATOM   1429  C   SER A  96      14.201  67.538   0.301  1.00 14.88           C  
ATOM   1430  O   SER A  96      14.305  67.430   1.548  1.00 15.16           O  
ATOM   1431  CB  SER A  96      14.612  68.763  -1.957  1.00 15.50           C  
ATOM   1432  OG  SER A  96      13.280  68.544  -2.353  1.00 18.71           O  
ATOM   1433  H   SER A  96      16.183  70.083   0.328  1.00  0.00           H  
ATOM   1434  HA  SER A  96      13.952  69.572   0.002  1.00  0.00           H  
ATOM   1435 1HB  SER A  96      15.000  69.704  -2.346  1.00  0.00           H  
ATOM   1436 2HB  SER A  96      15.272  67.969  -2.303  1.00  0.00           H  
ATOM   1437  HG  SER A  96      12.769  68.483  -1.542  1.00  0.00           H  
ATOM   1438  N   THR A  97      13.778  66.487  -0.386  1.00 15.07           N  
ATOM   1439  CA  THR A  97      13.509  65.168   0.216  1.00 14.67           C  
ATOM   1440  C   THR A  97      14.711  64.635   0.982  1.00 15.48           C  
ATOM   1441  O   THR A  97      14.515  63.911   1.974  1.00 13.67           O  
ATOM   1442  CB  THR A  97      13.245  64.127  -0.904  1.00 15.45           C  
ATOM   1443  OG1 THR A  97      11.997  64.541  -1.527  1.00 18.38           O  
ATOM   1444  CG2 THR A  97      13.111  62.695  -0.449  1.00 15.51           C  
ATOM   1445  H   THR A  97      13.637  66.613  -1.378  1.00  0.00           H  
ATOM   1446  HA  THR A  97      12.621  65.249   0.843  1.00  0.00           H  
ATOM   1447  HB  THR A  97      14.066  64.148  -1.621  1.00  0.00           H  
ATOM   1448  HG1 THR A  97      11.670  65.332  -1.092  1.00  0.00           H  
ATOM   1449 1HG2 THR A  97      12.929  62.055  -1.312  1.00  0.00           H  
ATOM   1450 2HG2 THR A  97      14.030  62.383   0.047  1.00  0.00           H  
ATOM   1451 3HG2 THR A  97      12.277  62.611   0.247  1.00  0.00           H  
ATOM   1452  N   GLY A  98      15.948  64.972   0.540  1.00 12.55           N  
ATOM   1453  CA  GLY A  98      17.127  64.504   1.268  1.00 13.01           C  
ATOM   1454  C   GLY A  98      17.175  65.171   2.668  1.00 13.48           C  
ATOM   1455  O   GLY A  98      17.769  64.575   3.564  1.00 13.47           O  
ATOM   1456  H   GLY A  98      16.073  65.542  -0.285  1.00  0.00           H  
ATOM   1457 1HA  GLY A  98      17.089  63.419   1.363  1.00  0.00           H  
ATOM   1458 2HA  GLY A  98      18.025  64.745   0.700  1.00  0.00           H  
ATOM   1459  N   GLY A  99      16.551  66.331   2.823  1.00 11.31           N  
ATOM   1460  CA  GLY A  99      16.509  66.993   4.126  1.00 12.15           C  
ATOM   1461  C   GLY A  99      15.628  66.175   5.084  1.00 14.00           C  
ATOM   1462  O   GLY A  99      16.046  66.003   6.243  1.00 17.52           O  
ATOM   1463  H   GLY A  99      16.097  66.768   2.034  1.00  0.00           H  
ATOM   1464 1HA  GLY A  99      17.521  67.087   4.519  1.00  0.00           H  
ATOM   1465 2HA  GLY A  99      16.116  68.002   4.009  1.00  0.00           H  
ATOM   1466  N   GLY A 100      14.603  65.494   4.591  1.00 12.96           N  
ATOM   1467  CA  GLY A 100      13.783  64.630   5.428  1.00 13.74           C  
ATOM   1468  C   GLY A 100      14.562  63.397   5.850  1.00 16.67           C  
ATOM   1469  O   GLY A 100      14.514  62.950   7.015  1.00 12.89           O  
ATOM   1470  H   GLY A 100      14.386  65.577   3.608  1.00  0.00           H  
ATOM   1471 1HA  GLY A 100      13.454  65.182   6.308  1.00  0.00           H  
ATOM   1472 2HA  GLY A 100      12.888  64.336   4.880  1.00  0.00           H  
ATOM   1473  N   GLU A 101      15.294  62.790   4.888  1.00 11.79           N  
ATOM   1474  CA  GLU A 101      16.136  61.641   5.177  1.00 12.41           C  
ATOM   1475  C   GLU A 101      17.190  62.010   6.223  1.00 11.59           C  
ATOM   1476  O   GLU A 101      17.465  61.163   7.080  1.00 13.66           O  
ATOM   1477  CB  GLU A 101      16.845  61.224   3.872  1.00 11.32           C  
ATOM   1478  CG  GLU A 101      17.903  60.135   3.989  1.00 12.29           C  
ATOM   1479  CD  GLU A 101      18.353  59.709   2.596  1.00 11.09           C  
ATOM   1480  OE1 GLU A 101      17.684  58.906   1.932  1.00 12.25           O  
ATOM   1481  OE2 GLU A 101      19.368  60.280   2.164  1.00 11.73           O  
ATOM   1482  H   GLU A 101      15.254  63.145   3.943  1.00  0.00           H  
ATOM   1483  HA  GLU A 101      15.501  60.827   5.528  1.00  0.00           H  
ATOM   1484 1HB  GLU A 101      16.106  60.867   3.155  1.00  0.00           H  
ATOM   1485 2HB  GLU A 101      17.336  62.092   3.431  1.00  0.00           H  
ATOM   1486 1HG  GLU A 101      18.746  60.522   4.561  1.00  0.00           H  
ATOM   1487 2HG  GLU A 101      17.483  59.293   4.537  1.00  0.00           H  
ATOM   1488  N   VAL A 102      17.798  63.183   6.104  1.00 12.63           N  
ATOM   1489  CA  VAL A 102      18.799  63.629   7.065  1.00 14.35           C  
ATOM   1490  C   VAL A 102      18.122  63.741   8.461  1.00 16.40           C  
ATOM   1491  O   VAL A 102      18.707  63.289   9.448  1.00 17.06           O  
ATOM   1492  CB  VAL A 102      19.464  64.953   6.700  1.00 13.42           C  
ATOM   1493  CG1 VAL A 102      20.226  65.622   7.859  1.00 14.21           C  
ATOM   1494  CG2 VAL A 102      20.515  64.672   5.568  1.00 13.88           C  
ATOM   1495  H   VAL A 102      17.561  63.783   5.327  1.00  0.00           H  
ATOM   1496  HA  VAL A 102      19.590  62.880   7.114  1.00  0.00           H  
ATOM   1497  HB  VAL A 102      18.701  65.647   6.348  1.00  0.00           H  
ATOM   1498 1HG1 VAL A 102      20.667  66.557   7.513  1.00  0.00           H  
ATOM   1499 2HG1 VAL A 102      19.536  65.828   8.677  1.00  0.00           H  
ATOM   1500 3HG1 VAL A 102      21.015  64.956   8.208  1.00  0.00           H  
ATOM   1501 1HG2 VAL A 102      21.005  65.604   5.287  1.00  0.00           H  
ATOM   1502 2HG2 VAL A 102      21.260  63.964   5.931  1.00  0.00           H  
ATOM   1503 3HG2 VAL A 102      20.009  64.252   4.698  1.00  0.00           H  
ATOM   1504  N   ALA A 103      16.983  64.407   8.540  1.00 14.66           N  
ATOM   1505  CA  ALA A 103      16.350  64.567   9.878  1.00 16.92           C  
ATOM   1506  C   ALA A 103      16.100  63.217  10.552  1.00 18.96           C  
ATOM   1507  O   ALA A 103      16.526  63.086  11.728  1.00 19.92           O  
ATOM   1508  CB  ALA A 103      15.035  65.312   9.745  1.00 13.74           C  
ATOM   1509  H   ALA A 103      16.531  64.808   7.731  1.00  0.00           H  
ATOM   1510  HA  ALA A 103      17.026  65.148  10.505  1.00  0.00           H  
ATOM   1511 1HB  ALA A 103      14.579  65.424  10.729  1.00  0.00           H  
ATOM   1512 2HB  ALA A 103      15.217  66.297   9.315  1.00  0.00           H  
ATOM   1513 3HB  ALA A 103      14.364  64.751   9.096  1.00  0.00           H  
ATOM   1514  N   ARG A 104      15.546  62.223   9.872  1.00 16.46           N  
ATOM   1515  CA  ARG A 104      15.300  60.914  10.427  1.00 18.30           C  
ATOM   1516  C   ARG A 104      16.570  60.126  10.722  1.00 20.67           C  
ATOM   1517  O   ARG A 104      16.637  59.523  11.812  1.00 21.85           O  
ATOM   1518  CB  ARG A 104      14.374  60.048   9.567  1.00 18.66           C  
ATOM   1519  CG  ARG A 104      14.049  58.698  10.193  1.00 20.98           C  
ATOM   1520  CD  ARG A 104      12.603  58.316  10.017  1.00 21.99           C  
ATOM   1521  NE  ARG A 104      11.671  59.387  10.338  1.00 22.40           N  
ATOM   1522  CZ  ARG A 104      10.379  59.279  10.084  1.00 22.61           C  
ATOM   1523  NH1 ARG A 104       9.932  58.170   9.524  1.00 24.41           N  
ATOM   1524  NH2 ARG A 104       9.556  60.253  10.423  1.00 21.87           N  
ATOM   1525  H   ARG A 104      15.287  62.407   8.913  1.00  0.00           H  
ATOM   1526  HA  ARG A 104      14.817  61.035  11.397  1.00  0.00           H  
ATOM   1527 1HB  ARG A 104      13.439  60.578   9.392  1.00  0.00           H  
ATOM   1528 2HB  ARG A 104      14.838  59.873   8.596  1.00  0.00           H  
ATOM   1529 1HG  ARG A 104      14.660  57.924   9.727  1.00  0.00           H  
ATOM   1530 2HG  ARG A 104      14.260  58.732  11.262  1.00  0.00           H  
ATOM   1531 1HD  ARG A 104      12.425  58.032   8.980  1.00  0.00           H  
ATOM   1532 2HD  ARG A 104      12.367  57.475  10.669  1.00  0.00           H  
ATOM   1533  HE  ARG A 104      12.045  60.224  10.765  1.00  0.00           H  
ATOM   1534 1HH1 ARG A 104      10.574  57.424   9.298  1.00  0.00           H  
ATOM   1535 2HH1 ARG A 104       8.948  58.068   9.322  1.00  0.00           H  
ATOM   1536 1HH2 ARG A 104       9.914  61.082  10.877  1.00  0.00           H  
ATOM   1537 2HH2 ARG A 104       8.569  60.170  10.229  1.00  0.00           H  
ATOM   1538  N   TYR A 105      17.603  60.158   9.873  1.00 16.74           N  
ATOM   1539  CA  TYR A 105      18.826  59.467  10.174  1.00 17.07           C  
ATOM   1540  C   TYR A 105      19.526  60.064  11.388  1.00 17.78           C  
ATOM   1541  O   TYR A 105      20.034  59.322  12.264  1.00 19.08           O  
ATOM   1542  CB  TYR A 105      19.799  59.508   8.959  1.00 15.36           C  
ATOM   1543  CG  TYR A 105      21.215  59.137   9.390  1.00 15.12           C  
ATOM   1544  CD1 TYR A 105      21.508  57.825   9.719  1.00 16.22           C  
ATOM   1545  CD2 TYR A 105      22.214  60.067   9.473  1.00 15.78           C  
ATOM   1546  CE1 TYR A 105      22.791  57.475  10.150  1.00 16.69           C  
ATOM   1547  CE2 TYR A 105      23.511  59.756   9.850  1.00 13.42           C  
ATOM   1548  CZ  TYR A 105      23.779  58.438  10.170  1.00 16.63           C  
ATOM   1549  OH  TYR A 105      25.049  58.067  10.566  1.00 17.46           O  
ATOM   1550  H   TYR A 105      17.529  60.673   9.007  1.00  0.00           H  
ATOM   1551  HA  TYR A 105      18.590  58.425  10.392  1.00  0.00           H  
ATOM   1552 1HB  TYR A 105      19.452  58.815   8.191  1.00  0.00           H  
ATOM   1553 2HB  TYR A 105      19.795  60.507   8.524  1.00  0.00           H  
ATOM   1554  HD1 TYR A 105      20.736  57.059   9.643  1.00  0.00           H  
ATOM   1555  HD2 TYR A 105      22.008  61.111   9.238  1.00  0.00           H  
ATOM   1556  HE1 TYR A 105      23.016  56.440  10.408  1.00  0.00           H  
ATOM   1557  HE2 TYR A 105      24.271  60.537   9.886  1.00  0.00           H  
ATOM   1558  HH  TYR A 105      25.621  58.838  10.565  1.00  0.00           H  
ATOM   1559  N   VAL A 106      19.649  61.371  11.449  1.00 18.18           N  
ATOM   1560  CA  VAL A 106      20.361  62.081  12.506  1.00 20.66           C  
ATOM   1561  C   VAL A 106      19.665  61.827  13.838  1.00 22.94           C  
ATOM   1562  O   VAL A 106      20.336  61.536  14.817  1.00 23.69           O  
ATOM   1563  CB  VAL A 106      20.542  63.579  12.280  1.00 20.43           C  
ATOM   1564  CG1 VAL A 106      21.154  64.247  13.510  1.00 21.56           C  
ATOM   1565  CG2 VAL A 106      21.526  63.775  11.094  1.00 19.15           C  
ATOM   1566  H   VAL A 106      19.215  61.901  10.706  1.00  0.00           H  
ATOM   1567  HA  VAL A 106      21.364  61.662  12.589  1.00  0.00           H  
ATOM   1568  HB  VAL A 106      19.574  64.021  12.046  1.00  0.00           H  
ATOM   1569 1HG1 VAL A 106      21.272  65.315  13.323  1.00  0.00           H  
ATOM   1570 2HG1 VAL A 106      20.498  64.100  14.368  1.00  0.00           H  
ATOM   1571 3HG1 VAL A 106      22.129  63.805  13.717  1.00  0.00           H  
ATOM   1572 1HG2 VAL A 106      21.670  64.840  10.913  1.00  0.00           H  
ATOM   1573 2HG2 VAL A 106      22.484  63.314  11.336  1.00  0.00           H  
ATOM   1574 3HG2 VAL A 106      21.115  63.308  10.199  1.00  0.00           H  
ATOM   1575  N   ALA A 107      18.351  61.806  13.873  1.00 22.13           N  
ATOM   1576  CA  ALA A 107      17.619  61.540  15.127  1.00 24.16           C  
ATOM   1577  C   ALA A 107      17.904  60.150  15.661  1.00 24.09           C  
ATOM   1578  O   ALA A 107      17.879  59.949  16.878  1.00 26.11           O  
ATOM   1579  CB  ALA A 107      16.135  61.723  14.786  1.00 21.13           C  
ATOM   1580  H   ALA A 107      17.829  61.975  13.025  1.00  0.00           H  
ATOM   1581  HA  ALA A 107      17.944  62.269  15.870  1.00  0.00           H  
ATOM   1582 1HB  ALA A 107      15.532  61.540  15.675  1.00  0.00           H  
ATOM   1583 2HB  ALA A 107      15.965  62.741  14.436  1.00  0.00           H  
ATOM   1584 3HB  ALA A 107      15.852  61.019  14.005  1.00  0.00           H  
ATOM   1585  N   ARG A 108      18.181  59.164  14.827  1.00 24.23           N  
ATOM   1586  CA  ARG A 108      18.403  57.793  15.229  1.00 27.39           C  
ATOM   1587  C   ARG A 108      19.857  57.319  15.183  1.00 24.90           C  
ATOM   1588  O   ARG A 108      20.095  56.113  15.363  1.00 23.81           O  
ATOM   1589  CB  ARG A 108      17.652  56.917  14.189  1.00 30.03           C  
ATOM   1590  CG  ARG A 108      16.143  56.892  14.376  1.00 35.83           C  
ATOM   1591  CD  ARG A 108      15.500  56.000  13.299  1.00 38.87           C  
ATOM   1592  NE  ARG A 108      14.064  56.229  13.238  1.00 41.87           N  
ATOM   1593  CZ  ARG A 108      13.112  55.774  12.436  1.00 43.22           C  
ATOM   1594  NH1 ARG A 108      13.256  54.906  11.437  1.00 42.75           N  
ATOM   1595  NH2 ARG A 108      11.866  56.217  12.661  1.00 44.61           N  
ATOM   1596  H   ARG A 108      18.237  59.405  13.848  1.00  0.00           H  
ATOM   1597  HA  ARG A 108      17.986  57.653  16.227  1.00  0.00           H  
ATOM   1598 1HB  ARG A 108      17.862  57.284  13.185  1.00  0.00           H  
ATOM   1599 2HB  ARG A 108      18.017  55.891  14.246  1.00  0.00           H  
ATOM   1600 1HG  ARG A 108      15.905  56.494  15.363  1.00  0.00           H  
ATOM   1601 2HG  ARG A 108      15.748  57.905  14.288  1.00  0.00           H  
ATOM   1602 1HD  ARG A 108      15.936  56.231  12.328  1.00  0.00           H  
ATOM   1603 2HD  ARG A 108      15.681  54.953  13.538  1.00  0.00           H  
ATOM   1604  HE  ARG A 108      13.658  56.853  13.923  1.00  0.00           H  
ATOM   1605 1HH1 ARG A 108      14.167  54.524  11.227  1.00  0.00           H  
ATOM   1606 2HH1 ARG A 108      12.454  54.629  10.889  1.00  0.00           H  
ATOM   1607 1HH2 ARG A 108      11.689  56.868  13.414  1.00  0.00           H  
ATOM   1608 2HH2 ARG A 108      11.105  55.901  12.078  1.00  0.00           H  
ATOM   1609  N   ALA A 109      20.781  58.196  14.821  1.00 21.52           N  
ATOM   1610  CA  ALA A 109      22.128  57.736  14.551  1.00 24.73           C  
ATOM   1611  C   ALA A 109      22.839  57.349  15.856  1.00 25.69           C  
ATOM   1612  O   ALA A 109      22.528  57.924  16.900  1.00 23.47           O  
ATOM   1613  CB  ALA A 109      22.905  58.824  13.831  1.00 23.45           C  
ATOM   1614  H   ALA A 109      20.569  59.179  14.728  1.00  0.00           H  
ATOM   1615  HA  ALA A 109      22.063  56.857  13.910  1.00  0.00           H  
ATOM   1616 1HB  ALA A 109      23.918  58.475  13.629  1.00  0.00           H  
ATOM   1617 2HB  ALA A 109      22.409  59.063  12.890  1.00  0.00           H  
ATOM   1618 3HB  ALA A 109      22.946  59.715  14.455  1.00  0.00           H  
ATOM   1619  N   GLU A 110      23.769  56.423  15.755  1.00 28.23           N  
ATOM   1620  CA  GLU A 110      24.601  56.048  16.899  1.00 31.70           C  
ATOM   1621  C   GLU A 110      25.324  57.316  17.323  1.00 32.18           C  
ATOM   1622  O   GLU A 110      25.861  58.036  16.463  1.00 33.02           O  
ATOM   1623  CB  GLU A 110      25.691  55.061  16.459  1.00 35.35           C  
ATOM   1624  CG  GLU A 110      25.247  53.732  15.905  1.00 40.99           C  
ATOM   1625  CD  GLU A 110      26.474  52.906  15.518  1.00 45.41           C  
ATOM   1626  OE1 GLU A 110      27.453  52.903  16.311  1.00 46.51           O  
ATOM   1627  OE2 GLU A 110      26.437  52.312  14.415  1.00 47.09           O  
ATOM   1628  H   GLU A 110      23.913  55.960  14.869  1.00  0.00           H  
ATOM   1629  HA  GLU A 110      23.968  55.564  17.643  1.00  0.00           H  
ATOM   1630 1HB  GLU A 110      26.308  55.521  15.687  1.00  0.00           H  
ATOM   1631 2HB  GLU A 110      26.340  54.835  17.305  1.00  0.00           H  
ATOM   1632 1HG  GLU A 110      24.659  53.213  16.661  1.00  0.00           H  
ATOM   1633 2HG  GLU A 110      24.606  53.906  15.042  1.00  0.00           H  
ATOM   1634  N   PRO A 111      25.385  57.628  18.593  1.00 32.76           N  
ATOM   1635  CA  PRO A 111      26.064  58.859  19.029  1.00 32.92           C  
ATOM   1636  C   PRO A 111      27.525  58.863  18.572  1.00 30.57           C  
ATOM   1637  O   PRO A 111      28.177  57.817  18.417  1.00 28.47           O  
ATOM   1638  CB  PRO A 111      25.832  58.843  20.542  1.00 35.07           C  
ATOM   1639  CG  PRO A 111      24.629  57.971  20.767  1.00 34.07           C  
ATOM   1640  CD  PRO A 111      24.754  56.872  19.718  1.00 33.77           C  
ATOM   1641  HA  PRO A 111      25.577  59.726  18.560  1.00  0.00           H  
ATOM   1642 1HB  PRO A 111      26.724  58.454  21.055  1.00  0.00           H  
ATOM   1643 2HB  PRO A 111      25.672  59.868  20.909  1.00  0.00           H  
ATOM   1644 1HG  PRO A 111      24.632  57.578  21.794  1.00  0.00           H  
ATOM   1645 2HG  PRO A 111      23.707  58.560  20.655  1.00  0.00           H  
ATOM   1646 1HD  PRO A 111      25.398  56.068  20.104  1.00  0.00           H  
ATOM   1647 2HD  PRO A 111      23.755  56.484  19.472  1.00  0.00           H  
ATOM   1648  N   GLY A 112      28.067  60.009  18.191  1.00 30.19           N  
ATOM   1649  CA  GLY A 112      29.431  60.163  17.673  1.00 29.60           C  
ATOM   1650  C   GLY A 112      29.555  60.103  16.144  1.00 29.16           C  
ATOM   1651  O   GLY A 112      30.480  60.685  15.553  1.00 27.81           O  
ATOM   1652  H   GLY A 112      27.477  60.825  18.273  1.00  0.00           H  
ATOM   1653 1HA  GLY A 112      29.839  61.119  18.001  1.00  0.00           H  
ATOM   1654 2HA  GLY A 112      30.068  59.383  18.088  1.00  0.00           H  
ATOM   1655  N   ARG A 113      28.565  59.512  15.468  1.00 26.41           N  
ATOM   1656  CA  ARG A 113      28.576  59.431  14.025  1.00 26.06           C  
ATOM   1657  C   ARG A 113      28.300  60.801  13.383  1.00 23.47           C  
ATOM   1658  O   ARG A 113      28.790  61.008  12.289  1.00 21.34           O  
ATOM   1659  CB  ARG A 113      27.486  58.469  13.573  1.00 28.07           C  
ATOM   1660  CG  ARG A 113      27.700  57.000  13.894  1.00 28.06           C  
ATOM   1661  CD  ARG A 113      28.098  56.271  12.609  1.00 29.02           C  
ATOM   1662  NE  ARG A 113      28.332  54.847  12.862  1.00 30.94           N  
ATOM   1663  CZ  ARG A 113      29.542  54.292  12.942  1.00 31.35           C  
ATOM   1664  NH1 ARG A 113      30.693  54.940  12.771  1.00 29.03           N  
ATOM   1665  NH2 ARG A 113      29.575  52.980  13.180  1.00 31.95           N  
ATOM   1666  H   ARG A 113      27.790  59.112  15.977  1.00  0.00           H  
ATOM   1667  HA  ARG A 113      29.547  59.051  13.707  1.00  0.00           H  
ATOM   1668 1HB  ARG A 113      26.538  58.754  14.028  1.00  0.00           H  
ATOM   1669 2HB  ARG A 113      27.364  58.539  12.492  1.00  0.00           H  
ATOM   1670 1HG  ARG A 113      28.492  56.901  14.636  1.00  0.00           H  
ATOM   1671 2HG  ARG A 113      26.777  56.576  14.290  1.00  0.00           H  
ATOM   1672 1HD  ARG A 113      27.300  56.368  11.874  1.00  0.00           H  
ATOM   1673 2HD  ARG A 113      29.013  56.709  12.211  1.00  0.00           H  
ATOM   1674  HE  ARG A 113      27.523  54.252  12.983  1.00  0.00           H  
ATOM   1675 1HH1 ARG A 113      30.690  55.929  12.563  1.00  0.00           H  
ATOM   1676 2HH1 ARG A 113      31.569  54.443  12.849  1.00  0.00           H  
ATOM   1677 1HH2 ARG A 113      28.712  52.464  13.289  1.00  0.00           H  
ATOM   1678 2HH2 ARG A 113      30.461  52.502  13.252  1.00  0.00           H  
ATOM   1679  N   VAL A 114      27.489  61.652  14.010  1.00 19.46           N  
ATOM   1680  CA  VAL A 114      27.141  62.931  13.415  1.00 17.53           C  
ATOM   1681  C   VAL A 114      27.562  64.113  14.273  1.00 19.91           C  
ATOM   1682  O   VAL A 114      27.231  64.194  15.452  1.00 19.40           O  
ATOM   1683  CB  VAL A 114      25.604  63.059  13.247  1.00 15.39           C  
ATOM   1684  CG1 VAL A 114      25.198  64.377  12.593  1.00 13.59           C  
ATOM   1685  CG2 VAL A 114      25.068  61.889  12.413  1.00 14.34           C  
ATOM   1686  H   VAL A 114      27.107  61.409  14.913  1.00  0.00           H  
ATOM   1687  HA  VAL A 114      27.603  62.991  12.429  1.00  0.00           H  
ATOM   1688  HB  VAL A 114      25.138  63.046  14.232  1.00  0.00           H  
ATOM   1689 1HG1 VAL A 114      24.112  64.417  12.499  1.00  0.00           H  
ATOM   1690 2HG1 VAL A 114      25.539  65.209  13.209  1.00  0.00           H  
ATOM   1691 3HG1 VAL A 114      25.650  64.447  11.604  1.00  0.00           H  
ATOM   1692 1HG2 VAL A 114      23.989  61.987  12.301  1.00  0.00           H  
ATOM   1693 2HG2 VAL A 114      25.538  61.898  11.429  1.00  0.00           H  
ATOM   1694 3HG2 VAL A 114      25.297  60.949  12.916  1.00  0.00           H  
ATOM   1695  N   ALA A 115      28.163  65.123  13.644  1.00 16.23           N  
ATOM   1696  CA  ALA A 115      28.538  66.316  14.352  1.00 19.35           C  
ATOM   1697  C   ALA A 115      27.535  67.438  14.137  1.00 19.13           C  
ATOM   1698  O   ALA A 115      27.319  68.240  15.040  1.00 18.48           O  
ATOM   1699  CB  ALA A 115      29.903  66.879  13.936  1.00 19.47           C  
ATOM   1700  H   ALA A 115      28.360  65.055  12.656  1.00  0.00           H  
ATOM   1701  HA  ALA A 115      28.598  66.075  15.413  1.00  0.00           H  
ATOM   1702 1HB  ALA A 115      30.117  67.779  14.513  1.00  0.00           H  
ATOM   1703 2HB  ALA A 115      30.676  66.134  14.125  1.00  0.00           H  
ATOM   1704 3HB  ALA A 115      29.887  67.124  12.875  1.00  0.00           H  
ATOM   1705  N   LYS A 116      27.083  67.657  12.889  1.00 19.00           N  
ATOM   1706  CA  LYS A 116      26.223  68.787  12.568  1.00 16.04           C  
ATOM   1707  C   LYS A 116      25.330  68.354  11.382  1.00 16.14           C  
ATOM   1708  O   LYS A 116      25.719  67.411  10.678  1.00 16.69           O  
ATOM   1709  CB  LYS A 116      27.043  69.958  12.040  1.00 20.65           C  
ATOM   1710  CG  LYS A 116      28.035  70.656  12.936  1.00 22.85           C  
ATOM   1711  CD  LYS A 116      28.758  71.804  12.264  1.00 25.09           C  
ATOM   1712  CE  LYS A 116      29.914  72.284  13.163  1.00 28.02           C  
ATOM   1713  NZ  LYS A 116      29.929  73.775  13.090  1.00 31.95           N  
ATOM   1714  H   LYS A 116      27.349  67.017  12.154  1.00  0.00           H  
ATOM   1715  HA  LYS A 116      25.714  69.104  13.479  1.00  0.00           H  
ATOM   1716 1HB  LYS A 116      27.628  69.634  11.179  1.00  0.00           H  
ATOM   1717 2HB  LYS A 116      26.373  70.748  11.701  1.00  0.00           H  
ATOM   1718 1HG  LYS A 116      27.519  71.054  13.810  1.00  0.00           H  
ATOM   1719 2HG  LYS A 116      28.786  69.942  13.273  1.00  0.00           H  
ATOM   1720 1HD  LYS A 116      29.149  71.474  11.301  1.00  0.00           H  
ATOM   1721 2HD  LYS A 116      28.059  72.623  12.091  1.00  0.00           H  
ATOM   1722 1HE  LYS A 116      29.750  71.938  14.182  1.00  0.00           H  
ATOM   1723 2HE  LYS A 116      30.853  71.860  12.806  1.00  0.00           H  
ATOM   1724 1HZ  LYS A 116      30.676  74.133  13.668  1.00  0.00           H  
ATOM   1725 2HZ  LYS A 116      30.075  74.064  12.133  1.00  0.00           H  
ATOM   1726 3HZ  LYS A 116      29.046  74.138  13.420  1.00  0.00           H  
ATOM   1727  N   ALA A 117      24.262  69.074  11.152  1.00 16.05           N  
ATOM   1728  CA  ALA A 117      23.399  68.717  10.002  1.00 15.76           C  
ATOM   1729  C   ALA A 117      22.900  69.977   9.336  1.00 16.26           C  
ATOM   1730  O   ALA A 117      22.890  71.045   9.959  1.00 15.86           O  
ATOM   1731  CB  ALA A 117      22.293  67.767  10.424  1.00 16.07           C  
ATOM   1732  H   ALA A 117      24.009  69.862  11.731  1.00  0.00           H  
ATOM   1733  HA  ALA A 117      24.018  68.219   9.256  1.00  0.00           H  
ATOM   1734 1HB  ALA A 117      21.675  67.522   9.560  1.00  0.00           H  
ATOM   1735 2HB  ALA A 117      22.732  66.854  10.827  1.00  0.00           H  
ATOM   1736 3HB  ALA A 117      21.678  68.241  11.187  1.00  0.00           H  
ATOM   1737  N   VAL A 118      22.578  69.919   8.026  1.00 15.13           N  
ATOM   1738  CA  VAL A 118      22.140  71.108   7.298  1.00 13.37           C  
ATOM   1739  C   VAL A 118      20.890  70.657   6.530  1.00 15.18           C  
ATOM   1740  O   VAL A 118      20.919  69.584   5.885  1.00 15.17           O  
ATOM   1741  CB  VAL A 118      23.178  71.662   6.304  1.00 15.05           C  
ATOM   1742  CG1 VAL A 118      22.614  72.842   5.495  1.00 14.19           C  
ATOM   1743  CG2 VAL A 118      24.502  72.078   6.932  1.00 13.64           C  
ATOM   1744  H   VAL A 118      22.640  69.038   7.537  1.00  0.00           H  
ATOM   1745  HA  VAL A 118      21.941  71.902   8.019  1.00  0.00           H  
ATOM   1746  HB  VAL A 118      23.402  70.895   5.562  1.00  0.00           H  
ATOM   1747 1HG1 VAL A 118      23.375  73.206   4.804  1.00  0.00           H  
ATOM   1748 2HG1 VAL A 118      21.741  72.513   4.932  1.00  0.00           H  
ATOM   1749 3HG1 VAL A 118      22.328  73.645   6.174  1.00  0.00           H  
ATOM   1750 1HG2 VAL A 118      25.170  72.454   6.157  1.00  0.00           H  
ATOM   1751 2HG2 VAL A 118      24.325  72.860   7.670  1.00  0.00           H  
ATOM   1752 3HG2 VAL A 118      24.960  71.217   7.419  1.00  0.00           H  
ATOM   1753  N   LEU A 119      19.783  71.328   6.638  1.00 14.09           N  
ATOM   1754  CA  LEU A 119      18.560  71.101   5.910  1.00 15.14           C  
ATOM   1755  C   LEU A 119      18.329  72.253   4.919  1.00 15.74           C  
ATOM   1756  O   LEU A 119      18.074  73.387   5.312  1.00 19.06           O  
ATOM   1757  CB  LEU A 119      17.300  71.025   6.790  1.00 17.15           C  
ATOM   1758  CG  LEU A 119      17.423  70.088   8.009  1.00 21.07           C  
ATOM   1759  CD1 LEU A 119      16.113  70.093   8.796  1.00 23.48           C  
ATOM   1760  CD2 LEU A 119      17.921  68.706   7.682  1.00 19.76           C  
ATOM   1761  H   LEU A 119      19.822  72.079   7.312  1.00  0.00           H  
ATOM   1762  HA  LEU A 119      18.638  70.146   5.392  1.00  0.00           H  
ATOM   1763 1HB  LEU A 119      17.068  72.026   7.151  1.00  0.00           H  
ATOM   1764 2HB  LEU A 119      16.468  70.680   6.177  1.00  0.00           H  
ATOM   1765  HG  LEU A 119      18.122  70.516   8.728  1.00  0.00           H  
ATOM   1766 1HD1 LEU A 119      16.203  69.430   9.657  1.00  0.00           H  
ATOM   1767 2HD1 LEU A 119      15.899  71.105   9.139  1.00  0.00           H  
ATOM   1768 3HD1 LEU A 119      15.303  69.747   8.155  1.00  0.00           H  
ATOM   1769 1HD2 LEU A 119      17.978  68.114   8.596  1.00  0.00           H  
ATOM   1770 2HD2 LEU A 119      17.235  68.228   6.982  1.00  0.00           H  
ATOM   1771 3HD2 LEU A 119      18.911  68.773   7.231  1.00  0.00           H  
ATOM   1772  N   VAL A 120      18.545  71.997   3.640  1.00 16.09           N  
ATOM   1773  CA  VAL A 120      18.399  73.007   2.601  1.00 13.95           C  
ATOM   1774  C   VAL A 120      17.109  72.766   1.821  1.00 14.28           C  
ATOM   1775  O   VAL A 120      16.913  71.663   1.282  1.00 12.45           O  
ATOM   1776  CB  VAL A 120      19.578  72.966   1.595  1.00 16.45           C  
ATOM   1777  CG1 VAL A 120      19.431  74.146   0.623  1.00 14.13           C  
ATOM   1778  CG2 VAL A 120      20.958  72.961   2.231  1.00 14.24           C  
ATOM   1779  H   VAL A 120      18.822  71.061   3.381  1.00  0.00           H  
ATOM   1780  HA  VAL A 120      18.390  73.990   3.073  1.00  0.00           H  
ATOM   1781  HB  VAL A 120      19.500  72.060   0.994  1.00  0.00           H  
ATOM   1782 1HG1 VAL A 120      20.253  74.132  -0.093  1.00  0.00           H  
ATOM   1783 2HG1 VAL A 120      18.484  74.062   0.089  1.00  0.00           H  
ATOM   1784 3HG1 VAL A 120      19.453  75.082   1.181  1.00  0.00           H  
ATOM   1785 1HG2 VAL A 120      21.718  72.931   1.451  1.00  0.00           H  
ATOM   1786 2HG2 VAL A 120      21.087  73.864   2.829  1.00  0.00           H  
ATOM   1787 3HG2 VAL A 120      21.060  72.085   2.871  1.00  0.00           H  
ATOM   1788  N   SER A 121      16.233  73.785   1.746  1.00 13.51           N  
ATOM   1789  CA  SER A 121      14.986  73.663   1.007  1.00 16.25           C  
ATOM   1790  C   SER A 121      14.283  72.381   1.389  1.00 15.98           C  
ATOM   1791  O   SER A 121      13.751  71.670   0.532  1.00 16.42           O  
ATOM   1792  CB  SER A 121      15.274  73.688  -0.529  1.00 15.59           C  
ATOM   1793  OG  SER A 121      16.228  74.729  -0.787  1.00 17.82           O  
ATOM   1794  H   SER A 121      16.445  74.655   2.213  1.00  0.00           H  
ATOM   1795  HA  SER A 121      14.348  74.511   1.261  1.00  0.00           H  
ATOM   1796 1HB  SER A 121      15.657  72.717  -0.843  1.00  0.00           H  
ATOM   1797 2HB  SER A 121      14.345  73.864  -1.070  1.00  0.00           H  
ATOM   1798  HG  SER A 121      16.425  75.124   0.065  1.00  0.00           H  
ATOM   1799  N   ALA A 122      14.306  71.993   2.677  1.00 15.58           N  
ATOM   1800  CA  ALA A 122      13.901  70.673   3.083  1.00 13.61           C  
ATOM   1801  C   ALA A 122      12.438  70.544   3.422  1.00 15.75           C  
ATOM   1802  O   ALA A 122      11.781  71.492   3.836  1.00 15.81           O  
ATOM   1803  CB  ALA A 122      14.791  70.273   4.278  1.00 14.14           C  
ATOM   1804  H   ALA A 122      14.617  72.650   3.378  1.00  0.00           H  
ATOM   1805  HA  ALA A 122      14.063  69.996   2.244  1.00  0.00           H  
ATOM   1806 1HB  ALA A 122      14.516  69.275   4.618  1.00  0.00           H  
ATOM   1807 2HB  ALA A 122      15.837  70.276   3.970  1.00  0.00           H  
ATOM   1808 3HB  ALA A 122      14.650  70.984   5.090  1.00  0.00           H  
ATOM   1809  N   VAL A 123      11.924  69.312   3.284  1.00 15.36           N  
ATOM   1810  CA  VAL A 123      10.527  69.027   3.512  1.00 18.14           C  
ATOM   1811  C   VAL A 123       9.974  69.164   4.923  1.00 19.99           C  
ATOM   1812  O   VAL A 123       8.776  69.479   5.035  1.00 21.14           O  
ATOM   1813  CB  VAL A 123      10.062  67.644   2.940  1.00 18.42           C  
ATOM   1814  CG1 VAL A 123      10.238  67.646   1.421  1.00 19.16           C  
ATOM   1815  CG2 VAL A 123      10.861  66.474   3.520  1.00 18.69           C  
ATOM   1816  H   VAL A 123      12.541  68.561   3.011  1.00  0.00           H  
ATOM   1817  HA  VAL A 123       9.932  69.794   3.015  1.00  0.00           H  
ATOM   1818  HB  VAL A 123       9.011  67.495   3.186  1.00  0.00           H  
ATOM   1819 1HG1 VAL A 123       9.916  66.686   1.016  1.00  0.00           H  
ATOM   1820 2HG1 VAL A 123       9.636  68.443   0.986  1.00  0.00           H  
ATOM   1821 3HG1 VAL A 123      11.288  67.808   1.177  1.00  0.00           H  
ATOM   1822 1HG2 VAL A 123      10.500  65.539   3.092  1.00  0.00           H  
ATOM   1823 2HG2 VAL A 123      11.917  66.599   3.279  1.00  0.00           H  
ATOM   1824 3HG2 VAL A 123      10.736  66.449   4.603  1.00  0.00           H  
ATOM   1825  N   PRO A 124      10.721  68.892   5.987  1.00 19.16           N  
ATOM   1826  CA  PRO A 124      10.182  69.032   7.342  1.00 20.59           C  
ATOM   1827  C   PRO A 124       9.628  70.397   7.654  1.00 20.01           C  
ATOM   1828  O   PRO A 124      10.109  71.434   7.171  1.00 22.48           O  
ATOM   1829  CB  PRO A 124      11.392  68.800   8.286  1.00 19.48           C  
ATOM   1830  CG  PRO A 124      12.323  67.936   7.435  1.00 19.07           C  
ATOM   1831  CD  PRO A 124      12.128  68.471   6.025  1.00 18.32           C  
ATOM   1832  HA  PRO A 124       9.420  68.257   7.510  1.00  0.00           H  
ATOM   1833 1HB  PRO A 124      11.832  69.765   8.577  1.00  0.00           H  
ATOM   1834 2HB  PRO A 124      11.058  68.307   9.211  1.00  0.00           H  
ATOM   1835 1HG  PRO A 124      13.360  68.032   7.790  1.00  0.00           H  
ATOM   1836 2HG  PRO A 124      12.051  66.875   7.532  1.00  0.00           H  
ATOM   1837 1HD  PRO A 124      12.802  69.325   5.860  1.00  0.00           H  
ATOM   1838 2HD  PRO A 124      12.330  67.671   5.298  1.00  0.00           H  
ATOM   1839  N   PRO A 125       8.721  70.443   8.644  1.00 21.76           N  
ATOM   1840  CA  PRO A 125       8.219  69.310   9.380  1.00 20.46           C  
ATOM   1841  C   PRO A 125       7.308  68.302   8.697  1.00 20.38           C  
ATOM   1842  O   PRO A 125       7.375  67.082   8.880  1.00 18.46           O  
ATOM   1843  CB  PRO A 125       7.324  69.985  10.466  1.00 20.66           C  
ATOM   1844  CG  PRO A 125       7.877  71.352  10.605  1.00 22.04           C  
ATOM   1845  CD  PRO A 125       8.255  71.757   9.197  1.00 20.22           C  
ATOM   1846  HA  PRO A 125       9.063  68.773   9.837  1.00  0.00           H  
ATOM   1847 1HB  PRO A 125       6.273  69.984  10.141  1.00  0.00           H  
ATOM   1848 2HB  PRO A 125       7.372  69.411  11.403  1.00  0.00           H  
ATOM   1849 1HG  PRO A 125       7.126  72.022  11.049  1.00  0.00           H  
ATOM   1850 2HG  PRO A 125       8.740  71.345  11.287  1.00  0.00           H  
ATOM   1851 1HD  PRO A 125       7.368  72.147   8.677  1.00  0.00           H  
ATOM   1852 2HD  PRO A 125       9.049  72.517   9.234  1.00  0.00           H  
ATOM   1853  N   VAL A 126       6.316  68.801   7.967  1.00 19.98           N  
ATOM   1854  CA  VAL A 126       5.353  68.009   7.227  1.00 21.55           C  
ATOM   1855  C   VAL A 126       4.727  68.878   6.123  1.00 22.41           C  
ATOM   1856  O   VAL A 126       4.335  70.045   6.330  1.00 22.55           O  
ATOM   1857  CB  VAL A 126       4.230  67.380   8.073  1.00 24.15           C  
ATOM   1858  CG1 VAL A 126       3.540  68.441   8.942  1.00 24.05           C  
ATOM   1859  CG2 VAL A 126       3.210  66.654   7.208  1.00 24.22           C  
ATOM   1860  H   VAL A 126       6.248  69.808   7.941  1.00  0.00           H  
ATOM   1861  HA  VAL A 126       5.879  67.180   6.752  1.00  0.00           H  
ATOM   1862  HB  VAL A 126       4.669  66.664   8.768  1.00  0.00           H  
ATOM   1863 1HG1 VAL A 126       2.751  67.972   9.531  1.00  0.00           H  
ATOM   1864 2HG1 VAL A 126       4.271  68.894   9.612  1.00  0.00           H  
ATOM   1865 3HG1 VAL A 126       3.107  69.210   8.302  1.00  0.00           H  
ATOM   1866 1HG2 VAL A 126       2.435  66.224   7.842  1.00  0.00           H  
ATOM   1867 2HG2 VAL A 126       2.758  67.358   6.510  1.00  0.00           H  
ATOM   1868 3HG2 VAL A 126       3.706  65.858   6.651  1.00  0.00           H  
ATOM   1869  N   MET A 127       4.625  68.324   4.915  1.00 20.38           N  
ATOM   1870  CA  MET A 127       4.112  69.139   3.815  1.00 21.43           C  
ATOM   1871  C   MET A 127       2.597  69.118   3.663  1.00 23.72           C  
ATOM   1872  O   MET A 127       2.009  70.163   3.364  1.00 25.21           O  
ATOM   1873  CB  MET A 127       4.718  68.684   2.467  1.00 22.06           C  
ATOM   1874  CG  MET A 127       6.210  69.033   2.339  1.00 23.44           C  
ATOM   1875  SD  MET A 127       6.785  68.631   0.633  1.00 23.31           S  
ATOM   1876  CE  MET A 127       6.062  69.979  -0.273  1.00 22.99           C  
ATOM   1877  H   MET A 127       4.889  67.366   4.736  1.00  0.00           H  
ATOM   1878  HA  MET A 127       4.398  70.176   3.990  1.00  0.00           H  
ATOM   1879 1HB  MET A 127       4.600  67.607   2.361  1.00  0.00           H  
ATOM   1880 2HB  MET A 127       4.176  69.156   1.646  1.00  0.00           H  
ATOM   1881 1HG  MET A 127       6.354  70.093   2.545  1.00  0.00           H  
ATOM   1882 2HG  MET A 127       6.781  68.463   3.072  1.00  0.00           H  
ATOM   1883 1HE  MET A 127       6.316  69.885  -1.329  1.00  0.00           H  
ATOM   1884 2HE  MET A 127       4.978  69.956  -0.156  1.00  0.00           H  
ATOM   1885 3HE  MET A 127       6.448  70.924   0.110  1.00  0.00           H  
ATOM   1886  N   VAL A 128       2.000  67.948   3.707  1.00 24.76           N  
ATOM   1887  CA  VAL A 128       0.589  67.847   3.367  1.00 26.65           C  
ATOM   1888  C   VAL A 128      -0.316  68.452   4.443  1.00 30.56           C  
ATOM   1889  O   VAL A 128      -0.016  68.420   5.630  1.00 28.24           O  
ATOM   1890  CB  VAL A 128       0.229  66.380   3.125  1.00 26.19           C  
ATOM   1891  CG1 VAL A 128       0.157  65.553   4.402  1.00 25.58           C  
ATOM   1892  CG2 VAL A 128      -1.079  66.284   2.332  1.00 26.20           C  
ATOM   1893  H   VAL A 128       2.503  67.114   3.973  1.00  0.00           H  
ATOM   1894  HA  VAL A 128       0.412  68.415   2.453  1.00  0.00           H  
ATOM   1895  HB  VAL A 128       1.032  65.907   2.559  1.00  0.00           H  
ATOM   1896 1HG1 VAL A 128      -0.103  64.523   4.155  1.00  0.00           H  
ATOM   1897 2HG1 VAL A 128       1.125  65.572   4.903  1.00  0.00           H  
ATOM   1898 3HG1 VAL A 128      -0.603  65.969   5.063  1.00  0.00           H  
ATOM   1899 1HG2 VAL A 128      -1.326  65.236   2.164  1.00  0.00           H  
ATOM   1900 2HG2 VAL A 128      -1.882  66.761   2.895  1.00  0.00           H  
ATOM   1901 3HG2 VAL A 128      -0.960  66.787   1.372  1.00  0.00           H  
ATOM   1902  N   LYS A 129      -1.455  68.930   3.955  1.00 33.75           N  
ATOM   1903  CA  LYS A 129      -2.528  69.410   4.811  1.00 37.76           C  
ATOM   1904  C   LYS A 129      -3.114  68.230   5.578  1.00 38.61           C  
ATOM   1905  O   LYS A 129      -3.401  67.151   5.056  1.00 39.57           O  
ATOM   1906  CB  LYS A 129      -3.606  70.087   3.961  1.00 39.66           C  
ATOM   1907  CG  LYS A 129      -4.822  70.488   4.789  1.00 42.50           C  
ATOM   1908  CD  LYS A 129      -5.900  71.086   3.899  1.00 43.45           C  
ATOM   1909  CE  LYS A 129      -5.819  72.598   3.876  1.00 44.88           C  
ATOM   1910  NZ  LYS A 129      -5.178  73.126   2.641  1.00 45.64           N  
ATOM   1911  H   LYS A 129      -1.575  68.959   2.953  1.00  0.00           H  
ATOM   1912  HA  LYS A 129      -2.115  70.141   5.507  1.00  0.00           H  
ATOM   1913 1HB  LYS A 129      -3.190  70.976   3.486  1.00  0.00           H  
ATOM   1914 2HB  LYS A 129      -3.923  69.409   3.168  1.00  0.00           H  
ATOM   1915 1HG  LYS A 129      -5.220  69.610   5.300  1.00  0.00           H  
ATOM   1916 2HG  LYS A 129      -4.526  71.220   5.540  1.00  0.00           H  
ATOM   1917 1HD  LYS A 129      -5.784  70.708   2.882  1.00  0.00           H  
ATOM   1918 2HD  LYS A 129      -6.882  70.790   4.268  1.00  0.00           H  
ATOM   1919 1HE  LYS A 129      -6.822  73.017   3.947  1.00  0.00           H  
ATOM   1920 2HE  LYS A 129      -5.243  72.945   4.734  1.00  0.00           H  
ATOM   1921 1HZ  LYS A 129      -5.151  74.135   2.680  1.00  0.00           H  
ATOM   1922 2HZ  LYS A 129      -4.236  72.766   2.570  1.00  0.00           H  
ATOM   1923 3HZ  LYS A 129      -5.711  72.835   1.834  1.00  0.00           H  
ATOM   1924  N   SER A 130      -3.283  68.410   6.883  1.00 38.84           N  
ATOM   1925  CA  SER A 130      -3.854  67.425   7.778  1.00 38.69           C  
ATOM   1926  C   SER A 130      -4.493  68.142   8.982  1.00 39.55           C  
ATOM   1927  O   SER A 130      -4.423  69.362   9.058  1.00 38.38           O  
ATOM   1928  CB  SER A 130      -2.760  66.504   8.347  1.00 37.38           C  
ATOM   1929  OG  SER A 130      -1.819  67.347   9.027  1.00 37.20           O  
ATOM   1930  H   SER A 130      -2.987  69.301   7.256  1.00  0.00           H  
ATOM   1931  HA  SER A 130      -4.562  66.815   7.215  1.00  0.00           H  
ATOM   1932 1HB  SER A 130      -3.211  65.777   9.021  1.00  0.00           H  
ATOM   1933 2HB  SER A 130      -2.292  65.950   7.534  1.00  0.00           H  
ATOM   1934  HG  SER A 130      -2.148  68.244   8.928  1.00  0.00           H  
ATOM   1935  N   ASP A 131      -4.953  67.365   9.948  1.00 43.09           N  
ATOM   1936  CA  ASP A 131      -5.550  67.875  11.165  1.00 47.90           C  
ATOM   1937  C   ASP A 131      -4.518  68.671  11.989  1.00 48.15           C  
ATOM   1938  O   ASP A 131      -4.889  69.577  12.705  1.00 47.07           O  
ATOM   1939  CB  ASP A 131      -6.077  66.856  12.146  1.00 49.76           C  
ATOM   1940  CG  ASP A 131      -6.898  65.680  11.761  1.00 53.37           C  
ATOM   1941  OD1 ASP A 131      -8.018  65.812  11.202  1.00 54.42           O  
ATOM   1942  OD2 ASP A 131      -6.379  64.566  12.083  1.00 55.34           O  
ATOM   1943  H   ASP A 131      -4.878  66.366   9.818  1.00  0.00           H  
ATOM   1944  HA  ASP A 131      -6.408  68.492  10.897  1.00  0.00           H  
ATOM   1945 1HB  ASP A 131      -5.243  66.400  12.680  1.00  0.00           H  
ATOM   1946 2HB  ASP A 131      -6.706  67.353  12.885  1.00  0.00           H  
ATOM   1947  N   THR A 132      -3.268  68.235  11.891  1.00 50.01           N  
ATOM   1948  CA  THR A 132      -2.186  68.888  12.615  1.00 50.68           C  
ATOM   1949  C   THR A 132      -1.449  69.908  11.776  1.00 50.61           C  
ATOM   1950  O   THR A 132      -0.586  70.594  12.349  1.00 52.20           O  
ATOM   1951  CB  THR A 132      -1.238  67.812  13.162  1.00 52.11           C  
ATOM   1952  OG1 THR A 132      -0.694  67.033  12.076  1.00 54.39           O  
ATOM   1953  CG2 THR A 132      -1.995  66.843  14.062  1.00 52.04           C  
ATOM   1954  H   THR A 132      -3.058  67.438  11.307  1.00  0.00           H  
ATOM   1955  HA  THR A 132      -2.615  69.450  13.445  1.00  0.00           H  
ATOM   1956  HB  THR A 132      -0.442  68.286  13.735  1.00  0.00           H  
ATOM   1957  HG1 THR A 132      -1.044  67.358  11.243  1.00  0.00           H  
ATOM   1958 1HG2 THR A 132      -1.308  66.087  14.442  1.00  0.00           H  
ATOM   1959 2HG2 THR A 132      -2.432  67.389  14.898  1.00  0.00           H  
ATOM   1960 3HG2 THR A 132      -2.787  66.359  13.491  1.00  0.00           H  
ATOM   1961  N   ASN A 133      -1.786  70.083  10.503  1.00 48.26           N  
ATOM   1962  CA  ASN A 133      -1.122  71.040   9.629  1.00 47.55           C  
ATOM   1963  C   ASN A 133      -2.042  71.671   8.597  1.00 49.07           C  
ATOM   1964  O   ASN A 133      -2.045  71.329   7.408  1.00 48.16           O  
ATOM   1965  CB  ASN A 133       0.037  70.296   8.925  1.00 45.68           C  
ATOM   1966  CG  ASN A 133       0.818  71.178   7.974  1.00 44.93           C  
ATOM   1967  OD1 ASN A 133       1.060  72.351   8.252  1.00 44.22           O  
ATOM   1968  ND2 ASN A 133       1.215  70.634   6.821  1.00 43.36           N  
ATOM   1969  H   ASN A 133      -2.540  69.521  10.134  1.00  0.00           H  
ATOM   1970  HA  ASN A 133      -0.729  71.853  10.241  1.00  0.00           H  
ATOM   1971 1HB  ASN A 133       0.724  69.900   9.674  1.00  0.00           H  
ATOM   1972 2HB  ASN A 133      -0.361  69.449   8.365  1.00  0.00           H  
ATOM   1973 1HD2 ASN A 133       1.734  71.180   6.163  1.00  0.00           H  
ATOM   1974 2HD2 ASN A 133       0.994  69.681   6.616  1.00  0.00           H  
ATOM   1975  N   PRO A 134      -2.842  72.662   8.992  1.00 50.69           N  
ATOM   1976  CA  PRO A 134      -3.792  73.363   8.147  1.00 50.45           C  
ATOM   1977  C   PRO A 134      -3.214  74.285   7.093  1.00 50.20           C  
ATOM   1978  O   PRO A 134      -3.880  74.595   6.098  1.00 50.56           O  
ATOM   1979  CB  PRO A 134      -4.600  74.225   9.144  1.00 51.82           C  
ATOM   1980  CG  PRO A 134      -3.567  74.517  10.205  1.00 52.01           C  
ATOM   1981  CD  PRO A 134      -2.897  73.167  10.405  1.00 51.50           C  
ATOM   1982  HA  PRO A 134      -4.444  72.630   7.650  1.00  0.00           H  
ATOM   1983 1HB  PRO A 134      -4.988  75.121   8.638  1.00  0.00           H  
ATOM   1984 2HB  PRO A 134      -5.470  73.661   9.510  1.00  0.00           H  
ATOM   1985 1HG  PRO A 134      -2.877  75.300   9.858  1.00  0.00           H  
ATOM   1986 2HG  PRO A 134      -4.054  74.902  11.113  1.00  0.00           H  
ATOM   1987 1HD  PRO A 134      -1.898  73.314  10.841  1.00  0.00           H  
ATOM   1988 2HD  PRO A 134      -3.519  72.542  11.062  1.00  0.00           H  
ATOM   1989  N   ASP A 135      -1.986  74.767   7.250  1.00 49.38           N  
ATOM   1990  CA  ASP A 135      -1.376  75.621   6.231  1.00 49.28           C  
ATOM   1991  C   ASP A 135      -0.669  74.792   5.163  1.00 46.05           C  
ATOM   1992  O   ASP A 135      -0.143  75.332   4.189  1.00 46.07           O  
ATOM   1993  CB  ASP A 135      -0.421  76.614   6.892  1.00 52.19           C  
ATOM   1994  CG  ASP A 135      -1.096  77.685   7.735  1.00 55.03           C  
ATOM   1995  OD1 ASP A 135      -2.344  77.641   7.906  1.00 56.45           O  
ATOM   1996  OD2 ASP A 135      -0.377  78.592   8.231  1.00 55.00           O  
ATOM   1997  H   ASP A 135      -1.461  74.544   8.083  1.00  0.00           H  
ATOM   1998  HA  ASP A 135      -2.167  76.174   5.724  1.00  0.00           H  
ATOM   1999 1HB  ASP A 135       0.275  76.076   7.536  1.00  0.00           H  
ATOM   2000 2HB  ASP A 135       0.167  77.119   6.125  1.00  0.00           H  
ATOM   2001  N   GLY A 136      -0.638  73.472   5.304  1.00 43.89           N  
ATOM   2002  CA  GLY A 136       0.011  72.587   4.340  1.00 40.79           C  
ATOM   2003  C   GLY A 136      -0.607  72.638   2.949  1.00 39.43           C  
ATOM   2004  O   GLY A 136      -1.544  73.385   2.650  1.00 39.15           O  
ATOM   2005  H   GLY A 136      -1.085  73.071   6.116  1.00  0.00           H  
ATOM   2006 1HA  GLY A 136       1.066  72.850   4.257  1.00  0.00           H  
ATOM   2007 2HA  GLY A 136      -0.037  71.560   4.700  1.00  0.00           H  
ATOM   2008  N   LEU A 137      -0.041  71.877   2.008  1.00 35.97           N  
ATOM   2009  CA  LEU A 137      -0.546  71.797   0.644  1.00 32.66           C  
ATOM   2010  C   LEU A 137      -1.582  70.678   0.590  1.00 29.24           C  
ATOM   2011  O   LEU A 137      -1.435  69.663   1.243  1.00 26.74           O  
ATOM   2012  CB  LEU A 137       0.577  71.474  -0.348  1.00 32.81           C  
ATOM   2013  CG  LEU A 137       1.599  72.592  -0.555  1.00 35.09           C  
ATOM   2014  CD1 LEU A 137       2.843  72.066  -1.253  1.00 34.97           C  
ATOM   2015  CD2 LEU A 137       0.972  73.766  -1.309  1.00 35.67           C  
ATOM   2016  H   LEU A 137       0.773  71.337   2.264  1.00  0.00           H  
ATOM   2017  HA  LEU A 137      -0.971  72.764   0.375  1.00  0.00           H  
ATOM   2018 1HB  LEU A 137       1.109  70.592   0.005  1.00  0.00           H  
ATOM   2019 2HB  LEU A 137       0.131  71.241  -1.315  1.00  0.00           H  
ATOM   2020  HG  LEU A 137       1.953  72.945   0.414  1.00  0.00           H  
ATOM   2021 1HD1 LEU A 137       3.555  72.880  -1.389  1.00  0.00           H  
ATOM   2022 2HD1 LEU A 137       3.298  71.284  -0.645  1.00  0.00           H  
ATOM   2023 3HD1 LEU A 137       2.569  71.658  -2.225  1.00  0.00           H  
ATOM   2024 1HD2 LEU A 137       1.717  74.551  -1.445  1.00  0.00           H  
ATOM   2025 2HD2 LEU A 137       0.621  73.427  -2.284  1.00  0.00           H  
ATOM   2026 3HD2 LEU A 137       0.131  74.159  -0.737  1.00  0.00           H  
ATOM   2027  N   PRO A 138      -2.652  70.861  -0.170  1.00 29.45           N  
ATOM   2028  CA  PRO A 138      -3.675  69.844  -0.304  1.00 30.23           C  
ATOM   2029  C   PRO A 138      -3.107  68.606  -0.990  1.00 31.36           C  
ATOM   2030  O   PRO A 138      -2.182  68.693  -1.822  1.00 32.13           O  
ATOM   2031  CB  PRO A 138      -4.783  70.503  -1.102  1.00 29.06           C  
ATOM   2032  CG  PRO A 138      -4.217  71.741  -1.663  1.00 30.42           C  
ATOM   2033  CD  PRO A 138      -2.923  72.077  -0.982  1.00 29.28           C  
ATOM   2034  HA  PRO A 138      -4.043  69.567   0.695  1.00  0.00           H  
ATOM   2035 1HB  PRO A 138      -5.134  69.823  -1.892  1.00  0.00           H  
ATOM   2036 2HB  PRO A 138      -5.645  70.710  -0.450  1.00  0.00           H  
ATOM   2037 1HG  PRO A 138      -4.047  71.625  -2.744  1.00  0.00           H  
ATOM   2038 2HG  PRO A 138      -4.926  72.573  -1.540  1.00  0.00           H  
ATOM   2039 1HD  PRO A 138      -2.143  72.245  -1.739  1.00  0.00           H  
ATOM   2040 2HD  PRO A 138      -3.058  72.973  -0.358  1.00  0.00           H  
ATOM   2041  N   LEU A 139      -3.672  67.458  -0.684  1.00 31.51           N  
ATOM   2042  CA  LEU A 139      -3.265  66.176  -1.216  1.00 32.88           C  
ATOM   2043  C   LEU A 139      -3.340  66.131  -2.741  1.00 31.99           C  
ATOM   2044  O   LEU A 139      -2.504  65.504  -3.406  1.00 28.55           O  
ATOM   2045  CB  LEU A 139      -4.092  65.037  -0.623  1.00 33.94           C  
ATOM   2046  CG  LEU A 139      -3.372  63.699  -0.466  1.00 37.35           C  
ATOM   2047  CD1 LEU A 139      -3.117  63.063  -1.822  1.00 39.86           C  
ATOM   2048  CD2 LEU A 139      -2.017  63.789   0.231  1.00 37.96           C  
ATOM   2049  H   LEU A 139      -4.441  67.498  -0.031  1.00  0.00           H  
ATOM   2050  HA  LEU A 139      -2.221  66.009  -0.955  1.00  0.00           H  
ATOM   2051 1HB  LEU A 139      -4.443  65.339   0.363  1.00  0.00           H  
ATOM   2052 2HB  LEU A 139      -4.961  64.870  -1.260  1.00  0.00           H  
ATOM   2053  HG  LEU A 139      -3.988  63.021   0.125  1.00  0.00           H  
ATOM   2054 1HD1 LEU A 139      -2.603  62.111  -1.687  1.00  0.00           H  
ATOM   2055 2HD1 LEU A 139      -4.067  62.893  -2.329  1.00  0.00           H  
ATOM   2056 3HD1 LEU A 139      -2.498  63.727  -2.424  1.00  0.00           H  
ATOM   2057 1HD2 LEU A 139      -1.577  62.794   0.301  1.00  0.00           H  
ATOM   2058 2HD2 LEU A 139      -1.356  64.439  -0.342  1.00  0.00           H  
ATOM   2059 3HD2 LEU A 139      -2.150  64.198   1.233  1.00  0.00           H  
ATOM   2060  N   GLU A 140      -4.318  66.831  -3.302  1.00 31.28           N  
ATOM   2061  CA  GLU A 140      -4.527  66.920  -4.732  1.00 34.12           C  
ATOM   2062  C   GLU A 140      -3.313  67.462  -5.475  1.00 31.45           C  
ATOM   2063  O   GLU A 140      -3.031  67.028  -6.610  1.00 30.08           O  
ATOM   2064  CB  GLU A 140      -5.794  67.732  -5.049  1.00 37.68           C  
ATOM   2065  CG  GLU A 140      -6.040  68.878  -4.111  1.00 43.67           C  
ATOM   2066  CD  GLU A 140      -7.019  68.713  -2.958  1.00 45.80           C  
ATOM   2067  OE1 GLU A 140      -7.115  67.641  -2.311  1.00 45.98           O  
ATOM   2068  OE2 GLU A 140      -7.718  69.740  -2.683  1.00 47.17           O  
ATOM   2069  H   GLU A 140      -4.944  67.324  -2.682  1.00  0.00           H  
ATOM   2070  HA  GLU A 140      -4.655  65.911  -5.126  1.00  0.00           H  
ATOM   2071 1HB  GLU A 140      -5.726  68.133  -6.060  1.00  0.00           H  
ATOM   2072 2HB  GLU A 140      -6.664  67.076  -5.015  1.00  0.00           H  
ATOM   2073 1HG  GLU A 140      -5.096  69.163  -3.646  1.00  0.00           H  
ATOM   2074 2HG  GLU A 140      -6.403  69.731  -4.683  1.00  0.00           H  
ATOM   2075  N   VAL A 141      -2.523  68.339  -4.866  1.00 28.37           N  
ATOM   2076  CA  VAL A 141      -1.286  68.790  -5.493  1.00 27.33           C  
ATOM   2077  C   VAL A 141      -0.410  67.546  -5.757  1.00 25.57           C  
ATOM   2078  O   VAL A 141       0.194  67.413  -6.827  1.00 25.43           O  
ATOM   2079  CB  VAL A 141      -0.540  69.789  -4.610  1.00 29.32           C  
ATOM   2080  CG1 VAL A 141       0.888  70.082  -5.057  1.00 29.44           C  
ATOM   2081  CG2 VAL A 141      -1.302  71.127  -4.543  1.00 31.16           C  
ATOM   2082  H   VAL A 141      -2.775  68.702  -3.958  1.00  0.00           H  
ATOM   2083  HA  VAL A 141      -1.535  69.287  -6.431  1.00  0.00           H  
ATOM   2084  HB  VAL A 141      -0.452  69.376  -3.605  1.00  0.00           H  
ATOM   2085 1HG1 VAL A 141       1.343  70.800  -4.374  1.00  0.00           H  
ATOM   2086 2HG1 VAL A 141       1.468  69.159  -5.051  1.00  0.00           H  
ATOM   2087 3HG1 VAL A 141       0.876  70.498  -6.064  1.00  0.00           H  
ATOM   2088 1HG2 VAL A 141      -0.756  71.825  -3.909  1.00  0.00           H  
ATOM   2089 2HG2 VAL A 141      -1.395  71.543  -5.546  1.00  0.00           H  
ATOM   2090 3HG2 VAL A 141      -2.295  70.960  -4.126  1.00  0.00           H  
ATOM   2091  N   PHE A 142      -0.337  66.631  -4.805  1.00 21.76           N  
ATOM   2092  CA  PHE A 142       0.516  65.463  -4.882  1.00 21.71           C  
ATOM   2093  C   PHE A 142      -0.097  64.394  -5.767  1.00 20.83           C  
ATOM   2094  O   PHE A 142       0.623  63.660  -6.423  1.00 19.11           O  
ATOM   2095  CB  PHE A 142       0.877  64.900  -3.471  1.00 20.89           C  
ATOM   2096  CG  PHE A 142       1.543  66.015  -2.693  1.00 20.73           C  
ATOM   2097  CD1 PHE A 142       2.757  66.537  -3.093  1.00 20.49           C  
ATOM   2098  CD2 PHE A 142       0.877  66.575  -1.607  1.00 20.60           C  
ATOM   2099  CE1 PHE A 142       3.325  67.590  -2.410  1.00 22.14           C  
ATOM   2100  CE2 PHE A 142       1.453  67.642  -0.942  1.00 22.34           C  
ATOM   2101  CZ  PHE A 142       2.686  68.155  -1.324  1.00 20.93           C  
ATOM   2102  H   PHE A 142      -0.912  66.767  -3.986  1.00  0.00           H  
ATOM   2103  HA  PHE A 142       1.447  65.746  -5.376  1.00  0.00           H  
ATOM   2104 1HB  PHE A 142      -0.029  64.554  -2.975  1.00  0.00           H  
ATOM   2105 2HB  PHE A 142       1.538  64.041  -3.580  1.00  0.00           H  
ATOM   2106  HD1 PHE A 142       3.263  66.107  -3.958  1.00  0.00           H  
ATOM   2107  HD2 PHE A 142      -0.092  66.192  -1.286  1.00  0.00           H  
ATOM   2108  HE1 PHE A 142       4.290  67.987  -2.726  1.00  0.00           H  
ATOM   2109  HE2 PHE A 142       0.918  68.081  -0.100  1.00  0.00           H  
ATOM   2110  HZ  PHE A 142       3.149  68.982  -0.787  1.00  0.00           H  
ATOM   2111  N   ASP A 143      -1.417  64.311  -5.833  1.00 22.05           N  
ATOM   2112  CA  ASP A 143      -2.112  63.389  -6.697  1.00 22.94           C  
ATOM   2113  C   ASP A 143      -1.835  63.782  -8.163  1.00 22.41           C  
ATOM   2114  O   ASP A 143      -1.703  62.840  -8.927  1.00 23.26           O  
ATOM   2115  CB  ASP A 143      -3.619  63.441  -6.447  1.00 27.10           C  
ATOM   2116  CG  ASP A 143      -4.051  62.727  -5.176  1.00 29.44           C  
ATOM   2117  OD1 ASP A 143      -3.371  61.870  -4.594  1.00 29.15           O  
ATOM   2118  OD2 ASP A 143      -5.176  63.078  -4.763  1.00 31.30           O  
ATOM   2119  H   ASP A 143      -1.953  64.931  -5.243  1.00  0.00           H  
ATOM   2120  HA  ASP A 143      -1.760  62.380  -6.480  1.00  0.00           H  
ATOM   2121 1HB  ASP A 143      -3.941  64.480  -6.382  1.00  0.00           H  
ATOM   2122 2HB  ASP A 143      -4.143  62.988  -7.289  1.00  0.00           H  
ATOM   2123  N   GLU A 144      -1.766  65.045  -8.493  1.00 21.73           N  
ATOM   2124  CA  GLU A 144      -1.374  65.485  -9.837  1.00 25.52           C  
ATOM   2125  C   GLU A 144       0.040  65.073 -10.232  1.00 24.13           C  
ATOM   2126  O   GLU A 144       0.208  64.690 -11.388  1.00 22.40           O  
ATOM   2127  CB  GLU A 144      -1.421  67.006 -10.030  1.00 28.14           C  
ATOM   2128  CG  GLU A 144      -2.869  67.480 -10.020  1.00 36.33           C  
ATOM   2129  CD  GLU A 144      -3.033  68.985 -10.091  1.00 40.88           C  
ATOM   2130  OE1 GLU A 144      -2.047  69.768  -9.974  1.00 42.24           O  
ATOM   2131  OE2 GLU A 144      -4.217  69.376 -10.273  1.00 44.88           O  
ATOM   2132  H   GLU A 144      -1.992  65.739  -7.794  1.00  0.00           H  
ATOM   2133  HA  GLU A 144      -2.066  65.051 -10.559  1.00  0.00           H  
ATOM   2134 1HB  GLU A 144      -0.858  67.492  -9.233  1.00  0.00           H  
ATOM   2135 2HB  GLU A 144      -0.943  67.268 -10.974  1.00  0.00           H  
ATOM   2136 1HG  GLU A 144      -3.390  67.042 -10.871  1.00  0.00           H  
ATOM   2137 2HG  GLU A 144      -3.351  67.122  -9.111  1.00  0.00           H  
ATOM   2138  N   PHE A 145       1.036  65.242  -9.360  1.00 22.28           N  
ATOM   2139  CA  PHE A 145       2.390  64.743  -9.629  1.00 20.58           C  
ATOM   2140  C   PHE A 145       2.385  63.240  -9.889  1.00 18.51           C  
ATOM   2141  O   PHE A 145       2.992  62.744 -10.867  1.00 19.78           O  
ATOM   2142  CB  PHE A 145       3.316  64.959  -8.436  1.00 22.71           C  
ATOM   2143  CG  PHE A 145       3.666  66.343  -8.007  1.00 26.44           C  
ATOM   2144  CD1 PHE A 145       3.575  67.430  -8.857  1.00 27.94           C  
ATOM   2145  CD2 PHE A 145       4.064  66.546  -6.686  1.00 28.67           C  
ATOM   2146  CE1 PHE A 145       3.895  68.699  -8.438  1.00 30.51           C  
ATOM   2147  CE2 PHE A 145       4.391  67.832  -6.253  1.00 31.78           C  
ATOM   2148  CZ  PHE A 145       4.318  68.909  -7.123  1.00 31.64           C  
ATOM   2149  H   PHE A 145       0.853  65.726  -8.492  1.00  0.00           H  
ATOM   2150  HA  PHE A 145       2.799  65.292 -10.479  1.00  0.00           H  
ATOM   2151 1HB  PHE A 145       2.884  64.493  -7.551  1.00  0.00           H  
ATOM   2152 2HB  PHE A 145       4.273  64.475  -8.626  1.00  0.00           H  
ATOM   2153  HD1 PHE A 145       3.241  67.277  -9.883  1.00  0.00           H  
ATOM   2154  HD2 PHE A 145       4.125  65.706  -5.993  1.00  0.00           H  
ATOM   2155  HE1 PHE A 145       3.818  69.537  -9.131  1.00  0.00           H  
ATOM   2156  HE2 PHE A 145       4.707  67.986  -5.221  1.00  0.00           H  
ATOM   2157  HZ  PHE A 145       4.588  69.910  -6.790  1.00  0.00           H  
ATOM   2158  N   ARG A 146       1.749  62.471  -8.993  1.00 14.95           N  
ATOM   2159  CA  ARG A 146       1.594  61.053  -9.210  1.00 16.50           C  
ATOM   2160  C   ARG A 146       1.000  60.747 -10.594  1.00 16.19           C  
ATOM   2161  O   ARG A 146       1.537  59.853 -11.263  1.00 16.94           O  
ATOM   2162  CB  ARG A 146       0.712  60.363  -8.159  1.00 15.44           C  
ATOM   2163  CG  ARG A 146       1.448  59.903  -6.913  1.00 18.49           C  
ATOM   2164  CD  ARG A 146       0.522  59.214  -5.904  1.00 19.25           C  
ATOM   2165  NE  ARG A 146      -0.263  60.147  -5.116  1.00 18.99           N  
ATOM   2166  CZ  ARG A 146       0.162  60.845  -4.055  1.00 22.00           C  
ATOM   2167  NH1 ARG A 146       1.417  60.708  -3.589  1.00 20.74           N  
ATOM   2168  NH2 ARG A 146      -0.666  61.682  -3.424  1.00 19.74           N  
ATOM   2169  H   ARG A 146       1.371  62.884  -8.153  1.00  0.00           H  
ATOM   2170  HA  ARG A 146       2.578  60.586  -9.160  1.00  0.00           H  
ATOM   2171 1HB  ARG A 146      -0.078  61.043  -7.844  1.00  0.00           H  
ATOM   2172 2HB  ARG A 146       0.234  59.489  -8.602  1.00  0.00           H  
ATOM   2173 1HG  ARG A 146       2.227  59.193  -7.192  1.00  0.00           H  
ATOM   2174 2HG  ARG A 146       1.901  60.764  -6.419  1.00  0.00           H  
ATOM   2175 1HD  ARG A 146      -0.175  58.565  -6.434  1.00  0.00           H  
ATOM   2176 2HD  ARG A 146       1.117  58.619  -5.212  1.00  0.00           H  
ATOM   2177  HE  ARG A 146      -1.227  60.294  -5.384  1.00  0.00           H  
ATOM   2178 1HH1 ARG A 146       2.057  60.070  -4.041  1.00  0.00           H  
ATOM   2179 2HH1 ARG A 146       1.719  61.243  -2.788  1.00  0.00           H  
ATOM   2180 1HH2 ARG A 146      -1.618  61.791  -3.747  1.00  0.00           H  
ATOM   2181 2HH2 ARG A 146      -0.341  62.206  -2.625  1.00  0.00           H  
ATOM   2182  N   ALA A 147      -0.108  61.405 -10.930  1.00 15.41           N  
ATOM   2183  CA  ALA A 147      -0.742  61.068 -12.224  1.00 16.02           C  
ATOM   2184  C   ALA A 147       0.098  61.494 -13.424  1.00 15.60           C  
ATOM   2185  O   ALA A 147       0.205  60.731 -14.389  1.00 15.55           O  
ATOM   2186  CB  ALA A 147      -2.112  61.756 -12.317  1.00 17.78           C  
ATOM   2187  H   ALA A 147      -0.528  62.115 -10.347  1.00  0.00           H  
ATOM   2188  HA  ALA A 147      -0.878  59.987 -12.263  1.00  0.00           H  
ATOM   2189 1HB  ALA A 147      -2.580  61.508 -13.270  1.00  0.00           H  
ATOM   2190 2HB  ALA A 147      -2.748  61.413 -11.501  1.00  0.00           H  
ATOM   2191 3HB  ALA A 147      -1.982  62.835 -12.246  1.00  0.00           H  
ATOM   2192  N   ALA A 148       0.745  62.663 -13.374  1.00 13.66           N  
ATOM   2193  CA  ALA A 148       1.608  63.038 -14.492  1.00 13.34           C  
ATOM   2194  C   ALA A 148       2.797  62.104 -14.625  1.00 15.15           C  
ATOM   2195  O   ALA A 148       3.231  61.756 -15.756  1.00 14.91           O  
ATOM   2196  CB  ALA A 148       2.058  64.486 -14.318  1.00 14.20           C  
ATOM   2197  H   ALA A 148       0.655  63.292 -12.589  1.00  0.00           H  
ATOM   2198  HA  ALA A 148       1.030  62.946 -15.412  1.00  0.00           H  
ATOM   2199 1HB  ALA A 148       2.702  64.769 -15.150  1.00  0.00           H  
ATOM   2200 2HB  ALA A 148       1.185  65.138 -14.296  1.00  0.00           H  
ATOM   2201 3HB  ALA A 148       2.608  64.586 -13.384  1.00  0.00           H  
ATOM   2202  N   LEU A 149       3.391  61.691 -13.481  1.00 14.37           N  
ATOM   2203  CA  LEU A 149       4.554  60.815 -13.474  1.00 15.07           C  
ATOM   2204  C   LEU A 149       4.182  59.482 -14.107  1.00 16.23           C  
ATOM   2205  O   LEU A 149       4.885  58.970 -14.955  1.00 15.81           O  
ATOM   2206  CB  LEU A 149       5.075  60.558 -12.059  1.00 16.20           C  
ATOM   2207  CG  LEU A 149       6.412  59.846 -11.889  1.00 18.76           C  
ATOM   2208  CD1 LEU A 149       7.086  60.354 -10.615  1.00 17.72           C  
ATOM   2209  CD2 LEU A 149       6.246  58.348 -11.940  1.00 17.67           C  
ATOM   2210  H   LEU A 149       3.007  62.007 -12.602  1.00  0.00           H  
ATOM   2211  HA  LEU A 149       5.351  61.294 -14.041  1.00  0.00           H  
ATOM   2212 1HB  LEU A 149       5.174  61.514 -11.547  1.00  0.00           H  
ATOM   2213 2HB  LEU A 149       4.342  59.956 -11.522  1.00  0.00           H  
ATOM   2214  HG  LEU A 149       7.089  60.147 -12.689  1.00  0.00           H  
ATOM   2215 1HD1 LEU A 149       8.044  59.850 -10.485  1.00  0.00           H  
ATOM   2216 2HD1 LEU A 149       7.250  61.429 -10.694  1.00  0.00           H  
ATOM   2217 3HD1 LEU A 149       6.447  60.145  -9.758  1.00  0.00           H  
ATOM   2218 1HD2 LEU A 149       7.218  57.870 -11.816  1.00  0.00           H  
ATOM   2219 2HD2 LEU A 149       5.580  58.028 -11.139  1.00  0.00           H  
ATOM   2220 3HD2 LEU A 149       5.820  58.062 -12.902  1.00  0.00           H  
ATOM   2221  N   ALA A 150       3.075  58.893 -13.651  1.00 15.42           N  
ATOM   2222  CA  ALA A 150       2.615  57.620 -14.189  1.00 15.16           C  
ATOM   2223  C   ALA A 150       2.230  57.738 -15.673  1.00 13.78           C  
ATOM   2224  O   ALA A 150       2.514  56.789 -16.397  1.00 19.26           O  
ATOM   2225  CB  ALA A 150       1.364  57.251 -13.386  1.00 16.42           C  
ATOM   2226  H   ALA A 150       2.543  59.338 -12.917  1.00  0.00           H  
ATOM   2227  HA  ALA A 150       3.405  56.884 -14.040  1.00  0.00           H  
ATOM   2228 1HB  ALA A 150       0.969  56.300 -13.744  1.00  0.00           H  
ATOM   2229 2HB  ALA A 150       1.622  57.163 -12.331  1.00  0.00           H  
ATOM   2230 3HB  ALA A 150       0.610  58.027 -13.511  1.00  0.00           H  
ATOM   2231  N   ALA A 151       1.636  58.823 -16.125  1.00 13.40           N  
ATOM   2232  CA  ALA A 151       1.186  58.908 -17.525  1.00 15.13           C  
ATOM   2233  C   ALA A 151       2.360  59.061 -18.521  1.00 15.01           C  
ATOM   2234  O   ALA A 151       2.327  58.380 -19.543  1.00 17.01           O  
ATOM   2235  CB  ALA A 151       0.202  60.066 -17.659  1.00 16.40           C  
ATOM   2236  H   ALA A 151       1.484  59.610 -15.511  1.00  0.00           H  
ATOM   2237  HA  ALA A 151       0.686  57.973 -17.777  1.00  0.00           H  
ATOM   2238 1HB  ALA A 151      -0.137  60.137 -18.692  1.00  0.00           H  
ATOM   2239 2HB  ALA A 151      -0.654  59.893 -17.007  1.00  0.00           H  
ATOM   2240 3HB  ALA A 151       0.693  60.995 -17.374  1.00  0.00           H  
ATOM   2241  N   ASN A 152       3.331  59.915 -18.248  1.00 12.29           N  
ATOM   2242  CA  ASN A 152       4.439  60.148 -19.182  1.00 13.18           C  
ATOM   2243  C   ASN A 152       5.573  60.722 -18.357  1.00 10.57           C  
ATOM   2244  O   ASN A 152       5.726  61.921 -18.232  1.00 11.29           O  
ATOM   2245  CB  ASN A 152       3.982  61.130 -20.277  1.00 14.78           C  
ATOM   2246  CG  ASN A 152       5.036  61.288 -21.358  1.00 16.16           C  
ATOM   2247  OD1 ASN A 152       6.178  60.853 -21.145  1.00 12.66           O  
ATOM   2248  ND2 ASN A 152       4.588  61.815 -22.497  1.00 15.63           N  
ATOM   2249  H   ASN A 152       3.310  60.420 -17.374  1.00  0.00           H  
ATOM   2250  HA  ASN A 152       4.710  59.197 -19.643  1.00  0.00           H  
ATOM   2251 1HB  ASN A 152       3.055  60.770 -20.725  1.00  0.00           H  
ATOM   2252 2HB  ASN A 152       3.774  62.102 -19.830  1.00  0.00           H  
ATOM   2253 1HD2 ASN A 152       5.215  61.955 -23.264  1.00  0.00           H  
ATOM   2254 2HD2 ASN A 152       3.626  62.070 -22.585  1.00  0.00           H  
ATOM   2255  N   ARG A 153       6.332  59.814 -17.706  1.00  9.65           N  
ATOM   2256  CA  ARG A 153       7.398  60.294 -16.812  1.00  9.45           C  
ATOM   2257  C   ARG A 153       8.406  61.123 -17.576  1.00 10.07           C  
ATOM   2258  O   ARG A 153       8.902  62.130 -17.059  1.00  9.84           O  
ATOM   2259  CB  ARG A 153       8.047  59.062 -16.122  1.00  9.95           C  
ATOM   2260  CG  ARG A 153       9.129  59.432 -15.113  1.00 11.95           C  
ATOM   2261  CD  ARG A 153       9.551  58.224 -14.256  1.00 13.02           C  
ATOM   2262  NE  ARG A 153      10.347  57.245 -14.983  1.00 10.42           N  
ATOM   2263  CZ  ARG A 153      11.605  56.976 -14.698  1.00 12.00           C  
ATOM   2264  NH1 ARG A 153      12.210  57.583 -13.658  1.00 11.11           N  
ATOM   2265  NH2 ARG A 153      12.259  56.076 -15.418  1.00 11.45           N  
ATOM   2266  H   ARG A 153       6.191  58.820 -17.814  1.00  0.00           H  
ATOM   2267  HA  ARG A 153       6.951  60.944 -16.059  1.00  0.00           H  
ATOM   2268 1HB  ARG A 153       7.279  58.487 -15.606  1.00  0.00           H  
ATOM   2269 2HB  ARG A 153       8.489  58.413 -16.878  1.00  0.00           H  
ATOM   2270 1HG  ARG A 153      10.009  59.800 -15.641  1.00  0.00           H  
ATOM   2271 2HG  ARG A 153       8.754  60.210 -14.446  1.00  0.00           H  
ATOM   2272 1HD  ARG A 153      10.149  58.568 -13.412  1.00  0.00           H  
ATOM   2273 2HD  ARG A 153       8.663  57.712 -13.887  1.00  0.00           H  
ATOM   2274  HE  ARG A 153       9.903  56.750 -15.745  1.00  0.00           H  
ATOM   2275 1HH1 ARG A 153      11.699  58.247 -13.094  1.00  0.00           H  
ATOM   2276 2HH1 ARG A 153      13.174  57.374 -13.443  1.00  0.00           H  
ATOM   2277 1HH2 ARG A 153      11.793  55.602 -16.179  1.00  0.00           H  
ATOM   2278 2HH2 ARG A 153      13.223  55.864 -15.206  1.00  0.00           H  
ATOM   2279  N   ALA A 154       8.807  60.640 -18.788  1.00  9.44           N  
ATOM   2280  CA  ALA A 154       9.789  61.415 -19.576  1.00  9.28           C  
ATOM   2281  C   ALA A 154       9.390  62.843 -19.851  1.00  8.79           C  
ATOM   2282  O   ALA A 154      10.271  63.686 -19.920  1.00  9.13           O  
ATOM   2283  CB  ALA A 154      10.040  60.700 -20.903  1.00  9.50           C  
ATOM   2284  H   ALA A 154       8.453  59.771 -19.161  1.00  0.00           H  
ATOM   2285  HA  ALA A 154      10.718  61.463 -19.007  1.00  0.00           H  
ATOM   2286 1HB  ALA A 154      10.764  61.266 -21.490  1.00  0.00           H  
ATOM   2287 2HB  ALA A 154      10.431  59.701 -20.710  1.00  0.00           H  
ATOM   2288 3HB  ALA A 154       9.106  60.622 -21.456  1.00  0.00           H  
ATOM   2289  N   GLN A 155       8.137  63.191 -20.063  1.00  9.37           N  
ATOM   2290  CA  GLN A 155       7.712  64.565 -20.311  1.00 10.37           C  
ATOM   2291  C   GLN A 155       7.519  65.339 -19.000  1.00  9.78           C  
ATOM   2292  O   GLN A 155       7.921  66.483 -18.873  1.00 11.62           O  
ATOM   2293  CB  GLN A 155       6.341  64.590 -21.027  1.00 10.74           C  
ATOM   2294  CG  GLN A 155       5.909  66.003 -21.439  1.00  9.94           C  
ATOM   2295  CD  GLN A 155       6.902  66.609 -22.400  1.00 11.90           C  
ATOM   2296  OE1 GLN A 155       7.337  65.974 -23.381  1.00 14.39           O  
ATOM   2297  NE2 GLN A 155       7.351  67.806 -22.090  1.00 12.98           N  
ATOM   2298  H   GLN A 155       7.444  62.456 -20.050  1.00  0.00           H  
ATOM   2299  HA  GLN A 155       8.449  65.044 -20.955  1.00  0.00           H  
ATOM   2300 1HB  GLN A 155       6.385  63.965 -21.919  1.00  0.00           H  
ATOM   2301 2HB  GLN A 155       5.580  64.170 -20.370  1.00  0.00           H  
ATOM   2302 1HG  GLN A 155       4.934  65.947 -21.923  1.00  0.00           H  
ATOM   2303 2HG  GLN A 155       5.849  66.628 -20.548  1.00  0.00           H  
ATOM   2304 1HE2 GLN A 155       8.012  68.263 -22.687  1.00  0.00           H  
ATOM   2305 2HE2 GLN A 155       7.032  68.260 -21.258  1.00  0.00           H  
ATOM   2306  N   PHE A 156       7.013  64.634 -17.972  1.00 10.53           N  
ATOM   2307  CA  PHE A 156       6.839  65.277 -16.659  1.00 11.74           C  
ATOM   2308  C   PHE A 156       8.203  65.727 -16.154  1.00  9.48           C  
ATOM   2309  O   PHE A 156       8.397  66.768 -15.554  1.00 10.94           O  
ATOM   2310  CB  PHE A 156       6.256  64.245 -15.646  1.00 12.12           C  
ATOM   2311  CG  PHE A 156       6.000  64.794 -14.241  1.00 13.48           C  
ATOM   2312  CD1 PHE A 156       5.211  65.908 -14.082  1.00 13.11           C  
ATOM   2313  CD2 PHE A 156       6.477  64.155 -13.111  1.00 15.50           C  
ATOM   2314  CE1 PHE A 156       4.970  66.445 -12.813  1.00 15.16           C  
ATOM   2315  CE2 PHE A 156       6.204  64.647 -11.834  1.00 13.39           C  
ATOM   2316  CZ  PHE A 156       5.465  65.796 -11.690  1.00 13.21           C  
ATOM   2317  H   PHE A 156       6.749  63.666 -18.085  1.00  0.00           H  
ATOM   2318  HA  PHE A 156       6.137  66.105 -16.769  1.00  0.00           H  
ATOM   2319 1HB  PHE A 156       5.311  63.857 -16.025  1.00  0.00           H  
ATOM   2320 2HB  PHE A 156       6.940  63.403 -15.551  1.00  0.00           H  
ATOM   2321  HD1 PHE A 156       4.768  66.376 -14.961  1.00  0.00           H  
ATOM   2322  HD2 PHE A 156       7.064  63.243 -13.230  1.00  0.00           H  
ATOM   2323  HE1 PHE A 156       4.397  67.366 -12.712  1.00  0.00           H  
ATOM   2324  HE2 PHE A 156       6.575  64.124 -10.953  1.00  0.00           H  
ATOM   2325  HZ  PHE A 156       5.269  66.198 -10.697  1.00  0.00           H  
ATOM   2326  N   TYR A 157       9.294  64.964 -16.487  1.00  9.39           N  
ATOM   2327  CA  TYR A 157      10.626  65.323 -15.969  1.00  8.62           C  
ATOM   2328  C   TYR A 157      11.296  66.373 -16.831  1.00 10.81           C  
ATOM   2329  O   TYR A 157      12.368  66.844 -16.467  1.00  9.98           O  
ATOM   2330  CB  TYR A 157      11.523  64.093 -15.831  1.00  8.88           C  
ATOM   2331  CG  TYR A 157      11.170  63.193 -14.660  1.00 10.44           C  
ATOM   2332  CD1 TYR A 157      10.110  63.418 -13.807  1.00 11.47           C  
ATOM   2333  CD2 TYR A 157      12.026  62.108 -14.415  1.00 11.17           C  
ATOM   2334  CE1 TYR A 157       9.883  62.572 -12.727  1.00 12.14           C  
ATOM   2335  CE2 TYR A 157      11.781  61.252 -13.378  1.00 12.49           C  
ATOM   2336  CZ  TYR A 157      10.724  61.517 -12.513  1.00 13.38           C  
ATOM   2337  OH  TYR A 157      10.501  60.602 -11.501  1.00 13.61           O  
ATOM   2338  H   TYR A 157       9.200  64.155 -17.085  1.00  0.00           H  
ATOM   2339  HA  TYR A 157      10.505  65.768 -14.981  1.00  0.00           H  
ATOM   2340 1HB  TYR A 157      11.466  63.497 -16.743  1.00  0.00           H  
ATOM   2341 2HB  TYR A 157      12.559  64.410 -15.711  1.00  0.00           H  
ATOM   2342  HD1 TYR A 157       9.443  64.264 -13.977  1.00  0.00           H  
ATOM   2343  HD2 TYR A 157      12.894  61.944 -15.053  1.00  0.00           H  
ATOM   2344  HE1 TYR A 157       9.043  62.756 -12.058  1.00  0.00           H  
ATOM   2345  HE2 TYR A 157      12.411  60.374 -13.236  1.00  0.00           H  
ATOM   2346  HH  TYR A 157      11.147  59.894 -11.563  1.00  0.00           H  
ATOM   2347  N   ILE A 158      10.671  66.837 -17.923  1.00 11.10           N  
ATOM   2348  CA  ILE A 158      11.089  68.071 -18.598  1.00 12.31           C  
ATOM   2349  C   ILE A 158      10.292  69.254 -17.938  1.00 11.59           C  
ATOM   2350  O   ILE A 158      10.835  70.306 -17.575  1.00 11.49           O  
ATOM   2351  CB  ILE A 158      10.750  68.081 -20.098  1.00 14.66           C  
ATOM   2352  CG1 ILE A 158      11.572  66.972 -20.802  1.00 15.74           C  
ATOM   2353  CG2 ILE A 158      10.961  69.479 -20.712  1.00 14.05           C  
ATOM   2354  CD1 ILE A 158      11.294  66.947 -22.300  1.00 13.62           C  
ATOM   2355  H   ILE A 158       9.887  66.317 -18.290  1.00  0.00           H  
ATOM   2356  HA  ILE A 158      12.171  68.165 -18.508  1.00  0.00           H  
ATOM   2357  HB  ILE A 158       9.708  67.796 -20.237  1.00  0.00           H  
ATOM   2358 1HG1 ILE A 158      12.634  67.142 -20.630  1.00  0.00           H  
ATOM   2359 2HG1 ILE A 158      11.322  66.003 -20.369  1.00  0.00           H  
ATOM   2360 1HG2 ILE A 158      10.713  69.452 -21.773  1.00  0.00           H  
ATOM   2361 2HG2 ILE A 158      10.317  70.198 -20.208  1.00  0.00           H  
ATOM   2362 3HG2 ILE A 158      12.003  69.776 -20.590  1.00  0.00           H  
ATOM   2363 1HD1 ILE A 158      11.885  66.158 -22.767  1.00  0.00           H  
ATOM   2364 2HD1 ILE A 158      10.234  66.755 -22.470  1.00  0.00           H  
ATOM   2365 3HD1 ILE A 158      11.564  67.908 -22.736  1.00  0.00           H  
ATOM   2366  N   ASP A 159       9.015  69.001 -17.726  1.00 11.12           N  
ATOM   2367  CA  ASP A 159       8.133  70.029 -17.174  1.00 14.77           C  
ATOM   2368  C   ASP A 159       8.546  70.562 -15.812  1.00 14.63           C  
ATOM   2369  O   ASP A 159       8.522  71.789 -15.625  1.00 14.25           O  
ATOM   2370  CB  ASP A 159       6.680  69.568 -17.124  1.00 16.02           C  
ATOM   2371  CG  ASP A 159       6.089  69.272 -18.514  1.00 18.51           C  
ATOM   2372  OD1 ASP A 159       6.635  69.648 -19.554  1.00 16.93           O  
ATOM   2373  OD2 ASP A 159       5.053  68.602 -18.482  1.00 21.22           O  
ATOM   2374  H   ASP A 159       8.634  68.091 -17.944  1.00  0.00           H  
ATOM   2375  HA  ASP A 159       8.184  70.909 -17.816  1.00  0.00           H  
ATOM   2376 1HB  ASP A 159       6.605  68.665 -16.517  1.00  0.00           H  
ATOM   2377 2HB  ASP A 159       6.071  70.335 -16.646  1.00  0.00           H  
ATOM   2378  N   VAL A 160       8.925  69.692 -14.850  1.00 12.85           N  
ATOM   2379  CA  VAL A 160       9.310  70.214 -13.540  1.00 11.22           C  
ATOM   2380  C   VAL A 160      10.503  71.122 -13.472  1.00 12.66           C  
ATOM   2381  O   VAL A 160      10.469  72.246 -12.937  1.00 13.19           O  
ATOM   2382  CB  VAL A 160       9.428  68.997 -12.593  1.00 11.11           C  
ATOM   2383  CG1 VAL A 160       9.929  69.425 -11.226  1.00 11.13           C  
ATOM   2384  CG2 VAL A 160       8.091  68.302 -12.477  1.00 11.30           C  
ATOM   2385  H   VAL A 160       8.950  68.695 -15.009  1.00  0.00           H  
ATOM   2386  HA  VAL A 160       8.528  70.891 -13.194  1.00  0.00           H  
ATOM   2387  HB  VAL A 160      10.165  68.303 -12.998  1.00  0.00           H  
ATOM   2388 1HG1 VAL A 160      10.005  68.552 -10.576  1.00  0.00           H  
ATOM   2389 2HG1 VAL A 160      10.911  69.888 -11.327  1.00  0.00           H  
ATOM   2390 3HG1 VAL A 160       9.232  70.141 -10.791  1.00  0.00           H  
ATOM   2391 1HG2 VAL A 160       8.183  67.446 -11.809  1.00  0.00           H  
ATOM   2392 2HG2 VAL A 160       7.353  68.997 -12.077  1.00  0.00           H  
ATOM   2393 3HG2 VAL A 160       7.772  67.961 -13.462  1.00  0.00           H  
ATOM   2394  N   PRO A 161      11.685  70.742 -14.006  1.00 12.43           N  
ATOM   2395  CA  PRO A 161      12.865  71.568 -14.015  1.00  9.91           C  
ATOM   2396  C   PRO A 161      12.738  72.752 -14.967  1.00 11.78           C  
ATOM   2397  O   PRO A 161      13.416  73.744 -14.772  1.00 12.50           O  
ATOM   2398  CB  PRO A 161      13.986  70.622 -14.404  1.00 11.67           C  
ATOM   2399  CG  PRO A 161      13.286  69.625 -15.276  1.00 11.08           C  
ATOM   2400  CD  PRO A 161      11.920  69.391 -14.600  1.00 11.57           C  
ATOM   2401  HA  PRO A 161      13.035  71.967 -13.004  1.00  0.00           H  
ATOM   2402 1HB  PRO A 161      14.783  71.176 -14.921  1.00  0.00           H  
ATOM   2403 2HB  PRO A 161      14.435  70.180 -13.502  1.00  0.00           H  
ATOM   2404 1HG  PRO A 161      13.184  70.019 -16.298  1.00  0.00           H  
ATOM   2405 2HG  PRO A 161      13.879  68.702 -15.349  1.00  0.00           H  
ATOM   2406 1HD  PRO A 161      11.175  69.121 -15.362  1.00  0.00           H  
ATOM   2407 2HD  PRO A 161      12.014  68.593 -13.849  1.00  0.00           H  
ATOM   2408  N   SER A 162      11.928  72.722 -16.013  1.00 14.47           N  
ATOM   2409  CA  SER A 162      11.728  73.853 -16.910  1.00 15.87           C  
ATOM   2410  C   SER A 162      10.859  74.906 -16.214  1.00 16.10           C  
ATOM   2411  O   SER A 162      10.962  76.062 -16.524  1.00 17.75           O  
ATOM   2412  CB  SER A 162      10.907  73.440 -18.163  1.00 15.71           C  
ATOM   2413  OG  SER A 162      11.778  72.620 -18.953  1.00 17.94           O  
ATOM   2414  H   SER A 162      11.428  71.862 -16.187  1.00  0.00           H  
ATOM   2415  HA  SER A 162      12.704  74.208 -17.243  1.00  0.00           H  
ATOM   2416 1HB  SER A 162      10.010  72.906 -17.850  1.00  0.00           H  
ATOM   2417 2HB  SER A 162      10.586  74.333 -18.698  1.00  0.00           H  
ATOM   2418  HG  SER A 162      12.607  72.573 -18.470  1.00  0.00           H  
ATOM   2419  N   GLY A 163      10.051  74.517 -15.251  1.00 16.08           N  
ATOM   2420  CA  GLY A 163       9.114  75.422 -14.610  1.00 15.70           C  
ATOM   2421  C   GLY A 163       9.439  75.796 -13.184  1.00 13.60           C  
ATOM   2422  O   GLY A 163      10.290  76.646 -12.907  1.00 17.17           O  
ATOM   2423  H   GLY A 163      10.088  73.553 -14.951  1.00  0.00           H  
ATOM   2424 1HA  GLY A 163       9.052  76.347 -15.183  1.00  0.00           H  
ATOM   2425 2HA  GLY A 163       8.120  74.977 -14.611  1.00  0.00           H  
ATOM   2426  N   PRO A 164       8.868  75.092 -12.239  1.00 13.87           N  
ATOM   2427  CA  PRO A 164       9.008  75.470 -10.837  1.00 16.88           C  
ATOM   2428  C   PRO A 164      10.303  75.134 -10.124  1.00 15.68           C  
ATOM   2429  O   PRO A 164      10.732  75.912  -9.280  1.00 18.25           O  
ATOM   2430  CB  PRO A 164       7.861  74.726 -10.159  1.00 15.51           C  
ATOM   2431  CG  PRO A 164       7.482  73.607 -11.078  1.00 16.56           C  
ATOM   2432  CD  PRO A 164       7.838  74.033 -12.470  1.00 13.98           C  
ATOM   2433  HA  PRO A 164       8.880  76.558 -10.741  1.00  0.00           H  
ATOM   2434 1HB  PRO A 164       8.183  74.354  -9.175  1.00  0.00           H  
ATOM   2435 2HB  PRO A 164       7.019  75.412  -9.983  1.00  0.00           H  
ATOM   2436 1HG  PRO A 164       8.014  72.687 -10.796  1.00  0.00           H  
ATOM   2437 2HG  PRO A 164       6.407  73.392 -10.991  1.00  0.00           H  
ATOM   2438 1HD  PRO A 164       8.250  73.176 -13.022  1.00  0.00           H  
ATOM   2439 2HD  PRO A 164       6.943  74.426 -12.974  1.00  0.00           H  
ATOM   2440  N   PHE A 165      10.976  74.030 -10.462  1.00 12.34           N  
ATOM   2441  CA  PHE A 165      12.148  73.659  -9.622  1.00 10.59           C  
ATOM   2442  C   PHE A 165      13.198  74.691  -9.452  1.00 12.15           C  
ATOM   2443  O   PHE A 165      13.771  74.818  -8.345  1.00 11.34           O  
ATOM   2444  CB  PHE A 165      12.687  72.322 -10.141  1.00 10.42           C  
ATOM   2445  CG  PHE A 165      13.442  71.439  -9.175  1.00 11.90           C  
ATOM   2446  CD1 PHE A 165      14.778  71.695  -8.921  1.00 10.94           C  
ATOM   2447  CD2 PHE A 165      12.765  70.417  -8.530  1.00 10.90           C  
ATOM   2448  CE1 PHE A 165      15.483  70.894  -8.028  1.00 10.77           C  
ATOM   2449  CE2 PHE A 165      13.485  69.589  -7.619  1.00 11.84           C  
ATOM   2450  CZ  PHE A 165      14.809  69.854  -7.408  1.00 10.14           C  
ATOM   2451  H   PHE A 165      10.730  73.446 -11.248  1.00  0.00           H  
ATOM   2452  HA  PHE A 165      11.813  73.551  -8.589  1.00  0.00           H  
ATOM   2453 1HB  PHE A 165      11.862  71.718 -10.516  1.00  0.00           H  
ATOM   2454 2HB  PHE A 165      13.365  72.502 -10.974  1.00  0.00           H  
ATOM   2455  HD1 PHE A 165      15.266  72.528  -9.427  1.00  0.00           H  
ATOM   2456  HD2 PHE A 165      11.707  70.229  -8.718  1.00  0.00           H  
ATOM   2457  HE1 PHE A 165      16.536  71.093  -7.833  1.00  0.00           H  
ATOM   2458  HE2 PHE A 165      13.006  68.761  -7.097  1.00  0.00           H  
ATOM   2459  HZ  PHE A 165      15.335  69.199  -6.715  1.00  0.00           H  
ATOM   2460  N   TYR A 166      13.663  75.363 -10.531  1.00 10.46           N  
ATOM   2461  CA  TYR A 166      14.773  76.252 -10.531  1.00 10.78           C  
ATOM   2462  C   TYR A 166      14.304  77.687 -10.721  1.00 12.77           C  
ATOM   2463  O   TYR A 166      15.122  78.569 -10.885  1.00 12.36           O  
ATOM   2464  CB  TYR A 166      15.787  75.939 -11.692  1.00 11.17           C  
ATOM   2465  CG  TYR A 166      16.528  74.625 -11.458  1.00 11.96           C  
ATOM   2466  CD1 TYR A 166      17.380  74.452 -10.368  1.00  9.60           C  
ATOM   2467  CD2 TYR A 166      16.345  73.558 -12.345  1.00 11.53           C  
ATOM   2468  CE1 TYR A 166      18.063  73.266 -10.197  1.00 11.76           C  
ATOM   2469  CE2 TYR A 166      17.009  72.369 -12.141  1.00 10.68           C  
ATOM   2470  CZ  TYR A 166      17.843  72.214 -11.080  1.00 12.29           C  
ATOM   2471  OH  TYR A 166      18.480  71.014 -10.899  1.00 12.68           O  
ATOM   2472  H   TYR A 166      13.162  75.201 -11.393  1.00  0.00           H  
ATOM   2473  HA  TYR A 166      15.305  76.141  -9.586  1.00  0.00           H  
ATOM   2474 1HB  TYR A 166      15.250  75.885 -12.640  1.00  0.00           H  
ATOM   2475 2HB  TYR A 166      16.510  76.750 -11.772  1.00  0.00           H  
ATOM   2476  HD1 TYR A 166      17.510  75.257  -9.644  1.00  0.00           H  
ATOM   2477  HD2 TYR A 166      15.677  73.668 -13.199  1.00  0.00           H  
ATOM   2478  HE1 TYR A 166      18.727  73.138  -9.343  1.00  0.00           H  
ATOM   2479  HE2 TYR A 166      16.869  71.540 -12.835  1.00  0.00           H  
ATOM   2480  HH  TYR A 166      18.227  70.409 -11.601  1.00  0.00           H  
ATOM   2481  N   GLY A 167      12.999  77.909 -10.657  1.00 15.04           N  
ATOM   2482  CA  GLY A 167      12.464  79.276 -10.833  1.00 15.35           C  
ATOM   2483  C   GLY A 167      12.686  79.797 -12.233  1.00 18.42           C  
ATOM   2484  O   GLY A 167      12.609  81.029 -12.452  1.00 18.56           O  
ATOM   2485  H   GLY A 167      12.357  77.148 -10.488  1.00  0.00           H  
ATOM   2486 1HA  GLY A 167      11.396  79.280 -10.613  1.00  0.00           H  
ATOM   2487 2HA  GLY A 167      12.941  79.948 -10.120  1.00  0.00           H  
ATOM   2488  N   PHE A 168      12.913  78.946 -13.257  1.00 16.77           N  
ATOM   2489  CA  PHE A 168      13.139  79.499 -14.597  1.00 17.30           C  
ATOM   2490  C   PHE A 168      11.827  80.019 -15.198  1.00 18.88           C  
ATOM   2491  O   PHE A 168      11.829  80.544 -16.321  1.00 20.43           O  
ATOM   2492  CB  PHE A 168      13.741  78.420 -15.516  1.00 13.57           C  
ATOM   2493  CG  PHE A 168      15.090  77.911 -15.125  1.00 12.80           C  
ATOM   2494  CD1 PHE A 168      15.968  78.689 -14.402  1.00 12.39           C  
ATOM   2495  CD2 PHE A 168      15.496  76.641 -15.519  1.00 13.54           C  
ATOM   2496  CE1 PHE A 168      17.235  78.262 -14.064  1.00 13.46           C  
ATOM   2497  CE2 PHE A 168      16.756  76.190 -15.161  1.00 13.74           C  
ATOM   2498  CZ  PHE A 168      17.634  77.005 -14.447  1.00 15.04           C  
ATOM   2499  H   PHE A 168      12.932  77.944 -13.129  1.00  0.00           H  
ATOM   2500  HA  PHE A 168      13.844  80.327 -14.515  1.00  0.00           H  
ATOM   2501 1HB  PHE A 168      13.073  77.561 -15.554  1.00  0.00           H  
ATOM   2502 2HB  PHE A 168      13.828  78.812 -16.529  1.00  0.00           H  
ATOM   2503  HD1 PHE A 168      15.657  79.683 -14.079  1.00  0.00           H  
ATOM   2504  HD2 PHE A 168      14.823  75.990 -16.078  1.00  0.00           H  
ATOM   2505  HE1 PHE A 168      17.899  78.919 -13.503  1.00  0.00           H  
ATOM   2506  HE2 PHE A 168      17.058  75.182 -15.446  1.00  0.00           H  
ATOM   2507  HZ  PHE A 168      18.632  76.649 -14.195  1.00  0.00           H  
ATOM   2508  N   ASN A 169      10.683  79.833 -14.579  1.00 19.48           N  
ATOM   2509  CA  ASN A 169       9.430  80.400 -15.026  1.00 19.75           C  
ATOM   2510  C   ASN A 169       9.268  81.820 -14.475  1.00 22.95           C  
ATOM   2511  O   ASN A 169       8.198  82.390 -14.727  1.00 25.06           O  
ATOM   2512  CB  ASN A 169       8.225  79.540 -14.653  1.00 18.97           C  
ATOM   2513  CG  ASN A 169       8.138  79.306 -13.144  1.00 19.69           C  
ATOM   2514  OD1 ASN A 169       8.983  79.792 -12.369  1.00 19.38           O  
ATOM   2515  ND2 ASN A 169       7.139  78.551 -12.712  1.00 20.25           N  
ATOM   2516  H   ASN A 169      10.695  79.261 -13.747  1.00  0.00           H  
ATOM   2517  HA  ASN A 169       9.454  80.478 -16.114  1.00  0.00           H  
ATOM   2518 1HB  ASN A 169       7.310  80.027 -14.994  1.00  0.00           H  
ATOM   2519 2HB  ASN A 169       8.293  78.578 -15.162  1.00  0.00           H  
ATOM   2520 1HD2 ASN A 169       7.037  78.367 -11.734  1.00  0.00           H  
ATOM   2521 2HD2 ASN A 169       6.487  78.165 -13.363  1.00  0.00           H  
ATOM   2522  N   ARG A 170      10.204  82.385 -13.737  1.00 23.31           N  
ATOM   2523  CA  ARG A 170      10.128  83.741 -13.239  1.00 26.22           C  
ATOM   2524  C   ARG A 170      10.757  84.695 -14.256  1.00 29.13           C  
ATOM   2525  O   ARG A 170      11.840  84.460 -14.818  1.00 28.21           O  
ATOM   2526  CB  ARG A 170      10.945  83.901 -11.942  1.00 26.41           C  
ATOM   2527  CG  ARG A 170      10.421  83.225 -10.688  1.00 26.12           C  
ATOM   2528  CD  ARG A 170       8.948  83.458 -10.439  1.00 27.65           C  
ATOM   2529  NE  ARG A 170       8.461  82.948  -9.166  1.00 28.05           N  
ATOM   2530  CZ  ARG A 170       7.304  82.334  -8.992  1.00 26.76           C  
ATOM   2531  NH1 ARG A 170       6.476  82.167 -10.018  1.00 28.15           N  
ATOM   2532  NH2 ARG A 170       6.945  81.890  -7.789  1.00 28.29           N  
ATOM   2533  H   ARG A 170      11.014  81.824 -13.516  1.00  0.00           H  
ATOM   2534  HA  ARG A 170       9.085  83.971 -13.019  1.00  0.00           H  
ATOM   2535 1HB  ARG A 170      11.951  83.513 -12.096  1.00  0.00           H  
ATOM   2536 2HB  ARG A 170      11.037  84.959 -11.698  1.00  0.00           H  
ATOM   2537 1HG  ARG A 170      10.569  82.148 -10.766  1.00  0.00           H  
ATOM   2538 2HG  ARG A 170      10.960  83.603  -9.818  1.00  0.00           H  
ATOM   2539 1HD  ARG A 170       8.742  84.528 -10.450  1.00  0.00           H  
ATOM   2540 2HD  ARG A 170       8.366  82.969 -11.219  1.00  0.00           H  
ATOM   2541  HE  ARG A 170       9.050  83.072  -8.353  1.00  0.00           H  
ATOM   2542 1HH1 ARG A 170       6.731  82.510 -10.934  1.00  0.00           H  
ATOM   2543 2HH1 ARG A 170       5.592  81.697  -9.882  1.00  0.00           H  
ATOM   2544 1HH2 ARG A 170       7.560  82.021  -6.997  1.00  0.00           H  
ATOM   2545 2HH2 ARG A 170       6.059  81.422  -7.667  1.00  0.00           H  
ATOM   2546  N   GLU A 171      10.145  85.866 -14.406  1.00 31.67           N  
ATOM   2547  CA  GLU A 171      10.681  86.880 -15.319  1.00 34.31           C  
ATOM   2548  C   GLU A 171      12.058  87.315 -14.869  1.00 32.61           C  
ATOM   2549  O   GLU A 171      12.327  87.492 -13.675  1.00 32.62           O  
ATOM   2550  CB  GLU A 171       9.723  88.065 -15.395  1.00 38.74           C  
ATOM   2551  CG  GLU A 171       9.948  88.980 -16.605  1.00 44.51           C  
ATOM   2552  CD  GLU A 171       9.069  90.213 -16.402  1.00 48.11           C  
ATOM   2553  OE1 GLU A 171       7.851  90.025 -16.152  1.00 49.29           O  
ATOM   2554  OE2 GLU A 171       9.609  91.345 -16.463  1.00 50.71           O  
ATOM   2555  H   GLU A 171       9.301  86.067 -13.889  1.00  0.00           H  
ATOM   2556  HA  GLU A 171      10.776  86.437 -16.311  1.00  0.00           H  
ATOM   2557 1HB  GLU A 171       8.696  87.701 -15.435  1.00  0.00           H  
ATOM   2558 2HB  GLU A 171       9.820  88.670 -14.494  1.00  0.00           H  
ATOM   2559 1HG  GLU A 171      11.005  89.241 -16.659  1.00  0.00           H  
ATOM   2560 2HG  GLU A 171       9.690  88.435 -17.512  1.00  0.00           H  
ATOM   2561  N   GLY A 172      12.982  87.400 -15.819  1.00 32.49           N  
ATOM   2562  CA  GLY A 172      14.336  87.855 -15.516  1.00 32.07           C  
ATOM   2563  C   GLY A 172      15.282  86.815 -14.974  1.00 31.91           C  
ATOM   2564  O   GLY A 172      16.459  87.097 -14.734  1.00 33.27           O  
ATOM   2565  H   GLY A 172      12.749  87.147 -16.769  1.00  0.00           H  
ATOM   2566 1HA  GLY A 172      14.793  88.264 -16.418  1.00  0.00           H  
ATOM   2567 2HA  GLY A 172      14.294  88.661 -14.784  1.00  0.00           H  
ATOM   2568  N   ALA A 173      14.828  85.556 -14.816  1.00 30.17           N  
ATOM   2569  CA  ALA A 173      15.752  84.549 -14.292  1.00 27.07           C  
ATOM   2570  C   ALA A 173      16.775  84.203 -15.361  1.00 24.53           C  
ATOM   2571  O   ALA A 173      16.487  84.219 -16.546  1.00 25.51           O  
ATOM   2572  CB  ALA A 173      15.000  83.283 -13.904  1.00 25.63           C  
ATOM   2573  H   ALA A 173      13.882  85.285 -15.044  1.00  0.00           H  
ATOM   2574  HA  ALA A 173      16.231  84.959 -13.403  1.00  0.00           H  
ATOM   2575 1HB  ALA A 173      15.704  82.546 -13.517  1.00  0.00           H  
ATOM   2576 2HB  ALA A 173      14.262  83.519 -13.137  1.00  0.00           H  
ATOM   2577 3HB  ALA A 173      14.495  82.877 -14.779  1.00  0.00           H  
ATOM   2578  N   THR A 174      17.932  83.752 -14.951  1.00 22.90           N  
ATOM   2579  CA  THR A 174      18.928  83.202 -15.841  1.00 22.99           C  
ATOM   2580  C   THR A 174      18.583  81.726 -16.073  1.00 23.99           C  
ATOM   2581  O   THR A 174      18.592  80.919 -15.125  1.00 24.96           O  
ATOM   2582  CB  THR A 174      20.312  83.282 -15.204  1.00 25.97           C  
ATOM   2583  OG1 THR A 174      20.521  84.676 -14.873  1.00 30.01           O  
ATOM   2584  CG2 THR A 174      21.319  82.728 -16.197  1.00 25.88           C  
ATOM   2585  H   THR A 174      18.127  83.796 -13.961  1.00  0.00           H  
ATOM   2586  HA  THR A 174      18.932  83.788 -16.760  1.00  0.00           H  
ATOM   2587  HB  THR A 174      20.324  82.697 -14.284  1.00  0.00           H  
ATOM   2588  HG1 THR A 174      19.750  85.185 -15.134  1.00  0.00           H  
ATOM   2589 1HG2 THR A 174      22.319  82.773 -15.765  1.00  0.00           H  
ATOM   2590 2HG2 THR A 174      21.070  81.692 -16.428  1.00  0.00           H  
ATOM   2591 3HG2 THR A 174      21.292  83.320 -17.111  1.00  0.00           H  
ATOM   2592  N   VAL A 175      18.273  81.328 -17.286  1.00 21.03           N  
ATOM   2593  CA  VAL A 175      17.909  79.949 -17.552  1.00 20.73           C  
ATOM   2594  C   VAL A 175      19.121  79.152 -18.014  1.00 22.27           C  
ATOM   2595  O   VAL A 175      19.899  79.639 -18.845  1.00 24.88           O  
ATOM   2596  CB  VAL A 175      16.759  79.908 -18.532  1.00 21.57           C  
ATOM   2597  CG1 VAL A 175      16.286  78.467 -18.747  1.00 22.84           C  
ATOM   2598  CG2 VAL A 175      15.576  80.732 -17.996  1.00 21.51           C  
ATOM   2599  H   VAL A 175      18.287  81.989 -18.049  1.00  0.00           H  
ATOM   2600  HA  VAL A 175      17.595  79.487 -16.615  1.00  0.00           H  
ATOM   2601  HB  VAL A 175      17.089  80.326 -19.483  1.00  0.00           H  
ATOM   2602 1HG1 VAL A 175      15.458  78.458 -19.456  1.00  0.00           H  
ATOM   2603 2HG1 VAL A 175      17.107  77.870 -19.142  1.00  0.00           H  
ATOM   2604 3HG1 VAL A 175      15.954  78.047 -17.797  1.00  0.00           H  
ATOM   2605 1HG2 VAL A 175      14.754  80.696 -18.710  1.00  0.00           H  
ATOM   2606 2HG2 VAL A 175      15.247  80.319 -17.042  1.00  0.00           H  
ATOM   2607 3HG2 VAL A 175      15.888  81.767 -17.854  1.00  0.00           H  
ATOM   2608  N   SER A 176      19.350  77.969 -17.430  1.00 18.64           N  
ATOM   2609  CA  SER A 176      20.483  77.183 -17.964  1.00 16.78           C  
ATOM   2610  C   SER A 176      19.890  75.925 -18.536  1.00 16.00           C  
ATOM   2611  O   SER A 176      19.319  75.128 -17.780  1.00 14.12           O  
ATOM   2612  CB  SER A 176      21.452  76.900 -16.810  1.00 19.20           C  
ATOM   2613  OG  SER A 176      22.314  75.823 -17.131  1.00 21.14           O  
ATOM   2614  H   SER A 176      18.807  77.593 -16.666  1.00  0.00           H  
ATOM   2615  HA  SER A 176      20.985  77.776 -18.730  1.00  0.00           H  
ATOM   2616 1HB  SER A 176      22.040  77.793 -16.601  1.00  0.00           H  
ATOM   2617 2HB  SER A 176      20.886  76.663 -15.910  1.00  0.00           H  
ATOM   2618  HG  SER A 176      22.064  75.538 -18.013  1.00  0.00           H  
ATOM   2619  N   GLN A 177      19.977  75.667 -19.843  1.00 14.92           N  
ATOM   2620  CA  GLN A 177      19.442  74.434 -20.420  1.00 14.44           C  
ATOM   2621  C   GLN A 177      20.191  73.241 -19.783  1.00 13.19           C  
ATOM   2622  O   GLN A 177      19.582  72.186 -19.653  1.00 13.85           O  
ATOM   2623  CB  GLN A 177      19.757  74.419 -21.930  1.00 16.12           C  
ATOM   2624  CG  GLN A 177      19.085  73.308 -22.712  1.00 20.11           C  
ATOM   2625  CD  GLN A 177      17.574  73.256 -22.528  1.00 22.45           C  
ATOM   2626  OE1 GLN A 177      16.935  74.312 -22.627  1.00 22.84           O  
ATOM   2627  NE2 GLN A 177      16.981  72.095 -22.254  1.00 20.44           N  
ATOM   2628  H   GLN A 177      20.424  76.340 -20.449  1.00  0.00           H  
ATOM   2629  HA  GLN A 177      18.362  74.424 -20.273  1.00  0.00           H  
ATOM   2630 1HB  GLN A 177      19.452  75.366 -22.375  1.00  0.00           H  
ATOM   2631 2HB  GLN A 177      20.833  74.321 -22.076  1.00  0.00           H  
ATOM   2632 1HG  GLN A 177      19.283  73.454 -23.774  1.00  0.00           H  
ATOM   2633 2HG  GLN A 177      19.490  72.351 -22.385  1.00  0.00           H  
ATOM   2634 1HE2 GLN A 177      15.988  72.056 -22.132  1.00  0.00           H  
ATOM   2635 2HE2 GLN A 177      17.527  71.262 -22.170  1.00  0.00           H  
ATOM   2636  N   GLY A 178      21.459  73.432 -19.453  1.00 10.51           N  
ATOM   2637  CA  GLY A 178      22.223  72.341 -18.829  1.00 11.89           C  
ATOM   2638  C   GLY A 178      21.577  71.808 -17.560  1.00 12.67           C  
ATOM   2639  O   GLY A 178      21.528  70.599 -17.310  1.00 11.81           O  
ATOM   2640  H   GLY A 178      21.915  74.317 -19.622  1.00  0.00           H  
ATOM   2641 1HA  GLY A 178      22.330  71.520 -19.538  1.00  0.00           H  
ATOM   2642 2HA  GLY A 178      23.226  72.691 -18.589  1.00  0.00           H  
ATOM   2643  N   LEU A 179      21.088  72.738 -16.710  1.00 10.92           N  
ATOM   2644  CA  LEU A 179      20.479  72.322 -15.433  1.00 13.02           C  
ATOM   2645  C   LEU A 179      19.204  71.553 -15.733  1.00 11.34           C  
ATOM   2646  O   LEU A 179      18.899  70.575 -15.080  1.00 11.30           O  
ATOM   2647  CB  LEU A 179      20.235  73.531 -14.526  1.00 12.08           C  
ATOM   2648  CG  LEU A 179      21.538  74.187 -13.986  1.00 12.17           C  
ATOM   2649  CD1 LEU A 179      21.116  75.288 -12.986  1.00 13.45           C  
ATOM   2650  CD2 LEU A 179      22.423  73.181 -13.302  1.00 12.26           C  
ATOM   2651  H   LEU A 179      21.133  73.721 -16.936  1.00  0.00           H  
ATOM   2652  HA  LEU A 179      21.166  71.644 -14.927  1.00  0.00           H  
ATOM   2653 1HB  LEU A 179      19.676  74.278 -15.086  1.00  0.00           H  
ATOM   2654 2HB  LEU A 179      19.628  73.213 -13.678  1.00  0.00           H  
ATOM   2655  HG  LEU A 179      22.094  74.627 -14.814  1.00  0.00           H  
ATOM   2656 1HD1 LEU A 179      22.005  75.774 -12.583  1.00  0.00           H  
ATOM   2657 2HD1 LEU A 179      20.500  76.027 -13.498  1.00  0.00           H  
ATOM   2658 3HD1 LEU A 179      20.547  74.841 -12.172  1.00  0.00           H  
ATOM   2659 1HD2 LEU A 179      23.324  73.676 -12.939  1.00  0.00           H  
ATOM   2660 2HD2 LEU A 179      21.888  72.738 -12.461  1.00  0.00           H  
ATOM   2661 3HD2 LEU A 179      22.699  72.399 -14.009  1.00  0.00           H  
ATOM   2662  N   ILE A 180      18.407  72.020 -16.673  1.00  9.92           N  
ATOM   2663  CA  ILE A 180      17.211  71.274 -17.084  1.00 10.91           C  
ATOM   2664  C   ILE A 180      17.512  69.852 -17.555  1.00  9.25           C  
ATOM   2665  O   ILE A 180      16.937  68.845 -17.076  1.00 11.55           O  
ATOM   2666  CB  ILE A 180      16.452  72.015 -18.204  1.00 12.44           C  
ATOM   2667  CG1 ILE A 180      16.020  73.421 -17.682  1.00 12.77           C  
ATOM   2668  CG2 ILE A 180      15.240  71.187 -18.595  1.00 12.48           C  
ATOM   2669  CD1 ILE A 180      15.408  74.297 -18.803  1.00 13.61           C  
ATOM   2670  H   ILE A 180      18.615  72.901 -17.121  1.00  0.00           H  
ATOM   2671  HA  ILE A 180      16.549  71.182 -16.224  1.00  0.00           H  
ATOM   2672  HB  ILE A 180      17.108  72.143 -19.065  1.00  0.00           H  
ATOM   2673 1HG1 ILE A 180      15.290  73.303 -16.882  1.00  0.00           H  
ATOM   2674 2HG1 ILE A 180      16.885  73.935 -17.261  1.00  0.00           H  
ATOM   2675 1HG2 ILE A 180      14.691  71.697 -19.386  1.00  0.00           H  
ATOM   2676 2HG2 ILE A 180      15.566  70.211 -18.951  1.00  0.00           H  
ATOM   2677 3HG2 ILE A 180      14.592  71.059 -17.728  1.00  0.00           H  
ATOM   2678 1HD1 ILE A 180      15.123  75.266 -18.393  1.00  0.00           H  
ATOM   2679 2HD1 ILE A 180      16.144  74.441 -19.595  1.00  0.00           H  
ATOM   2680 3HD1 ILE A 180      14.527  73.803 -19.210  1.00  0.00           H  
ATOM   2681  N   ASP A 181      18.442  69.744 -18.506  1.00  7.41           N  
ATOM   2682  CA  ASP A 181      18.764  68.454 -19.090  1.00  8.73           C  
ATOM   2683  C   ASP A 181      19.405  67.513 -18.048  1.00  8.90           C  
ATOM   2684  O   ASP A 181      19.099  66.331 -18.061  1.00  9.63           O  
ATOM   2685  CB  ASP A 181      19.726  68.557 -20.286  1.00  9.91           C  
ATOM   2686  CG  ASP A 181      19.132  69.371 -21.466  1.00 14.59           C  
ATOM   2687  OD1 ASP A 181      17.919  69.647 -21.490  1.00 12.65           O  
ATOM   2688  OD2 ASP A 181      20.013  69.724 -22.304  1.00 15.86           O  
ATOM   2689  H   ASP A 181      18.932  70.566 -18.828  1.00  0.00           H  
ATOM   2690  HA  ASP A 181      17.842  67.998 -19.452  1.00  0.00           H  
ATOM   2691 1HB  ASP A 181      20.655  69.031 -19.966  1.00  0.00           H  
ATOM   2692 2HB  ASP A 181      19.974  67.556 -20.641  1.00  0.00           H  
ATOM   2693  N   HIS A 182      20.242  68.041 -17.182  1.00  9.27           N  
ATOM   2694  CA  HIS A 182      20.826  67.163 -16.146  1.00  7.11           C  
ATOM   2695  C   HIS A 182      19.775  66.675 -15.167  1.00  8.04           C  
ATOM   2696  O   HIS A 182      19.841  65.538 -14.689  1.00 11.75           O  
ATOM   2697  CB  HIS A 182      21.940  67.904 -15.391  1.00  6.65           C  
ATOM   2698  CG  HIS A 182      22.826  66.915 -14.649  1.00 10.34           C  
ATOM   2699  ND1 HIS A 182      23.573  67.304 -13.582  1.00 10.88           N  
ATOM   2700  CD2 HIS A 182      23.079  65.590 -14.829  1.00 10.02           C  
ATOM   2701  CE1 HIS A 182      24.287  66.280 -13.134  1.00 10.72           C  
ATOM   2702  NE2 HIS A 182      23.991  65.223 -13.875  1.00 10.31           N  
ATOM   2703  H   HIS A 182      20.498  69.018 -17.200  1.00  0.00           H  
ATOM   2704  HA  HIS A 182      21.260  66.282 -16.618  1.00  0.00           H  
ATOM   2705 1HB  HIS A 182      22.537  68.481 -16.098  1.00  0.00           H  
ATOM   2706 2HB  HIS A 182      21.496  68.607 -14.687  1.00  0.00           H  
ATOM   2707  HD2 HIS A 182      22.642  64.942 -15.589  1.00  0.00           H  
ATOM   2708  HE1 HIS A 182      24.991  66.309 -12.303  1.00  0.00           H  
ATOM   2709  HE2 HIS A 182      24.373  64.295 -13.760  1.00  0.00           H  
ATOM   2710  N   TRP A 183      18.799  67.492 -14.818  1.00  8.64           N  
ATOM   2711  CA  TRP A 183      17.742  67.036 -13.890  1.00  9.94           C  
ATOM   2712  C   TRP A 183      17.008  65.867 -14.517  1.00  9.97           C  
ATOM   2713  O   TRP A 183      16.703  64.790 -13.960  1.00  8.51           O  
ATOM   2714  CB  TRP A 183      16.859  68.266 -13.597  1.00  7.17           C  
ATOM   2715  CG  TRP A 183      15.831  68.172 -12.524  1.00  8.96           C  
ATOM   2716  CD1 TRP A 183      15.894  68.916 -11.364  1.00  9.78           C  
ATOM   2717  CD2 TRP A 183      14.606  67.449 -12.427  1.00  9.64           C  
ATOM   2718  NE1 TRP A 183      14.791  68.653 -10.573  1.00 10.40           N  
ATOM   2719  CE2 TRP A 183      13.982  67.779 -11.201  1.00  9.11           C  
ATOM   2720  CE3 TRP A 183      13.925  66.582 -13.292  1.00  8.09           C  
ATOM   2721  CZ2 TRP A 183      12.738  67.272 -10.808  1.00 11.24           C  
ATOM   2722  CZ3 TRP A 183      12.737  66.018 -12.906  1.00  9.24           C  
ATOM   2723  CH2 TRP A 183      12.120  66.372 -11.665  1.00 12.29           C  
ATOM   2724  H   TRP A 183      18.763  68.434 -15.180  1.00  0.00           H  
ATOM   2725  HA  TRP A 183      18.215  66.678 -12.976  1.00  0.00           H  
ATOM   2726 1HB  TRP A 183      17.491  69.110 -13.321  1.00  0.00           H  
ATOM   2727 2HB  TRP A 183      16.314  68.546 -14.498  1.00  0.00           H  
ATOM   2728  HD1 TRP A 183      16.695  69.608 -11.111  1.00  0.00           H  
ATOM   2729  HE1 TRP A 183      14.612  69.051  -9.662  1.00  0.00           H  
ATOM   2730  HE3 TRP A 183      14.351  66.366 -14.271  1.00  0.00           H  
ATOM   2731  HZ2 TRP A 183      12.263  67.565  -9.872  1.00  0.00           H  
ATOM   2732  HZ3 TRP A 183      12.273  65.289 -13.571  1.00  0.00           H  
ATOM   2733  HH2 TRP A 183      11.161  65.937 -11.383  1.00  0.00           H  
ATOM   2734  N   TRP A 184      16.643  66.082 -15.783  1.00  8.52           N  
ATOM   2735  CA  TRP A 184      15.920  65.065 -16.562  1.00  9.38           C  
ATOM   2736  C   TRP A 184      16.713  63.754 -16.614  1.00  7.61           C  
ATOM   2737  O   TRP A 184      16.143  62.696 -16.479  1.00  8.91           O  
ATOM   2738  CB  TRP A 184      15.701  65.630 -18.008  1.00  9.25           C  
ATOM   2739  CG  TRP A 184      14.886  64.663 -18.857  1.00 11.21           C  
ATOM   2740  CD1 TRP A 184      13.529  64.560 -18.972  1.00 11.89           C  
ATOM   2741  CD2 TRP A 184      15.424  63.658 -19.739  1.00 10.38           C  
ATOM   2742  NE1 TRP A 184      13.195  63.524 -19.839  1.00  9.26           N  
ATOM   2743  CE2 TRP A 184      14.352  62.989 -20.326  1.00  9.95           C  
ATOM   2744  CE3 TRP A 184      16.757  63.294 -20.054  1.00 12.74           C  
ATOM   2745  CZ2 TRP A 184      14.525  61.932 -21.241  1.00 11.15           C  
ATOM   2746  CZ3 TRP A 184      16.946  62.252 -20.973  1.00 11.45           C  
ATOM   2747  CH2 TRP A 184      15.819  61.608 -21.567  1.00 12.34           C  
ATOM   2748  H   TRP A 184      16.869  66.965 -16.217  1.00  0.00           H  
ATOM   2749  HA  TRP A 184      14.957  64.884 -16.085  1.00  0.00           H  
ATOM   2750 1HB  TRP A 184      15.186  66.589 -17.950  1.00  0.00           H  
ATOM   2751 2HB  TRP A 184      16.667  65.806 -18.480  1.00  0.00           H  
ATOM   2752  HD1 TRP A 184      12.810  65.197 -18.459  1.00  0.00           H  
ATOM   2753  HE1 TRP A 184      12.257  63.224 -20.064  1.00  0.00           H  
ATOM   2754  HE3 TRP A 184      17.610  63.801 -19.605  1.00  0.00           H  
ATOM   2755  HZ2 TRP A 184      13.680  61.396 -21.673  1.00  0.00           H  
ATOM   2756  HZ3 TRP A 184      17.961  61.943 -21.225  1.00  0.00           H  
ATOM   2757  HH2 TRP A 184      16.006  60.829 -22.307  1.00  0.00           H  
ATOM   2758  N   LEU A 185      17.999  63.833 -16.876  1.00  6.27           N  
ATOM   2759  CA  LEU A 185      18.793  62.596 -17.049  1.00 10.24           C  
ATOM   2760  C   LEU A 185      18.837  61.838 -15.719  1.00 10.43           C  
ATOM   2761  O   LEU A 185      18.628  60.635 -15.698  1.00 10.91           O  
ATOM   2762  CB  LEU A 185      20.218  62.983 -17.434  1.00 10.32           C  
ATOM   2763  CG  LEU A 185      21.262  61.854 -17.427  1.00 11.18           C  
ATOM   2764  CD1 LEU A 185      20.894  60.860 -18.551  1.00 12.36           C  
ATOM   2765  CD2 LEU A 185      22.685  62.375 -17.666  1.00 10.10           C  
ATOM   2766  H   LEU A 185      18.458  64.728 -16.962  1.00  0.00           H  
ATOM   2767  HA  LEU A 185      18.346  62.007 -17.849  1.00  0.00           H  
ATOM   2768 1HB  LEU A 185      20.204  63.404 -18.438  1.00  0.00           H  
ATOM   2769 2HB  LEU A 185      20.568  63.751 -16.745  1.00  0.00           H  
ATOM   2770  HG  LEU A 185      21.246  61.349 -16.461  1.00  0.00           H  
ATOM   2771 1HD1 LEU A 185      21.619  60.046 -18.569  1.00  0.00           H  
ATOM   2772 2HD1 LEU A 185      19.899  60.454 -18.366  1.00  0.00           H  
ATOM   2773 3HD1 LEU A 185      20.904  61.376 -19.510  1.00  0.00           H  
ATOM   2774 1HD2 LEU A 185      23.386  61.540 -17.651  1.00  0.00           H  
ATOM   2775 2HD2 LEU A 185      22.733  62.872 -18.635  1.00  0.00           H  
ATOM   2776 3HD2 LEU A 185      22.949  63.084 -16.882  1.00  0.00           H  
ATOM   2777  N   GLN A 186      19.103  62.572 -14.626  1.00  8.89           N  
ATOM   2778  CA  GLN A 186      19.199  61.907 -13.327  1.00  9.70           C  
ATOM   2779  C   GLN A 186      17.846  61.266 -12.990  1.00  8.06           C  
ATOM   2780  O   GLN A 186      17.798  60.153 -12.448  1.00  9.13           O  
ATOM   2781  CB  GLN A 186      19.560  62.896 -12.199  1.00  9.42           C  
ATOM   2782  CG  GLN A 186      20.957  63.535 -12.355  1.00  9.12           C  
ATOM   2783  CD  GLN A 186      21.146  64.513 -11.195  1.00 11.83           C  
ATOM   2784  OE1 GLN A 186      21.292  64.093 -10.032  1.00 11.79           O  
ATOM   2785  NE2 GLN A 186      21.012  65.788 -11.535  1.00 10.13           N  
ATOM   2786  H   GLN A 186      19.238  63.572 -14.678  1.00  0.00           H  
ATOM   2787  HA  GLN A 186      19.987  61.156 -13.380  1.00  0.00           H  
ATOM   2788 1HB  GLN A 186      18.821  63.697 -12.167  1.00  0.00           H  
ATOM   2789 2HB  GLN A 186      19.527  62.381 -11.239  1.00  0.00           H  
ATOM   2790 1HG  GLN A 186      21.711  62.748 -12.323  1.00  0.00           H  
ATOM   2791 2HG  GLN A 186      21.002  64.057 -13.311  1.00  0.00           H  
ATOM   2792 1HE2 GLN A 186      21.118  66.504 -10.844  1.00  0.00           H  
ATOM   2793 2HE2 GLN A 186      20.805  66.034 -12.482  1.00  0.00           H  
ATOM   2794  N   GLY A 187      16.772  61.955 -13.267  1.00  8.35           N  
ATOM   2795  CA  GLY A 187      15.461  61.414 -13.026  1.00  8.49           C  
ATOM   2796  C   GLY A 187      15.194  60.162 -13.852  1.00  8.16           C  
ATOM   2797  O   GLY A 187      14.716  59.112 -13.356  1.00  8.16           O  
ATOM   2798  H   GLY A 187      16.857  62.883 -13.657  1.00  0.00           H  
ATOM   2799 1HA  GLY A 187      15.355  61.174 -11.968  1.00  0.00           H  
ATOM   2800 2HA  GLY A 187      14.708  62.166 -13.262  1.00  0.00           H  
ATOM   2801  N   MET A 188      15.512  60.205 -15.135  1.00  9.94           N  
ATOM   2802  CA  MET A 188      15.162  59.076 -16.026  1.00 12.01           C  
ATOM   2803  C   MET A 188      16.050  57.871 -15.686  1.00 10.90           C  
ATOM   2804  O   MET A 188      15.635  56.733 -15.965  1.00 13.40           O  
ATOM   2805  CB  MET A 188      15.294  59.472 -17.494  1.00 12.71           C  
ATOM   2806  CG  MET A 188      14.215  60.423 -18.048  1.00 13.39           C  
ATOM   2807  SD  MET A 188      12.566  60.130 -17.425  1.00 15.53           S  
ATOM   2808  CE  MET A 188      12.044  58.633 -18.268  1.00 14.29           C  
ATOM   2809  H   MET A 188      15.995  61.004 -15.520  1.00  0.00           H  
ATOM   2810  HA  MET A 188      14.126  58.796 -15.839  1.00  0.00           H  
ATOM   2811 1HB  MET A 188      16.255  59.959 -17.654  1.00  0.00           H  
ATOM   2812 2HB  MET A 188      15.274  58.576 -18.116  1.00  0.00           H  
ATOM   2813 1HG  MET A 188      14.476  61.452 -17.803  1.00  0.00           H  
ATOM   2814 2HG  MET A 188      14.172  60.332 -19.133  1.00  0.00           H  
ATOM   2815 1HE  MET A 188      11.035  58.369 -17.950  1.00  0.00           H  
ATOM   2816 2HE  MET A 188      12.053  58.800 -19.346  1.00  0.00           H  
ATOM   2817 3HE  MET A 188      12.727  57.819 -18.021  1.00  0.00           H  
ATOM   2818  N   MET A 189      17.237  58.080 -15.096  1.00 11.10           N  
ATOM   2819  CA  MET A 189      18.030  56.919 -14.654  1.00 14.24           C  
ATOM   2820  C   MET A 189      17.366  56.122 -13.534  1.00 12.37           C  
ATOM   2821  O   MET A 189      17.601  54.901 -13.419  1.00 11.72           O  
ATOM   2822  CB  MET A 189      19.440  57.310 -14.176  1.00 16.66           C  
ATOM   2823  CG  MET A 189      20.245  58.044 -15.255  1.00 28.15           C  
ATOM   2824  SD  MET A 189      21.010  56.974 -16.498  1.00 40.58           S  
ATOM   2825  CE  MET A 189      19.638  56.414 -17.489  1.00 38.46           C  
ATOM   2826  H   MET A 189      17.601  59.010 -14.947  1.00  0.00           H  
ATOM   2827  HA  MET A 189      18.146  56.238 -15.497  1.00  0.00           H  
ATOM   2828 1HB  MET A 189      19.362  57.951 -13.299  1.00  0.00           H  
ATOM   2829 2HB  MET A 189      19.985  56.413 -13.879  1.00  0.00           H  
ATOM   2830 1HG  MET A 189      19.594  58.740 -15.784  1.00  0.00           H  
ATOM   2831 2HG  MET A 189      21.045  58.616 -14.786  1.00  0.00           H  
ATOM   2832 1HE  MET A 189      20.003  55.754 -18.276  1.00  0.00           H  
ATOM   2833 2HE  MET A 189      18.931  55.872 -16.859  1.00  0.00           H  
ATOM   2834 3HE  MET A 189      19.139  57.273 -17.938  1.00  0.00           H  
ATOM   2835  N   GLY A 190      16.678  56.814 -12.625  1.00 10.17           N  
ATOM   2836  CA  GLY A 190      16.046  56.099 -11.531  1.00  9.20           C  
ATOM   2837  C   GLY A 190      14.771  55.361 -11.921  1.00 11.93           C  
ATOM   2838  O   GLY A 190      14.229  55.469 -13.014  1.00 10.60           O  
ATOM   2839  H   GLY A 190      16.584  57.818 -12.676  1.00  0.00           H  
ATOM   2840 1HA  GLY A 190      16.746  55.372 -11.119  1.00  0.00           H  
ATOM   2841 2HA  GLY A 190      15.802  56.798 -10.732  1.00  0.00           H  
ATOM   2842  N   ALA A 191      14.226  54.617 -10.962  1.00 11.31           N  
ATOM   2843  CA  ALA A 191      13.091  53.725 -11.178  1.00 10.61           C  
ATOM   2844  C   ALA A 191      11.760  54.417 -11.063  1.00 11.13           C  
ATOM   2845  O   ALA A 191      11.487  55.155 -10.092  1.00 11.13           O  
ATOM   2846  CB  ALA A 191      13.107  52.641 -10.089  1.00 11.42           C  
ATOM   2847  H   ALA A 191      14.631  54.684 -10.039  1.00  0.00           H  
ATOM   2848  HA  ALA A 191      13.205  53.264 -12.159  1.00  0.00           H  
ATOM   2849 1HB  ALA A 191      12.264  51.965 -10.236  1.00  0.00           H  
ATOM   2850 2HB  ALA A 191      14.038  52.078 -10.150  1.00  0.00           H  
ATOM   2851 3HB  ALA A 191      13.030  53.109  -9.109  1.00  0.00           H  
ATOM   2852  N   ALA A 192      10.862  54.066 -11.979  1.00  9.45           N  
ATOM   2853  CA  ALA A 192       9.531  54.735 -11.912  1.00 11.53           C  
ATOM   2854  C   ALA A 192       8.732  54.395 -10.649  1.00 10.83           C  
ATOM   2855  O   ALA A 192       8.132  55.314 -10.072  1.00 11.89           O  
ATOM   2856  CB  ALA A 192       8.751  54.335 -13.177  1.00  9.77           C  
ATOM   2857  H   ALA A 192      11.033  53.383 -12.703  1.00  0.00           H  
ATOM   2858  HA  ALA A 192       9.694  55.813 -11.893  1.00  0.00           H  
ATOM   2859 1HB  ALA A 192       7.769  54.807 -13.163  1.00  0.00           H  
ATOM   2860 2HB  ALA A 192       9.299  54.662 -14.061  1.00  0.00           H  
ATOM   2861 3HB  ALA A 192       8.633  53.253 -13.204  1.00  0.00           H  
ATOM   2862  N   ASN A 193       8.846  53.171 -10.144  1.00 10.66           N  
ATOM   2863  CA  ASN A 193       8.076  52.841  -8.909  1.00 12.75           C  
ATOM   2864  C   ASN A 193       8.661  53.572  -7.696  1.00 12.52           C  
ATOM   2865  O   ASN A 193       7.890  54.174  -6.932  1.00 13.42           O  
ATOM   2866  CB  ASN A 193       7.997  51.329  -8.712  1.00 11.36           C  
ATOM   2867  CG  ASN A 193       9.355  50.722  -8.356  1.00 13.45           C  
ATOM   2868  OD1 ASN A 193      10.445  51.187  -8.706  1.00 11.68           O  
ATOM   2869  ND2 ASN A 193       9.298  49.706  -7.493  1.00 13.73           N  
ATOM   2870  H   ASN A 193       9.431  52.462 -10.563  1.00  0.00           H  
ATOM   2871  HA  ASN A 193       7.063  53.231  -9.018  1.00  0.00           H  
ATOM   2872 1HB  ASN A 193       7.286  51.102  -7.916  1.00  0.00           H  
ATOM   2873 2HB  ASN A 193       7.627  50.862  -9.625  1.00  0.00           H  
ATOM   2874 1HD2 ASN A 193      10.139  49.248  -7.203  1.00  0.00           H  
ATOM   2875 2HD2 ASN A 193       8.415  49.403  -7.136  1.00  0.00           H  
ATOM   2876  N   ALA A 194       9.985  53.589  -7.572  1.00 11.34           N  
ATOM   2877  CA  ALA A 194      10.570  54.387  -6.453  1.00 13.24           C  
ATOM   2878  C   ALA A 194      10.158  55.839  -6.484  1.00 13.82           C  
ATOM   2879  O   ALA A 194       9.705  56.487  -5.504  1.00 13.38           O  
ATOM   2880  CB  ALA A 194      12.096  54.295  -6.576  1.00 12.18           C  
ATOM   2881  H   ALA A 194      10.603  53.090  -8.196  1.00  0.00           H  
ATOM   2882  HA  ALA A 194      10.238  53.946  -5.513  1.00  0.00           H  
ATOM   2883 1HB  ALA A 194      12.561  54.867  -5.773  1.00  0.00           H  
ATOM   2884 2HB  ALA A 194      12.405  53.252  -6.504  1.00  0.00           H  
ATOM   2885 3HB  ALA A 194      12.408  54.700  -7.537  1.00  0.00           H  
ATOM   2886  N   HIS A 195      10.275  56.465  -7.701  1.00 12.12           N  
ATOM   2887  CA  HIS A 195       9.908  57.885  -7.768  1.00 10.89           C  
ATOM   2888  C   HIS A 195       8.427  58.074  -7.444  1.00 12.44           C  
ATOM   2889  O   HIS A 195       8.081  59.125  -6.923  1.00 12.87           O  
ATOM   2890  CB  HIS A 195      10.263  58.461  -9.162  1.00 12.63           C  
ATOM   2891  CG  HIS A 195      11.732  58.465  -9.437  1.00 11.63           C  
ATOM   2892  ND1 HIS A 195      12.300  58.796 -10.665  1.00 13.18           N  
ATOM   2893  CD2 HIS A 195      12.763  58.213  -8.578  1.00 12.01           C  
ATOM   2894  CE1 HIS A 195      13.608  58.700 -10.553  1.00 12.63           C  
ATOM   2895  NE2 HIS A 195      13.938  58.358  -9.290  1.00 11.68           N  
ATOM   2896  H   HIS A 195      10.597  56.000  -8.538  1.00  0.00           H  
ATOM   2897  HA  HIS A 195      10.466  58.441  -7.015  1.00  0.00           H  
ATOM   2898 1HB  HIS A 195       9.766  57.874  -9.936  1.00  0.00           H  
ATOM   2899 2HB  HIS A 195       9.893  59.483  -9.238  1.00  0.00           H  
ATOM   2900  HD2 HIS A 195      12.673  57.940  -7.526  1.00  0.00           H  
ATOM   2901  HE1 HIS A 195      14.330  58.869 -11.351  1.00  0.00           H  
ATOM   2902  HE2 HIS A 195      14.876  58.233  -8.938  1.00  0.00           H  
ATOM   2903  N   TYR A 196       7.570  57.204  -7.923  1.00 11.14           N  
ATOM   2904  CA  TYR A 196       6.138  57.326  -7.676  1.00 14.97           C  
ATOM   2905  C   TYR A 196       5.817  57.247  -6.167  1.00 15.63           C  
ATOM   2906  O   TYR A 196       5.234  58.169  -5.604  1.00 14.86           O  
ATOM   2907  CB  TYR A 196       5.430  56.248  -8.482  1.00 15.46           C  
ATOM   2908  CG  TYR A 196       3.910  56.330  -8.437  1.00 19.96           C  
ATOM   2909  CD1 TYR A 196       3.199  55.719  -7.404  1.00 21.21           C  
ATOM   2910  CD2 TYR A 196       3.208  57.050  -9.393  1.00 20.06           C  
ATOM   2911  CE1 TYR A 196       1.809  55.792  -7.362  1.00 21.13           C  
ATOM   2912  CE2 TYR A 196       1.824  57.104  -9.380  1.00 22.27           C  
ATOM   2913  CZ  TYR A 196       1.145  56.479  -8.349  1.00 21.98           C  
ATOM   2914  OH  TYR A 196      -0.227  56.565  -8.320  1.00 23.99           O  
ATOM   2915  H   TYR A 196       7.910  56.430  -8.477  1.00  0.00           H  
ATOM   2916  HA  TYR A 196       5.812  58.312  -8.009  1.00  0.00           H  
ATOM   2917 1HB  TYR A 196       5.739  56.312  -9.526  1.00  0.00           H  
ATOM   2918 2HB  TYR A 196       5.724  55.266  -8.113  1.00  0.00           H  
ATOM   2919  HD1 TYR A 196       3.731  55.179  -6.621  1.00  0.00           H  
ATOM   2920  HD2 TYR A 196       3.746  57.587 -10.175  1.00  0.00           H  
ATOM   2921  HE1 TYR A 196       1.262  55.311  -6.551  1.00  0.00           H  
ATOM   2922  HE2 TYR A 196       1.292  57.631 -10.172  1.00  0.00           H  
ATOM   2923  HH  TYR A 196      -0.530  57.081  -9.071  1.00  0.00           H  
ATOM   2924  N   GLU A 197       6.325  56.205  -5.494  1.00 17.04           N  
ATOM   2925  CA  GLU A 197       6.104  55.965  -4.078  1.00 19.99           C  
ATOM   2926  C   GLU A 197       6.719  57.005  -3.172  1.00 19.94           C  
ATOM   2927  O   GLU A 197       6.137  57.375  -2.153  1.00 19.19           O  
ATOM   2928  CB  GLU A 197       6.646  54.576  -3.734  1.00 23.97           C  
ATOM   2929  CG  GLU A 197       5.943  53.559  -4.658  1.00 31.50           C  
ATOM   2930  CD  GLU A 197       5.869  52.224  -3.953  1.00 38.58           C  
ATOM   2931  OE1 GLU A 197       5.731  52.243  -2.689  1.00 41.22           O  
ATOM   2932  OE2 GLU A 197       5.981  51.193  -4.678  1.00 42.93           O  
ATOM   2933  H   GLU A 197       6.894  55.557  -6.020  1.00  0.00           H  
ATOM   2934  HA  GLU A 197       5.031  55.998  -3.885  1.00  0.00           H  
ATOM   2935 1HB  GLU A 197       7.727  54.562  -3.876  1.00  0.00           H  
ATOM   2936 2HB  GLU A 197       6.451  54.359  -2.684  1.00  0.00           H  
ATOM   2937 1HG  GLU A 197       4.945  53.928  -4.895  1.00  0.00           H  
ATOM   2938 2HG  GLU A 197       6.503  53.483  -5.589  1.00  0.00           H  
ATOM   2939  N   CYS A 198       7.855  57.575  -3.585  1.00 15.64           N  
ATOM   2940  CA  CYS A 198       8.530  58.598  -2.852  1.00 14.07           C  
ATOM   2941  C   CYS A 198       7.701  59.847  -2.670  1.00 15.20           C  
ATOM   2942  O   CYS A 198       7.983  60.665  -1.779  1.00 15.38           O  
ATOM   2943  CB  CYS A 198       9.915  58.926  -3.486  1.00 14.77           C  
ATOM   2944  SG  CYS A 198      10.965  59.847  -2.309  1.00 17.95           S  
ATOM   2945  H   CYS A 198       8.246  57.258  -4.461  1.00  0.00           H  
ATOM   2946  HA  CYS A 198       8.695  58.243  -1.835  1.00  0.00           H  
ATOM   2947 1HB  CYS A 198      10.411  57.999  -3.776  1.00  0.00           H  
ATOM   2948 2HB  CYS A 198       9.770  59.516  -4.391  1.00  0.00           H  
ATOM   2949  HG  CYS A 198      12.013  59.962  -3.119  1.00  0.00           H  
ATOM   2950  N   ILE A 199       6.788  60.118  -3.601  1.00 14.16           N  
ATOM   2951  CA  ILE A 199       6.000  61.354  -3.458  1.00 15.06           C  
ATOM   2952  C   ILE A 199       5.212  61.263  -2.133  1.00 15.89           C  
ATOM   2953  O   ILE A 199       5.246  62.248  -1.393  1.00 17.25           O  
ATOM   2954  CB  ILE A 199       5.058  61.589  -4.646  1.00 14.31           C  
ATOM   2955  CG1 ILE A 199       5.919  61.773  -5.926  1.00 13.62           C  
ATOM   2956  CG2 ILE A 199       4.225  62.869  -4.453  1.00 16.62           C  
ATOM   2957  CD1 ILE A 199       5.116  61.665  -7.217  1.00 15.90           C  
ATOM   2958  H   ILE A 199       6.617  59.515  -4.393  1.00  0.00           H  
ATOM   2959  HA  ILE A 199       6.687  62.198  -3.408  1.00  0.00           H  
ATOM   2960  HB  ILE A 199       4.377  60.744  -4.743  1.00  0.00           H  
ATOM   2961 1HG1 ILE A 199       6.403  62.749  -5.901  1.00  0.00           H  
ATOM   2962 2HG1 ILE A 199       6.706  61.019  -5.947  1.00  0.00           H  
ATOM   2963 1HG2 ILE A 199       3.568  63.008  -5.311  1.00  0.00           H  
ATOM   2964 2HG2 ILE A 199       3.625  62.780  -3.548  1.00  0.00           H  
ATOM   2965 3HG2 ILE A 199       4.892  63.727  -4.363  1.00  0.00           H  
ATOM   2966 1HD1 ILE A 199       5.780  61.803  -8.071  1.00  0.00           H  
ATOM   2967 2HD1 ILE A 199       4.650  60.681  -7.275  1.00  0.00           H  
ATOM   2968 3HD1 ILE A 199       4.344  62.433  -7.230  1.00  0.00           H  
ATOM   2969  N   ALA A 200       4.605  60.103  -1.867  1.00 16.81           N  
ATOM   2970  CA  ALA A 200       3.911  60.065  -0.551  1.00 18.97           C  
ATOM   2971  C   ALA A 200       4.919  60.148   0.604  1.00 20.23           C  
ATOM   2972  O   ALA A 200       4.620  60.781   1.655  1.00 19.90           O  
ATOM   2973  CB  ALA A 200       2.986  58.884  -0.446  1.00 15.52           C  
ATOM   2974  H   ALA A 200       4.580  59.286  -2.460  1.00  0.00           H  
ATOM   2975  HA  ALA A 200       3.317  60.974  -0.455  1.00  0.00           H  
ATOM   2976 1HB  ALA A 200       2.497  58.890   0.528  1.00  0.00           H  
ATOM   2977 2HB  ALA A 200       2.232  58.942  -1.231  1.00  0.00           H  
ATOM   2978 3HB  ALA A 200       3.557  57.964  -0.559  1.00  0.00           H  
ATOM   2979  N   ALA A 201       6.089  59.528   0.449  1.00 18.68           N  
ATOM   2980  CA  ALA A 201       7.069  59.520   1.538  1.00 18.65           C  
ATOM   2981  C   ALA A 201       7.542  60.914   1.842  1.00 17.85           C  
ATOM   2982  O   ALA A 201       7.725  61.253   2.998  1.00 19.21           O  
ATOM   2983  CB  ALA A 201       8.328  58.714   1.156  1.00 17.95           C  
ATOM   2984  H   ALA A 201       6.312  59.059  -0.417  1.00  0.00           H  
ATOM   2985  HA  ALA A 201       6.608  59.047   2.405  1.00  0.00           H  
ATOM   2986 1HB  ALA A 201       9.035  58.728   1.986  1.00  0.00           H  
ATOM   2987 2HB  ALA A 201       8.048  57.684   0.936  1.00  0.00           H  
ATOM   2988 3HB  ALA A 201       8.792  59.159   0.277  1.00  0.00           H  
ATOM   2989  N   PHE A 202       7.837  61.775   0.840  1.00 16.49           N  
ATOM   2990  CA  PHE A 202       8.342  63.085   1.191  1.00 16.50           C  
ATOM   2991  C   PHE A 202       7.212  64.031   1.627  1.00 18.56           C  
ATOM   2992  O   PHE A 202       7.519  65.003   2.339  1.00 17.49           O  
ATOM   2993  CB  PHE A 202       9.217  63.700   0.113  1.00 16.52           C  
ATOM   2994  CG  PHE A 202       8.613  64.267  -1.135  1.00 18.72           C  
ATOM   2995  CD1 PHE A 202       7.809  65.387  -1.130  1.00 19.52           C  
ATOM   2996  CD2 PHE A 202       8.916  63.675  -2.378  1.00 18.96           C  
ATOM   2997  CE1 PHE A 202       7.287  65.924  -2.309  1.00 20.55           C  
ATOM   2998  CE2 PHE A 202       8.361  64.171  -3.545  1.00 19.53           C  
ATOM   2999  CZ  PHE A 202       7.551  65.294  -3.514  1.00 20.22           C  
ATOM   3000  H   PHE A 202       7.718  61.538  -0.135  1.00  0.00           H  
ATOM   3001  HA  PHE A 202       8.953  62.991   2.090  1.00  0.00           H  
ATOM   3002 1HB  PHE A 202       9.789  64.525   0.536  1.00  0.00           H  
ATOM   3003 2HB  PHE A 202       9.929  62.958  -0.244  1.00  0.00           H  
ATOM   3004  HD1 PHE A 202       7.573  65.869  -0.181  1.00  0.00           H  
ATOM   3005  HD2 PHE A 202       9.552  62.790  -2.411  1.00  0.00           H  
ATOM   3006  HE1 PHE A 202       6.680  66.828  -2.273  1.00  0.00           H  
ATOM   3007  HE2 PHE A 202       8.564  63.672  -4.493  1.00  0.00           H  
ATOM   3008  HZ  PHE A 202       7.121  65.680  -4.437  1.00  0.00           H  
ATOM   3009  N   SER A 203       5.995  63.867   1.125  1.00 16.75           N  
ATOM   3010  CA  SER A 203       4.977  64.881   1.393  1.00 17.39           C  
ATOM   3011  C   SER A 203       4.041  64.542   2.557  1.00 19.14           C  
ATOM   3012  O   SER A 203       3.414  65.490   3.079  1.00 21.16           O  
ATOM   3013  CB  SER A 203       4.115  65.074   0.111  1.00 16.63           C  
ATOM   3014  OG  SER A 203       3.448  63.857  -0.213  1.00 15.32           O  
ATOM   3015  H   SER A 203       5.753  63.063   0.564  1.00  0.00           H  
ATOM   3016  HA  SER A 203       5.478  65.818   1.639  1.00  0.00           H  
ATOM   3017 1HB  SER A 203       3.388  65.869   0.278  1.00  0.00           H  
ATOM   3018 2HB  SER A 203       4.755  65.384  -0.714  1.00  0.00           H  
ATOM   3019  HG  SER A 203       3.711  63.224   0.459  1.00  0.00           H  
ATOM   3020  N   GLU A 204       3.866  63.303   2.951  1.00 17.78           N  
ATOM   3021  CA  GLU A 204       3.010  62.913   4.038  1.00 20.17           C  
ATOM   3022  C   GLU A 204       3.746  62.459   5.301  1.00 22.47           C  
ATOM   3023  O   GLU A 204       3.081  62.265   6.313  1.00 24.51           O  
ATOM   3024  CB  GLU A 204       2.106  61.750   3.610  1.00 21.28           C  
ATOM   3025  CG  GLU A 204       1.217  62.227   2.443  1.00 23.76           C  
ATOM   3026  CD  GLU A 204       0.472  61.046   1.858  1.00 28.74           C  
ATOM   3027  OE1 GLU A 204       0.197  60.125   2.643  1.00 32.02           O  
ATOM   3028  OE2 GLU A 204       0.188  60.952   0.650  1.00 29.09           O  
ATOM   3029  H   GLU A 204       4.374  62.592   2.445  1.00  0.00           H  
ATOM   3030  HA  GLU A 204       2.383  63.764   4.307  1.00  0.00           H  
ATOM   3031 1HB  GLU A 204       2.722  60.902   3.310  1.00  0.00           H  
ATOM   3032 2HB  GLU A 204       1.499  61.430   4.457  1.00  0.00           H  
ATOM   3033 1HG  GLU A 204       0.517  62.974   2.815  1.00  0.00           H  
ATOM   3034 2HG  GLU A 204       1.846  62.701   1.691  1.00  0.00           H  
ATOM   3035  N   THR A 205       5.045  62.199   5.255  1.00 20.01           N  
ATOM   3036  CA  THR A 205       5.714  61.810   6.487  1.00 20.70           C  
ATOM   3037  C   THR A 205       5.803  63.033   7.398  1.00 19.77           C  
ATOM   3038  O   THR A 205       6.177  64.112   6.971  1.00 18.85           O  
ATOM   3039  CB  THR A 205       7.119  61.252   6.191  1.00 20.73           C  
ATOM   3040  OG1 THR A 205       6.899  60.206   5.265  1.00 19.14           O  
ATOM   3041  CG2 THR A 205       7.746  60.699   7.483  1.00 20.93           C  
ATOM   3042  H   THR A 205       5.582  62.261   4.402  1.00  0.00           H  
ATOM   3043  HA  THR A 205       5.125  61.029   6.969  1.00  0.00           H  
ATOM   3044  HB  THR A 205       7.749  62.047   5.792  1.00  0.00           H  
ATOM   3045  HG1 THR A 205       5.959  60.134   5.081  1.00  0.00           H  
ATOM   3046 1HG2 THR A 205       8.739  60.307   7.266  1.00  0.00           H  
ATOM   3047 2HG2 THR A 205       7.824  61.498   8.220  1.00  0.00           H  
ATOM   3048 3HG2 THR A 205       7.119  59.901   7.878  1.00  0.00           H  
ATOM   3049  N   ASP A 206       5.485  62.849   8.673  1.00 20.72           N  
ATOM   3050  CA  ASP A 206       5.619  63.949   9.636  1.00 22.29           C  
ATOM   3051  C   ASP A 206       6.961  63.824  10.331  1.00 19.79           C  
ATOM   3052  O   ASP A 206       7.212  62.782  10.929  1.00 21.12           O  
ATOM   3053  CB  ASP A 206       4.480  63.899  10.659  1.00 23.33           C  
ATOM   3054  CG  ASP A 206       4.416  65.167  11.478  1.00 24.70           C  
ATOM   3055  OD1 ASP A 206       5.392  65.891  11.719  1.00 24.33           O  
ATOM   3056  OD2 ASP A 206       3.282  65.485  11.893  1.00 26.52           O  
ATOM   3057  H   ASP A 206       5.148  61.953   8.994  1.00  0.00           H  
ATOM   3058  HA  ASP A 206       5.562  64.893   9.093  1.00  0.00           H  
ATOM   3059 1HB  ASP A 206       3.532  63.754  10.141  1.00  0.00           H  
ATOM   3060 2HB  ASP A 206       4.624  63.046  11.323  1.00  0.00           H  
ATOM   3061  N   PHE A 207       7.851  64.807  10.225  1.00 19.16           N  
ATOM   3062  CA  PHE A 207       9.167  64.664  10.842  1.00 17.15           C  
ATOM   3063  C   PHE A 207       9.212  65.387  12.191  1.00 20.05           C  
ATOM   3064  O   PHE A 207      10.278  65.633  12.760  1.00 18.32           O  
ATOM   3065  CB  PHE A 207      10.223  65.340   9.892  1.00 18.67           C  
ATOM   3066  CG  PHE A 207      10.313  64.565   8.587  1.00 18.91           C  
ATOM   3067  CD1 PHE A 207      11.097  63.443   8.484  1.00 17.68           C  
ATOM   3068  CD2 PHE A 207       9.585  65.002   7.473  1.00 18.47           C  
ATOM   3069  CE1 PHE A 207      11.199  62.735   7.297  1.00 18.48           C  
ATOM   3070  CE2 PHE A 207       9.685  64.289   6.277  1.00 16.55           C  
ATOM   3071  CZ  PHE A 207      10.461  63.151   6.192  1.00 16.53           C  
ATOM   3072  H   PHE A 207       7.633  65.656   9.723  1.00  0.00           H  
ATOM   3073  HA  PHE A 207       9.388  63.601  10.944  1.00  0.00           H  
ATOM   3074 1HB  PHE A 207       9.931  66.371   9.699  1.00  0.00           H  
ATOM   3075 2HB  PHE A 207      11.194  65.362  10.385  1.00  0.00           H  
ATOM   3076  HD1 PHE A 207      11.653  63.100   9.357  1.00  0.00           H  
ATOM   3077  HD2 PHE A 207       8.967  65.900   7.522  1.00  0.00           H  
ATOM   3078  HE1 PHE A 207      11.851  61.864   7.237  1.00  0.00           H  
ATOM   3079  HE2 PHE A 207       9.140  64.643   5.402  1.00  0.00           H  
ATOM   3080  HZ  PHE A 207      10.498  62.581   5.265  1.00  0.00           H  
ATOM   3081  N   THR A 208       8.087  65.900  12.677  1.00 19.62           N  
ATOM   3082  CA  THR A 208       8.056  66.672  13.920  1.00 22.75           C  
ATOM   3083  C   THR A 208       8.816  66.008  15.047  1.00 22.23           C  
ATOM   3084  O   THR A 208       9.692  66.602  15.680  1.00 20.08           O  
ATOM   3085  CB  THR A 208       6.586  66.962  14.258  1.00 23.60           C  
ATOM   3086  OG1 THR A 208       6.151  67.888  13.207  1.00 23.98           O  
ATOM   3087  CG2 THR A 208       6.477  67.664  15.627  1.00 23.88           C  
ATOM   3088  H   THR A 208       7.227  65.750  12.169  1.00  0.00           H  
ATOM   3089  HA  THR A 208       8.591  67.608  13.759  1.00  0.00           H  
ATOM   3090  HB  THR A 208       6.028  66.026  14.289  1.00  0.00           H  
ATOM   3091  HG1 THR A 208       6.882  68.058  12.608  1.00  0.00           H  
ATOM   3092 1HG2 THR A 208       5.429  67.862  15.852  1.00  0.00           H  
ATOM   3093 2HG2 THR A 208       6.899  67.022  16.400  1.00  0.00           H  
ATOM   3094 3HG2 THR A 208       7.025  68.605  15.598  1.00  0.00           H  
ATOM   3095  N   ASP A 209       8.565  64.731  15.297  1.00 24.26           N  
ATOM   3096  CA  ASP A 209       9.232  63.981  16.348  1.00 25.53           C  
ATOM   3097  C   ASP A 209      10.725  63.806  16.139  1.00 26.38           C  
ATOM   3098  O   ASP A 209      11.527  63.827  17.113  1.00 26.69           O  
ATOM   3099  CB  ASP A 209       8.544  62.629  16.529  1.00 27.20           C  
ATOM   3100  CG  ASP A 209       7.183  62.737  17.206  1.00 30.81           C  
ATOM   3101  OD1 ASP A 209       6.811  63.836  17.684  1.00 32.11           O  
ATOM   3102  OD2 ASP A 209       6.451  61.720  17.257  1.00 31.40           O  
ATOM   3103  H   ASP A 209       7.875  64.267  14.723  1.00  0.00           H  
ATOM   3104  HA  ASP A 209       9.157  64.546  17.277  1.00  0.00           H  
ATOM   3105 1HB  ASP A 209       8.411  62.155  15.556  1.00  0.00           H  
ATOM   3106 2HB  ASP A 209       9.179  61.975  17.128  1.00  0.00           H  
ATOM   3107  N   ASP A 210      11.146  63.603  14.882  1.00 23.96           N  
ATOM   3108  CA  ASP A 210      12.577  63.470  14.618  1.00 23.14           C  
ATOM   3109  C   ASP A 210      13.291  64.772  15.006  1.00 22.91           C  
ATOM   3110  O   ASP A 210      14.370  64.794  15.623  1.00 21.36           O  
ATOM   3111  CB  ASP A 210      12.858  63.222  13.139  1.00 22.22           C  
ATOM   3112  CG  ASP A 210      12.268  61.954  12.618  1.00 25.56           C  
ATOM   3113  OD1 ASP A 210      12.476  60.862  13.164  1.00 26.63           O  
ATOM   3114  OD2 ASP A 210      11.498  61.961  11.641  1.00 28.94           O  
ATOM   3115  H   ASP A 210      10.496  63.540  14.112  1.00  0.00           H  
ATOM   3116  HA  ASP A 210      12.955  62.616  15.181  1.00  0.00           H  
ATOM   3117 1HB  ASP A 210      12.462  64.049  12.550  1.00  0.00           H  
ATOM   3118 2HB  ASP A 210      13.935  63.189  12.974  1.00  0.00           H  
ATOM   3119  N   LEU A 211      12.707  65.883  14.528  1.00 19.62           N  
ATOM   3120  CA  LEU A 211      13.282  67.186  14.785  1.00 20.91           C  
ATOM   3121  C   LEU A 211      13.461  67.510  16.262  1.00 23.01           C  
ATOM   3122  O   LEU A 211      14.404  68.220  16.657  1.00 23.21           O  
ATOM   3123  CB  LEU A 211      12.413  68.269  14.135  1.00 21.39           C  
ATOM   3124  CG  LEU A 211      12.443  68.358  12.605  1.00 22.37           C  
ATOM   3125  CD1 LEU A 211      11.574  69.523  12.148  1.00 22.52           C  
ATOM   3126  CD2 LEU A 211      13.851  68.493  12.035  1.00 20.52           C  
ATOM   3127  H   LEU A 211      11.859  65.818  13.983  1.00  0.00           H  
ATOM   3128  HA  LEU A 211      14.278  67.217  14.345  1.00  0.00           H  
ATOM   3129 1HB  LEU A 211      11.377  68.103  14.425  1.00  0.00           H  
ATOM   3130 2HB  LEU A 211      12.724  69.241  14.518  1.00  0.00           H  
ATOM   3131  HG  LEU A 211      12.002  67.456  12.179  1.00  0.00           H  
ATOM   3132 1HD1 LEU A 211      11.594  69.587  11.060  1.00  0.00           H  
ATOM   3133 2HD1 LEU A 211      10.548  69.365  12.482  1.00  0.00           H  
ATOM   3134 3HD1 LEU A 211      11.956  70.450  12.573  1.00  0.00           H  
ATOM   3135 1HD2 LEU A 211      13.799  68.550  10.947  1.00  0.00           H  
ATOM   3136 2HD2 LEU A 211      14.316  69.399  12.424  1.00  0.00           H  
ATOM   3137 3HD2 LEU A 211      14.446  67.627  12.325  1.00  0.00           H  
ATOM   3138  N   LYS A 212      12.524  67.051  17.099  1.00 23.93           N  
ATOM   3139  CA  LYS A 212      12.613  67.267  18.539  1.00 27.10           C  
ATOM   3140  C   LYS A 212      13.701  66.420  19.158  1.00 26.94           C  
ATOM   3141  O   LYS A 212      14.160  66.700  20.264  1.00 28.31           O  
ATOM   3142  CB  LYS A 212      11.233  66.948  19.160  1.00 28.04           C  
ATOM   3143  CG  LYS A 212      10.321  68.136  18.854  1.00 31.50           C  
ATOM   3144  CD  LYS A 212       8.855  67.798  18.978  1.00 35.44           C  
ATOM   3145  CE  LYS A 212       8.312  68.047  20.379  1.00 37.51           C  
ATOM   3146  NZ  LYS A 212       6.847  67.714  20.444  1.00 39.24           N  
ATOM   3147  H   LYS A 212      11.735  66.542  16.726  1.00  0.00           H  
ATOM   3148  HA  LYS A 212      12.865  68.313  18.717  1.00  0.00           H  
ATOM   3149 1HB  LYS A 212      10.847  66.022  18.732  1.00  0.00           H  
ATOM   3150 2HB  LYS A 212      11.344  66.791  20.233  1.00  0.00           H  
ATOM   3151 1HG  LYS A 212      10.542  68.951  19.544  1.00  0.00           H  
ATOM   3152 2HG  LYS A 212      10.505  68.484  17.838  1.00  0.00           H  
ATOM   3153 1HD  LYS A 212       8.281  68.403  18.275  1.00  0.00           H  
ATOM   3154 2HD  LYS A 212       8.702  66.747  18.734  1.00  0.00           H  
ATOM   3155 1HE  LYS A 212       8.857  67.433  21.095  1.00  0.00           H  
ATOM   3156 2HE  LYS A 212       8.459  69.094  20.645  1.00  0.00           H  
ATOM   3157 1HZ  LYS A 212       6.503  67.885  21.378  1.00  0.00           H  
ATOM   3158 2HZ  LYS A 212       6.340  68.292  19.788  1.00  0.00           H  
ATOM   3159 3HZ  LYS A 212       6.712  66.741  20.209  1.00  0.00           H  
ATOM   3160  N   ARG A 213      14.109  65.349  18.509  1.00 26.06           N  
ATOM   3161  CA  ARG A 213      15.149  64.474  18.985  1.00 28.52           C  
ATOM   3162  C   ARG A 213      16.556  64.907  18.603  1.00 27.90           C  
ATOM   3163  O   ARG A 213      17.500  64.329  19.120  1.00 27.40           O  
ATOM   3164  CB  ARG A 213      14.945  63.046  18.442  1.00 31.62           C  
ATOM   3165  CG  ARG A 213      13.654  62.428  18.982  1.00 36.82           C  
ATOM   3166  CD  ARG A 213      13.496  61.001  18.446  1.00 38.77           C  
ATOM   3167  NE  ARG A 213      14.651  60.228  18.815  1.00 42.52           N  
ATOM   3168  CZ  ARG A 213      15.115  59.056  18.444  1.00 45.13           C  
ATOM   3169  NH1 ARG A 213      14.517  58.275  17.549  1.00 46.98           N  
ATOM   3170  NH2 ARG A 213      16.243  58.629  19.024  1.00 46.27           N  
ATOM   3171  H   ARG A 213      13.657  65.143  17.629  1.00  0.00           H  
ATOM   3172  HA  ARG A 213      15.103  64.442  20.074  1.00  0.00           H  
ATOM   3173 1HB  ARG A 213      14.909  63.073  17.354  1.00  0.00           H  
ATOM   3174 2HB  ARG A 213      15.794  62.424  18.726  1.00  0.00           H  
ATOM   3175 1HG  ARG A 213      13.691  62.401  20.071  1.00  0.00           H  
ATOM   3176 2HG  ARG A 213      12.802  63.029  18.663  1.00  0.00           H  
ATOM   3177 1HD  ARG A 213      12.601  60.549  18.873  1.00  0.00           H  
ATOM   3178 2HD  ARG A 213      13.406  61.028  17.361  1.00  0.00           H  
ATOM   3179  HE  ARG A 213      15.278  60.620  19.505  1.00  0.00           H  
ATOM   3180 1HH1 ARG A 213      13.656  58.574  17.113  1.00  0.00           H  
ATOM   3181 2HH1 ARG A 213      14.924  57.384  17.305  1.00  0.00           H  
ATOM   3182 1HH2 ARG A 213      16.703  59.202  19.718  1.00  0.00           H  
ATOM   3183 2HH2 ARG A 213      16.634  57.735  18.769  1.00  0.00           H  
ATOM   3184  N   ILE A 214      16.726  65.834  17.666  1.00 26.80           N  
ATOM   3185  CA  ILE A 214      18.081  66.162  17.254  1.00 26.11           C  
ATOM   3186  C   ILE A 214      18.776  67.087  18.237  1.00 26.77           C  
ATOM   3187  O   ILE A 214      18.273  68.191  18.442  1.00 28.67           O  
ATOM   3188  CB  ILE A 214      18.013  66.777  15.827  1.00 23.81           C  
ATOM   3189  CG1 ILE A 214      17.546  65.680  14.869  1.00 23.81           C  
ATOM   3190  CG2 ILE A 214      19.367  67.329  15.454  1.00 23.71           C  
ATOM   3191  CD1 ILE A 214      17.282  66.138  13.453  1.00 22.80           C  
ATOM   3192  H   ILE A 214      15.950  66.315  17.234  1.00  0.00           H  
ATOM   3193  HA  ILE A 214      18.668  65.244  17.234  1.00  0.00           H  
ATOM   3194  HB  ILE A 214      17.276  67.580  15.812  1.00  0.00           H  
ATOM   3195 1HG1 ILE A 214      18.296  64.891  14.826  1.00  0.00           H  
ATOM   3196 2HG1 ILE A 214      16.626  65.234  15.247  1.00  0.00           H  
ATOM   3197 1HG2 ILE A 214      19.321  67.760  14.454  1.00  0.00           H  
ATOM   3198 2HG2 ILE A 214      19.655  68.099  16.168  1.00  0.00           H  
ATOM   3199 3HG2 ILE A 214      20.104  66.526  15.470  1.00  0.00           H  
ATOM   3200 1HD1 ILE A 214      16.955  65.290  12.851  1.00  0.00           H  
ATOM   3201 2HD1 ILE A 214      16.503  66.902  13.457  1.00  0.00           H  
ATOM   3202 3HD1 ILE A 214      18.195  66.553  13.029  1.00  0.00           H  
ATOM   3203  N   ASP A 215      19.967  66.753  18.704  1.00 28.08           N  
ATOM   3204  CA  ASP A 215      20.649  67.692  19.592  1.00 34.14           C  
ATOM   3205  C   ASP A 215      21.857  68.372  18.962  1.00 32.68           C  
ATOM   3206  O   ASP A 215      22.214  69.432  19.497  1.00 34.56           O  
ATOM   3207  CB  ASP A 215      21.048  67.039  20.910  1.00 39.14           C  
ATOM   3208  CG  ASP A 215      21.559  65.631  20.746  1.00 43.79           C  
ATOM   3209  OD1 ASP A 215      22.287  65.301  19.779  1.00 47.08           O  
ATOM   3210  OD2 ASP A 215      21.221  64.817  21.638  1.00 47.43           O  
ATOM   3211  H   ASP A 215      20.418  65.880  18.471  1.00  0.00           H  
ATOM   3212  HA  ASP A 215      19.968  68.513  19.816  1.00  0.00           H  
ATOM   3213 1HB  ASP A 215      21.825  67.634  21.391  1.00  0.00           H  
ATOM   3214 2HB  ASP A 215      20.189  67.019  21.581  1.00  0.00           H  
ATOM   3215  N   VAL A 216      22.436  67.867  17.873  1.00 27.40           N  
ATOM   3216  CA  VAL A 216      23.567  68.627  17.293  1.00 23.33           C  
ATOM   3217  C   VAL A 216      23.080  69.924  16.670  1.00 21.01           C  
ATOM   3218  O   VAL A 216      21.882  70.069  16.381  1.00 21.10           O  
ATOM   3219  CB  VAL A 216      24.142  67.722  16.184  1.00 25.27           C  
ATOM   3220  CG1 VAL A 216      24.665  66.398  16.740  1.00 24.58           C  
ATOM   3221  CG2 VAL A 216      23.061  67.457  15.116  1.00 22.61           C  
ATOM   3222  H   VAL A 216      22.145  67.006  17.433  1.00  0.00           H  
ATOM   3223  HA  VAL A 216      24.304  68.802  18.077  1.00  0.00           H  
ATOM   3224  HB  VAL A 216      24.995  68.223  15.725  1.00  0.00           H  
ATOM   3225 1HG1 VAL A 216      25.061  65.792  15.925  1.00  0.00           H  
ATOM   3226 2HG1 VAL A 216      25.456  66.594  17.463  1.00  0.00           H  
ATOM   3227 3HG1 VAL A 216      23.851  65.861  17.228  1.00  0.00           H  
ATOM   3228 1HG2 VAL A 216      23.471  66.818  14.334  1.00  0.00           H  
ATOM   3229 2HG2 VAL A 216      22.206  66.963  15.578  1.00  0.00           H  
ATOM   3230 3HG2 VAL A 216      22.740  68.403  14.680  1.00  0.00           H  
ATOM   3231  N   PRO A 217      23.973  70.851  16.354  1.00 20.43           N  
ATOM   3232  CA  PRO A 217      23.672  72.070  15.656  1.00 20.74           C  
ATOM   3233  C   PRO A 217      23.181  71.759  14.217  1.00 20.77           C  
ATOM   3234  O   PRO A 217      23.725  70.875  13.568  1.00 19.36           O  
ATOM   3235  CB  PRO A 217      24.924  72.901  15.625  1.00 19.85           C  
ATOM   3236  CG  PRO A 217      25.907  72.179  16.491  1.00 22.91           C  
ATOM   3237  CD  PRO A 217      25.431  70.750  16.658  1.00 20.14           C  
ATOM   3238  HA  PRO A 217      22.895  72.620  16.207  1.00  0.00           H  
ATOM   3239 1HB  PRO A 217      25.281  73.005  14.590  1.00  0.00           H  
ATOM   3240 2HB  PRO A 217      24.712  73.915  15.995  1.00  0.00           H  
ATOM   3241 1HG  PRO A 217      26.907  72.205  16.034  1.00  0.00           H  
ATOM   3242 2HG  PRO A 217      25.991  72.678  17.468  1.00  0.00           H  
ATOM   3243 1HD  PRO A 217      25.955  70.102  15.940  1.00  0.00           H  
ATOM   3244 2HD  PRO A 217      25.620  70.418  17.690  1.00  0.00           H  
ATOM   3245  N   VAL A 218      22.165  72.504  13.838  1.00 20.18           N  
ATOM   3246  CA  VAL A 218      21.468  72.332  12.571  1.00 20.06           C  
ATOM   3247  C   VAL A 218      21.296  73.694  11.916  1.00 20.90           C  
ATOM   3248  O   VAL A 218      20.879  74.704  12.497  1.00 21.77           O  
ATOM   3249  CB  VAL A 218      20.110  71.636  12.636  1.00 18.64           C  
ATOM   3250  CG1 VAL A 218      19.455  71.501  11.244  1.00 19.81           C  
ATOM   3251  CG2 VAL A 218      20.143  70.267  13.292  1.00 16.52           C  
ATOM   3252  H   VAL A 218      21.863  73.231  14.471  1.00  0.00           H  
ATOM   3253  HA  VAL A 218      22.086  71.716  11.917  1.00  0.00           H  
ATOM   3254  HB  VAL A 218      19.422  72.256  13.211  1.00  0.00           H  
ATOM   3255 1HG1 VAL A 218      18.491  71.000  11.342  1.00  0.00           H  
ATOM   3256 2HG1 VAL A 218      19.306  72.491  10.814  1.00  0.00           H  
ATOM   3257 3HG1 VAL A 218      20.103  70.915  10.592  1.00  0.00           H  
ATOM   3258 1HG2 VAL A 218      19.140  69.842  13.298  1.00  0.00           H  
ATOM   3259 2HG2 VAL A 218      20.811  69.612  12.733  1.00  0.00           H  
ATOM   3260 3HG2 VAL A 218      20.502  70.363  14.317  1.00  0.00           H  
ATOM   3261  N   LEU A 219      21.783  73.761  10.678  1.00 17.40           N  
ATOM   3262  CA  LEU A 219      21.580  74.953   9.843  1.00 16.12           C  
ATOM   3263  C   LEU A 219      20.366  74.734   8.974  1.00 14.45           C  
ATOM   3264  O   LEU A 219      20.321  73.694   8.302  1.00 16.29           O  
ATOM   3265  CB  LEU A 219      22.806  75.277   8.987  1.00 16.77           C  
ATOM   3266  CG  LEU A 219      22.575  76.259   7.809  1.00 18.95           C  
ATOM   3267  CD1 LEU A 219      22.229  77.646   8.285  1.00 18.80           C  
ATOM   3268  CD2 LEU A 219      23.814  76.317   6.895  1.00 19.30           C  
ATOM   3269  H   LEU A 219      22.302  72.980  10.303  1.00  0.00           H  
ATOM   3270  HA  LEU A 219      21.396  75.805  10.496  1.00  0.00           H  
ATOM   3271 1HB  LEU A 219      23.573  75.709   9.628  1.00  0.00           H  
ATOM   3272 2HB  LEU A 219      23.193  74.348   8.568  1.00  0.00           H  
ATOM   3273  HG  LEU A 219      21.719  75.927   7.221  1.00  0.00           H  
ATOM   3274 1HD1 LEU A 219      22.076  78.298   7.425  1.00  0.00           H  
ATOM   3275 2HD1 LEU A 219      21.316  77.610   8.879  1.00  0.00           H  
ATOM   3276 3HD1 LEU A 219      23.044  78.035   8.895  1.00  0.00           H  
ATOM   3277 1HD2 LEU A 219      23.629  77.012   6.075  1.00  0.00           H  
ATOM   3278 2HD2 LEU A 219      24.675  76.656   7.471  1.00  0.00           H  
ATOM   3279 3HD2 LEU A 219      24.015  75.325   6.492  1.00  0.00           H  
ATOM   3280  N   VAL A 220      19.356  75.585   8.970  1.00 14.90           N  
ATOM   3281  CA  VAL A 220      18.137  75.427   8.176  1.00 16.15           C  
ATOM   3282  C   VAL A 220      18.140  76.521   7.115  1.00 17.44           C  
ATOM   3283  O   VAL A 220      18.195  77.698   7.480  1.00 19.42           O  
ATOM   3284  CB  VAL A 220      16.835  75.526   8.989  1.00 15.89           C  
ATOM   3285  CG1 VAL A 220      15.593  75.365   8.113  1.00 17.38           C  
ATOM   3286  CG2 VAL A 220      16.838  74.463  10.070  1.00 16.33           C  
ATOM   3287  H   VAL A 220      19.454  76.395   9.565  1.00  0.00           H  
ATOM   3288  HA  VAL A 220      18.148  74.437   7.719  1.00  0.00           H  
ATOM   3289  HB  VAL A 220      16.776  76.515   9.443  1.00  0.00           H  
ATOM   3290 1HG1 VAL A 220      14.699  75.443   8.732  1.00  0.00           H  
ATOM   3291 2HG1 VAL A 220      15.578  76.148   7.355  1.00  0.00           H  
ATOM   3292 3HG1 VAL A 220      15.614  74.389   7.628  1.00  0.00           H  
ATOM   3293 1HG2 VAL A 220      15.917  74.530  10.649  1.00  0.00           H  
ATOM   3294 2HG2 VAL A 220      16.907  73.477   9.610  1.00  0.00           H  
ATOM   3295 3HG2 VAL A 220      17.693  74.617  10.729  1.00  0.00           H  
ATOM   3296  N   ALA A 221      18.324  76.183   5.845  1.00 16.87           N  
ATOM   3297  CA  ALA A 221      18.462  77.213   4.779  1.00 15.60           C  
ATOM   3298  C   ALA A 221      17.278  77.086   3.838  1.00 16.91           C  
ATOM   3299  O   ALA A 221      16.898  75.929   3.533  1.00 17.96           O  
ATOM   3300  CB  ALA A 221      19.803  76.978   4.073  1.00 15.92           C  
ATOM   3301  H   ALA A 221      18.372  75.206   5.594  1.00  0.00           H  
ATOM   3302  HA  ALA A 221      18.455  78.194   5.253  1.00  0.00           H  
ATOM   3303 1HB  ALA A 221      19.934  77.719   3.284  1.00  0.00           H  
ATOM   3304 2HB  ALA A 221      20.615  77.069   4.795  1.00  0.00           H  
ATOM   3305 3HB  ALA A 221      19.815  75.980   3.638  1.00  0.00           H  
ATOM   3306  N   HIS A 222      16.754  78.167   3.270  1.00 17.41           N  
ATOM   3307  CA  HIS A 222      15.587  78.015   2.391  1.00 17.26           C  
ATOM   3308  C   HIS A 222      15.350  79.268   1.565  1.00 17.59           C  
ATOM   3309  O   HIS A 222      15.612  80.387   2.021  1.00 19.47           O  
ATOM   3310  CB  HIS A 222      14.387  77.681   3.244  1.00 15.92           C  
ATOM   3311  CG  HIS A 222      13.331  76.813   2.640  1.00 15.70           C  
ATOM   3312  ND1 HIS A 222      13.013  75.584   3.175  1.00 13.82           N  
ATOM   3313  CD2 HIS A 222      12.483  77.019   1.588  1.00 13.84           C  
ATOM   3314  CE1 HIS A 222      12.021  75.044   2.500  1.00 13.64           C  
ATOM   3315  NE2 HIS A 222      11.686  75.892   1.528  1.00 14.68           N  
ATOM   3316  H   HIS A 222      17.136  79.089   3.426  1.00  0.00           H  
ATOM   3317  HA  HIS A 222      15.764  77.201   1.689  1.00  0.00           H  
ATOM   3318 1HB  HIS A 222      14.715  77.174   4.152  1.00  0.00           H  
ATOM   3319 2HB  HIS A 222      13.888  78.601   3.546  1.00  0.00           H  
ATOM   3320  HD2 HIS A 222      12.437  77.880   0.921  1.00  0.00           H  
ATOM   3321  HE1 HIS A 222      11.562  74.077   2.706  1.00  0.00           H  
ATOM   3322  HE2 HIS A 222      10.959  75.747   0.842  1.00  0.00           H  
ATOM   3323  N   GLY A 223      14.955  79.085   0.312  1.00 17.02           N  
ATOM   3324  CA  GLY A 223      14.750  80.290  -0.538  1.00 17.05           C  
ATOM   3325  C   GLY A 223      13.318  80.748  -0.316  1.00 18.82           C  
ATOM   3326  O   GLY A 223      12.430  79.913  -0.190  1.00 18.60           O  
ATOM   3327  H   GLY A 223      14.790  78.170  -0.083  1.00  0.00           H  
ATOM   3328 1HA  GLY A 223      15.471  81.059  -0.259  1.00  0.00           H  
ATOM   3329 2HA  GLY A 223      14.939  80.036  -1.580  1.00  0.00           H  
ATOM   3330  N   THR A 224      13.092  82.064  -0.281  1.00 22.61           N  
ATOM   3331  CA  THR A 224      11.712  82.541  -0.038  1.00 22.98           C  
ATOM   3332  C   THR A 224      10.868  82.456  -1.297  1.00 24.29           C  
ATOM   3333  O   THR A 224       9.629  82.546  -1.130  1.00 26.26           O  
ATOM   3334  CB  THR A 224      11.687  83.980   0.522  1.00 22.43           C  
ATOM   3335  OG1 THR A 224      12.117  84.891  -0.469  1.00 21.09           O  
ATOM   3336  CG2 THR A 224      12.670  84.100   1.695  1.00 21.74           C  
ATOM   3337  H   THR A 224      13.830  82.740  -0.415  1.00  0.00           H  
ATOM   3338  HA  THR A 224      11.244  81.887   0.698  1.00  0.00           H  
ATOM   3339  HB  THR A 224      10.681  84.220   0.865  1.00  0.00           H  
ATOM   3340  HG1 THR A 224      12.330  84.411  -1.273  1.00  0.00           H  
ATOM   3341 1HG2 THR A 224      12.648  85.117   2.086  1.00  0.00           H  
ATOM   3342 2HG2 THR A 224      12.384  83.402   2.482  1.00  0.00           H  
ATOM   3343 3HG2 THR A 224      13.677  83.866   1.351  1.00  0.00           H  
ATOM   3344  N   ASP A 225      11.419  82.183  -2.496  1.00 20.64           N  
ATOM   3345  CA  ASP A 225      10.481  82.007  -3.621  1.00 22.70           C  
ATOM   3346  C   ASP A 225      10.459  80.542  -4.053  1.00 22.61           C  
ATOM   3347  O   ASP A 225      10.432  80.190  -5.232  1.00 22.64           O  
ATOM   3348  CB  ASP A 225      10.839  82.992  -4.744  1.00 23.76           C  
ATOM   3349  CG  ASP A 225       9.896  82.985  -5.926  1.00 26.05           C  
ATOM   3350  OD1 ASP A 225       8.713  82.638  -5.765  1.00 26.68           O  
ATOM   3351  OD2 ASP A 225      10.289  83.242  -7.083  1.00 27.90           O  
ATOM   3352  H   ASP A 225      12.411  82.094  -2.664  1.00  0.00           H  
ATOM   3353  HA  ASP A 225       9.472  82.220  -3.267  1.00  0.00           H  
ATOM   3354 1HB  ASP A 225      10.859  84.007  -4.346  1.00  0.00           H  
ATOM   3355 2HB  ASP A 225      11.838  82.768  -5.120  1.00  0.00           H  
ATOM   3356  N   ASP A 226      10.516  79.616  -3.099  1.00 21.34           N  
ATOM   3357  CA  ASP A 226      10.518  78.186  -3.310  1.00 20.81           C  
ATOM   3358  C   ASP A 226       9.157  77.729  -3.782  1.00 20.97           C  
ATOM   3359  O   ASP A 226       8.183  77.809  -3.007  1.00 19.82           O  
ATOM   3360  CB  ASP A 226      10.911  77.417  -2.032  1.00 17.80           C  
ATOM   3361  CG  ASP A 226      11.235  75.974  -2.382  1.00 16.53           C  
ATOM   3362  OD1 ASP A 226      10.518  75.353  -3.189  1.00 16.31           O  
ATOM   3363  OD2 ASP A 226      12.232  75.442  -1.848  1.00 17.08           O  
ATOM   3364  H   ASP A 226      10.561  79.974  -2.156  1.00  0.00           H  
ATOM   3365  HA  ASP A 226      11.251  77.951  -4.082  1.00  0.00           H  
ATOM   3366 1HB  ASP A 226      11.773  77.897  -1.569  1.00  0.00           H  
ATOM   3367 2HB  ASP A 226      10.090  77.458  -1.316  1.00  0.00           H  
ATOM   3368  N   GLN A 227       9.075  77.263  -5.030  1.00 19.72           N  
ATOM   3369  CA  GLN A 227       7.785  76.850  -5.564  1.00 17.43           C  
ATOM   3370  C   GLN A 227       7.505  75.380  -5.385  1.00 19.38           C  
ATOM   3371  O   GLN A 227       6.431  74.932  -5.805  1.00 21.65           O  
ATOM   3372  CB  GLN A 227       7.668  77.195  -7.047  1.00 18.59           C  
ATOM   3373  CG  GLN A 227       7.836  78.671  -7.388  1.00 20.16           C  
ATOM   3374  CD  GLN A 227       7.893  78.869  -8.911  1.00 20.26           C  
ATOM   3375  OE1 GLN A 227       6.994  78.356  -9.582  1.00 23.64           O  
ATOM   3376  NE2 GLN A 227       8.911  79.538  -9.409  1.00 18.19           N  
ATOM   3377  H   GLN A 227       9.895  77.191  -5.615  1.00  0.00           H  
ATOM   3378  HA  GLN A 227       7.001  77.382  -5.025  1.00  0.00           H  
ATOM   3379 1HB  GLN A 227       8.421  76.643  -7.609  1.00  0.00           H  
ATOM   3380 2HB  GLN A 227       6.691  76.885  -7.417  1.00  0.00           H  
ATOM   3381 1HG  GLN A 227       6.988  79.225  -6.985  1.00  0.00           H  
ATOM   3382 2HG  GLN A 227       8.763  79.033  -6.944  1.00  0.00           H  
ATOM   3383 1HE2 GLN A 227       8.979  79.685 -10.397  1.00  0.00           H  
ATOM   3384 2HE2 GLN A 227       9.618  79.900  -8.801  1.00  0.00           H  
ATOM   3385  N   VAL A 228       8.395  74.601  -4.748  1.00 17.76           N  
ATOM   3386  CA  VAL A 228       8.167  73.180  -4.567  1.00 17.48           C  
ATOM   3387  C   VAL A 228       7.865  72.850  -3.117  1.00 19.55           C  
ATOM   3388  O   VAL A 228       6.905  72.159  -2.817  1.00 21.20           O  
ATOM   3389  CB  VAL A 228       9.446  72.393  -5.009  1.00 18.09           C  
ATOM   3390  CG1 VAL A 228       9.275  70.900  -4.720  1.00 17.92           C  
ATOM   3391  CG2 VAL A 228       9.678  72.682  -6.492  1.00 19.09           C  
ATOM   3392  H   VAL A 228       9.243  75.013  -4.386  1.00  0.00           H  
ATOM   3393  HA  VAL A 228       7.326  72.882  -5.194  1.00  0.00           H  
ATOM   3394  HB  VAL A 228      10.294  72.733  -4.414  1.00  0.00           H  
ATOM   3395 1HG1 VAL A 228      10.172  70.364  -5.032  1.00  0.00           H  
ATOM   3396 2HG1 VAL A 228       9.117  70.752  -3.652  1.00  0.00           H  
ATOM   3397 3HG1 VAL A 228       8.415  70.519  -5.271  1.00  0.00           H  
ATOM   3398 1HG2 VAL A 228      10.565  72.148  -6.832  1.00  0.00           H  
ATOM   3399 2HG2 VAL A 228       8.812  72.352  -7.067  1.00  0.00           H  
ATOM   3400 3HG2 VAL A 228       9.822  73.753  -6.636  1.00  0.00           H  
ATOM   3401  N   VAL A 229       8.722  73.353  -2.202  1.00 20.35           N  
ATOM   3402  CA  VAL A 229       8.526  73.211  -0.766  1.00 19.77           C  
ATOM   3403  C   VAL A 229       8.364  74.614  -0.207  1.00 19.13           C  
ATOM   3404  O   VAL A 229       9.286  75.422  -0.083  1.00 16.92           O  
ATOM   3405  CB  VAL A 229       9.679  72.480  -0.061  1.00 22.29           C  
ATOM   3406  CG1 VAL A 229       9.441  72.421   1.457  1.00 22.21           C  
ATOM   3407  CG2 VAL A 229       9.800  71.058  -0.573  1.00 21.99           C  
ATOM   3408  H   VAL A 229       9.534  73.849  -2.541  1.00  0.00           H  
ATOM   3409  HA  VAL A 229       7.622  72.626  -0.596  1.00  0.00           H  
ATOM   3410  HB  VAL A 229      10.609  73.012  -0.259  1.00  0.00           H  
ATOM   3411 1HG1 VAL A 229      10.270  71.899   1.935  1.00  0.00           H  
ATOM   3412 2HG1 VAL A 229       9.373  73.434   1.854  1.00  0.00           H  
ATOM   3413 3HG1 VAL A 229       8.513  71.887   1.659  1.00  0.00           H  
ATOM   3414 1HG2 VAL A 229      10.622  70.556  -0.063  1.00  0.00           H  
ATOM   3415 2HG2 VAL A 229       8.871  70.521  -0.380  1.00  0.00           H  
ATOM   3416 3HG2 VAL A 229       9.994  71.073  -1.646  1.00  0.00           H  
ATOM   3417  N   PRO A 230       7.100  74.997   0.009  1.00 21.14           N  
ATOM   3418  CA  PRO A 230       6.756  76.361   0.405  1.00 20.29           C  
ATOM   3419  C   PRO A 230       7.479  76.816   1.653  1.00 22.08           C  
ATOM   3420  O   PRO A 230       7.510  76.087   2.666  1.00 22.87           O  
ATOM   3421  CB  PRO A 230       5.237  76.341   0.552  1.00 21.98           C  
ATOM   3422  CG  PRO A 230       4.818  75.235  -0.360  1.00 21.77           C  
ATOM   3423  CD  PRO A 230       5.889  74.148  -0.143  1.00 20.68           C  
ATOM   3424  HA  PRO A 230       7.054  77.056  -0.394  1.00  0.00           H  
ATOM   3425 1HB  PRO A 230       4.963  76.165   1.603  1.00  0.00           H  
ATOM   3426 2HB  PRO A 230       4.819  77.319   0.270  1.00  0.00           H  
ATOM   3427 1HG  PRO A 230       3.804  74.894  -0.102  1.00  0.00           H  
ATOM   3428 2HG  PRO A 230       4.778  75.594  -1.399  1.00  0.00           H  
ATOM   3429 1HD  PRO A 230       5.651  73.574   0.764  1.00  0.00           H  
ATOM   3430 2HD  PRO A 230       5.925  73.488  -1.022  1.00  0.00           H  
ATOM   3431  N   TYR A 231       8.106  77.969   1.560  1.00 21.53           N  
ATOM   3432  CA  TYR A 231       8.970  78.480   2.591  1.00 23.86           C  
ATOM   3433  C   TYR A 231       8.346  78.584   3.990  1.00 25.63           C  
ATOM   3434  O   TYR A 231       8.976  78.174   4.966  1.00 23.52           O  
ATOM   3435  CB  TYR A 231       9.527  79.834   2.156  1.00 25.37           C  
ATOM   3436  CG  TYR A 231      10.300  80.493   3.290  1.00 27.01           C  
ATOM   3437  CD1 TYR A 231      11.633  80.262   3.478  1.00 26.19           C  
ATOM   3438  CD2 TYR A 231       9.634  81.343   4.191  1.00 28.75           C  
ATOM   3439  CE1 TYR A 231      12.331  80.823   4.524  1.00 27.73           C  
ATOM   3440  CE2 TYR A 231      10.312  81.938   5.239  1.00 28.59           C  
ATOM   3441  CZ  TYR A 231      11.656  81.663   5.404  1.00 29.48           C  
ATOM   3442  OH  TYR A 231      12.368  82.236   6.428  1.00 27.33           O  
ATOM   3443  H   TYR A 231       7.967  78.513   0.720  1.00  0.00           H  
ATOM   3444  HA  TYR A 231       9.795  77.780   2.730  1.00  0.00           H  
ATOM   3445 1HB  TYR A 231      10.182  79.698   1.294  1.00  0.00           H  
ATOM   3446 2HB  TYR A 231       8.708  80.481   1.845  1.00  0.00           H  
ATOM   3447  HD1 TYR A 231      12.177  79.616   2.788  1.00  0.00           H  
ATOM   3448  HD2 TYR A 231       8.569  81.540   4.069  1.00  0.00           H  
ATOM   3449  HE1 TYR A 231      13.394  80.616   4.643  1.00  0.00           H  
ATOM   3450  HE2 TYR A 231       9.786  82.610   5.917  1.00  0.00           H  
ATOM   3451  HH  TYR A 231      11.788  82.803   6.941  1.00  0.00           H  
ATOM   3452  N   ALA A 232       7.177  79.208   4.086  1.00 26.31           N  
ATOM   3453  CA  ALA A 232       6.561  79.498   5.381  1.00 27.61           C  
ATOM   3454  C   ALA A 232       6.117  78.272   6.150  1.00 28.15           C  
ATOM   3455  O   ALA A 232       6.191  78.309   7.380  1.00 29.95           O  
ATOM   3456  CB  ALA A 232       5.453  80.529   5.171  1.00 25.94           C  
ATOM   3457  H   ALA A 232       6.701  79.490   3.241  1.00  0.00           H  
ATOM   3458  HA  ALA A 232       7.329  79.910   6.037  1.00  0.00           H  
ATOM   3459 1HB  ALA A 232       4.982  80.757   6.127  1.00  0.00           H  
ATOM   3460 2HB  ALA A 232       5.879  81.440   4.750  1.00  0.00           H  
ATOM   3461 3HB  ALA A 232       4.707  80.127   4.487  1.00  0.00           H  
ATOM   3462  N   ASP A 233       5.737  77.169   5.571  1.00 27.74           N  
ATOM   3463  CA  ASP A 233       5.364  75.918   6.194  1.00 27.18           C  
ATOM   3464  C   ASP A 233       6.568  75.006   6.432  1.00 23.34           C  
ATOM   3465  O   ASP A 233       6.367  73.902   6.944  1.00 23.91           O  
ATOM   3466  CB  ASP A 233       4.375  75.149   5.313  1.00 32.20           C  
ATOM   3467  CG  ASP A 233       3.469  74.115   5.938  1.00 36.48           C  
ATOM   3468  OD1 ASP A 233       2.840  74.379   7.012  1.00 39.35           O  
ATOM   3469  OD2 ASP A 233       3.271  72.985   5.390  1.00 35.48           O  
ATOM   3470  H   ASP A 233       5.715  77.243   4.564  1.00  0.00           H  
ATOM   3471  HA  ASP A 233       4.882  76.136   7.147  1.00  0.00           H  
ATOM   3472 1HB  ASP A 233       3.704  75.853   4.819  1.00  0.00           H  
ATOM   3473 2HB  ASP A 233       4.920  74.615   4.534  1.00  0.00           H  
ATOM   3474  N   ALA A 234       7.783  75.418   6.056  1.00 20.43           N  
ATOM   3475  CA  ALA A 234       8.892  74.518   6.269  1.00 20.37           C  
ATOM   3476  C   ALA A 234       9.945  75.097   7.206  1.00 20.01           C  
ATOM   3477  O   ALA A 234       9.884  74.815   8.408  1.00 22.38           O  
ATOM   3478  CB  ALA A 234       9.489  74.028   4.954  1.00 18.32           C  
ATOM   3479  H   ALA A 234       7.955  76.320   5.635  1.00  0.00           H  
ATOM   3480  HA  ALA A 234       8.524  73.651   6.818  1.00  0.00           H  
ATOM   3481 1HB  ALA A 234      10.320  73.354   5.161  1.00  0.00           H  
ATOM   3482 2HB  ALA A 234       8.726  73.499   4.383  1.00  0.00           H  
ATOM   3483 3HB  ALA A 234       9.848  74.880   4.378  1.00  0.00           H  
ATOM   3484  N   ALA A 235      10.784  75.971   6.739  1.00 19.94           N  
ATOM   3485  CA  ALA A 235      11.981  76.454   7.358  1.00 20.45           C  
ATOM   3486  C   ALA A 235      11.815  77.097   8.726  1.00 22.59           C  
ATOM   3487  O   ALA A 235      12.446  76.666   9.671  1.00 21.74           O  
ATOM   3488  CB  ALA A 235      12.772  77.317   6.381  1.00 18.56           C  
ATOM   3489  H   ALA A 235      10.523  76.325   5.830  1.00  0.00           H  
ATOM   3490  HA  ALA A 235      12.587  75.593   7.640  1.00  0.00           H  
ATOM   3491 1HB  ALA A 235      13.679  77.677   6.866  1.00  0.00           H  
ATOM   3492 2HB  ALA A 235      13.039  76.724   5.506  1.00  0.00           H  
ATOM   3493 3HB  ALA A 235      12.165  78.166   6.072  1.00  0.00           H  
ATOM   3494  N   PRO A 236      10.991  78.124   8.872  1.00 25.79           N  
ATOM   3495  CA  PRO A 236      10.774  78.725  10.197  1.00 26.29           C  
ATOM   3496  C   PRO A 236      10.154  77.698  11.127  1.00 25.86           C  
ATOM   3497  O   PRO A 236      10.560  77.668  12.294  1.00 27.68           O  
ATOM   3498  CB  PRO A 236       9.968  79.968   9.867  1.00 26.42           C  
ATOM   3499  CG  PRO A 236       9.187  79.572   8.664  1.00 27.90           C  
ATOM   3500  CD  PRO A 236      10.167  78.759   7.825  1.00 25.69           C  
ATOM   3501  HA  PRO A 236      11.747  78.988  10.639  1.00  0.00           H  
ATOM   3502 1HB  PRO A 236       9.333  80.243  10.722  1.00  0.00           H  
ATOM   3503 2HB  PRO A 236      10.643  80.816   9.683  1.00  0.00           H  
ATOM   3504 1HG  PRO A 236       8.301  78.992   8.961  1.00  0.00           H  
ATOM   3505 2HG  PRO A 236       8.820  80.466   8.138  1.00  0.00           H  
ATOM   3506 1HD  PRO A 236       9.613  78.024   7.223  1.00  0.00           H  
ATOM   3507 2HD  PRO A 236      10.745  79.435   7.177  1.00  0.00           H  
ATOM   3508  N   LYS A 237       9.305  76.781  10.710  1.00 25.66           N  
ATOM   3509  CA  LYS A 237       8.752  75.776  11.616  1.00 28.08           C  
ATOM   3510  C   LYS A 237       9.768  74.746  12.073  1.00 28.23           C  
ATOM   3511  O   LYS A 237       9.786  74.279  13.216  1.00 28.93           O  
ATOM   3512  CB  LYS A 237       7.560  75.056  10.981  1.00 29.41           C  
ATOM   3513  CG  LYS A 237       6.466  76.080  10.627  1.00 32.45           C  
ATOM   3514  CD  LYS A 237       5.347  75.394   9.862  1.00 35.79           C  
ATOM   3515  CE  LYS A 237       3.979  75.773  10.406  1.00 39.66           C  
ATOM   3516  NZ  LYS A 237       3.130  76.428   9.378  1.00 42.19           N  
ATOM   3517  H   LYS A 237       9.029  76.772   9.738  1.00  0.00           H  
ATOM   3518  HA  LYS A 237       8.407  76.278  12.521  1.00  0.00           H  
ATOM   3519 1HB  LYS A 237       7.889  74.528  10.086  1.00  0.00           H  
ATOM   3520 2HB  LYS A 237       7.172  74.312  11.677  1.00  0.00           H  
ATOM   3521 1HG  LYS A 237       6.070  76.521  11.543  1.00  0.00           H  
ATOM   3522 2HG  LYS A 237       6.895  76.875  10.018  1.00  0.00           H  
ATOM   3523 1HD  LYS A 237       5.398  75.677   8.810  1.00  0.00           H  
ATOM   3524 2HD  LYS A 237       5.466  74.313   9.935  1.00  0.00           H  
ATOM   3525 1HE  LYS A 237       3.469  74.879  10.763  1.00  0.00           H  
ATOM   3526 2HE  LYS A 237       4.098  76.456  11.247  1.00  0.00           H  
ATOM   3527 1HZ  LYS A 237       2.234  76.663   9.781  1.00  0.00           H  
ATOM   3528 2HZ  LYS A 237       3.584  77.270   9.053  1.00  0.00           H  
ATOM   3529 3HZ  LYS A 237       2.995  75.797   8.601  1.00  0.00           H  
ATOM   3530  N   SER A 238      10.634  74.344  11.128  1.00 26.02           N  
ATOM   3531  CA  SER A 238      11.696  73.423  11.495  1.00 25.28           C  
ATOM   3532  C   SER A 238      12.590  74.049  12.553  1.00 24.86           C  
ATOM   3533  O   SER A 238      12.950  73.380  13.527  1.00 26.05           O  
ATOM   3534  CB  SER A 238      12.539  73.182  10.214  1.00 23.43           C  
ATOM   3535  OG  SER A 238      11.722  72.238   9.514  1.00 25.88           O  
ATOM   3536  H   SER A 238      10.568  74.663  10.172  1.00  0.00           H  
ATOM   3537  HA  SER A 238      11.243  72.490  11.834  1.00  0.00           H  
ATOM   3538 1HB  SER A 238      12.684  74.127   9.691  1.00  0.00           H  
ATOM   3539 2HB  SER A 238      13.523  72.807  10.492  1.00  0.00           H  
ATOM   3540  HG  SER A 238      10.954  72.088  10.071  1.00  0.00           H  
ATOM   3541  N   ALA A 239      13.000  75.289  12.296  1.00 24.46           N  
ATOM   3542  CA  ALA A 239      13.920  75.973  13.201  1.00 26.21           C  
ATOM   3543  C   ALA A 239      13.348  76.141  14.620  1.00 28.34           C  
ATOM   3544  O   ALA A 239      14.106  76.104  15.585  1.00 29.57           O  
ATOM   3545  CB  ALA A 239      14.251  77.333  12.615  1.00 24.77           C  
ATOM   3546  H   ALA A 239      12.676  75.769  11.468  1.00  0.00           H  
ATOM   3547  HA  ALA A 239      14.827  75.374  13.278  1.00  0.00           H  
ATOM   3548 1HB  ALA A 239      14.938  77.858  13.279  1.00  0.00           H  
ATOM   3549 2HB  ALA A 239      14.718  77.205  11.638  1.00  0.00           H  
ATOM   3550 3HB  ALA A 239      13.337  77.914  12.506  1.00  0.00           H  
ATOM   3551  N   GLU A 240      12.040  76.346  14.744  1.00 29.85           N  
ATOM   3552  CA  GLU A 240      11.423  76.478  16.055  1.00 33.55           C  
ATOM   3553  C   GLU A 240      11.382  75.163  16.800  1.00 31.62           C  
ATOM   3554  O   GLU A 240      11.478  75.200  18.033  1.00 32.58           O  
ATOM   3555  CB  GLU A 240       9.994  77.027  15.941  1.00 37.55           C  
ATOM   3556  CG  GLU A 240      10.071  78.411  15.290  1.00 44.40           C  
ATOM   3557  CD  GLU A 240       8.681  78.951  14.996  1.00 48.88           C  
ATOM   3558  OE1 GLU A 240       7.726  78.534  15.707  1.00 51.76           O  
ATOM   3559  OE2 GLU A 240       8.590  79.779  14.061  1.00 51.05           O  
ATOM   3560  H   GLU A 240      11.461  76.412  13.919  1.00  0.00           H  
ATOM   3561  HA  GLU A 240      12.013  77.179  16.646  1.00  0.00           H  
ATOM   3562 1HB  GLU A 240       9.388  76.344  15.345  1.00  0.00           H  
ATOM   3563 2HB  GLU A 240       9.545  77.082  16.933  1.00  0.00           H  
ATOM   3564 1HG  GLU A 240      10.596  79.089  15.962  1.00  0.00           H  
ATOM   3565 2HG  GLU A 240      10.649  78.336  14.370  1.00  0.00           H  
ATOM   3566  N   LEU A 241      11.307  74.030  16.123  1.00 29.85           N  
ATOM   3567  CA  LEU A 241      11.293  72.736  16.794  1.00 27.12           C  
ATOM   3568  C   LEU A 241      12.664  72.197  17.170  1.00 26.32           C  
ATOM   3569  O   LEU A 241      12.793  71.336  18.043  1.00 26.70           O  
ATOM   3570  CB  LEU A 241      10.623  71.704  15.872  1.00 27.11           C  
ATOM   3571  CG  LEU A 241       9.154  71.997  15.538  1.00 28.57           C  
ATOM   3572  CD1 LEU A 241       8.699  71.181  14.356  1.00 27.01           C  
ATOM   3573  CD2 LEU A 241       8.301  71.633  16.763  1.00 29.28           C  
ATOM   3574  H   LEU A 241      11.258  74.062  15.115  1.00  0.00           H  
ATOM   3575  HA  LEU A 241      10.715  72.829  17.713  1.00  0.00           H  
ATOM   3576 1HB  LEU A 241      11.181  71.659  14.938  1.00  0.00           H  
ATOM   3577 2HB  LEU A 241      10.674  70.726  16.350  1.00  0.00           H  
ATOM   3578  HG  LEU A 241       9.038  73.055  15.302  1.00  0.00           H  
ATOM   3579 1HD1 LEU A 241       7.655  71.406  14.139  1.00  0.00           H  
ATOM   3580 2HD1 LEU A 241       9.311  71.426  13.488  1.00  0.00           H  
ATOM   3581 3HD1 LEU A 241       8.801  70.121  14.585  1.00  0.00           H  
ATOM   3582 1HD2 LEU A 241       7.251  71.834  16.548  1.00  0.00           H  
ATOM   3583 2HD2 LEU A 241       8.428  70.575  16.993  1.00  0.00           H  
ATOM   3584 3HD2 LEU A 241       8.618  72.231  17.618  1.00  0.00           H  
ATOM   3585  N   LEU A 242      13.728  72.610  16.505  1.00 25.02           N  
ATOM   3586  CA  LEU A 242      15.072  72.115  16.741  1.00 25.16           C  
ATOM   3587  C   LEU A 242      15.682  72.868  17.923  1.00 25.16           C  
ATOM   3588  O   LEU A 242      15.564  74.081  18.002  1.00 25.47           O  
ATOM   3589  CB  LEU A 242      15.975  72.336  15.503  1.00 23.76           C  
ATOM   3590  CG  LEU A 242      15.680  71.383  14.324  1.00 22.60           C  
ATOM   3591  CD1 LEU A 242      16.075  72.060  13.028  1.00 22.79           C  
ATOM   3592  CD2 LEU A 242      16.458  70.080  14.491  1.00 23.27           C  
ATOM   3593  H   LEU A 242      13.580  73.312  15.794  1.00  0.00           H  
ATOM   3594  HA  LEU A 242      15.017  71.045  16.937  1.00  0.00           H  
ATOM   3595 1HB  LEU A 242      15.847  73.361  15.158  1.00  0.00           H  
ATOM   3596 2HB  LEU A 242      17.014  72.203  15.803  1.00  0.00           H  
ATOM   3597  HG  LEU A 242      14.613  71.160  14.295  1.00  0.00           H  
ATOM   3598 1HD1 LEU A 242      15.869  71.392  12.191  1.00  0.00           H  
ATOM   3599 2HD1 LEU A 242      15.501  72.979  12.908  1.00  0.00           H  
ATOM   3600 3HD1 LEU A 242      17.138  72.296  13.050  1.00  0.00           H  
ATOM   3601 1HD2 LEU A 242      16.241  69.416  13.653  1.00  0.00           H  
ATOM   3602 2HD2 LEU A 242      17.527  70.295  14.516  1.00  0.00           H  
ATOM   3603 3HD2 LEU A 242      16.163  69.597  15.423  1.00  0.00           H  
ATOM   3604  N   ALA A 243      16.354  72.138  18.778  1.00 26.16           N  
ATOM   3605  CA  ALA A 243      17.012  72.689  19.958  1.00 27.21           C  
ATOM   3606  C   ALA A 243      18.095  73.671  19.605  1.00 28.66           C  
ATOM   3607  O   ALA A 243      18.093  74.829  20.062  1.00 29.92           O  
ATOM   3608  CB  ALA A 243      17.585  71.499  20.730  1.00 28.40           C  
ATOM   3609  H   ALA A 243      16.412  71.145  18.601  1.00  0.00           H  
ATOM   3610  HA  ALA A 243      16.261  73.209  20.553  1.00  0.00           H  
ATOM   3611 1HB  ALA A 243      18.091  71.857  21.627  1.00  0.00           H  
ATOM   3612 2HB  ALA A 243      16.776  70.826  21.014  1.00  0.00           H  
ATOM   3613 3HB  ALA A 243      18.296  70.966  20.101  1.00  0.00           H  
ATOM   3614  N   ASN A 244      19.031  73.308  18.738  1.00 27.94           N  
ATOM   3615  CA  ASN A 244      20.100  74.236  18.336  1.00 28.85           C  
ATOM   3616  C   ASN A 244      20.052  74.542  16.846  1.00 28.46           C  
ATOM   3617  O   ASN A 244      20.878  73.998  16.089  1.00 29.05           O  
ATOM   3618  CB  ASN A 244      21.424  73.581  18.753  1.00 31.44           C  
ATOM   3619  CG  ASN A 244      22.640  74.463  18.612  1.00 35.35           C  
ATOM   3620  OD1 ASN A 244      22.605  75.645  18.228  1.00 36.23           O  
ATOM   3621  ND2 ASN A 244      23.809  73.896  18.949  1.00 37.56           N  
ATOM   3622  H   ASN A 244      19.013  72.378  18.344  1.00  0.00           H  
ATOM   3623  HA  ASN A 244      19.956  75.180  18.865  1.00  0.00           H  
ATOM   3624 1HB  ASN A 244      21.363  73.268  19.796  1.00  0.00           H  
ATOM   3625 2HB  ASN A 244      21.593  72.687  18.152  1.00  0.00           H  
ATOM   3626 1HD2 ASN A 244      24.658  74.421  18.881  1.00  0.00           H  
ATOM   3627 2HD2 ASN A 244      23.832  72.949  19.268  1.00  0.00           H  
ATOM   3628  N   ALA A 245      19.116  75.361  16.359  1.00 27.26           N  
ATOM   3629  CA  ALA A 245      19.108  75.601  14.914  1.00 26.46           C  
ATOM   3630  C   ALA A 245      19.525  77.010  14.554  1.00 26.33           C  
ATOM   3631  O   ALA A 245      19.373  77.925  15.365  1.00 27.04           O  
ATOM   3632  CB  ALA A 245      17.716  75.331  14.367  1.00 28.39           C  
ATOM   3633  H   ALA A 245      18.423  75.815  16.937  1.00  0.00           H  
ATOM   3634  HA  ALA A 245      19.818  74.914  14.453  1.00  0.00           H  
ATOM   3635 1HB  ALA A 245      17.707  75.509  13.292  1.00  0.00           H  
ATOM   3636 2HB  ALA A 245      17.442  74.295  14.566  1.00  0.00           H  
ATOM   3637 3HB  ALA A 245      17.001  75.995  14.850  1.00  0.00           H  
ATOM   3638  N   THR A 246      20.056  77.231  13.378  1.00 23.76           N  
ATOM   3639  CA  THR A 246      20.350  78.548  12.815  1.00 24.23           C  
ATOM   3640  C   THR A 246      19.524  78.650  11.517  1.00 25.52           C  
ATOM   3641  O   THR A 246      19.521  77.708  10.675  1.00 24.33           O  
ATOM   3642  CB  THR A 246      21.835  78.733  12.507  1.00 24.82           C  
ATOM   3643  OG1 THR A 246      22.629  78.586  13.716  1.00 26.36           O  
ATOM   3644  CG2 THR A 246      22.118  80.075  11.868  1.00 22.82           C  
ATOM   3645  H   THR A 246      20.270  76.406  12.837  1.00  0.00           H  
ATOM   3646  HA  THR A 246      20.066  79.307  13.544  1.00  0.00           H  
ATOM   3647  HB  THR A 246      22.165  77.950  11.825  1.00  0.00           H  
ATOM   3648  HG1 THR A 246      22.049  78.402  14.459  1.00  0.00           H  
ATOM   3649 1HG2 THR A 246      23.185  80.164  11.666  1.00  0.00           H  
ATOM   3650 2HG2 THR A 246      21.563  80.157  10.934  1.00  0.00           H  
ATOM   3651 3HG2 THR A 246      21.810  80.872  12.544  1.00  0.00           H  
ATOM   3652  N   LEU A 247      18.752  79.692  11.359  1.00 25.04           N  
ATOM   3653  CA  LEU A 247      17.856  79.853  10.218  1.00 26.55           C  
ATOM   3654  C   LEU A 247      18.430  80.853   9.231  1.00 28.97           C  
ATOM   3655  O   LEU A 247      18.684  82.007   9.614  1.00 27.62           O  
ATOM   3656  CB  LEU A 247      16.472  80.337  10.659  1.00 27.65           C  
ATOM   3657  CG  LEU A 247      15.395  80.538   9.618  1.00 30.51           C  
ATOM   3658  CD1 LEU A 247      15.056  79.219   8.944  1.00 29.55           C  
ATOM   3659  CD2 LEU A 247      14.078  81.117  10.172  1.00 30.17           C  
ATOM   3660  H   LEU A 247      18.784  80.414  12.065  1.00  0.00           H  
ATOM   3661  HA  LEU A 247      17.739  78.885   9.731  1.00  0.00           H  
ATOM   3662 1HB  LEU A 247      16.066  79.623  11.373  1.00  0.00           H  
ATOM   3663 2HB  LEU A 247      16.583  81.298  11.161  1.00  0.00           H  
ATOM   3664  HG  LEU A 247      15.751  81.230   8.855  1.00  0.00           H  
ATOM   3665 1HD1 LEU A 247      14.279  79.381   8.197  1.00  0.00           H  
ATOM   3666 2HD1 LEU A 247      15.946  78.819   8.459  1.00  0.00           H  
ATOM   3667 3HD1 LEU A 247      14.699  78.510   9.690  1.00  0.00           H  
ATOM   3668 1HD2 LEU A 247      13.360  81.230   9.359  1.00  0.00           H  
ATOM   3669 2HD2 LEU A 247      13.671  80.441  10.924  1.00  0.00           H  
ATOM   3670 3HD2 LEU A 247      14.270  82.090  10.625  1.00  0.00           H  
ATOM   3671  N   LYS A 248      18.620  80.426   7.981  1.00 25.07           N  
ATOM   3672  CA  LYS A 248      19.107  81.324   6.944  1.00 26.55           C  
ATOM   3673  C   LYS A 248      18.056  81.357   5.835  1.00 26.74           C  
ATOM   3674  O   LYS A 248      17.672  80.324   5.277  1.00 22.68           O  
ATOM   3675  CB  LYS A 248      20.474  80.925   6.404  1.00 28.26           C  
ATOM   3676  CG  LYS A 248      21.616  81.357   7.307  1.00 33.64           C  
ATOM   3677  CD  LYS A 248      22.960  81.381   6.603  1.00 36.94           C  
ATOM   3678  CE  LYS A 248      23.573  82.783   6.755  1.00 39.86           C  
ATOM   3679  NZ  LYS A 248      23.723  83.031   8.233  1.00 42.16           N  
ATOM   3680  H   LYS A 248      18.424  79.464   7.746  1.00  0.00           H  
ATOM   3681  HA  LYS A 248      19.203  82.324   7.369  1.00  0.00           H  
ATOM   3682 1HB  LYS A 248      20.516  79.842   6.283  1.00  0.00           H  
ATOM   3683 2HB  LYS A 248      20.621  81.370   5.420  1.00  0.00           H  
ATOM   3684 1HG  LYS A 248      21.418  82.359   7.690  1.00  0.00           H  
ATOM   3685 2HG  LYS A 248      21.691  80.673   8.152  1.00  0.00           H  
ATOM   3686 1HD  LYS A 248      23.616  80.630   7.046  1.00  0.00           H  
ATOM   3687 2HD  LYS A 248      22.823  81.142   5.549  1.00  0.00           H  
ATOM   3688 1HE  LYS A 248      24.535  82.816   6.245  1.00  0.00           H  
ATOM   3689 2HE  LYS A 248      22.916  83.519   6.292  1.00  0.00           H  
ATOM   3690 1HZ  LYS A 248      24.124  83.946   8.382  1.00  0.00           H  
ATOM   3691 2HZ  LYS A 248      22.816  82.985   8.677  1.00  0.00           H  
ATOM   3692 3HZ  LYS A 248      24.329  82.329   8.633  1.00  0.00           H  
ATOM   3693  N   SER A 249      17.600  82.556   5.535  1.00 24.84           N  
ATOM   3694  CA  SER A 249      16.586  82.837   4.546  1.00 24.86           C  
ATOM   3695  C   SER A 249      17.204  83.500   3.310  1.00 23.82           C  
ATOM   3696  O   SER A 249      18.019  84.403   3.566  1.00 21.16           O  
ATOM   3697  CB  SER A 249      15.691  83.977   5.146  1.00 26.60           C  
ATOM   3698  OG  SER A 249      14.521  83.315   5.573  1.00 31.36           O  
ATOM   3699  H   SER A 249      18.008  83.321   6.052  1.00  0.00           H  
ATOM   3700  HA  SER A 249      15.999  81.932   4.385  1.00  0.00           H  
ATOM   3701 1HB  SER A 249      16.224  84.467   5.961  1.00  0.00           H  
ATOM   3702 2HB  SER A 249      15.499  84.729   4.382  1.00  0.00           H  
ATOM   3703  HG  SER A 249      14.649  82.387   5.360  1.00  0.00           H  
ATOM   3704  N   TYR A 250      16.859  83.057   2.099  1.00 19.26           N  
ATOM   3705  CA  TYR A 250      17.531  83.687   0.935  1.00 21.04           C  
ATOM   3706  C   TYR A 250      16.448  84.307   0.075  1.00 21.32           C  
ATOM   3707  O   TYR A 250      15.632  83.593  -0.538  1.00 19.98           O  
ATOM   3708  CB  TYR A 250      18.336  82.649   0.129  1.00 19.11           C  
ATOM   3709  CG  TYR A 250      19.527  82.131   0.907  1.00 19.35           C  
ATOM   3710  CD1 TYR A 250      19.341  81.030   1.729  1.00 19.89           C  
ATOM   3711  CD2 TYR A 250      20.775  82.733   0.882  1.00 20.02           C  
ATOM   3712  CE1 TYR A 250      20.384  80.505   2.480  1.00 19.18           C  
ATOM   3713  CE2 TYR A 250      21.816  82.237   1.641  1.00 20.59           C  
ATOM   3714  CZ  TYR A 250      21.603  81.116   2.425  1.00 20.45           C  
ATOM   3715  OH  TYR A 250      22.620  80.577   3.198  1.00 21.79           O  
ATOM   3716  H   TYR A 250      16.177  82.329   1.939  1.00  0.00           H  
ATOM   3717  HA  TYR A 250      18.222  84.446   1.303  1.00  0.00           H  
ATOM   3718 1HB  TYR A 250      17.689  81.812  -0.135  1.00  0.00           H  
ATOM   3719 2HB  TYR A 250      18.684  83.100  -0.800  1.00  0.00           H  
ATOM   3720  HD1 TYR A 250      18.360  80.559   1.795  1.00  0.00           H  
ATOM   3721  HD2 TYR A 250      20.944  83.611   0.258  1.00  0.00           H  
ATOM   3722  HE1 TYR A 250      20.213  79.639   3.119  1.00  0.00           H  
ATOM   3723  HE2 TYR A 250      22.789  82.728   1.618  1.00  0.00           H  
ATOM   3724  HH  TYR A 250      23.419  81.097   3.082  1.00  0.00           H  
ATOM   3725  N   GLU A 251      16.357  85.626   0.123  1.00 23.34           N  
ATOM   3726  CA  GLU A 251      15.334  86.351  -0.583  1.00 25.33           C  
ATOM   3727  C   GLU A 251      15.278  86.023  -2.080  1.00 24.07           C  
ATOM   3728  O   GLU A 251      16.288  86.165  -2.754  1.00 23.97           O  
ATOM   3729  CB  GLU A 251      15.540  87.890  -0.477  1.00 29.45           C  
ATOM   3730  CG  GLU A 251      14.167  88.574  -0.563  1.00 36.84           C  
ATOM   3731  CD  GLU A 251      13.311  88.131   0.630  1.00 41.39           C  
ATOM   3732  OE1 GLU A 251      13.936  88.024   1.723  1.00 43.88           O  
ATOM   3733  OE2 GLU A 251      12.092  87.869   0.480  1.00 43.37           O  
ATOM   3734  H   GLU A 251      17.030  86.138   0.675  1.00  0.00           H  
ATOM   3735  HA  GLU A 251      14.368  86.108  -0.138  1.00  0.00           H  
ATOM   3736 1HB  GLU A 251      16.034  88.127   0.465  1.00  0.00           H  
ATOM   3737 2HB  GLU A 251      16.193  88.226  -1.283  1.00  0.00           H  
ATOM   3738 1HG  GLU A 251      14.310  89.654  -0.556  1.00  0.00           H  
ATOM   3739 2HG  GLU A 251      13.696  88.303  -1.507  1.00  0.00           H  
ATOM   3740  N   GLY A 252      14.103  85.637  -2.533  1.00 23.71           N  
ATOM   3741  CA  GLY A 252      13.797  85.384  -3.929  1.00 22.29           C  
ATOM   3742  C   GLY A 252      14.442  84.138  -4.539  1.00 22.08           C  
ATOM   3743  O   GLY A 252      14.311  84.005  -5.774  1.00 17.92           O  
ATOM   3744  H   GLY A 252      13.378  85.515  -1.840  1.00  0.00           H  
ATOM   3745 1HA  GLY A 252      12.719  85.283  -4.053  1.00  0.00           H  
ATOM   3746 2HA  GLY A 252      14.110  86.237  -4.530  1.00  0.00           H  
ATOM   3747  N   LEU A 253      15.113  83.276  -3.746  1.00 18.87           N  
ATOM   3748  CA  LEU A 253      15.782  82.129  -4.429  1.00 16.86           C  
ATOM   3749  C   LEU A 253      14.840  80.969  -4.577  1.00 15.26           C  
ATOM   3750  O   LEU A 253      13.916  80.801  -3.793  1.00 13.98           O  
ATOM   3751  CB  LEU A 253      17.073  81.807  -3.678  1.00 17.62           C  
ATOM   3752  CG  LEU A 253      18.170  82.874  -3.713  1.00 18.37           C  
ATOM   3753  CD1 LEU A 253      19.495  82.262  -3.294  1.00 17.40           C  
ATOM   3754  CD2 LEU A 253      18.181  83.594  -5.069  1.00 18.65           C  
ATOM   3755  H   LEU A 253      15.186  83.361  -2.742  1.00  0.00           H  
ATOM   3756  HA  LEU A 253      16.017  82.424  -5.451  1.00  0.00           H  
ATOM   3757 1HB  LEU A 253      16.831  81.628  -2.632  1.00  0.00           H  
ATOM   3758 2HB  LEU A 253      17.498  80.893  -4.093  1.00  0.00           H  
ATOM   3759  HG  LEU A 253      17.990  83.607  -2.926  1.00  0.00           H  
ATOM   3760 1HD1 LEU A 253      20.273  83.025  -3.320  1.00  0.00           H  
ATOM   3761 2HD1 LEU A 253      19.409  81.867  -2.282  1.00  0.00           H  
ATOM   3762 3HD1 LEU A 253      19.755  81.455  -3.978  1.00  0.00           H  
ATOM   3763 1HD2 LEU A 253      18.967  84.349  -5.074  1.00  0.00           H  
ATOM   3764 2HD2 LEU A 253      18.368  82.871  -5.863  1.00  0.00           H  
ATOM   3765 3HD2 LEU A 253      17.216  84.074  -5.234  1.00  0.00           H  
ATOM   3766  N   PRO A 254      15.091  80.055  -5.527  1.00 14.37           N  
ATOM   3767  CA  PRO A 254      14.214  78.972  -5.827  1.00 13.57           C  
ATOM   3768  C   PRO A 254      14.480  77.679  -5.056  1.00 13.95           C  
ATOM   3769  O   PRO A 254      15.412  77.616  -4.256  1.00 13.92           O  
ATOM   3770  CB  PRO A 254      14.532  78.682  -7.310  1.00 12.53           C  
ATOM   3771  CG  PRO A 254      15.982  78.940  -7.381  1.00 13.12           C  
ATOM   3772  CD  PRO A 254      16.215  80.175  -6.505  1.00 13.32           C  
ATOM   3773  HA  PRO A 254      13.173  79.304  -5.702  1.00  0.00           H  
ATOM   3774 1HB  PRO A 254      14.255  77.647  -7.559  1.00  0.00           H  
ATOM   3775 2HB  PRO A 254      13.934  79.339  -7.958  1.00  0.00           H  
ATOM   3776 1HG  PRO A 254      16.542  78.064  -7.022  1.00  0.00           H  
ATOM   3777 2HG  PRO A 254      16.288  79.106  -8.425  1.00  0.00           H  
ATOM   3778 1HD  PRO A 254      17.202  80.103  -6.024  1.00  0.00           H  
ATOM   3779 2HD  PRO A 254      16.150  81.082  -7.124  1.00  0.00           H  
ATOM   3780  N   HIS A 255      13.705  76.654  -5.425  1.00 11.11           N  
ATOM   3781  CA  HIS A 255      13.911  75.361  -4.770  1.00 14.52           C  
ATOM   3782  C   HIS A 255      15.279  74.772  -5.064  1.00 13.83           C  
ATOM   3783  O   HIS A 255      15.953  74.248  -4.166  1.00 13.63           O  
ATOM   3784  CB  HIS A 255      12.793  74.411  -5.215  1.00 14.63           C  
ATOM   3785  CG  HIS A 255      12.841  73.123  -4.440  1.00 15.65           C  
ATOM   3786  ND1 HIS A 255      12.661  73.118  -3.063  1.00 14.47           N  
ATOM   3787  CD2 HIS A 255      12.982  71.841  -4.821  1.00 14.90           C  
ATOM   3788  CE1 HIS A 255      12.728  71.871  -2.635  1.00 16.38           C  
ATOM   3789  NE2 HIS A 255      12.914  71.059  -3.672  1.00 16.38           N  
ATOM   3790  H   HIS A 255      12.989  76.739  -6.133  1.00  0.00           H  
ATOM   3791  HA  HIS A 255      13.863  75.489  -3.689  1.00  0.00           H  
ATOM   3792 1HB  HIS A 255      11.826  74.893  -5.067  1.00  0.00           H  
ATOM   3793 2HB  HIS A 255      12.895  74.202  -6.280  1.00  0.00           H  
ATOM   3794  HD2 HIS A 255      13.129  71.482  -5.840  1.00  0.00           H  
ATOM   3795  HE1 HIS A 255      12.645  71.548  -1.598  1.00  0.00           H  
ATOM   3796  HE2 HIS A 255      12.991  70.053  -3.628  1.00  0.00           H  
ATOM   3797  N   GLY A 256      15.738  74.913  -6.317  1.00 12.47           N  
ATOM   3798  CA  GLY A 256      17.052  74.301  -6.642  1.00 12.60           C  
ATOM   3799  C   GLY A 256      18.140  75.335  -6.530  1.00 13.71           C  
ATOM   3800  O   GLY A 256      19.067  75.356  -7.331  1.00 12.53           O  
ATOM   3801  H   GLY A 256      15.235  75.410  -7.038  1.00  0.00           H  
ATOM   3802 1HA  GLY A 256      17.245  73.471  -5.962  1.00  0.00           H  
ATOM   3803 2HA  GLY A 256      17.022  73.889  -7.650  1.00  0.00           H  
ATOM   3804  N   MET A 257      18.102  76.205  -5.467  1.00 11.47           N  
ATOM   3805  CA  MET A 257      19.094  77.264  -5.378  1.00 11.88           C  
ATOM   3806  C   MET A 257      20.504  76.798  -5.196  1.00 10.29           C  
ATOM   3807  O   MET A 257      21.404  77.594  -5.462  1.00 11.06           O  
ATOM   3808  CB  MET A 257      18.801  78.260  -4.206  1.00 14.18           C  
ATOM   3809  CG  MET A 257      18.670  77.500  -2.869  1.00 15.11           C  
ATOM   3810  SD  MET A 257      18.139  78.639  -1.535  1.00 15.54           S  
ATOM   3811  CE  MET A 257      18.290  77.519  -0.105  1.00 15.63           C  
ATOM   3812  H   MET A 257      17.400  76.126  -4.745  1.00  0.00           H  
ATOM   3813  HA  MET A 257      19.077  77.832  -6.308  1.00  0.00           H  
ATOM   3814 1HB  MET A 257      19.606  78.990  -4.140  1.00  0.00           H  
ATOM   3815 2HB  MET A 257      17.880  78.806  -4.414  1.00  0.00           H  
ATOM   3816 1HG  MET A 257      17.941  76.698  -2.977  1.00  0.00           H  
ATOM   3817 2HG  MET A 257      19.630  77.055  -2.608  1.00  0.00           H  
ATOM   3818 1HE  MET A 257      18.004  78.049   0.804  1.00  0.00           H  
ATOM   3819 2HE  MET A 257      17.635  76.658  -0.246  1.00  0.00           H  
ATOM   3820 3HE  MET A 257      19.322  77.178  -0.017  1.00  0.00           H  
ATOM   3821  N   LEU A 258      20.784  75.563  -4.755  1.00 11.32           N  
ATOM   3822  CA  LEU A 258      22.186  75.150  -4.629  1.00 13.70           C  
ATOM   3823  C   LEU A 258      22.841  75.027  -6.032  1.00 14.34           C  
ATOM   3824  O   LEU A 258      24.087  74.955  -6.072  1.00 12.79           O  
ATOM   3825  CB  LEU A 258      22.253  73.770  -3.966  1.00 14.69           C  
ATOM   3826  CG  LEU A 258      21.924  73.823  -2.455  1.00 15.37           C  
ATOM   3827  CD1 LEU A 258      21.534  72.409  -2.065  1.00 16.20           C  
ATOM   3828  CD2 LEU A 258      23.103  74.332  -1.659  1.00 13.34           C  
ATOM   3829  H   LEU A 258      20.055  74.910  -4.507  1.00  0.00           H  
ATOM   3830  HA  LEU A 258      22.704  75.874  -4.001  1.00  0.00           H  
ATOM   3831 1HB  LEU A 258      21.547  73.110  -4.466  1.00  0.00           H  
ATOM   3832 2HB  LEU A 258      23.256  73.367  -4.104  1.00  0.00           H  
ATOM   3833  HG  LEU A 258      21.078  74.491  -2.290  1.00  0.00           H  
ATOM   3834 1HD1 LEU A 258      21.288  72.379  -1.003  1.00  0.00           H  
ATOM   3835 2HD1 LEU A 258      20.666  72.097  -2.646  1.00  0.00           H  
ATOM   3836 3HD1 LEU A 258      22.366  71.734  -2.264  1.00  0.00           H  
ATOM   3837 1HD2 LEU A 258      22.843  74.359  -0.600  1.00  0.00           H  
ATOM   3838 2HD2 LEU A 258      23.955  73.668  -1.806  1.00  0.00           H  
ATOM   3839 3HD2 LEU A 258      23.363  75.336  -1.995  1.00  0.00           H  
ATOM   3840  N   SER A 259      22.008  74.873  -7.055  1.00 12.71           N  
ATOM   3841  CA  SER A 259      22.566  74.797  -8.418  1.00 14.13           C  
ATOM   3842  C   SER A 259      22.454  76.123  -9.176  1.00 13.04           C  
ATOM   3843  O   SER A 259      23.329  76.391 -10.009  1.00 13.89           O  
ATOM   3844  CB  SER A 259      21.768  73.704  -9.173  1.00 14.12           C  
ATOM   3845  OG  SER A 259      22.209  72.459  -8.637  1.00 15.46           O  
ATOM   3846  H   SER A 259      21.008  74.807  -6.928  1.00  0.00           H  
ATOM   3847  HA  SER A 259      23.618  74.517  -8.346  1.00  0.00           H  
ATOM   3848 1HB  SER A 259      20.701  73.863  -9.022  1.00  0.00           H  
ATOM   3849 2HB  SER A 259      21.962  73.785 -10.242  1.00  0.00           H  
ATOM   3850  HG  SER A 259      22.866  72.675  -7.971  1.00  0.00           H  
ATOM   3851  N   THR A 260      21.486  76.988  -8.825  1.00 12.37           N  
ATOM   3852  CA  THR A 260      21.375  78.240  -9.592  1.00 14.17           C  
ATOM   3853  C   THR A 260      22.195  79.340  -8.927  1.00 16.88           C  
ATOM   3854  O   THR A 260      22.782  80.222  -9.554  1.00 14.34           O  
ATOM   3855  CB  THR A 260      19.914  78.694  -9.696  1.00 15.13           C  
ATOM   3856  OG1 THR A 260      19.341  78.786  -8.389  1.00 12.51           O  
ATOM   3857  CG2 THR A 260      19.047  77.700 -10.495  1.00 15.43           C  
ATOM   3858  H   THR A 260      20.841  76.816  -8.067  1.00  0.00           H  
ATOM   3859  HA  THR A 260      21.753  78.063 -10.599  1.00  0.00           H  
ATOM   3860  HB  THR A 260      19.869  79.663 -10.193  1.00  0.00           H  
ATOM   3861  HG1 THR A 260      19.999  78.543  -7.734  1.00  0.00           H  
ATOM   3862 1HG2 THR A 260      18.022  78.067 -10.541  1.00  0.00           H  
ATOM   3863 2HG2 THR A 260      19.443  77.602 -11.506  1.00  0.00           H  
ATOM   3864 3HG2 THR A 260      19.063  76.728 -10.004  1.00  0.00           H  
ATOM   3865  N   HIS A 261      22.357  79.243  -7.588  1.00 14.37           N  
ATOM   3866  CA  HIS A 261      23.126  80.290  -6.900  1.00 14.38           C  
ATOM   3867  C   HIS A 261      24.158  79.717  -5.953  1.00 14.70           C  
ATOM   3868  O   HIS A 261      24.202  80.098  -4.757  1.00 14.22           O  
ATOM   3869  CB  HIS A 261      22.090  81.091  -6.044  1.00 12.97           C  
ATOM   3870  CG  HIS A 261      21.129  81.840  -6.895  1.00 14.62           C  
ATOM   3871  ND1 HIS A 261      19.997  81.283  -7.428  1.00 13.83           N  
ATOM   3872  CD2 HIS A 261      21.196  83.114  -7.399  1.00 16.52           C  
ATOM   3873  CE1 HIS A 261      19.356  82.163  -8.187  1.00 16.22           C  
ATOM   3874  NE2 HIS A 261      20.075  83.273  -8.173  1.00 16.57           N  
ATOM   3875  H   HIS A 261      21.971  78.482  -7.049  1.00  0.00           H  
ATOM   3876  HA  HIS A 261      23.593  80.942  -7.637  1.00  0.00           H  
ATOM   3877 1HB  HIS A 261      21.539  80.403  -5.402  1.00  0.00           H  
ATOM   3878 2HB  HIS A 261      22.617  81.792  -5.397  1.00  0.00           H  
ATOM   3879  HD2 HIS A 261      21.964  83.864  -7.211  1.00  0.00           H  
ATOM   3880  HE1 HIS A 261      18.418  81.987  -8.713  1.00  0.00           H  
ATOM   3881  HE2 HIS A 261      19.848  84.130  -8.657  1.00  0.00           H  
ATOM   3882  N   PRO A 262      25.021  78.803  -6.384  1.00 12.56           N  
ATOM   3883  CA  PRO A 262      26.010  78.176  -5.529  1.00 12.94           C  
ATOM   3884  C   PRO A 262      26.982  79.194  -4.950  1.00 14.51           C  
ATOM   3885  O   PRO A 262      27.566  79.026  -3.890  1.00 14.12           O  
ATOM   3886  CB  PRO A 262      26.774  77.198  -6.471  1.00 11.50           C  
ATOM   3887  CG  PRO A 262      26.644  77.927  -7.814  1.00 13.49           C  
ATOM   3888  CD  PRO A 262      25.174  78.297  -7.767  1.00 13.60           C  
ATOM   3889  HA  PRO A 262      25.497  77.617  -4.732  1.00  0.00           H  
ATOM   3890 1HB  PRO A 262      27.809  77.071  -6.121  1.00  0.00           H  
ATOM   3891 2HB  PRO A 262      26.302  76.205  -6.445  1.00  0.00           H  
ATOM   3892 1HG  PRO A 262      27.335  78.782  -7.850  1.00  0.00           H  
ATOM   3893 2HG  PRO A 262      26.925  77.256  -8.639  1.00  0.00           H  
ATOM   3894 1HD  PRO A 262      24.967  79.075  -8.517  1.00  0.00           H  
ATOM   3895 2HD  PRO A 262      24.564  77.402  -7.958  1.00  0.00           H  
ATOM   3896  N   GLU A 263      27.333  80.261  -5.684  1.00 14.87           N  
ATOM   3897  CA  GLU A 263      28.260  81.269  -5.183  1.00 17.68           C  
ATOM   3898  C   GLU A 263      27.686  81.975  -3.936  1.00 18.93           C  
ATOM   3899  O   GLU A 263      28.471  82.408  -3.044  1.00 19.21           O  
ATOM   3900  CB  GLU A 263      28.615  82.273  -6.296  1.00 17.10           C  
ATOM   3901  CG  GLU A 263      27.452  83.187  -6.605  1.00 22.08           C  
ATOM   3902  CD  GLU A 263      26.362  82.535  -7.472  1.00 26.54           C  
ATOM   3903  OE1 GLU A 263      26.613  81.423  -8.032  1.00 27.63           O  
ATOM   3904  OE2 GLU A 263      25.257  83.132  -7.613  1.00 27.42           O  
ATOM   3905  H   GLU A 263      26.943  80.368  -6.610  1.00  0.00           H  
ATOM   3906  HA  GLU A 263      29.173  80.769  -4.860  1.00  0.00           H  
ATOM   3907 1HB  GLU A 263      29.474  82.870  -5.988  1.00  0.00           H  
ATOM   3908 2HB  GLU A 263      28.900  81.731  -7.198  1.00  0.00           H  
ATOM   3909 1HG  GLU A 263      26.998  83.509  -5.668  1.00  0.00           H  
ATOM   3910 2HG  GLU A 263      27.825  84.071  -7.119  1.00  0.00           H  
ATOM   3911  N   VAL A 264      26.380  82.049  -3.779  1.00 17.24           N  
ATOM   3912  CA  VAL A 264      25.798  82.618  -2.556  1.00 18.73           C  
ATOM   3913  C   VAL A 264      25.769  81.586  -1.433  1.00 20.06           C  
ATOM   3914  O   VAL A 264      26.226  81.820  -0.309  1.00 17.96           O  
ATOM   3915  CB  VAL A 264      24.345  83.086  -2.827  1.00 19.60           C  
ATOM   3916  CG1 VAL A 264      23.656  83.555  -1.540  1.00 20.68           C  
ATOM   3917  CG2 VAL A 264      24.328  84.231  -3.829  1.00 20.42           C  
ATOM   3918  H   VAL A 264      25.765  81.712  -4.506  1.00  0.00           H  
ATOM   3919  HA  VAL A 264      26.396  83.480  -2.257  1.00  0.00           H  
ATOM   3920  HB  VAL A 264      23.773  82.250  -3.230  1.00  0.00           H  
ATOM   3921 1HG1 VAL A 264      22.639  83.876  -1.768  1.00  0.00           H  
ATOM   3922 2HG1 VAL A 264      23.625  82.734  -0.824  1.00  0.00           H  
ATOM   3923 3HG1 VAL A 264      24.212  84.390  -1.113  1.00  0.00           H  
ATOM   3924 1HG2 VAL A 264      23.299  84.544  -4.006  1.00  0.00           H  
ATOM   3925 2HG2 VAL A 264      24.900  85.070  -3.433  1.00  0.00           H  
ATOM   3926 3HG2 VAL A 264      24.773  83.900  -4.768  1.00  0.00           H  
ATOM   3927  N   LEU A 265      25.302  80.367  -1.716  1.00 17.50           N  
ATOM   3928  CA  LEU A 265      25.102  79.334  -0.718  1.00 17.19           C  
ATOM   3929  C   LEU A 265      26.328  78.624  -0.173  1.00 16.22           C  
ATOM   3930  O   LEU A 265      26.385  78.374   1.046  1.00 16.14           O  
ATOM   3931  CB  LEU A 265      24.179  78.257  -1.345  1.00 17.49           C  
ATOM   3932  CG  LEU A 265      22.683  78.258  -1.058  1.00 21.30           C  
ATOM   3933  CD1 LEU A 265      22.400  78.031   0.427  1.00 23.41           C  
ATOM   3934  CD2 LEU A 265      22.010  79.539  -1.517  1.00 21.84           C  
ATOM   3935  H   LEU A 265      25.080  80.168  -2.681  1.00  0.00           H  
ATOM   3936  HA  LEU A 265      24.620  79.781   0.151  1.00  0.00           H  
ATOM   3937 1HB  LEU A 265      24.260  78.318  -2.429  1.00  0.00           H  
ATOM   3938 2HB  LEU A 265      24.528  77.274  -1.030  1.00  0.00           H  
ATOM   3939  HG  LEU A 265      22.212  77.424  -1.579  1.00  0.00           H  
ATOM   3940 1HD1 LEU A 265      21.323  78.037   0.597  1.00  0.00           H  
ATOM   3941 2HD1 LEU A 265      22.809  77.068   0.732  1.00  0.00           H  
ATOM   3942 3HD1 LEU A 265      22.864  78.825   1.011  1.00  0.00           H  
ATOM   3943 1HD2 LEU A 265      20.944  79.491  -1.291  1.00  0.00           H  
ATOM   3944 2HD2 LEU A 265      22.453  80.389  -0.998  1.00  0.00           H  
ATOM   3945 3HD2 LEU A 265      22.148  79.658  -2.592  1.00  0.00           H  
ATOM   3946  N   ASN A 266      27.319  78.338  -1.027  1.00 14.29           N  
ATOM   3947  CA  ASN A 266      28.483  77.567  -0.680  1.00 14.50           C  
ATOM   3948  C   ASN A 266      29.285  78.175   0.477  1.00 15.93           C  
ATOM   3949  O   ASN A 266      29.642  77.462   1.405  1.00 13.70           O  
ATOM   3950  CB  ASN A 266      29.387  77.283  -1.882  1.00 15.15           C  
ATOM   3951  CG  ASN A 266      28.839  76.233  -2.856  1.00 16.40           C  
ATOM   3952  OD1 ASN A 266      27.768  75.674  -2.595  1.00 16.53           O  
ATOM   3953  ND2 ASN A 266      29.496  76.035  -3.987  1.00 17.41           N  
ATOM   3954  H   ASN A 266      27.227  78.693  -1.968  1.00  0.00           H  
ATOM   3955  HA  ASN A 266      28.155  76.606  -0.282  1.00  0.00           H  
ATOM   3956 1HB  ASN A 266      29.549  78.205  -2.442  1.00  0.00           H  
ATOM   3957 2HB  ASN A 266      30.360  76.938  -1.532  1.00  0.00           H  
ATOM   3958 1HD2 ASN A 266      29.166  75.357  -4.645  1.00  0.00           H  
ATOM   3959 2HD2 ASN A 266      30.322  76.562  -4.184  1.00  0.00           H  
ATOM   3960  N   PRO A 267      29.535  79.477   0.435  1.00 16.09           N  
ATOM   3961  CA  PRO A 267      30.301  80.112   1.521  1.00 17.58           C  
ATOM   3962  C   PRO A 267      29.577  79.998   2.862  1.00 16.92           C  
ATOM   3963  O   PRO A 267      30.183  79.818   3.928  1.00 18.06           O  
ATOM   3964  CB  PRO A 267      30.362  81.581   1.073  1.00 18.07           C  
ATOM   3965  CG  PRO A 267      30.253  81.514  -0.437  1.00 17.37           C  
ATOM   3966  CD  PRO A 267      29.220  80.411  -0.664  1.00 16.05           C  
ATOM   3967  HA  PRO A 267      31.306  79.667   1.563  1.00  0.00           H  
ATOM   3968 1HB  PRO A 267      29.542  82.150   1.535  1.00  0.00           H  
ATOM   3969 2HB  PRO A 267      31.302  82.039   1.413  1.00  0.00           H  
ATOM   3970 1HG  PRO A 267      29.942  82.489  -0.839  1.00  0.00           H  
ATOM   3971 2HG  PRO A 267      31.234  81.287  -0.879  1.00  0.00           H  
ATOM   3972 1HD  PRO A 267      28.208  80.833  -0.577  1.00  0.00           H  
ATOM   3973 2HD  PRO A 267      29.371  79.965  -1.658  1.00  0.00           H  
ATOM   3974  N   ASP A 268      28.261  80.080   2.895  1.00 16.99           N  
ATOM   3975  CA  ASP A 268      27.429  79.945   4.080  1.00 17.51           C  
ATOM   3976  C   ASP A 268      27.431  78.498   4.566  1.00 19.19           C  
ATOM   3977  O   ASP A 268      27.490  78.286   5.791  1.00 18.17           O  
ATOM   3978  CB  ASP A 268      25.958  80.324   3.878  1.00 18.39           C  
ATOM   3979  CG  ASP A 268      25.819  81.826   3.658  1.00 21.89           C  
ATOM   3980  OD1 ASP A 268      26.795  82.562   3.864  1.00 23.14           O  
ATOM   3981  OD2 ASP A 268      24.732  82.256   3.232  1.00 22.88           O  
ATOM   3982  H   ASP A 268      27.821  80.252   2.002  1.00  0.00           H  
ATOM   3983  HA  ASP A 268      27.817  80.609   4.853  1.00  0.00           H  
ATOM   3984 1HB  ASP A 268      25.558  79.784   3.019  1.00  0.00           H  
ATOM   3985 2HB  ASP A 268      25.381  80.022   4.752  1.00  0.00           H  
ATOM   3986  N   LEU A 269      27.413  77.519   3.602  1.00 15.58           N  
ATOM   3987  CA  LEU A 269      27.545  76.143   4.099  1.00 16.81           C  
ATOM   3988  C   LEU A 269      28.913  75.931   4.741  1.00 16.08           C  
ATOM   3989  O   LEU A 269      29.055  75.220   5.747  1.00 15.61           O  
ATOM   3990  CB  LEU A 269      27.332  75.119   2.960  1.00 15.57           C  
ATOM   3991  CG  LEU A 269      26.015  75.252   2.182  1.00 17.03           C  
ATOM   3992  CD1 LEU A 269      25.956  74.223   1.028  1.00 16.82           C  
ATOM   3993  CD2 LEU A 269      24.860  74.857   3.129  1.00 19.95           C  
ATOM   3994  H   LEU A 269      27.318  77.676   2.609  1.00  0.00           H  
ATOM   3995  HA  LEU A 269      26.782  75.975   4.859  1.00  0.00           H  
ATOM   3996 1HB  LEU A 269      28.149  75.218   2.247  1.00  0.00           H  
ATOM   3997 2HB  LEU A 269      27.366  74.115   3.384  1.00  0.00           H  
ATOM   3998  HG  LEU A 269      25.892  76.283   1.848  1.00  0.00           H  
ATOM   3999 1HD1 LEU A 269      25.015  74.334   0.489  1.00  0.00           H  
ATOM   4000 2HD1 LEU A 269      26.787  74.395   0.344  1.00  0.00           H  
ATOM   4001 3HD1 LEU A 269      26.023  73.215   1.436  1.00  0.00           H  
ATOM   4002 1HD2 LEU A 269      23.910  74.944   2.600  1.00  0.00           H  
ATOM   4003 2HD2 LEU A 269      24.998  73.828   3.462  1.00  0.00           H  
ATOM   4004 3HD2 LEU A 269      24.856  75.520   3.994  1.00  0.00           H  
ATOM   4005  N   LEU A 270      29.963  76.462   4.113  1.00 13.05           N  
ATOM   4006  CA  LEU A 270      31.321  76.362   4.554  1.00 15.60           C  
ATOM   4007  C   LEU A 270      31.523  76.975   5.951  1.00 16.88           C  
ATOM   4008  O   LEU A 270      32.149  76.339   6.808  1.00 18.26           O  
ATOM   4009  CB  LEU A 270      32.313  77.096   3.612  1.00 17.08           C  
ATOM   4010  CG  LEU A 270      33.794  76.980   3.956  1.00 17.88           C  
ATOM   4011  CD1 LEU A 270      34.284  75.540   4.059  1.00 17.42           C  
ATOM   4012  CD2 LEU A 270      34.647  77.758   2.938  1.00 18.93           C  
ATOM   4013  H   LEU A 270      29.758  76.968   3.264  1.00  0.00           H  
ATOM   4014  HA  LEU A 270      31.602  75.310   4.571  1.00  0.00           H  
ATOM   4015 1HB  LEU A 270      32.185  76.708   2.603  1.00  0.00           H  
ATOM   4016 2HB  LEU A 270      32.065  78.157   3.605  1.00  0.00           H  
ATOM   4017  HG  LEU A 270      33.970  77.390   4.951  1.00  0.00           H  
ATOM   4018 1HD1 LEU A 270      35.346  75.534   4.306  1.00  0.00           H  
ATOM   4019 2HD1 LEU A 270      33.727  75.021   4.840  1.00  0.00           H  
ATOM   4020 3HD1 LEU A 270      34.131  75.035   3.106  1.00  0.00           H  
ATOM   4021 1HD2 LEU A 270      35.701  77.665   3.200  1.00  0.00           H  
ATOM   4022 2HD2 LEU A 270      34.484  77.351   1.940  1.00  0.00           H  
ATOM   4023 3HD2 LEU A 270      34.361  78.810   2.952  1.00  0.00           H  
ATOM   4024  N   ALA A 271      30.972  78.148   6.154  1.00 16.94           N  
ATOM   4025  CA  ALA A 271      31.078  78.853   7.444  1.00 18.93           C  
ATOM   4026  C   ALA A 271      30.507  78.005   8.584  1.00 21.00           C  
ATOM   4027  O   ALA A 271      31.103  77.781   9.646  1.00 18.11           O  
ATOM   4028  CB  ALA A 271      30.241  80.146   7.263  1.00 18.68           C  
ATOM   4029  H   ALA A 271      30.459  78.579   5.398  1.00  0.00           H  
ATOM   4030  HA  ALA A 271      32.129  79.081   7.620  1.00  0.00           H  
ATOM   4031 1HB  ALA A 271      30.269  80.729   8.183  1.00  0.00           H  
ATOM   4032 2HB  ALA A 271      30.656  80.737   6.446  1.00  0.00           H  
ATOM   4033 3HB  ALA A 271      29.210  79.882   7.032  1.00  0.00           H  
ATOM   4034  N   PHE A 272      29.367  77.364   8.278  1.00 20.97           N  
ATOM   4035  CA  PHE A 272      28.690  76.486   9.230  1.00 21.95           C  
ATOM   4036  C   PHE A 272      29.514  75.254   9.516  1.00 24.01           C  
ATOM   4037  O   PHE A 272      29.686  74.851  10.663  1.00 25.21           O  
ATOM   4038  CB  PHE A 272      27.276  76.155   8.733  1.00 21.93           C  
ATOM   4039  CG  PHE A 272      26.507  75.280   9.698  1.00 22.54           C  
ATOM   4040  CD1 PHE A 272      25.909  75.842  10.827  1.00 23.69           C  
ATOM   4041  CD2 PHE A 272      26.407  73.925   9.494  1.00 21.33           C  
ATOM   4042  CE1 PHE A 272      25.211  75.033  11.713  1.00 22.50           C  
ATOM   4043  CE2 PHE A 272      25.695  73.113  10.359  1.00 22.51           C  
ATOM   4044  CZ  PHE A 272      25.113  73.681  11.487  1.00 22.56           C  
ATOM   4045  H   PHE A 272      28.967  77.495   7.360  1.00  0.00           H  
ATOM   4046  HA  PHE A 272      28.613  77.006  10.186  1.00  0.00           H  
ATOM   4047 1HB  PHE A 272      26.720  77.078   8.578  1.00  0.00           H  
ATOM   4048 2HB  PHE A 272      27.338  75.646   7.772  1.00  0.00           H  
ATOM   4049  HD1 PHE A 272      25.998  76.915  10.998  1.00  0.00           H  
ATOM   4050  HD2 PHE A 272      26.871  73.498   8.604  1.00  0.00           H  
ATOM   4051  HE1 PHE A 272      24.738  75.470  12.592  1.00  0.00           H  
ATOM   4052  HE2 PHE A 272      25.587  72.045  10.170  1.00  0.00           H  
ATOM   4053  HZ  PHE A 272      24.579  73.047  12.193  1.00  0.00           H  
ATOM   4054  N   VAL A 273      30.092  74.614   8.488  1.00 22.45           N  
ATOM   4055  CA  VAL A 273      30.925  73.452   8.729  1.00 23.66           C  
ATOM   4056  C   VAL A 273      32.178  73.821   9.517  1.00 26.23           C  
ATOM   4057  O   VAL A 273      32.595  72.962  10.320  1.00 25.36           O  
ATOM   4058  CB  VAL A 273      31.223  72.725   7.427  1.00 21.42           C  
ATOM   4059  CG1 VAL A 273      32.125  71.532   7.647  1.00 22.68           C  
ATOM   4060  CG2 VAL A 273      29.877  72.277   6.838  1.00 19.99           C  
ATOM   4061  H   VAL A 273      29.954  74.932   7.539  1.00  0.00           H  
ATOM   4062  HA  VAL A 273      30.387  72.772   9.391  1.00  0.00           H  
ATOM   4063  HB  VAL A 273      31.735  73.408   6.749  1.00  0.00           H  
ATOM   4064 1HG1 VAL A 273      32.315  71.039   6.693  1.00  0.00           H  
ATOM   4065 2HG1 VAL A 273      33.069  71.864   8.078  1.00  0.00           H  
ATOM   4066 3HG1 VAL A 273      31.642  70.831   8.327  1.00  0.00           H  
ATOM   4067 1HG2 VAL A 273      30.048  71.750   5.900  1.00  0.00           H  
ATOM   4068 2HG2 VAL A 273      29.375  71.612   7.541  1.00  0.00           H  
ATOM   4069 3HG2 VAL A 273      29.251  73.151   6.655  1.00  0.00           H  
ATOM   4070  N   LYS A 274      32.729  75.022   9.328  1.00 27.59           N  
ATOM   4071  CA  LYS A 274      33.900  75.418  10.106  1.00 32.61           C  
ATOM   4072  C   LYS A 274      33.630  75.908  11.526  1.00 35.38           C  
ATOM   4073  O   LYS A 274      34.520  75.919  12.383  1.00 37.25           O  
ATOM   4074  CB  LYS A 274      34.529  76.619   9.393  1.00 31.85           C  
ATOM   4075  CG  LYS A 274      35.297  76.340   8.119  1.00 32.44           C  
ATOM   4076  CD  LYS A 274      36.012  77.641   7.763  1.00 33.40           C  
ATOM   4077  CE  LYS A 274      37.391  77.436   7.167  1.00 35.22           C  
ATOM   4078  NZ  LYS A 274      37.759  78.681   6.408  1.00 36.95           N  
ATOM   4079  H   LYS A 274      32.347  75.667   8.651  1.00  0.00           H  
ATOM   4080  HA  LYS A 274      34.600  74.582  10.127  1.00  0.00           H  
ATOM   4081 1HB  LYS A 274      33.750  77.336   9.133  1.00  0.00           H  
ATOM   4082 2HB  LYS A 274      35.223  77.120  10.068  1.00  0.00           H  
ATOM   4083 1HG  LYS A 274      36.004  75.527   8.291  1.00  0.00           H  
ATOM   4084 2HG  LYS A 274      34.604  76.036   7.336  1.00  0.00           H  
ATOM   4085 1HD  LYS A 274      35.416  78.198   7.039  1.00  0.00           H  
ATOM   4086 2HD  LYS A 274      36.126  78.251   8.659  1.00  0.00           H  
ATOM   4087 1HE  LYS A 274      38.107  77.243   7.965  1.00  0.00           H  
ATOM   4088 2HE  LYS A 274      37.376  76.570   6.505  1.00  0.00           H  
ATOM   4089 1HZ  LYS A 274      38.676  78.568   6.000  1.00  0.00           H  
ATOM   4090 2HZ  LYS A 274      37.082  78.842   5.675  1.00  0.00           H  
ATOM   4091 3HZ  LYS A 274      37.766  79.470   7.038  1.00  0.00           H  
ATOM   4092  N   SER A 275      32.469  76.450  11.830  1.00 37.38           N  
ATOM   4093  CA  SER A 275      32.096  76.962  13.128  1.00 39.67           C  
ATOM   4094  C   SER A 275      32.157  75.977  14.288  1.00 40.91           C  
ATOM   4095  O   SER A 275      31.980  76.499  15.432  1.00 43.49           O  
ATOM   4096  OXT SER A 275      32.192  74.734  14.203  1.00 41.57           O  
ATOM   4097  CB  SER A 275      30.648  77.488  13.091  1.00 39.47           C  
ATOM   4098  OG  SER A 275      29.849  76.295  12.959  1.00 41.94           O  
ATOM   4099  H   SER A 275      31.803  76.498  11.072  1.00  0.00           H  
ATOM   4100  HA  SER A 275      32.765  77.786  13.380  1.00  0.00           H  
ATOM   4101 1HB  SER A 275      30.440  78.045  14.004  1.00  0.00           H  
ATOM   4102 2HB  SER A 275      30.532  78.176  12.255  1.00  0.00           H  
ATOM   4103  HG  SER A 275      30.469  75.562  12.937  1.00  0.00           H  
TER                                                                             
