# Supplementary material for: A new benchmark illustrates that integration of geometric constraints inferred from enzyme reaction chemistry can increase enzyme active site modeling accuracy
Source: PLoS One. 2019 Apr 4;14(4):e0214126. doi: 10.1371/journal.pone.0214126 (PMC6448891; doi:10.1371/journal.pone.0214126)
Supplement: S1 Files — (GZ) [file pone.0214126.s008.gz › benchmark-lite/templates/3ia2/1a88.pdb.pdb]

REMARK query_anchored_aln STFVAKDGTQIYFKDWGSGKPVLFSHGWLLDADMWEYQMEYLSSRGYRTIAFDRRGFGRSDQPWTGNDYDTFADDIAQLIEHLDLKEVTLVGFSMGGGDVARYIARHGSARVAGLVLLGAVTPLFGQKPDYPQGVPLDVFARFKTELLKDRAQFISDFNAPFYGINKGQVVSQGVQTQTLQIALLASLKATVDCVTAFAETDFRPDMAKIDVPTLVIHGDGDQIVPFETTGKVAAELIKGAELKVYKDAPHGFAVTHAQQLNEDLLAFLKR
ATOM      1  N   SER A   1      31.764  53.257  -5.145  1.00  0.00           N  
ATOM      2  CA  SER A   1      31.661  51.955  -4.451  1.00  0.00           C  
ATOM      3  C   SER A   1      30.228  51.594  -4.213  1.00  0.00           C  
ATOM      4  O   SER A   1      29.301  52.280  -4.687  1.00  0.00           O  
ATOM      5  CB  SER A   1      32.395  51.987  -3.125  1.00  0.00           C  
ATOM      6  OG  SER A   1      31.745  52.828  -2.211  1.00  0.00           O  
ATOM      7 1H   SER A   1      32.727  53.480  -5.295  1.00  0.00           H  
ATOM      8 2H   SER A   1      31.294  53.204  -6.026  1.00  0.00           H  
ATOM      9 3H   SER A   1      31.341  53.969  -4.584  1.00  0.00           H  
ATOM     10  HA  SER A   1      32.119  51.190  -5.080  1.00  0.00           H  
ATOM     11 1HB  SER A   1      32.454  50.979  -2.717  1.00  0.00           H  
ATOM     12 2HB  SER A   1      33.415  52.337  -3.282  1.00  0.00           H  
ATOM     13  HG  SER A   1      31.738  53.700  -2.613  1.00  0.00           H  
ATOM     14  N   THR A   2      29.953  50.447  -3.576  1.00  0.00           N  
ATOM     15  CA  THR A   2      28.571  50.144  -3.254  1.00  0.00           C  
ATOM     16  C   THR A   2      28.510  49.528  -1.854  1.00  0.00           C  
ATOM     17  O   THR A   2      29.507  48.974  -1.349  1.00  0.00           O  
ATOM     18  CB  THR A   2      27.946  49.190  -4.288  1.00  0.00           C  
ATOM     19  OG1 THR A   2      28.626  47.928  -4.251  1.00  0.00           O  
ATOM     20  CG2 THR A   2      28.050  49.777  -5.687  1.00  0.00           C  
ATOM     21  H   THR A   2      30.674  49.790  -3.314  1.00  0.00           H  
ATOM     22  HA  THR A   2      28.002  51.074  -3.263  1.00  0.00           H  
ATOM     23  HB  THR A   2      26.896  49.028  -4.046  1.00  0.00           H  
ATOM     24  HG1 THR A   2      28.068  47.253  -4.643  1.00  0.00           H  
ATOM     25 1HG2 THR A   2      27.603  49.089  -6.405  1.00  0.00           H  
ATOM     26 2HG2 THR A   2      27.524  50.730  -5.722  1.00  0.00           H  
ATOM     27 3HG2 THR A   2      29.099  49.932  -5.939  1.00  0.00           H  
ATOM     28  N   PHE A   3      27.370  49.622  -1.203  1.00  0.00           N  
ATOM     29  CA  PHE A   3      27.147  49.017   0.095  1.00  0.00           C  
ATOM     30  C   PHE A   3      25.861  48.228  -0.035  1.00  0.00           C  
ATOM     31  O   PHE A   3      24.906  48.622  -0.722  1.00  0.00           O  
ATOM     32  CB  PHE A   3      27.038  50.065   1.204  1.00  0.00           C  
ATOM     33  CG  PHE A   3      28.291  50.870   1.402  1.00  0.00           C  
ATOM     34  CD1 PHE A   3      28.284  52.246   1.228  1.00  0.00           C  
ATOM     35  CD2 PHE A   3      29.479  50.253   1.763  1.00  0.00           C  
ATOM     36  CE1 PHE A   3      29.436  52.987   1.410  1.00  0.00           C  
ATOM     37  CE2 PHE A   3      30.632  50.991   1.947  1.00  0.00           C  
ATOM     38  CZ  PHE A   3      30.610  52.360   1.770  1.00  0.00           C  
ATOM     39  H   PHE A   3      26.622  50.143  -1.638  1.00  0.00           H  
ATOM     40  HA  PHE A   3      27.995  48.371   0.326  1.00  0.00           H  
ATOM     41 1HB  PHE A   3      26.225  50.753   0.975  1.00  0.00           H  
ATOM     42 2HB  PHE A   3      26.796  49.575   2.146  1.00  0.00           H  
ATOM     43  HD1 PHE A   3      27.355  52.742   0.945  1.00  0.00           H  
ATOM     44  HD2 PHE A   3      29.497  49.171   1.902  1.00  0.00           H  
ATOM     45  HE1 PHE A   3      29.416  54.068   1.270  1.00  0.00           H  
ATOM     46  HE2 PHE A   3      31.560  50.494   2.230  1.00  0.00           H  
ATOM     47  HZ  PHE A   3      31.519  52.943   1.912  1.00  0.00           H  
ATOM     48  N   VAL A   4      25.854  47.062   0.574  1.00  0.00           N  
ATOM     49  CA  VAL A   4      24.672  46.202   0.570  1.00  0.00           C  
ATOM     50  C   VAL A   4      23.829  46.421   1.812  1.00  0.00           C  
ATOM     51  O   VAL A   4      24.377  46.407   2.918  1.00  0.00           O  
ATOM     52  CB  VAL A   4      25.085  44.720   0.493  1.00  0.00           C  
ATOM     53  CG1 VAL A   4      23.859  43.822   0.554  1.00  0.00           C  
ATOM     54  CG2 VAL A   4      25.876  44.469  -0.782  1.00  0.00           C  
ATOM     55  H   VAL A   4      26.686  46.753   1.056  1.00  0.00           H  
ATOM     56  HA  VAL A   4      24.072  46.443  -0.308  1.00  0.00           H  
ATOM     57  HB  VAL A   4      25.703  44.480   1.358  1.00  0.00           H  
ATOM     58 1HG1 VAL A   4      24.170  42.778   0.499  1.00  0.00           H  
ATOM     59 2HG1 VAL A   4      23.329  43.993   1.491  1.00  0.00           H  
ATOM     60 3HG1 VAL A   4      23.200  44.048  -0.284  1.00  0.00           H  
ATOM     61 1HG2 VAL A   4      26.165  43.419  -0.829  1.00  0.00           H  
ATOM     62 2HG2 VAL A   4      25.259  44.715  -1.647  1.00  0.00           H  
ATOM     63 3HG2 VAL A   4      26.770  45.092  -0.784  1.00  0.00           H  
ATOM     64  N   ALA A   5      22.536  46.692   1.686  1.00  0.00           N  
ATOM     65  CA  ALA A   5      21.727  46.951   2.868  1.00  0.00           C  
ATOM     66  C   ALA A   5      21.173  45.630   3.423  1.00  0.00           C  
ATOM     67  O   ALA A   5      21.359  44.560   2.825  1.00  0.00           O  
ATOM     68  CB  ALA A   5      20.598  47.918   2.540  1.00  0.00           C  
ATOM     69  H   ALA A   5      22.100  46.722   0.775  1.00  0.00           H  
ATOM     70  HA  ALA A   5      22.368  47.403   3.625  1.00  0.00           H  
ATOM     71 1HB  ALA A   5      20.004  48.100   3.436  1.00  0.00           H  
ATOM     72 2HB  ALA A   5      21.017  48.859   2.185  1.00  0.00           H  
ATOM     73 3HB  ALA A   5      19.965  47.488   1.766  1.00  0.00           H  
ATOM     74  N   LYS A   6      20.416  45.706   4.512  1.00  0.00           N  
ATOM     75  CA  LYS A   6      19.914  44.475   5.151  1.00  0.00           C  
ATOM     76  C   LYS A   6      19.034  43.646   4.242  1.00  0.00           C  
ATOM     77  O   LYS A   6      19.264  42.413   4.164  1.00  0.00           O  
ATOM     78  CB  LYS A   6      19.139  44.815   6.425  1.00  0.00           C  
ATOM     79  CG  LYS A   6      18.636  43.603   7.198  1.00  0.00           C  
ATOM     80  CD  LYS A   6      17.947  44.018   8.489  1.00  0.00           C  
ATOM     81  CE  LYS A   6      17.421  42.810   9.250  1.00  0.00           C  
ATOM     82  NZ  LYS A   6      16.744  43.201  10.516  1.00  0.00           N  
ATOM     83  H   LYS A   6      20.176  46.601   4.913  1.00  0.00           H  
ATOM     84  HA  LYS A   6      20.767  43.850   5.417  1.00  0.00           H  
ATOM     85 1HB  LYS A   6      19.775  45.397   7.093  1.00  0.00           H  
ATOM     86 2HB  LYS A   6      18.277  45.433   6.173  1.00  0.00           H  
ATOM     87 1HG  LYS A   6      17.929  43.047   6.581  1.00  0.00           H  
ATOM     88 2HG  LYS A   6      19.475  42.950   7.437  1.00  0.00           H  
ATOM     89 1HD  LYS A   6      18.653  44.557   9.122  1.00  0.00           H  
ATOM     90 2HD  LYS A   6      17.113  44.682   8.260  1.00  0.00           H  
ATOM     91 1HE  LYS A   6      16.712  42.268   8.626  1.00  0.00           H  
ATOM     92 2HE  LYS A   6      18.248  42.141   9.487  1.00  0.00           H  
ATOM     93 1HZ  LYS A   6      16.411  42.374  10.990  1.00  0.00           H  
ATOM     94 2HZ  LYS A   6      17.398  43.690  11.112  1.00  0.00           H  
ATOM     95 3HZ  LYS A   6      15.963  43.807  10.308  1.00  0.00           H  
ATOM     96  N   ASP A   7      18.170  44.274   3.432  1.00  0.00           N  
ATOM     97  CA  ASP A   7      17.369  43.488   2.491  1.00  0.00           C  
ATOM     98  C   ASP A   7      18.127  43.106   1.244  1.00  0.00           C  
ATOM     99  O   ASP A   7      17.502  42.669   0.288  1.00  0.00           O  
ATOM    100  CB  ASP A   7      16.111  44.262   2.089  1.00  0.00           C  
ATOM    101  CG  ASP A   7      16.420  45.530   1.305  1.00  0.00           C  
ATOM    102  OD1 ASP A   7      17.574  45.777   1.044  1.00  0.00           O  
ATOM    103  OD2 ASP A   7      15.500  46.240   0.976  1.00  0.00           O  
ATOM    104  H   ASP A   7      18.058  45.277   3.455  1.00  0.00           H  
ATOM    105  HA  ASP A   7      17.069  42.562   2.982  1.00  0.00           H  
ATOM    106 1HB  ASP A   7      15.470  43.623   1.481  1.00  0.00           H  
ATOM    107 2HB  ASP A   7      15.549  44.532   2.983  1.00  0.00           H  
ATOM    108  N   GLY A   8      19.443  43.249   1.129  1.00  0.00           N  
ATOM    109  CA  GLY A   8      20.172  42.928  -0.091  1.00  0.00           C  
ATOM    110  C   GLY A   8      20.152  44.009  -1.155  1.00  0.00           C  
ATOM    111  O   GLY A   8      20.644  43.753  -2.272  1.00  0.00           O  
ATOM    112  H   GLY A   8      19.952  43.597   1.929  1.00  0.00           H  
ATOM    113 1HA  GLY A   8      21.215  42.722   0.152  1.00  0.00           H  
ATOM    114 2HA  GLY A   8      19.760  42.022  -0.533  1.00  0.00           H  
ATOM    115  N   THR A   9      19.679  45.229  -0.886  1.00  0.00           N  
ATOM    116  CA  THR A   9      19.710  46.283  -1.920  1.00  0.00           C  
ATOM    117  C   THR A   9      21.108  46.857  -2.041  1.00  0.00           C  
ATOM    118  O   THR A   9      21.691  47.226  -0.998  1.00  0.00           O  
ATOM    119  CB  THR A   9      18.714  47.416  -1.610  1.00  0.00           C  
ATOM    120  OG1 THR A   9      17.383  46.887  -1.563  1.00  0.00           O  
ATOM    121  CG2 THR A   9      18.789  48.498  -2.677  1.00  0.00           C  
ATOM    122  H   THR A   9      19.296  45.443   0.024  1.00  0.00           H  
ATOM    123  HA  THR A   9      19.429  45.839  -2.875  1.00  0.00           H  
ATOM    124  HB  THR A   9      18.951  47.854  -0.640  1.00  0.00           H  
ATOM    125  HG1 THR A   9      17.236  46.468  -0.712  1.00  0.00           H  
ATOM    126 1HG2 THR A   9      18.079  49.290  -2.441  1.00  0.00           H  
ATOM    127 2HG2 THR A   9      19.797  48.910  -2.707  1.00  0.00           H  
ATOM    128 3HG2 THR A   9      18.543  48.069  -3.648  1.00  0.00           H  
ATOM    129  N   GLN A  10      21.661  47.017  -3.238  1.00  0.00           N  
ATOM    130  CA  GLN A  10      22.961  47.660  -3.391  1.00  0.00           C  
ATOM    131  C   GLN A  10      22.762  49.172  -3.633  1.00  0.00           C  
ATOM    132  O   GLN A  10      21.969  49.567  -4.476  1.00  0.00           O  
ATOM    133  CB  GLN A  10      23.746  47.027  -4.543  1.00  0.00           C  
ATOM    134  CG  GLN A  10      24.118  45.571  -4.317  1.00  0.00           C  
ATOM    135  CD  GLN A  10      24.892  44.984  -5.482  1.00  0.00           C  
ATOM    136  OE1 GLN A  10      26.004  45.421  -5.790  1.00  0.00           O  
ATOM    137  NE2 GLN A  10      24.307  43.987  -6.137  1.00  0.00           N  
ATOM    138  H   GLN A  10      21.175  46.688  -4.060  1.00  0.00           H  
ATOM    139  HA  GLN A  10      23.526  47.521  -2.469  1.00  0.00           H  
ATOM    140 1HB  GLN A  10      23.158  47.085  -5.459  1.00  0.00           H  
ATOM    141 2HB  GLN A  10      24.666  47.587  -4.708  1.00  0.00           H  
ATOM    142 1HG  GLN A  10      24.738  45.500  -3.424  1.00  0.00           H  
ATOM    143 2HG  GLN A  10      23.205  44.990  -4.185  1.00  0.00           H  
ATOM    144 1HE2 GLN A  10      24.770  43.559  -6.914  1.00  0.00           H  
ATOM    145 2HE2 GLN A  10      23.404  43.663  -5.853  1.00  0.00           H  
ATOM    146  N   ILE A  11      23.488  49.953  -2.852  1.00  0.00           N  
ATOM    147  CA  ILE A  11      23.473  51.404  -2.847  1.00  0.00           C  
ATOM    148  C   ILE A  11      24.788  51.907  -3.415  1.00  0.00           C  
ATOM    149  O   ILE A  11      25.885  51.559  -2.908  1.00  0.00           O  
ATOM    150  CB  ILE A  11      23.259  51.963  -1.428  1.00  0.00           C  
ATOM    151  CG1 ILE A  11      21.977  51.392  -0.817  1.00  0.00           C  
ATOM    152  CG2 ILE A  11      23.208  53.483  -1.458  1.00  0.00           C  
ATOM    153  CD1 ILE A  11      20.728  51.720  -1.603  1.00  0.00           C  
ATOM    154  H   ILE A  11      24.098  49.465  -2.212  1.00  0.00           H  
ATOM    155  HA  ILE A  11      22.648  51.743  -3.472  1.00  0.00           H  
ATOM    156  HB  ILE A  11      24.082  51.649  -0.786  1.00  0.00           H  
ATOM    157 1HG1 ILE A  11      22.060  50.308  -0.744  1.00  0.00           H  
ATOM    158 2HG1 ILE A  11      21.853  51.778   0.195  1.00  0.00           H  
ATOM    159 1HG2 ILE A  11      23.056  53.861  -0.447  1.00  0.00           H  
ATOM    160 2HG2 ILE A  11      24.146  53.870  -1.853  1.00  0.00           H  
ATOM    161 3HG2 ILE A  11      22.385  53.807  -2.094  1.00  0.00           H  
ATOM    162 1HD1 ILE A  11      19.861  51.282  -1.107  1.00  0.00           H  
ATOM    163 2HD1 ILE A  11      20.606  52.802  -1.658  1.00  0.00           H  
ATOM    164 3HD1 ILE A  11      20.814  51.312  -2.609  1.00  0.00           H  
ATOM    165  N   TYR A  12      24.721  52.715  -4.453  1.00  0.00           N  
ATOM    166  CA  TYR A  12      25.910  53.287  -5.056  1.00  0.00           C  
ATOM    167  C   TYR A  12      26.339  54.517  -4.270  1.00  0.00           C  
ATOM    168  O   TYR A  12      25.429  55.281  -3.898  1.00  0.00           O  
ATOM    169  CB  TYR A  12      25.660  53.641  -6.524  1.00  0.00           C  
ATOM    170  CG  TYR A  12      26.871  54.212  -7.228  1.00  0.00           C  
ATOM    171  CD1 TYR A  12      27.891  53.371  -7.648  1.00  0.00           C  
ATOM    172  CD2 TYR A  12      26.960  55.578  -7.455  1.00  0.00           C  
ATOM    173  CE1 TYR A  12      28.996  53.893  -8.291  1.00  0.00           C  
ATOM    174  CE2 TYR A  12      28.066  56.100  -8.098  1.00  0.00           C  
ATOM    175  CZ  TYR A  12      29.080  55.263  -8.516  1.00  0.00           C  
ATOM    176  OH  TYR A  12      30.181  55.783  -9.157  1.00  0.00           O  
ATOM    177  H   TYR A  12      23.816  52.942  -4.839  1.00  0.00           H  
ATOM    178  HA  TYR A  12      26.711  52.548  -5.010  1.00  0.00           H  
ATOM    179 1HB  TYR A  12      25.342  52.748  -7.064  1.00  0.00           H  
ATOM    180 2HB  TYR A  12      24.853  54.369  -6.590  1.00  0.00           H  
ATOM    181  HD1 TYR A  12      27.820  52.298  -7.470  1.00  0.00           H  
ATOM    182  HD2 TYR A  12      26.159  56.239  -7.124  1.00  0.00           H  
ATOM    183  HE1 TYR A  12      29.797  53.232  -8.621  1.00  0.00           H  
ATOM    184  HE2 TYR A  12      28.137  57.173  -8.276  1.00  0.00           H  
ATOM    185  HH  TYR A  12      30.787  55.072  -9.378  1.00  0.00           H  
ATOM    186  N   PHE A  13      27.618  54.770  -4.068  1.00  0.00           N  
ATOM    187  CA  PHE A  13      28.049  56.000  -3.392  1.00  0.00           C  
ATOM    188  C   PHE A  13      29.396  56.458  -3.960  1.00  0.00           C  
ATOM    189  O   PHE A  13      30.149  55.633  -4.485  1.00  0.00           O  
ATOM    190  CB  PHE A  13      28.165  55.781  -1.882  1.00  0.00           C  
ATOM    191  CG  PHE A  13      29.219  54.784  -1.494  1.00  0.00           C  
ATOM    192  CD1 PHE A  13      30.361  55.188  -0.818  1.00  0.00           C  
ATOM    193  CD2 PHE A  13      29.073  53.440  -1.805  1.00  0.00           C  
ATOM    194  CE1 PHE A  13      31.332  54.271  -0.460  1.00  0.00           C  
ATOM    195  CE2 PHE A  13      30.041  52.522  -1.448  1.00  0.00           C  
ATOM    196  CZ  PHE A  13      31.172  52.939  -0.775  1.00  0.00           C  
ATOM    197  H   PHE A  13      28.316  54.110  -4.381  1.00  0.00           H  
ATOM    198  HA  PHE A  13      27.302  56.774  -3.572  1.00  0.00           H  
ATOM    199 1HB  PHE A  13      28.395  56.727  -1.394  1.00  0.00           H  
ATOM    200 2HB  PHE A  13      27.209  55.435  -1.491  1.00  0.00           H  
ATOM    201  HD1 PHE A  13      30.487  56.242  -0.568  1.00  0.00           H  
ATOM    202  HD2 PHE A  13      28.179  53.111  -2.337  1.00  0.00           H  
ATOM    203  HE1 PHE A  13      32.224  54.603   0.071  1.00  0.00           H  
ATOM    204  HE2 PHE A  13      29.913  51.469  -1.697  1.00  0.00           H  
ATOM    205  HZ  PHE A  13      31.937  52.216  -0.494  1.00  0.00           H  
ATOM    206  N   LYS A  14      29.691  57.735  -3.805  1.00  0.00           N  
ATOM    207  CA  LYS A  14      30.973  58.308  -4.186  1.00  0.00           C  
ATOM    208  C   LYS A  14      31.725  58.680  -2.905  1.00  0.00           C  
ATOM    209  O   LYS A  14      31.028  59.140  -1.993  1.00  0.00           O  
ATOM    210  CB  LYS A  14      30.788  59.528  -5.089  1.00  0.00           C  
ATOM    211  CG  LYS A  14      30.154  59.222  -6.439  1.00  0.00           C  
ATOM    212  CD  LYS A  14      30.042  60.475  -7.295  1.00  0.00           C  
ATOM    213  CE  LYS A  14      29.403  60.171  -8.642  1.00  0.00           C  
ATOM    214  NZ  LYS A  14      29.278  61.390  -9.486  1.00  0.00           N  
ATOM    215  H   LYS A  14      28.985  58.334  -3.401  1.00  0.00           H  
ATOM    216  HA  LYS A  14      31.538  57.556  -4.738  1.00  0.00           H  
ATOM    217 1HB  LYS A  14      30.161  60.263  -4.584  1.00  0.00           H  
ATOM    218 2HB  LYS A  14      31.756  59.995  -5.273  1.00  0.00           H  
ATOM    219 1HG  LYS A  14      30.760  58.485  -6.967  1.00  0.00           H  
ATOM    220 2HG  LYS A  14      29.159  58.805  -6.287  1.00  0.00           H  
ATOM    221 1HD  LYS A  14      29.436  61.218  -6.774  1.00  0.00           H  
ATOM    222 2HD  LYS A  14      31.035  60.892  -7.460  1.00  0.00           H  
ATOM    223 1HE  LYS A  14      30.007  59.437  -9.173  1.00  0.00           H  
ATOM    224 2HE  LYS A  14      28.410  59.749  -8.487  1.00  0.00           H  
ATOM    225 1HZ  LYS A  14      28.851  61.147 -10.368  1.00  0.00           H  
ATOM    226 2HZ  LYS A  14      28.704  62.072  -9.011  1.00  0.00           H  
ATOM    227 3HZ  LYS A  14      30.194  61.780  -9.653  1.00  0.00           H  
ATOM    228  N   ASP A  15      33.039  58.630  -2.881  1.00  0.00           N  
ATOM    229  CA  ASP A  15      33.772  58.981  -1.642  1.00  0.00           C  
ATOM    230  C   ASP A  15      35.071  59.625  -2.089  1.00  0.00           C  
ATOM    231  O   ASP A  15      35.924  58.884  -2.645  1.00  0.00           O  
ATOM    232  CB  ASP A  15      34.052  57.758  -0.766  1.00  0.00           C  
ATOM    233  CG  ASP A  15      34.711  58.117   0.560  1.00  0.00           C  
ATOM    234  OD1 ASP A  15      35.450  59.072   0.594  1.00  0.00           O  
ATOM    235  OD2 ASP A  15      34.468  57.432   1.525  1.00  0.00           O  
ATOM    236  H   ASP A  15      33.561  58.354  -3.700  1.00  0.00           H  
ATOM    237  HA  ASP A  15      33.160  59.672  -1.062  1.00  0.00           H  
ATOM    238 1HB  ASP A  15      33.117  57.236  -0.560  1.00  0.00           H  
ATOM    239 2HB  ASP A  15      34.702  57.066  -1.302  1.00  0.00           H  
ATOM    240  N   TRP A  16      35.150  60.930  -2.143  1.00  0.00           N  
ATOM    241  CA  TRP A  16      36.325  61.577  -2.730  1.00  0.00           C  
ATOM    242  C   TRP A  16      37.051  62.386  -1.642  1.00  0.00           C  
ATOM    243  O   TRP A  16      36.387  62.801  -0.682  1.00  0.00           O  
ATOM    244  CB  TRP A  16      35.922  62.491  -3.889  1.00  0.00           C  
ATOM    245  CG  TRP A  16      35.340  61.754  -5.057  1.00  0.00           C  
ATOM    246  CD1 TRP A  16      34.017  61.561  -5.322  1.00  0.00           C  
ATOM    247  CD2 TRP A  16      36.063  61.106  -6.131  1.00  0.00           C  
ATOM    248  NE1 TRP A  16      33.867  60.839  -6.481  1.00  0.00           N  
ATOM    249  CE2 TRP A  16      35.109  60.554  -6.990  1.00  0.00           C  
ATOM    250  CE3 TRP A  16      37.423  60.953  -6.429  1.00  0.00           C  
ATOM    251  CZ2 TRP A  16      35.467  59.854  -8.132  1.00  0.00           C  
ATOM    252  CZ3 TRP A  16      37.782  60.253  -7.574  1.00  0.00           C  
ATOM    253  CH2 TRP A  16      36.828  59.718  -8.404  1.00  0.00           C  
ATOM    254  H   TRP A  16      34.402  61.504  -1.781  1.00  0.00           H  
ATOM    255  HA  TRP A  16      36.989  60.804  -3.115  1.00  0.00           H  
ATOM    256 1HB  TRP A  16      35.187  63.217  -3.541  1.00  0.00           H  
ATOM    257 2HB  TRP A  16      36.794  63.047  -4.234  1.00  0.00           H  
ATOM    258  HD1 TRP A  16      33.199  61.926  -4.705  1.00  0.00           H  
ATOM    259  HE1 TRP A  16      32.988  60.562  -6.892  1.00  0.00           H  
ATOM    260  HE3 TRP A  16      38.184  61.378  -5.775  1.00  0.00           H  
ATOM    261  HZ2 TRP A  16      34.725  59.422  -8.803  1.00  0.00           H  
ATOM    262  HZ3 TRP A  16      38.843  60.137  -7.798  1.00  0.00           H  
ATOM    263  HH2 TRP A  16      37.145  59.175  -9.294  1.00  0.00           H  
ATOM    264  N   GLY A  17      38.327  62.678  -1.836  1.00  0.00           N  
ATOM    265  CA  GLY A  17      39.037  63.578  -0.895  1.00  0.00           C  
ATOM    266  C   GLY A  17      39.896  62.740   0.057  1.00  0.00           C  
ATOM    267  O   GLY A  17      39.945  61.518   0.012  1.00  0.00           O  
ATOM    268  H   GLY A  17      38.830  62.293  -2.623  1.00  0.00           H  
ATOM    269 1HA  GLY A  17      39.656  64.277  -1.457  1.00  0.00           H  
ATOM    270 2HA  GLY A  17      38.310  64.168  -0.338  1.00  0.00           H  
ATOM    271  N   SER A  18      40.568  63.427   0.981  1.00  0.00           N  
ATOM    272  CA  SER A  18      41.467  62.747   1.912  1.00  0.00           C  
ATOM    273  C   SER A  18      40.740  61.715   2.730  1.00  0.00           C  
ATOM    274  O   SER A  18      39.695  61.992   3.327  1.00  0.00           O  
ATOM    275  CB  SER A  18      42.125  63.751   2.838  1.00  0.00           C  
ATOM    276  OG  SER A  18      42.974  63.111   3.751  1.00  0.00           O  
ATOM    277  H   SER A  18      40.460  64.429   1.045  1.00  0.00           H  
ATOM    278  HA  SER A  18      42.243  62.241   1.336  1.00  0.00           H  
ATOM    279 1HB  SER A  18      42.696  64.469   2.249  1.00  0.00           H  
ATOM    280 2HB  SER A  18      41.359  64.306   3.377  1.00  0.00           H  
ATOM    281  HG  SER A  18      42.479  63.047   4.572  1.00  0.00           H  
ATOM    282  N   GLY A  19      40.147  63.261   6.100  1.00  0.00           N  
ATOM    283  CA  GLY A  19      39.492  64.571   6.194  1.00  0.00           C  
ATOM    284  C   GLY A  19      38.152  64.415   6.929  1.00  0.00           C  
ATOM    285  O   GLY A  19      37.607  63.326   7.088  1.00  0.00           O  
ATOM    286  H   GLY A  19      40.431  62.791   6.948  1.00  0.00           H  
ATOM    287 1HA  GLY A  19      40.144  65.267   6.723  1.00  0.00           H  
ATOM    288 2HA  GLY A  19      39.338  64.973   5.193  1.00  0.00           H  
ATOM    289  N   LYS A  20      37.637  65.525   7.423  1.00  0.00           N  
ATOM    290  CA  LYS A  20      36.318  65.546   8.044  1.00  0.00           C  
ATOM    291  C   LYS A  20      35.310  65.216   6.920  1.00  0.00           C  
ATOM    292  O   LYS A  20      35.317  65.884   5.892  1.00  0.00           O  
ATOM    293  CB  LYS A  20      36.020  66.900   8.691  1.00  0.00           C  
ATOM    294  CG  LYS A  20      36.887  67.223   9.900  1.00  0.00           C  
ATOM    295  CD  LYS A  20      36.509  68.566  10.507  1.00  0.00           C  
ATOM    296  CE  LYS A  20      37.381  68.896  11.710  1.00  0.00           C  
ATOM    297  NZ  LYS A  20      37.035  70.215  12.304  1.00  0.00           N  
ATOM    298  H   LYS A  20      38.169  66.382   7.370  1.00  0.00           H  
ATOM    299  HA  LYS A  20      36.291  64.785   8.825  1.00  0.00           H  
ATOM    300 1HB  LYS A  20      36.161  67.693   7.956  1.00  0.00           H  
ATOM    301 2HB  LYS A  20      34.978  66.929   9.009  1.00  0.00           H  
ATOM    302 1HG  LYS A  20      36.764  66.445  10.655  1.00  0.00           H  
ATOM    303 2HG  LYS A  20      37.934  67.251   9.600  1.00  0.00           H  
ATOM    304 1HD  LYS A  20      36.627  69.350   9.758  1.00  0.00           H  
ATOM    305 2HD  LYS A  20      35.466  68.542  10.823  1.00  0.00           H  
ATOM    306 1HE  LYS A  20      37.258  68.126  12.470  1.00  0.00           H  
ATOM    307 2HE  LYS A  20      38.428  68.912  11.407  1.00  0.00           H  
ATOM    308 1HZ  LYS A  20      37.634  70.396  13.097  1.00  0.00           H  
ATOM    309 2HZ  LYS A  20      37.163  70.941  11.612  1.00  0.00           H  
ATOM    310 3HZ  LYS A  20      36.071  70.207  12.606  1.00  0.00           H  
ATOM    311  N   PRO A  21      34.436  64.282   7.178  1.00  0.00           N  
ATOM    312  CA  PRO A  21      33.458  63.817   6.200  1.00  0.00           C  
ATOM    313  C   PRO A  21      32.221  64.691   6.196  1.00  0.00           C  
ATOM    314  O   PRO A  21      31.644  65.078   7.210  1.00  0.00           O  
ATOM    315  CB  PRO A  21      33.140  62.396   6.677  1.00  0.00           C  
ATOM    316  CG  PRO A  21      34.293  62.037   7.550  1.00  0.00           C  
ATOM    317  CD  PRO A  21      34.694  63.336   8.195  1.00  0.00           C  
ATOM    318  HA  PRO A  21      33.922  63.802   5.203  1.00  0.00           H  
ATOM    319 1HB  PRO A  21      32.179  62.386   7.213  1.00  0.00           H  
ATOM    320 2HB  PRO A  21      33.033  61.724   5.812  1.00  0.00           H  
ATOM    321 1HG  PRO A  21      33.991  61.275   8.284  1.00  0.00           H  
ATOM    322 2HG  PRO A  21      35.101  61.595   6.948  1.00  0.00           H  
ATOM    323 1HD  PRO A  21      34.084  63.503   9.095  1.00  0.00           H  
ATOM    324 2HD  PRO A  21      35.763  63.305   8.451  1.00  0.00           H  
ATOM    325  N   VAL A  22      31.857  65.067   4.984  1.00  0.00           N  
ATOM    326  CA  VAL A  22      30.666  65.851   4.685  1.00  0.00           C  
ATOM    327  C   VAL A  22      29.880  64.955   3.716  1.00  0.00           C  
ATOM    328  O   VAL A  22      30.435  64.510   2.703  1.00  0.00           O  
ATOM    329  CB  VAL A  22      31.008  67.209   4.043  1.00  0.00           C  
ATOM    330  CG1 VAL A  22      29.738  67.979   3.718  1.00  0.00           C  
ATOM    331  CG2 VAL A  22      31.902  68.012   4.976  1.00  0.00           C  
ATOM    332  H   VAL A  22      32.460  64.780   4.226  1.00  0.00           H  
ATOM    333  HA  VAL A  22      30.138  66.048   5.619  1.00  0.00           H  
ATOM    334  HB  VAL A  22      31.528  67.034   3.101  1.00  0.00           H  
ATOM    335 1HG1 VAL A  22      29.998  68.936   3.264  1.00  0.00           H  
ATOM    336 2HG1 VAL A  22      29.130  67.402   3.021  1.00  0.00           H  
ATOM    337 3HG1 VAL A  22      29.173  68.154   4.633  1.00  0.00           H  
ATOM    338 1HG2 VAL A  22      32.141  68.970   4.515  1.00  0.00           H  
ATOM    339 2HG2 VAL A  22      31.384  68.181   5.920  1.00  0.00           H  
ATOM    340 3HG2 VAL A  22      32.823  67.459   5.162  1.00  0.00           H  
ATOM    341  N   LEU A  23      28.661  64.613   4.100  1.00  0.00           N  
ATOM    342  CA  LEU A  23      27.855  63.658   3.382  1.00  0.00           C  
ATOM    343  C   LEU A  23      26.637  64.372   2.797  1.00  0.00           C  
ATOM    344  O   LEU A  23      25.956  65.085   3.546  1.00  0.00           O  
ATOM    345  CB  LEU A  23      27.417  62.519   4.311  1.00  0.00           C  
ATOM    346  CG  LEU A  23      26.629  61.383   3.645  1.00  0.00           C  
ATOM    347  CD1 LEU A  23      26.835  60.094   4.429  1.00  0.00           C  
ATOM    348  CD2 LEU A  23      25.155  61.756   3.584  1.00  0.00           C  
ATOM    349  H   LEU A  23      28.287  65.045   4.933  1.00  0.00           H  
ATOM    350  HA  LEU A  23      28.454  63.238   2.575  1.00  0.00           H  
ATOM    351 1HB  LEU A  23      28.304  62.083   4.768  1.00  0.00           H  
ATOM    352 2HB  LEU A  23      26.793  62.936   5.102  1.00  0.00           H  
ATOM    353  HG  LEU A  23      27.005  61.223   2.635  1.00  0.00           H  
ATOM    354 1HD1 LEU A  23      26.275  59.287   3.956  1.00  0.00           H  
ATOM    355 2HD1 LEU A  23      27.895  59.841   4.440  1.00  0.00           H  
ATOM    356 3HD1 LEU A  23      26.483  60.229   5.451  1.00  0.00           H  
ATOM    357 1HD2 LEU A  23      24.595  60.949   3.110  1.00  0.00           H  
ATOM    358 2HD2 LEU A  23      24.778  61.915   4.595  1.00  0.00           H  
ATOM    359 3HD2 LEU A  23      25.035  62.671   3.004  1.00  0.00           H  
ATOM    360  N   PHE A  24      26.376  64.183   1.506  1.00  0.00           N  
ATOM    361  CA  PHE A  24      25.329  64.934   0.801  1.00  0.00           C  
ATOM    362  C   PHE A  24      24.176  64.016   0.412  1.00  0.00           C  
ATOM    363  O   PHE A  24      24.410  62.857  -0.004  1.00  0.00           O  
ATOM    364  CB  PHE A  24      25.895  65.607  -0.451  1.00  0.00           C  
ATOM    365  CG  PHE A  24      26.900  66.685  -0.157  1.00  0.00           C  
ATOM    366  CD1 PHE A  24      26.869  67.372   1.047  1.00  0.00           C  
ATOM    367  CD2 PHE A  24      27.876  67.015  -1.085  1.00  0.00           C  
ATOM    368  CE1 PHE A  24      27.793  68.364   1.318  1.00  0.00           C  
ATOM    369  CE2 PHE A  24      28.801  68.005  -0.816  1.00  0.00           C  
ATOM    370  CZ  PHE A  24      28.759  68.680   0.387  1.00  0.00           C  
ATOM    371  H   PHE A  24      26.918  63.499   0.997  1.00  0.00           H  
ATOM    372  HA  PHE A  24      24.949  65.708   1.469  1.00  0.00           H  
ATOM    373 1HB  PHE A  24      26.374  64.859  -1.081  1.00  0.00           H  
ATOM    374 2HB  PHE A  24      25.082  66.048  -1.026  1.00  0.00           H  
ATOM    375  HD1 PHE A  24      26.106  67.121   1.784  1.00  0.00           H  
ATOM    376  HD2 PHE A  24      27.909  66.481  -2.035  1.00  0.00           H  
ATOM    377  HE1 PHE A  24      27.757  68.896   2.268  1.00  0.00           H  
ATOM    378  HE2 PHE A  24      29.564  68.254  -1.554  1.00  0.00           H  
ATOM    379  HZ  PHE A  24      29.486  69.462   0.599  1.00  0.00           H  
ATOM    380  N   SER A  25      22.953  64.479   0.700  1.00  0.00           N  
ATOM    381  CA  SER A  25      21.741  63.695   0.513  1.00  0.00           C  
ATOM    382  C   SER A  25      20.861  64.399  -0.532  1.00  0.00           C  
ATOM    383  O   SER A  25      20.268  65.444  -0.288  1.00  0.00           O  
ATOM    384  CB  SER A  25      20.996  63.540   1.825  1.00  0.00           C  
ATOM    385  OG  SER A  25      19.797  62.839   1.641  1.00  0.00           O  
ATOM    386  H   SER A  25      22.880  65.418   1.064  1.00  0.00           H  
ATOM    387  HA  SER A  25      22.022  62.704   0.154  1.00  0.00           H  
ATOM    388 1HB  SER A  25      21.625  63.009   2.539  1.00  0.00           H  
ATOM    389 2HB  SER A  25      20.786  64.523   2.242  1.00  0.00           H  
ATOM    390  HG  SER A  25      19.248  63.050   2.400  1.00  0.00           H  
ATOM    391  N   HIS A  26      20.768  63.845  -1.739  1.00  0.00           N  
ATOM    392  CA  HIS A  26      20.054  64.500  -2.869  1.00  0.00           C  
ATOM    393  C   HIS A  26      18.543  64.493  -2.752  1.00  0.00           C  
ATOM    394  O   HIS A  26      17.962  63.740  -1.978  1.00  0.00           O  
ATOM    395  CB  HIS A  26      20.434  63.834  -4.195  1.00  0.00           C  
ATOM    396  CG  HIS A  26      19.925  62.432  -4.332  1.00  0.00           C  
ATOM    397  ND1 HIS A  26      18.736  62.131  -4.962  1.00  0.00           N  
ATOM    398  CD2 HIS A  26      20.444  61.252  -3.921  1.00  0.00           C  
ATOM    399  CE1 HIS A  26      18.545  60.823  -4.932  1.00  0.00           C  
ATOM    400  NE2 HIS A  26      19.566  60.268  -4.306  1.00  0.00           N  
ATOM    401  H   HIS A  26      21.201  62.945  -1.887  1.00  0.00           H  
ATOM    402  HA  HIS A  26      20.341  65.550  -2.921  1.00  0.00           H  
ATOM    403 1HB  HIS A  26      20.039  64.423  -5.024  1.00  0.00           H  
ATOM    404 2HB  HIS A  26      21.519  63.814  -4.295  1.00  0.00           H  
ATOM    405  HD1 HIS A  26      18.142  62.775  -5.444  1.00  0.00           H  
ATOM    406  HD2 HIS A  26      21.357  60.990  -3.385  1.00  0.00           H  
ATOM    407  HE1 HIS A  26      17.656  60.382  -5.381  1.00  0.00           H  
ATOM    408  N   GLY A  27      17.882  65.397  -3.499  1.00  0.00           N  
ATOM    409  CA  GLY A  27      16.399  65.383  -3.410  1.00  0.00           C  
ATOM    410  C   GLY A  27      15.779  64.461  -4.433  1.00  0.00           C  
ATOM    411  O   GLY A  27      16.456  63.745  -5.198  1.00  0.00           O  
ATOM    412  H   GLY A  27      18.332  66.069  -4.103  1.00  0.00           H  
ATOM    413 1HA  GLY A  27      16.097  65.067  -2.411  1.00  0.00           H  
ATOM    414 2HA  GLY A  27      16.016  66.392  -3.557  1.00  0.00           H  
ATOM    415  N   TRP A  28      14.453  64.507  -4.480  1.00  0.00           N  
ATOM    416  CA  TRP A  28      13.667  63.723  -5.426  1.00  0.00           C  
ATOM    417  C   TRP A  28      13.596  64.520  -6.749  1.00  0.00           C  
ATOM    418  O   TRP A  28      13.446  65.735  -6.728  1.00  0.00           O  
ATOM    419  CB  TRP A  28      12.264  63.448  -4.882  1.00  0.00           C  
ATOM    420  CG  TRP A  28      11.421  62.611  -5.796  1.00  0.00           C  
ATOM    421  CD1 TRP A  28      11.390  61.251  -5.859  1.00  0.00           C  
ATOM    422  CD2 TRP A  28      10.476  63.080  -6.788  1.00  0.00           C  
ATOM    423  NE1 TRP A  28      10.497  60.841  -6.818  1.00  0.00           N  
ATOM    424  CE2 TRP A  28       9.927  61.948  -7.395  1.00  0.00           C  
ATOM    425  CE3 TRP A  28      10.057  64.351  -7.202  1.00  0.00           C  
ATOM    426  CZ2 TRP A  28       8.978  62.042  -8.401  1.00  0.00           C  
ATOM    427  CZ3 TRP A  28       9.105  64.445  -8.210  1.00  0.00           C  
ATOM    428  CH2 TRP A  28       8.579  63.320  -8.793  1.00  0.00           C  
ATOM    429  H   TRP A  28      13.976  65.114  -3.829  1.00  0.00           H  
ATOM    430  HA  TRP A  28      14.167  62.768  -5.583  1.00  0.00           H  
ATOM    431 1HB  TRP A  28      12.340  62.936  -3.922  1.00  0.00           H  
ATOM    432 2HB  TRP A  28      11.749  64.392  -4.709  1.00  0.00           H  
ATOM    433  HD1 TRP A  28      11.988  60.585  -5.239  1.00  0.00           H  
ATOM    434  HE1 TRP A  28      10.292  59.883  -7.060  1.00  0.00           H  
ATOM    435  HE3 TRP A  28      10.469  65.248  -6.740  1.00  0.00           H  
ATOM    436  HZ2 TRP A  28       8.549  61.160  -8.877  1.00  0.00           H  
ATOM    437  HZ3 TRP A  28       8.785  65.438  -8.527  1.00  0.00           H  
ATOM    438  HH2 TRP A  28       7.834  63.431  -9.581  1.00  0.00           H  
ATOM    439  N   LEU A  29      13.619  63.836  -7.877  1.00  0.00           N  
ATOM    440  CA  LEU A  29      13.850  62.395  -8.042  1.00  0.00           C  
ATOM    441  C   LEU A  29      15.280  62.256  -8.606  1.00  0.00           C  
ATOM    442  O   LEU A  29      15.545  61.719  -9.664  1.00  0.00           O  
ATOM    443  CB  LEU A  29      12.819  61.764  -8.987  1.00  0.00           C  
ATOM    444  CG  LEU A  29      12.960  60.253  -9.210  1.00  0.00           C  
ATOM    445  CD1 LEU A  29      12.747  59.522  -7.892  1.00  0.00           C  
ATOM    446  CD2 LEU A  29      11.953  59.798 -10.256  1.00  0.00           C  
ATOM    447  H   LEU A  29      13.455  64.405  -8.695  1.00  0.00           H  
ATOM    448  HA  LEU A  29      13.755  61.916  -7.068  1.00  0.00           H  
ATOM    449 1HB  LEU A  29      11.824  61.948  -8.587  1.00  0.00           H  
ATOM    450 2HB  LEU A  29      12.894  62.251  -9.959  1.00  0.00           H  
ATOM    451  HG  LEU A  29      13.969  60.028  -9.557  1.00  0.00           H  
ATOM    452 1HD1 LEU A  29      12.847  58.448  -8.051  1.00  0.00           H  
ATOM    453 2HD1 LEU A  29      13.493  59.851  -7.168  1.00  0.00           H  
ATOM    454 3HD1 LEU A  29      11.750  59.740  -7.511  1.00  0.00           H  
ATOM    455 1HD2 LEU A  29      12.053  58.724 -10.416  1.00  0.00           H  
ATOM    456 2HD2 LEU A  29      10.943  60.021  -9.910  1.00  0.00           H  
ATOM    457 3HD2 LEU A  29      12.139  60.323 -11.193  1.00  0.00           H  
ATOM    458  N   LEU A  30      16.312  62.805  -7.940  1.00  0.00           N  
ATOM    459  CA  LEU A  30      17.635  62.897  -8.514  1.00  0.00           C  
ATOM    460  C   LEU A  30      18.632  61.817  -8.119  1.00  0.00           C  
ATOM    461  O   LEU A  30      18.288  60.643  -8.044  1.00  0.00           O  
ATOM    462  CB  LEU A  30      18.227  64.264  -8.148  1.00  0.00           C  
ATOM    463  CG  LEU A  30      17.436  65.484  -8.636  1.00  0.00           C  
ATOM    464  CD1 LEU A  30      18.088  66.756  -8.113  1.00  0.00           C  
ATOM    465  CD2 LEU A  30      17.384  65.481 -10.157  1.00  0.00           C  
ATOM    466  H   LEU A  30      16.154  63.163  -7.009  1.00  0.00           H  
ATOM    467  HA  LEU A  30      17.549  62.813  -9.597  1.00  0.00           H  
ATOM    468 1HB  LEU A  30      18.303  64.331  -7.064  1.00  0.00           H  
ATOM    469 2HB  LEU A  30      19.231  64.331  -8.567  1.00  0.00           H  
ATOM    470  HG  LEU A  30      16.421  65.442  -8.239  1.00  0.00           H  
ATOM    471 1HD1 LEU A  30      17.526  67.623  -8.459  1.00  0.00           H  
ATOM    472 2HD1 LEU A  30      18.094  66.740  -7.023  1.00  0.00           H  
ATOM    473 3HD1 LEU A  30      19.112  66.817  -8.481  1.00  0.00           H  
ATOM    474 1HD2 LEU A  30      16.821  66.348 -10.504  1.00  0.00           H  
ATOM    475 2HD2 LEU A  30      18.398  65.525 -10.555  1.00  0.00           H  
ATOM    476 3HD2 LEU A  30      16.897  64.570 -10.503  1.00  0.00           H  
ATOM    477  N   ASP A  31      19.906  62.179  -7.957  1.00  0.00           N  
ATOM    478  CA  ASP A  31      20.965  61.240  -7.666  1.00  0.00           C  
ATOM    479  C   ASP A  31      22.110  61.972  -6.953  1.00  0.00           C  
ATOM    480  O   ASP A  31      22.070  63.215  -6.846  1.00  0.00           O  
ATOM    481  CB  ASP A  31      21.469  60.577  -8.950  1.00  0.00           C  
ATOM    482  CG  ASP A  31      22.058  61.574  -9.940  1.00  0.00           C  
ATOM    483  OD1 ASP A  31      21.718  62.731  -9.861  1.00  0.00           O  
ATOM    484  OD2 ASP A  31      22.841  61.169 -10.765  1.00  0.00           O  
ATOM    485  H   ASP A  31      20.129  63.160  -8.044  1.00  0.00           H  
ATOM    486  HA  ASP A  31      20.570  60.465  -7.008  1.00  0.00           H  
ATOM    487 1HB  ASP A  31      22.232  59.838  -8.704  1.00  0.00           H  
ATOM    488 2HB  ASP A  31      20.646  60.050  -9.434  1.00  0.00           H  
ATOM    489  N   ALA A  32      23.177  61.302  -6.599  1.00  0.00           N  
ATOM    490  CA  ALA A  32      24.351  61.885  -6.019  1.00  0.00           C  
ATOM    491  C   ALA A  32      25.020  62.837  -7.012  1.00  0.00           C  
ATOM    492  O   ALA A  32      25.658  63.792  -6.552  1.00  0.00           O  
ATOM    493  CB  ALA A  32      25.314  60.793  -5.577  1.00  0.00           C  
ATOM    494  H   ALA A  32      23.149  60.305  -6.755  1.00  0.00           H  
ATOM    495  HA  ALA A  32      24.046  62.464  -5.147  1.00  0.00           H  
ATOM    496 1HB  ALA A  32      26.202  61.247  -5.137  1.00  0.00           H  
ATOM    497 2HB  ALA A  32      24.828  60.157  -4.836  1.00  0.00           H  
ATOM    498 3HB  ALA A  32      25.602  60.192  -6.438  1.00  0.00           H  
ATOM    499  N   ASP A  33      24.741  62.725  -8.306  1.00  0.00           N  
ATOM    500  CA  ASP A  33      25.338  63.652  -9.285  1.00  0.00           C  
ATOM    501  C   ASP A  33      24.786  65.055  -9.195  1.00  0.00           C  
ATOM    502  O   ASP A  33      25.395  65.975  -9.752  1.00  0.00           O  
ATOM    503  CB  ASP A  33      25.126  63.132 -10.709  1.00  0.00           C  
ATOM    504  CG  ASP A  33      25.961  61.896 -11.019  1.00  0.00           C  
ATOM    505  OD1 ASP A  33      26.899  61.642 -10.301  1.00  0.00           O  
ATOM    506  OD2 ASP A  33      25.653  61.219 -11.970  1.00  0.00           O  
ATOM    507  H   ASP A  33      24.116  62.002  -8.631  1.00  0.00           H  
ATOM    508  HA  ASP A  33      26.409  63.716  -9.092  1.00  0.00           H  
ATOM    509 1HB  ASP A  33      24.074  62.887 -10.854  1.00  0.00           H  
ATOM    510 2HB  ASP A  33      25.382  63.914 -11.424  1.00  0.00           H  
ATOM    511  N   MET A  34      23.653  65.296  -8.506  1.00  0.00           N  
ATOM    512  CA  MET A  34      23.147  66.659  -8.307  1.00  0.00           C  
ATOM    513  C   MET A  34      24.109  67.504  -7.475  1.00  0.00           C  
ATOM    514  O   MET A  34      23.956  68.727  -7.446  1.00  0.00           O  
ATOM    515  CB  MET A  34      21.772  66.618  -7.643  1.00  0.00           C  
ATOM    516  CG  MET A  34      21.066  67.964  -7.574  1.00  0.00           C  
ATOM    517  SD  MET A  34      20.628  68.604  -9.203  1.00  0.00           S  
ATOM    518  CE  MET A  34      20.130  70.273  -8.788  1.00  0.00           C  
ATOM    519  H   MET A  34      23.139  64.519  -8.117  1.00  0.00           H  
ATOM    520  HA  MET A  34      23.053  67.139  -9.281  1.00  0.00           H  
ATOM    521 1HB  MET A  34      21.126  65.930  -8.187  1.00  0.00           H  
ATOM    522 2HB  MET A  34      21.870  66.239  -6.625  1.00  0.00           H  
ATOM    523 1HG  MET A  34      20.154  67.867  -6.985  1.00  0.00           H  
ATOM    524 2HG  MET A  34      21.713  68.690  -7.082  1.00  0.00           H  
ATOM    525 1HE  MET A  34      19.830  70.800  -9.694  1.00  0.00           H  
ATOM    526 2HE  MET A  34      19.291  70.241  -8.091  1.00  0.00           H  
ATOM    527 3HE  MET A  34      20.966  70.798  -8.324  1.00  0.00           H  
ATOM    528  N   TRP A  35      25.079  66.931  -6.753  1.00  0.00           N  
ATOM    529  CA  TRP A  35      25.984  67.664  -5.858  1.00  0.00           C  
ATOM    530  C   TRP A  35      27.297  68.042  -6.484  1.00  0.00           C  
ATOM    531  O   TRP A  35      28.193  68.574  -5.791  1.00  0.00           O  
ATOM    532  CB  TRP A  35      26.269  66.833  -4.605  1.00  0.00           C  
ATOM    533  CG  TRP A  35      25.064  66.625  -3.739  1.00  0.00           C  
ATOM    534  CD1 TRP A  35      24.017  65.788  -3.985  1.00  0.00           C  
ATOM    535  CD2 TRP A  35      24.774  67.268  -2.474  1.00  0.00           C  
ATOM    536  NE1 TRP A  35      23.099  65.866  -2.967  1.00  0.00           N  
ATOM    537  CE2 TRP A  35      23.547  66.765  -2.033  1.00  0.00           C  
ATOM    538  CE3 TRP A  35      25.448  68.215  -1.692  1.00  0.00           C  
ATOM    539  CZ2 TRP A  35      22.971  67.177  -0.841  1.00  0.00           C  
ATOM    540  CZ3 TRP A  35      24.871  68.627  -0.497  1.00  0.00           C  
ATOM    541  CH2 TRP A  35      23.665  68.120  -0.083  1.00  0.00           C  
ATOM    542  H   TRP A  35      25.180  65.930  -6.842  1.00  0.00           H  
ATOM    543  HA  TRP A  35      25.499  68.594  -5.561  1.00  0.00           H  
ATOM    544 1HB  TRP A  35      26.654  65.856  -4.897  1.00  0.00           H  
ATOM    545 2HB  TRP A  35      27.038  67.324  -4.010  1.00  0.00           H  
ATOM    546  HD1 TRP A  35      23.923  65.151  -4.862  1.00  0.00           H  
ATOM    547  HE1 TRP A  35      22.235  65.346  -2.913  1.00  0.00           H  
ATOM    548  HE3 TRP A  35      26.407  68.618  -2.015  1.00  0.00           H  
ATOM    549  HZ2 TRP A  35      22.014  66.787  -0.495  1.00  0.00           H  
ATOM    550  HZ3 TRP A  35      25.402  69.365   0.105  1.00  0.00           H  
ATOM    551  HH2 TRP A  35      23.241  68.465   0.861  1.00  0.00           H  
ATOM    552  N   GLU A  36      27.525  67.787  -7.774  1.00  0.00           N  
ATOM    553  CA  GLU A  36      28.799  68.073  -8.410  1.00  0.00           C  
ATOM    554  C   GLU A  36      29.467  69.360  -7.886  1.00  0.00           C  
ATOM    555  O   GLU A  36      30.620  69.352  -7.489  1.00  0.00           O  
ATOM    556  CB  GLU A  36      28.601  68.174  -9.924  1.00  0.00           C  
ATOM    557  CG  GLU A  36      29.881  68.415 -10.711  1.00  0.00           C  
ATOM    558  CD  GLU A  36      29.654  68.465 -12.196  1.00  0.00           C  
ATOM    559  OE1 GLU A  36      28.533  68.295 -12.613  1.00  0.00           O  
ATOM    560  OE2 GLU A  36      30.602  68.674 -12.916  1.00  0.00           O  
ATOM    561  H   GLU A  36      26.781  67.380  -8.323  1.00  0.00           H  
ATOM    562  HA  GLU A  36      29.486  67.254  -8.193  1.00  0.00           H  
ATOM    563 1HB  GLU A  36      28.148  67.254 -10.294  1.00  0.00           H  
ATOM    564 2HB  GLU A  36      27.913  68.990 -10.147  1.00  0.00           H  
ATOM    565 1HG  GLU A  36      30.320  69.359 -10.390  1.00  0.00           H  
ATOM    566 2HG  GLU A  36      30.590  67.620 -10.483  1.00  0.00           H  
ATOM    567  N   TYR A  37      28.773  70.486  -7.986  1.00  0.00           N  
ATOM    568  CA  TYR A  37      29.347  71.774  -7.620  1.00  0.00           C  
ATOM    569  C   TYR A  37      29.858  71.808  -6.175  1.00  0.00           C  
ATOM    570  O   TYR A  37      30.969  72.304  -5.934  1.00  0.00           O  
ATOM    571  CB  TYR A  37      28.315  72.883  -7.838  1.00  0.00           C  
ATOM    572  CG  TYR A  37      28.068  73.209  -9.294  1.00  0.00           C  
ATOM    573  CD1 TYR A  37      26.783  73.138  -9.812  1.00  0.00           C  
ATOM    574  CD2 TYR A  37      29.125  73.579 -10.111  1.00  0.00           C  
ATOM    575  CE1 TYR A  37      26.557  73.436 -11.142  1.00  0.00           C  
ATOM    576  CE2 TYR A  37      28.899  73.877 -11.441  1.00  0.00           C  
ATOM    577  CZ  TYR A  37      27.621  73.807 -11.956  1.00  0.00           C  
ATOM    578  OH  TYR A  37      27.396  74.104 -13.281  1.00  0.00           O  
ATOM    579  H   TYR A  37      27.822  70.450  -8.325  1.00  0.00           H  
ATOM    580  HA  TYR A  37      30.210  71.963  -8.259  1.00  0.00           H  
ATOM    581 1HB  TYR A  37      27.365  72.590  -7.388  1.00  0.00           H  
ATOM    582 2HB  TYR A  37      28.647  73.792  -7.337  1.00  0.00           H  
ATOM    583  HD1 TYR A  37      25.951  72.848  -9.169  1.00  0.00           H  
ATOM    584  HD2 TYR A  37      30.135  73.634  -9.704  1.00  0.00           H  
ATOM    585  HE1 TYR A  37      25.547  73.381 -11.549  1.00  0.00           H  
ATOM    586  HE2 TYR A  37      29.731  74.167 -12.083  1.00  0.00           H  
ATOM    587  HH  TYR A  37      28.227  74.339 -13.701  1.00  0.00           H  
ATOM    588  N   GLN A  38      29.005  71.401  -5.228  1.00  0.00           N  
ATOM    589  CA  GLN A  38      29.310  71.388  -3.802  1.00  0.00           C  
ATOM    590  C   GLN A  38      30.359  70.336  -3.532  1.00  0.00           C  
ATOM    591  O   GLN A  38      31.222  70.596  -2.672  1.00  0.00           O  
ATOM    592  CB  GLN A  38      28.056  71.114  -2.968  1.00  0.00           C  
ATOM    593  CG  GLN A  38      27.019  72.224  -3.019  1.00  0.00           C  
ATOM    594  CD  GLN A  38      26.157  72.152  -4.265  1.00  0.00           C  
ATOM    595  OE1 GLN A  38      25.741  71.070  -4.688  1.00  0.00           O  
ATOM    596  NE2 GLN A  38      25.883  73.307  -4.861  1.00  0.00           N  
ATOM    597  H   GLN A  38      28.097  71.086  -5.540  1.00  0.00           H  
ATOM    598  HA  GLN A  38      29.699  72.367  -3.523  1.00  0.00           H  
ATOM    599 1HB  GLN A  38      27.582  70.195  -3.313  1.00  0.00           H  
ATOM    600 2HB  GLN A  38      28.338  70.965  -1.925  1.00  0.00           H  
ATOM    601 1HG  GLN A  38      26.369  72.140  -2.148  1.00  0.00           H  
ATOM    602 2HG  GLN A  38      27.531  73.186  -3.012  1.00  0.00           H  
ATOM    603 1HE2 GLN A  38      25.319  73.323  -5.687  1.00  0.00           H  
ATOM    604 2HE2 GLN A  38      26.241  74.162  -4.484  1.00  0.00           H  
ATOM    605  N   MET A  39      30.361  69.216  -4.265  1.00  0.00           N  
ATOM    606  CA  MET A  39      31.420  68.252  -3.999  1.00  0.00           C  
ATOM    607  C   MET A  39      32.790  68.783  -4.357  1.00  0.00           C  
ATOM    608  O   MET A  39      33.713  68.665  -3.538  1.00  0.00           O  
ATOM    609  CB  MET A  39      31.148  66.956  -4.760  1.00  0.00           C  
ATOM    610  CG  MET A  39      29.949  66.167  -4.253  1.00  0.00           C  
ATOM    611  SD  MET A  39      29.585  64.724  -5.271  1.00  0.00           S  
ATOM    612  CE  MET A  39      30.979  63.672  -4.878  1.00  0.00           C  
ATOM    613  H   MET A  39      29.677  69.011  -4.980  1.00  0.00           H  
ATOM    614  HA  MET A  39      31.433  68.038  -2.930  1.00  0.00           H  
ATOM    615 1HB  MET A  39      30.980  67.180  -5.812  1.00  0.00           H  
ATOM    616 2HB  MET A  39      32.024  66.308  -4.699  1.00  0.00           H  
ATOM    617 1HG  MET A  39      30.139  65.832  -3.234  1.00  0.00           H  
ATOM    618 2HG  MET A  39      29.069  66.811  -4.241  1.00  0.00           H  
ATOM    619 1HE  MET A  39      30.897  62.737  -5.432  1.00  0.00           H  
ATOM    620 2HE  MET A  39      31.906  64.178  -5.153  1.00  0.00           H  
ATOM    621 3HE  MET A  39      30.985  63.460  -3.808  1.00  0.00           H  
ATOM    622  N   GLU A  40      32.919  69.481  -5.499  1.00  0.00           N  
ATOM    623  CA  GLU A  40      34.198  70.049  -5.851  1.00  0.00           C  
ATOM    624  C   GLU A  40      34.587  71.209  -4.916  1.00  0.00           C  
ATOM    625  O   GLU A  40      35.767  71.348  -4.584  1.00  0.00           O  
ATOM    626  CB  GLU A  40      34.168  70.530  -7.304  1.00  0.00           C  
ATOM    627  CG  GLU A  40      34.083  69.412  -8.334  1.00  0.00           C  
ATOM    628  CD  GLU A  40      35.277  68.500  -8.307  1.00  0.00           C  
ATOM    629  OE1 GLU A  40      36.365  68.981  -8.096  1.00  0.00           O  
ATOM    630  OE2 GLU A  40      35.102  67.319  -8.497  1.00  0.00           O  
ATOM    631  H   GLU A  40      32.133  69.616  -6.119  1.00  0.00           H  
ATOM    632  HA  GLU A  40      34.960  69.276  -5.749  1.00  0.00           H  
ATOM    633 1HB  GLU A  40      33.311  71.187  -7.452  1.00  0.00           H  
ATOM    634 2HB  GLU A  40      35.066  71.111  -7.513  1.00  0.00           H  
ATOM    635 1HG  GLU A  40      33.186  68.824  -8.143  1.00  0.00           H  
ATOM    636 2HG  GLU A  40      33.991  69.853  -9.325  1.00  0.00           H  
ATOM    637  N   TYR A  41      33.602  71.998  -4.533  1.00  0.00           N  
ATOM    638  CA  TYR A  41      33.891  73.166  -3.644  1.00  0.00           C  
ATOM    639  C   TYR A  41      34.440  72.729  -2.294  1.00  0.00           C  
ATOM    640  O   TYR A  41      35.503  73.159  -1.864  1.00  0.00           O  
ATOM    641  CB  TYR A  41      32.636  74.016  -3.434  1.00  0.00           C  
ATOM    642  CG  TYR A  41      32.851  75.209  -2.530  1.00  0.00           C  
ATOM    643  CD1 TYR A  41      33.475  76.347  -3.019  1.00  0.00           C  
ATOM    644  CD2 TYR A  41      32.423  75.166  -1.211  1.00  0.00           C  
ATOM    645  CE1 TYR A  41      33.671  77.437  -2.194  1.00  0.00           C  
ATOM    646  CE2 TYR A  41      32.620  76.256  -0.385  1.00  0.00           C  
ATOM    647  CZ  TYR A  41      33.241  77.387  -0.872  1.00  0.00           C  
ATOM    648  OH  TYR A  41      33.437  78.473  -0.050  1.00  0.00           O  
ATOM    649  H   TYR A  41      32.651  71.829  -4.829  1.00  0.00           H  
ATOM    650  HA  TYR A  41      34.650  73.785  -4.122  1.00  0.00           H  
ATOM    651 1HB  TYR A  41      32.276  74.379  -4.398  1.00  0.00           H  
ATOM    652 2HB  TYR A  41      31.848  73.399  -3.002  1.00  0.00           H  
ATOM    653  HD1 TYR A  41      33.811  76.381  -4.056  1.00  0.00           H  
ATOM    654  HD2 TYR A  41      31.934  74.271  -0.826  1.00  0.00           H  
ATOM    655  HE1 TYR A  41      34.162  78.331  -2.578  1.00  0.00           H  
ATOM    656  HE2 TYR A  41      32.285  76.221   0.652  1.00  0.00           H  
ATOM    657  HH  TYR A  41      33.878  79.170  -0.541  1.00  0.00           H  
ATOM    658  N   LEU A  42      33.809  71.736  -1.660  1.00  0.00           N  
ATOM    659  CA  LEU A  42      34.273  71.205  -0.385  1.00  0.00           C  
ATOM    660  C   LEU A  42      35.601  70.485  -0.464  1.00  0.00           C  
ATOM    661  O   LEU A  42      36.489  70.536   0.432  1.00  0.00           O  
ATOM    662  CB  LEU A  42      33.221  70.245   0.184  1.00  0.00           C  
ATOM    663  CG  LEU A  42      33.545  69.641   1.557  1.00  0.00           C  
ATOM    664  CD1 LEU A  42      33.718  70.760   2.576  1.00  0.00           C  
ATOM    665  CD2 LEU A  42      32.430  68.692   1.971  1.00  0.00           C  
ATOM    666  H   LEU A  42      32.981  71.343  -2.085  1.00  0.00           H  
ATOM    667  HA  LEU A  42      34.408  72.036   0.307  1.00  0.00           H  
ATOM    668 1HB  LEU A  42      32.276  70.777   0.272  1.00  0.00           H  
ATOM    669 2HB  LEU A  42      33.087  69.421  -0.516  1.00  0.00           H  
ATOM    670  HG  LEU A  42      34.486  69.093   1.501  1.00  0.00           H  
ATOM    671 1HD1 LEU A  42      33.949  70.331   3.551  1.00  0.00           H  
ATOM    672 2HD1 LEU A  42      34.535  71.412   2.265  1.00  0.00           H  
ATOM    673 3HD1 LEU A  42      32.797  71.337   2.642  1.00  0.00           H  
ATOM    674 1HD2 LEU A  42      32.661  68.263   2.946  1.00  0.00           H  
ATOM    675 2HD2 LEU A  42      31.489  69.240   2.029  1.00  0.00           H  
ATOM    676 3HD2 LEU A  42      32.340  67.893   1.235  1.00  0.00           H  
ATOM    677  N   SER A  43      35.814  69.714  -1.516  1.00  0.00           N  
ATOM    678  CA  SER A  43      37.072  69.069  -1.820  1.00  0.00           C  
ATOM    679  C   SER A  43      38.202  70.104  -1.871  1.00  0.00           C  
ATOM    680  O   SER A  43      39.295  69.831  -1.389  1.00  0.00           O  
ATOM    681  CB  SER A  43      36.972  68.331  -3.141  1.00  0.00           C  
ATOM    682  OG  SER A  43      38.184  67.702  -3.457  1.00  0.00           O  
ATOM    683  H   SER A  43      35.029  69.580  -2.138  1.00  0.00           H  
ATOM    684  HA  SER A  43      37.292  68.350  -1.030  1.00  0.00           H  
ATOM    685 1HB  SER A  43      36.178  67.587  -3.082  1.00  0.00           H  
ATOM    686 2HB  SER A  43      36.706  69.032  -3.930  1.00  0.00           H  
ATOM    687  HG  SER A  43      38.307  67.824  -4.402  1.00  0.00           H  
ATOM    688  N   SER A  44      37.947  71.227  -2.524  1.00  0.00           N  
ATOM    689  CA  SER A  44      38.955  72.267  -2.609  1.00  0.00           C  
ATOM    690  C   SER A  44      39.293  72.862  -1.231  1.00  0.00           C  
ATOM    691  O   SER A  44      40.319  73.529  -1.110  1.00  0.00           O  
ATOM    692  CB  SER A  44      38.476  73.362  -3.542  1.00  0.00           C  
ATOM    693  OG  SER A  44      37.377  74.040  -2.997  1.00  0.00           O  
ATOM    694  H   SER A  44      37.052  71.372  -2.969  1.00  0.00           H  
ATOM    695  HA  SER A  44      39.870  71.830  -3.012  1.00  0.00           H  
ATOM    696 1HB  SER A  44      39.287  74.066  -3.724  1.00  0.00           H  
ATOM    697 2HB  SER A  44      38.199  72.927  -4.501  1.00  0.00           H  
ATOM    698  HG  SER A  44      37.007  73.454  -2.333  1.00  0.00           H  
ATOM    699  N   ARG A  45      38.435  72.677  -0.217  1.00  0.00           N  
ATOM    700  CA  ARG A  45      38.714  73.191   1.106  1.00  0.00           C  
ATOM    701  C   ARG A  45      39.197  72.068   2.028  1.00  0.00           C  
ATOM    702  O   ARG A  45      39.283  72.314   3.240  1.00  0.00           O  
ATOM    703  CB  ARG A  45      37.473  73.845   1.696  1.00  0.00           C  
ATOM    704  CG  ARG A  45      36.941  75.033   0.911  1.00  0.00           C  
ATOM    705  CD  ARG A  45      37.874  76.188   0.963  1.00  0.00           C  
ATOM    706  NE  ARG A  45      37.369  77.327   0.212  1.00  0.00           N  
ATOM    707  CZ  ARG A  45      38.040  78.480   0.029  1.00  0.00           C  
ATOM    708  NH1 ARG A  45      39.239  78.632   0.546  1.00  0.00           N  
ATOM    709  NH2 ARG A  45      37.494  79.459  -0.671  1.00  0.00           N  
ATOM    710  H   ARG A  45      37.577  72.169  -0.377  1.00  0.00           H  
ATOM    711  HA  ARG A  45      39.500  73.943   1.026  1.00  0.00           H  
ATOM    712 1HB  ARG A  45      36.673  73.110   1.765  1.00  0.00           H  
ATOM    713 2HB  ARG A  45      37.689  74.188   2.708  1.00  0.00           H  
ATOM    714 1HG  ARG A  45      36.806  74.748  -0.133  1.00  0.00           H  
ATOM    715 2HG  ARG A  45      35.984  75.346   1.328  1.00  0.00           H  
ATOM    716 1HD  ARG A  45      38.013  76.496   1.998  1.00  0.00           H  
ATOM    717 2HD  ARG A  45      38.834  75.899   0.538  1.00  0.00           H  
ATOM    718  HE  ARG A  45      36.449  77.247  -0.201  1.00  0.00           H  
ATOM    719 1HH1 ARG A  45      39.657  77.884   1.081  1.00  0.00           H  
ATOM    720 2HH1 ARG A  45      39.743  79.497   0.409  1.00  0.00           H  
ATOM    721 1HH2 ARG A  45      36.572  79.342  -1.068  1.00  0.00           H  
ATOM    722 2HH2 ARG A  45      37.996  80.323  -0.808  1.00  0.00           H  
ATOM    723  N   GLY A  46      39.580  70.947   1.422  1.00  0.00           N  
ATOM    724  CA  GLY A  46      40.180  69.832   2.096  1.00  0.00           C  
ATOM    725  C   GLY A  46      39.247  68.872   2.804  1.00  0.00           C  
ATOM    726  O   GLY A  46      39.735  68.092   3.647  1.00  0.00           O  
ATOM    727  H   GLY A  46      39.431  70.897   0.424  1.00  0.00           H  
ATOM    728 1HA  GLY A  46      40.752  69.240   1.382  1.00  0.00           H  
ATOM    729 2HA  GLY A  46      40.881  70.195   2.847  1.00  0.00           H  
ATOM    730  N   TYR A  47      37.965  68.836   2.460  1.00  0.00           N  
ATOM    731  CA  TYR A  47      37.060  67.879   3.116  1.00  0.00           C  
ATOM    732  C   TYR A  47      36.949  66.587   2.335  1.00  0.00           C  
ATOM    733  O   TYR A  47      37.309  66.479   1.169  1.00  0.00           O  
ATOM    734  CB  TYR A  47      35.670  68.492   3.305  1.00  0.00           C  
ATOM    735  CG  TYR A  47      35.634  69.628   4.302  1.00  0.00           C  
ATOM    736  CD1 TYR A  47      36.226  70.844   3.991  1.00  0.00           C  
ATOM    737  CD2 TYR A  47      35.010  69.455   5.529  1.00  0.00           C  
ATOM    738  CE1 TYR A  47      36.193  71.882   4.902  1.00  0.00           C  
ATOM    739  CE2 TYR A  47      34.978  70.492   6.440  1.00  0.00           C  
ATOM    740  CZ  TYR A  47      35.566  71.702   6.130  1.00  0.00           C  
ATOM    741  OH  TYR A  47      35.533  72.735   7.037  1.00  0.00           O  
ATOM    742  H   TYR A  47      37.597  69.456   1.753  1.00  0.00           H  
ATOM    743  HA  TYR A  47      37.467  67.635   4.097  1.00  0.00           H  
ATOM    744 1HB  TYR A  47      35.305  68.867   2.348  1.00  0.00           H  
ATOM    745 2HB  TYR A  47      34.976  67.722   3.641  1.00  0.00           H  
ATOM    746  HD1 TYR A  47      36.716  70.980   3.026  1.00  0.00           H  
ATOM    747  HD2 TYR A  47      34.547  68.499   5.774  1.00  0.00           H  
ATOM    748  HE1 TYR A  47      36.657  72.836   4.657  1.00  0.00           H  
ATOM    749  HE2 TYR A  47      34.488  70.356   7.404  1.00  0.00           H  
ATOM    750  HH  TYR A  47      35.984  73.499   6.668  1.00  0.00           H  
ATOM    751  N   ARG A  48      36.557  65.521   3.016  1.00  0.00           N  
ATOM    752  CA  ARG A  48      36.229  64.239   2.430  1.00  0.00           C  
ATOM    753  C   ARG A  48      34.742  64.366   2.059  1.00  0.00           C  
ATOM    754  O   ARG A  48      33.974  64.921   2.866  1.00  0.00           O  
ATOM    755  CB  ARG A  48      36.465  63.087   3.396  1.00  0.00           C  
ATOM    756  CG  ARG A  48      36.184  61.706   2.825  1.00  0.00           C  
ATOM    757  CD  ARG A  48      36.495  60.634   3.805  1.00  0.00           C  
ATOM    758  NE  ARG A  48      36.211  59.312   3.270  1.00  0.00           N  
ATOM    759  CZ  ARG A  48      36.353  58.162   3.957  1.00  0.00           C  
ATOM    760  NH1 ARG A  48      36.776  58.187   5.201  1.00  0.00           N  
ATOM    761  NH2 ARG A  48      36.067  57.007   3.380  1.00  0.00           N  
ATOM    762  H   ARG A  48      36.490  65.636   4.017  1.00  0.00           H  
ATOM    763  HA  ARG A  48      36.869  64.082   1.561  1.00  0.00           H  
ATOM    764 1HB  ARG A  48      37.500  63.101   3.732  1.00  0.00           H  
ATOM    765 2HB  ARG A  48      35.834  63.215   4.276  1.00  0.00           H  
ATOM    766 1HG  ARG A  48      35.130  61.631   2.558  1.00  0.00           H  
ATOM    767 2HG  ARG A  48      36.796  61.548   1.937  1.00  0.00           H  
ATOM    768 1HD  ARG A  48      37.552  60.675   4.066  1.00  0.00           H  
ATOM    769 2HD  ARG A  48      35.894  60.775   4.702  1.00  0.00           H  
ATOM    770  HE  ARG A  48      35.883  59.251   2.315  1.00  0.00           H  
ATOM    771 1HH1 ARG A  48      36.995  59.070   5.642  1.00  0.00           H  
ATOM    772 2HH1 ARG A  48      36.883  57.325   5.716  1.00  0.00           H  
ATOM    773 1HH2 ARG A  48      35.742  56.988   2.423  1.00  0.00           H  
ATOM    774 2HH2 ARG A  48      36.174  56.146   3.895  1.00  0.00           H  
ATOM    775  N   THR A  49      34.388  64.016   0.811  1.00  0.00           N  
ATOM    776  CA  THR A  49      33.006  64.310   0.374  1.00  0.00           C  
ATOM    777  C   THR A  49      32.385  63.009  -0.096  1.00  0.00           C  
ATOM    778  O   THR A  49      33.049  62.179  -0.759  1.00  0.00           O  
ATOM    779  CB  THR A  49      32.955  65.359  -0.753  1.00  0.00           C  
ATOM    780  OG1 THR A  49      33.549  66.582  -0.298  1.00  0.00           O  
ATOM    781  CG2 THR A  49      31.517  65.622  -1.171  1.00  0.00           C  
ATOM    782  H   THR A  49      35.022  63.565   0.167  1.00  0.00           H  
ATOM    783  HA  THR A  49      32.452  64.710   1.224  1.00  0.00           H  
ATOM    784  HB  THR A  49      33.517  64.996  -1.613  1.00  0.00           H  
ATOM    785  HG1 THR A  49      34.505  66.512  -0.350  1.00  0.00           H  
ATOM    786 1HG2 THR A  49      31.500  66.366  -1.968  1.00  0.00           H  
ATOM    787 2HG2 THR A  49      31.066  64.697  -1.528  1.00  0.00           H  
ATOM    788 3HG2 THR A  49      30.952  65.994  -0.317  1.00  0.00           H  
ATOM    789  N   ILE A  50      31.222  62.741   0.547  1.00  0.00           N  
ATOM    790  CA  ILE A  50      30.505  61.490   0.279  1.00  0.00           C  
ATOM    791  C   ILE A  50      29.086  61.792  -0.194  1.00  0.00           C  
ATOM    792  O   ILE A  50      28.398  62.678   0.330  1.00  0.00           O  
ATOM    793  CB  ILE A  50      30.456  60.594   1.530  1.00  0.00           C  
ATOM    794  CG1 ILE A  50      31.872  60.251   1.997  1.00  0.00           C  
ATOM    795  CG2 ILE A  50      29.664  59.327   1.246  1.00  0.00           C  
ATOM    796  CD1 ILE A  50      32.435  61.225   3.007  1.00  0.00           C  
ATOM    797  H   ILE A  50      30.838  63.395   1.214  1.00  0.00           H  
ATOM    798  HA  ILE A  50      31.033  60.950  -0.506  1.00  0.00           H  
ATOM    799  HB  ILE A  50      29.977  61.135   2.346  1.00  0.00           H  
ATOM    800 1HG1 ILE A  50      31.878  59.257   2.443  1.00  0.00           H  
ATOM    801 2HG1 ILE A  50      32.543  60.227   1.138  1.00  0.00           H  
ATOM    802 1HG2 ILE A  50      29.640  58.705   2.140  1.00  0.00           H  
ATOM    803 2HG2 ILE A  50      28.647  59.590   0.959  1.00  0.00           H  
ATOM    804 3HG2 ILE A  50      30.138  58.776   0.434  1.00  0.00           H  
ATOM    805 1HD1 ILE A  50      33.442  60.916   3.290  1.00  0.00           H  
ATOM    806 2HD1 ILE A  50      32.472  62.223   2.569  1.00  0.00           H  
ATOM    807 3HD1 ILE A  50      31.799  61.240   3.891  1.00  0.00           H  
ATOM    808  N   ALA A  51      28.601  60.985  -1.147  1.00  0.00           N  
ATOM    809  CA  ALA A  51      27.216  61.184  -1.632  1.00  0.00           C  
ATOM    810  C   ALA A  51      26.727  59.861  -2.201  1.00  0.00           C  
ATOM    811  O   ALA A  51      27.502  59.254  -2.974  1.00  0.00           O  
ATOM    812  CB  ALA A  51      27.140  62.285  -2.680  1.00  0.00           C  
ATOM    813  H   ALA A  51      29.159  60.242  -1.543  1.00  0.00           H  
ATOM    814  HA  ALA A  51      26.599  61.477  -0.783  1.00  0.00           H  
ATOM    815 1HB  ALA A  51      26.108  62.401  -3.011  1.00  0.00           H  
ATOM    816 2HB  ALA A  51      27.490  63.223  -2.249  1.00  0.00           H  
ATOM    817 3HB  ALA A  51      27.766  62.021  -3.531  1.00  0.00           H  
ATOM    818  N   PHE A  52      25.538  59.424  -1.835  1.00  0.00           N  
ATOM    819  CA  PHE A  52      25.032  58.180  -2.300  1.00  0.00           C  
ATOM    820  C   PHE A  52      23.820  58.433  -3.213  1.00  0.00           C  
ATOM    821  O   PHE A  52      23.120  59.451  -3.072  1.00  0.00           O  
ATOM    822  CB  PHE A  52      24.647  57.290  -1.117  1.00  0.00           C  
ATOM    823  CG  PHE A  52      23.566  57.869  -0.249  1.00  0.00           C  
ATOM    824  CD1 PHE A  52      22.230  57.605  -0.512  1.00  0.00           C  
ATOM    825  CD2 PHE A  52      23.882  58.679   0.831  1.00  0.00           C  
ATOM    826  CE1 PHE A  52      21.235  58.137   0.285  1.00  0.00           C  
ATOM    827  CE2 PHE A  52      22.889  59.212   1.630  1.00  0.00           C  
ATOM    828  CZ  PHE A  52      21.564  58.940   1.356  1.00  0.00           C  
ATOM    829  H   PHE A  52      24.973  59.983  -1.211  1.00  0.00           H  
ATOM    830  HA  PHE A  52      25.814  57.681  -2.875  1.00  0.00           H  
ATOM    831 1HB  PHE A  52      24.307  56.323  -1.485  1.00  0.00           H  
ATOM    832 2HB  PHE A  52      25.524  57.113  -0.495  1.00  0.00           H  
ATOM    833  HD1 PHE A  52      21.970  56.968  -1.359  1.00  0.00           H  
ATOM    834  HD2 PHE A  52      24.929  58.894   1.046  1.00  0.00           H  
ATOM    835  HE1 PHE A  52      20.189  57.921   0.067  1.00  0.00           H  
ATOM    836  HE2 PHE A  52      23.151  59.847   2.476  1.00  0.00           H  
ATOM    837  HZ  PHE A  52      20.780  59.361   1.984  1.00  0.00           H  
ATOM    838  N   ASP A  53      23.496  57.437  -4.036  1.00  0.00           N  
ATOM    839  CA  ASP A  53      22.204  57.427  -4.751  1.00  0.00           C  
ATOM    840  C   ASP A  53      21.190  56.723  -3.863  1.00  0.00           C  
ATOM    841  O   ASP A  53      21.345  55.518  -3.493  1.00  0.00           O  
ATOM    842  CB  ASP A  53      22.308  56.718  -6.103  1.00  0.00           C  
ATOM    843  CG  ASP A  53      23.139  57.493  -7.117  1.00  0.00           C  
ATOM    844  OD1 ASP A  53      23.337  58.668  -6.919  1.00  0.00           O  
ATOM    845  OD2 ASP A  53      23.568  56.903  -8.079  1.00  0.00           O  
ATOM    846  H   ASP A  53      24.142  56.673  -4.177  1.00  0.00           H  
ATOM    847  HA  ASP A  53      21.902  58.459  -4.934  1.00  0.00           H  
ATOM    848 1HB  ASP A  53      22.757  55.734  -5.964  1.00  0.00           H  
ATOM    849 2HB  ASP A  53      21.309  56.567  -6.513  1.00  0.00           H  
ATOM    850  N   ARG A  54      20.081  57.388  -3.549  1.00  0.00           N  
ATOM    851  CA  ARG A  54      18.999  56.735  -2.828  1.00  0.00           C  
ATOM    852  C   ARG A  54      18.509  55.507  -3.574  1.00  0.00           C  
ATOM    853  O   ARG A  54      18.561  55.394  -4.806  1.00  0.00           O  
ATOM    854  CB  ARG A  54      17.837  57.695  -2.619  1.00  0.00           C  
ATOM    855  CG  ARG A  54      16.693  57.142  -1.783  1.00  0.00           C  
ATOM    856  CD  ARG A  54      15.623  58.152  -1.582  1.00  0.00           C  
ATOM    857  NE  ARG A  54      16.090  59.291  -0.809  1.00  0.00           N  
ATOM    858  CZ  ARG A  54      16.387  60.498  -1.330  1.00  0.00           C  
ATOM    859  NH1 ARG A  54      16.259  60.706  -2.621  1.00  0.00           N  
ATOM    860  NH2 ARG A  54      16.805  61.473  -0.541  1.00  0.00           N  
ATOM    861  H   ARG A  54      19.982  58.358  -3.811  1.00  0.00           H  
ATOM    862  HA  ARG A  54      19.372  56.424  -1.852  1.00  0.00           H  
ATOM    863 1HB  ARG A  54      18.196  58.599  -2.129  1.00  0.00           H  
ATOM    864 2HB  ARG A  54      17.428  57.987  -3.586  1.00  0.00           H  
ATOM    865 1HG  ARG A  54      16.260  56.278  -2.286  1.00  0.00           H  
ATOM    866 2HG  ARG A  54      17.070  56.841  -0.805  1.00  0.00           H  
ATOM    867 1HD  ARG A  54      15.278  58.514  -2.550  1.00  0.00           H  
ATOM    868 2HD  ARG A  54      14.790  57.696  -1.047  1.00  0.00           H  
ATOM    869  HE  ARG A  54      16.200  59.170   0.189  1.00  0.00           H  
ATOM    870 1HH1 ARG A  54      15.939  59.961  -3.224  1.00  0.00           H  
ATOM    871 2HH1 ARG A  54      16.482  61.611  -3.011  1.00  0.00           H  
ATOM    872 1HH2 ARG A  54      16.903  61.313   0.452  1.00  0.00           H  
ATOM    873 2HH2 ARG A  54      17.027  62.377  -0.931  1.00  0.00           H  
ATOM    874  N   ARG A  55      18.034  54.489  -2.841  1.00  0.00           N  
ATOM    875  CA  ARG A  55      17.554  53.270  -3.462  1.00  0.00           C  
ATOM    876  C   ARG A  55      16.476  53.640  -4.511  1.00  0.00           C  
ATOM    877  O   ARG A  55      15.688  54.546  -4.275  1.00  0.00           O  
ATOM    878  CB  ARG A  55      16.979  52.322  -2.420  1.00  0.00           C  
ATOM    879  CG  ARG A  55      15.723  52.821  -1.724  1.00  0.00           C  
ATOM    880  CD  ARG A  55      15.314  51.922  -0.615  1.00  0.00           C  
ATOM    881  NE  ARG A  55      14.869  50.627  -1.104  1.00  0.00           N  
ATOM    882  CZ  ARG A  55      14.592  49.567  -0.320  1.00  0.00           C  
ATOM    883  NH1 ARG A  55      14.720  49.664   0.985  1.00  0.00           N  
ATOM    884  NH2 ARG A  55      14.192  48.430  -0.862  1.00  0.00           N  
ATOM    885  H   ARG A  55      18.009  54.571  -1.835  1.00  0.00           H  
ATOM    886  HA  ARG A  55      18.394  52.777  -3.951  1.00  0.00           H  
ATOM    887 1HB  ARG A  55      16.739  51.369  -2.889  1.00  0.00           H  
ATOM    888 2HB  ARG A  55      17.727  52.129  -1.652  1.00  0.00           H  
ATOM    889 1HG  ARG A  55      15.906  53.814  -1.311  1.00  0.00           H  
ATOM    890 2HG  ARG A  55      14.905  52.873  -2.443  1.00  0.00           H  
ATOM    891 1HD  ARG A  55      16.160  51.761   0.053  1.00  0.00           H  
ATOM    892 2HD  ARG A  55      14.495  52.377  -0.061  1.00  0.00           H  
ATOM    893  HE  ARG A  55      14.759  50.514  -2.103  1.00  0.00           H  
ATOM    894 1HH1 ARG A  55      15.025  50.533   1.400  1.00  0.00           H  
ATOM    895 2HH1 ARG A  55      14.513  48.869   1.573  1.00  0.00           H  
ATOM    896 1HH2 ARG A  55      14.094  48.355  -1.865  1.00  0.00           H  
ATOM    897 2HH2 ARG A  55      13.985  47.636  -0.274  1.00  0.00           H  
ATOM    898  N   GLY A  56      16.570  52.946  -5.635  1.00  0.00           N  
ATOM    899  CA  GLY A  56      15.677  53.236  -6.739  1.00  0.00           C  
ATOM    900  C   GLY A  56      16.030  54.514  -7.501  1.00  0.00           C  
ATOM    901  O   GLY A  56      15.229  55.037  -8.289  1.00  0.00           O  
ATOM    902  H   GLY A  56      17.257  52.213  -5.738  1.00  0.00           H  
ATOM    903 1HA  GLY A  56      15.687  52.404  -7.443  1.00  0.00           H  
ATOM    904 2HA  GLY A  56      14.657  53.330  -6.367  1.00  0.00           H  
ATOM    905  N   PHE A  57      17.210  55.088  -7.279  1.00  0.00           N  
ATOM    906  CA  PHE A  57      17.596  56.321  -7.908  1.00  0.00           C  
ATOM    907  C   PHE A  57      19.013  56.112  -8.483  1.00  0.00           C  
ATOM    908  O   PHE A  57      19.823  55.335  -7.953  1.00  0.00           O  
ATOM    909  CB  PHE A  57      17.568  57.479  -6.909  1.00  0.00           C  
ATOM    910  CG  PHE A  57      16.207  57.751  -6.334  1.00  0.00           C  
ATOM    911  CD1 PHE A  57      15.818  57.174  -5.134  1.00  0.00           C  
ATOM    912  CD2 PHE A  57      15.313  58.583  -6.991  1.00  0.00           C  
ATOM    913  CE1 PHE A  57      14.566  57.423  -4.604  1.00  0.00           C  
ATOM    914  CE2 PHE A  57      14.062  58.834  -6.463  1.00  0.00           C  
ATOM    915  CZ  PHE A  57      13.688  58.253  -5.268  1.00  0.00           C  
ATOM    916  H   PHE A  57      17.854  54.637  -6.645  1.00  0.00           H  
ATOM    917  HA  PHE A  57      16.886  56.539  -8.707  1.00  0.00           H  
ATOM    918 1HB  PHE A  57      18.249  57.266  -6.086  1.00  0.00           H  
ATOM    919 2HB  PHE A  57      17.918  58.388  -7.397  1.00  0.00           H  
ATOM    920  HD1 PHE A  57      16.512  56.518  -4.609  1.00  0.00           H  
ATOM    921  HD2 PHE A  57      15.609  59.041  -7.936  1.00  0.00           H  
ATOM    922  HE1 PHE A  57      14.273  56.963  -3.661  1.00  0.00           H  
ATOM    923  HE2 PHE A  57      13.369  59.490  -6.990  1.00  0.00           H  
ATOM    924  HZ  PHE A  57      12.701  58.449  -4.852  1.00  0.00           H  
ATOM    925  N   GLY A  58      19.320  56.942  -9.479  1.00  0.00           N  
ATOM    926  CA  GLY A  58      20.652  56.902 -10.083  1.00  0.00           C  
ATOM    927  C   GLY A  58      21.107  55.513 -10.457  1.00  0.00           C  
ATOM    928  O   GLY A  58      20.488  54.778 -11.237  1.00  0.00           O  
ATOM    929  H   GLY A  58      18.642  57.605  -9.827  1.00  0.00           H  
ATOM    930 1HA  GLY A  58      20.663  57.521 -10.980  1.00  0.00           H  
ATOM    931 2HA  GLY A  58      21.378  57.327  -9.391  1.00  0.00           H  
ATOM    932  N   ARG A  59      22.260  55.118  -9.880  1.00  0.00           N  
ATOM    933  CA  ARG A  59      22.891  53.831 -10.138  1.00  0.00           C  
ATOM    934  C   ARG A  59      22.610  52.796  -9.048  1.00  0.00           C  
ATOM    935  O   ARG A  59      23.199  51.709  -9.085  1.00  0.00           O  
ATOM    936  CB  ARG A  59      24.396  54.009 -10.276  1.00  0.00           C  
ATOM    937  CG  ARG A  59      24.838  54.783 -11.508  1.00  0.00           C  
ATOM    938  CD  ARG A  59      26.295  55.072 -11.480  1.00  0.00           C  
ATOM    939  NE  ARG A  59      26.743  55.717 -12.705  1.00  0.00           N  
ATOM    940  CZ  ARG A  59      26.585  57.026 -12.982  1.00  0.00           C  
ATOM    941  NH1 ARG A  59      25.990  57.814 -12.114  1.00  0.00           N  
ATOM    942  NH2 ARG A  59      27.028  57.517 -14.126  1.00  0.00           N  
ATOM    943  H   ARG A  59      22.698  55.761  -9.236  1.00  0.00           H  
ATOM    944  HA  ARG A  59      22.495  53.433 -11.073  1.00  0.00           H  
ATOM    945 1HB  ARG A  59      24.782  54.532  -9.402  1.00  0.00           H  
ATOM    946 2HB  ARG A  59      24.876  53.031 -10.310  1.00  0.00           H  
ATOM    947 1HG  ARG A  59      24.622  54.198 -12.402  1.00  0.00           H  
ATOM    948 2HG  ARG A  59      24.301  55.731 -11.555  1.00  0.00           H  
ATOM    949 1HD  ARG A  59      26.518  55.735 -10.645  1.00  0.00           H  
ATOM    950 2HD  ARG A  59      26.849  54.142 -11.363  1.00  0.00           H  
ATOM    951  HE  ARG A  59      27.205  55.142 -13.397  1.00  0.00           H  
ATOM    952 1HH1 ARG A  59      25.651  57.439 -11.240  1.00  0.00           H  
ATOM    953 2HH1 ARG A  59      25.872  58.795 -12.322  1.00  0.00           H  
ATOM    954 1HH2 ARG A  59      27.485  56.910 -14.793  1.00  0.00           H  
ATOM    955 2HH2 ARG A  59      26.910  58.497 -14.334  1.00  0.00           H  
ATOM    956  N   SER A  60      21.828  53.136  -8.030  1.00  0.00           N  
ATOM    957  CA  SER A  60      21.476  52.138  -7.014  1.00  0.00           C  
ATOM    958  C   SER A  60      20.502  51.121  -7.582  1.00  0.00           C  
ATOM    959  O   SER A  60      19.868  51.367  -8.630  1.00  0.00           O  
ATOM    960  CB  SER A  60      20.867  52.809  -5.798  1.00  0.00           C  
ATOM    961  OG  SER A  60      21.793  53.658  -5.177  1.00  0.00           O  
ATOM    962  H   SER A  60      21.469  54.076  -7.942  1.00  0.00           H  
ATOM    963  HA  SER A  60      22.386  51.621  -6.707  1.00  0.00           H  
ATOM    964 1HB  SER A  60      19.990  53.381  -6.099  1.00  0.00           H  
ATOM    965 2HB  SER A  60      20.536  52.049  -5.091  1.00  0.00           H  
ATOM    966  HG  SER A  60      21.277  54.267  -4.643  1.00  0.00           H  
ATOM    967  N   ASP A  61      20.282  50.006  -6.905  1.00  0.00           N  
ATOM    968  CA  ASP A  61      19.352  48.989  -7.346  1.00  0.00           C  
ATOM    969  C   ASP A  61      17.945  49.568  -7.386  1.00  0.00           C  
ATOM    970  O   ASP A  61      17.725  50.578  -6.697  1.00  0.00           O  
ATOM    971  CB  ASP A  61      19.398  47.771  -6.420  1.00  0.00           C  
ATOM    972  CG  ASP A  61      20.689  46.974  -6.553  1.00  0.00           C  
ATOM    973  OD1 ASP A  61      21.380  47.158  -7.527  1.00  0.00           O  
ATOM    974  OD2 ASP A  61      20.971  46.189  -5.680  1.00  0.00           O  
ATOM    975  H   ASP A  61      20.790  49.867  -6.043  1.00  0.00           H  
ATOM    976  HA  ASP A  61      19.637  48.671  -8.349  1.00  0.00           H  
ATOM    977 1HB  ASP A  61      19.294  48.096  -5.385  1.00  0.00           H  
ATOM    978 2HB  ASP A  61      18.557  47.113  -6.642  1.00  0.00           H  
ATOM    979  N   GLN A  62      17.002  48.902  -8.037  1.00  0.00           N  
ATOM    980  CA  GLN A  62      15.623  49.389  -8.075  1.00  0.00           C  
ATOM    981  C   GLN A  62      14.743  48.255  -7.487  1.00  0.00           C  
ATOM    982  O   GLN A  62      14.178  47.458  -8.232  1.00  0.00           O  
ATOM    983  CB  GLN A  62      15.193  49.751  -9.499  1.00  0.00           C  
ATOM    984  CG  GLN A  62      15.973  50.902 -10.111  1.00  0.00           C  
ATOM    985  CD  GLN A  62      15.512  51.229 -11.519  1.00  0.00           C  
ATOM    986  OE1 GLN A  62      14.546  50.649 -12.022  1.00  0.00           O  
ATOM    987  NE2 GLN A  62      16.202  52.162 -12.165  1.00  0.00           N  
ATOM    988  H   GLN A  62      17.234  48.044  -8.516  1.00  0.00           H  
ATOM    989  HA  GLN A  62      15.557  50.288  -7.462  1.00  0.00           H  
ATOM    990 1HB  GLN A  62      15.311  48.882 -10.147  1.00  0.00           H  
ATOM    991 2HB  GLN A  62      14.137  50.020  -9.503  1.00  0.00           H  
ATOM    992 1HG  GLN A  62      15.837  51.789  -9.493  1.00  0.00           H  
ATOM    993 2HG  GLN A  62      17.028  50.632 -10.151  1.00  0.00           H  
ATOM    994 1HE2 GLN A  62      15.945  52.420 -13.097  1.00  0.00           H  
ATOM    995 2HE2 GLN A  62      16.979  52.608 -11.720  1.00  0.00           H  
ATOM    996  N   PRO A  63      14.705  48.137  -6.173  1.00  0.00           N  
ATOM    997  CA  PRO A  63      13.975  47.093  -5.494  1.00  0.00           C  
ATOM    998  C   PRO A  63      12.494  47.338  -5.537  1.00  0.00           C  
ATOM    999  O   PRO A  63      12.042  48.417  -5.865  1.00  0.00           O  
ATOM   1000  CB  PRO A  63      14.515  47.170  -4.063  1.00  0.00           C  
ATOM   1001  CG  PRO A  63      14.894  48.601  -3.891  1.00  0.00           C  
ATOM   1002  CD  PRO A  63      15.416  49.015  -5.241  1.00  0.00           C  
ATOM   1003  HA  PRO A  63      14.217  46.124  -5.955  1.00  0.00           H  
ATOM   1004 1HB  PRO A  63      13.743  46.844  -3.351  1.00  0.00           H  
ATOM   1005 2HB  PRO A  63      15.369  46.486  -3.945  1.00  0.00           H  
ATOM   1006 1HG  PRO A  63      14.019  49.190  -3.576  1.00  0.00           H  
ATOM   1007 2HG  PRO A  63      15.647  48.702  -3.096  1.00  0.00           H  
ATOM   1008 1HD  PRO A  63      15.167  50.071  -5.423  1.00  0.00           H  
ATOM   1009 2HD  PRO A  63      16.505  48.861  -5.276  1.00  0.00           H  
ATOM   1010  N   TRP A  64      11.713  46.308  -5.209  1.00  0.00           N  
ATOM   1011  CA  TRP A  64      10.274  46.407  -5.248  1.00  0.00           C  
ATOM   1012  C   TRP A  64       9.716  47.229  -4.103  1.00  0.00           C  
ATOM   1013  O   TRP A  64       8.650  47.851  -4.183  1.00  0.00           O  
ATOM   1014  CB  TRP A  64       9.655  45.008  -5.218  1.00  0.00           C  
ATOM   1015  CG  TRP A  64       9.853  44.239  -6.489  1.00  0.00           C  
ATOM   1016  CD1 TRP A  64      10.761  43.247  -6.709  1.00  0.00           C  
ATOM   1017  CD2 TRP A  64       9.123  44.396  -7.730  1.00  0.00           C  
ATOM   1018  NE1 TRP A  64      10.648  42.778  -7.994  1.00  0.00           N  
ATOM   1019  CE2 TRP A  64       9.649  43.468  -8.633  1.00  0.00           C  
ATOM   1020  CE3 TRP A  64       8.079  45.235  -8.139  1.00  0.00           C  
ATOM   1021  CZ2 TRP A  64       9.171  43.354  -9.929  1.00  0.00           C  
ATOM   1022  CZ3 TRP A  64       7.599  45.119  -9.438  1.00  0.00           C  
ATOM   1023  CH2 TRP A  64       8.131  44.202 -10.309  1.00  0.00           C  
ATOM   1024  H   TRP A  64      12.139  45.437  -4.926  1.00  0.00           H  
ATOM   1025  HA  TRP A  64       9.986  46.901  -6.176  1.00  0.00           H  
ATOM   1026 1HB  TRP A  64      10.091  44.435  -4.399  1.00  0.00           H  
ATOM   1027 2HB  TRP A  64       8.585  45.088  -5.029  1.00  0.00           H  
ATOM   1028  HD1 TRP A  64      11.473  42.880  -5.971  1.00  0.00           H  
ATOM   1029  HE1 TRP A  64      11.209  42.045  -8.404  1.00  0.00           H  
ATOM   1030  HE3 TRP A  64       7.651  45.963  -7.451  1.00  0.00           H  
ATOM   1031  HZ2 TRP A  64       9.581  42.631 -10.635  1.00  0.00           H  
ATOM   1032  HZ3 TRP A  64       6.787  45.777  -9.750  1.00  0.00           H  
ATOM   1033  HH2 TRP A  64       7.730  44.137 -11.321  1.00  0.00           H  
ATOM   1034  N   THR A  65      10.422  47.149  -2.963  1.00  0.00           N  
ATOM   1035  CA  THR A  65       9.934  47.775  -1.740  1.00  0.00           C  
ATOM   1036  C   THR A  65      10.996  48.608  -1.030  1.00  0.00           C  
ATOM   1037  O   THR A  65      12.126  48.750  -1.492  1.00  0.00           O  
ATOM   1038  CB  THR A  65       9.392  46.711  -0.768  1.00  0.00           C  
ATOM   1039  OG1 THR A  65       8.699  47.353   0.310  1.00  0.00           O  
ATOM   1040  CG2 THR A  65      10.530  45.873  -0.205  1.00  0.00           C  
ATOM   1041  H   THR A  65      11.301  46.652  -2.944  1.00  0.00           H  
ATOM   1042  HA  THR A  65       9.122  48.455  -2.000  1.00  0.00           H  
ATOM   1043  HB  THR A  65       8.694  46.059  -1.293  1.00  0.00           H  
ATOM   1044  HG1 THR A  65       8.109  46.723   0.731  1.00  0.00           H  
ATOM   1045 1HG2 THR A  65      10.129  45.126   0.479  1.00  0.00           H  
ATOM   1046 2HG2 THR A  65      11.052  45.374  -1.022  1.00  0.00           H  
ATOM   1047 3HG2 THR A  65      11.227  46.518   0.329  1.00  0.00           H  
ATOM   1048  N   GLY A  66      10.544  49.264   0.050  1.00  0.00           N  
ATOM   1049  CA  GLY A  66      11.410  50.070   0.881  1.00  0.00           C  
ATOM   1050  C   GLY A  66      11.430  51.513   0.425  1.00  0.00           C  
ATOM   1051  O   GLY A  66      12.341  52.225   0.869  1.00  0.00           O  
ATOM   1052  H   GLY A  66       9.565  49.189   0.287  1.00  0.00           H  
ATOM   1053 1HA  GLY A  66      11.072  50.019   1.916  1.00  0.00           H  
ATOM   1054 2HA  GLY A  66      12.421  49.665   0.853  1.00  0.00           H  
ATOM   1055  N   ASN A  67      10.386  51.958  -0.298  1.00  0.00           N  
ATOM   1056  CA  ASN A  67      10.355  53.371  -0.688  1.00  0.00           C  
ATOM   1057  C   ASN A  67       9.757  54.226   0.416  1.00  0.00           C  
ATOM   1058  O   ASN A  67       8.638  54.710   0.233  1.00  0.00           O  
ATOM   1059  CB  ASN A  67       9.583  53.558  -1.981  1.00  0.00           C  
ATOM   1060  CG  ASN A  67      10.271  52.929  -3.161  1.00  0.00           C  
ATOM   1061  OD1 ASN A  67      11.430  53.241  -3.458  1.00  0.00           O  
ATOM   1062  ND2 ASN A  67       9.580  52.048  -3.839  1.00  0.00           N  
ATOM   1063  H   ASN A  67       9.627  51.353  -0.579  1.00  0.00           H  
ATOM   1064  HA  ASN A  67      11.380  53.709  -0.846  1.00  0.00           H  
ATOM   1065 1HB  ASN A  67       8.590  53.120  -1.879  1.00  0.00           H  
ATOM   1066 2HB  ASN A  67       9.453  54.622  -2.177  1.00  0.00           H  
ATOM   1067 1HD2 ASN A  67       9.987  51.597  -4.634  1.00  0.00           H  
ATOM   1068 2HD2 ASN A  67       8.646  51.826  -3.562  1.00  0.00           H  
ATOM   1069  N   ASP A  68      10.401  54.382   1.579  1.00  0.00           N  
ATOM   1070  CA  ASP A  68       9.849  55.101   2.717  1.00  0.00           C  
ATOM   1071  C   ASP A  68      11.016  55.692   3.544  1.00  0.00           C  
ATOM   1072  O   ASP A  68      12.116  55.163   3.410  1.00  0.00           O  
ATOM   1073  CB  ASP A  68       8.988  54.176   3.580  1.00  0.00           C  
ATOM   1074  CG  ASP A  68       9.784  53.039   4.207  1.00  0.00           C  
ATOM   1075  OD1 ASP A  68      10.936  53.243   4.510  1.00  0.00           O  
ATOM   1076  OD2 ASP A  68       9.233  51.977   4.375  1.00  0.00           O  
ATOM   1077  H   ASP A  68      11.321  53.972   1.655  1.00  0.00           H  
ATOM   1078  HA  ASP A  68       9.220  55.909   2.343  1.00  0.00           H  
ATOM   1079 1HB  ASP A  68       8.519  54.753   4.377  1.00  0.00           H  
ATOM   1080 2HB  ASP A  68       8.190  53.749   2.972  1.00  0.00           H  
ATOM   1081  N   TYR A  69      10.727  56.674   4.374  1.00  0.00           N  
ATOM   1082  CA  TYR A  69      11.751  57.382   5.138  1.00  0.00           C  
ATOM   1083  C   TYR A  69      12.489  56.507   6.126  1.00  0.00           C  
ATOM   1084  O   TYR A  69      13.668  56.733   6.391  1.00  0.00           O  
ATOM   1085  CB  TYR A  69      11.125  58.567   5.877  1.00  0.00           C  
ATOM   1086  CG  TYR A  69      10.297  58.168   7.079  1.00  0.00           C  
ATOM   1087  CD1 TYR A  69      10.895  58.053   8.325  1.00  0.00           C  
ATOM   1088  CD2 TYR A  69       8.941  57.918   6.934  1.00  0.00           C  
ATOM   1089  CE1 TYR A  69      10.139  57.689   9.423  1.00  0.00           C  
ATOM   1090  CE2 TYR A  69       8.185  57.554   8.032  1.00  0.00           C  
ATOM   1091  CZ  TYR A  69       8.779  57.440   9.272  1.00  0.00           C  
ATOM   1092  OH  TYR A  69       8.026  57.077  10.365  1.00  0.00           O  
ATOM   1093  H   TYR A  69       9.759  56.943   4.482  1.00  0.00           H  
ATOM   1094  HA  TYR A  69      12.504  57.756   4.444  1.00  0.00           H  
ATOM   1095 1HB  TYR A  69      11.912  59.243   6.215  1.00  0.00           H  
ATOM   1096 2HB  TYR A  69      10.486  59.125   5.194  1.00  0.00           H  
ATOM   1097  HD1 TYR A  69      11.961  58.250   8.439  1.00  0.00           H  
ATOM   1098  HD2 TYR A  69       8.471  58.007   5.954  1.00  0.00           H  
ATOM   1099  HE1 TYR A  69      10.608  57.599  10.402  1.00  0.00           H  
ATOM   1100  HE2 TYR A  69       7.119  57.356   7.918  1.00  0.00           H  
ATOM   1101  HH  TYR A  69       7.115  56.942  10.094  1.00  0.00           H  
ATOM   1102  N   ASP A  70      11.775  55.560   6.792  1.00  0.00           N  
ATOM   1103  CA  ASP A  70      12.473  54.698   7.726  1.00  0.00           C  
ATOM   1104  C   ASP A  70      13.515  53.867   6.990  1.00  0.00           C  
ATOM   1105  O   ASP A  70      14.636  53.699   7.436  1.00  0.00           O  
ATOM   1106  CB  ASP A  70      11.489  53.781   8.457  1.00  0.00           C  
ATOM   1107  CG  ASP A  70      12.151  52.954   9.551  1.00  0.00           C  
ATOM   1108  OD1 ASP A  70      12.363  53.478  10.619  1.00  0.00           O  
ATOM   1109  OD2 ASP A  70      12.437  51.806   9.308  1.00  0.00           O  
ATOM   1110  H   ASP A  70      10.781  55.438   6.658  1.00  0.00           H  
ATOM   1111  HA  ASP A  70      12.977  55.323   8.464  1.00  0.00           H  
ATOM   1112 1HB  ASP A  70      10.696  54.381   8.904  1.00  0.00           H  
ATOM   1113 2HB  ASP A  70      11.022  53.104   7.741  1.00  0.00           H  
ATOM   1114  N   THR A  71      13.175  53.274   5.861  1.00  0.00           N  
ATOM   1115  CA  THR A  71      14.185  52.520   5.103  1.00  0.00           C  
ATOM   1116  C   THR A  71      15.262  53.441   4.560  1.00  0.00           C  
ATOM   1117  O   THR A  71      16.445  53.092   4.560  1.00  0.00           O  
ATOM   1118  CB  THR A  71      13.547  51.739   3.939  1.00  0.00           C  
ATOM   1119  OG1 THR A  71      12.877  52.651   3.059  1.00  0.00           O  
ATOM   1120  CG2 THR A  71      12.547  50.721   4.465  1.00  0.00           C  
ATOM   1121  H   THR A  71      12.231  53.327   5.505  1.00  0.00           H  
ATOM   1122  HA  THR A  71      14.658  51.803   5.775  1.00  0.00           H  
ATOM   1123  HB  THR A  71      14.325  51.220   3.379  1.00  0.00           H  
ATOM   1124  HG1 THR A  71      12.192  53.118   3.544  1.00  0.00           H  
ATOM   1125 1HG2 THR A  71      12.106  50.179   3.629  1.00  0.00           H  
ATOM   1126 2HG2 THR A  71      13.055  50.019   5.126  1.00  0.00           H  
ATOM   1127 3HG2 THR A  71      11.761  51.235   5.018  1.00  0.00           H  
ATOM   1128  N   PHE A  72      14.901  54.643   4.086  1.00  0.00           N  
ATOM   1129  CA  PHE A  72      15.942  55.537   3.560  1.00  0.00           C  
ATOM   1130  C   PHE A  72      16.957  55.842   4.662  1.00  0.00           C  
ATOM   1131  O   PHE A  72      18.142  55.858   4.393  1.00  0.00           O  
ATOM   1132  CB  PHE A  72      15.333  56.838   3.034  1.00  0.00           C  
ATOM   1133  CG  PHE A  72      14.612  56.685   1.725  1.00  0.00           C  
ATOM   1134  CD1 PHE A  72      14.959  55.675   0.840  1.00  0.00           C  
ATOM   1135  CD2 PHE A  72      13.587  57.550   1.376  1.00  0.00           C  
ATOM   1136  CE1 PHE A  72      14.297  55.532  -0.364  1.00  0.00           C  
ATOM   1137  CE2 PHE A  72      12.922  57.410   0.173  1.00  0.00           C  
ATOM   1138  CZ  PHE A  72      13.279  56.399  -0.698  1.00  0.00           C  
ATOM   1139  H   PHE A  72      13.939  54.951   4.080  1.00  0.00           H  
ATOM   1140  HA  PHE A  72      16.445  55.034   2.733  1.00  0.00           H  
ATOM   1141 1HB  PHE A  72      14.629  57.232   3.766  1.00  0.00           H  
ATOM   1142 2HB  PHE A  72      16.119  57.581   2.905  1.00  0.00           H  
ATOM   1143  HD1 PHE A  72      15.764  54.988   1.105  1.00  0.00           H  
ATOM   1144  HD2 PHE A  72      13.306  58.348   2.064  1.00  0.00           H  
ATOM   1145  HE1 PHE A  72      14.580  54.734  -1.050  1.00  0.00           H  
ATOM   1146  HE2 PHE A  72      12.118  58.096  -0.090  1.00  0.00           H  
ATOM   1147  HZ  PHE A  72      12.757  56.289  -1.648  1.00  0.00           H  
ATOM   1148  N   ALA A  73      16.454  56.130   5.890  1.00  0.00           N  
ATOM   1149  CA  ALA A  73      17.414  56.440   6.971  1.00  0.00           C  
ATOM   1150  C   ALA A  73      18.205  55.188   7.368  1.00  0.00           C  
ATOM   1151  O   ALA A  73      19.366  55.333   7.761  1.00  0.00           O  
ATOM   1152  CB  ALA A  73      16.693  57.015   8.182  1.00  0.00           C  
ATOM   1153  H   ALA A  73      15.465  56.141   6.093  1.00  0.00           H  
ATOM   1154  HA  ALA A  73      18.117  57.184   6.596  1.00  0.00           H  
ATOM   1155 1HB  ALA A  73      17.418  57.236   8.965  1.00  0.00           H  
ATOM   1156 2HB  ALA A  73      16.177  57.932   7.896  1.00  0.00           H  
ATOM   1157 3HB  ALA A  73      15.969  56.291   8.551  1.00  0.00           H  
ATOM   1158  N   ASP A  74      17.653  53.997   7.255  1.00  0.00           N  
ATOM   1159  CA  ASP A  74      18.407  52.784   7.602  1.00  0.00           C  
ATOM   1160  C   ASP A  74      19.466  52.475   6.548  1.00  0.00           C  
ATOM   1161  O   ASP A  74      20.572  51.981   6.804  1.00  0.00           O  
ATOM   1162  CB  ASP A  74      17.466  51.586   7.750  1.00  0.00           C  
ATOM   1163  CG  ASP A  74      16.582  51.677   8.987  1.00  0.00           C  
ATOM   1164  OD1 ASP A  74      16.897  52.446   9.863  1.00  0.00           O  
ATOM   1165  OD2 ASP A  74      15.601  50.975   9.044  1.00  0.00           O  
ATOM   1166  H   ASP A  74      16.702  53.908   6.927  1.00  0.00           H  
ATOM   1167  HA  ASP A  74      18.910  52.950   8.555  1.00  0.00           H  
ATOM   1168 1HB  ASP A  74      16.827  51.514   6.870  1.00  0.00           H  
ATOM   1169 2HB  ASP A  74      18.051  50.668   7.806  1.00  0.00           H  
ATOM   1170  N   ASP A  75      19.139  52.844   5.291  1.00  0.00           N  
ATOM   1171  CA  ASP A  75      20.136  52.652   4.211  1.00  0.00           C  
ATOM   1172  C   ASP A  75      21.277  53.630   4.498  1.00  0.00           C  
ATOM   1173  O   ASP A  75      22.424  53.249   4.306  1.00  0.00           O  
ATOM   1174  CB  ASP A  75      19.540  52.909   2.825  1.00  0.00           C  
ATOM   1175  CG  ASP A  75      18.566  51.823   2.388  1.00  0.00           C  
ATOM   1176  OD1 ASP A  75      18.587  50.764   2.970  1.00  0.00           O  
ATOM   1177  OD2 ASP A  75      17.811  52.062   1.476  1.00  0.00           O  
ATOM   1178  H   ASP A  75      18.240  53.245   5.065  1.00  0.00           H  
ATOM   1179  HA  ASP A  75      20.482  51.618   4.240  1.00  0.00           H  
ATOM   1180 1HB  ASP A  75      19.018  53.866   2.825  1.00  0.00           H  
ATOM   1181 2HB  ASP A  75      20.343  52.974   2.090  1.00  0.00           H  
ATOM   1182  N   ILE A  76      21.051  54.844   4.975  1.00  0.00           N  
ATOM   1183  CA  ILE A  76      22.112  55.774   5.317  1.00  0.00           C  
ATOM   1184  C   ILE A  76      22.995  55.177   6.445  1.00  0.00           C  
ATOM   1185  O   ILE A  76      24.221  55.230   6.400  1.00  0.00           O  
ATOM   1186  CB  ILE A  76      21.529  57.130   5.755  1.00  0.00           C  
ATOM   1187  CG1 ILE A  76      20.861  57.832   4.570  1.00  0.00           C  
ATOM   1188  CG2 ILE A  76      22.617  58.008   6.354  1.00  0.00           C  
ATOM   1189  CD1 ILE A  76      20.026  59.030   4.961  1.00  0.00           C  
ATOM   1190  H   ILE A  76      20.090  55.126   5.103  1.00  0.00           H  
ATOM   1191  HA  ILE A  76      22.731  55.932   4.434  1.00  0.00           H  
ATOM   1192  HB  ILE A  76      20.754  56.968   6.503  1.00  0.00           H  
ATOM   1193 1HG1 ILE A  76      21.625  58.163   3.866  1.00  0.00           H  
ATOM   1194 2HG1 ILE A  76      20.218  57.126   4.044  1.00  0.00           H  
ATOM   1195 1HG2 ILE A  76      22.188  58.963   6.657  1.00  0.00           H  
ATOM   1196 2HG2 ILE A  76      23.048  57.512   7.222  1.00  0.00           H  
ATOM   1197 3HG2 ILE A  76      23.396  58.180   5.611  1.00  0.00           H  
ATOM   1198 1HD1 ILE A  76      19.585  59.473   4.068  1.00  0.00           H  
ATOM   1199 2HD1 ILE A  76      19.232  58.714   5.639  1.00  0.00           H  
ATOM   1200 3HD1 ILE A  76      20.656  59.766   5.458  1.00  0.00           H  
ATOM   1201  N   ALA A  77      22.342  54.591   7.449  1.00  0.00           N  
ATOM   1202  CA  ALA A  77      23.102  53.964   8.557  1.00  0.00           C  
ATOM   1203  C   ALA A  77      23.934  52.847   8.022  1.00  0.00           C  
ATOM   1204  O   ALA A  77      25.079  52.715   8.472  1.00  0.00           O  
ATOM   1205  CB  ALA A  77      22.178  53.445   9.649  1.00  0.00           C  
ATOM   1206  H   ALA A  77      21.333  54.566   7.469  1.00  0.00           H  
ATOM   1207  HA  ALA A  77      23.754  54.722   8.992  1.00  0.00           H  
ATOM   1208 1HB  ALA A  77      22.772  52.993  10.444  1.00  0.00           H  
ATOM   1209 2HB  ALA A  77      21.596  54.273  10.057  1.00  0.00           H  
ATOM   1210 3HB  ALA A  77      21.504  52.700   9.231  1.00  0.00           H  
ATOM   1211  N   GLN A  78      23.456  52.027   7.093  1.00  0.00           N  
ATOM   1212  CA  GLN A  78      24.236  50.967   6.501  1.00  0.00           C  
ATOM   1213  C   GLN A  78      25.499  51.562   5.868  1.00  0.00           C  
ATOM   1214  O   GLN A  78      26.583  50.993   6.093  1.00  0.00           O  
ATOM   1215  CB  GLN A  78      23.412  50.206   5.459  1.00  0.00           C  
ATOM   1216  CG  GLN A  78      22.264  49.400   6.041  1.00  0.00           C  
ATOM   1217  CD  GLN A  78      22.743  48.268   6.929  1.00  0.00           C  
ATOM   1218  OE1 GLN A  78      23.598  47.470   6.535  1.00  0.00           O  
ATOM   1219  NE2 GLN A  78      22.195  48.191   8.137  1.00  0.00           N  
ATOM   1220  H   GLN A  78      22.501  52.161   6.794  1.00  0.00           H  
ATOM   1221  HA  GLN A  78      24.527  50.271   7.288  1.00  0.00           H  
ATOM   1222 1HB  GLN A  78      22.997  50.911   4.738  1.00  0.00           H  
ATOM   1223 2HB  GLN A  78      24.060  49.522   4.911  1.00  0.00           H  
ATOM   1224 1HG  GLN A  78      21.635  50.061   6.638  1.00  0.00           H  
ATOM   1225 2HG  GLN A  78      21.684  48.971   5.224  1.00  0.00           H  
ATOM   1226 1HE2 GLN A  78      22.472  47.465   8.767  1.00  0.00           H  
ATOM   1227 2HE2 GLN A  78      21.505  48.859   8.416  1.00  0.00           H  
ATOM   1228  N   LEU A  79      25.450  52.649   5.130  1.00  0.00           N  
ATOM   1229  CA  LEU A  79      26.623  53.274   4.528  1.00  0.00           C  
ATOM   1230  C   LEU A  79      27.582  53.880   5.552  1.00  0.00           C  
ATOM   1231  O   LEU A  79      28.808  53.700   5.418  1.00  0.00           O  
ATOM   1232  CB  LEU A  79      26.176  54.365   3.548  1.00  0.00           C  
ATOM   1233  CG  LEU A  79      27.296  55.039   2.746  1.00  0.00           C  
ATOM   1234  CD1 LEU A  79      26.734  55.573   1.435  1.00  0.00           C  
ATOM   1235  CD2 LEU A  79      27.911  56.158   3.573  1.00  0.00           C  
ATOM   1236  H   LEU A  79      24.541  53.063   4.981  1.00  0.00           H  
ATOM   1237  HA  LEU A  79      27.180  52.512   3.984  1.00  0.00           H  
ATOM   1238 1HB  LEU A  79      25.477  53.928   2.836  1.00  0.00           H  
ATOM   1239 2HB  LEU A  79      25.655  55.143   4.107  1.00  0.00           H  
ATOM   1240  HG  LEU A  79      28.064  54.303   2.504  1.00  0.00           H  
ATOM   1241 1HD1 LEU A  79      27.530  56.052   0.865  1.00  0.00           H  
ATOM   1242 2HD1 LEU A  79      26.318  54.749   0.855  1.00  0.00           H  
ATOM   1243 3HD1 LEU A  79      25.951  56.301   1.646  1.00  0.00           H  
ATOM   1244 1HD2 LEU A  79      28.708  56.637   3.003  1.00  0.00           H  
ATOM   1245 2HD2 LEU A  79      27.145  56.895   3.814  1.00  0.00           H  
ATOM   1246 3HD2 LEU A  79      28.321  55.746   4.495  1.00  0.00           H  
ATOM   1247  N   ILE A  80      27.065  54.575   6.550  1.00  0.00           N  
ATOM   1248  CA  ILE A  80      27.980  55.227   7.505  1.00  0.00           C  
ATOM   1249  C   ILE A  80      28.678  54.214   8.422  1.00  0.00           C  
ATOM   1250  O   ILE A  80      29.841  54.412   8.805  1.00  0.00           O  
ATOM   1251  CB  ILE A  80      27.225  56.254   8.369  1.00  0.00           C  
ATOM   1252  CG1 ILE A  80      26.657  57.374   7.493  1.00  0.00           C  
ATOM   1253  CG2 ILE A  80      28.141  56.824   9.440  1.00  0.00           C  
ATOM   1254  CD1 ILE A  80      27.707  58.126   6.707  1.00  0.00           C  
ATOM   1255  H   ILE A  80      26.068  54.673   6.679  1.00  0.00           H  
ATOM   1256  HA  ILE A  80      28.752  55.750   6.942  1.00  0.00           H  
ATOM   1257  HB  ILE A  80      26.376  55.770   8.850  1.00  0.00           H  
ATOM   1258 1HG1 ILE A  80      25.938  56.956   6.789  1.00  0.00           H  
ATOM   1259 2HG1 ILE A  80      26.123  58.089   8.118  1.00  0.00           H  
ATOM   1260 1HG2 ILE A  80      27.591  57.549  10.041  1.00  0.00           H  
ATOM   1261 2HG2 ILE A  80      28.498  56.018  10.080  1.00  0.00           H  
ATOM   1262 3HG2 ILE A  80      28.992  57.316   8.967  1.00  0.00           H  
ATOM   1263 1HD1 ILE A  80      27.228  58.903   6.111  1.00  0.00           H  
ATOM   1264 2HD1 ILE A  80      28.419  58.583   7.396  1.00  0.00           H  
ATOM   1265 3HD1 ILE A  80      28.232  57.436   6.048  1.00  0.00           H  
ATOM   1266  N   GLU A  81      28.048  53.063   8.588  1.00  0.00           N  
ATOM   1267  CA  GLU A  81      28.658  51.958   9.340  1.00  0.00           C  
ATOM   1268  C   GLU A  81      29.713  51.272   8.482  1.00  0.00           C  
ATOM   1269  O   GLU A  81      30.819  51.012   8.961  1.00  0.00           O  
ATOM   1270  CB  GLU A  81      27.599  50.944   9.780  1.00  0.00           C  
ATOM   1271  CG  GLU A  81      26.626  51.466  10.827  1.00  0.00           C  
ATOM   1272  CD  GLU A  81      27.296  51.812  12.128  1.00  0.00           C  
ATOM   1273  OE1 GLU A  81      27.827  50.926  12.754  1.00  0.00           O  
ATOM   1274  OE2 GLU A  81      27.275  52.962  12.496  1.00  0.00           O  
ATOM   1275  H   GLU A  81      27.128  52.939   8.190  1.00  0.00           H  
ATOM   1276  HA  GLU A  81      29.134  52.367  10.232  1.00  0.00           H  
ATOM   1277 1HB  GLU A  81      27.019  50.625   8.914  1.00  0.00           H  
ATOM   1278 2HB  GLU A  81      28.089  50.061  10.189  1.00  0.00           H  
ATOM   1279 1HG  GLU A  81      26.133  52.357  10.438  1.00  0.00           H  
ATOM   1280 2HG  GLU A  81      25.862  50.711  11.006  1.00  0.00           H  
ATOM   1281  N   HIS A  82      29.419  50.976   7.208  1.00  0.00           N  
ATOM   1282  CA  HIS A  82      30.450  50.419   6.330  1.00  0.00           C  
ATOM   1283  C   HIS A  82      31.664  51.318   6.205  1.00  0.00           C  
ATOM   1284  O   HIS A  82      32.793  50.773   6.143  1.00  0.00           O  
ATOM   1285  CB  HIS A  82      29.878  50.154   4.934  1.00  0.00           C  
ATOM   1286  CG  HIS A  82      28.914  49.009   4.886  1.00  0.00           C  
ATOM   1287  ND1 HIS A  82      27.759  49.040   4.133  1.00  0.00           N  
ATOM   1288  CD2 HIS A  82      28.932  47.802   5.498  1.00  0.00           C  
ATOM   1289  CE1 HIS A  82      27.108  47.899   4.284  1.00  0.00           C  
ATOM   1290  NE2 HIS A  82      27.799  47.132   5.107  1.00  0.00           N  
ATOM   1291  H   HIS A  82      28.491  51.132   6.840  1.00  0.00           H  
ATOM   1292  HA  HIS A  82      30.802  49.472   6.738  1.00  0.00           H  
ATOM   1293 1HB  HIS A  82      29.365  51.047   4.575  1.00  0.00           H  
ATOM   1294 2HB  HIS A  82      30.692  49.943   4.241  1.00  0.00           H  
ATOM   1295  HD2 HIS A  82      29.702  47.431   6.175  1.00  0.00           H  
ATOM   1296  HE1 HIS A  82      26.163  47.637   3.810  1.00  0.00           H  
ATOM   1297  HE2 HIS A  82      27.541  46.202   5.404  1.00  0.00           H  
ATOM   1298  N   LEU A  83      31.571  52.650   6.272  1.00  0.00           N  
ATOM   1299  CA  LEU A  83      32.699  53.528   6.145  1.00  0.00           C  
ATOM   1300  C   LEU A  83      33.261  53.914   7.518  1.00  0.00           C  
ATOM   1301  O   LEU A  83      34.291  54.579   7.531  1.00  0.00           O  
ATOM   1302  CB  LEU A  83      32.290  54.786   5.368  1.00  0.00           C  
ATOM   1303  CG  LEU A  83      31.814  54.552   3.928  1.00  0.00           C  
ATOM   1304  CD1 LEU A  83      31.360  55.874   3.323  1.00  0.00           C  
ATOM   1305  CD2 LEU A  83      32.941  53.936   3.114  1.00  0.00           C  
ATOM   1306  H   LEU A  83      30.654  53.046   6.420  1.00  0.00           H  
ATOM   1307  HA  LEU A  83      33.481  53.008   5.593  1.00  0.00           H  
ATOM   1308 1HB  LEU A  83      31.485  55.281   5.907  1.00  0.00           H  
ATOM   1309 2HB  LEU A  83      33.144  55.463   5.329  1.00  0.00           H  
ATOM   1310  HG  LEU A  83      30.958  53.877   3.933  1.00  0.00           H  
ATOM   1311 1HD1 LEU A  83      31.021  55.708   2.300  1.00  0.00           H  
ATOM   1312 2HD1 LEU A  83      30.541  56.283   3.914  1.00  0.00           H  
ATOM   1313 3HD1 LEU A  83      32.192  56.577   3.319  1.00  0.00           H  
ATOM   1314 1HD2 LEU A  83      32.602  53.769   2.091  1.00  0.00           H  
ATOM   1315 2HD2 LEU A  83      33.797  54.611   3.107  1.00  0.00           H  
ATOM   1316 3HD2 LEU A  83      33.233  52.984   3.558  1.00  0.00           H  
ATOM   1317  N   ASP A  84      32.514  53.615   8.539  1.00  0.00           N  
ATOM   1318  CA  ASP A  84      32.806  53.988   9.929  1.00  0.00           C  
ATOM   1319  C   ASP A  84      33.019  55.472  10.098  1.00  0.00           C  
ATOM   1320  O   ASP A  84      34.055  55.964  10.581  1.00  0.00           O  
ATOM   1321  CB  ASP A  84      34.046  53.247  10.434  1.00  0.00           C  
ATOM   1322  CG  ASP A  84      34.189  53.294  11.949  1.00  0.00           C  
ATOM   1323  OD1 ASP A  84      33.197  53.476  12.615  1.00  0.00           O  
ATOM   1324  OD2 ASP A  84      35.289  53.149  12.427  1.00  0.00           O  
ATOM   1325  H   ASP A  84      31.677  53.087   8.337  1.00  0.00           H  
ATOM   1326  HA  ASP A  84      31.955  53.706  10.549  1.00  0.00           H  
ATOM   1327 1HB  ASP A  84      33.999  52.203  10.121  1.00  0.00           H  
ATOM   1328 2HB  ASP A  84      34.939  53.683   9.985  1.00  0.00           H  
ATOM   1329  N   LEU A  85      32.008  56.260   9.689  1.00  0.00           N  
ATOM   1330  CA  LEU A  85      32.208  57.705   9.781  1.00  0.00           C  
ATOM   1331  C   LEU A  85      31.999  58.169  11.221  1.00  0.00           C  
ATOM   1332  O   LEU A  85      31.084  57.671  11.897  1.00  0.00           O  
ATOM   1333  CB  LEU A  85      31.242  58.443   8.846  1.00  0.00           C  
ATOM   1334  CG  LEU A  85      31.680  58.540   7.379  1.00  0.00           C  
ATOM   1335  CD1 LEU A  85      31.761  57.143   6.779  1.00  0.00           C  
ATOM   1336  CD2 LEU A  85      30.695  59.408   6.611  1.00  0.00           C  
ATOM   1337  H   LEU A  85      31.133  55.906   9.328  1.00  0.00           H  
ATOM   1338  HA  LEU A  85      33.229  57.933   9.477  1.00  0.00           H  
ATOM   1339 1HB  LEU A  85      30.279  57.936   8.871  1.00  0.00           H  
ATOM   1340 2HB  LEU A  85      31.105  59.458   9.218  1.00  0.00           H  
ATOM   1341  HG  LEU A  85      32.675  58.984   7.324  1.00  0.00           H  
ATOM   1342 1HD1 LEU A  85      32.073  57.211   5.737  1.00  0.00           H  
ATOM   1343 2HD1 LEU A  85      32.487  56.549   7.336  1.00  0.00           H  
ATOM   1344 3HD1 LEU A  85      30.783  56.666   6.835  1.00  0.00           H  
ATOM   1345 1HD2 LEU A  85      31.007  59.478   5.568  1.00  0.00           H  
ATOM   1346 2HD2 LEU A  85      29.701  58.964   6.663  1.00  0.00           H  
ATOM   1347 3HD2 LEU A  85      30.671  60.406   7.049  1.00  0.00           H  
ATOM   1348  N   LYS A  86      32.733  59.164  11.620  1.00  0.00           N  
ATOM   1349  CA  LYS A  86      32.583  59.767  12.939  1.00  0.00           C  
ATOM   1350  C   LYS A  86      32.615  61.266  12.788  1.00  0.00           C  
ATOM   1351  O   LYS A  86      33.367  61.762  11.941  1.00  0.00           O  
ATOM   1352  CB  LYS A  86      33.681  59.300  13.896  1.00  0.00           C  
ATOM   1353  CG  LYS A  86      33.653  57.810  14.206  1.00  0.00           C  
ATOM   1354  CD  LYS A  86      34.739  57.433  15.204  1.00  0.00           C  
ATOM   1355  CE  LYS A  86      34.720  55.941  15.506  1.00  0.00           C  
ATOM   1356  NZ  LYS A  86      35.781  55.557  16.475  1.00  0.00           N  
ATOM   1357  H   LYS A  86      33.432  59.529  10.989  1.00  0.00           H  
ATOM   1358  HA  LYS A  86      31.621  59.462  13.351  1.00  0.00           H  
ATOM   1359 1HB  LYS A  86      34.658  59.536  13.472  1.00  0.00           H  
ATOM   1360 2HB  LYS A  86      33.595  59.840  14.840  1.00  0.00           H  
ATOM   1361 1HG  LYS A  86      32.681  57.542  14.622  1.00  0.00           H  
ATOM   1362 2HG  LYS A  86      33.804  57.244  13.287  1.00  0.00           H  
ATOM   1363 1HD  LYS A  86      35.715  57.701  14.798  1.00  0.00           H  
ATOM   1364 2HD  LYS A  86      34.587  57.983  16.132  1.00  0.00           H  
ATOM   1365 1HE  LYS A  86      33.751  55.666  15.919  1.00  0.00           H  
ATOM   1366 2HE  LYS A  86      34.869  55.381  14.583  1.00  0.00           H  
ATOM   1367 1HZ  LYS A  86      35.736  54.562  16.648  1.00  0.00           H  
ATOM   1368 2HZ  LYS A  86      36.688  55.791  16.094  1.00  0.00           H  
ATOM   1369 3HZ  LYS A  86      35.643  56.055  17.342  1.00  0.00           H  
ATOM   1370  N   GLU A  87      31.834  62.045  13.514  1.00  0.00           N  
ATOM   1371  CA  GLU A  87      31.858  63.465  13.455  1.00  0.00           C  
ATOM   1372  C   GLU A  87      31.500  64.049  12.081  1.00  0.00           C  
ATOM   1373  O   GLU A  87      32.003  65.107  11.684  1.00  0.00           O  
ATOM   1374  CB  GLU A  87      33.246  63.950  13.880  1.00  0.00           C  
ATOM   1375  CG  GLU A  87      33.636  63.571  15.301  1.00  0.00           C  
ATOM   1376  CD  GLU A  87      34.972  64.127  15.709  1.00  0.00           C  
ATOM   1377  OE1 GLU A  87      35.638  64.692  14.876  1.00  0.00           O  
ATOM   1378  OE2 GLU A  87      35.327  63.986  16.856  1.00  0.00           O  
ATOM   1379  H   GLU A  87      31.188  61.590  14.143  1.00  0.00           H  
ATOM   1380  HA  GLU A  87      31.109  63.853  14.147  1.00  0.00           H  
ATOM   1381 1HB  GLU A  87      33.997  63.538  13.206  1.00  0.00           H  
ATOM   1382 2HB  GLU A  87      33.293  65.036  13.798  1.00  0.00           H  
ATOM   1383 1HG  GLU A  87      32.876  63.943  15.987  1.00  0.00           H  
ATOM   1384 2HG  GLU A  87      33.660  62.485  15.383  1.00  0.00           H  
ATOM   1385  N   VAL A  88      30.643  63.348  11.355  1.00  0.00           N  
ATOM   1386  CA  VAL A  88      30.297  63.763  10.001  1.00  0.00           C  
ATOM   1387  C   VAL A  88      29.336  64.899   9.940  1.00  0.00           C  
ATOM   1388  O   VAL A  88      28.558  65.115  10.883  1.00  0.00           O  
ATOM   1389  CB  VAL A  88      29.688  62.579   9.226  1.00  0.00           C  
ATOM   1390  CG1 VAL A  88      29.196  63.033   7.860  1.00  0.00           C  
ATOM   1391  CG2 VAL A  88      30.717  61.468   9.087  1.00  0.00           C  
ATOM   1392  H   VAL A  88      30.220  62.514  11.737  1.00  0.00           H  
ATOM   1393  HA  VAL A  88      31.208  64.085   9.494  1.00  0.00           H  
ATOM   1394  HB  VAL A  88      28.822  62.206   9.773  1.00  0.00           H  
ATOM   1395 1HG1 VAL A  88      28.769  62.184   7.327  1.00  0.00           H  
ATOM   1396 2HG1 VAL A  88      28.435  63.803   7.985  1.00  0.00           H  
ATOM   1397 3HG1 VAL A  88      30.031  63.437   7.288  1.00  0.00           H  
ATOM   1398 1HG2 VAL A  88      30.280  60.634   8.539  1.00  0.00           H  
ATOM   1399 2HG2 VAL A  88      31.586  61.842   8.545  1.00  0.00           H  
ATOM   1400 3HG2 VAL A  88      31.024  61.130  10.077  1.00  0.00           H  
ATOM   1401  N   THR A  89      29.393  65.720   8.871  1.00  0.00           N  
ATOM   1402  CA  THR A  89      28.366  66.742   8.683  1.00  0.00           C  
ATOM   1403  C   THR A  89      27.402  66.248   7.590  1.00  0.00           C  
ATOM   1404  O   THR A  89      27.920  65.809   6.536  1.00  0.00           O  
ATOM   1405  CB  THR A  89      28.975  68.102   8.296  1.00  0.00           C  
ATOM   1406  OG1 THR A  89      29.732  67.963   7.086  1.00  0.00           O  
ATOM   1407  CG2 THR A  89      29.883  68.615   9.402  1.00  0.00           C  
ATOM   1408  H   THR A  89      30.138  65.641   8.194  1.00  0.00           H  
ATOM   1409  HA  THR A  89      27.829  66.869   9.623  1.00  0.00           H  
ATOM   1410  HB  THR A  89      28.175  68.824   8.126  1.00  0.00           H  
ATOM   1411  HG1 THR A  89      30.437  67.325   7.223  1.00  0.00           H  
ATOM   1412 1HG2 THR A  89      30.304  69.577   9.111  1.00  0.00           H  
ATOM   1413 2HG2 THR A  89      29.308  68.733  10.320  1.00  0.00           H  
ATOM   1414 3HG2 THR A  89      30.690  67.902   9.570  1.00  0.00           H  
ATOM   1415  N   LEU A  90      26.113  66.229   7.807  1.00  0.00           N  
ATOM   1416  CA  LEU A  90      25.144  65.719   6.845  1.00  0.00           C  
ATOM   1417  C   LEU A  90      24.390  66.886   6.224  1.00  0.00           C  
ATOM   1418  O   LEU A  90      23.679  67.641   6.923  1.00  0.00           O  
ATOM   1419  CB  LEU A  90      24.162  64.755   7.522  1.00  0.00           C  
ATOM   1420  CG  LEU A  90      24.702  63.348   7.809  1.00  0.00           C  
ATOM   1421  CD1 LEU A  90      25.787  63.428   8.875  1.00  0.00           C  
ATOM   1422  CD2 LEU A  90      23.561  62.447   8.258  1.00  0.00           C  
ATOM   1423  H   LEU A  90      25.785  66.590   8.692  1.00  0.00           H  
ATOM   1424  HA  LEU A  90      25.681  65.177   6.068  1.00  0.00           H  
ATOM   1425 1HB  LEU A  90      23.847  65.188   8.469  1.00  0.00           H  
ATOM   1426 2HB  LEU A  90      23.284  64.649   6.884  1.00  0.00           H  
ATOM   1427  HG  LEU A  90      25.153  62.939   6.905  1.00  0.00           H  
ATOM   1428 1HD1 LEU A  90      26.171  62.429   9.079  1.00  0.00           H  
ATOM   1429 2HD1 LEU A  90      26.599  64.063   8.520  1.00  0.00           H  
ATOM   1430 3HD1 LEU A  90      25.369  63.850   9.788  1.00  0.00           H  
ATOM   1431 1HD2 LEU A  90      23.945  61.447   8.461  1.00  0.00           H  
ATOM   1432 2HD2 LEU A  90      23.110  62.854   9.163  1.00  0.00           H  
ATOM   1433 3HD2 LEU A  90      22.809  62.394   7.470  1.00  0.00           H  
ATOM   1434  N   VAL A  91      24.414  66.994   4.881  1.00  0.00           N  
ATOM   1435  CA  VAL A  91      23.709  68.114   4.203  1.00  0.00           C  
ATOM   1436  C   VAL A  91      22.616  67.515   3.326  1.00  0.00           C  
ATOM   1437  O   VAL A  91      22.892  66.634   2.469  1.00  0.00           O  
ATOM   1438  CB  VAL A  91      24.672  68.950   3.339  1.00  0.00           C  
ATOM   1439  CG1 VAL A  91      23.918  70.064   2.627  1.00  0.00           C  
ATOM   1440  CG2 VAL A  91      25.784  69.520   4.206  1.00  0.00           C  
ATOM   1441  H   VAL A  91      24.911  66.315   4.322  1.00  0.00           H  
ATOM   1442  HA  VAL A  91      23.284  68.768   4.966  1.00  0.00           H  
ATOM   1443  HB  VAL A  91      25.102  68.310   2.568  1.00  0.00           H  
ATOM   1444 1HG1 VAL A  91      24.613  70.644   2.020  1.00  0.00           H  
ATOM   1445 2HG1 VAL A  91      23.151  69.631   1.985  1.00  0.00           H  
ATOM   1446 3HG1 VAL A  91      23.450  70.715   3.365  1.00  0.00           H  
ATOM   1447 1HG2 VAL A  91      26.461  70.109   3.588  1.00  0.00           H  
ATOM   1448 2HG2 VAL A  91      25.353  70.155   4.980  1.00  0.00           H  
ATOM   1449 3HG2 VAL A  91      26.336  68.704   4.672  1.00  0.00           H  
ATOM   1450  N   GLY A  92      21.366  67.912   3.536  1.00  0.00           N  
ATOM   1451  CA  GLY A  92      20.292  67.240   2.765  1.00  0.00           C  
ATOM   1452  C   GLY A  92      19.501  68.350   2.052  1.00  0.00           C  
ATOM   1453  O   GLY A  92      19.190  69.361   2.686  1.00  0.00           O  
ATOM   1454  H   GLY A  92      21.120  68.642   4.189  1.00  0.00           H  
ATOM   1455 1HA  GLY A  92      20.736  66.537   2.060  1.00  0.00           H  
ATOM   1456 2HA  GLY A  92      19.665  66.662   3.443  1.00  0.00           H  
ATOM   1457  N   PHE A  93      19.136  68.044   0.795  1.00  0.00           N  
ATOM   1458  CA  PHE A  93      18.354  69.000   0.020  1.00  0.00           C  
ATOM   1459  C   PHE A  93      17.014  68.337  -0.282  1.00  0.00           C  
ATOM   1460  O   PHE A  93      16.868  67.134  -0.584  1.00  0.00           O  
ATOM   1461  CB  PHE A  93      19.068  69.394  -1.274  1.00  0.00           C  
ATOM   1462  CG  PHE A  93      20.351  70.144  -1.055  1.00  0.00           C  
ATOM   1463  CD1 PHE A  93      20.545  70.893   0.097  1.00  0.00           C  
ATOM   1464  CD2 PHE A  93      21.365  70.104  -1.999  1.00  0.00           C  
ATOM   1465  CE1 PHE A  93      21.724  71.584   0.300  1.00  0.00           C  
ATOM   1466  CE2 PHE A  93      22.546  70.792  -1.798  1.00  0.00           C  
ATOM   1467  CZ  PHE A  93      22.725  71.533  -0.647  1.00  0.00           C  
ATOM   1468  H   PHE A  93      19.393  67.163   0.374  1.00  0.00           H  
ATOM   1469  HA  PHE A  93      18.217  69.901   0.619  1.00  0.00           H  
ATOM   1470 1HB  PHE A  93      19.292  68.499  -1.853  1.00  0.00           H  
ATOM   1471 2HB  PHE A  93      18.409  70.016  -1.878  1.00  0.00           H  
ATOM   1472  HD1 PHE A  93      19.753  70.932   0.846  1.00  0.00           H  
ATOM   1473  HD2 PHE A  93      21.224  69.519  -2.908  1.00  0.00           H  
ATOM   1474  HE1 PHE A  93      21.863  72.168   1.209  1.00  0.00           H  
ATOM   1475  HE2 PHE A  93      23.336  70.752  -2.548  1.00  0.00           H  
ATOM   1476  HZ  PHE A  93      23.655  72.078  -0.489  1.00  0.00           H  
ATOM   1477  N   SER A  94      15.998  69.172  -0.067  1.00  0.00           N  
ATOM   1478  CA  SER A  94      14.618  68.802  -0.390  1.00  0.00           C  
ATOM   1479  C   SER A  94      14.201  67.538   0.301  1.00  0.00           C  
ATOM   1480  O   SER A  94      14.305  67.430   1.548  1.00  0.00           O  
ATOM   1481  CB  SER A  94      14.454  68.629  -1.887  1.00  0.00           C  
ATOM   1482  OG  SER A  94      13.100  68.537  -2.237  1.00  0.00           O  
ATOM   1483  H   SER A  94      16.183  70.083   0.328  1.00  0.00           H  
ATOM   1484  HA  SER A  94      13.958  69.604  -0.056  1.00  0.00           H  
ATOM   1485 1HB  SER A  94      14.909  69.474  -2.403  1.00  0.00           H  
ATOM   1486 2HB  SER A  94      14.977  67.730  -2.209  1.00  0.00           H  
ATOM   1487  HG  SER A  94      12.931  69.269  -2.835  1.00  0.00           H  
ATOM   1488  N   MET A  95      13.778  66.487  -0.386  1.00  0.00           N  
ATOM   1489  CA  MET A  95      13.509  65.168   0.216  1.00  0.00           C  
ATOM   1490  C   MET A  95      14.711  64.635   0.982  1.00  0.00           C  
ATOM   1491  O   MET A  95      14.515  63.911   1.974  1.00  0.00           O  
ATOM   1492  CB  MET A  95      13.094  64.169  -0.862  1.00  0.00           C  
ATOM   1493  CG  MET A  95      11.728  64.438  -1.478  1.00  0.00           C  
ATOM   1494  SD  MET A  95      11.304  63.258  -2.774  1.00  0.00           S  
ATOM   1495  CE  MET A  95       9.731  63.910  -3.326  1.00  0.00           C  
ATOM   1496  H   MET A  95      13.637  66.613  -1.378  1.00  0.00           H  
ATOM   1497  HA  MET A  95      12.692  65.274   0.929  1.00  0.00           H  
ATOM   1498 1HB  MET A  95      13.829  64.175  -1.666  1.00  0.00           H  
ATOM   1499 2HB  MET A  95      13.078  63.163  -0.440  1.00  0.00           H  
ATOM   1500 1HG  MET A  95      10.964  64.388  -0.703  1.00  0.00           H  
ATOM   1501 2HG  MET A  95      11.713  65.440  -1.907  1.00  0.00           H  
ATOM   1502 1HE  MET A  95       9.340  63.286  -4.129  1.00  0.00           H  
ATOM   1503 2HE  MET A  95       9.027  63.916  -2.493  1.00  0.00           H  
ATOM   1504 3HE  MET A  95       9.868  64.929  -3.691  1.00  0.00           H  
ATOM   1505  N   GLY A  96      15.948  64.972   0.540  1.00  0.00           N  
ATOM   1506  CA  GLY A  96      17.127  64.504   1.268  1.00  0.00           C  
ATOM   1507  C   GLY A  96      17.175  65.171   2.668  1.00  0.00           C  
ATOM   1508  O   GLY A  96      17.769  64.575   3.564  1.00  0.00           O  
ATOM   1509  H   GLY A  96      16.073  65.542  -0.285  1.00  0.00           H  
ATOM   1510 1HA  GLY A  96      17.089  63.419   1.363  1.00  0.00           H  
ATOM   1511 2HA  GLY A  96      18.025  64.745   0.700  1.00  0.00           H  
ATOM   1512  N   GLY A  97      16.551  66.331   2.823  1.00  0.00           N  
ATOM   1513  CA  GLY A  97      16.509  66.993   4.126  1.00  0.00           C  
ATOM   1514  C   GLY A  97      15.628  66.175   5.084  1.00  0.00           C  
ATOM   1515  O   GLY A  97      16.046  66.003   6.243  1.00  0.00           O  
ATOM   1516  H   GLY A  97      16.097  66.768   2.034  1.00  0.00           H  
ATOM   1517 1HA  GLY A  97      17.521  67.087   4.519  1.00  0.00           H  
ATOM   1518 2HA  GLY A  97      16.116  68.002   4.009  1.00  0.00           H  
ATOM   1519  N   GLY A  98      14.603  65.494   4.591  1.00  0.00           N  
ATOM   1520  CA  GLY A  98      13.783  64.630   5.428  1.00  0.00           C  
ATOM   1521  C   GLY A  98      14.562  63.397   5.850  1.00  0.00           C  
ATOM   1522  O   GLY A  98      14.514  62.950   7.015  1.00  0.00           O  
ATOM   1523  H   GLY A  98      14.386  65.577   3.608  1.00  0.00           H  
ATOM   1524 1HA  GLY A  98      13.454  65.182   6.308  1.00  0.00           H  
ATOM   1525 2HA  GLY A  98      12.888  64.336   4.880  1.00  0.00           H  
ATOM   1526  N   ASP A  99      15.294  62.790   4.888  1.00  0.00           N  
ATOM   1527  CA  ASP A  99      16.136  61.641   5.177  1.00  0.00           C  
ATOM   1528  C   ASP A  99      17.190  62.010   6.223  1.00  0.00           C  
ATOM   1529  O   ASP A  99      17.465  61.163   7.080  1.00  0.00           O  
ATOM   1530  CB  ASP A  99      16.814  61.134   3.902  1.00  0.00           C  
ATOM   1531  CG  ASP A  99      15.846  60.442   2.951  1.00  0.00           C  
ATOM   1532  OD1 ASP A  99      14.775  60.085   3.381  1.00  0.00           O  
ATOM   1533  OD2 ASP A  99      16.188  60.276   1.805  1.00  0.00           O  
ATOM   1534  H   ASP A  99      15.254  63.145   3.943  1.00  0.00           H  
ATOM   1535  HA  ASP A  99      15.508  60.844   5.577  1.00  0.00           H  
ATOM   1536 1HB  ASP A  99      17.278  61.971   3.379  1.00  0.00           H  
ATOM   1537 2HB  ASP A  99      17.606  60.433   4.165  1.00  0.00           H  
ATOM   1538  N   VAL A 100      17.798  63.183   6.104  1.00  0.00           N  
ATOM   1539  CA  VAL A 100      18.799  63.629   7.065  1.00  0.00           C  
ATOM   1540  C   VAL A 100      18.122  63.741   8.461  1.00  0.00           C  
ATOM   1541  O   VAL A 100      18.707  63.289   9.448  1.00  0.00           O  
ATOM   1542  CB  VAL A 100      19.391  64.987   6.642  1.00  0.00           C  
ATOM   1543  CG1 VAL A 100      20.279  65.547   7.744  1.00  0.00           C  
ATOM   1544  CG2 VAL A 100      20.173  64.830   5.347  1.00  0.00           C  
ATOM   1545  H   VAL A 100      17.561  63.783   5.327  1.00  0.00           H  
ATOM   1546  HA  VAL A 100      19.604  62.893   7.093  1.00  0.00           H  
ATOM   1547  HB  VAL A 100      18.577  65.697   6.493  1.00  0.00           H  
ATOM   1548 1HG1 VAL A 100      20.688  66.507   7.428  1.00  0.00           H  
ATOM   1549 2HG1 VAL A 100      19.690  65.685   8.650  1.00  0.00           H  
ATOM   1550 3HG1 VAL A 100      21.095  64.852   7.942  1.00  0.00           H  
ATOM   1551 1HG2 VAL A 100      20.588  65.794   5.053  1.00  0.00           H  
ATOM   1552 2HG2 VAL A 100      20.983  64.115   5.495  1.00  0.00           H  
ATOM   1553 3HG2 VAL A 100      19.508  64.467   4.562  1.00  0.00           H  
ATOM   1554  N   ALA A 101      16.983  64.407   8.540  1.00  0.00           N  
ATOM   1555  CA  ALA A 101      16.350  64.567   9.878  1.00  0.00           C  
ATOM   1556  C   ALA A 101      16.100  63.217  10.552  1.00  0.00           C  
ATOM   1557  O   ALA A 101      16.526  63.086  11.728  1.00  0.00           O  
ATOM   1558  CB  ALA A 101      15.042  65.336   9.763  1.00  0.00           C  
ATOM   1559  H   ALA A 101      16.531  64.808   7.731  1.00  0.00           H  
ATOM   1560  HA  ALA A 101      17.035  65.132  10.511  1.00  0.00           H  
ATOM   1561 1HB  ALA A 101      14.594  65.443  10.751  1.00  0.00           H  
ATOM   1562 2HB  ALA A 101      15.236  66.323   9.344  1.00  0.00           H  
ATOM   1563 3HB  ALA A 101      14.358  64.794   9.112  1.00  0.00           H  
ATOM   1564  N   ARG A 102      15.546  62.223   9.872  1.00  0.00           N  
ATOM   1565  CA  ARG A 102      15.300  60.914  10.427  1.00  0.00           C  
ATOM   1566  C   ARG A 102      16.570  60.126  10.722  1.00  0.00           C  
ATOM   1567  O   ARG A 102      16.637  59.523  11.812  1.00  0.00           O  
ATOM   1568  CB  ARG A 102      14.429  60.109   9.474  1.00  0.00           C  
ATOM   1569  CG  ARG A 102      14.083  58.708   9.952  1.00  0.00           C  
ATOM   1570  CD  ARG A 102      13.284  58.736  11.204  1.00  0.00           C  
ATOM   1571  NE  ARG A 102      12.914  57.400  11.641  1.00  0.00           N  
ATOM   1572  CZ  ARG A 102      12.425  57.102  12.860  1.00  0.00           C  
ATOM   1573  NH1 ARG A 102      12.255  58.054  13.751  1.00  0.00           N  
ATOM   1574  NH2 ARG A 102      12.117  55.852  13.162  1.00  0.00           N  
ATOM   1575  H   ARG A 102      15.287  62.407   8.913  1.00  0.00           H  
ATOM   1576  HA  ARG A 102      14.774  61.033  11.375  1.00  0.00           H  
ATOM   1577 1HB  ARG A 102      13.493  60.639   9.302  1.00  0.00           H  
ATOM   1578 2HB  ARG A 102      14.933  60.015   8.512  1.00  0.00           H  
ATOM   1579 1HG  ARG A 102      13.501  58.195   9.185  1.00  0.00           H  
ATOM   1580 2HG  ARG A 102      15.001  58.152  10.143  1.00  0.00           H  
ATOM   1581 1HD  ARG A 102      13.867  59.204  11.996  1.00  0.00           H  
ATOM   1582 2HD  ARG A 102      12.371  59.307  11.040  1.00  0.00           H  
ATOM   1583  HE  ARG A 102      13.031  56.641  10.983  1.00  0.00           H  
ATOM   1584 1HH1 ARG A 102      12.490  59.009  13.521  1.00  0.00           H  
ATOM   1585 2HH1 ARG A 102      11.889  57.830  14.665  1.00  0.00           H  
ATOM   1586 1HH2 ARG A 102      12.248  55.120  12.477  1.00  0.00           H  
ATOM   1587 2HH2 ARG A 102      11.752  55.629  14.075  1.00  0.00           H  
ATOM   1588  N   TYR A 103      17.603  60.158   9.873  1.00  0.00           N  
ATOM   1589  CA  TYR A 103      18.826  59.467  10.174  1.00  0.00           C  
ATOM   1590  C   TYR A 103      19.526  60.064  11.388  1.00  0.00           C  
ATOM   1591  O   TYR A 103      20.034  59.322  12.264  1.00  0.00           O  
ATOM   1592  CB  TYR A 103      19.753  59.489   8.956  1.00  0.00           C  
ATOM   1593  CG  TYR A 103      21.071  58.782   9.180  1.00  0.00           C  
ATOM   1594  CD1 TYR A 103      21.087  57.474   9.643  1.00  0.00           C  
ATOM   1595  CD2 TYR A 103      22.264  59.440   8.921  1.00  0.00           C  
ATOM   1596  CE1 TYR A 103      22.291  56.828   9.847  1.00  0.00           C  
ATOM   1597  CE2 TYR A 103      23.468  58.794   9.125  1.00  0.00           C  
ATOM   1598  CZ  TYR A 103      23.483  57.494   9.586  1.00  0.00           C  
ATOM   1599  OH  TYR A 103      24.683  56.850   9.789  1.00  0.00           O  
ATOM   1600  H   TYR A 103      17.529  60.673   9.007  1.00  0.00           H  
ATOM   1601  HA  TYR A 103      18.587  58.431  10.417  1.00  0.00           H  
ATOM   1602 1HB  TYR A 103      19.253  59.018   8.109  1.00  0.00           H  
ATOM   1603 2HB  TYR A 103      19.964  60.521   8.679  1.00  0.00           H  
ATOM   1604  HD1 TYR A 103      20.149  56.957   9.846  1.00  0.00           H  
ATOM   1605  HD2 TYR A 103      22.252  60.468   8.558  1.00  0.00           H  
ATOM   1606  HE1 TYR A 103      22.303  55.801  10.211  1.00  0.00           H  
ATOM   1607  HE2 TYR A 103      24.406  59.312   8.923  1.00  0.00           H  
ATOM   1608  HH  TYR A 103      24.517  55.960  10.108  1.00  0.00           H  
ATOM   1609  N   ILE A 104      19.649  61.371  11.449  1.00  0.00           N  
ATOM   1610  CA  ILE A 104      20.361  62.081  12.506  1.00  0.00           C  
ATOM   1611  C   ILE A 104      19.665  61.827  13.838  1.00  0.00           C  
ATOM   1612  O   ILE A 104      20.336  61.536  14.817  1.00  0.00           O  
ATOM   1613  CB  ILE A 104      20.424  63.593  12.225  1.00  0.00           C  
ATOM   1614  CG1 ILE A 104      21.313  63.874  11.010  1.00  0.00           C  
ATOM   1615  CG2 ILE A 104      20.936  64.341  13.447  1.00  0.00           C  
ATOM   1616  CD1 ILE A 104      21.217  65.293  10.498  1.00  0.00           C  
ATOM   1617  H   ILE A 104      19.215  61.901  10.706  1.00  0.00           H  
ATOM   1618  HA  ILE A 104      21.381  61.701  12.551  1.00  0.00           H  
ATOM   1619  HB  ILE A 104      19.428  63.959  11.978  1.00  0.00           H  
ATOM   1620 1HG1 ILE A 104      22.352  63.672  11.266  1.00  0.00           H  
ATOM   1621 2HG1 ILE A 104      21.040  63.201  10.197  1.00  0.00           H  
ATOM   1622 1HG2 ILE A 104      20.975  65.408  13.230  1.00  0.00           H  
ATOM   1623 2HG2 ILE A 104      20.266  64.165  14.287  1.00  0.00           H  
ATOM   1624 3HG2 ILE A 104      21.935  63.985  13.699  1.00  0.00           H  
ATOM   1625 1HD1 ILE A 104      21.874  65.415   9.637  1.00  0.00           H  
ATOM   1626 2HD1 ILE A 104      20.189  65.505  10.203  1.00  0.00           H  
ATOM   1627 3HD1 ILE A 104      21.519  65.984  11.284  1.00  0.00           H  
ATOM   1628  N   ALA A 105      18.351  61.806  13.873  1.00  0.00           N  
ATOM   1629  CA  ALA A 105      17.619  61.540  15.127  1.00  0.00           C  
ATOM   1630  C   ALA A 105      17.904  60.150  15.661  1.00  0.00           C  
ATOM   1631  O   ALA A 105      17.879  59.949  16.878  1.00  0.00           O  
ATOM   1632  CB  ALA A 105      16.122  61.716  14.920  1.00  0.00           C  
ATOM   1633  H   ALA A 105      17.829  61.975  13.025  1.00  0.00           H  
ATOM   1634  HA  ALA A 105      17.957  62.257  15.875  1.00  0.00           H  
ATOM   1635 1HB  ALA A 105      15.599  61.515  15.856  1.00  0.00           H  
ATOM   1636 2HB  ALA A 105      15.916  62.737  14.601  1.00  0.00           H  
ATOM   1637 3HB  ALA A 105      15.776  61.021  14.156  1.00  0.00           H  
ATOM   1638  N   ARG A 106      18.181  59.164  14.827  1.00  0.00           N  
ATOM   1639  CA  ARG A 106      18.403  57.793  15.229  1.00  0.00           C  
ATOM   1640  C   ARG A 106      19.857  57.319  15.183  1.00  0.00           C  
ATOM   1641  O   ARG A 106      20.095  56.113  15.363  1.00  0.00           O  
ATOM   1642  CB  ARG A 106      17.566  56.876  14.349  1.00  0.00           C  
ATOM   1643  CG  ARG A 106      16.069  57.137  14.396  1.00  0.00           C  
ATOM   1644  CD  ARG A 106      15.496  56.815  15.728  1.00  0.00           C  
ATOM   1645  NE  ARG A 106      15.590  55.396  16.031  1.00  0.00           N  
ATOM   1646  CZ  ARG A 106      15.338  54.853  17.237  1.00  0.00           C  
ATOM   1647  NH1 ARG A 106      14.977  55.621  18.242  1.00  0.00           N  
ATOM   1648  NH2 ARG A 106      15.452  53.548  17.412  1.00  0.00           N  
ATOM   1649  H   ARG A 106      18.237  59.405  13.848  1.00  0.00           H  
ATOM   1650  HA  ARG A 106      18.090  57.682  16.267  1.00  0.00           H  
ATOM   1651 1HB  ARG A 106      17.886  56.975  13.313  1.00  0.00           H  
ATOM   1652 2HB  ARG A 106      17.730  55.839  14.645  1.00  0.00           H  
ATOM   1653 1HG  ARG A 106      15.876  58.189  14.184  1.00  0.00           H  
ATOM   1654 2HG  ARG A 106      15.569  56.519  13.649  1.00  0.00           H  
ATOM   1655 1HD  ARG A 106      16.037  57.365  16.498  1.00  0.00           H  
ATOM   1656 2HD  ARG A 106      14.445  57.099  15.750  1.00  0.00           H  
ATOM   1657  HE  ARG A 106      15.865  54.773  15.283  1.00  0.00           H  
ATOM   1658 1HH1 ARG A 106      14.890  56.619  18.108  1.00  0.00           H  
ATOM   1659 2HH1 ARG A 106      14.788  55.214  19.146  1.00  0.00           H  
ATOM   1660 1HH2 ARG A 106      15.729  52.957  16.639  1.00  0.00           H  
ATOM   1661 2HH2 ARG A 106      15.262  53.141  18.315  1.00  0.00           H  
ATOM   1662  N   HIS A 107      20.781  58.196  14.821  1.00  0.00           N  
ATOM   1663  CA  HIS A 107      22.128  57.736  14.551  1.00  0.00           C  
ATOM   1664  C   HIS A 107      22.839  57.349  15.856  1.00  0.00           C  
ATOM   1665  O   HIS A 107      22.528  57.924  16.900  1.00  0.00           O  
ATOM   1666  CB  HIS A 107      22.927  58.816  13.814  1.00  0.00           C  
ATOM   1667  CG  HIS A 107      24.266  58.350  13.333  1.00  0.00           C  
ATOM   1668  ND1 HIS A 107      24.443  57.156  12.666  1.00  0.00           N  
ATOM   1669  CD2 HIS A 107      25.493  58.916  13.423  1.00  0.00           C  
ATOM   1670  CE1 HIS A 107      25.722  57.009  12.365  1.00  0.00           C  
ATOM   1671  NE2 HIS A 107      26.379  58.062  12.814  1.00  0.00           N  
ATOM   1672  H   HIS A 107      20.569  59.179  14.728  1.00  0.00           H  
ATOM   1673  HA  HIS A 107      22.090  56.851  13.917  1.00  0.00           H  
ATOM   1674 1HB  HIS A 107      22.358  59.166  12.953  1.00  0.00           H  
ATOM   1675 2HB  HIS A 107      23.080  59.669  14.474  1.00  0.00           H  
ATOM   1676  HD1 HIS A 107      23.720  56.531  12.372  1.00  0.00           H  
ATOM   1677  HD2 HIS A 107      25.847  59.850  13.861  1.00  0.00           H  
ATOM   1678  HE1 HIS A 107      26.068  56.124  11.832  1.00  0.00           H  
ATOM   1679  N   GLY A 108      23.769  56.423  15.755  1.00  0.00           N  
ATOM   1680  CA  GLY A 108      24.601  56.048  16.899  1.00  0.00           C  
ATOM   1681  C   GLY A 108      25.324  57.316  17.323  1.00  0.00           C  
ATOM   1682  O   GLY A 108      25.861  58.036  16.463  1.00  0.00           O  
ATOM   1683  H   GLY A 108      23.913  55.960  14.869  1.00  0.00           H  
ATOM   1684 1HA  GLY A 108      23.970  55.646  17.692  1.00  0.00           H  
ATOM   1685 2HA  GLY A 108      25.290  55.257  16.604  1.00  0.00           H  
ATOM   1686  N   SER A 109      25.385  57.628  18.593  1.00  0.00           N  
ATOM   1687  CA  SER A 109      26.064  58.859  19.029  1.00  0.00           C  
ATOM   1688  C   SER A 109      27.525  58.863  18.572  1.00  0.00           C  
ATOM   1689  O   SER A 109      28.177  57.817  18.417  1.00  0.00           O  
ATOM   1690  CB  SER A 109      25.996  58.993  20.538  1.00  0.00           C  
ATOM   1691  OG  SER A 109      26.713  60.115  20.975  1.00  0.00           O  
ATOM   1692  H   SER A 109      24.966  57.025  19.287  1.00  0.00           H  
ATOM   1693  HA  SER A 109      25.556  59.713  18.579  1.00  0.00           H  
ATOM   1694 1HB  SER A 109      24.955  59.080  20.849  1.00  0.00           H  
ATOM   1695 2HB  SER A 109      26.402  58.095  21.001  1.00  0.00           H  
ATOM   1696  HG  SER A 109      27.636  59.851  20.985  1.00  0.00           H  
ATOM   1697  N   ALA A 110      28.067  60.009  18.191  1.00  0.00           N  
ATOM   1698  CA  ALA A 110      29.431  60.163  17.673  1.00  0.00           C  
ATOM   1699  C   ALA A 110      29.555  60.103  16.144  1.00  0.00           C  
ATOM   1700  O   ALA A 110      30.480  60.685  15.553  1.00  0.00           O  
ATOM   1701  CB  ALA A 110      30.326  59.101  18.295  1.00  0.00           C  
ATOM   1702  H   ALA A 110      27.477  60.825  18.273  1.00  0.00           H  
ATOM   1703  HA  ALA A 110      29.791  61.152  17.956  1.00  0.00           H  
ATOM   1704 1HB  ALA A 110      31.341  59.211  17.913  1.00  0.00           H  
ATOM   1705 2HB  ALA A 110      30.331  59.219  19.379  1.00  0.00           H  
ATOM   1706 3HB  ALA A 110      29.948  58.112  18.040  1.00  0.00           H  
ATOM   1707  N   ARG A 111      28.565  59.512  15.468  1.00  0.00           N  
ATOM   1708  CA  ARG A 111      28.576  59.431  14.025  1.00  0.00           C  
ATOM   1709  C   ARG A 111      28.300  60.801  13.383  1.00  0.00           C  
ATOM   1710  O   ARG A 111      28.790  61.008  12.289  1.00  0.00           O  
ATOM   1711  CB  ARG A 111      27.540  58.423  13.549  1.00  0.00           C  
ATOM   1712  CG  ARG A 111      28.016  56.980  13.524  1.00  0.00           C  
ATOM   1713  CD  ARG A 111      28.200  56.438  14.894  1.00  0.00           C  
ATOM   1714  NE  ARG A 111      28.626  55.048  14.875  1.00  0.00           N  
ATOM   1715  CZ  ARG A 111      28.957  54.334  15.969  1.00  0.00           C  
ATOM   1716  NH1 ARG A 111      28.905  54.891  17.158  1.00  0.00           N  
ATOM   1717  NH2 ARG A 111      29.333  53.073  15.846  1.00  0.00           N  
ATOM   1718  H   ARG A 111      27.790  59.112  15.977  1.00  0.00           H  
ATOM   1719  HA  ARG A 111      29.564  59.098  13.705  1.00  0.00           H  
ATOM   1720 1HB  ARG A 111      26.664  58.470  14.195  1.00  0.00           H  
ATOM   1721 2HB  ARG A 111      27.217  58.682  12.541  1.00  0.00           H  
ATOM   1722 1HG  ARG A 111      27.281  56.363  13.007  1.00  0.00           H  
ATOM   1723 2HG  ARG A 111      28.971  56.921  13.001  1.00  0.00           H  
ATOM   1724 1HD  ARG A 111      28.959  57.020  15.417  1.00  0.00           H  
ATOM   1725 2HD  ARG A 111      27.258  56.498  15.438  1.00  0.00           H  
ATOM   1726  HE  ARG A 111      28.679  54.584  13.978  1.00  0.00           H  
ATOM   1727 1HH1 ARG A 111      28.617  55.855  17.252  1.00  0.00           H  
ATOM   1728 2HH1 ARG A 111      29.152  54.356  17.978  1.00  0.00           H  
ATOM   1729 1HH2 ARG A 111      29.373  52.644  14.931  1.00  0.00           H  
ATOM   1730 2HH2 ARG A 111      29.580  52.538  16.665  1.00  0.00           H  
ATOM   1731  N   VAL A 112      27.489  61.652  14.010  1.00  0.00           N  
ATOM   1732  CA  VAL A 112      27.141  62.931  13.415  1.00  0.00           C  
ATOM   1733  C   VAL A 112      27.562  64.113  14.273  1.00  0.00           C  
ATOM   1734  O   VAL A 112      27.231  64.194  15.452  1.00  0.00           O  
ATOM   1735  CB  VAL A 112      25.621  63.000  13.177  1.00  0.00           C  
ATOM   1736  CG1 VAL A 112      24.868  62.815  14.486  1.00  0.00           C  
ATOM   1737  CG2 VAL A 112      25.258  64.328  12.530  1.00  0.00           C  
ATOM   1738  H   VAL A 112      27.107  61.409  14.913  1.00  0.00           H  
ATOM   1739  HA  VAL A 112      27.654  63.018  12.456  1.00  0.00           H  
ATOM   1740  HB  VAL A 112      25.328  62.182  12.519  1.00  0.00           H  
ATOM   1741 1HG1 VAL A 112      23.795  62.866  14.300  1.00  0.00           H  
ATOM   1742 2HG1 VAL A 112      25.115  61.843  14.914  1.00  0.00           H  
ATOM   1743 3HG1 VAL A 112      25.152  63.602  15.184  1.00  0.00           H  
ATOM   1744 1HG2 VAL A 112      24.182  64.370  12.364  1.00  0.00           H  
ATOM   1745 2HG2 VAL A 112      25.557  65.146  13.185  1.00  0.00           H  
ATOM   1746 3HG2 VAL A 112      25.776  64.421  11.575  1.00  0.00           H  
ATOM   1747  N   ALA A 113      28.163  65.123  13.644  1.00  0.00           N  
ATOM   1748  CA  ALA A 113      28.538  66.316  14.352  1.00  0.00           C  
ATOM   1749  C   ALA A 113      27.535  67.438  14.137  1.00  0.00           C  
ATOM   1750  O   ALA A 113      27.319  68.240  15.040  1.00  0.00           O  
ATOM   1751  CB  ALA A 113      29.930  66.757  13.924  1.00  0.00           C  
ATOM   1752  H   ALA A 113      28.360  65.055  12.656  1.00  0.00           H  
ATOM   1753  HA  ALA A 113      28.548  66.088  15.418  1.00  0.00           H  
ATOM   1754 1HB  ALA A 113      30.207  67.662  14.465  1.00  0.00           H  
ATOM   1755 2HB  ALA A 113      30.647  65.967  14.147  1.00  0.00           H  
ATOM   1756 3HB  ALA A 113      29.935  66.959  12.854  1.00  0.00           H  
ATOM   1757  N   GLY A 114      27.083  67.657  12.889  1.00  0.00           N  
ATOM   1758  CA  GLY A 114      26.223  68.787  12.568  1.00  0.00           C  
ATOM   1759  C   GLY A 114      25.330  68.354  11.382  1.00  0.00           C  
ATOM   1760  O   GLY A 114      25.719  67.411  10.678  1.00  0.00           O  
ATOM   1761  H   GLY A 114      27.349  67.017  12.154  1.00  0.00           H  
ATOM   1762 1HA  GLY A 114      25.632  69.055  13.444  1.00  0.00           H  
ATOM   1763 2HA  GLY A 114      26.837  69.652  12.318  1.00  0.00           H  
ATOM   1764  N   LEU A 115      24.262  69.074  11.152  1.00  0.00           N  
ATOM   1765  CA  LEU A 115      23.399  68.717  10.002  1.00  0.00           C  
ATOM   1766  C   LEU A 115      22.900  69.977   9.336  1.00  0.00           C  
ATOM   1767  O   LEU A 115      22.890  71.045   9.959  1.00  0.00           O  
ATOM   1768  CB  LEU A 115      22.205  67.863  10.448  1.00  0.00           C  
ATOM   1769  CG  LEU A 115      21.143  68.589  11.283  1.00  0.00           C  
ATOM   1770  CD1 LEU A 115      19.859  67.771  11.296  1.00  0.00           C  
ATOM   1771  CD2 LEU A 115      21.668  68.805  12.695  1.00  0.00           C  
ATOM   1772  H   LEU A 115      24.009  69.862  11.731  1.00  0.00           H  
ATOM   1773  HA  LEU A 115      23.989  68.136   9.294  1.00  0.00           H  
ATOM   1774 1HB  LEU A 115      21.714  67.464   9.562  1.00  0.00           H  
ATOM   1775 2HB  LEU A 115      22.578  67.027  11.039  1.00  0.00           H  
ATOM   1776  HG  LEU A 115      20.919  69.554  10.828  1.00  0.00           H  
ATOM   1777 1HD1 LEU A 115      19.104  68.287  11.889  1.00  0.00           H  
ATOM   1778 2HD1 LEU A 115      19.496  67.649  10.275  1.00  0.00           H  
ATOM   1779 3HD1 LEU A 115      20.056  66.792  11.731  1.00  0.00           H  
ATOM   1780 1HD2 LEU A 115      20.913  69.321  13.289  1.00  0.00           H  
ATOM   1781 2HD2 LEU A 115      21.891  67.840  13.152  1.00  0.00           H  
ATOM   1782 3HD2 LEU A 115      22.575  69.407  12.658  1.00  0.00           H  
ATOM   1783  N   VAL A 116      22.578  69.919   8.026  1.00  0.00           N  
ATOM   1784  CA  VAL A 116      22.140  71.108   7.298  1.00  0.00           C  
ATOM   1785  C   VAL A 116      20.890  70.657   6.530  1.00  0.00           C  
ATOM   1786  O   VAL A 116      20.919  69.584   5.885  1.00  0.00           O  
ATOM   1787  CB  VAL A 116      23.224  71.626   6.334  1.00  0.00           C  
ATOM   1788  CG1 VAL A 116      22.723  72.844   5.574  1.00  0.00           C  
ATOM   1789  CG2 VAL A 116      24.491  71.956   7.109  1.00  0.00           C  
ATOM   1790  H   VAL A 116      22.640  69.038   7.537  1.00  0.00           H  
ATOM   1791  HA  VAL A 116      21.928  71.897   8.020  1.00  0.00           H  
ATOM   1792  HB  VAL A 116      23.440  70.853   5.596  1.00  0.00           H  
ATOM   1793 1HG1 VAL A 116      23.502  73.197   4.897  1.00  0.00           H  
ATOM   1794 2HG1 VAL A 116      21.838  72.575   4.998  1.00  0.00           H  
ATOM   1795 3HG1 VAL A 116      22.472  73.636   6.280  1.00  0.00           H  
ATOM   1796 1HG2 VAL A 116      25.253  72.321   6.422  1.00  0.00           H  
ATOM   1797 2HG2 VAL A 116      24.273  72.725   7.851  1.00  0.00           H  
ATOM   1798 3HG2 VAL A 116      24.854  71.060   7.612  1.00  0.00           H  
ATOM   1799  N   LEU A 117      19.783  71.328   6.638  1.00  0.00           N  
ATOM   1800  CA  LEU A 117      18.560  71.101   5.910  1.00  0.00           C  
ATOM   1801  C   LEU A 117      18.329  72.253   4.919  1.00  0.00           C  
ATOM   1802  O   LEU A 117      18.074  73.387   5.312  1.00  0.00           O  
ATOM   1803  CB  LEU A 117      17.379  70.981   6.881  1.00  0.00           C  
ATOM   1804  CG  LEU A 117      17.489  69.866   7.929  1.00  0.00           C  
ATOM   1805  CD1 LEU A 117      16.296  69.934   8.872  1.00  0.00           C  
ATOM   1806  CD2 LEU A 117      17.556  68.516   7.228  1.00  0.00           C  
ATOM   1807  H   LEU A 117      19.822  72.079   7.312  1.00  0.00           H  
ATOM   1808  HA  LEU A 117      18.655  70.167   5.357  1.00  0.00           H  
ATOM   1809 1HB  LEU A 117      17.270  71.925   7.413  1.00  0.00           H  
ATOM   1810 2HB  LEU A 117      16.471  70.806   6.305  1.00  0.00           H  
ATOM   1811  HG  LEU A 117      18.393  70.011   8.522  1.00  0.00           H  
ATOM   1812 1HD1 LEU A 117      16.375  69.142   9.616  1.00  0.00           H  
ATOM   1813 2HD1 LEU A 117      16.285  70.902   9.374  1.00  0.00           H  
ATOM   1814 3HD1 LEU A 117      15.376  69.808   8.304  1.00  0.00           H  
ATOM   1815 1HD2 LEU A 117      17.635  67.724   7.973  1.00  0.00           H  
ATOM   1816 2HD2 LEU A 117      16.653  68.369   6.636  1.00  0.00           H  
ATOM   1817 3HD2 LEU A 117      18.427  68.489   6.574  1.00  0.00           H  
ATOM   1818  N   LEU A 118      18.545  71.997   3.640  1.00  0.00           N  
ATOM   1819  CA  LEU A 118      18.399  73.007   2.601  1.00  0.00           C  
ATOM   1820  C   LEU A 118      17.109  72.766   1.821  1.00  0.00           C  
ATOM   1821  O   LEU A 118      16.913  71.663   1.282  1.00  0.00           O  
ATOM   1822  CB  LEU A 118      19.603  72.979   1.651  1.00  0.00           C  
ATOM   1823  CG  LEU A 118      19.650  74.099   0.604  1.00  0.00           C  
ATOM   1824  CD1 LEU A 118      21.090  74.318   0.158  1.00  0.00           C  
ATOM   1825  CD2 LEU A 118      18.763  73.730  -0.575  1.00  0.00           C  
ATOM   1826  H   LEU A 118      18.822  71.061   3.381  1.00  0.00           H  
ATOM   1827  HA  LEU A 118      18.353  73.987   3.075  1.00  0.00           H  
ATOM   1828 1HB  LEU A 118      20.514  73.041   2.244  1.00  0.00           H  
ATOM   1829 2HB  LEU A 118      19.604  72.028   1.119  1.00  0.00           H  
ATOM   1830  HG  LEU A 118      19.294  75.029   1.049  1.00  0.00           H  
ATOM   1831 1HD1 LEU A 118      21.123  75.114  -0.586  1.00  0.00           H  
ATOM   1832 2HD1 LEU A 118      21.698  74.599   1.017  1.00  0.00           H  
ATOM   1833 3HD1 LEU A 118      21.479  73.398  -0.277  1.00  0.00           H  
ATOM   1834 1HD2 LEU A 118      18.796  74.526  -1.319  1.00  0.00           H  
ATOM   1835 2HD2 LEU A 118      19.118  72.801  -1.022  1.00  0.00           H  
ATOM   1836 3HD2 LEU A 118      17.737  73.597  -0.231  1.00  0.00           H  
ATOM   1837  N   GLY A 119      16.233  73.785   1.746  1.00  0.00           N  
ATOM   1838  CA  GLY A 119      14.986  73.663   1.007  1.00  0.00           C  
ATOM   1839  C   GLY A 119      14.283  72.381   1.389  1.00  0.00           C  
ATOM   1840  O   GLY A 119      13.751  71.670   0.532  1.00  0.00           O  
ATOM   1841  H   GLY A 119      16.445  74.655   2.213  1.00  0.00           H  
ATOM   1842 1HA  GLY A 119      14.350  74.522   1.222  1.00  0.00           H  
ATOM   1843 2HA  GLY A 119      15.194  73.677  -0.062  1.00  0.00           H  
ATOM   1844  N   ALA A 120      14.306  71.993   2.677  1.00  0.00           N  
ATOM   1845  CA  ALA A 120      13.901  70.673   3.083  1.00  0.00           C  
ATOM   1846  C   ALA A 120      12.438  70.544   3.422  1.00  0.00           C  
ATOM   1847  O   ALA A 120      11.781  71.492   3.836  1.00  0.00           O  
ATOM   1848  CB  ALA A 120      14.740  70.232   4.273  1.00  0.00           C  
ATOM   1849  H   ALA A 120      14.617  72.650   3.378  1.00  0.00           H  
ATOM   1850  HA  ALA A 120      14.073  69.994   2.248  1.00  0.00           H  
ATOM   1851 1HB  ALA A 120      14.436  69.232   4.583  1.00  0.00           H  
ATOM   1852 2HB  ALA A 120      15.793  70.219   3.991  1.00  0.00           H  
ATOM   1853 3HB  ALA A 120      14.595  70.927   5.098  1.00  0.00           H  
ATOM   1854  N   VAL A 121      11.924  69.312   3.284  1.00  0.00           N  
ATOM   1855  CA  VAL A 121      10.527  69.027   3.512  1.00  0.00           C  
ATOM   1856  C   VAL A 121       9.974  69.164   4.923  1.00  0.00           C  
ATOM   1857  O   VAL A 121       8.776  69.479   5.035  1.00  0.00           O  
ATOM   1858  CB  VAL A 121      10.254  67.587   3.039  1.00  0.00           C  
ATOM   1859  CG1 VAL A 121      10.554  67.448   1.554  1.00  0.00           C  
ATOM   1860  CG2 VAL A 121      11.087  66.608   3.852  1.00  0.00           C  
ATOM   1861  H   VAL A 121      12.541  68.561   3.011  1.00  0.00           H  
ATOM   1862  HA  VAL A 121       9.931  69.728   2.927  1.00  0.00           H  
ATOM   1863  HB  VAL A 121       9.195  67.364   3.175  1.00  0.00           H  
ATOM   1864 1HG1 VAL A 121      10.355  66.424   1.237  1.00  0.00           H  
ATOM   1865 2HG1 VAL A 121       9.921  68.132   0.989  1.00  0.00           H  
ATOM   1866 3HG1 VAL A 121      11.602  67.686   1.371  1.00  0.00           H  
ATOM   1867 1HG2 VAL A 121      10.888  65.592   3.513  1.00  0.00           H  
ATOM   1868 2HG2 VAL A 121      12.145  66.834   3.721  1.00  0.00           H  
ATOM   1869 3HG2 VAL A 121      10.825  66.696   4.907  1.00  0.00           H  
ATOM   1870  N   THR A 122      10.721  68.892   5.987  1.00  0.00           N  
ATOM   1871  CA  THR A 122      10.182  69.032   7.342  1.00  0.00           C  
ATOM   1872  C   THR A 122       9.628  70.397   7.654  1.00  0.00           C  
ATOM   1873  O   THR A 122      10.109  71.434   7.171  1.00  0.00           O  
ATOM   1874  CB  THR A 122      11.258  68.693   8.390  1.00  0.00           C  
ATOM   1875  OG1 THR A 122      12.368  69.590   8.246  1.00  0.00           O  
ATOM   1876  CG2 THR A 122      11.742  67.262   8.214  1.00  0.00           C  
ATOM   1877  H   THR A 122      11.675  68.584   5.867  1.00  0.00           H  
ATOM   1878  HA  THR A 122       9.352  68.335   7.458  1.00  0.00           H  
ATOM   1879  HB  THR A 122      10.842  68.810   9.390  1.00  0.00           H  
ATOM   1880  HG1 THR A 122      12.085  70.374   7.769  1.00  0.00           H  
ATOM   1881 1HG2 THR A 122      12.502  67.040   8.963  1.00  0.00           H  
ATOM   1882 2HG2 THR A 122      10.903  66.577   8.334  1.00  0.00           H  
ATOM   1883 3HG2 THR A 122      12.169  67.142   7.219  1.00  0.00           H  
ATOM   1884  N   PRO A 123       8.721  70.443   8.644  1.00  0.00           N  
ATOM   1885  CA  PRO A 123       8.219  69.310   9.380  1.00  0.00           C  
ATOM   1886  C   PRO A 123       7.308  68.302   8.697  1.00  0.00           C  
ATOM   1887  O   PRO A 123       7.375  67.082   8.880  1.00  0.00           O  
ATOM   1888  CB  PRO A 123       7.464  70.025  10.505  1.00  0.00           C  
ATOM   1889  CG  PRO A 123       7.200  71.387   9.961  1.00  0.00           C  
ATOM   1890  CD  PRO A 123       8.382  71.670   9.072  1.00  0.00           C  
ATOM   1891  HA  PRO A 123       9.067  68.720   9.759  1.00  0.00           H  
ATOM   1892 1HB  PRO A 123       6.542  69.476  10.747  1.00  0.00           H  
ATOM   1893 2HB  PRO A 123       8.077  70.041  11.418  1.00  0.00           H  
ATOM   1894 1HG  PRO A 123       6.246  71.399   9.413  1.00  0.00           H  
ATOM   1895 2HG  PRO A 123       7.105  72.112  10.782  1.00  0.00           H  
ATOM   1896 1HD  PRO A 123       8.070  72.320   8.242  1.00  0.00           H  
ATOM   1897 2HD  PRO A 123       9.178  72.149   9.661  1.00  0.00           H  
ATOM   1898  N   LEU A 124       6.316  68.801   7.967  1.00  0.00           N  
ATOM   1899  CA  LEU A 124       5.353  68.009   7.227  1.00  0.00           C  
ATOM   1900  C   LEU A 124       4.727  68.878   6.123  1.00  0.00           C  
ATOM   1901  O   LEU A 124       4.335  70.045   6.330  1.00  0.00           O  
ATOM   1902  CB  LEU A 124       4.268  67.468   8.167  1.00  0.00           C  
ATOM   1903  CG  LEU A 124       3.233  66.537   7.522  1.00  0.00           C  
ATOM   1904  CD1 LEU A 124       2.704  65.565   8.567  1.00  0.00           C  
ATOM   1905  CD2 LEU A 124       2.106  67.366   6.926  1.00  0.00           C  
ATOM   1906  H   LEU A 124       6.248  69.808   7.941  1.00  0.00           H  
ATOM   1907  HA  LEU A 124       5.874  67.166   6.774  1.00  0.00           H  
ATOM   1908 1HB  LEU A 124       4.750  66.919   8.974  1.00  0.00           H  
ATOM   1909 2HB  LEU A 124       3.731  68.312   8.599  1.00  0.00           H  
ATOM   1910  HG  LEU A 124       3.710  65.953   6.734  1.00  0.00           H  
ATOM   1911 1HD1 LEU A 124       1.969  64.903   8.109  1.00  0.00           H  
ATOM   1912 2HD1 LEU A 124       3.528  64.971   8.963  1.00  0.00           H  
ATOM   1913 3HD1 LEU A 124       2.235  66.121   9.378  1.00  0.00           H  
ATOM   1914 1HD2 LEU A 124       1.370  66.704   6.467  1.00  0.00           H  
ATOM   1915 2HD2 LEU A 124       1.627  67.950   7.713  1.00  0.00           H  
ATOM   1916 3HD2 LEU A 124       2.510  68.040   6.170  1.00  0.00           H  
ATOM   1917  N   PHE A 125       4.625  68.324   4.915  1.00  0.00           N  
ATOM   1918  CA  PHE A 125       4.112  69.139   3.815  1.00  0.00           C  
ATOM   1919  C   PHE A 125       2.597  69.118   3.663  1.00  0.00           C  
ATOM   1920  O   PHE A 125       2.009  70.163   3.364  1.00  0.00           O  
ATOM   1921  CB  PHE A 125       4.744  68.680   2.500  1.00  0.00           C  
ATOM   1922  CG  PHE A 125       4.300  69.473   1.304  1.00  0.00           C  
ATOM   1923  CD1 PHE A 125       5.111  70.464   0.771  1.00  0.00           C  
ATOM   1924  CD2 PHE A 125       3.070  69.231   0.711  1.00  0.00           C  
ATOM   1925  CE1 PHE A 125       4.703  71.195  -0.329  1.00  0.00           C  
ATOM   1926  CE2 PHE A 125       2.661  69.959  -0.390  1.00  0.00           C  
ATOM   1927  CZ  PHE A 125       3.478  70.943  -0.909  1.00  0.00           C  
ATOM   1928  H   PHE A 125       4.889  67.366   4.736  1.00  0.00           H  
ATOM   1929  HA  PHE A 125       4.385  70.179   3.998  1.00  0.00           H  
ATOM   1930 1HB  PHE A 125       5.829  68.753   2.573  1.00  0.00           H  
ATOM   1931 2HB  PHE A 125       4.498  67.633   2.324  1.00  0.00           H  
ATOM   1932  HD1 PHE A 125       6.080  70.663   1.230  1.00  0.00           H  
ATOM   1933  HD2 PHE A 125       2.424  68.455   1.121  1.00  0.00           H  
ATOM   1934  HE1 PHE A 125       5.350  71.971  -0.737  1.00  0.00           H  
ATOM   1935  HE2 PHE A 125       1.692  69.758  -0.847  1.00  0.00           H  
ATOM   1936  HZ  PHE A 125       3.155  71.519  -1.775  1.00  0.00           H  
ATOM   1937  N   GLY A 126       2.000  67.948   3.707  1.00  0.00           N  
ATOM   1938  CA  GLY A 126       0.589  67.847   3.367  1.00  0.00           C  
ATOM   1939  C   GLY A 126      -0.316  68.452   4.443  1.00  0.00           C  
ATOM   1940  O   GLY A 126      -0.016  68.420   5.630  1.00  0.00           O  
ATOM   1941  H   GLY A 126       2.503  67.114   3.973  1.00  0.00           H  
ATOM   1942 1HA  GLY A 126       0.405  68.356   2.420  1.00  0.00           H  
ATOM   1943 2HA  GLY A 126       0.323  66.800   3.226  1.00  0.00           H  
ATOM   1944  N   GLN A 127      -1.455  68.930   3.955  1.00  0.00           N  
ATOM   1945  CA  GLN A 127      -2.528  69.410   4.811  1.00  0.00           C  
ATOM   1946  C   GLN A 127      -3.114  68.230   5.578  1.00  0.00           C  
ATOM   1947  O   GLN A 127      -3.401  67.151   5.056  1.00  0.00           O  
ATOM   1948  CB  GLN A 127      -3.614  70.112   3.991  1.00  0.00           C  
ATOM   1949  CG  GLN A 127      -4.713  70.746   4.827  1.00  0.00           C  
ATOM   1950  CD  GLN A 127      -5.725  71.494   3.980  1.00  0.00           C  
ATOM   1951  OE1 GLN A 127      -6.469  70.892   3.201  1.00  0.00           O  
ATOM   1952  NE2 GLN A 127      -5.759  72.813   4.128  1.00  0.00           N  
ATOM   1953  H   GLN A 127      -1.575  68.959   2.953  1.00  0.00           H  
ATOM   1954  HA  GLN A 127      -2.112  70.129   5.517  1.00  0.00           H  
ATOM   1955 1HB  GLN A 127      -3.161  70.895   3.382  1.00  0.00           H  
ATOM   1956 2HB  GLN A 127      -4.077  69.397   3.313  1.00  0.00           H  
ATOM   1957 1HG  GLN A 127      -5.237  69.962   5.374  1.00  0.00           H  
ATOM   1958 2HG  GLN A 127      -4.263  71.452   5.525  1.00  0.00           H  
ATOM   1959 1HE2 GLN A 127      -6.407  73.360   3.596  1.00  0.00           H  
ATOM   1960 2HE2 GLN A 127      -5.138  73.261   4.772  1.00  0.00           H  
ATOM   1961  N   LYS A 128      -3.283  68.410   6.883  1.00  0.00           N  
ATOM   1962  CA  LYS A 128      -3.854  67.425   7.778  1.00  0.00           C  
ATOM   1963  C   LYS A 128      -4.493  68.142   8.982  1.00  0.00           C  
ATOM   1964  O   LYS A 128      -4.423  69.362   9.058  1.00  0.00           O  
ATOM   1965  CB  LYS A 128      -2.787  66.429   8.237  1.00  0.00           C  
ATOM   1966  CG  LYS A 128      -2.200  65.578   7.119  1.00  0.00           C  
ATOM   1967  CD  LYS A 128      -1.181  64.585   7.658  1.00  0.00           C  
ATOM   1968  CE  LYS A 128      -0.590  63.736   6.542  1.00  0.00           C  
ATOM   1969  NZ  LYS A 128       0.417  62.767   7.054  1.00  0.00           N  
ATOM   1970  H   LYS A 128      -2.987  69.301   7.256  1.00  0.00           H  
ATOM   1971  HA  LYS A 128      -4.631  66.879   7.241  1.00  0.00           H  
ATOM   1972 1HB  LYS A 128      -1.967  66.968   8.713  1.00  0.00           H  
ATOM   1973 2HB  LYS A 128      -3.213  65.757   8.981  1.00  0.00           H  
ATOM   1974 1HG  LYS A 128      -3.000  65.029   6.620  1.00  0.00           H  
ATOM   1975 2HG  LYS A 128      -1.714  66.222   6.387  1.00  0.00           H  
ATOM   1976 1HD  LYS A 128      -0.376  65.124   8.159  1.00  0.00           H  
ATOM   1977 2HD  LYS A 128      -1.661  63.929   8.384  1.00  0.00           H  
ATOM   1978 1HE  LYS A 128      -1.386  63.185   6.044  1.00  0.00           H  
ATOM   1979 2HE  LYS A 128      -0.111  64.384   5.808  1.00  0.00           H  
ATOM   1980 1HZ  LYS A 128       0.785  62.225   6.285  1.00  0.00           H  
ATOM   1981 2HZ  LYS A 128       1.171  63.269   7.502  1.00  0.00           H  
ATOM   1982 3HZ  LYS A 128      -0.019  62.149   7.722  1.00  0.00           H  
ATOM   1983  N   PRO A 129      -4.953  67.365   9.948  1.00  0.00           N  
ATOM   1984  CA  PRO A 129      -5.550  67.875  11.165  1.00  0.00           C  
ATOM   1985  C   PRO A 129      -4.518  68.671  11.989  1.00  0.00           C  
ATOM   1986  O   PRO A 129      -4.889  69.577  12.705  1.00  0.00           O  
ATOM   1987  CB  PRO A 129      -5.997  66.597  11.883  1.00  0.00           C  
ATOM   1988  CG  PRO A 129      -6.176  65.605  10.785  1.00  0.00           C  
ATOM   1989  CD  PRO A 129      -5.088  65.936   9.799  1.00  0.00           C  
ATOM   1990  HA  PRO A 129      -6.413  68.507  10.907  1.00  0.00           H  
ATOM   1991 1HB  PRO A 129      -5.234  66.291  12.614  1.00  0.00           H  
ATOM   1992 2HB  PRO A 129      -6.924  66.786  12.444  1.00  0.00           H  
ATOM   1993 1HG  PRO A 129      -6.093  64.582  11.180  1.00  0.00           H  
ATOM   1994 2HG  PRO A 129      -7.183  65.697  10.352  1.00  0.00           H  
ATOM   1995 1HD  PRO A 129      -4.166  65.404  10.077  1.00  0.00           H  
ATOM   1996 2HD  PRO A 129      -5.411  65.651   8.787  1.00  0.00           H  
ATOM   1997  N   ASP A 130      -3.268  68.235  11.891  1.00  0.00           N  
ATOM   1998  CA  ASP A 130      -2.186  68.888  12.615  1.00  0.00           C  
ATOM   1999  C   ASP A 130      -1.449  69.908  11.776  1.00  0.00           C  
ATOM   2000  O   ASP A 130      -0.586  70.594  12.349  1.00  0.00           O  
ATOM   2001  CB  ASP A 130      -1.189  67.846  13.128  1.00  0.00           C  
ATOM   2002  CG  ASP A 130      -1.782  66.933  14.194  1.00  0.00           C  
ATOM   2003  OD1 ASP A 130      -2.770  67.304  14.782  1.00  0.00           O  
ATOM   2004  OD2 ASP A 130      -1.241  65.875  14.409  1.00  0.00           O  
ATOM   2005  H   ASP A 130      -3.058  67.438  11.307  1.00  0.00           H  
ATOM   2006  HA  ASP A 130      -2.611  69.418  13.468  1.00  0.00           H  
ATOM   2007 1HB  ASP A 130      -0.844  67.232  12.296  1.00  0.00           H  
ATOM   2008 2HB  ASP A 130      -0.318  68.350  13.546  1.00  0.00           H  
ATOM   2009  N   TYR A 131      -1.786  70.083  10.503  1.00  0.00           N  
ATOM   2010  CA  TYR A 131      -1.122  71.040   9.629  1.00  0.00           C  
ATOM   2011  C   TYR A 131      -2.042  71.671   8.597  1.00  0.00           C  
ATOM   2012  O   TYR A 131      -2.045  71.329   7.408  1.00  0.00           O  
ATOM   2013  CB  TYR A 131       0.055  70.364   8.922  1.00  0.00           C  
ATOM   2014  CG  TYR A 131       1.112  69.835   9.866  1.00  0.00           C  
ATOM   2015  CD1 TYR A 131       1.077  68.509  10.273  1.00  0.00           C  
ATOM   2016  CD2 TYR A 131       2.116  70.675  10.324  1.00  0.00           C  
ATOM   2017  CE1 TYR A 131       2.043  68.026  11.135  1.00  0.00           C  
ATOM   2018  CE2 TYR A 131       3.081  70.192  11.186  1.00  0.00           C  
ATOM   2019  CZ  TYR A 131       3.046  68.873  11.591  1.00  0.00           C  
ATOM   2020  OH  TYR A 131       4.008  68.392  12.450  1.00  0.00           O  
ATOM   2021  H   TYR A 131      -2.540  69.521  10.134  1.00  0.00           H  
ATOM   2022  HA  TYR A 131      -0.745  71.862  10.239  1.00  0.00           H  
ATOM   2023 1HB  TYR A 131      -0.312  69.531   8.320  1.00  0.00           H  
ATOM   2024 2HB  TYR A 131       0.528  71.073   8.244  1.00  0.00           H  
ATOM   2025  HD1 TYR A 131       0.288  67.849   9.913  1.00  0.00           H  
ATOM   2026  HD2 TYR A 131       2.142  71.717  10.004  1.00  0.00           H  
ATOM   2027  HE1 TYR A 131       2.015  66.985  11.455  1.00  0.00           H  
ATOM   2028  HE2 TYR A 131       3.870  70.853  11.546  1.00  0.00           H  
ATOM   2029  HH  TYR A 131       3.839  67.464  12.630  1.00  0.00           H  
ATOM   2030  N   PRO A 132      -2.842  72.662   8.992  1.00  0.00           N  
ATOM   2031  CA  PRO A 132      -3.792  73.363   8.147  1.00  0.00           C  
ATOM   2032  C   PRO A 132      -3.214  74.285   7.093  1.00  0.00           C  
ATOM   2033  O   PRO A 132      -3.880  74.595   6.098  1.00  0.00           O  
ATOM   2034  CB  PRO A 132      -4.591  74.163   9.181  1.00  0.00           C  
ATOM   2035  CG  PRO A 132      -3.655  74.311  10.332  1.00  0.00           C  
ATOM   2036  CD  PRO A 132      -2.865  73.029  10.339  1.00  0.00           C  
ATOM   2037  HA  PRO A 132      -4.424  72.628   7.626  1.00  0.00           H  
ATOM   2038 1HB  PRO A 132      -4.898  75.129   8.754  1.00  0.00           H  
ATOM   2039 2HB  PRO A 132      -5.511  73.621   9.447  1.00  0.00           H  
ATOM   2040 1HG  PRO A 132      -3.020  75.199  10.193  1.00  0.00           H  
ATOM   2041 2HG  PRO A 132      -4.219  74.466  11.263  1.00  0.00           H  
ATOM   2042 1HD  PRO A 132      -1.852  73.224  10.720  1.00  0.00           H  
ATOM   2043 2HD  PRO A 132      -3.379  72.285  10.965  1.00  0.00           H  
ATOM   2044  N   GLN A 133      -1.986  74.767   7.250  1.00  0.00           N  
ATOM   2045  CA  GLN A 133      -1.376  75.621   6.231  1.00  0.00           C  
ATOM   2046  C   GLN A 133      -0.669  74.792   5.163  1.00  0.00           C  
ATOM   2047  O   GLN A 133      -0.143  75.332   4.189  1.00  0.00           O  
ATOM   2048  CB  GLN A 133      -0.386  76.597   6.872  1.00  0.00           C  
ATOM   2049  CG  GLN A 133      -1.016  77.560   7.865  1.00  0.00           C  
ATOM   2050  CD  GLN A 133      -2.061  78.452   7.223  1.00  0.00           C  
ATOM   2051  OE1 GLN A 133      -1.805  79.096   6.201  1.00  0.00           O  
ATOM   2052  NE2 GLN A 133      -3.247  78.497   7.819  1.00  0.00           N  
ATOM   2053  H   GLN A 133      -1.461  74.544   8.083  1.00  0.00           H  
ATOM   2054  HA  GLN A 133      -2.164  76.194   5.743  1.00  0.00           H  
ATOM   2055 1HB  GLN A 133       0.391  76.038   7.393  1.00  0.00           H  
ATOM   2056 2HB  GLN A 133       0.099  77.187   6.094  1.00  0.00           H  
ATOM   2057 1HG  GLN A 133      -1.497  76.985   8.657  1.00  0.00           H  
ATOM   2058 2HG  GLN A 133      -0.236  78.194   8.285  1.00  0.00           H  
ATOM   2059 1HE2 GLN A 133      -3.976  79.068   7.441  1.00  0.00           H  
ATOM   2060 2HE2 GLN A 133      -3.412  77.959   8.646  1.00  0.00           H  
ATOM   2061  N   GLY A 134      -0.638  73.472   5.304  1.00  0.00           N  
ATOM   2062  CA  GLY A 134       0.011  72.587   4.340  1.00  0.00           C  
ATOM   2063  C   GLY A 134      -0.607  72.638   2.949  1.00  0.00           C  
ATOM   2064  O   GLY A 134      -1.544  73.385   2.650  1.00  0.00           O  
ATOM   2065  H   GLY A 134      -1.085  73.071   6.116  1.00  0.00           H  
ATOM   2066 1HA  GLY A 134       1.066  72.850   4.257  1.00  0.00           H  
ATOM   2067 2HA  GLY A 134      -0.037  71.560   4.700  1.00  0.00           H  
ATOM   2068  N   VAL A 135      -0.041  71.877   2.008  1.00  0.00           N  
ATOM   2069  CA  VAL A 135      -0.546  71.797   0.644  1.00  0.00           C  
ATOM   2070  C   VAL A 135      -1.582  70.678   0.590  1.00  0.00           C  
ATOM   2071  O   VAL A 135      -1.435  69.663   1.243  1.00  0.00           O  
ATOM   2072  CB  VAL A 135       0.593  71.516  -0.354  1.00  0.00           C  
ATOM   2073  CG1 VAL A 135       0.036  71.324  -1.757  1.00  0.00           C  
ATOM   2074  CG2 VAL A 135       1.600  72.656  -0.325  1.00  0.00           C  
ATOM   2075  H   VAL A 135       0.773  71.337   2.264  1.00  0.00           H  
ATOM   2076  HA  VAL A 135      -1.000  72.755   0.386  1.00  0.00           H  
ATOM   2077  HB  VAL A 135       1.087  70.586  -0.075  1.00  0.00           H  
ATOM   2078 1HG1 VAL A 135       0.855  71.126  -2.450  1.00  0.00           H  
ATOM   2079 2HG1 VAL A 135      -0.655  70.481  -1.762  1.00  0.00           H  
ATOM   2080 3HG1 VAL A 135      -0.489  72.227  -2.067  1.00  0.00           H  
ATOM   2081 1HG2 VAL A 135       2.403  72.450  -1.032  1.00  0.00           H  
ATOM   2082 2HG2 VAL A 135       1.104  73.587  -0.599  1.00  0.00           H  
ATOM   2083 3HG2 VAL A 135       2.016  72.748   0.679  1.00  0.00           H  
ATOM   2084  N   PRO A 136      -2.652  70.861  -0.170  1.00  0.00           N  
ATOM   2085  CA  PRO A 136      -3.675  69.844  -0.304  1.00  0.00           C  
ATOM   2086  C   PRO A 136      -3.107  68.606  -0.990  1.00  0.00           C  
ATOM   2087  O   PRO A 136      -2.182  68.693  -1.822  1.00  0.00           O  
ATOM   2088  CB  PRO A 136      -4.740  70.535  -1.161  1.00  0.00           C  
ATOM   2089  CG  PRO A 136      -4.469  71.989  -0.979  1.00  0.00           C  
ATOM   2090  CD  PRO A 136      -2.973  72.076  -0.834  1.00  0.00           C  
ATOM   2091  HA  PRO A 136      -4.072  69.596   0.692  1.00  0.00           H  
ATOM   2092 1HB  PRO A 136      -4.648  70.212  -2.209  1.00  0.00           H  
ATOM   2093 2HB  PRO A 136      -5.744  70.243  -0.822  1.00  0.00           H  
ATOM   2094 1HG  PRO A 136      -4.843  72.557  -1.844  1.00  0.00           H  
ATOM   2095 2HG  PRO A 136      -5.003  72.368  -0.095  1.00  0.00           H  
ATOM   2096 1HD  PRO A 136      -2.510  72.145  -1.829  1.00  0.00           H  
ATOM   2097 2HD  PRO A 136      -2.713  72.953  -0.223  1.00  0.00           H  
ATOM   2098  N   LEU A 137      -3.672  67.458  -0.684  1.00  0.00           N  
ATOM   2099  CA  LEU A 137      -3.265  66.176  -1.216  1.00  0.00           C  
ATOM   2100  C   LEU A 137      -3.340  66.131  -2.741  1.00  0.00           C  
ATOM   2101  O   LEU A 137      -2.504  65.504  -3.406  1.00  0.00           O  
ATOM   2102  CB  LEU A 137      -4.144  65.068  -0.622  1.00  0.00           C  
ATOM   2103  CG  LEU A 137      -3.945  64.790   0.873  1.00  0.00           C  
ATOM   2104  CD1 LEU A 137      -4.992  63.792   1.348  1.00  0.00           C  
ATOM   2105  CD2 LEU A 137      -2.538  64.261   1.108  1.00  0.00           C  
ATOM   2106  H   LEU A 137      -4.441  67.498  -0.031  1.00  0.00           H  
ATOM   2107  HA  LEU A 137      -2.228  65.997  -0.932  1.00  0.00           H  
ATOM   2108 1HB  LEU A 137      -5.189  65.336  -0.773  1.00  0.00           H  
ATOM   2109 2HB  LEU A 137      -3.947  64.142  -1.161  1.00  0.00           H  
ATOM   2110  HG  LEU A 137      -4.084  65.713   1.437  1.00  0.00           H  
ATOM   2111 1HD1 LEU A 137      -4.850  63.594   2.411  1.00  0.00           H  
ATOM   2112 2HD1 LEU A 137      -5.988  64.204   1.186  1.00  0.00           H  
ATOM   2113 3HD1 LEU A 137      -4.888  62.862   0.790  1.00  0.00           H  
ATOM   2114 1HD2 LEU A 137      -2.396  64.064   2.171  1.00  0.00           H  
ATOM   2115 2HD2 LEU A 137      -2.398  63.337   0.546  1.00  0.00           H  
ATOM   2116 3HD2 LEU A 137      -1.811  65.001   0.776  1.00  0.00           H  
ATOM   2117  N   ASP A 138      -4.318  66.831  -3.302  1.00  0.00           N  
ATOM   2118  CA  ASP A 138      -4.527  66.920  -4.732  1.00  0.00           C  
ATOM   2119  C   ASP A 138      -3.313  67.462  -5.475  1.00  0.00           C  
ATOM   2120  O   ASP A 138      -3.031  67.028  -6.610  1.00  0.00           O  
ATOM   2121  CB  ASP A 138      -5.741  67.804  -5.027  1.00  0.00           C  
ATOM   2122  CG  ASP A 138      -7.061  67.138  -4.661  1.00  0.00           C  
ATOM   2123  OD1 ASP A 138      -7.073  65.943  -4.485  1.00  0.00           O  
ATOM   2124  OD2 ASP A 138      -8.046  67.831  -4.563  1.00  0.00           O  
ATOM   2125  H   ASP A 138      -4.944  67.324  -2.682  1.00  0.00           H  
ATOM   2126  HA  ASP A 138      -4.717  65.918  -5.117  1.00  0.00           H  
ATOM   2127 1HB  ASP A 138      -5.656  68.737  -4.470  1.00  0.00           H  
ATOM   2128 2HB  ASP A 138      -5.759  68.056  -6.087  1.00  0.00           H  
ATOM   2129  N   VAL A 139      -2.523  68.339  -4.866  1.00  0.00           N  
ATOM   2130  CA  VAL A 139      -1.286  68.790  -5.493  1.00  0.00           C  
ATOM   2131  C   VAL A 139      -0.410  67.546  -5.757  1.00  0.00           C  
ATOM   2132  O   VAL A 139       0.194  67.413  -6.827  1.00  0.00           O  
ATOM   2133  CB  VAL A 139      -0.542  69.790  -4.588  1.00  0.00           C  
ATOM   2134  CG1 VAL A 139       0.840  70.090  -5.149  1.00  0.00           C  
ATOM   2135  CG2 VAL A 139      -1.357  71.067  -4.449  1.00  0.00           C  
ATOM   2136  H   VAL A 139      -2.775  68.702  -3.958  1.00  0.00           H  
ATOM   2137  HA  VAL A 139      -1.535  69.292  -6.429  1.00  0.00           H  
ATOM   2138  HB  VAL A 139      -0.399  69.341  -3.606  1.00  0.00           H  
ATOM   2139 1HG1 VAL A 139       1.351  70.799  -4.497  1.00  0.00           H  
ATOM   2140 2HG1 VAL A 139       1.417  69.168  -5.206  1.00  0.00           H  
ATOM   2141 3HG1 VAL A 139       0.742  70.521  -6.146  1.00  0.00           H  
ATOM   2142 1HG2 VAL A 139      -0.826  71.770  -3.808  1.00  0.00           H  
ATOM   2143 2HG2 VAL A 139      -1.505  71.514  -5.433  1.00  0.00           H  
ATOM   2144 3HG2 VAL A 139      -2.326  70.834  -4.007  1.00  0.00           H  
ATOM   2145  N   PHE A 140      -0.337  66.631  -4.805  1.00  0.00           N  
ATOM   2146  CA  PHE A 140       0.516  65.463  -4.882  1.00  0.00           C  
ATOM   2147  C   PHE A 140      -0.097  64.394  -5.767  1.00  0.00           C  
ATOM   2148  O   PHE A 140       0.623  63.660  -6.423  1.00  0.00           O  
ATOM   2149  CB  PHE A 140       0.769  64.894  -3.484  1.00  0.00           C  
ATOM   2150  CG  PHE A 140       1.681  65.739  -2.642  1.00  0.00           C  
ATOM   2151  CD1 PHE A 140       1.260  66.231  -1.416  1.00  0.00           C  
ATOM   2152  CD2 PHE A 140       2.963  66.045  -3.075  1.00  0.00           C  
ATOM   2153  CE1 PHE A 140       2.099  67.008  -0.640  1.00  0.00           C  
ATOM   2154  CE2 PHE A 140       3.804  66.821  -2.301  1.00  0.00           C  
ATOM   2155  CZ  PHE A 140       3.371  67.303  -1.082  1.00  0.00           C  
ATOM   2156  H   PHE A 140      -0.912  66.767  -3.986  1.00  0.00           H  
ATOM   2157  HA  PHE A 140       1.472  65.760  -5.316  1.00  0.00           H  
ATOM   2158 1HB  PHE A 140      -0.179  64.789  -2.958  1.00  0.00           H  
ATOM   2159 2HB  PHE A 140       1.207  63.901  -3.570  1.00  0.00           H  
ATOM   2160  HD1 PHE A 140       0.254  65.996  -1.065  1.00  0.00           H  
ATOM   2161  HD2 PHE A 140       3.305  65.665  -4.038  1.00  0.00           H  
ATOM   2162  HE1 PHE A 140       1.755  67.388   0.322  1.00  0.00           H  
ATOM   2163  HE2 PHE A 140       4.809  67.054  -2.652  1.00  0.00           H  
ATOM   2164  HZ  PHE A 140       4.032  67.917  -0.472  1.00  0.00           H  
ATOM   2165  N   ALA A 141      -1.417  64.311  -5.833  1.00  0.00           N  
ATOM   2166  CA  ALA A 141      -2.112  63.389  -6.697  1.00  0.00           C  
ATOM   2167  C   ALA A 141      -1.835  63.782  -8.163  1.00  0.00           C  
ATOM   2168  O   ALA A 141      -1.703  62.840  -8.927  1.00  0.00           O  
ATOM   2169  CB  ALA A 141      -3.603  63.390  -6.392  1.00  0.00           C  
ATOM   2170  H   ALA A 141      -1.953  64.931  -5.243  1.00  0.00           H  
ATOM   2171  HA  ALA A 141      -1.717  62.390  -6.514  1.00  0.00           H  
ATOM   2172 1HB  ALA A 141      -4.110  62.688  -7.054  1.00  0.00           H  
ATOM   2173 2HB  ALA A 141      -3.762  63.091  -5.356  1.00  0.00           H  
ATOM   2174 3HB  ALA A 141      -4.005  64.390  -6.547  1.00  0.00           H  
ATOM   2175  N   ARG A 142      -1.766  65.045  -8.493  1.00  0.00           N  
ATOM   2176  CA  ARG A 142      -1.374  65.485  -9.837  1.00  0.00           C  
ATOM   2177  C   ARG A 142       0.040  65.073 -10.232  1.00  0.00           C  
ATOM   2178  O   ARG A 142       0.208  64.690 -11.388  1.00  0.00           O  
ATOM   2179  CB  ARG A 142      -1.484  66.999  -9.941  1.00  0.00           C  
ATOM   2180  CG  ARG A 142      -2.906  67.538  -9.948  1.00  0.00           C  
ATOM   2181  CD  ARG A 142      -2.931  69.022  -9.994  1.00  0.00           C  
ATOM   2182  NE  ARG A 142      -4.289  69.542 -10.001  1.00  0.00           N  
ATOM   2183  CZ  ARG A 142      -4.609  70.847  -9.900  1.00  0.00           C  
ATOM   2184  NH1 ARG A 142      -3.660  71.749  -9.785  1.00  0.00           N  
ATOM   2185  NH2 ARG A 142      -5.877  71.219  -9.915  1.00  0.00           N  
ATOM   2186  H   ARG A 142      -1.992  65.739  -7.794  1.00  0.00           H  
ATOM   2187  HA  ARG A 142      -2.051  65.031 -10.561  1.00  0.00           H  
ATOM   2188 1HB  ARG A 142      -0.961  67.460  -9.105  1.00  0.00           H  
ATOM   2189 2HB  ARG A 142      -0.999  67.337 -10.857  1.00  0.00           H  
ATOM   2190 1HG  ARG A 142      -3.435  67.158 -10.823  1.00  0.00           H  
ATOM   2191 2HG  ARG A 142      -3.422  67.214  -9.043  1.00  0.00           H  
ATOM   2192 1HD  ARG A 142      -2.417  69.422  -9.121  1.00  0.00           H  
ATOM   2193 2HD  ARG A 142      -2.430  69.366 -10.899  1.00  0.00           H  
ATOM   2194  HE  ARG A 142      -5.046  68.877 -10.087  1.00  0.00           H  
ATOM   2195 1HH1 ARG A 142      -2.691  71.465  -9.774  1.00  0.00           H  
ATOM   2196 2HH1 ARG A 142      -3.900  72.727  -9.710  1.00  0.00           H  
ATOM   2197 1HH2 ARG A 142      -6.607  70.525 -10.003  1.00  0.00           H  
ATOM   2198 2HH2 ARG A 142      -6.117  72.196  -9.840  1.00  0.00           H  
ATOM   2199  N   PHE A 143       1.036  65.242  -9.360  1.00  0.00           N  
ATOM   2200  CA  PHE A 143       2.390  64.743  -9.629  1.00  0.00           C  
ATOM   2201  C   PHE A 143       2.385  63.240  -9.889  1.00  0.00           C  
ATOM   2202  O   PHE A 143       2.992  62.744 -10.867  1.00  0.00           O  
ATOM   2203  CB  PHE A 143       3.320  65.056  -8.456  1.00  0.00           C  
ATOM   2204  CG  PHE A 143       3.719  66.501  -8.367  1.00  0.00           C  
ATOM   2205  CD1 PHE A 143       3.739  67.301  -9.500  1.00  0.00           C  
ATOM   2206  CD2 PHE A 143       4.077  67.065  -7.152  1.00  0.00           C  
ATOM   2207  CE1 PHE A 143       4.106  68.631  -9.420  1.00  0.00           C  
ATOM   2208  CE2 PHE A 143       4.443  68.394  -7.068  1.00  0.00           C  
ATOM   2209  CZ  PHE A 143       4.458  69.178  -8.205  1.00  0.00           C  
ATOM   2210  H   PHE A 143       0.853  65.726  -8.492  1.00  0.00           H  
ATOM   2211  HA  PHE A 143       2.773  65.243 -10.520  1.00  0.00           H  
ATOM   2212 1HB  PHE A 143       2.833  64.780  -7.521  1.00  0.00           H  
ATOM   2213 2HB  PHE A 143       4.226  64.458  -8.540  1.00  0.00           H  
ATOM   2214  HD1 PHE A 143       3.459  66.869 -10.462  1.00  0.00           H  
ATOM   2215  HD2 PHE A 143       4.065  66.445  -6.254  1.00  0.00           H  
ATOM   2216  HE1 PHE A 143       4.117  69.248 -10.319  1.00  0.00           H  
ATOM   2217  HE2 PHE A 143       4.721  68.824  -6.106  1.00  0.00           H  
ATOM   2218  HZ  PHE A 143       4.748  70.225  -8.141  1.00  0.00           H  
ATOM   2219  N   LYS A 144       1.749  62.471  -8.993  1.00  0.00           N  
ATOM   2220  CA  LYS A 144       1.594  61.053  -9.210  1.00  0.00           C  
ATOM   2221  C   LYS A 144       1.000  60.747 -10.594  1.00  0.00           C  
ATOM   2222  O   LYS A 144       1.537  59.853 -11.263  1.00  0.00           O  
ATOM   2223  CB  LYS A 144       0.718  60.452  -8.110  1.00  0.00           C  
ATOM   2224  CG  LYS A 144       0.516  58.946  -8.219  1.00  0.00           C  
ATOM   2225  CD  LYS A 144      -0.337  58.418  -7.075  1.00  0.00           C  
ATOM   2226  CE  LYS A 144      -0.581  56.923  -7.210  1.00  0.00           C  
ATOM   2227  NZ  LYS A 144      -1.414  56.392  -6.097  1.00  0.00           N  
ATOM   2228  H   LYS A 144       1.371  62.884  -8.153  1.00  0.00           H  
ATOM   2229  HA  LYS A 144       2.579  60.587  -9.172  1.00  0.00           H  
ATOM   2230 1HB  LYS A 144       1.163  60.660  -7.136  1.00  0.00           H  
ATOM   2231 2HB  LYS A 144      -0.264  60.923  -8.128  1.00  0.00           H  
ATOM   2232 1HG  LYS A 144       0.025  58.712  -9.165  1.00  0.00           H  
ATOM   2233 2HG  LYS A 144       1.484  58.447  -8.200  1.00  0.00           H  
ATOM   2234 1HD  LYS A 144       0.167  58.612  -6.126  1.00  0.00           H  
ATOM   2235 2HD  LYS A 144      -1.297  58.934  -7.069  1.00  0.00           H  
ATOM   2236 1HE  LYS A 144      -1.086  56.721  -8.153  1.00  0.00           H  
ATOM   2237 2HE  LYS A 144       0.374  56.397  -7.214  1.00  0.00           H  
ATOM   2238 1HZ  LYS A 144      -1.553  55.400  -6.223  1.00  0.00           H  
ATOM   2239 2HZ  LYS A 144      -0.946  56.558  -5.217  1.00  0.00           H  
ATOM   2240 3HZ  LYS A 144      -2.310  56.859  -6.094  1.00  0.00           H  
ATOM   2241  N   THR A 145      -0.108  61.405 -10.930  1.00  0.00           N  
ATOM   2242  CA  THR A 145      -0.742  61.068 -12.224  1.00  0.00           C  
ATOM   2243  C   THR A 145       0.098  61.494 -13.424  1.00  0.00           C  
ATOM   2244  O   THR A 145       0.205  60.731 -14.389  1.00  0.00           O  
ATOM   2245  CB  THR A 145      -2.136  61.712 -12.338  1.00  0.00           C  
ATOM   2246  OG1 THR A 145      -2.979  61.222 -11.286  1.00  0.00           O  
ATOM   2247  CG2 THR A 145      -2.767  61.384 -13.682  1.00  0.00           C  
ATOM   2248  H   THR A 145      -0.528  62.115 -10.347  1.00  0.00           H  
ATOM   2249  HA  THR A 145      -0.857  59.985 -12.281  1.00  0.00           H  
ATOM   2250  HB  THR A 145      -2.047  62.793 -12.239  1.00  0.00           H  
ATOM   2251  HG1 THR A 145      -2.782  61.694 -10.473  1.00  0.00           H  
ATOM   2252 1HG2 THR A 145      -3.752  61.847 -13.745  1.00  0.00           H  
ATOM   2253 2HG2 THR A 145      -2.135  61.765 -14.484  1.00  0.00           H  
ATOM   2254 3HG2 THR A 145      -2.868  60.304 -13.783  1.00  0.00           H  
ATOM   2255  N   GLU A 146       0.745  62.663 -13.374  1.00  0.00           N  
ATOM   2256  CA  GLU A 146       1.608  63.038 -14.492  1.00  0.00           C  
ATOM   2257  C   GLU A 146       2.797  62.104 -14.625  1.00  0.00           C  
ATOM   2258  O   GLU A 146       3.231  61.756 -15.756  1.00  0.00           O  
ATOM   2259  CB  GLU A 146       2.103  64.476 -14.323  1.00  0.00           C  
ATOM   2260  CG  GLU A 146       1.021  65.536 -14.481  1.00  0.00           C  
ATOM   2261  CD  GLU A 146       0.427  65.565 -15.861  1.00  0.00           C  
ATOM   2262  OE1 GLU A 146       1.155  65.368 -16.805  1.00  0.00           O  
ATOM   2263  OE2 GLU A 146      -0.756  65.784 -15.973  1.00  0.00           O  
ATOM   2264  H   GLU A 146       0.655  63.292 -12.589  1.00  0.00           H  
ATOM   2265  HA  GLU A 146       1.028  62.973 -15.413  1.00  0.00           H  
ATOM   2266 1HB  GLU A 146       2.546  64.595 -13.335  1.00  0.00           H  
ATOM   2267 2HB  GLU A 146       2.881  64.682 -15.058  1.00  0.00           H  
ATOM   2268 1HG  GLU A 146       0.227  65.339 -13.760  1.00  0.00           H  
ATOM   2269 2HG  GLU A 146       1.447  66.512 -14.253  1.00  0.00           H  
ATOM   2270  N   LEU A 147       3.391  61.691 -13.481  1.00  0.00           N  
ATOM   2271  CA  LEU A 147       4.554  60.815 -13.474  1.00  0.00           C  
ATOM   2272  C   LEU A 147       4.182  59.482 -14.107  1.00  0.00           C  
ATOM   2273  O   LEU A 147       4.885  58.970 -14.955  1.00  0.00           O  
ATOM   2274  CB  LEU A 147       5.063  60.599 -12.043  1.00  0.00           C  
ATOM   2275  CG  LEU A 147       6.255  59.644 -11.898  1.00  0.00           C  
ATOM   2276  CD1 LEU A 147       7.446  60.199 -12.668  1.00  0.00           C  
ATOM   2277  CD2 LEU A 147       6.589  59.469 -10.425  1.00  0.00           C  
ATOM   2278  H   LEU A 147       3.007  62.007 -12.602  1.00  0.00           H  
ATOM   2279  HA  LEU A 147       5.346  61.287 -14.055  1.00  0.00           H  
ATOM   2280 1HB  LEU A 147       5.358  61.562 -11.630  1.00  0.00           H  
ATOM   2281 2HB  LEU A 147       4.246  60.202 -11.440  1.00  0.00           H  
ATOM   2282  HG  LEU A 147       6.001  58.676 -12.330  1.00  0.00           H  
ATOM   2283 1HD1 LEU A 147       8.293  59.520 -12.565  1.00  0.00           H  
ATOM   2284 2HD1 LEU A 147       7.186  60.295 -13.722  1.00  0.00           H  
ATOM   2285 3HD1 LEU A 147       7.714  61.176 -12.269  1.00  0.00           H  
ATOM   2286 1HD2 LEU A 147       7.436  58.790 -10.322  1.00  0.00           H  
ATOM   2287 2HD2 LEU A 147       6.845  60.437  -9.992  1.00  0.00           H  
ATOM   2288 3HD2 LEU A 147       5.727  59.055  -9.902  1.00  0.00           H  
ATOM   2289  N   LEU A 148       3.075  58.893 -13.651  1.00  0.00           N  
ATOM   2290  CA  LEU A 148       2.615  57.620 -14.189  1.00  0.00           C  
ATOM   2291  C   LEU A 148       2.230  57.738 -15.673  1.00  0.00           C  
ATOM   2292  O   LEU A 148       2.514  56.789 -16.397  1.00  0.00           O  
ATOM   2293  CB  LEU A 148       1.415  57.115 -13.378  1.00  0.00           C  
ATOM   2294  CG  LEU A 148       1.720  56.679 -11.939  1.00  0.00           C  
ATOM   2295  CD1 LEU A 148       0.417  56.369 -11.215  1.00  0.00           C  
ATOM   2296  CD2 LEU A 148       2.637  55.465 -11.960  1.00  0.00           C  
ATOM   2297  H   LEU A 148       2.543  59.338 -12.917  1.00  0.00           H  
ATOM   2298  HA  LEU A 148       3.426  56.897 -14.108  1.00  0.00           H  
ATOM   2299 1HB  LEU A 148       0.668  57.906 -13.333  1.00  0.00           H  
ATOM   2300 2HB  LEU A 148       0.979  56.261 -13.898  1.00  0.00           H  
ATOM   2301  HG  LEU A 148       2.210  57.495 -11.408  1.00  0.00           H  
ATOM   2302 1HD1 LEU A 148       0.634  56.059 -10.193  1.00  0.00           H  
ATOM   2303 2HD1 LEU A 148      -0.211  57.259 -11.198  1.00  0.00           H  
ATOM   2304 3HD1 LEU A 148      -0.105  55.565 -11.734  1.00  0.00           H  
ATOM   2305 1HD2 LEU A 148       2.855  55.156 -10.937  1.00  0.00           H  
ATOM   2306 2HD2 LEU A 148       2.147  54.648 -12.490  1.00  0.00           H  
ATOM   2307 3HD2 LEU A 148       3.567  55.721 -12.467  1.00  0.00           H  
ATOM   2308  N   LYS A 149       1.636  58.823 -16.125  1.00  0.00           N  
ATOM   2309  CA  LYS A 149       1.186  58.908 -17.525  1.00  0.00           C  
ATOM   2310  C   LYS A 149       2.360  59.061 -18.521  1.00  0.00           C  
ATOM   2311  O   LYS A 149       2.327  58.380 -19.543  1.00  0.00           O  
ATOM   2312  CB  LYS A 149       0.210  60.074 -17.689  1.00  0.00           C  
ATOM   2313  CG  LYS A 149      -0.370  60.216 -19.090  1.00  0.00           C  
ATOM   2314  CD  LYS A 149      -1.404  61.330 -19.150  1.00  0.00           C  
ATOM   2315  CE  LYS A 149      -1.981  61.477 -20.551  1.00  0.00           C  
ATOM   2316  NZ  LYS A 149      -2.994  62.564 -20.624  1.00  0.00           N  
ATOM   2317  H   LYS A 149       1.484  59.610 -15.511  1.00  0.00           H  
ATOM   2318  HA  LYS A 149       0.674  57.980 -17.781  1.00  0.00           H  
ATOM   2319 1HB  LYS A 149      -0.621  59.954 -16.994  1.00  0.00           H  
ATOM   2320 2HB  LYS A 149       0.713  61.008 -17.439  1.00  0.00           H  
ATOM   2321 1HG  LYS A 149       0.432  60.438 -19.796  1.00  0.00           H  
ATOM   2322 2HG  LYS A 149      -0.840  59.279 -19.386  1.00  0.00           H  
ATOM   2323 1HD  LYS A 149      -2.215  61.113 -18.453  1.00  0.00           H  
ATOM   2324 2HD  LYS A 149      -0.941  62.273 -18.858  1.00  0.00           H  
ATOM   2325 1HE  LYS A 149      -1.178  61.698 -21.253  1.00  0.00           H  
ATOM   2326 2HE  LYS A 149      -2.449  60.540 -20.851  1.00  0.00           H  
ATOM   2327 1HZ  LYS A 149      -3.352  62.629 -21.566  1.00  0.00           H  
ATOM   2328 2HZ  LYS A 149      -3.754  62.361 -19.989  1.00  0.00           H  
ATOM   2329 3HZ  LYS A 149      -2.567  63.442 -20.366  1.00  0.00           H  
ATOM   2330  N   ASP A 150       3.331  59.915 -18.248  1.00  0.00           N  
ATOM   2331  CA  ASP A 150       4.439  60.148 -19.182  1.00  0.00           C  
ATOM   2332  C   ASP A 150       5.573  60.722 -18.357  1.00  0.00           C  
ATOM   2333  O   ASP A 150       5.726  61.921 -18.232  1.00  0.00           O  
ATOM   2334  CB  ASP A 150       4.051  61.107 -20.310  1.00  0.00           C  
ATOM   2335  CG  ASP A 150       5.133  61.240 -21.373  1.00  0.00           C  
ATOM   2336  OD1 ASP A 150       6.194  60.692 -21.185  1.00  0.00           O  
ATOM   2337  OD2 ASP A 150       4.889  61.888 -22.363  1.00  0.00           O  
ATOM   2338  H   ASP A 150       3.310  60.420 -17.374  1.00  0.00           H  
ATOM   2339  HA  ASP A 150       4.717  59.195 -19.634  1.00  0.00           H  
ATOM   2340 1HB  ASP A 150       3.135  60.756 -20.787  1.00  0.00           H  
ATOM   2341 2HB  ASP A 150       3.847  62.094 -19.895  1.00  0.00           H  
ATOM   2342  N   ARG A 151       6.332  59.814 -17.706  1.00  0.00           N  
ATOM   2343  CA  ARG A 151       7.398  60.294 -16.812  1.00  0.00           C  
ATOM   2344  C   ARG A 151       8.406  61.123 -17.576  1.00  0.00           C  
ATOM   2345  O   ARG A 151       8.902  62.130 -17.059  1.00  0.00           O  
ATOM   2346  CB  ARG A 151       8.115  59.131 -16.142  1.00  0.00           C  
ATOM   2347  CG  ARG A 151       9.206  59.532 -15.162  1.00  0.00           C  
ATOM   2348  CD  ARG A 151       9.856  58.346 -14.548  1.00  0.00           C  
ATOM   2349  NE  ARG A 151      10.581  57.556 -15.530  1.00  0.00           N  
ATOM   2350  CZ  ARG A 151      11.004  56.292 -15.335  1.00  0.00           C  
ATOM   2351  NH1 ARG A 151      10.766  55.689 -14.191  1.00  0.00           N  
ATOM   2352  NH2 ARG A 151      11.657  55.657 -16.293  1.00  0.00           N  
ATOM   2353  H   ARG A 151       6.191  58.820 -17.814  1.00  0.00           H  
ATOM   2354  HA  ARG A 151       6.946  60.912 -16.035  1.00  0.00           H  
ATOM   2355 1HB  ARG A 151       7.393  58.522 -15.601  1.00  0.00           H  
ATOM   2356 2HB  ARG A 151       8.572  58.499 -16.903  1.00  0.00           H  
ATOM   2357 1HG  ARG A 151       9.970  60.110 -15.683  1.00  0.00           H  
ATOM   2358 2HG  ARG A 151       8.774  60.137 -14.364  1.00  0.00           H  
ATOM   2359 1HD  ARG A 151      10.562  58.672 -13.785  1.00  0.00           H  
ATOM   2360 2HD  ARG A 151       9.097  57.710 -14.093  1.00  0.00           H  
ATOM   2361  HE  ARG A 151      10.783  57.986 -16.423  1.00  0.00           H  
ATOM   2362 1HH1 ARG A 151      10.267  56.174 -13.458  1.00  0.00           H  
ATOM   2363 2HH1 ARG A 151      11.083  54.742 -14.044  1.00  0.00           H  
ATOM   2364 1HH2 ARG A 151      11.839  56.121 -17.172  1.00  0.00           H  
ATOM   2365 2HH2 ARG A 151      11.973  54.710 -16.146  1.00  0.00           H  
ATOM   2366  N   ALA A 152       8.807  60.640 -18.788  1.00  0.00           N  
ATOM   2367  CA  ALA A 152       9.789  61.415 -19.576  1.00  0.00           C  
ATOM   2368  C   ALA A 152       9.390  62.843 -19.851  1.00  0.00           C  
ATOM   2369  O   ALA A 152      10.271  63.686 -19.920  1.00  0.00           O  
ATOM   2370  CB  ALA A 152      10.059  60.716 -20.900  1.00  0.00           C  
ATOM   2371  H   ALA A 152       8.453  59.771 -19.161  1.00  0.00           H  
ATOM   2372  HA  ALA A 152      10.716  61.467 -19.005  1.00  0.00           H  
ATOM   2373 1HB  ALA A 152      10.784  61.293 -21.475  1.00  0.00           H  
ATOM   2374 2HB  ALA A 152      10.458  59.719 -20.711  1.00  0.00           H  
ATOM   2375 3HB  ALA A 152       9.131  60.634 -21.464  1.00  0.00           H  
ATOM   2376  N   GLN A 153       8.137  63.191 -20.063  1.00  0.00           N  
ATOM   2377  CA  GLN A 153       7.712  64.565 -20.311  1.00  0.00           C  
ATOM   2378  C   GLN A 153       7.519  65.339 -19.000  1.00  0.00           C  
ATOM   2379  O   GLN A 153       7.921  66.483 -18.873  1.00  0.00           O  
ATOM   2380  CB  GLN A 153       6.415  64.580 -21.125  1.00  0.00           C  
ATOM   2381  CG  GLN A 153       5.957  65.968 -21.540  1.00  0.00           C  
ATOM   2382  CD  GLN A 153       6.940  66.645 -22.477  1.00  0.00           C  
ATOM   2383  OE1 GLN A 153       7.364  66.064 -23.480  1.00  0.00           O  
ATOM   2384  NE2 GLN A 153       7.307  67.880 -22.155  1.00  0.00           N  
ATOM   2385  H   GLN A 153       7.444  62.456 -20.050  1.00  0.00           H  
ATOM   2386  HA  GLN A 153       8.490  65.070 -20.883  1.00  0.00           H  
ATOM   2387 1HB  GLN A 153       6.546  63.985 -22.028  1.00  0.00           H  
ATOM   2388 2HB  GLN A 153       5.615  64.122 -20.543  1.00  0.00           H  
ATOM   2389 1HG  GLN A 153       4.999  65.885 -22.052  1.00  0.00           H  
ATOM   2390 2HG  GLN A 153       5.853  66.587 -20.649  1.00  0.00           H  
ATOM   2391 1HE2 GLN A 153       7.953  68.378 -22.736  1.00  0.00           H  
ATOM   2392 2HE2 GLN A 153       6.938  68.314 -21.333  1.00  0.00           H  
ATOM   2393  N   PHE A 154       7.013  64.634 -17.972  1.00  0.00           N  
ATOM   2394  CA  PHE A 154       6.839  65.277 -16.659  1.00  0.00           C  
ATOM   2395  C   PHE A 154       8.203  65.727 -16.154  1.00  0.00           C  
ATOM   2396  O   PHE A 154       8.397  66.768 -15.554  1.00  0.00           O  
ATOM   2397  CB  PHE A 154       6.194  64.323 -15.652  1.00  0.00           C  
ATOM   2398  CG  PHE A 154       5.882  64.960 -14.328  1.00  0.00           C  
ATOM   2399  CD1 PHE A 154       5.145  66.133 -14.262  1.00  0.00           C  
ATOM   2400  CD2 PHE A 154       6.327  64.389 -13.145  1.00  0.00           C  
ATOM   2401  CE1 PHE A 154       4.857  66.720 -13.044  1.00  0.00           C  
ATOM   2402  CE2 PHE A 154       6.040  64.973 -11.926  1.00  0.00           C  
ATOM   2403  CZ  PHE A 154       5.305  66.140 -11.877  1.00  0.00           C  
ATOM   2404  H   PHE A 154       6.749  63.666 -18.085  1.00  0.00           H  
ATOM   2405  HA  PHE A 154       6.182  66.140 -16.780  1.00  0.00           H  
ATOM   2406 1HB  PHE A 154       5.267  63.929 -16.066  1.00  0.00           H  
ATOM   2407 2HB  PHE A 154       6.858  63.478 -15.475  1.00  0.00           H  
ATOM   2408  HD1 PHE A 154       4.790  66.591 -15.186  1.00  0.00           H  
ATOM   2409  HD2 PHE A 154       6.908  63.467 -13.184  1.00  0.00           H  
ATOM   2410  HE1 PHE A 154       4.277  67.642 -13.008  1.00  0.00           H  
ATOM   2411  HE2 PHE A 154       6.395  64.514 -11.004  1.00  0.00           H  
ATOM   2412  HZ  PHE A 154       5.080  66.603 -10.916  1.00  0.00           H  
ATOM   2413  N   ILE A 155       9.294  64.964 -16.487  1.00  0.00           N  
ATOM   2414  CA  ILE A 155      10.626  65.323 -15.969  1.00  0.00           C  
ATOM   2415  C   ILE A 155      11.296  66.373 -16.831  1.00  0.00           C  
ATOM   2416  O   ILE A 155      12.368  66.844 -16.467  1.00  0.00           O  
ATOM   2417  CB  ILE A 155      11.540  64.087 -15.883  1.00  0.00           C  
ATOM   2418  CG1 ILE A 155      11.820  63.531 -17.281  1.00  0.00           C  
ATOM   2419  CG2 ILE A 155      10.911  63.021 -14.999  1.00  0.00           C  
ATOM   2420  CD1 ILE A 155      12.881  62.455 -17.310  1.00  0.00           C  
ATOM   2421  H   ILE A 155       9.200  64.155 -17.085  1.00  0.00           H  
ATOM   2422  HA  ILE A 155      10.508  65.732 -14.966  1.00  0.00           H  
ATOM   2423  HB  ILE A 155      12.502  64.375 -15.460  1.00  0.00           H  
ATOM   2424 1HG1 ILE A 155      10.903  63.117 -17.699  1.00  0.00           H  
ATOM   2425 2HG1 ILE A 155      12.140  64.341 -17.937  1.00  0.00           H  
ATOM   2426 1HG2 ILE A 155      11.569  62.154 -14.950  1.00  0.00           H  
ATOM   2427 2HG2 ILE A 155      10.761  63.421 -13.997  1.00  0.00           H  
ATOM   2428 3HG2 ILE A 155       9.949  62.722 -15.418  1.00  0.00           H  
ATOM   2429 1HD1 ILE A 155      13.024  62.112 -18.335  1.00  0.00           H  
ATOM   2430 2HD1 ILE A 155      13.820  62.859 -16.928  1.00  0.00           H  
ATOM   2431 3HD1 ILE A 155      12.566  61.618 -16.688  1.00  0.00           H  
ATOM   2432  N   SER A 156      10.671  66.837 -17.923  1.00  0.00           N  
ATOM   2433  CA  SER A 156      11.089  68.071 -18.598  1.00  0.00           C  
ATOM   2434  C   SER A 156      10.292  69.254 -17.938  1.00  0.00           C  
ATOM   2435  O   SER A 156      10.835  70.306 -17.575  1.00  0.00           O  
ATOM   2436  CB  SER A 156      10.818  67.987 -20.088  1.00  0.00           C  
ATOM   2437  OG  SER A 156      11.201  69.169 -20.735  1.00  0.00           O  
ATOM   2438  H   SER A 156       9.887  66.317 -18.290  1.00  0.00           H  
ATOM   2439  HA  SER A 156      12.162  68.202 -18.448  1.00  0.00           H  
ATOM   2440 1HB  SER A 156      11.365  67.144 -20.510  1.00  0.00           H  
ATOM   2441 2HB  SER A 156       9.758  67.805 -20.255  1.00  0.00           H  
ATOM   2442  HG  SER A 156      10.679  69.870 -20.338  1.00  0.00           H  
ATOM   2443  N   ASP A 157       9.015  69.001 -17.726  1.00  0.00           N  
ATOM   2444  CA  ASP A 157       8.133  70.029 -17.174  1.00  0.00           C  
ATOM   2445  C   ASP A 157       8.546  70.562 -15.812  1.00  0.00           C  
ATOM   2446  O   ASP A 157       8.522  71.789 -15.625  1.00  0.00           O  
ATOM   2447  CB  ASP A 157       6.707  69.482 -17.074  1.00  0.00           C  
ATOM   2448  CG  ASP A 157       6.035  69.326 -18.431  1.00  0.00           C  
ATOM   2449  OD1 ASP A 157       6.514  69.903 -19.379  1.00  0.00           O  
ATOM   2450  OD2 ASP A 157       5.049  68.633 -18.508  1.00  0.00           O  
ATOM   2451  H   ASP A 157       8.634  68.091 -17.944  1.00  0.00           H  
ATOM   2452  HA  ASP A 157       8.139  70.887 -17.846  1.00  0.00           H  
ATOM   2453 1HB  ASP A 157       6.724  68.510 -16.579  1.00  0.00           H  
ATOM   2454 2HB  ASP A 157       6.103  70.151 -16.460  1.00  0.00           H  
ATOM   2455  N   PHE A 158       8.925  69.692 -14.850  1.00  0.00           N  
ATOM   2456  CA  PHE A 158       9.310  70.214 -13.540  1.00  0.00           C  
ATOM   2457  C   PHE A 158      10.503  71.122 -13.472  1.00  0.00           C  
ATOM   2458  O   PHE A 158      10.469  72.246 -12.937  1.00  0.00           O  
ATOM   2459  CB  PHE A 158       9.568  69.041 -12.593  1.00  0.00           C  
ATOM   2460  CG  PHE A 158      10.032  69.456 -11.226  1.00  0.00           C  
ATOM   2461  CD1 PHE A 158       9.312  70.381 -10.485  1.00  0.00           C  
ATOM   2462  CD2 PHE A 158      11.190  68.924 -10.679  1.00  0.00           C  
ATOM   2463  CE1 PHE A 158       9.738  70.764  -9.227  1.00  0.00           C  
ATOM   2464  CE2 PHE A 158      11.617  69.305  -9.421  1.00  0.00           C  
ATOM   2465  CZ  PHE A 158      10.890  70.226  -8.695  1.00  0.00           C  
ATOM   2466  H   PHE A 158       8.950  68.695 -15.009  1.00  0.00           H  
ATOM   2467  HA  PHE A 158       8.488  70.817 -13.153  1.00  0.00           H  
ATOM   2468 1HB  PHE A 158       8.655  68.457 -12.479  1.00  0.00           H  
ATOM   2469 2HB  PHE A 158      10.324  68.385 -13.024  1.00  0.00           H  
ATOM   2470  HD1 PHE A 158       8.400  70.806 -10.905  1.00  0.00           H  
ATOM   2471  HD2 PHE A 158      11.765  68.197 -11.253  1.00  0.00           H  
ATOM   2472  HE1 PHE A 158       9.162  71.492  -8.655  1.00  0.00           H  
ATOM   2473  HE2 PHE A 158      12.529  68.878  -9.002  1.00  0.00           H  
ATOM   2474  HZ  PHE A 158      11.227  70.528  -7.704  1.00  0.00           H  
ATOM   2475  N   ASN A 159      11.685  70.742 -14.006  1.00  0.00           N  
ATOM   2476  CA  ASN A 159      12.865  71.568 -14.015  1.00  0.00           C  
ATOM   2477  C   ASN A 159      12.738  72.752 -14.967  1.00  0.00           C  
ATOM   2478  O   ASN A 159      13.416  73.744 -14.772  1.00  0.00           O  
ATOM   2479  CB  ASN A 159      14.081  70.730 -14.364  1.00  0.00           C  
ATOM   2480  CG  ASN A 159      14.002  70.146 -15.748  1.00  0.00           C  
ATOM   2481  OD1 ASN A 159      13.084  70.458 -16.515  1.00  0.00           O  
ATOM   2482  ND2 ASN A 159      14.947  69.304 -16.081  1.00  0.00           N  
ATOM   2483  H   ASN A 159      11.726  69.821 -14.419  1.00  0.00           H  
ATOM   2484  HA  ASN A 159      13.001  71.989 -13.017  1.00  0.00           H  
ATOM   2485 1HB  ASN A 159      14.980  71.344 -14.293  1.00  0.00           H  
ATOM   2486 2HB  ASN A 159      14.182  69.917 -13.645  1.00  0.00           H  
ATOM   2487 1HD2 ASN A 159      14.946  68.885 -16.989  1.00  0.00           H  
ATOM   2488 2HD2 ASN A 159      15.670  69.081 -15.429  1.00  0.00           H  
ATOM   2489  N   ALA A 160      11.928  72.722 -16.013  1.00  0.00           N  
ATOM   2490  CA  ALA A 160      11.728  73.853 -16.910  1.00  0.00           C  
ATOM   2491  C   ALA A 160      10.859  74.906 -16.214  1.00  0.00           C  
ATOM   2492  O   ALA A 160      10.962  76.062 -16.524  1.00  0.00           O  
ATOM   2493  CB  ALA A 160      11.092  73.400 -18.216  1.00  0.00           C  
ATOM   2494  H   ALA A 160      11.428  71.862 -16.187  1.00  0.00           H  
ATOM   2495  HA  ALA A 160      12.703  74.288 -17.129  1.00  0.00           H  
ATOM   2496 1HB  ALA A 160      10.952  74.260 -18.870  1.00  0.00           H  
ATOM   2497 2HB  ALA A 160      11.742  72.674 -18.705  1.00  0.00           H  
ATOM   2498 3HB  ALA A 160      10.127  72.940 -18.010  1.00  0.00           H  
ATOM   2499  N   PRO A 161      10.051  74.517 -15.251  1.00  0.00           N  
ATOM   2500  CA  PRO A 161       9.114  75.422 -14.610  1.00  0.00           C  
ATOM   2501  C   PRO A 161       9.439  75.796 -13.184  1.00  0.00           C  
ATOM   2502  O   PRO A 161      10.290  76.646 -12.907  1.00  0.00           O  
ATOM   2503  CB  PRO A 161       7.808  74.624 -14.676  1.00  0.00           C  
ATOM   2504  CG  PRO A 161       8.249  73.201 -14.695  1.00  0.00           C  
ATOM   2505  CD  PRO A 161       9.537  73.218 -15.476  1.00  0.00           C  
ATOM   2506  HA  PRO A 161       9.049  76.350 -15.197  1.00  0.00           H  
ATOM   2507 1HB  PRO A 161       7.177  74.863 -13.808  1.00  0.00           H  
ATOM   2508 2HB  PRO A 161       7.239  74.907 -15.574  1.00  0.00           H  
ATOM   2509 1HG  PRO A 161       8.382  72.830 -13.668  1.00  0.00           H  
ATOM   2510 2HG  PRO A 161       7.479  72.570 -15.163  1.00  0.00           H  
ATOM   2511 1HD  PRO A 161      10.216  72.448 -15.081  1.00  0.00           H  
ATOM   2512 2HD  PRO A 161       9.323  73.040 -16.540  1.00  0.00           H  
ATOM   2513  N   PHE A 162       8.868  75.092 -12.239  1.00  0.00           N  
ATOM   2514  CA  PHE A 162       9.008  75.470 -10.837  1.00  0.00           C  
ATOM   2515  C   PHE A 162      10.303  75.134 -10.124  1.00  0.00           C  
ATOM   2516  O   PHE A 162      10.732  75.912  -9.280  1.00  0.00           O  
ATOM   2517  CB  PHE A 162       7.863  74.834 -10.047  1.00  0.00           C  
ATOM   2518  CG  PHE A 162       6.525  75.468 -10.301  1.00  0.00           C  
ATOM   2519  CD1 PHE A 162       6.434  76.792 -10.702  1.00  0.00           C  
ATOM   2520  CD2 PHE A 162       5.355  74.742 -10.140  1.00  0.00           C  
ATOM   2521  CE1 PHE A 162       5.204  77.377 -10.937  1.00  0.00           C  
ATOM   2522  CE2 PHE A 162       4.124  75.323 -10.375  1.00  0.00           C  
ATOM   2523  CZ  PHE A 162       4.049  76.642 -10.773  1.00  0.00           C  
ATOM   2524  H   PHE A 162       8.322  74.276 -12.476  1.00  0.00           H  
ATOM   2525  HA  PHE A 162       8.944  76.557 -10.763  1.00  0.00           H  
ATOM   2526 1HB  PHE A 162       7.792  73.776 -10.298  1.00  0.00           H  
ATOM   2527 2HB  PHE A 162       8.075  74.903  -8.980  1.00  0.00           H  
ATOM   2528  HD1 PHE A 162       7.348  77.373 -10.832  1.00  0.00           H  
ATOM   2529  HD2 PHE A 162       5.414  73.699  -9.825  1.00  0.00           H  
ATOM   2530  HE1 PHE A 162       5.147  78.419 -11.251  1.00  0.00           H  
ATOM   2531  HE2 PHE A 162       3.212  74.740 -10.245  1.00  0.00           H  
ATOM   2532  HZ  PHE A 162       3.079  77.102 -10.957  1.00  0.00           H  
ATOM   2533  N   TYR A 163      10.976  74.030 -10.462  1.00  0.00           N  
ATOM   2534  CA  TYR A 163      12.148  73.659  -9.622  1.00  0.00           C  
ATOM   2535  C   TYR A 163      13.198  74.691  -9.452  1.00  0.00           C  
ATOM   2536  O   TYR A 163      13.771  74.818  -8.345  1.00  0.00           O  
ATOM   2537  CB  TYR A 163      12.819  72.402 -10.181  1.00  0.00           C  
ATOM   2538  CG  TYR A 163      14.052  71.977  -9.415  1.00  0.00           C  
ATOM   2539  CD1 TYR A 163      13.922  71.301  -8.211  1.00  0.00           C  
ATOM   2540  CD2 TYR A 163      15.313  72.263  -9.917  1.00  0.00           C  
ATOM   2541  CE1 TYR A 163      15.048  70.912  -7.512  1.00  0.00           C  
ATOM   2542  CE2 TYR A 163      16.439  71.874  -9.218  1.00  0.00           C  
ATOM   2543  CZ  TYR A 163      16.310  71.201  -8.020  1.00  0.00           C  
ATOM   2544  OH  TYR A 163      17.431  70.814  -7.323  1.00  0.00           O  
ATOM   2545  H   TYR A 163      10.730  73.446 -11.248  1.00  0.00           H  
ATOM   2546  HA  TYR A 163      11.797  73.450  -8.611  1.00  0.00           H  
ATOM   2547 1HB  TYR A 163      12.109  71.575 -10.170  1.00  0.00           H  
ATOM   2548 2HB  TYR A 163      13.105  72.574 -11.218  1.00  0.00           H  
ATOM   2549  HD1 TYR A 163      12.931  71.076  -7.817  1.00  0.00           H  
ATOM   2550  HD2 TYR A 163      15.416  72.795 -10.863  1.00  0.00           H  
ATOM   2551  HE1 TYR A 163      14.946  70.381  -6.566  1.00  0.00           H  
ATOM   2552  HE2 TYR A 163      17.431  72.100  -9.612  1.00  0.00           H  
ATOM   2553  HH  TYR A 163      17.167  70.362  -6.519  1.00  0.00           H  
ATOM   2554  N   GLY A 164      13.663  75.363 -10.531  1.00  0.00           N  
ATOM   2555  CA  GLY A 164      14.773  76.252 -10.531  1.00  0.00           C  
ATOM   2556  C   GLY A 164      14.304  77.687 -10.721  1.00  0.00           C  
ATOM   2557  O   GLY A 164      15.122  78.569 -10.885  1.00  0.00           O  
ATOM   2558  H   GLY A 164      13.162  75.201 -11.393  1.00  0.00           H  
ATOM   2559 1HA  GLY A 164      15.316  76.157  -9.590  1.00  0.00           H  
ATOM   2560 2HA  GLY A 164      15.461  75.974 -11.328  1.00  0.00           H  
ATOM   2561  N   ILE A 165      12.999  77.909 -10.657  1.00  0.00           N  
ATOM   2562  CA  ILE A 165      12.464  79.276 -10.833  1.00  0.00           C  
ATOM   2563  C   ILE A 165      12.686  79.797 -12.233  1.00  0.00           C  
ATOM   2564  O   ILE A 165      12.609  81.029 -12.452  1.00  0.00           O  
ATOM   2565  CB  ILE A 165      13.104  80.256  -9.833  1.00  0.00           C  
ATOM   2566  CG1 ILE A 165      12.744  79.865  -8.397  1.00  0.00           C  
ATOM   2567  CG2 ILE A 165      12.661  81.681 -10.127  1.00  0.00           C  
ATOM   2568  CD1 ILE A 165      13.522  80.621  -7.345  1.00  0.00           C  
ATOM   2569  H   ILE A 165      12.357  77.148 -10.488  1.00  0.00           H  
ATOM   2570  HA  ILE A 165      11.390  79.253 -10.651  1.00  0.00           H  
ATOM   2571  HB  ILE A 165      14.189  80.200  -9.912  1.00  0.00           H  
ATOM   2572 1HG1 ILE A 165      11.682  80.040  -8.228  1.00  0.00           H  
ATOM   2573 2HG1 ILE A 165      12.925  78.800  -8.254  1.00  0.00           H  
ATOM   2574 1HG2 ILE A 165      13.122  82.361  -9.411  1.00  0.00           H  
ATOM   2575 2HG2 ILE A 165      12.966  81.956 -11.136  1.00  0.00           H  
ATOM   2576 3HG2 ILE A 165      11.576  81.749 -10.045  1.00  0.00           H  
ATOM   2577 1HD1 ILE A 165      13.212  80.289  -6.354  1.00  0.00           H  
ATOM   2578 2HD1 ILE A 165      14.588  80.431  -7.474  1.00  0.00           H  
ATOM   2579 3HD1 ILE A 165      13.329  81.688  -7.446  1.00  0.00           H  
ATOM   2580  N   ASN A 166      12.913  78.946 -13.257  1.00  0.00           N  
ATOM   2581  CA  ASN A 166      13.139  79.499 -14.597  1.00  0.00           C  
ATOM   2582  C   ASN A 166      11.827  80.019 -15.198  1.00  0.00           C  
ATOM   2583  O   ASN A 166      11.829  80.544 -16.321  1.00  0.00           O  
ATOM   2584  CB  ASN A 166      13.773  78.462 -15.506  1.00  0.00           C  
ATOM   2585  CG  ASN A 166      15.206  78.181 -15.151  1.00  0.00           C  
ATOM   2586  OD1 ASN A 166      15.907  79.047 -14.615  1.00  0.00           O  
ATOM   2587  ND2 ASN A 166      15.656  76.986 -15.438  1.00  0.00           N  
ATOM   2588  H   ASN A 166      12.932  77.944 -13.129  1.00  0.00           H  
ATOM   2589  HA  ASN A 166      13.820  80.347 -14.511  1.00  0.00           H  
ATOM   2590 1HB  ASN A 166      13.207  77.531 -15.447  1.00  0.00           H  
ATOM   2591 2HB  ASN A 166      13.728  78.807 -16.539  1.00  0.00           H  
ATOM   2592 1HD2 ASN A 166      16.603  76.743 -15.225  1.00  0.00           H  
ATOM   2593 2HD2 ASN A 166      15.054  76.317 -15.872  1.00  0.00           H  
ATOM   2594  N   LYS A 167      10.683  79.833 -14.579  1.00  0.00           N  
ATOM   2595  CA  LYS A 167       9.430  80.400 -15.026  1.00  0.00           C  
ATOM   2596  C   LYS A 167       9.268  81.820 -14.475  1.00  0.00           C  
ATOM   2597  O   LYS A 167       8.198  82.390 -14.727  1.00  0.00           O  
ATOM   2598  CB  LYS A 167       8.258  79.516 -14.596  1.00  0.00           C  
ATOM   2599  CG  LYS A 167       8.238  78.138 -15.243  1.00  0.00           C  
ATOM   2600  CD  LYS A 167       7.043  77.323 -14.772  1.00  0.00           C  
ATOM   2601  CE  LYS A 167       7.022  75.945 -15.417  1.00  0.00           C  
ATOM   2602  NZ  LYS A 167       5.870  75.128 -14.948  1.00  0.00           N  
ATOM   2603  H   LYS A 167      10.695  79.261 -13.747  1.00  0.00           H  
ATOM   2604  HA  LYS A 167       9.444  80.454 -16.115  1.00  0.00           H  
ATOM   2605 1HB  LYS A 167       8.285  79.378 -13.514  1.00  0.00           H  
ATOM   2606 2HB  LYS A 167       7.319  80.014 -14.838  1.00  0.00           H  
ATOM   2607 1HG  LYS A 167       8.189  78.246 -16.328  1.00  0.00           H  
ATOM   2608 2HG  LYS A 167       9.154  77.604 -14.991  1.00  0.00           H  
ATOM   2609 1HD  LYS A 167       7.086  77.207 -13.688  1.00  0.00           H  
ATOM   2610 2HD  LYS A 167       6.122  77.847 -15.027  1.00  0.00           H  
ATOM   2611 1HE  LYS A 167       6.960  76.052 -16.499  1.00  0.00           H  
ATOM   2612 2HE  LYS A 167       7.946  75.418 -15.179  1.00  0.00           H  
ATOM   2613 1HZ  LYS A 167       5.893  74.224 -15.398  1.00  0.00           H  
ATOM   2614 2HZ  LYS A 167       5.928  75.007 -13.947  1.00  0.00           H  
ATOM   2615 3HZ  LYS A 167       5.007  75.598 -15.181  1.00  0.00           H  
ATOM   2616  N   GLY A 168      10.145  85.866 -14.406  1.00  0.00           N  
ATOM   2617  CA  GLY A 168      10.681  86.880 -15.319  1.00  0.00           C  
ATOM   2618  C   GLY A 168      12.058  87.315 -14.869  1.00  0.00           C  
ATOM   2619  O   GLY A 168      12.327  87.492 -13.675  1.00  0.00           O  
ATOM   2620  H   GLY A 168       9.886  86.136 -13.468  1.00  0.00           H  
ATOM   2621 1HA  GLY A 168      10.727  86.472 -16.329  1.00  0.00           H  
ATOM   2622 2HA  GLY A 168      10.007  87.736 -15.348  1.00  0.00           H  
ATOM   2623  N   GLN A 169      12.982  87.400 -15.819  1.00  0.00           N  
ATOM   2624  CA  GLN A 169      14.336  87.855 -15.516  1.00  0.00           C  
ATOM   2625  C   GLN A 169      15.282  86.815 -14.974  1.00  0.00           C  
ATOM   2626  O   GLN A 169      16.459  87.097 -14.734  1.00  0.00           O  
ATOM   2627  CB  GLN A 169      14.270  89.014 -14.518  1.00  0.00           C  
ATOM   2628  CG  GLN A 169      13.477  90.213 -15.009  1.00  0.00           C  
ATOM   2629  CD  GLN A 169      14.110  90.870 -16.221  1.00  0.00           C  
ATOM   2630  OE1 GLN A 169      15.297  91.207 -16.213  1.00  0.00           O  
ATOM   2631  NE2 GLN A 169      13.320  91.054 -17.273  1.00  0.00           N  
ATOM   2632  H   GLN A 169      12.749  87.147 -16.769  1.00  0.00           H  
ATOM   2633  HA  GLN A 169      14.799  88.203 -16.439  1.00  0.00           H  
ATOM   2634 1HB  GLN A 169      13.818  88.669 -13.589  1.00  0.00           H  
ATOM   2635 2HB  GLN A 169      15.280  89.352 -14.285  1.00  0.00           H  
ATOM   2636 1HG  GLN A 169      12.474  89.885 -15.282  1.00  0.00           H  
ATOM   2637 2HG  GLN A 169      13.423  90.952 -14.209  1.00  0.00           H  
ATOM   2638 1HE2 GLN A 169      13.682  91.482 -18.102  1.00  0.00           H  
ATOM   2639 2HE2 GLN A 169      12.363  90.765 -17.237  1.00  0.00           H  
ATOM   2640  N   VAL A 170      14.828  85.556 -14.816  1.00  0.00           N  
ATOM   2641  CA  VAL A 170      15.752  84.549 -14.292  1.00  0.00           C  
ATOM   2642  C   VAL A 170      16.775  84.203 -15.361  1.00  0.00           C  
ATOM   2643  O   VAL A 170      16.487  84.219 -16.546  1.00  0.00           O  
ATOM   2644  CB  VAL A 170      14.996  83.276 -13.865  1.00  0.00           C  
ATOM   2645  CG1 VAL A 170      15.975  82.200 -13.420  1.00  0.00           C  
ATOM   2646  CG2 VAL A 170      14.014  83.607 -12.752  1.00  0.00           C  
ATOM   2647  H   VAL A 170      13.882  85.285 -15.044  1.00  0.00           H  
ATOM   2648  HA  VAL A 170      16.253  84.962 -13.416  1.00  0.00           H  
ATOM   2649  HB  VAL A 170      14.454  82.882 -14.724  1.00  0.00           H  
ATOM   2650 1HG1 VAL A 170      15.424  81.308 -13.122  1.00  0.00           H  
ATOM   2651 2HG1 VAL A 170      16.645  81.954 -14.243  1.00  0.00           H  
ATOM   2652 3HG1 VAL A 170      16.557  82.565 -12.574  1.00  0.00           H  
ATOM   2653 1HG2 VAL A 170      13.483  82.703 -12.456  1.00  0.00           H  
ATOM   2654 2HG2 VAL A 170      14.556  84.007 -11.895  1.00  0.00           H  
ATOM   2655 3HG2 VAL A 170      13.298  84.348 -13.106  1.00  0.00           H  
ATOM   2656  N   VAL A 171      18.273  81.328 -17.286  1.00  0.00           N  
ATOM   2657  CA  VAL A 171      17.909  79.949 -17.552  1.00  0.00           C  
ATOM   2658  C   VAL A 171      19.121  79.152 -18.014  1.00  0.00           C  
ATOM   2659  O   VAL A 171      19.899  79.639 -18.845  1.00  0.00           O  
ATOM   2660  CB  VAL A 171      16.808  79.884 -18.627  1.00  0.00           C  
ATOM   2661  CG1 VAL A 171      17.298  80.500 -19.929  1.00  0.00           C  
ATOM   2662  CG2 VAL A 171      16.379  78.440 -18.842  1.00  0.00           C  
ATOM   2663  H   VAL A 171      19.129  81.695 -17.676  1.00  0.00           H  
ATOM   2664  HA  VAL A 171      17.525  79.509 -16.631  1.00  0.00           H  
ATOM   2665  HB  VAL A 171      15.953  80.472 -18.294  1.00  0.00           H  
ATOM   2666 1HG1 VAL A 171      16.507  80.446 -20.678  1.00  0.00           H  
ATOM   2667 2HG1 VAL A 171      17.565  81.543 -19.760  1.00  0.00           H  
ATOM   2668 3HG1 VAL A 171      18.171  79.954 -20.285  1.00  0.00           H  
ATOM   2669 1HG2 VAL A 171      15.600  78.402 -19.603  1.00  0.00           H  
ATOM   2670 2HG2 VAL A 171      17.236  77.851 -19.169  1.00  0.00           H  
ATOM   2671 3HG2 VAL A 171      15.994  78.032 -17.907  1.00  0.00           H  
ATOM   2672  N   SER A 172      19.350  77.969 -17.430  1.00  0.00           N  
ATOM   2673  CA  SER A 172      20.483  77.183 -17.964  1.00  0.00           C  
ATOM   2674  C   SER A 172      19.890  75.925 -18.536  1.00  0.00           C  
ATOM   2675  O   SER A 172      19.319  75.128 -17.780  1.00  0.00           O  
ATOM   2676  CB  SER A 172      21.501  76.850 -16.891  1.00  0.00           C  
ATOM   2677  OG  SER A 172      22.523  76.040 -17.402  1.00  0.00           O  
ATOM   2678  H   SER A 172      18.807  77.593 -16.666  1.00  0.00           H  
ATOM   2679  HA  SER A 172      20.985  77.776 -18.730  1.00  0.00           H  
ATOM   2680 1HB  SER A 172      21.927  77.772 -16.495  1.00  0.00           H  
ATOM   2681 2HB  SER A 172      21.006  76.339 -16.066  1.00  0.00           H  
ATOM   2682  HG  SER A 172      23.263  76.626 -17.577  1.00  0.00           H  
ATOM   2683  N   GLN A 173      19.977  75.667 -19.843  1.00  0.00           N  
ATOM   2684  CA  GLN A 173      19.442  74.434 -20.420  1.00  0.00           C  
ATOM   2685  C   GLN A 173      20.191  73.241 -19.783  1.00  0.00           C  
ATOM   2686  O   GLN A 173      19.582  72.186 -19.653  1.00  0.00           O  
ATOM   2687  CB  GLN A 173      19.594  74.426 -21.943  1.00  0.00           C  
ATOM   2688  CG  GLN A 173      18.702  75.423 -22.663  1.00  0.00           C  
ATOM   2689  CD  GLN A 173      18.932  75.429 -24.162  1.00  0.00           C  
ATOM   2690  OE1 GLN A 173      20.014  75.075 -24.640  1.00  0.00           O  
ATOM   2691  NE2 GLN A 173      17.915  75.833 -24.915  1.00  0.00           N  
ATOM   2692  H   GLN A 173      20.424  76.340 -20.449  1.00  0.00           H  
ATOM   2693  HA  GLN A 173      18.380  74.373 -20.181  1.00  0.00           H  
ATOM   2694 1HB  GLN A 173      20.628  74.649 -22.207  1.00  0.00           H  
ATOM   2695 2HB  GLN A 173      19.365  73.432 -22.327  1.00  0.00           H  
ATOM   2696 1HG  GLN A 173      17.660  75.162 -22.478  1.00  0.00           H  
ATOM   2697 2HG  GLN A 173      18.910  76.423 -22.281  1.00  0.00           H  
ATOM   2698 1HE2 GLN A 173      18.008  75.858 -25.911  1.00  0.00           H  
ATOM   2699 2HE2 GLN A 173      17.055  76.112 -24.487  1.00  0.00           H  
ATOM   2700  N   GLY A 174      21.459  73.432 -19.453  1.00  0.00           N  
ATOM   2701  CA  GLY A 174      22.223  72.341 -18.829  1.00  0.00           C  
ATOM   2702  C   GLY A 174      21.577  71.808 -17.560  1.00  0.00           C  
ATOM   2703  O   GLY A 174      21.528  70.599 -17.310  1.00  0.00           O  
ATOM   2704  H   GLY A 174      21.915  74.317 -19.622  1.00  0.00           H  
ATOM   2705 1HA  GLY A 174      22.330  71.520 -19.538  1.00  0.00           H  
ATOM   2706 2HA  GLY A 174      23.226  72.691 -18.589  1.00  0.00           H  
ATOM   2707  N   VAL A 175      21.088  72.738 -16.710  1.00  0.00           N  
ATOM   2708  CA  VAL A 175      20.479  72.322 -15.433  1.00  0.00           C  
ATOM   2709  C   VAL A 175      19.204  71.553 -15.733  1.00  0.00           C  
ATOM   2710  O   VAL A 175      18.899  70.575 -15.080  1.00  0.00           O  
ATOM   2711  CB  VAL A 175      20.155  73.538 -14.545  1.00  0.00           C  
ATOM   2712  CG1 VAL A 175      19.364  73.106 -13.319  1.00  0.00           C  
ATOM   2713  CG2 VAL A 175      21.442  74.238 -14.137  1.00  0.00           C  
ATOM   2714  H   VAL A 175      21.133  73.721 -16.936  1.00  0.00           H  
ATOM   2715  HA  VAL A 175      21.190  71.690 -14.900  1.00  0.00           H  
ATOM   2716  HB  VAL A 175      19.526  74.229 -15.106  1.00  0.00           H  
ATOM   2717 1HG1 VAL A 175      19.144  73.978 -12.702  1.00  0.00           H  
ATOM   2718 2HG1 VAL A 175      18.431  72.640 -13.634  1.00  0.00           H  
ATOM   2719 3HG1 VAL A 175      19.950  72.393 -12.740  1.00  0.00           H  
ATOM   2720 1HG2 VAL A 175      21.206  75.097 -13.510  1.00  0.00           H  
ATOM   2721 2HG2 VAL A 175      22.074  73.545 -13.581  1.00  0.00           H  
ATOM   2722 3HG2 VAL A 175      21.972  74.575 -15.028  1.00  0.00           H  
ATOM   2723  N   GLN A 176      18.407  72.020 -16.673  1.00  0.00           N  
ATOM   2724  CA  GLN A 176      17.211  71.274 -17.084  1.00  0.00           C  
ATOM   2725  C   GLN A 176      17.512  69.852 -17.555  1.00  0.00           C  
ATOM   2726  O   GLN A 176      16.937  68.845 -17.076  1.00  0.00           O  
ATOM   2727  CB  GLN A 176      16.480  72.031 -18.196  1.00  0.00           C  
ATOM   2728  CG  GLN A 176      15.809  73.315 -17.739  1.00  0.00           C  
ATOM   2729  CD  GLN A 176      15.176  74.078 -18.886  1.00  0.00           C  
ATOM   2730  OE1 GLN A 176      15.175  73.617 -20.031  1.00  0.00           O  
ATOM   2731  NE2 GLN A 176      14.632  75.252 -18.587  1.00  0.00           N  
ATOM   2732  H   GLN A 176      18.615  72.901 -17.121  1.00  0.00           H  
ATOM   2733  HA  GLN A 176      16.548  71.183 -16.224  1.00  0.00           H  
ATOM   2734 1HB  GLN A 176      17.186  72.284 -18.988  1.00  0.00           H  
ATOM   2735 2HB  GLN A 176      15.716  71.389 -18.632  1.00  0.00           H  
ATOM   2736 1HG  GLN A 176      15.028  73.068 -17.020  1.00  0.00           H  
ATOM   2737 2HG  GLN A 176      16.556  73.957 -17.272  1.00  0.00           H  
ATOM   2738 1HE2 GLN A 176      14.199  75.801 -19.303  1.00  0.00           H  
ATOM   2739 2HE2 GLN A 176      14.655  75.588 -17.645  1.00  0.00           H  
ATOM   2740  N   THR A 177      18.442  69.744 -18.506  1.00  0.00           N  
ATOM   2741  CA  THR A 177      18.764  68.454 -19.090  1.00  0.00           C  
ATOM   2742  C   THR A 177      19.405  67.513 -18.048  1.00  0.00           C  
ATOM   2743  O   THR A 177      19.099  66.331 -18.061  1.00  0.00           O  
ATOM   2744  CB  THR A 177      19.705  68.623 -20.297  1.00  0.00           C  
ATOM   2745  OG1 THR A 177      19.062  69.419 -21.301  1.00  0.00           O  
ATOM   2746  CG2 THR A 177      20.066  67.267 -20.886  1.00  0.00           C  
ATOM   2747  H   THR A 177      18.932  70.566 -18.828  1.00  0.00           H  
ATOM   2748  HA  THR A 177      17.839  67.989 -19.433  1.00  0.00           H  
ATOM   2749  HB  THR A 177      20.616  69.129 -19.980  1.00  0.00           H  
ATOM   2750  HG1 THR A 177      19.131  70.347 -21.064  1.00  0.00           H  
ATOM   2751 1HG2 THR A 177      20.732  67.406 -21.737  1.00  0.00           H  
ATOM   2752 2HG2 THR A 177      20.566  66.663 -20.128  1.00  0.00           H  
ATOM   2753 3HG2 THR A 177      19.159  66.760 -21.213  1.00  0.00           H  
ATOM   2754  N   GLN A 178      20.242  68.041 -17.182  1.00  0.00           N  
ATOM   2755  CA  GLN A 178      20.826  67.163 -16.146  1.00  0.00           C  
ATOM   2756  C   GLN A 178      19.775  66.675 -15.167  1.00  0.00           C  
ATOM   2757  O   GLN A 178      19.841  65.538 -14.689  1.00  0.00           O  
ATOM   2758  CB  GLN A 178      21.936  67.890 -15.381  1.00  0.00           C  
ATOM   2759  CG  GLN A 178      23.185  68.157 -16.203  1.00  0.00           C  
ATOM   2760  CD  GLN A 178      24.230  68.939 -15.429  1.00  0.00           C  
ATOM   2761  OE1 GLN A 178      23.907  69.676 -14.493  1.00  0.00           O  
ATOM   2762  NE2 GLN A 178      25.491  68.783 -15.816  1.00  0.00           N  
ATOM   2763  H   GLN A 178      20.498  69.018 -17.200  1.00  0.00           H  
ATOM   2764  HA  GLN A 178      21.258  66.290 -16.636  1.00  0.00           H  
ATOM   2765 1HB  GLN A 178      21.561  68.846 -15.018  1.00  0.00           H  
ATOM   2766 2HB  GLN A 178      22.225  67.300 -14.512  1.00  0.00           H  
ATOM   2767 1HG  GLN A 178      23.622  67.205 -16.501  1.00  0.00           H  
ATOM   2768 2HG  GLN A 178      22.910  68.735 -17.086  1.00  0.00           H  
ATOM   2769 1HE2 GLN A 178      26.224  69.273 -15.343  1.00  0.00           H  
ATOM   2770 2HE2 GLN A 178      25.709  68.175 -16.580  1.00  0.00           H  
ATOM   2771  N   THR A 179      18.799  67.492 -14.818  1.00  0.00           N  
ATOM   2772  CA  THR A 179      17.742  67.036 -13.890  1.00  0.00           C  
ATOM   2773  C   THR A 179      17.008  65.867 -14.517  1.00  0.00           C  
ATOM   2774  O   THR A 179      16.703  64.790 -13.960  1.00  0.00           O  
ATOM   2775  CB  THR A 179      16.743  68.158 -13.552  1.00  0.00           C  
ATOM   2776  OG1 THR A 179      17.430  69.231 -12.894  1.00  0.00           O  
ATOM   2777  CG2 THR A 179      15.641  67.635 -12.643  1.00  0.00           C  
ATOM   2778  H   THR A 179      18.763  68.434 -15.180  1.00  0.00           H  
ATOM   2779  HA  THR A 179      18.213  66.716 -12.960  1.00  0.00           H  
ATOM   2780  HB  THR A 179      16.299  68.539 -14.471  1.00  0.00           H  
ATOM   2781  HG1 THR A 179      18.113  69.575 -13.474  1.00  0.00           H  
ATOM   2782 1HG2 THR A 179      14.944  68.441 -12.415  1.00  0.00           H  
ATOM   2783 2HG2 THR A 179      15.109  66.827 -13.145  1.00  0.00           H  
ATOM   2784 3HG2 THR A 179      16.078  67.261 -11.718  1.00  0.00           H  
ATOM   2785  N   LEU A 180      16.643  66.082 -15.783  1.00  0.00           N  
ATOM   2786  CA  LEU A 180      15.920  65.065 -16.562  1.00  0.00           C  
ATOM   2787  C   LEU A 180      16.713  63.754 -16.614  1.00  0.00           C  
ATOM   2788  O   LEU A 180      16.143  62.696 -16.479  1.00  0.00           O  
ATOM   2789  CB  LEU A 180      15.658  65.570 -17.987  1.00  0.00           C  
ATOM   2790  CG  LEU A 180      14.814  64.646 -18.875  1.00  0.00           C  
ATOM   2791  CD1 LEU A 180      14.125  65.470 -19.954  1.00  0.00           C  
ATOM   2792  CD2 LEU A 180      15.707  63.578 -19.489  1.00  0.00           C  
ATOM   2793  H   LEU A 180      16.869  66.965 -16.217  1.00  0.00           H  
ATOM   2794  HA  LEU A 180      14.963  64.874 -16.078  1.00  0.00           H  
ATOM   2795 1HB  LEU A 180      15.147  66.529 -17.927  1.00  0.00           H  
ATOM   2796 2HB  LEU A 180      16.616  65.722 -18.483  1.00  0.00           H  
ATOM   2797  HG  LEU A 180      14.040  64.170 -18.273  1.00  0.00           H  
ATOM   2798 1HD1 LEU A 180      13.525  64.814 -20.585  1.00  0.00           H  
ATOM   2799 2HD1 LEU A 180      13.478  66.213 -19.487  1.00  0.00           H  
ATOM   2800 3HD1 LEU A 180      14.875  65.972 -20.563  1.00  0.00           H  
ATOM   2801 1HD2 LEU A 180      15.107  62.921 -20.120  1.00  0.00           H  
ATOM   2802 2HD2 LEU A 180      16.481  64.053 -20.092  1.00  0.00           H  
ATOM   2803 3HD2 LEU A 180      16.172  62.993 -18.696  1.00  0.00           H  
ATOM   2804  N   GLN A 181      17.999  63.833 -16.876  1.00  0.00           N  
ATOM   2805  CA  GLN A 181      18.793  62.596 -17.049  1.00  0.00           C  
ATOM   2806  C   GLN A 181      18.837  61.838 -15.719  1.00  0.00           C  
ATOM   2807  O   GLN A 181      18.628  60.635 -15.698  1.00  0.00           O  
ATOM   2808  CB  GLN A 181      20.213  62.909 -17.528  1.00  0.00           C  
ATOM   2809  CG  GLN A 181      20.288  63.429 -18.954  1.00  0.00           C  
ATOM   2810  CD  GLN A 181      21.701  63.807 -19.358  1.00  0.00           C  
ATOM   2811  OE1 GLN A 181      22.538  64.132 -18.511  1.00  0.00           O  
ATOM   2812  NE2 GLN A 181      21.974  63.767 -20.657  1.00  0.00           N  
ATOM   2813  H   GLN A 181      18.458  64.728 -16.962  1.00  0.00           H  
ATOM   2814  HA  GLN A 181      18.307  61.976 -17.802  1.00  0.00           H  
ATOM   2815 1HB  GLN A 181      20.661  63.657 -16.873  1.00  0.00           H  
ATOM   2816 2HB  GLN A 181      20.825  62.010 -17.466  1.00  0.00           H  
ATOM   2817 1HG  GLN A 181      19.935  62.653 -19.632  1.00  0.00           H  
ATOM   2818 2HG  GLN A 181      19.659  64.315 -19.040  1.00  0.00           H  
ATOM   2819 1HE2 GLN A 181      22.890  64.006 -20.984  1.00  0.00           H  
ATOM   2820 2HE2 GLN A 181      21.266  63.498 -21.310  1.00  0.00           H  
ATOM   2821  N   ILE A 182      19.103  62.572 -14.626  1.00  0.00           N  
ATOM   2822  CA  ILE A 182      19.199  61.907 -13.327  1.00  0.00           C  
ATOM   2823  C   ILE A 182      17.846  61.266 -12.990  1.00  0.00           C  
ATOM   2824  O   ILE A 182      17.798  60.153 -12.448  1.00  0.00           O  
ATOM   2825  CB  ILE A 182      19.608  62.895 -12.219  1.00  0.00           C  
ATOM   2826  CG1 ILE A 182      21.014  63.439 -12.482  1.00  0.00           C  
ATOM   2827  CG2 ILE A 182      19.539  62.223 -10.856  1.00  0.00           C  
ATOM   2828  CD1 ILE A 182      22.087  62.374 -12.507  1.00  0.00           C  
ATOM   2829  H   ILE A 182      19.238  63.572 -14.678  1.00  0.00           H  
ATOM   2830  HA  ILE A 182      19.962  61.132 -13.391  1.00  0.00           H  
ATOM   2831  HB  ILE A 182      18.933  63.750 -12.227  1.00  0.00           H  
ATOM   2832 1HG1 ILE A 182      21.030  63.961 -13.438  1.00  0.00           H  
ATOM   2833 2HG1 ILE A 182      21.274  64.164 -11.710  1.00  0.00           H  
ATOM   2834 1HG2 ILE A 182      19.832  62.935 -10.085  1.00  0.00           H  
ATOM   2835 2HG2 ILE A 182      18.522  61.884 -10.669  1.00  0.00           H  
ATOM   2836 3HG2 ILE A 182      20.216  61.369 -10.837  1.00  0.00           H  
ATOM   2837 1HD1 ILE A 182      23.055  62.837 -12.697  1.00  0.00           H  
ATOM   2838 2HD1 ILE A 182      22.113  61.861 -11.544  1.00  0.00           H  
ATOM   2839 3HD1 ILE A 182      21.867  61.655 -13.295  1.00  0.00           H  
ATOM   2840  N   ALA A 183      16.772  61.955 -13.267  1.00  0.00           N  
ATOM   2841  CA  ALA A 183      15.461  61.414 -13.026  1.00  0.00           C  
ATOM   2842  C   ALA A 183      15.194  60.162 -13.852  1.00  0.00           C  
ATOM   2843  O   ALA A 183      14.716  59.112 -13.356  1.00  0.00           O  
ATOM   2844  CB  ALA A 183      14.407  62.473 -13.312  1.00  0.00           C  
ATOM   2845  H   ALA A 183      16.857  62.883 -13.657  1.00  0.00           H  
ATOM   2846  HA  ALA A 183      15.402  61.124 -11.977  1.00  0.00           H  
ATOM   2847 1HB  ALA A 183      13.415  62.059 -13.128  1.00  0.00           H  
ATOM   2848 2HB  ALA A 183      14.567  63.332 -12.661  1.00  0.00           H  
ATOM   2849 3HB  ALA A 183      14.481  62.788 -14.352  1.00  0.00           H  
ATOM   2850  N   LEU A 184      15.512  60.205 -15.135  1.00  0.00           N  
ATOM   2851  CA  LEU A 184      15.162  59.076 -16.026  1.00  0.00           C  
ATOM   2852  C   LEU A 184      16.050  57.871 -15.686  1.00  0.00           C  
ATOM   2853  O   LEU A 184      15.635  56.733 -15.965  1.00  0.00           O  
ATOM   2854  CB  LEU A 184      15.343  59.464 -17.499  1.00  0.00           C  
ATOM   2855  CG  LEU A 184      14.850  58.434 -18.523  1.00  0.00           C  
ATOM   2856  CD1 LEU A 184      13.364  58.177 -18.312  1.00  0.00           C  
ATOM   2857  CD2 LEU A 184      15.122  58.946 -19.930  1.00  0.00           C  
ATOM   2858  H   LEU A 184      15.995  61.004 -15.520  1.00  0.00           H  
ATOM   2859  HA  LEU A 184      14.116  58.819 -15.864  1.00  0.00           H  
ATOM   2860 1HB  LEU A 184      14.808  60.394 -17.681  1.00  0.00           H  
ATOM   2861 2HB  LEU A 184      16.403  59.636 -17.685  1.00  0.00           H  
ATOM   2862  HG  LEU A 184      15.376  57.490 -18.373  1.00  0.00           H  
ATOM   2863 1HD1 LEU A 184      13.015  57.445 -19.040  1.00  0.00           H  
ATOM   2864 2HD1 LEU A 184      13.201  57.793 -17.305  1.00  0.00           H  
ATOM   2865 3HD1 LEU A 184      12.813  59.108 -18.440  1.00  0.00           H  
ATOM   2866 1HD2 LEU A 184      14.773  58.213 -20.658  1.00  0.00           H  
ATOM   2867 2HD2 LEU A 184      14.596  59.888 -20.082  1.00  0.00           H  
ATOM   2868 3HD2 LEU A 184      16.193  59.104 -20.059  1.00  0.00           H  
ATOM   2869  N   LEU A 185      17.237  58.080 -15.096  1.00  0.00           N  
ATOM   2870  CA  LEU A 185      18.030  56.919 -14.654  1.00  0.00           C  
ATOM   2871  C   LEU A 185      17.366  56.122 -13.534  1.00  0.00           C  
ATOM   2872  O   LEU A 185      17.601  54.901 -13.419  1.00  0.00           O  
ATOM   2873  CB  LEU A 185      19.413  57.384 -14.182  1.00  0.00           C  
ATOM   2874  CG  LEU A 185      20.343  57.923 -15.277  1.00  0.00           C  
ATOM   2875  CD1 LEU A 185      21.602  58.494 -14.639  1.00  0.00           C  
ATOM   2876  CD2 LEU A 185      20.683  56.804 -16.250  1.00  0.00           C  
ATOM   2877  H   LEU A 185      17.601  59.010 -14.947  1.00  0.00           H  
ATOM   2878  HA  LEU A 185      18.153  56.242 -15.499  1.00  0.00           H  
ATOM   2879 1HB  LEU A 185      19.281  58.173 -13.443  1.00  0.00           H  
ATOM   2880 2HB  LEU A 185      19.917  56.545 -13.702  1.00  0.00           H  
ATOM   2881  HG  LEU A 185      19.845  58.731 -15.813  1.00  0.00           H  
ATOM   2882 1HD1 LEU A 185      22.263  58.877 -15.417  1.00  0.00           H  
ATOM   2883 2HD1 LEU A 185      21.331  59.306 -13.963  1.00  0.00           H  
ATOM   2884 3HD1 LEU A 185      22.114  57.712 -14.081  1.00  0.00           H  
ATOM   2885 1HD2 LEU A 185      21.344  57.187 -17.029  1.00  0.00           H  
ATOM   2886 2HD2 LEU A 185      21.183  55.996 -15.715  1.00  0.00           H  
ATOM   2887 3HD2 LEU A 185      19.767  56.426 -16.705  1.00  0.00           H  
ATOM   2888  N   ALA A 186      16.678  56.814 -12.625  1.00  0.00           N  
ATOM   2889  CA  ALA A 186      16.046  56.099 -11.531  1.00  0.00           C  
ATOM   2890  C   ALA A 186      14.771  55.361 -11.921  1.00  0.00           C  
ATOM   2891  O   ALA A 186      14.229  55.469 -13.014  1.00  0.00           O  
ATOM   2892  CB  ALA A 186      15.750  57.070 -10.397  1.00  0.00           C  
ATOM   2893  H   ALA A 186      16.584  57.818 -12.676  1.00  0.00           H  
ATOM   2894  HA  ALA A 186      16.740  55.335 -11.181  1.00  0.00           H  
ATOM   2895 1HB  ALA A 186      15.275  56.535  -9.575  1.00  0.00           H  
ATOM   2896 2HB  ALA A 186      16.681  57.518 -10.049  1.00  0.00           H  
ATOM   2897 3HB  ALA A 186      15.082  57.852 -10.754  1.00  0.00           H  
ATOM   2898  N   SER A 187      14.226  54.617 -10.962  1.00  0.00           N  
ATOM   2899  CA  SER A 187      13.091  53.725 -11.178  1.00  0.00           C  
ATOM   2900  C   SER A 187      11.760  54.417 -11.063  1.00  0.00           C  
ATOM   2901  O   SER A 187      11.487  55.155 -10.092  1.00  0.00           O  
ATOM   2902  CB  SER A 187      13.140  52.580 -10.185  1.00  0.00           C  
ATOM   2903  OG  SER A 187      12.005  51.766 -10.301  1.00  0.00           O  
ATOM   2904  H   SER A 187      14.631  54.684 -10.039  1.00  0.00           H  
ATOM   2905  HA  SER A 187      13.156  53.320 -12.189  1.00  0.00           H  
ATOM   2906 1HB  SER A 187      14.036  51.986 -10.359  1.00  0.00           H  
ATOM   2907 2HB  SER A 187      13.202  52.979  -9.173  1.00  0.00           H  
ATOM   2908  HG  SER A 187      12.278  51.005 -10.819  1.00  0.00           H  
ATOM   2909  N   LEU A 188      10.862  54.066 -11.979  1.00  0.00           N  
ATOM   2910  CA  LEU A 188       9.531  54.735 -11.912  1.00  0.00           C  
ATOM   2911  C   LEU A 188       8.732  54.395 -10.649  1.00  0.00           C  
ATOM   2912  O   LEU A 188       8.132  55.314 -10.072  1.00  0.00           O  
ATOM   2913  CB  LEU A 188       8.694  54.355 -13.140  1.00  0.00           C  
ATOM   2914  CG  LEU A 188       7.331  55.049 -13.256  1.00  0.00           C  
ATOM   2915  CD1 LEU A 188       7.531  56.557 -13.311  1.00  0.00           C  
ATOM   2916  CD2 LEU A 188       6.610  54.547 -14.499  1.00  0.00           C  
ATOM   2917  H   LEU A 188      11.033  53.383 -12.703  1.00  0.00           H  
ATOM   2918  HA  LEU A 188       9.686  55.813 -11.909  1.00  0.00           H  
ATOM   2919 1HB  LEU A 188       9.265  54.594 -14.036  1.00  0.00           H  
ATOM   2920 2HB  LEU A 188       8.519  53.280 -13.122  1.00  0.00           H  
ATOM   2921  HG  LEU A 188       6.732  54.824 -12.374  1.00  0.00           H  
ATOM   2922 1HD1 LEU A 188       6.562  57.050 -13.394  1.00  0.00           H  
ATOM   2923 2HD1 LEU A 188       8.030  56.891 -12.402  1.00  0.00           H  
ATOM   2924 3HD1 LEU A 188       8.142  56.812 -14.177  1.00  0.00           H  
ATOM   2925 1HD2 LEU A 188       5.641  55.039 -14.581  1.00  0.00           H  
ATOM   2926 2HD2 LEU A 188       7.208  54.773 -15.382  1.00  0.00           H  
ATOM   2927 3HD2 LEU A 188       6.465  53.469 -14.425  1.00  0.00           H  
ATOM   2928  N   LYS A 189       8.846  53.171 -10.144  1.00  0.00           N  
ATOM   2929  CA  LYS A 189       8.076  52.841  -8.909  1.00  0.00           C  
ATOM   2930  C   LYS A 189       8.661  53.572  -7.696  1.00  0.00           C  
ATOM   2931  O   LYS A 189       7.890  54.174  -6.932  1.00  0.00           O  
ATOM   2932  CB  LYS A 189       8.068  51.333  -8.653  1.00  0.00           C  
ATOM   2933  CG  LYS A 189       7.252  50.905  -7.441  1.00  0.00           C  
ATOM   2934  CD  LYS A 189       7.221  49.390  -7.302  1.00  0.00           C  
ATOM   2935  CE  LYS A 189       6.329  48.957  -6.149  1.00  0.00           C  
ATOM   2936  NZ  LYS A 189       6.861  49.406  -4.834  1.00  0.00           N  
ATOM   2937  H   LYS A 189       9.431  52.462 -10.563  1.00  0.00           H  
ATOM   2938  HA  LYS A 189       7.046  53.172  -9.045  1.00  0.00           H  
ATOM   2939 1HB  LYS A 189       7.667  50.818  -9.526  1.00  0.00           H  
ATOM   2940 2HB  LYS A 189       9.091  50.983  -8.508  1.00  0.00           H  
ATOM   2941 1HG  LYS A 189       7.688  51.335  -6.538  1.00  0.00           H  
ATOM   2942 2HG  LYS A 189       6.231  51.273  -7.541  1.00  0.00           H  
ATOM   2943 1HD  LYS A 189       6.847  48.947  -8.226  1.00  0.00           H  
ATOM   2944 2HD  LYS A 189       8.231  49.020  -7.126  1.00  0.00           H  
ATOM   2945 1HE  LYS A 189       5.332  49.373  -6.284  1.00  0.00           H  
ATOM   2946 2HE  LYS A 189       6.247  47.870  -6.140  1.00  0.00           H  
ATOM   2947 1HZ  LYS A 189       6.242  49.100  -4.097  1.00  0.00           H  
ATOM   2948 2HZ  LYS A 189       7.779  49.011  -4.688  1.00  0.00           H  
ATOM   2949 3HZ  LYS A 189       6.924  50.414  -4.822  1.00  0.00           H  
ATOM   2950  N   ALA A 190       9.985  53.589  -7.572  1.00  0.00           N  
ATOM   2951  CA  ALA A 190      10.570  54.387  -6.453  1.00  0.00           C  
ATOM   2952  C   ALA A 190      10.158  55.839  -6.484  1.00  0.00           C  
ATOM   2953  O   ALA A 190       9.705  56.487  -5.504  1.00  0.00           O  
ATOM   2954  CB  ALA A 190      12.089  54.301  -6.470  1.00  0.00           C  
ATOM   2955  H   ALA A 190      10.603  53.090  -8.196  1.00  0.00           H  
ATOM   2956  HA  ALA A 190      10.206  53.971  -5.514  1.00  0.00           H  
ATOM   2957 1HB  ALA A 190      12.496  54.888  -5.648  1.00  0.00           H  
ATOM   2958 2HB  ALA A 190      12.396  53.260  -6.360  1.00  0.00           H  
ATOM   2959 3HB  ALA A 190      12.465  54.690  -7.415  1.00  0.00           H  
ATOM   2960  N   THR A 191      10.275  56.465  -7.701  1.00  0.00           N  
ATOM   2961  CA  THR A 191       9.908  57.885  -7.768  1.00  0.00           C  
ATOM   2962  C   THR A 191       8.427  58.074  -7.444  1.00  0.00           C  
ATOM   2963  O   THR A 191       8.081  59.125  -6.923  1.00  0.00           O  
ATOM   2964  CB  THR A 191      10.215  58.479  -9.155  1.00  0.00           C  
ATOM   2965  OG1 THR A 191      11.621  58.384  -9.418  1.00  0.00           O  
ATOM   2966  CG2 THR A 191       9.789  59.937  -9.218  1.00  0.00           C  
ATOM   2967  H   THR A 191      10.597  56.000  -8.538  1.00  0.00           H  
ATOM   2968  HA  THR A 191      10.494  58.429  -7.027  1.00  0.00           H  
ATOM   2969  HB  THR A 191       9.679  57.916  -9.919  1.00  0.00           H  
ATOM   2970  HG1 THR A 191      11.889  57.462  -9.398  1.00  0.00           H  
ATOM   2971 1HG2 THR A 191      10.013  60.340 -10.205  1.00  0.00           H  
ATOM   2972 2HG2 THR A 191       8.718  60.011  -9.030  1.00  0.00           H  
ATOM   2973 3HG2 THR A 191      10.329  60.507  -8.463  1.00  0.00           H  
ATOM   2974  N   VAL A 192       7.570  57.204  -7.923  1.00  0.00           N  
ATOM   2975  CA  VAL A 192       6.138  57.326  -7.676  1.00  0.00           C  
ATOM   2976  C   VAL A 192       5.817  57.247  -6.167  1.00  0.00           C  
ATOM   2977  O   VAL A 192       5.234  58.169  -5.604  1.00  0.00           O  
ATOM   2978  CB  VAL A 192       5.379  56.214  -8.425  1.00  0.00           C  
ATOM   2979  CG1 VAL A 192       3.914  56.201  -8.016  1.00  0.00           C  
ATOM   2980  CG2 VAL A 192       5.518  56.413  -9.926  1.00  0.00           C  
ATOM   2981  H   VAL A 192       7.910  56.430  -8.477  1.00  0.00           H  
ATOM   2982  HA  VAL A 192       5.804  58.295  -8.049  1.00  0.00           H  
ATOM   2983  HB  VAL A 192       5.800  55.248  -8.145  1.00  0.00           H  
ATOM   2984 1HG1 VAL A 192       3.393  55.408  -8.554  1.00  0.00           H  
ATOM   2985 2HG1 VAL A 192       3.837  56.021  -6.943  1.00  0.00           H  
ATOM   2986 3HG1 VAL A 192       3.460  57.162  -8.257  1.00  0.00           H  
ATOM   2987 1HG2 VAL A 192       4.980  55.623 -10.449  1.00  0.00           H  
ATOM   2988 2HG2 VAL A 192       5.103  57.382 -10.205  1.00  0.00           H  
ATOM   2989 3HG2 VAL A 192       6.572  56.378 -10.202  1.00  0.00           H  
ATOM   2990  N   ASP A 193       6.325  56.205  -5.494  1.00  0.00           N  
ATOM   2991  CA  ASP A 193       6.104  55.965  -4.078  1.00  0.00           C  
ATOM   2992  C   ASP A 193       6.719  57.005  -3.172  1.00  0.00           C  
ATOM   2993  O   ASP A 193       6.137  57.375  -2.153  1.00  0.00           O  
ATOM   2994  CB  ASP A 193       6.652  54.588  -3.694  1.00  0.00           C  
ATOM   2995  CG  ASP A 193       5.814  53.442  -4.244  1.00  0.00           C  
ATOM   2996  OD1 ASP A 193       4.694  53.683  -4.630  1.00  0.00           O  
ATOM   2997  OD2 ASP A 193       6.301  52.338  -4.274  1.00  0.00           O  
ATOM   2998  H   ASP A 193       6.894  55.557  -6.020  1.00  0.00           H  
ATOM   2999  HA  ASP A 193       5.031  55.985  -3.887  1.00  0.00           H  
ATOM   3000 1HB  ASP A 193       7.671  54.485  -4.066  1.00  0.00           H  
ATOM   3001 2HB  ASP A 193       6.690  54.502  -2.607  1.00  0.00           H  
ATOM   3002  N   CYS A 194       7.855  57.575  -3.585  1.00  0.00           N  
ATOM   3003  CA  CYS A 194       8.530  58.598  -2.852  1.00  0.00           C  
ATOM   3004  C   CYS A 194       7.701  59.847  -2.670  1.00  0.00           C  
ATOM   3005  O   CYS A 194       7.983  60.665  -1.779  1.00  0.00           O  
ATOM   3006  CB  CYS A 194       9.835  58.964  -3.559  1.00  0.00           C  
ATOM   3007  SG  CYS A 194      11.088  57.660  -3.520  1.00  0.00           S  
ATOM   3008  H   CYS A 194       8.246  57.258  -4.461  1.00  0.00           H  
ATOM   3009  HA  CYS A 194       8.760  58.216  -1.857  1.00  0.00           H  
ATOM   3010 1HB  CYS A 194       9.629  59.203  -4.603  1.00  0.00           H  
ATOM   3011 2HB  CYS A 194      10.261  59.855  -3.097  1.00  0.00           H  
ATOM   3012  HG  CYS A 194      11.182  57.598  -2.195  1.00  0.00           H  
ATOM   3013  N   VAL A 195       6.788  60.118  -3.601  1.00  0.00           N  
ATOM   3014  CA  VAL A 195       6.000  61.354  -3.458  1.00  0.00           C  
ATOM   3015  C   VAL A 195       5.212  61.263  -2.133  1.00  0.00           C  
ATOM   3016  O   VAL A 195       5.246  62.248  -1.393  1.00  0.00           O  
ATOM   3017  CB  VAL A 195       5.032  61.536  -4.642  1.00  0.00           C  
ATOM   3018  CG1 VAL A 195       4.085  62.698  -4.382  1.00  0.00           C  
ATOM   3019  CG2 VAL A 195       5.819  61.759  -5.925  1.00  0.00           C  
ATOM   3020  H   VAL A 195       6.617  59.515  -4.393  1.00  0.00           H  
ATOM   3021  HA  VAL A 195       6.686  62.202  -3.442  1.00  0.00           H  
ATOM   3022  HB  VAL A 195       4.421  60.639  -4.741  1.00  0.00           H  
ATOM   3023 1HG1 VAL A 195       3.408  62.812  -5.229  1.00  0.00           H  
ATOM   3024 2HG1 VAL A 195       3.506  62.500  -3.480  1.00  0.00           H  
ATOM   3025 3HG1 VAL A 195       4.660  63.614  -4.252  1.00  0.00           H  
ATOM   3026 1HG2 VAL A 195       5.129  61.886  -6.758  1.00  0.00           H  
ATOM   3027 2HG2 VAL A 195       6.435  62.653  -5.823  1.00  0.00           H  
ATOM   3028 3HG2 VAL A 195       6.460  60.897  -6.113  1.00  0.00           H  
ATOM   3029  N   THR A 196       4.605  60.103  -1.867  1.00  0.00           N  
ATOM   3030  CA  THR A 196       3.911  60.065  -0.551  1.00  0.00           C  
ATOM   3031  C   THR A 196       4.919  60.148   0.604  1.00  0.00           C  
ATOM   3032  O   THR A 196       4.620  60.781   1.655  1.00  0.00           O  
ATOM   3033  CB  THR A 196       3.062  58.789  -0.398  1.00  0.00           C  
ATOM   3034  OG1 THR A 196       3.904  57.635  -0.520  1.00  0.00           O  
ATOM   3035  CG2 THR A 196       1.980  58.737  -1.466  1.00  0.00           C  
ATOM   3036  H   THR A 196       4.580  59.286  -2.460  1.00  0.00           H  
ATOM   3037  HA  THR A 196       3.245  60.926  -0.486  1.00  0.00           H  
ATOM   3038  HB  THR A 196       2.594  58.779   0.586  1.00  0.00           H  
ATOM   3039  HG1 THR A 196       4.550  57.782  -1.215  1.00  0.00           H  
ATOM   3040 1HG2 THR A 196       1.390  57.829  -1.343  1.00  0.00           H  
ATOM   3041 2HG2 THR A 196       1.332  59.608  -1.369  1.00  0.00           H  
ATOM   3042 3HG2 THR A 196       2.442  58.738  -2.453  1.00  0.00           H  
ATOM   3043  N   ALA A 197       6.089  59.528   0.449  1.00  0.00           N  
ATOM   3044  CA  ALA A 197       7.069  59.520   1.538  1.00  0.00           C  
ATOM   3045  C   ALA A 197       7.542  60.914   1.842  1.00  0.00           C  
ATOM   3046  O   ALA A 197       7.725  61.253   2.998  1.00  0.00           O  
ATOM   3047  CB  ALA A 197       8.255  58.631   1.194  1.00  0.00           C  
ATOM   3048  H   ALA A 197       6.312  59.059  -0.417  1.00  0.00           H  
ATOM   3049  HA  ALA A 197       6.582  59.123   2.429  1.00  0.00           H  
ATOM   3050 1HB  ALA A 197       8.969  58.641   2.018  1.00  0.00           H  
ATOM   3051 2HB  ALA A 197       7.909  57.611   1.027  1.00  0.00           H  
ATOM   3052 3HB  ALA A 197       8.738  59.002   0.291  1.00  0.00           H  
ATOM   3053  N   PHE A 198       7.837  61.775   0.840  1.00  0.00           N  
ATOM   3054  CA  PHE A 198       8.342  63.085   1.191  1.00  0.00           C  
ATOM   3055  C   PHE A 198       7.212  64.031   1.627  1.00  0.00           C  
ATOM   3056  O   PHE A 198       7.519  65.003   2.339  1.00  0.00           O  
ATOM   3057  CB  PHE A 198       9.098  63.688   0.005  1.00  0.00           C  
ATOM   3058  CG  PHE A 198      10.422  63.031  -0.266  1.00  0.00           C  
ATOM   3059  CD1 PHE A 198      10.690  62.464  -1.503  1.00  0.00           C  
ATOM   3060  CD2 PHE A 198      11.401  62.980   0.714  1.00  0.00           C  
ATOM   3061  CE1 PHE A 198      11.907  61.860  -1.754  1.00  0.00           C  
ATOM   3062  CE2 PHE A 198      12.619  62.378   0.466  1.00  0.00           C  
ATOM   3063  CZ  PHE A 198      12.872  61.817  -0.770  1.00  0.00           C  
ATOM   3064  H   PHE A 198       7.718  61.538  -0.135  1.00  0.00           H  
ATOM   3065  HA  PHE A 198       9.030  62.977   2.031  1.00  0.00           H  
ATOM   3066 1HB  PHE A 198       8.488  63.607  -0.893  1.00  0.00           H  
ATOM   3067 2HB  PHE A 198       9.275  64.747   0.187  1.00  0.00           H  
ATOM   3068  HD1 PHE A 198       9.927  62.499  -2.281  1.00  0.00           H  
ATOM   3069  HD2 PHE A 198      11.201  63.422   1.691  1.00  0.00           H  
ATOM   3070  HE1 PHE A 198      12.105  61.417  -2.730  1.00  0.00           H  
ATOM   3071  HE2 PHE A 198      13.381  62.344   1.245  1.00  0.00           H  
ATOM   3072  HZ  PHE A 198      13.831  61.340  -0.966  1.00  0.00           H  
ATOM   3073  N   ALA A 199       5.995  63.867   1.125  1.00  0.00           N  
ATOM   3074  CA  ALA A 199       4.977  64.881   1.393  1.00  0.00           C  
ATOM   3075  C   ALA A 199       4.041  64.542   2.557  1.00  0.00           C  
ATOM   3076  O   ALA A 199       3.414  65.490   3.079  1.00  0.00           O  
ATOM   3077  CB  ALA A 199       4.159  65.121   0.133  1.00  0.00           C  
ATOM   3078  H   ALA A 199       5.753  63.063   0.564  1.00  0.00           H  
ATOM   3079  HA  ALA A 199       5.484  65.803   1.676  1.00  0.00           H  
ATOM   3080 1HB  ALA A 199       3.399  65.877   0.331  1.00  0.00           H  
ATOM   3081 2HB  ALA A 199       4.815  65.467  -0.667  1.00  0.00           H  
ATOM   3082 3HB  ALA A 199       3.677  64.193  -0.170  1.00  0.00           H  
ATOM   3083  N   GLU A 200       3.866  63.303   2.951  1.00  0.00           N  
ATOM   3084  CA  GLU A 200       3.010  62.913   4.038  1.00  0.00           C  
ATOM   3085  C   GLU A 200       3.746  62.459   5.301  1.00  0.00           C  
ATOM   3086  O   GLU A 200       3.081  62.265   6.313  1.00  0.00           O  
ATOM   3087  CB  GLU A 200       2.080  61.795   3.561  1.00  0.00           C  
ATOM   3088  CG  GLU A 200       1.118  62.206   2.455  1.00  0.00           C  
ATOM   3089  CD  GLU A 200       0.231  61.080   2.003  1.00  0.00           C  
ATOM   3090  OE1 GLU A 200       0.429  59.976   2.452  1.00  0.00           O  
ATOM   3091  OE2 GLU A 200      -0.645  61.324   1.207  1.00  0.00           O  
ATOM   3092  H   GLU A 200       4.374  62.592   2.445  1.00  0.00           H  
ATOM   3093  HA  GLU A 200       2.415  63.776   4.337  1.00  0.00           H  
ATOM   3094 1HB  GLU A 200       2.675  60.959   3.193  1.00  0.00           H  
ATOM   3095 2HB  GLU A 200       1.488  61.431   4.401  1.00  0.00           H  
ATOM   3096 1HG  GLU A 200       0.493  63.023   2.817  1.00  0.00           H  
ATOM   3097 2HG  GLU A 200       1.693  62.573   1.606  1.00  0.00           H  
ATOM   3098  N   THR A 201       5.045  62.199   5.255  1.00  0.00           N  
ATOM   3099  CA  THR A 201       5.714  61.810   6.487  1.00  0.00           C  
ATOM   3100  C   THR A 201       5.803  63.033   7.398  1.00  0.00           C  
ATOM   3101  O   THR A 201       6.177  64.112   6.971  1.00  0.00           O  
ATOM   3102  CB  THR A 201       7.118  61.237   6.218  1.00  0.00           C  
ATOM   3103  OG1 THR A 201       7.011  60.077   5.383  1.00  0.00           O  
ATOM   3104  CG2 THR A 201       7.799  60.858   7.524  1.00  0.00           C  
ATOM   3105  H   THR A 201       5.582  62.261   4.402  1.00  0.00           H  
ATOM   3106  HA  THR A 201       5.121  61.035   6.973  1.00  0.00           H  
ATOM   3107  HB  THR A 201       7.723  61.984   5.703  1.00  0.00           H  
ATOM   3108  HG1 THR A 201       7.215  60.316   4.476  1.00  0.00           H  
ATOM   3109 1HG2 THR A 201       8.789  60.455   7.314  1.00  0.00           H  
ATOM   3110 2HG2 THR A 201       7.891  61.740   8.156  1.00  0.00           H  
ATOM   3111 3HG2 THR A 201       7.203  60.104   8.038  1.00  0.00           H  
ATOM   3112  N   ASP A 202       5.485  62.849   8.673  1.00  0.00           N  
ATOM   3113  CA  ASP A 202       5.619  63.949   9.636  1.00  0.00           C  
ATOM   3114  C   ASP A 202       6.961  63.824  10.331  1.00  0.00           C  
ATOM   3115  O   ASP A 202       7.212  62.782  10.929  1.00  0.00           O  
ATOM   3116  CB  ASP A 202       4.488  63.931  10.668  1.00  0.00           C  
ATOM   3117  CG  ASP A 202       4.549  65.108  11.633  1.00  0.00           C  
ATOM   3118  OD1 ASP A 202       5.512  65.837  11.591  1.00  0.00           O  
ATOM   3119  OD2 ASP A 202       3.631  65.266  12.402  1.00  0.00           O  
ATOM   3120  H   ASP A 202       5.148  61.953   8.994  1.00  0.00           H  
ATOM   3121  HA  ASP A 202       5.568  64.893   9.092  1.00  0.00           H  
ATOM   3122 1HB  ASP A 202       3.527  63.950  10.154  1.00  0.00           H  
ATOM   3123 2HB  ASP A 202       4.535  63.006  11.242  1.00  0.00           H  
ATOM   3124  N   PHE A 203       7.851  64.807  10.225  1.00  0.00           N  
ATOM   3125  CA  PHE A 203       9.167  64.664  10.842  1.00  0.00           C  
ATOM   3126  C   PHE A 203       9.212  65.387  12.191  1.00  0.00           C  
ATOM   3127  O   PHE A 203      10.278  65.633  12.760  1.00  0.00           O  
ATOM   3128  CB  PHE A 203      10.255  65.216   9.919  1.00  0.00           C  
ATOM   3129  CG  PHE A 203      10.411  64.447   8.638  1.00  0.00           C  
ATOM   3130  CD1 PHE A 203       9.783  64.872   7.477  1.00  0.00           C  
ATOM   3131  CD2 PHE A 203      11.184  63.297   8.592  1.00  0.00           C  
ATOM   3132  CE1 PHE A 203       9.925  64.165   6.298  1.00  0.00           C  
ATOM   3133  CE2 PHE A 203      11.330  62.589   7.415  1.00  0.00           C  
ATOM   3134  CZ  PHE A 203      10.699  63.024   6.266  1.00  0.00           C  
ATOM   3135  H   PHE A 203       7.633  65.656   9.723  1.00  0.00           H  
ATOM   3136  HA  PHE A 203       9.357  63.603  11.009  1.00  0.00           H  
ATOM   3137 1HB  PHE A 203      10.028  66.252   9.669  1.00  0.00           H  
ATOM   3138 2HB  PHE A 203      11.212  65.207  10.439  1.00  0.00           H  
ATOM   3139  HD1 PHE A 203       9.172  65.775   7.501  1.00  0.00           H  
ATOM   3140  HD2 PHE A 203      11.682  62.954   9.499  1.00  0.00           H  
ATOM   3141  HE1 PHE A 203       9.426  64.510   5.392  1.00  0.00           H  
ATOM   3142  HE2 PHE A 203      11.941  61.687   7.392  1.00  0.00           H  
ATOM   3143  HZ  PHE A 203      10.811  62.466   5.338  1.00  0.00           H  
ATOM   3144  N   ARG A 204       8.087  65.900  12.677  1.00  0.00           N  
ATOM   3145  CA  ARG A 204       8.056  66.672  13.920  1.00  0.00           C  
ATOM   3146  C   ARG A 204       8.816  66.008  15.047  1.00  0.00           C  
ATOM   3147  O   ARG A 204       9.692  66.602  15.680  1.00  0.00           O  
ATOM   3148  CB  ARG A 204       6.619  66.896  14.368  1.00  0.00           C  
ATOM   3149  CG  ARG A 204       6.466  67.706  15.645  1.00  0.00           C  
ATOM   3150  CD  ARG A 204       5.054  67.750  16.102  1.00  0.00           C  
ATOM   3151  NE  ARG A 204       4.570  66.436  16.494  1.00  0.00           N  
ATOM   3152  CZ  ARG A 204       3.270  66.112  16.643  1.00  0.00           C  
ATOM   3153  NH1 ARG A 204       2.339  67.015  16.429  1.00  0.00           N  
ATOM   3154  NH2 ARG A 204       2.932  64.887  17.003  1.00  0.00           N  
ATOM   3155  H   ARG A 204       7.227  65.750  12.169  1.00  0.00           H  
ATOM   3156  HA  ARG A 204       8.521  67.641  13.737  1.00  0.00           H  
ATOM   3157 1HB  ARG A 204       6.070  67.413  13.582  1.00  0.00           H  
ATOM   3158 2HB  ARG A 204       6.133  65.933  14.527  1.00  0.00           H  
ATOM   3159 1HG  ARG A 204       7.068  67.257  16.435  1.00  0.00           H  
ATOM   3160 2HG  ARG A 204       6.802  68.729  15.470  1.00  0.00           H  
ATOM   3161 1HD  ARG A 204       4.970  68.414  16.962  1.00  0.00           H  
ATOM   3162 2HD  ARG A 204       4.422  68.119  15.295  1.00  0.00           H  
ATOM   3163  HE  ARG A 204       5.257  65.714  16.668  1.00  0.00           H  
ATOM   3164 1HH1 ARG A 204       2.598  67.952  16.153  1.00  0.00           H  
ATOM   3165 2HH1 ARG A 204       1.365  66.773  16.540  1.00  0.00           H  
ATOM   3166 1HH2 ARG A 204       3.648  64.192  17.168  1.00  0.00           H  
ATOM   3167 2HH2 ARG A 204       1.958  64.644  17.115  1.00  0.00           H  
ATOM   3168  N   PRO A 205       8.565  64.731  15.297  1.00  0.00           N  
ATOM   3169  CA  PRO A 205       9.232  63.981  16.348  1.00  0.00           C  
ATOM   3170  C   PRO A 205      10.725  63.806  16.139  1.00  0.00           C  
ATOM   3171  O   PRO A 205      11.527  63.827  17.113  1.00  0.00           O  
ATOM   3172  CB  PRO A 205       8.507  62.632  16.293  1.00  0.00           C  
ATOM   3173  CG  PRO A 205       7.168  62.960  15.727  1.00  0.00           C  
ATOM   3174  CD  PRO A 205       7.443  64.037  14.712  1.00  0.00           C  
ATOM   3175  HA  PRO A 205       9.067  64.485  17.312  1.00  0.00           H  
ATOM   3176 1HB  PRO A 205       9.073  61.927  15.667  1.00  0.00           H  
ATOM   3177 2HB  PRO A 205       8.450  62.194  17.300  1.00  0.00           H  
ATOM   3178 1HG  PRO A 205       6.714  62.063  15.281  1.00  0.00           H  
ATOM   3179 2HG  PRO A 205       6.490  63.295  16.527  1.00  0.00           H  
ATOM   3180 1HD  PRO A 205       7.704  63.575  13.749  1.00  0.00           H  
ATOM   3181 2HD  PRO A 205       6.555  64.678  14.607  1.00  0.00           H  
ATOM   3182  N   ASP A 206      11.146  63.603  14.882  1.00  0.00           N  
ATOM   3183  CA  ASP A 206      12.577  63.470  14.618  1.00  0.00           C  
ATOM   3184  C   ASP A 206      13.291  64.772  15.006  1.00  0.00           C  
ATOM   3185  O   ASP A 206      14.370  64.794  15.623  1.00  0.00           O  
ATOM   3186  CB  ASP A 206      12.833  63.144  13.144  1.00  0.00           C  
ATOM   3187  CG  ASP A 206      12.423  61.726  12.772  1.00  0.00           C  
ATOM   3188  OD1 ASP A 206      12.249  60.925  13.660  1.00  0.00           O  
ATOM   3189  OD2 ASP A 206      12.287  61.456  11.602  1.00  0.00           O  
ATOM   3190  H   ASP A 206      10.496  63.540  14.112  1.00  0.00           H  
ATOM   3191  HA  ASP A 206      12.966  62.652  15.225  1.00  0.00           H  
ATOM   3192 1HB  ASP A 206      12.280  63.843  12.516  1.00  0.00           H  
ATOM   3193 2HB  ASP A 206      13.892  63.271  12.922  1.00  0.00           H  
ATOM   3194  N   MET A 207      12.707  65.883  14.528  1.00  0.00           N  
ATOM   3195  CA  MET A 207      13.282  67.186  14.785  1.00  0.00           C  
ATOM   3196  C   MET A 207      13.461  67.510  16.262  1.00  0.00           C  
ATOM   3197  O   MET A 207      14.404  68.220  16.657  1.00  0.00           O  
ATOM   3198  CB  MET A 207      12.417  68.255  14.121  1.00  0.00           C  
ATOM   3199  CG  MET A 207      12.993  69.663  14.188  1.00  0.00           C  
ATOM   3200  SD  MET A 207      11.955  70.879  13.353  1.00  0.00           S  
ATOM   3201  CE  MET A 207      12.157  70.381  11.645  1.00  0.00           C  
ATOM   3202  H   MET A 207      11.859  65.818  13.983  1.00  0.00           H  
ATOM   3203  HA  MET A 207      14.282  67.214  14.354  1.00  0.00           H  
ATOM   3204 1HB  MET A 207      12.270  68.004  13.072  1.00  0.00           H  
ATOM   3205 2HB  MET A 207      11.434  68.274  14.594  1.00  0.00           H  
ATOM   3206 1HG  MET A 207      13.105  69.961  15.230  1.00  0.00           H  
ATOM   3207 2HG  MET A 207      13.979  69.674  13.723  1.00  0.00           H  
ATOM   3208 1HE  MET A 207      11.573  71.041  11.003  1.00  0.00           H  
ATOM   3209 2HE  MET A 207      13.210  70.443  11.370  1.00  0.00           H  
ATOM   3210 3HE  MET A 207      11.810  69.355  11.522  1.00  0.00           H  
ATOM   3211  N   ALA A 208      12.524  67.051  17.099  1.00  0.00           N  
ATOM   3212  CA  ALA A 208      12.613  67.267  18.539  1.00  0.00           C  
ATOM   3213  C   ALA A 208      13.701  66.420  19.158  1.00  0.00           C  
ATOM   3214  O   ALA A 208      14.160  66.700  20.264  1.00  0.00           O  
ATOM   3215  CB  ALA A 208      11.277  66.971  19.206  1.00  0.00           C  
ATOM   3216  H   ALA A 208      11.735  66.542  16.726  1.00  0.00           H  
ATOM   3217  HA  ALA A 208      12.868  68.313  18.709  1.00  0.00           H  
ATOM   3218 1HB  ALA A 208      11.362  67.138  20.280  1.00  0.00           H  
ATOM   3219 2HB  ALA A 208      10.512  67.631  18.796  1.00  0.00           H  
ATOM   3220 3HB  ALA A 208      11.000  65.935  19.020  1.00  0.00           H  
ATOM   3221  N   LYS A 209      14.109  65.349  18.509  1.00  0.00           N  
ATOM   3222  CA  LYS A 209      15.149  64.474  18.985  1.00  0.00           C  
ATOM   3223  C   LYS A 209      16.556  64.907  18.603  1.00  0.00           C  
ATOM   3224  O   LYS A 209      17.500  64.329  19.120  1.00  0.00           O  
ATOM   3225  CB  LYS A 209      14.892  63.056  18.472  1.00  0.00           C  
ATOM   3226  CG  LYS A 209      13.645  62.396  19.045  1.00  0.00           C  
ATOM   3227  CD  LYS A 209      13.472  60.983  18.510  1.00  0.00           C  
ATOM   3228  CE  LYS A 209      12.202  60.338  19.046  1.00  0.00           C  
ATOM   3229  NZ  LYS A 209      12.257  60.143  20.520  1.00  0.00           N  
ATOM   3230  H   LYS A 209      13.657  65.143  17.629  1.00  0.00           H  
ATOM   3231  HA  LYS A 209      15.126  64.470  20.075  1.00  0.00           H  
ATOM   3232 1HB  LYS A 209      14.792  63.075  17.386  1.00  0.00           H  
ATOM   3233 2HB  LYS A 209      15.746  62.422  18.711  1.00  0.00           H  
ATOM   3234 1HG  LYS A 209      13.721  62.357  20.133  1.00  0.00           H  
ATOM   3235 2HG  LYS A 209      12.768  62.986  18.782  1.00  0.00           H  
ATOM   3236 1HD  LYS A 209      13.424  61.010  17.420  1.00  0.00           H  
ATOM   3237 2HD  LYS A 209      14.328  60.375  18.803  1.00  0.00           H  
ATOM   3238 1HE  LYS A 209      11.346  60.968  18.807  1.00  0.00           H  
ATOM   3239 2HE  LYS A 209      12.057  59.369  18.569  1.00  0.00           H  
ATOM   3240 1HZ  LYS A 209      11.398  59.713  20.835  1.00  0.00           H  
ATOM   3241 2HZ  LYS A 209      13.037  59.544  20.752  1.00  0.00           H  
ATOM   3242 3HZ  LYS A 209      12.372  61.037  20.975  1.00  0.00           H  
ATOM   3243  N   ILE A 210      16.726  65.834  17.666  1.00  0.00           N  
ATOM   3244  CA  ILE A 210      18.081  66.162  17.254  1.00  0.00           C  
ATOM   3245  C   ILE A 210      18.776  67.087  18.237  1.00  0.00           C  
ATOM   3246  O   ILE A 210      18.273  68.191  18.442  1.00  0.00           O  
ATOM   3247  CB  ILE A 210      18.080  66.814  15.859  1.00  0.00           C  
ATOM   3248  CG1 ILE A 210      17.540  65.836  14.813  1.00  0.00           C  
ATOM   3249  CG2 ILE A 210      19.480  67.278  15.488  1.00  0.00           C  
ATOM   3250  CD1 ILE A 210      17.274  66.468  13.466  1.00  0.00           C  
ATOM   3251  H   ILE A 210      15.950  66.315  17.234  1.00  0.00           H  
ATOM   3252  HA  ILE A 210      18.660  65.241  17.206  1.00  0.00           H  
ATOM   3253  HB  ILE A 210      17.411  67.674  15.861  1.00  0.00           H  
ATOM   3254 1HG1 ILE A 210      18.252  65.023  14.674  1.00  0.00           H  
ATOM   3255 2HG1 ILE A 210      16.609  65.396  15.171  1.00  0.00           H  
ATOM   3256 1HG2 ILE A 210      19.461  67.736  14.499  1.00  0.00           H  
ATOM   3257 2HG2 ILE A 210      19.827  68.007  16.218  1.00  0.00           H  
ATOM   3258 3HG2 ILE A 210      20.156  66.423  15.478  1.00  0.00           H  
ATOM   3259 1HD1 ILE A 210      16.894  65.712  12.778  1.00  0.00           H  
ATOM   3260 2HD1 ILE A 210      16.536  67.263  13.576  1.00  0.00           H  
ATOM   3261 3HD1 ILE A 210      18.200  66.884  13.070  1.00  0.00           H  
ATOM   3262  N   ASP A 211      19.967  66.753  18.704  1.00  0.00           N  
ATOM   3263  CA  ASP A 211      20.649  67.692  19.592  1.00  0.00           C  
ATOM   3264  C   ASP A 211      21.857  68.372  18.962  1.00  0.00           C  
ATOM   3265  O   ASP A 211      22.214  69.432  19.497  1.00  0.00           O  
ATOM   3266  CB  ASP A 211      21.093  66.971  20.867  1.00  0.00           C  
ATOM   3267  CG  ASP A 211      19.923  66.460  21.697  1.00  0.00           C  
ATOM   3268  OD1 ASP A 211      18.996  67.207  21.903  1.00  0.00           O  
ATOM   3269  OD2 ASP A 211      19.968  65.329  22.117  1.00  0.00           O  
ATOM   3270  H   ASP A 211      20.418  65.880  18.471  1.00  0.00           H  
ATOM   3271  HA  ASP A 211      19.950  68.486  19.859  1.00  0.00           H  
ATOM   3272 1HB  ASP A 211      21.729  66.125  20.604  1.00  0.00           H  
ATOM   3273 2HB  ASP A 211      21.687  67.649  21.481  1.00  0.00           H  
ATOM   3274  N   VAL A 212      22.436  67.867  17.873  1.00  0.00           N  
ATOM   3275  CA  VAL A 212      23.567  68.627  17.293  1.00  0.00           C  
ATOM   3276  C   VAL A 212      23.080  69.924  16.670  1.00  0.00           C  
ATOM   3277  O   VAL A 212      21.882  70.069  16.381  1.00  0.00           O  
ATOM   3278  CB  VAL A 212      24.293  67.795  16.219  1.00  0.00           C  
ATOM   3279  CG1 VAL A 212      24.855  66.517  16.826  1.00  0.00           C  
ATOM   3280  CG2 VAL A 212      23.339  67.476  15.079  1.00  0.00           C  
ATOM   3281  H   VAL A 212      22.145  67.006  17.433  1.00  0.00           H  
ATOM   3282  HA  VAL A 212      24.275  68.856  18.090  1.00  0.00           H  
ATOM   3283  HB  VAL A 212      25.138  68.368  15.838  1.00  0.00           H  
ATOM   3284 1HG1 VAL A 212      25.365  65.941  16.053  1.00  0.00           H  
ATOM   3285 2HG1 VAL A 212      25.562  66.770  17.615  1.00  0.00           H  
ATOM   3286 3HG1 VAL A 212      24.042  65.924  17.242  1.00  0.00           H  
ATOM   3287 1HG2 VAL A 212      23.859  66.888  14.323  1.00  0.00           H  
ATOM   3288 2HG2 VAL A 212      22.491  66.907  15.462  1.00  0.00           H  
ATOM   3289 3HG2 VAL A 212      22.981  68.404  14.633  1.00  0.00           H  
ATOM   3290  N   PRO A 213      23.973  70.851  16.354  1.00  0.00           N  
ATOM   3291  CA  PRO A 213      23.672  72.070  15.656  1.00  0.00           C  
ATOM   3292  C   PRO A 213      23.181  71.759  14.217  1.00  0.00           C  
ATOM   3293  O   PRO A 213      23.725  70.875  13.568  1.00  0.00           O  
ATOM   3294  CB  PRO A 213      25.018  72.802  15.667  1.00  0.00           C  
ATOM   3295  CG  PRO A 213      25.755  72.193  16.811  1.00  0.00           C  
ATOM   3296  CD  PRO A 213      25.321  70.751  16.812  1.00  0.00           C  
ATOM   3297  HA  PRO A 213      22.910  72.630  16.218  1.00  0.00           H  
ATOM   3298 1HB  PRO A 213      25.531  72.660  14.705  1.00  0.00           H  
ATOM   3299 2HB  PRO A 213      24.858  73.883  15.790  1.00  0.00           H  
ATOM   3300 1HG  PRO A 213      26.840  72.308  16.668  1.00  0.00           H  
ATOM   3301 2HG  PRO A 213      25.501  72.712  17.747  1.00  0.00           H  
ATOM   3302 1HD  PRO A 213      25.956  70.176  16.123  1.00  0.00           H  
ATOM   3303 2HD  PRO A 213      25.390  70.347  17.833  1.00  0.00           H  
ATOM   3304  N   THR A 214      22.165  72.504  13.838  1.00  0.00           N  
ATOM   3305  CA  THR A 214      21.468  72.332  12.571  1.00  0.00           C  
ATOM   3306  C   THR A 214      21.296  73.694  11.916  1.00  0.00           C  
ATOM   3307  O   THR A 214      20.879  74.704  12.497  1.00  0.00           O  
ATOM   3308  CB  THR A 214      20.098  71.655  12.760  1.00  0.00           C  
ATOM   3309  OG1 THR A 214      20.276  70.373  13.376  1.00  0.00           O  
ATOM   3310  CG2 THR A 214      19.401  71.478  11.420  1.00  0.00           C  
ATOM   3311  H   THR A 214      21.863  73.231  14.471  1.00  0.00           H  
ATOM   3312  HA  THR A 214      22.073  71.693  11.927  1.00  0.00           H  
ATOM   3313  HB  THR A 214      19.474  72.271  13.408  1.00  0.00           H  
ATOM   3314  HG1 THR A 214      19.802  70.352  14.211  1.00  0.00           H  
ATOM   3315 1HG2 THR A 214      18.434  70.998  11.573  1.00  0.00           H  
ATOM   3316 2HG2 THR A 214      19.254  72.452  10.954  1.00  0.00           H  
ATOM   3317 3HG2 THR A 214      20.015  70.855  10.771  1.00  0.00           H  
ATOM   3318  N   LEU A 215      21.783  73.761  10.678  1.00  0.00           N  
ATOM   3319  CA  LEU A 215      21.580  74.953   9.843  1.00  0.00           C  
ATOM   3320  C   LEU A 215      20.366  74.734   8.974  1.00  0.00           C  
ATOM   3321  O   LEU A 215      20.321  73.694   8.302  1.00  0.00           O  
ATOM   3322  CB  LEU A 215      22.807  75.234   8.967  1.00  0.00           C  
ATOM   3323  CG  LEU A 215      22.688  76.436   8.021  1.00  0.00           C  
ATOM   3324  CD1 LEU A 215      22.570  77.716   8.838  1.00  0.00           C  
ATOM   3325  CD2 LEU A 215      23.901  76.483   7.105  1.00  0.00           C  
ATOM   3326  H   LEU A 215      22.302  72.980  10.303  1.00  0.00           H  
ATOM   3327  HA  LEU A 215      21.423  75.810  10.497  1.00  0.00           H  
ATOM   3328 1HB  LEU A 215      23.665  75.407   9.616  1.00  0.00           H  
ATOM   3329 2HB  LEU A 215      23.010  74.353   8.359  1.00  0.00           H  
ATOM   3330  HG  LEU A 215      21.783  76.339   7.421  1.00  0.00           H  
ATOM   3331 1HD1 LEU A 215      22.485  78.570   8.166  1.00  0.00           H  
ATOM   3332 2HD1 LEU A 215      21.683  77.663   9.470  1.00  0.00           H  
ATOM   3333 3HD1 LEU A 215      23.455  77.832   9.462  1.00  0.00           H  
ATOM   3334 1HD2 LEU A 215      23.816  77.337   6.432  1.00  0.00           H  
ATOM   3335 2HD2 LEU A 215      24.807  76.582   7.704  1.00  0.00           H  
ATOM   3336 3HD2 LEU A 215      23.952  75.565   6.520  1.00  0.00           H  
ATOM   3337  N   VAL A 216      19.356  75.585   8.970  1.00  0.00           N  
ATOM   3338  CA  VAL A 216      18.137  75.427   8.176  1.00  0.00           C  
ATOM   3339  C   VAL A 216      18.140  76.521   7.115  1.00  0.00           C  
ATOM   3340  O   VAL A 216      18.195  77.698   7.480  1.00  0.00           O  
ATOM   3341  CB  VAL A 216      16.876  75.539   9.053  1.00  0.00           C  
ATOM   3342  CG1 VAL A 216      15.622  75.388   8.205  1.00  0.00           C  
ATOM   3343  CG2 VAL A 216      16.914  74.488  10.152  1.00  0.00           C  
ATOM   3344  H   VAL A 216      19.454  76.395   9.565  1.00  0.00           H  
ATOM   3345  HA  VAL A 216      18.147  74.436   7.720  1.00  0.00           H  
ATOM   3346  HB  VAL A 216      16.843  76.533   9.501  1.00  0.00           H  
ATOM   3347 1HG1 VAL A 216      14.740  75.470   8.841  1.00  0.00           H  
ATOM   3348 2HG1 VAL A 216      15.598  76.172   7.449  1.00  0.00           H  
ATOM   3349 3HG1 VAL A 216      15.628  74.413   7.718  1.00  0.00           H  
ATOM   3350 1HG2 VAL A 216      16.020  74.573  10.768  1.00  0.00           H  
ATOM   3351 2HG2 VAL A 216      16.953  73.495   9.704  1.00  0.00           H  
ATOM   3352 3HG2 VAL A 216      17.798  74.641  10.771  1.00  0.00           H  
ATOM   3353  N   ILE A 217      18.324  76.183   5.845  1.00  0.00           N  
ATOM   3354  CA  ILE A 217      18.462  77.213   4.779  1.00  0.00           C  
ATOM   3355  C   ILE A 217      17.278  77.086   3.838  1.00  0.00           C  
ATOM   3356  O   ILE A 217      16.898  75.929   3.533  1.00  0.00           O  
ATOM   3357  CB  ILE A 217      19.773  77.060   3.987  1.00  0.00           C  
ATOM   3358  CG1 ILE A 217      20.980  77.239   4.913  1.00  0.00           C  
ATOM   3359  CG2 ILE A 217      19.824  78.060   2.842  1.00  0.00           C  
ATOM   3360  CD1 ILE A 217      22.299  76.864   4.276  1.00  0.00           C  
ATOM   3361  H   ILE A 217      18.372  75.206   5.594  1.00  0.00           H  
ATOM   3362  HA  ILE A 217      18.469  78.196   5.247  1.00  0.00           H  
ATOM   3363  HB  ILE A 217      19.836  76.051   3.579  1.00  0.00           H  
ATOM   3364 1HG1 ILE A 217      21.040  78.277   5.236  1.00  0.00           H  
ATOM   3365 2HG1 ILE A 217      20.848  76.627   5.805  1.00  0.00           H  
ATOM   3366 1HG2 ILE A 217      20.757  77.938   2.294  1.00  0.00           H  
ATOM   3367 2HG2 ILE A 217      18.983  77.886   2.171  1.00  0.00           H  
ATOM   3368 3HG2 ILE A 217      19.767  79.073   3.241  1.00  0.00           H  
ATOM   3369 1HD1 ILE A 217      23.106  77.017   4.993  1.00  0.00           H  
ATOM   3370 2HD1 ILE A 217      22.274  75.816   3.976  1.00  0.00           H  
ATOM   3371 3HD1 ILE A 217      22.470  77.488   3.400  1.00  0.00           H  
ATOM   3372  N   HIS A 218      16.754  78.167   3.270  1.00  0.00           N  
ATOM   3373  CA  HIS A 218      15.587  78.015   2.391  1.00  0.00           C  
ATOM   3374  C   HIS A 218      15.350  79.268   1.565  1.00  0.00           C  
ATOM   3375  O   HIS A 218      15.612  80.387   2.021  1.00  0.00           O  
ATOM   3376  CB  HIS A 218      14.329  77.695   3.205  1.00  0.00           C  
ATOM   3377  CG  HIS A 218      13.142  77.343   2.363  1.00  0.00           C  
ATOM   3378  ND1 HIS A 218      12.797  76.040   2.071  1.00  0.00           N  
ATOM   3379  CD2 HIS A 218      12.220  78.123   1.751  1.00  0.00           C  
ATOM   3380  CE1 HIS A 218      11.713  76.034   1.315  1.00  0.00           C  
ATOM   3381  NE2 HIS A 218      11.344  77.285   1.106  1.00  0.00           N  
ATOM   3382  H   HIS A 218      17.136  79.089   3.426  1.00  0.00           H  
ATOM   3383  HA  HIS A 218      15.758  77.191   1.699  1.00  0.00           H  
ATOM   3384 1HB  HIS A 218      14.532  76.860   3.875  1.00  0.00           H  
ATOM   3385 2HB  HIS A 218      14.067  78.554   3.822  1.00  0.00           H  
ATOM   3386  HD1 HIS A 218      13.234  75.217   2.435  1.00  0.00           H  
ATOM   3387  HD2 HIS A 218      12.082  79.203   1.696  1.00  0.00           H  
ATOM   3388  HE1 HIS A 218      11.278  75.094   0.976  1.00  0.00           H  
ATOM   3389  N   GLY A 219      14.955  79.085   0.312  1.00  0.00           N  
ATOM   3390  CA  GLY A 219      14.750  80.290  -0.538  1.00  0.00           C  
ATOM   3391  C   GLY A 219      13.318  80.748  -0.316  1.00  0.00           C  
ATOM   3392  O   GLY A 219      12.430  79.913  -0.190  1.00  0.00           O  
ATOM   3393  H   GLY A 219      14.790  78.170  -0.083  1.00  0.00           H  
ATOM   3394 1HA  GLY A 219      15.471  81.059  -0.259  1.00  0.00           H  
ATOM   3395 2HA  GLY A 219      14.939  80.036  -1.580  1.00  0.00           H  
ATOM   3396  N   ASP A 220      13.092  82.064  -0.281  1.00  0.00           N  
ATOM   3397  CA  ASP A 220      11.712  82.541  -0.038  1.00  0.00           C  
ATOM   3398  C   ASP A 220      10.868  82.456  -1.297  1.00  0.00           C  
ATOM   3399  O   ASP A 220       9.629  82.546  -1.130  1.00  0.00           O  
ATOM   3400  CB  ASP A 220      11.715  83.985   0.471  1.00  0.00           C  
ATOM   3401  CG  ASP A 220      12.297  84.967  -0.537  1.00  0.00           C  
ATOM   3402  OD1 ASP A 220      13.091  84.554  -1.349  1.00  0.00           O  
ATOM   3403  OD2 ASP A 220      11.942  86.120  -0.485  1.00  0.00           O  
ATOM   3404  H   ASP A 220      13.830  82.740  -0.415  1.00  0.00           H  
ATOM   3405  HA  ASP A 220      11.256  81.908   0.724  1.00  0.00           H  
ATOM   3406 1HB  ASP A 220      10.695  84.290   0.707  1.00  0.00           H  
ATOM   3407 2HB  ASP A 220      12.296  84.045   1.392  1.00  0.00           H  
ATOM   3408  N   GLY A 221      11.419  82.183  -2.496  1.00  0.00           N  
ATOM   3409  CA  GLY A 221      10.481  82.007  -3.621  1.00  0.00           C  
ATOM   3410  C   GLY A 221      10.459  80.542  -4.053  1.00  0.00           C  
ATOM   3411  O   GLY A 221      10.432  80.190  -5.232  1.00  0.00           O  
ATOM   3412  H   GLY A 221      12.411  82.094  -2.664  1.00  0.00           H  
ATOM   3413 1HA  GLY A 221       9.485  82.329  -3.318  1.00  0.00           H  
ATOM   3414 2HA  GLY A 221      10.785  82.643  -4.451  1.00  0.00           H  
ATOM   3415  N   ASP A 222      10.516  79.616  -3.099  1.00  0.00           N  
ATOM   3416  CA  ASP A 222      10.518  78.186  -3.310  1.00  0.00           C  
ATOM   3417  C   ASP A 222       9.157  77.729  -3.782  1.00  0.00           C  
ATOM   3418  O   ASP A 222       8.183  77.809  -3.007  1.00  0.00           O  
ATOM   3419  CB  ASP A 222      10.902  77.447  -2.026  1.00  0.00           C  
ATOM   3420  CG  ASP A 222      11.011  75.941  -2.219  1.00  0.00           C  
ATOM   3421  OD1 ASP A 222      10.269  75.407  -3.009  1.00  0.00           O  
ATOM   3422  OD2 ASP A 222      11.835  75.338  -1.574  1.00  0.00           O  
ATOM   3423  H   ASP A 222      10.561  79.974  -2.156  1.00  0.00           H  
ATOM   3424  HA  ASP A 222      11.255  77.951  -4.078  1.00  0.00           H  
ATOM   3425 1HB  ASP A 222      11.859  77.822  -1.662  1.00  0.00           H  
ATOM   3426 2HB  ASP A 222      10.158  77.647  -1.254  1.00  0.00           H  
ATOM   3427  N   GLN A 223       9.075  77.263  -5.030  1.00  0.00           N  
ATOM   3428  CA  GLN A 223       7.785  76.850  -5.564  1.00  0.00           C  
ATOM   3429  C   GLN A 223       7.505  75.380  -5.385  1.00  0.00           C  
ATOM   3430  O   GLN A 223       6.431  74.932  -5.805  1.00  0.00           O  
ATOM   3431  CB  GLN A 223       7.695  77.202  -7.051  1.00  0.00           C  
ATOM   3432  CG  GLN A 223       7.800  78.688  -7.347  1.00  0.00           C  
ATOM   3433  CD  GLN A 223       6.683  79.486  -6.702  1.00  0.00           C  
ATOM   3434  OE1 GLN A 223       5.502  79.164  -6.856  1.00  0.00           O  
ATOM   3435  NE2 GLN A 223       7.050  80.535  -5.975  1.00  0.00           N  
ATOM   3436  H   GLN A 223       9.895  77.191  -5.615  1.00  0.00           H  
ATOM   3437  HA  GLN A 223       7.001  77.385  -5.028  1.00  0.00           H  
ATOM   3438 1HB  GLN A 223       8.493  76.694  -7.594  1.00  0.00           H  
ATOM   3439 2HB  GLN A 223       6.747  76.844  -7.453  1.00  0.00           H  
ATOM   3440 1HG  GLN A 223       8.750  79.058  -6.963  1.00  0.00           H  
ATOM   3441 2HG  GLN A 223       7.749  78.838  -8.426  1.00  0.00           H  
ATOM   3442 1HE2 GLN A 223       6.357  81.100  -5.525  1.00  0.00           H  
ATOM   3443 2HE2 GLN A 223       8.019  80.762  -5.877  1.00  0.00           H  
ATOM   3444  N   ILE A 224       8.395  74.601  -4.748  1.00  0.00           N  
ATOM   3445  CA  ILE A 224       8.167  73.180  -4.567  1.00  0.00           C  
ATOM   3446  C   ILE A 224       7.865  72.850  -3.117  1.00  0.00           C  
ATOM   3447  O   ILE A 224       6.905  72.159  -2.817  1.00  0.00           O  
ATOM   3448  CB  ILE A 224       9.386  72.366  -5.036  1.00  0.00           C  
ATOM   3449  CG1 ILE A 224       9.422  72.290  -6.565  1.00  0.00           C  
ATOM   3450  CG2 ILE A 224       9.359  70.970  -4.432  1.00  0.00           C  
ATOM   3451  CD1 ILE A 224       9.537  73.637  -7.240  1.00  0.00           C  
ATOM   3452  H   ILE A 224       9.243  75.013  -4.386  1.00  0.00           H  
ATOM   3453  HA  ILE A 224       7.306  72.889  -5.167  1.00  0.00           H  
ATOM   3454  HB  ILE A 224      10.301  72.868  -4.725  1.00  0.00           H  
ATOM   3455 1HG1 ILE A 224      10.266  71.677  -6.879  1.00  0.00           H  
ATOM   3456 2HG1 ILE A 224       8.514  71.805  -6.926  1.00  0.00           H  
ATOM   3457 1HG2 ILE A 224      10.227  70.408  -4.774  1.00  0.00           H  
ATOM   3458 2HG2 ILE A 224       9.380  71.044  -3.345  1.00  0.00           H  
ATOM   3459 3HG2 ILE A 224       8.449  70.457  -4.742  1.00  0.00           H  
ATOM   3460 1HD1 ILE A 224       9.556  73.502  -8.322  1.00  0.00           H  
ATOM   3461 2HD1 ILE A 224       8.682  74.256  -6.967  1.00  0.00           H  
ATOM   3462 3HD1 ILE A 224      10.456  74.127  -6.921  1.00  0.00           H  
ATOM   3463  N   VAL A 225       8.722  73.353  -2.202  1.00  0.00           N  
ATOM   3464  CA  VAL A 225       8.526  73.211  -0.766  1.00  0.00           C  
ATOM   3465  C   VAL A 225       8.364  74.614  -0.207  1.00  0.00           C  
ATOM   3466  O   VAL A 225       9.286  75.422  -0.083  1.00  0.00           O  
ATOM   3467  CB  VAL A 225       9.719  72.501  -0.099  1.00  0.00           C  
ATOM   3468  CG1 VAL A 225       9.485  72.359   1.398  1.00  0.00           C  
ATOM   3469  CG2 VAL A 225       9.937  71.140  -0.743  1.00  0.00           C  
ATOM   3470  H   VAL A 225       9.534  73.849  -2.541  1.00  0.00           H  
ATOM   3471  HA  VAL A 225       7.634  72.607  -0.597  1.00  0.00           H  
ATOM   3472  HB  VAL A 225      10.612  73.112  -0.228  1.00  0.00           H  
ATOM   3473 1HG1 VAL A 225      10.338  71.855   1.853  1.00  0.00           H  
ATOM   3474 2HG1 VAL A 225       9.368  73.346   1.843  1.00  0.00           H  
ATOM   3475 3HG1 VAL A 225       8.584  71.772   1.571  1.00  0.00           H  
ATOM   3476 1HG2 VAL A 225      10.783  70.644  -0.267  1.00  0.00           H  
ATOM   3477 2HG2 VAL A 225       9.042  70.531  -0.619  1.00  0.00           H  
ATOM   3478 3HG2 VAL A 225      10.144  71.269  -1.805  1.00  0.00           H  
ATOM   3479  N   PRO A 226       7.100  74.997   0.009  1.00  0.00           N  
ATOM   3480  CA  PRO A 226       6.756  76.361   0.405  1.00  0.00           C  
ATOM   3481  C   PRO A 226       7.479  76.816   1.653  1.00  0.00           C  
ATOM   3482  O   PRO A 226       7.510  76.087   2.666  1.00  0.00           O  
ATOM   3483  CB  PRO A 226       5.245  76.272   0.644  1.00  0.00           C  
ATOM   3484  CG  PRO A 226       4.800  75.159  -0.242  1.00  0.00           C  
ATOM   3485  CD  PRO A 226       5.913  74.148  -0.162  1.00  0.00           C  
ATOM   3486  HA  PRO A 226       6.986  77.047  -0.423  1.00  0.00           H  
ATOM   3487 1HB  PRO A 226       5.044  76.077   1.708  1.00  0.00           H  
ATOM   3488 2HB  PRO A 226       4.768  77.231   0.397  1.00  0.00           H  
ATOM   3489 1HG  PRO A 226       3.837  74.757   0.107  1.00  0.00           H  
ATOM   3490 2HG  PRO A 226       4.637  75.530  -1.265  1.00  0.00           H  
ATOM   3491 1HD  PRO A 226       5.753  73.494   0.708  1.00  0.00           H  
ATOM   3492 2HD  PRO A 226       5.942  73.559  -1.091  1.00  0.00           H  
ATOM   3493  N   PHE A 227       8.106  77.969   1.560  1.00  0.00           N  
ATOM   3494  CA  PHE A 227       8.970  78.480   2.591  1.00  0.00           C  
ATOM   3495  C   PHE A 227       8.346  78.584   3.990  1.00  0.00           C  
ATOM   3496  O   PHE A 227       8.976  78.174   4.966  1.00  0.00           O  
ATOM   3497  CB  PHE A 227       9.476  79.859   2.166  1.00  0.00           C  
ATOM   3498  CG  PHE A 227      10.337  80.533   3.196  1.00  0.00           C  
ATOM   3499  CD1 PHE A 227      10.971  79.793   4.183  1.00  0.00           C  
ATOM   3500  CD2 PHE A 227      10.514  81.909   3.182  1.00  0.00           C  
ATOM   3501  CE1 PHE A 227      11.763  80.412   5.131  1.00  0.00           C  
ATOM   3502  CE2 PHE A 227      11.306  82.530   4.128  1.00  0.00           C  
ATOM   3503  CZ  PHE A 227      11.931  81.780   5.104  1.00  0.00           C  
ATOM   3504  H   PHE A 227       7.967  78.513   0.720  1.00  0.00           H  
ATOM   3505  HA  PHE A 227       9.816  77.800   2.703  1.00  0.00           H  
ATOM   3506 1HB  PHE A 227      10.055  79.767   1.247  1.00  0.00           H  
ATOM   3507 2HB  PHE A 227       8.628  80.509   1.954  1.00  0.00           H  
ATOM   3508  HD1 PHE A 227      10.840  78.711   4.203  1.00  0.00           H  
ATOM   3509  HD2 PHE A 227      10.020  82.501   2.411  1.00  0.00           H  
ATOM   3510  HE1 PHE A 227      12.256  79.818   5.901  1.00  0.00           H  
ATOM   3511  HE2 PHE A 227      11.437  83.611   4.105  1.00  0.00           H  
ATOM   3512  HZ  PHE A 227      12.554  82.269   5.852  1.00  0.00           H  
ATOM   3513  N   GLU A 228       7.177  79.208   4.086  1.00  0.00           N  
ATOM   3514  CA  GLU A 228       6.561  79.498   5.381  1.00  0.00           C  
ATOM   3515  C   GLU A 228       6.117  78.272   6.150  1.00  0.00           C  
ATOM   3516  O   GLU A 228       6.191  78.309   7.380  1.00  0.00           O  
ATOM   3517  CB  GLU A 228       5.356  80.421   5.185  1.00  0.00           C  
ATOM   3518  CG  GLU A 228       5.711  81.831   4.733  1.00  0.00           C  
ATOM   3519  CD  GLU A 228       6.544  82.575   5.740  1.00  0.00           C  
ATOM   3520  OE1 GLU A 228       6.314  82.407   6.913  1.00  0.00           O  
ATOM   3521  OE2 GLU A 228       7.411  83.312   5.334  1.00  0.00           O  
ATOM   3522  H   GLU A 228       6.701  79.490   3.241  1.00  0.00           H  
ATOM   3523  HA  GLU A 228       7.296  80.003   6.009  1.00  0.00           H  
ATOM   3524 1HB  GLU A 228       4.685  79.990   4.441  1.00  0.00           H  
ATOM   3525 2HB  GLU A 228       4.801  80.499   6.120  1.00  0.00           H  
ATOM   3526 1HG  GLU A 228       6.262  81.773   3.795  1.00  0.00           H  
ATOM   3527 2HG  GLU A 228       4.791  82.384   4.549  1.00  0.00           H  
ATOM   3528  N   THR A 229       5.737  77.169   5.571  1.00  0.00           N  
ATOM   3529  CA  THR A 229       5.364  75.918   6.194  1.00  0.00           C  
ATOM   3530  C   THR A 229       6.568  75.006   6.432  1.00  0.00           C  
ATOM   3531  O   THR A 229       6.367  73.902   6.944  1.00  0.00           O  
ATOM   3532  CB  THR A 229       4.318  75.180   5.338  1.00  0.00           C  
ATOM   3533  OG1 THR A 229       4.870  74.893   4.047  1.00  0.00           O  
ATOM   3534  CG2 THR A 229       3.068  76.031   5.174  1.00  0.00           C  
ATOM   3535  H   THR A 229       5.715  77.243   4.564  1.00  0.00           H  
ATOM   3536  HA  THR A 229       4.927  76.134   7.169  1.00  0.00           H  
ATOM   3537  HB  THR A 229       4.050  74.241   5.821  1.00  0.00           H  
ATOM   3538  HG1 THR A 229       5.770  75.225   4.003  1.00  0.00           H  
ATOM   3539 1HG2 THR A 229       2.339  75.493   4.567  1.00  0.00           H  
ATOM   3540 2HG2 THR A 229       2.639  76.241   6.153  1.00  0.00           H  
ATOM   3541 3HG2 THR A 229       3.327  76.968   4.682  1.00  0.00           H  
ATOM   3542  N   THR A 230       7.783  75.418   6.056  1.00  0.00           N  
ATOM   3543  CA  THR A 230       8.892  74.518   6.269  1.00  0.00           C  
ATOM   3544  C   THR A 230       9.945  75.097   7.206  1.00  0.00           C  
ATOM   3545  O   THR A 230       9.884  74.815   8.408  1.00  0.00           O  
ATOM   3546  CB  THR A 230       9.548  74.145   4.927  1.00  0.00           C  
ATOM   3547  OG1 THR A 230       9.952  75.337   4.241  1.00  0.00           O  
ATOM   3548  CG2 THR A 230       8.573  73.369   4.054  1.00  0.00           C  
ATOM   3549  H   THR A 230       7.955  76.320   5.635  1.00  0.00           H  
ATOM   3550  HA  THR A 230       8.515  73.609   6.737  1.00  0.00           H  
ATOM   3551  HB  THR A 230      10.430  73.531   5.111  1.00  0.00           H  
ATOM   3552  HG1 THR A 230       9.191  75.730   3.807  1.00  0.00           H  
ATOM   3553 1HG2 THR A 230       9.054  73.113   3.110  1.00  0.00           H  
ATOM   3554 2HG2 THR A 230       8.273  72.456   4.568  1.00  0.00           H  
ATOM   3555 3HG2 THR A 230       7.693  73.981   3.859  1.00  0.00           H  
ATOM   3556  N   GLY A 231      10.784  75.971   6.739  1.00  0.00           N  
ATOM   3557  CA  GLY A 231      11.981  76.454   7.358  1.00  0.00           C  
ATOM   3558  C   GLY A 231      11.815  77.097   8.726  1.00  0.00           C  
ATOM   3559  O   GLY A 231      12.446  76.666   9.671  1.00  0.00           O  
ATOM   3560  H   GLY A 231      10.523  76.325   5.830  1.00  0.00           H  
ATOM   3561 1HA  GLY A 231      12.688  75.632   7.474  1.00  0.00           H  
ATOM   3562 2HA  GLY A 231      12.452  77.194   6.712  1.00  0.00           H  
ATOM   3563  N   LYS A 232      10.991  78.124   8.872  1.00  0.00           N  
ATOM   3564  CA  LYS A 232      10.774  78.725  10.197  1.00  0.00           C  
ATOM   3565  C   LYS A 232      10.154  77.698  11.127  1.00  0.00           C  
ATOM   3566  O   LYS A 232      10.560  77.668  12.294  1.00  0.00           O  
ATOM   3567  CB  LYS A 232       9.880  79.963  10.104  1.00  0.00           C  
ATOM   3568  CG  LYS A 232      10.535  81.163   9.434  1.00  0.00           C  
ATOM   3569  CD  LYS A 232       9.581  82.346   9.365  1.00  0.00           C  
ATOM   3570  CE  LYS A 232      10.232  83.545   8.690  1.00  0.00           C  
ATOM   3571  NZ  LYS A 232       9.298  84.698   8.581  1.00  0.00           N  
ATOM   3572  H   LYS A 232      10.503  78.504   8.073  1.00  0.00           H  
ATOM   3573  HA  LYS A 232      11.740  79.030  10.601  1.00  0.00           H  
ATOM   3574 1HB  LYS A 232       8.977  79.718   9.543  1.00  0.00           H  
ATOM   3575 2HB  LYS A 232       9.572  80.265  11.105  1.00  0.00           H  
ATOM   3576 1HG  LYS A 232      11.422  81.455   9.997  1.00  0.00           H  
ATOM   3577 2HG  LYS A 232      10.841  80.894   8.424  1.00  0.00           H  
ATOM   3578 1HD  LYS A 232       8.690  82.063   8.804  1.00  0.00           H  
ATOM   3579 2HD  LYS A 232       9.279  82.629  10.373  1.00  0.00           H  
ATOM   3580 1HE  LYS A 232      11.106  83.854   9.262  1.00  0.00           H  
ATOM   3581 2HE  LYS A 232      10.561  83.264   7.690  1.00  0.00           H  
ATOM   3582 1HZ  LYS A 232       9.766  85.470   8.129  1.00  0.00           H  
ATOM   3583 2HZ  LYS A 232       8.491  84.427   8.036  1.00  0.00           H  
ATOM   3584 3HZ  LYS A 232       9.001  84.979   9.505  1.00  0.00           H  
ATOM   3585  N   VAL A 233       9.305  76.781  10.710  1.00  0.00           N  
ATOM   3586  CA  VAL A 233       8.752  75.776  11.616  1.00  0.00           C  
ATOM   3587  C   VAL A 233       9.768  74.746  12.073  1.00  0.00           C  
ATOM   3588  O   VAL A 233       9.786  74.279  13.216  1.00  0.00           O  
ATOM   3589  CB  VAL A 233       7.583  75.043  10.931  1.00  0.00           C  
ATOM   3590  CG1 VAL A 233       7.105  73.882  11.790  1.00  0.00           C  
ATOM   3591  CG2 VAL A 233       6.447  76.018  10.662  1.00  0.00           C  
ATOM   3592  H   VAL A 233       9.029  76.772   9.738  1.00  0.00           H  
ATOM   3593  HA  VAL A 233       8.380  76.282  12.508  1.00  0.00           H  
ATOM   3594  HB  VAL A 233       7.933  74.622   9.988  1.00  0.00           H  
ATOM   3595 1HG1 VAL A 233       6.279  73.375  11.291  1.00  0.00           H  
ATOM   3596 2HG1 VAL A 233       7.925  73.179  11.940  1.00  0.00           H  
ATOM   3597 3HG1 VAL A 233       6.768  74.259  12.756  1.00  0.00           H  
ATOM   3598 1HG2 VAL A 233       5.625  75.494  10.176  1.00  0.00           H  
ATOM   3599 2HG2 VAL A 233       6.102  76.443  11.604  1.00  0.00           H  
ATOM   3600 3HG2 VAL A 233       6.801  76.818  10.011  1.00  0.00           H  
ATOM   3601  N   ALA A 234      10.634  74.344  11.128  1.00  0.00           N  
ATOM   3602  CA  ALA A 234      11.696  73.423  11.495  1.00  0.00           C  
ATOM   3603  C   ALA A 234      12.590  74.049  12.553  1.00  0.00           C  
ATOM   3604  O   ALA A 234      12.950  73.380  13.527  1.00  0.00           O  
ATOM   3605  CB  ALA A 234      12.510  73.027  10.271  1.00  0.00           C  
ATOM   3606  H   ALA A 234      10.568  74.663  10.172  1.00  0.00           H  
ATOM   3607  HA  ALA A 234      11.238  72.528  11.916  1.00  0.00           H  
ATOM   3608 1HB  ALA A 234      13.300  72.337  10.567  1.00  0.00           H  
ATOM   3609 2HB  ALA A 234      11.859  72.543   9.543  1.00  0.00           H  
ATOM   3610 3HB  ALA A 234      12.953  73.917   9.827  1.00  0.00           H  
ATOM   3611  N   ALA A 235      13.000  75.289  12.296  1.00  0.00           N  
ATOM   3612  CA  ALA A 235      13.920  75.973  13.201  1.00  0.00           C  
ATOM   3613  C   ALA A 235      13.348  76.141  14.620  1.00  0.00           C  
ATOM   3614  O   ALA A 235      14.106  76.104  15.585  1.00  0.00           O  
ATOM   3615  CB  ALA A 235      14.294  77.330  12.623  1.00  0.00           C  
ATOM   3616  H   ALA A 235      12.676  75.769  11.468  1.00  0.00           H  
ATOM   3617  HA  ALA A 235      14.819  75.363  13.295  1.00  0.00           H  
ATOM   3618 1HB  ALA A 235      14.980  77.838  13.301  1.00  0.00           H  
ATOM   3619 2HB  ALA A 235      14.775  77.193  11.655  1.00  0.00           H  
ATOM   3620 3HB  ALA A 235      13.395  77.932  12.499  1.00  0.00           H  
ATOM   3621  N   GLU A 236      12.040  76.346  14.744  1.00  0.00           N  
ATOM   3622  CA  GLU A 236      11.423  76.478  16.055  1.00  0.00           C  
ATOM   3623  C   GLU A 236      11.382  75.163  16.800  1.00  0.00           C  
ATOM   3624  O   GLU A 236      11.478  75.200  18.033  1.00  0.00           O  
ATOM   3625  CB  GLU A 236      10.003  77.033  15.919  1.00  0.00           C  
ATOM   3626  CG  GLU A 236       9.935  78.478  15.448  1.00  0.00           C  
ATOM   3627  CD  GLU A 236       8.526  78.980  15.300  1.00  0.00           C  
ATOM   3628  OE1 GLU A 236       7.618  78.195  15.440  1.00  0.00           O  
ATOM   3629  OE2 GLU A 236       8.356  80.149  15.047  1.00  0.00           O  
ATOM   3630  H   GLU A 236      11.461  76.412  13.919  1.00  0.00           H  
ATOM   3631  HA  GLU A 236      12.016  77.175  16.648  1.00  0.00           H  
ATOM   3632 1HB  GLU A 236       9.441  76.423  15.211  1.00  0.00           H  
ATOM   3633 2HB  GLU A 236       9.494  76.970  16.881  1.00  0.00           H  
ATOM   3634 1HG  GLU A 236      10.459  79.108  16.166  1.00  0.00           H  
ATOM   3635 2HG  GLU A 236      10.448  78.562  14.491  1.00  0.00           H  
ATOM   3636  N   LEU A 237      11.307  74.030  16.123  1.00  0.00           N  
ATOM   3637  CA  LEU A 237      11.293  72.736  16.794  1.00  0.00           C  
ATOM   3638  C   LEU A 237      12.664  72.197  17.170  1.00  0.00           C  
ATOM   3639  O   LEU A 237      12.793  71.336  18.043  1.00  0.00           O  
ATOM   3640  CB  LEU A 237      10.588  71.710  15.898  1.00  0.00           C  
ATOM   3641  CG  LEU A 237       9.061  71.645  16.034  1.00  0.00           C  
ATOM   3642  CD1 LEU A 237       8.462  73.002  15.692  1.00  0.00           C  
ATOM   3643  CD2 LEU A 237       8.515  70.560  15.119  1.00  0.00           C  
ATOM   3644  H   LEU A 237      11.258  74.062  15.115  1.00  0.00           H  
ATOM   3645  HA  LEU A 237      10.741  72.837  17.728  1.00  0.00           H  
ATOM   3646 1HB  LEU A 237      10.818  71.941  14.859  1.00  0.00           H  
ATOM   3647 2HB  LEU A 237      10.984  70.720  16.125  1.00  0.00           H  
ATOM   3648  HG  LEU A 237       8.798  71.415  17.067  1.00  0.00           H  
ATOM   3649 1HD1 LEU A 237       7.378  72.956  15.789  1.00  0.00           H  
ATOM   3650 2HD1 LEU A 237       8.855  73.756  16.374  1.00  0.00           H  
ATOM   3651 3HD1 LEU A 237       8.724  73.267  14.668  1.00  0.00           H  
ATOM   3652 1HD2 LEU A 237       7.430  70.513  15.216  1.00  0.00           H  
ATOM   3653 2HD2 LEU A 237       8.777  70.789  14.086  1.00  0.00           H  
ATOM   3654 3HD2 LEU A 237       8.947  69.598  15.397  1.00  0.00           H  
ATOM   3655  N   ILE A 238      13.728  72.610  16.505  1.00  0.00           N  
ATOM   3656  CA  ILE A 238      15.072  72.115  16.741  1.00  0.00           C  
ATOM   3657  C   ILE A 238      15.682  72.868  17.923  1.00  0.00           C  
ATOM   3658  O   ILE A 238      15.564  74.081  18.002  1.00  0.00           O  
ATOM   3659  CB  ILE A 238      15.957  72.280  15.492  1.00  0.00           C  
ATOM   3660  CG1 ILE A 238      15.414  71.434  14.337  1.00  0.00           C  
ATOM   3661  CG2 ILE A 238      17.395  71.898  15.805  1.00  0.00           C  
ATOM   3662  CD1 ILE A 238      16.067  71.726  13.006  1.00  0.00           C  
ATOM   3663  H   ILE A 238      13.580  73.312  15.794  1.00  0.00           H  
ATOM   3664  HA  ILE A 238      15.013  71.054  16.979  1.00  0.00           H  
ATOM   3665  HB  ILE A 238      15.930  73.318  15.162  1.00  0.00           H  
ATOM   3666 1HG1 ILE A 238      15.555  70.377  14.563  1.00  0.00           H  
ATOM   3667 2HG1 ILE A 238      14.342  71.604  14.234  1.00  0.00           H  
ATOM   3668 1HG2 ILE A 238      18.007  72.020  14.911  1.00  0.00           H  
ATOM   3669 2HG2 ILE A 238      17.778  72.541  16.596  1.00  0.00           H  
ATOM   3670 3HG2 ILE A 238      17.433  70.859  16.131  1.00  0.00           H  
ATOM   3671 1HD1 ILE A 238      15.630  71.088  12.238  1.00  0.00           H  
ATOM   3672 2HD1 ILE A 238      15.907  72.772  12.743  1.00  0.00           H  
ATOM   3673 3HD1 ILE A 238      17.136  71.528  13.075  1.00  0.00           H  
ATOM   3674  N   LYS A 239      16.354  72.138  18.778  1.00  0.00           N  
ATOM   3675  CA  LYS A 239      17.012  72.689  19.958  1.00  0.00           C  
ATOM   3676  C   LYS A 239      18.095  73.671  19.605  1.00  0.00           C  
ATOM   3677  O   LYS A 239      18.093  74.829  20.062  1.00  0.00           O  
ATOM   3678  CB  LYS A 239      17.600  71.567  20.815  1.00  0.00           C  
ATOM   3679  CG  LYS A 239      16.563  70.712  21.530  1.00  0.00           C  
ATOM   3680  CD  LYS A 239      17.222  69.608  22.343  1.00  0.00           C  
ATOM   3681  CE  LYS A 239      16.186  68.742  23.045  1.00  0.00           C  
ATOM   3682  NZ  LYS A 239      16.815  67.633  23.813  1.00  0.00           N  
ATOM   3683  H   LYS A 239      16.412  71.145  18.601  1.00  0.00           H  
ATOM   3684  HA  LYS A 239      16.270  73.227  20.549  1.00  0.00           H  
ATOM   3685 1HB  LYS A 239      18.202  70.908  20.189  1.00  0.00           H  
ATOM   3686 2HB  LYS A 239      18.260  71.994  21.570  1.00  0.00           H  
ATOM   3687 1HG  LYS A 239      15.972  71.340  22.198  1.00  0.00           H  
ATOM   3688 2HG  LYS A 239      15.894  70.262  20.797  1.00  0.00           H  
ATOM   3689 1HD  LYS A 239      17.822  68.979  21.684  1.00  0.00           H  
ATOM   3690 2HD  LYS A 239      17.879  70.050  23.092  1.00  0.00           H  
ATOM   3691 1HE  LYS A 239      15.602  69.356  23.729  1.00  0.00           H  
ATOM   3692 2HE  LYS A 239      15.508  68.315  22.306  1.00  0.00           H  
ATOM   3693 1HZ  LYS A 239      16.096  67.084  24.262  1.00  0.00           H  
ATOM   3694 2HZ  LYS A 239      17.345  67.046  23.184  1.00  0.00           H  
ATOM   3695 3HZ  LYS A 239      17.432  68.017  24.514  1.00  0.00           H  
ATOM   3696  N   GLY A 240      19.031  73.308  18.738  1.00  0.00           N  
ATOM   3697  CA  GLY A 240      20.100  74.236  18.336  1.00  0.00           C  
ATOM   3698  C   GLY A 240      20.052  74.542  16.846  1.00  0.00           C  
ATOM   3699  O   GLY A 240      20.878  73.998  16.089  1.00  0.00           O  
ATOM   3700  H   GLY A 240      19.013  72.378  18.344  1.00  0.00           H  
ATOM   3701 1HA  GLY A 240      20.007  75.165  18.899  1.00  0.00           H  
ATOM   3702 2HA  GLY A 240      21.069  73.805  18.586  1.00  0.00           H  
ATOM   3703  N   ALA A 241      19.116  75.361  16.359  1.00  0.00           N  
ATOM   3704  CA  ALA A 241      19.108  75.601  14.914  1.00  0.00           C  
ATOM   3705  C   ALA A 241      19.525  77.010  14.554  1.00  0.00           C  
ATOM   3706  O   ALA A 241      19.373  77.925  15.365  1.00  0.00           O  
ATOM   3707  CB  ALA A 241      17.728  75.312  14.341  1.00  0.00           C  
ATOM   3708  H   ALA A 241      18.423  75.815  16.937  1.00  0.00           H  
ATOM   3709  HA  ALA A 241      19.831  74.927  14.455  1.00  0.00           H  
ATOM   3710 1HB  ALA A 241      17.735  75.495  13.266  1.00  0.00           H  
ATOM   3711 2HB  ALA A 241      17.466  74.272  14.531  1.00  0.00           H  
ATOM   3712 3HB  ALA A 241      16.995  75.963  14.814  1.00  0.00           H  
ATOM   3713  N   GLU A 242      20.056  77.231  13.378  1.00  0.00           N  
ATOM   3714  CA  GLU A 242      20.350  78.548  12.815  1.00  0.00           C  
ATOM   3715  C   GLU A 242      19.524  78.650  11.517  1.00  0.00           C  
ATOM   3716  O   GLU A 242      19.521  77.708  10.675  1.00  0.00           O  
ATOM   3717  CB  GLU A 242      21.845  78.723  12.539  1.00  0.00           C  
ATOM   3718  CG  GLU A 242      22.226  80.089  11.985  1.00  0.00           C  
ATOM   3719  CD  GLU A 242      23.706  80.241  11.770  1.00  0.00           C  
ATOM   3720  OE1 GLU A 242      24.428  79.318  12.064  1.00  0.00           O  
ATOM   3721  OE2 GLU A 242      24.116  81.281  11.310  1.00  0.00           O  
ATOM   3722  H   GLU A 242      20.270  76.406  12.837  1.00  0.00           H  
ATOM   3723  HA  GLU A 242      20.048  79.308  13.536  1.00  0.00           H  
ATOM   3724 1HB  GLU A 242      22.406  78.567  13.460  1.00  0.00           H  
ATOM   3725 2HB  GLU A 242      22.174  77.969  11.823  1.00  0.00           H  
ATOM   3726 1HG  GLU A 242      21.715  80.240  11.035  1.00  0.00           H  
ATOM   3727 2HG  GLU A 242      21.884  80.858  12.677  1.00  0.00           H  
ATOM   3728  N   LEU A 243      18.752  79.692  11.359  1.00  0.00           N  
ATOM   3729  CA  LEU A 243      17.856  79.853  10.218  1.00  0.00           C  
ATOM   3730  C   LEU A 243      18.430  80.853   9.231  1.00  0.00           C  
ATOM   3731  O   LEU A 243      18.684  82.007   9.614  1.00  0.00           O  
ATOM   3732  CB  LEU A 243      16.471  80.319  10.683  1.00  0.00           C  
ATOM   3733  CG  LEU A 243      15.450  80.587   9.570  1.00  0.00           C  
ATOM   3734  CD1 LEU A 243      15.139  79.286   8.842  1.00  0.00           C  
ATOM   3735  CD2 LEU A 243      14.190  81.192  10.170  1.00  0.00           C  
ATOM   3736  H   LEU A 243      18.784  80.414  12.065  1.00  0.00           H  
ATOM   3737  HA  LEU A 243      17.751  78.889   9.723  1.00  0.00           H  
ATOM   3738 1HB  LEU A 243      16.051  79.558  11.341  1.00  0.00           H  
ATOM   3739 2HB  LEU A 243      16.587  81.239  11.255  1.00  0.00           H  
ATOM   3740  HG  LEU A 243      15.876  81.280   8.845  1.00  0.00           H  
ATOM   3741 1HD1 LEU A 243      14.414  79.476   8.050  1.00  0.00           H  
ATOM   3742 2HD1 LEU A 243      16.054  78.885   8.406  1.00  0.00           H  
ATOM   3743 3HD1 LEU A 243      14.725  78.565   9.546  1.00  0.00           H  
ATOM   3744 1HD2 LEU A 243      13.465  81.384   9.378  1.00  0.00           H  
ATOM   3745 2HD2 LEU A 243      13.762  80.499  10.894  1.00  0.00           H  
ATOM   3746 3HD2 LEU A 243      14.439  82.129  10.668  1.00  0.00           H  
ATOM   3747  N   LYS A 244      18.620  80.426   7.981  1.00  0.00           N  
ATOM   3748  CA  LYS A 244      19.107  81.324   6.944  1.00  0.00           C  
ATOM   3749  C   LYS A 244      18.056  81.357   5.835  1.00  0.00           C  
ATOM   3750  O   LYS A 244      17.672  80.324   5.277  1.00  0.00           O  
ATOM   3751  CB  LYS A 244      20.465  80.872   6.404  1.00  0.00           C  
ATOM   3752  CG  LYS A 244      21.025  81.751   5.294  1.00  0.00           C  
ATOM   3753  CD  LYS A 244      21.450  83.111   5.828  1.00  0.00           C  
ATOM   3754  CE  LYS A 244      22.089  83.959   4.739  1.00  0.00           C  
ATOM   3755  NZ  LYS A 244      22.477  85.306   5.238  1.00  0.00           N  
ATOM   3756  H   LYS A 244      18.424  79.464   7.746  1.00  0.00           H  
ATOM   3757  HA  LYS A 244      19.227  82.318   7.376  1.00  0.00           H  
ATOM   3758 1HB  LYS A 244      21.192  80.854   7.217  1.00  0.00           H  
ATOM   3759 2HB  LYS A 244      20.382  79.856   6.017  1.00  0.00           H  
ATOM   3760 1HG  LYS A 244      21.889  81.261   4.843  1.00  0.00           H  
ATOM   3761 2HG  LYS A 244      20.267  81.893   4.525  1.00  0.00           H  
ATOM   3762 1HD  LYS A 244      20.578  83.636   6.222  1.00  0.00           H  
ATOM   3763 2HD  LYS A 244      22.167  82.976   6.638  1.00  0.00           H  
ATOM   3764 1HE  LYS A 244      22.977  83.456   4.360  1.00  0.00           H  
ATOM   3765 2HE  LYS A 244      21.387  84.080   3.913  1.00  0.00           H  
ATOM   3766 1HZ  LYS A 244      22.895  85.837   4.487  1.00  0.00           H  
ATOM   3767 2HZ  LYS A 244      21.656  85.790   5.575  1.00  0.00           H  
ATOM   3768 3HZ  LYS A 244      23.142  85.208   5.991  1.00  0.00           H  
ATOM   3769  N   VAL A 245      17.600  82.556   5.535  1.00  0.00           N  
ATOM   3770  CA  VAL A 245      16.586  82.837   4.546  1.00  0.00           C  
ATOM   3771  C   VAL A 245      17.204  83.500   3.310  1.00  0.00           C  
ATOM   3772  O   VAL A 245      18.019  84.403   3.566  1.00  0.00           O  
ATOM   3773  CB  VAL A 245      15.503  83.754   5.144  1.00  0.00           C  
ATOM   3774  CG1 VAL A 245      14.464  84.109   4.091  1.00  0.00           C  
ATOM   3775  CG2 VAL A 245      14.850  83.074   6.338  1.00  0.00           C  
ATOM   3776  H   VAL A 245      18.008  83.321   6.052  1.00  0.00           H  
ATOM   3777  HA  VAL A 245      16.124  81.895   4.247  1.00  0.00           H  
ATOM   3778  HB  VAL A 245      15.967  84.687   5.465  1.00  0.00           H  
ATOM   3779 1HG1 VAL A 245      13.706  84.758   4.531  1.00  0.00           H  
ATOM   3780 2HG1 VAL A 245      14.948  84.627   3.263  1.00  0.00           H  
ATOM   3781 3HG1 VAL A 245      13.992  83.198   3.724  1.00  0.00           H  
ATOM   3782 1HG2 VAL A 245      14.086  83.729   6.756  1.00  0.00           H  
ATOM   3783 2HG2 VAL A 245      14.392  82.138   6.018  1.00  0.00           H  
ATOM   3784 3HG2 VAL A 245      15.605  82.867   7.097  1.00  0.00           H  
ATOM   3785  N   TYR A 246      16.859  83.057   2.099  1.00  0.00           N  
ATOM   3786  CA  TYR A 246      17.531  83.687   0.935  1.00  0.00           C  
ATOM   3787  C   TYR A 246      16.448  84.307   0.075  1.00  0.00           C  
ATOM   3788  O   TYR A 246      15.632  83.593  -0.538  1.00  0.00           O  
ATOM   3789  CB  TYR A 246      18.354  82.679   0.130  1.00  0.00           C  
ATOM   3790  CG  TYR A 246      19.125  83.296  -1.015  1.00  0.00           C  
ATOM   3791  CD1 TYR A 246      19.391  84.657  -1.018  1.00  0.00           C  
ATOM   3792  CD2 TYR A 246      19.566  82.501  -2.063  1.00  0.00           C  
ATOM   3793  CE1 TYR A 246      20.096  85.221  -2.065  1.00  0.00           C  
ATOM   3794  CE2 TYR A 246      20.271  83.065  -3.109  1.00  0.00           C  
ATOM   3795  CZ  TYR A 246      20.535  84.419  -3.112  1.00  0.00           C  
ATOM   3796  OH  TYR A 246      21.237  84.981  -4.154  1.00  0.00           O  
ATOM   3797  H   TYR A 246      16.177  82.329   1.939  1.00  0.00           H  
ATOM   3798  HA  TYR A 246      18.211  84.456   1.303  1.00  0.00           H  
ATOM   3799 1HB  TYR A 246      19.066  82.180   0.790  1.00  0.00           H  
ATOM   3800 2HB  TYR A 246      17.694  81.913  -0.278  1.00  0.00           H  
ATOM   3801  HD1 TYR A 246      19.045  85.282  -0.195  1.00  0.00           H  
ATOM   3802  HD2 TYR A 246      19.356  81.431  -2.061  1.00  0.00           H  
ATOM   3803  HE1 TYR A 246      20.305  86.291  -2.067  1.00  0.00           H  
ATOM   3804  HE2 TYR A 246      20.617  82.440  -3.932  1.00  0.00           H  
ATOM   3805  HH  TYR A 246      21.334  85.924  -4.001  1.00  0.00           H  
ATOM   3806  N   LYS A 247      16.357  85.626   0.123  1.00  0.00           N  
ATOM   3807  CA  LYS A 247      15.334  86.351  -0.583  1.00  0.00           C  
ATOM   3808  C   LYS A 247      15.278  86.023  -2.080  1.00  0.00           C  
ATOM   3809  O   LYS A 247      16.288  86.165  -2.754  1.00  0.00           O  
ATOM   3810  CB  LYS A 247      15.546  87.853  -0.383  1.00  0.00           C  
ATOM   3811  CG  LYS A 247      14.473  88.729  -1.015  1.00  0.00           C  
ATOM   3812  CD  LYS A 247      14.716  90.201  -0.719  1.00  0.00           C  
ATOM   3813  CE  LYS A 247      13.638  91.077  -1.339  1.00  0.00           C  
ATOM   3814  NZ  LYS A 247      13.863  92.521  -1.058  1.00  0.00           N  
ATOM   3815  H   LYS A 247      17.030  86.138   0.675  1.00  0.00           H  
ATOM   3816  HA  LYS A 247      14.364  86.069  -0.173  1.00  0.00           H  
ATOM   3817 1HB  LYS A 247      15.576  88.077   0.683  1.00  0.00           H  
ATOM   3818 2HB  LYS A 247      16.508  88.144  -0.807  1.00  0.00           H  
ATOM   3819 1HG  LYS A 247      14.471  88.580  -2.096  1.00  0.00           H  
ATOM   3820 2HG  LYS A 247      13.496  88.445  -0.626  1.00  0.00           H  
ATOM   3821 1HD  LYS A 247      14.725  90.359   0.360  1.00  0.00           H  
ATOM   3822 2HD  LYS A 247      15.686  90.497  -1.120  1.00  0.00           H  
ATOM   3823 1HE  LYS A 247      13.624  90.928  -2.418  1.00  0.00           H  
ATOM   3824 2HE  LYS A 247      12.664  90.791  -0.943  1.00  0.00           H  
ATOM   3825 1HZ  LYS A 247      13.128  93.067  -1.484  1.00  0.00           H  
ATOM   3826 2HZ  LYS A 247      13.860  92.674  -0.059  1.00  0.00           H  
ATOM   3827 3HZ  LYS A 247      14.755  92.803  -1.438  1.00  0.00           H  
ATOM   3828  N   ASP A 248      14.103  85.637  -2.533  1.00  0.00           N  
ATOM   3829  CA  ASP A 248      13.797  85.384  -3.929  1.00  0.00           C  
ATOM   3830  C   ASP A 248      14.442  84.138  -4.539  1.00  0.00           C  
ATOM   3831  O   ASP A 248      14.311  84.005  -5.774  1.00  0.00           O  
ATOM   3832  CB  ASP A 248      14.206  86.605  -4.757  1.00  0.00           C  
ATOM   3833  CG  ASP A 248      13.396  87.849  -4.418  1.00  0.00           C  
ATOM   3834  OD1 ASP A 248      12.197  87.743  -4.312  1.00  0.00           O  
ATOM   3835  OD2 ASP A 248      13.983  88.893  -4.267  1.00  0.00           O  
ATOM   3836  H   ASP A 248      13.378  85.515  -1.840  1.00  0.00           H  
ATOM   3837  HA  ASP A 248      12.722  85.226  -4.024  1.00  0.00           H  
ATOM   3838 1HB  ASP A 248      15.262  86.820  -4.590  1.00  0.00           H  
ATOM   3839 2HB  ASP A 248      14.080  86.385  -5.817  1.00  0.00           H  
ATOM   3840  N   ALA A 249      15.113  83.276  -3.746  1.00  0.00           N  
ATOM   3841  CA  ALA A 249      15.782  82.129  -4.429  1.00  0.00           C  
ATOM   3842  C   ALA A 249      14.840  80.969  -4.577  1.00  0.00           C  
ATOM   3843  O   ALA A 249      13.916  80.801  -3.793  1.00  0.00           O  
ATOM   3844  CB  ALA A 249      17.024  81.683  -3.671  1.00  0.00           C  
ATOM   3845  H   ALA A 249      15.186  83.361  -2.742  1.00  0.00           H  
ATOM   3846  HA  ALA A 249      16.084  82.457  -5.424  1.00  0.00           H  
ATOM   3847 1HB  ALA A 249      17.488  80.846  -4.194  1.00  0.00           H  
ATOM   3848 2HB  ALA A 249      17.731  82.510  -3.612  1.00  0.00           H  
ATOM   3849 3HB  ALA A 249      16.744  81.371  -2.666  1.00  0.00           H  
ATOM   3850  N   PRO A 250      15.091  80.055  -5.527  1.00  0.00           N  
ATOM   3851  CA  PRO A 250      14.214  78.972  -5.827  1.00  0.00           C  
ATOM   3852  C   PRO A 250      14.480  77.679  -5.056  1.00  0.00           C  
ATOM   3853  O   PRO A 250      15.412  77.616  -4.256  1.00  0.00           O  
ATOM   3854  CB  PRO A 250      14.467  78.788  -7.327  1.00  0.00           C  
ATOM   3855  CG  PRO A 250      15.918  79.089  -7.492  1.00  0.00           C  
ATOM   3856  CD  PRO A 250      16.174  80.231  -6.545  1.00  0.00           C  
ATOM   3857  HA  PRO A 250      13.177  79.279  -5.623  1.00  0.00           H  
ATOM   3858 1HB  PRO A 250      14.207  77.763  -7.629  1.00  0.00           H  
ATOM   3859 2HB  PRO A 250      13.822  79.467  -7.903  1.00  0.00           H  
ATOM   3860 1HG  PRO A 250      16.520  78.200  -7.256  1.00  0.00           H  
ATOM   3861 2HG  PRO A 250      16.134  79.350  -8.539  1.00  0.00           H  
ATOM   3862 1HD  PRO A 250      17.179  80.129  -6.110  1.00  0.00           H  
ATOM   3863 2HD  PRO A 250      16.079  81.185  -7.085  1.00  0.00           H  
ATOM   3864  N   HIS A 251      13.705  76.654  -5.425  1.00  0.00           N  
ATOM   3865  CA  HIS A 251      13.911  75.361  -4.770  1.00  0.00           C  
ATOM   3866  C   HIS A 251      15.279  74.772  -5.064  1.00  0.00           C  
ATOM   3867  O   HIS A 251      15.953  74.248  -4.166  1.00  0.00           O  
ATOM   3868  CB  HIS A 251      12.830  74.364  -5.200  1.00  0.00           C  
ATOM   3869  CG  HIS A 251      12.931  73.035  -4.517  1.00  0.00           C  
ATOM   3870  ND1 HIS A 251      13.100  72.911  -3.154  1.00  0.00           N  
ATOM   3871  CD2 HIS A 251      12.888  71.775  -5.008  1.00  0.00           C  
ATOM   3872  CE1 HIS A 251      13.156  71.629  -2.836  1.00  0.00           C  
ATOM   3873  NE2 HIS A 251      13.030  70.920  -3.943  1.00  0.00           N  
ATOM   3874  H   HIS A 251      12.989  76.739  -6.133  1.00  0.00           H  
ATOM   3875  HA  HIS A 251      13.846  75.486  -3.690  1.00  0.00           H  
ATOM   3876 1HB  HIS A 251      11.845  74.782  -4.990  1.00  0.00           H  
ATOM   3877 2HB  HIS A 251      12.894  74.200  -6.276  1.00  0.00           H  
ATOM   3878  HD1 HIS A 251      13.097  73.657  -2.487  1.00  0.00           H  
ATOM   3879  HD2 HIS A 251      12.771  71.376  -6.016  1.00  0.00           H  
ATOM   3880  HE1 HIS A 251      13.286  71.320  -1.799  1.00  0.00           H  
ATOM   3881  N   GLY A 252      15.738  74.913  -6.317  1.00  0.00           N  
ATOM   3882  CA  GLY A 252      17.052  74.301  -6.642  1.00  0.00           C  
ATOM   3883  C   GLY A 252      18.140  75.335  -6.530  1.00  0.00           C  
ATOM   3884  O   GLY A 252      19.067  75.356  -7.331  1.00  0.00           O  
ATOM   3885  H   GLY A 252      15.235  75.410  -7.038  1.00  0.00           H  
ATOM   3886 1HA  GLY A 252      17.245  73.471  -5.962  1.00  0.00           H  
ATOM   3887 2HA  GLY A 252      17.022  73.889  -7.650  1.00  0.00           H  
ATOM   3888  N   PHE A 253      18.102  76.205  -5.467  1.00  0.00           N  
ATOM   3889  CA  PHE A 253      19.094  77.264  -5.378  1.00  0.00           C  
ATOM   3890  C   PHE A 253      20.504  76.798  -5.196  1.00  0.00           C  
ATOM   3891  O   PHE A 253      21.404  77.594  -5.462  1.00  0.00           O  
ATOM   3892  CB  PHE A 253      18.744  78.202  -4.222  1.00  0.00           C  
ATOM   3893  CG  PHE A 253      18.932  77.587  -2.864  1.00  0.00           C  
ATOM   3894  CD1 PHE A 253      20.200  77.275  -2.397  1.00  0.00           C  
ATOM   3895  CD2 PHE A 253      17.841  77.319  -2.051  1.00  0.00           C  
ATOM   3896  CE1 PHE A 253      20.373  76.708  -1.148  1.00  0.00           C  
ATOM   3897  CE2 PHE A 253      18.011  76.754  -0.802  1.00  0.00           C  
ATOM   3898  CZ  PHE A 253      19.279  76.448  -0.351  1.00  0.00           C  
ATOM   3899  H   PHE A 253      17.400  76.126  -4.745  1.00  0.00           H  
ATOM   3900  HA  PHE A 253      19.081  77.829  -6.311  1.00  0.00           H  
ATOM   3901 1HB  PHE A 253      19.364  79.096  -4.278  1.00  0.00           H  
ATOM   3902 2HB  PHE A 253      17.706  78.519  -4.311  1.00  0.00           H  
ATOM   3903  HD1 PHE A 253      21.065  77.482  -3.028  1.00  0.00           H  
ATOM   3904  HD2 PHE A 253      16.839  77.560  -2.408  1.00  0.00           H  
ATOM   3905  HE1 PHE A 253      21.375  76.468  -0.794  1.00  0.00           H  
ATOM   3906  HE2 PHE A 253      17.145  76.548  -0.173  1.00  0.00           H  
ATOM   3907  HZ  PHE A 253      19.415  76.001   0.633  1.00  0.00           H  
ATOM   3908  N   ALA A 254      20.784  75.563  -4.755  1.00  0.00           N  
ATOM   3909  CA  ALA A 254      22.186  75.150  -4.629  1.00  0.00           C  
ATOM   3910  C   ALA A 254      22.841  75.027  -6.032  1.00  0.00           C  
ATOM   3911  O   ALA A 254      24.087  74.955  -6.072  1.00  0.00           O  
ATOM   3912  CB  ALA A 254      22.283  73.835  -3.869  1.00  0.00           C  
ATOM   3913  H   ALA A 254      20.055  74.910  -4.507  1.00  0.00           H  
ATOM   3914  HA  ALA A 254      22.717  75.921  -4.071  1.00  0.00           H  
ATOM   3915 1HB  ALA A 254      23.330  73.541  -3.783  1.00  0.00           H  
ATOM   3916 2HB  ALA A 254      21.858  73.959  -2.873  1.00  0.00           H  
ATOM   3917 3HB  ALA A 254      21.733  73.064  -4.405  1.00  0.00           H  
ATOM   3918  N   VAL A 255      22.008  74.873  -7.055  1.00  0.00           N  
ATOM   3919  CA  VAL A 255      22.566  74.797  -8.418  1.00  0.00           C  
ATOM   3920  C   VAL A 255      22.454  76.123  -9.176  1.00  0.00           C  
ATOM   3921  O   VAL A 255      23.329  76.391 -10.009  1.00  0.00           O  
ATOM   3922  CB  VAL A 255      21.844  73.701  -9.223  1.00  0.00           C  
ATOM   3923  CG1 VAL A 255      20.432  74.143  -9.578  1.00  0.00           C  
ATOM   3924  CG2 VAL A 255      22.638  73.372 -10.478  1.00  0.00           C  
ATOM   3925  H   VAL A 255      21.008  74.807  -6.928  1.00  0.00           H  
ATOM   3926  HA  VAL A 255      23.624  74.542  -8.345  1.00  0.00           H  
ATOM   3927  HB  VAL A 255      21.754  72.808  -8.605  1.00  0.00           H  
ATOM   3928 1HG1 VAL A 255      19.936  73.356 -10.147  1.00  0.00           H  
ATOM   3929 2HG1 VAL A 255      19.871  74.338  -8.664  1.00  0.00           H  
ATOM   3930 3HG1 VAL A 255      20.476  75.051 -10.179  1.00  0.00           H  
ATOM   3931 1HG2 VAL A 255      22.122  72.596 -11.043  1.00  0.00           H  
ATOM   3932 2HG2 VAL A 255      22.732  74.267 -11.094  1.00  0.00           H  
ATOM   3933 3HG2 VAL A 255      23.630  73.018 -10.199  1.00  0.00           H  
ATOM   3934  N   THR A 256      21.486  76.988  -8.825  1.00  0.00           N  
ATOM   3935  CA  THR A 256      21.375  78.240  -9.592  1.00  0.00           C  
ATOM   3936  C   THR A 256      22.195  79.340  -8.927  1.00  0.00           C  
ATOM   3937  O   THR A 256      22.782  80.222  -9.554  1.00  0.00           O  
ATOM   3938  CB  THR A 256      19.910  78.694  -9.725  1.00  0.00           C  
ATOM   3939  OG1 THR A 256      19.362  78.938  -8.423  1.00  0.00           O  
ATOM   3940  CG2 THR A 256      19.083  77.628 -10.428  1.00  0.00           C  
ATOM   3941  H   THR A 256      20.841  76.816  -8.067  1.00  0.00           H  
ATOM   3942  HA  THR A 256      21.769  78.068 -10.594  1.00  0.00           H  
ATOM   3943  HB  THR A 256      19.866  79.618 -10.302  1.00  0.00           H  
ATOM   3944  HG1 THR A 256      19.645  79.802  -8.114  1.00  0.00           H  
ATOM   3945 1HG2 THR A 256      18.050  77.967 -10.513  1.00  0.00           H  
ATOM   3946 2HG2 THR A 256      19.490  77.449 -11.422  1.00  0.00           H  
ATOM   3947 3HG2 THR A 256      19.114  76.705  -9.851  1.00  0.00           H  
ATOM   3948  N   HIS A 257      22.357  79.243  -7.588  1.00  0.00           N  
ATOM   3949  CA  HIS A 257      23.126  80.290  -6.900  1.00  0.00           C  
ATOM   3950  C   HIS A 257      24.158  79.717  -5.953  1.00  0.00           C  
ATOM   3951  O   HIS A 257      24.202  80.098  -4.757  1.00  0.00           O  
ATOM   3952  CB  HIS A 257      22.194  81.222  -6.120  1.00  0.00           C  
ATOM   3953  CG  HIS A 257      21.214  81.954  -6.983  1.00  0.00           C  
ATOM   3954  ND1 HIS A 257      20.069  81.363  -7.475  1.00  0.00           N  
ATOM   3955  CD2 HIS A 257      21.208  83.227  -7.444  1.00  0.00           C  
ATOM   3956  CE1 HIS A 257      19.400  82.242  -8.201  1.00  0.00           C  
ATOM   3957  NE2 HIS A 257      20.070  83.380  -8.198  1.00  0.00           N  
ATOM   3958  H   HIS A 257      21.971  78.482  -7.049  1.00  0.00           H  
ATOM   3959  HA  HIS A 257      23.664  80.888  -7.635  1.00  0.00           H  
ATOM   3960 1HB  HIS A 257      21.634  80.645  -5.383  1.00  0.00           H  
ATOM   3961 2HB  HIS A 257      22.786  81.958  -5.577  1.00  0.00           H  
ATOM   3962  HD2 HIS A 257      21.965  83.988  -7.253  1.00  0.00           H  
ATOM   3963  HE1 HIS A 257      18.456  82.059  -8.714  1.00  0.00           H  
ATOM   3964  HE2 HIS A 257      19.795  84.229  -8.671  1.00  0.00           H  
ATOM   3965  N   ALA A 258      25.021  78.803  -6.384  1.00  0.00           N  
ATOM   3966  CA  ALA A 258      26.010  78.176  -5.529  1.00  0.00           C  
ATOM   3967  C   ALA A 258      26.982  79.194  -4.950  1.00  0.00           C  
ATOM   3968  O   ALA A 258      27.566  79.026  -3.890  1.00  0.00           O  
ATOM   3969  CB  ALA A 258      26.766  77.105  -6.302  1.00  0.00           C  
ATOM   3970  H   ALA A 258      24.976  78.540  -7.358  1.00  0.00           H  
ATOM   3971  HA  ALA A 258      25.488  77.710  -4.693  1.00  0.00           H  
ATOM   3972 1HB  ALA A 258      27.506  76.640  -5.650  1.00  0.00           H  
ATOM   3973 2HB  ALA A 258      26.065  76.347  -6.653  1.00  0.00           H  
ATOM   3974 3HB  ALA A 258      27.267  77.558  -7.155  1.00  0.00           H  
ATOM   3975  N   GLN A 259      27.333  80.261  -5.684  1.00  0.00           N  
ATOM   3976  CA  GLN A 259      28.260  81.269  -5.183  1.00  0.00           C  
ATOM   3977  C   GLN A 259      27.686  81.975  -3.936  1.00  0.00           C  
ATOM   3978  O   GLN A 259      28.471  82.408  -3.044  1.00  0.00           O  
ATOM   3979  CB  GLN A 259      28.572  82.293  -6.277  1.00  0.00           C  
ATOM   3980  CG  GLN A 259      29.639  83.306  -5.896  1.00  0.00           C  
ATOM   3981  CD  GLN A 259      30.993  82.662  -5.668  1.00  0.00           C  
ATOM   3982  OE1 GLN A 259      31.475  81.887  -6.499  1.00  0.00           O  
ATOM   3983  NE2 GLN A 259      31.615  82.979  -4.538  1.00  0.00           N  
ATOM   3984  H   GLN A 259      26.943  80.368  -6.610  1.00  0.00           H  
ATOM   3985  HA  GLN A 259      29.186  80.773  -4.893  1.00  0.00           H  
ATOM   3986 1HB  GLN A 259      28.906  81.775  -7.176  1.00  0.00           H  
ATOM   3987 2HB  GLN A 259      27.665  82.840  -6.533  1.00  0.00           H  
ATOM   3988 1HG  GLN A 259      29.738  84.034  -6.701  1.00  0.00           H  
ATOM   3989 2HG  GLN A 259      29.338  83.805  -4.975  1.00  0.00           H  
ATOM   3990 1HE2 GLN A 259      32.512  82.585  -4.333  1.00  0.00           H  
ATOM   3991 2HE2 GLN A 259      31.188  83.611  -3.892  1.00  0.00           H  
ATOM   3992  N   GLN A 260      26.380  82.049  -3.779  1.00  0.00           N  
ATOM   3993  CA  GLN A 260      25.798  82.618  -2.556  1.00  0.00           C  
ATOM   3994  C   GLN A 260      25.769  81.586  -1.433  1.00  0.00           C  
ATOM   3995  O   GLN A 260      26.226  81.820  -0.309  1.00  0.00           O  
ATOM   3996  CB  GLN A 260      24.383  83.138  -2.822  1.00  0.00           C  
ATOM   3997  CG  GLN A 260      23.745  83.842  -1.636  1.00  0.00           C  
ATOM   3998  CD  GLN A 260      24.484  85.108  -1.249  1.00  0.00           C  
ATOM   3999  OE1 GLN A 260      24.767  85.962  -2.094  1.00  0.00           O  
ATOM   4000  NE2 GLN A 260      24.802  85.238   0.034  1.00  0.00           N  
ATOM   4001  H   GLN A 260      25.765  81.712  -4.506  1.00  0.00           H  
ATOM   4002  HA  GLN A 260      26.419  83.453  -2.234  1.00  0.00           H  
ATOM   4003 1HB  GLN A 260      24.403  83.838  -3.657  1.00  0.00           H  
ATOM   4004 2HB  GLN A 260      23.737  82.307  -3.106  1.00  0.00           H  
ATOM   4005 1HG  GLN A 260      22.720  84.109  -1.893  1.00  0.00           H  
ATOM   4006 2HG  GLN A 260      23.751  83.167  -0.780  1.00  0.00           H  
ATOM   4007 1HE2 GLN A 260      25.291  86.053   0.349  1.00  0.00           H  
ATOM   4008 2HE2 GLN A 260      24.554  84.522   0.686  1.00  0.00           H  
ATOM   4009  N   LEU A 261      25.302  80.367  -1.716  1.00  0.00           N  
ATOM   4010  CA  LEU A 261      25.102  79.334  -0.718  1.00  0.00           C  
ATOM   4011  C   LEU A 261      26.328  78.624  -0.173  1.00  0.00           C  
ATOM   4012  O   LEU A 261      26.385  78.374   1.046  1.00  0.00           O  
ATOM   4013  CB  LEU A 261      24.161  78.275  -1.306  1.00  0.00           C  
ATOM   4014  CG  LEU A 261      22.662  78.523  -1.089  1.00  0.00           C  
ATOM   4015  CD1 LEU A 261      22.358  78.524   0.403  1.00  0.00           C  
ATOM   4016  CD2 LEU A 261      22.269  79.846  -1.729  1.00  0.00           C  
ATOM   4017  H   LEU A 261      25.080  80.168  -2.681  1.00  0.00           H  
ATOM   4018  HA  LEU A 261      24.644  79.786   0.161  1.00  0.00           H  
ATOM   4019 1HB  LEU A 261      24.334  78.214  -2.379  1.00  0.00           H  
ATOM   4020 2HB  LEU A 261      24.404  77.309  -0.863  1.00  0.00           H  
ATOM   4021  HG  LEU A 261      22.090  77.715  -1.545  1.00  0.00           H  
ATOM   4022 1HD1 LEU A 261      21.293  78.700   0.557  1.00  0.00           H  
ATOM   4023 2HD1 LEU A 261      22.631  77.559   0.831  1.00  0.00           H  
ATOM   4024 3HD1 LEU A 261      22.930  79.313   0.890  1.00  0.00           H  
ATOM   4025 1HD2 LEU A 261      21.204  80.022  -1.575  1.00  0.00           H  
ATOM   4026 2HD2 LEU A 261      22.840  80.655  -1.272  1.00  0.00           H  
ATOM   4027 3HD2 LEU A 261      22.481  79.811  -2.797  1.00  0.00           H  
ATOM   4028  N   ASN A 262      27.319  78.338  -1.027  1.00  0.00           N  
ATOM   4029  CA  ASN A 262      28.483  77.567  -0.680  1.00  0.00           C  
ATOM   4030  C   ASN A 262      29.285  78.175   0.477  1.00  0.00           C  
ATOM   4031  O   ASN A 262      29.642  77.462   1.405  1.00  0.00           O  
ATOM   4032  CB  ASN A 262      29.361  77.394  -1.905  1.00  0.00           C  
ATOM   4033  CG  ASN A 262      28.784  76.424  -2.898  1.00  0.00           C  
ATOM   4034  OD1 ASN A 262      27.734  75.818  -2.654  1.00  0.00           O  
ATOM   4035  ND2 ASN A 262      29.449  76.264  -4.014  1.00  0.00           N  
ATOM   4036  H   ASN A 262      27.227  78.693  -1.968  1.00  0.00           H  
ATOM   4037  HA  ASN A 262      28.157  76.585  -0.333  1.00  0.00           H  
ATOM   4038 1HB  ASN A 262      29.498  78.359  -2.395  1.00  0.00           H  
ATOM   4039 2HB  ASN A 262      30.346  77.040  -1.600  1.00  0.00           H  
ATOM   4040 1HD2 ASN A 262      29.112  75.631  -4.711  1.00  0.00           H  
ATOM   4041 2HD2 ASN A 262      30.294  76.775  -4.169  1.00  0.00           H  
ATOM   4042  N   GLU A 263      29.535  79.477   0.435  1.00  0.00           N  
ATOM   4043  CA  GLU A 263      30.301  80.112   1.521  1.00  0.00           C  
ATOM   4044  C   GLU A 263      29.577  79.998   2.862  1.00  0.00           C  
ATOM   4045  O   GLU A 263      30.183  79.818   3.928  1.00  0.00           O  
ATOM   4046  CB  GLU A 263      30.560  81.586   1.201  1.00  0.00           C  
ATOM   4047  CG  GLU A 263      31.535  81.819   0.056  1.00  0.00           C  
ATOM   4048  CD  GLU A 263      31.717  83.275  -0.270  1.00  0.00           C  
ATOM   4049  OE1 GLU A 263      31.016  84.083   0.291  1.00  0.00           O  
ATOM   4050  OE2 GLU A 263      32.558  83.581  -1.082  1.00  0.00           O  
ATOM   4051  H   GLU A 263      29.207  80.045  -0.333  1.00  0.00           H  
ATOM   4052  HA  GLU A 263      31.260  79.601   1.613  1.00  0.00           H  
ATOM   4053 1HB  GLU A 263      29.619  82.073   0.944  1.00  0.00           H  
ATOM   4054 2HB  GLU A 263      30.956  82.086   2.085  1.00  0.00           H  
ATOM   4055 1HG  GLU A 263      32.502  81.395   0.324  1.00  0.00           H  
ATOM   4056 2HG  GLU A 263      31.173  81.296  -0.828  1.00  0.00           H  
ATOM   4057  N   ASP A 264      28.261  80.080   2.895  1.00  0.00           N  
ATOM   4058  CA  ASP A 264      27.429  79.945   4.080  1.00  0.00           C  
ATOM   4059  C   ASP A 264      27.431  78.498   4.566  1.00  0.00           C  
ATOM   4060  O   ASP A 264      27.490  78.286   5.791  1.00  0.00           O  
ATOM   4061  CB  ASP A 264      25.996  80.399   3.789  1.00  0.00           C  
ATOM   4062  CG  ASP A 264      25.877  81.906   3.608  1.00  0.00           C  
ATOM   4063  OD1 ASP A 264      26.780  82.605   4.003  1.00  0.00           O  
ATOM   4064  OD2 ASP A 264      24.885  82.343   3.076  1.00  0.00           O  
ATOM   4065  H   ASP A 264      27.821  80.252   2.002  1.00  0.00           H  
ATOM   4066  HA  ASP A 264      27.841  80.579   4.866  1.00  0.00           H  
ATOM   4067 1HB  ASP A 264      25.636  79.909   2.884  1.00  0.00           H  
ATOM   4068 2HB  ASP A 264      25.344  80.093   4.608  1.00  0.00           H  
ATOM   4069  N   LEU A 265      27.413  77.519   3.602  1.00  0.00           N  
ATOM   4070  CA  LEU A 265      27.545  76.143   4.099  1.00  0.00           C  
ATOM   4071  C   LEU A 265      28.913  75.931   4.741  1.00  0.00           C  
ATOM   4072  O   LEU A 265      29.055  75.220   5.747  1.00  0.00           O  
ATOM   4073  CB  LEU A 265      27.348  75.138   2.957  1.00  0.00           C  
ATOM   4074  CG  LEU A 265      27.433  73.658   3.351  1.00  0.00           C  
ATOM   4075  CD1 LEU A 265      26.362  73.346   4.387  1.00  0.00           C  
ATOM   4076  CD2 LEU A 265      27.262  72.792   2.111  1.00  0.00           C  
ATOM   4077  H   LEU A 265      27.318  77.676   2.609  1.00  0.00           H  
ATOM   4078  HA  LEU A 265      26.775  75.971   4.850  1.00  0.00           H  
ATOM   4079 1HB  LEU A 265      26.369  75.307   2.511  1.00  0.00           H  
ATOM   4080 2HB  LEU A 265      28.107  75.323   2.197  1.00  0.00           H  
ATOM   4081  HG  LEU A 265      28.404  73.457   3.803  1.00  0.00           H  
ATOM   4082 1HD1 LEU A 265      26.422  72.294   4.668  1.00  0.00           H  
ATOM   4083 2HD1 LEU A 265      26.519  73.965   5.271  1.00  0.00           H  
ATOM   4084 3HD1 LEU A 265      25.378  73.554   3.968  1.00  0.00           H  
ATOM   4085 1HD2 LEU A 265      27.323  71.740   2.391  1.00  0.00           H  
ATOM   4086 2HD2 LEU A 265      26.291  72.992   1.659  1.00  0.00           H  
ATOM   4087 3HD2 LEU A 265      28.051  73.024   1.395  1.00  0.00           H  
ATOM   4088  N   LEU A 266      29.963  76.462   4.113  1.00  0.00           N  
ATOM   4089  CA  LEU A 266      31.321  76.362   4.554  1.00  0.00           C  
ATOM   4090  C   LEU A 266      31.523  76.975   5.951  1.00  0.00           C  
ATOM   4091  O   LEU A 266      32.149  76.339   6.808  1.00  0.00           O  
ATOM   4092  CB  LEU A 266      32.237  77.054   3.536  1.00  0.00           C  
ATOM   4093  CG  LEU A 266      33.732  77.053   3.879  1.00  0.00           C  
ATOM   4094  CD1 LEU A 266      34.233  75.618   3.966  1.00  0.00           C  
ATOM   4095  CD2 LEU A 266      34.496  77.835   2.821  1.00  0.00           C  
ATOM   4096  H   LEU A 266      29.758  76.968   3.264  1.00  0.00           H  
ATOM   4097  HA  LEU A 266      31.587  75.307   4.617  1.00  0.00           H  
ATOM   4098 1HB  LEU A 266      32.118  76.562   2.572  1.00  0.00           H  
ATOM   4099 2HB  LEU A 266      31.921  78.092   3.433  1.00  0.00           H  
ATOM   4100  HG  LEU A 266      33.882  77.518   4.854  1.00  0.00           H  
ATOM   4101 1HD1 LEU A 266      35.296  75.617   4.210  1.00  0.00           H  
ATOM   4102 2HD1 LEU A 266      33.683  75.087   4.744  1.00  0.00           H  
ATOM   4103 3HD1 LEU A 266      34.081  75.121   3.009  1.00  0.00           H  
ATOM   4104 1HD2 LEU A 266      35.559  77.836   3.065  1.00  0.00           H  
ATOM   4105 2HD2 LEU A 266      34.348  77.370   1.846  1.00  0.00           H  
ATOM   4106 3HD2 LEU A 266      34.130  78.862   2.793  1.00  0.00           H  
ATOM   4107  N   ALA A 267      30.972  78.148   6.154  1.00  0.00           N  
ATOM   4108  CA  ALA A 267      31.078  78.853   7.444  1.00  0.00           C  
ATOM   4109  C   ALA A 267      30.507  78.005   8.584  1.00  0.00           C  
ATOM   4110  O   ALA A 267      31.103  77.781   9.646  1.00  0.00           O  
ATOM   4111  CB  ALA A 267      30.365  80.196   7.379  1.00  0.00           C  
ATOM   4112  H   ALA A 267      30.459  78.579   5.398  1.00  0.00           H  
ATOM   4113  HA  ALA A 267      32.134  79.026   7.650  1.00  0.00           H  
ATOM   4114 1HB  ALA A 267      30.454  80.702   8.340  1.00  0.00           H  
ATOM   4115 2HB  ALA A 267      30.818  80.811   6.601  1.00  0.00           H  
ATOM   4116 3HB  ALA A 267      29.313  80.038   7.148  1.00  0.00           H  
ATOM   4117  N   PHE A 268      29.367  77.364   8.278  1.00  0.00           N  
ATOM   4118  CA  PHE A 268      28.690  76.486   9.230  1.00  0.00           C  
ATOM   4119  C   PHE A 268      29.514  75.254   9.516  1.00  0.00           C  
ATOM   4120  O   PHE A 268      29.686  74.851  10.663  1.00  0.00           O  
ATOM   4121  CB  PHE A 268      27.318  76.068   8.699  1.00  0.00           C  
ATOM   4122  CG  PHE A 268      26.542  75.195   9.644  1.00  0.00           C  
ATOM   4123  CD1 PHE A 268      25.902  75.740  10.747  1.00  0.00           C  
ATOM   4124  CD2 PHE A 268      26.452  73.828   9.433  1.00  0.00           C  
ATOM   4125  CE1 PHE A 268      25.188  74.938  11.617  1.00  0.00           C  
ATOM   4126  CE2 PHE A 268      25.739  73.024  10.301  1.00  0.00           C  
ATOM   4127  CZ  PHE A 268      25.106  73.580  11.394  1.00  0.00           C  
ATOM   4128  H   PHE A 268      28.967  77.495   7.360  1.00  0.00           H  
ATOM   4129  HA  PHE A 268      28.549  77.031  10.164  1.00  0.00           H  
ATOM   4130 1HB  PHE A 268      26.722  76.956   8.491  1.00  0.00           H  
ATOM   4131 2HB  PHE A 268      27.439  75.529   7.761  1.00  0.00           H  
ATOM   4132  HD1 PHE A 268      25.965  76.814  10.923  1.00  0.00           H  
ATOM   4133  HD2 PHE A 268      26.952  73.388   8.569  1.00  0.00           H  
ATOM   4134  HE1 PHE A 268      24.690  75.379  12.480  1.00  0.00           H  
ATOM   4135  HE2 PHE A 268      25.675  71.950  10.123  1.00  0.00           H  
ATOM   4136  HZ  PHE A 268      24.545  72.947  12.080  1.00  0.00           H  
ATOM   4137  N   LEU A 269      30.092  74.614   8.488  1.00  0.00           N  
ATOM   4138  CA  LEU A 269      30.925  73.452   8.729  1.00  0.00           C  
ATOM   4139  C   LEU A 269      32.178  73.821   9.517  1.00  0.00           C  
ATOM   4140  O   LEU A 269      32.595  72.962  10.320  1.00  0.00           O  
ATOM   4141  CB  LEU A 269      31.320  72.804   7.396  1.00  0.00           C  
ATOM   4142  CG  LEU A 269      30.179  72.139   6.616  1.00  0.00           C  
ATOM   4143  CD1 LEU A 269      30.691  71.685   5.255  1.00  0.00           C  
ATOM   4144  CD2 LEU A 269      29.634  70.965   7.414  1.00  0.00           C  
ATOM   4145  H   LEU A 269      29.954  74.932   7.539  1.00  0.00           H  
ATOM   4146  HA  LEU A 269      30.354  72.733   9.315  1.00  0.00           H  
ATOM   4147 1HB  LEU A 269      31.759  73.567   6.756  1.00  0.00           H  
ATOM   4148 2HB  LEU A 269      32.076  72.043   7.590  1.00  0.00           H  
ATOM   4149  HG  LEU A 269      29.383  72.864   6.447  1.00  0.00           H  
ATOM   4150 1HD1 LEU A 269      29.880  71.213   4.700  1.00  0.00           H  
ATOM   4151 2HD1 LEU A 269      31.057  72.547   4.698  1.00  0.00           H  
ATOM   4152 3HD1 LEU A 269      31.502  70.970   5.392  1.00  0.00           H  
ATOM   4153 1HD2 LEU A 269      28.822  70.493   6.860  1.00  0.00           H  
ATOM   4154 2HD2 LEU A 269      30.429  70.238   7.582  1.00  0.00           H  
ATOM   4155 3HD2 LEU A 269      29.259  71.320   8.374  1.00  0.00           H  
ATOM   4156  N   LYS A 270      32.729  75.022   9.328  1.00  0.00           N  
ATOM   4157  CA  LYS A 270      33.900  75.418  10.106  1.00  0.00           C  
ATOM   4158  C   LYS A 270      33.630  75.908  11.526  1.00  0.00           C  
ATOM   4159  O   LYS A 270      34.520  75.919  12.383  1.00  0.00           O  
ATOM   4160  CB  LYS A 270      34.661  76.504   9.344  1.00  0.00           C  
ATOM   4161  CG  LYS A 270      35.330  76.023   8.064  1.00  0.00           C  
ATOM   4162  CD  LYS A 270      35.958  77.180   7.300  1.00  0.00           C  
ATOM   4163  CE  LYS A 270      37.180  77.725   8.024  1.00  0.00           C  
ATOM   4164  NZ  LYS A 270      37.858  78.794   7.244  1.00  0.00           N  
ATOM   4165  H   LYS A 270      32.347  75.667   8.651  1.00  0.00           H  
ATOM   4166  HA  LYS A 270      34.543  74.546  10.231  1.00  0.00           H  
ATOM   4167 1HB  LYS A 270      33.977  77.312   9.082  1.00  0.00           H  
ATOM   4168 2HB  LYS A 270      35.434  76.926   9.988  1.00  0.00           H  
ATOM   4169 1HG  LYS A 270      36.107  75.297   8.309  1.00  0.00           H  
ATOM   4170 2HG  LYS A 270      34.591  75.537   7.428  1.00  0.00           H  
ATOM   4171 1HD  LYS A 270      36.255  76.841   6.307  1.00  0.00           H  
ATOM   4172 2HD  LYS A 270      35.227  77.981   7.188  1.00  0.00           H  
ATOM   4173 1HE  LYS A 270      36.879  78.131   8.989  1.00  0.00           H  
ATOM   4174 2HE  LYS A 270      37.889  76.916   8.201  1.00  0.00           H  
ATOM   4175 1HZ  LYS A 270      38.662  79.128   7.757  1.00  0.00           H  
ATOM   4176 2HZ  LYS A 270      38.159  78.423   6.353  1.00  0.00           H  
ATOM   4177 3HZ  LYS A 270      37.217  79.559   7.090  1.00  0.00           H  
ATOM   4178  N   ARG A 271      32.469  76.450  11.830  1.00  0.00           N  
ATOM   4179  CA  ARG A 271      32.096  76.962  13.128  1.00  0.00           C  
ATOM   4180  C   ARG A 271      32.157  75.977  14.288  1.00  0.00           C  
ATOM   4181  O   ARG A 271      31.980  76.499  15.432  1.00  0.00           O  
ATOM   4182  OXT ARG A 271      32.192  74.734  14.203  1.00  0.00           O  
ATOM   4183  CB  ARG A 271      30.683  77.520  13.050  1.00  0.00           C  
ATOM   4184  CG  ARG A 271      30.189  78.193  14.321  1.00  0.00           C  
ATOM   4185  CD  ARG A 271      28.847  78.802  14.134  1.00  0.00           C  
ATOM   4186  NE  ARG A 271      28.363  79.431  15.353  1.00  0.00           N  
ATOM   4187  CZ  ARG A 271      27.196  80.095  15.459  1.00  0.00           C  
ATOM   4188  NH1 ARG A 271      26.406  80.207  14.414  1.00  0.00           N  
ATOM   4189  NH2 ARG A 271      26.845  80.633  16.614  1.00  0.00           N  
ATOM   4190  H   ARG A 271      31.803  76.498  11.072  1.00  0.00           H  
ATOM   4191  HA  ARG A 271      32.787  77.762  13.396  1.00  0.00           H  
ATOM   4192 1HB  ARG A 271      30.625  78.252  12.245  1.00  0.00           H  
ATOM   4193 2HB  ARG A 271      29.987  76.716  12.811  1.00  0.00           H  
ATOM   4194 1HG  ARG A 271      30.124  77.456  15.121  1.00  0.00           H  
ATOM   4195 2HG  ARG A 271      30.886  78.981  14.609  1.00  0.00           H  
ATOM   4196 1HD  ARG A 271      28.897  79.562  13.355  1.00  0.00           H  
ATOM   4197 2HD  ARG A 271      28.135  78.030  13.843  1.00  0.00           H  
ATOM   4198  HE  ARG A 271      28.944  79.365  16.178  1.00  0.00           H  
ATOM   4199 1HH1 ARG A 271      26.674  79.796  13.532  1.00  0.00           H  
ATOM   4200 2HH1 ARG A 271      25.531  80.705  14.494  1.00  0.00           H  
ATOM   4201 1HH2 ARG A 271      27.452  80.546  17.418  1.00  0.00           H  
ATOM   4202 2HH2 ARG A 271      25.970  81.130  16.694  1.00  0.00           H  
TER                                                                             
