# Supplementary material for: A new benchmark illustrates that integration of geometric constraints inferred from enzyme reaction chemistry can increase enzyme active site modeling accuracy
Source: PLoS One. 2019 Apr 4;14(4):e0214126. doi: 10.1371/journal.pone.0214126 (PMC6448891; doi:10.1371/journal.pone.0214126)
Supplement: S1 Files — (GZ) [file pone.0214126.s008.gz › benchmark-lite/templates/3ia2/1a8q.pdb]

HEADER    HALOPEROXIDASE                          27-MAR-98   1A8Q              
TITLE     BROMOPEROXIDASE A1                                                    
COMPND    MOL_ID: 1;                                                            
COMPND   2 MOLECULE: BROMOPEROXIDASE A1;                                        
COMPND   3 CHAIN: A;                                                            
COMPND   4 SYNONYM: CHLOROPEROXIDASE A1, HALOPEROXIDASE A1;                     
COMPND   5 EC: 1.11.1.10;                                                       
COMPND   6 ENGINEERED: YES                                                      
SOURCE    MOL_ID: 1;                                                            
SOURCE   2 ORGANISM_SCIENTIFIC: STREPTOMYCES AUREOFACIENS;                      
SOURCE   3 ORGANISM_TAXID: 1894;                                                
SOURCE   4 ATCC: ATCC 10762;                                                    
SOURCE   5 COLLECTION: ATCC 10762;                                              
SOURCE   6 GENE: BPOA1;                                                         
SOURCE   7 EXPRESSION_SYSTEM: STREPTOMYCES LIVIDANS;                            
SOURCE   8 EXPRESSION_SYSTEM_TAXID: 1916;                                       
SOURCE   9 EXPRESSION_SYSTEM_STRAIN: TK64;                                      
SOURCE  10 EXPRESSION_SYSTEM_VECTOR_TYPE: PLASMID;                              
SOURCE  11 EXPRESSION_SYSTEM_PLASMID: PIJ486;                                   
SOURCE  12 EXPRESSION_SYSTEM_GENE: BPOA1                                        
KEYWDS    HALOPEROXIDASE, OXIDOREDUCTASE                                        
EXPDTA    X-RAY DIFFRACTION                                                     
AUTHOR    B.HOFMANN,S.TOELZER,I.PELLETIER,J.ALTENBUCHNER,K.-H.VAN PEE,H.-       
AUTHOR   2 J.HECHT                                                              
REVDAT   4   13-JUL-11 1A8Q    1       VERSN                                    
REVDAT   3   24-FEB-09 1A8Q    1       VERSN                                    
REVDAT   2   01-APR-03 1A8Q    1       JRNL                                     
REVDAT   1   17-JUN-98 1A8Q    0                                                
JRNL        AUTH   B.HOFMANN,S.TOLZER,I.PELLETIER,J.ALTENBUCHNER,K.H.VAN PEE,   
JRNL        AUTH 2 H.J.HECHT                                                    
JRNL        TITL   STRUCTURAL INVESTIGATION OF THE COFACTOR-FREE                
JRNL        TITL 2 CHLOROPEROXIDASES.                                           
JRNL        REF    J.MOL.BIOL.                   V. 279   889 1998              
JRNL        REFN                   ISSN 0022-2836                               
JRNL        PMID   9642069                                                      
JRNL        DOI    10.1006/JMBI.1998.1802                                       
REMARK   2                                                                      
REMARK   2 RESOLUTION.    1.75 ANGSTROMS.                                       
REMARK   3                                                                      
REMARK   3 REFINEMENT.                                                          
REMARK   3   PROGRAM     : REFMAC                                               
REMARK   3   AUTHORS     : MURSHUDOV,VAGIN,DODSON                               
REMARK   3                                                                      
REMARK   3  DATA USED IN REFINEMENT.                                            
REMARK   3   RESOLUTION RANGE HIGH (ANGSTROMS) : 1.75                           
REMARK   3   RESOLUTION RANGE LOW  (ANGSTROMS) : 70.00                          
REMARK   3   DATA CUTOFF            (SIGMA(F)) : 0.000                          
REMARK   3   COMPLETENESS FOR RANGE        (%) : 90.8                           
REMARK   3   NUMBER OF REFLECTIONS             : 31158                          
REMARK   3                                                                      
REMARK   3  FIT TO DATA USED IN REFINEMENT.                                     
REMARK   3   CROSS-VALIDATION METHOD          : THROUGHOUT                      
REMARK   3   FREE R VALUE TEST SET SELECTION  : RANDOM                          
REMARK   3   R VALUE     (WORKING + TEST SET) : 0.158                           
REMARK   3   R VALUE            (WORKING SET) : 0.169                           
REMARK   3   FREE R VALUE                     : 0.182                           
REMARK   3   FREE R VALUE TEST SET SIZE   (%) : 5.000                           
REMARK   3   FREE R VALUE TEST SET COUNT      : 1566                            
REMARK   3                                                                      
REMARK   3  NUMBER OF NON-HYDROGEN ATOMS USED IN REFINEMENT.                    
REMARK   3   PROTEIN ATOMS            : 2143                                    
REMARK   3   NUCLEIC ACID ATOMS       : 0                                       
REMARK   3   HETEROGEN ATOMS          : 0                                       
REMARK   3   SOLVENT ATOMS            : 207                                     
REMARK   3                                                                      
REMARK   3  B VALUES.                                                           
REMARK   3   FROM WILSON PLOT           (A**2) : 14.25                          
REMARK   3   MEAN B VALUE      (OVERALL, A**2) : 15.02                          
REMARK   3   OVERALL ANISOTROPIC B VALUE.                                       
REMARK   3    B11 (A**2) : NULL                                                 
REMARK   3    B22 (A**2) : NULL                                                 
REMARK   3    B33 (A**2) : NULL                                                 
REMARK   3    B12 (A**2) : NULL                                                 
REMARK   3    B13 (A**2) : NULL                                                 
REMARK   3    B23 (A**2) : NULL                                                 
REMARK   3                                                                      
REMARK   3  ESTIMATED OVERALL COORDINATE ERROR.                                 
REMARK   3   ESU BASED ON R VALUE                            (A): NULL          
REMARK   3   ESU BASED ON FREE R VALUE                       (A): NULL          
REMARK   3   ESU BASED ON MAXIMUM LIKELIHOOD                 (A): NULL          
REMARK   3   ESU FOR B VALUES BASED ON MAXIMUM LIKELIHOOD (A**2): NULL          
REMARK   3                                                                      
REMARK   3  RMS DEVIATIONS FROM IDEAL VALUES.                                   
REMARK   3   DISTANCE RESTRAINTS.                    RMS    SIGMA               
REMARK   3    BOND LENGTH                     (A) : 0.014 ; 0.020               
REMARK   3    ANGLE DISTANCE                  (A) : 0.027 ; 0.040               
REMARK   3    INTRAPLANAR 1-4 DISTANCE        (A) : 0.034 ; 0.050               
REMARK   3    H-BOND OR METAL COORDINATION    (A) : NULL  ; NULL                
REMARK   3                                                                      
REMARK   3   PLANE RESTRAINT                  (A) : 0.021 ; 0.020               
REMARK   3   CHIRAL-CENTER RESTRAINT       (A**3) : 0.137 ; 0.150               
REMARK   3                                                                      
REMARK   3   NON-BONDED CONTACT RESTRAINTS.                                     
REMARK   3    SINGLE TORSION                  (A) : 0.176 ; 0.300               
REMARK   3    MULTIPLE TORSION                (A) : 0.252 ; 0.300               
REMARK   3    H-BOND (X...Y)                  (A) : 0.135 ; 0.300               
REMARK   3    H-BOND (X-H...Y)                (A) : NULL  ; NULL                
REMARK   3                                                                      
REMARK   3   CONFORMATIONAL TORSION ANGLE RESTRAINTS.                           
REMARK   3    SPECIFIED                 (DEGREES) : 0.000 ; 15.000              
REMARK   3    PLANAR                    (DEGREES) : 4.300 ; 7.000               
REMARK   3    STAGGERED                 (DEGREES) : 14.300; 15.000              
REMARK   3    TRANSVERSE                (DEGREES) : 29.800; 20.000              
REMARK   3                                                                      
REMARK   3  ISOTROPIC THERMAL FACTOR RESTRAINTS.    RMS    SIGMA                
REMARK   3   MAIN-CHAIN BOND              (A**2) : 1.410 ; 2.000                
REMARK   3   MAIN-CHAIN ANGLE             (A**2) : 2.030 ; 3.000                
REMARK   3   SIDE-CHAIN BOND              (A**2) : 2.200 ; 2.000                
REMARK   3   SIDE-CHAIN ANGLE             (A**2) : 3.410 ; 3.000                
REMARK   3                                                                      
REMARK   3  OTHER REFINEMENT REMARKS: NULL                                      
REMARK   4                                                                      
REMARK   4 1A8Q COMPLIES WITH FORMAT V. 3.30, 13-JUL-11                         
REMARK 100                                                                      
REMARK 100 THIS ENTRY HAS BEEN PROCESSED BY BNL.                                
REMARK 200                                                                      
REMARK 200 EXPERIMENTAL DETAILS                                                 
REMARK 200  EXPERIMENT TYPE                : X-RAY DIFFRACTION                  
REMARK 200  DATE OF DATA COLLECTION        : JUL-96                             
REMARK 200  TEMPERATURE           (KELVIN) : 283                                
REMARK 200  PH                             : 8.0                                
REMARK 200  NUMBER OF CRYSTALS USED        : 1                                  
REMARK 200                                                                      
REMARK 200  SYNCHROTRON              (Y/N) : Y                                  
REMARK 200  RADIATION SOURCE               : MPG/DESY, HAMBURG                  
REMARK 200  BEAMLINE                       : BW6                                
REMARK 200  X-RAY GENERATOR MODEL          : NULL                               
REMARK 200  MONOCHROMATIC OR LAUE    (M/L) : M                                  
REMARK 200  WAVELENGTH OR RANGE        (A) : 1.1                                
REMARK 200  MONOCHROMATOR                  : SI(111)                            
REMARK 200  OPTICS                         : MIRROR                             
REMARK 200                                                                      
REMARK 200  DETECTOR TYPE                  : IMAGE PLATE                        
REMARK 200  DETECTOR MANUFACTURER          : MARRESEARCH                        
REMARK 200  INTENSITY-INTEGRATION SOFTWARE : DENZO                              
REMARK 200  DATA SCALING SOFTWARE          : SCALEPACK                          
REMARK 200                                                                      
REMARK 200  NUMBER OF UNIQUE REFLECTIONS   : 31158                              
REMARK 200  RESOLUTION RANGE HIGH      (A) : 1.750                              
REMARK 200  RESOLUTION RANGE LOW       (A) : 23.000                             
REMARK 200  REJECTION CRITERIA  (SIGMA(I)) : 0.000                              
REMARK 200                                                                      
REMARK 200 OVERALL.                                                             
REMARK 200  COMPLETENESS FOR RANGE     (%) : 90.8                               
REMARK 200  DATA REDUNDANCY                : 2.800                              
REMARK 200  R MERGE                    (I) : 0.06500                            
REMARK 200  R SYM                      (I) : NULL                               
REMARK 200  <I/SIGMA(I)> FOR THE DATA SET  : 17.8000                            
REMARK 200                                                                      
REMARK 200 IN THE HIGHEST RESOLUTION SHELL.                                     
REMARK 200  HIGHEST RESOLUTION SHELL, RANGE HIGH (A) : 1.75                     
REMARK 200  HIGHEST RESOLUTION SHELL, RANGE LOW  (A) : 1.83                     
REMARK 200  COMPLETENESS FOR SHELL     (%) : 90.6                               
REMARK 200  DATA REDUNDANCY IN SHELL       : 2.50                               
REMARK 200  R MERGE FOR SHELL          (I) : 0.14700                            
REMARK 200  R SYM FOR SHELL            (I) : NULL                               
REMARK 200  <I/SIGMA(I)> FOR SHELL         : 10.400                             
REMARK 200                                                                      
REMARK 200 DIFFRACTION PROTOCOL: NULL                                           
REMARK 200 METHOD USED TO DETERMINE THE STRUCTURE: MOLECULAR REPLACEMENT        
REMARK 200 SOFTWARE USED: CCP4                                                  
REMARK 200 STARTING MODEL: PDB ENTRY 1BRO                                       
REMARK 200                                                                      
REMARK 200 REMARK: NULL                                                         
REMARK 280                                                                      
REMARK 280 CRYSTAL                                                              
REMARK 280 SOLVENT CONTENT, VS   (%): 57.00                                     
REMARK 280 MATTHEWS COEFFICIENT, VM (ANGSTROMS**3/DA): 2.85                     
REMARK 280                                                                      
REMARK 280 CRYSTALLIZATION CONDITIONS: 2.0 M AMMONIUM SULFATE 50MM TRIS/HCL     
REMARK 280  PH 8.0                                                              
REMARK 290                                                                      
REMARK 290 CRYSTALLOGRAPHIC SYMMETRY                                            
REMARK 290 SYMMETRY OPERATORS FOR SPACE GROUP: P 63                             
REMARK 290                                                                      
REMARK 290      SYMOP   SYMMETRY                                                
REMARK 290     NNNMMM   OPERATOR                                                
REMARK 290       1555   X,Y,Z                                                   
REMARK 290       2555   -Y,X-Y,Z                                                
REMARK 290       3555   -X+Y,-X,Z                                               
REMARK 290       4555   -X,-Y,Z+1/2                                             
REMARK 290       5555   Y,-X+Y,Z+1/2                                            
REMARK 290       6555   X-Y,X,Z+1/2                                             
REMARK 290                                                                      
REMARK 290     WHERE NNN -> OPERATOR NUMBER                                     
REMARK 290           MMM -> TRANSLATION VECTOR                                  
REMARK 290                                                                      
REMARK 290 CRYSTALLOGRAPHIC SYMMETRY TRANSFORMATIONS                            
REMARK 290 THE FOLLOWING TRANSFORMATIONS OPERATE ON THE ATOM/HETATM             
REMARK 290 RECORDS IN THIS ENTRY TO PRODUCE CRYSTALLOGRAPHICALLY                
REMARK 290 RELATED MOLECULES.                                                   
REMARK 290   SMTRY1   1  1.000000  0.000000  0.000000        0.00000            
REMARK 290   SMTRY2   1  0.000000  1.000000  0.000000        0.00000            
REMARK 290   SMTRY3   1  0.000000  0.000000  1.000000        0.00000            
REMARK 290   SMTRY1   2 -0.500000 -0.866025  0.000000        0.00000            
REMARK 290   SMTRY2   2  0.866025 -0.500000  0.000000        0.00000            
REMARK 290   SMTRY3   2  0.000000  0.000000  1.000000        0.00000            
REMARK 290   SMTRY1   3 -0.500000  0.866025  0.000000        0.00000            
REMARK 290   SMTRY2   3 -0.866025 -0.500000  0.000000        0.00000            
REMARK 290   SMTRY3   3  0.000000  0.000000  1.000000        0.00000            
REMARK 290   SMTRY1   4 -1.000000  0.000000  0.000000        0.00000            
REMARK 290   SMTRY2   4  0.000000 -1.000000  0.000000        0.00000            
REMARK 290   SMTRY3   4  0.000000  0.000000  1.000000       45.93500            
REMARK 290   SMTRY1   5  0.500000  0.866025  0.000000        0.00000            
REMARK 290   SMTRY2   5 -0.866025  0.500000  0.000000        0.00000            
REMARK 290   SMTRY3   5  0.000000  0.000000  1.000000       45.93500            
REMARK 290   SMTRY1   6  0.500000 -0.866025  0.000000        0.00000            
REMARK 290   SMTRY2   6  0.866025  0.500000  0.000000        0.00000            
REMARK 290   SMTRY3   6  0.000000  0.000000  1.000000       45.93500            
REMARK 290                                                                      
REMARK 290 REMARK: NULL                                                         
REMARK 300                                                                      
REMARK 300 BIOMOLECULE: 1, 2                                                    
REMARK 300 SEE REMARK 350 FOR THE AUTHOR PROVIDED AND/OR PROGRAM                
REMARK 300 GENERATED ASSEMBLY INFORMATION FOR THE STRUCTURE IN                  
REMARK 300 THIS ENTRY. THE REMARK MAY ALSO PROVIDE INFORMATION ON               
REMARK 300 BURIED SURFACE AREA.                                                 
REMARK 350                                                                      
REMARK 350 COORDINATES FOR A COMPLETE MULTIMER REPRESENTING THE KNOWN           
REMARK 350 BIOLOGICALLY SIGNIFICANT OLIGOMERIZATION STATE OF THE                
REMARK 350 MOLECULE CAN BE GENERATED BY APPLYING BIOMT TRANSFORMATIONS          
REMARK 350 GIVEN BELOW.  BOTH NON-CRYSTALLOGRAPHIC AND                          
REMARK 350 CRYSTALLOGRAPHIC OPERATIONS ARE GIVEN.                               
REMARK 350                                                                      
REMARK 350 BIOMOLECULE: 1                                                       
REMARK 350 AUTHOR DETERMINED BIOLOGICAL UNIT: MONOMERIC                         
REMARK 350 APPLY THE FOLLOWING TO CHAINS: A                                     
REMARK 350   BIOMT1   1  1.000000  0.000000  0.000000        0.00000            
REMARK 350   BIOMT2   1  0.000000  1.000000  0.000000        0.00000            
REMARK 350   BIOMT3   1  0.000000  0.000000  1.000000        0.00000            
REMARK 350                                                                      
REMARK 350 BIOMOLECULE: 2                                                       
REMARK 350 SOFTWARE DETERMINED QUATERNARY STRUCTURE: TRIMERIC                   
REMARK 350 SOFTWARE USED: PISA,PQS                                              
REMARK 350 TOTAL BURIED SURFACE AREA: 5150 ANGSTROM**2                          
REMARK 350 SURFACE AREA OF THE COMPLEX: 27740 ANGSTROM**2                       
REMARK 350 CHANGE IN SOLVENT FREE ENERGY: -35.0 KCAL/MOL                        
REMARK 350 APPLY THE FOLLOWING TO CHAINS: A                                     
REMARK 350   BIOMT1   1  1.000000  0.000000  0.000000        0.00000            
REMARK 350   BIOMT2   1  0.000000  1.000000  0.000000        0.00000            
REMARK 350   BIOMT3   1  0.000000  0.000000  1.000000        0.00000            
REMARK 350   BIOMT1   2 -0.500000 -0.866025  0.000000       80.77000            
REMARK 350   BIOMT2   2  0.866025 -0.500000  0.000000        0.00000            
REMARK 350   BIOMT3   2  0.000000  0.000000  1.000000        0.00000            
REMARK 350   BIOMT1   3 -0.500000  0.866025  0.000000       40.38500            
REMARK 350   BIOMT2   3 -0.866025 -0.500000  0.000000       69.94887            
REMARK 350   BIOMT3   3  0.000000  0.000000  1.000000        0.00000            
REMARK 500                                                                      
REMARK 500 GEOMETRY AND STEREOCHEMISTRY                                         
REMARK 500 SUBTOPIC: COVALENT BOND ANGLES                                       
REMARK 500                                                                      
REMARK 500 THE STEREOCHEMICAL PARAMETERS OF THE FOLLOWING RESIDUES              
REMARK 500 HAVE VALUES WHICH DEVIATE FROM EXPECTED VALUES BY MORE               
REMARK 500 THAN 6*RMSD (M=MODEL NUMBER; RES=RESIDUE NAME; C=CHAIN               
REMARK 500 IDENTIFIER; SSEQ=SEQUENCE NUMBER; I=INSERTION CODE).                 
REMARK 500                                                                      
REMARK 500 STANDARD TABLE:                                                      
REMARK 500 FORMAT: (10X,I3,1X,A3,1X,A1,I4,A1,3(1X,A4,2X),12X,F5.1)              
REMARK 500                                                                      
REMARK 500 EXPECTED VALUES PROTEIN: ENGH AND HUBER, 1999                        
REMARK 500 EXPECTED VALUES NUCLEIC ACID: CLOWNEY ET AL 1996                     
REMARK 500                                                                      
REMARK 500  M RES CSSEQI ATM1   ATM2   ATM3                                     
REMARK 500    TYR A  13   CB  -  CG  -  CD2 ANGL. DEV. =  -4.5 DEGREES          
REMARK 500    ARG A  54   NE  -  CZ  -  NH1 ANGL. DEV. =   6.3 DEGREES          
REMARK 500    ARG A  55   NE  -  CZ  -  NH1 ANGL. DEV. =   7.9 DEGREES          
REMARK 500    ARG A  55   NE  -  CZ  -  NH2 ANGL. DEV. =  -3.2 DEGREES          
REMARK 500    ASP A  65   CB  -  CG  -  OD1 ANGL. DEV. =   6.3 DEGREES          
REMARK 500    TYR A 103   CB  -  CG  -  CD2 ANGL. DEV. =  -4.9 DEGREES          
REMARK 500    TYR A 103   CB  -  CG  -  CD1 ANGL. DEV. =   3.9 DEGREES          
REMARK 500    ARG A 111   NE  -  CZ  -  NH2 ANGL. DEV. =  -3.2 DEGREES          
REMARK 500    ARG A 113   NE  -  CZ  -  NH2 ANGL. DEV. =  -5.2 DEGREES          
REMARK 500    ASP A 137   CB  -  CG  -  OD2 ANGL. DEV. =  -5.8 DEGREES          
REMARK 500    ARG A 151   NE  -  CZ  -  NH2 ANGL. DEV. =   3.0 DEGREES          
REMARK 500    ASP A 178   CB  -  CG  -  OD1 ANGL. DEV. =   5.9 DEGREES          
REMARK 500                                                                      
REMARK 500 REMARK: NULL                                                         
REMARK 500                                                                      
REMARK 500 GEOMETRY AND STEREOCHEMISTRY                                         
REMARK 500 SUBTOPIC: TORSION ANGLES                                             
REMARK 500                                                                      
REMARK 500 TORSION ANGLES OUTSIDE THE EXPECTED RAMACHANDRAN REGIONS:            
REMARK 500 (M=MODEL NUMBER; RES=RESIDUE NAME; C=CHAIN IDENTIFIER;               
REMARK 500 SSEQ=SEQUENCE NUMBER; I=INSERTION CODE).                             
REMARK 500                                                                      
REMARK 500 STANDARD TABLE:                                                      
REMARK 500 FORMAT:(10X,I3,1X,A3,1X,A1,I4,A1,4X,F7.2,3X,F7.2)                    
REMARK 500                                                                      
REMARK 500 EXPECTED VALUES: GJ KLEYWEGT AND TA JONES (1996). PHI/PSI-           
REMARK 500 CHOLOGY: RAMACHANDRAN REVISITED. STRUCTURE 4, 1395 - 1400            
REMARK 500                                                                      
REMARK 500  M RES CSSEQI        PSI       PHI                                   
REMARK 500    PRO A  29       47.43   -102.49                                   
REMARK 500    LEU A  30     -148.16   -100.61                                   
REMARK 500    SER A  94     -126.22     55.04                                   
REMARK 500    GLU A 150       93.39   -167.25                                   
REMARK 500    ASP A 212       24.16   -141.39                                   
REMARK 500    THR A 231      -89.40   -117.91                                   
REMARK 500                                                                      
REMARK 500 REMARK: NULL                                                         
REMARK 800                                                                      
REMARK 800 SITE                                                                 
REMARK 800 SITE_IDENTIFIER: NUL                                                 
REMARK 800 EVIDENCE_CODE: UNKNOWN                                               
REMARK 800 SITE_DESCRIPTION: CATALYTIC TRIAD.                                   
DBREF  1A8Q A    1   274  UNP    P33912   BPA1_STRAU       1    274             
SEQRES   1 A  274  PRO ILE CYS THR THR ARG ASP GLY VAL GLU ILE PHE TYR          
SEQRES   2 A  274  LYS ASP TRP GLY GLN GLY ARG PRO VAL VAL PHE ILE HIS          
SEQRES   3 A  274  GLY TRP PRO LEU ASN GLY ASP ALA TRP GLN ASP GLN LEU          
SEQRES   4 A  274  LYS ALA VAL VAL ASP ALA GLY TYR ARG GLY ILE ALA HIS          
SEQRES   5 A  274  ASP ARG ARG GLY HIS GLY HIS SER THR PRO VAL TRP ASP          
SEQRES   6 A  274  GLY TYR ASP PHE ASP THR PHE ALA ASP ASP LEU ASN ASP          
SEQRES   7 A  274  LEU LEU THR ASP LEU ASP LEU ARG ASP VAL THR LEU VAL          
SEQRES   8 A  274  ALA HIS SER MET GLY GLY GLY GLU LEU ALA ARG TYR VAL          
SEQRES   9 A  274  GLY ARG HIS GLY THR GLY ARG LEU ARG SER ALA VAL LEU          
SEQRES  10 A  274  LEU SER ALA ILE PRO PRO VAL MET ILE LYS SER ASP LYS          
SEQRES  11 A  274  ASN PRO ASP GLY VAL PRO ASP GLU VAL PHE ASP ALA LEU          
SEQRES  12 A  274  LYS ASN GLY VAL LEU THR GLU ARG SER GLN PHE TRP LYS          
SEQRES  13 A  274  ASP THR ALA GLU GLY PHE PHE SER ALA ASN ARG PRO GLY          
SEQRES  14 A  274  ASN LYS VAL THR GLN GLY ASN LYS ASP ALA PHE TRP TYR          
SEQRES  15 A  274  MET ALA MET ALA GLN THR ILE GLU GLY GLY VAL ARG CYS          
SEQRES  16 A  274  VAL ASP ALA PHE GLY TYR THR ASP PHE THR GLU ASP LEU          
SEQRES  17 A  274  LYS LYS PHE ASP ILE PRO THR LEU VAL VAL HIS GLY ASP          
SEQRES  18 A  274  ASP ASP GLN VAL VAL PRO ILE ASP ALA THR GLY ARG LYS          
SEQRES  19 A  274  SER ALA GLN ILE ILE PRO ASN ALA GLU LEU LYS VAL TYR          
SEQRES  20 A  274  GLU GLY SER SER HIS GLY ILE ALA MET VAL PRO GLY ASP          
SEQRES  21 A  274  LYS GLU LYS PHE ASN ARG ASP LEU LEU GLU PHE LEU ASN          
SEQRES  22 A  274  LYS                                                          
FORMUL   2  HOH   *207(H2 O)                                                    
HELIX    1   1 GLY A   32  ASP A   44  5                                  13    
HELIX    2   2 PHE A   69  ASP A   82  1                                  14    
HELIX    3   3 SER A   94  HIS A  107  5                                  14    
HELIX    4   4 ASP A  137  PHE A  162  1                                  26    
HELIX    5   5 GLN A  174  ALA A  186  1                                  13    
HELIX    6   6 ILE A  189  TYR A  201  1                                  13    
HELIX    7   7 THR A  205  LYS A  210  1                                   6    
HELIX    8   8 ILE A  228  ALA A  230  5                                   3    
HELIX    9   9 GLY A  232  ILE A  238  1                                   7    
HELIX   10  10 ASP A  260  LEU A  272  1                                  13    
SHEET    1   A 2 ILE A   2  THR A   4  0                                        
SHEET    2   A 2 GLU A  10  PHE A  12 -1  N  ILE A  11   O  CYS A   3           
SHEET    1   B 7 TYR A  13  TRP A  16  0                                        
SHEET    2   B 7 ARG A  48  HIS A  52 -1  N  ALA A  51   O  LYS A  14           
SHEET    3   B 7 PRO A  21  ILE A  25  1  N  VAL A  22   O  ARG A  48           
SHEET    4   B 7 VAL A  88  HIS A  93  1  N  THR A  89   O  VAL A  23           
SHEET    5   B 7 LEU A 112  LEU A 118  1  N  ARG A 113   O  VAL A  88           
SHEET    6   B 7 PRO A 214  GLY A 220  1  N  PRO A 214   O  ALA A 115           
SHEET    7   B 7 GLU A 243  TYR A 247  1  N  GLU A 243   O  VAL A 217           
CISPEP   1 TRP A   28    PRO A   29          0        -9.76                     
CISPEP   2 PRO A  122    PRO A  123          0         3.64                     
SITE     1 NUL  3 SER A  94  ASP A 223  HIS A 252                               
CRYST1   80.770   80.770   91.870  90.00  90.00 120.00 P 63          6          
ORIGX1      1.000000  0.000000  0.000000        0.00000                         
ORIGX2      0.000000  1.000000  0.000000        0.00000                         
ORIGX3      0.000000  0.000000  1.000000        0.00000                         
SCALE1      0.012381  0.007148  0.000000        0.00000                         
SCALE2      0.000000  0.014296  0.000000        0.00000                         
SCALE3      0.000000  0.000000  0.010885        0.00000                         
ATOM      1  N   PRO A   1      47.164  16.741 -12.069  1.00 11.68           N  
ATOM      2  CA  PRO A   1      46.674  16.560 -13.465  1.00 11.74           C  
ATOM      3  C   PRO A   1      45.314  15.861 -13.472  1.00 11.25           C  
ATOM      4  O   PRO A   1      44.839  15.529 -12.398  1.00 10.86           O  
ATOM      5  CB  PRO A   1      47.745  15.745 -14.168  1.00 15.16           C  
ATOM      6  CG  PRO A   1      48.788  15.487 -13.144  1.00 14.88           C  
ATOM      7  CD  PRO A   1      48.666  16.591 -12.141  1.00 13.25           C  
ATOM      8  N   ILE A   2      44.643  15.878 -14.611  1.00 13.58           N  
ATOM      9  CA  ILE A   2      43.285  15.326 -14.729  1.00 13.87           C  
ATOM     10  C   ILE A   2      43.265  14.238 -15.789  1.00 13.40           C  
ATOM     11  O   ILE A   2      43.806  14.438 -16.891  1.00 15.85           O  
ATOM     12  CB  ILE A   2      42.273  16.420 -15.162  1.00 17.06           C  
ATOM     13  CG1 ILE A   2      42.189  17.527 -14.117  1.00 18.58           C  
ATOM     14  CG2 ILE A   2      40.883  15.858 -15.438  1.00 17.26           C  
ATOM     15  CD1 ILE A   2      41.530  17.175 -12.812  1.00 20.12           C  
ATOM     16  N   CYS A   3      42.605  13.137 -15.470  1.00 13.41           N  
ATOM     17  CA  CYS A   3      42.337  12.094 -16.457  1.00 14.53           C  
ATOM     18  C   CYS A   3      40.826  12.131 -16.714  1.00 15.04           C  
ATOM     19  O   CYS A   3      40.071  12.132 -15.738  1.00 14.28           O  
ATOM     20  CB  CYS A   3      42.710  10.727 -15.865  1.00 15.93           C  
ATOM     21  SG  CYS A   3      42.094   9.344 -16.881  1.00 21.87           S  
ATOM     22  N   THR A   4      40.418  12.217 -17.972  1.00 14.43           N  
ATOM     23  CA  THR A   4      38.960  12.232 -18.222  1.00 15.75           C  
ATOM     24  C   THR A   4      38.518  10.796 -18.539  1.00 16.37           C  
ATOM     25  O   THR A   4      39.110  10.162 -19.416  1.00 15.57           O  
ATOM     26  CB  THR A   4      38.627  13.188 -19.362  1.00 17.36           C  
ATOM     27  OG1 THR A   4      39.063  14.513 -19.016  1.00 19.26           O  
ATOM     28  CG2 THR A   4      37.128  13.227 -19.630  1.00 19.16           C  
ATOM     29  N   THR A   5      37.520  10.317 -17.801  1.00 14.46           N  
ATOM     30  CA  THR A   5      37.127   8.920 -17.965  1.00 13.82           C  
ATOM     31  C   THR A   5      36.272   8.777 -19.219  1.00 15.68           C  
ATOM     32  O   THR A   5      35.809   9.749 -19.809  1.00 15.25           O  
ATOM     33  CB  THR A   5      36.359   8.344 -16.774  1.00 14.48           C  
ATOM     34  OG1 THR A   5      35.070   8.986 -16.726  1.00 14.71           O  
ATOM     35  CG2 THR A   5      37.093   8.586 -15.465  1.00 13.91           C  
ATOM     36  N   ARG A   6      35.923   7.511 -19.470  1.00 14.82           N  
ATOM     37  CA  ARG A   6      35.033   7.180 -20.580  1.00 18.59           C  
ATOM     38  C   ARG A   6      33.669   7.837 -20.460  1.00 19.81           C  
ATOM     39  O   ARG A   6      32.949   8.012 -21.464  1.00 22.16           O  
ATOM     40  CB  ARG A   6      34.848   5.653 -20.505  1.00 17.74           C  
ATOM     41  CG  ARG A   6      34.069   5.269 -19.241  1.00 19.92           C  
ATOM     42  CD  ARG A   6      34.398   3.866 -18.737  1.00 19.59           C  
ATOM     43  NE  ARG A   6      33.755   3.632 -17.438  1.00 20.06           N  
ATOM     44  CZ  ARG A   6      34.232   4.112 -16.293  1.00 20.02           C  
ATOM     45  NH1 ARG A   6      35.382   4.767 -16.300  1.00 19.55           N  
ATOM     46  NH2 ARG A   6      33.592   3.929 -15.156  1.00 19.70           N  
ATOM     47  N   ASP A   7      33.239   8.191 -19.270  1.00 19.38           N  
ATOM     48  CA  ASP A   7      31.970   8.835 -18.995  1.00 21.65           C  
ATOM     49  C   ASP A   7      32.056  10.353 -18.882  1.00 20.79           C  
ATOM     50  O   ASP A   7      31.044  10.967 -18.495  1.00 21.49           O  
ATOM     51  CB  ASP A   7      31.421   8.417 -17.625  1.00 24.84           C  
ATOM     52  CG  ASP A   7      31.166   6.931 -17.522  1.00 27.99           C  
ATOM     53  OD1 ASP A   7      30.588   6.382 -18.479  1.00 29.28           O  
ATOM     54  OD2 ASP A   7      31.544   6.368 -16.471  1.00 29.32           O  
ATOM     55  N   GLY A   8      33.231  10.930 -19.057  1.00 17.87           N  
ATOM     56  CA  GLY A   8      33.363  12.380 -18.986  1.00 18.17           C  
ATOM     57  C   GLY A   8      33.647  12.858 -17.571  1.00 16.73           C  
ATOM     58  O   GLY A   8      33.641  14.077 -17.332  1.00 19.46           O  
ATOM     59  N   VAL A   9      33.973  11.949 -16.667  1.00 14.23           N  
ATOM     60  CA  VAL A   9      34.254  12.336 -15.280  1.00 12.82           C  
ATOM     61  C   VAL A   9      35.703  12.792 -15.195  1.00 12.75           C  
ATOM     62  O   VAL A   9      36.526  12.184 -15.880  1.00 13.03           O  
ATOM     63  CB  VAL A   9      33.974  11.163 -14.337  1.00 13.26           C  
ATOM     64  CG1 VAL A   9      34.462  11.392 -12.921  1.00 13.78           C  
ATOM     65  CG2 VAL A   9      32.442  10.986 -14.281  1.00 14.24           C  
ATOM     66  N   GLU A  10      36.009  13.809 -14.400  1.00 11.40           N  
ATOM     67  CA  GLU A  10      37.424  14.217 -14.307  1.00 11.65           C  
ATOM     68  C   GLU A  10      38.034  13.625 -13.049  1.00 11.50           C  
ATOM     69  O   GLU A  10      37.618  13.916 -11.925  1.00 13.62           O  
ATOM     70  CB  GLU A  10      37.484  15.756 -14.270  1.00 13.06           C  
ATOM     71  CG  GLU A  10      37.081  16.343 -15.614  1.00 18.51           C  
ATOM     72  CD  GLU A  10      37.200  17.860 -15.634  1.00 22.81           C  
ATOM     73  OE1 GLU A  10      36.779  18.507 -14.666  1.00 24.27           O  
ATOM     74  OE2 GLU A  10      37.764  18.370 -16.621  1.00 26.66           O  
ATOM     75  N   ILE A  11      39.059  12.781 -13.229  1.00 10.38           N  
ATOM     76  CA  ILE A  11      39.721  12.168 -12.070  1.00  9.00           C  
ATOM     77  C   ILE A  11      41.027  12.924 -11.846  1.00  9.43           C  
ATOM     78  O   ILE A  11      41.872  12.961 -12.752  1.00 10.65           O  
ATOM     79  CB  ILE A  11      40.008  10.688 -12.358  1.00 10.02           C  
ATOM     80  CG1 ILE A  11      38.679   9.888 -12.418  1.00 10.47           C  
ATOM     81  CG2 ILE A  11      40.903  10.027 -11.292  1.00 10.19           C  
ATOM     82  CD1 ILE A  11      37.851   9.912 -11.156  1.00 11.76           C  
ATOM     83  N   PHE A  12      41.139  13.533 -10.675  1.00  6.78           N  
ATOM     84  CA  PHE A  12      42.366  14.311 -10.386  1.00  7.89           C  
ATOM     85  C   PHE A  12      43.455  13.356  -9.927  1.00  9.15           C  
ATOM     86  O   PHE A  12      43.139  12.442  -9.160  1.00 10.13           O  
ATOM     87  CB  PHE A  12      42.071  15.295  -9.232  1.00  8.50           C  
ATOM     88  CG  PHE A  12      43.278  16.171  -8.913  1.00  9.64           C  
ATOM     89  CD1 PHE A  12      43.511  17.319  -9.659  1.00 13.35           C  
ATOM     90  CD2 PHE A  12      44.108  15.826  -7.876  1.00 13.24           C  
ATOM     91  CE1 PHE A  12      44.616  18.114  -9.339  1.00 14.13           C  
ATOM     92  CE2 PHE A  12      45.226  16.614  -7.582  1.00 15.00           C  
ATOM     93  CZ  PHE A  12      45.466  17.749  -8.324  1.00 13.82           C  
ATOM     94  N   TYR A  13      44.732  13.589 -10.252  1.00  8.45           N  
ATOM     95  CA  TYR A  13      45.760  12.707  -9.724  1.00  6.85           C  
ATOM     96  C   TYR A  13      47.095  13.470  -9.643  1.00  7.59           C  
ATOM     97  O   TYR A  13      47.260  14.465 -10.344  1.00  9.79           O  
ATOM     98  CB  TYR A  13      45.970  11.389 -10.525  1.00  6.43           C  
ATOM     99  CG  TYR A  13      46.385  11.643 -11.967  1.00  7.33           C  
ATOM    100  CD1 TYR A  13      45.517  12.001 -12.965  1.00  8.64           C  
ATOM    101  CD2 TYR A  13      47.746  11.497 -12.261  1.00 10.20           C  
ATOM    102  CE1 TYR A  13      45.950  12.237 -14.260  1.00 10.99           C  
ATOM    103  CE2 TYR A  13      48.200  11.699 -13.571  1.00 12.35           C  
ATOM    104  CZ  TYR A  13      47.305  12.071 -14.537  1.00 12.35           C  
ATOM    105  OH  TYR A  13      47.740  12.309 -15.825  1.00 14.15           O  
ATOM    106  N   LYS A  14      47.928  12.963  -8.763  1.00  7.07           N  
ATOM    107  CA  LYS A  14      49.323  13.401  -8.643  1.00  6.97           C  
ATOM    108  C   LYS A  14      50.222  12.406  -9.366  1.00  9.40           C  
ATOM    109  O   LYS A  14      49.922  11.213  -9.318  1.00  8.95           O  
ATOM    110  CB  LYS A  14      49.715  13.354  -7.161  1.00  8.78           C  
ATOM    111  CG  LYS A  14      49.073  14.501  -6.373  1.00 11.32           C  
ATOM    112  CD  LYS A  14      49.518  14.506  -4.950  1.00 11.92           C  
ATOM    113  CE  LYS A  14      48.512  14.065  -3.904  1.00 13.71           C  
ATOM    114  NZ  LYS A  14      47.210  14.814  -4.031  1.00 10.75           N  
ATOM    115  N   ASP A  15      51.249  12.926 -10.088  1.00  8.58           N  
ATOM    116  CA  ASP A  15      52.092  11.970 -10.850  1.00  8.81           C  
ATOM    117  C   ASP A  15      53.523  12.475 -10.692  1.00  9.92           C  
ATOM    118  O   ASP A  15      53.837  13.558 -11.259  1.00 10.29           O  
ATOM    119  CB  ASP A  15      51.656  12.021 -12.309  1.00 10.19           C  
ATOM    120  CG  ASP A  15      52.462  11.162 -13.277  1.00 11.70           C  
ATOM    121  OD1 ASP A  15      53.439  10.573 -12.824  1.00 11.95           O  
ATOM    122  OD2 ASP A  15      52.084  11.110 -14.446  1.00 15.31           O  
ATOM    123  N   TRP A  16      54.250  11.810  -9.825  1.00  7.80           N  
ATOM    124  CA  TRP A  16      55.582  12.307  -9.448  1.00  7.34           C  
ATOM    125  C   TRP A  16      56.679  11.357  -9.915  1.00 10.35           C  
ATOM    126  O   TRP A  16      56.561  10.163  -9.744  1.00  9.87           O  
ATOM    127  CB  TRP A  16      55.618  12.362  -7.917  1.00  7.32           C  
ATOM    128  CG  TRP A  16      54.796  13.464  -7.274  1.00  7.65           C  
ATOM    129  CD1 TRP A  16      54.066  14.431  -7.896  1.00 10.12           C  
ATOM    130  CD2 TRP A  16      54.612  13.655  -5.873  1.00  8.67           C  
ATOM    131  NE1 TRP A  16      53.418  15.208  -6.978  1.00  9.67           N  
ATOM    132  CE2 TRP A  16      53.759  14.783  -5.720  1.00 10.33           C  
ATOM    133  CE3 TRP A  16      55.095  13.034  -4.724  1.00  8.26           C  
ATOM    134  CZ2 TRP A  16      53.380  15.255  -4.464  1.00 11.08           C  
ATOM    135  CZ3 TRP A  16      54.731  13.493  -3.473  1.00 10.34           C  
ATOM    136  CH2 TRP A  16      53.870  14.627  -3.360  1.00 11.87           C  
ATOM    137  N   GLY A  17      57.787  11.940 -10.388  1.00 10.20           N  
ATOM    138  CA  GLY A  17      58.933  11.065 -10.655  1.00 12.38           C  
ATOM    139  C   GLY A  17      58.917  10.342 -11.978  1.00 14.15           C  
ATOM    140  O   GLY A  17      58.066  10.440 -12.837  1.00 15.87           O  
ATOM    141  N   GLN A  18      59.987   9.530 -12.124  1.00 17.27           N  
ATOM    142  CA  GLN A  18      60.219   8.710 -13.296  1.00 18.99           C  
ATOM    143  C   GLN A  18      60.641   7.311 -12.830  1.00 16.90           C  
ATOM    144  O   GLN A  18      61.186   7.142 -11.723  1.00 18.69           O  
ATOM    145  CB  GLN A  18      61.319   9.296 -14.189  1.00 24.30           C  
ATOM    146  CG  GLN A  18      60.862  10.218 -15.292  1.00 30.47           C  
ATOM    147  CD  GLN A  18      60.582  11.633 -14.843  1.00 33.75           C  
ATOM    148  OE1 GLN A  18      59.463  12.136 -15.054  1.00 36.93           O  
ATOM    149  NE2 GLN A  18      61.557  12.272 -14.202  1.00 36.05           N  
ATOM    150  N   GLY A  19      60.274   6.301 -13.605  1.00 15.64           N  
ATOM    151  CA  GLY A  19      60.656   4.946 -13.123  1.00 14.70           C  
ATOM    152  C   GLY A  19      59.419   4.048 -13.176  1.00 14.55           C  
ATOM    153  O   GLY A  19      58.435   4.440 -13.799  1.00 16.28           O  
ATOM    154  N   ARG A  20      59.545   2.848 -12.634  1.00 12.86           N  
ATOM    155  CA  ARG A  20      58.412   1.902 -12.744  1.00 12.49           C  
ATOM    156  C   ARG A  20      57.282   2.511 -11.904  1.00 10.80           C  
ATOM    157  O   ARG A  20      57.566   2.917 -10.775  1.00 12.00           O  
ATOM    158  CB  ARG A  20      58.847   0.579 -12.162  1.00 14.16           C  
ATOM    159  CG  ARG A  20      57.924  -0.578 -12.317  1.00 13.82           C  
ATOM    160  CD  ARG A  20      58.514  -1.874 -11.819  1.00 11.59           C  
ATOM    161  NE  ARG A  20      58.605  -2.168 -10.397  1.00 13.17           N  
ATOM    162  CZ  ARG A  20      57.535  -2.394  -9.626  1.00 11.46           C  
ATOM    163  NH1 ARG A  20      56.349  -2.295 -10.180  1.00 12.41           N  
ATOM    164  NH2 ARG A  20      57.702  -2.735  -8.363  1.00 13.39           N  
ATOM    165  N   PRO A  21      56.072   2.413 -12.404  1.00 12.05           N  
ATOM    166  CA  PRO A  21      54.954   3.038 -11.702  1.00 11.35           C  
ATOM    167  C   PRO A  21      54.405   2.295 -10.523  1.00 11.95           C  
ATOM    168  O   PRO A  21      54.111   1.092 -10.571  1.00 11.91           O  
ATOM    169  CB  PRO A  21      53.880   3.178 -12.777  1.00 13.99           C  
ATOM    170  CG  PRO A  21      54.303   2.401 -13.965  1.00 15.27           C  
ATOM    171  CD  PRO A  21      55.693   1.909 -13.731  1.00 13.20           C  
ATOM    172  N   VAL A  22      54.115   3.054  -9.472  1.00  8.28           N  
ATOM    173  CA  VAL A  22      53.502   2.603  -8.250  1.00  7.80           C  
ATOM    174  C   VAL A  22      52.223   3.477  -8.116  1.00  9.64           C  
ATOM    175  O   VAL A  22      52.351   4.690  -8.013  1.00  9.55           O  
ATOM    176  CB  VAL A  22      54.378   2.751  -7.028  1.00  9.15           C  
ATOM    177  CG1 VAL A  22      53.669   2.163  -5.798  1.00  9.96           C  
ATOM    178  CG2 VAL A  22      55.743   2.086  -7.228  1.00 12.31           C  
ATOM    179  N   VAL A  23      51.068   2.842  -8.208  1.00  8.24           N  
ATOM    180  CA  VAL A  23      49.799   3.594  -8.222  1.00  8.57           C  
ATOM    181  C   VAL A  23      49.108   3.314  -6.900  1.00  8.95           C  
ATOM    182  O   VAL A  23      48.815   2.170  -6.525  1.00  8.26           O  
ATOM    183  CB  VAL A  23      48.910   3.186  -9.401  1.00 10.20           C  
ATOM    184  CG1 VAL A  23      47.515   3.801  -9.294  1.00 11.61           C  
ATOM    185  CG2 VAL A  23      49.548   3.555 -10.747  1.00 11.15           C  
ATOM    186  N   PHE A  24      48.797   4.380  -6.171  1.00  5.88           N  
ATOM    187  CA  PHE A  24      48.238   4.284  -4.830  1.00  7.80           C  
ATOM    188  C   PHE A  24      46.737   4.550  -4.862  1.00  8.34           C  
ATOM    189  O   PHE A  24      46.315   5.483  -5.564  1.00  8.52           O  
ATOM    190  CB  PHE A  24      48.896   5.313  -3.896  1.00  7.48           C  
ATOM    191  CG  PHE A  24      50.346   5.012  -3.579  1.00  7.27           C  
ATOM    192  CD1 PHE A  24      51.314   5.499  -4.443  1.00  9.31           C  
ATOM    193  CD2 PHE A  24      50.654   4.281  -2.452  1.00  8.26           C  
ATOM    194  CE1 PHE A  24      52.665   5.220  -4.137  1.00  8.59           C  
ATOM    195  CE2 PHE A  24      52.004   4.008  -2.149  1.00  8.44           C  
ATOM    196  CZ  PHE A  24      52.973   4.506  -3.006  1.00  8.47           C  
ATOM    197  N   ILE A  25      46.001   3.709  -4.123  1.00  6.63           N  
ATOM    198  CA  ILE A  25      44.527   3.740  -4.187  1.00  6.99           C  
ATOM    199  C   ILE A  25      44.003   3.943  -2.792  1.00  7.95           C  
ATOM    200  O   ILE A  25      44.105   3.146  -1.864  1.00  7.77           O  
ATOM    201  CB  ILE A  25      44.009   2.348  -4.694  1.00  6.35           C  
ATOM    202  CG1 ILE A  25      44.607   2.029  -6.075  1.00  9.79           C  
ATOM    203  CG2 ILE A  25      42.474   2.374  -4.817  1.00  6.82           C  
ATOM    204  CD1 ILE A  25      44.374   0.561  -6.473  1.00 12.27           C  
ATOM    205  N   HIS A  26      43.455   5.173  -2.523  1.00  5.96           N  
ATOM    206  CA  HIS A  26      43.119   5.557  -1.180  1.00  5.42           C  
ATOM    207  C   HIS A  26      41.819   4.989  -0.590  1.00  5.34           C  
ATOM    208  O   HIS A  26      41.044   4.457  -1.363  1.00  6.72           O  
ATOM    209  CB  HIS A  26      42.997   7.123  -1.084  1.00  4.66           C  
ATOM    210  CG  HIS A  26      41.812   7.694  -1.812  1.00  5.42           C  
ATOM    211  ND1 HIS A  26      40.570   7.801  -1.236  1.00  6.54           N  
ATOM    212  CD2 HIS A  26      41.718   8.189  -3.095  1.00  5.69           C  
ATOM    213  CE1 HIS A  26      39.749   8.340  -2.127  1.00  5.18           C  
ATOM    214  NE2 HIS A  26      40.386   8.579  -3.236  1.00  6.54           N  
ATOM    215  N   GLY A  27      41.664   5.166   0.721  1.00  5.76           N  
ATOM    216  CA  GLY A  27      40.445   4.639   1.373  1.00  8.01           C  
ATOM    217  C   GLY A  27      39.397   5.735   1.621  1.00  9.13           C  
ATOM    218  O   GLY A  27      39.570   6.880   1.248  1.00  8.23           O  
ATOM    219  N   TRP A  28      38.316   5.318   2.290  1.00  7.98           N  
ATOM    220  CA  TRP A  28      37.232   6.251   2.625  1.00  9.34           C  
ATOM    221  C   TRP A  28      37.567   6.898   3.932  1.00  7.88           C  
ATOM    222  O   TRP A  28      38.045   6.238   4.875  1.00  8.83           O  
ATOM    223  CB  TRP A  28      36.002   5.337   2.797  1.00  7.72           C  
ATOM    224  CG  TRP A  28      34.682   5.898   3.263  1.00  9.06           C  
ATOM    225  CD1 TRP A  28      33.671   6.331   2.488  1.00  9.74           C  
ATOM    226  CD2 TRP A  28      34.232   6.008   4.623  1.00  9.85           C  
ATOM    227  NE1 TRP A  28      32.604   6.733   3.254  1.00 10.30           N  
ATOM    228  CE2 TRP A  28      32.929   6.536   4.566  1.00  9.85           C  
ATOM    229  CE3 TRP A  28      34.773   5.715   5.873  1.00 12.05           C  
ATOM    230  CZ2 TRP A  28      32.150   6.781   5.703  1.00 10.23           C  
ATOM    231  CZ3 TRP A  28      34.016   5.957   7.012  1.00 13.00           C  
ATOM    232  CH2 TRP A  28      32.712   6.492   6.903  1.00 11.06           C  
ATOM    233  N   PRO A  29      37.167   8.169   4.146  1.00  7.28           N  
ATOM    234  CA  PRO A  29      36.601   9.064   3.146  1.00  6.92           C  
ATOM    235  C   PRO A  29      37.610  10.091   2.644  1.00  9.05           C  
ATOM    236  O   PRO A  29      37.360  11.317   2.606  1.00  9.09           O  
ATOM    237  CB  PRO A  29      35.601   9.800   4.073  1.00  9.08           C  
ATOM    238  CG  PRO A  29      36.329   9.954   5.376  1.00  7.40           C  
ATOM    239  CD  PRO A  29      37.270   8.777   5.487  1.00  7.74           C  
ATOM    240  N   LEU A  30      38.801   9.612   2.308  1.00  5.63           N  
ATOM    241  CA  LEU A  30      39.933  10.516   2.050  1.00  5.92           C  
ATOM    242  C   LEU A  30      40.168  10.720   0.590  1.00  6.97           C  
ATOM    243  O   LEU A  30      39.225  10.792  -0.201  1.00  8.29           O  
ATOM    244  CB  LEU A  30      41.139   9.884   2.791  1.00  8.19           C  
ATOM    245  CG  LEU A  30      40.895   9.531   4.253  1.00  7.82           C  
ATOM    246  CD1 LEU A  30      42.186   8.922   4.830  1.00 10.72           C  
ATOM    247  CD2 LEU A  30      40.475  10.748   5.076  1.00  7.12           C  
ATOM    248  N   ASN A  31      41.442  10.927   0.207  1.00  5.73           N  
ATOM    249  CA  ASN A  31      41.754  11.184  -1.174  1.00  5.92           C  
ATOM    250  C   ASN A  31      43.267  10.946  -1.351  1.00  4.92           C  
ATOM    251  O   ASN A  31      43.824  10.434  -0.385  1.00  5.86           O  
ATOM    252  CB  ASN A  31      41.318  12.576  -1.651  1.00  6.34           C  
ATOM    253  CG  ASN A  31      41.924  13.709  -0.849  1.00  8.74           C  
ATOM    254  OD1 ASN A  31      43.150  13.849  -0.835  1.00  9.89           O  
ATOM    255  ND2 ASN A  31      41.137  14.594  -0.209  1.00  7.93           N  
ATOM    256  N   GLY A  32      43.824  11.214  -2.501  1.00  7.42           N  
ATOM    257  CA  GLY A  32      45.232  10.908  -2.740  1.00  6.07           C  
ATOM    258  C   GLY A  32      46.192  11.635  -1.829  1.00  8.39           C  
ATOM    259  O   GLY A  32      47.338  11.165  -1.645  1.00  6.78           O  
ATOM    260  N   ASP A  33      45.766  12.721  -1.148  1.00  8.05           N  
ATOM    261  CA  ASP A  33      46.666  13.317  -0.154  1.00  8.45           C  
ATOM    262  C   ASP A  33      46.971  12.400   1.007  1.00  7.33           C  
ATOM    263  O   ASP A  33      47.930  12.630   1.762  1.00  9.03           O  
ATOM    264  CB  ASP A  33      46.037  14.584   0.468  1.00  9.61           C  
ATOM    265  CG  ASP A  33      46.150  15.786  -0.450  1.00 12.04           C  
ATOM    266  OD1 ASP A  33      46.906  15.689  -1.418  1.00 12.43           O  
ATOM    267  OD2 ASP A  33      45.433  16.807  -0.220  1.00 12.88           O  
ATOM    268  N   ALA A  34      46.223  11.314   1.256  1.00  5.01           N  
ATOM    269  CA  ALA A  34      46.467  10.322   2.269  1.00  6.87           C  
ATOM    270  C   ALA A  34      47.726   9.502   1.946  1.00  8.17           C  
ATOM    271  O   ALA A  34      48.057   8.704   2.824  1.00 10.61           O  
ATOM    272  CB  ALA A  34      45.314   9.324   2.417  1.00  7.89           C  
ATOM    273  N   TRP A  35      48.344   9.732   0.817  1.00  6.54           N  
ATOM    274  CA  TRP A  35      49.513   8.940   0.459  1.00  6.11           C  
ATOM    275  C   TRP A  35      50.746   9.818   0.277  1.00  6.93           C  
ATOM    276  O   TRP A  35      51.757   9.311  -0.232  1.00  9.58           O  
ATOM    277  CB  TRP A  35      49.251   8.300  -0.909  1.00  6.51           C  
ATOM    278  CG  TRP A  35      48.208   7.198  -0.882  1.00  6.02           C  
ATOM    279  CD1 TRP A  35      47.063   7.168  -1.604  1.00  8.26           C  
ATOM    280  CD2 TRP A  35      48.364   5.912  -0.264  1.00  7.12           C  
ATOM    281  NE1 TRP A  35      46.428   5.939  -1.414  1.00  7.95           N  
ATOM    282  CE2 TRP A  35      47.205   5.161  -0.605  1.00  8.26           C  
ATOM    283  CE3 TRP A  35      49.271   5.362   0.624  1.00  7.14           C  
ATOM    284  CZ2 TRP A  35      47.017   3.859  -0.113  1.00 10.27           C  
ATOM    285  CZ3 TRP A  35      49.117   4.051   1.085  1.00  9.11           C  
ATOM    286  CH2 TRP A  35      47.946   3.327   0.737  1.00  7.18           C  
ATOM    287  N   GLN A  36      50.717  11.107   0.619  1.00  6.72           N  
ATOM    288  CA  GLN A  36      51.913  11.899   0.267  1.00  7.75           C  
ATOM    289  C   GLN A  36      53.183  11.338   0.879  1.00  7.54           C  
ATOM    290  O   GLN A  36      54.216  11.455   0.215  1.00  9.48           O  
ATOM    291  CB  GLN A  36      51.698  13.354   0.721  1.00  9.10           C  
ATOM    292  CG  GLN A  36      50.658  13.957  -0.254  1.00 11.50           C  
ATOM    293  CD  GLN A  36      50.915  15.433  -0.516  1.00 14.61           C  
ATOM    294  OE1 GLN A  36      52.061  15.881  -0.440  1.00 13.39           O  
ATOM    295  NE2 GLN A  36      49.850  16.163  -0.835  1.00 17.12           N  
ATOM    296  N   ASP A  37      53.151  10.818   2.102  1.00  7.45           N  
ATOM    297  CA  ASP A  37      54.386  10.275   2.686  1.00 10.74           C  
ATOM    298  C   ASP A  37      54.939   9.136   1.817  1.00 10.44           C  
ATOM    299  O   ASP A  37      56.160   9.064   1.616  1.00  9.20           O  
ATOM    300  CB  ASP A  37      54.104   9.799   4.084  1.00 13.48           C  
ATOM    301  CG  ASP A  37      53.771  10.899   5.087  1.00 16.82           C  
ATOM    302  OD1 ASP A  37      54.640  11.658   5.539  1.00 17.59           O  
ATOM    303  OD2 ASP A  37      52.613  10.907   5.530  1.00 18.66           O  
ATOM    304  N   GLN A  38      54.069   8.239   1.391  1.00  8.46           N  
ATOM    305  CA  GLN A  38      54.499   7.098   0.585  1.00  7.13           C  
ATOM    306  C   GLN A  38      54.886   7.477  -0.808  1.00  8.38           C  
ATOM    307  O   GLN A  38      55.809   6.905  -1.414  1.00  8.29           O  
ATOM    308  CB  GLN A  38      53.356   6.020   0.508  1.00  7.09           C  
ATOM    309  CG  GLN A  38      53.172   5.377   1.863  1.00  8.63           C  
ATOM    310  CD  GLN A  38      52.548   6.235   2.930  1.00  8.96           C  
ATOM    311  OE1 GLN A  38      51.597   6.971   2.662  1.00  9.46           O  
ATOM    312  NE2 GLN A  38      53.072   6.135   4.144  1.00  9.61           N  
ATOM    313  N   LEU A  39      54.220   8.492  -1.407  1.00  8.05           N  
ATOM    314  CA  LEU A  39      54.586   8.970  -2.725  1.00  7.90           C  
ATOM    315  C   LEU A  39      56.039   9.508  -2.711  1.00  8.73           C  
ATOM    316  O   LEU A  39      56.802   9.119  -3.603  1.00  9.12           O  
ATOM    317  CB  LEU A  39      53.695  10.173  -3.122  1.00  9.37           C  
ATOM    318  CG  LEU A  39      52.313   9.672  -3.621  1.00 10.18           C  
ATOM    319  CD1 LEU A  39      51.414  10.921  -3.658  1.00 12.31           C  
ATOM    320  CD2 LEU A  39      52.376   9.022  -4.980  1.00 11.63           C  
ATOM    321  N   LYS A  40      56.390  10.271  -1.701  1.00  9.47           N  
ATOM    322  CA  LYS A  40      57.775  10.780  -1.621  1.00  9.54           C  
ATOM    323  C   LYS A  40      58.728   9.591  -1.434  1.00 10.94           C  
ATOM    324  O   LYS A  40      59.775   9.536  -2.093  1.00 11.19           O  
ATOM    325  CB  LYS A  40      57.943  11.827  -0.515  1.00  9.13           C  
ATOM    326  CG  LYS A  40      59.444  12.179  -0.291  1.00 11.17           C  
ATOM    327  CD  LYS A  40      59.586  13.381   0.626  1.00 10.61           C  
ATOM    328  CE  LYS A  40      61.063  13.539   1.063  1.00 10.73           C  
ATOM    329  NZ  LYS A  40      61.854  13.822  -0.163  1.00  9.84           N  
ATOM    330  N   ALA A  41      58.407   8.693  -0.530  1.00 11.33           N  
ATOM    331  CA  ALA A  41      59.299   7.549  -0.264  1.00 11.17           C  
ATOM    332  C   ALA A  41      59.580   6.775  -1.550  1.00 12.80           C  
ATOM    333  O   ALA A  41      60.746   6.421  -1.778  1.00 11.48           O  
ATOM    334  CB  ALA A  41      58.724   6.637   0.790  1.00 12.74           C  
ATOM    335  N   VAL A  42      58.556   6.405  -2.324  1.00 10.79           N  
ATOM    336  CA  VAL A  42      58.857   5.622  -3.525  1.00 11.27           C  
ATOM    337  C   VAL A  42      59.552   6.422  -4.594  1.00 12.21           C  
ATOM    338  O   VAL A  42      60.435   5.880  -5.294  1.00 12.73           O  
ATOM    339  CB  VAL A  42      57.620   4.881  -4.084  1.00 11.27           C  
ATOM    340  CG1 VAL A  42      57.064   4.044  -2.923  1.00 11.66           C  
ATOM    341  CG2 VAL A  42      56.602   5.855  -4.657  1.00 11.85           C  
ATOM    342  N   VAL A  43      59.265   7.724  -4.754  1.00  9.57           N  
ATOM    343  CA  VAL A  43      59.943   8.464  -5.825  1.00 10.47           C  
ATOM    344  C   VAL A  43      61.410   8.692  -5.426  1.00 10.34           C  
ATOM    345  O   VAL A  43      62.283   8.529  -6.307  1.00 12.58           O  
ATOM    346  CB  VAL A  43      59.212   9.793  -6.060  1.00 10.68           C  
ATOM    347  CG1 VAL A  43      59.891  10.583  -7.184  1.00 12.16           C  
ATOM    348  CG2 VAL A  43      57.777   9.485  -6.501  1.00 10.86           C  
ATOM    349  N   ASP A  44      61.709   8.842  -4.154  1.00 10.15           N  
ATOM    350  CA  ASP A  44      63.111   9.009  -3.727  1.00 10.58           C  
ATOM    351  C   ASP A  44      63.884   7.702  -3.917  1.00 13.71           C  
ATOM    352  O   ASP A  44      65.118   7.742  -4.093  1.00 16.36           O  
ATOM    353  CB  ASP A  44      63.244   9.438  -2.273  1.00 11.96           C  
ATOM    354  CG  ASP A  44      62.911  10.924  -2.075  1.00 13.34           C  
ATOM    355  OD1 ASP A  44      63.042  11.663  -3.053  1.00 14.63           O  
ATOM    356  OD2 ASP A  44      62.682  11.256  -0.916  1.00 15.46           O  
ATOM    357  N   ALA A  45      63.214   6.576  -3.979  1.00 11.35           N  
ATOM    358  CA  ALA A  45      63.836   5.279  -4.221  1.00 14.02           C  
ATOM    359  C   ALA A  45      63.867   4.935  -5.699  1.00 13.88           C  
ATOM    360  O   ALA A  45      64.285   3.816  -6.066  1.00 16.44           O  
ATOM    361  CB  ALA A  45      63.096   4.217  -3.423  1.00 15.20           C  
ATOM    362  N   GLY A  46      63.465   5.791  -6.607  1.00 13.05           N  
ATOM    363  CA  GLY A  46      63.548   5.607  -8.029  1.00 12.89           C  
ATOM    364  C   GLY A  46      62.357   5.049  -8.785  1.00 14.45           C  
ATOM    365  O   GLY A  46      62.444   4.650  -9.948  1.00 13.65           O  
ATOM    366  N   TYR A  47      61.173   5.220  -8.181  1.00 12.63           N  
ATOM    367  CA  TYR A  47      59.923   4.839  -8.804  1.00 11.21           C  
ATOM    368  C   TYR A  47      59.085   6.080  -9.179  1.00 12.39           C  
ATOM    369  O   TYR A  47      59.491   7.172  -8.778  1.00 12.08           O  
ATOM    370  CB  TYR A  47      59.061   4.022  -7.818  1.00 11.90           C  
ATOM    371  CG  TYR A  47      59.771   2.704  -7.446  1.00 12.60           C  
ATOM    372  CD1 TYR A  47      59.603   1.586  -8.259  1.00 14.27           C  
ATOM    373  CD2 TYR A  47      60.507   2.628  -6.286  1.00 14.12           C  
ATOM    374  CE1 TYR A  47      60.279   0.415  -7.914  1.00 14.49           C  
ATOM    375  CE2 TYR A  47      61.185   1.455  -5.943  1.00 15.73           C  
ATOM    376  CZ  TYR A  47      61.058   0.381  -6.788  1.00 15.23           C  
ATOM    377  OH  TYR A  47      61.708  -0.804  -6.450  1.00 17.64           O  
ATOM    378  N   ARG A  48      58.105   5.820 -10.025  1.00 11.53           N  
ATOM    379  CA  ARG A  48      57.128   6.879 -10.405  1.00 11.13           C  
ATOM    380  C   ARG A  48      55.955   6.644  -9.446  1.00 11.71           C  
ATOM    381  O   ARG A  48      55.435   5.524  -9.441  1.00 13.05           O  
ATOM    382  CB  ARG A  48      56.747   6.698 -11.840  1.00 12.32           C  
ATOM    383  CG  ARG A  48      55.726   7.679 -12.384  1.00 11.73           C  
ATOM    384  CD  ARG A  48      55.522   7.493 -13.880  1.00 12.60           C  
ATOM    385  NE  ARG A  48      54.447   8.373 -14.352  1.00 11.82           N  
ATOM    386  CZ  ARG A  48      54.013   8.271 -15.615  1.00 14.44           C  
ATOM    387  NH1 ARG A  48      54.560   7.370 -16.455  1.00 16.58           N  
ATOM    388  NH2 ARG A  48      53.051   9.038 -16.085  1.00 15.51           N  
ATOM    389  N   GLY A  49      55.482   7.710  -8.793  1.00 11.02           N  
ATOM    390  CA  GLY A  49      54.418   7.479  -7.791  1.00  9.02           C  
ATOM    391  C   GLY A  49      53.195   8.235  -8.291  1.00  8.57           C  
ATOM    392  O   GLY A  49      53.293   9.427  -8.585  1.00  9.51           O  
ATOM    393  N   ILE A  50      52.049   7.525  -8.342  1.00  7.45           N  
ATOM    394  CA  ILE A  50      50.841   8.153  -8.838  1.00  8.89           C  
ATOM    395  C   ILE A  50      49.734   7.938  -7.809  1.00  7.20           C  
ATOM    396  O   ILE A  50      49.604   6.856  -7.246  1.00  7.65           O  
ATOM    397  CB  ILE A  50      50.393   7.498 -10.171  1.00  9.79           C  
ATOM    398  CG1 ILE A  50      51.342   7.946 -11.301  1.00 13.46           C  
ATOM    399  CG2 ILE A  50      48.976   7.874 -10.589  1.00 10.64           C  
ATOM    400  CD1 ILE A  50      51.424   6.941 -12.425  1.00 16.73           C  
ATOM    401  N   ALA A  51      48.927   8.994  -7.545  1.00  6.28           N  
ATOM    402  CA  ALA A  51      47.822   8.760  -6.589  1.00  6.16           C  
ATOM    403  C   ALA A  51      46.632   9.601  -7.046  1.00  7.68           C  
ATOM    404  O   ALA A  51      46.727  10.818  -7.170  1.00  7.68           O  
ATOM    405  CB  ALA A  51      48.181   9.102  -5.151  1.00  6.61           C  
ATOM    406  N   HIS A  52      45.532   8.890  -7.365  1.00  6.07           N  
ATOM    407  CA  HIS A  52      44.355   9.560  -7.894  1.00  7.26           C  
ATOM    408  C   HIS A  52      43.334   9.742  -6.788  1.00  6.87           C  
ATOM    409  O   HIS A  52      43.400   9.114  -5.735  1.00  9.32           O  
ATOM    410  CB  HIS A  52      43.663   8.775  -9.032  1.00  8.42           C  
ATOM    411  CG  HIS A  52      43.269   7.381  -8.641  1.00 10.54           C  
ATOM    412  ND1 HIS A  52      44.170   6.465  -8.172  1.00 10.20           N  
ATOM    413  CD2 HIS A  52      42.045   6.762  -8.638  1.00 10.83           C  
ATOM    414  CE1 HIS A  52      43.574   5.318  -7.919  1.00 11.63           C  
ATOM    415  NE2 HIS A  52      42.277   5.461  -8.199  1.00 10.78           N  
ATOM    416  N   ASP A  53      42.401  10.670  -7.019  1.00  5.16           N  
ATOM    417  CA  ASP A  53      41.297  10.884  -6.108  1.00  5.47           C  
ATOM    418  C   ASP A  53      40.053  10.184  -6.719  1.00  3.89           C  
ATOM    419  O   ASP A  53      39.727  10.436  -7.889  1.00  5.00           O  
ATOM    420  CB  ASP A  53      40.951  12.387  -6.041  1.00  6.26           C  
ATOM    421  CG  ASP A  53      42.035  13.214  -5.328  1.00  8.60           C  
ATOM    422  OD1 ASP A  53      42.962  12.674  -4.701  1.00  8.65           O  
ATOM    423  OD2 ASP A  53      41.910  14.463  -5.386  1.00  8.26           O  
ATOM    424  N   ARG A  54      39.454   9.320  -5.925  1.00  5.40           N  
ATOM    425  CA  ARG A  54      38.265   8.561  -6.409  1.00  5.70           C  
ATOM    426  C   ARG A  54      37.173   9.558  -6.798  1.00  6.72           C  
ATOM    427  O   ARG A  54      37.100  10.654  -6.250  1.00  6.47           O  
ATOM    428  CB  ARG A  54      37.810   7.658  -5.271  1.00  6.13           C  
ATOM    429  CG  ARG A  54      36.592   6.759  -5.600  1.00  6.31           C  
ATOM    430  CD  ARG A  54      36.420   5.651  -4.535  1.00  6.91           C  
ATOM    431  NE  ARG A  54      37.625   4.799  -4.618  1.00  7.52           N  
ATOM    432  CZ  ARG A  54      38.514   4.689  -3.650  1.00  6.66           C  
ATOM    433  NH1 ARG A  54      38.451   5.253  -2.449  1.00  6.99           N  
ATOM    434  NH2 ARG A  54      39.598   3.910  -3.882  1.00  9.32           N  
ATOM    435  N   ARG A  55      36.331   9.191  -7.754  1.00  5.35           N  
ATOM    436  CA  ARG A  55      35.208  10.073  -8.149  1.00  8.01           C  
ATOM    437  C   ARG A  55      34.514  10.546  -6.895  1.00  6.55           C  
ATOM    438  O   ARG A  55      34.303   9.858  -5.912  1.00  6.57           O  
ATOM    439  CB  ARG A  55      34.234   9.309  -9.065  1.00  8.09           C  
ATOM    440  CG  ARG A  55      33.598   8.127  -8.324  1.00  8.14           C  
ATOM    441  CD  ARG A  55      33.026   7.136  -9.331  1.00 12.43           C  
ATOM    442  NE  ARG A  55      31.923   7.638 -10.120  1.00 14.65           N  
ATOM    443  CZ  ARG A  55      31.878   7.866 -11.429  1.00 13.33           C  
ATOM    444  NH1 ARG A  55      32.830   7.702 -12.314  1.00 13.73           N  
ATOM    445  NH2 ARG A  55      30.721   8.324 -11.929  1.00 12.12           N  
ATOM    446  N   GLY A  56      34.130  11.880  -6.895  1.00  6.93           N  
ATOM    447  CA  GLY A  56      33.463  12.373  -5.689  1.00  7.78           C  
ATOM    448  C   GLY A  56      34.315  12.591  -4.453  1.00  7.31           C  
ATOM    449  O   GLY A  56      33.783  12.834  -3.376  1.00  6.71           O  
ATOM    450  N   HIS A  57      35.655  12.576  -4.577  1.00  5.74           N  
ATOM    451  CA  HIS A  57      36.547  12.781  -3.453  1.00  5.99           C  
ATOM    452  C   HIS A  57      37.626  13.784  -3.936  1.00  6.06           C  
ATOM    453  O   HIS A  57      37.870  13.867  -5.147  1.00  6.64           O  
ATOM    454  CB  HIS A  57      37.260  11.461  -3.048  1.00  6.15           C  
ATOM    455  CG  HIS A  57      36.356  10.364  -2.527  1.00  5.99           C  
ATOM    456  ND1 HIS A  57      35.405   9.719  -3.294  1.00  8.91           N  
ATOM    457  CD2 HIS A  57      36.311   9.816  -1.293  1.00  7.43           C  
ATOM    458  CE1 HIS A  57      34.763   8.840  -2.553  1.00  6.80           C  
ATOM    459  NE2 HIS A  57      35.276   8.891  -1.324  1.00  7.81           N  
ATOM    460  N   GLY A  58      38.215  14.447  -2.975  1.00  7.22           N  
ATOM    461  CA  GLY A  58      39.348  15.339  -3.297  1.00  7.87           C  
ATOM    462  C   GLY A  58      38.975  16.350  -4.360  1.00  9.74           C  
ATOM    463  O   GLY A  58      37.996  17.092  -4.182  1.00  8.98           O  
ATOM    464  N   HIS A  59      39.741  16.410  -5.440  1.00  8.62           N  
ATOM    465  CA  HIS A  59      39.523  17.347  -6.524  1.00 10.87           C  
ATOM    466  C   HIS A  59      38.944  16.673  -7.757  1.00  9.45           C  
ATOM    467  O   HIS A  59      38.924  17.292  -8.838  1.00  9.85           O  
ATOM    468  CB  HIS A  59      40.851  17.995  -6.974  1.00 16.38           C  
ATOM    469  CG  HIS A  59      41.378  18.956  -5.949  1.00 23.07           C  
ATOM    470  ND1 HIS A  59      40.758  20.100  -5.559  1.00 27.05           N  
ATOM    471  CD2 HIS A  59      42.550  18.873  -5.270  1.00 26.81           C  
ATOM    472  CE1 HIS A  59      41.483  20.715  -4.629  1.00 27.56           C  
ATOM    473  NE2 HIS A  59      42.571  19.982  -4.465  1.00 28.98           N  
ATOM    474  N   SER A  60      38.436  15.436  -7.607  1.00  7.68           N  
ATOM    475  CA  SER A  60      37.782  14.842  -8.781  1.00  6.43           C  
ATOM    476  C   SER A  60      36.326  15.334  -8.902  1.00  6.84           C  
ATOM    477  O   SER A  60      35.821  15.940  -7.962  1.00 11.22           O  
ATOM    478  CB  SER A  60      37.720  13.303  -8.633  1.00  6.29           C  
ATOM    479  OG  SER A  60      39.053  12.820  -8.769  1.00  7.46           O  
ATOM    480  N   THR A  61      35.700  15.095 -10.035  1.00  8.09           N  
ATOM    481  CA  THR A  61      34.295  15.615 -10.178  1.00  8.41           C  
ATOM    482  C   THR A  61      33.433  15.195  -9.030  1.00  9.43           C  
ATOM    483  O   THR A  61      33.357  14.028  -8.642  1.00  7.73           O  
ATOM    484  CB  THR A  61      33.716  15.096 -11.502  1.00  8.62           C  
ATOM    485  OG1 THR A  61      34.568  15.390 -12.587  1.00  8.26           O  
ATOM    486  CG2 THR A  61      32.341  15.731 -11.805  1.00 10.39           C  
ATOM    487  N   PRO A  62      32.622  16.098  -8.443  1.00  8.17           N  
ATOM    488  CA  PRO A  62      31.702  15.791  -7.383  1.00  8.42           C  
ATOM    489  C   PRO A  62      30.445  15.143  -7.976  1.00  9.25           C  
ATOM    490  O   PRO A  62      29.384  15.756  -8.123  1.00 10.07           O  
ATOM    491  CB  PRO A  62      31.358  17.164  -6.769  1.00  8.97           C  
ATOM    492  CG  PRO A  62      31.616  18.147  -7.859  1.00  9.22           C  
ATOM    493  CD  PRO A  62      32.732  17.560  -8.723  1.00  8.27           C  
ATOM    494  N   VAL A  63      30.573  13.877  -8.379  1.00 10.38           N  
ATOM    495  CA  VAL A  63      29.501  13.137  -9.037  1.00 10.57           C  
ATOM    496  C   VAL A  63      28.433  12.673  -8.072  1.00  9.71           C  
ATOM    497  O   VAL A  63      28.641  12.502  -6.878  1.00 10.26           O  
ATOM    498  CB  VAL A  63      30.012  11.898  -9.812  1.00 11.99           C  
ATOM    499  CG1 VAL A  63      31.000  12.265 -10.907  1.00 14.52           C  
ATOM    500  CG2 VAL A  63      30.664  10.897  -8.851  1.00 13.79           C  
ATOM    501  N   TRP A  64      27.254  12.400  -8.705  1.00  9.08           N  
ATOM    502  CA  TRP A  64      26.160  11.815  -7.950  1.00  9.85           C  
ATOM    503  C   TRP A  64      26.249  10.262  -7.985  1.00 10.24           C  
ATOM    504  O   TRP A  64      25.886   9.668  -6.974  1.00 12.16           O  
ATOM    505  CB  TRP A  64      24.811  12.184  -8.649  1.00  8.99           C  
ATOM    506  CG  TRP A  64      23.638  11.490  -8.016  1.00  9.05           C  
ATOM    507  CD1 TRP A  64      22.868  10.537  -8.633  1.00 11.16           C  
ATOM    508  CD2 TRP A  64      23.184  11.597  -6.680  1.00 10.14           C  
ATOM    509  NE1 TRP A  64      21.938  10.049  -7.739  1.00 11.20           N  
ATOM    510  CE2 TRP A  64      22.110  10.679  -6.532  1.00 11.35           C  
ATOM    511  CE3 TRP A  64      23.503  12.370  -5.560  1.00  9.39           C  
ATOM    512  CZ2 TRP A  64      21.420  10.525  -5.339  1.00 13.10           C  
ATOM    513  CZ3 TRP A  64      22.831  12.228  -4.369  1.00  9.53           C  
ATOM    514  CH2 TRP A  64      21.756  11.321  -4.281  1.00 12.64           C  
ATOM    515  N   ASP A  65      26.611   9.770  -9.155  1.00 11.72           N  
ATOM    516  CA  ASP A  65      26.404   8.323  -9.333  1.00 15.41           C  
ATOM    517  C   ASP A  65      27.719   7.572  -9.481  1.00 12.50           C  
ATOM    518  O   ASP A  65      28.780   8.175  -9.556  1.00 12.71           O  
ATOM    519  CB  ASP A  65      25.627   8.102 -10.658  1.00 21.61           C  
ATOM    520  CG  ASP A  65      25.991   9.119 -11.694  1.00 28.21           C  
ATOM    521  OD1 ASP A  65      27.150   9.318 -12.118  1.00 32.09           O  
ATOM    522  OD2 ASP A  65      25.025   9.845 -12.101  1.00 33.40           O  
ATOM    523  N   GLY A  66      27.540   6.244  -9.568  1.00 10.58           N  
ATOM    524  CA  GLY A  66      28.740   5.434  -9.803  1.00 11.15           C  
ATOM    525  C   GLY A  66      29.550   5.134  -8.573  1.00 10.80           C  
ATOM    526  O   GLY A  66      30.749   4.784  -8.735  1.00 10.39           O  
ATOM    527  N   TYR A  67      28.991   5.167  -7.373  1.00  9.43           N  
ATOM    528  CA  TYR A  67      29.742   4.815  -6.162  1.00  9.66           C  
ATOM    529  C   TYR A  67      29.623   3.295  -5.926  1.00 10.99           C  
ATOM    530  O   TYR A  67      28.966   2.845  -4.984  1.00 12.23           O  
ATOM    531  CB  TYR A  67      29.196   5.606  -4.975  1.00  9.75           C  
ATOM    532  CG  TYR A  67      29.512   7.097  -5.100  1.00  9.22           C  
ATOM    533  CD1 TYR A  67      30.824   7.561  -4.980  1.00 10.11           C  
ATOM    534  CD2 TYR A  67      28.494   8.015  -5.301  1.00 10.31           C  
ATOM    535  CE1 TYR A  67      31.122   8.905  -5.126  1.00  8.91           C  
ATOM    536  CE2 TYR A  67      28.767   9.379  -5.402  1.00  9.40           C  
ATOM    537  CZ  TYR A  67      30.068   9.811  -5.325  1.00  9.36           C  
ATOM    538  OH  TYR A  67      30.357  11.161  -5.409  1.00  9.04           O  
ATOM    539  N   ASP A  68      30.271   2.541  -6.828  1.00  9.63           N  
ATOM    540  CA  ASP A  68      30.249   1.074  -6.747  1.00 10.37           C  
ATOM    541  C   ASP A  68      31.610   0.586  -7.255  1.00 10.31           C  
ATOM    542  O   ASP A  68      32.258   1.274  -8.053  1.00  9.51           O  
ATOM    543  CB  ASP A  68      29.132   0.498  -7.612  1.00 12.52           C  
ATOM    544  CG  ASP A  68      29.274   0.821  -9.074  1.00 14.83           C  
ATOM    545  OD1 ASP A  68      29.931   0.055  -9.791  1.00 15.87           O  
ATOM    546  OD2 ASP A  68      28.765   1.847  -9.564  1.00 17.43           O  
ATOM    547  N   PHE A  69      31.986  -0.629  -6.860  1.00 10.10           N  
ATOM    548  CA  PHE A  69      33.344  -1.074  -7.232  1.00  8.67           C  
ATOM    549  C   PHE A  69      33.585  -1.275  -8.697  1.00  8.41           C  
ATOM    550  O   PHE A  69      34.742  -1.195  -9.135  1.00  8.94           O  
ATOM    551  CB  PHE A  69      33.725  -2.325  -6.399  1.00  8.40           C  
ATOM    552  CG  PHE A  69      33.995  -1.916  -4.968  1.00  8.99           C  
ATOM    553  CD1 PHE A  69      35.171  -1.270  -4.686  1.00  8.12           C  
ATOM    554  CD2 PHE A  69      33.085  -2.172  -3.959  1.00 10.26           C  
ATOM    555  CE1 PHE A  69      35.449  -0.897  -3.374  1.00 10.19           C  
ATOM    556  CE2 PHE A  69      33.385  -1.811  -2.650  1.00 11.01           C  
ATOM    557  CZ  PHE A  69      34.556  -1.137  -2.351  1.00 10.74           C  
ATOM    558  N   ASP A  70      32.584  -1.707  -9.498  1.00  8.29           N  
ATOM    559  CA  ASP A  70      32.812  -1.839 -10.932  1.00  8.77           C  
ATOM    560  C   ASP A  70      33.168  -0.478 -11.557  1.00  8.98           C  
ATOM    561  O   ASP A  70      34.084  -0.366 -12.354  1.00  9.34           O  
ATOM    562  CB  ASP A  70      31.513  -2.346 -11.580  1.00 11.19           C  
ATOM    563  CG  ASP A  70      31.291  -3.827 -11.325  1.00 14.91           C  
ATOM    564  OD1 ASP A  70      32.194  -4.588 -10.950  1.00 14.55           O  
ATOM    565  OD2 ASP A  70      30.122  -4.246 -11.556  1.00 16.40           O  
ATOM    566  N   THR A  71      32.453   0.585 -11.145  1.00  8.93           N  
ATOM    567  CA  THR A  71      32.786   1.909 -11.690  1.00  7.99           C  
ATOM    568  C   THR A  71      34.158   2.360 -11.189  1.00  9.31           C  
ATOM    569  O   THR A  71      34.911   2.892 -12.006  1.00 10.19           O  
ATOM    570  CB  THR A  71      31.737   2.937 -11.216  1.00  7.97           C  
ATOM    571  OG1 THR A  71      30.454   2.522 -11.772  1.00 11.07           O  
ATOM    572  CG2 THR A  71      32.039   4.319 -11.753  1.00 10.52           C  
ATOM    573  N   PHE A  72      34.437   2.189  -9.903  1.00  7.76           N  
ATOM    574  CA  PHE A  72      35.787   2.588  -9.412  1.00  6.79           C  
ATOM    575  C   PHE A  72      36.896   1.858 -10.171  1.00  9.54           C  
ATOM    576  O   PHE A  72      37.901   2.466 -10.537  1.00  9.74           O  
ATOM    577  CB  PHE A  72      35.955   2.252  -7.926  1.00  7.31           C  
ATOM    578  CG  PHE A  72      34.954   2.948  -7.020  1.00  7.15           C  
ATOM    579  CD1 PHE A  72      34.435   4.188  -7.349  1.00  8.10           C  
ATOM    580  CD2 PHE A  72      34.556   2.314  -5.845  1.00  7.78           C  
ATOM    581  CE1 PHE A  72      33.501   4.779  -6.485  1.00  7.40           C  
ATOM    582  CE2 PHE A  72      33.653   2.915  -4.985  1.00  9.87           C  
ATOM    583  CZ  PHE A  72      33.145   4.169  -5.320  1.00  7.91           C  
ATOM    584  N   ALA A  73      36.693   0.545 -10.397  1.00  9.66           N  
ATOM    585  CA  ALA A  73      37.727  -0.203 -11.142  1.00 10.10           C  
ATOM    586  C   ALA A  73      37.866   0.254 -12.568  1.00 10.00           C  
ATOM    587  O   ALA A  73      38.952   0.272 -13.158  1.00 10.31           O  
ATOM    588  CB  ALA A  73      37.327  -1.700 -11.111  1.00  9.71           C  
ATOM    589  N   ASP A  74      36.791   0.646 -13.265  1.00  8.50           N  
ATOM    590  CA  ASP A  74      36.844   1.080 -14.635  1.00  9.57           C  
ATOM    591  C   ASP A  74      37.494   2.472 -14.702  1.00 10.03           C  
ATOM    592  O   ASP A  74      38.140   2.807 -15.687  1.00 11.09           O  
ATOM    593  CB  ASP A  74      35.497   1.090 -15.361  1.00 11.85           C  
ATOM    594  CG  ASP A  74      34.924  -0.309 -15.551  1.00 12.73           C  
ATOM    595  OD1 ASP A  74      35.598  -1.305 -15.322  1.00 14.05           O  
ATOM    596  OD2 ASP A  74      33.709  -0.396 -15.918  1.00 15.68           O  
ATOM    597  N   ASP A  75      37.205   3.307 -13.689  1.00 10.58           N  
ATOM    598  CA  ASP A  75      37.894   4.604 -13.634  1.00 10.00           C  
ATOM    599  C   ASP A  75      39.397   4.368 -13.472  1.00 10.02           C  
ATOM    600  O   ASP A  75      40.154   5.037 -14.187  1.00 10.57           O  
ATOM    601  CB  ASP A  75      37.379   5.443 -12.466  1.00 10.51           C  
ATOM    602  CG  ASP A  75      35.963   5.978 -12.675  1.00 11.49           C  
ATOM    603  OD1 ASP A  75      35.368   5.894 -13.749  1.00 11.00           O  
ATOM    604  OD2 ASP A  75      35.457   6.544 -11.669  1.00 11.47           O  
ATOM    605  N   LEU A  76      39.806   3.424 -12.648  1.00 10.14           N  
ATOM    606  CA  LEU A  76      41.230   3.087 -12.499  1.00 10.12           C  
ATOM    607  C   LEU A  76      41.773   2.574 -13.827  1.00 10.46           C  
ATOM    608  O   LEU A  76      42.842   3.002 -14.291  1.00  9.92           O  
ATOM    609  CB  LEU A  76      41.404   2.089 -11.346  1.00 10.04           C  
ATOM    610  CG  LEU A  76      42.829   1.528 -11.160  1.00 10.81           C  
ATOM    611  CD1 LEU A  76      43.742   2.680 -10.742  1.00 12.14           C  
ATOM    612  CD2 LEU A  76      42.851   0.428 -10.113  1.00 10.76           C  
ATOM    613  N   ASN A  77      40.990   1.733 -14.530  1.00 10.49           N  
ATOM    614  CA  ASN A  77      41.423   1.263 -15.852  1.00 11.02           C  
ATOM    615  C   ASN A  77      41.650   2.405 -16.822  1.00 13.56           C  
ATOM    616  O   ASN A  77      42.609   2.412 -17.609  1.00 13.33           O  
ATOM    617  CB  ASN A  77      40.420   0.252 -16.430  1.00 12.95           C  
ATOM    618  CG  ASN A  77      40.823  -0.209 -17.824  1.00 14.15           C  
ATOM    619  OD1 ASN A  77      40.146   0.023 -18.828  1.00 20.43           O  
ATOM    620  ND2 ASN A  77      41.963  -0.843 -17.894  1.00 16.18           N  
ATOM    621  N   ASP A  78      40.770   3.416 -16.796  1.00 12.49           N  
ATOM    622  CA  ASP A  78      40.928   4.560 -17.705  1.00 12.25           C  
ATOM    623  C   ASP A  78      42.220   5.317 -17.397  1.00 12.12           C  
ATOM    624  O   ASP A  78      42.883   5.738 -18.343  1.00 13.14           O  
ATOM    625  CB  ASP A  78      39.738   5.530 -17.638  1.00 12.99           C  
ATOM    626  CG  ASP A  78      38.487   5.001 -18.325  1.00 15.28           C  
ATOM    627  OD1 ASP A  78      38.583   4.050 -19.143  1.00 15.17           O  
ATOM    628  OD2 ASP A  78      37.406   5.530 -18.029  1.00 14.82           O  
ATOM    629  N   LEU A  79      42.587   5.453 -16.131  1.00 12.55           N  
ATOM    630  CA  LEU A  79      43.803   6.177 -15.755  1.00 12.10           C  
ATOM    631  C   LEU A  79      45.039   5.398 -16.199  1.00 12.96           C  
ATOM    632  O   LEU A  79      45.953   5.956 -16.799  1.00 12.36           O  
ATOM    633  CB  LEU A  79      43.817   6.359 -14.227  1.00 12.80           C  
ATOM    634  CG  LEU A  79      45.080   7.019 -13.652  1.00 14.96           C  
ATOM    635  CD1 LEU A  79      45.124   8.493 -13.978  1.00 16.08           C  
ATOM    636  CD2 LEU A  79      45.111   6.803 -12.139  1.00 16.94           C  
ATOM    637  N   LEU A  80      45.042   4.085 -15.977  1.00 12.64           N  
ATOM    638  CA  LEU A  80      46.200   3.266 -16.377  1.00 14.87           C  
ATOM    639  C   LEU A  80      46.330   3.202 -17.888  1.00 14.34           C  
ATOM    640  O   LEU A  80      47.441   3.220 -18.418  1.00 15.45           O  
ATOM    641  CB  LEU A  80      46.049   1.849 -15.826  1.00 15.84           C  
ATOM    642  CG  LEU A  80      46.028   1.674 -14.305  1.00 19.13           C  
ATOM    643  CD1 LEU A  80      46.036   0.177 -13.968  1.00 20.02           C  
ATOM    644  CD2 LEU A  80      47.157   2.359 -13.568  1.00 20.26           C  
ATOM    645  N   THR A  81      45.206   3.181 -18.600  1.00 13.91           N  
ATOM    646  CA  THR A  81      45.234   3.151 -20.055  1.00 15.56           C  
ATOM    647  C   THR A  81      45.636   4.483 -20.669  1.00 17.06           C  
ATOM    648  O   THR A  81      46.441   4.527 -21.613  1.00 17.38           O  
ATOM    649  CB  THR A  81      43.830   2.753 -20.590  1.00 16.58           C  
ATOM    650  OG1 THR A  81      43.539   1.445 -20.052  1.00 17.22           O  
ATOM    651  CG2 THR A  81      43.847   2.720 -22.107  1.00 18.34           C  
ATOM    652  N   ASP A  82      45.105   5.588 -20.140  1.00 16.72           N  
ATOM    653  CA  ASP A  82      45.436   6.921 -20.649  1.00 18.07           C  
ATOM    654  C   ASP A  82      46.934   7.188 -20.528  1.00 17.70           C  
ATOM    655  O   ASP A  82      47.541   7.806 -21.408  1.00 17.98           O  
ATOM    656  CB  ASP A  82      44.694   7.988 -19.835  1.00 22.01           C  
ATOM    657  CG  ASP A  82      44.931   9.428 -20.237  1.00 27.30           C  
ATOM    658  OD1 ASP A  82      45.057   9.732 -21.445  1.00 29.79           O  
ATOM    659  OD2 ASP A  82      44.906  10.327 -19.369  1.00 29.97           O  
ATOM    660  N   LEU A  83      47.540   6.829 -19.416  1.00 14.27           N  
ATOM    661  CA  LEU A  83      48.970   7.010 -19.176  1.00 16.53           C  
ATOM    662  C   LEU A  83      49.818   5.872 -19.736  1.00 17.65           C  
ATOM    663  O   LEU A  83      51.043   5.926 -19.649  1.00 17.67           O  
ATOM    664  CB  LEU A  83      49.215   7.139 -17.662  1.00 15.84           C  
ATOM    665  CG  LEU A  83      48.586   8.408 -17.047  1.00 19.00           C  
ATOM    666  CD1 LEU A  83      48.897   8.473 -15.558  1.00 21.26           C  
ATOM    667  CD2 LEU A  83      49.055   9.662 -17.755  1.00 21.44           C  
ATOM    668  N   ASP A  84      49.162   4.859 -20.262  1.00 18.38           N  
ATOM    669  CA  ASP A  84      49.727   3.641 -20.811  1.00 20.21           C  
ATOM    670  C   ASP A  84      50.773   3.066 -19.876  1.00 19.06           C  
ATOM    671  O   ASP A  84      51.944   2.846 -20.215  1.00 21.21           O  
ATOM    672  CB  ASP A  84      50.287   3.887 -22.218  1.00 22.83           C  
ATOM    673  CG  ASP A  84      50.546   2.561 -22.929  1.00 25.81           C  
ATOM    674  OD1 ASP A  84      50.105   1.479 -22.482  1.00 25.10           O  
ATOM    675  OD2 ASP A  84      51.242   2.649 -23.962  1.00 28.29           O  
ATOM    676  N   LEU A  85      50.363   2.807 -18.635  1.00 16.45           N  
ATOM    677  CA  LEU A  85      51.274   2.301 -17.628  1.00 15.22           C  
ATOM    678  C   LEU A  85      51.391   0.779 -17.668  1.00 17.71           C  
ATOM    679  O   LEU A  85      50.407   0.074 -17.849  1.00 18.30           O  
ATOM    680  CB  LEU A  85      50.755   2.677 -16.237  1.00 15.45           C  
ATOM    681  CG  LEU A  85      50.623   4.215 -16.053  1.00 15.17           C  
ATOM    682  CD1 LEU A  85      50.052   4.462 -14.665  1.00 17.08           C  
ATOM    683  CD2 LEU A  85      51.989   4.871 -16.187  1.00 15.47           C  
ATOM    684  N   ARG A  86      52.623   0.303 -17.530  1.00 16.54           N  
ATOM    685  CA  ARG A  86      52.929  -1.125 -17.526  1.00 18.15           C  
ATOM    686  C   ARG A  86      53.843  -1.479 -16.376  1.00 14.74           C  
ATOM    687  O   ARG A  86      54.578  -0.621 -15.842  1.00 14.28           O  
ATOM    688  CB  ARG A  86      53.678  -1.473 -18.837  1.00 22.69           C  
ATOM    689  CG  ARG A  86      52.875  -1.238 -20.115  1.00 28.32           C  
ATOM    690  CD  ARG A  86      51.810  -2.321 -20.174  1.00 32.88           C  
ATOM    691  NE  ARG A  86      51.142  -2.508 -21.458  1.00 36.96           N  
ATOM    692  CZ  ARG A  86      50.291  -3.534 -21.603  1.00 38.45           C  
ATOM    693  NH1 ARG A  86      50.101  -4.378 -20.599  1.00 39.75           N  
ATOM    694  NH2 ARG A  86      49.640  -3.707 -22.742  1.00 40.09           N  
ATOM    695  N   ASP A  87      53.868  -2.761 -15.966  1.00 14.83           N  
ATOM    696  CA  ASP A  87      54.722  -3.222 -14.881  1.00 15.09           C  
ATOM    697  C   ASP A  87      54.390  -2.481 -13.595  1.00 14.10           C  
ATOM    698  O   ASP A  87      55.280  -2.109 -12.845  1.00 14.40           O  
ATOM    699  CB  ASP A  87      56.199  -3.050 -15.226  1.00 18.66           C  
ATOM    700  CG  ASP A  87      57.126  -4.089 -14.641  1.00 23.13           C  
ATOM    701  OD1 ASP A  87      56.660  -5.163 -14.202  1.00 25.86           O  
ATOM    702  OD2 ASP A  87      58.369  -3.893 -14.613  1.00 25.55           O  
ATOM    703  N   VAL A  88      53.082  -2.248 -13.410  1.00 12.46           N  
ATOM    704  CA  VAL A  88      52.660  -1.416 -12.268  1.00 11.50           C  
ATOM    705  C   VAL A  88      52.540  -2.170 -10.964  1.00 11.47           C  
ATOM    706  O   VAL A  88      52.113  -3.332 -10.902  1.00 12.07           O  
ATOM    707  CB  VAL A  88      51.269  -0.854 -12.657  1.00 11.90           C  
ATOM    708  CG1 VAL A  88      50.621  -0.094 -11.495  1.00 12.44           C  
ATOM    709  CG2 VAL A  88      51.258   0.002 -13.919  1.00 13.36           C  
ATOM    710  N   THR A  89      52.838  -1.527  -9.834  1.00 10.19           N  
ATOM    711  CA  THR A  89      52.453  -2.065  -8.531  1.00  8.50           C  
ATOM    712  C   THR A  89      51.258  -1.222  -8.043  1.00  9.99           C  
ATOM    713  O   THR A  89      51.422  -0.013  -7.986  1.00 10.06           O  
ATOM    714  CB  THR A  89      53.583  -1.998  -7.518  1.00 10.36           C  
ATOM    715  OG1 THR A  89      54.589  -2.960  -7.939  1.00 10.46           O  
ATOM    716  CG2 THR A  89      53.106  -2.466  -6.135  1.00 10.28           C  
ATOM    717  N   LEU A  90      50.171  -1.881  -7.708  1.00  9.19           N  
ATOM    718  CA  LEU A  90      49.024  -1.155  -7.153  1.00  9.13           C  
ATOM    719  C   LEU A  90      49.095  -1.314  -5.654  1.00  9.92           C  
ATOM    720  O   LEU A  90      49.343  -2.414  -5.117  1.00 11.33           O  
ATOM    721  CB  LEU A  90      47.694  -1.801  -7.587  1.00  9.35           C  
ATOM    722  CG  LEU A  90      47.400  -1.708  -9.094  1.00 10.12           C  
ATOM    723  CD1 LEU A  90      46.067  -2.427  -9.339  1.00 11.70           C  
ATOM    724  CD2 LEU A  90      47.347  -0.262  -9.553  1.00 12.96           C  
ATOM    725  N   VAL A  91      48.908  -0.222  -4.918  1.00  6.93           N  
ATOM    726  CA  VAL A  91      49.004  -0.264  -3.456  1.00  6.48           C  
ATOM    727  C   VAL A  91      47.670   0.325  -2.967  1.00  8.19           C  
ATOM    728  O   VAL A  91      47.374   1.458  -3.349  1.00  9.02           O  
ATOM    729  CB  VAL A  91      50.130   0.648  -2.959  1.00  6.84           C  
ATOM    730  CG1 VAL A  91      50.149   0.677  -1.439  1.00  7.78           C  
ATOM    731  CG2 VAL A  91      51.485   0.182  -3.532  1.00  9.47           C  
ATOM    732  N   ALA A  92      46.908  -0.428  -2.200  1.00  7.15           N  
ATOM    733  CA  ALA A  92      45.578   0.071  -1.815  1.00  6.97           C  
ATOM    734  C   ALA A  92      45.389   0.065  -0.322  1.00  8.28           C  
ATOM    735  O   ALA A  92      45.911  -0.799   0.386  1.00 10.80           O  
ATOM    736  CB  ALA A  92      44.569  -0.897  -2.470  1.00  8.85           C  
ATOM    737  N   HIS A  93      44.626   1.058   0.175  1.00  5.56           N  
ATOM    738  CA  HIS A  93      44.295   1.039   1.611  1.00  4.91           C  
ATOM    739  C   HIS A  93      42.776   0.910   1.792  1.00  7.58           C  
ATOM    740  O   HIS A  93      42.035   1.485   1.007  1.00  8.56           O  
ATOM    741  CB  HIS A  93      44.715   2.402   2.227  1.00  7.31           C  
ATOM    742  CG  HIS A  93      44.232   2.601   3.623  1.00  7.43           C  
ATOM    743  ND1 HIS A  93      43.409   3.712   3.896  1.00  7.50           N  
ATOM    744  CD2 HIS A  93      44.388   1.956   4.780  1.00  7.92           C  
ATOM    745  CE1 HIS A  93      43.119   3.691   5.188  1.00  8.55           C  
ATOM    746  NE2 HIS A  93      43.697   2.634   5.758  1.00  9.61           N  
ATOM    747  N   SER A  94      42.373   0.134   2.793  1.00  7.23           N  
ATOM    748  CA  SER A  94      40.953   0.066   3.198  1.00  7.96           C  
ATOM    749  C   SER A  94      40.012  -0.290   2.087  1.00  7.44           C  
ATOM    750  O   SER A  94      40.259  -1.254   1.348  1.00  8.26           O  
ATOM    751  CB  SER A  94      40.680   1.477   3.814  1.00 10.83           C  
ATOM    752  OG  SER A  94      39.542   1.391   4.659  1.00 13.59           O  
ATOM    753  N   MET A  95      38.924   0.499   1.790  1.00  7.35           N  
ATOM    754  CA  MET A  95      38.058   0.183   0.683  1.00  6.96           C  
ATOM    755  C   MET A  95      38.703   0.286  -0.661  1.00  7.01           C  
ATOM    756  O   MET A  95      38.272  -0.272  -1.659  1.00  9.33           O  
ATOM    757  CB  MET A  95      36.721   0.979   0.703  1.00  8.48           C  
ATOM    758  CG  MET A  95      36.974   2.462   0.324  1.00  8.61           C  
ATOM    759  SD  MET A  95      35.394   3.209  -0.192  1.00 11.06           S  
ATOM    760  CE  MET A  95      35.309   2.820  -1.905  1.00 14.80           C  
ATOM    761  N   GLY A  96      39.886   0.953  -0.793  1.00  6.59           N  
ATOM    762  CA  GLY A  96      40.708   0.957  -1.982  1.00  6.70           C  
ATOM    763  C   GLY A  96      41.112  -0.475  -2.396  1.00  7.06           C  
ATOM    764  O   GLY A  96      41.322  -0.771  -3.557  1.00  7.74           O  
ATOM    765  N   GLY A  97      41.198  -1.355  -1.421  1.00  8.65           N  
ATOM    766  CA  GLY A  97      41.490  -2.789  -1.687  1.00  8.60           C  
ATOM    767  C   GLY A  97      40.368  -3.435  -2.495  1.00  9.01           C  
ATOM    768  O   GLY A  97      40.670  -4.317  -3.303  1.00  9.09           O  
ATOM    769  N   GLY A  98      39.112  -2.968  -2.386  1.00  8.32           N  
ATOM    770  CA  GLY A  98      38.062  -3.479  -3.249  1.00  8.60           C  
ATOM    771  C   GLY A  98      38.206  -2.975  -4.658  1.00  8.86           C  
ATOM    772  O   GLY A  98      37.854  -3.616  -5.643  1.00  8.65           O  
ATOM    773  N   GLU A  99      38.627  -1.685  -4.863  1.00  6.97           N  
ATOM    774  CA  GLU A  99      38.919  -1.177  -6.198  1.00  6.52           C  
ATOM    775  C   GLU A  99      40.032  -1.982  -6.864  1.00  7.06           C  
ATOM    776  O   GLU A  99      39.948  -2.297  -8.063  1.00  9.26           O  
ATOM    777  CB  GLU A  99      39.302   0.331  -6.087  1.00  7.33           C  
ATOM    778  CG  GLU A  99      39.681   0.971  -7.429  1.00  7.14           C  
ATOM    779  CD  GLU A  99      39.902   2.494  -7.287  1.00  9.40           C  
ATOM    780  OE1 GLU A  99      39.122   3.110  -6.541  1.00  9.56           O  
ATOM    781  OE2 GLU A  99      40.842   2.982  -7.909  1.00 11.70           O  
ATOM    782  N   LEU A 100      41.053  -2.317  -6.104  1.00  6.44           N  
ATOM    783  CA  LEU A 100      42.200  -3.104  -6.613  1.00  7.26           C  
ATOM    784  C   LEU A 100      41.709  -4.520  -6.982  1.00  7.69           C  
ATOM    785  O   LEU A 100      41.911  -4.899  -8.121  1.00  9.21           O  
ATOM    786  CB  LEU A 100      43.256  -3.181  -5.522  1.00  8.35           C  
ATOM    787  CG  LEU A 100      44.671  -3.604  -5.982  1.00  9.46           C  
ATOM    788  CD1 LEU A 100      45.679  -3.375  -4.834  1.00 10.52           C  
ATOM    789  CD2 LEU A 100      44.694  -5.080  -6.318  1.00 12.59           C  
ATOM    790  N   ALA A 101      40.983  -5.119  -6.072  1.00  9.93           N  
ATOM    791  CA  ALA A 101      40.481  -6.498  -6.362  1.00  9.99           C  
ATOM    792  C   ALA A 101      39.565  -6.530  -7.550  1.00 10.50           C  
ATOM    793  O   ALA A 101      39.648  -7.402  -8.451  1.00 10.42           O  
ATOM    794  CB  ALA A 101      39.808  -6.994  -5.101  1.00 10.46           C  
ATOM    795  N   ARG A 102      38.610  -5.596  -7.652  1.00 10.37           N  
ATOM    796  CA  ARG A 102      37.675  -5.616  -8.771  1.00 11.67           C  
ATOM    797  C   ARG A 102      38.343  -5.229 -10.061  1.00 10.34           C  
ATOM    798  O   ARG A 102      37.964  -5.706 -11.119  1.00 11.67           O  
ATOM    799  CB  ARG A 102      36.425  -4.762  -8.417  1.00 12.27           C  
ATOM    800  CG  ARG A 102      35.403  -4.745  -9.547  1.00 13.32           C  
ATOM    801  CD  ARG A 102      34.780  -6.120  -9.819  1.00 16.21           C  
ATOM    802  NE  ARG A 102      34.485  -6.823  -8.599  1.00 17.36           N  
ATOM    803  CZ  ARG A 102      33.351  -6.696  -7.907  1.00 20.85           C  
ATOM    804  NH1 ARG A 102      32.419  -5.865  -8.355  1.00 20.31           N  
ATOM    805  NH2 ARG A 102      33.204  -7.412  -6.793  1.00 22.43           N  
ATOM    806  N   TYR A 103      39.408  -4.382 -10.055  1.00  9.12           N  
ATOM    807  CA  TYR A 103      40.205  -4.140 -11.243  1.00  8.65           C  
ATOM    808  C   TYR A 103      40.838  -5.458 -11.747  1.00  9.59           C  
ATOM    809  O   TYR A 103      40.735  -5.696 -12.958  1.00 10.96           O  
ATOM    810  CB  TYR A 103      41.321  -3.085 -10.926  1.00 10.79           C  
ATOM    811  CG  TYR A 103      42.196  -2.890 -12.153  1.00 12.29           C  
ATOM    812  CD1 TYR A 103      41.887  -2.073 -13.221  1.00 12.81           C  
ATOM    813  CD2 TYR A 103      43.385  -3.621 -12.182  1.00 13.79           C  
ATOM    814  CE1 TYR A 103      42.740  -1.981 -14.321  1.00 12.41           C  
ATOM    815  CE2 TYR A 103      44.239  -3.544 -13.269  1.00 13.30           C  
ATOM    816  CZ  TYR A 103      43.909  -2.736 -14.314  1.00 13.24           C  
ATOM    817  OH  TYR A 103      44.772  -2.668 -15.382  1.00 15.05           O  
ATOM    818  N   VAL A 104      41.391  -6.244 -10.853  1.00 10.76           N  
ATOM    819  CA  VAL A 104      41.964  -7.539 -11.310  1.00 12.57           C  
ATOM    820  C   VAL A 104      40.852  -8.420 -11.894  1.00 12.72           C  
ATOM    821  O   VAL A 104      40.989  -9.040 -12.977  1.00 13.32           O  
ATOM    822  CB  VAL A 104      42.706  -8.210 -10.162  1.00 13.68           C  
ATOM    823  CG1 VAL A 104      43.072  -9.672 -10.463  1.00 14.07           C  
ATOM    824  CG2 VAL A 104      44.009  -7.436  -9.891  1.00 14.22           C  
ATOM    825  N   GLY A 105      39.723  -8.450 -11.218  1.00 10.65           N  
ATOM    826  CA  GLY A 105      38.610  -9.318 -11.647  1.00 14.44           C  
ATOM    827  C   GLY A 105      38.087  -8.915 -13.006  1.00 17.78           C  
ATOM    828  O   GLY A 105      37.695  -9.777 -13.806  1.00 19.40           O  
ATOM    829  N   ARG A 106      37.991  -7.619 -13.313  1.00 15.23           N  
ATOM    830  CA  ARG A 106      37.379  -7.140 -14.523  1.00 15.17           C  
ATOM    831  C   ARG A 106      38.343  -6.974 -15.675  1.00 15.65           C  
ATOM    832  O   ARG A 106      37.946  -7.114 -16.832  1.00 16.39           O  
ATOM    833  CB  ARG A 106      36.691  -5.753 -14.354  1.00 15.49           C  
ATOM    834  CG  ARG A 106      35.375  -5.814 -13.620  1.00 16.24           C  
ATOM    835  CD  ARG A 106      34.744  -4.480 -13.317  1.00 13.87           C  
ATOM    836  NE  ARG A 106      34.175  -3.670 -14.356  1.00 14.73           N  
ATOM    837  CZ  ARG A 106      32.967  -3.834 -14.909  1.00 16.27           C  
ATOM    838  NH1 ARG A 106      32.216  -4.874 -14.579  1.00 16.20           N  
ATOM    839  NH2 ARG A 106      32.501  -3.001 -15.824  1.00 17.80           N  
ATOM    840  N   HIS A 107      39.551  -6.476 -15.403  1.00 14.54           N  
ATOM    841  CA  HIS A 107      40.517  -6.112 -16.413  1.00 14.34           C  
ATOM    842  C   HIS A 107      41.752  -7.004 -16.473  1.00 14.62           C  
ATOM    843  O   HIS A 107      42.550  -6.861 -17.412  1.00 18.47           O  
ATOM    844  CB  HIS A 107      40.974  -4.653 -16.091  1.00 14.04           C  
ATOM    845  CG  HIS A 107      39.762  -3.748 -16.179  1.00 13.94           C  
ATOM    846  ND1 HIS A 107      39.204  -3.476 -17.409  1.00 15.15           N  
ATOM    847  CD2 HIS A 107      39.033  -3.077 -15.263  1.00 12.43           C  
ATOM    848  CE1 HIS A 107      38.147  -2.660 -17.257  1.00 14.55           C  
ATOM    849  NE2 HIS A 107      38.045  -2.420 -15.962  1.00 14.09           N  
ATOM    850  N   GLY A 108      41.936  -7.862 -15.485  1.00 13.08           N  
ATOM    851  CA  GLY A 108      43.081  -8.775 -15.460  1.00 16.45           C  
ATOM    852  C   GLY A 108      44.374  -8.126 -14.996  1.00 17.01           C  
ATOM    853  O   GLY A 108      44.410  -6.973 -14.544  1.00 16.08           O  
ATOM    854  N   THR A 109      45.477  -8.889 -15.078  1.00 15.74           N  
ATOM    855  CA  THR A 109      46.755  -8.441 -14.550  1.00 15.00           C  
ATOM    856  C   THR A 109      47.810  -8.147 -15.605  1.00 15.47           C  
ATOM    857  O   THR A 109      48.996  -7.981 -15.250  1.00 15.63           O  
ATOM    858  CB  THR A 109      47.336  -9.491 -13.582  1.00 17.04           C  
ATOM    859  OG1 THR A 109      47.444 -10.745 -14.319  1.00 17.06           O  
ATOM    860  CG2 THR A 109      46.438  -9.679 -12.377  1.00 16.77           C  
ATOM    861  N   GLY A 110      47.405  -7.916 -16.845  1.00 15.56           N  
ATOM    862  CA  GLY A 110      48.373  -7.691 -17.921  1.00 16.59           C  
ATOM    863  C   GLY A 110      49.270  -6.482 -17.725  1.00 16.73           C  
ATOM    864  O   GLY A 110      50.457  -6.507 -18.086  1.00 16.75           O  
ATOM    865  N   ARG A 111      48.751  -5.426 -17.087  1.00 14.96           N  
ATOM    866  CA  ARG A 111      49.570  -4.232 -16.851  1.00 15.78           C  
ATOM    867  C   ARG A 111      50.268  -4.264 -15.506  1.00 15.62           C  
ATOM    868  O   ARG A 111      50.960  -3.292 -15.140  1.00 17.47           O  
ATOM    869  CB  ARG A 111      48.653  -2.984 -16.848  1.00 16.46           C  
ATOM    870  CG  ARG A 111      48.093  -2.588 -18.181  1.00 17.31           C  
ATOM    871  CD  ARG A 111      47.268  -1.290 -18.095  1.00 17.89           C  
ATOM    872  NE  ARG A 111      46.808  -0.919 -19.425  1.00 19.09           N  
ATOM    873  CZ  ARG A 111      47.450  -0.295 -20.383  1.00 19.92           C  
ATOM    874  NH1 ARG A 111      48.685   0.143 -20.235  1.00 20.60           N  
ATOM    875  NH2 ARG A 111      46.786  -0.078 -21.519  1.00 22.21           N  
ATOM    876  N   LEU A 112      50.081  -5.319 -14.725  1.00 13.56           N  
ATOM    877  CA  LEU A 112      50.542  -5.303 -13.354  1.00 13.10           C  
ATOM    878  C   LEU A 112      51.736  -6.207 -13.074  1.00 16.08           C  
ATOM    879  O   LEU A 112      51.851  -7.323 -13.594  1.00 17.86           O  
ATOM    880  CB  LEU A 112      49.439  -5.736 -12.363  1.00 13.74           C  
ATOM    881  CG  LEU A 112      48.053  -5.094 -12.541  1.00 15.27           C  
ATOM    882  CD1 LEU A 112      47.095  -5.607 -11.480  1.00 16.08           C  
ATOM    883  CD2 LEU A 112      48.205  -3.569 -12.452  1.00 15.84           C  
ATOM    884  N   ARG A 113      52.563  -5.726 -12.174  1.00 13.32           N  
ATOM    885  CA  ARG A 113      53.678  -6.511 -11.652  1.00 14.61           C  
ATOM    886  C   ARG A 113      53.312  -7.136 -10.326  1.00 15.62           C  
ATOM    887  O   ARG A 113      53.631  -8.317 -10.073  1.00 14.13           O  
ATOM    888  CB  ARG A 113      54.901  -5.602 -11.445  1.00 17.30           C  
ATOM    889  CG  ARG A 113      56.056  -6.429 -10.841  1.00 23.20           C  
ATOM    890  CD  ARG A 113      57.294  -5.553 -10.997  1.00 28.33           C  
ATOM    891  NE  ARG A 113      58.515  -6.294 -10.957  1.00 31.69           N  
ATOM    892  CZ  ARG A 113      59.659  -5.967 -11.539  1.00 33.18           C  
ATOM    893  NH1 ARG A 113      59.795  -4.883 -12.282  1.00 33.70           N  
ATOM    894  NH2 ARG A 113      60.651  -6.836 -11.364  1.00 35.28           N  
ATOM    895  N   SER A 114      52.732  -6.356  -9.408  1.00 12.19           N  
ATOM    896  CA  SER A 114      52.487  -6.837  -8.057  1.00 10.75           C  
ATOM    897  C   SER A 114      51.427  -5.931  -7.374  1.00 10.87           C  
ATOM    898  O   SER A 114      51.041  -4.938  -7.979  1.00 11.58           O  
ATOM    899  CB  SER A 114      53.759  -6.862  -7.203  1.00 11.07           C  
ATOM    900  OG  SER A 114      54.373  -5.548  -7.269  1.00 12.24           O  
ATOM    901  N   ALA A 115      51.014  -6.328  -6.185  1.00 10.44           N  
ATOM    902  CA  ALA A 115      49.942  -5.607  -5.482  1.00 10.06           C  
ATOM    903  C   ALA A 115      50.167  -5.634  -3.991  1.00 10.73           C  
ATOM    904  O   ALA A 115      50.803  -6.515  -3.417  1.00 10.51           O  
ATOM    905  CB  ALA A 115      48.592  -6.289  -5.739  1.00 10.00           C  
ATOM    906  N   VAL A 116      49.702  -4.547  -3.330  1.00  8.19           N  
ATOM    907  CA  VAL A 116      49.839  -4.456  -1.882  1.00  7.52           C  
ATOM    908  C   VAL A 116      48.454  -4.115  -1.328  1.00  9.32           C  
ATOM    909  O   VAL A 116      47.878  -3.133  -1.798  1.00  9.45           O  
ATOM    910  CB  VAL A 116      50.798  -3.320  -1.451  1.00  7.89           C  
ATOM    911  CG1 VAL A 116      50.868  -3.217   0.060  1.00  8.96           C  
ATOM    912  CG2 VAL A 116      52.202  -3.583  -2.046  1.00 10.75           C  
ATOM    913  N   LEU A 117      48.003  -4.851  -0.329  1.00  9.77           N  
ATOM    914  CA  LEU A 117      46.692  -4.591   0.280  1.00  9.80           C  
ATOM    915  C   LEU A 117      46.970  -4.168   1.700  1.00  9.36           C  
ATOM    916  O   LEU A 117      47.357  -4.967   2.547  1.00 11.44           O  
ATOM    917  CB  LEU A 117      45.852  -5.887   0.260  1.00 10.54           C  
ATOM    918  CG  LEU A 117      45.295  -6.326  -1.092  1.00 13.57           C  
ATOM    919  CD1 LEU A 117      44.555  -7.656  -0.828  1.00 15.90           C  
ATOM    920  CD2 LEU A 117      44.288  -5.382  -1.714  1.00 15.90           C  
ATOM    921  N   LEU A 118      46.821  -2.866   1.995  1.00  7.44           N  
ATOM    922  CA  LEU A 118      47.066  -2.382   3.355  1.00  6.47           C  
ATOM    923  C   LEU A 118      45.762  -2.164   4.082  1.00  7.95           C  
ATOM    924  O   LEU A 118      44.928  -1.334   3.628  1.00  7.94           O  
ATOM    925  CB  LEU A 118      47.785  -0.989   3.202  1.00  6.77           C  
ATOM    926  CG  LEU A 118      48.018  -0.246   4.523  1.00  9.39           C  
ATOM    927  CD1 LEU A 118      48.963  -0.959   5.470  1.00 10.98           C  
ATOM    928  CD2 LEU A 118      48.615   1.158   4.255  1.00 10.69           C  
ATOM    929  N   SER A 119      45.541  -2.891   5.158  1.00  6.23           N  
ATOM    930  CA  SER A 119      44.343  -2.759   6.012  1.00  8.50           C  
ATOM    931  C   SER A 119      43.105  -2.744   5.136  1.00  9.89           C  
ATOM    932  O   SER A 119      42.237  -1.865   5.302  1.00  9.28           O  
ATOM    933  CB  SER A 119      44.432  -1.449   6.814  1.00  9.50           C  
ATOM    934  OG  SER A 119      45.737  -1.356   7.457  1.00 12.27           O  
ATOM    935  N   ALA A 120      42.987  -3.714   4.225  1.00  7.88           N  
ATOM    936  CA  ALA A 120      42.000  -3.685   3.187  1.00  7.98           C  
ATOM    937  C   ALA A 120      40.778  -4.557   3.469  1.00  9.69           C  
ATOM    938  O   ALA A 120      40.895  -5.557   4.174  1.00  8.29           O  
ATOM    939  CB  ALA A 120      42.658  -4.134   1.876  1.00  9.34           C  
ATOM    940  N   ILE A 121      39.675  -4.196   2.841  1.00  9.23           N  
ATOM    941  CA  ILE A 121      38.420  -4.895   3.056  1.00  8.70           C  
ATOM    942  C   ILE A 121      38.274  -6.315   2.524  1.00  9.66           C  
ATOM    943  O   ILE A 121      37.402  -6.993   3.100  1.00  9.68           O  
ATOM    944  CB  ILE A 121      37.237  -4.044   2.545  1.00  8.49           C  
ATOM    945  CG1 ILE A 121      37.274  -3.849   1.031  1.00  8.68           C  
ATOM    946  CG2 ILE A 121      37.191  -2.700   3.312  1.00  9.13           C  
ATOM    947  CD1 ILE A 121      36.028  -3.129   0.489  1.00 10.43           C  
ATOM    948  N   PRO A 122      38.949  -6.775   1.500  1.00  9.92           N  
ATOM    949  CA  PRO A 122      38.696  -8.163   1.021  1.00 10.67           C  
ATOM    950  C   PRO A 122      39.014  -9.133   2.116  1.00 11.35           C  
ATOM    951  O   PRO A 122      39.869  -8.932   2.975  1.00 11.10           O  
ATOM    952  CB  PRO A 122      39.596  -8.321  -0.206  1.00  9.90           C  
ATOM    953  CG  PRO A 122      39.813  -6.896  -0.671  1.00 11.12           C  
ATOM    954  CD  PRO A 122      39.916  -6.127   0.635  1.00  9.94           C  
ATOM    955  N   PRO A 123      38.303 -10.297   2.135  1.00 10.48           N  
ATOM    956  CA  PRO A 123      37.351 -10.645   1.134  1.00  9.63           C  
ATOM    957  C   PRO A 123      35.946 -10.058   1.279  1.00  8.92           C  
ATOM    958  O   PRO A 123      35.368  -9.736   0.253  1.00  9.32           O  
ATOM    959  CB  PRO A 123      37.210 -12.196   1.282  1.00 10.71           C  
ATOM    960  CG  PRO A 123      38.304 -12.590   2.197  1.00 13.02           C  
ATOM    961  CD  PRO A 123      38.669 -11.417   3.061  1.00 11.95           C  
ATOM    962  N   VAL A 124      35.428  -9.998   2.471  1.00 10.05           N  
ATOM    963  CA  VAL A 124      34.091  -9.438   2.692  1.00 10.37           C  
ATOM    964  C   VAL A 124      34.003  -8.994   4.138  1.00 10.12           C  
ATOM    965  O   VAL A 124      34.467  -9.671   5.042  1.00 11.80           O  
ATOM    966  CB  VAL A 124      32.944 -10.381   2.277  1.00 13.16           C  
ATOM    967  CG1 VAL A 124      32.993 -11.688   3.041  1.00 15.34           C  
ATOM    968  CG2 VAL A 124      31.607  -9.670   2.456  1.00 13.13           C  
ATOM    969  N   MET A 125      33.408  -7.794   4.388  1.00 10.24           N  
ATOM    970  CA  MET A 125      33.330  -7.311   5.743  1.00  8.62           C  
ATOM    971  C   MET A 125      32.134  -7.751   6.589  1.00  8.76           C  
ATOM    972  O   MET A 125      32.319  -7.950   7.788  1.00 11.84           O  
ATOM    973  CB  MET A 125      33.210  -5.738   5.664  1.00 10.74           C  
ATOM    974  CG  MET A 125      34.543  -5.242   5.065  1.00 12.85           C  
ATOM    975  SD  MET A 125      35.561  -4.638   6.422  1.00 19.55           S  
ATOM    976  CE  MET A 125      34.682  -3.098   6.745  1.00 13.62           C  
ATOM    977  N   ILE A 126      30.976  -7.861   5.945  1.00 10.80           N  
ATOM    978  CA  ILE A 126      29.754  -8.097   6.727  1.00 11.42           C  
ATOM    979  C   ILE A 126      29.745  -9.412   7.502  1.00 12.29           C  
ATOM    980  O   ILE A 126      30.114 -10.462   6.987  1.00 11.64           O  
ATOM    981  CB  ILE A 126      28.525  -7.972   5.818  1.00 11.82           C  
ATOM    982  CG1 ILE A 126      27.210  -8.004   6.603  1.00 13.66           C  
ATOM    983  CG2 ILE A 126      28.439  -9.022   4.719  1.00 12.62           C  
ATOM    984  CD1 ILE A 126      27.023  -6.881   7.579  1.00 14.15           C  
ATOM    985  N   LYS A 127      29.360  -9.292   8.770  1.00 10.60           N  
ATOM    986  CA  LYS A 127      29.210 -10.493   9.590  1.00 11.83           C  
ATOM    987  C   LYS A 127      28.034 -11.332   9.094  1.00 11.68           C  
ATOM    988  O   LYS A 127      26.983 -10.838   8.702  1.00 12.03           O  
ATOM    989  CB  LYS A 127      28.914 -10.073  11.033  1.00 13.13           C  
ATOM    990  CG  LYS A 127      28.811 -11.168  12.075  1.00 17.33           C  
ATOM    991  CD  LYS A 127      28.485 -10.569  13.437  1.00 20.71           C  
ATOM    992  CE  LYS A 127      28.280 -11.666  14.492  1.00 24.34           C  
ATOM    993  NZ  LYS A 127      28.679 -11.109  15.828  1.00 29.22           N  
ATOM    994  N   SER A 128      28.270 -12.646   9.159  1.00 10.90           N  
ATOM    995  CA  SER A 128      27.150 -13.562   8.823  1.00 11.91           C  
ATOM    996  C   SER A 128      27.481 -14.885   9.504  1.00 12.14           C  
ATOM    997  O   SER A 128      28.545 -15.029  10.103  1.00 12.44           O  
ATOM    998  CB  SER A 128      27.064 -13.733   7.315  1.00 12.41           C  
ATOM    999  OG  SER A 128      28.161 -14.446   6.757  1.00 15.13           O  
ATOM   1000  N   ASP A 129      26.625 -15.915   9.313  1.00 13.60           N  
ATOM   1001  CA  ASP A 129      27.010 -17.223   9.892  1.00 14.12           C  
ATOM   1002  C   ASP A 129      28.242 -17.804   9.255  1.00 14.31           C  
ATOM   1003  O   ASP A 129      28.978 -18.608   9.864  1.00 15.90           O  
ATOM   1004  CB  ASP A 129      25.796 -18.175   9.732  1.00 14.47           C  
ATOM   1005  CG  ASP A 129      24.625 -17.819  10.603  1.00 18.28           C  
ATOM   1006  OD1 ASP A 129      24.800 -17.068  11.590  1.00 20.71           O  
ATOM   1007  OD2 ASP A 129      23.471 -18.228  10.346  1.00 16.81           O  
ATOM   1008  N   LYS A 130      28.538 -17.489   7.989  1.00 14.69           N  
ATOM   1009  CA  LYS A 130      29.714 -17.927   7.271  1.00 17.39           C  
ATOM   1010  C   LYS A 130      30.929 -17.075   7.630  1.00 16.60           C  
ATOM   1011  O   LYS A 130      32.068 -17.559   7.483  1.00 18.20           O  
ATOM   1012  CB  LYS A 130      29.409 -17.777   5.777  1.00 20.38           C  
ATOM   1013  CG  LYS A 130      30.396 -18.164   4.717  1.00 25.17           C  
ATOM   1014  CD  LYS A 130      29.843 -17.764   3.349  1.00 25.21           C  
ATOM   1015  CE  LYS A 130      30.882 -17.918   2.265  1.00 26.70           C  
ATOM   1016  NZ  LYS A 130      30.372 -17.375   0.969  1.00 26.72           N  
ATOM   1017  N   ASN A 131      30.751 -15.866   8.155  1.00 13.31           N  
ATOM   1018  CA  ASN A 131      31.858 -14.954   8.507  1.00 14.84           C  
ATOM   1019  C   ASN A 131      31.603 -14.357   9.873  1.00 14.25           C  
ATOM   1020  O   ASN A 131      31.227 -13.169  10.071  1.00 13.05           O  
ATOM   1021  CB  ASN A 131      31.929 -13.820   7.478  1.00 15.48           C  
ATOM   1022  CG  ASN A 131      33.046 -12.806   7.612  1.00 18.42           C  
ATOM   1023  OD1 ASN A 131      34.125 -13.129   8.093  1.00 21.45           O  
ATOM   1024  ND2 ASN A 131      32.864 -11.528   7.216  1.00 16.54           N  
ATOM   1025  N   PRO A 132      31.745 -15.128  10.932  1.00 14.57           N  
ATOM   1026  CA  PRO A 132      31.362 -14.724  12.275  1.00 16.15           C  
ATOM   1027  C   PRO A 132      32.254 -13.657  12.887  1.00 16.26           C  
ATOM   1028  O   PRO A 132      31.810 -12.951  13.798  1.00 19.25           O  
ATOM   1029  CB  PRO A 132      31.356 -16.018  13.086  1.00 18.89           C  
ATOM   1030  CG  PRO A 132      32.312 -16.892  12.369  1.00 18.21           C  
ATOM   1031  CD  PRO A 132      32.135 -16.574  10.908  1.00 17.41           C  
ATOM   1032  N   ASP A 133      33.430 -13.449  12.328  1.00 16.68           N  
ATOM   1033  CA  ASP A 133      34.338 -12.415  12.795  1.00 19.22           C  
ATOM   1034  C   ASP A 133      34.178 -11.114  12.037  1.00 17.26           C  
ATOM   1035  O   ASP A 133      35.007 -10.212  12.236  1.00 17.87           O  
ATOM   1036  CB  ASP A 133      35.797 -12.876  12.591  1.00 22.90           C  
ATOM   1037  CG  ASP A 133      36.087 -14.065  13.497  1.00 27.04           C  
ATOM   1038  OD1 ASP A 133      35.481 -14.083  14.587  1.00 30.90           O  
ATOM   1039  OD2 ASP A 133      36.891 -14.906  13.086  1.00 29.29           O  
ATOM   1040  N   GLY A 134      33.140 -10.986  11.226  1.00 15.16           N  
ATOM   1041  CA  GLY A 134      32.983  -9.769  10.415  1.00 12.82           C  
ATOM   1042  C   GLY A 134      32.300  -8.678  11.237  1.00 12.49           C  
ATOM   1043  O   GLY A 134      32.089  -8.802  12.447  1.00 13.61           O  
ATOM   1044  N   VAL A 135      31.974  -7.615  10.511  1.00 13.33           N  
ATOM   1045  CA  VAL A 135      31.371  -6.434  11.141  1.00 13.39           C  
ATOM   1046  C   VAL A 135      29.843  -6.531  11.087  1.00 12.46           C  
ATOM   1047  O   VAL A 135      29.280  -6.760  10.024  1.00 12.27           O  
ATOM   1048  CB  VAL A 135      31.830  -5.201  10.343  1.00 13.21           C  
ATOM   1049  CG1 VAL A 135      31.201  -3.920  10.873  1.00 12.92           C  
ATOM   1050  CG2 VAL A 135      33.364  -5.065  10.389  1.00 14.88           C  
ATOM   1051  N   PRO A 136      29.188  -6.307  12.206  1.00 14.06           N  
ATOM   1052  CA  PRO A 136      27.723  -6.374  12.239  1.00 16.70           C  
ATOM   1053  C   PRO A 136      27.054  -5.315  11.408  1.00 17.24           C  
ATOM   1054  O   PRO A 136      27.555  -4.166  11.333  1.00 15.71           O  
ATOM   1055  CB  PRO A 136      27.382  -6.188  13.722  1.00 17.40           C  
ATOM   1056  CG  PRO A 136      28.625  -6.249  14.489  1.00 18.52           C  
ATOM   1057  CD  PRO A 136      29.790  -6.069  13.535  1.00 14.88           C  
ATOM   1058  N   ASP A 137      25.841  -5.556  10.891  1.00 17.08           N  
ATOM   1059  CA  ASP A 137      25.140  -4.558  10.101  1.00 19.36           C  
ATOM   1060  C   ASP A 137      24.939  -3.231  10.837  1.00 17.28           C  
ATOM   1061  O   ASP A 137      24.938  -2.178  10.190  1.00 18.42           O  
ATOM   1062  CB  ASP A 137      23.696  -4.939   9.778  1.00 21.13           C  
ATOM   1063  CG  ASP A 137      23.545  -5.955   8.686  1.00 24.95           C  
ATOM   1064  OD1 ASP A 137      23.571  -5.573   7.505  1.00 25.67           O  
ATOM   1065  OD2 ASP A 137      23.362  -7.111   9.129  1.00 28.12           O  
ATOM   1066  N   GLU A 138      24.699  -3.279  12.144  1.00 17.58           N  
ATOM   1067  CA  GLU A 138      24.445  -2.075  12.919  1.00 19.56           C  
ATOM   1068  C   GLU A 138      25.604  -1.071  12.797  1.00 18.95           C  
ATOM   1069  O   GLU A 138      25.378   0.150  12.914  1.00 18.65           O  
ATOM   1070  CB  GLU A 138      24.300  -2.330  14.411  1.00 24.47           C  
ATOM   1071  CG  GLU A 138      23.382  -3.351  15.005  1.00 32.17           C  
ATOM   1072  CD  GLU A 138      23.930  -3.886  16.326  1.00 35.59           C  
ATOM   1073  OE1 GLU A 138      25.145  -4.192  16.418  1.00 38.23           O  
ATOM   1074  OE2 GLU A 138      23.148  -4.015  17.296  1.00 39.03           O  
ATOM   1075  N   VAL A 139      26.828  -1.550  12.650  1.00 15.46           N  
ATOM   1076  CA  VAL A 139      27.972  -0.630  12.503  1.00 14.19           C  
ATOM   1077  C   VAL A 139      27.840   0.166  11.210  1.00 13.91           C  
ATOM   1078  O   VAL A 139      28.062   1.398  11.201  1.00 14.79           O  
ATOM   1079  CB  VAL A 139      29.282  -1.433  12.568  1.00 14.60           C  
ATOM   1080  CG1 VAL A 139      30.477  -0.570  12.147  1.00 13.08           C  
ATOM   1081  CG2 VAL A 139      29.467  -1.931  14.011  1.00 15.92           C  
ATOM   1082  N   PHE A 140      27.509  -0.498  10.119  1.00 11.01           N  
ATOM   1083  CA  PHE A 140      27.384   0.204   8.827  1.00 11.70           C  
ATOM   1084  C   PHE A 140      26.213   1.161   8.885  1.00 12.95           C  
ATOM   1085  O   PHE A 140      26.265   2.299   8.382  1.00 12.98           O  
ATOM   1086  CB  PHE A 140      27.205  -0.813   7.697  1.00 12.14           C  
ATOM   1087  CG  PHE A 140      28.434  -1.697   7.640  1.00 10.65           C  
ATOM   1088  CD1 PHE A 140      29.691  -1.171   7.447  1.00 12.24           C  
ATOM   1089  CD2 PHE A 140      28.317  -3.060   7.744  1.00 12.33           C  
ATOM   1090  CE1 PHE A 140      30.817  -1.964   7.383  1.00 11.22           C  
ATOM   1091  CE2 PHE A 140      29.442  -3.873   7.673  1.00 11.66           C  
ATOM   1092  CZ  PHE A 140      30.694  -3.342   7.474  1.00 12.00           C  
ATOM   1093  N   ASP A 141      25.127   0.716   9.545  1.00 13.84           N  
ATOM   1094  CA  ASP A 141      23.993   1.661   9.694  1.00 15.76           C  
ATOM   1095  C   ASP A 141      24.458   2.922  10.403  1.00 15.09           C  
ATOM   1096  O   ASP A 141      24.014   4.036  10.029  1.00 17.15           O  
ATOM   1097  CB  ASP A 141      22.868   1.020  10.503  1.00 17.50           C  
ATOM   1098  CG  ASP A 141      22.155  -0.108   9.793  1.00 22.21           C  
ATOM   1099  OD1 ASP A 141      22.222  -0.208   8.559  1.00 22.11           O  
ATOM   1100  OD2 ASP A 141      21.520  -0.925  10.507  1.00 25.86           O  
ATOM   1101  N   ALA A 142      25.213   2.792  11.487  1.00 14.24           N  
ATOM   1102  CA  ALA A 142      25.698   3.896  12.287  1.00 15.06           C  
ATOM   1103  C   ALA A 142      26.628   4.797  11.471  1.00 14.97           C  
ATOM   1104  O   ALA A 142      26.550   6.032  11.621  1.00 14.63           O  
ATOM   1105  CB  ALA A 142      26.444   3.478  13.554  1.00 15.20           C  
ATOM   1106  N   LEU A 143      27.496   4.218  10.635  1.00 12.37           N  
ATOM   1107  CA  LEU A 143      28.332   5.110   9.797  1.00 12.12           C  
ATOM   1108  C   LEU A 143      27.481   5.959   8.874  1.00 13.02           C  
ATOM   1109  O   LEU A 143      27.750   7.162   8.705  1.00 12.53           O  
ATOM   1110  CB  LEU A 143      29.315   4.304   8.949  1.00 12.65           C  
ATOM   1111  CG  LEU A 143      30.273   3.470   9.811  1.00 14.54           C  
ATOM   1112  CD1 LEU A 143      31.126   2.615   8.854  1.00 15.84           C  
ATOM   1113  CD2 LEU A 143      31.228   4.356  10.620  1.00 15.54           C  
ATOM   1114  N   LYS A 144      26.475   5.352   8.225  1.00 11.80           N  
ATOM   1115  CA  LYS A 144      25.671   6.110   7.286  1.00 12.31           C  
ATOM   1116  C   LYS A 144      24.842   7.163   8.025  1.00 13.46           C  
ATOM   1117  O   LYS A 144      24.733   8.298   7.513  1.00 12.61           O  
ATOM   1118  CB  LYS A 144      24.715   5.213   6.483  1.00 12.70           C  
ATOM   1119  CG  LYS A 144      25.468   4.305   5.515  1.00 13.92           C  
ATOM   1120  CD  LYS A 144      24.463   3.418   4.775  1.00 18.24           C  
ATOM   1121  CE  LYS A 144      24.151   2.199   5.641  1.00 20.82           C  
ATOM   1122  NZ  LYS A 144      23.262   1.293   4.840  1.00 23.11           N  
ATOM   1123  N   ASN A 145      24.312   6.800   9.193  1.00 14.87           N  
ATOM   1124  CA  ASN A 145      23.530   7.787   9.958  1.00 16.58           C  
ATOM   1125  C   ASN A 145      24.416   8.929  10.453  1.00 15.16           C  
ATOM   1126  O   ASN A 145      23.923  10.056  10.541  1.00 15.32           O  
ATOM   1127  CB  ASN A 145      22.839   7.150  11.168  1.00 21.85           C  
ATOM   1128  CG  ASN A 145      21.826   8.094  11.794  1.00 27.71           C  
ATOM   1129  OD1 ASN A 145      21.387   7.948  12.934  1.00 32.92           O  
ATOM   1130  ND2 ASN A 145      21.408   9.138  11.083  1.00 30.54           N  
ATOM   1131  N   GLY A 146      25.686   8.647  10.741  1.00 13.32           N  
ATOM   1132  CA  GLY A 146      26.580   9.719  11.200  1.00 12.34           C  
ATOM   1133  C   GLY A 146      26.790  10.700  10.079  1.00 10.85           C  
ATOM   1134  O   GLY A 146      26.812  11.931  10.360  1.00 11.82           O  
ATOM   1135  N   VAL A 147      27.060  10.217   8.860  1.00  9.05           N  
ATOM   1136  CA  VAL A 147      27.300  11.131   7.739  1.00 10.24           C  
ATOM   1137  C   VAL A 147      26.052  11.978   7.473  1.00 10.68           C  
ATOM   1138  O   VAL A 147      26.147  13.161   7.143  1.00 11.20           O  
ATOM   1139  CB  VAL A 147      27.653  10.339   6.471  1.00 11.50           C  
ATOM   1140  CG1 VAL A 147      27.728  11.207   5.227  1.00 11.87           C  
ATOM   1141  CG2 VAL A 147      28.977   9.579   6.697  1.00 12.03           C  
ATOM   1142  N   LEU A 148      24.873  11.349   7.568  1.00  7.81           N  
ATOM   1143  CA  LEU A 148      23.640  12.115   7.288  1.00 10.61           C  
ATOM   1144  C   LEU A 148      23.210  13.016   8.406  1.00  9.99           C  
ATOM   1145  O   LEU A 148      22.451  13.990   8.095  1.00 11.42           O  
ATOM   1146  CB  LEU A 148      22.495  11.120   6.970  1.00 12.02           C  
ATOM   1147  CG  LEU A 148      22.703  10.423   5.613  1.00 14.07           C  
ATOM   1148  CD1 LEU A 148      21.722   9.267   5.471  1.00 16.64           C  
ATOM   1149  CD2 LEU A 148      22.605  11.374   4.433  1.00 18.27           C  
ATOM   1150  N   THR A 149      23.603  12.797   9.635  1.00 10.15           N  
ATOM   1151  CA  THR A 149      23.206  13.650  10.754  1.00 11.32           C  
ATOM   1152  C   THR A 149      23.997  14.950  10.758  1.00 10.60           C  
ATOM   1153  O   THR A 149      23.398  16.038  10.764  1.00 11.63           O  
ATOM   1154  CB  THR A 149      23.447  12.919  12.075  1.00 13.66           C  
ATOM   1155  OG1 THR A 149      22.573  11.768  12.103  1.00 16.16           O  
ATOM   1156  CG2 THR A 149      23.159  13.796  13.281  1.00 14.97           C  
ATOM   1157  N   GLU A 150      25.307  14.822  10.705  1.00  8.52           N  
ATOM   1158  CA  GLU A 150      26.147  16.068  10.649  1.00  6.72           C  
ATOM   1159  C   GLU A 150      27.549  15.543  10.267  1.00  6.92           C  
ATOM   1160  O   GLU A 150      28.303  15.143  11.161  1.00  9.57           O  
ATOM   1161  CB  GLU A 150      26.132  16.786  11.973  1.00  8.06           C  
ATOM   1162  CG  GLU A 150      26.432  18.303  11.790  1.00  8.50           C  
ATOM   1163  CD  GLU A 150      27.876  18.522  11.315  1.00  9.12           C  
ATOM   1164  OE1 GLU A 150      28.741  18.564  12.178  1.00  8.56           O  
ATOM   1165  OE2 GLU A 150      28.086  18.601  10.094  1.00 10.94           O  
ATOM   1166  N   ARG A 151      27.833  15.539   8.983  1.00  7.42           N  
ATOM   1167  CA  ARG A 151      29.122  14.937   8.539  1.00  7.27           C  
ATOM   1168  C   ARG A 151      30.372  15.561   9.113  1.00  8.31           C  
ATOM   1169  O   ARG A 151      31.364  14.844   9.262  1.00  7.65           O  
ATOM   1170  CB  ARG A 151      29.098  14.959   7.003  1.00  8.71           C  
ATOM   1171  CG  ARG A 151      29.198  16.314   6.315  1.00 11.25           C  
ATOM   1172  CD  ARG A 151      29.085  16.273   4.783  1.00 15.41           C  
ATOM   1173  NE  ARG A 151      29.087  17.655   4.241  1.00 18.12           N  
ATOM   1174  CZ  ARG A 151      30.098  18.289   3.658  1.00 22.62           C  
ATOM   1175  NH1 ARG A 151      31.267  17.694   3.432  1.00 22.05           N  
ATOM   1176  NH2 ARG A 151      30.021  19.559   3.224  1.00 21.96           N  
ATOM   1177  N   SER A 152      30.371  16.893   9.297  1.00  8.16           N  
ATOM   1178  CA  SER A 152      31.629  17.524   9.785  1.00  7.90           C  
ATOM   1179  C   SER A 152      32.027  17.022  11.151  1.00  7.56           C  
ATOM   1180  O   SER A 152      33.175  16.550  11.365  1.00  8.30           O  
ATOM   1181  CB  SER A 152      31.437  19.042   9.768  1.00  7.47           C  
ATOM   1182  OG  SER A 152      32.660  19.666  10.206  1.00  7.86           O  
ATOM   1183  N   GLN A 153      31.106  17.040  12.129  1.00  6.59           N  
ATOM   1184  CA  GLN A 153      31.372  16.505  13.449  1.00  7.90           C  
ATOM   1185  C   GLN A 153      31.646  14.992  13.334  1.00  8.12           C  
ATOM   1186  O   GLN A 153      32.481  14.498  14.072  1.00  8.85           O  
ATOM   1187  CB  GLN A 153      30.143  16.639  14.391  1.00  9.57           C  
ATOM   1188  CG  GLN A 153      30.447  16.254  15.831  1.00 12.27           C  
ATOM   1189  CD  GLN A 153      31.571  17.055  16.449  1.00 14.10           C  
ATOM   1190  OE1 GLN A 153      31.653  18.280  16.274  1.00 13.71           O  
ATOM   1191  NE2 GLN A 153      32.468  16.416  17.206  1.00 14.58           N  
ATOM   1192  N   PHE A 154      30.927  14.334  12.429  1.00  7.92           N  
ATOM   1193  CA  PHE A 154      31.119  12.868  12.304  1.00  9.65           C  
ATOM   1194  C   PHE A 154      32.553  12.522  11.925  1.00  9.37           C  
ATOM   1195  O   PHE A 154      33.109  11.510  12.411  1.00 10.32           O  
ATOM   1196  CB  PHE A 154      30.144  12.292  11.275  1.00  9.68           C  
ATOM   1197  CG  PHE A 154      30.297  10.775  11.132  1.00 11.98           C  
ATOM   1198  CD1 PHE A 154      29.928   9.960  12.166  1.00 13.87           C  
ATOM   1199  CD2 PHE A 154      30.756  10.279   9.916  1.00 13.78           C  
ATOM   1200  CE1 PHE A 154      30.033   8.553  12.000  1.00 14.94           C  
ATOM   1201  CE2 PHE A 154      30.851   8.885   9.754  1.00 14.97           C  
ATOM   1202  CZ  PHE A 154      30.474   8.085  10.803  1.00 13.96           C  
ATOM   1203  N   TRP A 155      33.182  13.325  11.068  1.00  7.77           N  
ATOM   1204  CA  TRP A 155      34.600  12.999  10.717  1.00  9.40           C  
ATOM   1205  C   TRP A 155      35.480  13.217  11.921  1.00  9.67           C  
ATOM   1206  O   TRP A 155      36.469  12.476  12.118  1.00 10.26           O  
ATOM   1207  CB  TRP A 155      35.020  13.842   9.511  1.00  8.65           C  
ATOM   1208  CG  TRP A 155      34.165  13.613   8.308  1.00  9.47           C  
ATOM   1209  CD1 TRP A 155      33.710  14.584   7.456  1.00  9.10           C  
ATOM   1210  CD2 TRP A 155      33.759  12.355   7.735  1.00 10.20           C  
ATOM   1211  NE1 TRP A 155      32.970  14.013   6.466  1.00 10.67           N  
ATOM   1212  CE2 TRP A 155      32.994  12.645   6.606  1.00 11.18           C  
ATOM   1213  CE3 TRP A 155      33.981  11.015   8.112  1.00 11.56           C  
ATOM   1214  CZ2 TRP A 155      32.432  11.652   5.794  1.00 11.59           C  
ATOM   1215  CZ3 TRP A 155      33.434  10.022   7.290  1.00 12.72           C  
ATOM   1216  CH2 TRP A 155      32.662  10.361   6.170  1.00 12.08           C  
ATOM   1217  N   LYS A 156      35.249  14.285  12.711  1.00  8.75           N  
ATOM   1218  CA  LYS A 156      36.048  14.493  13.916  1.00 11.17           C  
ATOM   1219  C   LYS A 156      35.901  13.312  14.875  1.00 11.47           C  
ATOM   1220  O   LYS A 156      36.921  12.824  15.414  1.00 12.54           O  
ATOM   1221  CB  LYS A 156      35.602  15.773  14.637  1.00 11.50           C  
ATOM   1222  CG  LYS A 156      35.767  16.951  13.647  1.00 15.75           C  
ATOM   1223  CD  LYS A 156      35.146  18.252  14.072  1.00 19.78           C  
ATOM   1224  CE  LYS A 156      35.179  18.553  15.550  1.00 24.24           C  
ATOM   1225  NZ  LYS A 156      36.585  18.810  16.014  1.00 28.86           N  
ATOM   1226  N   ASP A 157      34.664  12.803  15.042  1.00 10.75           N  
ATOM   1227  CA  ASP A 157      34.488  11.680  15.955  1.00 11.82           C  
ATOM   1228  C   ASP A 157      35.072  10.375  15.394  1.00 11.24           C  
ATOM   1229  O   ASP A 157      35.626   9.584  16.168  1.00 13.63           O  
ATOM   1230  CB  ASP A 157      32.988  11.466  16.206  1.00 14.68           C  
ATOM   1231  CG  ASP A 157      32.334  12.634  16.940  1.00 17.07           C  
ATOM   1232  OD1 ASP A 157      32.992  13.433  17.594  1.00 18.28           O  
ATOM   1233  OD2 ASP A 157      31.095  12.721  16.871  1.00 20.74           O  
ATOM   1234  N   THR A 158      34.956  10.170  14.109  1.00  9.56           N  
ATOM   1235  CA  THR A 158      35.459   8.958  13.454  1.00 11.18           C  
ATOM   1236  C   THR A 158      36.977   8.890  13.445  1.00 10.59           C  
ATOM   1237  O   THR A 158      37.501   7.756  13.445  1.00 10.79           O  
ATOM   1238  CB  THR A 158      34.924   8.953  12.015  1.00 12.67           C  
ATOM   1239  OG1 THR A 158      33.477   8.902  12.155  1.00 12.71           O  
ATOM   1240  CG2 THR A 158      35.375   7.728  11.226  1.00 14.22           C  
ATOM   1241  N   ALA A 159      37.632  10.051  13.440  1.00  8.85           N  
ATOM   1242  CA  ALA A 159      39.124   9.994  13.435  1.00 10.05           C  
ATOM   1243  C   ALA A 159      39.662   9.261  14.642  1.00 12.15           C  
ATOM   1244  O   ALA A 159      40.742   8.633  14.531  1.00 11.05           O  
ATOM   1245  CB  ALA A 159      39.660  11.420  13.382  1.00 11.40           C  
ATOM   1246  N   GLU A 160      39.002   9.286  15.790  1.00 10.97           N  
ATOM   1247  CA  GLU A 160      39.459   8.592  16.984  1.00 13.80           C  
ATOM   1248  C   GLU A 160      39.590   7.080  16.745  1.00 13.56           C  
ATOM   1249  O   GLU A 160      40.656   6.537  16.997  1.00 14.49           O  
ATOM   1250  CB  GLU A 160      38.504   8.802  18.166  1.00 17.63           C  
ATOM   1251  CG  GLU A 160      38.331  10.279  18.533  1.00 22.97           C  
ATOM   1252  CD  GLU A 160      39.626  10.891  19.062  1.00 26.78           C  
ATOM   1253  OE1 GLU A 160      40.360  10.225  19.822  1.00 29.19           O  
ATOM   1254  OE2 GLU A 160      39.926  12.059  18.730  1.00 28.90           O  
ATOM   1255  N   GLY A 161      38.548   6.473  16.198  1.00 13.02           N  
ATOM   1256  CA  GLY A 161      38.632   5.036  15.902  1.00 12.47           C  
ATOM   1257  C   GLY A 161      39.595   4.750  14.756  1.00 11.44           C  
ATOM   1258  O   GLY A 161      40.257   3.698  14.726  1.00 10.61           O  
ATOM   1259  N   PHE A 162      39.607   5.616  13.735  1.00  9.11           N  
ATOM   1260  CA  PHE A 162      40.419   5.364  12.548  1.00  8.42           C  
ATOM   1261  C   PHE A 162      41.892   5.214  12.942  1.00  9.47           C  
ATOM   1262  O   PHE A 162      42.613   4.400  12.372  1.00  9.64           O  
ATOM   1263  CB  PHE A 162      40.236   6.548  11.598  1.00 10.25           C  
ATOM   1264  CG  PHE A 162      40.723   6.361  10.195  1.00 12.47           C  
ATOM   1265  CD1 PHE A 162      42.024   6.689   9.869  1.00 15.79           C  
ATOM   1266  CD2 PHE A 162      39.832   5.942   9.220  1.00 15.18           C  
ATOM   1267  CE1 PHE A 162      42.469   6.542   8.548  1.00 17.10           C  
ATOM   1268  CE2 PHE A 162      40.257   5.836   7.905  1.00 13.72           C  
ATOM   1269  CZ  PHE A 162      41.570   6.125   7.620  1.00 15.25           C  
ATOM   1270  N   PHE A 163      42.358   6.005  13.899  1.00  9.05           N  
ATOM   1271  CA  PHE A 163      43.762   5.987  14.307  1.00  8.62           C  
ATOM   1272  C   PHE A 163      43.969   5.279  15.632  1.00  8.61           C  
ATOM   1273  O   PHE A 163      45.108   5.303  16.136  1.00  9.44           O  
ATOM   1274  CB  PHE A 163      44.262   7.450  14.507  1.00  9.61           C  
ATOM   1275  CG  PHE A 163      44.335   8.236  13.233  1.00 10.78           C  
ATOM   1276  CD1 PHE A 163      45.169   7.901  12.200  1.00 11.67           C  
ATOM   1277  CD2 PHE A 163      43.497   9.354  13.065  1.00 12.66           C  
ATOM   1278  CE1 PHE A 163      45.240   8.609  11.014  1.00 14.81           C  
ATOM   1279  CE2 PHE A 163      43.563  10.082  11.888  1.00 13.19           C  
ATOM   1280  CZ  PHE A 163      44.420   9.726  10.866  1.00 14.03           C  
ATOM   1281  N   SER A 164      42.958   4.595  16.174  1.00  9.48           N  
ATOM   1282  CA  SER A 164      43.068   3.959  17.489  1.00 11.13           C  
ATOM   1283  C   SER A 164      43.645   4.938  18.489  1.00 12.63           C  
ATOM   1284  O   SER A 164      44.472   4.637  19.366  1.00 10.84           O  
ATOM   1285  CB  SER A 164      43.966   2.692  17.456  1.00 11.24           C  
ATOM   1286  OG  SER A 164      43.321   1.748  16.618  1.00 12.26           O  
ATOM   1287  N   ALA A 165      43.079   6.165  18.494  1.00 11.49           N  
ATOM   1288  CA  ALA A 165      43.638   7.224  19.329  1.00 12.52           C  
ATOM   1289  C   ALA A 165      43.169   7.129  20.769  1.00 14.99           C  
ATOM   1290  O   ALA A 165      43.487   7.984  21.615  1.00 17.23           O  
ATOM   1291  CB  ALA A 165      43.229   8.562  18.689  1.00 15.18           C  
ATOM   1292  N   ASN A 166      42.374   6.120  21.081  1.00 15.05           N  
ATOM   1293  CA  ASN A 166      41.962   5.828  22.441  1.00 19.64           C  
ATOM   1294  C   ASN A 166      43.021   5.028  23.195  1.00 20.37           C  
ATOM   1295  O   ASN A 166      42.869   4.838  24.411  1.00 22.97           O  
ATOM   1296  CB  ASN A 166      40.629   5.069  22.443  1.00 23.17           C  
ATOM   1297  CG  ASN A 166      40.512   4.087  21.295  1.00 27.54           C  
ATOM   1298  OD1 ASN A 166      41.400   3.295  20.981  1.00 28.04           O  
ATOM   1299  ND2 ASN A 166      39.359   4.140  20.615  1.00 32.49           N  
ATOM   1300  N   ARG A 167      44.065   4.560  22.529  1.00 17.65           N  
ATOM   1301  CA  ARG A 167      45.080   3.787  23.253  1.00 18.46           C  
ATOM   1302  C   ARG A 167      46.079   4.682  23.949  1.00 19.31           C  
ATOM   1303  O   ARG A 167      46.666   5.543  23.308  1.00 18.08           O  
ATOM   1304  CB  ARG A 167      45.811   2.848  22.295  1.00 18.59           C  
ATOM   1305  CG  ARG A 167      44.849   2.004  21.481  1.00 19.53           C  
ATOM   1306  CD  ARG A 167      44.074   1.094  22.435  1.00 22.08           C  
ATOM   1307  NE  ARG A 167      43.517  -0.028  21.683  1.00 23.25           N  
ATOM   1308  CZ  ARG A 167      42.569  -0.812  22.210  1.00 26.56           C  
ATOM   1309  NH1 ARG A 167      42.099  -0.543  23.422  1.00 27.42           N  
ATOM   1310  NH2 ARG A 167      42.131  -1.855  21.525  1.00 27.83           N  
ATOM   1311  N   PRO A 168      46.205   4.530  25.262  1.00 19.69           N  
ATOM   1312  CA  PRO A 168      47.168   5.288  26.032  1.00 20.74           C  
ATOM   1313  C   PRO A 168      48.540   5.222  25.395  1.00 21.00           C  
ATOM   1314  O   PRO A 168      48.945   4.162  24.925  1.00 22.41           O  
ATOM   1315  CB  PRO A 168      47.202   4.573  27.390  1.00 21.77           C  
ATOM   1316  CG  PRO A 168      45.878   3.898  27.484  1.00 22.54           C  
ATOM   1317  CD  PRO A 168      45.486   3.517  26.081  1.00 20.28           C  
ATOM   1318  N   GLY A 169      49.255   6.349  25.370  1.00 22.99           N  
ATOM   1319  CA  GLY A 169      50.601   6.347  24.805  1.00 22.85           C  
ATOM   1320  C   GLY A 169      50.715   6.231  23.299  1.00 22.87           C  
ATOM   1321  O   GLY A 169      51.803   5.898  22.779  1.00 22.57           O  
ATOM   1322  N   ASN A 170      49.637   6.501  22.556  1.00 19.83           N  
ATOM   1323  CA  ASN A 170      49.716   6.425  21.096  1.00 18.08           C  
ATOM   1324  C   ASN A 170      50.473   7.650  20.560  1.00 17.94           C  
ATOM   1325  O   ASN A 170      50.652   8.632  21.296  1.00 18.24           O  
ATOM   1326  CB  ASN A 170      48.314   6.354  20.481  1.00 18.57           C  
ATOM   1327  CG  ASN A 170      47.551   7.631  20.728  1.00 19.27           C  
ATOM   1328  OD1 ASN A 170      47.841   8.652  20.092  1.00 18.38           O  
ATOM   1329  ND2 ASN A 170      46.608   7.625  21.659  1.00 19.29           N  
ATOM   1330  N   LYS A 171      50.835   7.577  19.293  1.00 15.55           N  
ATOM   1331  CA  LYS A 171      51.647   8.600  18.650  1.00 16.88           C  
ATOM   1332  C   LYS A 171      50.853   9.461  17.667  1.00 14.25           C  
ATOM   1333  O   LYS A 171      51.418  10.232  16.875  1.00 13.14           O  
ATOM   1334  CB  LYS A 171      52.786   7.939  17.866  1.00 20.85           C  
ATOM   1335  CG  LYS A 171      54.145   8.292  18.408  1.00 28.39           C  
ATOM   1336  CD  LYS A 171      54.434   7.807  19.809  1.00 29.58           C  
ATOM   1337  CE  LYS A 171      55.960   7.865  20.038  1.00 32.68           C  
ATOM   1338  NZ  LYS A 171      56.390   9.251  20.426  1.00 34.18           N  
ATOM   1339  N   VAL A 172      49.541   9.327  17.745  1.00 11.54           N  
ATOM   1340  CA  VAL A 172      48.661  10.098  16.856  1.00 10.02           C  
ATOM   1341  C   VAL A 172      48.680  11.563  17.306  1.00 11.43           C  
ATOM   1342  O   VAL A 172      48.477  11.857  18.493  1.00 12.77           O  
ATOM   1343  CB  VAL A 172      47.217   9.564  16.965  1.00 10.28           C  
ATOM   1344  CG1 VAL A 172      46.356  10.303  15.936  1.00 10.76           C  
ATOM   1345  CG2 VAL A 172      47.173   8.064  16.700  1.00 11.97           C  
ATOM   1346  N   THR A 173      48.808  12.483  16.346  1.00  9.39           N  
ATOM   1347  CA  THR A 173      48.801  13.891  16.710  1.00  9.55           C  
ATOM   1348  C   THR A 173      47.412  14.484  16.522  1.00  9.92           C  
ATOM   1349  O   THR A 173      46.601  13.915  15.777  1.00  9.12           O  
ATOM   1350  CB  THR A 173      49.755  14.676  15.783  1.00 10.13           C  
ATOM   1351  OG1 THR A 173      49.305  14.571  14.438  1.00  8.75           O  
ATOM   1352  CG2 THR A 173      51.151  14.024  15.778  1.00 11.38           C  
ATOM   1353  N   GLN A 174      47.247  15.687  17.066  1.00  9.41           N  
ATOM   1354  CA  GLN A 174      45.957  16.363  16.806  1.00 11.00           C  
ATOM   1355  C   GLN A 174      45.929  16.685  15.316  1.00 10.66           C  
ATOM   1356  O   GLN A 174      44.916  16.654  14.638  1.00 11.11           O  
ATOM   1357  CB  GLN A 174      45.829  17.646  17.624  1.00 12.73           C  
ATOM   1358  CG  GLN A 174      44.554  18.441  17.316  1.00 15.55           C  
ATOM   1359  CD  GLN A 174      43.310  17.663  17.660  1.00 18.39           C  
ATOM   1360  OE1 GLN A 174      43.287  17.007  18.709  1.00 20.55           O  
ATOM   1361  NE2 GLN A 174      42.300  17.645  16.798  1.00 17.91           N  
ATOM   1362  N   GLY A 175      47.122  17.026  14.780  1.00  9.02           N  
ATOM   1363  CA  GLY A 175      47.240  17.266  13.343  1.00  7.29           C  
ATOM   1364  C   GLY A 175      46.710  16.126  12.500  1.00  7.46           C  
ATOM   1365  O   GLY A 175      46.171  16.338  11.415  1.00  6.63           O  
ATOM   1366  N   ASN A 176      46.966  14.855  12.860  1.00  6.48           N  
ATOM   1367  CA  ASN A 176      46.483  13.725  12.072  1.00  5.88           C  
ATOM   1368  C   ASN A 176      44.931  13.802  12.004  1.00  6.26           C  
ATOM   1369  O   ASN A 176      44.393  13.535  10.926  1.00  6.99           O  
ATOM   1370  CB  ASN A 176      46.833  12.391  12.789  1.00  7.59           C  
ATOM   1371  CG  ASN A 176      48.229  11.854  12.524  1.00  8.23           C  
ATOM   1372  OD1 ASN A 176      48.922  11.461  13.459  1.00 11.19           O  
ATOM   1373  ND2 ASN A 176      48.688  11.786  11.275  1.00  9.29           N  
ATOM   1374  N   LYS A 177      44.352  14.069  13.135  1.00  7.92           N  
ATOM   1375  CA  LYS A 177      42.874  14.116  13.204  1.00  8.72           C  
ATOM   1376  C   LYS A 177      42.335  15.287  12.390  1.00  9.02           C  
ATOM   1377  O   LYS A 177      41.311  15.162  11.693  1.00  7.98           O  
ATOM   1378  CB  LYS A 177      42.401  14.202  14.645  1.00 10.60           C  
ATOM   1379  CG  LYS A 177      42.855  13.095  15.584  1.00 13.09           C  
ATOM   1380  CD  LYS A 177      42.504  13.427  17.053  1.00 15.50           C  
ATOM   1381  CE  LYS A 177      43.196  12.384  17.942  1.00 19.27           C  
ATOM   1382  NZ  LYS A 177      42.713  12.477  19.362  1.00 20.44           N  
ATOM   1383  N   ASP A 178      43.024  16.435  12.492  1.00  8.35           N  
ATOM   1384  CA  ASP A 178      42.592  17.586  11.718  1.00  7.53           C  
ATOM   1385  C   ASP A 178      42.750  17.351  10.227  1.00  6.06           C  
ATOM   1386  O   ASP A 178      41.937  17.771   9.411  1.00  7.16           O  
ATOM   1387  CB  ASP A 178      43.363  18.858  12.120  1.00 10.40           C  
ATOM   1388  CG  ASP A 178      43.006  19.332  13.520  1.00 15.90           C  
ATOM   1389  OD1 ASP A 178      42.008  18.959  14.146  1.00 14.75           O  
ATOM   1390  OD2 ASP A 178      43.851  20.046  14.101  1.00 20.39           O  
ATOM   1391  N   ALA A 179      43.828  16.653   9.822  1.00  5.05           N  
ATOM   1392  CA  ALA A 179      44.003  16.370   8.391  1.00  5.66           C  
ATOM   1393  C   ALA A 179      42.963  15.378   7.837  1.00  4.95           C  
ATOM   1394  O   ALA A 179      42.564  15.468   6.667  1.00  6.79           O  
ATOM   1395  CB  ALA A 179      45.409  15.839   8.152  1.00  8.85           C  
ATOM   1396  N   PHE A 180      42.581  14.417   8.686  1.00  7.32           N  
ATOM   1397  CA  PHE A 180      41.512  13.472   8.348  1.00  5.74           C  
ATOM   1398  C   PHE A 180      40.238  14.270   8.011  1.00  7.38           C  
ATOM   1399  O   PHE A 180      39.638  14.037   6.954  1.00  7.26           O  
ATOM   1400  CB  PHE A 180      41.291  12.535   9.554  1.00  6.97           C  
ATOM   1401  CG  PHE A 180      40.197  11.506   9.320  1.00  8.07           C  
ATOM   1402  CD1 PHE A 180      40.509  10.274   8.771  1.00  7.47           C  
ATOM   1403  CD2 PHE A 180      38.903  11.778   9.725  1.00  7.48           C  
ATOM   1404  CE1 PHE A 180      39.489   9.341   8.593  1.00  9.98           C  
ATOM   1405  CE2 PHE A 180      37.891  10.833   9.548  1.00 11.46           C  
ATOM   1406  CZ  PHE A 180      38.204   9.612   8.981  1.00 10.16           C  
ATOM   1407  N   TRP A 181      39.892  15.140   8.952  1.00  6.42           N  
ATOM   1408  CA  TRP A 181      38.691  15.987   8.718  1.00  6.54           C  
ATOM   1409  C   TRP A 181      38.832  16.804   7.454  1.00  6.78           C  
ATOM   1410  O   TRP A 181      37.898  16.885   6.650  1.00  6.22           O  
ATOM   1411  CB  TRP A 181      38.488  16.873   9.942  1.00  6.69           C  
ATOM   1412  CG  TRP A 181      37.400  17.908   9.797  1.00  7.28           C  
ATOM   1413  CD1 TRP A 181      36.071  17.747   9.971  1.00  8.31           C  
ATOM   1414  CD2 TRP A 181      37.636  19.267   9.423  1.00  7.18           C  
ATOM   1415  NE1 TRP A 181      35.436  18.983   9.737  1.00  5.96           N  
ATOM   1416  CE2 TRP A 181      36.384  19.909   9.419  1.00  8.82           C  
ATOM   1417  CE3 TRP A 181      38.770  20.021   9.132  1.00  9.39           C  
ATOM   1418  CZ2 TRP A 181      36.238  21.256   9.102  1.00  8.09           C  
ATOM   1419  CZ3 TRP A 181      38.627  21.369   8.840  1.00 11.29           C  
ATOM   1420  CH2 TRP A 181      37.349  21.982   8.794  1.00  8.92           C  
ATOM   1421  N   TYR A 182      39.974  17.449   7.226  1.00  4.89           N  
ATOM   1422  CA  TYR A 182      40.200  18.293   6.045  1.00  7.35           C  
ATOM   1423  C   TYR A 182      40.023  17.521   4.751  1.00  8.98           C  
ATOM   1424  O   TYR A 182      39.406  18.015   3.792  1.00  7.24           O  
ATOM   1425  CB  TYR A 182      41.656  18.823   6.149  1.00  6.98           C  
ATOM   1426  CG  TYR A 182      42.147  19.623   4.972  1.00  8.94           C  
ATOM   1427  CD1 TYR A 182      42.826  19.023   3.922  1.00  9.12           C  
ATOM   1428  CD2 TYR A 182      42.014  21.019   4.981  1.00 11.14           C  
ATOM   1429  CE1 TYR A 182      43.298  19.748   2.849  1.00 11.99           C  
ATOM   1430  CE2 TYR A 182      42.521  21.753   3.923  1.00 11.26           C  
ATOM   1431  CZ  TYR A 182      43.183  21.127   2.895  1.00 13.02           C  
ATOM   1432  OH  TYR A 182      43.664  21.826   1.813  1.00 15.90           O  
ATOM   1433  N   MET A 183      40.579  16.295   4.650  1.00  6.25           N  
ATOM   1434  CA  MET A 183      40.394  15.487   3.473  1.00  4.93           C  
ATOM   1435  C   MET A 183      38.903  15.064   3.327  1.00  5.81           C  
ATOM   1436  O   MET A 183      38.435  15.064   2.183  1.00  6.91           O  
ATOM   1437  CB  MET A 183      41.292  14.205   3.540  1.00  5.46           C  
ATOM   1438  CG  MET A 183      42.756  14.706   3.390  1.00  6.26           C  
ATOM   1439  SD  MET A 183      43.805  13.191   3.311  1.00  9.89           S  
ATOM   1440  CE  MET A 183      44.003  12.933   5.054  1.00 11.13           C  
ATOM   1441  N   ALA A 184      38.295  14.703   4.424  1.00  5.22           N  
ATOM   1442  CA  ALA A 184      36.889  14.207   4.350  1.00  6.67           C  
ATOM   1443  C   ALA A 184      35.920  15.292   3.946  1.00  6.19           C  
ATOM   1444  O   ALA A 184      34.918  14.992   3.267  1.00  6.91           O  
ATOM   1445  CB  ALA A 184      36.549  13.643   5.718  1.00  7.10           C  
ATOM   1446  N   MET A 185      36.246  16.580   4.182  1.00  6.72           N  
ATOM   1447  CA  MET A 185      35.293  17.651   3.828  1.00  7.90           C  
ATOM   1448  C   MET A 185      35.227  17.792   2.338  1.00  8.85           C  
ATOM   1449  O   MET A 185      34.293  18.425   1.801  1.00 11.43           O  
ATOM   1450  CB  MET A 185      35.725  18.968   4.508  1.00 10.50           C  
ATOM   1451  CG  MET A 185      35.482  18.898   6.024  1.00 12.91           C  
ATOM   1452  SD  MET A 185      33.716  18.708   6.437  1.00 16.00           S  
ATOM   1453  CE  MET A 185      33.192  20.344   5.896  1.00 19.39           C  
ATOM   1454  N   ALA A 186      36.141  17.224   1.537  1.00  6.58           N  
ATOM   1455  CA  ALA A 186      36.081  17.316   0.099  1.00  6.89           C  
ATOM   1456  C   ALA A 186      35.259  16.172  -0.502  1.00  8.04           C  
ATOM   1457  O   ALA A 186      35.080  16.200  -1.732  1.00  9.94           O  
ATOM   1458  CB  ALA A 186      37.489  17.250  -0.516  1.00  8.46           C  
ATOM   1459  N   GLN A 187      34.777  15.252   0.331  1.00  8.30           N  
ATOM   1460  CA  GLN A 187      33.994  14.156  -0.281  1.00  6.58           C  
ATOM   1461  C   GLN A 187      32.504  14.552  -0.421  1.00  8.43           C  
ATOM   1462  O   GLN A 187      31.992  15.147   0.524  1.00  8.35           O  
ATOM   1463  CB  GLN A 187      34.101  12.985   0.672  1.00  6.82           C  
ATOM   1464  CG  GLN A 187      33.372  11.710   0.196  1.00  8.33           C  
ATOM   1465  CD  GLN A 187      33.280  10.668   1.286  1.00  7.99           C  
ATOM   1466  OE1 GLN A 187      33.691   9.466   1.109  1.00 11.30           O  
ATOM   1467  NE2 GLN A 187      32.719  11.007   2.408  1.00  8.28           N  
ATOM   1468  N   THR A 188      31.871  14.096  -1.495  1.00  7.35           N  
ATOM   1469  CA  THR A 188      30.425  14.409  -1.579  1.00  7.94           C  
ATOM   1470  C   THR A 188      29.699  13.680  -0.477  1.00  9.15           C  
ATOM   1471  O   THR A 188      30.056  12.584  -0.003  1.00  8.87           O  
ATOM   1472  CB  THR A 188      29.814  13.984  -2.916  1.00  8.80           C  
ATOM   1473  OG1 THR A 188      29.970  12.553  -3.010  1.00  9.70           O  
ATOM   1474  CG2 THR A 188      30.519  14.662  -4.077  1.00  8.15           C  
ATOM   1475  N   ILE A 189      28.504  14.194  -0.082  1.00  8.01           N  
ATOM   1476  CA  ILE A 189      27.757  13.486   0.970  1.00  8.92           C  
ATOM   1477  C   ILE A 189      27.216  12.155   0.442  1.00  8.23           C  
ATOM   1478  O   ILE A 189      27.249  11.186   1.203  1.00  8.51           O  
ATOM   1479  CB  ILE A 189      26.584  14.360   1.502  1.00  8.43           C  
ATOM   1480  CG1 ILE A 189      26.044  13.729   2.792  1.00  9.50           C  
ATOM   1481  CG2 ILE A 189      25.570  14.563   0.379  1.00 10.01           C  
ATOM   1482  CD1 ILE A 189      25.045  14.642   3.536  1.00 13.54           C  
ATOM   1483  N   GLU A 190      26.935  12.058  -0.852  1.00  8.67           N  
ATOM   1484  CA  GLU A 190      26.397  10.819  -1.432  1.00  9.11           C  
ATOM   1485  C   GLU A 190      27.529   9.796  -1.504  1.00  9.09           C  
ATOM   1486  O   GLU A 190      27.282   8.620  -1.235  1.00 10.07           O  
ATOM   1487  CB  GLU A 190      25.833  11.114  -2.813  1.00  8.91           C  
ATOM   1488  CG  GLU A 190      25.179   9.903  -3.503  1.00  8.31           C  
ATOM   1489  CD  GLU A 190      23.999   9.311  -2.802  1.00 10.90           C  
ATOM   1490  OE1 GLU A 190      23.572   9.734  -1.700  1.00 10.73           O  
ATOM   1491  OE2 GLU A 190      23.503   8.272  -3.332  1.00 11.49           O  
ATOM   1492  N   GLY A 191      28.738  10.253  -1.810  1.00  8.57           N  
ATOM   1493  CA  GLY A 191      29.862   9.274  -1.808  1.00  9.11           C  
ATOM   1494  C   GLY A 191      30.122   8.799  -0.384  1.00  9.29           C  
ATOM   1495  O   GLY A 191      30.483   7.618  -0.145  1.00 11.38           O  
ATOM   1496  N   GLY A 192      29.956   9.674   0.597  1.00  7.23           N  
ATOM   1497  CA  GLY A 192      30.097   9.346   2.005  1.00  8.21           C  
ATOM   1498  C   GLY A 192      29.220   8.146   2.376  1.00 10.88           C  
ATOM   1499  O   GLY A 192      29.695   7.107   2.865  1.00 11.40           O  
ATOM   1500  N   VAL A 193      27.931   8.256   2.071  1.00  8.92           N  
ATOM   1501  CA  VAL A 193      27.012   7.146   2.414  1.00 10.36           C  
ATOM   1502  C   VAL A 193      27.027   5.983   1.455  1.00  9.72           C  
ATOM   1503  O   VAL A 193      27.069   4.817   1.911  1.00 11.91           O  
ATOM   1504  CB  VAL A 193      25.552   7.697   2.485  1.00 13.61           C  
ATOM   1505  CG1 VAL A 193      25.467   8.808   3.532  1.00 15.20           C  
ATOM   1506  CG2 VAL A 193      25.051   8.173   1.153  1.00 18.00           C  
ATOM   1507  N   ARG A 194      27.126   6.135   0.136  1.00  8.64           N  
ATOM   1508  CA  ARG A 194      27.051   5.018  -0.784  1.00  9.65           C  
ATOM   1509  C   ARG A 194      28.310   4.148  -0.689  1.00  9.68           C  
ATOM   1510  O   ARG A 194      28.216   2.932  -0.934  1.00  8.92           O  
ATOM   1511  CB  ARG A 194      26.963   5.456  -2.251  1.00 13.37           C  
ATOM   1512  CG  ARG A 194      25.646   6.121  -2.633  1.00 17.09           C  
ATOM   1513  CD  ARG A 194      24.630   5.022  -3.023  1.00 21.74           C  
ATOM   1514  NE  ARG A 194      24.182   4.359  -1.801  1.00 25.92           N  
ATOM   1515  CZ  ARG A 194      23.261   4.876  -0.990  1.00 29.85           C  
ATOM   1516  NH1 ARG A 194      22.729   6.051  -1.316  1.00 31.50           N  
ATOM   1517  NH2 ARG A 194      22.857   4.252   0.123  1.00 31.35           N  
ATOM   1518  N   CYS A 195      29.449   4.798  -0.367  1.00  9.55           N  
ATOM   1519  CA  CYS A 195      30.640   3.928  -0.223  1.00  9.74           C  
ATOM   1520  C   CYS A 195      30.468   2.977   0.949  1.00  9.25           C  
ATOM   1521  O   CYS A 195      31.049   1.857   0.868  1.00 10.71           O  
ATOM   1522  CB  CYS A 195      31.879   4.801   0.065  1.00 10.26           C  
ATOM   1523  SG  CYS A 195      32.498   5.531  -1.489  1.00 11.87           S  
ATOM   1524  N   VAL A 196      29.778   3.320   2.021  1.00  9.45           N  
ATOM   1525  CA  VAL A 196      29.563   2.404   3.132  1.00 11.31           C  
ATOM   1526  C   VAL A 196      28.828   1.147   2.658  1.00 11.01           C  
ATOM   1527  O   VAL A 196      29.230   0.018   2.985  1.00 10.39           O  
ATOM   1528  CB  VAL A 196      28.758   3.057   4.267  1.00 11.30           C  
ATOM   1529  CG1 VAL A 196      28.582   2.080   5.429  1.00 13.44           C  
ATOM   1530  CG2 VAL A 196      29.548   4.289   4.741  1.00 13.99           C  
ATOM   1531  N   ASP A 197      27.750   1.333   1.917  1.00 13.59           N  
ATOM   1532  CA  ASP A 197      26.995   0.204   1.361  1.00 14.62           C  
ATOM   1533  C   ASP A 197      27.934  -0.648   0.500  1.00 15.07           C  
ATOM   1534  O   ASP A 197      27.861  -1.880   0.529  1.00 16.13           O  
ATOM   1535  CB  ASP A 197      25.824   0.636   0.487  1.00 17.93           C  
ATOM   1536  CG  ASP A 197      24.633   1.140   1.286  1.00 20.95           C  
ATOM   1537  OD1 ASP A 197      24.508   0.842   2.467  1.00 22.63           O  
ATOM   1538  OD2 ASP A 197      23.792   1.867   0.711  1.00 24.62           O  
ATOM   1539  N   ALA A 198      28.743   0.025  -0.326  1.00 12.97           N  
ATOM   1540  CA  ALA A 198      29.618  -0.776  -1.174  1.00 11.82           C  
ATOM   1541  C   ALA A 198      30.659  -1.505  -0.331  1.00 13.08           C  
ATOM   1542  O   ALA A 198      30.892  -2.688  -0.643  1.00 14.02           O  
ATOM   1543  CB  ALA A 198      30.309   0.101  -2.215  1.00 12.93           C  
ATOM   1544  N   PHE A 199      31.364  -0.827   0.583  1.00 11.54           N  
ATOM   1545  CA  PHE A 199      32.476  -1.562   1.224  1.00 12.78           C  
ATOM   1546  C   PHE A 199      32.019  -2.537   2.286  1.00 11.93           C  
ATOM   1547  O   PHE A 199      32.753  -3.494   2.567  1.00 12.77           O  
ATOM   1548  CB  PHE A 199      33.534  -0.601   1.757  1.00 12.25           C  
ATOM   1549  CG  PHE A 199      33.265   0.272   2.938  1.00 11.84           C  
ATOM   1550  CD1 PHE A 199      32.986  -0.200   4.198  1.00 13.19           C  
ATOM   1551  CD2 PHE A 199      33.447   1.660   2.786  1.00 11.38           C  
ATOM   1552  CE1 PHE A 199      32.842   0.630   5.295  1.00 14.92           C  
ATOM   1553  CE2 PHE A 199      33.264   2.490   3.870  1.00 11.85           C  
ATOM   1554  CZ  PHE A 199      32.985   2.015   5.120  1.00 13.20           C  
ATOM   1555  N   GLY A 200      30.814  -2.347   2.831  1.00 11.50           N  
ATOM   1556  CA  GLY A 200      30.361  -3.210   3.913  1.00 12.18           C  
ATOM   1557  C   GLY A 200      29.929  -4.574   3.333  1.00 13.42           C  
ATOM   1558  O   GLY A 200      30.054  -5.558   4.059  1.00 13.81           O  
ATOM   1559  N   TYR A 201      29.346  -4.539   2.151  1.00 12.69           N  
ATOM   1560  CA  TYR A 201      28.571  -5.727   1.714  1.00 14.55           C  
ATOM   1561  C   TYR A 201      29.125  -6.421   0.494  1.00 16.72           C  
ATOM   1562  O   TYR A 201      28.630  -7.517   0.143  1.00 17.96           O  
ATOM   1563  CB  TYR A 201      27.116  -5.254   1.461  1.00 15.22           C  
ATOM   1564  CG  TYR A 201      26.458  -4.842   2.775  1.00 15.73           C  
ATOM   1565  CD1 TYR A 201      25.790  -5.738   3.594  1.00 16.70           C  
ATOM   1566  CD2 TYR A 201      26.542  -3.505   3.193  1.00 16.55           C  
ATOM   1567  CE1 TYR A 201      25.238  -5.365   4.807  1.00 17.40           C  
ATOM   1568  CE2 TYR A 201      26.001  -3.130   4.409  1.00 17.21           C  
ATOM   1569  CZ  TYR A 201      25.314  -4.036   5.181  1.00 18.51           C  
ATOM   1570  OH  TYR A 201      24.811  -3.598   6.396  1.00 20.01           O  
ATOM   1571  N   THR A 202      30.094  -5.835  -0.210  1.00 13.70           N  
ATOM   1572  CA  THR A 202      30.559  -6.471  -1.452  1.00 14.33           C  
ATOM   1573  C   THR A 202      31.532  -7.591  -1.133  1.00 13.11           C  
ATOM   1574  O   THR A 202      32.413  -7.411  -0.310  1.00 11.89           O  
ATOM   1575  CB  THR A 202      31.229  -5.443  -2.384  1.00 14.24           C  
ATOM   1576  OG1 THR A 202      30.304  -4.378  -2.682  1.00 14.65           O  
ATOM   1577  CG2 THR A 202      31.710  -6.071  -3.678  1.00 14.25           C  
ATOM   1578  N   ASP A 203      31.348  -8.733  -1.814  1.00 13.68           N  
ATOM   1579  CA  ASP A 203      32.269  -9.864  -1.542  1.00 12.58           C  
ATOM   1580  C   ASP A 203      33.263  -9.969  -2.670  1.00 12.50           C  
ATOM   1581  O   ASP A 203      32.909 -10.116  -3.861  1.00 14.55           O  
ATOM   1582  CB  ASP A 203      31.380 -11.119  -1.407  1.00 16.26           C  
ATOM   1583  CG  ASP A 203      32.130 -12.379  -1.101  1.00 18.12           C  
ATOM   1584  OD1 ASP A 203      33.356 -12.427  -1.284  1.00 17.50           O  
ATOM   1585  OD2 ASP A 203      31.528 -13.379  -0.641  1.00 19.11           O  
ATOM   1586  N   PHE A 204      34.569  -9.936  -2.346  1.00 11.70           N  
ATOM   1587  CA  PHE A 204      35.589  -9.995  -3.390  1.00 10.69           C  
ATOM   1588  C   PHE A 204      36.296 -11.347  -3.407  1.00 13.30           C  
ATOM   1589  O   PHE A 204      37.314 -11.480  -4.082  1.00 12.36           O  
ATOM   1590  CB  PHE A 204      36.718  -8.948  -3.100  1.00 10.93           C  
ATOM   1591  CG  PHE A 204      36.128  -7.542  -3.064  1.00  9.60           C  
ATOM   1592  CD1 PHE A 204      35.921  -6.848  -4.233  1.00 11.63           C  
ATOM   1593  CD2 PHE A 204      35.762  -7.015  -1.845  1.00 11.41           C  
ATOM   1594  CE1 PHE A 204      35.352  -5.567  -4.194  1.00 10.41           C  
ATOM   1595  CE2 PHE A 204      35.176  -5.729  -1.792  1.00 10.76           C  
ATOM   1596  CZ  PHE A 204      35.003  -5.040  -2.975  1.00 10.39           C  
ATOM   1597  N   THR A 205      35.705 -12.350  -2.754  1.00 13.75           N  
ATOM   1598  CA  THR A 205      36.413 -13.652  -2.747  1.00 14.78           C  
ATOM   1599  C   THR A 205      36.750 -14.139  -4.139  1.00 12.74           C  
ATOM   1600  O   THR A 205      37.902 -14.565  -4.345  1.00 13.90           O  
ATOM   1601  CB  THR A 205      35.526 -14.683  -2.018  1.00 13.93           C  
ATOM   1602  OG1 THR A 205      35.239 -14.246  -0.698  1.00 16.25           O  
ATOM   1603  CG2 THR A 205      36.256 -16.028  -1.896  1.00 16.99           C  
ATOM   1604  N   GLU A 206      35.826 -14.121  -5.093  1.00 14.34           N  
ATOM   1605  CA  GLU A 206      36.119 -14.624  -6.438  1.00 15.35           C  
ATOM   1606  C   GLU A 206      37.108 -13.801  -7.240  1.00 15.38           C  
ATOM   1607  O   GLU A 206      37.856 -14.339  -8.070  1.00 16.25           O  
ATOM   1608  CB  GLU A 206      34.827 -14.890  -7.203  1.00 17.89           C  
ATOM   1609  CG  GLU A 206      33.971 -15.946  -6.488  1.00 19.53           C  
ATOM   1610  CD  GLU A 206      34.677 -17.288  -6.343  1.00 20.81           C  
ATOM   1611  OE1 GLU A 206      35.142 -17.810  -7.383  1.00 22.32           O  
ATOM   1612  OE2 GLU A 206      34.821 -17.812  -5.220  1.00 21.87           O  
ATOM   1613  N   ASP A 207      37.176 -12.486  -6.964  1.00 12.45           N  
ATOM   1614  CA  ASP A 207      38.206 -11.677  -7.594  1.00 12.71           C  
ATOM   1615  C   ASP A 207      39.605 -12.025  -7.065  1.00 11.42           C  
ATOM   1616  O   ASP A 207      40.563 -12.026  -7.855  1.00 12.81           O  
ATOM   1617  CB  ASP A 207      37.960 -10.179  -7.291  1.00 14.16           C  
ATOM   1618  CG  ASP A 207      36.742  -9.607  -7.989  1.00 18.13           C  
ATOM   1619  OD1 ASP A 207      36.410  -9.982  -9.137  1.00 19.27           O  
ATOM   1620  OD2 ASP A 207      36.106  -8.742  -7.366  1.00 18.35           O  
ATOM   1621  N   LEU A 208      39.719 -12.287  -5.790  1.00  9.80           N  
ATOM   1622  CA  LEU A 208      40.996 -12.608  -5.144  1.00 10.74           C  
ATOM   1623  C   LEU A 208      41.599 -13.900  -5.734  1.00 11.98           C  
ATOM   1624  O   LEU A 208      42.808 -13.990  -5.844  1.00 12.83           O  
ATOM   1625  CB  LEU A 208      40.915 -12.783  -3.642  1.00 11.22           C  
ATOM   1626  CG  LEU A 208      40.429 -11.579  -2.789  1.00 11.66           C  
ATOM   1627  CD1 LEU A 208      40.345 -11.944  -1.329  1.00 12.40           C  
ATOM   1628  CD2 LEU A 208      41.394 -10.408  -3.011  1.00 12.32           C  
ATOM   1629  N   LYS A 209      40.732 -14.842  -6.093  1.00 14.01           N  
ATOM   1630  CA  LYS A 209      41.247 -16.099  -6.672  1.00 15.11           C  
ATOM   1631  C   LYS A 209      41.839 -15.893  -8.059  1.00 17.58           C  
ATOM   1632  O   LYS A 209      42.555 -16.764  -8.609  1.00 19.51           O  
ATOM   1633  CB  LYS A 209      40.089 -17.107  -6.701  1.00 15.30           C  
ATOM   1634  CG  LYS A 209      39.584 -17.624  -5.364  1.00 16.84           C  
ATOM   1635  CD  LYS A 209      38.333 -18.484  -5.614  1.00 20.00           C  
ATOM   1636  CE  LYS A 209      37.764 -19.077  -4.344  1.00 22.22           C  
ATOM   1637  NZ  LYS A 209      36.550 -19.927  -4.689  1.00 23.81           N  
ATOM   1638  N   LYS A 210      41.590 -14.780  -8.741  1.00 16.43           N  
ATOM   1639  CA  LYS A 210      42.138 -14.459 -10.033  1.00 17.11           C  
ATOM   1640  C   LYS A 210      43.496 -13.765  -9.953  1.00 17.01           C  
ATOM   1641  O   LYS A 210      44.075 -13.526 -11.018  1.00 18.95           O  
ATOM   1642  CB  LYS A 210      41.168 -13.598 -10.843  1.00 21.48           C  
ATOM   1643  CG  LYS A 210      39.850 -14.361 -11.040  1.00 24.70           C  
ATOM   1644  CD  LYS A 210      38.931 -13.622 -11.996  1.00 28.85           C  
ATOM   1645  CE  LYS A 210      38.074 -14.655 -12.750  1.00 31.39           C  
ATOM   1646  NZ  LYS A 210      38.902 -15.273 -13.842  1.00 33.67           N  
ATOM   1647  N   PHE A 211      43.986 -13.480  -8.766  1.00 14.53           N  
ATOM   1648  CA  PHE A 211      45.304 -12.837  -8.640  1.00 14.54           C  
ATOM   1649  C   PHE A 211      46.365 -13.851  -9.092  1.00 16.10           C  
ATOM   1650  O   PHE A 211      46.215 -15.038  -8.750  1.00 17.13           O  
ATOM   1651  CB  PHE A 211      45.556 -12.429  -7.205  1.00 12.86           C  
ATOM   1652  CG  PHE A 211      44.985 -11.085  -6.767  1.00 13.35           C  
ATOM   1653  CD1 PHE A 211      43.656 -10.809  -6.944  1.00 12.95           C  
ATOM   1654  CD2 PHE A 211      45.811 -10.180  -6.119  1.00 14.18           C  
ATOM   1655  CE1 PHE A 211      43.120  -9.585  -6.525  1.00 13.86           C  
ATOM   1656  CE2 PHE A 211      45.290  -8.955  -5.694  1.00 13.59           C  
ATOM   1657  CZ  PHE A 211      43.952  -8.673  -5.899  1.00 14.31           C  
ATOM   1658  N   ASP A 212      47.335 -13.405  -9.842  1.00 15.33           N  
ATOM   1659  CA  ASP A 212      48.420 -14.294 -10.271  1.00 17.09           C  
ATOM   1660  C   ASP A 212      49.734 -13.516 -10.235  1.00 17.25           C  
ATOM   1661  O   ASP A 212      50.585 -13.639 -11.129  1.00 17.57           O  
ATOM   1662  CB  ASP A 212      48.096 -14.833 -11.662  1.00 17.24           C  
ATOM   1663  CG  ASP A 212      47.960 -13.828 -12.768  1.00 20.29           C  
ATOM   1664  OD1 ASP A 212      47.945 -12.595 -12.518  1.00 19.66           O  
ATOM   1665  OD2 ASP A 212      47.891 -14.212 -13.958  1.00 22.03           O  
ATOM   1666  N   ILE A 213      49.757 -12.469  -9.403  1.00 15.44           N  
ATOM   1667  CA  ILE A 213      50.950 -11.627  -9.238  1.00 14.64           C  
ATOM   1668  C   ILE A 213      51.323 -11.621  -7.775  1.00 12.39           C  
ATOM   1669  O   ILE A 213      50.461 -11.859  -6.929  1.00 12.73           O  
ATOM   1670  CB  ILE A 213      50.654 -10.169  -9.669  1.00 17.11           C  
ATOM   1671  CG1 ILE A 213      49.430  -9.617  -8.922  1.00 18.29           C  
ATOM   1672  CG2 ILE A 213      50.458 -10.103 -11.187  1.00 17.28           C  
ATOM   1673  CD1 ILE A 213      49.149  -8.157  -9.287  1.00 20.71           C  
ATOM   1674  N   PRO A 214      52.575 -11.357  -7.398  1.00 12.65           N  
ATOM   1675  CA  PRO A 214      52.993 -11.339  -6.014  1.00 11.74           C  
ATOM   1676  C   PRO A 214      52.122 -10.304  -5.274  1.00 12.33           C  
ATOM   1677  O   PRO A 214      51.965  -9.235  -5.850  1.00 11.92           O  
ATOM   1678  CB  PRO A 214      54.453 -10.898  -6.039  1.00 11.78           C  
ATOM   1679  CG  PRO A 214      54.901 -11.108  -7.427  1.00 13.87           C  
ATOM   1680  CD  PRO A 214      53.699 -11.149  -8.338  1.00 13.61           C  
ATOM   1681  N   THR A 215      51.715 -10.622  -4.072  1.00 10.47           N  
ATOM   1682  CA  THR A 215      50.816  -9.735  -3.352  1.00 11.36           C  
ATOM   1683  C   THR A 215      51.249  -9.705  -1.907  1.00 11.29           C  
ATOM   1684  O   THR A 215      51.520 -10.755  -1.307  1.00 13.27           O  
ATOM   1685  CB  THR A 215      49.353 -10.249  -3.437  1.00 11.62           C  
ATOM   1686  OG1 THR A 215      48.925 -10.243  -4.809  1.00 12.12           O  
ATOM   1687  CG2 THR A 215      48.487  -9.314  -2.591  1.00 13.42           C  
ATOM   1688  N   LEU A 216      51.406  -8.518  -1.345  1.00  8.35           N  
ATOM   1689  CA  LEU A 216      51.705  -8.343   0.049  1.00  9.63           C  
ATOM   1690  C   LEU A 216      50.460  -7.831   0.770  1.00 10.57           C  
ATOM   1691  O   LEU A 216      49.886  -6.842   0.315  1.00 11.88           O  
ATOM   1692  CB  LEU A 216      52.801  -7.267   0.201  1.00 11.28           C  
ATOM   1693  CG  LEU A 216      53.136  -6.858   1.629  1.00 12.05           C  
ATOM   1694  CD1 LEU A 216      53.727  -7.953   2.491  1.00 14.64           C  
ATOM   1695  CD2 LEU A 216      54.120  -5.668   1.574  1.00 14.47           C  
ATOM   1696  N   VAL A 217      50.094  -8.475   1.842  1.00 10.13           N  
ATOM   1697  CA  VAL A 217      48.938  -8.050   2.641  1.00 10.69           C  
ATOM   1698  C   VAL A 217      49.481  -7.568   3.964  1.00 11.70           C  
ATOM   1699  O   VAL A 217      50.221  -8.283   4.663  1.00 11.36           O  
ATOM   1700  CB  VAL A 217      47.963  -9.238   2.855  1.00 10.58           C  
ATOM   1701  CG1 VAL A 217      46.795  -8.746   3.713  1.00 10.51           C  
ATOM   1702  CG2 VAL A 217      47.466  -9.746   1.502  1.00 11.25           C  
ATOM   1703  N   VAL A 218      49.279  -6.280   4.327  1.00  8.83           N  
ATOM   1704  CA  VAL A 218      49.734  -5.733   5.599  1.00  9.51           C  
ATOM   1705  C   VAL A 218      48.509  -5.342   6.430  1.00 10.68           C  
ATOM   1706  O   VAL A 218      47.610  -4.779   5.810  1.00 12.01           O  
ATOM   1707  CB  VAL A 218      50.581  -4.445   5.373  1.00 11.39           C  
ATOM   1708  CG1 VAL A 218      50.978  -3.784   6.686  1.00 10.21           C  
ATOM   1709  CG2 VAL A 218      51.844  -4.834   4.588  1.00 12.51           C  
ATOM   1710  N   HIS A 219      48.451  -5.620   7.733  1.00 10.40           N  
ATOM   1711  CA  HIS A 219      47.246  -5.230   8.461  1.00  9.44           C  
ATOM   1712  C   HIS A 219      47.614  -5.088   9.922  1.00 10.92           C  
ATOM   1713  O   HIS A 219      48.412  -5.906  10.433  1.00 11.52           O  
ATOM   1714  CB  HIS A 219      46.194  -6.349   8.299  1.00  9.41           C  
ATOM   1715  CG  HIS A 219      44.764  -5.903   8.314  1.00  8.64           C  
ATOM   1716  ND1 HIS A 219      44.000  -5.962   7.215  1.00  8.66           N  
ATOM   1717  CD2 HIS A 219      44.014  -5.379   9.316  1.00  8.28           C  
ATOM   1718  CE1 HIS A 219      42.773  -5.485   7.469  1.00  7.66           C  
ATOM   1719  NE2 HIS A 219      42.774  -5.127   8.737  1.00  8.54           N  
ATOM   1720  N   GLY A 220      47.059  -4.081  10.575  1.00  9.77           N  
ATOM   1721  CA  GLY A 220      47.361  -3.901  12.003  1.00 10.03           C  
ATOM   1722  C   GLY A 220      46.423  -4.813  12.794  1.00 11.10           C  
ATOM   1723  O   GLY A 220      45.248  -4.928  12.436  1.00 12.30           O  
ATOM   1724  N   ASP A 221      46.860  -5.260  13.972  1.00 11.74           N  
ATOM   1725  CA  ASP A 221      45.928  -6.051  14.781  1.00 13.52           C  
ATOM   1726  C   ASP A 221      45.196  -5.234  15.817  1.00 13.87           C  
ATOM   1727  O   ASP A 221      44.485  -5.797  16.640  1.00 15.45           O  
ATOM   1728  CB  ASP A 221      46.678  -7.230  15.423  1.00 15.61           C  
ATOM   1729  CG  ASP A 221      47.616  -6.826  16.512  1.00 18.11           C  
ATOM   1730  OD1 ASP A 221      47.668  -5.669  16.986  1.00 18.14           O  
ATOM   1731  OD2 ASP A 221      48.356  -7.762  16.966  1.00 20.33           O  
ATOM   1732  N   ASP A 222      45.295  -3.886  15.760  1.00 12.80           N  
ATOM   1733  CA  ASP A 222      44.399  -3.044  16.526  1.00 11.78           C  
ATOM   1734  C   ASP A 222      43.565  -2.163  15.581  1.00 12.26           C  
ATOM   1735  O   ASP A 222      43.303  -0.974  15.855  1.00 12.19           O  
ATOM   1736  CB  ASP A 222      45.152  -2.179  17.546  1.00 13.43           C  
ATOM   1737  CG  ASP A 222      44.214  -1.508  18.523  1.00 15.32           C  
ATOM   1738  OD1 ASP A 222      43.166  -2.090  18.875  1.00 17.23           O  
ATOM   1739  OD2 ASP A 222      44.458  -0.341  18.897  1.00 15.56           O  
ATOM   1740  N   ASP A 223      43.220  -2.747  14.443  1.00 10.90           N  
ATOM   1741  CA  ASP A 223      42.406  -2.013  13.447  1.00 11.26           C  
ATOM   1742  C   ASP A 223      40.952  -2.066  13.907  1.00 12.99           C  
ATOM   1743  O   ASP A 223      40.264  -3.092  13.893  1.00 11.63           O  
ATOM   1744  CB  ASP A 223      42.658  -2.613  12.071  1.00 11.27           C  
ATOM   1745  CG  ASP A 223      42.085  -1.783  10.948  1.00 11.92           C  
ATOM   1746  OD1 ASP A 223      41.000  -1.188  11.183  1.00 10.88           O  
ATOM   1747  OD2 ASP A 223      42.704  -1.750   9.877  1.00 10.41           O  
ATOM   1748  N   GLN A 224      40.471  -0.878  14.278  1.00 11.23           N  
ATOM   1749  CA  GLN A 224      39.100  -0.762  14.821  1.00 13.22           C  
ATOM   1750  C   GLN A 224      38.096  -0.458  13.742  1.00 14.13           C  
ATOM   1751  O   GLN A 224      36.904  -0.193  14.037  1.00 17.28           O  
ATOM   1752  CB  GLN A 224      39.131   0.360  15.877  1.00 14.53           C  
ATOM   1753  CG  GLN A 224      39.989   0.091  17.088  1.00 16.07           C  
ATOM   1754  CD  GLN A 224      40.078   1.216  18.097  1.00 19.95           C  
ATOM   1755  OE1 GLN A 224      39.172   2.053  18.165  1.00 22.75           O  
ATOM   1756  NE2 GLN A 224      41.137   1.248  18.896  1.00 20.74           N  
ATOM   1757  N   VAL A 225      38.484  -0.470  12.481  1.00 11.31           N  
ATOM   1758  CA  VAL A 225      37.604  -0.154  11.351  1.00 10.57           C  
ATOM   1759  C   VAL A 225      37.412  -1.400  10.478  1.00 12.08           C  
ATOM   1760  O   VAL A 225      36.274  -1.752  10.108  1.00 12.20           O  
ATOM   1761  CB  VAL A 225      38.176   0.990  10.496  1.00 12.20           C  
ATOM   1762  CG1 VAL A 225      37.286   1.365   9.312  1.00 13.16           C  
ATOM   1763  CG2 VAL A 225      38.392   2.258  11.346  1.00 12.76           C  
ATOM   1764  N   VAL A 226      38.514  -2.064  10.129  1.00 10.08           N  
ATOM   1765  CA  VAL A 226      38.514  -3.235   9.252  1.00 10.40           C  
ATOM   1766  C   VAL A 226      39.165  -4.371  10.035  1.00 12.91           C  
ATOM   1767  O   VAL A 226      40.366  -4.403  10.209  1.00 11.83           O  
ATOM   1768  CB  VAL A 226      39.251  -2.928   7.946  1.00  9.27           C  
ATOM   1769  CG1 VAL A 226      39.322  -4.144   7.018  1.00 10.75           C  
ATOM   1770  CG2 VAL A 226      38.553  -1.776   7.186  1.00  9.38           C  
ATOM   1771  N   PRO A 227      38.378  -5.304  10.553  1.00 13.75           N  
ATOM   1772  CA  PRO A 227      38.900  -6.292  11.496  1.00 13.67           C  
ATOM   1773  C   PRO A 227      39.844  -7.275  10.838  1.00 12.70           C  
ATOM   1774  O   PRO A 227      39.489  -7.895   9.850  1.00 14.68           O  
ATOM   1775  CB  PRO A 227      37.656  -6.985  12.047  1.00 15.81           C  
ATOM   1776  CG  PRO A 227      36.620  -6.759  10.993  1.00 17.81           C  
ATOM   1777  CD  PRO A 227      36.892  -5.346  10.495  1.00 15.53           C  
ATOM   1778  N   ILE A 228      41.047  -7.389  11.438  1.00 12.18           N  
ATOM   1779  CA  ILE A 228      42.049  -8.237  10.810  1.00 12.40           C  
ATOM   1780  C   ILE A 228      41.593  -9.661  10.596  1.00 12.92           C  
ATOM   1781  O   ILE A 228      41.886 -10.185   9.522  1.00 12.57           O  
ATOM   1782  CB  ILE A 228      43.371  -8.182  11.614  1.00 12.40           C  
ATOM   1783  CG1 ILE A 228      44.480  -8.895  10.860  1.00 13.05           C  
ATOM   1784  CG2 ILE A 228      43.222  -8.713  13.035  1.00 13.70           C  
ATOM   1785  CD1 ILE A 228      45.854  -8.677  11.495  1.00 14.16           C  
ATOM   1786  N   ASP A 229      40.949 -10.269  11.578  1.00 13.63           N  
ATOM   1787  CA  ASP A 229      40.609 -11.699  11.367  1.00 15.96           C  
ATOM   1788  C   ASP A 229      39.653 -11.996  10.242  1.00 16.57           C  
ATOM   1789  O   ASP A 229      39.608 -13.114   9.669  1.00 16.94           O  
ATOM   1790  CB  ASP A 229      40.035 -12.225  12.696  1.00 18.16           C  
ATOM   1791  CG  ASP A 229      41.115 -12.268  13.761  1.00 22.58           C  
ATOM   1792  OD1 ASP A 229      42.316 -12.442  13.462  1.00 24.27           O  
ATOM   1793  OD2 ASP A 229      40.733 -12.097  14.929  1.00 25.87           O  
ATOM   1794  N   ALA A 230      38.754 -11.079   9.910  1.00 14.69           N  
ATOM   1795  CA  ALA A 230      37.792 -11.298   8.843  1.00 13.90           C  
ATOM   1796  C   ALA A 230      38.359 -10.944   7.487  1.00 11.85           C  
ATOM   1797  O   ALA A 230      37.786 -11.286   6.470  1.00 13.03           O  
ATOM   1798  CB  ALA A 230      36.532 -10.454   9.069  1.00 15.66           C  
ATOM   1799  N   THR A 231      39.387 -10.069   7.449  1.00 10.45           N  
ATOM   1800  CA  THR A 231      39.835  -9.542   6.151  1.00  9.59           C  
ATOM   1801  C   THR A 231      41.272  -9.936   5.863  1.00 11.92           C  
ATOM   1802  O   THR A 231      41.523 -10.978   5.273  1.00 12.11           O  
ATOM   1803  CB  THR A 231      39.681  -7.987   6.177  1.00 11.33           C  
ATOM   1804  OG1 THR A 231      40.436  -7.488   7.288  1.00 10.83           O  
ATOM   1805  CG2 THR A 231      38.193  -7.686   6.386  1.00  9.37           C  
ATOM   1806  N   GLY A 232      42.290  -9.175   6.251  1.00 11.68           N  
ATOM   1807  CA  GLY A 232      43.682  -9.496   5.980  1.00 12.30           C  
ATOM   1808  C   GLY A 232      44.115 -10.941   6.244  1.00 13.06           C  
ATOM   1809  O   GLY A 232      44.821 -11.500   5.399  1.00 12.93           O  
ATOM   1810  N   ARG A 233      43.770 -11.495   7.389  1.00 14.69           N  
ATOM   1811  CA  ARG A 233      44.141 -12.922   7.596  1.00 16.51           C  
ATOM   1812  C   ARG A 233      43.530 -13.841   6.561  1.00 16.37           C  
ATOM   1813  O   ARG A 233      44.160 -14.835   6.143  1.00 17.14           O  
ATOM   1814  CB  ARG A 233      43.741 -13.331   9.008  1.00 18.51           C  
ATOM   1815  CG  ARG A 233      44.823 -12.983  10.017  1.00 22.10           C  
ATOM   1816  CD  ARG A 233      44.592 -13.742  11.314  1.00 23.53           C  
ATOM   1817  NE  ARG A 233      45.015 -12.912  12.439  1.00 25.22           N  
ATOM   1818  CZ  ARG A 233      46.275 -12.786  12.811  1.00 26.63           C  
ATOM   1819  NH1 ARG A 233      47.240 -13.424  12.157  1.00 28.11           N  
ATOM   1820  NH2 ARG A 233      46.579 -12.023  13.844  1.00 28.82           N  
ATOM   1821  N   LYS A 234      42.310 -13.584   6.087  1.00 15.87           N  
ATOM   1822  CA  LYS A 234      41.698 -14.433   5.077  1.00 14.86           C  
ATOM   1823  C   LYS A 234      42.153 -14.155   3.672  1.00 15.20           C  
ATOM   1824  O   LYS A 234      42.326 -15.063   2.868  1.00 14.43           O  
ATOM   1825  CB  LYS A 234      40.154 -14.270   5.114  1.00 16.57           C  
ATOM   1826  CG  LYS A 234      39.638 -14.796   6.460  1.00 19.60           C  
ATOM   1827  CD  LYS A 234      38.098 -14.774   6.382  1.00 24.02           C  
ATOM   1828  CE  LYS A 234      37.501 -15.247   7.703  1.00 26.75           C  
ATOM   1829  NZ  LYS A 234      36.708 -16.493   7.471  1.00 31.88           N  
ATOM   1830  N   SER A 235      42.357 -12.861   3.297  1.00 12.98           N  
ATOM   1831  CA  SER A 235      42.773 -12.640   1.914  1.00 13.54           C  
ATOM   1832  C   SER A 235      44.163 -13.243   1.664  1.00 11.81           C  
ATOM   1833  O   SER A 235      44.421 -13.646   0.517  1.00 13.54           O  
ATOM   1834  CB  SER A 235      42.719 -11.137   1.577  1.00 16.00           C  
ATOM   1835  OG  SER A 235      43.579 -10.496   2.507  1.00 17.07           O  
ATOM   1836  N   ALA A 236      44.992 -13.263   2.672  1.00 11.34           N  
ATOM   1837  CA  ALA A 236      46.373 -13.787   2.567  1.00 12.62           C  
ATOM   1838  C   ALA A 236      46.324 -15.301   2.303  1.00 14.72           C  
ATOM   1839  O   ALA A 236      47.235 -15.820   1.659  1.00 16.50           O  
ATOM   1840  CB  ALA A 236      47.142 -13.505   3.838  1.00 13.76           C  
ATOM   1841  N   GLN A 237      45.252 -15.930   2.734  1.00 14.72           N  
ATOM   1842  CA  GLN A 237      45.091 -17.369   2.450  1.00 18.53           C  
ATOM   1843  C   GLN A 237      44.484 -17.648   1.099  1.00 18.60           C  
ATOM   1844  O   GLN A 237      44.736 -18.723   0.504  1.00 19.80           O  
ATOM   1845  CB  GLN A 237      44.237 -17.992   3.553  1.00 20.65           C  
ATOM   1846  CG  GLN A 237      44.847 -18.038   4.926  1.00 25.57           C  
ATOM   1847  CD  GLN A 237      46.107 -18.869   5.097  1.00 28.77           C  
ATOM   1848  OE1 GLN A 237      46.478 -19.701   4.258  1.00 31.26           O  
ATOM   1849  NE2 GLN A 237      46.807 -18.655   6.219  1.00 29.09           N  
ATOM   1850  N   ILE A 238      43.651 -16.774   0.558  1.00 15.86           N  
ATOM   1851  CA  ILE A 238      42.976 -16.977  -0.717  1.00 16.49           C  
ATOM   1852  C   ILE A 238      43.801 -16.583  -1.911  1.00 16.11           C  
ATOM   1853  O   ILE A 238      43.740 -17.188  -3.003  1.00 18.17           O  
ATOM   1854  CB  ILE A 238      41.646 -16.185  -0.775  1.00 16.76           C  
ATOM   1855  CG1 ILE A 238      40.749 -16.656   0.372  1.00 18.76           C  
ATOM   1856  CG2 ILE A 238      40.982 -16.311  -2.141  1.00 18.01           C  
ATOM   1857  CD1 ILE A 238      39.500 -15.822   0.550  1.00 20.22           C  
ATOM   1858  N   ILE A 239      44.477 -15.418  -1.822  1.00 15.24           N  
ATOM   1859  CA  ILE A 239      45.295 -14.969  -2.941  1.00 14.60           C  
ATOM   1860  C   ILE A 239      46.477 -15.917  -3.117  1.00 14.81           C  
ATOM   1861  O   ILE A 239      47.216 -16.125  -2.165  1.00 15.20           O  
ATOM   1862  CB  ILE A 239      45.846 -13.551  -2.618  1.00 14.20           C  
ATOM   1863  CG1 ILE A 239      44.654 -12.579  -2.578  1.00 15.90           C  
ATOM   1864  CG2 ILE A 239      46.867 -13.153  -3.676  1.00 14.02           C  
ATOM   1865  CD1 ILE A 239      45.085 -11.236  -1.964  1.00 15.82           C  
ATOM   1866  N   PRO A 240      46.674 -16.486  -4.295  1.00 17.35           N  
ATOM   1867  CA  PRO A 240      47.770 -17.422  -4.495  1.00 18.40           C  
ATOM   1868  C   PRO A 240      49.115 -16.785  -4.188  1.00 18.82           C  
ATOM   1869  O   PRO A 240      49.330 -15.653  -4.639  1.00 16.95           O  
ATOM   1870  CB  PRO A 240      47.664 -17.767  -5.971  1.00 18.59           C  
ATOM   1871  CG  PRO A 240      46.234 -17.533  -6.335  1.00 19.69           C  
ATOM   1872  CD  PRO A 240      45.833 -16.320  -5.499  1.00 18.50           C  
ATOM   1873  N   ASN A 241      49.987 -17.416  -3.438  1.00 17.95           N  
ATOM   1874  CA  ASN A 241      51.315 -16.932  -3.115  1.00 19.67           C  
ATOM   1875  C   ASN A 241      51.432 -15.633  -2.320  1.00 18.27           C  
ATOM   1876  O   ASN A 241      52.535 -15.127  -2.128  1.00 19.41           O  
ATOM   1877  CB  ASN A 241      52.142 -16.777  -4.419  1.00 21.42           C  
ATOM   1878  CG  ASN A 241      52.320 -18.117  -5.133  1.00 23.32           C  
ATOM   1879  OD1 ASN A 241      52.558 -19.122  -4.473  1.00 25.20           O  
ATOM   1880  ND2 ASN A 241      52.114 -18.120  -6.431  1.00 24.28           N  
ATOM   1881  N   ALA A 242      50.363 -15.134  -1.733  1.00 17.57           N  
ATOM   1882  CA  ALA A 242      50.418 -13.892  -0.960  1.00 16.61           C  
ATOM   1883  C   ALA A 242      51.278 -13.981   0.275  1.00 16.16           C  
ATOM   1884  O   ALA A 242      51.381 -15.045   0.921  1.00 17.61           O  
ATOM   1885  CB  ALA A 242      48.967 -13.580  -0.554  1.00 14.38           C  
ATOM   1886  N   GLU A 243      51.933 -12.880   0.676  1.00 14.30           N  
ATOM   1887  CA  GLU A 243      52.628 -12.767   1.938  1.00 16.19           C  
ATOM   1888  C   GLU A 243      51.819 -11.941   2.935  1.00 14.75           C  
ATOM   1889  O   GLU A 243      51.221 -10.958   2.465  1.00 17.64           O  
ATOM   1890  CB  GLU A 243      54.001 -12.062   1.792  1.00 20.97           C  
ATOM   1891  CG  GLU A 243      54.677 -12.308   0.465  1.00 28.22           C  
ATOM   1892  CD  GLU A 243      55.919 -11.518   0.117  1.00 31.90           C  
ATOM   1893  OE1 GLU A 243      56.336 -10.522   0.748  1.00 33.25           O  
ATOM   1894  OE2 GLU A 243      56.527 -11.892  -0.922  1.00 34.49           O  
ATOM   1895  N   LEU A 244      51.776 -12.296   4.202  1.00 13.35           N  
ATOM   1896  CA  LEU A 244      51.042 -11.482   5.177  1.00 13.88           C  
ATOM   1897  C   LEU A 244      52.012 -10.907   6.194  1.00 14.60           C  
ATOM   1898  O   LEU A 244      52.929 -11.603   6.656  1.00 13.61           O  
ATOM   1899  CB  LEU A 244      50.000 -12.329   5.917  1.00 13.84           C  
ATOM   1900  CG  LEU A 244      49.327 -11.723   7.144  1.00 13.32           C  
ATOM   1901  CD1 LEU A 244      48.311 -10.645   6.710  1.00 13.35           C  
ATOM   1902  CD2 LEU A 244      48.546 -12.785   7.929  1.00 13.29           C  
ATOM   1903  N   LYS A 245      51.913  -9.603   6.523  1.00 11.64           N  
ATOM   1904  CA  LYS A 245      52.707  -9.026   7.585  1.00 13.48           C  
ATOM   1905  C   LYS A 245      51.733  -8.395   8.579  1.00 14.06           C  
ATOM   1906  O   LYS A 245      51.029  -7.443   8.189  1.00 14.25           O  
ATOM   1907  CB  LYS A 245      53.716  -7.974   7.080  1.00 16.37           C  
ATOM   1908  CG  LYS A 245      54.867  -8.567   6.274  1.00 19.64           C  
ATOM   1909  CD  LYS A 245      55.924  -7.521   5.876  1.00 23.06           C  
ATOM   1910  CE  LYS A 245      57.166  -8.298   5.400  1.00 25.83           C  
ATOM   1911  NZ  LYS A 245      58.362  -7.414   5.376  1.00 28.95           N  
ATOM   1912  N   VAL A 246      51.625  -8.930   9.774  1.00 11.79           N  
ATOM   1913  CA  VAL A 246      50.775  -8.380  10.818  1.00 12.62           C  
ATOM   1914  C   VAL A 246      51.546  -7.287  11.561  1.00 12.98           C  
ATOM   1915  O   VAL A 246      52.664  -7.515  12.014  1.00 12.52           O  
ATOM   1916  CB  VAL A 246      50.292  -9.441  11.806  1.00 14.05           C  
ATOM   1917  CG1 VAL A 246      49.506  -8.833  12.968  1.00 14.17           C  
ATOM   1918  CG2 VAL A 246      49.495 -10.446  10.963  1.00 14.76           C  
ATOM   1919  N   TYR A 247      50.927  -6.106  11.664  1.00 10.27           N  
ATOM   1920  CA  TYR A 247      51.598  -5.020  12.413  1.00 11.70           C  
ATOM   1921  C   TYR A 247      51.008  -4.999  13.804  1.00 12.77           C  
ATOM   1922  O   TYR A 247      49.888  -4.506  14.025  1.00 12.96           O  
ATOM   1923  CB  TYR A 247      51.413  -3.674  11.702  1.00 11.90           C  
ATOM   1924  CG  TYR A 247      52.355  -3.373  10.565  1.00 13.62           C  
ATOM   1925  CD1 TYR A 247      53.032  -4.340   9.846  1.00 13.25           C  
ATOM   1926  CD2 TYR A 247      52.530  -2.044  10.150  1.00 11.91           C  
ATOM   1927  CE1 TYR A 247      53.868  -4.037   8.776  1.00 13.05           C  
ATOM   1928  CE2 TYR A 247      53.296  -1.728   9.069  1.00 13.72           C  
ATOM   1929  CZ  TYR A 247      54.045  -2.700   8.439  1.00 15.05           C  
ATOM   1930  OH  TYR A 247      54.781  -2.354   7.352  1.00 15.17           O  
ATOM   1931  N   GLU A 248      51.728  -5.525  14.794  1.00 13.56           N  
ATOM   1932  CA  GLU A 248      51.211  -5.583  16.158  1.00 16.17           C  
ATOM   1933  C   GLU A 248      50.966  -4.194  16.727  1.00 15.58           C  
ATOM   1934  O   GLU A 248      51.815  -3.319  16.690  1.00 17.34           O  
ATOM   1935  CB  GLU A 248      52.205  -6.382  17.059  1.00 20.79           C  
ATOM   1936  CG  GLU A 248      52.233  -7.844  16.633  1.00 27.12           C  
ATOM   1937  CD  GLU A 248      52.832  -8.780  17.667  1.00 30.96           C  
ATOM   1938  OE1 GLU A 248      53.451  -8.315  18.645  1.00 33.28           O  
ATOM   1939  OE2 GLU A 248      52.674 -10.010  17.466  1.00 34.36           O  
ATOM   1940  N   GLY A 249      49.788  -3.987  17.294  1.00 15.40           N  
ATOM   1941  CA  GLY A 249      49.399  -2.729  17.902  1.00 15.36           C  
ATOM   1942  C   GLY A 249      49.032  -1.617  16.935  1.00 15.69           C  
ATOM   1943  O   GLY A 249      48.810  -0.489  17.434  1.00 16.83           O  
ATOM   1944  N   SER A 250      48.961  -1.853  15.641  1.00 13.94           N  
ATOM   1945  CA  SER A 250      48.757  -0.754  14.697  1.00 11.62           C  
ATOM   1946  C   SER A 250      47.271  -0.545  14.379  1.00 12.01           C  
ATOM   1947  O   SER A 250      46.496  -1.484  14.328  1.00 11.28           O  
ATOM   1948  CB  SER A 250      49.506  -0.992  13.387  1.00 13.60           C  
ATOM   1949  OG  SER A 250      50.895  -0.745  13.651  1.00 13.91           O  
ATOM   1950  N   SER A 251      46.957   0.722  14.076  1.00 10.77           N  
ATOM   1951  CA  SER A 251      45.573   1.056  13.736  1.00  9.19           C  
ATOM   1952  C   SER A 251      45.269   0.924  12.261  1.00  8.20           C  
ATOM   1953  O   SER A 251      45.985   0.399  11.425  1.00  9.77           O  
ATOM   1954  CB  SER A 251      45.414   2.543  14.120  1.00  8.73           C  
ATOM   1955  OG  SER A 251      46.112   3.411  13.230  1.00 11.12           O  
ATOM   1956  N   HIS A 252      44.099   1.455  11.878  1.00  7.34           N  
ATOM   1957  CA  HIS A 252      43.646   1.482  10.513  1.00  8.73           C  
ATOM   1958  C   HIS A 252      44.406   2.560   9.728  1.00  8.39           C  
ATOM   1959  O   HIS A 252      44.425   2.515   8.498  1.00 10.70           O  
ATOM   1960  CB  HIS A 252      42.137   1.831  10.459  1.00  8.75           C  
ATOM   1961  CG  HIS A 252      41.543   1.636   9.088  1.00  8.78           C  
ATOM   1962  ND1 HIS A 252      41.612   0.395   8.481  1.00  9.76           N  
ATOM   1963  CD2 HIS A 252      40.881   2.413   8.223  1.00 10.12           C  
ATOM   1964  CE1 HIS A 252      41.080   0.448   7.283  1.00 10.09           C  
ATOM   1965  NE2 HIS A 252      40.563   1.653   7.106  1.00 10.55           N  
ATOM   1966  N   GLY A 253      45.069   3.498  10.396  1.00  7.96           N  
ATOM   1967  CA  GLY A 253      45.727   4.601   9.727  1.00  8.38           C  
ATOM   1968  C   GLY A 253      47.258   4.497   9.681  1.00  9.82           C  
ATOM   1969  O   GLY A 253      47.931   5.539   9.658  1.00 10.72           O  
ATOM   1970  N   ILE A 254      47.771   3.302   9.432  1.00  8.98           N  
ATOM   1971  CA  ILE A 254      49.220   3.058   9.373  1.00  9.52           C  
ATOM   1972  C   ILE A 254      49.977   3.984   8.459  1.00  9.68           C  
ATOM   1973  O   ILE A 254      51.080   4.454   8.849  1.00 11.89           O  
ATOM   1974  CB  ILE A 254      49.434   1.585   8.922  1.00 10.51           C  
ATOM   1975  CG1 ILE A 254      49.097   0.597  10.045  1.00 11.02           C  
ATOM   1976  CG2 ILE A 254      50.853   1.356   8.428  1.00 10.60           C  
ATOM   1977  CD1 ILE A 254      48.820  -0.795   9.457  1.00 11.86           C  
ATOM   1978  N   ALA A 255      49.461   4.374   7.281  1.00 10.05           N  
ATOM   1979  CA  ALA A 255      50.240   5.165   6.341  1.00  9.96           C  
ATOM   1980  C   ALA A 255      50.459   6.607   6.815  1.00 11.32           C  
ATOM   1981  O   ALA A 255      51.353   7.267   6.265  1.00 11.01           O  
ATOM   1982  CB  ALA A 255      49.522   5.225   4.991  1.00 12.28           C  
ATOM   1983  N   MET A 256      49.638   7.090   7.753  1.00 10.60           N  
ATOM   1984  CA  MET A 256      49.729   8.476   8.198  1.00 10.43           C  
ATOM   1985  C   MET A 256      50.237   8.678   9.605  1.00 11.90           C  
ATOM   1986  O   MET A 256      50.562   9.806  10.010  1.00 11.07           O  
ATOM   1987  CB  MET A 256      48.277   9.074   8.114  1.00 13.63           C  
ATOM   1988  CG  MET A 256      47.918   9.384   6.675  1.00 17.48           C  
ATOM   1989  SD  MET A 256      46.091   9.634   6.550  1.00 21.08           S  
ATOM   1990  CE  MET A 256      45.562   7.952   6.653  1.00 21.89           C  
ATOM   1991  N   VAL A 257      50.313   7.621  10.427  1.00 10.24           N  
ATOM   1992  CA  VAL A 257      50.656   7.800  11.850  1.00 11.03           C  
ATOM   1993  C   VAL A 257      52.170   7.712  12.045  1.00 11.71           C  
ATOM   1994  O   VAL A 257      52.815   6.804  11.521  1.00 12.51           O  
ATOM   1995  CB  VAL A 257      50.001   6.681  12.683  1.00 11.34           C  
ATOM   1996  CG1 VAL A 257      50.498   6.719  14.134  1.00 13.69           C  
ATOM   1997  CG2 VAL A 257      48.474   6.793  12.729  1.00 13.08           C  
ATOM   1998  N   PRO A 258      52.770   8.635  12.765  1.00 11.45           N  
ATOM   1999  CA  PRO A 258      54.217   8.597  13.009  1.00 10.59           C  
ATOM   2000  C   PRO A 258      54.649   7.223  13.525  1.00 11.73           C  
ATOM   2001  O   PRO A 258      53.982   6.676  14.397  1.00 12.09           O  
ATOM   2002  CB  PRO A 258      54.412   9.621  14.132  1.00 11.59           C  
ATOM   2003  CG  PRO A 258      53.326  10.629  13.870  1.00 10.92           C  
ATOM   2004  CD  PRO A 258      52.136   9.791  13.453  1.00 10.85           C  
ATOM   2005  N   GLY A 259      55.782   6.760  13.070  1.00 14.09           N  
ATOM   2006  CA  GLY A 259      56.348   5.471  13.512  1.00 15.56           C  
ATOM   2007  C   GLY A 259      55.878   4.338  12.614  1.00 15.20           C  
ATOM   2008  O   GLY A 259      56.643   3.660  11.889  1.00 16.22           O  
ATOM   2009  N   ASP A 260      54.537   4.159  12.561  1.00 13.42           N  
ATOM   2010  CA  ASP A 260      54.010   3.127  11.683  1.00 13.87           C  
ATOM   2011  C   ASP A 260      54.248   3.448  10.243  1.00 12.78           C  
ATOM   2012  O   ASP A 260      54.437   2.576   9.410  1.00 12.38           O  
ATOM   2013  CB  ASP A 260      52.501   2.944  11.914  1.00 15.11           C  
ATOM   2014  CG  ASP A 260      52.203   2.263  13.241  1.00 20.05           C  
ATOM   2015  OD1 ASP A 260      53.088   2.099  14.101  1.00 24.54           O  
ATOM   2016  OD2 ASP A 260      51.032   1.928  13.454  1.00 21.53           O  
ATOM   2017  N   LYS A 261      54.121   4.758   9.868  1.00 10.75           N  
ATOM   2018  CA  LYS A 261      54.286   5.052   8.455  1.00 11.28           C  
ATOM   2019  C   LYS A 261      55.728   4.777   8.004  1.00 10.61           C  
ATOM   2020  O   LYS A 261      55.851   4.418   6.842  1.00 11.44           O  
ATOM   2021  CB  LYS A 261      53.847   6.479   8.148  1.00 14.47           C  
ATOM   2022  CG  LYS A 261      54.819   7.527   8.643  1.00 15.28           C  
ATOM   2023  CD  LYS A 261      54.169   8.892   8.226  1.00 18.11           C  
ATOM   2024  CE  LYS A 261      55.005  10.075   8.662  1.00 19.42           C  
ATOM   2025  NZ  LYS A 261      54.222  11.340   8.332  1.00 18.57           N  
ATOM   2026  N   GLU A 262      56.734   4.943   8.851  1.00 10.69           N  
ATOM   2027  CA  GLU A 262      58.091   4.603   8.398  1.00 12.22           C  
ATOM   2028  C   GLU A 262      58.294   3.077   8.284  1.00 12.87           C  
ATOM   2029  O   GLU A 262      59.025   2.651   7.373  1.00 13.06           O  
ATOM   2030  CB  GLU A 262      59.127   5.167   9.357  1.00 14.32           C  
ATOM   2031  CG  GLU A 262      59.157   6.689   9.306  1.00 15.97           C  
ATOM   2032  CD  GLU A 262      58.117   7.411  10.122  1.00 19.58           C  
ATOM   2033  OE1 GLU A 262      57.350   6.874  10.932  1.00 19.44           O  
ATOM   2034  OE2 GLU A 262      58.003   8.663   9.990  1.00 22.11           O  
ATOM   2035  N   LYS A 263      57.619   2.361   9.166  1.00 12.68           N  
ATOM   2036  CA  LYS A 263      57.686   0.885   9.088  1.00 12.78           C  
ATOM   2037  C   LYS A 263      57.063   0.437   7.787  1.00 12.89           C  
ATOM   2038  O   LYS A 263      57.605  -0.428   7.068  1.00 12.16           O  
ATOM   2039  CB  LYS A 263      57.044   0.297  10.341  1.00 16.18           C  
ATOM   2040  CG  LYS A 263      56.995  -1.223  10.427  1.00 18.80           C  
ATOM   2041  CD  LYS A 263      56.036  -1.592  11.572  1.00 21.69           C  
ATOM   2042  CE  LYS A 263      55.997  -3.106  11.743  1.00 24.94           C  
ATOM   2043  NZ  LYS A 263      55.498  -3.385  13.138  1.00 26.26           N  
ATOM   2044  N   PHE A 264      55.870   0.996   7.417  1.00 10.56           N  
ATOM   2045  CA  PHE A 264      55.237   0.598   6.174  1.00 10.66           C  
ATOM   2046  C   PHE A 264      56.081   1.001   4.993  1.00  9.95           C  
ATOM   2047  O   PHE A 264      56.244   0.265   4.021  1.00 10.89           O  
ATOM   2048  CB  PHE A 264      53.812   1.231   6.033  1.00  9.87           C  
ATOM   2049  CG  PHE A 264      53.145   0.858   4.742  1.00 11.26           C  
ATOM   2050  CD1 PHE A 264      52.733  -0.471   4.512  1.00 11.19           C  
ATOM   2051  CD2 PHE A 264      52.908   1.789   3.751  1.00 11.34           C  
ATOM   2052  CE1 PHE A 264      52.179  -0.813   3.300  1.00 10.67           C  
ATOM   2053  CE2 PHE A 264      52.289   1.457   2.562  1.00 12.76           C  
ATOM   2054  CZ  PHE A 264      51.915   0.144   2.335  1.00 12.89           C  
ATOM   2055  N   ASN A 265      56.664   2.218   4.990  1.00  8.73           N  
ATOM   2056  CA  ASN A 265      57.466   2.629   3.858  1.00  9.82           C  
ATOM   2057  C   ASN A 265      58.640   1.630   3.649  1.00  8.97           C  
ATOM   2058  O   ASN A 265      58.953   1.320   2.497  1.00  9.24           O  
ATOM   2059  CB  ASN A 265      58.027   4.032   4.129  1.00  8.65           C  
ATOM   2060  CG  ASN A 265      56.995   5.151   4.013  1.00 12.78           C  
ATOM   2061  OD1 ASN A 265      55.876   4.862   3.594  1.00 14.62           O  
ATOM   2062  ND2 ASN A 265      57.423   6.373   4.353  1.00 13.22           N  
ATOM   2063  N   ARG A 266      59.225   1.209   4.742  1.00 11.96           N  
ATOM   2064  CA  ARG A 266      60.369   0.258   4.671  1.00 13.85           C  
ATOM   2065  C   ARG A 266      59.917  -1.073   4.067  1.00 14.28           C  
ATOM   2066  O   ARG A 266      60.514  -1.578   3.108  1.00 15.43           O  
ATOM   2067  CB  ARG A 266      60.875   0.057   6.085  1.00 19.67           C  
ATOM   2068  CG  ARG A 266      62.234  -0.590   6.301  1.00 27.78           C  
ATOM   2069  CD  ARG A 266      62.851   0.069   7.547  1.00 33.44           C  
ATOM   2070  NE  ARG A 266      64.291   0.296   7.407  1.00 39.24           N  
ATOM   2071  CZ  ARG A 266      65.199  -0.112   8.296  1.00 41.53           C  
ATOM   2072  NH1 ARG A 266      64.860  -0.756   9.410  1.00 43.23           N  
ATOM   2073  NH2 ARG A 266      66.486   0.121   8.077  1.00 43.29           N  
ATOM   2074  N   ASP A 267      58.768  -1.575   4.508  1.00 12.45           N  
ATOM   2075  CA  ASP A 267      58.234  -2.824   3.954  1.00 12.84           C  
ATOM   2076  C   ASP A 267      57.857  -2.709   2.493  1.00 11.81           C  
ATOM   2077  O   ASP A 267      57.979  -3.636   1.696  1.00 11.36           O  
ATOM   2078  CB  ASP A 267      57.039  -3.369   4.753  1.00 14.43           C  
ATOM   2079  CG  ASP A 267      57.475  -3.987   6.056  1.00 17.32           C  
ATOM   2080  OD1 ASP A 267      58.666  -4.433   6.148  1.00 18.72           O  
ATOM   2081  OD2 ASP A 267      56.718  -4.053   7.040  1.00 16.56           O  
ATOM   2082  N   LEU A 268      57.230  -1.584   2.123  1.00 11.50           N  
ATOM   2083  CA  LEU A 268      56.818  -1.312   0.757  1.00 10.42           C  
ATOM   2084  C   LEU A 268      58.011  -1.259  -0.174  1.00  9.94           C  
ATOM   2085  O   LEU A 268      57.994  -1.880  -1.241  1.00 13.91           O  
ATOM   2086  CB  LEU A 268      56.044   0.032   0.687  1.00 10.78           C  
ATOM   2087  CG  LEU A 268      55.581   0.430  -0.708  1.00 12.14           C  
ATOM   2088  CD1 LEU A 268      54.611  -0.573  -1.308  1.00 13.80           C  
ATOM   2089  CD2 LEU A 268      54.926   1.835  -0.582  1.00 13.17           C  
ATOM   2090  N   LEU A 269      59.087  -0.573   0.248  1.00 11.45           N  
ATOM   2091  CA  LEU A 269      60.250  -0.457  -0.605  1.00 12.24           C  
ATOM   2092  C   LEU A 269      60.939  -1.831  -0.779  1.00 13.37           C  
ATOM   2093  O   LEU A 269      61.344  -2.094  -1.920  1.00 13.71           O  
ATOM   2094  CB  LEU A 269      61.200   0.584  -0.048  1.00 12.34           C  
ATOM   2095  CG  LEU A 269      60.840   2.065  -0.307  1.00 15.20           C  
ATOM   2096  CD1 LEU A 269      61.912   2.938   0.312  1.00 17.79           C  
ATOM   2097  CD2 LEU A 269      60.715   2.331  -1.798  1.00 17.79           C  
ATOM   2098  N   GLU A 270      60.913  -2.636   0.255  1.00 14.89           N  
ATOM   2099  CA  GLU A 270      61.498  -3.991   0.122  1.00 16.42           C  
ATOM   2100  C   GLU A 270      60.690  -4.809  -0.867  1.00 15.52           C  
ATOM   2101  O   GLU A 270      61.205  -5.424  -1.812  1.00 15.61           O  
ATOM   2102  CB  GLU A 270      61.535  -4.657   1.489  1.00 20.53           C  
ATOM   2103  CG  GLU A 270      62.058  -6.100   1.409  1.00 27.38           C  
ATOM   2104  CD  GLU A 270      62.028  -6.695   2.811  1.00 32.01           C  
ATOM   2105  OE1 GLU A 270      62.998  -6.462   3.552  1.00 34.80           O  
ATOM   2106  OE2 GLU A 270      61.017  -7.333   3.152  1.00 34.38           O  
ATOM   2107  N   PHE A 271      59.342  -4.755  -0.761  1.00 13.08           N  
ATOM   2108  CA  PHE A 271      58.461  -5.458  -1.657  1.00 12.62           C  
ATOM   2109  C   PHE A 271      58.556  -4.987  -3.084  1.00 12.19           C  
ATOM   2110  O   PHE A 271      58.394  -5.769  -4.016  1.00 13.56           O  
ATOM   2111  CB  PHE A 271      56.991  -5.301  -1.161  1.00 12.67           C  
ATOM   2112  CG  PHE A 271      56.013  -6.132  -1.944  1.00 13.10           C  
ATOM   2113  CD1 PHE A 271      55.978  -7.513  -1.766  1.00 14.42           C  
ATOM   2114  CD2 PHE A 271      55.229  -5.551  -2.934  1.00 14.28           C  
ATOM   2115  CE1 PHE A 271      55.097  -8.254  -2.550  1.00 14.32           C  
ATOM   2116  CE2 PHE A 271      54.312  -6.283  -3.662  1.00 16.00           C  
ATOM   2117  CZ  PHE A 271      54.277  -7.660  -3.473  1.00 15.29           C  
ATOM   2118  N   LEU A 272      58.775  -3.674  -3.337  1.00 11.87           N  
ATOM   2119  CA  LEU A 272      58.815  -3.161  -4.689  1.00 12.23           C  
ATOM   2120  C   LEU A 272      59.984  -3.720  -5.506  1.00 16.70           C  
ATOM   2121  O   LEU A 272      59.921  -3.695  -6.726  1.00 15.83           O  
ATOM   2122  CB  LEU A 272      58.862  -1.633  -4.741  1.00 13.85           C  
ATOM   2123  CG  LEU A 272      57.546  -0.976  -4.274  1.00 14.01           C  
ATOM   2124  CD1 LEU A 272      57.766   0.521  -4.036  1.00 14.14           C  
ATOM   2125  CD2 LEU A 272      56.451  -1.230  -5.285  1.00 13.89           C  
ATOM   2126  N   ASN A 273      61.001  -4.242  -4.845  1.00 23.30           N  
ATOM   2127  CA  ASN A 273      62.108  -4.876  -5.557  1.00 31.38           C  
ATOM   2128  C   ASN A 273      61.761  -6.308  -5.940  1.00 34.66           C  
ATOM   2129  O   ASN A 273      62.687  -7.100  -6.204  1.00 39.38           O  
ATOM   2130  CB  ASN A 273      63.327  -4.957  -4.624  1.00 34.74           C  
ATOM   2131  CG  ASN A 273      63.993  -3.612  -4.514  1.00 37.04           C  
ATOM   2132  OD1 ASN A 273      65.187  -3.512  -4.767  1.00 40.48           O  
ATOM   2133  ND2 ASN A 273      63.243  -2.574  -4.175  1.00 40.25           N  
ATOM   2134  N   LYS A 274      60.525  -6.751  -5.921  1.00 35.79           N  
ATOM   2135  CA  LYS A 274      60.072  -8.079  -6.289  1.00 37.35           C  
ATOM   2136  C   LYS A 274      59.324  -8.030  -7.626  1.00 37.66           C  
ATOM   2137  O   LYS A 274      59.466  -8.981  -8.430  1.00 37.78           O  
ATOM   2138  CB  LYS A 274      59.146  -8.605  -5.198  1.00 39.19           C  
ATOM   2139  CG  LYS A 274      59.178 -10.076  -4.856  1.00 41.72           C  
ATOM   2140  CD  LYS A 274      58.570 -10.325  -3.475  1.00 42.07           C  
ATOM   2141  CE  LYS A 274      59.555  -9.908  -2.385  1.00 43.32           C  
ATOM   2142  NZ  LYS A 274      59.511 -10.833  -1.219  1.00 43.94           N  
ATOM   2143  OXT LYS A 274      58.868  -6.920  -8.020  1.00 35.00           O  
TER    2144      LYS A 274                                                      
HETATM 2145  O   HOH A 275      36.277  -0.293 -19.450  1.00 29.16           O  
HETATM 2146  O   HOH A 276      37.678   1.710 -18.126  1.00 24.12           O  
HETATM 2147  O   HOH A 277      40.050   2.768 -21.056  1.00 30.70           O  
HETATM 2148  O   HOH A 278      44.153  -2.077 -17.929  1.00 29.19           O  
HETATM 2149  O   HOH A 279      44.957  -4.750 -18.830  1.00 41.55           O  
HETATM 2150  O   HOH A 280      45.964  -5.106 -15.931  1.00 18.38           O  
HETATM 2151  O   HOH A 281      45.005  -7.937 -18.385  1.00 23.16           O  
HETATM 2152  O   HOH A 282      45.023 -11.353 -16.327  1.00 36.18           O  
HETATM 2153  O   HOH A 283      48.360 -11.168 -18.045  1.00 50.88           O  
HETATM 2154  O   HOH A 284      51.384  -9.416 -15.425  1.00 37.33           O  
HETATM 2155  O   HOH A 285      52.886  -5.189 -17.397  1.00 25.01           O  
HETATM 2156  O   HOH A 286      57.021   0.305 -16.729  1.00 34.25           O  
HETATM 2157  O   HOH A 287      59.433  -1.861 -15.920  1.00 44.31           O  
HETATM 2158  O   HOH A 288      56.753   5.183 -15.773  1.00 24.13           O  
HETATM 2159  O   HOH A 289      58.719   7.064 -16.085  1.00 28.67           O  
HETATM 2160  O   HOH A 290      55.856  11.865 -13.321  1.00 21.11           O  
HETATM 2161  O   HOH A 291      52.744  16.293 -12.362  1.00 32.70           O  
HETATM 2162  O   HOH A 292      51.418  15.835 -10.201  1.00 10.79           O  
HETATM 2163  O   HOH A 293      51.537  15.225 -15.655  1.00 39.65           O  
HETATM 2164  O   HOH A 294      50.552  12.825 -16.054  1.00 21.78           O  
HETATM 2165  O   HOH A 295      45.772  12.244 -17.829  1.00 36.48           O  
HETATM 2166  O   HOH A 296      50.205  -1.222 -23.591  1.00 45.40           O  
HETATM 2167  O   HOH A 297      52.604   8.077 -18.880  1.00 28.69           O  
HETATM 2168  O   HOH A 298      45.867  17.474 -16.701  1.00 28.62           O  
HETATM 2169  O   HOH A 299      48.375  18.968 -15.571  1.00 46.34           O  
HETATM 2170  O   HOH A 300      34.362  17.827 -13.671  1.00 19.84           O  
HETATM 2171  O   HOH A 301      46.929  19.496 -11.543  1.00 18.64           O  
HETATM 2172  O   HOH A 302      41.882  20.340 -10.650  1.00 43.73           O  
HETATM 2173  O   HOH A 303      44.784  22.692  -3.965  1.00 23.40           O  
HETATM 2174  O   HOH A 304      43.591  20.881  -0.698  1.00 22.33           O  
HETATM 2175  O   HOH A 305      45.224  18.874  -1.975  1.00 29.52           O  
HETATM 2176  O   HOH A 306      47.480  17.531  -4.809  1.00 16.29           O  
HETATM 2177  O   HOH A 307      49.424  18.617  -3.036  1.00 15.81           O  
HETATM 2178  O   HOH A 308      49.159  18.884  -0.003  1.00 26.71           O  
HETATM 2179  O   HOH A 309      46.501  17.782   2.256  1.00 17.42           O  
HETATM 2180  O   HOH A 310      42.506  16.940   0.702  1.00 14.49           O  
HETATM 2181  O   HOH A 311      41.107  19.451  -0.444  1.00 28.65           O  
HETATM 2182  O   HOH A 312      39.696  19.801   1.821  1.00 17.38           O  
HETATM 2183  O   HOH A 313      41.457  17.539  -2.375  1.00 30.81           O  
HETATM 2184  O   HOH A 314      44.104  15.219  -3.481  1.00 15.14           O  
HETATM 2185  O   HOH A 315      45.610  12.963  -5.568  1.00  9.89           O  
HETATM 2186  O   HOH A 316      44.786   7.385  -4.164  1.00  8.36           O  
HETATM 2187  O   HOH A 317      43.787   6.050   2.371  1.00 11.83           O  
HETATM 2188  O   HOH A 318      46.624   6.136   2.830  1.00 14.97           O  
HETATM 2189  O   HOH A 319      46.674   3.964   6.290  1.00 19.81           O  
HETATM 2190  O   HOH A 320      46.452   1.284   7.332  1.00 15.32           O  
HETATM 2191  O   HOH A 321      45.311  -1.888  10.006  1.00 10.31           O  
HETATM 2192  O   HOH A 322      42.027   1.616  14.192  1.00  8.80           O  
HETATM 2193  O   HOH A 323      35.717   2.429  15.094  1.00 40.31           O  
HETATM 2194  O   HOH A 324      36.671   2.352  17.807  1.00 28.18           O  
HETATM 2195  O   HOH A 325      35.684   6.794  16.528  1.00 21.47           O  
HETATM 2196  O   HOH A 326      32.483   6.643  13.391  1.00 32.90           O  
HETATM 2197  O   HOH A 327      29.885   5.346  13.830  1.00 29.76           O  
HETATM 2198  O   HOH A 328      29.829   2.808  13.578  1.00 22.93           O  
HETATM 2199  O   HOH A 329      26.200   7.437  13.937  1.00 30.26           O  
HETATM 2200  O   HOH A 330      29.348  12.051  15.139  1.00 40.09           O  
HETATM 2201  O   HOH A 331      27.258  13.360  13.470  1.00 26.07           O  
HETATM 2202  O   HOH A 332      26.634  14.924  15.627  1.00 31.80           O  
HETATM 2203  O   HOH A 333      29.928  13.875  18.777  1.00 46.79           O  
HETATM 2204  O   HOH A 334      30.259  19.282  19.186  1.00 19.62           O  
HETATM 2205  O   HOH A 335      39.611  18.969  17.354  1.00 56.82           O  
HETATM 2206  O   HOH A 336      39.572  16.309  16.473  1.00 32.86           O  
HETATM 2207  O   HOH A 337      39.059  13.856  16.448  1.00 38.06           O  
HETATM 2208  O   HOH A 338      46.790  13.652  19.859  1.00 51.64           O  
HETATM 2209  O   HOH A 339      53.555  11.662  17.654  1.00 25.73           O  
HETATM 2210  O   HOH A 340      55.058  13.163  15.952  1.00 35.16           O  
HETATM 2211  O   HOH A 341      58.383   9.633  14.195  1.00 35.91           O  
HETATM 2212  O   HOH A 342      56.899   9.922  11.807  1.00 26.51           O  
HETATM 2213  O   HOH A 343      59.950   6.535  13.178  1.00 55.94           O  
HETATM 2214  O   HOH A 344      59.135   3.039  12.579  1.00 35.83           O  
HETATM 2215  O   HOH A 345      54.971   0.559  14.656  1.00 58.00           O  
HETATM 2216  O   HOH A 346      55.526  -1.162  16.474  1.00 55.99           O  
HETATM 2217  O   HOH A 347      53.203  -2.244  14.371  1.00 30.34           O  
HETATM 2218  O   HOH A 348      54.577  -5.865  14.430  1.00 26.60           O  
HETATM 2219  O   HOH A 349      53.909  -9.778  12.880  1.00 38.85           O  
HETATM 2220  O   HOH A 350      21.237 -17.201  10.488  1.00 46.70           O  
HETATM 2221  O   HOH A 351      57.344  -5.576   9.196  1.00 30.82           O  
HETATM 2222  O   HOH A 352      58.227  -6.266   2.407  1.00 22.47           O  
HETATM 2223  O   HOH A 353      58.256  -8.392   0.829  1.00 29.85           O  
HETATM 2224  O   HOH A 354      56.797 -11.050   3.022  1.00 33.68           O  
HETATM 2225  O   HOH A 355      54.848 -14.594  -5.278  1.00 37.48           O  
HETATM 2226  O   HOH A 356      53.139 -14.854  -7.886  1.00 53.82           O  
HETATM 2227  O   HOH A 357      50.779 -15.889  -7.927  1.00 30.95           O  
HETATM 2228  O   HOH A 358      48.873 -14.111  -6.806  1.00 23.33           O  
HETATM 2229  O   HOH A 359      47.790 -17.904  -0.503  1.00 30.29           O  
HETATM 2230  O   HOH A 360      42.864 -19.443  -3.997  1.00 30.13           O  
HETATM 2231  O   HOH A 361      43.059 -19.285  -7.118  1.00 28.02           O  
HETATM 2232  O   HOH A 362      40.937 -11.522 -14.172  1.00 35.85           O  
HETATM 2233  O   HOH A 363      35.875 -12.199 -10.394  1.00 37.32           O  
HETATM 2234  O   HOH A 364      34.794  -9.071 -11.176  1.00 33.34           O  
HETATM 2235  O   HOH A 365      32.546  -7.139 -11.901  1.00 46.04           O  
HETATM 2236  O   HOH A 366      31.154  -9.223  -9.494  1.00 49.94           O  
HETATM 2237  O   HOH A 367      30.883  -9.626  -5.384  1.00 46.73           O  
HETATM 2238  O   HOH A 368      29.061  -9.179  -3.546  1.00 25.65           O  
HETATM 2239  O   HOH A 369      26.946  -7.916  -2.950  1.00 48.55           O  
HETATM 2240  O   HOH A 370      27.882  -9.846   0.844  1.00 33.24           O  
HETATM 2241  O   HOH A 371      28.134 -12.179   2.975  1.00 33.86           O  
HETATM 2242  O   HOH A 372      29.462 -12.521   5.241  1.00 15.91           O  
HETATM 2243  O   HOH A 373      24.789 -10.975   6.921  1.00 30.90           O  
HETATM 2244  O   HOH A 374      24.027 -15.833   7.884  1.00 20.50           O  
HETATM 2245  O   HOH A 375      26.366 -16.754   5.582  1.00 23.29           O  
HETATM 2246  O   HOH A 376      23.320  -8.454   6.656  1.00 40.79           O  
HETATM 2247  O   HOH A 377      25.547  -8.667  10.473  1.00 32.05           O  
HETATM 2248  O   HOH A 378      23.087   1.365  14.192  1.00 31.13           O  
HETATM 2249  O   HOH A 379      20.983   6.904   1.152  1.00 27.88           O  
HETATM 2250  O   HOH A 380      20.943   7.766  -2.898  1.00 17.59           O  
HETATM 2251  O   HOH A 381      24.316   7.645  -5.869  1.00 14.42           O  
HETATM 2252  O   HOH A 382      22.423   6.425  -7.399  1.00 30.50           O  
HETATM 2253  O   HOH A 383      26.046   5.490  -6.614  1.00 16.17           O  
HETATM 2254  O   HOH A 384      26.537   2.601  -8.916  1.00 34.13           O  
HETATM 2255  O   HOH A 385      28.120  -0.203 -11.956  1.00 35.48           O  
HETATM 2256  O   HOH A 386      28.820   3.846 -13.568  1.00 28.45           O  
HETATM 2257  O   HOH A 387      29.663   8.177 -14.448  1.00 38.84           O  
HETATM 2258  O   HOH A 388      28.522  11.181 -13.625  1.00 47.81           O  
HETATM 2259  O   HOH A 389      26.822  13.736 -11.266  1.00 30.90           O  
HETATM 2260  O   HOH A 390      33.521   7.493 -15.122  1.00 23.90           O  
HETATM 2261  O   HOH A 391      36.664   6.681  -9.163  1.00 10.73           O  
HETATM 2262  O   HOH A 392      38.775   4.966  -8.994  1.00 15.01           O  
HETATM 2263  O   HOH A 393      36.377   6.321  -0.713  1.00 12.66           O  
HETATM 2264  O   HOH A 394      37.657   2.504   3.489  1.00 25.26           O  
HETATM 2265  O   HOH A 395      33.812  -0.800  11.020  1.00 35.14           O  
HETATM 2266  O   HOH A 396      34.485  -2.376  12.791  1.00 39.93           O  
HETATM 2267  O   HOH A 397      37.830  -4.396  14.301  1.00 33.75           O  
HETATM 2268  O   HOH A 398      37.037  -9.736  14.258  1.00 32.71           O  
HETATM 2269  O   HOH A 399      39.697  -9.241  14.152  1.00 18.25           O  
HETATM 2270  O   HOH A 400      41.455  -6.932  16.101  1.00 51.87           O  
HETATM 2271  O   HOH A 401      40.917  -3.605  18.115  1.00 38.22           O  
HETATM 2272  O   HOH A 402      47.159   3.394  18.957  1.00 20.12           O  
HETATM 2273  O   HOH A 403      47.782   4.538  16.527  1.00 19.21           O  
HETATM 2274  O   HOH A 404      50.324   5.325  17.627  1.00 22.11           O  
HETATM 2275  O   HOH A 405      52.943   4.579  16.052  1.00 33.08           O  
HETATM 2276  O   HOH A 406      48.689   2.964  14.241  1.00 13.60           O  
HETATM 2277  O   HOH A 407      46.615  12.171   9.016  1.00 24.74           O  
HETATM 2278  O   HOH A 408      51.496  11.833   8.415  1.00 27.45           O  
HETATM 2279  O   HOH A 409      51.461  13.678   5.195  1.00 29.65           O  
HETATM 2280  O   HOH A 410      50.744   9.667   3.745  1.00 17.31           O  
HETATM 2281  O   HOH A 411      57.368   8.897   5.839  1.00 40.99           O  
HETATM 2282  O   HOH A 412      60.256   6.765   5.209  1.00 37.79           O  
HETATM 2283  O   HOH A 413      61.133   4.134   6.431  1.00 24.34           O  
HETATM 2284  O   HOH A 414      62.045   5.695   2.654  1.00 39.31           O  
HETATM 2285  O   HOH A 415      62.849   6.660   0.209  1.00 20.64           O  
HETATM 2286  O   HOH A 416      62.526   9.250   1.071  1.00 25.44           O  
HETATM 2287  O   HOH A 417      60.743   9.671   3.026  1.00 24.77           O  
HETATM 2288  O   HOH A 418      58.234  10.644   2.885  1.00 19.60           O  
HETATM 2289  O   HOH A 419      64.757  11.915  -5.380  1.00 35.22           O  
HETATM 2290  O   HOH A 420      19.730   8.321  -8.503  1.00 39.68           O  
HETATM 2291  O   HOH A 421      61.958   8.461  -9.357  1.00 21.07           O  
HETATM 2292  O   HOH A 422      64.024   1.745  -8.139  1.00 42.01           O  
HETATM 2293  O   HOH A 423      62.039   2.225 -11.116  1.00 24.10           O  
HETATM 2294  O   HOH A 424      61.267  -2.639  -9.262  1.00 23.26           O  
HETATM 2295  O   HOH A 425      56.923  -5.640  -6.585  1.00 17.92           O  
HETATM 2296  O   HOH A 426      55.108 -10.123 -11.494  1.00 32.16           O  
HETATM 2297  O   HOH A 427      63.319  -1.290   2.751  1.00 24.94           O  
HETATM 2298  O   HOH A 428      64.089   1.382   3.345  1.00 39.36           O  
HETATM 2299  O   HOH A 429      44.710  -6.093   4.401  1.00 12.92           O  
HETATM 2300  O   HOH A 430      42.629  -7.845   2.888  1.00 14.16           O  
HETATM 2301  O   HOH A 431      35.639 -12.166   5.099  1.00 21.53           O  
HETATM 2302  O   HOH A 432      34.765 -14.633   4.575  1.00 32.23           O  
HETATM 2303  O   HOH A 433      35.770 -15.638   1.638  1.00 40.13           O  
HETATM 2304  O   HOH A 434      33.194 -17.436  -2.874  1.00 26.12           O  
HETATM 2305  O   HOH A 435      31.987 -15.898  -0.821  1.00 27.88           O  
HETATM 2306  O   HOH A 436      33.025 -13.321  -4.512  1.00 19.75           O  
HETATM 2307  O   HOH A 437      37.344 -16.832  -9.279  1.00 30.58           O  
HETATM 2308  O   HOH A 438      29.508  -6.898  -6.816  1.00 45.24           O  
HETATM 2309  O   HOH A 439      29.774  -3.033  -8.500  1.00 33.34           O  
HETATM 2310  O   HOH A 440      29.961  -2.222  -5.396  1.00 18.59           O  
HETATM 2311  O   HOH A 441      27.137   1.532  -3.814  1.00 30.27           O  
HETATM 2312  O   HOH A 442      23.653  -0.871   6.468  1.00 37.17           O  
HETATM 2313  O   HOH A 443      21.664  14.682   5.443  1.00 25.46           O  
HETATM 2314  O   HOH A 444      25.446  15.871   7.184  1.00 13.27           O  
HETATM 2315  O   HOH A 445      27.205  19.771   7.944  1.00 40.65           O  
HETATM 2316  O   HOH A 446      49.166  12.228   4.201  1.00 27.07           O  
HETATM 2317  O   HOH A 447      32.247  15.172   3.951  1.00 14.87           O  
HETATM 2318  O   HOH A 448      30.923  13.044   2.811  1.00 14.87           O  
HETATM 2319  O   HOH A 449      38.068  13.488  -0.074  1.00  7.74           O  
HETATM 2320  O   HOH A 450      35.115  18.896  -2.922  1.00 21.47           O  
HETATM 2321  O   HOH A 451      34.546  19.607  -5.675  1.00 30.85           O  
HETATM 2322  O   HOH A 452      35.603  17.156  -5.607  1.00 13.07           O  
HETATM 2323  O   HOH A 453      35.819  19.296  -9.994  1.00 37.77           O  
HETATM 2324  O   HOH A 454      37.578  17.529 -11.345  1.00 32.59           O  
HETATM 2325  O   HOH A 455      35.657  20.889 -14.930  1.00 32.49           O  
HETATM 2326  O   HOH A 456      37.570  16.746 -19.194  1.00 32.89           O  
HETATM 2327  O   HOH A 457      34.181  16.086 -18.890  1.00 54.88           O  
HETATM 2328  O   HOH A 458      41.637  14.786 -19.929  1.00 44.74           O  
HETATM 2329  O   HOH A 459      41.294  -6.809 -20.293  1.00 40.26           O  
HETATM 2330  O   HOH A 460      33.087  -6.131   2.050  1.00 14.23           O  
HETATM 2331  O   HOH A 461      44.164 -10.657  15.968  1.00 37.81           O  
HETATM 2332  O   HOH A 462      48.165 -10.547  16.293  1.00 34.96           O  
HETATM 2333  O   HOH A 463      47.459 -15.557   9.910  1.00 29.38           O  
HETATM 2334  O   HOH A 464      46.546 -15.981   7.135  1.00 26.24           O  
HETATM 2335  O   HOH A 465      43.451  22.670  12.264  1.00 36.39           O  
HETATM 2336  O   HOH A 466      39.334  18.518  13.467  1.00 44.66           O  
HETATM 2337  O   HOH A 467      61.837  -1.560 -13.836  1.00 47.08           O  
HETATM 2338  O   HOH A 468      42.482  12.136 -20.004  1.00 37.19           O  
HETATM 2339  O   HOH A 469      41.674  -5.738  13.775  1.00 17.95           O  
HETATM 2340  O   HOH A 470      35.461   5.322  18.640  1.00 44.84           O  
HETATM 2341  O   HOH A 471      46.762   0.861  18.693  1.00 31.48           O  
HETATM 2342  O   HOH A 472      39.830   4.344   4.877  1.00 37.57           O  
HETATM 2343  O   HOH A 473      25.209   4.704  -9.980  1.00 33.40           O  
HETATM 2344  O   HOH A 474      57.336  14.369 -12.056  1.00 26.94           O  
HETATM 2345  O   HOH A 475      33.556  15.951  -4.168  1.00 15.87           O  
HETATM 2346  O   HOH A 476      39.182  15.969  13.379  1.00 28.15           O  
HETATM 2347  O   HOH A 477      43.132  23.259  -1.860  1.00 30.28           O  
HETATM 2348  O   HOH A 478      43.094  21.908  -8.643  1.00 38.25           O  
HETATM 2349  O   HOH A 479      34.862 -14.522  10.075  1.00 32.13           O  
HETATM 2350  O   HOH A 480      44.957 -17.105  -9.931  1.00 35.61           O  
HETATM 2351  O   HOH A 481      31.542 -14.417   4.282  1.00 34.85           O  
MASTER      269    0    0   10    9    0    1    6 2350    1    0   22          
END                                                                             
