# Supplementary material for: A new benchmark illustrates that integration of geometric constraints inferred from enzyme reaction chemistry can increase enzyme active site modeling accuracy
Source: PLoS One. 2019 Apr 4;14(4):e0214126. doi: 10.1371/journal.pone.0214126 (PMC6448891; doi:10.1371/journal.pone.0214126)
Supplement: S1 Files — (GZ) [file pone.0214126.s008.gz › benchmark-lite/templates/3ia2/1a8q.pdb.clean2]

ATOM      1  N   PRO A   1      47.164  16.741 -12.069  1.00 11.68           N  
ATOM      2  CA  PRO A   1      46.674  16.560 -13.465  1.00 11.74           C  
ATOM      3  C   PRO A   1      45.314  15.861 -13.472  1.00 11.25           C  
ATOM      4  O   PRO A   1      44.839  15.529 -12.398  1.00 10.86           O  
ATOM      5  CB  PRO A   1      47.745  15.745 -14.168  1.00 15.16           C  
ATOM      6  CG  PRO A   1      48.788  15.487 -13.144  1.00 14.88           C  
ATOM      7  CD  PRO A   1      48.666  16.591 -12.141  1.00 13.25           C  
ATOM      8 1H   PRO A   1      48.036  16.265 -11.957  1.00  0.00           H  
ATOM      9 2H   PRO A   1      47.290  17.715 -11.883  1.00  0.00           H  
ATOM     10  HA  PRO A   1      46.579  17.545 -13.945  1.00  0.00           H  
ATOM     11 1HB  PRO A   1      47.311  14.814 -14.561  1.00  0.00           H  
ATOM     12 2HB  PRO A   1      48.139  16.305 -15.029  1.00  0.00           H  
ATOM     13 1HG  PRO A   1      48.634  14.499 -12.685  1.00  0.00           H  
ATOM     14 2HG  PRO A   1      49.783  15.468 -13.612  1.00  0.00           H  
ATOM     15 1HD  PRO A   1      49.108  16.270 -11.186  1.00  0.00           H  
ATOM     16 2HD  PRO A   1      49.174  17.490 -12.521  1.00  0.00           H  
ATOM     17  N   ILE A   2      44.643  15.878 -14.611  1.00 13.58           N  
ATOM     18  CA  ILE A   2      43.285  15.326 -14.729  1.00 13.87           C  
ATOM     19  C   ILE A   2      43.265  14.238 -15.789  1.00 13.40           C  
ATOM     20  O   ILE A   2      43.806  14.438 -16.891  1.00 15.85           O  
ATOM     21  CB  ILE A   2      42.273  16.420 -15.162  1.00 17.06           C  
ATOM     22  CG1 ILE A   2      42.189  17.527 -14.117  1.00 18.58           C  
ATOM     23  CG2 ILE A   2      40.883  15.858 -15.438  1.00 17.26           C  
ATOM     24  CD1 ILE A   2      41.530  17.175 -12.812  1.00 20.12           C  
ATOM     25  H   ILE A   2      45.081  16.285 -15.425  1.00  0.00           H  
ATOM     26  HA  ILE A   2      42.981  14.944 -13.755  1.00  0.00           H  
ATOM     27  HB  ILE A   2      42.626  16.901 -16.074  1.00  0.00           H  
ATOM     28 1HG1 ILE A   2      43.192  17.878 -13.877  1.00  0.00           H  
ATOM     29 2HG1 ILE A   2      41.637  18.373 -14.527  1.00  0.00           H  
ATOM     30 1HG2 ILE A   2      40.216  16.667 -15.736  1.00  0.00           H  
ATOM     31 2HG2 ILE A   2      40.941  15.122 -16.239  1.00  0.00           H  
ATOM     32 3HG2 ILE A   2      40.497  15.383 -14.536  1.00  0.00           H  
ATOM     33 1HD1 ILE A   2      41.533  18.046 -12.156  1.00  0.00           H  
ATOM     34 2HD1 ILE A   2      40.501  16.863 -12.996  1.00  0.00           H  
ATOM     35 3HD1 ILE A   2      42.077  16.362 -12.336  1.00  0.00           H  
ATOM     36  N   CYS A   3      42.605  13.137 -15.470  1.00 13.41           N  
ATOM     37  CA  CYS A   3      42.337  12.094 -16.457  1.00 14.53           C  
ATOM     38  C   CYS A   3      40.826  12.131 -16.714  1.00 15.04           C  
ATOM     39  O   CYS A   3      40.071  12.132 -15.738  1.00 14.28           O  
ATOM     40  CB  CYS A   3      42.710  10.727 -15.865  1.00 15.93           C  
ATOM     41  SG  CYS A   3      42.094   9.344 -16.881  1.00 21.87           S  
ATOM     42  H   CYS A   3      42.278  13.013 -14.522  1.00  0.00           H  
ATOM     43  HA  CYS A   3      42.952  12.284 -17.337  1.00  0.00           H  
ATOM     44 1HB  CYS A   3      43.794  10.650 -15.781  1.00  0.00           H  
ATOM     45 2HB  CYS A   3      42.297  10.641 -14.860  1.00  0.00           H  
ATOM     46  HG  CYS A   3      42.577   8.377 -16.107  1.00  0.00           H  
ATOM     47  N   THR A   4      40.418  12.217 -17.972  1.00 14.43           N  
ATOM     48  CA  THR A   4      38.960  12.232 -18.222  1.00 15.75           C  
ATOM     49  C   THR A   4      38.518  10.796 -18.539  1.00 16.37           C  
ATOM     50  O   THR A   4      39.110  10.162 -19.416  1.00 15.57           O  
ATOM     51  CB  THR A   4      38.627  13.188 -19.362  1.00 17.36           C  
ATOM     52  OG1 THR A   4      39.063  14.513 -19.016  1.00 19.26           O  
ATOM     53  CG2 THR A   4      37.128  13.227 -19.630  1.00 19.16           C  
ATOM     54  H   THR A   4      41.052  12.272 -18.756  1.00  0.00           H  
ATOM     55  HA  THR A   4      38.458  12.577 -17.318  1.00  0.00           H  
ATOM     56  HB  THR A   4      39.137  12.865 -20.269  1.00  0.00           H  
ATOM     57  HG1 THR A   4      39.466  14.499 -18.145  1.00  0.00           H  
ATOM     58 1HG2 THR A   4      36.923  13.917 -20.448  1.00  0.00           H  
ATOM     59 2HG2 THR A   4      36.781  12.230 -19.900  1.00  0.00           H  
ATOM     60 3HG2 THR A   4      36.607  13.562 -18.734  1.00  0.00           H  
ATOM     61  N   THR A   5      37.520  10.317 -17.801  1.00 14.46           N  
ATOM     62  CA  THR A   5      37.127   8.920 -17.965  1.00 13.82           C  
ATOM     63  C   THR A   5      36.272   8.777 -19.219  1.00 15.68           C  
ATOM     64  O   THR A   5      35.809   9.749 -19.809  1.00 15.25           O  
ATOM     65  CB  THR A   5      36.359   8.344 -16.774  1.00 14.48           C  
ATOM     66  OG1 THR A   5      35.070   8.986 -16.726  1.00 14.71           O  
ATOM     67  CG2 THR A   5      37.093   8.586 -15.465  1.00 13.91           C  
ATOM     68  H   THR A   5      37.028  10.891 -17.132  1.00  0.00           H  
ATOM     69  HA  THR A   5      38.029   8.318 -18.081  1.00  0.00           H  
ATOM     70  HB  THR A   5      36.232   7.270 -16.908  1.00  0.00           H  
ATOM     71  HG1 THR A   5      35.000   9.617 -17.447  1.00  0.00           H  
ATOM     72 1HG2 THR A   5      36.518   8.163 -14.642  1.00  0.00           H  
ATOM     73 2HG2 THR A   5      38.073   8.112 -15.505  1.00  0.00           H  
ATOM     74 3HG2 THR A   5      37.215   9.657 -15.309  1.00  0.00           H  
ATOM     75  N   ARG A   6      35.923   7.511 -19.470  1.00 14.82           N  
ATOM     76  CA  ARG A   6      35.033   7.180 -20.580  1.00 18.59           C  
ATOM     77  C   ARG A   6      33.669   7.837 -20.460  1.00 19.81           C  
ATOM     78  O   ARG A   6      32.949   8.012 -21.464  1.00 22.16           O  
ATOM     79  CB  ARG A   6      34.848   5.653 -20.505  1.00 17.74           C  
ATOM     80  CG  ARG A   6      34.069   5.269 -19.241  1.00 19.92           C  
ATOM     81  CD  ARG A   6      34.398   3.866 -18.737  1.00 19.59           C  
ATOM     82  NE  ARG A   6      33.755   3.632 -17.438  1.00 20.06           N  
ATOM     83  CZ  ARG A   6      34.232   4.112 -16.293  1.00 20.02           C  
ATOM     84  NH1 ARG A   6      35.382   4.767 -16.300  1.00 19.55           N  
ATOM     85  NH2 ARG A   6      33.592   3.929 -15.156  1.00 19.70           N  
ATOM     86  H   ARG A   6      36.278   6.768 -18.885  1.00  0.00           H  
ATOM     87  HA  ARG A   6      35.518   7.473 -21.512  1.00  0.00           H  
ATOM     88 1HB  ARG A   6      34.314   5.308 -21.389  1.00  0.00           H  
ATOM     89 2HB  ARG A   6      35.824   5.168 -20.502  1.00  0.00           H  
ATOM     90 1HG  ARG A   6      34.305   5.971 -18.441  1.00  0.00           H  
ATOM     91 2HG  ARG A   6      32.999   5.302 -19.449  1.00  0.00           H  
ATOM     92 1HD  ARG A   6      34.036   3.128 -19.453  1.00  0.00           H  
ATOM     93 2HD  ARG A   6      35.477   3.764 -18.625  1.00  0.00           H  
ATOM     94  HE  ARG A   6      32.909   3.078 -17.425  1.00  0.00           H  
ATOM     95 1HH1 ARG A   6      35.884   4.896 -17.167  1.00  0.00           H  
ATOM     96 2HH1 ARG A   6      35.757   5.137 -15.439  1.00  0.00           H  
ATOM     97 1HH2 ARG A   6      32.721   3.416 -15.143  1.00  0.00           H  
ATOM     98 2HH2 ARG A   6      33.971   4.301 -14.298  1.00  0.00           H  
ATOM     99  N   ASP A   7      33.239   8.191 -19.270  1.00 19.38           N  
ATOM    100  CA  ASP A   7      31.970   8.835 -18.995  1.00 21.65           C  
ATOM    101  C   ASP A   7      32.056  10.353 -18.882  1.00 20.79           C  
ATOM    102  O   ASP A   7      31.044  10.967 -18.495  1.00 21.49           O  
ATOM    103  CB  ASP A   7      31.421   8.417 -17.625  1.00 24.84           C  
ATOM    104  CG  ASP A   7      31.166   6.931 -17.522  1.00 27.99           C  
ATOM    105  OD1 ASP A   7      30.588   6.382 -18.479  1.00 29.28           O  
ATOM    106  OD2 ASP A   7      31.544   6.368 -16.471  1.00 29.32           O  
ATOM    107  H   ASP A   7      33.863   7.986 -18.503  1.00  0.00           H  
ATOM    108  HA  ASP A   7      31.254   8.529 -19.758  1.00  0.00           H  
ATOM    109 1HB  ASP A   7      32.128   8.704 -16.846  1.00  0.00           H  
ATOM    110 2HB  ASP A   7      30.487   8.945 -17.430  1.00  0.00           H  
ATOM    111  N   GLY A   8      33.231  10.930 -19.057  1.00 17.87           N  
ATOM    112  CA  GLY A   8      33.363  12.380 -18.986  1.00 18.17           C  
ATOM    113  C   GLY A   8      33.647  12.858 -17.571  1.00 16.73           C  
ATOM    114  O   GLY A   8      33.641  14.077 -17.332  1.00 19.46           O  
ATOM    115  H   GLY A   8      34.051  10.370 -19.242  1.00  0.00           H  
ATOM    116 1HA  GLY A   8      34.169  12.705 -19.644  1.00  0.00           H  
ATOM    117 2HA  GLY A   8      32.447  12.847 -19.346  1.00  0.00           H  
ATOM    118  N   VAL A   9      33.973  11.949 -16.667  1.00 14.23           N  
ATOM    119  CA  VAL A   9      34.254  12.336 -15.280  1.00 12.82           C  
ATOM    120  C   VAL A   9      35.703  12.792 -15.195  1.00 12.75           C  
ATOM    121  O   VAL A   9      36.526  12.184 -15.880  1.00 13.03           O  
ATOM    122  CB  VAL A   9      33.974  11.163 -14.337  1.00 13.26           C  
ATOM    123  CG1 VAL A   9      34.462  11.392 -12.921  1.00 13.78           C  
ATOM    124  CG2 VAL A   9      32.442  10.986 -14.281  1.00 14.24           C  
ATOM    125  H   VAL A   9      34.031  10.975 -16.927  1.00  0.00           H  
ATOM    126  HA  VAL A   9      33.599  13.166 -15.013  1.00  0.00           H  
ATOM    127  HB  VAL A   9      34.455  10.268 -14.732  1.00  0.00           H  
ATOM    128 1HG1 VAL A   9      34.229  10.519 -12.310  1.00  0.00           H  
ATOM    129 2HG1 VAL A   9      35.540  11.552 -12.929  1.00  0.00           H  
ATOM    130 3HG1 VAL A   9      33.967  12.269 -12.503  1.00  0.00           H  
ATOM    131 1HG2 VAL A   9      32.196  10.157 -13.618  1.00  0.00           H  
ATOM    132 2HG2 VAL A   9      31.984  11.901 -13.905  1.00  0.00           H  
ATOM    133 3HG2 VAL A   9      32.063  10.775 -15.281  1.00  0.00           H  
ATOM    134  N   GLU A  10      36.009  13.809 -14.400  1.00 11.40           N  
ATOM    135  CA  GLU A  10      37.424  14.217 -14.307  1.00 11.65           C  
ATOM    136  C   GLU A  10      38.034  13.625 -13.049  1.00 11.50           C  
ATOM    137  O   GLU A  10      37.618  13.916 -11.925  1.00 13.62           O  
ATOM    138  CB  GLU A  10      37.484  15.756 -14.270  1.00 13.06           C  
ATOM    139  CG  GLU A  10      37.081  16.343 -15.614  1.00 18.51           C  
ATOM    140  CD  GLU A  10      37.200  17.860 -15.634  1.00 22.81           C  
ATOM    141  OE1 GLU A  10      36.779  18.507 -14.666  1.00 24.27           O  
ATOM    142  OE2 GLU A  10      37.764  18.370 -16.621  1.00 26.66           O  
ATOM    143  H   GLU A  10      35.316  14.309 -13.861  1.00  0.00           H  
ATOM    144  HA  GLU A  10      37.949  13.851 -15.190  1.00  0.00           H  
ATOM    145 1HB  GLU A  10      36.818  16.127 -13.491  1.00  0.00           H  
ATOM    146 2HB  GLU A  10      38.495  16.075 -14.016  1.00  0.00           H  
ATOM    147 1HG  GLU A  10      37.721  15.922 -16.389  1.00  0.00           H  
ATOM    148 2HG  GLU A  10      36.054  16.053 -15.832  1.00  0.00           H  
ATOM    149  N   ILE A  11      39.059  12.781 -13.229  1.00 10.38           N  
ATOM    150  CA  ILE A  11      39.721  12.168 -12.070  1.00  9.00           C  
ATOM    151  C   ILE A  11      41.027  12.924 -11.846  1.00  9.43           C  
ATOM    152  O   ILE A  11      41.872  12.961 -12.752  1.00 10.65           O  
ATOM    153  CB  ILE A  11      40.008  10.688 -12.358  1.00 10.02           C  
ATOM    154  CG1 ILE A  11      38.679   9.888 -12.418  1.00 10.47           C  
ATOM    155  CG2 ILE A  11      40.903  10.027 -11.292  1.00 10.19           C  
ATOM    156  CD1 ILE A  11      37.851   9.912 -11.156  1.00 11.76           C  
ATOM    157  H   ILE A  11      39.387  12.558 -14.158  1.00  0.00           H  
ATOM    158  HA  ILE A  11      39.053  12.239 -11.213  1.00  0.00           H  
ATOM    159  HB  ILE A  11      40.516  10.596 -13.318  1.00  0.00           H  
ATOM    160 1HG1 ILE A  11      38.057  10.276 -13.224  1.00  0.00           H  
ATOM    161 2HG1 ILE A  11      38.893   8.843 -12.646  1.00  0.00           H  
ATOM    162 1HG2 ILE A  11      41.068   8.982 -11.553  1.00  0.00           H  
ATOM    163 2HG2 ILE A  11      41.860  10.545 -11.248  1.00  0.00           H  
ATOM    164 3HG2 ILE A  11      40.414  10.085 -10.319  1.00  0.00           H  
ATOM    165 1HD1 ILE A  11      36.945   9.323 -11.304  1.00  0.00           H  
ATOM    166 2HD1 ILE A  11      38.429   9.489 -10.333  1.00  0.00           H  
ATOM    167 3HD1 ILE A  11      37.580  10.940 -10.918  1.00  0.00           H  
ATOM    168  N   PHE A  12      41.139  13.533 -10.675  1.00  6.78           N  
ATOM    169  CA  PHE A  12      42.366  14.311 -10.386  1.00  7.89           C  
ATOM    170  C   PHE A  12      43.455  13.356  -9.927  1.00  9.15           C  
ATOM    171  O   PHE A  12      43.139  12.442  -9.160  1.00 10.13           O  
ATOM    172  CB  PHE A  12      42.071  15.295  -9.232  1.00  8.50           C  
ATOM    173  CG  PHE A  12      43.278  16.171  -8.913  1.00  9.64           C  
ATOM    174  CD1 PHE A  12      43.511  17.319  -9.659  1.00 13.35           C  
ATOM    175  CD2 PHE A  12      44.108  15.826  -7.876  1.00 13.24           C  
ATOM    176  CE1 PHE A  12      44.616  18.114  -9.339  1.00 14.13           C  
ATOM    177  CE2 PHE A  12      45.226  16.614  -7.582  1.00 15.00           C  
ATOM    178  CZ  PHE A  12      45.466  17.749  -8.324  1.00 13.82           C  
ATOM    179  H   PHE A  12      40.413  13.482  -9.975  1.00  0.00           H  
ATOM    180  HA  PHE A  12      42.639  14.872 -11.281  1.00  0.00           H  
ATOM    181 1HB  PHE A  12      41.228  15.930  -9.502  1.00  0.00           H  
ATOM    182 2HB  PHE A  12      41.787  14.736  -8.341  1.00  0.00           H  
ATOM    183  HD1 PHE A  12      42.830  17.573 -10.472  1.00  0.00           H  
ATOM    184  HD2 PHE A  12      43.909  14.925  -7.295  1.00  0.00           H  
ATOM    185  HE1 PHE A  12      44.807  19.030  -9.897  1.00  0.00           H  
ATOM    186  HE2 PHE A  12      45.905  16.337  -6.775  1.00  0.00           H  
ATOM    187  HZ  PHE A  12      46.341  18.357  -8.099  1.00  0.00           H  
ATOM    188  N   TYR A  13      44.732  13.589 -10.252  1.00  8.45           N  
ATOM    189  CA  TYR A  13      45.760  12.707  -9.724  1.00  6.85           C  
ATOM    190  C   TYR A  13      47.095  13.470  -9.643  1.00  7.59           C  
ATOM    191  O   TYR A  13      47.260  14.465 -10.344  1.00  9.79           O  
ATOM    192  CB  TYR A  13      45.970  11.389 -10.525  1.00  6.43           C  
ATOM    193  CG  TYR A  13      46.385  11.643 -11.967  1.00  7.33           C  
ATOM    194  CD1 TYR A  13      45.517  12.001 -12.965  1.00  8.64           C  
ATOM    195  CD2 TYR A  13      47.746  11.497 -12.261  1.00 10.20           C  
ATOM    196  CE1 TYR A  13      45.950  12.237 -14.260  1.00 10.99           C  
ATOM    197  CE2 TYR A  13      48.200  11.699 -13.571  1.00 12.35           C  
ATOM    198  CZ  TYR A  13      47.305  12.071 -14.537  1.00 12.35           C  
ATOM    199  OH  TYR A  13      47.740  12.309 -15.825  1.00 14.15           O  
ATOM    200  H   TYR A  13      45.002  14.356 -10.851  1.00  0.00           H  
ATOM    201  HA  TYR A  13      45.477  12.412  -8.713  1.00  0.00           H  
ATOM    202 1HB  TYR A  13      46.737  10.785 -10.038  1.00  0.00           H  
ATOM    203 2HB  TYR A  13      45.047  10.810 -10.521  1.00  0.00           H  
ATOM    204  HD1 TYR A  13      44.453  12.107 -12.750  1.00  0.00           H  
ATOM    205  HD2 TYR A  13      48.448  11.226 -11.472  1.00  0.00           H  
ATOM    206  HE1 TYR A  13      45.234  12.520 -15.031  1.00  0.00           H  
ATOM    207  HE2 TYR A  13      49.254  11.559 -13.810  1.00  0.00           H  
ATOM    208  HH  TYR A  13      48.689  12.170 -15.872  1.00  0.00           H  
ATOM    209  N   LYS A  14      47.928  12.963  -8.763  1.00  7.07           N  
ATOM    210  CA  LYS A  14      49.323  13.401  -8.643  1.00  6.97           C  
ATOM    211  C   LYS A  14      50.222  12.406  -9.366  1.00  9.40           C  
ATOM    212  O   LYS A  14      49.922  11.213  -9.318  1.00  8.95           O  
ATOM    213  CB  LYS A  14      49.715  13.354  -7.161  1.00  8.78           C  
ATOM    214  CG  LYS A  14      49.073  14.501  -6.373  1.00 11.32           C  
ATOM    215  CD  LYS A  14      49.518  14.506  -4.950  1.00 11.92           C  
ATOM    216  CE  LYS A  14      48.512  14.065  -3.904  1.00 13.71           C  
ATOM    217  NZ  LYS A  14      47.210  14.814  -4.031  1.00 10.75           N  
ATOM    218  H   LYS A  14      47.584  12.241  -8.146  1.00  0.00           H  
ATOM    219  HA  LYS A  14      49.397  14.425  -9.011  1.00  0.00           H  
ATOM    220 1HB  LYS A  14      49.403  12.401  -6.732  1.00  0.00           H  
ATOM    221 2HB  LYS A  14      50.800  13.415  -7.069  1.00  0.00           H  
ATOM    222 1HG  LYS A  14      49.344  15.453  -6.830  1.00  0.00           H  
ATOM    223 2HG  LYS A  14      47.989  14.400  -6.402  1.00  0.00           H  
ATOM    224 1HD  LYS A  14      50.377  13.844  -4.835  1.00  0.00           H  
ATOM    225 2HD  LYS A  14      49.818  15.515  -4.666  1.00  0.00           H  
ATOM    226 1HE  LYS A  14      48.318  12.999  -4.013  1.00  0.00           H  
ATOM    227 2HE  LYS A  14      48.922  14.238  -2.909  1.00  0.00           H  
ATOM    228 1HZ  LYS A  14      46.567  14.495  -3.320  1.00  0.00           H  
ATOM    229 2HZ  LYS A  14      47.377  15.804  -3.914  1.00  0.00           H  
ATOM    230 3HZ  LYS A  14      46.812  14.646  -4.944  1.00  0.00           H  
ATOM    231  N   ASP A  15      51.249  12.926 -10.088  1.00  8.58           N  
ATOM    232  CA  ASP A  15      52.092  11.970 -10.850  1.00  8.81           C  
ATOM    233  C   ASP A  15      53.523  12.475 -10.692  1.00  9.92           C  
ATOM    234  O   ASP A  15      53.837  13.558 -11.259  1.00 10.29           O  
ATOM    235  CB  ASP A  15      51.656  12.021 -12.309  1.00 10.19           C  
ATOM    236  CG  ASP A  15      52.462  11.162 -13.277  1.00 11.70           C  
ATOM    237  OD1 ASP A  15      53.439  10.573 -12.824  1.00 11.95           O  
ATOM    238  OD2 ASP A  15      52.084  11.110 -14.446  1.00 15.31           O  
ATOM    239  H   ASP A  15      51.462  13.912 -10.130  1.00  0.00           H  
ATOM    240  HA  ASP A  15      51.929  10.969 -10.449  1.00  0.00           H  
ATOM    241 1HB  ASP A  15      50.616  11.703 -12.389  1.00  0.00           H  
ATOM    242 2HB  ASP A  15      51.713  13.048 -12.670  1.00  0.00           H  
ATOM    243  N   TRP A  16      54.250  11.810  -9.825  1.00  7.80           N  
ATOM    244  CA  TRP A  16      55.582  12.307  -9.448  1.00  7.34           C  
ATOM    245  C   TRP A  16      56.679  11.357  -9.915  1.00 10.35           C  
ATOM    246  O   TRP A  16      56.561  10.163  -9.744  1.00  9.87           O  
ATOM    247  CB  TRP A  16      55.618  12.362  -7.917  1.00  7.32           C  
ATOM    248  CG  TRP A  16      54.796  13.464  -7.274  1.00  7.65           C  
ATOM    249  CD1 TRP A  16      54.066  14.431  -7.896  1.00 10.12           C  
ATOM    250  CD2 TRP A  16      54.612  13.655  -5.873  1.00  8.67           C  
ATOM    251  NE1 TRP A  16      53.418  15.208  -6.978  1.00  9.67           N  
ATOM    252  CE2 TRP A  16      53.759  14.783  -5.720  1.00 10.33           C  
ATOM    253  CE3 TRP A  16      55.095  13.034  -4.724  1.00  8.26           C  
ATOM    254  CZ2 TRP A  16      53.380  15.255  -4.464  1.00 11.08           C  
ATOM    255  CZ3 TRP A  16      54.731  13.493  -3.473  1.00 10.34           C  
ATOM    256  CH2 TRP A  16      53.870  14.627  -3.360  1.00 11.87           C  
ATOM    257  H   TRP A  16      53.908  10.956  -9.409  1.00  0.00           H  
ATOM    258  HA  TRP A  16      55.710  13.305  -9.867  1.00  0.00           H  
ATOM    259 1HB  TRP A  16      55.259  11.416  -7.510  1.00  0.00           H  
ATOM    260 2HB  TRP A  16      56.647  12.493  -7.582  1.00  0.00           H  
ATOM    261  HD1 TRP A  16      54.005  14.569  -8.974  1.00  0.00           H  
ATOM    262  HE1 TRP A  16      52.791  15.971  -7.190  1.00  0.00           H  
ATOM    263  HE3 TRP A  16      55.762  12.179  -4.830  1.00  0.00           H  
ATOM    264  HZ2 TRP A  16      52.707  16.104  -4.343  1.00  0.00           H  
ATOM    265  HZ3 TRP A  16      55.104  12.986  -2.583  1.00  0.00           H  
ATOM    266  HH2 TRP A  16      53.601  14.997  -2.370  1.00  0.00           H  
ATOM    267  N   GLY A  17      57.787  11.940 -10.388  1.00 10.20           N  
ATOM    268  CA  GLY A  17      58.933  11.065 -10.655  1.00 12.38           C  
ATOM    269  C   GLY A  17      58.917  10.342 -11.978  1.00 14.15           C  
ATOM    270  O   GLY A  17      58.066  10.440 -12.837  1.00 15.87           O  
ATOM    271  H   GLY A  17      57.872  12.930 -10.567  1.00  0.00           H  
ATOM    272 1HA  GLY A  17      59.853  11.649 -10.618  1.00  0.00           H  
ATOM    273 2HA  GLY A  17      59.002  10.308  -9.875  1.00  0.00           H  
ATOM    274  N   GLN A  18      59.987   9.530 -12.124  1.00 17.27           N  
ATOM    275  CA  GLN A  18      60.219   8.710 -13.296  1.00 18.99           C  
ATOM    276  C   GLN A  18      60.641   7.311 -12.830  1.00 16.90           C  
ATOM    277  O   GLN A  18      61.186   7.142 -11.723  1.00 18.69           O  
ATOM    278  CB  GLN A  18      61.319   9.296 -14.189  1.00 24.30           C  
ATOM    279  CG  GLN A  18      60.862  10.218 -15.292  1.00 30.47           C  
ATOM    280  CD  GLN A  18      60.582  11.633 -14.843  1.00 33.75           C  
ATOM    281  OE1 GLN A  18      59.463  12.136 -15.054  1.00 36.93           O  
ATOM    282  NE2 GLN A  18      61.557  12.272 -14.202  1.00 36.05           N  
ATOM    283  H   GLN A  18      60.653   9.504 -11.366  1.00  0.00           H  
ATOM    284  HA  GLN A  18      59.298   8.669 -13.877  1.00  0.00           H  
ATOM    285 1HB  GLN A  18      62.023   9.860 -13.577  1.00  0.00           H  
ATOM    286 2HB  GLN A  18      61.873   8.486 -14.663  1.00  0.00           H  
ATOM    287 1HG  GLN A  18      61.638  10.267 -16.055  1.00  0.00           H  
ATOM    288 2HG  GLN A  18      59.940   9.825 -15.721  1.00  0.00           H  
ATOM    289 1HE2 GLN A  18      61.417  13.211 -13.886  1.00  0.00           H  
ATOM    290 2HE2 GLN A  18      62.431  11.814 -14.036  1.00  0.00           H  
ATOM    291  N   GLY A  19      60.274   6.301 -13.605  1.00 15.64           N  
ATOM    292  CA  GLY A  19      60.656   4.946 -13.123  1.00 14.70           C  
ATOM    293  C   GLY A  19      59.419   4.048 -13.176  1.00 14.55           C  
ATOM    294  O   GLY A  19      58.435   4.440 -13.799  1.00 16.28           O  
ATOM    295  H   GLY A  19      59.768   6.389 -14.474  1.00  0.00           H  
ATOM    296 1HA  GLY A  19      61.457   4.550 -13.748  1.00  0.00           H  
ATOM    297 2HA  GLY A  19      61.046   5.018 -12.108  1.00  0.00           H  
ATOM    298  N   ARG A  20      59.545   2.848 -12.634  1.00 12.86           N  
ATOM    299  CA  ARG A  20      58.412   1.902 -12.744  1.00 12.49           C  
ATOM    300  C   ARG A  20      57.282   2.511 -11.904  1.00 10.80           C  
ATOM    301  O   ARG A  20      57.566   2.917 -10.775  1.00 12.00           O  
ATOM    302  CB  ARG A  20      58.847   0.579 -12.162  1.00 14.16           C  
ATOM    303  CG  ARG A  20      57.924  -0.578 -12.317  1.00 13.82           C  
ATOM    304  CD  ARG A  20      58.514  -1.874 -11.819  1.00 11.59           C  
ATOM    305  NE  ARG A  20      58.605  -2.168 -10.397  1.00 13.17           N  
ATOM    306  CZ  ARG A  20      57.535  -2.394  -9.626  1.00 11.46           C  
ATOM    307  NH1 ARG A  20      56.349  -2.295 -10.180  1.00 12.41           N  
ATOM    308  NH2 ARG A  20      57.702  -2.735  -8.363  1.00 13.39           N  
ATOM    309  H   ARG A  20      60.383   2.558 -12.151  1.00  0.00           H  
ATOM    310  HA  ARG A  20      58.166   1.778 -13.799  1.00  0.00           H  
ATOM    311 1HB  ARG A  20      59.791   0.276 -12.613  1.00  0.00           H  
ATOM    312 2HB  ARG A  20      59.017   0.691 -11.091  1.00  0.00           H  
ATOM    313 1HG  ARG A  20      57.010  -0.392 -11.753  1.00  0.00           H  
ATOM    314 2HG  ARG A  20      57.679  -0.710 -13.372  1.00  0.00           H  
ATOM    315 1HD  ARG A  20      57.936  -2.711 -12.210  1.00  0.00           H  
ATOM    316 2HD  ARG A  20      59.546  -1.957 -12.157  1.00  0.00           H  
ATOM    317  HE  ARG A  20      59.527  -2.201  -9.982  1.00  0.00           H  
ATOM    318 1HH1 ARG A  20      56.267  -2.055 -11.158  1.00  0.00           H  
ATOM    319 2HH1 ARG A  20      55.519  -2.459  -9.629  1.00  0.00           H  
ATOM    320 1HH2 ARG A  20      58.634  -2.824  -7.983  1.00  0.00           H  
ATOM    321 2HH2 ARG A  20      56.899  -2.907  -7.776  1.00  0.00           H  
ATOM    322  N   PRO A  21      56.072   2.413 -12.404  1.00 12.05           N  
ATOM    323  CA  PRO A  21      54.954   3.038 -11.702  1.00 11.35           C  
ATOM    324  C   PRO A  21      54.405   2.295 -10.523  1.00 11.95           C  
ATOM    325  O   PRO A  21      54.111   1.092 -10.571  1.00 11.91           O  
ATOM    326  CB  PRO A  21      53.880   3.178 -12.777  1.00 13.99           C  
ATOM    327  CG  PRO A  21      54.303   2.401 -13.965  1.00 15.27           C  
ATOM    328  CD  PRO A  21      55.693   1.909 -13.731  1.00 13.20           C  
ATOM    329  HA  PRO A  21      55.265   4.027 -11.335  1.00  0.00           H  
ATOM    330 1HB  PRO A  21      52.916   2.811 -12.395  1.00  0.00           H  
ATOM    331 2HB  PRO A  21      53.742   4.238 -13.035  1.00  0.00           H  
ATOM    332 1HG  PRO A  21      53.615   1.559 -14.133  1.00  0.00           H  
ATOM    333 2HG  PRO A  21      54.260   3.031 -14.866  1.00  0.00           H  
ATOM    334 1HD  PRO A  21      55.700   0.809 -13.742  1.00  0.00           H  
ATOM    335 2HD  PRO A  21      56.360   2.309 -14.509  1.00  0.00           H  
ATOM    336  N   VAL A  22      54.115   3.054  -9.472  1.00  8.28           N  
ATOM    337  CA  VAL A  22      53.502   2.603  -8.250  1.00  7.80           C  
ATOM    338  C   VAL A  22      52.223   3.477  -8.116  1.00  9.64           C  
ATOM    339  O   VAL A  22      52.351   4.690  -8.013  1.00  9.55           O  
ATOM    340  CB  VAL A  22      54.378   2.751  -7.028  1.00  9.15           C  
ATOM    341  CG1 VAL A  22      53.669   2.163  -5.798  1.00  9.96           C  
ATOM    342  CG2 VAL A  22      55.743   2.086  -7.228  1.00 12.31           C  
ATOM    343  H   VAL A  22      54.358   4.029  -9.570  1.00  0.00           H  
ATOM    344  HA  VAL A  22      53.274   1.541  -8.349  1.00  0.00           H  
ATOM    345  HB  VAL A  22      54.533   3.812  -6.829  1.00  0.00           H  
ATOM    346 1HG1 VAL A  22      54.308   2.275  -4.922  1.00  0.00           H  
ATOM    347 2HG1 VAL A  22      52.731   2.692  -5.632  1.00  0.00           H  
ATOM    348 3HG1 VAL A  22      53.466   1.105  -5.966  1.00  0.00           H  
ATOM    349 1HG2 VAL A  22      56.345   2.214  -6.329  1.00  0.00           H  
ATOM    350 2HG2 VAL A  22      55.604   1.023  -7.424  1.00  0.00           H  
ATOM    351 3HG2 VAL A  22      56.252   2.548  -8.074  1.00  0.00           H  
ATOM    352  N   VAL A  23      51.068   2.842  -8.208  1.00  8.24           N  
ATOM    353  CA  VAL A  23      49.799   3.594  -8.222  1.00  8.57           C  
ATOM    354  C   VAL A  23      49.108   3.314  -6.900  1.00  8.95           C  
ATOM    355  O   VAL A  23      48.815   2.170  -6.525  1.00  8.26           O  
ATOM    356  CB  VAL A  23      48.910   3.186  -9.401  1.00 10.20           C  
ATOM    357  CG1 VAL A  23      47.515   3.801  -9.294  1.00 11.61           C  
ATOM    358  CG2 VAL A  23      49.548   3.555 -10.747  1.00 11.15           C  
ATOM    359  H   VAL A  23      51.043   1.834  -8.270  1.00  0.00           H  
ATOM    360  HA  VAL A  23      50.027   4.656  -8.323  1.00  0.00           H  
ATOM    361  HB  VAL A  23      48.757   2.107  -9.372  1.00  0.00           H  
ATOM    362 1HG1 VAL A  23      46.913   3.489 -10.148  1.00  0.00           H  
ATOM    363 2HG1 VAL A  23      47.039   3.465  -8.373  1.00  0.00           H  
ATOM    364 3HG1 VAL A  23      47.596   4.888  -9.286  1.00  0.00           H  
ATOM    365 1HG2 VAL A  23      48.888   3.249 -11.558  1.00  0.00           H  
ATOM    366 2HG2 VAL A  23      49.704   4.633 -10.792  1.00  0.00           H  
ATOM    367 3HG2 VAL A  23      50.506   3.045 -10.847  1.00  0.00           H  
ATOM    368  N   PHE A  24      48.797   4.380  -6.171  1.00  5.88           N  
ATOM    369  CA  PHE A  24      48.238   4.284  -4.830  1.00  7.80           C  
ATOM    370  C   PHE A  24      46.737   4.550  -4.862  1.00  8.34           C  
ATOM    371  O   PHE A  24      46.315   5.483  -5.564  1.00  8.52           O  
ATOM    372  CB  PHE A  24      48.896   5.313  -3.896  1.00  7.48           C  
ATOM    373  CG  PHE A  24      50.346   5.012  -3.579  1.00  7.27           C  
ATOM    374  CD1 PHE A  24      51.314   5.499  -4.443  1.00  9.31           C  
ATOM    375  CD2 PHE A  24      50.654   4.281  -2.452  1.00  8.26           C  
ATOM    376  CE1 PHE A  24      52.665   5.220  -4.137  1.00  8.59           C  
ATOM    377  CE2 PHE A  24      52.004   4.008  -2.149  1.00  8.44           C  
ATOM    378  CZ  PHE A  24      52.973   4.506  -3.006  1.00  8.47           C  
ATOM    379  H   PHE A  24      48.959   5.293  -6.572  1.00  0.00           H  
ATOM    380  HA  PHE A  24      48.438   3.284  -4.442  1.00  0.00           H  
ATOM    381 1HB  PHE A  24      48.846   6.301  -4.351  1.00  0.00           H  
ATOM    382 2HB  PHE A  24      48.345   5.357  -2.957  1.00  0.00           H  
ATOM    383  HD1 PHE A  24      51.007   6.074  -5.317  1.00  0.00           H  
ATOM    384  HD2 PHE A  24      49.863   3.906  -1.802  1.00  0.00           H  
ATOM    385  HE1 PHE A  24      53.457   5.572  -4.798  1.00  0.00           H  
ATOM    386  HE2 PHE A  24      52.297   3.426  -1.275  1.00  0.00           H  
ATOM    387  HZ  PHE A  24      54.013   4.309  -2.751  1.00  0.00           H  
ATOM    388  N   ILE A  25      46.001   3.709  -4.123  1.00  6.63           N  
ATOM    389  CA  ILE A  25      44.527   3.740  -4.187  1.00  6.99           C  
ATOM    390  C   ILE A  25      44.003   3.943  -2.792  1.00  7.95           C  
ATOM    391  O   ILE A  25      44.105   3.146  -1.864  1.00  7.77           O  
ATOM    392  CB  ILE A  25      44.009   2.348  -4.694  1.00  6.35           C  
ATOM    393  CG1 ILE A  25      44.607   2.029  -6.075  1.00  9.79           C  
ATOM    394  CG2 ILE A  25      42.474   2.374  -4.817  1.00  6.82           C  
ATOM    395  CD1 ILE A  25      44.374   0.561  -6.473  1.00 12.27           C  
ATOM    396  H   ILE A  25      46.453   3.043  -3.513  1.00  0.00           H  
ATOM    397  HA  ILE A  25      44.228   4.515  -4.891  1.00  0.00           H  
ATOM    398  HB  ILE A  25      44.300   1.572  -3.987  1.00  0.00           H  
ATOM    399 1HG1 ILE A  25      44.160   2.681  -6.824  1.00  0.00           H  
ATOM    400 2HG1 ILE A  25      45.678   2.232  -6.064  1.00  0.00           H  
ATOM    401 1HG2 ILE A  25      42.121   1.405  -5.170  1.00  0.00           H  
ATOM    402 2HG2 ILE A  25      42.035   2.587  -3.843  1.00  0.00           H  
ATOM    403 3HG2 ILE A  25      42.179   3.148  -5.526  1.00  0.00           H  
ATOM    404 1HD1 ILE A  25      44.812   0.376  -7.454  1.00  0.00           H  
ATOM    405 2HD1 ILE A  25      44.842  -0.094  -5.738  1.00  0.00           H  
ATOM    406 3HD1 ILE A  25      43.304   0.360  -6.510  1.00  0.00           H  
ATOM    407  N   HIS A  26      43.455   5.173  -2.523  1.00  5.96           N  
ATOM    408  CA  HIS A  26      43.119   5.557  -1.180  1.00  5.42           C  
ATOM    409  C   HIS A  26      41.819   4.989  -0.590  1.00  5.34           C  
ATOM    410  O   HIS A  26      41.044   4.457  -1.363  1.00  6.72           O  
ATOM    411  CB  HIS A  26      42.997   7.123  -1.084  1.00  4.66           C  
ATOM    412  CG  HIS A  26      41.812   7.694  -1.812  1.00  5.42           C  
ATOM    413  ND1 HIS A  26      40.570   7.801  -1.236  1.00  6.54           N  
ATOM    414  CD2 HIS A  26      41.718   8.189  -3.095  1.00  5.69           C  
ATOM    415  CE1 HIS A  26      39.749   8.340  -2.127  1.00  5.18           C  
ATOM    416  NE2 HIS A  26      40.386   8.579  -3.236  1.00  6.54           N  
ATOM    417  H   HIS A  26      43.283   5.822  -3.278  1.00  0.00           H  
ATOM    418  HA  HIS A  26      43.906   5.231  -0.501  1.00  0.00           H  
ATOM    419 1HB  HIS A  26      42.924   7.419  -0.037  1.00  0.00           H  
ATOM    420 2HB  HIS A  26      43.896   7.584  -1.492  1.00  0.00           H  
ATOM    421  HD2 HIS A  26      42.498   8.264  -3.853  1.00  0.00           H  
ATOM    422  HE1 HIS A  26      38.693   8.558  -1.971  1.00  0.00           H  
ATOM    423  HE2 HIS A  26      39.987   8.983  -4.071  1.00  0.00           H  
ATOM    424  N   GLY A  27      41.664   5.166   0.721  1.00  5.76           N  
ATOM    425  CA  GLY A  27      40.445   4.639   1.373  1.00  8.01           C  
ATOM    426  C   GLY A  27      39.397   5.735   1.621  1.00  9.13           C  
ATOM    427  O   GLY A  27      39.570   6.880   1.248  1.00  8.23           O  
ATOM    428  H   GLY A  27      42.352   5.648   1.281  1.00  0.00           H  
ATOM    429 1HA  GLY A  27      40.007   3.860   0.749  1.00  0.00           H  
ATOM    430 2HA  GLY A  27      40.711   4.178   2.323  1.00  0.00           H  
ATOM    431  N   TRP A  28      38.316   5.318   2.290  1.00  7.98           N  
ATOM    432  CA  TRP A  28      37.232   6.251   2.625  1.00  9.34           C  
ATOM    433  C   TRP A  28      37.567   6.898   3.932  1.00  7.88           C  
ATOM    434  O   TRP A  28      38.045   6.238   4.875  1.00  8.83           O  
ATOM    435  CB  TRP A  28      36.002   5.337   2.797  1.00  7.72           C  
ATOM    436  CG  TRP A  28      34.682   5.898   3.263  1.00  9.06           C  
ATOM    437  CD1 TRP A  28      33.671   6.331   2.488  1.00  9.74           C  
ATOM    438  CD2 TRP A  28      34.232   6.008   4.623  1.00  9.85           C  
ATOM    439  NE1 TRP A  28      32.604   6.733   3.254  1.00 10.30           N  
ATOM    440  CE2 TRP A  28      32.929   6.536   4.566  1.00  9.85           C  
ATOM    441  CE3 TRP A  28      34.773   5.715   5.873  1.00 12.05           C  
ATOM    442  CZ2 TRP A  28      32.150   6.781   5.703  1.00 10.23           C  
ATOM    443  CZ3 TRP A  28      34.016   5.957   7.012  1.00 13.00           C  
ATOM    444  CH2 TRP A  28      32.712   6.492   6.903  1.00 11.06           C  
ATOM    445  H   TRP A  28      38.237   4.351   2.571  1.00  0.00           H  
ATOM    446  HA  TRP A  28      37.106   6.947   1.796  1.00  0.00           H  
ATOM    447 1HB  TRP A  28      35.771   4.855   1.847  1.00  0.00           H  
ATOM    448 2HB  TRP A  28      36.231   4.551   3.516  1.00  0.00           H  
ATOM    449  HD1 TRP A  28      33.689   6.362   1.400  1.00  0.00           H  
ATOM    450  HE1 TRP A  28      31.735   7.108   2.902  1.00  0.00           H  
ATOM    451  HE3 TRP A  28      35.777   5.299   5.950  1.00  0.00           H  
ATOM    452  HZ2 TRP A  28      31.139   7.183   5.637  1.00  0.00           H  
ATOM    453  HZ3 TRP A  28      34.445   5.728   7.988  1.00  0.00           H  
ATOM    454  HH2 TRP A  28      32.147   6.676   7.817  1.00  0.00           H  
ATOM    455  N   PRO A  29      37.167   8.169   4.146  1.00  7.28           N  
ATOM    456  CA  PRO A  29      36.601   9.064   3.146  1.00  6.92           C  
ATOM    457  C   PRO A  29      37.610  10.091   2.644  1.00  9.05           C  
ATOM    458  O   PRO A  29      37.360  11.317   2.606  1.00  9.09           O  
ATOM    459  CB  PRO A  29      35.601   9.800   4.073  1.00  9.08           C  
ATOM    460  CG  PRO A  29      36.329   9.954   5.376  1.00  7.40           C  
ATOM    461  CD  PRO A  29      37.270   8.777   5.487  1.00  7.74           C  
ATOM    462  HA  PRO A  29      36.111   8.467   2.363  1.00  0.00           H  
ATOM    463 1HB  PRO A  29      35.319  10.767   3.630  1.00  0.00           H  
ATOM    464 2HB  PRO A  29      34.677   9.211   4.173  1.00  0.00           H  
ATOM    465 1HG  PRO A  29      36.873  10.910   5.396  1.00  0.00           H  
ATOM    466 2HG  PRO A  29      35.613   9.979   6.211  1.00  0.00           H  
ATOM    467 1HD  PRO A  29      38.287   9.139   5.701  1.00  0.00           H  
ATOM    468 2HD  PRO A  29      36.922   8.103   6.284  1.00  0.00           H  
ATOM    469  N   LEU A  30      38.801   9.612   2.308  1.00  5.63           N  
ATOM    470  CA  LEU A  30      39.933  10.516   2.050  1.00  5.92           C  
ATOM    471  C   LEU A  30      40.168  10.720   0.590  1.00  6.97           C  
ATOM    472  O   LEU A  30      39.225  10.792  -0.201  1.00  8.29           O  
ATOM    473  CB  LEU A  30      41.139   9.884   2.791  1.00  8.19           C  
ATOM    474  CG  LEU A  30      40.895   9.531   4.253  1.00  7.82           C  
ATOM    475  CD1 LEU A  30      42.186   8.922   4.830  1.00 10.72           C  
ATOM    476  CD2 LEU A  30      40.475  10.748   5.076  1.00  7.12           C  
ATOM    477  H   LEU A  30      38.939   8.615   2.226  1.00  0.00           H  
ATOM    478  HA  LEU A  30      39.692  11.497   2.459  1.00  0.00           H  
ATOM    479 1HB  LEU A  30      41.427   8.972   2.271  1.00  0.00           H  
ATOM    480 2HB  LEU A  30      41.976  10.581   2.750  1.00  0.00           H  
ATOM    481  HG  LEU A  30      40.102   8.786   4.320  1.00  0.00           H  
ATOM    482 1HD1 LEU A  30      42.030   8.663   5.877  1.00  0.00           H  
ATOM    483 2HD1 LEU A  30      42.447   8.024   4.270  1.00  0.00           H  
ATOM    484 3HD1 LEU A  30      42.996   9.647   4.753  1.00  0.00           H  
ATOM    485 1HD2 LEU A  30      40.311  10.448   6.112  1.00  0.00           H  
ATOM    486 2HD2 LEU A  30      41.261  11.503   5.037  1.00  0.00           H  
ATOM    487 3HD2 LEU A  30      39.553  11.162   4.668  1.00  0.00           H  
ATOM    488  N   ASN A  31      41.442  10.927   0.207  1.00  5.73           N  
ATOM    489  CA  ASN A  31      41.754  11.184  -1.174  1.00  5.92           C  
ATOM    490  C   ASN A  31      43.267  10.946  -1.351  1.00  4.92           C  
ATOM    491  O   ASN A  31      43.824  10.434  -0.385  1.00  5.86           O  
ATOM    492  CB  ASN A  31      41.318  12.576  -1.651  1.00  6.34           C  
ATOM    493  CG  ASN A  31      41.924  13.709  -0.849  1.00  8.74           C  
ATOM    494  OD1 ASN A  31      43.150  13.849  -0.835  1.00  9.89           O  
ATOM    495  ND2 ASN A  31      41.137  14.594  -0.209  1.00  7.93           N  
ATOM    496  H   ASN A  31      42.191  10.904   0.884  1.00  0.00           H  
ATOM    497  HA  ASN A  31      41.227  10.453  -1.790  1.00  0.00           H  
ATOM    498 1HB  ASN A  31      41.600  12.708  -2.696  1.00  0.00           H  
ATOM    499 2HB  ASN A  31      40.233  12.657  -1.592  1.00  0.00           H  
ATOM    500 1HD2 ASN A  31      41.547  15.339   0.318  1.00  0.00           H  
ATOM    501 2HD2 ASN A  31      40.143  14.507  -0.260  1.00  0.00           H  
ATOM    502  N   GLY A  32      43.824  11.214  -2.501  1.00  7.42           N  
ATOM    503  CA  GLY A  32      45.232  10.908  -2.740  1.00  6.07           C  
ATOM    504  C   GLY A  32      46.192  11.635  -1.829  1.00  8.39           C  
ATOM    505  O   GLY A  32      47.338  11.165  -1.645  1.00  6.78           O  
ATOM    506  H   GLY A  32      43.281  11.638  -3.239  1.00  0.00           H  
ATOM    507 1HA  GLY A  32      45.397   9.837  -2.619  1.00  0.00           H  
ATOM    508 2HA  GLY A  32      45.489  11.158  -3.769  1.00  0.00           H  
ATOM    509  N   ASP A  33      45.766  12.721  -1.148  1.00  8.05           N  
ATOM    510  CA  ASP A  33      46.666  13.317  -0.154  1.00  8.45           C  
ATOM    511  C   ASP A  33      46.971  12.400   1.007  1.00  7.33           C  
ATOM    512  O   ASP A  33      47.930  12.630   1.762  1.00  9.03           O  
ATOM    513  CB  ASP A  33      46.037  14.584   0.468  1.00  9.61           C  
ATOM    514  CG  ASP A  33      46.150  15.786  -0.450  1.00 12.04           C  
ATOM    515  OD1 ASP A  33      46.906  15.689  -1.418  1.00 12.43           O  
ATOM    516  OD2 ASP A  33      45.433  16.807  -0.220  1.00 12.88           O  
ATOM    517  H   ASP A  33      44.856  13.134  -1.298  1.00  0.00           H  
ATOM    518  HA  ASP A  33      47.593  13.601  -0.653  1.00  0.00           H  
ATOM    519 1HB  ASP A  33      44.985  14.399   0.685  1.00  0.00           H  
ATOM    520 2HB  ASP A  33      46.532  14.809   1.413  1.00  0.00           H  
ATOM    521  N   ALA A  34      46.223  11.314   1.256  1.00  5.01           N  
ATOM    522  CA  ALA A  34      46.467  10.322   2.269  1.00  6.87           C  
ATOM    523  C   ALA A  34      47.726   9.502   1.946  1.00  8.17           C  
ATOM    524  O   ALA A  34      48.057   8.704   2.824  1.00 10.61           O  
ATOM    525  CB  ALA A  34      45.314   9.324   2.417  1.00  7.89           C  
ATOM    526  H   ALA A  34      45.418  11.215   0.654  1.00  0.00           H  
ATOM    527  HA  ALA A  34      46.585  10.835   3.224  1.00  0.00           H  
ATOM    528 1HB  ALA A  34      45.556   8.601   3.196  1.00  0.00           H  
ATOM    529 2HB  ALA A  34      44.403   9.858   2.688  1.00  0.00           H  
ATOM    530 3HB  ALA A  34      45.161   8.803   1.473  1.00  0.00           H  
ATOM    531  N   TRP A  35      48.344   9.732   0.817  1.00  6.54           N  
ATOM    532  CA  TRP A  35      49.513   8.940   0.459  1.00  6.11           C  
ATOM    533  C   TRP A  35      50.746   9.818   0.277  1.00  6.93           C  
ATOM    534  O   TRP A  35      51.757   9.311  -0.232  1.00  9.58           O  
ATOM    535  CB  TRP A  35      49.251   8.300  -0.909  1.00  6.51           C  
ATOM    536  CG  TRP A  35      48.208   7.198  -0.882  1.00  6.02           C  
ATOM    537  CD1 TRP A  35      47.063   7.168  -1.604  1.00  8.26           C  
ATOM    538  CD2 TRP A  35      48.364   5.912  -0.264  1.00  7.12           C  
ATOM    539  NE1 TRP A  35      46.428   5.939  -1.414  1.00  7.95           N  
ATOM    540  CE2 TRP A  35      47.205   5.161  -0.605  1.00  8.26           C  
ATOM    541  CE3 TRP A  35      49.271   5.362   0.624  1.00  7.14           C  
ATOM    542  CZ2 TRP A  35      47.017   3.859  -0.113  1.00 10.27           C  
ATOM    543  CZ3 TRP A  35      49.117   4.051   1.085  1.00  9.11           C  
ATOM    544  CH2 TRP A  35      47.946   3.327   0.737  1.00  7.18           C  
ATOM    545  H   TRP A  35      48.025  10.452   0.185  1.00  0.00           H  
ATOM    546  HA  TRP A  35      49.648   8.163   1.211  1.00  0.00           H  
ATOM    547 1HB  TRP A  35      48.919   9.065  -1.611  1.00  0.00           H  
ATOM    548 2HB  TRP A  35      50.178   7.880  -1.298  1.00  0.00           H  
ATOM    549  HD1 TRP A  35      46.701   7.980  -2.232  1.00  0.00           H  
ATOM    550  HE1 TRP A  35      45.539   5.669  -1.809  1.00  0.00           H  
ATOM    551  HE3 TRP A  35      50.110   5.973   0.955  1.00  0.00           H  
ATOM    552  HZ2 TRP A  35      46.152   3.255  -0.389  1.00  0.00           H  
ATOM    553  HZ3 TRP A  35      49.890   3.596   1.704  1.00  0.00           H  
ATOM    554  HH2 TRP A  35      47.783   2.333   1.153  1.00  0.00           H  
ATOM    555  N   GLN A  36      50.717  11.107   0.619  1.00  6.72           N  
ATOM    556  CA  GLN A  36      51.913  11.899   0.267  1.00  7.75           C  
ATOM    557  C   GLN A  36      53.183  11.338   0.879  1.00  7.54           C  
ATOM    558  O   GLN A  36      54.216  11.455   0.215  1.00  9.48           O  
ATOM    559  CB  GLN A  36      51.698  13.354   0.721  1.00  9.10           C  
ATOM    560  CG  GLN A  36      50.658  13.957  -0.254  1.00 11.50           C  
ATOM    561  CD  GLN A  36      50.915  15.433  -0.516  1.00 14.61           C  
ATOM    562  OE1 GLN A  36      52.061  15.881  -0.440  1.00 13.39           O  
ATOM    563  NE2 GLN A  36      49.850  16.163  -0.835  1.00 17.12           N  
ATOM    564  H   GLN A  36      49.948  11.561   1.091  1.00  0.00           H  
ATOM    565  HA  GLN A  36      52.039  11.872  -0.815  1.00  0.00           H  
ATOM    566 1HB  GLN A  36      51.348  13.365   1.753  1.00  0.00           H  
ATOM    567 2HB  GLN A  36      52.647  13.888   0.691  1.00  0.00           H  
ATOM    568 1HG  GLN A  36      50.711  13.422  -1.202  1.00  0.00           H  
ATOM    569 2HG  GLN A  36      49.664  13.850   0.180  1.00  0.00           H  
ATOM    570 1HE2 GLN A  36      49.951  17.142  -1.020  1.00  0.00           H  
ATOM    571 2HE2 GLN A  36      48.948  15.735  -0.890  1.00  0.00           H  
ATOM    572  N   ASP A  37      53.151  10.818   2.102  1.00  7.45           N  
ATOM    573  CA  ASP A  37      54.386  10.275   2.686  1.00 10.74           C  
ATOM    574  C   ASP A  37      54.939   9.136   1.817  1.00 10.44           C  
ATOM    575  O   ASP A  37      56.160   9.064   1.616  1.00  9.20           O  
ATOM    576  CB  ASP A  37      54.104   9.799   4.084  1.00 13.48           C  
ATOM    577  CG  ASP A  37      53.771  10.899   5.087  1.00 16.82           C  
ATOM    578  OD1 ASP A  37      54.640  11.658   5.539  1.00 17.59           O  
ATOM    579  OD2 ASP A  37      52.613  10.907   5.530  1.00 18.66           O  
ATOM    580  H   ASP A  37      52.297  10.787   2.641  1.00  0.00           H  
ATOM    581  HA  ASP A  37      55.131  11.070   2.720  1.00  0.00           H  
ATOM    582 1HB  ASP A  37      53.264   9.104   4.069  1.00  0.00           H  
ATOM    583 2HB  ASP A  37      54.970   9.258   4.466  1.00  0.00           H  
ATOM    584  N   GLN A  38      54.069   8.239   1.391  1.00  8.46           N  
ATOM    585  CA  GLN A  38      54.499   7.098   0.585  1.00  7.13           C  
ATOM    586  C   GLN A  38      54.886   7.477  -0.808  1.00  8.38           C  
ATOM    587  O   GLN A  38      55.809   6.905  -1.414  1.00  8.29           O  
ATOM    588  CB  GLN A  38      53.356   6.020   0.508  1.00  7.09           C  
ATOM    589  CG  GLN A  38      53.172   5.377   1.863  1.00  8.63           C  
ATOM    590  CD  GLN A  38      52.548   6.235   2.930  1.00  8.96           C  
ATOM    591  OE1 GLN A  38      51.597   6.971   2.662  1.00  9.46           O  
ATOM    592  NE2 GLN A  38      53.072   6.135   4.144  1.00  9.61           N  
ATOM    593  H   GLN A  38      53.091   8.337   1.622  1.00  0.00           H  
ATOM    594  HA  GLN A  38      55.371   6.649   1.059  1.00  0.00           H  
ATOM    595 1HB  GLN A  38      52.429   6.495   0.185  1.00  0.00           H  
ATOM    596 2HB  GLN A  38      53.615   5.267  -0.236  1.00  0.00           H  
ATOM    597 1HG  GLN A  38      52.526   4.505   1.755  1.00  0.00           H  
ATOM    598 2HG  GLN A  38      54.147   5.075   2.246  1.00  0.00           H  
ATOM    599 1HE2 GLN A  38      52.700   6.680   4.896  1.00  0.00           H  
ATOM    600 2HE2 GLN A  38      53.839   5.515   4.309  1.00  0.00           H  
ATOM    601  N   LEU A  39      54.220   8.492  -1.407  1.00  8.05           N  
ATOM    602  CA  LEU A  39      54.586   8.970  -2.725  1.00  7.90           C  
ATOM    603  C   LEU A  39      56.039   9.508  -2.711  1.00  8.73           C  
ATOM    604  O   LEU A  39      56.802   9.119  -3.603  1.00  9.12           O  
ATOM    605  CB  LEU A  39      53.695  10.173  -3.122  1.00  9.37           C  
ATOM    606  CG  LEU A  39      52.313   9.672  -3.621  1.00 10.18           C  
ATOM    607  CD1 LEU A  39      51.414  10.921  -3.658  1.00 12.31           C  
ATOM    608  CD2 LEU A  39      52.376   9.022  -4.980  1.00 11.63           C  
ATOM    609  H   LEU A  39      53.448   8.927  -0.923  1.00  0.00           H  
ATOM    610  HA  LEU A  39      54.428   8.164  -3.441  1.00  0.00           H  
ATOM    611 1HB  LEU A  39      53.577  10.819  -2.254  1.00  0.00           H  
ATOM    612 2HB  LEU A  39      54.202  10.738  -3.904  1.00  0.00           H  
ATOM    613  HG  LEU A  39      51.918   8.936  -2.921  1.00  0.00           H  
ATOM    614 1HD1 LEU A  39      50.418  10.642  -4.002  1.00  0.00           H  
ATOM    615 2HD1 LEU A  39      51.345  11.349  -2.658  1.00  0.00           H  
ATOM    616 3HD1 LEU A  39      51.841  11.656  -4.339  1.00  0.00           H  
ATOM    617 1HD2 LEU A  39      51.379   8.692  -5.272  1.00  0.00           H  
ATOM    618 2HD2 LEU A  39      52.749   9.740  -5.710  1.00  0.00           H  
ATOM    619 3HD2 LEU A  39      53.045   8.162  -4.942  1.00  0.00           H  
ATOM    620  N   LYS A  40      56.390  10.271  -1.701  1.00  9.47           N  
ATOM    621  CA  LYS A  40      57.775  10.780  -1.621  1.00  9.54           C  
ATOM    622  C   LYS A  40      58.728   9.591  -1.434  1.00 10.94           C  
ATOM    623  O   LYS A  40      59.775   9.536  -2.093  1.00 11.19           O  
ATOM    624  CB  LYS A  40      57.943  11.827  -0.515  1.00  9.13           C  
ATOM    625  CG  LYS A  40      59.444  12.179  -0.291  1.00 11.17           C  
ATOM    626  CD  LYS A  40      59.586  13.381   0.626  1.00 10.61           C  
ATOM    627  CE  LYS A  40      61.063  13.539   1.063  1.00 10.73           C  
ATOM    628  NZ  LYS A  40      61.854  13.822  -0.163  1.00  9.84           N  
ATOM    629  H   LYS A  40      55.732  10.518  -0.976  1.00  0.00           H  
ATOM    630  HA  LYS A  40      58.025  11.255  -2.571  1.00  0.00           H  
ATOM    631 1HB  LYS A  40      57.394  12.730  -0.782  1.00  0.00           H  
ATOM    632 2HB  LYS A  40      57.516  11.447   0.414  1.00  0.00           H  
ATOM    633 1HG  LYS A  40      59.956  11.325   0.154  1.00  0.00           H  
ATOM    634 2HG  LYS A  40      59.912  12.401  -1.249  1.00  0.00           H  
ATOM    635 1HD  LYS A  40      59.259  14.280   0.102  1.00  0.00           H  
ATOM    636 2HD  LYS A  40      58.956  13.245   1.505  1.00  0.00           H  
ATOM    637 1HE  LYS A  40      61.144  14.353   1.782  1.00  0.00           H  
ATOM    638 2HE  LYS A  40      61.400  12.622   1.546  1.00  0.00           H  
ATOM    639 1HZ  LYS A  40      62.828  13.932   0.082  1.00  0.00           H  
ATOM    640 2HZ  LYS A  40      61.755  13.055  -0.813  1.00  0.00           H  
ATOM    641 3HZ  LYS A  40      61.518  14.672  -0.592  1.00  0.00           H  
ATOM    642  N   ALA A  41      58.407   8.693  -0.530  1.00 11.33           N  
ATOM    643  CA  ALA A  41      59.299   7.549  -0.264  1.00 11.17           C  
ATOM    644  C   ALA A  41      59.580   6.775  -1.550  1.00 12.80           C  
ATOM    645  O   ALA A  41      60.746   6.421  -1.778  1.00 11.48           O  
ATOM    646  CB  ALA A  41      58.724   6.637   0.790  1.00 12.74           C  
ATOM    647  H   ALA A  41      57.546   8.777  -0.008  1.00  0.00           H  
ATOM    648  HA  ALA A  41      60.250   7.938   0.099  1.00  0.00           H  
ATOM    649 1HB  ALA A  41      59.406   5.804   0.962  1.00  0.00           H  
ATOM    650 2HB  ALA A  41      58.589   7.193   1.718  1.00  0.00           H  
ATOM    651 3HB  ALA A  41      57.762   6.254   0.454  1.00  0.00           H  
ATOM    652  N   VAL A  42      58.556   6.405  -2.324  1.00 10.79           N  
ATOM    653  CA  VAL A  42      58.857   5.622  -3.525  1.00 11.27           C  
ATOM    654  C   VAL A  42      59.552   6.422  -4.594  1.00 12.21           C  
ATOM    655  O   VAL A  42      60.435   5.880  -5.294  1.00 12.73           O  
ATOM    656  CB  VAL A  42      57.620   4.881  -4.084  1.00 11.27           C  
ATOM    657  CG1 VAL A  42      57.064   4.044  -2.923  1.00 11.66           C  
ATOM    658  CG2 VAL A  42      56.602   5.855  -4.657  1.00 11.85           C  
ATOM    659  H   VAL A  42      57.596   6.640  -2.118  1.00  0.00           H  
ATOM    660  HA  VAL A  42      59.603   4.868  -3.269  1.00  0.00           H  
ATOM    661  HB  VAL A  42      57.941   4.203  -4.875  1.00  0.00           H  
ATOM    662 1HG1 VAL A  42      56.184   3.495  -3.259  1.00  0.00           H  
ATOM    663 2HG1 VAL A  42      57.824   3.340  -2.586  1.00  0.00           H  
ATOM    664 3HG1 VAL A  42      56.787   4.702  -2.100  1.00  0.00           H  
ATOM    665 1HG2 VAL A  42      55.746   5.302  -5.042  1.00  0.00           H  
ATOM    666 2HG2 VAL A  42      56.271   6.538  -3.874  1.00  0.00           H  
ATOM    667 3HG2 VAL A  42      57.059   6.425  -5.466  1.00  0.00           H  
ATOM    668  N   VAL A  43      59.265   7.724  -4.754  1.00  9.57           N  
ATOM    669  CA  VAL A  43      59.943   8.464  -5.825  1.00 10.47           C  
ATOM    670  C   VAL A  43      61.410   8.692  -5.426  1.00 10.34           C  
ATOM    671  O   VAL A  43      62.283   8.529  -6.307  1.00 12.58           O  
ATOM    672  CB  VAL A  43      59.212   9.793  -6.060  1.00 10.68           C  
ATOM    673  CG1 VAL A  43      59.891  10.583  -7.184  1.00 12.16           C  
ATOM    674  CG2 VAL A  43      57.777   9.485  -6.501  1.00 10.86           C  
ATOM    675  H   VAL A  43      58.602   8.208  -4.165  1.00  0.00           H  
ATOM    676  HA  VAL A  43      59.905   7.866  -6.736  1.00  0.00           H  
ATOM    677  HB  VAL A  43      59.207  10.363  -5.131  1.00  0.00           H  
ATOM    678 1HG1 VAL A  43      59.362  11.523  -7.339  1.00  0.00           H  
ATOM    679 2HG1 VAL A  43      60.925  10.790  -6.910  1.00  0.00           H  
ATOM    680 3HG1 VAL A  43      59.869   9.999  -8.104  1.00  0.00           H  
ATOM    681 1HG2 VAL A  43      57.241  10.418  -6.672  1.00  0.00           H  
ATOM    682 2HG2 VAL A  43      57.797   8.903  -7.422  1.00  0.00           H  
ATOM    683 3HG2 VAL A  43      57.271   8.914  -5.722  1.00  0.00           H  
ATOM    684  N   ASP A  44      61.709   8.842  -4.154  1.00 10.15           N  
ATOM    685  CA  ASP A  44      63.111   9.009  -3.727  1.00 10.58           C  
ATOM    686  C   ASP A  44      63.884   7.702  -3.917  1.00 13.71           C  
ATOM    687  O   ASP A  44      65.118   7.742  -4.093  1.00 16.36           O  
ATOM    688  CB  ASP A  44      63.244   9.438  -2.273  1.00 11.96           C  
ATOM    689  CG  ASP A  44      62.911  10.924  -2.075  1.00 13.34           C  
ATOM    690  OD1 ASP A  44      63.042  11.663  -3.053  1.00 14.63           O  
ATOM    691  OD2 ASP A  44      62.682  11.256  -0.916  1.00 15.46           O  
ATOM    692  H   ASP A  44      60.979   8.844  -3.456  1.00  0.00           H  
ATOM    693  HA  ASP A  44      63.569   9.786  -4.339  1.00  0.00           H  
ATOM    694 1HB  ASP A  44      62.576   8.838  -1.654  1.00  0.00           H  
ATOM    695 2HB  ASP A  44      64.263   9.253  -1.931  1.00  0.00           H  
ATOM    696  N   ALA A  45      63.214   6.576  -3.979  1.00 11.35           N  
ATOM    697  CA  ALA A  45      63.836   5.279  -4.221  1.00 14.02           C  
ATOM    698  C   ALA A  45      63.867   4.935  -5.699  1.00 13.88           C  
ATOM    699  O   ALA A  45      64.285   3.816  -6.066  1.00 16.44           O  
ATOM    700  CB  ALA A  45      63.096   4.217  -3.423  1.00 15.20           C  
ATOM    701  H   ALA A  45      62.213   6.625  -3.850  1.00  0.00           H  
ATOM    702  HA  ALA A  45      64.871   5.332  -3.884  1.00  0.00           H  
ATOM    703 1HB  ALA A  45      63.555   3.244  -3.599  1.00  0.00           H  
ATOM    704 2HB  ALA A  45      63.149   4.457  -2.361  1.00  0.00           H  
ATOM    705 3HB  ALA A  45      62.054   4.188  -3.736  1.00  0.00           H  
ATOM    706  N   GLY A  46      63.465   5.791  -6.607  1.00 13.05           N  
ATOM    707  CA  GLY A  46      63.548   5.607  -8.029  1.00 12.89           C  
ATOM    708  C   GLY A  46      62.357   5.049  -8.785  1.00 14.45           C  
ATOM    709  O   GLY A  46      62.444   4.650  -9.948  1.00 13.65           O  
ATOM    710  H   GLY A  46      63.067   6.645  -6.244  1.00  0.00           H  
ATOM    711 1HA  GLY A  46      63.767   6.562  -8.507  1.00  0.00           H  
ATOM    712 2HA  GLY A  46      64.373   4.935  -8.261  1.00  0.00           H  
ATOM    713  N   TYR A  47      61.173   5.220  -8.181  1.00 12.63           N  
ATOM    714  CA  TYR A  47      59.923   4.839  -8.804  1.00 11.21           C  
ATOM    715  C   TYR A  47      59.085   6.080  -9.179  1.00 12.39           C  
ATOM    716  O   TYR A  47      59.491   7.172  -8.778  1.00 12.08           O  
ATOM    717  CB  TYR A  47      59.061   4.022  -7.818  1.00 11.90           C  
ATOM    718  CG  TYR A  47      59.771   2.704  -7.446  1.00 12.60           C  
ATOM    719  CD1 TYR A  47      59.603   1.586  -8.259  1.00 14.27           C  
ATOM    720  CD2 TYR A  47      60.507   2.628  -6.286  1.00 14.12           C  
ATOM    721  CE1 TYR A  47      60.279   0.415  -7.914  1.00 14.49           C  
ATOM    722  CE2 TYR A  47      61.185   1.455  -5.943  1.00 15.73           C  
ATOM    723  CZ  TYR A  47      61.058   0.381  -6.788  1.00 15.23           C  
ATOM    724  OH  TYR A  47      61.708  -0.804  -6.450  1.00 17.64           O  
ATOM    725  H   TYR A  47      61.158   5.630  -7.258  1.00  0.00           H  
ATOM    726  HA  TYR A  47      60.144   4.219  -9.673  1.00  0.00           H  
ATOM    727 1HB  TYR A  47      58.878   4.612  -6.919  1.00  0.00           H  
ATOM    728 2HB  TYR A  47      58.094   3.808  -8.272  1.00  0.00           H  
ATOM    729  HD1 TYR A  47      58.958   1.642  -9.136  1.00  0.00           H  
ATOM    730  HD2 TYR A  47      60.566   3.489  -5.620  1.00  0.00           H  
ATOM    731  HE1 TYR A  47      60.170  -0.478  -8.528  1.00  0.00           H  
ATOM    732  HE2 TYR A  47      61.785   1.418  -5.033  1.00  0.00           H  
ATOM    733  HH  TYR A  47      62.179  -0.684  -5.622  1.00  0.00           H  
ATOM    734  N   ARG A  48      58.105   5.820 -10.025  1.00 11.53           N  
ATOM    735  CA  ARG A  48      57.128   6.879 -10.405  1.00 11.13           C  
ATOM    736  C   ARG A  48      55.955   6.644  -9.446  1.00 11.71           C  
ATOM    737  O   ARG A  48      55.435   5.524  -9.441  1.00 13.05           O  
ATOM    738  CB  ARG A  48      56.747   6.698 -11.840  1.00 12.32           C  
ATOM    739  CG  ARG A  48      55.726   7.679 -12.384  1.00 11.73           C  
ATOM    740  CD  ARG A  48      55.522   7.493 -13.880  1.00 12.60           C  
ATOM    741  NE  ARG A  48      54.447   8.373 -14.352  1.00 11.82           N  
ATOM    742  CZ  ARG A  48      54.013   8.271 -15.615  1.00 14.44           C  
ATOM    743  NH1 ARG A  48      54.560   7.370 -16.455  1.00 16.58           N  
ATOM    744  NH2 ARG A  48      53.051   9.038 -16.085  1.00 15.51           N  
ATOM    745  H   ARG A  48      58.009   4.897 -10.423  1.00  0.00           H  
ATOM    746  HA  ARG A  48      57.605   7.851 -10.278  1.00  0.00           H  
ATOM    747 1HB  ARG A  48      57.635   6.782 -12.465  1.00  0.00           H  
ATOM    748 2HB  ARG A  48      56.338   5.698 -11.985  1.00  0.00           H  
ATOM    749 1HG  ARG A  48      54.770   7.525 -11.882  1.00  0.00           H  
ATOM    750 2HG  ARG A  48      56.070   8.699 -12.205  1.00  0.00           H  
ATOM    751 1HD  ARG A  48      56.444   7.739 -14.406  1.00  0.00           H  
ATOM    752 2HD  ARG A  48      55.253   6.457 -14.084  1.00  0.00           H  
ATOM    753  HE  ARG A  48      54.063   9.039 -13.696  1.00  0.00           H  
ATOM    754 1HH1 ARG A  48      55.303   6.766 -16.133  1.00  0.00           H  
ATOM    755 2HH1 ARG A  48      54.227   7.299 -17.406  1.00  0.00           H  
ATOM    756 1HH2 ARG A  48      52.618   9.729 -15.487  1.00  0.00           H  
ATOM    757 2HH2 ARG A  48      52.747   8.936 -17.042  1.00  0.00           H  
ATOM    758  N   GLY A  49      55.482   7.710  -8.793  1.00 11.02           N  
ATOM    759  CA  GLY A  49      54.418   7.479  -7.791  1.00  9.02           C  
ATOM    760  C   GLY A  49      53.195   8.235  -8.291  1.00  8.57           C  
ATOM    761  O   GLY A  49      53.293   9.427  -8.585  1.00  9.51           O  
ATOM    762  H   GLY A  49      55.813   8.651  -8.951  1.00  0.00           H  
ATOM    763 1HA  GLY A  49      54.233   6.409  -7.697  1.00  0.00           H  
ATOM    764 2HA  GLY A  49      54.753   7.833  -6.817  1.00  0.00           H  
ATOM    765  N   ILE A  50      52.049   7.525  -8.342  1.00  7.45           N  
ATOM    766  CA  ILE A  50      50.841   8.153  -8.838  1.00  8.89           C  
ATOM    767  C   ILE A  50      49.734   7.938  -7.809  1.00  7.20           C  
ATOM    768  O   ILE A  50      49.604   6.856  -7.246  1.00  7.65           O  
ATOM    769  CB  ILE A  50      50.393   7.498 -10.171  1.00  9.79           C  
ATOM    770  CG1 ILE A  50      51.342   7.946 -11.301  1.00 13.46           C  
ATOM    771  CG2 ILE A  50      48.976   7.874 -10.589  1.00 10.64           C  
ATOM    772  CD1 ILE A  50      51.424   6.941 -12.425  1.00 16.73           C  
ATOM    773  H   ILE A  50      52.015   6.562  -8.041  1.00  0.00           H  
ATOM    774  HA  ILE A  50      51.049   9.206  -9.022  1.00  0.00           H  
ATOM    775  HB  ILE A  50      50.426   6.413 -10.072  1.00  0.00           H  
ATOM    776 1HG1 ILE A  50      51.002   8.899 -11.705  1.00  0.00           H  
ATOM    777 2HG1 ILE A  50      52.342   8.102 -10.896  1.00  0.00           H  
ATOM    778 1HG2 ILE A  50      48.731   7.380 -11.529  1.00  0.00           H  
ATOM    779 2HG2 ILE A  50      48.274   7.557  -9.819  1.00  0.00           H  
ATOM    780 3HG2 ILE A  50      48.909   8.954 -10.718  1.00  0.00           H  
ATOM    781 1HD1 ILE A  50      52.106   7.308 -13.192  1.00  0.00           H  
ATOM    782 2HD1 ILE A  50      51.792   5.990 -12.037  1.00  0.00           H  
ATOM    783 3HD1 ILE A  50      50.435   6.799 -12.858  1.00  0.00           H  
ATOM    784  N   ALA A  51      48.927   8.994  -7.545  1.00  6.28           N  
ATOM    785  CA  ALA A  51      47.822   8.760  -6.589  1.00  6.16           C  
ATOM    786  C   ALA A  51      46.632   9.601  -7.046  1.00  7.68           C  
ATOM    787  O   ALA A  51      46.727  10.818  -7.170  1.00  7.68           O  
ATOM    788  CB  ALA A  51      48.181   9.102  -5.151  1.00  6.61           C  
ATOM    789  H   ALA A  51      49.036   9.910  -7.956  1.00  0.00           H  
ATOM    790  HA  ALA A  51      47.568   7.700  -6.618  1.00  0.00           H  
ATOM    791 1HB  ALA A  51      47.325   8.906  -4.506  1.00  0.00           H  
ATOM    792 2HB  ALA A  51      49.024   8.490  -4.831  1.00  0.00           H  
ATOM    793 3HB  ALA A  51      48.452  10.155  -5.084  1.00  0.00           H  
ATOM    794  N   HIS A  52      45.532   8.890  -7.365  1.00  6.07           N  
ATOM    795  CA  HIS A  52      44.355   9.560  -7.894  1.00  7.26           C  
ATOM    796  C   HIS A  52      43.334   9.742  -6.788  1.00  6.87           C  
ATOM    797  O   HIS A  52      43.400   9.114  -5.735  1.00  9.32           O  
ATOM    798  CB  HIS A  52      43.663   8.775  -9.032  1.00  8.42           C  
ATOM    799  CG  HIS A  52      43.269   7.381  -8.641  1.00 10.54           C  
ATOM    800  ND1 HIS A  52      44.170   6.465  -8.172  1.00 10.20           N  
ATOM    801  CD2 HIS A  52      42.045   6.762  -8.638  1.00 10.83           C  
ATOM    802  CE1 HIS A  52      43.574   5.318  -7.919  1.00 11.63           C  
ATOM    803  NE2 HIS A  52      42.277   5.461  -8.199  1.00 10.78           N  
ATOM    804  H   HIS A  52      45.513   7.888  -7.241  1.00  0.00           H  
ATOM    805  HA  HIS A  52      44.642  10.526  -8.309  1.00  0.00           H  
ATOM    806 1HB  HIS A  52      42.767   9.309  -9.350  1.00  0.00           H  
ATOM    807 2HB  HIS A  52      44.331   8.715  -9.891  1.00  0.00           H  
ATOM    808  HD2 HIS A  52      41.085   7.181  -8.941  1.00  0.00           H  
ATOM    809  HE1 HIS A  52      44.059   4.416  -7.547  1.00  0.00           H  
ATOM    810  HE2 HIS A  52      41.571   4.745  -8.109  1.00  0.00           H  
ATOM    811  N   ASP A  53      42.401  10.670  -7.019  1.00  5.16           N  
ATOM    812  CA  ASP A  53      41.297  10.884  -6.108  1.00  5.47           C  
ATOM    813  C   ASP A  53      40.053  10.184  -6.719  1.00  3.89           C  
ATOM    814  O   ASP A  53      39.727  10.436  -7.889  1.00  5.00           O  
ATOM    815  CB  ASP A  53      40.951  12.387  -6.041  1.00  6.26           C  
ATOM    816  CG  ASP A  53      42.035  13.214  -5.328  1.00  8.60           C  
ATOM    817  OD1 ASP A  53      42.962  12.674  -4.701  1.00  8.65           O  
ATOM    818  OD2 ASP A  53      41.910  14.463  -5.386  1.00  8.26           O  
ATOM    819  H   ASP A  53      42.468  11.237  -7.852  1.00  0.00           H  
ATOM    820  HA  ASP A  53      41.597  10.547  -5.115  1.00  0.00           H  
ATOM    821 1HB  ASP A  53      40.821  12.776  -7.051  1.00  0.00           H  
ATOM    822 2HB  ASP A  53      40.005  12.520  -5.515  1.00  0.00           H  
ATOM    823  N   ARG A  54      39.454   9.320  -5.925  1.00  5.40           N  
ATOM    824  CA  ARG A  54      38.265   8.561  -6.409  1.00  5.70           C  
ATOM    825  C   ARG A  54      37.173   9.558  -6.798  1.00  6.72           C  
ATOM    826  O   ARG A  54      37.100  10.654  -6.250  1.00  6.47           O  
ATOM    827  CB  ARG A  54      37.810   7.658  -5.271  1.00  6.13           C  
ATOM    828  CG  ARG A  54      36.592   6.759  -5.600  1.00  6.31           C  
ATOM    829  CD  ARG A  54      36.420   5.651  -4.535  1.00  6.91           C  
ATOM    830  NE  ARG A  54      37.625   4.799  -4.618  1.00  7.52           N  
ATOM    831  CZ  ARG A  54      38.514   4.689  -3.650  1.00  6.66           C  
ATOM    832  NH1 ARG A  54      38.451   5.253  -2.449  1.00  6.99           N  
ATOM    833  NH2 ARG A  54      39.598   3.910  -3.882  1.00  9.32           N  
ATOM    834  H   ARG A  54      39.790   9.162  -4.986  1.00  0.00           H  
ATOM    835  HA  ARG A  54      38.564   7.960  -7.268  1.00  0.00           H  
ATOM    836 1HB  ARG A  54      38.630   7.006  -4.974  1.00  0.00           H  
ATOM    837 2HB  ARG A  54      37.547   8.267  -4.406  1.00  0.00           H  
ATOM    838 1HG  ARG A  54      35.687   7.366  -5.623  1.00  0.00           H  
ATOM    839 2HG  ARG A  54      36.738   6.289  -6.573  1.00  0.00           H  
ATOM    840 1HD  ARG A  54      36.332   6.105  -3.549  1.00  0.00           H  
ATOM    841 2HD  ARG A  54      35.521   5.075  -4.751  1.00  0.00           H  
ATOM    842  HE  ARG A  54      37.771   4.272  -5.469  1.00  0.00           H  
ATOM    843 1HH1 ARG A  54      37.662   5.834  -2.205  1.00  0.00           H  
ATOM    844 2HH1 ARG A  54      39.192   5.101  -1.780  1.00  0.00           H  
ATOM    845 1HH2 ARG A  54      39.702   3.440  -4.771  1.00  0.00           H  
ATOM    846 2HH2 ARG A  54      40.302   3.799  -3.167  1.00  0.00           H  
ATOM    847  N   ARG A  55      36.331   9.191  -7.754  1.00  5.35           N  
ATOM    848  CA  ARG A  55      35.208  10.073  -8.149  1.00  8.01           C  
ATOM    849  C   ARG A  55      34.514  10.546  -6.895  1.00  6.55           C  
ATOM    850  O   ARG A  55      34.303   9.858  -5.912  1.00  6.57           O  
ATOM    851  CB  ARG A  55      34.234   9.309  -9.065  1.00  8.09           C  
ATOM    852  CG  ARG A  55      33.598   8.127  -8.324  1.00  8.14           C  
ATOM    853  CD  ARG A  55      33.026   7.136  -9.331  1.00 12.43           C  
ATOM    854  NE  ARG A  55      31.923   7.638 -10.120  1.00 14.65           N  
ATOM    855  CZ  ARG A  55      31.878   7.866 -11.429  1.00 13.33           C  
ATOM    856  NH1 ARG A  55      32.830   7.702 -12.314  1.00 13.73           N  
ATOM    857  NH2 ARG A  55      30.721   8.324 -11.929  1.00 12.12           N  
ATOM    858  H   ARG A  55      36.448   8.304  -8.223  1.00  0.00           H  
ATOM    859  HA  ARG A  55      35.613  10.924  -8.697  1.00  0.00           H  
ATOM    860 1HB  ARG A  55      33.455   9.986  -9.413  1.00  0.00           H  
ATOM    861 2HB  ARG A  55      34.769   8.947  -9.943  1.00  0.00           H  
ATOM    862 1HG  ARG A  55      34.354   7.629  -7.717  1.00  0.00           H  
ATOM    863 2HG  ARG A  55      32.796   8.490  -7.680  1.00  0.00           H  
ATOM    864 1HD  ARG A  55      33.805   6.841 -10.034  1.00  0.00           H  
ATOM    865 2HD  ARG A  55      32.659   6.255  -8.806  1.00  0.00           H  
ATOM    866  HE  ARG A  55      31.060   7.852  -9.639  1.00  0.00           H  
ATOM    867 1HH1 ARG A  55      33.736   7.361 -12.024  1.00  0.00           H  
ATOM    868 2HH1 ARG A  55      32.658   7.916 -13.286  1.00  0.00           H  
ATOM    869 1HH2 ARG A  55      29.932   8.481 -11.316  1.00  0.00           H  
ATOM    870 2HH2 ARG A  55      30.638   8.512 -12.917  1.00  0.00           H  
ATOM    871  N   GLY A  56      34.130  11.880  -6.895  1.00  6.93           N  
ATOM    872  CA  GLY A  56      33.463  12.373  -5.689  1.00  7.78           C  
ATOM    873  C   GLY A  56      34.315  12.591  -4.453  1.00  7.31           C  
ATOM    874  O   GLY A  56      33.783  12.834  -3.376  1.00  6.71           O  
ATOM    875  H   GLY A  56      34.283  12.514  -7.666  1.00  0.00           H  
ATOM    876 1HA  GLY A  56      32.984  13.329  -5.903  1.00  0.00           H  
ATOM    877 2HA  GLY A  56      32.676  11.678  -5.399  1.00  0.00           H  
ATOM    878  N   HIS A  57      35.655  12.576  -4.577  1.00  5.74           N  
ATOM    879  CA  HIS A  57      36.547  12.781  -3.453  1.00  5.99           C  
ATOM    880  C   HIS A  57      37.626  13.784  -3.936  1.00  6.06           C  
ATOM    881  O   HIS A  57      37.870  13.867  -5.147  1.00  6.64           O  
ATOM    882  CB  HIS A  57      37.260  11.461  -3.048  1.00  6.15           C  
ATOM    883  CG  HIS A  57      36.356  10.364  -2.527  1.00  5.99           C  
ATOM    884  ND1 HIS A  57      35.405   9.719  -3.294  1.00  8.91           N  
ATOM    885  CD2 HIS A  57      36.311   9.816  -1.293  1.00  7.43           C  
ATOM    886  CE1 HIS A  57      34.763   8.840  -2.553  1.00  6.80           C  
ATOM    887  NE2 HIS A  57      35.276   8.891  -1.324  1.00  7.81           N  
ATOM    888  H   HIS A  57      36.048  12.415  -5.494  1.00  0.00           H  
ATOM    889  HA  HIS A  57      35.974  13.126  -2.592  1.00  0.00           H  
ATOM    890 1HB  HIS A  57      37.795  11.058  -3.908  1.00  0.00           H  
ATOM    891 2HB  HIS A  57      37.996  11.669  -2.272  1.00  0.00           H  
ATOM    892  HD2 HIS A  57      36.920  10.077  -0.427  1.00  0.00           H  
ATOM    893  HE1 HIS A  57      33.957   8.189  -2.891  1.00  0.00           H  
ATOM    894  HE2 HIS A  57      34.967   8.346  -0.532  1.00  0.00           H  
ATOM    895  N   GLY A  58      38.215  14.447  -2.975  1.00  7.22           N  
ATOM    896  CA  GLY A  58      39.348  15.339  -3.297  1.00  7.87           C  
ATOM    897  C   GLY A  58      38.975  16.350  -4.360  1.00  9.74           C  
ATOM    898  O   GLY A  58      37.996  17.092  -4.182  1.00  8.98           O  
ATOM    899  H   GLY A  58      37.912  14.363  -2.015  1.00  0.00           H  
ATOM    900 1HA  GLY A  58      39.668  15.860  -2.395  1.00  0.00           H  
ATOM    901 2HA  GLY A  58      40.193  14.744  -3.641  1.00  0.00           H  
ATOM    902  N   HIS A  59      39.741  16.410  -5.440  1.00  8.62           N  
ATOM    903  CA  HIS A  59      39.523  17.347  -6.524  1.00 10.87           C  
ATOM    904  C   HIS A  59      38.944  16.673  -7.757  1.00  9.45           C  
ATOM    905  O   HIS A  59      38.924  17.292  -8.838  1.00  9.85           O  
ATOM    906  CB  HIS A  59      40.851  17.995  -6.974  1.00 16.38           C  
ATOM    907  CG  HIS A  59      41.378  18.956  -5.949  1.00 23.07           C  
ATOM    908  ND1 HIS A  59      40.758  20.100  -5.559  1.00 27.05           N  
ATOM    909  CD2 HIS A  59      42.550  18.873  -5.270  1.00 26.81           C  
ATOM    910  CE1 HIS A  59      41.483  20.715  -4.629  1.00 27.56           C  
ATOM    911  NE2 HIS A  59      42.571  19.982  -4.465  1.00 28.98           N  
ATOM    912  H   HIS A  59      40.514  15.763  -5.497  1.00  0.00           H  
ATOM    913  HA  HIS A  59      38.860  18.144  -6.188  1.00  0.00           H  
ATOM    914 1HB  HIS A  59      41.594  17.217  -7.152  1.00  0.00           H  
ATOM    915 2HB  HIS A  59      40.698  18.522  -7.915  1.00  0.00           H  
ATOM    916  HD2 HIS A  59      43.321  18.104  -5.333  1.00  0.00           H  
ATOM    917  HE1 HIS A  59      41.213  21.639  -4.118  1.00  0.00           H  
ATOM    918  HE2 HIS A  59      43.333  20.189  -3.836  1.00  0.00           H  
ATOM    919  N   SER A  60      38.436  15.436  -7.607  1.00  7.68           N  
ATOM    920  CA  SER A  60      37.782  14.842  -8.781  1.00  6.43           C  
ATOM    921  C   SER A  60      36.326  15.334  -8.902  1.00  6.84           C  
ATOM    922  O   SER A  60      35.821  15.940  -7.962  1.00 11.22           O  
ATOM    923  CB  SER A  60      37.720  13.303  -8.633  1.00  6.29           C  
ATOM    924  OG  SER A  60      39.053  12.820  -8.769  1.00  7.46           O  
ATOM    925  H   SER A  60      38.480  14.907  -6.748  1.00  0.00           H  
ATOM    926  HA  SER A  60      38.371  15.087  -9.666  1.00  0.00           H  
ATOM    927 1HB  SER A  60      37.295  13.048  -7.662  1.00  0.00           H  
ATOM    928 2HB  SER A  60      37.062  12.891  -9.397  1.00  0.00           H  
ATOM    929  HG  SER A  60      39.602  13.595  -8.913  1.00  0.00           H  
ATOM    930  N   THR A  61      35.700  15.095 -10.035  1.00  8.09           N  
ATOM    931  CA  THR A  61      34.295  15.615 -10.178  1.00  8.41           C  
ATOM    932  C   THR A  61      33.433  15.195  -9.030  1.00  9.43           C  
ATOM    933  O   THR A  61      33.357  14.028  -8.642  1.00  7.73           O  
ATOM    934  CB  THR A  61      33.716  15.096 -11.502  1.00  8.62           C  
ATOM    935  OG1 THR A  61      34.568  15.390 -12.587  1.00  8.26           O  
ATOM    936  CG2 THR A  61      32.341  15.731 -11.805  1.00 10.39           C  
ATOM    937  H   THR A  61      36.116  14.585 -10.801  1.00  0.00           H  
ATOM    938  HA  THR A  61      34.330  16.705 -10.196  1.00  0.00           H  
ATOM    939  HB  THR A  61      33.597  14.014 -11.448  1.00  0.00           H  
ATOM    940  HG1 THR A  61      35.342  15.859 -12.267  1.00  0.00           H  
ATOM    941 1HG2 THR A  61      31.960  15.341 -12.749  1.00  0.00           H  
ATOM    942 2HG2 THR A  61      31.643  15.488 -11.004  1.00  0.00           H  
ATOM    943 3HG2 THR A  61      32.448  16.813 -11.877  1.00  0.00           H  
ATOM    944  N   PRO A  62      32.622  16.098  -8.443  1.00  8.17           N  
ATOM    945  CA  PRO A  62      31.702  15.791  -7.383  1.00  8.42           C  
ATOM    946  C   PRO A  62      30.445  15.143  -7.976  1.00  9.25           C  
ATOM    947  O   PRO A  62      29.384  15.756  -8.123  1.00 10.07           O  
ATOM    948  CB  PRO A  62      31.358  17.164  -6.769  1.00  8.97           C  
ATOM    949  CG  PRO A  62      31.616  18.147  -7.859  1.00  9.22           C  
ATOM    950  CD  PRO A  62      32.732  17.560  -8.723  1.00  8.27           C  
ATOM    951  HA  PRO A  62      32.205  15.154  -6.641  1.00  0.00           H  
ATOM    952 1HB  PRO A  62      30.311  17.174  -6.433  1.00  0.00           H  
ATOM    953 2HB  PRO A  62      31.982  17.346  -5.882  1.00  0.00           H  
ATOM    954 1HG  PRO A  62      30.699  18.315  -8.443  1.00  0.00           H  
ATOM    955 2HG  PRO A  62      31.904  19.119  -7.433  1.00  0.00           H  
ATOM    956 1HD  PRO A  62      32.538  17.792  -9.781  1.00  0.00           H  
ATOM    957 2HD  PRO A  62      33.700  17.976  -8.405  1.00  0.00           H  
ATOM    958  N   VAL A  63      30.573  13.877  -8.379  1.00 10.38           N  
ATOM    959  CA  VAL A  63      29.501  13.137  -9.037  1.00 10.57           C  
ATOM    960  C   VAL A  63      28.433  12.673  -8.072  1.00  9.71           C  
ATOM    961  O   VAL A  63      28.641  12.502  -6.878  1.00 10.26           O  
ATOM    962  CB  VAL A  63      30.012  11.898  -9.812  1.00 11.99           C  
ATOM    963  CG1 VAL A  63      31.000  12.265 -10.907  1.00 14.52           C  
ATOM    964  CG2 VAL A  63      30.664  10.897  -8.851  1.00 13.79           C  
ATOM    965  H   VAL A  63      31.458  13.419  -8.216  1.00  0.00           H  
ATOM    966  HA  VAL A  63      29.017  13.797  -9.758  1.00  0.00           H  
ATOM    967  HB  VAL A  63      29.169  11.420 -10.311  1.00  0.00           H  
ATOM    968 1HG1 VAL A  63      31.327  11.360 -11.420  1.00  0.00           H  
ATOM    969 2HG1 VAL A  63      30.520  12.933 -11.622  1.00  0.00           H  
ATOM    970 3HG1 VAL A  63      31.863  12.763 -10.466  1.00  0.00           H  
ATOM    971 1HG2 VAL A  63      31.017  10.032  -9.411  1.00  0.00           H  
ATOM    972 2HG2 VAL A  63      31.506  11.372  -8.347  1.00  0.00           H  
ATOM    973 3HG2 VAL A  63      29.932  10.575  -8.110  1.00  0.00           H  
ATOM    974  N   TRP A  64      27.254  12.400  -8.705  1.00  9.08           N  
ATOM    975  CA  TRP A  64      26.160  11.815  -7.950  1.00  9.85           C  
ATOM    976  C   TRP A  64      26.249  10.262  -7.985  1.00 10.24           C  
ATOM    977  O   TRP A  64      25.886   9.668  -6.974  1.00 12.16           O  
ATOM    978  CB  TRP A  64      24.811  12.184  -8.649  1.00  8.99           C  
ATOM    979  CG  TRP A  64      23.638  11.490  -8.016  1.00  9.05           C  
ATOM    980  CD1 TRP A  64      22.868  10.537  -8.633  1.00 11.16           C  
ATOM    981  CD2 TRP A  64      23.184  11.597  -6.680  1.00 10.14           C  
ATOM    982  NE1 TRP A  64      21.938  10.049  -7.739  1.00 11.20           N  
ATOM    983  CE2 TRP A  64      22.110  10.679  -6.532  1.00 11.35           C  
ATOM    984  CE3 TRP A  64      23.503  12.370  -5.560  1.00  9.39           C  
ATOM    985  CZ2 TRP A  64      21.420  10.525  -5.339  1.00 13.10           C  
ATOM    986  CZ3 TRP A  64      22.831  12.228  -4.369  1.00  9.53           C  
ATOM    987  CH2 TRP A  64      21.756  11.321  -4.281  1.00 12.64           C  
ATOM    988  H   TRP A  64      27.125  12.596  -9.687  1.00  0.00           H  
ATOM    989  HA  TRP A  64      26.173  12.232  -6.943  1.00  0.00           H  
ATOM    990 1HB  TRP A  64      24.657  13.262  -8.598  1.00  0.00           H  
ATOM    991 2HB  TRP A  64      24.861  11.910  -9.703  1.00  0.00           H  
ATOM    992  HD1 TRP A  64      22.980  10.221  -9.668  1.00  0.00           H  
ATOM    993  HE1 TRP A  64      21.243   9.344  -7.939  1.00  0.00           H  
ATOM    994  HE3 TRP A  64      24.311  13.094  -5.660  1.00  0.00           H  
ATOM    995  HZ2 TRP A  64      20.623   9.790  -5.221  1.00  0.00           H  
ATOM    996  HZ3 TRP A  64      23.135  12.818  -3.504  1.00  0.00           H  
ATOM    997  HH2 TRP A  64      21.182  11.253  -3.356  1.00  0.00           H  
ATOM    998  N   ASP A  65      26.611   9.770  -9.155  1.00 11.72           N  
ATOM    999  CA  ASP A  65      26.404   8.323  -9.333  1.00 15.41           C  
ATOM   1000  C   ASP A  65      27.719   7.572  -9.481  1.00 12.50           C  
ATOM   1001  O   ASP A  65      28.780   8.175  -9.556  1.00 12.71           O  
ATOM   1002  CB  ASP A  65      25.627   8.102 -10.658  1.00 21.61           C  
ATOM   1003  CG  ASP A  65      25.991   9.119 -11.694  1.00 28.21           C  
ATOM   1004  OD1 ASP A  65      27.150   9.318 -12.118  1.00 32.09           O  
ATOM   1005  OD2 ASP A  65      25.025   9.845 -12.101  1.00 33.40           O  
ATOM   1006  H   ASP A  65      27.009  10.307  -9.912  1.00  0.00           H  
ATOM   1007  HA  ASP A  65      25.814   7.952  -8.495  1.00  0.00           H  
ATOM   1008 1HB  ASP A  65      25.841   7.105 -11.044  1.00  0.00           H  
ATOM   1009 2HB  ASP A  65      24.555   8.155 -10.465  1.00  0.00           H  
ATOM   1010  N   GLY A  66      27.540   6.244  -9.568  1.00 10.58           N  
ATOM   1011  CA  GLY A  66      28.740   5.434  -9.803  1.00 11.15           C  
ATOM   1012  C   GLY A  66      29.550   5.134  -8.573  1.00 10.80           C  
ATOM   1013  O   GLY A  66      30.749   4.784  -8.735  1.00 10.39           O  
ATOM   1014  H   GLY A  66      26.645   5.784  -9.482  1.00  0.00           H  
ATOM   1015 1HA  GLY A  66      28.455   4.483 -10.254  1.00  0.00           H  
ATOM   1016 2HA  GLY A  66      29.390   5.944 -10.513  1.00  0.00           H  
ATOM   1017  N   TYR A  67      28.991   5.167  -7.373  1.00  9.43           N  
ATOM   1018  CA  TYR A  67      29.742   4.815  -6.162  1.00  9.66           C  
ATOM   1019  C   TYR A  67      29.623   3.295  -5.926  1.00 10.99           C  
ATOM   1020  O   TYR A  67      28.966   2.845  -4.984  1.00 12.23           O  
ATOM   1021  CB  TYR A  67      29.196   5.606  -4.975  1.00  9.75           C  
ATOM   1022  CG  TYR A  67      29.512   7.097  -5.100  1.00  9.22           C  
ATOM   1023  CD1 TYR A  67      30.824   7.561  -4.980  1.00 10.11           C  
ATOM   1024  CD2 TYR A  67      28.494   8.015  -5.301  1.00 10.31           C  
ATOM   1025  CE1 TYR A  67      31.122   8.905  -5.126  1.00  8.91           C  
ATOM   1026  CE2 TYR A  67      28.767   9.379  -5.402  1.00  9.40           C  
ATOM   1027  CZ  TYR A  67      30.068   9.811  -5.325  1.00  9.36           C  
ATOM   1028  OH  TYR A  67      30.357  11.161  -5.409  1.00  9.04           O  
ATOM   1029  H   TYR A  67      28.023   5.442  -7.289  1.00  0.00           H  
ATOM   1030  HA  TYR A  67      30.789   5.078  -6.315  1.00  0.00           H  
ATOM   1031 1HB  TYR A  67      28.115   5.469  -4.912  1.00  0.00           H  
ATOM   1032 2HB  TYR A  67      29.628   5.221  -4.052  1.00  0.00           H  
ATOM   1033  HD1 TYR A  67      31.633   6.861  -4.768  1.00  0.00           H  
ATOM   1034  HD2 TYR A  67      27.462   7.675  -5.382  1.00  0.00           H  
ATOM   1035  HE1 TYR A  67      32.152   9.248  -5.029  1.00  0.00           H  
ATOM   1036  HE2 TYR A  67      27.952  10.089  -5.540  1.00  0.00           H  
ATOM   1037  HH  TYR A  67      29.541  11.656  -5.519  1.00  0.00           H  
ATOM   1038  N   ASP A  68      30.271   2.541  -6.828  1.00  9.63           N  
ATOM   1039  CA  ASP A  68      30.249   1.074  -6.747  1.00 10.37           C  
ATOM   1040  C   ASP A  68      31.610   0.586  -7.255  1.00 10.31           C  
ATOM   1041  O   ASP A  68      32.258   1.274  -8.053  1.00  9.51           O  
ATOM   1042  CB  ASP A  68      29.132   0.498  -7.612  1.00 12.52           C  
ATOM   1043  CG  ASP A  68      29.274   0.821  -9.074  1.00 14.83           C  
ATOM   1044  OD1 ASP A  68      29.931   0.055  -9.791  1.00 15.87           O  
ATOM   1045  OD2 ASP A  68      28.765   1.847  -9.564  1.00 17.43           O  
ATOM   1046  H   ASP A  68      30.784   2.985  -7.577  1.00  0.00           H  
ATOM   1047  HA  ASP A  68      30.066   0.787  -5.711  1.00  0.00           H  
ATOM   1048 1HB  ASP A  68      29.109  -0.586  -7.502  1.00  0.00           H  
ATOM   1049 2HB  ASP A  68      28.171   0.882  -7.269  1.00  0.00           H  
ATOM   1050  N   PHE A  69      31.986  -0.629  -6.860  1.00 10.10           N  
ATOM   1051  CA  PHE A  69      33.344  -1.074  -7.232  1.00  8.67           C  
ATOM   1052  C   PHE A  69      33.585  -1.275  -8.697  1.00  8.41           C  
ATOM   1053  O   PHE A  69      34.742  -1.195  -9.135  1.00  8.94           O  
ATOM   1054  CB  PHE A  69      33.725  -2.325  -6.399  1.00  8.40           C  
ATOM   1055  CG  PHE A  69      33.995  -1.916  -4.968  1.00  8.99           C  
ATOM   1056  CD1 PHE A  69      35.171  -1.270  -4.686  1.00  8.12           C  
ATOM   1057  CD2 PHE A  69      33.085  -2.172  -3.959  1.00 10.26           C  
ATOM   1058  CE1 PHE A  69      35.449  -0.897  -3.374  1.00 10.19           C  
ATOM   1059  CE2 PHE A  69      33.385  -1.811  -2.650  1.00 11.01           C  
ATOM   1060  CZ  PHE A  69      34.556  -1.137  -2.351  1.00 10.74           C  
ATOM   1061  H   PHE A  69      31.394  -1.249  -6.326  1.00  0.00           H  
ATOM   1062  HA  PHE A  69      34.045  -0.269  -7.009  1.00  0.00           H  
ATOM   1063 1HB  PHE A  69      32.913  -3.050  -6.440  1.00  0.00           H  
ATOM   1064 2HB  PHE A  69      34.606  -2.796  -6.832  1.00  0.00           H  
ATOM   1065  HD1 PHE A  69      35.870  -1.058  -5.496  1.00  0.00           H  
ATOM   1066  HD2 PHE A  69      32.158  -2.703  -4.179  1.00  0.00           H  
ATOM   1067  HE1 PHE A  69      36.391  -0.403  -3.137  1.00  0.00           H  
ATOM   1068  HE2 PHE A  69      32.685  -2.066  -1.854  1.00  0.00           H  
ATOM   1069  HZ  PHE A  69      34.781  -0.800  -1.340  1.00  0.00           H  
ATOM   1070  N   ASP A  70      32.584  -1.707  -9.498  1.00  8.29           N  
ATOM   1071  CA  ASP A  70      32.812  -1.839 -10.932  1.00  8.77           C  
ATOM   1072  C   ASP A  70      33.168  -0.478 -11.557  1.00  8.98           C  
ATOM   1073  O   ASP A  70      34.084  -0.366 -12.354  1.00  9.34           O  
ATOM   1074  CB  ASP A  70      31.513  -2.346 -11.580  1.00 11.19           C  
ATOM   1075  CG  ASP A  70      31.291  -3.827 -11.325  1.00 14.91           C  
ATOM   1076  OD1 ASP A  70      32.194  -4.588 -10.950  1.00 14.55           O  
ATOM   1077  OD2 ASP A  70      30.122  -4.246 -11.556  1.00 16.40           O  
ATOM   1078  H   ASP A  70      31.677  -1.941  -9.120  1.00  0.00           H  
ATOM   1079  HA  ASP A  70      33.610  -2.565 -11.090  1.00  0.00           H  
ATOM   1080 1HB  ASP A  70      30.666  -1.784 -11.185  1.00  0.00           H  
ATOM   1081 2HB  ASP A  70      31.550  -2.170 -12.655  1.00  0.00           H  
ATOM   1082  N   THR A  71      32.453   0.585 -11.145  1.00  8.93           N  
ATOM   1083  CA  THR A  71      32.786   1.909 -11.690  1.00  7.99           C  
ATOM   1084  C   THR A  71      34.158   2.360 -11.189  1.00  9.31           C  
ATOM   1085  O   THR A  71      34.911   2.892 -12.006  1.00 10.19           O  
ATOM   1086  CB  THR A  71      31.737   2.937 -11.216  1.00  7.97           C  
ATOM   1087  OG1 THR A  71      30.454   2.522 -11.772  1.00 11.07           O  
ATOM   1088  CG2 THR A  71      32.039   4.319 -11.753  1.00 10.52           C  
ATOM   1089  H   THR A  71      31.699   0.503 -10.477  1.00  0.00           H  
ATOM   1090  HA  THR A  71      32.764   1.851 -12.778  1.00  0.00           H  
ATOM   1091  HB  THR A  71      31.733   2.977 -10.127  1.00  0.00           H  
ATOM   1092  HG1 THR A  71      30.574   1.722 -12.290  1.00  0.00           H  
ATOM   1093 1HG2 THR A  71      31.282   5.020 -11.401  1.00  0.00           H  
ATOM   1094 2HG2 THR A  71      33.021   4.639 -11.404  1.00  0.00           H  
ATOM   1095 3HG2 THR A  71      32.032   4.295 -12.842  1.00  0.00           H  
ATOM   1096  N   PHE A  72      34.437   2.189  -9.903  1.00  7.76           N  
ATOM   1097  CA  PHE A  72      35.787   2.588  -9.412  1.00  6.79           C  
ATOM   1098  C   PHE A  72      36.896   1.858 -10.171  1.00  9.54           C  
ATOM   1099  O   PHE A  72      37.901   2.466 -10.537  1.00  9.74           O  
ATOM   1100  CB  PHE A  72      35.955   2.252  -7.926  1.00  7.31           C  
ATOM   1101  CG  PHE A  72      34.954   2.948  -7.020  1.00  7.15           C  
ATOM   1102  CD1 PHE A  72      34.435   4.188  -7.349  1.00  8.10           C  
ATOM   1103  CD2 PHE A  72      34.556   2.314  -5.845  1.00  7.78           C  
ATOM   1104  CE1 PHE A  72      33.501   4.779  -6.485  1.00  7.40           C  
ATOM   1105  CE2 PHE A  72      33.653   2.915  -4.985  1.00  9.87           C  
ATOM   1106  CZ  PHE A  72      33.145   4.169  -5.320  1.00  7.91           C  
ATOM   1107  H   PHE A  72      33.771   1.801  -9.250  1.00  0.00           H  
ATOM   1108  HA  PHE A  72      35.895   3.667  -9.535  1.00  0.00           H  
ATOM   1109 1HB  PHE A  72      35.852   1.177  -7.782  1.00  0.00           H  
ATOM   1110 2HB  PHE A  72      36.957   2.531  -7.601  1.00  0.00           H  
ATOM   1111  HD1 PHE A  72      34.762   4.675  -8.268  1.00  0.00           H  
ATOM   1112  HD2 PHE A  72      34.968   1.333  -5.604  1.00  0.00           H  
ATOM   1113  HE1 PHE A  72      33.051   5.737  -6.743  1.00  0.00           H  
ATOM   1114  HE2 PHE A  72      33.338   2.429  -4.062  1.00  0.00           H  
ATOM   1115  HZ  PHE A  72      32.456   4.661  -4.635  1.00  0.00           H  
ATOM   1116  N   ALA A  73      36.693   0.545 -10.397  1.00  9.66           N  
ATOM   1117  CA  ALA A  73      37.727  -0.203 -11.142  1.00 10.10           C  
ATOM   1118  C   ALA A  73      37.866   0.254 -12.568  1.00 10.00           C  
ATOM   1119  O   ALA A  73      38.952   0.272 -13.158  1.00 10.31           O  
ATOM   1120  CB  ALA A  73      37.327  -1.700 -11.111  1.00  9.71           C  
ATOM   1121  H   ALA A  73      35.867   0.058 -10.079  1.00  0.00           H  
ATOM   1122  HA  ALA A  73      38.682  -0.056 -10.637  1.00  0.00           H  
ATOM   1123 1HB  ALA A  73      38.069  -2.286 -11.653  1.00  0.00           H  
ATOM   1124 2HB  ALA A  73      37.278  -2.042 -10.077  1.00  0.00           H  
ATOM   1125 3HB  ALA A  73      36.353  -1.826 -11.581  1.00  0.00           H  
ATOM   1126  N   ASP A  74      36.791   0.646 -13.265  1.00  8.50           N  
ATOM   1127  CA  ASP A  74      36.844   1.080 -14.635  1.00  9.57           C  
ATOM   1128  C   ASP A  74      37.494   2.472 -14.702  1.00 10.03           C  
ATOM   1129  O   ASP A  74      38.140   2.807 -15.687  1.00 11.09           O  
ATOM   1130  CB  ASP A  74      35.497   1.090 -15.361  1.00 11.85           C  
ATOM   1131  CG  ASP A  74      34.924  -0.309 -15.551  1.00 12.73           C  
ATOM   1132  OD1 ASP A  74      35.598  -1.305 -15.322  1.00 14.05           O  
ATOM   1133  OD2 ASP A  74      33.709  -0.396 -15.918  1.00 15.68           O  
ATOM   1134  H   ASP A  74      35.901   0.630 -12.788  1.00  0.00           H  
ATOM   1135  HA  ASP A  74      37.489   0.397 -15.189  1.00  0.00           H  
ATOM   1136 1HB  ASP A  74      34.783   1.689 -14.795  1.00  0.00           H  
ATOM   1137 2HB  ASP A  74      35.614   1.558 -16.339  1.00  0.00           H  
ATOM   1138  N   ASP A  75      37.205   3.307 -13.689  1.00 10.58           N  
ATOM   1139  CA  ASP A  75      37.894   4.604 -13.634  1.00 10.00           C  
ATOM   1140  C   ASP A  75      39.397   4.368 -13.472  1.00 10.02           C  
ATOM   1141  O   ASP A  75      40.154   5.037 -14.187  1.00 10.57           O  
ATOM   1142  CB  ASP A  75      37.379   5.443 -12.466  1.00 10.51           C  
ATOM   1143  CG  ASP A  75      35.963   5.978 -12.675  1.00 11.49           C  
ATOM   1144  OD1 ASP A  75      35.368   5.894 -13.749  1.00 11.00           O  
ATOM   1145  OD2 ASP A  75      35.457   6.544 -11.669  1.00 11.47           O  
ATOM   1146  H   ASP A  75      36.535   3.075 -12.970  1.00  0.00           H  
ATOM   1147  HA  ASP A  75      37.693   5.142 -14.561  1.00  0.00           H  
ATOM   1148 1HB  ASP A  75      37.387   4.843 -11.556  1.00  0.00           H  
ATOM   1149 2HB  ASP A  75      38.045   6.291 -12.305  1.00  0.00           H  
ATOM   1150  N   LEU A  76      39.806   3.424 -12.648  1.00 10.14           N  
ATOM   1151  CA  LEU A  76      41.230   3.087 -12.499  1.00 10.12           C  
ATOM   1152  C   LEU A  76      41.773   2.574 -13.827  1.00 10.46           C  
ATOM   1153  O   LEU A  76      42.842   3.002 -14.291  1.00  9.92           O  
ATOM   1154  CB  LEU A  76      41.404   2.089 -11.346  1.00 10.04           C  
ATOM   1155  CG  LEU A  76      42.829   1.528 -11.160  1.00 10.81           C  
ATOM   1156  CD1 LEU A  76      43.742   2.680 -10.742  1.00 12.14           C  
ATOM   1157  CD2 LEU A  76      42.851   0.428 -10.113  1.00 10.76           C  
ATOM   1158  H   LEU A  76      39.121   2.919 -12.104  1.00  0.00           H  
ATOM   1159  HA  LEU A  76      41.779   3.999 -12.267  1.00  0.00           H  
ATOM   1160 1HB  LEU A  76      41.116   2.578 -10.417  1.00  0.00           H  
ATOM   1161 2HB  LEU A  76      40.734   1.246 -11.512  1.00  0.00           H  
ATOM   1162  HG  LEU A  76      43.184   1.117 -12.105  1.00  0.00           H  
ATOM   1163 1HD1 LEU A  76      44.757   2.308 -10.604  1.00  0.00           H  
ATOM   1164 2HD1 LEU A  76      43.739   3.446 -11.517  1.00  0.00           H  
ATOM   1165 3HD1 LEU A  76      43.383   3.108  -9.807  1.00  0.00           H  
ATOM   1166 1HD2 LEU A  76      43.868   0.050 -10.003  1.00  0.00           H  
ATOM   1167 2HD2 LEU A  76      42.507   0.827  -9.159  1.00  0.00           H  
ATOM   1168 3HD2 LEU A  76      42.194  -0.384 -10.425  1.00  0.00           H  
ATOM   1169  N   ASN A  77      40.990   1.733 -14.530  1.00 10.49           N  
ATOM   1170  CA  ASN A  77      41.423   1.263 -15.852  1.00 11.02           C  
ATOM   1171  C   ASN A  77      41.650   2.405 -16.822  1.00 13.56           C  
ATOM   1172  O   ASN A  77      42.609   2.412 -17.609  1.00 13.33           O  
ATOM   1173  CB  ASN A  77      40.420   0.252 -16.430  1.00 12.95           C  
ATOM   1174  CG  ASN A  77      40.823  -0.209 -17.824  1.00 14.15           C  
ATOM   1175  OD1 ASN A  77      40.146   0.023 -18.828  1.00 20.43           O  
ATOM   1176  ND2 ASN A  77      41.963  -0.843 -17.894  1.00 16.18           N  
ATOM   1177  H   ASN A  77      40.104   1.418 -14.162  1.00  0.00           H  
ATOM   1178  HA  ASN A  77      42.389   0.767 -15.744  1.00  0.00           H  
ATOM   1179 1HB  ASN A  77      40.354  -0.614 -15.770  1.00  0.00           H  
ATOM   1180 2HB  ASN A  77      39.430   0.706 -16.474  1.00  0.00           H  
ATOM   1181 1HD2 ASN A  77      42.296  -1.177 -18.776  1.00  0.00           H  
ATOM   1182 2HD2 ASN A  77      42.502  -0.994 -17.066  1.00  0.00           H  
ATOM   1183  N   ASP A  78      40.770   3.416 -16.796  1.00 12.49           N  
ATOM   1184  CA  ASP A  78      40.928   4.560 -17.705  1.00 12.25           C  
ATOM   1185  C   ASP A  78      42.220   5.317 -17.397  1.00 12.12           C  
ATOM   1186  O   ASP A  78      42.883   5.738 -18.343  1.00 13.14           O  
ATOM   1187  CB  ASP A  78      39.738   5.530 -17.638  1.00 12.99           C  
ATOM   1188  CG  ASP A  78      38.487   5.001 -18.325  1.00 15.28           C  
ATOM   1189  OD1 ASP A  78      38.583   4.050 -19.143  1.00 15.17           O  
ATOM   1190  OD2 ASP A  78      37.406   5.530 -18.029  1.00 14.82           O  
ATOM   1191  H   ASP A  78      39.991   3.402 -16.153  1.00  0.00           H  
ATOM   1192  HA  ASP A  78      40.992   4.184 -18.726  1.00  0.00           H  
ATOM   1193 1HB  ASP A  78      39.496   5.738 -16.595  1.00  0.00           H  
ATOM   1194 2HB  ASP A  78      40.013   6.476 -18.105  1.00  0.00           H  
ATOM   1195  N   LEU A  79      42.587   5.453 -16.131  1.00 12.55           N  
ATOM   1196  CA  LEU A  79      43.803   6.177 -15.755  1.00 12.10           C  
ATOM   1197  C   LEU A  79      45.039   5.398 -16.199  1.00 12.96           C  
ATOM   1198  O   LEU A  79      45.953   5.956 -16.799  1.00 12.36           O  
ATOM   1199  CB  LEU A  79      43.817   6.359 -14.227  1.00 12.80           C  
ATOM   1200  CG  LEU A  79      45.080   7.019 -13.652  1.00 14.96           C  
ATOM   1201  CD1 LEU A  79      45.124   8.493 -13.978  1.00 16.08           C  
ATOM   1202  CD2 LEU A  79      45.111   6.803 -12.139  1.00 16.94           C  
ATOM   1203  H   LEU A  79      42.013   5.046 -15.407  1.00  0.00           H  
ATOM   1204  HA  LEU A  79      43.787   7.154 -16.237  1.00  0.00           H  
ATOM   1205 1HB  LEU A  79      42.962   6.970 -13.942  1.00  0.00           H  
ATOM   1206 2HB  LEU A  79      43.709   5.380 -13.759  1.00  0.00           H  
ATOM   1207  HG  LEU A  79      45.964   6.569 -14.105  1.00  0.00           H  
ATOM   1208 1HD1 LEU A  79      46.029   8.932 -13.558  1.00  0.00           H  
ATOM   1209 2HD1 LEU A  79      45.125   8.627 -15.060  1.00  0.00           H  
ATOM   1210 3HD1 LEU A  79      44.251   8.986 -13.552  1.00  0.00           H  
ATOM   1211 1HD2 LEU A  79      46.005   7.268 -11.723  1.00  0.00           H  
ATOM   1212 2HD2 LEU A  79      44.226   7.253 -11.689  1.00  0.00           H  
ATOM   1213 3HD2 LEU A  79      45.124   5.734 -11.924  1.00  0.00           H  
ATOM   1214  N   LEU A  80      45.042   4.085 -15.977  1.00 12.64           N  
ATOM   1215  CA  LEU A  80      46.200   3.266 -16.377  1.00 14.87           C  
ATOM   1216  C   LEU A  80      46.330   3.202 -17.888  1.00 14.34           C  
ATOM   1217  O   LEU A  80      47.441   3.220 -18.418  1.00 15.45           O  
ATOM   1218  CB  LEU A  80      46.049   1.849 -15.826  1.00 15.84           C  
ATOM   1219  CG  LEU A  80      46.028   1.674 -14.305  1.00 19.13           C  
ATOM   1220  CD1 LEU A  80      46.036   0.177 -13.968  1.00 20.02           C  
ATOM   1221  CD2 LEU A  80      47.157   2.359 -13.568  1.00 20.26           C  
ATOM   1222  H   LEU A  80      44.253   3.638 -15.533  1.00  0.00           H  
ATOM   1223  HA  LEU A  80      47.101   3.714 -15.959  1.00  0.00           H  
ATOM   1224 1HB  LEU A  80      45.117   1.428 -16.201  1.00  0.00           H  
ATOM   1225 2HB  LEU A  80      46.874   1.242 -16.198  1.00  0.00           H  
ATOM   1226  HG  LEU A  80      45.100   2.083 -13.904  1.00  0.00           H  
ATOM   1227 1HD1 LEU A  80      46.021   0.048 -12.886  1.00  0.00           H  
ATOM   1228 2HD1 LEU A  80      45.156  -0.298 -14.402  1.00  0.00           H  
ATOM   1229 3HD1 LEU A  80      46.936  -0.283 -14.376  1.00  0.00           H  
ATOM   1230 1HD2 LEU A  80      47.055   2.178 -12.497  1.00  0.00           H  
ATOM   1231 2HD2 LEU A  80      48.111   1.962 -13.914  1.00  0.00           H  
ATOM   1232 3HD2 LEU A  80      47.119   3.431 -13.760  1.00  0.00           H  
ATOM   1233  N   THR A  81      45.206   3.181 -18.600  1.00 13.91           N  
ATOM   1234  CA  THR A  81      45.234   3.151 -20.055  1.00 15.56           C  
ATOM   1235  C   THR A  81      45.636   4.483 -20.669  1.00 17.06           C  
ATOM   1236  O   THR A  81      46.441   4.527 -21.613  1.00 17.38           O  
ATOM   1237  CB  THR A  81      43.830   2.753 -20.590  1.00 16.58           C  
ATOM   1238  OG1 THR A  81      43.539   1.445 -20.052  1.00 17.22           O  
ATOM   1239  CG2 THR A  81      43.847   2.720 -22.107  1.00 18.34           C  
ATOM   1240  H   THR A  81      44.315   3.186 -18.125  1.00  0.00           H  
ATOM   1241  HA  THR A  81      45.963   2.404 -20.372  1.00  0.00           H  
ATOM   1242  HB  THR A  81      43.092   3.479 -20.250  1.00  0.00           H  
ATOM   1243  HG1 THR A  81      44.274   1.153 -19.507  1.00  0.00           H  
ATOM   1244 1HG2 THR A  81      42.860   2.441 -22.476  1.00  0.00           H  
ATOM   1245 2HG2 THR A  81      44.112   3.705 -22.489  1.00  0.00           H  
ATOM   1246 3HG2 THR A  81      44.581   1.990 -22.447  1.00  0.00           H  
ATOM   1247  N   ASP A  82      45.105   5.588 -20.140  1.00 16.72           N  
ATOM   1248  CA  ASP A  82      45.436   6.921 -20.649  1.00 18.07           C  
ATOM   1249  C   ASP A  82      46.934   7.188 -20.528  1.00 17.70           C  
ATOM   1250  O   ASP A  82      47.541   7.806 -21.408  1.00 17.98           O  
ATOM   1251  CB  ASP A  82      44.694   7.988 -19.835  1.00 22.01           C  
ATOM   1252  CG  ASP A  82      44.931   9.428 -20.237  1.00 27.30           C  
ATOM   1253  OD1 ASP A  82      45.057   9.732 -21.445  1.00 29.79           O  
ATOM   1254  OD2 ASP A  82      44.906  10.327 -19.369  1.00 29.97           O  
ATOM   1255  H   ASP A  82      44.458   5.502 -19.369  1.00  0.00           H  
ATOM   1256  HA  ASP A  82      45.116   6.983 -21.690  1.00  0.00           H  
ATOM   1257 1HB  ASP A  82      43.620   7.815 -19.902  1.00  0.00           H  
ATOM   1258 2HB  ASP A  82      44.974   7.904 -18.784  1.00  0.00           H  
ATOM   1259  N   LEU A  83      47.540   6.829 -19.416  1.00 14.27           N  
ATOM   1260  CA  LEU A  83      48.970   7.010 -19.176  1.00 16.53           C  
ATOM   1261  C   LEU A  83      49.818   5.872 -19.736  1.00 17.65           C  
ATOM   1262  O   LEU A  83      51.043   5.926 -19.649  1.00 17.67           O  
ATOM   1263  CB  LEU A  83      49.215   7.139 -17.662  1.00 15.84           C  
ATOM   1264  CG  LEU A  83      48.586   8.408 -17.047  1.00 19.00           C  
ATOM   1265  CD1 LEU A  83      48.897   8.473 -15.558  1.00 21.26           C  
ATOM   1266  CD2 LEU A  83      49.055   9.662 -17.755  1.00 21.44           C  
ATOM   1267  H   LEU A  83      46.970   6.406 -18.697  1.00  0.00           H  
ATOM   1268  HA  LEU A  83      49.291   7.926 -19.672  1.00  0.00           H  
ATOM   1269 1HB  LEU A  83      48.799   6.263 -17.167  1.00  0.00           H  
ATOM   1270 2HB  LEU A  83      50.290   7.155 -17.484  1.00  0.00           H  
ATOM   1271  HG  LEU A  83      47.500   8.352 -17.129  1.00  0.00           H  
ATOM   1272 1HD1 LEU A  83      48.450   9.371 -15.132  1.00  0.00           H  
ATOM   1273 2HD1 LEU A  83      48.486   7.593 -15.062  1.00  0.00           H  
ATOM   1274 3HD1 LEU A  83      49.976   8.502 -15.413  1.00  0.00           H  
ATOM   1275 1HD2 LEU A  83      48.591  10.535 -17.295  1.00  0.00           H  
ATOM   1276 2HD2 LEU A  83      50.139   9.742 -17.673  1.00  0.00           H  
ATOM   1277 3HD2 LEU A  83      48.773   9.613 -18.807  1.00  0.00           H  
ATOM   1278  N   ASP A  84      49.162   4.859 -20.262  1.00 18.38           N  
ATOM   1279  CA  ASP A  84      49.727   3.641 -20.811  1.00 20.21           C  
ATOM   1280  C   ASP A  84      50.773   3.066 -19.876  1.00 19.06           C  
ATOM   1281  O   ASP A  84      51.944   2.846 -20.215  1.00 21.21           O  
ATOM   1282  CB  ASP A  84      50.287   3.887 -22.218  1.00 22.83           C  
ATOM   1283  CG  ASP A  84      50.546   2.561 -22.929  1.00 25.81           C  
ATOM   1284  OD1 ASP A  84      50.105   1.479 -22.482  1.00 25.10           O  
ATOM   1285  OD2 ASP A  84      51.242   2.649 -23.962  1.00 28.29           O  
ATOM   1286  H   ASP A  84      48.159   4.981 -20.265  1.00  0.00           H  
ATOM   1287  HA  ASP A  84      48.937   2.893 -20.879  1.00  0.00           H  
ATOM   1288 1HB  ASP A  84      49.579   4.484 -22.792  1.00  0.00           H  
ATOM   1289 2HB  ASP A  84      51.214   4.457 -22.146  1.00  0.00           H  
ATOM   1290  N   LEU A  85      50.363   2.807 -18.635  1.00 16.45           N  
ATOM   1291  CA  LEU A  85      51.274   2.301 -17.628  1.00 15.22           C  
ATOM   1292  C   LEU A  85      51.391   0.779 -17.668  1.00 17.71           C  
ATOM   1293  O   LEU A  85      50.407   0.074 -17.849  1.00 18.30           O  
ATOM   1294  CB  LEU A  85      50.755   2.677 -16.237  1.00 15.45           C  
ATOM   1295  CG  LEU A  85      50.623   4.215 -16.053  1.00 15.17           C  
ATOM   1296  CD1 LEU A  85      50.052   4.462 -14.665  1.00 17.08           C  
ATOM   1297  CD2 LEU A  85      51.989   4.871 -16.187  1.00 15.47           C  
ATOM   1298  H   LEU A  85      49.397   2.966 -18.389  1.00  0.00           H  
ATOM   1299  HA  LEU A  85      52.250   2.761 -17.782  1.00  0.00           H  
ATOM   1300 1HB  LEU A  85      49.783   2.209 -16.091  1.00  0.00           H  
ATOM   1301 2HB  LEU A  85      51.442   2.279 -15.490  1.00  0.00           H  
ATOM   1302  HG  LEU A  85      49.955   4.617 -16.815  1.00  0.00           H  
ATOM   1303 1HD1 LEU A  85      49.945   5.534 -14.501  1.00  0.00           H  
ATOM   1304 2HD1 LEU A  85      49.076   3.984 -14.583  1.00  0.00           H  
ATOM   1305 3HD1 LEU A  85      50.724   4.046 -13.916  1.00  0.00           H  
ATOM   1306 1HD2 LEU A  85      51.889   5.949 -16.058  1.00  0.00           H  
ATOM   1307 2HD2 LEU A  85      52.659   4.475 -15.424  1.00  0.00           H  
ATOM   1308 3HD2 LEU A  85      52.398   4.660 -17.175  1.00  0.00           H  
ATOM   1309  N   ARG A  86      52.623   0.303 -17.530  1.00 16.54           N  
ATOM   1310  CA  ARG A  86      52.929  -1.125 -17.526  1.00 18.15           C  
ATOM   1311  C   ARG A  86      53.843  -1.479 -16.376  1.00 14.74           C  
ATOM   1312  O   ARG A  86      54.578  -0.621 -15.842  1.00 14.28           O  
ATOM   1313  CB  ARG A  86      53.678  -1.473 -18.837  1.00 22.69           C  
ATOM   1314  CG  ARG A  86      52.875  -1.238 -20.115  1.00 28.32           C  
ATOM   1315  CD  ARG A  86      51.810  -2.321 -20.174  1.00 32.88           C  
ATOM   1316  NE  ARG A  86      51.142  -2.508 -21.458  1.00 36.96           N  
ATOM   1317  CZ  ARG A  86      50.291  -3.534 -21.603  1.00 38.45           C  
ATOM   1318  NH1 ARG A  86      50.101  -4.378 -20.599  1.00 39.75           N  
ATOM   1319  NH2 ARG A  86      49.640  -3.707 -22.742  1.00 40.09           N  
ATOM   1320  H   ARG A  86      53.376   0.968 -17.424  1.00  0.00           H  
ATOM   1321  HA  ARG A  86      51.991  -1.680 -17.483  1.00  0.00           H  
ATOM   1322 1HB  ARG A  86      54.588  -0.879 -18.905  1.00  0.00           H  
ATOM   1323 2HB  ARG A  86      53.973  -2.522 -18.820  1.00  0.00           H  
ATOM   1324 1HG  ARG A  86      52.418  -0.249 -20.081  1.00  0.00           H  
ATOM   1325 2HG  ARG A  86      53.538  -1.302 -20.979  1.00  0.00           H  
ATOM   1326 1HD  ARG A  86      52.257  -3.284 -19.928  1.00  0.00           H  
ATOM   1327 2HD  ARG A  86      51.021  -2.094 -19.458  1.00  0.00           H  
ATOM   1328  HE  ARG A  86      51.350  -1.849 -22.196  1.00  0.00           H  
ATOM   1329 1HH1 ARG A  86      50.597  -4.247 -19.728  1.00  0.00           H  
ATOM   1330 2HH1 ARG A  86      49.461  -5.152 -20.704  1.00  0.00           H  
ATOM   1331 1HH2 ARG A  86      49.783  -3.064 -23.509  1.00  0.00           H  
ATOM   1332 2HH2 ARG A  86      49.001  -4.481 -22.845  1.00  0.00           H  
ATOM   1333  N   ASP A  87      53.868  -2.761 -15.966  1.00 14.83           N  
ATOM   1334  CA  ASP A  87      54.722  -3.222 -14.881  1.00 15.09           C  
ATOM   1335  C   ASP A  87      54.390  -2.481 -13.595  1.00 14.10           C  
ATOM   1336  O   ASP A  87      55.280  -2.109 -12.845  1.00 14.40           O  
ATOM   1337  CB  ASP A  87      56.199  -3.050 -15.226  1.00 18.66           C  
ATOM   1338  CG  ASP A  87      57.126  -4.089 -14.641  1.00 23.13           C  
ATOM   1339  OD1 ASP A  87      56.660  -5.163 -14.202  1.00 25.86           O  
ATOM   1340  OD2 ASP A  87      58.369  -3.893 -14.613  1.00 25.55           O  
ATOM   1341  H   ASP A  87      53.267  -3.424 -16.435  1.00  0.00           H  
ATOM   1342  HA  ASP A  87      54.531  -4.283 -14.717  1.00  0.00           H  
ATOM   1343 1HB  ASP A  87      56.325  -3.075 -16.309  1.00  0.00           H  
ATOM   1344 2HB  ASP A  87      56.543  -2.075 -14.879  1.00  0.00           H  
ATOM   1345  N   VAL A  88      53.082  -2.248 -13.410  1.00 12.46           N  
ATOM   1346  CA  VAL A  88      52.660  -1.416 -12.268  1.00 11.50           C  
ATOM   1347  C   VAL A  88      52.540  -2.170 -10.964  1.00 11.47           C  
ATOM   1348  O   VAL A  88      52.113  -3.332 -10.902  1.00 12.07           O  
ATOM   1349  CB  VAL A  88      51.269  -0.854 -12.657  1.00 11.90           C  
ATOM   1350  CG1 VAL A  88      50.621  -0.094 -11.495  1.00 12.44           C  
ATOM   1351  CG2 VAL A  88      51.258   0.002 -13.919  1.00 13.36           C  
ATOM   1352  H   VAL A  88      52.380  -2.626 -14.030  1.00  0.00           H  
ATOM   1353  HA  VAL A  88      53.385  -0.611 -12.140  1.00  0.00           H  
ATOM   1354  HB  VAL A  88      50.586  -1.686 -12.828  1.00  0.00           H  
ATOM   1355 1HG1 VAL A  88      49.647   0.285 -11.806  1.00  0.00           H  
ATOM   1356 2HG1 VAL A  88      50.494  -0.766 -10.646  1.00  0.00           H  
ATOM   1357 3HG1 VAL A  88      51.259   0.741 -11.206  1.00  0.00           H  
ATOM   1358 1HG2 VAL A  88      50.244   0.350 -14.113  1.00  0.00           H  
ATOM   1359 2HG2 VAL A  88      51.917   0.860 -13.783  1.00  0.00           H  
ATOM   1360 3HG2 VAL A  88      51.606  -0.592 -14.765  1.00  0.00           H  
ATOM   1361  N   THR A  89      52.838  -1.527  -9.834  1.00 10.19           N  
ATOM   1362  CA  THR A  89      52.453  -2.065  -8.531  1.00  8.50           C  
ATOM   1363  C   THR A  89      51.258  -1.222  -8.043  1.00  9.99           C  
ATOM   1364  O   THR A  89      51.422  -0.013  -7.986  1.00 10.06           O  
ATOM   1365  CB  THR A  89      53.583  -1.998  -7.518  1.00 10.36           C  
ATOM   1366  OG1 THR A  89      54.589  -2.960  -7.939  1.00 10.46           O  
ATOM   1367  CG2 THR A  89      53.106  -2.466  -6.135  1.00 10.28           C  
ATOM   1368  H   THR A  89      53.339  -0.651  -9.876  1.00  0.00           H  
ATOM   1369  HA  THR A  89      52.182  -3.114  -8.656  1.00  0.00           H  
ATOM   1370  HB  THR A  89      53.942  -0.972  -7.441  1.00  0.00           H  
ATOM   1371  HG1 THR A  89      54.297  -3.396  -8.743  1.00  0.00           H  
ATOM   1372 1HG2 THR A  89      53.932  -2.409  -5.427  1.00  0.00           H  
ATOM   1373 2HG2 THR A  89      52.291  -1.826  -5.795  1.00  0.00           H  
ATOM   1374 3HG2 THR A  89      52.756  -3.495  -6.200  1.00  0.00           H  
ATOM   1375  N   LEU A  90      50.171  -1.881  -7.708  1.00  9.19           N  
ATOM   1376  CA  LEU A  90      49.024  -1.155  -7.153  1.00  9.13           C  
ATOM   1377  C   LEU A  90      49.095  -1.314  -5.654  1.00  9.92           C  
ATOM   1378  O   LEU A  90      49.343  -2.414  -5.117  1.00 11.33           O  
ATOM   1379  CB  LEU A  90      47.694  -1.801  -7.587  1.00  9.35           C  
ATOM   1380  CG  LEU A  90      47.400  -1.708  -9.094  1.00 10.12           C  
ATOM   1381  CD1 LEU A  90      46.067  -2.427  -9.339  1.00 11.70           C  
ATOM   1382  CD2 LEU A  90      47.347  -0.262  -9.553  1.00 12.96           C  
ATOM   1383  H   LEU A  90      50.109  -2.882  -7.826  1.00  0.00           H  
ATOM   1384  HA  LEU A  90      49.047  -0.133  -7.529  1.00  0.00           H  
ATOM   1385 1HB  LEU A  90      47.711  -2.853  -7.306  1.00  0.00           H  
ATOM   1386 2HB  LEU A  90      46.880  -1.316  -7.049  1.00  0.00           H  
ATOM   1387  HG  LEU A  90      48.185  -2.221  -9.650  1.00  0.00           H  
ATOM   1388 1HD1 LEU A  90      45.820  -2.384 -10.400  1.00  0.00           H  
ATOM   1389 2HD1 LEU A  90      46.153  -3.468  -9.029  1.00  0.00           H  
ATOM   1390 3HD1 LEU A  90      45.280  -1.940  -8.764  1.00  0.00           H  
ATOM   1391 1HD2 LEU A  90      47.138  -0.227 -10.623  1.00  0.00           H  
ATOM   1392 2HD2 LEU A  90      46.559   0.263  -9.012  1.00  0.00           H  
ATOM   1393 3HD2 LEU A  90      48.305   0.218  -9.354  1.00  0.00           H  
ATOM   1394  N   VAL A  91      48.908  -0.222  -4.918  1.00  6.93           N  
ATOM   1395  CA  VAL A  91      49.004  -0.264  -3.456  1.00  6.48           C  
ATOM   1396  C   VAL A  91      47.670   0.325  -2.967  1.00  8.19           C  
ATOM   1397  O   VAL A  91      47.374   1.458  -3.349  1.00  9.02           O  
ATOM   1398  CB  VAL A  91      50.130   0.648  -2.959  1.00  6.84           C  
ATOM   1399  CG1 VAL A  91      50.149   0.677  -1.439  1.00  7.78           C  
ATOM   1400  CG2 VAL A  91      51.485   0.182  -3.532  1.00  9.47           C  
ATOM   1401  H   VAL A  91      48.696   0.655  -5.372  1.00  0.00           H  
ATOM   1402  HA  VAL A  91      49.228  -1.287  -3.153  1.00  0.00           H  
ATOM   1403  HB  VAL A  91      49.930   1.668  -3.287  1.00  0.00           H  
ATOM   1404 1HG1 VAL A  91      50.954   1.329  -1.097  1.00  0.00           H  
ATOM   1405 2HG1 VAL A  91      49.195   1.055  -1.070  1.00  0.00           H  
ATOM   1406 3HG1 VAL A  91      50.313  -0.331  -1.058  1.00  0.00           H  
ATOM   1407 1HG2 VAL A  91      52.277   0.838  -3.172  1.00  0.00           H  
ATOM   1408 2HG2 VAL A  91      51.685  -0.840  -3.209  1.00  0.00           H  
ATOM   1409 3HG2 VAL A  91      51.451   0.218  -4.621  1.00  0.00           H  
ATOM   1410  N   ALA A  92      46.908  -0.428  -2.200  1.00  7.15           N  
ATOM   1411  CA  ALA A  92      45.578   0.071  -1.815  1.00  6.97           C  
ATOM   1412  C   ALA A  92      45.389   0.065  -0.322  1.00  8.28           C  
ATOM   1413  O   ALA A  92      45.911  -0.799   0.386  1.00 10.80           O  
ATOM   1414  CB  ALA A  92      44.569  -0.897  -2.470  1.00  8.85           C  
ATOM   1415  H   ALA A  92      47.208  -1.334  -1.870  1.00  0.00           H  
ATOM   1416  HA  ALA A  92      45.468   1.081  -2.210  1.00  0.00           H  
ATOM   1417 1HB  ALA A  92      43.554  -0.585  -2.225  1.00  0.00           H  
ATOM   1418 2HB  ALA A  92      44.701  -0.883  -3.552  1.00  0.00           H  
ATOM   1419 3HB  ALA A  92      44.738  -1.906  -2.097  1.00  0.00           H  
ATOM   1420  N   HIS A  93      44.626   1.058   0.175  1.00  5.56           N  
ATOM   1421  CA  HIS A  93      44.295   1.039   1.611  1.00  4.91           C  
ATOM   1422  C   HIS A  93      42.776   0.910   1.792  1.00  7.58           C  
ATOM   1423  O   HIS A  93      42.035   1.485   1.007  1.00  8.56           O  
ATOM   1424  CB  HIS A  93      44.715   2.402   2.227  1.00  7.31           C  
ATOM   1425  CG  HIS A  93      44.232   2.601   3.623  1.00  7.43           C  
ATOM   1426  ND1 HIS A  93      43.409   3.712   3.896  1.00  7.50           N  
ATOM   1427  CD2 HIS A  93      44.388   1.956   4.780  1.00  7.92           C  
ATOM   1428  CE1 HIS A  93      43.119   3.691   5.188  1.00  8.55           C  
ATOM   1429  NE2 HIS A  93      43.697   2.634   5.758  1.00  9.61           N  
ATOM   1430  H   HIS A  93      44.276   1.810  -0.401  1.00  0.00           H  
ATOM   1431  HA  HIS A  93      44.848   0.238   2.101  1.00  0.00           H  
ATOM   1432 1HB  HIS A  93      45.803   2.482   2.227  1.00  0.00           H  
ATOM   1433 2HB  HIS A  93      44.327   3.214   1.612  1.00  0.00           H  
ATOM   1434  HD2 HIS A  93      44.972   1.045   4.914  1.00  0.00           H  
ATOM   1435  HE1 HIS A  93      42.504   4.420   5.715  1.00  0.00           H  
ATOM   1436  HE2 HIS A  93      43.635   2.381   6.734  1.00  0.00           H  
ATOM   1437  N   SER A  94      42.373   0.134   2.793  1.00  7.23           N  
ATOM   1438  CA  SER A  94      40.953   0.066   3.198  1.00  7.96           C  
ATOM   1439  C   SER A  94      40.012  -0.290   2.087  1.00  7.44           C  
ATOM   1440  O   SER A  94      40.259  -1.254   1.348  1.00  8.26           O  
ATOM   1441  CB  SER A  94      40.680   1.477   3.814  1.00 10.83           C  
ATOM   1442  OG  SER A  94      39.542   1.391   4.659  1.00 13.59           O  
ATOM   1443  H   SER A  94      43.053  -0.423   3.290  1.00  0.00           H  
ATOM   1444  HA  SER A  94      40.841  -0.729   3.937  1.00  0.00           H  
ATOM   1445 1HB  SER A  94      41.555   1.805   4.374  1.00  0.00           H  
ATOM   1446 2HB  SER A  94      40.515   2.197   3.014  1.00  0.00           H  
ATOM   1447  HG  SER A  94      39.250   0.477   4.618  1.00  0.00           H  
ATOM   1448  N   MET A  95      38.924   0.499   1.790  1.00  7.35           N  
ATOM   1449  CA  MET A  95      38.058   0.183   0.683  1.00  6.96           C  
ATOM   1450  C   MET A  95      38.703   0.286  -0.661  1.00  7.01           C  
ATOM   1451  O   MET A  95      38.272  -0.272  -1.659  1.00  9.33           O  
ATOM   1452  CB  MET A  95      36.721   0.979   0.703  1.00  8.48           C  
ATOM   1453  CG  MET A  95      36.974   2.462   0.324  1.00  8.61           C  
ATOM   1454  SD  MET A  95      35.394   3.209  -0.192  1.00 11.06           S  
ATOM   1455  CE  MET A  95      35.309   2.820  -1.905  1.00 14.80           C  
ATOM   1456  H   MET A  95      38.725   1.313   2.353  1.00  0.00           H  
ATOM   1457  HA  MET A  95      37.805  -0.876   0.733  1.00  0.00           H  
ATOM   1458 1HB  MET A  95      36.019   0.529   0.002  1.00  0.00           H  
ATOM   1459 2HB  MET A  95      36.276   0.918   1.697  1.00  0.00           H  
ATOM   1460 1HG  MET A  95      37.384   2.992   1.183  1.00  0.00           H  
ATOM   1461 2HG  MET A  95      37.701   2.511  -0.486  1.00  0.00           H  
ATOM   1462 1HE  MET A  95      34.388   3.225  -2.325  1.00  0.00           H  
ATOM   1463 2HE  MET A  95      36.166   3.256  -2.420  1.00  0.00           H  
ATOM   1464 3HE  MET A  95      35.321   1.737  -2.033  1.00  0.00           H  
ATOM   1465  N   GLY A  96      39.886   0.953  -0.793  1.00  6.59           N  
ATOM   1466  CA  GLY A  96      40.708   0.957  -1.982  1.00  6.70           C  
ATOM   1467  C   GLY A  96      41.112  -0.475  -2.396  1.00  7.06           C  
ATOM   1468  O   GLY A  96      41.322  -0.771  -3.557  1.00  7.74           O  
ATOM   1469  H   GLY A  96      40.189   1.476   0.016  1.00  0.00           H  
ATOM   1470 1HA  GLY A  96      40.165   1.433  -2.798  1.00  0.00           H  
ATOM   1471 2HA  GLY A  96      41.604   1.551  -1.803  1.00  0.00           H  
ATOM   1472  N   GLY A  97      41.198  -1.355  -1.421  1.00  8.65           N  
ATOM   1473  CA  GLY A  97      41.490  -2.789  -1.687  1.00  8.60           C  
ATOM   1474  C   GLY A  97      40.368  -3.435  -2.495  1.00  9.01           C  
ATOM   1475  O   GLY A  97      40.670  -4.317  -3.303  1.00  9.09           O  
ATOM   1476  H   GLY A  97      41.062  -1.049  -0.468  1.00  0.00           H  
ATOM   1477 1HA  GLY A  97      42.432  -2.874  -2.229  1.00  0.00           H  
ATOM   1478 2HA  GLY A  97      41.615  -3.316  -0.742  1.00  0.00           H  
ATOM   1479  N   GLY A  98      39.112  -2.968  -2.386  1.00  8.32           N  
ATOM   1480  CA  GLY A  98      38.062  -3.479  -3.249  1.00  8.60           C  
ATOM   1481  C   GLY A  98      38.206  -2.975  -4.658  1.00  8.86           C  
ATOM   1482  O   GLY A  98      37.854  -3.616  -5.643  1.00  8.65           O  
ATOM   1483  H   GLY A  98      38.886  -2.258  -1.704  1.00  0.00           H  
ATOM   1484 1HA  GLY A  98      38.089  -4.569  -3.249  1.00  0.00           H  
ATOM   1485 2HA  GLY A  98      37.091  -3.182  -2.855  1.00  0.00           H  
ATOM   1486  N   GLU A  99      38.627  -1.685  -4.863  1.00  6.97           N  
ATOM   1487  CA  GLU A  99      38.919  -1.177  -6.198  1.00  6.52           C  
ATOM   1488  C   GLU A  99      40.032  -1.982  -6.864  1.00  7.06           C  
ATOM   1489  O   GLU A  99      39.948  -2.297  -8.063  1.00  9.26           O  
ATOM   1490  CB  GLU A  99      39.302   0.331  -6.087  1.00  7.33           C  
ATOM   1491  CG  GLU A  99      39.681   0.971  -7.429  1.00  7.14           C  
ATOM   1492  CD  GLU A  99      39.902   2.494  -7.287  1.00  9.40           C  
ATOM   1493  OE1 GLU A  99      39.122   3.110  -6.541  1.00  9.56           O  
ATOM   1494  OE2 GLU A  99      40.842   2.982  -7.909  1.00 11.70           O  
ATOM   1495  H   GLU A  99      38.737  -1.072  -4.068  1.00  0.00           H  
ATOM   1496  HA  GLU A  99      38.023  -1.281  -6.811  1.00  0.00           H  
ATOM   1497 1HB  GLU A  99      38.465   0.889  -5.667  1.00  0.00           H  
ATOM   1498 2HB  GLU A  99      40.145   0.443  -5.405  1.00  0.00           H  
ATOM   1499 1HG  GLU A  99      40.593   0.503  -7.798  1.00  0.00           H  
ATOM   1500 2HG  GLU A  99      38.888   0.776  -8.149  1.00  0.00           H  
ATOM   1501  N   LEU A 100      41.053  -2.317  -6.104  1.00  6.44           N  
ATOM   1502  CA  LEU A 100      42.200  -3.104  -6.613  1.00  7.26           C  
ATOM   1503  C   LEU A 100      41.709  -4.520  -6.982  1.00  7.69           C  
ATOM   1504  O   LEU A 100      41.911  -4.899  -8.121  1.00  9.21           O  
ATOM   1505  CB  LEU A 100      43.256  -3.181  -5.522  1.00  8.35           C  
ATOM   1506  CG  LEU A 100      44.671  -3.604  -5.982  1.00  9.46           C  
ATOM   1507  CD1 LEU A 100      45.679  -3.375  -4.834  1.00 10.52           C  
ATOM   1508  CD2 LEU A 100      44.694  -5.080  -6.318  1.00 12.59           C  
ATOM   1509  H   LEU A 100      41.048  -2.023  -5.138  1.00  0.00           H  
ATOM   1510  HA  LEU A 100      42.611  -2.593  -7.483  1.00  0.00           H  
ATOM   1511 1HB  LEU A 100      43.341  -2.203  -5.051  1.00  0.00           H  
ATOM   1512 2HB  LEU A 100      42.926  -3.896  -4.769  1.00  0.00           H  
ATOM   1513  HG  LEU A 100      44.952  -3.033  -6.867  1.00  0.00           H  
ATOM   1514 1HD1 LEU A 100      46.676  -3.673  -5.160  1.00  0.00           H  
ATOM   1515 2HD1 LEU A 100      45.688  -2.319  -4.563  1.00  0.00           H  
ATOM   1516 3HD1 LEU A 100      45.387  -3.970  -3.970  1.00  0.00           H  
ATOM   1517 1HD2 LEU A 100      45.696  -5.364  -6.641  1.00  0.00           H  
ATOM   1518 2HD2 LEU A 100      44.420  -5.658  -5.436  1.00  0.00           H  
ATOM   1519 3HD2 LEU A 100      43.983  -5.282  -7.120  1.00  0.00           H  
ATOM   1520  N   ALA A 101      40.983  -5.119  -6.072  1.00  9.93           N  
ATOM   1521  CA  ALA A 101      40.481  -6.498  -6.362  1.00  9.99           C  
ATOM   1522  C   ALA A 101      39.565  -6.530  -7.550  1.00 10.50           C  
ATOM   1523  O   ALA A 101      39.648  -7.402  -8.451  1.00 10.42           O  
ATOM   1524  CB  ALA A 101      39.808  -6.994  -5.101  1.00 10.46           C  
ATOM   1525  H   ALA A 101      40.752  -4.687  -5.189  1.00  0.00           H  
ATOM   1526  HA  ALA A 101      41.337  -7.125  -6.611  1.00  0.00           H  
ATOM   1527 1HB  ALA A 101      39.424  -8.001  -5.265  1.00  0.00           H  
ATOM   1528 2HB  ALA A 101      40.531  -7.010  -4.285  1.00  0.00           H  
ATOM   1529 3HB  ALA A 101      38.985  -6.330  -4.843  1.00  0.00           H  
ATOM   1530  N   ARG A 102      38.610  -5.596  -7.652  1.00 10.37           N  
ATOM   1531  CA  ARG A 102      37.675  -5.616  -8.771  1.00 11.67           C  
ATOM   1532  C   ARG A 102      38.343  -5.229 -10.061  1.00 10.34           C  
ATOM   1533  O   ARG A 102      37.964  -5.706 -11.119  1.00 11.67           O  
ATOM   1534  CB  ARG A 102      36.425  -4.762  -8.417  1.00 12.27           C  
ATOM   1535  CG  ARG A 102      35.403  -4.745  -9.547  1.00 13.32           C  
ATOM   1536  CD  ARG A 102      34.780  -6.120  -9.819  1.00 16.21           C  
ATOM   1537  NE  ARG A 102      34.485  -6.823  -8.599  1.00 17.36           N  
ATOM   1538  CZ  ARG A 102      33.351  -6.696  -7.907  1.00 20.85           C  
ATOM   1539  NH1 ARG A 102      32.419  -5.865  -8.355  1.00 20.31           N  
ATOM   1540  NH2 ARG A 102      33.204  -7.412  -6.793  1.00 22.43           N  
ATOM   1541  H   ARG A 102      38.528  -4.869  -6.955  1.00  0.00           H  
ATOM   1542  HA  ARG A 102      37.366  -6.647  -8.945  1.00  0.00           H  
ATOM   1543 1HB  ARG A 102      35.955  -5.160  -7.519  1.00  0.00           H  
ATOM   1544 2HB  ARG A 102      36.733  -3.739  -8.200  1.00  0.00           H  
ATOM   1545 1HG  ARG A 102      34.593  -4.061  -9.294  1.00  0.00           H  
ATOM   1546 2HG  ARG A 102      35.884  -4.414 -10.468  1.00  0.00           H  
ATOM   1547 1HD  ARG A 102      33.851  -5.995 -10.375  1.00  0.00           H  
ATOM   1548 2HD  ARG A 102      35.473  -6.724 -10.403  1.00  0.00           H  
ATOM   1549  HE  ARG A 102      35.186  -7.458  -8.241  1.00  0.00           H  
ATOM   1550 1HH1 ARG A 102      32.575  -5.343  -9.206  1.00  0.00           H  
ATOM   1551 2HH1 ARG A 102      31.554  -5.755  -7.846  1.00  0.00           H  
ATOM   1552 1HH2 ARG A 102      33.942  -8.033  -6.490  1.00  0.00           H  
ATOM   1553 2HH2 ARG A 102      32.356  -7.334  -6.251  1.00  0.00           H  
ATOM   1554  N   TYR A 103      39.408  -4.382 -10.055  1.00  9.12           N  
ATOM   1555  CA  TYR A 103      40.205  -4.140 -11.243  1.00  8.65           C  
ATOM   1556  C   TYR A 103      40.838  -5.458 -11.747  1.00  9.59           C  
ATOM   1557  O   TYR A 103      40.735  -5.696 -12.958  1.00 10.96           O  
ATOM   1558  CB  TYR A 103      41.321  -3.085 -10.926  1.00 10.79           C  
ATOM   1559  CG  TYR A 103      42.196  -2.890 -12.153  1.00 12.29           C  
ATOM   1560  CD1 TYR A 103      41.887  -2.073 -13.221  1.00 12.81           C  
ATOM   1561  CD2 TYR A 103      43.385  -3.621 -12.182  1.00 13.79           C  
ATOM   1562  CE1 TYR A 103      42.740  -1.981 -14.321  1.00 12.41           C  
ATOM   1563  CE2 TYR A 103      44.239  -3.544 -13.269  1.00 13.30           C  
ATOM   1564  CZ  TYR A 103      43.909  -2.736 -14.314  1.00 13.24           C  
ATOM   1565  OH  TYR A 103      44.772  -2.668 -15.382  1.00 15.05           O  
ATOM   1566  H   TYR A 103      39.649  -3.909  -9.196  1.00  0.00           H  
ATOM   1567  HA  TYR A 103      39.553  -3.744 -12.022  1.00  0.00           H  
ATOM   1568 1HB  TYR A 103      40.858  -2.141 -10.634  1.00  0.00           H  
ATOM   1569 2HB  TYR A 103      41.919  -3.430 -10.083  1.00  0.00           H  
ATOM   1570  HD1 TYR A 103      40.966  -1.489 -13.212  1.00  0.00           H  
ATOM   1571  HD2 TYR A 103      43.650  -4.263 -11.342  1.00  0.00           H  
ATOM   1572  HE1 TYR A 103      42.483  -1.331 -15.157  1.00  0.00           H  
ATOM   1573  HE2 TYR A 103      45.161  -4.126 -13.280  1.00  0.00           H  
ATOM   1574  HH  TYR A 103      45.527  -3.238 -15.219  1.00  0.00           H  
ATOM   1575  N   VAL A 104      41.391  -6.244 -10.853  1.00 10.76           N  
ATOM   1576  CA  VAL A 104      41.964  -7.539 -11.310  1.00 12.57           C  
ATOM   1577  C   VAL A 104      40.852  -8.420 -11.894  1.00 12.72           C  
ATOM   1578  O   VAL A 104      40.989  -9.040 -12.977  1.00 13.32           O  
ATOM   1579  CB  VAL A 104      42.706  -8.210 -10.162  1.00 13.68           C  
ATOM   1580  CG1 VAL A 104      43.072  -9.672 -10.463  1.00 14.07           C  
ATOM   1581  CG2 VAL A 104      44.009  -7.436  -9.891  1.00 14.22           C  
ATOM   1582  H   VAL A 104      41.441  -6.002  -9.874  1.00  0.00           H  
ATOM   1583  HA  VAL A 104      42.668  -7.340 -12.118  1.00  0.00           H  
ATOM   1584  HB  VAL A 104      42.073  -8.196  -9.275  1.00  0.00           H  
ATOM   1585 1HG1 VAL A 104      43.599 -10.099  -9.609  1.00  0.00           H  
ATOM   1586 2HG1 VAL A 104      42.163 -10.243 -10.650  1.00  0.00           H  
ATOM   1587 3HG1 VAL A 104      43.715  -9.712 -11.342  1.00  0.00           H  
ATOM   1588 1HG2 VAL A 104      44.548  -7.908  -9.070  1.00  0.00           H  
ATOM   1589 2HG2 VAL A 104      44.631  -7.445 -10.787  1.00  0.00           H  
ATOM   1590 3HG2 VAL A 104      43.772  -6.406  -9.625  1.00  0.00           H  
ATOM   1591  N   GLY A 105      39.723  -8.450 -11.218  1.00 10.65           N  
ATOM   1592  CA  GLY A 105      38.610  -9.318 -11.647  1.00 14.44           C  
ATOM   1593  C   GLY A 105      38.087  -8.915 -13.006  1.00 17.78           C  
ATOM   1594  O   GLY A 105      37.695  -9.777 -13.806  1.00 19.40           O  
ATOM   1595  H   GLY A 105      39.610  -7.875 -10.395  1.00  0.00           H  
ATOM   1596 1HA  GLY A 105      38.948 -10.354 -11.678  1.00  0.00           H  
ATOM   1597 2HA  GLY A 105      37.805  -9.265 -10.916  1.00  0.00           H  
ATOM   1598  N   ARG A 106      37.991  -7.619 -13.313  1.00 15.23           N  
ATOM   1599  CA  ARG A 106      37.379  -7.140 -14.523  1.00 15.17           C  
ATOM   1600  C   ARG A 106      38.343  -6.974 -15.675  1.00 15.65           C  
ATOM   1601  O   ARG A 106      37.946  -7.114 -16.832  1.00 16.39           O  
ATOM   1602  CB  ARG A 106      36.691  -5.753 -14.354  1.00 15.49           C  
ATOM   1603  CG  ARG A 106      35.375  -5.814 -13.620  1.00 16.24           C  
ATOM   1604  CD  ARG A 106      34.744  -4.480 -13.317  1.00 13.87           C  
ATOM   1605  NE  ARG A 106      34.175  -3.670 -14.356  1.00 14.73           N  
ATOM   1606  CZ  ARG A 106      32.967  -3.834 -14.909  1.00 16.27           C  
ATOM   1607  NH1 ARG A 106      32.216  -4.874 -14.579  1.00 16.20           N  
ATOM   1608  NH2 ARG A 106      32.501  -3.001 -15.824  1.00 17.80           N  
ATOM   1609  H   ARG A 106      38.370  -6.952 -12.656  1.00  0.00           H  
ATOM   1610  HA  ARG A 106      36.609  -7.850 -14.826  1.00  0.00           H  
ATOM   1611 1HB  ARG A 106      37.354  -5.082 -13.809  1.00  0.00           H  
ATOM   1612 2HB  ARG A 106      36.514  -5.313 -15.335  1.00  0.00           H  
ATOM   1613 1HG  ARG A 106      34.651  -6.370 -14.216  1.00  0.00           H  
ATOM   1614 2HG  ARG A 106      35.516  -6.314 -12.661  1.00  0.00           H  
ATOM   1615 1HD  ARG A 106      33.913  -4.619 -12.626  1.00  0.00           H  
ATOM   1616 2HD  ARG A 106      35.485  -3.822 -12.865  1.00  0.00           H  
ATOM   1617  HE  ARG A 106      34.729  -2.902 -14.710  1.00  0.00           H  
ATOM   1618 1HH1 ARG A 106      32.554  -5.548 -13.907  1.00  0.00           H  
ATOM   1619 2HH1 ARG A 106      31.306  -4.993 -14.999  1.00  0.00           H  
ATOM   1620 1HH2 ARG A 106      33.061  -2.215 -16.124  1.00  0.00           H  
ATOM   1621 2HH2 ARG A 106      31.586  -3.150 -16.223  1.00  0.00           H  
ATOM   1622  N   HIS A 107      39.551  -6.476 -15.403  1.00 14.54           N  
ATOM   1623  CA  HIS A 107      40.517  -6.112 -16.413  1.00 14.34           C  
ATOM   1624  C   HIS A 107      41.752  -7.004 -16.473  1.00 14.62           C  
ATOM   1625  O   HIS A 107      42.550  -6.861 -17.412  1.00 18.47           O  
ATOM   1626  CB  HIS A 107      40.974  -4.653 -16.091  1.00 14.04           C  
ATOM   1627  CG  HIS A 107      39.762  -3.748 -16.179  1.00 13.94           C  
ATOM   1628  ND1 HIS A 107      39.204  -3.476 -17.409  1.00 15.15           N  
ATOM   1629  CD2 HIS A 107      39.033  -3.077 -15.263  1.00 12.43           C  
ATOM   1630  CE1 HIS A 107      38.147  -2.660 -17.257  1.00 14.55           C  
ATOM   1631  NE2 HIS A 107      38.045  -2.420 -15.962  1.00 14.09           N  
ATOM   1632  H   HIS A 107      39.788  -6.353 -14.429  1.00  0.00           H  
ATOM   1633  HA  HIS A 107      40.047  -6.147 -17.395  1.00  0.00           H  
ATOM   1634 1HB  HIS A 107      41.416  -4.621 -15.094  1.00  0.00           H  
ATOM   1635 2HB  HIS A 107      41.743  -4.348 -16.800  1.00  0.00           H  
ATOM   1636  HD2 HIS A 107      39.185  -3.055 -14.184  1.00  0.00           H  
ATOM   1637  HE1 HIS A 107      37.512  -2.283 -18.059  1.00  0.00           H  
ATOM   1638  HE2 HIS A 107      37.346  -1.838 -15.522  1.00  0.00           H  
ATOM   1639  N   GLY A 108      41.936  -7.862 -15.485  1.00 13.08           N  
ATOM   1640  CA  GLY A 108      43.081  -8.775 -15.460  1.00 16.45           C  
ATOM   1641  C   GLY A 108      44.374  -8.126 -14.996  1.00 17.01           C  
ATOM   1642  O   GLY A 108      44.410  -6.973 -14.544  1.00 16.08           O  
ATOM   1643  H   GLY A 108      41.269  -7.889 -14.727  1.00  0.00           H  
ATOM   1644 1HA  GLY A 108      42.863  -9.614 -14.800  1.00  0.00           H  
ATOM   1645 2HA  GLY A 108      43.242  -9.184 -16.457  1.00  0.00           H  
ATOM   1646  N   THR A 109      45.477  -8.889 -15.078  1.00 15.74           N  
ATOM   1647  CA  THR A 109      46.755  -8.441 -14.550  1.00 15.00           C  
ATOM   1648  C   THR A 109      47.810  -8.147 -15.605  1.00 15.47           C  
ATOM   1649  O   THR A 109      48.996  -7.981 -15.250  1.00 15.63           O  
ATOM   1650  CB  THR A 109      47.336  -9.491 -13.582  1.00 17.04           C  
ATOM   1651  OG1 THR A 109      47.444 -10.745 -14.319  1.00 17.06           O  
ATOM   1652  CG2 THR A 109      46.438  -9.679 -12.377  1.00 16.77           C  
ATOM   1653  H   THR A 109      45.417  -9.796 -15.517  1.00  0.00           H  
ATOM   1654  HA  THR A 109      46.596  -7.512 -14.002  1.00  0.00           H  
ATOM   1655  HB  THR A 109      48.319  -9.167 -13.241  1.00  0.00           H  
ATOM   1656  HG1 THR A 109      47.131 -10.615 -15.218  1.00  0.00           H  
ATOM   1657 1HG2 THR A 109      46.873 -10.425 -11.712  1.00  0.00           H  
ATOM   1658 2HG2 THR A 109      46.339  -8.732 -11.846  1.00  0.00           H  
ATOM   1659 3HG2 THR A 109      45.455 -10.015 -12.705  1.00  0.00           H  
ATOM   1660  N   GLY A 110      47.405  -7.916 -16.845  1.00 15.56           N  
ATOM   1661  CA  GLY A 110      48.373  -7.691 -17.921  1.00 16.59           C  
ATOM   1662  C   GLY A 110      49.270  -6.482 -17.725  1.00 16.73           C  
ATOM   1663  O   GLY A 110      50.457  -6.507 -18.086  1.00 16.75           O  
ATOM   1664  H   GLY A 110      46.418  -7.893 -17.058  1.00  0.00           H  
ATOM   1665 1HA  GLY A 110      49.012  -8.568 -18.025  1.00  0.00           H  
ATOM   1666 2HA  GLY A 110      47.844  -7.565 -18.865  1.00  0.00           H  
ATOM   1667  N   ARG A 111      48.751  -5.426 -17.087  1.00 14.96           N  
ATOM   1668  CA  ARG A 111      49.570  -4.232 -16.851  1.00 15.78           C  
ATOM   1669  C   ARG A 111      50.268  -4.264 -15.506  1.00 15.62           C  
ATOM   1670  O   ARG A 111      50.960  -3.292 -15.140  1.00 17.47           O  
ATOM   1671  CB  ARG A 111      48.653  -2.984 -16.848  1.00 16.46           C  
ATOM   1672  CG  ARG A 111      48.093  -2.588 -18.181  1.00 17.31           C  
ATOM   1673  CD  ARG A 111      47.268  -1.290 -18.095  1.00 17.89           C  
ATOM   1674  NE  ARG A 111      46.808  -0.919 -19.425  1.00 19.09           N  
ATOM   1675  CZ  ARG A 111      47.450  -0.295 -20.383  1.00 19.92           C  
ATOM   1676  NH1 ARG A 111      48.685   0.143 -20.235  1.00 20.60           N  
ATOM   1677  NH2 ARG A 111      46.786  -0.078 -21.519  1.00 22.21           N  
ATOM   1678  H   ARG A 111      47.795  -5.439 -16.762  1.00  0.00           H  
ATOM   1679  HA  ARG A 111      50.296  -4.145 -17.660  1.00  0.00           H  
ATOM   1680 1HB  ARG A 111      47.809  -3.155 -16.182  1.00  0.00           H  
ATOM   1681 2HB  ARG A 111      49.206  -2.127 -16.463  1.00  0.00           H  
ATOM   1682 1HG  ARG A 111      48.909  -2.427 -18.885  1.00  0.00           H  
ATOM   1683 2HG  ARG A 111      47.443  -3.381 -18.553  1.00  0.00           H  
ATOM   1684 1HD  ARG A 111      46.408  -1.448 -17.444  1.00  0.00           H  
ATOM   1685 2HD  ARG A 111      47.888  -0.491 -17.689  1.00  0.00           H  
ATOM   1686  HE  ARG A 111      45.860  -1.163 -19.680  1.00  0.00           H  
ATOM   1687 1HH1 ARG A 111      49.170   0.002 -19.360  1.00  0.00           H  
ATOM   1688 2HH1 ARG A 111      49.146   0.619 -20.996  1.00  0.00           H  
ATOM   1689 1HH2 ARG A 111      45.829  -0.391 -21.613  1.00  0.00           H  
ATOM   1690 2HH2 ARG A 111      47.239   0.399 -22.285  1.00  0.00           H  
ATOM   1691  N   LEU A 112      50.081  -5.319 -14.725  1.00 13.56           N  
ATOM   1692  CA  LEU A 112      50.542  -5.303 -13.354  1.00 13.10           C  
ATOM   1693  C   LEU A 112      51.736  -6.207 -13.074  1.00 16.08           C  
ATOM   1694  O   LEU A 112      51.851  -7.323 -13.594  1.00 17.86           O  
ATOM   1695  CB  LEU A 112      49.439  -5.736 -12.363  1.00 13.74           C  
ATOM   1696  CG  LEU A 112      48.053  -5.094 -12.541  1.00 15.27           C  
ATOM   1697  CD1 LEU A 112      47.095  -5.607 -11.480  1.00 16.08           C  
ATOM   1698  CD2 LEU A 112      48.205  -3.569 -12.452  1.00 15.84           C  
ATOM   1699  H   LEU A 112      49.616  -6.143 -15.078  1.00  0.00           H  
ATOM   1700  HA  LEU A 112      50.837  -4.285 -13.100  1.00  0.00           H  
ATOM   1701 1HB  LEU A 112      49.305  -6.814 -12.442  1.00  0.00           H  
ATOM   1702 2HB  LEU A 112      49.771  -5.505 -11.351  1.00  0.00           H  
ATOM   1703  HG  LEU A 112      47.646  -5.370 -13.514  1.00  0.00           H  
ATOM   1704 1HD1 LEU A 112      46.118  -5.144 -11.618  1.00  0.00           H  
ATOM   1705 2HD1 LEU A 112      46.999  -6.689 -11.569  1.00  0.00           H  
ATOM   1706 3HD1 LEU A 112      47.479  -5.356 -10.492  1.00  0.00           H  
ATOM   1707 1HD2 LEU A 112      47.229  -3.098 -12.577  1.00  0.00           H  
ATOM   1708 2HD2 LEU A 112      48.615  -3.300 -11.478  1.00  0.00           H  
ATOM   1709 3HD2 LEU A 112      48.878  -3.224 -13.237  1.00  0.00           H  
ATOM   1710  N   ARG A 113      52.563  -5.726 -12.174  1.00 13.32           N  
ATOM   1711  CA  ARG A 113      53.678  -6.511 -11.652  1.00 14.61           C  
ATOM   1712  C   ARG A 113      53.312  -7.136 -10.326  1.00 15.62           C  
ATOM   1713  O   ARG A 113      53.631  -8.317 -10.073  1.00 14.13           O  
ATOM   1714  CB  ARG A 113      54.901  -5.602 -11.445  1.00 17.30           C  
ATOM   1715  CG  ARG A 113      56.056  -6.429 -10.841  1.00 23.20           C  
ATOM   1716  CD  ARG A 113      57.294  -5.553 -10.997  1.00 28.33           C  
ATOM   1717  NE  ARG A 113      58.515  -6.294 -10.957  1.00 31.69           N  
ATOM   1718  CZ  ARG A 113      59.659  -5.967 -11.539  1.00 33.18           C  
ATOM   1719  NH1 ARG A 113      59.795  -4.883 -12.282  1.00 33.70           N  
ATOM   1720  NH2 ARG A 113      60.651  -6.836 -11.364  1.00 35.28           N  
ATOM   1721  H   ARG A 113      52.422  -4.785 -11.834  1.00  0.00           H  
ATOM   1722  HA  ARG A 113      53.929  -7.283 -12.380  1.00  0.00           H  
ATOM   1723 1HB  ARG A 113      55.199  -5.171 -12.400  1.00  0.00           H  
ATOM   1724 2HB  ARG A 113      54.634  -4.778 -10.783  1.00  0.00           H  
ATOM   1725 1HG  ARG A 113      55.843  -6.640  -9.793  1.00  0.00           H  
ATOM   1726 2HG  ARG A 113      56.156  -7.367 -11.387  1.00  0.00           H  
ATOM   1727 1HD  ARG A 113      57.255  -5.035 -11.955  1.00  0.00           H  
ATOM   1728 2HD  ARG A 113      57.326  -4.822 -10.190  1.00  0.00           H  
ATOM   1729  HE  ARG A 113      58.523  -7.160 -10.434  1.00  0.00           H  
ATOM   1730 1HH1 ARG A 113      59.008  -4.266 -12.424  1.00  0.00           H  
ATOM   1731 2HH1 ARG A 113      60.686  -4.671 -12.708  1.00  0.00           H  
ATOM   1732 1HH2 ARG A 113      60.499  -7.673 -10.818  1.00  0.00           H  
ATOM   1733 2HH2 ARG A 113      61.555  -6.659 -11.776  1.00  0.00           H  
ATOM   1734  N   SER A 114      52.732  -6.356  -9.408  1.00 12.19           N  
ATOM   1735  CA  SER A 114      52.487  -6.837  -8.057  1.00 10.75           C  
ATOM   1736  C   SER A 114      51.427  -5.931  -7.374  1.00 10.87           C  
ATOM   1737  O   SER A 114      51.041  -4.938  -7.979  1.00 11.58           O  
ATOM   1738  CB  SER A 114      53.759  -6.862  -7.203  1.00 11.07           C  
ATOM   1739  OG  SER A 114      54.373  -5.548  -7.269  1.00 12.24           O  
ATOM   1740  H   SER A 114      52.457  -5.415  -9.653  1.00  0.00           H  
ATOM   1741  HA  SER A 114      52.109  -7.858  -8.117  1.00  0.00           H  
ATOM   1742 1HB  SER A 114      53.503  -7.125  -6.177  1.00  0.00           H  
ATOM   1743 2HB  SER A 114      54.434  -7.630  -7.579  1.00  0.00           H  
ATOM   1744  HG  SER A 114      53.806  -5.019  -7.836  1.00  0.00           H  
ATOM   1745  N   ALA A 115      51.014  -6.328  -6.185  1.00 10.44           N  
ATOM   1746  CA  ALA A 115      49.942  -5.607  -5.482  1.00 10.06           C  
ATOM   1747  C   ALA A 115      50.167  -5.634  -3.991  1.00 10.73           C  
ATOM   1748  O   ALA A 115      50.803  -6.515  -3.417  1.00 10.51           O  
ATOM   1749  CB  ALA A 115      48.592  -6.289  -5.739  1.00 10.00           C  
ATOM   1750  H   ALA A 115      51.434  -7.135  -5.746  1.00  0.00           H  
ATOM   1751  HA  ALA A 115      49.906  -4.590  -5.872  1.00  0.00           H  
ATOM   1752 1HB  ALA A 115      47.805  -5.747  -5.214  1.00  0.00           H  
ATOM   1753 2HB  ALA A 115      48.382  -6.288  -6.809  1.00  0.00           H  
ATOM   1754 3HB  ALA A 115      48.629  -7.315  -5.378  1.00  0.00           H  
ATOM   1755  N   VAL A 116      49.702  -4.547  -3.330  1.00  8.19           N  
ATOM   1756  CA  VAL A 116      49.839  -4.456  -1.882  1.00  7.52           C  
ATOM   1757  C   VAL A 116      48.454  -4.115  -1.328  1.00  9.32           C  
ATOM   1758  O   VAL A 116      47.878  -3.133  -1.798  1.00  9.45           O  
ATOM   1759  CB  VAL A 116      50.798  -3.320  -1.451  1.00  7.89           C  
ATOM   1760  CG1 VAL A 116      50.868  -3.217   0.060  1.00  8.96           C  
ATOM   1761  CG2 VAL A 116      52.202  -3.583  -2.046  1.00 10.75           C  
ATOM   1762  H   VAL A 116      49.257  -3.791  -3.831  1.00  0.00           H  
ATOM   1763  HA  VAL A 116      50.251  -5.396  -1.514  1.00  0.00           H  
ATOM   1764  HB  VAL A 116      50.411  -2.371  -1.822  1.00  0.00           H  
ATOM   1765 1HG1 VAL A 116      51.548  -2.411   0.339  1.00  0.00           H  
ATOM   1766 2HG1 VAL A 116      49.875  -3.006   0.457  1.00  0.00           H  
ATOM   1767 3HG1 VAL A 116      51.233  -4.158   0.472  1.00  0.00           H  
ATOM   1768 1HG2 VAL A 116      52.880  -2.785  -1.745  1.00  0.00           H  
ATOM   1769 2HG2 VAL A 116      52.580  -4.538  -1.679  1.00  0.00           H  
ATOM   1770 3HG2 VAL A 116      52.137  -3.612  -3.134  1.00  0.00           H  
ATOM   1771  N   LEU A 117      48.003  -4.851  -0.329  1.00  9.77           N  
ATOM   1772  CA  LEU A 117      46.692  -4.591   0.280  1.00  9.80           C  
ATOM   1773  C   LEU A 117      46.970  -4.168   1.700  1.00  9.36           C  
ATOM   1774  O   LEU A 117      47.357  -4.967   2.547  1.00 11.44           O  
ATOM   1775  CB  LEU A 117      45.852  -5.887   0.260  1.00 10.54           C  
ATOM   1776  CG  LEU A 117      45.295  -6.326  -1.092  1.00 13.57           C  
ATOM   1777  CD1 LEU A 117      44.555  -7.656  -0.828  1.00 15.90           C  
ATOM   1778  CD2 LEU A 117      44.288  -5.382  -1.714  1.00 15.90           C  
ATOM   1779  H   LEU A 117      48.569  -5.609   0.026  1.00  0.00           H  
ATOM   1780  HA  LEU A 117      46.184  -3.826  -0.306  1.00  0.00           H  
ATOM   1781 1HB  LEU A 117      46.466  -6.705   0.634  1.00  0.00           H  
ATOM   1782 2HB  LEU A 117      45.003  -5.761   0.931  1.00  0.00           H  
ATOM   1783  HG  LEU A 117      46.112  -6.423  -1.808  1.00  0.00           H  
ATOM   1784 1HD1 LEU A 117      44.130  -8.027  -1.761  1.00  0.00           H  
ATOM   1785 2HD1 LEU A 117      45.257  -8.390  -0.432  1.00  0.00           H  
ATOM   1786 3HD1 LEU A 117      43.756  -7.491  -0.106  1.00  0.00           H  
ATOM   1787 1HD2 LEU A 117      43.955  -5.784  -2.671  1.00  0.00           H  
ATOM   1788 2HD2 LEU A 117      43.432  -5.273  -1.048  1.00  0.00           H  
ATOM   1789 3HD2 LEU A 117      44.751  -4.408  -1.871  1.00  0.00           H  
ATOM   1790  N   LEU A 118      46.821  -2.866   1.995  1.00  7.44           N  
ATOM   1791  CA  LEU A 118      47.066  -2.382   3.355  1.00  6.47           C  
ATOM   1792  C   LEU A 118      45.762  -2.164   4.082  1.00  7.95           C  
ATOM   1793  O   LEU A 118      44.928  -1.334   3.628  1.00  7.94           O  
ATOM   1794  CB  LEU A 118      47.785  -0.989   3.202  1.00  6.77           C  
ATOM   1795  CG  LEU A 118      48.018  -0.246   4.523  1.00  9.39           C  
ATOM   1796  CD1 LEU A 118      48.963  -0.959   5.470  1.00 10.98           C  
ATOM   1797  CD2 LEU A 118      48.615   1.158   4.255  1.00 10.69           C  
ATOM   1798  H   LEU A 118      46.539  -2.208   1.282  1.00  0.00           H  
ATOM   1799  HA  LEU A 118      47.713  -3.095   3.864  1.00  0.00           H  
ATOM   1800 1HB  LEU A 118      48.750  -1.147   2.723  1.00  0.00           H  
ATOM   1801 2HB  LEU A 118      47.180  -0.355   2.554  1.00  0.00           H  
ATOM   1802  HG  LEU A 118      47.070  -0.134   5.050  1.00  0.00           H  
ATOM   1803 1HD1 LEU A 118      49.077  -0.372   6.381  1.00  0.00           H  
ATOM   1804 2HD1 LEU A 118      48.557  -1.939   5.720  1.00  0.00           H  
ATOM   1805 3HD1 LEU A 118      49.935  -1.079   4.992  1.00  0.00           H  
ATOM   1806 1HD2 LEU A 118      48.774   1.673   5.203  1.00  0.00           H  
ATOM   1807 2HD2 LEU A 118      49.567   1.055   3.734  1.00  0.00           H  
ATOM   1808 3HD2 LEU A 118      47.925   1.735   3.640  1.00  0.00           H  
ATOM   1809  N   SER A 119      45.541  -2.891   5.158  1.00  6.23           N  
ATOM   1810  CA  SER A 119      44.343  -2.759   6.012  1.00  8.50           C  
ATOM   1811  C   SER A 119      43.105  -2.744   5.136  1.00  9.89           C  
ATOM   1812  O   SER A 119      42.237  -1.865   5.302  1.00  9.28           O  
ATOM   1813  CB  SER A 119      44.432  -1.449   6.814  1.00  9.50           C  
ATOM   1814  OG  SER A 119      45.737  -1.356   7.457  1.00 12.27           O  
ATOM   1815  H   SER A 119      46.244  -3.575   5.399  1.00  0.00           H  
ATOM   1816  HA  SER A 119      44.316  -3.602   6.704  1.00  0.00           H  
ATOM   1817 1HB  SER A 119      44.278  -0.602   6.146  1.00  0.00           H  
ATOM   1818 2HB  SER A 119      43.639  -1.425   7.561  1.00  0.00           H  
ATOM   1819  HG  SER A 119      46.212  -2.152   7.208  1.00  0.00           H  
ATOM   1820  N   ALA A 120      42.987  -3.714   4.225  1.00  7.88           N  
ATOM   1821  CA  ALA A 120      42.000  -3.685   3.187  1.00  7.98           C  
ATOM   1822  C   ALA A 120      40.778  -4.557   3.469  1.00  9.69           C  
ATOM   1823  O   ALA A 120      40.895  -5.557   4.174  1.00  8.29           O  
ATOM   1824  CB  ALA A 120      42.658  -4.134   1.876  1.00  9.34           C  
ATOM   1825  H   ALA A 120      43.623  -4.496   4.277  1.00  0.00           H  
ATOM   1826  HA  ALA A 120      41.643  -2.660   3.088  1.00  0.00           H  
ATOM   1827 1HB  ALA A 120      41.920  -4.118   1.074  1.00  0.00           H  
ATOM   1828 2HB  ALA A 120      43.476  -3.458   1.629  1.00  0.00           H  
ATOM   1829 3HB  ALA A 120      43.046  -5.145   1.991  1.00  0.00           H  
ATOM   1830  N   ILE A 121      39.675  -4.196   2.841  1.00  9.23           N  
ATOM   1831  CA  ILE A 121      38.420  -4.895   3.056  1.00  8.70           C  
ATOM   1832  C   ILE A 121      38.274  -6.315   2.524  1.00  9.66           C  
ATOM   1833  O   ILE A 121      37.402  -6.993   3.100  1.00  9.68           O  
ATOM   1834  CB  ILE A 121      37.237  -4.044   2.545  1.00  8.49           C  
ATOM   1835  CG1 ILE A 121      37.274  -3.849   1.031  1.00  8.68           C  
ATOM   1836  CG2 ILE A 121      37.191  -2.700   3.312  1.00  9.13           C  
ATOM   1837  CD1 ILE A 121      36.028  -3.129   0.489  1.00 10.43           C  
ATOM   1838  H   ILE A 121      39.701  -3.418   2.197  1.00  0.00           H  
ATOM   1839  HA  ILE A 121      38.295  -5.060   4.125  1.00  0.00           H  
ATOM   1840  HB  ILE A 121      36.304  -4.584   2.706  1.00  0.00           H  
ATOM   1841 1HG1 ILE A 121      38.157  -3.272   0.760  1.00  0.00           H  
ATOM   1842 2HG1 ILE A 121      37.356  -4.820   0.541  1.00  0.00           H  
ATOM   1843 1HG2 ILE A 121      36.356  -2.102   2.948  1.00  0.00           H  
ATOM   1844 2HG2 ILE A 121      37.063  -2.893   4.376  1.00  0.00           H  
ATOM   1845 3HG2 ILE A 121      38.123  -2.157   3.151  1.00  0.00           H  
ATOM   1846 1HD1 ILE A 121      36.112  -3.020  -0.593  1.00  0.00           H  
ATOM   1847 2HD1 ILE A 121      35.138  -3.713   0.727  1.00  0.00           H  
ATOM   1848 3HD1 ILE A 121      35.949  -2.144   0.947  1.00  0.00           H  
ATOM   1849  N   PRO A 122      38.949  -6.775   1.500  1.00  9.92           N  
ATOM   1850  CA  PRO A 122      38.696  -8.163   1.021  1.00 10.67           C  
ATOM   1851  C   PRO A 122      39.014  -9.133   2.116  1.00 11.35           C  
ATOM   1852  O   PRO A 122      39.869  -8.932   2.975  1.00 11.10           O  
ATOM   1853  CB  PRO A 122      39.596  -8.321  -0.206  1.00  9.90           C  
ATOM   1854  CG  PRO A 122      39.813  -6.896  -0.671  1.00 11.12           C  
ATOM   1855  CD  PRO A 122      39.916  -6.127   0.635  1.00  9.94           C  
ATOM   1856  HA  PRO A 122      37.639  -8.259   0.732  1.00  0.00           H  
ATOM   1857 1HB  PRO A 122      40.529  -8.831   0.075  1.00  0.00           H  
ATOM   1858 2HB  PRO A 122      39.099  -8.951  -0.958  1.00  0.00           H  
ATOM   1859 1HG  PRO A 122      40.721  -6.832  -1.289  1.00  0.00           H  
ATOM   1860 2HG  PRO A 122      38.974  -6.571  -1.304  1.00  0.00           H  
ATOM   1861 1HD  PRO A 122      40.936  -6.220   1.036  1.00  0.00           H  
ATOM   1862 2HD  PRO A 122      39.662  -5.071   0.460  1.00  0.00           H  
ATOM   1863  N   PRO A 123      38.303 -10.297   2.135  1.00 10.48           N  
ATOM   1864  CA  PRO A 123      37.351 -10.645   1.134  1.00  9.63           C  
ATOM   1865  C   PRO A 123      35.946 -10.058   1.279  1.00  8.92           C  
ATOM   1866  O   PRO A 123      35.368  -9.736   0.253  1.00  9.32           O  
ATOM   1867  CB  PRO A 123      37.210 -12.196   1.282  1.00 10.71           C  
ATOM   1868  CG  PRO A 123      38.304 -12.590   2.197  1.00 13.02           C  
ATOM   1869  CD  PRO A 123      38.669 -11.417   3.061  1.00 11.95           C  
ATOM   1870  HA  PRO A 123      37.755 -10.384   0.145  1.00  0.00           H  
ATOM   1871 1HB  PRO A 123      36.216 -12.447   1.681  1.00  0.00           H  
ATOM   1872 2HB  PRO A 123      37.291 -12.677   0.296  1.00  0.00           H  
ATOM   1873 1HG  PRO A 123      37.990 -13.440   2.821  1.00  0.00           H  
ATOM   1874 2HG  PRO A 123      39.179 -12.925   1.621  1.00  0.00           H  
ATOM   1875 1HD  PRO A 123      38.064 -11.435   3.980  1.00  0.00           H  
ATOM   1876 2HD  PRO A 123      39.742 -11.458   3.302  1.00  0.00           H  
ATOM   1877  N   VAL A 124      35.428  -9.998   2.471  1.00 10.05           N  
ATOM   1878  CA  VAL A 124      34.091  -9.438   2.692  1.00 10.37           C  
ATOM   1879  C   VAL A 124      34.003  -8.994   4.138  1.00 10.12           C  
ATOM   1880  O   VAL A 124      34.467  -9.671   5.042  1.00 11.80           O  
ATOM   1881  CB  VAL A 124      32.944 -10.381   2.277  1.00 13.16           C  
ATOM   1882  CG1 VAL A 124      32.993 -11.688   3.041  1.00 15.34           C  
ATOM   1883  CG2 VAL A 124      31.607  -9.670   2.456  1.00 13.13           C  
ATOM   1884  H   VAL A 124      35.954 -10.343   3.261  1.00  0.00           H  
ATOM   1885  HA  VAL A 124      33.992  -8.532   2.093  1.00  0.00           H  
ATOM   1886  HB  VAL A 124      33.075 -10.659   1.231  1.00  0.00           H  
ATOM   1887 1HG1 VAL A 124      32.169 -12.327   2.722  1.00  0.00           H  
ATOM   1888 2HG1 VAL A 124      33.940 -12.190   2.842  1.00  0.00           H  
ATOM   1889 3HG1 VAL A 124      32.904 -11.489   4.109  1.00  0.00           H  
ATOM   1890 1HG2 VAL A 124      30.798 -10.338   2.162  1.00  0.00           H  
ATOM   1891 2HG2 VAL A 124      31.482  -9.387   3.501  1.00  0.00           H  
ATOM   1892 3HG2 VAL A 124      31.584  -8.776   1.833  1.00  0.00           H  
ATOM   1893  N   MET A 125      33.408  -7.794   4.388  1.00 10.24           N  
ATOM   1894  CA  MET A 125      33.330  -7.311   5.743  1.00  8.62           C  
ATOM   1895  C   MET A 125      32.134  -7.751   6.589  1.00  8.76           C  
ATOM   1896  O   MET A 125      32.319  -7.950   7.788  1.00 11.84           O  
ATOM   1897  CB  MET A 125      33.210  -5.738   5.664  1.00 10.74           C  
ATOM   1898  CG  MET A 125      34.543  -5.242   5.065  1.00 12.85           C  
ATOM   1899  SD  MET A 125      35.561  -4.638   6.422  1.00 19.55           S  
ATOM   1900  CE  MET A 125      34.682  -3.098   6.745  1.00 13.62           C  
ATOM   1901  H   MET A 125      33.019  -7.234   3.643  1.00  0.00           H  
ATOM   1902  HA  MET A 125      34.244  -7.595   6.265  1.00  0.00           H  
ATOM   1903 1HB  MET A 125      32.355  -5.469   5.045  1.00  0.00           H  
ATOM   1904 2HB  MET A 125      33.031  -5.336   6.662  1.00  0.00           H  
ATOM   1905 1HG  MET A 125      35.035  -6.062   4.543  1.00  0.00           H  
ATOM   1906 2HG  MET A 125      34.345  -4.449   4.344  1.00  0.00           H  
ATOM   1907 1HE  MET A 125      35.166  -2.568   7.566  1.00  0.00           H  
ATOM   1908 2HE  MET A 125      34.698  -2.475   5.850  1.00  0.00           H  
ATOM   1909 3HE  MET A 125      33.648  -3.318   7.014  1.00  0.00           H  
ATOM   1910  N   ILE A 126      30.976  -7.861   5.945  1.00 10.80           N  
ATOM   1911  CA  ILE A 126      29.754  -8.097   6.727  1.00 11.42           C  
ATOM   1912  C   ILE A 126      29.745  -9.412   7.502  1.00 12.29           C  
ATOM   1913  O   ILE A 126      30.114 -10.462   6.987  1.00 11.64           O  
ATOM   1914  CB  ILE A 126      28.525  -7.972   5.818  1.00 11.82           C  
ATOM   1915  CG1 ILE A 126      27.210  -8.004   6.603  1.00 13.66           C  
ATOM   1916  CG2 ILE A 126      28.439  -9.022   4.719  1.00 12.62           C  
ATOM   1917  CD1 ILE A 126      27.023  -6.881   7.579  1.00 14.15           C  
ATOM   1918  H   ILE A 126      30.910  -7.788   4.940  1.00  0.00           H  
ATOM   1919  HA  ILE A 126      29.694  -7.343   7.510  1.00  0.00           H  
ATOM   1920  HB  ILE A 126      28.534  -7.000   5.325  1.00  0.00           H  
ATOM   1921 1HG1 ILE A 126      26.371  -7.979   5.908  1.00  0.00           H  
ATOM   1922 2HG1 ILE A 126      27.142  -8.938   7.162  1.00  0.00           H  
ATOM   1923 1HG2 ILE A 126      27.539  -8.856   4.127  1.00  0.00           H  
ATOM   1924 2HG2 ILE A 126      29.315  -8.948   4.076  1.00  0.00           H  
ATOM   1925 3HG2 ILE A 126      28.401 -10.015   5.167  1.00  0.00           H  
ATOM   1926 1HD1 ILE A 126      26.063  -6.994   8.084  1.00  0.00           H  
ATOM   1927 2HD1 ILE A 126      27.826  -6.902   8.317  1.00  0.00           H  
ATOM   1928 3HD1 ILE A 126      27.043  -5.931   7.048  1.00  0.00           H  
ATOM   1929  N   LYS A 127      29.360  -9.292   8.770  1.00 10.60           N  
ATOM   1930  CA  LYS A 127      29.210 -10.493   9.590  1.00 11.83           C  
ATOM   1931  C   LYS A 127      28.034 -11.332   9.094  1.00 11.68           C  
ATOM   1932  O   LYS A 127      26.983 -10.838   8.702  1.00 12.03           O  
ATOM   1933  CB  LYS A 127      28.914 -10.073  11.033  1.00 13.13           C  
ATOM   1934  CG  LYS A 127      28.811 -11.168  12.075  1.00 17.33           C  
ATOM   1935  CD  LYS A 127      28.485 -10.569  13.437  1.00 20.71           C  
ATOM   1936  CE  LYS A 127      28.280 -11.666  14.492  1.00 24.34           C  
ATOM   1937  NZ  LYS A 127      28.679 -11.109  15.828  1.00 29.22           N  
ATOM   1938  H   LYS A 127      29.169  -8.389   9.180  1.00  0.00           H  
ATOM   1939  HA  LYS A 127      30.146 -11.052   9.560  1.00  0.00           H  
ATOM   1940 1HB  LYS A 127      29.693  -9.395  11.382  1.00  0.00           H  
ATOM   1941 2HB  LYS A 127      27.969  -9.531  11.068  1.00  0.00           H  
ATOM   1942 1HG  LYS A 127      28.028 -11.871  11.788  1.00  0.00           H  
ATOM   1943 2HG  LYS A 127      29.756 -11.707  12.130  1.00  0.00           H  
ATOM   1944 1HD  LYS A 127      29.301  -9.918  13.753  1.00  0.00           H  
ATOM   1945 2HD  LYS A 127      27.576  -9.973  13.364  1.00  0.00           H  
ATOM   1946 1HE  LYS A 127      27.235 -11.974  14.498  1.00  0.00           H  
ATOM   1947 2HE  LYS A 127      28.890 -12.533  14.238  1.00  0.00           H  
ATOM   1948 1HZ  LYS A 127      28.553 -11.815  16.539  1.00  0.00           H  
ATOM   1949 2HZ  LYS A 127      29.650 -10.829  15.801  1.00  0.00           H  
ATOM   1950 3HZ  LYS A 127      28.104 -10.307  16.044  1.00  0.00           H  
ATOM   1951  N   SER A 128      28.270 -12.646   9.159  1.00 10.90           N  
ATOM   1952  CA  SER A 128      27.150 -13.562   8.823  1.00 11.91           C  
ATOM   1953  C   SER A 128      27.481 -14.885   9.504  1.00 12.14           C  
ATOM   1954  O   SER A 128      28.545 -15.029  10.103  1.00 12.44           O  
ATOM   1955  CB  SER A 128      27.064 -13.733   7.315  1.00 12.41           C  
ATOM   1956  OG  SER A 128      28.161 -14.446   6.757  1.00 15.13           O  
ATOM   1957  H   SER A 128      29.163 -13.037   9.423  1.00  0.00           H  
ATOM   1958  HA  SER A 128      26.221 -13.120   9.185  1.00  0.00           H  
ATOM   1959 1HB  SER A 128      26.147 -14.264   7.061  1.00  0.00           H  
ATOM   1960 2HB  SER A 128      27.017 -12.754   6.840  1.00  0.00           H  
ATOM   1961  HG  SER A 128      28.735 -14.668   7.494  1.00  0.00           H  
ATOM   1962  N   ASP A 129      26.625 -15.915   9.313  1.00 13.60           N  
ATOM   1963  CA  ASP A 129      27.010 -17.223   9.892  1.00 14.12           C  
ATOM   1964  C   ASP A 129      28.242 -17.804   9.255  1.00 14.31           C  
ATOM   1965  O   ASP A 129      28.978 -18.608   9.864  1.00 15.90           O  
ATOM   1966  CB  ASP A 129      25.796 -18.175   9.732  1.00 14.47           C  
ATOM   1967  CG  ASP A 129      24.625 -17.819  10.603  1.00 18.28           C  
ATOM   1968  OD1 ASP A 129      24.800 -17.068  11.590  1.00 20.71           O  
ATOM   1969  OD2 ASP A 129      23.471 -18.228  10.346  1.00 16.81           O  
ATOM   1970  H   ASP A 129      25.755 -15.838   8.806  1.00  0.00           H  
ATOM   1971  HA  ASP A 129      27.238 -17.080  10.949  1.00  0.00           H  
ATOM   1972 1HB  ASP A 129      25.462 -18.167   8.694  1.00  0.00           H  
ATOM   1973 2HB  ASP A 129      26.099 -19.195   9.971  1.00  0.00           H  
ATOM   1974  N   LYS A 130      28.538 -17.489   7.989  1.00 14.69           N  
ATOM   1975  CA  LYS A 130      29.714 -17.927   7.271  1.00 17.39           C  
ATOM   1976  C   LYS A 130      30.929 -17.075   7.630  1.00 16.60           C  
ATOM   1977  O   LYS A 130      32.068 -17.559   7.483  1.00 18.20           O  
ATOM   1978  CB  LYS A 130      29.409 -17.777   5.777  1.00 20.38           C  
ATOM   1979  CG  LYS A 130      30.396 -18.164   4.717  1.00 25.17           C  
ATOM   1980  CD  LYS A 130      29.843 -17.764   3.349  1.00 25.21           C  
ATOM   1981  CE  LYS A 130      30.882 -17.918   2.265  1.00 26.70           C  
ATOM   1982  NZ  LYS A 130      30.372 -17.375   0.969  1.00 26.72           N  
ATOM   1983  H   LYS A 130      27.868 -16.896   7.521  1.00  0.00           H  
ATOM   1984  HA  LYS A 130      29.899 -18.973   7.516  1.00  0.00           H  
ATOM   1985 1HB  LYS A 130      28.522 -18.359   5.526  1.00  0.00           H  
ATOM   1986 2HB  LYS A 130      29.189 -16.733   5.554  1.00  0.00           H  
ATOM   1987 1HG  LYS A 130      31.345 -17.658   4.901  1.00  0.00           H  
ATOM   1988 2HG  LYS A 130      30.565 -19.240   4.753  1.00  0.00           H  
ATOM   1989 1HD  LYS A 130      28.983 -18.390   3.106  1.00  0.00           H  
ATOM   1990 2HD  LYS A 130      29.516 -16.725   3.378  1.00  0.00           H  
ATOM   1991 1HE  LYS A 130      31.788 -17.386   2.552  1.00  0.00           H  
ATOM   1992 2HE  LYS A 130      31.129 -18.973   2.145  1.00  0.00           H  
ATOM   1993 1HZ  LYS A 130      31.078 -17.486   0.255  1.00  0.00           H  
ATOM   1994 2HZ  LYS A 130      29.538 -17.877   0.698  1.00  0.00           H  
ATOM   1995 3HZ  LYS A 130      30.154 -16.395   1.077  1.00  0.00           H  
ATOM   1996  N   ASN A 131      30.751 -15.866   8.155  1.00 13.31           N  
ATOM   1997  CA  ASN A 131      31.858 -14.954   8.507  1.00 14.84           C  
ATOM   1998  C   ASN A 131      31.603 -14.357   9.873  1.00 14.25           C  
ATOM   1999  O   ASN A 131      31.227 -13.169  10.071  1.00 13.05           O  
ATOM   2000  CB  ASN A 131      31.929 -13.820   7.478  1.00 15.48           C  
ATOM   2001  CG  ASN A 131      33.046 -12.806   7.612  1.00 18.42           C  
ATOM   2002  OD1 ASN A 131      34.125 -13.129   8.093  1.00 21.45           O  
ATOM   2003  ND2 ASN A 131      32.864 -11.528   7.216  1.00 16.54           N  
ATOM   2004  H   ASN A 131      29.799 -15.569   8.316  1.00  0.00           H  
ATOM   2005  HA  ASN A 131      32.792 -15.518   8.484  1.00  0.00           H  
ATOM   2006 1HB  ASN A 131      32.027 -14.242   6.477  1.00  0.00           H  
ATOM   2007 2HB  ASN A 131      31.001 -13.248   7.503  1.00  0.00           H  
ATOM   2008 1HD2 ASN A 131      33.608 -10.865   7.308  1.00  0.00           H  
ATOM   2009 2HD2 ASN A 131      31.986 -11.244   6.831  1.00  0.00           H  
ATOM   2010  N   PRO A 132      31.745 -15.128  10.932  1.00 14.57           N  
ATOM   2011  CA  PRO A 132      31.362 -14.724  12.275  1.00 16.15           C  
ATOM   2012  C   PRO A 132      32.254 -13.657  12.887  1.00 16.26           C  
ATOM   2013  O   PRO A 132      31.810 -12.951  13.798  1.00 19.25           O  
ATOM   2014  CB  PRO A 132      31.356 -16.018  13.086  1.00 18.89           C  
ATOM   2015  CG  PRO A 132      32.312 -16.892  12.369  1.00 18.21           C  
ATOM   2016  CD  PRO A 132      32.135 -16.574  10.908  1.00 17.41           C  
ATOM   2017  HA  PRO A 132      30.352 -14.289  12.248  1.00  0.00           H  
ATOM   2018 1HB  PRO A 132      31.657 -15.813  14.124  1.00  0.00           H  
ATOM   2019 2HB  PRO A 132      30.338 -16.434  13.123  1.00  0.00           H  
ATOM   2020 1HG  PRO A 132      33.338 -16.695  12.713  1.00  0.00           H  
ATOM   2021 2HG  PRO A 132      32.100 -17.949  12.590  1.00  0.00           H  
ATOM   2022 1HD  PRO A 132      33.087 -16.733  10.380  1.00  0.00           H  
ATOM   2023 2HD  PRO A 132      31.345 -17.213  10.486  1.00  0.00           H  
ATOM   2024  N   ASP A 133      33.430 -13.449  12.328  1.00 16.68           N  
ATOM   2025  CA  ASP A 133      34.338 -12.415  12.795  1.00 19.22           C  
ATOM   2026  C   ASP A 133      34.178 -11.114  12.037  1.00 17.26           C  
ATOM   2027  O   ASP A 133      35.007 -10.212  12.236  1.00 17.87           O  
ATOM   2028  CB  ASP A 133      35.797 -12.876  12.591  1.00 22.90           C  
ATOM   2029  CG  ASP A 133      36.087 -14.065  13.497  1.00 27.04           C  
ATOM   2030  OD1 ASP A 133      35.481 -14.083  14.587  1.00 30.90           O  
ATOM   2031  OD2 ASP A 133      36.891 -14.906  13.086  1.00 29.29           O  
ATOM   2032  H   ASP A 133      33.705 -14.030  11.549  1.00  0.00           H  
ATOM   2033  HA  ASP A 133      34.161 -12.254  13.859  1.00  0.00           H  
ATOM   2034 1HB  ASP A 133      35.950 -13.148  11.546  1.00  0.00           H  
ATOM   2035 2HB  ASP A 133      36.474 -12.052  12.817  1.00  0.00           H  
ATOM   2036  N   GLY A 134      33.140 -10.986  11.226  1.00 15.16           N  
ATOM   2037  CA  GLY A 134      32.983  -9.769  10.415  1.00 12.82           C  
ATOM   2038  C   GLY A 134      32.300  -8.678  11.237  1.00 12.49           C  
ATOM   2039  O   GLY A 134      32.089  -8.802  12.447  1.00 13.61           O  
ATOM   2040  H   GLY A 134      32.447 -11.718  11.154  1.00  0.00           H  
ATOM   2041 1HA  GLY A 134      33.962  -9.430  10.074  1.00  0.00           H  
ATOM   2042 2HA  GLY A 134      32.395  -9.997   9.527  1.00  0.00           H  
ATOM   2043  N   VAL A 135      31.974  -7.615  10.511  1.00 13.33           N  
ATOM   2044  CA  VAL A 135      31.371  -6.434  11.141  1.00 13.39           C  
ATOM   2045  C   VAL A 135      29.843  -6.531  11.087  1.00 12.46           C  
ATOM   2046  O   VAL A 135      29.280  -6.760  10.024  1.00 12.27           O  
ATOM   2047  CB  VAL A 135      31.830  -5.201  10.343  1.00 13.21           C  
ATOM   2048  CG1 VAL A 135      31.201  -3.920  10.873  1.00 12.92           C  
ATOM   2049  CG2 VAL A 135      33.364  -5.065  10.389  1.00 14.88           C  
ATOM   2050  H   VAL A 135      32.139  -7.611   9.515  1.00  0.00           H  
ATOM   2051  HA  VAL A 135      31.729  -6.370  12.169  1.00  0.00           H  
ATOM   2052  HB  VAL A 135      31.512  -5.311   9.306  1.00  0.00           H  
ATOM   2053 1HG1 VAL A 135      31.550  -3.072  10.283  1.00  0.00           H  
ATOM   2054 2HG1 VAL A 135      30.116  -3.990  10.800  1.00  0.00           H  
ATOM   2055 3HG1 VAL A 135      31.487  -3.778  11.915  1.00  0.00           H  
ATOM   2056 1HG2 VAL A 135      33.669  -4.188   9.819  1.00  0.00           H  
ATOM   2057 2HG2 VAL A 135      33.689  -4.956  11.424  1.00  0.00           H  
ATOM   2058 3HG2 VAL A 135      33.821  -5.955   9.957  1.00  0.00           H  
ATOM   2059  N   PRO A 136      29.188  -6.307  12.206  1.00 14.06           N  
ATOM   2060  CA  PRO A 136      27.723  -6.374  12.239  1.00 16.70           C  
ATOM   2061  C   PRO A 136      27.054  -5.315  11.408  1.00 17.24           C  
ATOM   2062  O   PRO A 136      27.555  -4.166  11.333  1.00 15.71           O  
ATOM   2063  CB  PRO A 136      27.382  -6.188  13.722  1.00 17.40           C  
ATOM   2064  CG  PRO A 136      28.625  -6.249  14.489  1.00 18.52           C  
ATOM   2065  CD  PRO A 136      29.790  -6.069  13.535  1.00 14.88           C  
ATOM   2066  HA  PRO A 136      27.398  -7.365  11.888  1.00  0.00           H  
ATOM   2067 1HB  PRO A 136      26.876  -5.223  13.874  1.00  0.00           H  
ATOM   2068 2HB  PRO A 136      26.683  -6.972  14.048  1.00  0.00           H  
ATOM   2069 1HG  PRO A 136      28.634  -5.466  15.261  1.00  0.00           H  
ATOM   2070 2HG  PRO A 136      28.701  -7.213  15.013  1.00  0.00           H  
ATOM   2071 1HD  PRO A 136      30.181  -5.045  13.623  1.00  0.00           H  
ATOM   2072 2HD  PRO A 136      30.573  -6.805  13.769  1.00  0.00           H  
ATOM   2073  N   ASP A 137      25.841  -5.556  10.891  1.00 17.08           N  
ATOM   2074  CA  ASP A 137      25.140  -4.558  10.101  1.00 19.36           C  
ATOM   2075  C   ASP A 137      24.939  -3.231  10.837  1.00 17.28           C  
ATOM   2076  O   ASP A 137      24.938  -2.178  10.190  1.00 18.42           O  
ATOM   2077  CB  ASP A 137      23.696  -4.939   9.778  1.00 21.13           C  
ATOM   2078  CG  ASP A 137      23.545  -5.955   8.686  1.00 24.95           C  
ATOM   2079  OD1 ASP A 137      23.571  -5.573   7.505  1.00 25.67           O  
ATOM   2080  OD2 ASP A 137      23.362  -7.111   9.129  1.00 28.12           O  
ATOM   2081  H   ASP A 137      25.403  -6.451  11.053  1.00  0.00           H  
ATOM   2082  HA  ASP A 137      25.661  -4.440   9.151  1.00  0.00           H  
ATOM   2083 1HB  ASP A 137      23.217  -5.339  10.672  1.00  0.00           H  
ATOM   2084 2HB  ASP A 137      23.142  -4.048   9.481  1.00  0.00           H  
ATOM   2085  N   GLU A 138      24.699  -3.279  12.144  1.00 17.58           N  
ATOM   2086  CA  GLU A 138      24.445  -2.075  12.919  1.00 19.56           C  
ATOM   2087  C   GLU A 138      25.604  -1.071  12.797  1.00 18.95           C  
ATOM   2088  O   GLU A 138      25.378   0.150  12.914  1.00 18.65           O  
ATOM   2089  CB  GLU A 138      24.300  -2.330  14.411  1.00 24.47           C  
ATOM   2090  CG  GLU A 138      23.382  -3.351  15.005  1.00 32.17           C  
ATOM   2091  CD  GLU A 138      23.930  -3.886  16.326  1.00 35.59           C  
ATOM   2092  OE1 GLU A 138      25.145  -4.192  16.418  1.00 38.23           O  
ATOM   2093  OE2 GLU A 138      23.148  -4.015  17.296  1.00 39.03           O  
ATOM   2094  H   GLU A 138      24.693  -4.175  12.611  1.00  0.00           H  
ATOM   2095  HA  GLU A 138      23.508  -1.634  12.576  1.00  0.00           H  
ATOM   2096 1HB  GLU A 138      25.267  -2.612  14.828  1.00  0.00           H  
ATOM   2097 2HB  GLU A 138      23.985  -1.412  14.908  1.00  0.00           H  
ATOM   2098 1HG  GLU A 138      22.406  -2.895  15.170  1.00  0.00           H  
ATOM   2099 2HG  GLU A 138      23.255  -4.167  14.295  1.00  0.00           H  
ATOM   2100  N   VAL A 139      26.828  -1.550  12.650  1.00 15.46           N  
ATOM   2101  CA  VAL A 139      27.972  -0.630  12.503  1.00 14.19           C  
ATOM   2102  C   VAL A 139      27.840   0.166  11.210  1.00 13.91           C  
ATOM   2103  O   VAL A 139      28.062   1.398  11.201  1.00 14.79           O  
ATOM   2104  CB  VAL A 139      29.282  -1.433  12.568  1.00 14.60           C  
ATOM   2105  CG1 VAL A 139      30.477  -0.570  12.147  1.00 13.08           C  
ATOM   2106  CG2 VAL A 139      29.467  -1.931  14.011  1.00 15.92           C  
ATOM   2107  H   VAL A 139      26.993  -2.546  12.637  1.00  0.00           H  
ATOM   2108  HA  VAL A 139      27.949   0.086  13.326  1.00  0.00           H  
ATOM   2109  HB  VAL A 139      29.215  -2.277  11.881  1.00  0.00           H  
ATOM   2110 1HG1 VAL A 139      31.391  -1.162  12.202  1.00  0.00           H  
ATOM   2111 2HG1 VAL A 139      30.332  -0.221  11.125  1.00  0.00           H  
ATOM   2112 3HG1 VAL A 139      30.560   0.287  12.815  1.00  0.00           H  
ATOM   2113 1HG2 VAL A 139      30.391  -2.505  14.082  1.00  0.00           H  
ATOM   2114 2HG2 VAL A 139      29.517  -1.077  14.687  1.00  0.00           H  
ATOM   2115 3HG2 VAL A 139      28.624  -2.565  14.288  1.00  0.00           H  
ATOM   2116  N   PHE A 140      27.509  -0.498  10.119  1.00 11.01           N  
ATOM   2117  CA  PHE A 140      27.384   0.204   8.827  1.00 11.70           C  
ATOM   2118  C   PHE A 140      26.213   1.161   8.885  1.00 12.95           C  
ATOM   2119  O   PHE A 140      26.265   2.299   8.382  1.00 12.98           O  
ATOM   2120  CB  PHE A 140      27.205  -0.813   7.697  1.00 12.14           C  
ATOM   2121  CG  PHE A 140      28.434  -1.697   7.640  1.00 10.65           C  
ATOM   2122  CD1 PHE A 140      29.691  -1.171   7.447  1.00 12.24           C  
ATOM   2123  CD2 PHE A 140      28.317  -3.060   7.744  1.00 12.33           C  
ATOM   2124  CE1 PHE A 140      30.817  -1.964   7.383  1.00 11.22           C  
ATOM   2125  CE2 PHE A 140      29.442  -3.873   7.673  1.00 11.66           C  
ATOM   2126  CZ  PHE A 140      30.694  -3.342   7.474  1.00 12.00           C  
ATOM   2127  H   PHE A 140      27.338  -1.493  10.157  1.00  0.00           H  
ATOM   2128  HA  PHE A 140      28.299   0.771   8.651  1.00  0.00           H  
ATOM   2129 1HB  PHE A 140      26.310  -1.406   7.880  1.00  0.00           H  
ATOM   2130 2HB  PHE A 140      27.062  -0.287   6.754  1.00  0.00           H  
ATOM   2131  HD1 PHE A 140      29.806  -0.092   7.341  1.00  0.00           H  
ATOM   2132  HD2 PHE A 140      27.333  -3.504   7.902  1.00  0.00           H  
ATOM   2133  HE1 PHE A 140      31.799  -1.507   7.262  1.00  0.00           H  
ATOM   2134  HE2 PHE A 140      29.318  -4.951   7.778  1.00  0.00           H  
ATOM   2135  HZ  PHE A 140      31.575  -3.976   7.387  1.00  0.00           H  
ATOM   2136  N   ASP A 141      25.127   0.716   9.545  1.00 13.84           N  
ATOM   2137  CA  ASP A 141      23.993   1.661   9.694  1.00 15.76           C  
ATOM   2138  C   ASP A 141      24.458   2.922  10.403  1.00 15.09           C  
ATOM   2139  O   ASP A 141      24.014   4.036  10.029  1.00 17.15           O  
ATOM   2140  CB  ASP A 141      22.868   1.020  10.503  1.00 17.50           C  
ATOM   2141  CG  ASP A 141      22.155  -0.108   9.793  1.00 22.21           C  
ATOM   2142  OD1 ASP A 141      22.222  -0.208   8.559  1.00 22.11           O  
ATOM   2143  OD2 ASP A 141      21.520  -0.925  10.507  1.00 25.86           O  
ATOM   2144  H   ASP A 141      25.049  -0.212   9.936  1.00  0.00           H  
ATOM   2145  HA  ASP A 141      23.614   1.905   8.701  1.00  0.00           H  
ATOM   2146 1HB  ASP A 141      23.270   0.627  11.437  1.00  0.00           H  
ATOM   2147 2HB  ASP A 141      22.126   1.777  10.758  1.00  0.00           H  
ATOM   2148  N   ALA A 142      25.213   2.792  11.487  1.00 14.24           N  
ATOM   2149  CA  ALA A 142      25.698   3.896  12.287  1.00 15.06           C  
ATOM   2150  C   ALA A 142      26.628   4.797  11.471  1.00 14.97           C  
ATOM   2151  O   ALA A 142      26.550   6.032  11.621  1.00 14.63           O  
ATOM   2152  CB  ALA A 142      26.444   3.478  13.554  1.00 15.20           C  
ATOM   2153  H   ALA A 142      25.454   1.848  11.754  1.00  0.00           H  
ATOM   2154  HA  ALA A 142      24.839   4.487  12.605  1.00  0.00           H  
ATOM   2155 1HB  ALA A 142      26.772   4.367  14.093  1.00  0.00           H  
ATOM   2156 2HB  ALA A 142      25.781   2.892  14.190  1.00  0.00           H  
ATOM   2157 3HB  ALA A 142      27.311   2.877  13.284  1.00  0.00           H  
ATOM   2158  N   LEU A 143      27.496   4.218  10.635  1.00 12.37           N  
ATOM   2159  CA  LEU A 143      28.332   5.110   9.797  1.00 12.12           C  
ATOM   2160  C   LEU A 143      27.481   5.959   8.874  1.00 13.02           C  
ATOM   2161  O   LEU A 143      27.750   7.162   8.705  1.00 12.53           O  
ATOM   2162  CB  LEU A 143      29.315   4.304   8.949  1.00 12.65           C  
ATOM   2163  CG  LEU A 143      30.273   3.470   9.811  1.00 14.54           C  
ATOM   2164  CD1 LEU A 143      31.126   2.615   8.854  1.00 15.84           C  
ATOM   2165  CD2 LEU A 143      31.228   4.356  10.620  1.00 15.54           C  
ATOM   2166  H   LEU A 143      27.606   3.218  10.550  1.00  0.00           H  
ATOM   2167  HA  LEU A 143      28.903   5.766  10.453  1.00  0.00           H  
ATOM   2168 1HB  LEU A 143      28.749   3.646   8.292  1.00  0.00           H  
ATOM   2169 2HB  LEU A 143      29.888   4.995   8.330  1.00  0.00           H  
ATOM   2170  HG  LEU A 143      29.698   2.861  10.509  1.00  0.00           H  
ATOM   2171 1HD1 LEU A 143      31.821   2.006   9.432  1.00  0.00           H  
ATOM   2172 2HD1 LEU A 143      30.475   1.965   8.269  1.00  0.00           H  
ATOM   2173 3HD1 LEU A 143      31.685   3.267   8.184  1.00  0.00           H  
ATOM   2174 1HD2 LEU A 143      31.889   3.728  11.218  1.00  0.00           H  
ATOM   2175 2HD2 LEU A 143      31.823   4.965   9.940  1.00  0.00           H  
ATOM   2176 3HD2 LEU A 143      30.652   5.006  11.279  1.00  0.00           H  
ATOM   2177  N   LYS A 144      26.475   5.352   8.225  1.00 11.80           N  
ATOM   2178  CA  LYS A 144      25.671   6.110   7.286  1.00 12.31           C  
ATOM   2179  C   LYS A 144      24.842   7.163   8.025  1.00 13.46           C  
ATOM   2180  O   LYS A 144      24.733   8.298   7.513  1.00 12.61           O  
ATOM   2181  CB  LYS A 144      24.715   5.213   6.483  1.00 12.70           C  
ATOM   2182  CG  LYS A 144      25.468   4.305   5.515  1.00 13.92           C  
ATOM   2183  CD  LYS A 144      24.463   3.418   4.775  1.00 18.24           C  
ATOM   2184  CE  LYS A 144      24.151   2.199   5.641  1.00 20.82           C  
ATOM   2185  NZ  LYS A 144      23.262   1.293   4.840  1.00 23.11           N  
ATOM   2186  H   LYS A 144      26.265   4.376   8.377  1.00  0.00           H  
ATOM   2187  HA  LYS A 144      26.338   6.603   6.579  1.00  0.00           H  
ATOM   2188 1HB  LYS A 144      24.129   4.600   7.168  1.00  0.00           H  
ATOM   2189 2HB  LYS A 144      24.017   5.835   5.922  1.00  0.00           H  
ATOM   2190 1HG  LYS A 144      26.025   4.915   4.803  1.00  0.00           H  
ATOM   2191 2HG  LYS A 144      26.175   3.689   6.070  1.00  0.00           H  
ATOM   2192 1HD  LYS A 144      23.552   3.985   4.578  1.00  0.00           H  
ATOM   2193 2HD  LYS A 144      24.888   3.104   3.822  1.00  0.00           H  
ATOM   2194 1HE  LYS A 144      25.079   1.698   5.912  1.00  0.00           H  
ATOM   2195 2HE  LYS A 144      23.657   2.521   6.558  1.00  0.00           H  
ATOM   2196 1HZ  LYS A 144      23.035   0.474   5.386  1.00  0.00           H  
ATOM   2197 2HZ  LYS A 144      22.411   1.782   4.599  1.00  0.00           H  
ATOM   2198 3HZ  LYS A 144      23.740   1.012   3.996  1.00  0.00           H  
ATOM   2199  N   ASN A 145      24.312   6.800   9.193  1.00 14.87           N  
ATOM   2200  CA  ASN A 145      23.530   7.787   9.958  1.00 16.58           C  
ATOM   2201  C   ASN A 145      24.416   8.929  10.453  1.00 15.16           C  
ATOM   2202  O   ASN A 145      23.923  10.056  10.541  1.00 15.32           O  
ATOM   2203  CB  ASN A 145      22.839   7.150  11.168  1.00 21.85           C  
ATOM   2204  CG  ASN A 145      21.826   8.094  11.794  1.00 27.71           C  
ATOM   2205  OD1 ASN A 145      21.387   7.948  12.934  1.00 32.92           O  
ATOM   2206  ND2 ASN A 145      21.408   9.138  11.083  1.00 30.54           N  
ATOM   2207  H   ASN A 145      24.431   5.870   9.568  1.00  0.00           H  
ATOM   2208  HA  ASN A 145      22.758   8.197   9.306  1.00  0.00           H  
ATOM   2209 1HB  ASN A 145      22.336   6.233  10.859  1.00  0.00           H  
ATOM   2210 2HB  ASN A 145      23.587   6.878  11.913  1.00  0.00           H  
ATOM   2211 1HD2 ASN A 145      20.741   9.774  11.473  1.00  0.00           H  
ATOM   2212 2HD2 ASN A 145      21.760   9.287  10.159  1.00  0.00           H  
ATOM   2213  N   GLY A 146      25.686   8.647  10.741  1.00 13.32           N  
ATOM   2214  CA  GLY A 146      26.580   9.719  11.200  1.00 12.34           C  
ATOM   2215  C   GLY A 146      26.790  10.700  10.079  1.00 10.85           C  
ATOM   2216  O   GLY A 146      26.812  11.931  10.360  1.00 11.82           O  
ATOM   2217  H   GLY A 146      26.049   7.709  10.650  1.00  0.00           H  
ATOM   2218 1HA  GLY A 146      26.141  10.212  12.068  1.00  0.00           H  
ATOM   2219 2HA  GLY A 146      27.529   9.289  11.520  1.00  0.00           H  
ATOM   2220  N   VAL A 147      27.060  10.217   8.860  1.00  9.05           N  
ATOM   2221  CA  VAL A 147      27.300  11.131   7.739  1.00 10.24           C  
ATOM   2222  C   VAL A 147      26.052  11.978   7.473  1.00 10.68           C  
ATOM   2223  O   VAL A 147      26.147  13.161   7.143  1.00 11.20           O  
ATOM   2224  CB  VAL A 147      27.653  10.339   6.471  1.00 11.50           C  
ATOM   2225  CG1 VAL A 147      27.728  11.207   5.227  1.00 11.87           C  
ATOM   2226  CG2 VAL A 147      28.977   9.579   6.697  1.00 12.03           C  
ATOM   2227  H   VAL A 147      27.101   9.221   8.700  1.00  0.00           H  
ATOM   2228  HA  VAL A 147      28.141  11.777   7.993  1.00  0.00           H  
ATOM   2229  HB  VAL A 147      26.851   9.631   6.261  1.00  0.00           H  
ATOM   2230 1HG1 VAL A 147      27.981  10.588   4.366  1.00  0.00           H  
ATOM   2231 2HG1 VAL A 147      26.763  11.685   5.059  1.00  0.00           H  
ATOM   2232 3HG1 VAL A 147      28.494  11.970   5.362  1.00  0.00           H  
ATOM   2233 1HG2 VAL A 147      29.230   9.015   5.800  1.00  0.00           H  
ATOM   2234 2HG2 VAL A 147      29.773  10.291   6.915  1.00  0.00           H  
ATOM   2235 3HG2 VAL A 147      28.864   8.893   7.537  1.00  0.00           H  
ATOM   2236  N   LEU A 148      24.873  11.349   7.568  1.00  7.81           N  
ATOM   2237  CA  LEU A 148      23.640  12.115   7.288  1.00 10.61           C  
ATOM   2238  C   LEU A 148      23.210  13.016   8.406  1.00  9.99           C  
ATOM   2239  O   LEU A 148      22.451  13.990   8.095  1.00 11.42           O  
ATOM   2240  CB  LEU A 148      22.495  11.120   6.970  1.00 12.02           C  
ATOM   2241  CG  LEU A 148      22.703  10.423   5.613  1.00 14.07           C  
ATOM   2242  CD1 LEU A 148      21.722   9.267   5.471  1.00 16.64           C  
ATOM   2243  CD2 LEU A 148      22.605  11.374   4.433  1.00 18.27           C  
ATOM   2244  H   LEU A 148      24.800  10.375   7.823  1.00  0.00           H  
ATOM   2245  HA  LEU A 148      23.818  12.752   6.422  1.00  0.00           H  
ATOM   2246 1HB  LEU A 148      22.452  10.375   7.763  1.00  0.00           H  
ATOM   2247 2HB  LEU A 148      21.552  11.666   6.962  1.00  0.00           H  
ATOM   2248  HG  LEU A 148      23.692   9.966   5.587  1.00  0.00           H  
ATOM   2249 1HD1 LEU A 148      21.874   8.777   4.509  1.00  0.00           H  
ATOM   2250 2HD1 LEU A 148      21.888   8.548   6.273  1.00  0.00           H  
ATOM   2251 3HD1 LEU A 148      20.702   9.646   5.528  1.00  0.00           H  
ATOM   2252 1HD2 LEU A 148      22.762  10.821   3.506  1.00  0.00           H  
ATOM   2253 2HD2 LEU A 148      21.617  11.835   4.418  1.00  0.00           H  
ATOM   2254 3HD2 LEU A 148      23.366  12.149   4.526  1.00  0.00           H  
ATOM   2255  N   THR A 149      23.603  12.797   9.635  1.00 10.15           N  
ATOM   2256  CA  THR A 149      23.206  13.650  10.754  1.00 11.32           C  
ATOM   2257  C   THR A 149      23.997  14.950  10.758  1.00 10.60           C  
ATOM   2258  O   THR A 149      23.398  16.038  10.764  1.00 11.63           O  
ATOM   2259  CB  THR A 149      23.447  12.919  12.075  1.00 13.66           C  
ATOM   2260  OG1 THR A 149      22.573  11.768  12.103  1.00 16.16           O  
ATOM   2261  CG2 THR A 149      23.159  13.796  13.281  1.00 14.97           C  
ATOM   2262  H   THR A 149      24.205  12.005   9.810  1.00  0.00           H  
ATOM   2263  HA  THR A 149      22.142  13.871  10.660  1.00  0.00           H  
ATOM   2264  HB  THR A 149      24.487  12.597  12.128  1.00  0.00           H  
ATOM   2265  HG1 THR A 149      22.057  11.739  11.294  1.00  0.00           H  
ATOM   2266 1HG2 THR A 149      23.346  13.231  14.194  1.00  0.00           H  
ATOM   2267 2HG2 THR A 149      23.807  14.672  13.257  1.00  0.00           H  
ATOM   2268 3HG2 THR A 149      22.118  14.115  13.258  1.00  0.00           H  
ATOM   2269  N   GLU A 150      25.307  14.822  10.705  1.00  8.52           N  
ATOM   2270  CA  GLU A 150      26.147  16.068  10.649  1.00  6.72           C  
ATOM   2271  C   GLU A 150      27.549  15.543  10.267  1.00  6.92           C  
ATOM   2272  O   GLU A 150      28.303  15.143  11.161  1.00  9.57           O  
ATOM   2273  CB  GLU A 150      26.132  16.786  11.973  1.00  8.06           C  
ATOM   2274  CG  GLU A 150      26.432  18.303  11.790  1.00  8.50           C  
ATOM   2275  CD  GLU A 150      27.876  18.522  11.315  1.00  9.12           C  
ATOM   2276  OE1 GLU A 150      28.741  18.564  12.178  1.00  8.56           O  
ATOM   2277  OE2 GLU A 150      28.086  18.601  10.094  1.00 10.94           O  
ATOM   2278  H   GLU A 150      25.763  13.921  10.701  1.00  0.00           H  
ATOM   2279  HA  GLU A 150      25.730  16.733   9.891  1.00  0.00           H  
ATOM   2280 1HB  GLU A 150      25.157  16.660  12.444  1.00  0.00           H  
ATOM   2281 2HB  GLU A 150      26.876  16.343  12.636  1.00  0.00           H  
ATOM   2282 1HG  GLU A 150      25.736  18.715  11.060  1.00  0.00           H  
ATOM   2283 2HG  GLU A 150      26.265  18.812  12.738  1.00  0.00           H  
ATOM   2284  N   ARG A 151      27.833  15.539   8.983  1.00  7.42           N  
ATOM   2285  CA  ARG A 151      29.122  14.937   8.539  1.00  7.27           C  
ATOM   2286  C   ARG A 151      30.372  15.561   9.113  1.00  8.31           C  
ATOM   2287  O   ARG A 151      31.364  14.844   9.262  1.00  7.65           O  
ATOM   2288  CB  ARG A 151      29.098  14.959   7.003  1.00  8.71           C  
ATOM   2289  CG  ARG A 151      29.198  16.314   6.315  1.00 11.25           C  
ATOM   2290  CD  ARG A 151      29.085  16.273   4.783  1.00 15.41           C  
ATOM   2291  NE  ARG A 151      29.087  17.655   4.241  1.00 18.12           N  
ATOM   2292  CZ  ARG A 151      30.098  18.289   3.658  1.00 22.62           C  
ATOM   2293  NH1 ARG A 151      31.267  17.694   3.432  1.00 22.05           N  
ATOM   2294  NH2 ARG A 151      30.021  19.559   3.224  1.00 21.96           N  
ATOM   2295  H   ARG A 151      27.208  15.929   8.292  1.00  0.00           H  
ATOM   2296  HA  ARG A 151      29.171  13.912   8.909  1.00  0.00           H  
ATOM   2297 1HB  ARG A 151      29.924  14.362   6.618  1.00  0.00           H  
ATOM   2298 2HB  ARG A 151      28.173  14.506   6.647  1.00  0.00           H  
ATOM   2299 1HG  ARG A 151      28.397  16.962   6.670  1.00  0.00           H  
ATOM   2300 2HG  ARG A 151      30.162  16.769   6.545  1.00  0.00           H  
ATOM   2301 1HD  ARG A 151      29.931  15.724   4.371  1.00  0.00           H  
ATOM   2302 2HD  ARG A 151      28.157  15.777   4.500  1.00  0.00           H  
ATOM   2303  HE  ARG A 151      28.232  18.190   4.314  1.00  0.00           H  
ATOM   2304 1HH1 ARG A 151      31.405  16.732   3.706  1.00  0.00           H  
ATOM   2305 2HH1 ARG A 151      32.016  18.205   2.986  1.00  0.00           H  
ATOM   2306 1HH2 ARG A 151      29.162  20.080   3.335  1.00  0.00           H  
ATOM   2307 2HH2 ARG A 151      30.821  19.992   2.787  1.00  0.00           H  
ATOM   2308  N   SER A 152      30.371  16.893   9.297  1.00  8.16           N  
ATOM   2309  CA  SER A 152      31.629  17.524   9.785  1.00  7.90           C  
ATOM   2310  C   SER A 152      32.027  17.022  11.151  1.00  7.56           C  
ATOM   2311  O   SER A 152      33.175  16.550  11.365  1.00  8.30           O  
ATOM   2312  CB  SER A 152      31.437  19.042   9.768  1.00  7.47           C  
ATOM   2313  OG  SER A 152      32.660  19.666  10.206  1.00  7.86           O  
ATOM   2314  H   SER A 152      29.565  17.475   9.121  1.00  0.00           H  
ATOM   2315  HA  SER A 152      32.440  17.247   9.110  1.00  0.00           H  
ATOM   2316 1HB  SER A 152      31.176  19.364   8.760  1.00  0.00           H  
ATOM   2317 2HB  SER A 152      30.609  19.311  10.422  1.00  0.00           H  
ATOM   2318  HG  SER A 152      33.271  18.949  10.392  1.00  0.00           H  
ATOM   2319  N   GLN A 153      31.106  17.040  12.129  1.00  6.59           N  
ATOM   2320  CA  GLN A 153      31.372  16.505  13.449  1.00  7.90           C  
ATOM   2321  C   GLN A 153      31.646  14.992  13.334  1.00  8.12           C  
ATOM   2322  O   GLN A 153      32.481  14.498  14.072  1.00  8.85           O  
ATOM   2323  CB  GLN A 153      30.143  16.639  14.391  1.00  9.57           C  
ATOM   2324  CG  GLN A 153      30.447  16.254  15.831  1.00 12.27           C  
ATOM   2325  CD  GLN A 153      31.571  17.055  16.449  1.00 14.10           C  
ATOM   2326  OE1 GLN A 153      31.653  18.280  16.274  1.00 13.71           O  
ATOM   2327  NE2 GLN A 153      32.468  16.416  17.206  1.00 14.58           N  
ATOM   2328  H   GLN A 153      30.200  17.440  11.934  1.00  0.00           H  
ATOM   2329  HA  GLN A 153      32.195  17.067  13.890  1.00  0.00           H  
ATOM   2330 1HB  GLN A 153      29.784  17.668  14.376  1.00  0.00           H  
ATOM   2331 2HB  GLN A 153      29.335  16.005  14.027  1.00  0.00           H  
ATOM   2332 1HG  GLN A 153      29.555  16.416  16.436  1.00  0.00           H  
ATOM   2333 2HG  GLN A 153      30.734  15.203  15.862  1.00  0.00           H  
ATOM   2334 1HE2 GLN A 153      33.221  16.924  17.626  1.00  0.00           H  
ATOM   2335 2HE2 GLN A 153      32.387  15.430  17.353  1.00  0.00           H  
ATOM   2336  N   PHE A 154      30.927  14.334  12.429  1.00  7.92           N  
ATOM   2337  CA  PHE A 154      31.119  12.868  12.304  1.00  9.65           C  
ATOM   2338  C   PHE A 154      32.553  12.522  11.925  1.00  9.37           C  
ATOM   2339  O   PHE A 154      33.109  11.510  12.411  1.00 10.32           O  
ATOM   2340  CB  PHE A 154      30.144  12.292  11.275  1.00  9.68           C  
ATOM   2341  CG  PHE A 154      30.297  10.775  11.132  1.00 11.98           C  
ATOM   2342  CD1 PHE A 154      29.928   9.960  12.166  1.00 13.87           C  
ATOM   2343  CD2 PHE A 154      30.756  10.279   9.916  1.00 13.78           C  
ATOM   2344  CE1 PHE A 154      30.033   8.553  12.000  1.00 14.94           C  
ATOM   2345  CE2 PHE A 154      30.851   8.885   9.754  1.00 14.97           C  
ATOM   2346  CZ  PHE A 154      30.474   8.085  10.803  1.00 13.96           C  
ATOM   2347  H   PHE A 154      30.259  14.796  11.828  1.00  0.00           H  
ATOM   2348  HA  PHE A 154      30.918  12.409  13.273  1.00  0.00           H  
ATOM   2349 1HB  PHE A 154      29.122  12.523  11.573  1.00  0.00           H  
ATOM   2350 2HB  PHE A 154      30.316  12.762  10.308  1.00  0.00           H  
ATOM   2351  HD1 PHE A 154      29.562  10.406  13.091  1.00  0.00           H  
ATOM   2352  HD2 PHE A 154      31.048  10.943   9.102  1.00  0.00           H  
ATOM   2353  HE1 PHE A 154      29.763   7.887  12.819  1.00  0.00           H  
ATOM   2354  HE2 PHE A 154      31.212   8.436   8.829  1.00  0.00           H  
ATOM   2355  HZ  PHE A 154      30.547   7.012  10.630  1.00  0.00           H  
ATOM   2356  N   TRP A 155      33.182  13.325  11.068  1.00  7.77           N  
ATOM   2357  CA  TRP A 155      34.600  12.999  10.717  1.00  9.40           C  
ATOM   2358  C   TRP A 155      35.480  13.217  11.921  1.00  9.67           C  
ATOM   2359  O   TRP A 155      36.469  12.476  12.118  1.00 10.26           O  
ATOM   2360  CB  TRP A 155      35.020  13.842   9.511  1.00  8.65           C  
ATOM   2361  CG  TRP A 155      34.165  13.613   8.308  1.00  9.47           C  
ATOM   2362  CD1 TRP A 155      33.710  14.584   7.456  1.00  9.10           C  
ATOM   2363  CD2 TRP A 155      33.759  12.355   7.735  1.00 10.20           C  
ATOM   2364  NE1 TRP A 155      32.970  14.013   6.466  1.00 10.67           N  
ATOM   2365  CE2 TRP A 155      32.994  12.645   6.606  1.00 11.18           C  
ATOM   2366  CE3 TRP A 155      33.981  11.015   8.112  1.00 11.56           C  
ATOM   2367  CZ2 TRP A 155      32.432  11.652   5.794  1.00 11.59           C  
ATOM   2368  CZ3 TRP A 155      33.434  10.022   7.290  1.00 12.72           C  
ATOM   2369  CH2 TRP A 155      32.662  10.361   6.170  1.00 12.08           C  
ATOM   2370  H   TRP A 155      32.746  14.135  10.651  1.00  0.00           H  
ATOM   2371  HA  TRP A 155      34.658  11.942  10.457  1.00  0.00           H  
ATOM   2372 1HB  TRP A 155      34.974  14.899   9.772  1.00  0.00           H  
ATOM   2373 2HB  TRP A 155      36.053  13.614   9.250  1.00  0.00           H  
ATOM   2374  HD1 TRP A 155      33.912  15.648   7.560  1.00  0.00           H  
ATOM   2375  HE1 TRP A 155      32.477  14.510   5.739  1.00  0.00           H  
ATOM   2376  HE3 TRP A 155      34.553  10.749   9.000  1.00  0.00           H  
ATOM   2377  HZ2 TRP A 155      31.844  11.892   4.908  1.00  0.00           H  
ATOM   2378  HZ3 TRP A 155      33.622   8.978   7.542  1.00  0.00           H  
ATOM   2379  HH2 TRP A 155      32.233   9.548   5.584  1.00  0.00           H  
ATOM   2380  N   LYS A 156      35.249  14.285  12.711  1.00  8.75           N  
ATOM   2381  CA  LYS A 156      36.048  14.493  13.916  1.00 11.17           C  
ATOM   2382  C   LYS A 156      35.901  13.312  14.875  1.00 11.47           C  
ATOM   2383  O   LYS A 156      36.921  12.824  15.414  1.00 12.54           O  
ATOM   2384  CB  LYS A 156      35.602  15.773  14.637  1.00 11.50           C  
ATOM   2385  CG  LYS A 156      35.767  16.951  13.647  1.00 15.75           C  
ATOM   2386  CD  LYS A 156      35.146  18.252  14.072  1.00 19.78           C  
ATOM   2387  CE  LYS A 156      35.179  18.553  15.550  1.00 24.24           C  
ATOM   2388  NZ  LYS A 156      36.585  18.810  16.014  1.00 28.86           N  
ATOM   2389  H   LYS A 156      34.525  14.950  12.480  1.00  0.00           H  
ATOM   2390  HA  LYS A 156      37.093  14.602  13.624  1.00  0.00           H  
ATOM   2391 1HB  LYS A 156      34.566  15.667  14.959  1.00  0.00           H  
ATOM   2392 2HB  LYS A 156      36.209  15.918  15.531  1.00  0.00           H  
ATOM   2393 1HG  LYS A 156      36.828  17.147  13.489  1.00  0.00           H  
ATOM   2394 2HG  LYS A 156      35.318  16.687  12.690  1.00  0.00           H  
ATOM   2395 1HD  LYS A 156      35.657  19.078  13.576  1.00  0.00           H  
ATOM   2396 2HD  LYS A 156      34.097  18.268  13.778  1.00  0.00           H  
ATOM   2397 1HE  LYS A 156      34.565  19.429  15.756  1.00  0.00           H  
ATOM   2398 2HE  LYS A 156      34.766  17.709  16.102  1.00  0.00           H  
ATOM   2399 1HZ  LYS A 156      36.582  19.008  17.005  1.00  0.00           H  
ATOM   2400 2HZ  LYS A 156      37.153  17.994  15.836  1.00  0.00           H  
ATOM   2401 3HZ  LYS A 156      36.966  19.601  15.514  1.00  0.00           H  
ATOM   2402  N   ASP A 157      34.664  12.803  15.042  1.00 10.75           N  
ATOM   2403  CA  ASP A 157      34.488  11.680  15.955  1.00 11.82           C  
ATOM   2404  C   ASP A 157      35.072  10.375  15.394  1.00 11.24           C  
ATOM   2405  O   ASP A 157      35.626   9.584  16.168  1.00 13.63           O  
ATOM   2406  CB  ASP A 157      32.988  11.466  16.206  1.00 14.68           C  
ATOM   2407  CG  ASP A 157      32.334  12.634  16.940  1.00 17.07           C  
ATOM   2408  OD1 ASP A 157      32.992  13.433  17.594  1.00 18.28           O  
ATOM   2409  OD2 ASP A 157      31.095  12.721  16.871  1.00 20.74           O  
ATOM   2410  H   ASP A 157      33.859  13.173  14.557  1.00  0.00           H  
ATOM   2411  HA  ASP A 157      34.980  11.920  16.898  1.00  0.00           H  
ATOM   2412 1HB  ASP A 157      32.476  11.323  15.254  1.00  0.00           H  
ATOM   2413 2HB  ASP A 157      32.843  10.560  16.795  1.00  0.00           H  
ATOM   2414  N   THR A 158      34.956  10.170  14.109  1.00  9.56           N  
ATOM   2415  CA  THR A 158      35.459   8.958  13.454  1.00 11.18           C  
ATOM   2416  C   THR A 158      36.977   8.890  13.445  1.00 10.59           C  
ATOM   2417  O   THR A 158      37.501   7.756  13.445  1.00 10.79           O  
ATOM   2418  CB  THR A 158      34.924   8.953  12.015  1.00 12.67           C  
ATOM   2419  OG1 THR A 158      33.477   8.902  12.155  1.00 12.71           O  
ATOM   2420  CG2 THR A 158      35.375   7.728  11.226  1.00 14.22           C  
ATOM   2421  H   THR A 158      34.501  10.878  13.551  1.00  0.00           H  
ATOM   2422  HA  THR A 158      35.082   8.090  13.996  1.00  0.00           H  
ATOM   2423  HB  THR A 158      35.278   9.841  11.492  1.00  0.00           H  
ATOM   2424  HG1 THR A 158      33.247   8.885  13.087  1.00  0.00           H  
ATOM   2425 1HG2 THR A 158      34.969   7.776  10.216  1.00  0.00           H  
ATOM   2426 2HG2 THR A 158      36.464   7.706  11.179  1.00  0.00           H  
ATOM   2427 3HG2 THR A 158      35.015   6.826  11.719  1.00  0.00           H  
ATOM   2428  N   ALA A 159      37.632  10.051  13.440  1.00  8.85           N  
ATOM   2429  CA  ALA A 159      39.124   9.994  13.435  1.00 10.05           C  
ATOM   2430  C   ALA A 159      39.662   9.261  14.642  1.00 12.15           C  
ATOM   2431  O   ALA A 159      40.742   8.633  14.531  1.00 11.05           O  
ATOM   2432  CB  ALA A 159      39.660  11.420  13.382  1.00 11.40           C  
ATOM   2433  H   ALA A 159      37.174  10.951  13.439  1.00  0.00           H  
ATOM   2434  HA  ALA A 159      39.439   9.447  12.546  1.00  0.00           H  
ATOM   2435 1HB  ALA A 159      40.750  11.399  13.378  1.00  0.00           H  
ATOM   2436 2HB  ALA A 159      39.303  11.910  12.476  1.00  0.00           H  
ATOM   2437 3HB  ALA A 159      39.312  11.972  14.254  1.00  0.00           H  
ATOM   2438  N   GLU A 160      39.002   9.286  15.790  1.00 10.97           N  
ATOM   2439  CA  GLU A 160      39.459   8.592  16.984  1.00 13.80           C  
ATOM   2440  C   GLU A 160      39.590   7.080  16.745  1.00 13.56           C  
ATOM   2441  O   GLU A 160      40.656   6.537  16.997  1.00 14.49           O  
ATOM   2442  CB  GLU A 160      38.504   8.802  18.166  1.00 17.63           C  
ATOM   2443  CG  GLU A 160      38.331  10.279  18.533  1.00 22.97           C  
ATOM   2444  CD  GLU A 160      39.626  10.891  19.062  1.00 26.78           C  
ATOM   2445  OE1 GLU A 160      40.360  10.225  19.822  1.00 29.19           O  
ATOM   2446  OE2 GLU A 160      39.926  12.059  18.730  1.00 28.90           O  
ATOM   2447  H   GLU A 160      38.142   9.815  15.827  1.00  0.00           H  
ATOM   2448  HA  GLU A 160      40.435   8.991  17.264  1.00  0.00           H  
ATOM   2449 1HB  GLU A 160      37.527   8.385  17.923  1.00  0.00           H  
ATOM   2450 2HB  GLU A 160      38.881   8.267  19.038  1.00  0.00           H  
ATOM   2451 1HG  GLU A 160      38.008  10.827  17.648  1.00  0.00           H  
ATOM   2452 2HG  GLU A 160      37.549  10.366  19.286  1.00  0.00           H  
ATOM   2453  N   GLY A 161      38.548   6.473  16.198  1.00 13.02           N  
ATOM   2454  CA  GLY A 161      38.632   5.036  15.902  1.00 12.47           C  
ATOM   2455  C   GLY A 161      39.595   4.750  14.756  1.00 11.44           C  
ATOM   2456  O   GLY A 161      40.257   3.698  14.726  1.00 10.61           O  
ATOM   2457  H   GLY A 161      37.697   6.972  15.979  1.00  0.00           H  
ATOM   2458 1HA  GLY A 161      38.960   4.500  16.793  1.00  0.00           H  
ATOM   2459 2HA  GLY A 161      37.643   4.659  15.646  1.00  0.00           H  
ATOM   2460  N   PHE A 162      39.607   5.616  13.735  1.00  9.11           N  
ATOM   2461  CA  PHE A 162      40.419   5.364  12.548  1.00  8.42           C  
ATOM   2462  C   PHE A 162      41.892   5.214  12.942  1.00  9.47           C  
ATOM   2463  O   PHE A 162      42.613   4.400  12.372  1.00  9.64           O  
ATOM   2464  CB  PHE A 162      40.236   6.548  11.598  1.00 10.25           C  
ATOM   2465  CG  PHE A 162      40.723   6.361  10.195  1.00 12.47           C  
ATOM   2466  CD1 PHE A 162      42.024   6.689   9.869  1.00 15.79           C  
ATOM   2467  CD2 PHE A 162      39.832   5.942   9.220  1.00 15.18           C  
ATOM   2468  CE1 PHE A 162      42.469   6.542   8.548  1.00 17.10           C  
ATOM   2469  CE2 PHE A 162      40.257   5.836   7.905  1.00 13.72           C  
ATOM   2470  CZ  PHE A 162      41.570   6.125   7.620  1.00 15.25           C  
ATOM   2471  H   PHE A 162      39.049   6.457  13.780  1.00  0.00           H  
ATOM   2472  HA  PHE A 162      40.064   4.448  12.074  1.00  0.00           H  
ATOM   2473 1HB  PHE A 162      39.179   6.801  11.532  1.00  0.00           H  
ATOM   2474 2HB  PHE A 162      40.756   7.418  11.997  1.00  0.00           H  
ATOM   2475  HD1 PHE A 162      42.691   7.059  10.648  1.00  0.00           H  
ATOM   2476  HD2 PHE A 162      38.796   5.720   9.477  1.00  0.00           H  
ATOM   2477  HE1 PHE A 162      43.506   6.760   8.296  1.00  0.00           H  
ATOM   2478  HE2 PHE A 162      39.580   5.534   7.106  1.00  0.00           H  
ATOM   2479  HZ  PHE A 162      41.874   6.004   6.581  1.00  0.00           H  
ATOM   2480  N   PHE A 163      42.358   6.005  13.899  1.00  9.05           N  
ATOM   2481  CA  PHE A 163      43.762   5.987  14.307  1.00  8.62           C  
ATOM   2482  C   PHE A 163      43.969   5.279  15.632  1.00  8.61           C  
ATOM   2483  O   PHE A 163      45.108   5.303  16.136  1.00  9.44           O  
ATOM   2484  CB  PHE A 163      44.262   7.450  14.507  1.00  9.61           C  
ATOM   2485  CG  PHE A 163      44.335   8.236  13.233  1.00 10.78           C  
ATOM   2486  CD1 PHE A 163      45.169   7.901  12.200  1.00 11.67           C  
ATOM   2487  CD2 PHE A 163      43.497   9.354  13.065  1.00 12.66           C  
ATOM   2488  CE1 PHE A 163      45.240   8.609  11.014  1.00 14.81           C  
ATOM   2489  CE2 PHE A 163      43.563  10.082  11.888  1.00 13.19           C  
ATOM   2490  CZ  PHE A 163      44.420   9.726  10.866  1.00 14.03           C  
ATOM   2491  H   PHE A 163      41.720   6.639  14.359  1.00  0.00           H  
ATOM   2492  HA  PHE A 163      44.346   5.514  13.516  1.00  0.00           H  
ATOM   2493 1HB  PHE A 163      43.596   7.971  15.194  1.00  0.00           H  
ATOM   2494 2HB  PHE A 163      45.253   7.437  14.959  1.00  0.00           H  
ATOM   2495  HD1 PHE A 163      45.819   7.031  12.301  1.00  0.00           H  
ATOM   2496  HD2 PHE A 163      42.811   9.658  13.856  1.00  0.00           H  
ATOM   2497  HE1 PHE A 163      45.923   8.288  10.228  1.00  0.00           H  
ATOM   2498  HE2 PHE A 163      42.919  10.954  11.779  1.00  0.00           H  
ATOM   2499  HZ  PHE A 163      44.458  10.313   9.950  1.00  0.00           H  
ATOM   2500  N   SER A 164      42.958   4.595  16.174  1.00  9.48           N  
ATOM   2501  CA  SER A 164      43.068   3.959  17.489  1.00 11.13           C  
ATOM   2502  C   SER A 164      43.645   4.938  18.489  1.00 12.63           C  
ATOM   2503  O   SER A 164      44.472   4.637  19.366  1.00 10.84           O  
ATOM   2504  CB  SER A 164      43.966   2.692  17.456  1.00 11.24           C  
ATOM   2505  OG  SER A 164      43.321   1.748  16.618  1.00 12.26           O  
ATOM   2506  H   SER A 164      42.092   4.515  15.660  1.00  0.00           H  
ATOM   2507  HA  SER A 164      42.071   3.653  17.810  1.00  0.00           H  
ATOM   2508 1HB  SER A 164      44.954   2.956  17.079  1.00  0.00           H  
ATOM   2509 2HB  SER A 164      44.094   2.310  18.468  1.00  0.00           H  
ATOM   2510  HG  SER A 164      42.514   2.171  16.315  1.00  0.00           H  
ATOM   2511  N   ALA A 165      43.079   6.165  18.494  1.00 11.49           N  
ATOM   2512  CA  ALA A 165      43.638   7.224  19.329  1.00 12.52           C  
ATOM   2513  C   ALA A 165      43.169   7.129  20.769  1.00 14.99           C  
ATOM   2514  O   ALA A 165      43.487   7.984  21.615  1.00 17.23           O  
ATOM   2515  CB  ALA A 165      43.229   8.562  18.689  1.00 15.18           C  
ATOM   2516  H   ALA A 165      42.269   6.363  17.925  1.00  0.00           H  
ATOM   2517  HA  ALA A 165      44.723   7.117  19.330  1.00  0.00           H  
ATOM   2518 1HB  ALA A 165      43.627   9.386  19.282  1.00  0.00           H  
ATOM   2519 2HB  ALA A 165      43.628   8.618  17.676  1.00  0.00           H  
ATOM   2520 3HB  ALA A 165      42.143   8.631  18.655  1.00  0.00           H  
ATOM   2521  N   ASN A 166      42.374   6.120  21.081  1.00 15.05           N  
ATOM   2522  CA  ASN A 166      41.962   5.828  22.441  1.00 19.64           C  
ATOM   2523  C   ASN A 166      43.021   5.028  23.195  1.00 20.37           C  
ATOM   2524  O   ASN A 166      42.869   4.838  24.411  1.00 22.97           O  
ATOM   2525  CB  ASN A 166      40.629   5.069  22.443  1.00 23.17           C  
ATOM   2526  CG  ASN A 166      40.512   4.087  21.295  1.00 27.54           C  
ATOM   2527  OD1 ASN A 166      41.400   3.295  20.981  1.00 28.04           O  
ATOM   2528  ND2 ASN A 166      39.359   4.140  20.615  1.00 32.49           N  
ATOM   2529  H   ASN A 166      42.044   5.531  20.330  1.00  0.00           H  
ATOM   2530  HA  ASN A 166      41.828   6.772  22.972  1.00  0.00           H  
ATOM   2531 1HB  ASN A 166      40.521   4.525  23.382  1.00  0.00           H  
ATOM   2532 2HB  ASN A 166      39.805   5.780  22.381  1.00  0.00           H  
ATOM   2533 1HD2 ASN A 166      39.205   3.523  19.842  1.00  0.00           H  
ATOM   2534 2HD2 ASN A 166      38.653   4.796  20.879  1.00  0.00           H  
ATOM   2535  N   ARG A 167      44.065   4.560  22.529  1.00 17.65           N  
ATOM   2536  CA  ARG A 167      45.080   3.787  23.253  1.00 18.46           C  
ATOM   2537  C   ARG A 167      46.079   4.682  23.949  1.00 19.31           C  
ATOM   2538  O   ARG A 167      46.666   5.543  23.308  1.00 18.08           O  
ATOM   2539  CB  ARG A 167      45.811   2.848  22.295  1.00 18.59           C  
ATOM   2540  CG  ARG A 167      44.849   2.004  21.481  1.00 19.53           C  
ATOM   2541  CD  ARG A 167      44.074   1.094  22.435  1.00 22.08           C  
ATOM   2542  NE  ARG A 167      43.517  -0.028  21.683  1.00 23.25           N  
ATOM   2543  CZ  ARG A 167      42.569  -0.812  22.210  1.00 26.56           C  
ATOM   2544  NH1 ARG A 167      42.099  -0.543  23.422  1.00 27.42           N  
ATOM   2545  NH2 ARG A 167      42.131  -1.855  21.525  1.00 27.83           N  
ATOM   2546  H   ARG A 167      44.182   4.720  21.539  1.00  0.00           H  
ATOM   2547  HA  ARG A 167      44.581   3.190  24.017  1.00  0.00           H  
ATOM   2548 1HB  ARG A 167      46.434   3.432  21.618  1.00  0.00           H  
ATOM   2549 2HB  ARG A 167      46.470   2.191  22.862  1.00  0.00           H  
ATOM   2550 1HG  ARG A 167      44.158   2.655  20.945  1.00  0.00           H  
ATOM   2551 2HG  ARG A 167      45.409   1.401  20.765  1.00  0.00           H  
ATOM   2552 1HD  ARG A 167      44.746   0.719  23.206  1.00  0.00           H  
ATOM   2553 2HD  ARG A 167      43.267   1.658  22.900  1.00  0.00           H  
ATOM   2554  HE  ARG A 167      43.873  -0.192  20.750  1.00  0.00           H  
ATOM   2555 1HH1 ARG A 167      42.457   0.248  23.939  1.00  0.00           H  
ATOM   2556 2HH1 ARG A 167      41.384  -1.129  23.828  1.00  0.00           H  
ATOM   2557 1HH2 ARG A 167      42.512  -2.055  20.610  1.00  0.00           H  
ATOM   2558 2HH2 ARG A 167      41.416  -2.451  21.915  1.00  0.00           H  
ATOM   2559  N   PRO A 168      46.205   4.530  25.262  1.00 19.69           N  
ATOM   2560  CA  PRO A 168      47.168   5.288  26.032  1.00 20.74           C  
ATOM   2561  C   PRO A 168      48.540   5.222  25.395  1.00 21.00           C  
ATOM   2562  O   PRO A 168      48.945   4.162  24.925  1.00 22.41           O  
ATOM   2563  CB  PRO A 168      47.202   4.573  27.390  1.00 21.77           C  
ATOM   2564  CG  PRO A 168      45.878   3.898  27.484  1.00 22.54           C  
ATOM   2565  CD  PRO A 168      45.486   3.517  26.081  1.00 20.28           C  
ATOM   2566  HA  PRO A 168      46.806   6.320  26.148  1.00  0.00           H  
ATOM   2567 1HB  PRO A 168      48.044   3.866  27.422  1.00  0.00           H  
ATOM   2568 2HB  PRO A 168      47.366   5.304  28.196  1.00  0.00           H  
ATOM   2569 1HG  PRO A 168      45.947   3.015  28.137  1.00  0.00           H  
ATOM   2570 2HG  PRO A 168      45.139   4.573  27.940  1.00  0.00           H  
ATOM   2571 1HD  PRO A 168      45.831   2.495  25.868  1.00  0.00           H  
ATOM   2572 2HD  PRO A 168      44.394   3.588  25.973  1.00  0.00           H  
ATOM   2573  N   GLY A 169      49.255   6.349  25.370  1.00 22.99           N  
ATOM   2574  CA  GLY A 169      50.601   6.347  24.805  1.00 22.85           C  
ATOM   2575  C   GLY A 169      50.715   6.231  23.299  1.00 22.87           C  
ATOM   2576  O   GLY A 169      51.803   5.898  22.779  1.00 22.57           O  
ATOM   2577  H   GLY A 169      48.877   7.210  25.738  1.00  0.00           H  
ATOM   2578 1HA  GLY A 169      51.115   7.266  25.087  1.00  0.00           H  
ATOM   2579 2HA  GLY A 169      51.170   5.519  25.225  1.00  0.00           H  
ATOM   2580  N   ASN A 170      49.637   6.501  22.556  1.00 19.83           N  
ATOM   2581  CA  ASN A 170      49.716   6.425  21.096  1.00 18.08           C  
ATOM   2582  C   ASN A 170      50.473   7.650  20.560  1.00 17.94           C  
ATOM   2583  O   ASN A 170      50.652   8.632  21.296  1.00 18.24           O  
ATOM   2584  CB  ASN A 170      48.314   6.354  20.481  1.00 18.57           C  
ATOM   2585  CG  ASN A 170      47.551   7.631  20.728  1.00 19.27           C  
ATOM   2586  OD1 ASN A 170      47.841   8.652  20.092  1.00 18.38           O  
ATOM   2587  ND2 ASN A 170      46.608   7.625  21.659  1.00 19.29           N  
ATOM   2588  H   ASN A 170      48.761   6.759  22.989  1.00  0.00           H  
ATOM   2589  HA  ASN A 170      50.260   5.519  20.825  1.00  0.00           H  
ATOM   2590 1HB  ASN A 170      48.396   6.177  19.408  1.00  0.00           H  
ATOM   2591 2HB  ASN A 170      47.770   5.513  20.911  1.00  0.00           H  
ATOM   2592 1HD2 ASN A 170      46.084   8.457  21.846  1.00  0.00           H  
ATOM   2593 2HD2 ASN A 170      46.420   6.790  22.174  1.00  0.00           H  
ATOM   2594  N   LYS A 171      50.835   7.577  19.293  1.00 15.55           N  
ATOM   2595  CA  LYS A 171      51.647   8.600  18.650  1.00 16.88           C  
ATOM   2596  C   LYS A 171      50.853   9.461  17.667  1.00 14.25           C  
ATOM   2597  O   LYS A 171      51.418  10.232  16.875  1.00 13.14           O  
ATOM   2598  CB  LYS A 171      52.786   7.939  17.866  1.00 20.85           C  
ATOM   2599  CG  LYS A 171      54.145   8.292  18.408  1.00 28.39           C  
ATOM   2600  CD  LYS A 171      54.434   7.807  19.809  1.00 29.58           C  
ATOM   2601  CE  LYS A 171      55.960   7.865  20.038  1.00 32.68           C  
ATOM   2602  NZ  LYS A 171      56.390   9.251  20.426  1.00 34.18           N  
ATOM   2603  H   LYS A 171      50.534   6.778  18.754  1.00  0.00           H  
ATOM   2604  HA  LYS A 171      52.073   9.240  19.423  1.00  0.00           H  
ATOM   2605 1HB  LYS A 171      52.667   6.856  17.895  1.00  0.00           H  
ATOM   2606 2HB  LYS A 171      52.735   8.246  16.821  1.00  0.00           H  
ATOM   2607 1HG  LYS A 171      54.916   7.868  17.763  1.00  0.00           H  
ATOM   2608 2HG  LYS A 171      54.262   9.375  18.420  1.00  0.00           H  
ATOM   2609 1HD  LYS A 171      53.915   8.442  20.528  1.00  0.00           H  
ATOM   2610 2HD  LYS A 171      54.070   6.786  19.923  1.00  0.00           H  
ATOM   2611 1HE  LYS A 171      56.236   7.167  20.827  1.00  0.00           H  
ATOM   2612 2HE  LYS A 171      56.476   7.570  19.125  1.00  0.00           H  
ATOM   2613 1HZ  LYS A 171      57.390   9.266  20.570  1.00  0.00           H  
ATOM   2614 2HZ  LYS A 171      56.147   9.898  19.689  1.00  0.00           H  
ATOM   2615 3HZ  LYS A 171      55.923   9.522  21.280  1.00  0.00           H  
ATOM   2616  N   VAL A 172      49.541   9.327  17.745  1.00 11.54           N  
ATOM   2617  CA  VAL A 172      48.661  10.098  16.856  1.00 10.02           C  
ATOM   2618  C   VAL A 172      48.680  11.563  17.306  1.00 11.43           C  
ATOM   2619  O   VAL A 172      48.477  11.857  18.493  1.00 12.77           O  
ATOM   2620  CB  VAL A 172      47.217   9.564  16.965  1.00 10.28           C  
ATOM   2621  CG1 VAL A 172      46.356  10.303  15.936  1.00 10.76           C  
ATOM   2622  CG2 VAL A 172      47.173   8.064  16.700  1.00 11.97           C  
ATOM   2623  H   VAL A 172      49.130   8.694  18.416  1.00  0.00           H  
ATOM   2624  HA  VAL A 172      49.010   9.973  15.830  1.00  0.00           H  
ATOM   2625  HB  VAL A 172      46.842   9.759  17.970  1.00  0.00           H  
ATOM   2626 1HG1 VAL A 172      45.329   9.942  15.994  1.00  0.00           H  
ATOM   2627 2HG1 VAL A 172      46.377  11.372  16.145  1.00  0.00           H  
ATOM   2628 3HG1 VAL A 172      46.748  10.120  14.936  1.00  0.00           H  
ATOM   2629 1HG2 VAL A 172      46.146   7.710  16.783  1.00  0.00           H  
ATOM   2630 2HG2 VAL A 172      47.547   7.861  15.697  1.00  0.00           H  
ATOM   2631 3HG2 VAL A 172      47.795   7.547  17.431  1.00  0.00           H  
ATOM   2632  N   THR A 173      48.808  12.483  16.346  1.00  9.39           N  
ATOM   2633  CA  THR A 173      48.801  13.891  16.710  1.00  9.55           C  
ATOM   2634  C   THR A 173      47.412  14.484  16.522  1.00  9.92           C  
ATOM   2635  O   THR A 173      46.601  13.915  15.777  1.00  9.12           O  
ATOM   2636  CB  THR A 173      49.755  14.676  15.783  1.00 10.13           C  
ATOM   2637  OG1 THR A 173      49.305  14.571  14.438  1.00  8.75           O  
ATOM   2638  CG2 THR A 173      51.151  14.024  15.778  1.00 11.38           C  
ATOM   2639  H   THR A 173      48.909  12.227  15.374  1.00  0.00           H  
ATOM   2640  HA  THR A 173      49.150  13.984  17.739  1.00  0.00           H  
ATOM   2641  HB  THR A 173      49.839  15.704  16.134  1.00  0.00           H  
ATOM   2642  HG1 THR A 173      48.509  14.035  14.409  1.00  0.00           H  
ATOM   2643 1HG2 THR A 173      51.813  14.587  15.121  1.00  0.00           H  
ATOM   2644 2HG2 THR A 173      51.556  14.024  16.790  1.00  0.00           H  
ATOM   2645 3HG2 THR A 173      51.072  12.998  15.420  1.00  0.00           H  
ATOM   2646  N   GLN A 174      47.247  15.687  17.066  1.00  9.41           N  
ATOM   2647  CA  GLN A 174      45.957  16.363  16.806  1.00 11.00           C  
ATOM   2648  C   GLN A 174      45.929  16.685  15.316  1.00 10.66           C  
ATOM   2649  O   GLN A 174      44.916  16.654  14.638  1.00 11.11           O  
ATOM   2650  CB  GLN A 174      45.829  17.646  17.624  1.00 12.73           C  
ATOM   2651  CG  GLN A 174      44.554  18.441  17.316  1.00 15.55           C  
ATOM   2652  CD  GLN A 174      43.310  17.663  17.660  1.00 18.39           C  
ATOM   2653  OE1 GLN A 174      43.287  17.007  18.709  1.00 20.55           O  
ATOM   2654  NE2 GLN A 174      42.300  17.645  16.798  1.00 17.91           N  
ATOM   2655  H   GLN A 174      47.940  16.152  17.634  1.00  0.00           H  
ATOM   2656  HA  GLN A 174      45.150  15.691  17.096  1.00  0.00           H  
ATOM   2657 1HB  GLN A 174      45.834  17.402  18.686  1.00  0.00           H  
ATOM   2658 2HB  GLN A 174      46.689  18.287  17.432  1.00  0.00           H  
ATOM   2659 1HG  GLN A 174      44.561  19.360  17.901  1.00  0.00           H  
ATOM   2660 2HG  GLN A 174      44.533  18.676  16.252  1.00  0.00           H  
ATOM   2661 1HE2 GLN A 174      41.467  17.133  17.013  1.00  0.00           H  
ATOM   2662 2HE2 GLN A 174      42.371  18.143  15.934  1.00  0.00           H  
ATOM   2663  N   GLY A 175      47.122  17.026  14.780  1.00  9.02           N  
ATOM   2664  CA  GLY A 175      47.240  17.266  13.343  1.00  7.29           C  
ATOM   2665  C   GLY A 175      46.710  16.126  12.500  1.00  7.46           C  
ATOM   2666  O   GLY A 175      46.171  16.338  11.415  1.00  6.63           O  
ATOM   2667  H   GLY A 175      47.941  17.118  15.363  1.00  0.00           H  
ATOM   2668 1HA  GLY A 175      46.698  18.174  13.080  1.00  0.00           H  
ATOM   2669 2HA  GLY A 175      48.286  17.431  13.087  1.00  0.00           H  
ATOM   2670  N   ASN A 176      46.966  14.855  12.860  1.00  6.48           N  
ATOM   2671  CA  ASN A 176      46.483  13.725  12.072  1.00  5.88           C  
ATOM   2672  C   ASN A 176      44.931  13.802  12.004  1.00  6.26           C  
ATOM   2673  O   ASN A 176      44.393  13.535  10.926  1.00  6.99           O  
ATOM   2674  CB  ASN A 176      46.833  12.391  12.789  1.00  7.59           C  
ATOM   2675  CG  ASN A 176      48.229  11.854  12.524  1.00  8.23           C  
ATOM   2676  OD1 ASN A 176      48.922  11.461  13.459  1.00 11.19           O  
ATOM   2677  ND2 ASN A 176      48.688  11.786  11.275  1.00  9.29           N  
ATOM   2678  H   ASN A 176      47.505  14.678  13.695  1.00  0.00           H  
ATOM   2679  HA  ASN A 176      46.978  13.744  11.100  1.00  0.00           H  
ATOM   2680 1HB  ASN A 176      46.735  12.521  13.868  1.00  0.00           H  
ATOM   2681 2HB  ASN A 176      46.126  11.619  12.486  1.00  0.00           H  
ATOM   2682 1HD2 ASN A 176      49.607  11.433  11.098  1.00  0.00           H  
ATOM   2683 2HD2 ASN A 176      48.114  12.088  10.515  1.00  0.00           H  
ATOM   2684  N   LYS A 177      44.352  14.069  13.135  1.00  7.92           N  
ATOM   2685  CA  LYS A 177      42.874  14.116  13.204  1.00  8.72           C  
ATOM   2686  C   LYS A 177      42.335  15.287  12.390  1.00  9.02           C  
ATOM   2687  O   LYS A 177      41.311  15.162  11.693  1.00  7.98           O  
ATOM   2688  CB  LYS A 177      42.401  14.202  14.645  1.00 10.60           C  
ATOM   2689  CG  LYS A 177      42.855  13.095  15.584  1.00 13.09           C  
ATOM   2690  CD  LYS A 177      42.504  13.427  17.053  1.00 15.50           C  
ATOM   2691  CE  LYS A 177      43.196  12.384  17.942  1.00 19.27           C  
ATOM   2692  NZ  LYS A 177      42.713  12.477  19.362  1.00 20.44           N  
ATOM   2693  H   LYS A 177      44.889  14.246  13.972  1.00  0.00           H  
ATOM   2694  HA  LYS A 177      42.478  13.200  12.765  1.00  0.00           H  
ATOM   2695 1HB  LYS A 177      42.740  15.141  15.084  1.00  0.00           H  
ATOM   2696 2HB  LYS A 177      41.311  14.204  14.671  1.00  0.00           H  
ATOM   2697 1HG  LYS A 177      42.369  12.159  15.305  1.00  0.00           H  
ATOM   2698 2HG  LYS A 177      43.933  12.964  15.497  1.00  0.00           H  
ATOM   2699 1HD  LYS A 177      42.850  14.434  17.292  1.00  0.00           H  
ATOM   2700 2HD  LYS A 177      41.423  13.393  17.185  1.00  0.00           H  
ATOM   2701 1HE  LYS A 177      42.991  11.386  17.558  1.00  0.00           H  
ATOM   2702 2HE  LYS A 177      44.274  12.544  17.919  1.00  0.00           H  
ATOM   2703 1HZ  LYS A 177      43.183  11.782  19.924  1.00  0.00           H  
ATOM   2704 2HZ  LYS A 177      42.914  13.398  19.727  1.00  0.00           H  
ATOM   2705 3HZ  LYS A 177      41.717  12.314  19.391  1.00  0.00           H  
ATOM   2706  N   ASP A 178      43.024  16.435  12.492  1.00  8.35           N  
ATOM   2707  CA  ASP A 178      42.592  17.586  11.718  1.00  7.53           C  
ATOM   2708  C   ASP A 178      42.750  17.351  10.227  1.00  6.06           C  
ATOM   2709  O   ASP A 178      41.937  17.771   9.411  1.00  7.16           O  
ATOM   2710  CB  ASP A 178      43.363  18.858  12.120  1.00 10.40           C  
ATOM   2711  CG  ASP A 178      43.006  19.332  13.520  1.00 15.90           C  
ATOM   2712  OD1 ASP A 178      42.008  18.959  14.146  1.00 14.75           O  
ATOM   2713  OD2 ASP A 178      43.851  20.046  14.101  1.00 20.39           O  
ATOM   2714  H   ASP A 178      43.833  16.520  13.091  1.00  0.00           H  
ATOM   2715  HA  ASP A 178      41.532  17.755  11.912  1.00  0.00           H  
ATOM   2716 1HB  ASP A 178      44.435  18.664  12.075  1.00  0.00           H  
ATOM   2717 2HB  ASP A 178      43.145  19.656  11.410  1.00  0.00           H  
ATOM   2718  N   ALA A 179      43.828  16.653   9.822  1.00  5.05           N  
ATOM   2719  CA  ALA A 179      44.003  16.370   8.391  1.00  5.66           C  
ATOM   2720  C   ALA A 179      42.963  15.378   7.837  1.00  4.95           C  
ATOM   2721  O   ALA A 179      42.564  15.468   6.667  1.00  6.79           O  
ATOM   2722  CB  ALA A 179      45.409  15.839   8.152  1.00  8.85           C  
ATOM   2723  H   ALA A 179      44.520  16.319  10.478  1.00  0.00           H  
ATOM   2724  HA  ALA A 179      43.870  17.303   7.843  1.00  0.00           H  
ATOM   2725 1HB  ALA A 179      45.543  15.628   7.091  1.00  0.00           H  
ATOM   2726 2HB  ALA A 179      46.138  16.585   8.468  1.00  0.00           H  
ATOM   2727 3HB  ALA A 179      45.554  14.924   8.725  1.00  0.00           H  
ATOM   2728  N   PHE A 180      42.581  14.417   8.686  1.00  7.32           N  
ATOM   2729  CA  PHE A 180      41.512  13.472   8.348  1.00  5.74           C  
ATOM   2730  C   PHE A 180      40.238  14.270   8.011  1.00  7.38           C  
ATOM   2731  O   PHE A 180      39.638  14.037   6.954  1.00  7.26           O  
ATOM   2732  CB  PHE A 180      41.291  12.535   9.554  1.00  6.97           C  
ATOM   2733  CG  PHE A 180      40.197  11.506   9.320  1.00  8.07           C  
ATOM   2734  CD1 PHE A 180      40.509  10.274   8.771  1.00  7.47           C  
ATOM   2735  CD2 PHE A 180      38.903  11.778   9.725  1.00  7.48           C  
ATOM   2736  CE1 PHE A 180      39.489   9.341   8.593  1.00  9.98           C  
ATOM   2737  CE2 PHE A 180      37.891  10.833   9.548  1.00 11.46           C  
ATOM   2738  CZ  PHE A 180      38.204   9.612   8.981  1.00 10.16           C  
ATOM   2739  H   PHE A 180      43.040  14.340   9.582  1.00  0.00           H  
ATOM   2740  HA  PHE A 180      41.827  12.888   7.483  1.00  0.00           H  
ATOM   2741 1HB  PHE A 180      42.218  12.009   9.780  1.00  0.00           H  
ATOM   2742 2HB  PHE A 180      41.028  13.126  10.430  1.00  0.00           H  
ATOM   2743  HD1 PHE A 180      41.541  10.061   8.492  1.00  0.00           H  
ATOM   2744  HD2 PHE A 180      38.672  12.746  10.171  1.00  0.00           H  
ATOM   2745  HE1 PHE A 180      39.708   8.375   8.138  1.00  0.00           H  
ATOM   2746  HE2 PHE A 180      36.866  11.047   9.849  1.00  0.00           H  
ATOM   2747  HZ  PHE A 180      37.423   8.866   8.843  1.00  0.00           H  
ATOM   2748  N   TRP A 181      39.892  15.140   8.952  1.00  6.42           N  
ATOM   2749  CA  TRP A 181      38.691  15.987   8.718  1.00  6.54           C  
ATOM   2750  C   TRP A 181      38.832  16.804   7.454  1.00  6.78           C  
ATOM   2751  O   TRP A 181      37.898  16.885   6.650  1.00  6.22           O  
ATOM   2752  CB  TRP A 181      38.488  16.873   9.942  1.00  6.69           C  
ATOM   2753  CG  TRP A 181      37.400  17.908   9.797  1.00  7.28           C  
ATOM   2754  CD1 TRP A 181      36.071  17.747   9.971  1.00  8.31           C  
ATOM   2755  CD2 TRP A 181      37.636  19.267   9.423  1.00  7.18           C  
ATOM   2756  NE1 TRP A 181      35.436  18.983   9.737  1.00  5.96           N  
ATOM   2757  CE2 TRP A 181      36.384  19.909   9.419  1.00  8.82           C  
ATOM   2758  CE3 TRP A 181      38.770  20.021   9.132  1.00  9.39           C  
ATOM   2759  CZ2 TRP A 181      36.238  21.256   9.102  1.00  8.09           C  
ATOM   2760  CZ3 TRP A 181      38.627  21.369   8.840  1.00 11.29           C  
ATOM   2761  CH2 TRP A 181      37.349  21.982   8.794  1.00  8.92           C  
ATOM   2762  H   TRP A 181      40.409  15.247   9.813  1.00  0.00           H  
ATOM   2763  HA  TRP A 181      37.828  15.335   8.588  1.00  0.00           H  
ATOM   2764 1HB  TRP A 181      38.243  16.252  10.804  1.00  0.00           H  
ATOM   2765 2HB  TRP A 181      39.416  17.397  10.170  1.00  0.00           H  
ATOM   2766  HD1 TRP A 181      35.588  16.811  10.246  1.00  0.00           H  
ATOM   2767  HE1 TRP A 181      34.442  19.154   9.795  1.00  0.00           H  
ATOM   2768  HE3 TRP A 181      39.755  19.554   9.137  1.00  0.00           H  
ATOM   2769  HZ2 TRP A 181      35.265  21.747   9.094  1.00  0.00           H  
ATOM   2770  HZ3 TRP A 181      39.530  21.948   8.645  1.00  0.00           H  
ATOM   2771  HH2 TRP A 181      37.243  23.030   8.514  1.00  0.00           H  
ATOM   2772  N   TYR A 182      39.974  17.449   7.226  1.00  4.89           N  
ATOM   2773  CA  TYR A 182      40.200  18.293   6.045  1.00  7.35           C  
ATOM   2774  C   TYR A 182      40.023  17.521   4.751  1.00  8.98           C  
ATOM   2775  O   TYR A 182      39.406  18.015   3.792  1.00  7.24           O  
ATOM   2776  CB  TYR A 182      41.656  18.823   6.149  1.00  6.98           C  
ATOM   2777  CG  TYR A 182      42.147  19.623   4.972  1.00  8.94           C  
ATOM   2778  CD1 TYR A 182      42.826  19.023   3.922  1.00  9.12           C  
ATOM   2779  CD2 TYR A 182      42.014  21.019   4.981  1.00 11.14           C  
ATOM   2780  CE1 TYR A 182      43.298  19.748   2.849  1.00 11.99           C  
ATOM   2781  CE2 TYR A 182      42.521  21.753   3.923  1.00 11.26           C  
ATOM   2782  CZ  TYR A 182      43.183  21.127   2.895  1.00 13.02           C  
ATOM   2783  OH  TYR A 182      43.664  21.826   1.813  1.00 15.90           O  
ATOM   2784  H   TYR A 182      40.714  17.345   7.905  1.00  0.00           H  
ATOM   2785  HA  TYR A 182      39.490  19.120   6.070  1.00  0.00           H  
ATOM   2786 1HB  TYR A 182      41.750  19.458   7.031  1.00  0.00           H  
ATOM   2787 2HB  TYR A 182      42.340  17.984   6.275  1.00  0.00           H  
ATOM   2788  HD1 TYR A 182      43.000  17.947   3.930  1.00  0.00           H  
ATOM   2789  HD2 TYR A 182      41.517  21.514   5.815  1.00  0.00           H  
ATOM   2790  HE1 TYR A 182      43.827  19.244   2.041  1.00  0.00           H  
ATOM   2791  HE2 TYR A 182      42.397  22.836   3.902  1.00  0.00           H  
ATOM   2792  HH  TYR A 182      43.458  22.758   1.918  1.00  0.00           H  
ATOM   2793  N   MET A 183      40.579  16.295   4.650  1.00  6.25           N  
ATOM   2794  CA  MET A 183      40.394  15.487   3.473  1.00  4.93           C  
ATOM   2795  C   MET A 183      38.903  15.064   3.327  1.00  5.81           C  
ATOM   2796  O   MET A 183      38.435  15.064   2.183  1.00  6.91           O  
ATOM   2797  CB  MET A 183      41.292  14.205   3.540  1.00  5.46           C  
ATOM   2798  CG  MET A 183      42.756  14.706   3.390  1.00  6.26           C  
ATOM   2799  SD  MET A 183      43.805  13.191   3.311  1.00  9.89           S  
ATOM   2800  CE  MET A 183      44.003  12.933   5.054  1.00 11.13           C  
ATOM   2801  H   MET A 183      41.136  15.934   5.412  1.00  0.00           H  
ATOM   2802  HA  MET A 183      40.688  16.072   2.602  1.00  0.00           H  
ATOM   2803 1HB  MET A 183      41.126  13.694   4.487  1.00  0.00           H  
ATOM   2804 2HB  MET A 183      41.006  13.518   2.742  1.00  0.00           H  
ATOM   2805 1HG  MET A 183      42.844  15.307   2.486  1.00  0.00           H  
ATOM   2806 2HG  MET A 183      43.015  15.333   4.243  1.00  0.00           H  
ATOM   2807 1HE  MET A 183      44.618  12.049   5.223  1.00  0.00           H  
ATOM   2808 2HE  MET A 183      44.488  13.803   5.498  1.00  0.00           H  
ATOM   2809 3HE  MET A 183      43.025  12.788   5.514  1.00  0.00           H  
ATOM   2810  N   ALA A 184      38.295  14.703   4.424  1.00  5.22           N  
ATOM   2811  CA  ALA A 184      36.889  14.207   4.350  1.00  6.67           C  
ATOM   2812  C   ALA A 184      35.920  15.292   3.946  1.00  6.19           C  
ATOM   2813  O   ALA A 184      34.918  14.992   3.267  1.00  6.91           O  
ATOM   2814  CB  ALA A 184      36.549  13.643   5.718  1.00  7.10           C  
ATOM   2815  H   ALA A 184      38.753  14.751   5.323  1.00  0.00           H  
ATOM   2816  HA  ALA A 184      36.845  13.425   3.592  1.00  0.00           H  
ATOM   2817 1HB  ALA A 184      35.526  13.267   5.712  1.00  0.00           H  
ATOM   2818 2HB  ALA A 184      37.234  12.829   5.956  1.00  0.00           H  
ATOM   2819 3HB  ALA A 184      36.643  14.427   6.468  1.00  0.00           H  
ATOM   2820  N   MET A 185      36.246  16.580   4.182  1.00  6.72           N  
ATOM   2821  CA  MET A 185      35.293  17.651   3.828  1.00  7.90           C  
ATOM   2822  C   MET A 185      35.227  17.792   2.338  1.00  8.85           C  
ATOM   2823  O   MET A 185      34.293  18.425   1.801  1.00 11.43           O  
ATOM   2824  CB  MET A 185      35.725  18.968   4.508  1.00 10.50           C  
ATOM   2825  CG  MET A 185      35.482  18.898   6.024  1.00 12.91           C  
ATOM   2826  SD  MET A 185      33.716  18.708   6.437  1.00 16.00           S  
ATOM   2827  CE  MET A 185      33.192  20.344   5.896  1.00 19.39           C  
ATOM   2828  H   MET A 185      37.132  16.828   4.598  1.00  0.00           H  
ATOM   2829  HA  MET A 185      34.305  17.369   4.191  1.00  0.00           H  
ATOM   2830 1HB  MET A 185      36.780  19.150   4.310  1.00  0.00           H  
ATOM   2831 2HB  MET A 185      35.164  19.800   4.081  1.00  0.00           H  
ATOM   2832 1HG  MET A 185      36.029  18.053   6.441  1.00  0.00           H  
ATOM   2833 2HG  MET A 185      35.852  19.809   6.494  1.00  0.00           H  
ATOM   2834 1HE  MET A 185      32.120  20.455   6.058  1.00  0.00           H  
ATOM   2835 2HE  MET A 185      33.727  21.105   6.466  1.00  0.00           H  
ATOM   2836 3HE  MET A 185      33.413  20.465   4.835  1.00  0.00           H  
ATOM   2837  N   ALA A 186      36.141  17.224   1.537  1.00  6.58           N  
ATOM   2838  CA  ALA A 186      36.081  17.316   0.099  1.00  6.89           C  
ATOM   2839  C   ALA A 186      35.259  16.172  -0.502  1.00  8.04           C  
ATOM   2840  O   ALA A 186      35.080  16.200  -1.732  1.00  9.94           O  
ATOM   2841  CB  ALA A 186      37.489  17.250  -0.516  1.00  8.46           C  
ATOM   2842  H   ALA A 186      36.899  16.713   1.966  1.00  0.00           H  
ATOM   2843  HA  ALA A 186      35.633  18.275  -0.161  1.00  0.00           H  
ATOM   2844 1HB  ALA A 186      37.416  17.321  -1.601  1.00  0.00           H  
ATOM   2845 2HB  ALA A 186      38.090  18.077  -0.138  1.00  0.00           H  
ATOM   2846 3HB  ALA A 186      37.960  16.306  -0.246  1.00  0.00           H  
ATOM   2847  N   GLN A 187      34.777  15.252   0.331  1.00  8.30           N  
ATOM   2848  CA  GLN A 187      33.994  14.156  -0.281  1.00  6.58           C  
ATOM   2849  C   GLN A 187      32.504  14.552  -0.421  1.00  8.43           C  
ATOM   2850  O   GLN A 187      31.992  15.147   0.524  1.00  8.35           O  
ATOM   2851  CB  GLN A 187      34.101  12.985   0.672  1.00  6.82           C  
ATOM   2852  CG  GLN A 187      33.372  11.710   0.196  1.00  8.33           C  
ATOM   2853  CD  GLN A 187      33.280  10.668   1.286  1.00  7.99           C  
ATOM   2854  OE1 GLN A 187      33.691   9.466   1.109  1.00 11.30           O  
ATOM   2855  NE2 GLN A 187      32.719  11.007   2.408  1.00  8.28           N  
ATOM   2856  H   GLN A 187      34.913  15.260   1.332  1.00  0.00           H  
ATOM   2857  HA  GLN A 187      34.438  13.911  -1.246  1.00  0.00           H  
ATOM   2858 1HB  GLN A 187      35.151  12.734   0.824  1.00  0.00           H  
ATOM   2859 2HB  GLN A 187      33.688  13.266   1.641  1.00  0.00           H  
ATOM   2860 1HG  GLN A 187      32.361  11.976  -0.113  1.00  0.00           H  
ATOM   2861 2HG  GLN A 187      33.920  11.283  -0.644  1.00  0.00           H  
ATOM   2862 1HE2 GLN A 187      32.642  10.341   3.151  1.00  0.00           H  
ATOM   2863 2HE2 GLN A 187      32.364  11.934   2.530  1.00  0.00           H  
ATOM   2864  N   THR A 188      31.871  14.096  -1.495  1.00  7.35           N  
ATOM   2865  CA  THR A 188      30.425  14.409  -1.579  1.00  7.94           C  
ATOM   2866  C   THR A 188      29.699  13.680  -0.477  1.00  9.15           C  
ATOM   2867  O   THR A 188      30.056  12.584  -0.003  1.00  8.87           O  
ATOM   2868  CB  THR A 188      29.814  13.984  -2.916  1.00  8.80           C  
ATOM   2869  OG1 THR A 188      29.970  12.553  -3.010  1.00  9.70           O  
ATOM   2870  CG2 THR A 188      30.519  14.662  -4.077  1.00  8.15           C  
ATOM   2871  H   THR A 188      32.303  13.564  -2.237  1.00  0.00           H  
ATOM   2872  HA  THR A 188      30.298  15.488  -1.484  1.00  0.00           H  
ATOM   2873  HB  THR A 188      28.759  14.255  -2.936  1.00  0.00           H  
ATOM   2874  HG1 THR A 188      30.412  12.227  -2.222  1.00  0.00           H  
ATOM   2875 1HG2 THR A 188      30.065  14.343  -5.015  1.00  0.00           H  
ATOM   2876 2HG2 THR A 188      30.426  15.743  -3.978  1.00  0.00           H  
ATOM   2877 3HG2 THR A 188      31.573  14.387  -4.073  1.00  0.00           H  
ATOM   2878  N   ILE A 189      28.504  14.194  -0.082  1.00  8.01           N  
ATOM   2879  CA  ILE A 189      27.757  13.486   0.970  1.00  8.92           C  
ATOM   2880  C   ILE A 189      27.216  12.155   0.442  1.00  8.23           C  
ATOM   2881  O   ILE A 189      27.249  11.186   1.203  1.00  8.51           O  
ATOM   2882  CB  ILE A 189      26.584  14.360   1.502  1.00  8.43           C  
ATOM   2883  CG1 ILE A 189      26.044  13.729   2.792  1.00  9.50           C  
ATOM   2884  CG2 ILE A 189      25.570  14.563   0.379  1.00 10.01           C  
ATOM   2885  CD1 ILE A 189      25.045  14.642   3.536  1.00 13.54           C  
ATOM   2886  H   ILE A 189      28.114  15.036  -0.480  1.00  0.00           H  
ATOM   2887  HA  ILE A 189      28.436  13.280   1.797  1.00  0.00           H  
ATOM   2888  HB  ILE A 189      26.969  15.325   1.829  1.00  0.00           H  
ATOM   2889 1HG1 ILE A 189      25.549  12.787   2.557  1.00  0.00           H  
ATOM   2890 2HG1 ILE A 189      26.874  13.502   3.462  1.00  0.00           H  
ATOM   2891 1HG2 ILE A 189      24.743  15.174   0.741  1.00  0.00           H  
ATOM   2892 2HG2 ILE A 189      26.051  15.065  -0.459  1.00  0.00           H  
ATOM   2893 3HG2 ILE A 189      25.190  13.595   0.053  1.00  0.00           H  
ATOM   2894 1HD1 ILE A 189      24.698  14.141   4.440  1.00  0.00           H  
ATOM   2895 2HD1 ILE A 189      25.537  15.577   3.805  1.00  0.00           H  
ATOM   2896 3HD1 ILE A 189      24.194  14.852   2.890  1.00  0.00           H  
ATOM   2897  N   GLU A 190      26.935  12.058  -0.852  1.00  8.67           N  
ATOM   2898  CA  GLU A 190      26.397  10.819  -1.432  1.00  9.11           C  
ATOM   2899  C   GLU A 190      27.529   9.796  -1.504  1.00  9.09           C  
ATOM   2900  O   GLU A 190      27.282   8.620  -1.235  1.00 10.07           O  
ATOM   2901  CB  GLU A 190      25.833  11.114  -2.813  1.00  8.91           C  
ATOM   2902  CG  GLU A 190      25.179   9.903  -3.503  1.00  8.31           C  
ATOM   2903  CD  GLU A 190      23.999   9.311  -2.802  1.00 10.90           C  
ATOM   2904  OE1 GLU A 190      23.572   9.734  -1.700  1.00 10.73           O  
ATOM   2905  OE2 GLU A 190      23.503   8.272  -3.332  1.00 11.49           O  
ATOM   2906  H   GLU A 190      27.094  12.854  -1.453  1.00  0.00           H  
ATOM   2907  HA  GLU A 190      25.596  10.455  -0.788  1.00  0.00           H  
ATOM   2908 1HB  GLU A 190      25.084  11.903  -2.739  1.00  0.00           H  
ATOM   2909 2HB  GLU A 190      26.630  11.479  -3.461  1.00  0.00           H  
ATOM   2910 1HG  GLU A 190      24.849  10.200  -4.498  1.00  0.00           H  
ATOM   2911 2HG  GLU A 190      25.924   9.117  -3.617  1.00  0.00           H  
ATOM   2912  N   GLY A 191      28.738  10.253  -1.810  1.00  8.57           N  
ATOM   2913  CA  GLY A 191      29.862   9.274  -1.808  1.00  9.11           C  
ATOM   2914  C   GLY A 191      30.122   8.799  -0.384  1.00  9.29           C  
ATOM   2915  O   GLY A 191      30.483   7.618  -0.145  1.00 11.38           O  
ATOM   2916  H   GLY A 191      28.927  11.218  -2.040  1.00  0.00           H  
ATOM   2917 1HA  GLY A 191      29.612   8.431  -2.453  1.00  0.00           H  
ATOM   2918 2HA  GLY A 191      30.753   9.743  -2.224  1.00  0.00           H  
ATOM   2919  N   GLY A 192      29.956   9.674   0.597  1.00  7.23           N  
ATOM   2920  CA  GLY A 192      30.097   9.346   2.005  1.00  8.21           C  
ATOM   2921  C   GLY A 192      29.220   8.146   2.376  1.00 10.88           C  
ATOM   2922  O   GLY A 192      29.695   7.107   2.865  1.00 11.40           O  
ATOM   2923  H   GLY A 192      29.718  10.620   0.334  1.00  0.00           H  
ATOM   2924 1HA  GLY A 192      31.142   9.124   2.224  1.00  0.00           H  
ATOM   2925 2HA  GLY A 192      29.819  10.209   2.609  1.00  0.00           H  
ATOM   2926  N   VAL A 193      27.931   8.256   2.071  1.00  8.92           N  
ATOM   2927  CA  VAL A 193      27.012   7.146   2.414  1.00 10.36           C  
ATOM   2928  C   VAL A 193      27.027   5.983   1.455  1.00  9.72           C  
ATOM   2929  O   VAL A 193      27.069   4.817   1.911  1.00 11.91           O  
ATOM   2930  CB  VAL A 193      25.552   7.697   2.485  1.00 13.61           C  
ATOM   2931  CG1 VAL A 193      25.467   8.808   3.532  1.00 15.20           C  
ATOM   2932  CG2 VAL A 193      25.051   8.173   1.153  1.00 18.00           C  
ATOM   2933  H   VAL A 193      27.562   9.076   1.612  1.00  0.00           H  
ATOM   2934  HA  VAL A 193      27.296   6.750   3.390  1.00  0.00           H  
ATOM   2935  HB  VAL A 193      24.891   6.904   2.834  1.00  0.00           H  
ATOM   2936 1HG1 VAL A 193      24.446   9.188   3.577  1.00  0.00           H  
ATOM   2937 2HG1 VAL A 193      25.749   8.411   4.507  1.00  0.00           H  
ATOM   2938 3HG1 VAL A 193      26.143   9.618   3.259  1.00  0.00           H  
ATOM   2939 1HG2 VAL A 193      24.032   8.545   1.259  1.00  0.00           H  
ATOM   2940 2HG2 VAL A 193      25.694   8.974   0.788  1.00  0.00           H  
ATOM   2941 3HG2 VAL A 193      25.063   7.346   0.443  1.00  0.00           H  
ATOM   2942  N   ARG A 194      27.126   6.135   0.136  1.00  8.64           N  
ATOM   2943  CA  ARG A 194      27.051   5.018  -0.784  1.00  9.65           C  
ATOM   2944  C   ARG A 194      28.310   4.148  -0.689  1.00  9.68           C  
ATOM   2945  O   ARG A 194      28.216   2.932  -0.934  1.00  8.92           O  
ATOM   2946  CB  ARG A 194      26.963   5.456  -2.251  1.00 13.37           C  
ATOM   2947  CG  ARG A 194      25.646   6.121  -2.633  1.00 17.09           C  
ATOM   2948  CD  ARG A 194      24.630   5.022  -3.023  1.00 21.74           C  
ATOM   2949  NE  ARG A 194      24.182   4.359  -1.801  1.00 25.92           N  
ATOM   2950  CZ  ARG A 194      23.261   4.876  -0.990  1.00 29.85           C  
ATOM   2951  NH1 ARG A 194      22.729   6.051  -1.316  1.00 31.50           N  
ATOM   2952  NH2 ARG A 194      22.857   4.252   0.123  1.00 31.35           N  
ATOM   2953  H   ARG A 194      27.258   7.067  -0.231  1.00  0.00           H  
ATOM   2954  HA  ARG A 194      26.151   4.445  -0.560  1.00  0.00           H  
ATOM   2955 1HB  ARG A 194      27.767   6.158  -2.470  1.00  0.00           H  
ATOM   2956 2HB  ARG A 194      27.100   4.590  -2.898  1.00  0.00           H  
ATOM   2957 1HG  ARG A 194      25.267   6.691  -1.785  1.00  0.00           H  
ATOM   2958 2HG  ARG A 194      25.808   6.792  -3.478  1.00  0.00           H  
ATOM   2959 1HD  ARG A 194      23.782   5.476  -3.535  1.00  0.00           H  
ATOM   2960 2HD  ARG A 194      25.110   4.302  -3.685  1.00  0.00           H  
ATOM   2961  HE  ARG A 194      24.598   3.466  -1.571  1.00  0.00           H  
ATOM   2962 1HH1 ARG A 194      23.026   6.524  -2.158  1.00  0.00           H  
ATOM   2963 2HH1 ARG A 194      22.028   6.470  -0.722  1.00  0.00           H  
ATOM   2964 1HH2 ARG A 194      23.254   3.356   0.373  1.00  0.00           H  
ATOM   2965 2HH2 ARG A 194      22.156   4.676   0.713  1.00  0.00           H  
ATOM   2966  N   CYS A 195      29.449   4.798  -0.367  1.00  9.55           N  
ATOM   2967  CA  CYS A 195      30.640   3.928  -0.223  1.00  9.74           C  
ATOM   2968  C   CYS A 195      30.468   2.977   0.949  1.00  9.25           C  
ATOM   2969  O   CYS A 195      31.049   1.857   0.868  1.00 10.71           O  
ATOM   2970  CB  CYS A 195      31.879   4.801   0.065  1.00 10.26           C  
ATOM   2971  SG  CYS A 195      32.498   5.531  -1.489  1.00 11.87           S  
ATOM   2972  H   CYS A 195      29.546   5.793  -0.223  1.00  0.00           H  
ATOM   2973  HA  CYS A 195      30.791   3.390  -1.159  1.00  0.00           H  
ATOM   2974 1HB  CYS A 195      31.614   5.588   0.772  1.00  0.00           H  
ATOM   2975 2HB  CYS A 195      32.654   4.191   0.530  1.00  0.00           H  
ATOM   2976  HG  CYS A 195      33.512   6.191  -0.938  1.00  0.00           H  
ATOM   2977  N   VAL A 196      29.778   3.320   2.021  1.00  9.45           N  
ATOM   2978  CA  VAL A 196      29.563   2.404   3.132  1.00 11.31           C  
ATOM   2979  C   VAL A 196      28.828   1.147   2.658  1.00 11.01           C  
ATOM   2980  O   VAL A 196      29.230   0.018   2.985  1.00 10.39           O  
ATOM   2981  CB  VAL A 196      28.758   3.057   4.267  1.00 11.30           C  
ATOM   2982  CG1 VAL A 196      28.582   2.080   5.429  1.00 13.44           C  
ATOM   2983  CG2 VAL A 196      29.548   4.289   4.741  1.00 13.99           C  
ATOM   2984  H   VAL A 196      29.388   4.250   2.068  1.00  0.00           H  
ATOM   2985  HA  VAL A 196      30.534   2.113   3.534  1.00  0.00           H  
ATOM   2986  HB  VAL A 196      27.780   3.349   3.885  1.00  0.00           H  
ATOM   2987 1HG1 VAL A 196      28.009   2.559   6.224  1.00  0.00           H  
ATOM   2988 2HG1 VAL A 196      28.050   1.194   5.082  1.00  0.00           H  
ATOM   2989 3HG1 VAL A 196      29.560   1.790   5.812  1.00  0.00           H  
ATOM   2990 1HG2 VAL A 196      29.006   4.780   5.548  1.00  0.00           H  
ATOM   2991 2HG2 VAL A 196      30.529   3.976   5.100  1.00  0.00           H  
ATOM   2992 3HG2 VAL A 196      29.670   4.984   3.910  1.00  0.00           H  
ATOM   2993  N   ASP A 197      27.750   1.333   1.917  1.00 13.59           N  
ATOM   2994  CA  ASP A 197      26.995   0.204   1.361  1.00 14.62           C  
ATOM   2995  C   ASP A 197      27.934  -0.648   0.500  1.00 15.07           C  
ATOM   2996  O   ASP A 197      27.861  -1.880   0.529  1.00 16.13           O  
ATOM   2997  CB  ASP A 197      25.824   0.636   0.487  1.00 17.93           C  
ATOM   2998  CG  ASP A 197      24.633   1.140   1.286  1.00 20.95           C  
ATOM   2999  OD1 ASP A 197      24.508   0.842   2.467  1.00 22.63           O  
ATOM   3000  OD2 ASP A 197      23.792   1.867   0.711  1.00 24.62           O  
ATOM   3001  H   ASP A 197      27.437   2.275   1.728  1.00  0.00           H  
ATOM   3002  HA  ASP A 197      26.586  -0.379   2.187  1.00  0.00           H  
ATOM   3003 1HB  ASP A 197      26.147   1.428  -0.189  1.00  0.00           H  
ATOM   3004 2HB  ASP A 197      25.498  -0.205  -0.126  1.00  0.00           H  
ATOM   3005  N   ALA A 198      28.743   0.025  -0.326  1.00 12.97           N  
ATOM   3006  CA  ALA A 198      29.618  -0.776  -1.174  1.00 11.82           C  
ATOM   3007  C   ALA A 198      30.659  -1.505  -0.331  1.00 13.08           C  
ATOM   3008  O   ALA A 198      30.892  -2.688  -0.643  1.00 14.02           O  
ATOM   3009  CB  ALA A 198      30.309   0.101  -2.215  1.00 12.93           C  
ATOM   3010  H   ALA A 198      28.780   1.032  -0.393  1.00  0.00           H  
ATOM   3011  HA  ALA A 198      29.005  -1.516  -1.690  1.00  0.00           H  
ATOM   3012 1HB  ALA A 198      30.957  -0.516  -2.838  1.00  0.00           H  
ATOM   3013 2HB  ALA A 198      29.558   0.584  -2.840  1.00  0.00           H  
ATOM   3014 3HB  ALA A 198      30.905   0.861  -1.712  1.00  0.00           H  
ATOM   3015  N   PHE A 199      31.364  -0.827   0.583  1.00 11.54           N  
ATOM   3016  CA  PHE A 199      32.476  -1.562   1.224  1.00 12.78           C  
ATOM   3017  C   PHE A 199      32.019  -2.537   2.286  1.00 11.93           C  
ATOM   3018  O   PHE A 199      32.753  -3.494   2.567  1.00 12.77           O  
ATOM   3019  CB  PHE A 199      33.534  -0.601   1.757  1.00 12.25           C  
ATOM   3020  CG  PHE A 199      33.265   0.272   2.938  1.00 11.84           C  
ATOM   3021  CD1 PHE A 199      32.986  -0.200   4.198  1.00 13.19           C  
ATOM   3022  CD2 PHE A 199      33.447   1.660   2.786  1.00 11.38           C  
ATOM   3023  CE1 PHE A 199      32.842   0.630   5.295  1.00 14.92           C  
ATOM   3024  CE2 PHE A 199      33.264   2.490   3.870  1.00 11.85           C  
ATOM   3025  CZ  PHE A 199      32.985   2.015   5.120  1.00 13.20           C  
ATOM   3026  H   PHE A 199      31.186   0.130   0.853  1.00  0.00           H  
ATOM   3027  HA  PHE A 199      32.942  -2.206   0.476  1.00  0.00           H  
ATOM   3028 1HB  PHE A 199      34.425  -1.161   2.038  1.00  0.00           H  
ATOM   3029 2HB  PHE A 199      33.821   0.097   0.971  1.00  0.00           H  
ATOM   3030  HD1 PHE A 199      32.872  -1.273   4.351  1.00  0.00           H  
ATOM   3031  HD2 PHE A 199      33.668   2.084   1.806  1.00  0.00           H  
ATOM   3032  HE1 PHE A 199      32.622   0.205   6.274  1.00  0.00           H  
ATOM   3033  HE2 PHE A 199      33.349   3.563   3.702  1.00  0.00           H  
ATOM   3034  HZ  PHE A 199      32.872   2.687   5.970  1.00  0.00           H  
ATOM   3035  N   GLY A 200      30.814  -2.347   2.831  1.00 11.50           N  
ATOM   3036  CA  GLY A 200      30.361  -3.210   3.913  1.00 12.18           C  
ATOM   3037  C   GLY A 200      29.929  -4.574   3.333  1.00 13.42           C  
ATOM   3038  O   GLY A 200      30.054  -5.558   4.059  1.00 13.81           O  
ATOM   3039  H   GLY A 200      30.207  -1.609   2.503  1.00  0.00           H  
ATOM   3040 1HA  GLY A 200      31.165  -3.338   4.638  1.00  0.00           H  
ATOM   3041 2HA  GLY A 200      29.531  -2.734   4.435  1.00  0.00           H  
ATOM   3042  N   TYR A 201      29.346  -4.539   2.151  1.00 12.69           N  
ATOM   3043  CA  TYR A 201      28.571  -5.727   1.714  1.00 14.55           C  
ATOM   3044  C   TYR A 201      29.125  -6.421   0.494  1.00 16.72           C  
ATOM   3045  O   TYR A 201      28.630  -7.517   0.143  1.00 17.96           O  
ATOM   3046  CB  TYR A 201      27.116  -5.254   1.461  1.00 15.22           C  
ATOM   3047  CG  TYR A 201      26.458  -4.842   2.775  1.00 15.73           C  
ATOM   3048  CD1 TYR A 201      25.790  -5.738   3.594  1.00 16.70           C  
ATOM   3049  CD2 TYR A 201      26.542  -3.505   3.193  1.00 16.55           C  
ATOM   3050  CE1 TYR A 201      25.238  -5.365   4.807  1.00 17.40           C  
ATOM   3051  CE2 TYR A 201      26.001  -3.130   4.409  1.00 17.21           C  
ATOM   3052  CZ  TYR A 201      25.314  -4.036   5.181  1.00 18.51           C  
ATOM   3053  OH  TYR A 201      24.811  -3.598   6.396  1.00 20.01           O  
ATOM   3054  H   TYR A 201      29.408  -3.739   1.538  1.00  0.00           H  
ATOM   3055  HA  TYR A 201      28.593  -6.468   2.514  1.00  0.00           H  
ATOM   3056 1HB  TYR A 201      27.122  -4.413   0.766  1.00  0.00           H  
ATOM   3057 2HB  TYR A 201      26.548  -6.059   0.995  1.00  0.00           H  
ATOM   3058  HD1 TYR A 201      25.684  -6.780   3.290  1.00  0.00           H  
ATOM   3059  HD2 TYR A 201      27.032  -2.766   2.559  1.00  0.00           H  
ATOM   3060  HE1 TYR A 201      24.721  -6.103   5.420  1.00  0.00           H  
ATOM   3061  HE2 TYR A 201      26.117  -2.106   4.764  1.00  0.00           H  
ATOM   3062  HH  TYR A 201      25.034  -2.672   6.518  1.00  0.00           H  
ATOM   3063  N   THR A 202      30.094  -5.835  -0.210  1.00 13.70           N  
ATOM   3064  CA  THR A 202      30.559  -6.471  -1.452  1.00 14.33           C  
ATOM   3065  C   THR A 202      31.532  -7.591  -1.133  1.00 13.11           C  
ATOM   3066  O   THR A 202      32.413  -7.411  -0.310  1.00 11.89           O  
ATOM   3067  CB  THR A 202      31.229  -5.443  -2.384  1.00 14.24           C  
ATOM   3068  OG1 THR A 202      30.304  -4.378  -2.682  1.00 14.65           O  
ATOM   3069  CG2 THR A 202      31.710  -6.071  -3.678  1.00 14.25           C  
ATOM   3070  H   THR A 202      30.517  -4.967   0.086  1.00  0.00           H  
ATOM   3071  HA  THR A 202      29.696  -6.892  -1.969  1.00  0.00           H  
ATOM   3072  HB  THR A 202      32.087  -4.999  -1.879  1.00  0.00           H  
ATOM   3073  HG1 THR A 202      29.471  -4.543  -2.233  1.00  0.00           H  
ATOM   3074 1HG2 THR A 202      32.175  -5.308  -4.302  1.00  0.00           H  
ATOM   3075 2HG2 THR A 202      32.438  -6.851  -3.455  1.00  0.00           H  
ATOM   3076 3HG2 THR A 202      30.863  -6.505  -4.208  1.00  0.00           H  
ATOM   3077  N   ASP A 203      31.348  -8.733  -1.814  1.00 13.68           N  
ATOM   3078  CA  ASP A 203      32.269  -9.864  -1.542  1.00 12.58           C  
ATOM   3079  C   ASP A 203      33.263  -9.969  -2.670  1.00 12.50           C  
ATOM   3080  O   ASP A 203      32.909 -10.116  -3.861  1.00 14.55           O  
ATOM   3081  CB  ASP A 203      31.380 -11.119  -1.407  1.00 16.26           C  
ATOM   3082  CG  ASP A 203      32.130 -12.379  -1.101  1.00 18.12           C  
ATOM   3083  OD1 ASP A 203      33.356 -12.427  -1.284  1.00 17.50           O  
ATOM   3084  OD2 ASP A 203      31.528 -13.379  -0.641  1.00 19.11           O  
ATOM   3085  H   ASP A 203      30.614  -8.850  -2.498  1.00  0.00           H  
ATOM   3086  HA  ASP A 203      32.797  -9.664  -0.609  1.00  0.00           H  
ATOM   3087 1HB  ASP A 203      30.649 -10.964  -0.613  1.00  0.00           H  
ATOM   3088 2HB  ASP A 203      30.828 -11.275  -2.334  1.00  0.00           H  
ATOM   3089  N   PHE A 204      34.569  -9.936  -2.346  1.00 11.70           N  
ATOM   3090  CA  PHE A 204      35.589  -9.995  -3.390  1.00 10.69           C  
ATOM   3091  C   PHE A 204      36.296 -11.347  -3.407  1.00 13.30           C  
ATOM   3092  O   PHE A 204      37.314 -11.480  -4.082  1.00 12.36           O  
ATOM   3093  CB  PHE A 204      36.718  -8.948  -3.100  1.00 10.93           C  
ATOM   3094  CG  PHE A 204      36.128  -7.542  -3.064  1.00  9.60           C  
ATOM   3095  CD1 PHE A 204      35.921  -6.848  -4.233  1.00 11.63           C  
ATOM   3096  CD2 PHE A 204      35.762  -7.015  -1.845  1.00 11.41           C  
ATOM   3097  CE1 PHE A 204      35.352  -5.567  -4.194  1.00 10.41           C  
ATOM   3098  CE2 PHE A 204      35.176  -5.729  -1.792  1.00 10.76           C  
ATOM   3099  CZ  PHE A 204      35.003  -5.040  -2.975  1.00 10.39           C  
ATOM   3100  H   PHE A 204      34.857  -9.870  -1.380  1.00  0.00           H  
ATOM   3101  HA  PHE A 204      35.121  -9.753  -4.345  1.00  0.00           H  
ATOM   3102 1HB  PHE A 204      37.194  -9.180  -2.148  1.00  0.00           H  
ATOM   3103 2HB  PHE A 204      37.483  -9.015  -3.873  1.00  0.00           H  
ATOM   3104  HD1 PHE A 204      36.203  -7.306  -5.181  1.00  0.00           H  
ATOM   3105  HD2 PHE A 204      35.912  -7.584  -0.927  1.00  0.00           H  
ATOM   3106  HE1 PHE A 204      35.195  -5.013  -5.119  1.00  0.00           H  
ATOM   3107  HE2 PHE A 204      34.864  -5.279  -0.850  1.00  0.00           H  
ATOM   3108  HZ  PHE A 204      34.573  -4.041  -2.915  1.00  0.00           H  
ATOM   3109  N   THR A 205      35.705 -12.350  -2.754  1.00 13.75           N  
ATOM   3110  CA  THR A 205      36.413 -13.652  -2.747  1.00 14.78           C  
ATOM   3111  C   THR A 205      36.750 -14.139  -4.139  1.00 12.74           C  
ATOM   3112  O   THR A 205      37.902 -14.565  -4.345  1.00 13.90           O  
ATOM   3113  CB  THR A 205      35.526 -14.683  -2.018  1.00 13.93           C  
ATOM   3114  OG1 THR A 205      35.239 -14.246  -0.698  1.00 16.25           O  
ATOM   3115  CG2 THR A 205      36.256 -16.028  -1.896  1.00 16.99           C  
ATOM   3116  H   THR A 205      34.820 -12.269  -2.275  1.00  0.00           H  
ATOM   3117  HA  THR A 205      37.354 -13.531  -2.209  1.00  0.00           H  
ATOM   3118  HB  THR A 205      34.601 -14.827  -2.576  1.00  0.00           H  
ATOM   3119  HG1 THR A 205      35.662 -13.398  -0.543  1.00  0.00           H  
ATOM   3120 1HG2 THR A 205      35.616 -16.744  -1.380  1.00  0.00           H  
ATOM   3121 2HG2 THR A 205      36.494 -16.405  -2.891  1.00  0.00           H  
ATOM   3122 3HG2 THR A 205      37.177 -15.892  -1.331  1.00  0.00           H  
ATOM   3123  N   GLU A 206      35.826 -14.121  -5.093  1.00 14.34           N  
ATOM   3124  CA  GLU A 206      36.119 -14.624  -6.438  1.00 15.35           C  
ATOM   3125  C   GLU A 206      37.108 -13.801  -7.240  1.00 15.38           C  
ATOM   3126  O   GLU A 206      37.856 -14.339  -8.070  1.00 16.25           O  
ATOM   3127  CB  GLU A 206      34.827 -14.890  -7.203  1.00 17.89           C  
ATOM   3128  CG  GLU A 206      33.971 -15.946  -6.488  1.00 19.53           C  
ATOM   3129  CD  GLU A 206      34.677 -17.288  -6.343  1.00 20.81           C  
ATOM   3130  OE1 GLU A 206      35.142 -17.810  -7.383  1.00 22.32           O  
ATOM   3131  OE2 GLU A 206      34.821 -17.812  -5.220  1.00 21.87           O  
ATOM   3132  H   GLU A 206      34.905 -13.756  -4.894  1.00  0.00           H  
ATOM   3133  HA  GLU A 206      36.668 -15.562  -6.345  1.00  0.00           H  
ATOM   3134 1HB  GLU A 206      34.262 -13.962  -7.297  1.00  0.00           H  
ATOM   3135 2HB  GLU A 206      35.064 -15.232  -8.211  1.00  0.00           H  
ATOM   3136 1HG  GLU A 206      33.712 -15.578  -5.496  1.00  0.00           H  
ATOM   3137 2HG  GLU A 206      33.046 -16.087  -7.046  1.00  0.00           H  
ATOM   3138  N   ASP A 207      37.176 -12.486  -6.964  1.00 12.45           N  
ATOM   3139  CA  ASP A 207      38.206 -11.677  -7.594  1.00 12.71           C  
ATOM   3140  C   ASP A 207      39.605 -12.025  -7.065  1.00 11.42           C  
ATOM   3141  O   ASP A 207      40.563 -12.026  -7.855  1.00 12.81           O  
ATOM   3142  CB  ASP A 207      37.960 -10.179  -7.291  1.00 14.16           C  
ATOM   3143  CG  ASP A 207      36.742  -9.607  -7.989  1.00 18.13           C  
ATOM   3144  OD1 ASP A 207      36.410  -9.982  -9.137  1.00 19.27           O  
ATOM   3145  OD2 ASP A 207      36.106  -8.742  -7.366  1.00 18.35           O  
ATOM   3146  H   ASP A 207      36.526 -12.047  -6.328  1.00  0.00           H  
ATOM   3147  HA  ASP A 207      38.156 -11.832  -8.672  1.00  0.00           H  
ATOM   3148 1HB  ASP A 207      37.833 -10.041  -6.217  1.00  0.00           H  
ATOM   3149 2HB  ASP A 207      38.831  -9.598  -7.595  1.00  0.00           H  
ATOM   3150  N   LEU A 208      39.719 -12.287  -5.790  1.00  9.80           N  
ATOM   3151  CA  LEU A 208      40.996 -12.608  -5.144  1.00 10.74           C  
ATOM   3152  C   LEU A 208      41.599 -13.900  -5.734  1.00 11.98           C  
ATOM   3153  O   LEU A 208      42.808 -13.990  -5.844  1.00 12.83           O  
ATOM   3154  CB  LEU A 208      40.915 -12.783  -3.642  1.00 11.22           C  
ATOM   3155  CG  LEU A 208      40.429 -11.579  -2.789  1.00 11.66           C  
ATOM   3156  CD1 LEU A 208      40.345 -11.944  -1.329  1.00 12.40           C  
ATOM   3157  CD2 LEU A 208      41.394 -10.408  -3.011  1.00 12.32           C  
ATOM   3158  H   LEU A 208      38.877 -12.264  -5.232  1.00  0.00           H  
ATOM   3159  HA  LEU A 208      41.691 -11.789  -5.326  1.00  0.00           H  
ATOM   3160 1HB  LEU A 208      40.238 -13.607  -3.424  1.00  0.00           H  
ATOM   3161 2HB  LEU A 208      41.905 -13.045  -3.269  1.00  0.00           H  
ATOM   3162  HG  LEU A 208      39.422 -11.296  -3.098  1.00  0.00           H  
ATOM   3163 1HD1 LEU A 208      40.002 -11.081  -0.757  1.00  0.00           H  
ATOM   3164 2HD1 LEU A 208      39.642 -12.767  -1.200  1.00  0.00           H  
ATOM   3165 3HD1 LEU A 208      41.329 -12.247  -0.973  1.00  0.00           H  
ATOM   3166 1HD2 LEU A 208      41.069  -9.551  -2.420  1.00  0.00           H  
ATOM   3167 2HD2 LEU A 208      42.398 -10.701  -2.704  1.00  0.00           H  
ATOM   3168 3HD2 LEU A 208      41.402 -10.138  -4.067  1.00  0.00           H  
ATOM   3169  N   LYS A 209      40.732 -14.842  -6.093  1.00 14.01           N  
ATOM   3170  CA  LYS A 209      41.247 -16.099  -6.672  1.00 15.11           C  
ATOM   3171  C   LYS A 209      41.839 -15.893  -8.059  1.00 17.58           C  
ATOM   3172  O   LYS A 209      42.555 -16.764  -8.609  1.00 19.51           O  
ATOM   3173  CB  LYS A 209      40.089 -17.107  -6.701  1.00 15.30           C  
ATOM   3174  CG  LYS A 209      39.584 -17.624  -5.364  1.00 16.84           C  
ATOM   3175  CD  LYS A 209      38.333 -18.484  -5.614  1.00 20.00           C  
ATOM   3176  CE  LYS A 209      37.764 -19.077  -4.344  1.00 22.22           C  
ATOM   3177  NZ  LYS A 209      36.550 -19.927  -4.689  1.00 23.81           N  
ATOM   3178  H   LYS A 209      39.735 -14.724  -5.982  1.00  0.00           H  
ATOM   3179  HA  LYS A 209      42.049 -16.471  -6.034  1.00  0.00           H  
ATOM   3180 1HB  LYS A 209      39.230 -16.660  -7.202  1.00  0.00           H  
ATOM   3181 2HB  LYS A 209      40.384 -17.984  -7.278  1.00  0.00           H  
ATOM   3182 1HG  LYS A 209      40.364 -18.217  -4.885  1.00  0.00           H  
ATOM   3183 2HG  LYS A 209      39.343 -16.782  -4.716  1.00  0.00           H  
ATOM   3184 1HD  LYS A 209      37.559 -17.874  -6.082  1.00  0.00           H  
ATOM   3185 2HD  LYS A 209      38.583 -19.303  -6.289  1.00  0.00           H  
ATOM   3186 1HE  LYS A 209      38.523 -19.686  -3.855  1.00  0.00           H  
ATOM   3187 2HE  LYS A 209      37.480 -18.275  -3.663  1.00  0.00           H  
ATOM   3188 1HZ  LYS A 209      36.166 -20.325  -3.844  1.00  0.00           H  
ATOM   3189 2HZ  LYS A 209      35.851 -19.351  -5.137  1.00  0.00           H  
ATOM   3190 3HZ  LYS A 209      36.826 -20.670  -5.315  1.00  0.00           H  
ATOM   3191  N   LYS A 210      41.590 -14.780  -8.741  1.00 16.43           N  
ATOM   3192  CA  LYS A 210      42.138 -14.459 -10.033  1.00 17.11           C  
ATOM   3193  C   LYS A 210      43.496 -13.765  -9.953  1.00 17.01           C  
ATOM   3194  O   LYS A 210      44.075 -13.526 -11.018  1.00 18.95           O  
ATOM   3195  CB  LYS A 210      41.168 -13.598 -10.843  1.00 21.48           C  
ATOM   3196  CG  LYS A 210      39.850 -14.361 -11.040  1.00 24.70           C  
ATOM   3197  CD  LYS A 210      38.931 -13.622 -11.996  1.00 28.85           C  
ATOM   3198  CE  LYS A 210      38.074 -14.655 -12.750  1.00 31.39           C  
ATOM   3199  NZ  LYS A 210      38.902 -15.273 -13.842  1.00 33.67           N  
ATOM   3200  H   LYS A 210      40.964 -14.125  -8.295  1.00  0.00           H  
ATOM   3201  HA  LYS A 210      42.309 -15.389 -10.577  1.00  0.00           H  
ATOM   3202 1HB  LYS A 210      40.990 -12.659 -10.319  1.00  0.00           H  
ATOM   3203 2HB  LYS A 210      41.615 -13.355 -11.807  1.00  0.00           H  
ATOM   3204 1HG  LYS A 210      40.060 -15.353 -11.441  1.00  0.00           H  
ATOM   3205 2HG  LYS A 210      39.349 -14.476 -10.079  1.00  0.00           H  
ATOM   3206 1HD  LYS A 210      38.295 -12.938 -11.433  1.00  0.00           H  
ATOM   3207 2HD  LYS A 210      39.528 -13.040 -12.698  1.00  0.00           H  
ATOM   3208 1HE  LYS A 210      37.732 -15.420 -12.055  1.00  0.00           H  
ATOM   3209 2HE  LYS A 210      37.198 -14.162 -13.173  1.00  0.00           H  
ATOM   3210 1HZ  LYS A 210      38.347 -15.952 -14.343  1.00  0.00           H  
ATOM   3211 2HZ  LYS A 210      39.209 -14.553 -14.481  1.00  0.00           H  
ATOM   3212 3HZ  LYS A 210      39.707 -15.729 -13.437  1.00  0.00           H  
ATOM   3213  N   PHE A 211      43.986 -13.480  -8.766  1.00 14.53           N  
ATOM   3214  CA  PHE A 211      45.304 -12.837  -8.640  1.00 14.54           C  
ATOM   3215  C   PHE A 211      46.365 -13.851  -9.092  1.00 16.10           C  
ATOM   3216  O   PHE A 211      46.215 -15.038  -8.750  1.00 17.13           O  
ATOM   3217  CB  PHE A 211      45.556 -12.429  -7.205  1.00 12.86           C  
ATOM   3218  CG  PHE A 211      44.985 -11.085  -6.767  1.00 13.35           C  
ATOM   3219  CD1 PHE A 211      43.656 -10.809  -6.944  1.00 12.95           C  
ATOM   3220  CD2 PHE A 211      45.811 -10.180  -6.119  1.00 14.18           C  
ATOM   3221  CE1 PHE A 211      43.120  -9.585  -6.525  1.00 13.86           C  
ATOM   3222  CE2 PHE A 211      45.290  -8.955  -5.694  1.00 13.59           C  
ATOM   3223  CZ  PHE A 211      43.952  -8.673  -5.899  1.00 14.31           C  
ATOM   3224  H   PHE A 211      43.464 -13.699  -7.930  1.00  0.00           H  
ATOM   3225  HA  PHE A 211      45.314 -11.943  -9.265  1.00  0.00           H  
ATOM   3226 1HB  PHE A 211      45.139 -13.179  -6.535  1.00  0.00           H  
ATOM   3227 2HB  PHE A 211      46.629 -12.388  -7.022  1.00  0.00           H  
ATOM   3228  HD1 PHE A 211      43.016 -11.555  -7.416  1.00  0.00           H  
ATOM   3229  HD2 PHE A 211      46.866 -10.408  -5.960  1.00  0.00           H  
ATOM   3230  HE1 PHE A 211      42.066  -9.366  -6.694  1.00  0.00           H  
ATOM   3231  HE2 PHE A 211      45.932  -8.223  -5.204  1.00  0.00           H  
ATOM   3232  HZ  PHE A 211      43.557  -7.716  -5.561  1.00  0.00           H  
ATOM   3233  N   ASP A 212      47.335 -13.405  -9.842  1.00 15.33           N  
ATOM   3234  CA  ASP A 212      48.420 -14.294 -10.271  1.00 17.09           C  
ATOM   3235  C   ASP A 212      49.734 -13.516 -10.235  1.00 17.25           C  
ATOM   3236  O   ASP A 212      50.585 -13.639 -11.129  1.00 17.57           O  
ATOM   3237  CB  ASP A 212      48.096 -14.833 -11.662  1.00 17.24           C  
ATOM   3238  CG  ASP A 212      47.960 -13.828 -12.768  1.00 20.29           C  
ATOM   3239  OD1 ASP A 212      47.945 -12.595 -12.518  1.00 19.66           O  
ATOM   3240  OD2 ASP A 212      47.891 -14.212 -13.958  1.00 22.03           O  
ATOM   3241  H   ASP A 212      47.346 -12.438 -10.135  1.00  0.00           H  
ATOM   3242  HA  ASP A 212      48.486 -15.124  -9.567  1.00  0.00           H  
ATOM   3243 1HB  ASP A 212      48.874 -15.531 -11.972  1.00  0.00           H  
ATOM   3244 2HB  ASP A 212      47.156 -15.385 -11.629  1.00  0.00           H  
ATOM   3245  N   ILE A 213      49.757 -12.469  -9.403  1.00 15.44           N  
ATOM   3246  CA  ILE A 213      50.950 -11.627  -9.238  1.00 14.64           C  
ATOM   3247  C   ILE A 213      51.323 -11.621  -7.775  1.00 12.39           C  
ATOM   3248  O   ILE A 213      50.461 -11.859  -6.929  1.00 12.73           O  
ATOM   3249  CB  ILE A 213      50.654 -10.169  -9.669  1.00 17.11           C  
ATOM   3250  CG1 ILE A 213      49.430  -9.617  -8.922  1.00 18.29           C  
ATOM   3251  CG2 ILE A 213      50.458 -10.103 -11.187  1.00 17.28           C  
ATOM   3252  CD1 ILE A 213      49.149  -8.157  -9.287  1.00 20.71           C  
ATOM   3253  H   ILE A 213      48.925 -12.253  -8.872  1.00  0.00           H  
ATOM   3254  HA  ILE A 213      51.742 -12.022  -9.873  1.00  0.00           H  
ATOM   3255  HB  ILE A 213      51.490  -9.530  -9.387  1.00  0.00           H  
ATOM   3256 1HG1 ILE A 213      48.556 -10.222  -9.160  1.00  0.00           H  
ATOM   3257 2HG1 ILE A 213      49.595  -9.692  -7.847  1.00  0.00           H  
ATOM   3258 1HG2 ILE A 213      50.250  -9.075 -11.483  1.00  0.00           H  
ATOM   3259 2HG2 ILE A 213      51.363 -10.447 -11.686  1.00  0.00           H  
ATOM   3260 3HG2 ILE A 213      49.621 -10.740 -11.474  1.00  0.00           H  
ATOM   3261 1HD1 ILE A 213      48.276  -7.806  -8.736  1.00  0.00           H  
ATOM   3262 2HD1 ILE A 213      50.013  -7.544  -9.027  1.00  0.00           H  
ATOM   3263 3HD1 ILE A 213      48.958  -8.080 -10.356  1.00  0.00           H  
ATOM   3264  N   PRO A 214      52.575 -11.357  -7.398  1.00 12.65           N  
ATOM   3265  CA  PRO A 214      52.993 -11.339  -6.014  1.00 11.74           C  
ATOM   3266  C   PRO A 214      52.122 -10.304  -5.274  1.00 12.33           C  
ATOM   3267  O   PRO A 214      51.965  -9.235  -5.850  1.00 11.92           O  
ATOM   3268  CB  PRO A 214      54.453 -10.898  -6.039  1.00 11.78           C  
ATOM   3269  CG  PRO A 214      54.901 -11.108  -7.427  1.00 13.87           C  
ATOM   3270  CD  PRO A 214      53.699 -11.149  -8.338  1.00 13.61           C  
ATOM   3271  HA  PRO A 214      52.916 -12.355  -5.599  1.00  0.00           H  
ATOM   3272 1HB  PRO A 214      54.533  -9.845  -5.730  1.00  0.00           H  
ATOM   3273 2HB  PRO A 214      55.037 -11.490  -5.319  1.00  0.00           H  
ATOM   3274 1HG  PRO A 214      55.581 -10.300  -7.733  1.00  0.00           H  
ATOM   3275 2HG  PRO A 214      55.468 -12.047  -7.505  1.00  0.00           H  
ATOM   3276 1HD  PRO A 214      53.611 -10.192  -8.873  1.00  0.00           H  
ATOM   3277 2HD  PRO A 214      53.805 -11.982  -9.048  1.00  0.00           H  
ATOM   3278  N   THR A 215      51.715 -10.622  -4.072  1.00 10.47           N  
ATOM   3279  CA  THR A 215      50.816  -9.735  -3.352  1.00 11.36           C  
ATOM   3280  C   THR A 215      51.249  -9.705  -1.907  1.00 11.29           C  
ATOM   3281  O   THR A 215      51.520 -10.755  -1.307  1.00 13.27           O  
ATOM   3282  CB  THR A 215      49.353 -10.249  -3.437  1.00 11.62           C  
ATOM   3283  OG1 THR A 215      48.925 -10.243  -4.809  1.00 12.12           O  
ATOM   3284  CG2 THR A 215      48.487  -9.314  -2.591  1.00 13.42           C  
ATOM   3285  H   THR A 215      52.017 -11.480  -3.632  1.00  0.00           H  
ATOM   3286  HA  THR A 215      50.864  -8.747  -3.811  1.00  0.00           H  
ATOM   3287  HB  THR A 215      49.303 -11.269  -3.057  1.00  0.00           H  
ATOM   3288  HG1 THR A 215      49.639  -9.923  -5.365  1.00  0.00           H  
ATOM   3289 1HG2 THR A 215      47.450  -9.646  -2.628  1.00  0.00           H  
ATOM   3290 2HG2 THR A 215      48.837  -9.329  -1.559  1.00  0.00           H  
ATOM   3291 3HG2 THR A 215      48.557  -8.300  -2.983  1.00  0.00           H  
ATOM   3292  N   LEU A 216      51.406  -8.518  -1.345  1.00  8.35           N  
ATOM   3293  CA  LEU A 216      51.705  -8.343   0.049  1.00  9.63           C  
ATOM   3294  C   LEU A 216      50.460  -7.831   0.770  1.00 10.57           C  
ATOM   3295  O   LEU A 216      49.886  -6.842   0.315  1.00 11.88           O  
ATOM   3296  CB  LEU A 216      52.801  -7.267   0.201  1.00 11.28           C  
ATOM   3297  CG  LEU A 216      53.136  -6.858   1.629  1.00 12.05           C  
ATOM   3298  CD1 LEU A 216      53.727  -7.953   2.491  1.00 14.64           C  
ATOM   3299  CD2 LEU A 216      54.120  -5.668   1.574  1.00 14.47           C  
ATOM   3300  H   LEU A 216      51.309  -7.703  -1.933  1.00  0.00           H  
ATOM   3301  HA  LEU A 216      52.072  -9.289   0.445  1.00  0.00           H  
ATOM   3302 1HB  LEU A 216      53.716  -7.636  -0.260  1.00  0.00           H  
ATOM   3303 2HB  LEU A 216      52.485  -6.371  -0.333  1.00  0.00           H  
ATOM   3304  HG  LEU A 216      52.223  -6.564   2.147  1.00  0.00           H  
ATOM   3305 1HD1 LEU A 216      53.930  -7.562   3.488  1.00  0.00           H  
ATOM   3306 2HD1 LEU A 216      53.021  -8.780   2.564  1.00  0.00           H  
ATOM   3307 3HD1 LEU A 216      54.656  -8.306   2.044  1.00  0.00           H  
ATOM   3308 1HD2 LEU A 216      54.373  -5.358   2.588  1.00  0.00           H  
ATOM   3309 2HD2 LEU A 216      55.027  -5.970   1.050  1.00  0.00           H  
ATOM   3310 3HD2 LEU A 216      53.655  -4.836   1.045  1.00  0.00           H  
ATOM   3311  N   VAL A 217      50.094  -8.475   1.842  1.00 10.13           N  
ATOM   3312  CA  VAL A 217      48.938  -8.050   2.641  1.00 10.69           C  
ATOM   3313  C   VAL A 217      49.481  -7.568   3.964  1.00 11.70           C  
ATOM   3314  O   VAL A 217      50.221  -8.283   4.663  1.00 11.36           O  
ATOM   3315  CB  VAL A 217      47.963  -9.238   2.855  1.00 10.58           C  
ATOM   3316  CG1 VAL A 217      46.795  -8.746   3.713  1.00 10.51           C  
ATOM   3317  CG2 VAL A 217      47.466  -9.746   1.502  1.00 11.25           C  
ATOM   3318  H   VAL A 217      50.619  -9.288   2.131  1.00  0.00           H  
ATOM   3319  HA  VAL A 217      48.414  -7.261   2.100  1.00  0.00           H  
ATOM   3320  HB  VAL A 217      48.489 -10.038   3.376  1.00  0.00           H  
ATOM   3321 1HG1 VAL A 217      46.094  -9.565   3.878  1.00  0.00           H  
ATOM   3322 2HG1 VAL A 217      47.172  -8.393   4.673  1.00  0.00           H  
ATOM   3323 3HG1 VAL A 217      46.285  -7.931   3.200  1.00  0.00           H  
ATOM   3324 1HG2 VAL A 217      46.782 -10.580   1.656  1.00  0.00           H  
ATOM   3325 2HG2 VAL A 217      46.947  -8.942   0.980  1.00  0.00           H  
ATOM   3326 3HG2 VAL A 217      48.315 -10.078   0.904  1.00  0.00           H  
ATOM   3327  N   VAL A 218      49.279  -6.280   4.327  1.00  8.83           N  
ATOM   3328  CA  VAL A 218      49.734  -5.733   5.599  1.00  9.51           C  
ATOM   3329  C   VAL A 218      48.509  -5.342   6.430  1.00 10.68           C  
ATOM   3330  O   VAL A 218      47.610  -4.779   5.810  1.00 12.01           O  
ATOM   3331  CB  VAL A 218      50.581  -4.445   5.373  1.00 11.39           C  
ATOM   3332  CG1 VAL A 218      50.978  -3.784   6.686  1.00 10.21           C  
ATOM   3333  CG2 VAL A 218      51.844  -4.834   4.588  1.00 12.51           C  
ATOM   3334  H   VAL A 218      48.790  -5.679   3.680  1.00  0.00           H  
ATOM   3335  HA  VAL A 218      50.360  -6.478   6.092  1.00  0.00           H  
ATOM   3336  HB  VAL A 218      49.988  -3.726   4.807  1.00  0.00           H  
ATOM   3337 1HG1 VAL A 218      51.567  -2.890   6.480  1.00  0.00           H  
ATOM   3338 2HG1 VAL A 218      50.081  -3.507   7.240  1.00  0.00           H  
ATOM   3339 3HG1 VAL A 218      51.572  -4.480   7.279  1.00  0.00           H  
ATOM   3340 1HG2 VAL A 218      52.453  -3.947   4.417  1.00  0.00           H  
ATOM   3341 2HG2 VAL A 218      52.417  -5.564   5.160  1.00  0.00           H  
ATOM   3342 3HG2 VAL A 218      51.558  -5.268   3.630  1.00  0.00           H  
ATOM   3343  N   HIS A 219      48.451  -5.620   7.733  1.00 10.40           N  
ATOM   3344  CA  HIS A 219      47.246  -5.230   8.461  1.00  9.44           C  
ATOM   3345  C   HIS A 219      47.614  -5.088   9.922  1.00 10.92           C  
ATOM   3346  O   HIS A 219      48.412  -5.906  10.433  1.00 11.52           O  
ATOM   3347  CB  HIS A 219      46.194  -6.349   8.299  1.00  9.41           C  
ATOM   3348  CG  HIS A 219      44.764  -5.903   8.314  1.00  8.64           C  
ATOM   3349  ND1 HIS A 219      44.000  -5.962   7.215  1.00  8.66           N  
ATOM   3350  CD2 HIS A 219      44.014  -5.379   9.316  1.00  8.28           C  
ATOM   3351  CE1 HIS A 219      42.773  -5.485   7.469  1.00  7.66           C  
ATOM   3352  NE2 HIS A 219      42.774  -5.127   8.737  1.00  8.54           N  
ATOM   3353  H   HIS A 219      49.198  -6.084   8.230  1.00  0.00           H  
ATOM   3354  HA  HIS A 219      46.851  -4.305   8.042  1.00  0.00           H  
ATOM   3355 1HB  HIS A 219      46.359  -6.870   7.355  1.00  0.00           H  
ATOM   3356 2HB  HIS A 219      46.312  -7.078   9.100  1.00  0.00           H  
ATOM   3357  HD2 HIS A 219      44.297  -5.181  10.350  1.00  0.00           H  
ATOM   3358  HE1 HIS A 219      41.954  -5.417   6.753  1.00  0.00           H  
ATOM   3359  HE2 HIS A 219      41.995  -4.724   9.238  1.00  0.00           H  
ATOM   3360  N   GLY A 220      47.059  -4.081  10.575  1.00  9.77           N  
ATOM   3361  CA  GLY A 220      47.361  -3.901  12.003  1.00 10.03           C  
ATOM   3362  C   GLY A 220      46.423  -4.813  12.794  1.00 11.10           C  
ATOM   3363  O   GLY A 220      45.248  -4.928  12.436  1.00 12.30           O  
ATOM   3364  H   GLY A 220      46.433  -3.432  10.119  1.00  0.00           H  
ATOM   3365 1HA  GLY A 220      48.407  -4.147  12.188  1.00  0.00           H  
ATOM   3366 2HA  GLY A 220      47.224  -2.855  12.275  1.00  0.00           H  
ATOM   3367  N   ASP A 221      46.860  -5.260  13.972  1.00 11.74           N  
ATOM   3368  CA  ASP A 221      45.928  -6.051  14.781  1.00 13.52           C  
ATOM   3369  C   ASP A 221      45.196  -5.234  15.817  1.00 13.87           C  
ATOM   3370  O   ASP A 221      44.485  -5.797  16.640  1.00 15.45           O  
ATOM   3371  CB  ASP A 221      46.678  -7.230  15.423  1.00 15.61           C  
ATOM   3372  CG  ASP A 221      47.616  -6.826  16.512  1.00 18.11           C  
ATOM   3373  OD1 ASP A 221      47.668  -5.669  16.986  1.00 18.14           O  
ATOM   3374  OD2 ASP A 221      48.356  -7.762  16.966  1.00 20.33           O  
ATOM   3375  H   ASP A 221      47.789  -5.081  14.326  1.00  0.00           H  
ATOM   3376  HA  ASP A 221      45.146  -6.439  14.128  1.00  0.00           H  
ATOM   3377 1HB  ASP A 221      45.959  -7.936  15.838  1.00  0.00           H  
ATOM   3378 2HB  ASP A 221      47.250  -7.757  14.659  1.00  0.00           H  
ATOM   3379  N   ASP A 222      45.295  -3.886  15.760  1.00 12.80           N  
ATOM   3380  CA  ASP A 222      44.399  -3.044  16.526  1.00 11.78           C  
ATOM   3381  C   ASP A 222      43.565  -2.163  15.581  1.00 12.26           C  
ATOM   3382  O   ASP A 222      43.303  -0.974  15.855  1.00 12.19           O  
ATOM   3383  CB  ASP A 222      45.152  -2.179  17.546  1.00 13.43           C  
ATOM   3384  CG  ASP A 222      44.214  -1.508  18.523  1.00 15.32           C  
ATOM   3385  OD1 ASP A 222      43.166  -2.090  18.875  1.00 17.23           O  
ATOM   3386  OD2 ASP A 222      44.458  -0.341  18.897  1.00 15.56           O  
ATOM   3387  H   ASP A 222      45.999  -3.454  15.179  1.00  0.00           H  
ATOM   3388  HA  ASP A 222      43.708  -3.684  17.075  1.00  0.00           H  
ATOM   3389 1HB  ASP A 222      45.858  -2.799  18.098  1.00  0.00           H  
ATOM   3390 2HB  ASP A 222      45.727  -1.415  17.022  1.00  0.00           H  
ATOM   3391  N   ASP A 223      43.220  -2.747  14.443  1.00 10.90           N  
ATOM   3392  CA  ASP A 223      42.406  -2.013  13.447  1.00 11.26           C  
ATOM   3393  C   ASP A 223      40.952  -2.066  13.907  1.00 12.99           C  
ATOM   3394  O   ASP A 223      40.264  -3.092  13.893  1.00 11.63           O  
ATOM   3395  CB  ASP A 223      42.658  -2.613  12.071  1.00 11.27           C  
ATOM   3396  CG  ASP A 223      42.085  -1.783  10.948  1.00 11.92           C  
ATOM   3397  OD1 ASP A 223      41.000  -1.188  11.183  1.00 10.88           O  
ATOM   3398  OD2 ASP A 223      42.704  -1.750   9.877  1.00 10.41           O  
ATOM   3399  H   ASP A 223      43.506  -3.694  14.242  1.00  0.00           H  
ATOM   3400  HA  ASP A 223      42.716  -0.968  13.450  1.00  0.00           H  
ATOM   3401 1HB  ASP A 223      43.731  -2.719  11.911  1.00  0.00           H  
ATOM   3402 2HB  ASP A 223      42.220  -3.610  12.023  1.00  0.00           H  
ATOM   3403  N   GLN A 224      40.471  -0.878  14.278  1.00 11.23           N  
ATOM   3404  CA  GLN A 224      39.100  -0.762  14.821  1.00 13.22           C  
ATOM   3405  C   GLN A 224      38.096  -0.458  13.742  1.00 14.13           C  
ATOM   3406  O   GLN A 224      36.904  -0.193  14.037  1.00 17.28           O  
ATOM   3407  CB  GLN A 224      39.131   0.360  15.877  1.00 14.53           C  
ATOM   3408  CG  GLN A 224      39.989   0.091  17.088  1.00 16.07           C  
ATOM   3409  CD  GLN A 224      40.078   1.216  18.097  1.00 19.95           C  
ATOM   3410  OE1 GLN A 224      39.172   2.053  18.165  1.00 22.75           O  
ATOM   3411  NE2 GLN A 224      41.137   1.248  18.896  1.00 20.74           N  
ATOM   3412  H   GLN A 224      41.038  -0.047  14.192  1.00  0.00           H  
ATOM   3413  HA  GLN A 224      38.830  -1.711  15.284  1.00  0.00           H  
ATOM   3414 1HB  GLN A 224      39.496   1.280  15.420  1.00  0.00           H  
ATOM   3415 2HB  GLN A 224      38.119   0.552  16.234  1.00  0.00           H  
ATOM   3416 1HG  GLN A 224      39.588  -0.772  17.620  1.00  0.00           H  
ATOM   3417 2HG  GLN A 224      41.008  -0.113  16.760  1.00  0.00           H  
ATOM   3418 1HE2 GLN A 224      41.230   1.977  19.576  1.00  0.00           H  
ATOM   3419 2HE2 GLN A 224      41.843   0.544  18.820  1.00  0.00           H  
ATOM   3420  N   VAL A 225      38.484  -0.470  12.481  1.00 11.31           N  
ATOM   3421  CA  VAL A 225      37.604  -0.154  11.351  1.00 10.57           C  
ATOM   3422  C   VAL A 225      37.412  -1.400  10.478  1.00 12.08           C  
ATOM   3423  O   VAL A 225      36.274  -1.752  10.108  1.00 12.20           O  
ATOM   3424  CB  VAL A 225      38.176   0.990  10.496  1.00 12.20           C  
ATOM   3425  CG1 VAL A 225      37.286   1.365   9.312  1.00 13.16           C  
ATOM   3426  CG2 VAL A 225      38.392   2.258  11.346  1.00 12.76           C  
ATOM   3427  H   VAL A 225      39.448  -0.713  12.301  1.00  0.00           H  
ATOM   3428  HA  VAL A 225      36.638   0.165  11.744  1.00  0.00           H  
ATOM   3429  HB  VAL A 225      39.132   0.676  10.078  1.00  0.00           H  
ATOM   3430 1HG1 VAL A 225      37.749   2.178   8.752  1.00  0.00           H  
ATOM   3431 2HG1 VAL A 225      37.163   0.500   8.661  1.00  0.00           H  
ATOM   3432 3HG1 VAL A 225      36.311   1.687   9.677  1.00  0.00           H  
ATOM   3433 1HG2 VAL A 225      38.797   3.052  10.719  1.00  0.00           H  
ATOM   3434 2HG2 VAL A 225      37.440   2.579  11.768  1.00  0.00           H  
ATOM   3435 3HG2 VAL A 225      39.092   2.040  12.153  1.00  0.00           H  
ATOM   3436  N   VAL A 226      38.514  -2.064  10.129  1.00 10.08           N  
ATOM   3437  CA  VAL A 226      38.514  -3.235   9.252  1.00 10.40           C  
ATOM   3438  C   VAL A 226      39.165  -4.371  10.035  1.00 12.91           C  
ATOM   3439  O   VAL A 226      40.366  -4.403  10.209  1.00 11.83           O  
ATOM   3440  CB  VAL A 226      39.251  -2.928   7.946  1.00  9.27           C  
ATOM   3441  CG1 VAL A 226      39.322  -4.144   7.018  1.00 10.75           C  
ATOM   3442  CG2 VAL A 226      38.553  -1.776   7.186  1.00  9.38           C  
ATOM   3443  H   VAL A 226      39.391  -1.727  10.500  1.00  0.00           H  
ATOM   3444  HA  VAL A 226      37.480  -3.491   9.016  1.00  0.00           H  
ATOM   3445  HB  VAL A 226      40.275  -2.635   8.178  1.00  0.00           H  
ATOM   3446 1HG1 VAL A 226      39.855  -3.875   6.105  1.00  0.00           H  
ATOM   3447 2HG1 VAL A 226      39.850  -4.954   7.520  1.00  0.00           H  
ATOM   3448 3HG1 VAL A 226      38.313  -4.469   6.766  1.00  0.00           H  
ATOM   3449 1HG2 VAL A 226      39.091  -1.572   6.261  1.00  0.00           H  
ATOM   3450 2HG2 VAL A 226      37.527  -2.062   6.954  1.00  0.00           H  
ATOM   3451 3HG2 VAL A 226      38.548  -0.881   7.808  1.00  0.00           H  
ATOM   3452  N   PRO A 227      38.378  -5.304  10.553  1.00 13.75           N  
ATOM   3453  CA  PRO A 227      38.900  -6.292  11.496  1.00 13.67           C  
ATOM   3454  C   PRO A 227      39.844  -7.275  10.838  1.00 12.70           C  
ATOM   3455  O   PRO A 227      39.489  -7.895   9.850  1.00 14.68           O  
ATOM   3456  CB  PRO A 227      37.656  -6.985  12.047  1.00 15.81           C  
ATOM   3457  CG  PRO A 227      36.620  -6.759  10.993  1.00 17.81           C  
ATOM   3458  CD  PRO A 227      36.892  -5.346  10.495  1.00 15.53           C  
ATOM   3459  HA  PRO A 227      39.438  -5.773  12.303  1.00  0.00           H  
ATOM   3460 1HB  PRO A 227      37.865  -8.051  12.221  1.00  0.00           H  
ATOM   3461 2HB  PRO A 227      37.381  -6.548  13.019  1.00  0.00           H  
ATOM   3462 1HG  PRO A 227      36.715  -7.514  10.199  1.00  0.00           H  
ATOM   3463 2HG  PRO A 227      35.613  -6.872  11.420  1.00  0.00           H  
ATOM   3464 1HD  PRO A 227      36.505  -5.237   9.471  1.00  0.00           H  
ATOM   3465 2HD  PRO A 227      36.414  -4.621  11.170  1.00  0.00           H  
ATOM   3466  N   ILE A 228      41.047  -7.389  11.438  1.00 12.18           N  
ATOM   3467  CA  ILE A 228      42.049  -8.237  10.810  1.00 12.40           C  
ATOM   3468  C   ILE A 228      41.593  -9.661  10.596  1.00 12.92           C  
ATOM   3469  O   ILE A 228      41.886 -10.185   9.522  1.00 12.57           O  
ATOM   3470  CB  ILE A 228      43.371  -8.182  11.614  1.00 12.40           C  
ATOM   3471  CG1 ILE A 228      44.480  -8.895  10.860  1.00 13.05           C  
ATOM   3472  CG2 ILE A 228      43.222  -8.713  13.035  1.00 13.70           C  
ATOM   3473  CD1 ILE A 228      45.854  -8.677  11.495  1.00 14.16           C  
ATOM   3474  H   ILE A 228      41.275  -6.912  12.299  1.00  0.00           H  
ATOM   3475  HA  ILE A 228      42.234  -7.866   9.803  1.00  0.00           H  
ATOM   3476  HB  ILE A 228      43.714  -7.150  11.679  1.00  0.00           H  
ATOM   3477 1HG1 ILE A 228      44.270  -9.964  10.829  1.00  0.00           H  
ATOM   3478 2HG1 ILE A 228      44.507  -8.538   9.830  1.00  0.00           H  
ATOM   3479 1HG2 ILE A 228      44.181  -8.650  13.549  1.00  0.00           H  
ATOM   3480 2HG2 ILE A 228      42.484  -8.117  13.570  1.00  0.00           H  
ATOM   3481 3HG2 ILE A 228      42.895  -9.753  13.003  1.00  0.00           H  
ATOM   3482 1HD1 ILE A 228      46.611  -9.208  10.917  1.00  0.00           H  
ATOM   3483 2HD1 ILE A 228      46.086  -7.611  11.504  1.00  0.00           H  
ATOM   3484 3HD1 ILE A 228      45.847  -9.056  12.516  1.00  0.00           H  
ATOM   3485  N   ASP A 229      40.949 -10.269  11.578  1.00 13.63           N  
ATOM   3486  CA  ASP A 229      40.609 -11.699  11.367  1.00 15.96           C  
ATOM   3487  C   ASP A 229      39.653 -11.996  10.242  1.00 16.57           C  
ATOM   3488  O   ASP A 229      39.608 -13.114   9.669  1.00 16.94           O  
ATOM   3489  CB  ASP A 229      40.035 -12.225  12.696  1.00 18.16           C  
ATOM   3490  CG  ASP A 229      41.115 -12.268  13.761  1.00 22.58           C  
ATOM   3491  OD1 ASP A 229      42.316 -12.442  13.462  1.00 24.27           O  
ATOM   3492  OD2 ASP A 229      40.733 -12.097  14.929  1.00 25.87           O  
ATOM   3493  H   ASP A 229      40.682  -9.822  12.444  1.00  0.00           H  
ATOM   3494  HA  ASP A 229      41.522 -12.237  11.109  1.00  0.00           H  
ATOM   3495 1HB  ASP A 229      39.219 -11.579  13.021  1.00  0.00           H  
ATOM   3496 2HB  ASP A 229      39.623 -13.223  12.545  1.00  0.00           H  
ATOM   3497  N   ALA A 230      38.754 -11.079   9.910  1.00 14.69           N  
ATOM   3498  CA  ALA A 230      37.792 -11.298   8.843  1.00 13.90           C  
ATOM   3499  C   ALA A 230      38.359 -10.944   7.487  1.00 11.85           C  
ATOM   3500  O   ALA A 230      37.786 -11.286   6.470  1.00 13.03           O  
ATOM   3501  CB  ALA A 230      36.532 -10.454   9.069  1.00 15.66           C  
ATOM   3502  H   ALA A 230      38.739 -10.204  10.414  1.00  0.00           H  
ATOM   3503  HA  ALA A 230      37.514 -12.352   8.849  1.00  0.00           H  
ATOM   3504 1HB  ALA A 230      35.824 -10.632   8.259  1.00  0.00           H  
ATOM   3505 2HB  ALA A 230      36.074 -10.731  10.019  1.00  0.00           H  
ATOM   3506 3HB  ALA A 230      36.800  -9.399   9.090  1.00  0.00           H  
ATOM   3507  N   THR A 231      39.387 -10.069   7.449  1.00 10.45           N  
ATOM   3508  CA  THR A 231      39.835  -9.542   6.151  1.00  9.59           C  
ATOM   3509  C   THR A 231      41.272  -9.936   5.863  1.00 11.92           C  
ATOM   3510  O   THR A 231      41.523 -10.978   5.273  1.00 12.11           O  
ATOM   3511  CB  THR A 231      39.681  -7.987   6.177  1.00 11.33           C  
ATOM   3512  OG1 THR A 231      40.436  -7.488   7.288  1.00 10.83           O  
ATOM   3513  CG2 THR A 231      38.193  -7.686   6.386  1.00  9.37           C  
ATOM   3514  H   THR A 231      39.856  -9.767   8.291  1.00  0.00           H  
ATOM   3515  HA  THR A 231      39.201  -9.962   5.370  1.00  0.00           H  
ATOM   3516  HB  THR A 231      40.033  -7.571   5.233  1.00  0.00           H  
ATOM   3517  HG1 THR A 231      40.852  -8.222   7.747  1.00  0.00           H  
ATOM   3518 1HG2 THR A 231      38.040  -6.607   6.410  1.00  0.00           H  
ATOM   3519 2HG2 THR A 231      37.616  -8.117   5.568  1.00  0.00           H  
ATOM   3520 3HG2 THR A 231      37.863  -8.120   7.329  1.00  0.00           H  
ATOM   3521  N   GLY A 232      42.290  -9.175   6.251  1.00 11.68           N  
ATOM   3522  CA  GLY A 232      43.682  -9.496   5.980  1.00 12.30           C  
ATOM   3523  C   GLY A 232      44.115 -10.941   6.244  1.00 13.06           C  
ATOM   3524  O   GLY A 232      44.821 -11.500   5.399  1.00 12.93           O  
ATOM   3525  H   GLY A 232      42.070  -8.331   6.761  1.00  0.00           H  
ATOM   3526 1HA  GLY A 232      43.907  -9.284   4.935  1.00  0.00           H  
ATOM   3527 2HA  GLY A 232      44.326  -8.858   6.583  1.00  0.00           H  
ATOM   3528  N   ARG A 233      43.770 -11.495   7.389  1.00 14.69           N  
ATOM   3529  CA  ARG A 233      44.141 -12.922   7.596  1.00 16.51           C  
ATOM   3530  C   ARG A 233      43.530 -13.841   6.561  1.00 16.37           C  
ATOM   3531  O   ARG A 233      44.160 -14.835   6.143  1.00 17.14           O  
ATOM   3532  CB  ARG A 233      43.741 -13.331   9.008  1.00 18.51           C  
ATOM   3533  CG  ARG A 233      44.823 -12.983  10.017  1.00 22.10           C  
ATOM   3534  CD  ARG A 233      44.592 -13.742  11.314  1.00 23.53           C  
ATOM   3535  NE  ARG A 233      45.015 -12.912  12.439  1.00 25.22           N  
ATOM   3536  CZ  ARG A 233      46.275 -12.786  12.811  1.00 26.63           C  
ATOM   3537  NH1 ARG A 233      47.240 -13.424  12.157  1.00 28.11           N  
ATOM   3538  NH2 ARG A 233      46.579 -12.023  13.844  1.00 28.82           N  
ATOM   3539  H   ARG A 233      43.274 -11.005   8.120  1.00  0.00           H  
ATOM   3540  HA  ARG A 233      45.221 -13.019   7.481  1.00  0.00           H  
ATOM   3541 1HB  ARG A 233      42.815 -12.828   9.283  1.00  0.00           H  
ATOM   3542 2HB  ARG A 233      43.552 -14.404   9.036  1.00  0.00           H  
ATOM   3543 1HG  ARG A 233      45.798 -13.255   9.613  1.00  0.00           H  
ATOM   3544 2HG  ARG A 233      44.800 -11.912  10.221  1.00  0.00           H  
ATOM   3545 1HD  ARG A 233      43.533 -13.979  11.413  1.00  0.00           H  
ATOM   3546 2HD  ARG A 233      45.171 -14.665  11.303  1.00  0.00           H  
ATOM   3547  HE  ARG A 233      44.299 -12.414  12.951  1.00  0.00           H  
ATOM   3548 1HH1 ARG A 233      47.012 -14.012  11.368  1.00  0.00           H  
ATOM   3549 2HH1 ARG A 233      48.201 -13.321  12.449  1.00  0.00           H  
ATOM   3550 1HH2 ARG A 233      45.848 -11.538  14.347  1.00  0.00           H  
ATOM   3551 2HH2 ARG A 233      47.541 -11.924  14.132  1.00  0.00           H  
ATOM   3552  N   LYS A 234      42.310 -13.584   6.087  1.00 15.87           N  
ATOM   3553  CA  LYS A 234      41.698 -14.433   5.077  1.00 14.86           C  
ATOM   3554  C   LYS A 234      42.153 -14.155   3.672  1.00 15.20           C  
ATOM   3555  O   LYS A 234      42.326 -15.063   2.868  1.00 14.43           O  
ATOM   3556  CB  LYS A 234      40.154 -14.270   5.114  1.00 16.57           C  
ATOM   3557  CG  LYS A 234      39.638 -14.796   6.460  1.00 19.60           C  
ATOM   3558  CD  LYS A 234      38.098 -14.774   6.382  1.00 24.02           C  
ATOM   3559  CE  LYS A 234      37.501 -15.247   7.703  1.00 26.75           C  
ATOM   3560  NZ  LYS A 234      36.708 -16.493   7.471  1.00 31.88           N  
ATOM   3561  H   LYS A 234      41.798 -12.785   6.434  1.00  0.00           H  
ATOM   3562  HA  LYS A 234      41.949 -15.471   5.299  1.00  0.00           H  
ATOM   3563 1HB  LYS A 234      39.896 -13.219   4.983  1.00  0.00           H  
ATOM   3564 2HB  LYS A 234      39.710 -14.822   4.285  1.00  0.00           H  
ATOM   3565 1HG  LYS A 234      40.013 -15.807   6.623  1.00  0.00           H  
ATOM   3566 2HG  LYS A 234      40.003 -14.158   7.264  1.00  0.00           H  
ATOM   3567 1HD  LYS A 234      37.759 -13.760   6.168  1.00  0.00           H  
ATOM   3568 2HD  LYS A 234      37.765 -15.427   5.576  1.00  0.00           H  
ATOM   3569 1HE  LYS A 234      38.302 -15.440   8.416  1.00  0.00           H  
ATOM   3570 2HE  LYS A 234      36.860 -14.467   8.113  1.00  0.00           H  
ATOM   3571 1HZ  LYS A 234      36.311 -16.808   8.345  1.00  0.00           H  
ATOM   3572 2HZ  LYS A 234      35.965 -16.302   6.813  1.00  0.00           H  
ATOM   3573 3HZ  LYS A 234      37.311 -17.212   7.098  1.00  0.00           H  
ATOM   3574  N   SER A 235      42.357 -12.861   3.297  1.00 12.98           N  
ATOM   3575  CA  SER A 235      42.773 -12.640   1.914  1.00 13.54           C  
ATOM   3576  C   SER A 235      44.163 -13.243   1.664  1.00 11.81           C  
ATOM   3577  O   SER A 235      44.421 -13.646   0.517  1.00 13.54           O  
ATOM   3578  CB  SER A 235      42.719 -11.137   1.577  1.00 16.00           C  
ATOM   3579  OG  SER A 235      43.579 -10.496   2.507  1.00 17.07           O  
ATOM   3580  H   SER A 235      42.239 -12.066   3.908  1.00  0.00           H  
ATOM   3581  HA  SER A 235      42.085 -13.173   1.256  1.00  0.00           H  
ATOM   3582 1HB  SER A 235      43.040 -10.983   0.547  1.00  0.00           H  
ATOM   3583 2HB  SER A 235      41.692 -10.783   1.656  1.00  0.00           H  
ATOM   3584  HG  SER A 235      43.933 -11.193   3.064  1.00  0.00           H  
ATOM   3585  N   ALA A 236      44.992 -13.263   2.672  1.00 11.34           N  
ATOM   3586  CA  ALA A 236      46.373 -13.787   2.567  1.00 12.62           C  
ATOM   3587  C   ALA A 236      46.324 -15.301   2.303  1.00 14.72           C  
ATOM   3588  O   ALA A 236      47.235 -15.820   1.659  1.00 16.50           O  
ATOM   3589  CB  ALA A 236      47.142 -13.505   3.838  1.00 13.76           C  
ATOM   3590  H   ALA A 236      44.668 -12.903   3.559  1.00  0.00           H  
ATOM   3591  HA  ALA A 236      46.865 -13.280   1.737  1.00  0.00           H  
ATOM   3592 1HB  ALA A 236      48.155 -13.896   3.745  1.00  0.00           H  
ATOM   3593 2HB  ALA A 236      47.183 -12.429   4.007  1.00  0.00           H  
ATOM   3594 3HB  ALA A 236      46.644 -13.986   4.678  1.00  0.00           H  
ATOM   3595  N   GLN A 237      45.252 -15.930   2.734  1.00 14.72           N  
ATOM   3596  CA  GLN A 237      45.091 -17.369   2.450  1.00 18.53           C  
ATOM   3597  C   GLN A 237      44.484 -17.648   1.099  1.00 18.60           C  
ATOM   3598  O   GLN A 237      44.736 -18.723   0.504  1.00 19.80           O  
ATOM   3599  CB  GLN A 237      44.237 -17.992   3.553  1.00 20.65           C  
ATOM   3600  CG  GLN A 237      44.847 -18.038   4.926  1.00 25.57           C  
ATOM   3601  CD  GLN A 237      46.107 -18.869   5.097  1.00 28.77           C  
ATOM   3602  OE1 GLN A 237      46.478 -19.701   4.258  1.00 31.26           O  
ATOM   3603  NE2 GLN A 237      46.807 -18.655   6.219  1.00 29.09           N  
ATOM   3604  H   GLN A 237      44.534 -15.448   3.257  1.00  0.00           H  
ATOM   3605  HA  GLN A 237      46.077 -17.833   2.447  1.00  0.00           H  
ATOM   3606 1HB  GLN A 237      43.301 -17.441   3.643  1.00  0.00           H  
ATOM   3607 2HB  GLN A 237      43.988 -19.019   3.285  1.00  0.00           H  
ATOM   3608 1HG  GLN A 237      45.115 -17.025   5.227  1.00  0.00           H  
ATOM   3609 2HG  GLN A 237      44.119 -18.454   5.622  1.00  0.00           H  
ATOM   3610 1HE2 GLN A 237      47.647 -19.171   6.391  1.00  0.00           H  
ATOM   3611 2HE2 GLN A 237      46.491 -17.980   6.885  1.00  0.00           H  
ATOM   3612  N   ILE A 238      43.651 -16.774   0.558  1.00 15.86           N  
ATOM   3613  CA  ILE A 238      42.976 -16.977  -0.717  1.00 16.49           C  
ATOM   3614  C   ILE A 238      43.801 -16.583  -1.911  1.00 16.11           C  
ATOM   3615  O   ILE A 238      43.740 -17.188  -3.003  1.00 18.17           O  
ATOM   3616  CB  ILE A 238      41.646 -16.185  -0.775  1.00 16.76           C  
ATOM   3617  CG1 ILE A 238      40.749 -16.656   0.372  1.00 18.76           C  
ATOM   3618  CG2 ILE A 238      40.982 -16.311  -2.141  1.00 18.01           C  
ATOM   3619  CD1 ILE A 238      39.500 -15.822   0.550  1.00 20.22           C  
ATOM   3620  H   ILE A 238      43.484 -15.921   1.073  1.00  0.00           H  
ATOM   3621  HA  ILE A 238      42.749 -18.037  -0.823  1.00  0.00           H  
ATOM   3622  HB  ILE A 238      41.842 -15.131  -0.582  1.00  0.00           H  
ATOM   3623 1HG1 ILE A 238      40.449 -17.689   0.198  1.00  0.00           H  
ATOM   3624 2HG1 ILE A 238      41.310 -16.632   1.306  1.00  0.00           H  
ATOM   3625 1HG2 ILE A 238      40.051 -15.744  -2.147  1.00  0.00           H  
ATOM   3626 2HG2 ILE A 238      41.650 -15.920  -2.907  1.00  0.00           H  
ATOM   3627 3HG2 ILE A 238      40.769 -17.360  -2.347  1.00  0.00           H  
ATOM   3628 1HD1 ILE A 238      38.915 -16.216   1.381  1.00  0.00           H  
ATOM   3629 2HD1 ILE A 238      39.779 -14.789   0.760  1.00  0.00           H  
ATOM   3630 3HD1 ILE A 238      38.905 -15.859  -0.361  1.00  0.00           H  
ATOM   3631  N   ILE A 239      44.477 -15.418  -1.822  1.00 15.24           N  
ATOM   3632  CA  ILE A 239      45.295 -14.969  -2.941  1.00 14.60           C  
ATOM   3633  C   ILE A 239      46.477 -15.917  -3.117  1.00 14.81           C  
ATOM   3634  O   ILE A 239      47.216 -16.125  -2.165  1.00 15.20           O  
ATOM   3635  CB  ILE A 239      45.846 -13.551  -2.618  1.00 14.20           C  
ATOM   3636  CG1 ILE A 239      44.654 -12.579  -2.578  1.00 15.90           C  
ATOM   3637  CG2 ILE A 239      46.867 -13.153  -3.676  1.00 14.02           C  
ATOM   3638  CD1 ILE A 239      45.085 -11.236  -1.964  1.00 15.82           C  
ATOM   3639  H   ILE A 239      44.426 -14.848  -0.990  1.00  0.00           H  
ATOM   3640  HA  ILE A 239      44.668 -14.922  -3.830  1.00  0.00           H  
ATOM   3641  HB  ILE A 239      46.322 -13.560  -1.638  1.00  0.00           H  
ATOM   3642 1HG1 ILE A 239      44.275 -12.426  -3.588  1.00  0.00           H  
ATOM   3643 2HG1 ILE A 239      43.847 -13.017  -1.990  1.00  0.00           H  
ATOM   3644 1HG2 ILE A 239      47.254 -12.159  -3.452  1.00  0.00           H  
ATOM   3645 2HG2 ILE A 239      47.687 -13.870  -3.678  1.00  0.00           H  
ATOM   3646 3HG2 ILE A 239      46.391 -13.144  -4.656  1.00  0.00           H  
ATOM   3647 1HD1 ILE A 239      44.233 -10.556  -1.941  1.00  0.00           H  
ATOM   3648 2HD1 ILE A 239      45.447 -11.400  -0.948  1.00  0.00           H  
ATOM   3649 3HD1 ILE A 239      45.880 -10.799  -2.567  1.00  0.00           H  
ATOM   3650  N   PRO A 240      46.674 -16.486  -4.295  1.00 17.35           N  
ATOM   3651  CA  PRO A 240      47.770 -17.422  -4.495  1.00 18.40           C  
ATOM   3652  C   PRO A 240      49.115 -16.785  -4.188  1.00 18.82           C  
ATOM   3653  O   PRO A 240      49.330 -15.653  -4.639  1.00 16.95           O  
ATOM   3654  CB  PRO A 240      47.664 -17.767  -5.971  1.00 18.59           C  
ATOM   3655  CG  PRO A 240      46.234 -17.533  -6.335  1.00 19.69           C  
ATOM   3656  CD  PRO A 240      45.833 -16.320  -5.499  1.00 18.50           C  
ATOM   3657  HA  PRO A 240      47.604 -18.312  -3.871  1.00  0.00           H  
ATOM   3658 1HB  PRO A 240      48.350 -17.136  -6.555  1.00  0.00           H  
ATOM   3659 2HB  PRO A 240      47.969 -18.811  -6.136  1.00  0.00           H  
ATOM   3660 1HG  PRO A 240      46.142 -17.355  -7.417  1.00  0.00           H  
ATOM   3661 2HG  PRO A 240      45.633 -18.426  -6.107  1.00  0.00           H  
ATOM   3662 1HD  PRO A 240      46.073 -15.399  -6.050  1.00  0.00           H  
ATOM   3663 2HD  PRO A 240      44.757 -16.368  -5.274  1.00  0.00           H  
ATOM   3664  N   ASN A 241      49.987 -17.416  -3.438  1.00 17.95           N  
ATOM   3665  CA  ASN A 241      51.315 -16.932  -3.115  1.00 19.67           C  
ATOM   3666  C   ASN A 241      51.432 -15.633  -2.320  1.00 18.27           C  
ATOM   3667  O   ASN A 241      52.535 -15.127  -2.128  1.00 19.41           O  
ATOM   3668  CB  ASN A 241      52.142 -16.777  -4.419  1.00 21.42           C  
ATOM   3669  CG  ASN A 241      52.320 -18.117  -5.133  1.00 23.32           C  
ATOM   3670  OD1 ASN A 241      52.558 -19.122  -4.473  1.00 25.20           O  
ATOM   3671  ND2 ASN A 241      52.114 -18.120  -6.431  1.00 24.28           N  
ATOM   3672  H   ASN A 241      49.685 -18.306  -3.069  1.00  0.00           H  
ATOM   3673  HA  ASN A 241      51.802 -17.663  -2.468  1.00  0.00           H  
ATOM   3674 1HB  ASN A 241      51.641 -16.075  -5.087  1.00  0.00           H  
ATOM   3675 2HB  ASN A 241      53.121 -16.361  -4.182  1.00  0.00           H  
ATOM   3676 1HD2 ASN A 241      52.216 -18.968  -6.952  1.00  0.00           H  
ATOM   3677 2HD2 ASN A 241      51.856 -17.275  -6.898  1.00  0.00           H  
ATOM   3678  N   ALA A 242      50.363 -15.134  -1.733  1.00 17.57           N  
ATOM   3679  CA  ALA A 242      50.418 -13.892  -0.960  1.00 16.61           C  
ATOM   3680  C   ALA A 242      51.278 -13.981   0.275  1.00 16.16           C  
ATOM   3681  O   ALA A 242      51.381 -15.045   0.921  1.00 17.61           O  
ATOM   3682  CB  ALA A 242      48.967 -13.580  -0.554  1.00 14.38           C  
ATOM   3683  H   ALA A 242      49.483 -15.621  -1.819  1.00  0.00           H  
ATOM   3684  HA  ALA A 242      50.819 -13.109  -1.604  1.00  0.00           H  
ATOM   3685 1HB  ALA A 242      48.942 -12.659   0.029  1.00  0.00           H  
ATOM   3686 2HB  ALA A 242      48.357 -13.460  -1.449  1.00  0.00           H  
ATOM   3687 3HB  ALA A 242      48.573 -14.399   0.046  1.00  0.00           H  
ATOM   3688  N   GLU A 243      51.933 -12.880   0.676  1.00 14.30           N  
ATOM   3689  CA  GLU A 243      52.628 -12.767   1.938  1.00 16.19           C  
ATOM   3690  C   GLU A 243      51.819 -11.941   2.935  1.00 14.75           C  
ATOM   3691  O   GLU A 243      51.221 -10.958   2.465  1.00 17.64           O  
ATOM   3692  CB  GLU A 243      54.001 -12.062   1.792  1.00 20.97           C  
ATOM   3693  CG  GLU A 243      54.677 -12.308   0.465  1.00 28.22           C  
ATOM   3694  CD  GLU A 243      55.919 -11.518   0.117  1.00 31.90           C  
ATOM   3695  OE1 GLU A 243      56.336 -10.522   0.748  1.00 33.25           O  
ATOM   3696  OE2 GLU A 243      56.527 -11.892  -0.922  1.00 34.49           O  
ATOM   3697  H   GLU A 243      51.929 -12.092   0.044  1.00  0.00           H  
ATOM   3698  HA  GLU A 243      52.809 -13.771   2.325  1.00  0.00           H  
ATOM   3699 1HB  GLU A 243      53.872 -10.986   1.913  1.00  0.00           H  
ATOM   3700 2HB  GLU A 243      54.671 -12.402   2.582  1.00  0.00           H  
ATOM   3701 1HG  GLU A 243      54.970 -13.356   0.407  1.00  0.00           H  
ATOM   3702 2HG  GLU A 243      53.964 -12.114  -0.335  1.00  0.00           H  
ATOM   3703  N   LEU A 244      51.776 -12.296   4.202  1.00 13.35           N  
ATOM   3704  CA  LEU A 244      51.042 -11.482   5.177  1.00 13.88           C  
ATOM   3705  C   LEU A 244      52.012 -10.907   6.194  1.00 14.60           C  
ATOM   3706  O   LEU A 244      52.929 -11.603   6.656  1.00 13.61           O  
ATOM   3707  CB  LEU A 244      50.000 -12.329   5.917  1.00 13.84           C  
ATOM   3708  CG  LEU A 244      49.327 -11.723   7.144  1.00 13.32           C  
ATOM   3709  CD1 LEU A 244      48.311 -10.645   6.710  1.00 13.35           C  
ATOM   3710  CD2 LEU A 244      48.546 -12.785   7.929  1.00 13.29           C  
ATOM   3711  H   LEU A 244      52.248 -13.132   4.515  1.00  0.00           H  
ATOM   3712  HA  LEU A 244      50.525 -10.686   4.643  1.00  0.00           H  
ATOM   3713 1HB  LEU A 244      49.202 -12.584   5.221  1.00  0.00           H  
ATOM   3714 2HB  LEU A 244      50.475 -13.253   6.248  1.00  0.00           H  
ATOM   3715  HG  LEU A 244      50.085 -11.293   7.800  1.00  0.00           H  
ATOM   3716 1HD1 LEU A 244      47.835 -10.217   7.593  1.00  0.00           H  
ATOM   3717 2HD1 LEU A 244      48.828  -9.858   6.160  1.00  0.00           H  
ATOM   3718 3HD1 LEU A 244      47.552 -11.096   6.072  1.00  0.00           H  
ATOM   3719 1HD2 LEU A 244      48.078 -12.323   8.799  1.00  0.00           H  
ATOM   3720 2HD2 LEU A 244      47.776 -13.218   7.289  1.00  0.00           H  
ATOM   3721 3HD2 LEU A 244      49.228 -13.569   8.258  1.00  0.00           H  
ATOM   3722  N   LYS A 245      51.913  -9.603   6.523  1.00 11.64           N  
ATOM   3723  CA  LYS A 245      52.707  -9.026   7.585  1.00 13.48           C  
ATOM   3724  C   LYS A 245      51.733  -8.395   8.579  1.00 14.06           C  
ATOM   3725  O   LYS A 245      51.029  -7.443   8.189  1.00 14.25           O  
ATOM   3726  CB  LYS A 245      53.716  -7.974   7.080  1.00 16.37           C  
ATOM   3727  CG  LYS A 245      54.867  -8.567   6.274  1.00 19.64           C  
ATOM   3728  CD  LYS A 245      55.924  -7.521   5.876  1.00 23.06           C  
ATOM   3729  CE  LYS A 245      57.166  -8.298   5.400  1.00 25.83           C  
ATOM   3730  NZ  LYS A 245      58.362  -7.414   5.376  1.00 28.95           N  
ATOM   3731  H   LYS A 245      51.268  -9.014   6.015  1.00  0.00           H  
ATOM   3732  HA  LYS A 245      53.278  -9.823   8.062  1.00  0.00           H  
ATOM   3733 1HB  LYS A 245      53.200  -7.246   6.454  1.00  0.00           H  
ATOM   3734 2HB  LYS A 245      54.136  -7.435   7.930  1.00  0.00           H  
ATOM   3735 1HG  LYS A 245      55.361  -9.342   6.861  1.00  0.00           H  
ATOM   3736 2HG  LYS A 245      54.478  -9.019   5.362  1.00  0.00           H  
ATOM   3737 1HD  LYS A 245      55.527  -6.886   5.083  1.00  0.00           H  
ATOM   3738 2HD  LYS A 245      56.158  -6.894   6.737  1.00  0.00           H  
ATOM   3739 1HE  LYS A 245      57.349  -9.137   6.070  1.00  0.00           H  
ATOM   3740 2HE  LYS A 245      56.987  -8.692   4.400  1.00  0.00           H  
ATOM   3741 1HZ  LYS A 245      59.164  -7.941   5.061  1.00  0.00           H  
ATOM   3742 2HZ  LYS A 245      58.198  -6.642   4.745  1.00  0.00           H  
ATOM   3743 3HZ  LYS A 245      58.537  -7.058   6.305  1.00  0.00           H  
ATOM   3744  N   VAL A 246      51.625  -8.930   9.774  1.00 11.79           N  
ATOM   3745  CA  VAL A 246      50.775  -8.380  10.818  1.00 12.62           C  
ATOM   3746  C   VAL A 246      51.546  -7.287  11.561  1.00 12.98           C  
ATOM   3747  O   VAL A 246      52.664  -7.515  12.014  1.00 12.52           O  
ATOM   3748  CB  VAL A 246      50.292  -9.441  11.806  1.00 14.05           C  
ATOM   3749  CG1 VAL A 246      49.506  -8.833  12.968  1.00 14.17           C  
ATOM   3750  CG2 VAL A 246      49.495 -10.446  10.963  1.00 14.76           C  
ATOM   3751  H   VAL A 246      52.163  -9.763   9.966  1.00  0.00           H  
ATOM   3752  HA  VAL A 246      49.893  -7.940  10.350  1.00  0.00           H  
ATOM   3753  HB  VAL A 246      51.158  -9.906  12.277  1.00  0.00           H  
ATOM   3754 1HG1 VAL A 246      49.184  -9.626  13.644  1.00  0.00           H  
ATOM   3755 2HG1 VAL A 246      50.141  -8.131  13.509  1.00  0.00           H  
ATOM   3756 3HG1 VAL A 246      48.632  -8.309  12.581  1.00  0.00           H  
ATOM   3757 1HG2 VAL A 246      49.116 -11.240  11.606  1.00  0.00           H  
ATOM   3758 2HG2 VAL A 246      48.659  -9.937  10.483  1.00  0.00           H  
ATOM   3759 3HG2 VAL A 246      50.144 -10.876  10.200  1.00  0.00           H  
ATOM   3760  N   TYR A 247      50.927  -6.106  11.664  1.00 10.27           N  
ATOM   3761  CA  TYR A 247      51.598  -5.020  12.413  1.00 11.70           C  
ATOM   3762  C   TYR A 247      51.008  -4.999  13.804  1.00 12.77           C  
ATOM   3763  O   TYR A 247      49.888  -4.506  14.025  1.00 12.96           O  
ATOM   3764  CB  TYR A 247      51.413  -3.674  11.702  1.00 11.90           C  
ATOM   3765  CG  TYR A 247      52.355  -3.373  10.565  1.00 13.62           C  
ATOM   3766  CD1 TYR A 247      53.032  -4.340   9.846  1.00 13.25           C  
ATOM   3767  CD2 TYR A 247      52.530  -2.044  10.150  1.00 11.91           C  
ATOM   3768  CE1 TYR A 247      53.868  -4.037   8.776  1.00 13.05           C  
ATOM   3769  CE2 TYR A 247      53.296  -1.728   9.069  1.00 13.72           C  
ATOM   3770  CZ  TYR A 247      54.045  -2.700   8.439  1.00 15.05           C  
ATOM   3771  OH  TYR A 247      54.781  -2.354   7.352  1.00 15.17           O  
ATOM   3772  H   TYR A 247      50.022  -5.932  11.250  1.00  0.00           H  
ATOM   3773  HA  TYR A 247      52.664  -5.241  12.462  1.00  0.00           H  
ATOM   3774 1HB  TYR A 247      50.403  -3.613  11.295  1.00  0.00           H  
ATOM   3775 2HB  TYR A 247      51.525  -2.864  12.422  1.00  0.00           H  
ATOM   3776  HD1 TYR A 247      52.922  -5.392  10.110  1.00  0.00           H  
ATOM   3777  HD2 TYR A 247      52.048  -1.234  10.697  1.00  0.00           H  
ATOM   3778  HE1 TYR A 247      54.380  -4.837   8.241  1.00  0.00           H  
ATOM   3779  HE2 TYR A 247      53.320  -0.703   8.699  1.00  0.00           H  
ATOM   3780  HH  TYR A 247      54.662  -1.418   7.171  1.00  0.00           H  
ATOM   3781  N   GLU A 248      51.728  -5.525  14.794  1.00 13.56           N  
ATOM   3782  CA  GLU A 248      51.211  -5.583  16.158  1.00 16.17           C  
ATOM   3783  C   GLU A 248      50.966  -4.194  16.727  1.00 15.58           C  
ATOM   3784  O   GLU A 248      51.815  -3.319  16.690  1.00 17.34           O  
ATOM   3785  CB  GLU A 248      52.205  -6.382  17.059  1.00 20.79           C  
ATOM   3786  CG  GLU A 248      52.233  -7.844  16.633  1.00 27.12           C  
ATOM   3787  CD  GLU A 248      52.832  -8.780  17.667  1.00 30.96           C  
ATOM   3788  OE1 GLU A 248      53.451  -8.315  18.645  1.00 33.28           O  
ATOM   3789  OE2 GLU A 248      52.674 -10.010  17.466  1.00 34.36           O  
ATOM   3790  H   GLU A 248      52.649  -5.891  14.601  1.00  0.00           H  
ATOM   3791  HA  GLU A 248      50.250  -6.098  16.142  1.00  0.00           H  
ATOM   3792 1HB  GLU A 248      53.201  -5.947  16.976  1.00  0.00           H  
ATOM   3793 2HB  GLU A 248      51.898  -6.300  18.102  1.00  0.00           H  
ATOM   3794 1HG  GLU A 248      51.214  -8.171  16.427  1.00  0.00           H  
ATOM   3795 2HG  GLU A 248      52.807  -7.932  15.711  1.00  0.00           H  
ATOM   3796  N   GLY A 249      49.788  -3.987  17.294  1.00 15.40           N  
ATOM   3797  CA  GLY A 249      49.399  -2.729  17.902  1.00 15.36           C  
ATOM   3798  C   GLY A 249      49.032  -1.617  16.935  1.00 15.69           C  
ATOM   3799  O   GLY A 249      48.810  -0.489  17.434  1.00 16.83           O  
ATOM   3800  H   GLY A 249      49.134  -4.757  17.296  1.00  0.00           H  
ATOM   3801 1HA  GLY A 249      48.540  -2.890  18.553  1.00  0.00           H  
ATOM   3802 2HA  GLY A 249      50.211  -2.361  18.527  1.00  0.00           H  
ATOM   3803  N   SER A 250      48.961  -1.853  15.641  1.00 13.94           N  
ATOM   3804  CA  SER A 250      48.757  -0.754  14.697  1.00 11.62           C  
ATOM   3805  C   SER A 250      47.271  -0.545  14.379  1.00 12.01           C  
ATOM   3806  O   SER A 250      46.496  -1.484  14.328  1.00 11.28           O  
ATOM   3807  CB  SER A 250      49.506  -0.992  13.387  1.00 13.60           C  
ATOM   3808  OG  SER A 250      50.895  -0.745  13.651  1.00 13.91           O  
ATOM   3809  H   SER A 250      49.047  -2.795  15.288  1.00  0.00           H  
ATOM   3810  HA  SER A 250      49.141   0.163  15.145  1.00  0.00           H  
ATOM   3811 1HB  SER A 250      49.334  -2.014  13.050  1.00  0.00           H  
ATOM   3812 2HB  SER A 250      49.116  -0.325  12.619  1.00  0.00           H  
ATOM   3813  HG  SER A 250      50.949  -0.501  14.578  1.00  0.00           H  
ATOM   3814  N   SER A 251      46.957   0.722  14.076  1.00 10.77           N  
ATOM   3815  CA  SER A 251      45.573   1.056  13.736  1.00  9.19           C  
ATOM   3816  C   SER A 251      45.269   0.924  12.261  1.00  8.20           C  
ATOM   3817  O   SER A 251      45.985   0.399  11.425  1.00  9.77           O  
ATOM   3818  CB  SER A 251      45.414   2.543  14.120  1.00  8.73           C  
ATOM   3819  OG  SER A 251      46.112   3.411  13.230  1.00 11.12           O  
ATOM   3820  H   SER A 251      47.654   1.453  14.077  1.00  0.00           H  
ATOM   3821  HA  SER A 251      44.909   0.423  14.326  1.00  0.00           H  
ATOM   3822 1HB  SER A 251      44.357   2.809  14.117  1.00  0.00           H  
ATOM   3823 2HB  SER A 251      45.787   2.699  15.131  1.00  0.00           H  
ATOM   3824  HG  SER A 251      46.530   2.842  12.579  1.00  0.00           H  
ATOM   3825  N   HIS A 252      44.099   1.455  11.878  1.00  7.34           N  
ATOM   3826  CA  HIS A 252      43.646   1.482  10.513  1.00  8.73           C  
ATOM   3827  C   HIS A 252      44.406   2.560   9.728  1.00  8.39           C  
ATOM   3828  O   HIS A 252      44.425   2.515   8.498  1.00 10.70           O  
ATOM   3829  CB  HIS A 252      42.137   1.831  10.459  1.00  8.75           C  
ATOM   3830  CG  HIS A 252      41.543   1.636   9.088  1.00  8.78           C  
ATOM   3831  ND1 HIS A 252      41.612   0.395   8.481  1.00  9.76           N  
ATOM   3832  CD2 HIS A 252      40.881   2.413   8.223  1.00 10.12           C  
ATOM   3833  CE1 HIS A 252      41.080   0.448   7.283  1.00 10.09           C  
ATOM   3834  NE2 HIS A 252      40.563   1.653   7.106  1.00 10.55           N  
ATOM   3835  H   HIS A 252      43.514   1.854  12.598  1.00  0.00           H  
ATOM   3836  HA  HIS A 252      43.787   0.499  10.064  1.00  0.00           H  
ATOM   3837 1HB  HIS A 252      41.593   1.206  11.169  1.00  0.00           H  
ATOM   3838 2HB  HIS A 252      41.993   2.869  10.759  1.00  0.00           H  
ATOM   3839  HD2 HIS A 252      40.606   3.454   8.397  1.00  0.00           H  
ATOM   3840  HE1 HIS A 252      41.065  -0.363   6.556  1.00  0.00           H  
ATOM   3841  HE2 HIS A 252      40.034   1.956   6.301  1.00  0.00           H  
ATOM   3842  N   GLY A 253      45.069   3.498  10.396  1.00  7.96           N  
ATOM   3843  CA  GLY A 253      45.727   4.601   9.727  1.00  8.38           C  
ATOM   3844  C   GLY A 253      47.258   4.497   9.681  1.00  9.82           C  
ATOM   3845  O   GLY A 253      47.931   5.539   9.658  1.00 10.72           O  
ATOM   3846  H   GLY A 253      45.113   3.436  11.403  1.00  0.00           H  
ATOM   3847 1HA  GLY A 253      45.364   4.673   8.701  1.00  0.00           H  
ATOM   3848 2HA  GLY A 253      45.469   5.535  10.225  1.00  0.00           H  
ATOM   3849  N   ILE A 254      47.771   3.302   9.432  1.00  8.98           N  
ATOM   3850  CA  ILE A 254      49.220   3.058   9.373  1.00  9.52           C  
ATOM   3851  C   ILE A 254      49.977   3.984   8.459  1.00  9.68           C  
ATOM   3852  O   ILE A 254      51.080   4.454   8.849  1.00 11.89           O  
ATOM   3853  CB  ILE A 254      49.434   1.585   8.922  1.00 10.51           C  
ATOM   3854  CG1 ILE A 254      49.097   0.597  10.045  1.00 11.02           C  
ATOM   3855  CG2 ILE A 254      50.853   1.356   8.428  1.00 10.60           C  
ATOM   3856  CD1 ILE A 254      48.820  -0.795   9.457  1.00 11.86           C  
ATOM   3857  H   ILE A 254      47.136   2.532   9.277  1.00  0.00           H  
ATOM   3858  HA  ILE A 254      49.636   3.206  10.369  1.00  0.00           H  
ATOM   3859  HB  ILE A 254      48.744   1.349   8.112  1.00  0.00           H  
ATOM   3860 1HG1 ILE A 254      49.927   0.550  10.749  1.00  0.00           H  
ATOM   3861 2HG1 ILE A 254      48.224   0.953  10.593  1.00  0.00           H  
ATOM   3862 1HG2 ILE A 254      50.968   0.317   8.121  1.00  0.00           H  
ATOM   3863 2HG2 ILE A 254      51.052   2.009   7.579  1.00  0.00           H  
ATOM   3864 3HG2 ILE A 254      51.558   1.578   9.230  1.00  0.00           H  
ATOM   3865 1HD1 ILE A 254      48.581  -1.490  10.263  1.00  0.00           H  
ATOM   3866 2HD1 ILE A 254      47.978  -0.737   8.766  1.00  0.00           H  
ATOM   3867 3HD1 ILE A 254      49.703  -1.147   8.925  1.00  0.00           H  
ATOM   3868  N   ALA A 255      49.461   4.374   7.281  1.00 10.05           N  
ATOM   3869  CA  ALA A 255      50.240   5.165   6.341  1.00  9.96           C  
ATOM   3870  C   ALA A 255      50.459   6.607   6.815  1.00 11.32           C  
ATOM   3871  O   ALA A 255      51.353   7.267   6.265  1.00 11.01           O  
ATOM   3872  CB  ALA A 255      49.522   5.225   4.991  1.00 12.28           C  
ATOM   3873  H   ALA A 255      48.515   4.115   7.040  1.00  0.00           H  
ATOM   3874  HA  ALA A 255      51.207   4.680   6.210  1.00  0.00           H  
ATOM   3875 1HB  ALA A 255      50.111   5.819   4.292  1.00  0.00           H  
ATOM   3876 2HB  ALA A 255      49.401   4.215   4.598  1.00  0.00           H  
ATOM   3877 3HB  ALA A 255      48.543   5.683   5.120  1.00  0.00           H  
ATOM   3878  N   MET A 256      49.638   7.090   7.753  1.00 10.60           N  
ATOM   3879  CA  MET A 256      49.729   8.476   8.198  1.00 10.43           C  
ATOM   3880  C   MET A 256      50.237   8.678   9.605  1.00 11.90           C  
ATOM   3881  O   MET A 256      50.562   9.806  10.010  1.00 11.07           O  
ATOM   3882  CB  MET A 256      48.277   9.074   8.114  1.00 13.63           C  
ATOM   3883  CG  MET A 256      47.918   9.384   6.675  1.00 17.48           C  
ATOM   3884  SD  MET A 256      46.091   9.634   6.550  1.00 21.08           S  
ATOM   3885  CE  MET A 256      45.562   7.952   6.653  1.00 21.89           C  
ATOM   3886  H   MET A 256      48.940   6.486   8.164  1.00  0.00           H  
ATOM   3887  HA  MET A 256      50.400   9.011   7.527  1.00  0.00           H  
ATOM   3888 1HB  MET A 256      47.566   8.362   8.530  1.00  0.00           H  
ATOM   3889 2HB  MET A 256      48.222   9.982   8.716  1.00  0.00           H  
ATOM   3890 1HG  MET A 256      48.445  10.282   6.354  1.00  0.00           H  
ATOM   3891 2HG  MET A 256      48.231   8.558   6.036  1.00  0.00           H  
ATOM   3892 1HE  MET A 256      44.474   7.908   6.594  1.00  0.00           H  
ATOM   3893 2HE  MET A 256      45.994   7.383   5.829  1.00  0.00           H  
ATOM   3894 3HE  MET A 256      45.891   7.524   7.601  1.00  0.00           H  
ATOM   3895  N   VAL A 257      50.313   7.621  10.427  1.00 10.24           N  
ATOM   3896  CA  VAL A 257      50.656   7.800  11.850  1.00 11.03           C  
ATOM   3897  C   VAL A 257      52.170   7.712  12.045  1.00 11.71           C  
ATOM   3898  O   VAL A 257      52.815   6.804  11.521  1.00 12.51           O  
ATOM   3899  CB  VAL A 257      50.001   6.681  12.683  1.00 11.34           C  
ATOM   3900  CG1 VAL A 257      50.498   6.719  14.134  1.00 13.69           C  
ATOM   3901  CG2 VAL A 257      48.474   6.793  12.729  1.00 13.08           C  
ATOM   3902  H   VAL A 257      50.135   6.690  10.077  1.00  0.00           H  
ATOM   3903  HA  VAL A 257      50.268   8.764  12.181  1.00  0.00           H  
ATOM   3904  HB  VAL A 257      50.256   5.717  12.244  1.00  0.00           H  
ATOM   3905 1HG1 VAL A 257      50.022   5.920  14.703  1.00  0.00           H  
ATOM   3906 2HG1 VAL A 257      51.579   6.582  14.152  1.00  0.00           H  
ATOM   3907 3HG1 VAL A 257      50.245   7.681  14.580  1.00  0.00           H  
ATOM   3908 1HG2 VAL A 257      48.067   5.979  13.328  1.00  0.00           H  
ATOM   3909 2HG2 VAL A 257      48.192   7.748  13.174  1.00  0.00           H  
ATOM   3910 3HG2 VAL A 257      48.074   6.733  11.717  1.00  0.00           H  
ATOM   3911  N   PRO A 258      52.770   8.635  12.765  1.00 11.45           N  
ATOM   3912  CA  PRO A 258      54.217   8.597  13.009  1.00 10.59           C  
ATOM   3913  C   PRO A 258      54.649   7.223  13.525  1.00 11.73           C  
ATOM   3914  O   PRO A 258      53.982   6.676  14.397  1.00 12.09           O  
ATOM   3915  CB  PRO A 258      54.412   9.621  14.132  1.00 11.59           C  
ATOM   3916  CG  PRO A 258      53.326  10.629  13.870  1.00 10.92           C  
ATOM   3917  CD  PRO A 258      52.136   9.791  13.453  1.00 10.85           C  
ATOM   3918  HA  PRO A 258      54.746   8.911  12.097  1.00  0.00           H  
ATOM   3919 1HB  PRO A 258      54.321   9.128  15.111  1.00  0.00           H  
ATOM   3920 2HB  PRO A 258      55.424  10.048  14.080  1.00  0.00           H  
ATOM   3921 1HG  PRO A 258      53.132  11.223  14.776  1.00  0.00           H  
ATOM   3922 2HG  PRO A 258      53.644  11.335  13.089  1.00  0.00           H  
ATOM   3923 1HD  PRO A 258      51.576   9.478  14.347  1.00  0.00           H  
ATOM   3924 2HD  PRO A 258      51.494  10.376  12.778  1.00  0.00           H  
ATOM   3925  N   GLY A 259      55.782   6.760  13.070  1.00 14.09           N  
ATOM   3926  CA  GLY A 259      56.348   5.471  13.512  1.00 15.56           C  
ATOM   3927  C   GLY A 259      55.878   4.338  12.614  1.00 15.20           C  
ATOM   3928  O   GLY A 259      56.643   3.660  11.889  1.00 16.22           O  
ATOM   3929  H   GLY A 259      56.285   7.311  12.389  1.00  0.00           H  
ATOM   3930 1HA  GLY A 259      57.437   5.528  13.499  1.00  0.00           H  
ATOM   3931 2HA  GLY A 259      56.049   5.277  14.541  1.00  0.00           H  
ATOM   3932  N   ASP A 260      54.537   4.159  12.561  1.00 13.42           N  
ATOM   3933  CA  ASP A 260      54.010   3.127  11.683  1.00 13.87           C  
ATOM   3934  C   ASP A 260      54.248   3.448  10.243  1.00 12.78           C  
ATOM   3935  O   ASP A 260      54.437   2.576   9.410  1.00 12.38           O  
ATOM   3936  CB  ASP A 260      52.501   2.944  11.914  1.00 15.11           C  
ATOM   3937  CG  ASP A 260      52.203   2.263  13.241  1.00 20.05           C  
ATOM   3938  OD1 ASP A 260      53.088   2.099  14.101  1.00 24.54           O  
ATOM   3939  OD2 ASP A 260      51.032   1.928  13.454  1.00 21.53           O  
ATOM   3940  H   ASP A 260      53.895   4.715  13.108  1.00  0.00           H  
ATOM   3941  HA  ASP A 260      54.514   2.188  11.912  1.00  0.00           H  
ATOM   3942 1HB  ASP A 260      52.009   3.917  11.895  1.00  0.00           H  
ATOM   3943 2HB  ASP A 260      52.079   2.348  11.105  1.00  0.00           H  
ATOM   3944  N   LYS A 261      54.121   4.758   9.868  1.00 10.75           N  
ATOM   3945  CA  LYS A 261      54.286   5.052   8.455  1.00 11.28           C  
ATOM   3946  C   LYS A 261      55.728   4.777   8.004  1.00 10.61           C  
ATOM   3947  O   LYS A 261      55.851   4.418   6.842  1.00 11.44           O  
ATOM   3948  CB  LYS A 261      53.847   6.479   8.148  1.00 14.47           C  
ATOM   3949  CG  LYS A 261      54.819   7.527   8.643  1.00 15.28           C  
ATOM   3950  CD  LYS A 261      54.169   8.892   8.226  1.00 18.11           C  
ATOM   3951  CE  LYS A 261      55.005  10.075   8.662  1.00 19.42           C  
ATOM   3952  NZ  LYS A 261      54.222  11.340   8.332  1.00 18.57           N  
ATOM   3953  H   LYS A 261      53.923   5.514  10.508  1.00  0.00           H  
ATOM   3954  HA  LYS A 261      53.660   4.366   7.883  1.00  0.00           H  
ATOM   3955 1HB  LYS A 261      53.730   6.600   7.071  1.00  0.00           H  
ATOM   3956 2HB  LYS A 261      52.876   6.667   8.606  1.00  0.00           H  
ATOM   3957 1HG  LYS A 261      54.935   7.435   9.724  1.00  0.00           H  
ATOM   3958 2HG  LYS A 261      55.791   7.370   8.177  1.00  0.00           H  
ATOM   3959 1HD  LYS A 261      54.056   8.925   7.142  1.00  0.00           H  
ATOM   3960 2HD  LYS A 261      53.182   8.978   8.679  1.00  0.00           H  
ATOM   3961 1HE  LYS A 261      55.203  10.006   9.731  1.00  0.00           H  
ATOM   3962 2HE  LYS A 261      55.960  10.059   8.136  1.00  0.00           H  
ATOM   3963 1HZ  LYS A 261      54.757  12.150   8.612  1.00  0.00           H  
ATOM   3964 2HZ  LYS A 261      54.048  11.379   7.337  1.00  0.00           H  
ATOM   3965 3HZ  LYS A 261      53.342  11.331   8.827  1.00  0.00           H  
ATOM   3966  N   GLU A 262      56.734   4.943   8.851  1.00 10.69           N  
ATOM   3967  CA  GLU A 262      58.091   4.603   8.398  1.00 12.22           C  
ATOM   3968  C   GLU A 262      58.294   3.077   8.284  1.00 12.87           C  
ATOM   3969  O   GLU A 262      59.025   2.651   7.373  1.00 13.06           O  
ATOM   3970  CB  GLU A 262      59.127   5.167   9.357  1.00 14.32           C  
ATOM   3971  CG  GLU A 262      59.157   6.689   9.306  1.00 15.97           C  
ATOM   3972  CD  GLU A 262      58.117   7.411  10.122  1.00 19.58           C  
ATOM   3973  OE1 GLU A 262      57.350   6.874  10.932  1.00 19.44           O  
ATOM   3974  OE2 GLU A 262      58.003   8.663   9.990  1.00 22.11           O  
ATOM   3975  H   GLU A 262      56.602   5.292   9.789  1.00  0.00           H  
ATOM   3976  HA  GLU A 262      58.248   5.046   7.414  1.00  0.00           H  
ATOM   3977 1HB  GLU A 262      58.899   4.841  10.372  1.00  0.00           H  
ATOM   3978 2HB  GLU A 262      60.111   4.775   9.101  1.00  0.00           H  
ATOM   3979 1HG  GLU A 262      60.130   7.035   9.655  1.00  0.00           H  
ATOM   3980 2HG  GLU A 262      59.037   7.010   8.272  1.00  0.00           H  
ATOM   3981  N   LYS A 263      57.619   2.361   9.166  1.00 12.68           N  
ATOM   3982  CA  LYS A 263      57.686   0.885   9.088  1.00 12.78           C  
ATOM   3983  C   LYS A 263      57.063   0.437   7.787  1.00 12.89           C  
ATOM   3984  O   LYS A 263      57.605  -0.428   7.068  1.00 12.16           O  
ATOM   3985  CB  LYS A 263      57.044   0.297  10.341  1.00 16.18           C  
ATOM   3986  CG  LYS A 263      56.995  -1.223  10.427  1.00 18.80           C  
ATOM   3987  CD  LYS A 263      56.036  -1.592  11.572  1.00 21.69           C  
ATOM   3988  CE  LYS A 263      55.997  -3.106  11.743  1.00 24.94           C  
ATOM   3989  NZ  LYS A 263      55.498  -3.385  13.138  1.00 26.26           N  
ATOM   3990  H   LYS A 263      57.060   2.791   9.890  1.00  0.00           H  
ATOM   3991  HA  LYS A 263      58.734   0.588   9.044  1.00  0.00           H  
ATOM   3992 1HB  LYS A 263      57.582   0.645  11.223  1.00  0.00           H  
ATOM   3993 2HB  LYS A 263      56.016   0.651  10.423  1.00  0.00           H  
ATOM   3994 1HG  LYS A 263      56.643  -1.630   9.478  1.00  0.00           H  
ATOM   3995 2HG  LYS A 263      57.996  -1.609  10.618  1.00  0.00           H  
ATOM   3996 1HD  LYS A 263      56.376  -1.124  12.497  1.00  0.00           H  
ATOM   3997 2HD  LYS A 263      55.037  -1.221  11.344  1.00  0.00           H  
ATOM   3998 1HE  LYS A 263      55.336  -3.540  10.994  1.00  0.00           H  
ATOM   3999 2HE  LYS A 263      56.996  -3.515  11.594  1.00  0.00           H  
ATOM   4000 1HZ  LYS A 263      55.459  -4.383  13.289  1.00  0.00           H  
ATOM   4001 2HZ  LYS A 263      56.126  -2.967  13.811  1.00  0.00           H  
ATOM   4002 3HZ  LYS A 263      54.575  -2.992  13.251  1.00  0.00           H  
ATOM   4003  N   PHE A 264      55.870   0.996   7.417  1.00 10.56           N  
ATOM   4004  CA  PHE A 264      55.237   0.598   6.174  1.00 10.66           C  
ATOM   4005  C   PHE A 264      56.081   1.001   4.993  1.00  9.95           C  
ATOM   4006  O   PHE A 264      56.244   0.265   4.021  1.00 10.89           O  
ATOM   4007  CB  PHE A 264      53.812   1.231   6.033  1.00  9.87           C  
ATOM   4008  CG  PHE A 264      53.145   0.858   4.742  1.00 11.26           C  
ATOM   4009  CD1 PHE A 264      52.733  -0.471   4.512  1.00 11.19           C  
ATOM   4010  CD2 PHE A 264      52.908   1.789   3.751  1.00 11.34           C  
ATOM   4011  CE1 PHE A 264      52.179  -0.813   3.300  1.00 10.67           C  
ATOM   4012  CE2 PHE A 264      52.289   1.457   2.562  1.00 12.76           C  
ATOM   4013  CZ  PHE A 264      51.915   0.144   2.335  1.00 12.89           C  
ATOM   4014  H   PHE A 264      55.419   1.687   8.000  1.00  0.00           H  
ATOM   4015  HA  PHE A 264      55.130  -0.488   6.172  1.00  0.00           H  
ATOM   4016 1HB  PHE A 264      53.185   0.904   6.861  1.00  0.00           H  
ATOM   4017 2HB  PHE A 264      53.889   2.316   6.090  1.00  0.00           H  
ATOM   4018  HD1 PHE A 264      52.859  -1.212   5.302  1.00  0.00           H  
ATOM   4019  HD2 PHE A 264      53.207   2.821   3.940  1.00  0.00           H  
ATOM   4020  HE1 PHE A 264      51.939  -1.854   3.085  1.00  0.00           H  
ATOM   4021  HE2 PHE A 264      52.095   2.217   1.805  1.00  0.00           H  
ATOM   4022  HZ  PHE A 264      51.419  -0.138   1.407  1.00  0.00           H  
ATOM   4023  N   ASN A 265      56.664   2.218   4.990  1.00  8.73           N  
ATOM   4024  CA  ASN A 265      57.466   2.629   3.858  1.00  9.82           C  
ATOM   4025  C   ASN A 265      58.640   1.630   3.649  1.00  8.97           C  
ATOM   4026  O   ASN A 265      58.953   1.320   2.497  1.00  9.24           O  
ATOM   4027  CB  ASN A 265      58.027   4.032   4.129  1.00  8.65           C  
ATOM   4028  CG  ASN A 265      56.995   5.151   4.013  1.00 12.78           C  
ATOM   4029  OD1 ASN A 265      55.876   4.862   3.594  1.00 14.62           O  
ATOM   4030  ND2 ASN A 265      57.423   6.373   4.353  1.00 13.22           N  
ATOM   4031  H   ASN A 265      56.550   2.852   5.768  1.00  0.00           H  
ATOM   4032  HA  ASN A 265      56.827   2.659   2.974  1.00  0.00           H  
ATOM   4033 1HB  ASN A 265      58.450   4.067   5.134  1.00  0.00           H  
ATOM   4034 2HB  ASN A 265      58.833   4.243   3.426  1.00  0.00           H  
ATOM   4035 1HD2 ASN A 265      56.800   7.154   4.301  1.00  0.00           H  
ATOM   4036 2HD2 ASN A 265      58.365   6.505   4.659  1.00  0.00           H  
ATOM   4037  N   ARG A 266      59.225   1.209   4.742  1.00 11.96           N  
ATOM   4038  CA  ARG A 266      60.369   0.258   4.671  1.00 13.85           C  
ATOM   4039  C   ARG A 266      59.917  -1.073   4.067  1.00 14.28           C  
ATOM   4040  O   ARG A 266      60.514  -1.578   3.108  1.00 15.43           O  
ATOM   4041  CB  ARG A 266      60.875   0.057   6.085  1.00 19.67           C  
ATOM   4042  CG  ARG A 266      62.234  -0.590   6.301  1.00 27.78           C  
ATOM   4043  CD  ARG A 266      62.851   0.069   7.547  1.00 33.44           C  
ATOM   4044  NE  ARG A 266      64.291   0.296   7.407  1.00 39.24           N  
ATOM   4045  CZ  ARG A 266      65.199  -0.112   8.296  1.00 41.53           C  
ATOM   4046  NH1 ARG A 266      64.860  -0.756   9.410  1.00 43.23           N  
ATOM   4047  NH2 ARG A 266      66.486   0.121   8.077  1.00 43.29           N  
ATOM   4048  H   ARG A 266      58.905   1.527   5.646  1.00  0.00           H  
ATOM   4049  HA  ARG A 266      61.149   0.701   4.052  1.00  0.00           H  
ATOM   4050 1HB  ARG A 266      60.932   1.020   6.591  1.00  0.00           H  
ATOM   4051 2HB  ARG A 266      60.170  -0.563   6.639  1.00  0.00           H  
ATOM   4052 1HG  ARG A 266      62.106  -1.662   6.455  1.00  0.00           H  
ATOM   4053 2HG  ARG A 266      62.861  -0.421   5.425  1.00  0.00           H  
ATOM   4054 1HD  ARG A 266      62.375   1.034   7.722  1.00  0.00           H  
ATOM   4055 2HD  ARG A 266      62.696  -0.574   8.413  1.00  0.00           H  
ATOM   4056  HE  ARG A 266      64.611   0.792   6.586  1.00  0.00           H  
ATOM   4057 1HH1 ARG A 266      63.888  -0.951   9.605  1.00  0.00           H  
ATOM   4058 2HH1 ARG A 266      65.574  -1.050  10.060  1.00  0.00           H  
ATOM   4059 1HH2 ARG A 266      66.776   0.606   7.239  1.00  0.00           H  
ATOM   4060 2HH2 ARG A 266      67.175  -0.186   8.747  1.00  0.00           H  
ATOM   4061  N   ASP A 267      58.768  -1.575   4.508  1.00 12.45           N  
ATOM   4062  CA  ASP A 267      58.234  -2.824   3.954  1.00 12.84           C  
ATOM   4063  C   ASP A 267      57.857  -2.709   2.493  1.00 11.81           C  
ATOM   4064  O   ASP A 267      57.979  -3.636   1.696  1.00 11.36           O  
ATOM   4065  CB  ASP A 267      57.039  -3.369   4.753  1.00 14.43           C  
ATOM   4066  CG  ASP A 267      57.475  -3.987   6.056  1.00 17.32           C  
ATOM   4067  OD1 ASP A 267      58.666  -4.433   6.148  1.00 18.72           O  
ATOM   4068  OD2 ASP A 267      56.718  -4.053   7.040  1.00 16.56           O  
ATOM   4069  H   ASP A 267      58.251  -1.097   5.232  1.00  0.00           H  
ATOM   4070  HA  ASP A 267      59.020  -3.579   3.984  1.00  0.00           H  
ATOM   4071 1HB  ASP A 267      56.337  -2.560   4.955  1.00  0.00           H  
ATOM   4072 2HB  ASP A 267      56.514  -4.117   4.158  1.00  0.00           H  
ATOM   4073  N   LEU A 268      57.230  -1.584   2.123  1.00 11.50           N  
ATOM   4074  CA  LEU A 268      56.818  -1.312   0.757  1.00 10.42           C  
ATOM   4075  C   LEU A 268      58.011  -1.259  -0.174  1.00  9.94           C  
ATOM   4076  O   LEU A 268      57.994  -1.880  -1.241  1.00 13.91           O  
ATOM   4077  CB  LEU A 268      56.044   0.032   0.687  1.00 10.78           C  
ATOM   4078  CG  LEU A 268      55.581   0.430  -0.708  1.00 12.14           C  
ATOM   4079  CD1 LEU A 268      54.611  -0.573  -1.308  1.00 13.80           C  
ATOM   4080  CD2 LEU A 268      54.926   1.835  -0.582  1.00 13.17           C  
ATOM   4081  H   LEU A 268      57.040  -0.898   2.840  1.00  0.00           H  
ATOM   4082  HA  LEU A 268      56.158  -2.114   0.429  1.00  0.00           H  
ATOM   4083 1HB  LEU A 268      55.167  -0.038   1.329  1.00  0.00           H  
ATOM   4084 2HB  LEU A 268      56.687   0.824   1.071  1.00  0.00           H  
ATOM   4085  HG  LEU A 268      56.439   0.462  -1.381  1.00  0.00           H  
ATOM   4086 1HD1 LEU A 268      54.313  -0.241  -2.303  1.00  0.00           H  
ATOM   4087 2HD1 LEU A 268      55.094  -1.547  -1.381  1.00  0.00           H  
ATOM   4088 3HD1 LEU A 268      53.730  -0.651  -0.673  1.00  0.00           H  
ATOM   4089 1HD2 LEU A 268      54.578   2.164  -1.562  1.00  0.00           H  
ATOM   4090 2HD2 LEU A 268      54.081   1.782   0.104  1.00  0.00           H  
ATOM   4091 3HD2 LEU A 268      55.659   2.545  -0.200  1.00  0.00           H  
ATOM   4092  N   LEU A 269      59.087  -0.573   0.248  1.00 11.45           N  
ATOM   4093  CA  LEU A 269      60.250  -0.457  -0.605  1.00 12.24           C  
ATOM   4094  C   LEU A 269      60.939  -1.831  -0.779  1.00 13.37           C  
ATOM   4095  O   LEU A 269      61.344  -2.094  -1.920  1.00 13.71           O  
ATOM   4096  CB  LEU A 269      61.200   0.584  -0.048  1.00 12.34           C  
ATOM   4097  CG  LEU A 269      60.840   2.065  -0.307  1.00 15.20           C  
ATOM   4098  CD1 LEU A 269      61.912   2.938   0.312  1.00 17.79           C  
ATOM   4099  CD2 LEU A 269      60.715   2.331  -1.798  1.00 17.79           C  
ATOM   4100  H   LEU A 269      59.098  -0.134   1.157  1.00  0.00           H  
ATOM   4101  HA  LEU A 269      59.923  -0.141  -1.595  1.00  0.00           H  
ATOM   4102 1HB  LEU A 269      61.264   0.453   1.031  1.00  0.00           H  
ATOM   4103 2HB  LEU A 269      62.189   0.415  -0.473  1.00  0.00           H  
ATOM   4104  HG  LEU A 269      59.890   2.298   0.174  1.00  0.00           H  
ATOM   4105 1HD1 LEU A 269      61.672   3.987   0.138  1.00  0.00           H  
ATOM   4106 2HD1 LEU A 269      61.959   2.751   1.385  1.00  0.00           H  
ATOM   4107 3HD1 LEU A 269      62.876   2.706  -0.140  1.00  0.00           H  
ATOM   4108 1HD2 LEU A 269      60.460   3.379  -1.961  1.00  0.00           H  
ATOM   4109 2HD2 LEU A 269      61.663   2.108  -2.288  1.00  0.00           H  
ATOM   4110 3HD2 LEU A 269      59.932   1.698  -2.216  1.00  0.00           H  
ATOM   4111  N   GLU A 270      60.913  -2.636   0.255  1.00 14.89           N  
ATOM   4112  CA  GLU A 270      61.498  -3.991   0.122  1.00 16.42           C  
ATOM   4113  C   GLU A 270      60.690  -4.809  -0.867  1.00 15.52           C  
ATOM   4114  O   GLU A 270      61.205  -5.424  -1.812  1.00 15.61           O  
ATOM   4115  CB  GLU A 270      61.535  -4.657   1.489  1.00 20.53           C  
ATOM   4116  CG  GLU A 270      62.058  -6.100   1.409  1.00 27.38           C  
ATOM   4117  CD  GLU A 270      62.028  -6.695   2.811  1.00 32.01           C  
ATOM   4118  OE1 GLU A 270      62.998  -6.462   3.552  1.00 34.80           O  
ATOM   4119  OE2 GLU A 270      61.017  -7.333   3.152  1.00 34.38           O  
ATOM   4120  H   GLU A 270      60.507  -2.360   1.138  1.00  0.00           H  
ATOM   4121  HA  GLU A 270      62.516  -3.893  -0.258  1.00  0.00           H  
ATOM   4122 1HB  GLU A 270      62.175  -4.080   2.157  1.00  0.00           H  
ATOM   4123 2HB  GLU A 270      60.533  -4.662   1.918  1.00  0.00           H  
ATOM   4124 1HG  GLU A 270      61.426  -6.667   0.726  1.00  0.00           H  
ATOM   4125 2HG  GLU A 270      63.067  -6.087   1.000  1.00  0.00           H  
ATOM   4126  N   PHE A 271      59.342  -4.755  -0.761  1.00 13.08           N  
ATOM   4127  CA  PHE A 271      58.461  -5.458  -1.657  1.00 12.62           C  
ATOM   4128  C   PHE A 271      58.556  -4.987  -3.084  1.00 12.19           C  
ATOM   4129  O   PHE A 271      58.394  -5.769  -4.016  1.00 13.56           O  
ATOM   4130  CB  PHE A 271      56.991  -5.301  -1.161  1.00 12.67           C  
ATOM   4131  CG  PHE A 271      56.013  -6.132  -1.944  1.00 13.10           C  
ATOM   4132  CD1 PHE A 271      55.978  -7.513  -1.766  1.00 14.42           C  
ATOM   4133  CD2 PHE A 271      55.229  -5.551  -2.934  1.00 14.28           C  
ATOM   4134  CE1 PHE A 271      55.097  -8.254  -2.550  1.00 14.32           C  
ATOM   4135  CE2 PHE A 271      54.312  -6.283  -3.662  1.00 16.00           C  
ATOM   4136  CZ  PHE A 271      54.277  -7.660  -3.473  1.00 15.29           C  
ATOM   4137  H   PHE A 271      58.945  -4.196  -0.019  1.00  0.00           H  
ATOM   4138  HA  PHE A 271      58.732  -6.515  -1.650  1.00  0.00           H  
ATOM   4139 1HB  PHE A 271      56.929  -5.588  -0.112  1.00  0.00           H  
ATOM   4140 2HB  PHE A 271      56.693  -4.256  -1.232  1.00  0.00           H  
ATOM   4141  HD1 PHE A 271      56.634  -7.971  -1.025  1.00  0.00           H  
ATOM   4142  HD2 PHE A 271      55.284  -4.469  -3.058  1.00  0.00           H  
ATOM   4143  HE1 PHE A 271      55.047  -9.337  -2.437  1.00  0.00           H  
ATOM   4144  HE2 PHE A 271      53.629  -5.813  -4.369  1.00  0.00           H  
ATOM   4145  HZ  PHE A 271      53.593  -8.266  -4.066  1.00  0.00           H  
ATOM   4146  N   LEU A 272      58.775  -3.674  -3.337  1.00 11.87           N  
ATOM   4147  CA  LEU A 272      58.815  -3.161  -4.689  1.00 12.23           C  
ATOM   4148  C   LEU A 272      59.984  -3.720  -5.506  1.00 16.70           C  
ATOM   4149  O   LEU A 272      59.921  -3.695  -6.726  1.00 15.83           O  
ATOM   4150  CB  LEU A 272      58.862  -1.633  -4.741  1.00 13.85           C  
ATOM   4151  CG  LEU A 272      57.546  -0.976  -4.274  1.00 14.01           C  
ATOM   4152  CD1 LEU A 272      57.766   0.521  -4.036  1.00 14.14           C  
ATOM   4153  CD2 LEU A 272      56.451  -1.230  -5.285  1.00 13.89           C  
ATOM   4154  H   LEU A 272      58.914  -3.038  -2.565  1.00  0.00           H  
ATOM   4155  HA  LEU A 272      57.911  -3.479  -5.206  1.00  0.00           H  
ATOM   4156 1HB  LEU A 272      59.678  -1.289  -4.107  1.00  0.00           H  
ATOM   4157 2HB  LEU A 272      59.071  -1.326  -5.766  1.00  0.00           H  
ATOM   4158  HG  LEU A 272      57.250  -1.397  -3.313  1.00  0.00           H  
ATOM   4159 1HD1 LEU A 272      56.833   0.978  -3.706  1.00  0.00           H  
ATOM   4160 2HD1 LEU A 272      58.528   0.659  -3.269  1.00  0.00           H  
ATOM   4161 3HD1 LEU A 272      58.093   0.992  -4.962  1.00  0.00           H  
ATOM   4162 1HD2 LEU A 272      55.526  -0.763  -4.945  1.00  0.00           H  
ATOM   4163 2HD2 LEU A 272      56.739  -0.807  -6.248  1.00  0.00           H  
ATOM   4164 3HD2 LEU A 272      56.297  -2.304  -5.392  1.00  0.00           H  
ATOM   4165  N   ASN A 273      61.001  -4.242  -4.845  1.00 23.30           N  
ATOM   4166  CA  ASN A 273      62.108  -4.876  -5.557  1.00 31.38           C  
ATOM   4167  C   ASN A 273      61.761  -6.308  -5.940  1.00 34.66           C  
ATOM   4168  O   ASN A 273      62.687  -7.100  -6.204  1.00 39.38           O  
ATOM   4169  CB  ASN A 273      63.327  -4.957  -4.624  1.00 34.74           C  
ATOM   4170  CG  ASN A 273      63.993  -3.612  -4.514  1.00 37.04           C  
ATOM   4171  OD1 ASN A 273      65.187  -3.512  -4.767  1.00 40.48           O  
ATOM   4172  ND2 ASN A 273      63.243  -2.574  -4.175  1.00 40.25           N  
ATOM   4173  H   ASN A 273      61.021  -4.207  -3.836  1.00  0.00           H  
ATOM   4174  HA  ASN A 273      62.358  -4.263  -6.424  1.00  0.00           H  
ATOM   4175 1HB  ASN A 273      63.009  -5.297  -3.638  1.00  0.00           H  
ATOM   4176 2HB  ASN A 273      64.033  -5.692  -5.011  1.00  0.00           H  
ATOM   4177 1HD2 ASN A 273      63.654  -1.666  -4.093  1.00  0.00           H  
ATOM   4178 2HD2 ASN A 273      62.267  -2.698  -4.001  1.00  0.00           H  
ATOM   4179  N   LYS A 274      60.525  -6.751  -5.921  1.00 35.79           N  
ATOM   4180  CA  LYS A 274      60.072  -8.079  -6.289  1.00 37.35           C  
ATOM   4181  C   LYS A 274      59.324  -8.030  -7.626  1.00 37.66           C  
ATOM   4182  O   LYS A 274      59.466  -8.981  -8.430  1.00 37.78           O  
ATOM   4183  OXT LYS A 274      58.868  -6.920  -8.020  1.00 35.00           O  
ATOM   4184  CB  LYS A 274      59.146  -8.605  -5.198  1.00 39.19           C  
ATOM   4185  CG  LYS A 274      59.178 -10.076  -4.856  1.00 41.72           C  
ATOM   4186  CD  LYS A 274      58.570 -10.325  -3.475  1.00 42.07           C  
ATOM   4187  CE  LYS A 274      59.555  -9.908  -2.385  1.00 43.32           C  
ATOM   4188  NZ  LYS A 274      59.511 -10.833  -1.219  1.00 43.94           N  
ATOM   4189  H   LYS A 274      59.848  -6.068  -5.613  1.00  0.00           H  
ATOM   4190  HA  LYS A 274      60.942  -8.731  -6.371  1.00  0.00           H  
ATOM   4191 1HB  LYS A 274      59.355  -8.086  -4.262  1.00  0.00           H  
ATOM   4192 2HB  LYS A 274      58.111  -8.393  -5.466  1.00  0.00           H  
ATOM   4193 1HG  LYS A 274      58.615 -10.636  -5.603  1.00  0.00           H  
ATOM   4194 2HG  LYS A 274      60.209 -10.429  -4.864  1.00  0.00           H  
ATOM   4195 1HD  LYS A 274      57.647  -9.752  -3.375  1.00  0.00           H  
ATOM   4196 2HD  LYS A 274      58.333 -11.383  -3.367  1.00  0.00           H  
ATOM   4197 1HE  LYS A 274      60.565  -9.900  -2.792  1.00  0.00           H  
ATOM   4198 2HE  LYS A 274      59.316  -8.900  -2.045  1.00  0.00           H  
ATOM   4199 1HZ  LYS A 274      60.173 -10.527  -0.520  1.00  0.00           H  
ATOM   4200 2HZ  LYS A 274      58.581 -10.834  -0.824  1.00  0.00           H  
ATOM   4201 3HZ  LYS A 274      59.749 -11.767  -1.521  1.00  0.00           H  
TER                                                                             
