# Supplementary material for: A new benchmark illustrates that integration of geometric constraints inferred from enzyme reaction chemistry can increase enzyme active site modeling accuracy
Source: PLoS One. 2019 Apr 4;14(4):e0214126. doi: 10.1371/journal.pone.0214126 (PMC6448891; doi:10.1371/journal.pone.0214126)
Supplement: S1 Files — (GZ) [file pone.0214126.s008.gz › benchmark-lite/templates/3ia2/1a8q.pdb.pdb]

REMARK query_anchored_aln STFVAKDGTQIYFKDWGSGKPVLFSHGWLLDADMWEYQMEYLSSRGYRTIAFDRRGFGRSDQPWTGNDYDTFADDIAQLIEHLDLKEVTLVGFSMGGGDVARYIARHGSARVAGLVLLGAVTPLFGQKPDYPQGVPLDVFARFKTELLKDRAQFISDFNAPFYGINKGQVVSQGVQTQTLQIALLASLKATVDCVTAFAETDFRPDMAKIDVPTLVIHGDGDQIVPFETTGKVAAELIKGAELKVYKDAPHGFAVTHAQQLNEDLLAFLKR
ATOM      1  N   SER A   1      47.164  16.741 -12.069  1.00  0.00           N  
ATOM      2  CA  SER A   1      46.674  16.560 -13.465  1.00  0.00           C  
ATOM      3  C   SER A   1      45.314  15.861 -13.472  1.00  0.00           C  
ATOM      4  O   SER A   1      44.839  15.529 -12.398  1.00  0.00           O  
ATOM      5  CB  SER A   1      47.665  15.752 -14.280  1.00  0.00           C  
ATOM      6  OG  SER A   1      48.883  16.433 -14.409  1.00  0.00           O  
ATOM      7 1H   SER A   1      48.053  17.199 -12.084  1.00  0.00           H  
ATOM      8 2H   SER A   1      46.511  17.298 -11.556  1.00  0.00           H  
ATOM      9 3H   SER A   1      47.257  15.848 -11.629  1.00  0.00           H  
ATOM     10  HA  SER A   1      46.567  17.544 -13.925  1.00  0.00           H  
ATOM     11 1HB  SER A   1      47.832  14.789 -13.799  1.00  0.00           H  
ATOM     12 2HB  SER A   1      47.249  15.556 -15.268  1.00  0.00           H  
ATOM     13  HG  SER A   1      49.051  16.838 -13.554  1.00  0.00           H  
ATOM     14  N   THR A   2      44.643  15.878 -14.611  1.00  0.00           N  
ATOM     15  CA  THR A   2      43.285  15.326 -14.729  1.00  0.00           C  
ATOM     16  C   THR A   2      43.265  14.238 -15.789  1.00  0.00           C  
ATOM     17  O   THR A   2      43.806  14.438 -16.891  1.00  0.00           O  
ATOM     18  CB  THR A   2      42.254  16.415 -15.081  1.00  0.00           C  
ATOM     19  OG1 THR A   2      42.241  17.414 -14.053  1.00  0.00           O  
ATOM     20  CG2 THR A   2      40.865  15.811 -15.214  1.00  0.00           C  
ATOM     21  H   THR A   2      45.081  16.285 -15.425  1.00  0.00           H  
ATOM     22  HA  THR A   2      43.003  14.893 -13.769  1.00  0.00           H  
ATOM     23  HB  THR A   2      42.531  16.887 -16.024  1.00  0.00           H  
ATOM     24  HG1 THR A   2      41.336  17.687 -13.885  1.00  0.00           H  
ATOM     25 1HG2 THR A   2      40.150  16.595 -15.463  1.00  0.00           H  
ATOM     26 2HG2 THR A   2      40.869  15.059 -16.003  1.00  0.00           H  
ATOM     27 3HG2 THR A   2      40.579  15.346 -14.271  1.00  0.00           H  
ATOM     28  N   PHE A   3      42.605  13.137 -15.470  1.00  0.00           N  
ATOM     29  CA  PHE A   3      42.337  12.094 -16.457  1.00  0.00           C  
ATOM     30  C   PHE A   3      40.826  12.131 -16.714  1.00  0.00           C  
ATOM     31  O   PHE A   3      40.071  12.132 -15.738  1.00  0.00           O  
ATOM     32  CB  PHE A   3      42.776  10.715 -15.960  1.00  0.00           C  
ATOM     33  CG  PHE A   3      44.262  10.578 -15.789  1.00  0.00           C  
ATOM     34  CD1 PHE A   3      44.807  10.274 -14.550  1.00  0.00           C  
ATOM     35  CD2 PHE A   3      45.118  10.752 -16.866  1.00  0.00           C  
ATOM     36  CE1 PHE A   3      46.174  10.147 -14.392  1.00  0.00           C  
ATOM     37  CE2 PHE A   3      46.484  10.624 -16.711  1.00  0.00           C  
ATOM     38  CZ  PHE A   3      47.013  10.322 -15.472  1.00  0.00           C  
ATOM     39  H   PHE A   3      42.278  13.013 -14.522  1.00  0.00           H  
ATOM     40  HA  PHE A   3      42.901  12.321 -17.363  1.00  0.00           H  
ATOM     41 1HB  PHE A   3      42.303  10.507 -15.001  1.00  0.00           H  
ATOM     42 2HB  PHE A   3      42.442   9.952 -16.662  1.00  0.00           H  
ATOM     43  HD1 PHE A   3      44.144  10.135 -13.696  1.00  0.00           H  
ATOM     44  HD2 PHE A   3      44.700  10.991 -17.845  1.00  0.00           H  
ATOM     45  HE1 PHE A   3      46.589   9.909 -13.413  1.00  0.00           H  
ATOM     46  HE2 PHE A   3      47.146  10.763 -17.566  1.00  0.00           H  
ATOM     47  HZ  PHE A   3      48.090  10.223 -15.348  1.00  0.00           H  
ATOM     48  N   VAL A   4      40.418  12.217 -17.972  1.00  0.00           N  
ATOM     49  CA  VAL A   4      38.960  12.232 -18.222  1.00  0.00           C  
ATOM     50  C   VAL A   4      38.518  10.796 -18.539  1.00  0.00           C  
ATOM     51  O   VAL A   4      39.110  10.162 -19.416  1.00  0.00           O  
ATOM     52  CB  VAL A   4      38.603  13.164 -19.395  1.00  0.00           C  
ATOM     53  CG1 VAL A   4      37.108  13.119 -19.675  1.00  0.00           C  
ATOM     54  CG2 VAL A   4      39.050  14.584 -19.082  1.00  0.00           C  
ATOM     55  H   VAL A   4      41.052  12.272 -18.756  1.00  0.00           H  
ATOM     56  HA  VAL A   4      38.459  12.602 -17.327  1.00  0.00           H  
ATOM     57  HB  VAL A   4      39.109  12.813 -20.294  1.00  0.00           H  
ATOM     58 1HG1 VAL A   4      36.873  13.783 -20.507  1.00  0.00           H  
ATOM     59 2HG1 VAL A   4      36.817  12.100 -19.932  1.00  0.00           H  
ATOM     60 3HG1 VAL A   4      36.562  13.441 -18.789  1.00  0.00           H  
ATOM     61 1HG2 VAL A   4      38.795  15.238 -19.916  1.00  0.00           H  
ATOM     62 2HG2 VAL A   4      38.548  14.934 -18.180  1.00  0.00           H  
ATOM     63 3HG2 VAL A   4      40.129  14.600 -18.926  1.00  0.00           H  
ATOM     64  N   ALA A   5      37.520  10.317 -17.801  1.00  0.00           N  
ATOM     65  CA  ALA A   5      37.127   8.920 -17.965  1.00  0.00           C  
ATOM     66  C   ALA A   5      36.272   8.777 -19.219  1.00  0.00           C  
ATOM     67  O   ALA A   5      35.809   9.749 -19.809  1.00  0.00           O  
ATOM     68  CB  ALA A   5      36.375   8.420 -16.740  1.00  0.00           C  
ATOM     69  H   ALA A   5      37.028  10.891 -17.132  1.00  0.00           H  
ATOM     70  HA  ALA A   5      38.033   8.325 -18.085  1.00  0.00           H  
ATOM     71 1HB  ALA A   5      36.093   7.377 -16.886  1.00  0.00           H  
ATOM     72 2HB  ALA A   5      37.015   8.503 -15.861  1.00  0.00           H  
ATOM     73 3HB  ALA A   5      35.479   9.021 -16.593  1.00  0.00           H  
ATOM     74  N   LYS A   6      35.923   7.511 -19.470  1.00  0.00           N  
ATOM     75  CA  LYS A   6      35.033   7.180 -20.580  1.00  0.00           C  
ATOM     76  C   LYS A   6      33.669   7.837 -20.460  1.00  0.00           C  
ATOM     77  O   LYS A   6      32.949   8.012 -21.464  1.00  0.00           O  
ATOM     78  CB  LYS A   6      34.864   5.663 -20.684  1.00  0.00           C  
ATOM     79  CG  LYS A   6      34.075   5.038 -19.542  1.00  0.00           C  
ATOM     80  CD  LYS A   6      33.943   3.533 -19.719  1.00  0.00           C  
ATOM     81  CE  LYS A   6      33.213   2.898 -18.545  1.00  0.00           C  
ATOM     82  NZ  LYS A   6      31.807   3.374 -18.441  1.00  0.00           N  
ATOM     83  H   LYS A   6      36.278   6.768 -18.885  1.00  0.00           H  
ATOM     84  HA  LYS A   6      35.480   7.548 -21.504  1.00  0.00           H  
ATOM     85 1HB  LYS A   6      34.354   5.418 -21.616  1.00  0.00           H  
ATOM     86 2HB  LYS A   6      35.845   5.189 -20.713  1.00  0.00           H  
ATOM     87 1HG  LYS A   6      34.580   5.241 -18.597  1.00  0.00           H  
ATOM     88 2HG  LYS A   6      33.080   5.480 -19.503  1.00  0.00           H  
ATOM     89 1HD  LYS A   6      33.392   3.322 -20.637  1.00  0.00           H  
ATOM     90 2HD  LYS A   6      34.935   3.088 -19.801  1.00  0.00           H  
ATOM     91 1HE  LYS A   6      33.209   1.815 -18.662  1.00  0.00           H  
ATOM     92 2HE  LYS A   6      33.734   3.139 -17.619  1.00  0.00           H  
ATOM     93 1HZ  LYS A   6      31.358   2.931 -17.651  1.00  0.00           H  
ATOM     94 2HZ  LYS A   6      31.799   4.377 -18.313  1.00  0.00           H  
ATOM     95 3HZ  LYS A   6      31.308   3.140 -19.287  1.00  0.00           H  
ATOM     96  N   ASP A   7      33.239   8.191 -19.270  1.00  0.00           N  
ATOM     97  CA  ASP A   7      31.970   8.835 -18.995  1.00  0.00           C  
ATOM     98  C   ASP A   7      32.056  10.353 -18.882  1.00  0.00           C  
ATOM     99  O   ASP A   7      31.044  10.967 -18.495  1.00  0.00           O  
ATOM    100  CB  ASP A   7      31.377   8.268 -17.703  1.00  0.00           C  
ATOM    101  CG  ASP A   7      30.981   6.803 -17.826  1.00  0.00           C  
ATOM    102  OD1 ASP A   7      30.813   6.344 -18.931  1.00  0.00           O  
ATOM    103  OD2 ASP A   7      30.849   6.157 -16.814  1.00  0.00           O  
ATOM    104  H   ASP A   7      33.863   7.986 -18.503  1.00  0.00           H  
ATOM    105  HA  ASP A   7      31.290   8.626 -19.821  1.00  0.00           H  
ATOM    106 1HB  ASP A   7      32.103   8.366 -16.896  1.00  0.00           H  
ATOM    107 2HB  ASP A   7      30.496   8.845 -17.422  1.00  0.00           H  
ATOM    108  N   GLY A   8      33.231  10.930 -19.057  1.00  0.00           N  
ATOM    109  CA  GLY A   8      33.363  12.380 -18.986  1.00  0.00           C  
ATOM    110  C   GLY A   8      33.647  12.858 -17.571  1.00  0.00           C  
ATOM    111  O   GLY A   8      33.641  14.077 -17.332  1.00  0.00           O  
ATOM    112  H   GLY A   8      34.051  10.370 -19.242  1.00  0.00           H  
ATOM    113 1HA  GLY A   8      34.169  12.705 -19.644  1.00  0.00           H  
ATOM    114 2HA  GLY A   8      32.447  12.847 -19.346  1.00  0.00           H  
ATOM    115  N   THR A   9      33.973  11.949 -16.667  1.00  0.00           N  
ATOM    116  CA  THR A   9      34.254  12.336 -15.280  1.00  0.00           C  
ATOM    117  C   THR A   9      35.703  12.792 -15.195  1.00  0.00           C  
ATOM    118  O   THR A   9      36.526  12.184 -15.880  1.00  0.00           O  
ATOM    119  CB  THR A   9      34.002  11.180 -14.294  1.00  0.00           C  
ATOM    120  OG1 THR A   9      32.623  10.791 -14.353  1.00  0.00           O  
ATOM    121  CG2 THR A   9      34.344  11.605 -12.875  1.00  0.00           C  
ATOM    122  H   THR A   9      34.031  10.975 -16.927  1.00  0.00           H  
ATOM    123  HA  THR A   9      33.591  13.158 -15.009  1.00  0.00           H  
ATOM    124  HB  THR A   9      34.619  10.325 -14.570  1.00  0.00           H  
ATOM    125  HG1 THR A   9      32.106  11.504 -14.735  1.00  0.00           H  
ATOM    126 1HG2 THR A   9      34.160  10.776 -12.192  1.00  0.00           H  
ATOM    127 2HG2 THR A   9      35.394  11.891 -12.824  1.00  0.00           H  
ATOM    128 3HG2 THR A   9      33.723  12.454 -12.590  1.00  0.00           H  
ATOM    129  N   GLN A  10      36.009  13.809 -14.400  1.00  0.00           N  
ATOM    130  CA  GLN A  10      37.424  14.217 -14.307  1.00  0.00           C  
ATOM    131  C   GLN A  10      38.034  13.625 -13.049  1.00  0.00           C  
ATOM    132  O   GLN A  10      37.618  13.916 -11.925  1.00  0.00           O  
ATOM    133  CB  GLN A  10      37.565  15.741 -14.294  1.00  0.00           C  
ATOM    134  CG  GLN A  10      37.112  16.420 -15.575  1.00  0.00           C  
ATOM    135  CD  GLN A  10      37.256  17.929 -15.513  1.00  0.00           C  
ATOM    136  OE1 GLN A  10      37.238  18.524 -14.433  1.00  0.00           O  
ATOM    137  NE2 GLN A  10      37.399  18.556 -16.675  1.00  0.00           N  
ATOM    138  H   GLN A  10      35.316  14.309 -13.861  1.00  0.00           H  
ATOM    139  HA  GLN A  10      37.953  13.833 -15.180  1.00  0.00           H  
ATOM    140 1HB  GLN A  10      36.983  16.154 -13.470  1.00  0.00           H  
ATOM    141 2HB  GLN A  10      38.608  16.009 -14.123  1.00  0.00           H  
ATOM    142 1HG  GLN A  10      37.718  16.052 -16.403  1.00  0.00           H  
ATOM    143 2HG  GLN A  10      36.062  16.183 -15.747  1.00  0.00           H  
ATOM    144 1HE2 GLN A  10      37.499  19.552 -16.697  1.00  0.00           H  
ATOM    145 2HE2 GLN A  10      37.408  18.035 -17.528  1.00  0.00           H  
ATOM    146  N   ILE A  11      39.059  12.781 -13.229  1.00  0.00           N  
ATOM    147  CA  ILE A  11      39.721  12.168 -12.070  1.00  0.00           C  
ATOM    148  C   ILE A  11      41.027  12.924 -11.846  1.00  0.00           C  
ATOM    149  O   ILE A  11      41.872  12.961 -12.752  1.00  0.00           O  
ATOM    150  CB  ILE A  11      39.999  10.669 -12.286  1.00  0.00           C  
ATOM    151  CG1 ILE A  11      38.705   9.932 -12.640  1.00  0.00           C  
ATOM    152  CG2 ILE A  11      40.639  10.063 -11.046  1.00  0.00           C  
ATOM    153  CD1 ILE A  11      37.629  10.044 -11.583  1.00  0.00           C  
ATOM    154  H   ILE A  11      39.387  12.558 -14.158  1.00  0.00           H  
ATOM    155  HA  ILE A  11      39.065  12.265 -11.206  1.00  0.00           H  
ATOM    156  HB  ILE A  11      40.675  10.542 -13.131  1.00  0.00           H  
ATOM    157 1HG1 ILE A  11      38.306  10.324 -13.575  1.00  0.00           H  
ATOM    158 2HG1 ILE A  11      38.919   8.874 -12.795  1.00  0.00           H  
ATOM    159 1HG2 ILE A  11      40.828   9.003 -11.216  1.00  0.00           H  
ATOM    160 2HG2 ILE A  11      41.580  10.570 -10.838  1.00  0.00           H  
ATOM    161 3HG2 ILE A  11      39.967  10.180 -10.196  1.00  0.00           H  
ATOM    162 1HD1 ILE A  11      36.744   9.496 -11.905  1.00  0.00           H  
ATOM    163 2HD1 ILE A  11      37.995   9.623 -10.645  1.00  0.00           H  
ATOM    164 3HD1 ILE A  11      37.373  11.092 -11.435  1.00  0.00           H  
ATOM    165  N   TYR A  12      41.139  13.533 -10.675  1.00  0.00           N  
ATOM    166  CA  TYR A  12      42.366  14.311 -10.386  1.00  0.00           C  
ATOM    167  C   TYR A  12      43.455  13.356  -9.927  1.00  0.00           C  
ATOM    168  O   TYR A  12      43.139  12.442  -9.160  1.00  0.00           O  
ATOM    169  CB  TYR A  12      42.114  15.385  -9.326  1.00  0.00           C  
ATOM    170  CG  TYR A  12      43.321  16.249  -9.032  1.00  0.00           C  
ATOM    171  CD1 TYR A  12      43.681  17.259  -9.912  1.00  0.00           C  
ATOM    172  CD2 TYR A  12      44.067  16.030  -7.884  1.00  0.00           C  
ATOM    173  CE1 TYR A  12      44.783  18.048  -9.644  1.00  0.00           C  
ATOM    174  CE2 TYR A  12      45.170  16.818  -7.616  1.00  0.00           C  
ATOM    175  CZ  TYR A  12      45.528  17.824  -8.491  1.00  0.00           C  
ATOM    176  OH  TYR A  12      46.626  18.609  -8.224  1.00  0.00           O  
ATOM    177  H   TYR A  12      40.413  13.482  -9.975  1.00  0.00           H  
ATOM    178  HA  TYR A  12      42.685  14.808 -11.303  1.00  0.00           H  
ATOM    179 1HB  TYR A  12      41.301  16.036  -9.652  1.00  0.00           H  
ATOM    180 2HB  TYR A  12      41.800  14.912  -8.396  1.00  0.00           H  
ATOM    181  HD1 TYR A  12      43.094  17.431 -10.814  1.00  0.00           H  
ATOM    182  HD2 TYR A  12      43.785  15.235  -7.194  1.00  0.00           H  
ATOM    183  HE1 TYR A  12      45.066  18.842 -10.334  1.00  0.00           H  
ATOM    184  HE2 TYR A  12      45.757  16.645  -6.714  1.00  0.00           H  
ATOM    185  HH  TYR A  12      47.026  18.327  -7.398  1.00  0.00           H  
ATOM    186  N   PHE A  13      44.732  13.589 -10.252  1.00  0.00           N  
ATOM    187  CA  PHE A  13      45.760  12.707  -9.724  1.00  0.00           C  
ATOM    188  C   PHE A  13      47.095  13.470  -9.643  1.00  0.00           C  
ATOM    189  O   PHE A  13      47.260  14.465 -10.344  1.00  0.00           O  
ATOM    190  CB  PHE A  13      45.908  11.464 -10.603  1.00  0.00           C  
ATOM    191  CG  PHE A  13      46.350  11.763 -12.007  1.00  0.00           C  
ATOM    192  CD1 PHE A  13      47.604  11.371 -12.453  1.00  0.00           C  
ATOM    193  CD2 PHE A  13      45.515  12.438 -12.884  1.00  0.00           C  
ATOM    194  CE1 PHE A  13      48.012  11.646 -13.745  1.00  0.00           C  
ATOM    195  CE2 PHE A  13      45.919  12.713 -14.176  1.00  0.00           C  
ATOM    196  CZ  PHE A  13      47.170  12.317 -14.606  1.00  0.00           C  
ATOM    197  H   PHE A  13      45.002  14.356 -10.851  1.00  0.00           H  
ATOM    198  HA  PHE A  13      45.464  12.391  -8.723  1.00  0.00           H  
ATOM    199 1HB  PHE A  13      46.634  10.786 -10.155  1.00  0.00           H  
ATOM    200 2HB  PHE A  13      44.956  10.937 -10.651  1.00  0.00           H  
ATOM    201  HD1 PHE A  13      48.269  10.839 -11.772  1.00  0.00           H  
ATOM    202  HD2 PHE A  13      44.527  12.751 -12.544  1.00  0.00           H  
ATOM    203  HE1 PHE A  13      48.999  11.332 -14.082  1.00  0.00           H  
ATOM    204  HE2 PHE A  13      45.253  13.244 -14.855  1.00  0.00           H  
ATOM    205  HZ  PHE A  13      47.491  12.535 -15.624  1.00  0.00           H  
ATOM    206  N   LYS A  14      47.928  12.963  -8.763  1.00  0.00           N  
ATOM    207  CA  LYS A  14      49.323  13.401  -8.643  1.00  0.00           C  
ATOM    208  C   LYS A  14      50.222  12.406  -9.366  1.00  0.00           C  
ATOM    209  O   LYS A  14      49.922  11.213  -9.318  1.00  0.00           O  
ATOM    210  CB  LYS A  14      49.738  13.531  -7.177  1.00  0.00           C  
ATOM    211  CG  LYS A  14      48.997  14.617  -6.407  1.00  0.00           C  
ATOM    212  CD  LYS A  14      49.488  14.708  -4.970  1.00  0.00           C  
ATOM    213  CE  LYS A  14      48.743  15.787  -4.197  1.00  0.00           C  
ATOM    214  NZ  LYS A  14      49.205  15.879  -2.786  1.00  0.00           N  
ATOM    215  H   LYS A  14      47.584  12.241  -8.146  1.00  0.00           H  
ATOM    216  HA  LYS A  14      49.420  14.380  -9.114  1.00  0.00           H  
ATOM    217 1HB  LYS A  14      49.570  12.584  -6.665  1.00  0.00           H  
ATOM    218 2HB  LYS A  14      50.805  13.749  -7.119  1.00  0.00           H  
ATOM    219 1HG  LYS A  14      49.151  15.579  -6.896  1.00  0.00           H  
ATOM    220 2HG  LYS A  14      47.930  14.396  -6.404  1.00  0.00           H  
ATOM    221 1HD  LYS A  14      49.339  13.748  -4.473  1.00  0.00           H  
ATOM    222 2HD  LYS A  14      50.553  14.939  -4.963  1.00  0.00           H  
ATOM    223 1HE  LYS A  14      48.896  16.751  -4.680  1.00  0.00           H  
ATOM    224 2HE  LYS A  14      47.676  15.567  -4.203  1.00  0.00           H  
ATOM    225 1HZ  LYS A  14      48.687  16.604  -2.309  1.00  0.00           H  
ATOM    226 2HZ  LYS A  14      49.050  14.995  -2.322  1.00  0.00           H  
ATOM    227 3HZ  LYS A  14      50.190  16.101  -2.767  1.00  0.00           H  
ATOM    228  N   ASP A  15      51.249  12.926 -10.088  1.00  0.00           N  
ATOM    229  CA  ASP A  15      52.092  11.970 -10.850  1.00  0.00           C  
ATOM    230  C   ASP A  15      53.523  12.475 -10.692  1.00  0.00           C  
ATOM    231  O   ASP A  15      53.837  13.558 -11.259  1.00  0.00           O  
ATOM    232  CB  ASP A  15      51.702  11.896 -12.328  1.00  0.00           C  
ATOM    233  CG  ASP A  15      52.501  10.856 -13.101  1.00  0.00           C  
ATOM    234  OD1 ASP A  15      53.414  10.299 -12.539  1.00  0.00           O  
ATOM    235  OD2 ASP A  15      52.192  10.629 -14.246  1.00  0.00           O  
ATOM    236  H   ASP A  15      51.462  13.912 -10.130  1.00  0.00           H  
ATOM    237  HA  ASP A  15      51.960  10.976 -10.422  1.00  0.00           H  
ATOM    238 1HB  ASP A  15      50.642  11.655 -12.413  1.00  0.00           H  
ATOM    239 2HB  ASP A  15      51.854  12.870 -12.794  1.00  0.00           H  
ATOM    240  N   TRP A  16      54.250  11.810  -9.825  1.00  0.00           N  
ATOM    241  CA  TRP A  16      55.582  12.307  -9.448  1.00  0.00           C  
ATOM    242  C   TRP A  16      56.679  11.357  -9.915  1.00  0.00           C  
ATOM    243  O   TRP A  16      56.561  10.163  -9.744  1.00  0.00           O  
ATOM    244  CB  TRP A  16      55.678  12.489  -7.932  1.00  0.00           C  
ATOM    245  CG  TRP A  16      54.799  13.582  -7.404  1.00  0.00           C  
ATOM    246  CD1 TRP A  16      53.444  13.542  -7.265  1.00  0.00           C  
ATOM    247  CD2 TRP A  16      55.212  14.889  -6.937  1.00  0.00           C  
ATOM    248  NE1 TRP A  16      52.986  14.729  -6.749  1.00  0.00           N  
ATOM    249  CE2 TRP A  16      54.055  15.564  -6.540  1.00  0.00           C  
ATOM    250  CE3 TRP A  16      56.452  15.530  -6.825  1.00  0.00           C  
ATOM    251  CZ2 TRP A  16      54.094  16.856  -6.039  1.00  0.00           C  
ATOM    252  CZ3 TRP A  16      56.492  16.825  -6.321  1.00  0.00           C  
ATOM    253  CH2 TRP A  16      55.343  17.469  -5.938  1.00  0.00           C  
ATOM    254  H   TRP A  16      53.908  10.956  -9.409  1.00  0.00           H  
ATOM    255  HA  TRP A  16      55.738  13.274  -9.925  1.00  0.00           H  
ATOM    256 1HB  TRP A  16      55.404  11.558  -7.436  1.00  0.00           H  
ATOM    257 2HB  TRP A  16      56.708  12.716  -7.658  1.00  0.00           H  
ATOM    258  HD1 TRP A  16      52.815  12.693  -7.527  1.00  0.00           H  
ATOM    259  HE1 TRP A  16      52.021  14.953  -6.554  1.00  0.00           H  
ATOM    260  HE3 TRP A  16      57.367  15.021  -7.126  1.00  0.00           H  
ATOM    261  HZ2 TRP A  16      53.193  17.385  -5.729  1.00  0.00           H  
ATOM    262  HZ3 TRP A  16      57.461  17.317  -6.239  1.00  0.00           H  
ATOM    263  HH2 TRP A  16      55.411  18.485  -5.546  1.00  0.00           H  
ATOM    264  N   GLY A  17      57.787  11.940 -10.388  1.00  0.00           N  
ATOM    265  CA  GLY A  17      58.933  11.065 -10.655  1.00  0.00           C  
ATOM    266  C   GLY A  17      58.917  10.342 -11.978  1.00  0.00           C  
ATOM    267  O   GLY A  17      58.066  10.440 -12.837  1.00  0.00           O  
ATOM    268  H   GLY A  17      57.872  12.930 -10.567  1.00  0.00           H  
ATOM    269 1HA  GLY A  17      59.853  11.649 -10.618  1.00  0.00           H  
ATOM    270 2HA  GLY A  17      59.002  10.308  -9.875  1.00  0.00           H  
ATOM    271  N   SER A  18      59.987   9.530 -12.124  1.00  0.00           N  
ATOM    272  CA  SER A  18      60.219   8.710 -13.296  1.00  0.00           C  
ATOM    273  C   SER A  18      60.641   7.311 -12.830  1.00  0.00           C  
ATOM    274  O   SER A  18      61.186   7.142 -11.723  1.00  0.00           O  
ATOM    275  CB  SER A  18      61.285   9.328 -14.179  1.00  0.00           C  
ATOM    276  OG  SER A  18      61.546   8.519 -15.293  1.00  0.00           O  
ATOM    277  H   SER A  18      60.653   9.504 -11.366  1.00  0.00           H  
ATOM    278  HA  SER A  18      59.290   8.648 -13.865  1.00  0.00           H  
ATOM    279 1HB  SER A  18      60.957  10.313 -14.511  1.00  0.00           H  
ATOM    280 2HB  SER A  18      62.200   9.465 -13.604  1.00  0.00           H  
ATOM    281  HG  SER A  18      62.348   8.033 -15.085  1.00  0.00           H  
ATOM    282  N   GLY A  19      60.274   6.301 -13.605  1.00  0.00           N  
ATOM    283  CA  GLY A  19      60.656   4.946 -13.123  1.00  0.00           C  
ATOM    284  C   GLY A  19      59.419   4.048 -13.176  1.00  0.00           C  
ATOM    285  O   GLY A  19      58.435   4.440 -13.799  1.00  0.00           O  
ATOM    286  H   GLY A  19      59.768   6.389 -14.474  1.00  0.00           H  
ATOM    287 1HA  GLY A  19      61.457   4.550 -13.748  1.00  0.00           H  
ATOM    288 2HA  GLY A  19      61.046   5.018 -12.108  1.00  0.00           H  
ATOM    289  N   LYS A  20      59.545   2.848 -12.634  1.00  0.00           N  
ATOM    290  CA  LYS A  20      58.412   1.902 -12.744  1.00  0.00           C  
ATOM    291  C   LYS A  20      57.282   2.511 -11.904  1.00  0.00           C  
ATOM    292  O   LYS A  20      57.566   2.917 -10.775  1.00  0.00           O  
ATOM    293  CB  LYS A  20      58.778   0.501 -12.252  1.00  0.00           C  
ATOM    294  CG  LYS A  20      59.823  -0.211 -13.101  1.00  0.00           C  
ATOM    295  CD  LYS A  20      60.086  -1.619 -12.589  1.00  0.00           C  
ATOM    296  CE  LYS A  20      61.184  -2.304 -13.389  1.00  0.00           C  
ATOM    297  NZ  LYS A  20      60.788  -2.517 -14.808  1.00  0.00           N  
ATOM    298  H   LYS A  20      60.383   2.558 -12.151  1.00  0.00           H  
ATOM    299  HA  LYS A  20      58.128   1.823 -13.794  1.00  0.00           H  
ATOM    300 1HB  LYS A  20      59.160   0.561 -11.233  1.00  0.00           H  
ATOM    301 2HB  LYS A  20      57.884  -0.123 -12.231  1.00  0.00           H  
ATOM    302 1HG  LYS A  20      59.476  -0.268 -14.134  1.00  0.00           H  
ATOM    303 2HG  LYS A  20      60.755   0.354 -13.081  1.00  0.00           H  
ATOM    304 1HD  LYS A  20      60.385  -1.575 -11.541  1.00  0.00           H  
ATOM    305 2HD  LYS A  20      59.173  -2.210 -12.664  1.00  0.00           H  
ATOM    306 1HE  LYS A  20      62.086  -1.695 -13.364  1.00  0.00           H  
ATOM    307 2HE  LYS A  20      61.413  -3.270 -12.940  1.00  0.00           H  
ATOM    308 1HZ  LYS A  20      61.542  -2.973 -15.303  1.00  0.00           H  
ATOM    309 2HZ  LYS A  20      59.962  -3.098 -14.844  1.00  0.00           H  
ATOM    310 3HZ  LYS A  20      60.592  -1.626 -15.241  1.00  0.00           H  
ATOM    311  N   PRO A  21      56.072   2.413 -12.404  1.00  0.00           N  
ATOM    312  CA  PRO A  21      54.954   3.038 -11.702  1.00  0.00           C  
ATOM    313  C   PRO A  21      54.405   2.295 -10.523  1.00  0.00           C  
ATOM    314  O   PRO A  21      54.111   1.092 -10.571  1.00  0.00           O  
ATOM    315  CB  PRO A  21      53.897   3.133 -12.807  1.00  0.00           C  
ATOM    316  CG  PRO A  21      54.674   2.977 -14.070  1.00  0.00           C  
ATOM    317  CD  PRO A  21      55.802   2.051 -13.703  1.00  0.00           C  
ATOM    318  HA  PRO A  21      55.259   4.035 -11.351  1.00  0.00           H  
ATOM    319 1HB  PRO A  21      53.139   2.348 -12.672  1.00  0.00           H  
ATOM    320 2HB  PRO A  21      53.374   4.099 -12.745  1.00  0.00           H  
ATOM    321 1HG  PRO A  21      54.030   2.568 -14.863  1.00  0.00           H  
ATOM    322 2HG  PRO A  21      55.027   3.957 -14.422  1.00  0.00           H  
ATOM    323 1HD  PRO A  21      55.467   1.008 -13.798  1.00  0.00           H  
ATOM    324 2HD  PRO A  21      56.663   2.243 -14.361  1.00  0.00           H  
ATOM    325  N   VAL A  22      54.115   3.054  -9.472  1.00  0.00           N  
ATOM    326  CA  VAL A  22      53.502   2.603  -8.250  1.00  0.00           C  
ATOM    327  C   VAL A  22      52.223   3.477  -8.116  1.00  0.00           C  
ATOM    328  O   VAL A  22      52.351   4.690  -8.013  1.00  0.00           O  
ATOM    329  CB  VAL A  22      54.443   2.784  -7.044  1.00  0.00           C  
ATOM    330  CG1 VAL A  22      53.766   2.317  -5.765  1.00  0.00           C  
ATOM    331  CG2 VAL A  22      55.738   2.020  -7.279  1.00  0.00           C  
ATOM    332  H   VAL A  22      54.358   4.029  -9.570  1.00  0.00           H  
ATOM    333  HA  VAL A  22      53.276   1.540  -8.348  1.00  0.00           H  
ATOM    334  HB  VAL A  22      54.663   3.845  -6.923  1.00  0.00           H  
ATOM    335 1HG1 VAL A  22      54.445   2.452  -4.923  1.00  0.00           H  
ATOM    336 2HG1 VAL A  22      52.861   2.901  -5.598  1.00  0.00           H  
ATOM    337 3HG1 VAL A  22      53.506   1.262  -5.855  1.00  0.00           H  
ATOM    338 1HG2 VAL A  22      56.399   2.153  -6.423  1.00  0.00           H  
ATOM    339 2HG2 VAL A  22      55.517   0.960  -7.406  1.00  0.00           H  
ATOM    340 3HG2 VAL A  22      56.226   2.400  -8.177  1.00  0.00           H  
ATOM    341  N   LEU A  23      51.068   2.842  -8.208  1.00  0.00           N  
ATOM    342  CA  LEU A  23      49.799   3.594  -8.222  1.00  0.00           C  
ATOM    343  C   LEU A  23      49.108   3.314  -6.900  1.00  0.00           C  
ATOM    344  O   LEU A  23      48.815   2.170  -6.525  1.00  0.00           O  
ATOM    345  CB  LEU A  23      48.904   3.176  -9.395  1.00  0.00           C  
ATOM    346  CG  LEU A  23      47.530   3.856  -9.459  1.00  0.00           C  
ATOM    347  CD1 LEU A  23      47.714   5.349  -9.697  1.00  0.00           C  
ATOM    348  CD2 LEU A  23      46.702   3.224 -10.568  1.00  0.00           C  
ATOM    349  H   LEU A  23      51.043   1.834  -8.270  1.00  0.00           H  
ATOM    350  HA  LEU A  23      50.026   4.654  -8.333  1.00  0.00           H  
ATOM    351 1HB  LEU A  23      49.425   3.394 -10.325  1.00  0.00           H  
ATOM    352 2HB  LEU A  23      48.738   2.100  -9.339  1.00  0.00           H  
ATOM    353  HG  LEU A  23      47.017   3.731  -8.506  1.00  0.00           H  
ATOM    354 1HD1 LEU A  23      46.738   5.833  -9.742  1.00  0.00           H  
ATOM    355 2HD1 LEU A  23      48.293   5.779  -8.880  1.00  0.00           H  
ATOM    356 3HD1 LEU A  23      48.240   5.506 -10.638  1.00  0.00           H  
ATOM    357 1HD2 LEU A  23      45.725   3.707 -10.613  1.00  0.00           H  
ATOM    358 2HD2 LEU A  23      47.213   3.350 -11.522  1.00  0.00           H  
ATOM    359 3HD2 LEU A  23      46.571   2.161 -10.363  1.00  0.00           H  
ATOM    360  N   PHE A  24      48.797   4.380  -6.171  1.00  0.00           N  
ATOM    361  CA  PHE A  24      48.238   4.284  -4.830  1.00  0.00           C  
ATOM    362  C   PHE A  24      46.737   4.550  -4.862  1.00  0.00           C  
ATOM    363  O   PHE A  24      46.315   5.483  -5.564  1.00  0.00           O  
ATOM    364  CB  PHE A  24      48.924   5.275  -3.888  1.00  0.00           C  
ATOM    365  CG  PHE A  24      50.365   4.953  -3.614  1.00  0.00           C  
ATOM    366  CD1 PHE A  24      51.366   5.857  -3.938  1.00  0.00           C  
ATOM    367  CD2 PHE A  24      50.724   3.746  -3.034  1.00  0.00           C  
ATOM    368  CE1 PHE A  24      52.693   5.562  -3.687  1.00  0.00           C  
ATOM    369  CE2 PHE A  24      52.049   3.449  -2.781  1.00  0.00           C  
ATOM    370  CZ  PHE A  24      53.034   4.358  -3.108  1.00  0.00           C  
ATOM    371  H   PHE A  24      48.959   5.293  -6.572  1.00  0.00           H  
ATOM    372  HA  PHE A  24      48.409   3.274  -4.455  1.00  0.00           H  
ATOM    373 1HB  PHE A  24      48.874   6.276  -4.314  1.00  0.00           H  
ATOM    374 2HB  PHE A  24      48.394   5.298  -2.936  1.00  0.00           H  
ATOM    375  HD1 PHE A  24      51.096   6.810  -4.394  1.00  0.00           H  
ATOM    376  HD2 PHE A  24      49.945   3.027  -2.776  1.00  0.00           H  
ATOM    377  HE1 PHE A  24      53.469   6.282  -3.946  1.00  0.00           H  
ATOM    378  HE2 PHE A  24      52.317   2.497  -2.324  1.00  0.00           H  
ATOM    379  HZ  PHE A  24      54.080   4.125  -2.911  1.00  0.00           H  
ATOM    380  N   SER A  25      46.001   3.709  -4.123  1.00  0.00           N  
ATOM    381  CA  SER A  25      44.527   3.740  -4.187  1.00  0.00           C  
ATOM    382  C   SER A  25      44.003   3.943  -2.792  1.00  0.00           C  
ATOM    383  O   SER A  25      44.105   3.146  -1.864  1.00  0.00           O  
ATOM    384  CB  SER A  25      43.969   2.457  -4.771  1.00  0.00           C  
ATOM    385  OG  SER A  25      42.568   2.473  -4.771  1.00  0.00           O  
ATOM    386  H   SER A  25      46.453   3.043  -3.513  1.00  0.00           H  
ATOM    387  HA  SER A  25      44.226   4.567  -4.832  1.00  0.00           H  
ATOM    388 1HB  SER A  25      44.333   2.333  -5.791  1.00  0.00           H  
ATOM    389 2HB  SER A  25      44.325   1.608  -4.191  1.00  0.00           H  
ATOM    390  HG  SER A  25      42.308   2.875  -3.939  1.00  0.00           H  
ATOM    391  N   HIS A  26      43.455   5.173  -2.523  1.00  0.00           N  
ATOM    392  CA  HIS A  26      43.119   5.557  -1.180  1.00  0.00           C  
ATOM    393  C   HIS A  26      41.819   4.989  -0.590  1.00  0.00           C  
ATOM    394  O   HIS A  26      41.044   4.457  -1.363  1.00  0.00           O  
ATOM    395  CB  HIS A  26      43.062   7.087  -1.116  1.00  0.00           C  
ATOM    396  CG  HIS A  26      41.940   7.681  -1.910  1.00  0.00           C  
ATOM    397  ND1 HIS A  26      40.717   7.988  -1.354  1.00  0.00           N  
ATOM    398  CD2 HIS A  26      41.856   8.022  -3.218  1.00  0.00           C  
ATOM    399  CE1 HIS A  26      39.928   8.495  -2.286  1.00  0.00           C  
ATOM    400  NE2 HIS A  26      40.596   8.526  -3.425  1.00  0.00           N  
ATOM    401  H   HIS A  26      43.283   5.822  -3.278  1.00  0.00           H  
ATOM    402  HA  HIS A  26      43.888   5.198  -0.496  1.00  0.00           H  
ATOM    403 1HB  HIS A  26      42.951   7.404  -0.079  1.00  0.00           H  
ATOM    404 2HB  HIS A  26      43.999   7.501  -1.487  1.00  0.00           H  
ATOM    405  HD1 HIS A  26      40.475   7.926  -0.385  1.00  0.00           H  
ATOM    406  HD2 HIS A  26      42.564   7.964  -4.045  1.00  0.00           H  
ATOM    407  HE1 HIS A  26      38.911   8.805  -2.044  1.00  0.00           H  
ATOM    408  N   GLY A  27      41.664   5.166   0.721  1.00  0.00           N  
ATOM    409  CA  GLY A  27      40.445   4.639   1.373  1.00  0.00           C  
ATOM    410  C   GLY A  27      39.397   5.735   1.621  1.00  0.00           C  
ATOM    411  O   GLY A  27      39.570   6.880   1.248  1.00  0.00           O  
ATOM    412  H   GLY A  27      42.352   5.648   1.281  1.00  0.00           H  
ATOM    413 1HA  GLY A  27      40.007   3.860   0.749  1.00  0.00           H  
ATOM    414 2HA  GLY A  27      40.711   4.178   2.323  1.00  0.00           H  
ATOM    415  N   TRP A  28      38.316   5.318   2.290  1.00  0.00           N  
ATOM    416  CA  TRP A  28      37.232   6.251   2.625  1.00  0.00           C  
ATOM    417  C   TRP A  28      37.567   6.898   3.932  1.00  0.00           C  
ATOM    418  O   TRP A  28      38.045   6.238   4.875  1.00  0.00           O  
ATOM    419  CB  TRP A  28      35.881   5.540   2.727  1.00  0.00           C  
ATOM    420  CG  TRP A  28      35.860   4.438   3.743  1.00  0.00           C  
ATOM    421  CD1 TRP A  28      36.132   3.121   3.522  1.00  0.00           C  
ATOM    422  CD2 TRP A  28      35.550   4.553   5.153  1.00  0.00           C  
ATOM    423  NE1 TRP A  28      36.011   2.411   4.691  1.00  0.00           N  
ATOM    424  CE2 TRP A  28      35.658   3.272   5.700  1.00  0.00           C  
ATOM    425  CE3 TRP A  28      35.196   5.625   5.982  1.00  0.00           C  
ATOM    426  CZ2 TRP A  28      35.422   3.025   7.043  1.00  0.00           C  
ATOM    427  CZ3 TRP A  28      34.961   5.378   7.329  1.00  0.00           C  
ATOM    428  CH2 TRP A  28      35.072   4.111   7.846  1.00  0.00           C  
ATOM    429  H   TRP A  28      38.237   4.351   2.571  1.00  0.00           H  
ATOM    430  HA  TRP A  28      37.161   6.997   1.834  1.00  0.00           H  
ATOM    431 1HB  TRP A  28      35.109   6.263   2.990  1.00  0.00           H  
ATOM    432 2HB  TRP A  28      35.618   5.117   1.758  1.00  0.00           H  
ATOM    433  HD1 TRP A  28      36.404   2.694   2.559  1.00  0.00           H  
ATOM    434  HE1 TRP A  28      36.158   1.417   4.794  1.00  0.00           H  
ATOM    435  HE3 TRP A  28      35.110   6.633   5.578  1.00  0.00           H  
ATOM    436  HZ2 TRP A  28      35.504   2.026   7.472  1.00  0.00           H  
ATOM    437  HZ3 TRP A  28      34.685   6.218   7.968  1.00  0.00           H  
ATOM    438  HH2 TRP A  28      34.881   3.953   8.907  1.00  0.00           H  
ATOM    439  N   LEU A  29      37.167   8.169   4.146  1.00  0.00           N  
ATOM    440  CA  LEU A  29      36.601   9.064   3.146  1.00  0.00           C  
ATOM    441  C   LEU A  29      37.610  10.091   2.644  1.00  0.00           C  
ATOM    442  O   LEU A  29      37.360  11.317   2.606  1.00  0.00           O  
ATOM    443  CB  LEU A  29      35.381   9.789   3.729  1.00  0.00           C  
ATOM    444  CG  LEU A  29      34.218   8.889   4.164  1.00  0.00           C  
ATOM    445  CD1 LEU A  29      33.135   9.739   4.816  1.00  0.00           C  
ATOM    446  CD2 LEU A  29      33.673   8.142   2.956  1.00  0.00           C  
ATOM    447  H   LEU A  29      37.283   8.500   5.093  1.00  0.00           H  
ATOM    448  HA  LEU A  29      36.284   8.470   2.290  1.00  0.00           H  
ATOM    449 1HB  LEU A  29      35.700  10.362   4.598  1.00  0.00           H  
ATOM    450 2HB  LEU A  29      35.000  10.485   2.981  1.00  0.00           H  
ATOM    451  HG  LEU A  29      34.571   8.172   4.906  1.00  0.00           H  
ATOM    452 1HD1 LEU A  29      32.309   9.099   5.126  1.00  0.00           H  
ATOM    453 2HD1 LEU A  29      33.547  10.246   5.689  1.00  0.00           H  
ATOM    454 3HD1 LEU A  29      32.774  10.478   4.103  1.00  0.00           H  
ATOM    455 1HD2 LEU A  29      32.847   7.502   3.266  1.00  0.00           H  
ATOM    456 2HD2 LEU A  29      33.319   8.859   2.215  1.00  0.00           H  
ATOM    457 3HD2 LEU A  29      34.463   7.530   2.521  1.00  0.00           H  
ATOM    458  N   LEU A  30      38.801   9.612   2.308  1.00  0.00           N  
ATOM    459  CA  LEU A  30      39.933  10.516   2.050  1.00  0.00           C  
ATOM    460  C   LEU A  30      40.168  10.720   0.590  1.00  0.00           C  
ATOM    461  O   LEU A  30      39.225  10.792  -0.201  1.00  0.00           O  
ATOM    462  CB  LEU A  30      41.217   9.969   2.686  1.00  0.00           C  
ATOM    463  CG  LEU A  30      41.168   9.753   4.204  1.00  0.00           C  
ATOM    464  CD1 LEU A  30      42.473   9.122   4.670  1.00  0.00           C  
ATOM    465  CD2 LEU A  30      40.924  11.084   4.899  1.00  0.00           C  
ATOM    466  H   LEU A  30      38.939   8.615   2.226  1.00  0.00           H  
ATOM    467  HA  LEU A  30      39.710  11.485   2.496  1.00  0.00           H  
ATOM    468 1HB  LEU A  30      41.453   9.012   2.223  1.00  0.00           H  
ATOM    469 2HB  LEU A  30      42.032  10.662   2.476  1.00  0.00           H  
ATOM    470  HG  LEU A  30      40.359   9.063   4.447  1.00  0.00           H  
ATOM    471 1HD1 LEU A  30      42.438   8.969   5.749  1.00  0.00           H  
ATOM    472 2HD1 LEU A  30      42.612   8.163   4.172  1.00  0.00           H  
ATOM    473 3HD1 LEU A  30      43.304   9.783   4.425  1.00  0.00           H  
ATOM    474 1HD2 LEU A  30      40.889  10.931   5.978  1.00  0.00           H  
ATOM    475 2HD2 LEU A  30      41.733  11.774   4.657  1.00  0.00           H  
ATOM    476 3HD2 LEU A  30      39.977  11.504   4.560  1.00  0.00           H  
ATOM    477  N   ASP A  31      41.442  10.927   0.207  1.00  0.00           N  
ATOM    478  CA  ASP A  31      41.754  11.184  -1.174  1.00  0.00           C  
ATOM    479  C   ASP A  31      43.267  10.946  -1.351  1.00  0.00           C  
ATOM    480  O   ASP A  31      43.824  10.434  -0.385  1.00  0.00           O  
ATOM    481  CB  ASP A  31      41.367  12.611  -1.571  1.00  0.00           C  
ATOM    482  CG  ASP A  31      42.103  13.671  -0.762  1.00  0.00           C  
ATOM    483  OD1 ASP A  31      43.223  13.428  -0.380  1.00  0.00           O  
ATOM    484  OD2 ASP A  31      41.537  14.713  -0.534  1.00  0.00           O  
ATOM    485  H   ASP A  31      42.191  10.904   0.884  1.00  0.00           H  
ATOM    486  HA  ASP A  31      41.184  10.490  -1.792  1.00  0.00           H  
ATOM    487 1HB  ASP A  31      41.584  12.766  -2.628  1.00  0.00           H  
ATOM    488 2HB  ASP A  31      40.294  12.749  -1.433  1.00  0.00           H  
ATOM    489  N   ALA A  32      43.824  11.214  -2.501  1.00  0.00           N  
ATOM    490  CA  ALA A  32      45.232  10.908  -2.740  1.00  0.00           C  
ATOM    491  C   ALA A  32      46.192  11.635  -1.829  1.00  0.00           C  
ATOM    492  O   ALA A  32      47.338  11.165  -1.645  1.00  0.00           O  
ATOM    493  CB  ALA A  32      45.585  11.214  -4.188  1.00  0.00           C  
ATOM    494  H   ALA A  32      43.281  11.638  -3.239  1.00  0.00           H  
ATOM    495  HA  ALA A  32      45.385   9.845  -2.551  1.00  0.00           H  
ATOM    496 1HB  ALA A  32      46.636  10.985  -4.363  1.00  0.00           H  
ATOM    497 2HB  ALA A  32      44.966  10.607  -4.850  1.00  0.00           H  
ATOM    498 3HB  ALA A  32      45.405  12.269  -4.391  1.00  0.00           H  
ATOM    499  N   ASP A  33      45.766  12.721  -1.148  1.00  0.00           N  
ATOM    500  CA  ASP A  33      46.666  13.317  -0.154  1.00  0.00           C  
ATOM    501  C   ASP A  33      46.971  12.400   1.007  1.00  0.00           C  
ATOM    502  O   ASP A  33      47.930  12.630   1.762  1.00  0.00           O  
ATOM    503  CB  ASP A  33      46.068  14.617   0.389  1.00  0.00           C  
ATOM    504  CG  ASP A  33      46.084  15.748  -0.631  1.00  0.00           C  
ATOM    505  OD1 ASP A  33      46.805  15.642  -1.595  1.00  0.00           O  
ATOM    506  OD2 ASP A  33      45.376  16.707  -0.437  1.00  0.00           O  
ATOM    507  H   ASP A  33      44.856  13.134  -1.298  1.00  0.00           H  
ATOM    508  HA  ASP A  33      47.616  13.543  -0.639  1.00  0.00           H  
ATOM    509 1HB  ASP A  33      45.038  14.443   0.699  1.00  0.00           H  
ATOM    510 2HB  ASP A  33      46.626  14.935   1.270  1.00  0.00           H  
ATOM    511  N   MET A  34      46.223  11.314   1.256  1.00  0.00           N  
ATOM    512  CA  MET A  34      46.467  10.322   2.269  1.00  0.00           C  
ATOM    513  C   MET A  34      47.726   9.502   1.946  1.00  0.00           C  
ATOM    514  O   MET A  34      48.057   8.704   2.824  1.00  0.00           O  
ATOM    515  CB  MET A  34      45.246   9.416   2.409  1.00  0.00           C  
ATOM    516  CG  MET A  34      45.310   8.449   3.583  1.00  0.00           C  
ATOM    517  SD  MET A  34      45.276   9.289   5.179  1.00  0.00           S  
ATOM    518  CE  MET A  34      45.647   7.931   6.284  1.00  0.00           C  
ATOM    519  H   MET A  34      45.418  11.215   0.654  1.00  0.00           H  
ATOM    520  HA  MET A  34      46.641  10.831   3.217  1.00  0.00           H  
ATOM    521 1HB  MET A  34      44.352  10.026   2.528  1.00  0.00           H  
ATOM    522 2HB  MET A  34      45.122   8.828   1.498  1.00  0.00           H  
ATOM    523 1HG  MET A  34      44.465   7.763   3.536  1.00  0.00           H  
ATOM    524 2HG  MET A  34      46.227   7.863   3.522  1.00  0.00           H  
ATOM    525 1HE  MET A  34      45.662   8.292   7.313  1.00  0.00           H  
ATOM    526 2HE  MET A  34      44.884   7.158   6.181  1.00  0.00           H  
ATOM    527 3HE  MET A  34      46.623   7.513   6.033  1.00  0.00           H  
ATOM    528  N   TRP A  35      48.344   9.732   0.817  1.00  0.00           N  
ATOM    529  CA  TRP A  35      49.513   8.940   0.459  1.00  0.00           C  
ATOM    530  C   TRP A  35      50.746   9.818   0.277  1.00  0.00           C  
ATOM    531  O   TRP A  35      51.757   9.311  -0.232  1.00  0.00           O  
ATOM    532  CB  TRP A  35      49.248   8.154  -0.827  1.00  0.00           C  
ATOM    533  CG  TRP A  35      48.167   7.126  -0.688  1.00  0.00           C  
ATOM    534  CD1 TRP A  35      46.825   7.358  -0.626  1.00  0.00           C  
ATOM    535  CD2 TRP A  35      48.331   5.690  -0.592  1.00  0.00           C  
ATOM    536  NE1 TRP A  35      46.146   6.171  -0.498  1.00  0.00           N  
ATOM    537  CE2 TRP A  35      47.051   5.141  -0.478  1.00  0.00           C  
ATOM    538  CE3 TRP A  35      49.444   4.841  -0.596  1.00  0.00           C  
ATOM    539  CZ2 TRP A  35      46.847   3.774  -0.365  1.00  0.00           C  
ATOM    540  CZ3 TRP A  35      49.239   3.471  -0.484  1.00  0.00           C  
ATOM    541  CH2 TRP A  35      47.974   2.952  -0.372  1.00  0.00           C  
ATOM    542  H   TRP A  35      48.025  10.452   0.185  1.00  0.00           H  
ATOM    543  HA  TRP A  35      49.713   8.235   1.265  1.00  0.00           H  
ATOM    544 1HB  TRP A  35      48.966   8.843  -1.623  1.00  0.00           H  
ATOM    545 2HB  TRP A  35      50.162   7.650  -1.139  1.00  0.00           H  
ATOM    546  HD1 TRP A  35      46.360   8.341  -0.671  1.00  0.00           H  
ATOM    547  HE1 TRP A  35      45.143   6.072  -0.430  1.00  0.00           H  
ATOM    548  HE3 TRP A  35      50.451   5.247  -0.688  1.00  0.00           H  
ATOM    549  HZ2 TRP A  35      45.850   3.343  -0.274  1.00  0.00           H  
ATOM    550  HZ3 TRP A  35      50.112   2.817  -0.487  1.00  0.00           H  
ATOM    551  HH2 TRP A  35      47.850   1.872  -0.286  1.00  0.00           H  
ATOM    552  N   GLU A  36      50.717  11.107   0.619  1.00  0.00           N  
ATOM    553  CA  GLU A  36      51.913  11.899   0.267  1.00  0.00           C  
ATOM    554  C   GLU A  36      53.183  11.338   0.879  1.00  0.00           C  
ATOM    555  O   GLU A  36      54.216  11.455   0.215  1.00  0.00           O  
ATOM    556  CB  GLU A  36      51.741  13.352   0.714  1.00  0.00           C  
ATOM    557  CG  GLU A  36      50.706  14.136  -0.082  1.00  0.00           C  
ATOM    558  CD  GLU A  36      50.515  15.537   0.429  1.00  0.00           C  
ATOM    559  OE1 GLU A  36      51.077  15.860   1.448  1.00  0.00           O  
ATOM    560  OE2 GLU A  36      49.805  16.286  -0.201  1.00  0.00           O  
ATOM    561  H   GLU A  36      49.948  11.561   1.091  1.00  0.00           H  
ATOM    562  HA  GLU A  36      52.035  11.879  -0.816  1.00  0.00           H  
ATOM    563 1HB  GLU A  36      51.446  13.378   1.763  1.00  0.00           H  
ATOM    564 2HB  GLU A  36      52.694  13.875   0.629  1.00  0.00           H  
ATOM    565 1HG  GLU A  36      51.022  14.182  -1.123  1.00  0.00           H  
ATOM    566 2HG  GLU A  36      49.756  13.607  -0.042  1.00  0.00           H  
ATOM    567  N   TYR A  37      53.151  10.818   2.102  1.00  0.00           N  
ATOM    568  CA  TYR A  37      54.386  10.275   2.686  1.00  0.00           C  
ATOM    569  C   TYR A  37      54.939   9.136   1.817  1.00  0.00           C  
ATOM    570  O   TYR A  37      56.160   9.064   1.616  1.00  0.00           O  
ATOM    571  CB  TYR A  37      54.138   9.785   4.114  1.00  0.00           C  
ATOM    572  CG  TYR A  37      53.954  10.901   5.119  1.00  0.00           C  
ATOM    573  CD1 TYR A  37      52.801  10.958   5.888  1.00  0.00           C  
ATOM    574  CD2 TYR A  37      54.938  11.866   5.271  1.00  0.00           C  
ATOM    575  CE1 TYR A  37      52.633  11.977   6.806  1.00  0.00           C  
ATOM    576  CE2 TYR A  37      54.770  12.885   6.189  1.00  0.00           C  
ATOM    577  CZ  TYR A  37      53.623  12.942   6.954  1.00  0.00           C  
ATOM    578  OH  TYR A  37      53.456  13.957   7.868  1.00  0.00           O  
ATOM    579  H   TYR A  37      52.297  10.787   2.641  1.00  0.00           H  
ATOM    580  HA  TYR A  37      55.133  11.069   2.716  1.00  0.00           H  
ATOM    581 1HB  TYR A  37      53.245   9.158   4.134  1.00  0.00           H  
ATOM    582 2HB  TYR A  37      54.976   9.170   4.439  1.00  0.00           H  
ATOM    583  HD1 TYR A  37      52.027  10.199   5.769  1.00  0.00           H  
ATOM    584  HD2 TYR A  37      55.843  11.821   4.666  1.00  0.00           H  
ATOM    585  HE1 TYR A  37      51.727  12.022   7.410  1.00  0.00           H  
ATOM    586  HE2 TYR A  37      55.543  13.644   6.308  1.00  0.00           H  
ATOM    587  HH  TYR A  37      52.611  13.850   8.313  1.00  0.00           H  
ATOM    588  N   GLN A  38      54.069   8.239   1.391  1.00  0.00           N  
ATOM    589  CA  GLN A  38      54.499   7.098   0.585  1.00  0.00           C  
ATOM    590  C   GLN A  38      54.886   7.477  -0.808  1.00  0.00           C  
ATOM    591  O   GLN A  38      55.809   6.905  -1.414  1.00  0.00           O  
ATOM    592  CB  GLN A  38      53.395   6.039   0.524  1.00  0.00           C  
ATOM    593  CG  GLN A  38      53.112   5.358   1.852  1.00  0.00           C  
ATOM    594  CD  GLN A  38      52.236   6.200   2.760  1.00  0.00           C  
ATOM    595  OE1 GLN A  38      51.267   6.819   2.311  1.00  0.00           O  
ATOM    596  NE2 GLN A  38      52.571   6.228   4.045  1.00  0.00           N  
ATOM    597  H   GLN A  38      53.091   8.337   1.622  1.00  0.00           H  
ATOM    598  HA  GLN A  38      55.379   6.657   1.052  1.00  0.00           H  
ATOM    599 1HB  GLN A  38      52.469   6.499   0.178  1.00  0.00           H  
ATOM    600 2HB  GLN A  38      53.668   5.270  -0.198  1.00  0.00           H  
ATOM    601 1HG  GLN A  38      52.601   4.414   1.663  1.00  0.00           H  
ATOM    602 2HG  GLN A  38      54.057   5.175   2.363  1.00  0.00           H  
ATOM    603 1HE2 GLN A  38      52.029   6.766   4.692  1.00  0.00           H  
ATOM    604 2HE2 GLN A  38      53.364   5.710   4.367  1.00  0.00           H  
ATOM    605  N   MET A  39      54.220   8.492  -1.407  1.00  0.00           N  
ATOM    606  CA  MET A  39      54.586   8.970  -2.725  1.00  0.00           C  
ATOM    607  C   MET A  39      56.039   9.508  -2.711  1.00  0.00           C  
ATOM    608  O   MET A  39      56.802   9.119  -3.603  1.00  0.00           O  
ATOM    609  CB  MET A  39      53.603  10.045  -3.183  1.00  0.00           C  
ATOM    610  CG  MET A  39      53.896  10.621  -4.561  1.00  0.00           C  
ATOM    611  SD  MET A  39      55.131  11.935  -4.518  1.00  0.00           S  
ATOM    612  CE  MET A  39      54.204  13.244  -3.723  1.00  0.00           C  
ATOM    613  H   MET A  39      53.448   8.927  -0.923  1.00  0.00           H  
ATOM    614  HA  MET A  39      54.542   8.133  -3.421  1.00  0.00           H  
ATOM    615 1HB  MET A  39      52.595   9.633  -3.201  1.00  0.00           H  
ATOM    616 2HB  MET A  39      53.606  10.870  -2.469  1.00  0.00           H  
ATOM    617 1HG  MET A  39      54.258   9.829  -5.216  1.00  0.00           H  
ATOM    618 2HG  MET A  39      52.979  11.025  -4.990  1.00  0.00           H  
ATOM    619 1HE  MET A  39      54.834  14.128  -3.624  1.00  0.00           H  
ATOM    620 2HE  MET A  39      53.328  13.488  -4.326  1.00  0.00           H  
ATOM    621 3HE  MET A  39      53.883  12.915  -2.734  1.00  0.00           H  
ATOM    622  N   GLU A  40      56.390  10.271  -1.701  1.00  0.00           N  
ATOM    623  CA  GLU A  40      57.775  10.780  -1.621  1.00  0.00           C  
ATOM    624  C   GLU A  40      58.728   9.591  -1.434  1.00  0.00           C  
ATOM    625  O   GLU A  40      59.775   9.536  -2.093  1.00  0.00           O  
ATOM    626  CB  GLU A  40      57.933  11.775  -0.469  1.00  0.00           C  
ATOM    627  CG  GLU A  40      57.222  13.103  -0.684  1.00  0.00           C  
ATOM    628  CD  GLU A  40      57.330  14.023   0.501  1.00  0.00           C  
ATOM    629  OE1 GLU A  40      57.838  13.601   1.512  1.00  0.00           O  
ATOM    630  OE2 GLU A  40      56.905  15.149   0.394  1.00  0.00           O  
ATOM    631  H   GLU A  40      55.732  10.518  -0.976  1.00  0.00           H  
ATOM    632  HA  GLU A  40      58.009  11.296  -2.553  1.00  0.00           H  
ATOM    633 1HB  GLU A  40      57.547  11.333   0.449  1.00  0.00           H  
ATOM    634 2HB  GLU A  40      58.992  11.984  -0.312  1.00  0.00           H  
ATOM    635 1HG  GLU A  40      57.653  13.598  -1.553  1.00  0.00           H  
ATOM    636 2HG  GLU A  40      56.171  12.911  -0.893  1.00  0.00           H  
ATOM    637  N   TYR A  41      58.407   8.693  -0.530  1.00  0.00           N  
ATOM    638  CA  TYR A  41      59.299   7.549  -0.264  1.00  0.00           C  
ATOM    639  C   TYR A  41      59.580   6.775  -1.550  1.00  0.00           C  
ATOM    640  O   TYR A  41      60.746   6.421  -1.778  1.00  0.00           O  
ATOM    641  CB  TYR A  41      58.693   6.620   0.791  1.00  0.00           C  
ATOM    642  CG  TYR A  41      58.731   7.184   2.194  1.00  0.00           C  
ATOM    643  CD1 TYR A  41      57.557   7.311   2.922  1.00  0.00           C  
ATOM    644  CD2 TYR A  41      59.939   7.573   2.753  1.00  0.00           C  
ATOM    645  CE1 TYR A  41      57.591   7.826   4.204  1.00  0.00           C  
ATOM    646  CE2 TYR A  41      59.973   8.087   4.035  1.00  0.00           C  
ATOM    647  CZ  TYR A  41      58.805   8.214   4.759  1.00  0.00           C  
ATOM    648  OH  TYR A  41      58.839   8.727   6.035  1.00  0.00           O  
ATOM    649  H   TYR A  41      57.546   8.777  -0.008  1.00  0.00           H  
ATOM    650  HA  TYR A  41      60.247   7.931   0.115  1.00  0.00           H  
ATOM    651 1HB  TYR A  41      57.654   6.409   0.536  1.00  0.00           H  
ATOM    652 2HB  TYR A  41      59.229   5.672   0.791  1.00  0.00           H  
ATOM    653  HD1 TYR A  41      56.607   7.005   2.482  1.00  0.00           H  
ATOM    654  HD2 TYR A  41      60.861   7.474   2.181  1.00  0.00           H  
ATOM    655  HE1 TYR A  41      56.669   7.926   4.775  1.00  0.00           H  
ATOM    656  HE2 TYR A  41      60.923   8.394   4.474  1.00  0.00           H  
ATOM    657  HH  TYR A  41      59.745   8.944   6.267  1.00  0.00           H  
ATOM    658  N   LEU A  42      58.556   6.405  -2.324  1.00  0.00           N  
ATOM    659  CA  LEU A  42      58.857   5.622  -3.525  1.00  0.00           C  
ATOM    660  C   LEU A  42      59.552   6.422  -4.594  1.00  0.00           C  
ATOM    661  O   LEU A  42      60.435   5.880  -5.294  1.00  0.00           O  
ATOM    662  CB  LEU A  42      57.565   5.034  -4.107  1.00  0.00           C  
ATOM    663  CG  LEU A  42      57.146   3.668  -3.550  1.00  0.00           C  
ATOM    664  CD1 LEU A  42      56.935   3.776  -2.046  1.00  0.00           C  
ATOM    665  CD2 LEU A  42      55.877   3.202  -4.248  1.00  0.00           C  
ATOM    666  H   LEU A  42      57.596   6.640  -2.118  1.00  0.00           H  
ATOM    667  HA  LEU A  42      59.522   4.805  -3.247  1.00  0.00           H  
ATOM    668 1HB  LEU A  42      56.751   5.732  -3.920  1.00  0.00           H  
ATOM    669 2HB  LEU A  42      57.686   4.930  -5.185  1.00  0.00           H  
ATOM    670  HG  LEU A  42      57.942   2.944  -3.724  1.00  0.00           H  
ATOM    671 1HD1 LEU A  42      56.637   2.805  -1.650  1.00  0.00           H  
ATOM    672 2HD1 LEU A  42      57.863   4.091  -1.570  1.00  0.00           H  
ATOM    673 3HD1 LEU A  42      56.154   4.506  -1.839  1.00  0.00           H  
ATOM    674 1HD2 LEU A  42      55.579   2.231  -3.853  1.00  0.00           H  
ATOM    675 2HD2 LEU A  42      55.079   3.925  -4.074  1.00  0.00           H  
ATOM    676 3HD2 LEU A  42      56.061   3.117  -5.319  1.00  0.00           H  
ATOM    677  N   SER A  43      59.265   7.724  -4.754  1.00  0.00           N  
ATOM    678  CA  SER A  43      59.943   8.464  -5.825  1.00  0.00           C  
ATOM    679  C   SER A  43      61.410   8.692  -5.426  1.00  0.00           C  
ATOM    680  O   SER A  43      62.283   8.529  -6.307  1.00  0.00           O  
ATOM    681  CB  SER A  43      59.252   9.789  -6.081  1.00  0.00           C  
ATOM    682  OG  SER A  43      59.367  10.638  -4.972  1.00  0.00           O  
ATOM    683  H   SER A  43      58.602   8.208  -4.165  1.00  0.00           H  
ATOM    684  HA  SER A  43      59.900   7.868  -6.738  1.00  0.00           H  
ATOM    685 1HB  SER A  43      59.694  10.267  -6.955  1.00  0.00           H  
ATOM    686 2HB  SER A  43      58.200   9.614  -6.301  1.00  0.00           H  
ATOM    687  HG  SER A  43      59.251  10.080  -4.199  1.00  0.00           H  
ATOM    688  N   SER A  44      61.709   8.842  -4.154  1.00  0.00           N  
ATOM    689  CA  SER A  44      63.111   9.009  -3.727  1.00  0.00           C  
ATOM    690  C   SER A  44      63.884   7.702  -3.917  1.00  0.00           C  
ATOM    691  O   SER A  44      65.118   7.742  -4.093  1.00  0.00           O  
ATOM    692  CB  SER A  44      63.177   9.441  -2.275  1.00  0.00           C  
ATOM    693  OG  SER A  44      62.734   8.418  -1.426  1.00  0.00           O  
ATOM    694  H   SER A  44      60.979   8.844  -3.456  1.00  0.00           H  
ATOM    695  HA  SER A  44      63.570   9.784  -4.342  1.00  0.00           H  
ATOM    696 1HB  SER A  44      64.202   9.710  -2.022  1.00  0.00           H  
ATOM    697 2HB  SER A  44      62.561  10.328  -2.132  1.00  0.00           H  
ATOM    698  HG  SER A  44      61.978   8.020  -1.864  1.00  0.00           H  
ATOM    699  N   ARG A  45      63.214   6.576  -3.979  1.00  0.00           N  
ATOM    700  CA  ARG A  45      63.836   5.279  -4.221  1.00  0.00           C  
ATOM    701  C   ARG A  45      63.867   4.935  -5.699  1.00  0.00           C  
ATOM    702  O   ARG A  45      64.285   3.816  -6.066  1.00  0.00           O  
ATOM    703  CB  ARG A  45      63.094   4.183  -3.470  1.00  0.00           C  
ATOM    704  CG  ARG A  45      63.120   4.315  -1.956  1.00  0.00           C  
ATOM    705  CD  ARG A  45      64.447   3.951  -1.396  1.00  0.00           C  
ATOM    706  NE  ARG A  45      65.389   5.056  -1.471  1.00  0.00           N  
ATOM    707  CZ  ARG A  45      66.718   4.942  -1.281  1.00  0.00           C  
ATOM    708  NH1 ARG A  45      67.245   3.770  -1.006  1.00  0.00           N  
ATOM    709  NH2 ARG A  45      67.492   6.010  -1.371  1.00  0.00           N  
ATOM    710  H   ARG A  45      62.213   6.625  -3.850  1.00  0.00           H  
ATOM    711  HA  ARG A  45      64.864   5.315  -3.858  1.00  0.00           H  
ATOM    712 1HB  ARG A  45      62.050   4.172  -3.782  1.00  0.00           H  
ATOM    713 2HB  ARG A  45      63.522   3.214  -3.724  1.00  0.00           H  
ATOM    714 1HG  ARG A  45      62.901   5.346  -1.676  1.00  0.00           H  
ATOM    715 2HG  ARG A  45      62.371   3.654  -1.520  1.00  0.00           H  
ATOM    716 1HD  ARG A  45      64.335   3.669  -0.349  1.00  0.00           H  
ATOM    717 2HD  ARG A  45      64.860   3.112  -1.955  1.00  0.00           H  
ATOM    718  HE  ARG A  45      65.021   5.974  -1.681  1.00  0.00           H  
ATOM    719 1HH1 ARG A  45      66.653   2.954  -0.937  1.00  0.00           H  
ATOM    720 2HH1 ARG A  45      68.241   3.684  -0.864  1.00  0.00           H  
ATOM    721 1HH2 ARG A  45      67.087   6.911  -1.583  1.00  0.00           H  
ATOM    722 2HH2 ARG A  45      68.488   5.925  -1.229  1.00  0.00           H  
ATOM    723  N   GLY A  46      63.465   5.791  -6.607  1.00  0.00           N  
ATOM    724  CA  GLY A  46      63.548   5.607  -8.029  1.00  0.00           C  
ATOM    725  C   GLY A  46      62.357   5.049  -8.785  1.00  0.00           C  
ATOM    726  O   GLY A  46      62.444   4.650  -9.948  1.00  0.00           O  
ATOM    727  H   GLY A  46      63.067   6.645  -6.244  1.00  0.00           H  
ATOM    728 1HA  GLY A  46      63.767   6.562  -8.507  1.00  0.00           H  
ATOM    729 2HA  GLY A  46      64.373   4.935  -8.261  1.00  0.00           H  
ATOM    730  N   TYR A  47      61.173   5.220  -8.181  1.00  0.00           N  
ATOM    731  CA  TYR A  47      59.923   4.839  -8.804  1.00  0.00           C  
ATOM    732  C   TYR A  47      59.085   6.080  -9.179  1.00  0.00           C  
ATOM    733  O   TYR A  47      59.491   7.172  -8.778  1.00  0.00           O  
ATOM    734  CB  TYR A  47      59.135   3.914  -7.874  1.00  0.00           C  
ATOM    735  CG  TYR A  47      59.811   2.584  -7.620  1.00  0.00           C  
ATOM    736  CD1 TYR A  47      60.631   2.424  -6.513  1.00  0.00           C  
ATOM    737  CD2 TYR A  47      59.610   1.526  -8.493  1.00  0.00           C  
ATOM    738  CE1 TYR A  47      61.248   1.210  -6.280  1.00  0.00           C  
ATOM    739  CE2 TYR A  47      60.227   0.312  -8.261  1.00  0.00           C  
ATOM    740  CZ  TYR A  47      61.043   0.153  -7.160  1.00  0.00           C  
ATOM    741  OH  TYR A  47      61.657  -1.057  -6.928  1.00  0.00           O  
ATOM    742  H   TYR A  47      61.158   5.630  -7.258  1.00  0.00           H  
ATOM    743  HA  TYR A  47      60.146   4.304  -9.728  1.00  0.00           H  
ATOM    744 1HB  TYR A  47      58.982   4.407  -6.913  1.00  0.00           H  
ATOM    745 2HB  TYR A  47      58.152   3.719  -8.302  1.00  0.00           H  
ATOM    746  HD1 TYR A  47      60.789   3.256  -5.826  1.00  0.00           H  
ATOM    747  HD2 TYR A  47      58.966   1.653  -9.364  1.00  0.00           H  
ATOM    748  HE1 TYR A  47      61.892   1.084  -5.411  1.00  0.00           H  
ATOM    749  HE2 TYR A  47      60.070  -0.519  -8.948  1.00  0.00           H  
ATOM    750  HH  TYR A  47      61.415  -1.675  -7.621  1.00  0.00           H  
ATOM    751  N   ARG A  48      58.105   5.820 -10.025  1.00  0.00           N  
ATOM    752  CA  ARG A  48      57.128   6.879 -10.405  1.00  0.00           C  
ATOM    753  C   ARG A  48      55.955   6.644  -9.446  1.00  0.00           C  
ATOM    754  O   ARG A  48      55.435   5.524  -9.441  1.00  0.00           O  
ATOM    755  CB  ARG A  48      56.675   6.778 -11.854  1.00  0.00           C  
ATOM    756  CG  ARG A  48      55.675   7.838 -12.287  1.00  0.00           C  
ATOM    757  CD  ARG A  48      55.411   7.780 -13.748  1.00  0.00           C  
ATOM    758  NE  ARG A  48      56.570   8.189 -14.525  1.00  0.00           N  
ATOM    759  CZ  ARG A  48      56.677   8.065 -15.862  1.00  0.00           C  
ATOM    760  NH1 ARG A  48      55.689   7.544 -16.555  1.00  0.00           N  
ATOM    761  NH2 ARG A  48      57.775   8.468 -16.478  1.00  0.00           N  
ATOM    762  H   ARG A  48      58.009   4.897 -10.423  1.00  0.00           H  
ATOM    763  HA  ARG A  48      57.605   7.851 -10.279  1.00  0.00           H  
ATOM    764 1HB  ARG A  48      57.541   6.853 -12.511  1.00  0.00           H  
ATOM    765 2HB  ARG A  48      56.218   5.803 -12.025  1.00  0.00           H  
ATOM    766 1HG  ARG A  48      54.732   7.684 -11.762  1.00  0.00           H  
ATOM    767 2HG  ARG A  48      56.067   8.827 -12.049  1.00  0.00           H  
ATOM    768 1HD  ARG A  48      55.154   6.759 -14.031  1.00  0.00           H  
ATOM    769 2HD  ARG A  48      54.584   8.444 -13.995  1.00  0.00           H  
ATOM    770  HE  ARG A  48      57.351   8.594 -14.027  1.00  0.00           H  
ATOM    771 1HH1 ARG A  48      54.850   7.236 -16.085  1.00  0.00           H  
ATOM    772 2HH1 ARG A  48      55.769   7.451 -17.558  1.00  0.00           H  
ATOM    773 1HH2 ARG A  48      58.535   8.869 -15.945  1.00  0.00           H  
ATOM    774 2HH2 ARG A  48      57.855   8.375 -17.479  1.00  0.00           H  
ATOM    775  N   THR A  49      55.482   7.710  -8.793  1.00  0.00           N  
ATOM    776  CA  THR A  49      54.418   7.479  -7.791  1.00  0.00           C  
ATOM    777  C   THR A  49      53.195   8.235  -8.291  1.00  0.00           C  
ATOM    778  O   THR A  49      53.293   9.427  -8.585  1.00  0.00           O  
ATOM    779  CB  THR A  49      54.811   7.957  -6.381  1.00  0.00           C  
ATOM    780  OG1 THR A  49      55.975   7.246  -5.940  1.00  0.00           O  
ATOM    781  CG2 THR A  49      53.673   7.718  -5.400  1.00  0.00           C  
ATOM    782  H   THR A  49      55.813   8.651  -8.951  1.00  0.00           H  
ATOM    783  HA  THR A  49      54.225   6.408  -7.732  1.00  0.00           H  
ATOM    784  HB  THR A  49      55.042   9.022  -6.409  1.00  0.00           H  
ATOM    785  HG1 THR A  49      56.400   7.736  -5.232  1.00  0.00           H  
ATOM    786 1HG2 THR A  49      53.969   8.062  -4.409  1.00  0.00           H  
ATOM    787 2HG2 THR A  49      52.790   8.266  -5.727  1.00  0.00           H  
ATOM    788 3HG2 THR A  49      53.445   6.653  -5.361  1.00  0.00           H  
ATOM    789  N   ILE A  50      52.049   7.525  -8.342  1.00  0.00           N  
ATOM    790  CA  ILE A  50      50.841   8.153  -8.838  1.00  0.00           C  
ATOM    791  C   ILE A  50      49.734   7.938  -7.809  1.00  0.00           C  
ATOM    792  O   ILE A  50      49.604   6.856  -7.246  1.00  0.00           O  
ATOM    793  CB  ILE A  50      50.424   7.578 -10.204  1.00  0.00           C  
ATOM    794  CG1 ILE A  50      51.525   7.815 -11.241  1.00  0.00           C  
ATOM    795  CG2 ILE A  50      49.113   8.196 -10.664  1.00  0.00           C  
ATOM    796  CD1 ILE A  50      51.300   7.087 -12.547  1.00  0.00           C  
ATOM    797  H   ILE A  50      52.015   6.562  -8.041  1.00  0.00           H  
ATOM    798  HA  ILE A  50      51.031   9.218  -8.963  1.00  0.00           H  
ATOM    799  HB  ILE A  50      50.297   6.499 -10.121  1.00  0.00           H  
ATOM    800 1HG1 ILE A  50      51.602   8.881 -11.453  1.00  0.00           H  
ATOM    801 2HG1 ILE A  50      52.484   7.493 -10.834  1.00  0.00           H  
ATOM    802 1HG2 ILE A  50      48.833   7.779 -11.631  1.00  0.00           H  
ATOM    803 2HG2 ILE A  50      48.333   7.978  -9.935  1.00  0.00           H  
ATOM    804 3HG2 ILE A  50      49.232   9.276 -10.755  1.00  0.00           H  
ATOM    805 1HD1 ILE A  50      52.121   7.304 -13.231  1.00  0.00           H  
ATOM    806 2HD1 ILE A  50      51.255   6.014 -12.363  1.00  0.00           H  
ATOM    807 3HD1 ILE A  50      50.362   7.419 -12.991  1.00  0.00           H  
ATOM    808  N   ALA A  51      48.927   8.994  -7.545  1.00  0.00           N  
ATOM    809  CA  ALA A  51      47.822   8.760  -6.589  1.00  0.00           C  
ATOM    810  C   ALA A  51      46.632   9.601  -7.046  1.00  0.00           C  
ATOM    811  O   ALA A  51      46.727  10.818  -7.170  1.00  0.00           O  
ATOM    812  CB  ALA A  51      48.226   9.115  -5.165  1.00  0.00           C  
ATOM    813  H   ALA A  51      49.036   9.910  -7.956  1.00  0.00           H  
ATOM    814  HA  ALA A  51      47.568   7.700  -6.618  1.00  0.00           H  
ATOM    815 1HB  ALA A  51      47.388   8.930  -4.493  1.00  0.00           H  
ATOM    816 2HB  ALA A  51      49.075   8.502  -4.865  1.00  0.00           H  
ATOM    817 3HB  ALA A  51      48.503  10.167  -5.118  1.00  0.00           H  
ATOM    818  N   PHE A  52      45.532   8.890  -7.365  1.00  0.00           N  
ATOM    819  CA  PHE A  52      44.355   9.560  -7.894  1.00  0.00           C  
ATOM    820  C   PHE A  52      43.334   9.742  -6.788  1.00  0.00           C  
ATOM    821  O   PHE A  52      43.400   9.114  -5.735  1.00  0.00           O  
ATOM    822  CB  PHE A  52      43.743   8.761  -9.046  1.00  0.00           C  
ATOM    823  CG  PHE A  52      43.339   7.365  -8.668  1.00  0.00           C  
ATOM    824  CD1 PHE A  52      42.069   7.104  -8.177  1.00  0.00           C  
ATOM    825  CD2 PHE A  52      44.229   6.309  -8.802  1.00  0.00           C  
ATOM    826  CE1 PHE A  52      41.696   5.819  -7.829  1.00  0.00           C  
ATOM    827  CE2 PHE A  52      43.859   5.024  -8.456  1.00  0.00           C  
ATOM    828  CZ  PHE A  52      42.591   4.779  -7.969  1.00  0.00           C  
ATOM    829  H   PHE A  52      45.513   7.888  -7.241  1.00  0.00           H  
ATOM    830  HA  PHE A  52      44.655  10.538  -8.273  1.00  0.00           H  
ATOM    831 1HB  PHE A  52      42.861   9.281  -9.420  1.00  0.00           H  
ATOM    832 2HB  PHE A  52      44.458   8.699  -9.865  1.00  0.00           H  
ATOM    833  HD1 PHE A  52      41.361   7.926  -8.067  1.00  0.00           H  
ATOM    834  HD2 PHE A  52      45.230   6.503  -9.187  1.00  0.00           H  
ATOM    835  HE1 PHE A  52      40.695   5.628  -7.444  1.00  0.00           H  
ATOM    836  HE2 PHE A  52      44.567   4.204  -8.567  1.00  0.00           H  
ATOM    837  HZ  PHE A  52      42.298   3.767  -7.693  1.00  0.00           H  
ATOM    838  N   ASP A  53      42.401  10.670  -7.019  1.00  0.00           N  
ATOM    839  CA  ASP A  53      41.297  10.884  -6.108  1.00  0.00           C  
ATOM    840  C   ASP A  53      40.053  10.184  -6.719  1.00  0.00           C  
ATOM    841  O   ASP A  53      39.727  10.436  -7.889  1.00  0.00           O  
ATOM    842  CB  ASP A  53      41.043  12.378  -5.893  1.00  0.00           C  
ATOM    843  CG  ASP A  53      42.160  13.064  -5.118  1.00  0.00           C  
ATOM    844  OD1 ASP A  53      42.921  12.377  -4.478  1.00  0.00           O  
ATOM    845  OD2 ASP A  53      42.243  14.267  -5.175  1.00  0.00           O  
ATOM    846  H   ASP A  53      42.468  11.237  -7.852  1.00  0.00           H  
ATOM    847  HA  ASP A  53      41.550  10.437  -5.146  1.00  0.00           H  
ATOM    848 1HB  ASP A  53      40.934  12.872  -6.859  1.00  0.00           H  
ATOM    849 2HB  ASP A  53      40.107  12.513  -5.349  1.00  0.00           H  
ATOM    850  N   ARG A  54      39.454   9.320  -5.925  1.00  0.00           N  
ATOM    851  CA  ARG A  54      38.265   8.561  -6.409  1.00  0.00           C  
ATOM    852  C   ARG A  54      37.173   9.558  -6.798  1.00  0.00           C  
ATOM    853  O   ARG A  54      37.100  10.654  -6.250  1.00  0.00           O  
ATOM    854  CB  ARG A  54      37.733   7.611  -5.346  1.00  0.00           C  
ATOM    855  CG  ARG A  54      38.639   6.432  -5.031  1.00  0.00           C  
ATOM    856  CD  ARG A  54      38.074   5.576  -3.957  1.00  0.00           C  
ATOM    857  NE  ARG A  54      38.038   6.265  -2.677  1.00  0.00           N  
ATOM    858  CZ  ARG A  54      37.435   5.791  -1.569  1.00  0.00           C  
ATOM    859  NH1 ARG A  54      36.823   4.628  -1.601  1.00  0.00           N  
ATOM    860  NH2 ARG A  54      37.458   6.495  -0.451  1.00  0.00           N  
ATOM    861  H   ARG A  54      39.790   9.162  -4.986  1.00  0.00           H  
ATOM    862  HA  ARG A  54      38.562   7.968  -7.274  1.00  0.00           H  
ATOM    863 1HB  ARG A  54      37.570   8.158  -4.418  1.00  0.00           H  
ATOM    864 2HB  ARG A  54      36.770   7.212  -5.664  1.00  0.00           H  
ATOM    865 1HG  ARG A  54      38.766   5.821  -5.925  1.00  0.00           H  
ATOM    866 2HG  ARG A  54      39.612   6.798  -4.701  1.00  0.00           H  
ATOM    867 1HD  ARG A  54      37.056   5.289  -4.218  1.00  0.00           H  
ATOM    868 2HD  ARG A  54      38.685   4.681  -3.845  1.00  0.00           H  
ATOM    869  HE  ARG A  54      38.497   7.164  -2.614  1.00  0.00           H  
ATOM    870 1HH1 ARG A  54      36.806   4.089  -2.455  1.00  0.00           H  
ATOM    871 2HH1 ARG A  54      36.372   4.272  -0.770  1.00  0.00           H  
ATOM    872 1HH2 ARG A  54      37.928   7.390  -0.427  1.00  0.00           H  
ATOM    873 2HH2 ARG A  54      37.006   6.140   0.378  1.00  0.00           H  
ATOM    874  N   ARG A  55      36.331   9.191  -7.754  1.00  0.00           N  
ATOM    875  CA  ARG A  55      35.208  10.073  -8.149  1.00  0.00           C  
ATOM    876  C   ARG A  55      34.514  10.546  -6.895  1.00  0.00           C  
ATOM    877  O   ARG A  55      34.303   9.858  -5.912  1.00  0.00           O  
ATOM    878  CB  ARG A  55      34.209   9.355  -9.044  1.00  0.00           C  
ATOM    879  CG  ARG A  55      34.729   8.999 -10.427  1.00  0.00           C  
ATOM    880  CD  ARG A  55      33.715   8.262 -11.223  1.00  0.00           C  
ATOM    881  NE  ARG A  55      32.565   9.095 -11.541  1.00  0.00           N  
ATOM    882  CZ  ARG A  55      31.452   8.658 -12.162  1.00  0.00           C  
ATOM    883  NH1 ARG A  55      31.354   7.398 -12.525  1.00  0.00           N  
ATOM    884  NH2 ARG A  55      30.460   9.495 -12.406  1.00  0.00           N  
ATOM    885  H   ARG A  55      36.448   8.304  -8.223  1.00  0.00           H  
ATOM    886  HA  ARG A  55      35.612  10.918  -8.707  1.00  0.00           H  
ATOM    887 1HB  ARG A  55      33.890   8.430  -8.564  1.00  0.00           H  
ATOM    888 2HB  ARG A  55      33.324   9.977  -9.174  1.00  0.00           H  
ATOM    889 1HG  ARG A  55      34.989   9.912 -10.964  1.00  0.00           H  
ATOM    890 2HG  ARG A  55      35.614   8.369 -10.333  1.00  0.00           H  
ATOM    891 1HD  ARG A  55      34.160   7.926 -12.159  1.00  0.00           H  
ATOM    892 2HD  ARG A  55      33.365   7.400 -10.657  1.00  0.00           H  
ATOM    893  HE  ARG A  55      32.604  10.070 -11.276  1.00  0.00           H  
ATOM    894 1HH1 ARG A  55      32.113   6.758 -12.339  1.00  0.00           H  
ATOM    895 2HH1 ARG A  55      30.520   7.071 -12.991  1.00  0.00           H  
ATOM    896 1HH2 ARG A  55      30.535  10.464 -12.126  1.00  0.00           H  
ATOM    897 2HH2 ARG A  55      29.626   9.168 -12.871  1.00  0.00           H  
ATOM    898  N   GLY A  56      34.130  11.880  -6.895  1.00  0.00           N  
ATOM    899  CA  GLY A  56      33.463  12.373  -5.689  1.00  0.00           C  
ATOM    900  C   GLY A  56      34.315  12.591  -4.453  1.00  0.00           C  
ATOM    901  O   GLY A  56      33.783  12.834  -3.376  1.00  0.00           O  
ATOM    902  H   GLY A  56      34.283  12.514  -7.666  1.00  0.00           H  
ATOM    903 1HA  GLY A  56      32.984  13.329  -5.903  1.00  0.00           H  
ATOM    904 2HA  GLY A  56      32.676  11.678  -5.399  1.00  0.00           H  
ATOM    905  N   PHE A  57      35.655  12.576  -4.577  1.00  0.00           N  
ATOM    906  CA  PHE A  57      36.547  12.781  -3.453  1.00  0.00           C  
ATOM    907  C   PHE A  57      37.626  13.784  -3.936  1.00  0.00           C  
ATOM    908  O   PHE A  57      37.870  13.867  -5.147  1.00  0.00           O  
ATOM    909  CB  PHE A  57      37.175  11.465  -2.992  1.00  0.00           C  
ATOM    910  CG  PHE A  57      36.176  10.452  -2.509  1.00  0.00           C  
ATOM    911  CD1 PHE A  57      35.664   9.495  -3.373  1.00  0.00           C  
ATOM    912  CD2 PHE A  57      35.745  10.456  -1.191  1.00  0.00           C  
ATOM    913  CE1 PHE A  57      34.744   8.564  -2.929  1.00  0.00           C  
ATOM    914  CE2 PHE A  57      34.827   9.525  -0.745  1.00  0.00           C  
ATOM    915  CZ  PHE A  57      34.326   8.578  -1.616  1.00  0.00           C  
ATOM    916  H   PHE A  57      36.048  12.415  -5.494  1.00  0.00           H  
ATOM    917  HA  PHE A  57      35.970  13.192  -2.624  1.00  0.00           H  
ATOM    918 1HB  PHE A  57      37.737  11.022  -3.814  1.00  0.00           H  
ATOM    919 2HB  PHE A  57      37.878  11.661  -2.184  1.00  0.00           H  
ATOM    920  HD1 PHE A  57      35.996   9.483  -4.411  1.00  0.00           H  
ATOM    921  HD2 PHE A  57      36.140  11.204  -0.504  1.00  0.00           H  
ATOM    922  HE1 PHE A  57      34.350   7.817  -3.618  1.00  0.00           H  
ATOM    923  HE2 PHE A  57      34.496   9.538   0.293  1.00  0.00           H  
ATOM    924  HZ  PHE A  57      33.600   7.845  -1.266  1.00  0.00           H  
ATOM    925  N   GLY A  58      38.215  14.447  -2.975  1.00  0.00           N  
ATOM    926  CA  GLY A  58      39.348  15.339  -3.297  1.00  0.00           C  
ATOM    927  C   GLY A  58      38.975  16.350  -4.360  1.00  0.00           C  
ATOM    928  O   GLY A  58      37.996  17.092  -4.182  1.00  0.00           O  
ATOM    929  H   GLY A  58      37.912  14.363  -2.015  1.00  0.00           H  
ATOM    930 1HA  GLY A  58      39.668  15.860  -2.395  1.00  0.00           H  
ATOM    931 2HA  GLY A  58      40.193  14.744  -3.641  1.00  0.00           H  
ATOM    932  N   ARG A  59      39.741  16.410  -5.440  1.00  0.00           N  
ATOM    933  CA  ARG A  59      39.523  17.347  -6.524  1.00  0.00           C  
ATOM    934  C   ARG A  59      38.944  16.673  -7.757  1.00  0.00           C  
ATOM    935  O   ARG A  59      38.924  17.292  -8.838  1.00  0.00           O  
ATOM    936  CB  ARG A  59      40.828  18.034  -6.896  1.00  0.00           C  
ATOM    937  CG  ARG A  59      41.386  18.967  -5.833  1.00  0.00           C  
ATOM    938  CD  ARG A  59      42.750  19.442  -6.179  1.00  0.00           C  
ATOM    939  NE  ARG A  59      43.253  20.401  -5.209  1.00  0.00           N  
ATOM    940  CZ  ARG A  59      43.770  20.075  -4.008  1.00  0.00           C  
ATOM    941  NH1 ARG A  59      43.845  18.814  -3.646  1.00  0.00           N  
ATOM    942  NH2 ARG A  59      44.202  21.023  -3.195  1.00  0.00           N  
ATOM    943  H   ARG A  59      40.514  15.763  -5.497  1.00  0.00           H  
ATOM    944  HA  ARG A  59      38.811  18.103  -6.190  1.00  0.00           H  
ATOM    945 1HB  ARG A  59      41.588  17.283  -7.106  1.00  0.00           H  
ATOM    946 2HB  ARG A  59      40.686  18.619  -7.805  1.00  0.00           H  
ATOM    947 1HG  ARG A  59      40.735  19.836  -5.733  1.00  0.00           H  
ATOM    948 2HG  ARG A  59      41.438  18.441  -4.879  1.00  0.00           H  
ATOM    949 1HD  ARG A  59      43.434  18.595  -6.207  1.00  0.00           H  
ATOM    950 2HD  ARG A  59      42.730  19.924  -7.156  1.00  0.00           H  
ATOM    951  HE  ARG A  59      43.212  21.382  -5.453  1.00  0.00           H  
ATOM    952 1HH1 ARG A  59      43.515  18.089  -4.267  1.00  0.00           H  
ATOM    953 2HH1 ARG A  59      44.233  18.570  -2.746  1.00  0.00           H  
ATOM    954 1HH2 ARG A  59      44.144  21.993  -3.474  1.00  0.00           H  
ATOM    955 2HH2 ARG A  59      44.589  20.779  -2.296  1.00  0.00           H  
ATOM    956  N   SER A  60      38.436  15.436  -7.607  1.00  0.00           N  
ATOM    957  CA  SER A  60      37.782  14.842  -8.781  1.00  0.00           C  
ATOM    958  C   SER A  60      36.326  15.334  -8.902  1.00  0.00           C  
ATOM    959  O   SER A  60      35.821  15.940  -7.962  1.00  0.00           O  
ATOM    960  CB  SER A  60      37.813  13.329  -8.687  1.00  0.00           C  
ATOM    961  OG  SER A  60      39.130  12.851  -8.716  1.00  0.00           O  
ATOM    962  H   SER A  60      38.480  14.907  -6.748  1.00  0.00           H  
ATOM    963  HA  SER A  60      38.328  15.150  -9.674  1.00  0.00           H  
ATOM    964 1HB  SER A  60      37.328  13.012  -7.765  1.00  0.00           H  
ATOM    965 2HB  SER A  60      37.250  12.902  -9.516  1.00  0.00           H  
ATOM    966  HG  SER A  60      39.099  11.967  -8.343  1.00  0.00           H  
ATOM    967  N   ASP A  61      35.700  15.095 -10.035  1.00  0.00           N  
ATOM    968  CA  ASP A  61      34.295  15.615 -10.178  1.00  0.00           C  
ATOM    969  C   ASP A  61      33.433  15.195  -9.030  1.00  0.00           C  
ATOM    970  O   ASP A  61      33.357  14.028  -8.642  1.00  0.00           O  
ATOM    971  CB  ASP A  61      33.646  15.128 -11.476  1.00  0.00           C  
ATOM    972  CG  ASP A  61      32.283  15.759 -11.730  1.00  0.00           C  
ATOM    973  OD1 ASP A  61      32.243  16.845 -12.259  1.00  0.00           O  
ATOM    974  OD2 ASP A  61      31.296  15.150 -11.392  1.00  0.00           O  
ATOM    975  H   ASP A  61      36.116  14.585 -10.801  1.00  0.00           H  
ATOM    976  HA  ASP A  61      34.330  16.704 -10.204  1.00  0.00           H  
ATOM    977 1HB  ASP A  61      34.299  15.357 -12.318  1.00  0.00           H  
ATOM    978 2HB  ASP A  61      33.527  14.045 -11.439  1.00  0.00           H  
ATOM    979  N   GLN A  62      32.622  16.098  -8.443  1.00  0.00           N  
ATOM    980  CA  GLN A  62      31.702  15.791  -7.383  1.00  0.00           C  
ATOM    981  C   GLN A  62      30.445  15.143  -7.976  1.00  0.00           C  
ATOM    982  O   GLN A  62      29.384  15.756  -8.123  1.00  0.00           O  
ATOM    983  CB  GLN A  62      31.346  17.055  -6.596  1.00  0.00           C  
ATOM    984  CG  GLN A  62      32.531  17.721  -5.917  1.00  0.00           C  
ATOM    985  CD  GLN A  62      33.117  16.867  -4.809  1.00  0.00           C  
ATOM    986  OE1 GLN A  62      32.559  16.781  -3.712  1.00  0.00           O  
ATOM    987  NE2 GLN A  62      34.248  16.229  -5.090  1.00  0.00           N  
ATOM    988  H   GLN A  62      32.680  17.047  -8.785  1.00  0.00           H  
ATOM    989  HA  GLN A  62      32.179  15.083  -6.705  1.00  0.00           H  
ATOM    990 1HB  GLN A  62      30.889  17.784  -7.266  1.00  0.00           H  
ATOM    991 2HB  GLN A  62      30.611  16.811  -5.829  1.00  0.00           H  
ATOM    992 1HG  GLN A  62      33.309  17.899  -6.660  1.00  0.00           H  
ATOM    993 2HG  GLN A  62      32.204  18.666  -5.484  1.00  0.00           H  
ATOM    994 1HE2 GLN A  62      34.682  15.651  -4.398  1.00  0.00           H  
ATOM    995 2HE2 GLN A  62      34.666  16.327  -5.993  1.00  0.00           H  
ATOM    996  N   PRO A  63      30.573  13.877  -8.379  1.00  0.00           N  
ATOM    997  CA  PRO A  63      29.501  13.137  -9.037  1.00  0.00           C  
ATOM    998  C   PRO A  63      28.433  12.673  -8.072  1.00  0.00           C  
ATOM    999  O   PRO A  63      28.641  12.502  -6.878  1.00  0.00           O  
ATOM   1000  CB  PRO A  63      30.242  11.948  -9.657  1.00  0.00           C  
ATOM   1001  CG  PRO A  63      31.395  11.717  -8.741  1.00  0.00           C  
ATOM   1002  CD  PRO A  63      31.798  13.097  -8.293  1.00  0.00           C  
ATOM   1003  HA  PRO A  63      29.048  13.770  -9.814  1.00  0.00           H  
ATOM   1004 1HB  PRO A  63      29.570  11.080  -9.724  1.00  0.00           H  
ATOM   1005 2HB  PRO A  63      30.554  12.193 -10.683  1.00  0.00           H  
ATOM   1006 1HG  PRO A  63      31.091  11.072  -7.903  1.00  0.00           H  
ATOM   1007 2HG  PRO A  63      32.202  11.191  -9.271  1.00  0.00           H  
ATOM   1008 1HD  PRO A  63      32.163  13.054  -7.256  1.00  0.00           H  
ATOM   1009 2HD  PRO A  63      32.579  13.486  -8.962  1.00  0.00           H  
ATOM   1010  N   TRP A  64      27.254  12.400  -8.705  1.00  0.00           N  
ATOM   1011  CA  TRP A  64      26.160  11.815  -7.950  1.00  0.00           C  
ATOM   1012  C   TRP A  64      26.249  10.262  -7.985  1.00  0.00           C  
ATOM   1013  O   TRP A  64      25.886   9.668  -6.974  1.00  0.00           O  
ATOM   1014  CB  TRP A  64      24.819  12.285  -8.517  1.00  0.00           C  
ATOM   1015  CG  TRP A  64      24.534  13.733  -8.257  1.00  0.00           C  
ATOM   1016  CD1 TRP A  64      25.106  14.518  -7.301  1.00  0.00           C  
ATOM   1017  CD2 TRP A  64      23.598  14.582  -8.965  1.00  0.00           C  
ATOM   1018  NE1 TRP A  64      24.594  15.790  -7.364  1.00  0.00           N  
ATOM   1019  CE2 TRP A  64      23.671  15.847  -8.378  1.00  0.00           C  
ATOM   1020  CE3 TRP A  64      22.720  14.372 -10.035  1.00  0.00           C  
ATOM   1021  CZ2 TRP A  64      22.895  16.907  -8.821  1.00  0.00           C  
ATOM   1022  CZ3 TRP A  64      21.943  15.435 -10.480  1.00  0.00           C  
ATOM   1023  CH2 TRP A  64      22.030  16.670  -9.889  1.00  0.00           C  
ATOM   1024  H   TRP A  64      27.125  12.596  -9.687  1.00  0.00           H  
ATOM   1025  HA  TRP A  64      26.239  12.146  -6.914  1.00  0.00           H  
ATOM   1026 1HB  TRP A  64      24.803  12.121  -9.595  1.00  0.00           H  
ATOM   1027 2HB  TRP A  64      24.013  11.693  -8.084  1.00  0.00           H  
ATOM   1028  HD1 TRP A  64      25.860  14.184  -6.591  1.00  0.00           H  
ATOM   1029  HE1 TRP A  64      24.852  16.559  -6.763  1.00  0.00           H  
ATOM   1030  HE3 TRP A  64      22.649  13.394 -10.511  1.00  0.00           H  
ATOM   1031  HZ2 TRP A  64      22.950  17.896  -8.364  1.00  0.00           H  
ATOM   1032  HZ3 TRP A  64      21.261  15.263 -11.313  1.00  0.00           H  
ATOM   1033  HH2 TRP A  64      21.406  17.482 -10.263  1.00  0.00           H  
ATOM   1034  N   THR A  65      26.611   9.770  -9.155  1.00  0.00           N  
ATOM   1035  CA  THR A  65      26.404   8.323  -9.333  1.00  0.00           C  
ATOM   1036  C   THR A  65      27.719   7.572  -9.481  1.00  0.00           C  
ATOM   1037  O   THR A  65      28.780   8.175  -9.556  1.00  0.00           O  
ATOM   1038  CB  THR A  65      25.518   8.036 -10.559  1.00  0.00           C  
ATOM   1039  OG1 THR A  65      26.200   8.447 -11.751  1.00  0.00           O  
ATOM   1040  CG2 THR A  65      24.198   8.786 -10.451  1.00  0.00           C  
ATOM   1041  H   THR A  65      27.009  10.307  -9.912  1.00  0.00           H  
ATOM   1042  HA  THR A  65      25.901   7.934  -8.447  1.00  0.00           H  
ATOM   1043  HB  THR A  65      25.317   6.967 -10.621  1.00  0.00           H  
ATOM   1044  HG1 THR A  65      25.645   8.267 -12.515  1.00  0.00           H  
ATOM   1045 1HG2 THR A  65      23.585   8.571 -11.326  1.00  0.00           H  
ATOM   1046 2HG2 THR A  65      23.672   8.467  -9.551  1.00  0.00           H  
ATOM   1047 3HG2 THR A  65      24.392   9.856 -10.398  1.00  0.00           H  
ATOM   1048  N   GLY A  66      27.540   6.244  -9.568  1.00  0.00           N  
ATOM   1049  CA  GLY A  66      28.740   5.434  -9.803  1.00  0.00           C  
ATOM   1050  C   GLY A  66      29.550   5.134  -8.573  1.00  0.00           C  
ATOM   1051  O   GLY A  66      30.749   4.784  -8.735  1.00  0.00           O  
ATOM   1052  H   GLY A  66      26.645   5.784  -9.482  1.00  0.00           H  
ATOM   1053 1HA  GLY A  66      28.455   4.483 -10.254  1.00  0.00           H  
ATOM   1054 2HA  GLY A  66      29.390   5.944 -10.513  1.00  0.00           H  
ATOM   1055  N   ASN A  67      28.991   5.167  -7.373  1.00  0.00           N  
ATOM   1056  CA  ASN A  67      29.742   4.815  -6.162  1.00  0.00           C  
ATOM   1057  C   ASN A  67      29.623   3.295  -5.926  1.00  0.00           C  
ATOM   1058  O   ASN A  67      28.966   2.845  -4.984  1.00  0.00           O  
ATOM   1059  CB  ASN A  67      29.246   5.601  -4.962  1.00  0.00           C  
ATOM   1060  CG  ASN A  67      29.525   7.073  -5.080  1.00  0.00           C  
ATOM   1061  OD1 ASN A  67      30.677   7.487  -5.250  1.00  0.00           O  
ATOM   1062  ND2 ASN A  67      28.492   7.872  -4.993  1.00  0.00           N  
ATOM   1063  H   ASN A  67      28.023   5.442  -7.289  1.00  0.00           H  
ATOM   1064  HA  ASN A  67      30.793   5.061  -6.322  1.00  0.00           H  
ATOM   1065 1HB  ASN A  67      28.171   5.454  -4.850  1.00  0.00           H  
ATOM   1066 2HB  ASN A  67      29.723   5.224  -4.058  1.00  0.00           H  
ATOM   1067 1HD2 ASN A  67      28.618   8.862  -5.064  1.00  0.00           H  
ATOM   1068 2HD2 ASN A  67      27.578   7.493  -4.855  1.00  0.00           H  
ATOM   1069  N   ASP A  68      30.271   2.541  -6.828  1.00  0.00           N  
ATOM   1070  CA  ASP A  68      30.249   1.074  -6.747  1.00  0.00           C  
ATOM   1071  C   ASP A  68      31.610   0.586  -7.255  1.00  0.00           C  
ATOM   1072  O   ASP A  68      32.258   1.274  -8.053  1.00  0.00           O  
ATOM   1073  CB  ASP A  68      29.112   0.475  -7.578  1.00  0.00           C  
ATOM   1074  CG  ASP A  68      29.264   0.740  -9.070  1.00  0.00           C  
ATOM   1075  OD1 ASP A  68      28.798   1.758  -9.523  1.00  0.00           O  
ATOM   1076  OD2 ASP A  68      29.847  -0.077  -9.741  1.00  0.00           O  
ATOM   1077  H   ASP A  68      30.784   2.985  -7.577  1.00  0.00           H  
ATOM   1078  HA  ASP A  68      30.093   0.787  -5.707  1.00  0.00           H  
ATOM   1079 1HB  ASP A  68      29.072  -0.603  -7.418  1.00  0.00           H  
ATOM   1080 2HB  ASP A  68      28.160   0.891  -7.246  1.00  0.00           H  
ATOM   1081  N   TYR A  69      31.986  -0.629  -6.860  1.00  0.00           N  
ATOM   1082  CA  TYR A  69      33.344  -1.074  -7.232  1.00  0.00           C  
ATOM   1083  C   TYR A  69      33.585  -1.275  -8.697  1.00  0.00           C  
ATOM   1084  O   TYR A  69      34.742  -1.195  -9.135  1.00  0.00           O  
ATOM   1085  CB  TYR A  69      33.682  -2.377  -6.504  1.00  0.00           C  
ATOM   1086  CG  TYR A  69      33.933  -2.201  -5.023  1.00  0.00           C  
ATOM   1087  CD1 TYR A  69      32.914  -2.441  -4.113  1.00  0.00           C  
ATOM   1088  CD2 TYR A  69      35.183  -1.801  -4.574  1.00  0.00           C  
ATOM   1089  CE1 TYR A  69      33.144  -2.280  -2.760  1.00  0.00           C  
ATOM   1090  CE2 TYR A  69      35.413  -1.640  -3.222  1.00  0.00           C  
ATOM   1091  CZ  TYR A  69      34.399  -1.879  -2.317  1.00  0.00           C  
ATOM   1092  OH  TYR A  69      34.627  -1.719  -0.969  1.00  0.00           O  
ATOM   1093  H   TYR A  69      31.394  -1.249  -6.326  1.00  0.00           H  
ATOM   1094  HA  TYR A  69      34.055  -0.305  -6.929  1.00  0.00           H  
ATOM   1095 1HB  TYR A  69      32.863  -3.087  -6.629  1.00  0.00           H  
ATOM   1096 2HB  TYR A  69      34.571  -2.822  -6.949  1.00  0.00           H  
ATOM   1097  HD1 TYR A  69      31.932  -2.756  -4.466  1.00  0.00           H  
ATOM   1098  HD2 TYR A  69      35.984  -1.611  -5.289  1.00  0.00           H  
ATOM   1099  HE1 TYR A  69      32.343  -2.469  -2.046  1.00  0.00           H  
ATOM   1100  HE2 TYR A  69      36.395  -1.324  -2.869  1.00  0.00           H  
ATOM   1101  HH  TYR A  69      35.536  -1.440  -0.831  1.00  0.00           H  
ATOM   1102  N   ASP A  70      32.584  -1.707  -9.498  1.00  0.00           N  
ATOM   1103  CA  ASP A  70      32.812  -1.839 -10.932  1.00  0.00           C  
ATOM   1104  C   ASP A  70      33.168  -0.478 -11.557  1.00  0.00           C  
ATOM   1105  O   ASP A  70      34.084  -0.366 -12.354  1.00  0.00           O  
ATOM   1106  CB  ASP A  70      31.574  -2.423 -11.617  1.00  0.00           C  
ATOM   1107  CG  ASP A  70      31.364  -3.899 -11.304  1.00  0.00           C  
ATOM   1108  OD1 ASP A  70      32.289  -4.526 -10.844  1.00  0.00           O  
ATOM   1109  OD2 ASP A  70      30.281  -4.384 -11.527  1.00  0.00           O  
ATOM   1110  H   ASP A  70      31.677  -1.941  -9.120  1.00  0.00           H  
ATOM   1111  HA  ASP A  70      33.651  -2.518 -11.088  1.00  0.00           H  
ATOM   1112 1HB  ASP A  70      30.689  -1.870 -11.303  1.00  0.00           H  
ATOM   1113 2HB  ASP A  70      31.667  -2.306 -12.697  1.00  0.00           H  
ATOM   1114  N   THR A  71      32.453   0.585 -11.145  1.00  0.00           N  
ATOM   1115  CA  THR A  71      32.786   1.909 -11.690  1.00  0.00           C  
ATOM   1116  C   THR A  71      34.158   2.360 -11.189  1.00  0.00           C  
ATOM   1117  O   THR A  71      34.911   2.892 -12.006  1.00  0.00           O  
ATOM   1118  CB  THR A  71      31.724   2.957 -11.311  1.00  0.00           C  
ATOM   1119  OG1 THR A  71      30.453   2.571 -11.852  1.00  0.00           O  
ATOM   1120  CG2 THR A  71      32.107   4.326 -11.854  1.00  0.00           C  
ATOM   1121  H   THR A  71      31.699   0.503 -10.477  1.00  0.00           H  
ATOM   1122  HA  THR A  71      32.820   1.837 -12.777  1.00  0.00           H  
ATOM   1123  HB  THR A  71      31.639   3.014 -10.226  1.00  0.00           H  
ATOM   1124  HG1 THR A  71      29.924   2.161 -11.164  1.00  0.00           H  
ATOM   1125 1HG2 THR A  71      31.345   5.054 -11.576  1.00  0.00           H  
ATOM   1126 2HG2 THR A  71      33.067   4.627 -11.435  1.00  0.00           H  
ATOM   1127 3HG2 THR A  71      32.184   4.278 -12.939  1.00  0.00           H  
ATOM   1128  N   PHE A  72      34.437   2.189  -9.903  1.00  0.00           N  
ATOM   1129  CA  PHE A  72      35.787   2.588  -9.412  1.00  0.00           C  
ATOM   1130  C   PHE A  72      36.896   1.858 -10.171  1.00  0.00           C  
ATOM   1131  O   PHE A  72      37.901   2.466 -10.537  1.00  0.00           O  
ATOM   1132  CB  PHE A  72      35.928   2.300  -7.916  1.00  0.00           C  
ATOM   1133  CG  PHE A  72      35.173   3.260  -7.041  1.00  0.00           C  
ATOM   1134  CD1 PHE A  72      34.230   2.799  -6.133  1.00  0.00           C  
ATOM   1135  CD2 PHE A  72      35.403   4.625  -7.123  1.00  0.00           C  
ATOM   1136  CE1 PHE A  72      33.535   3.681  -5.328  1.00  0.00           C  
ATOM   1137  CE2 PHE A  72      34.710   5.508  -6.318  1.00  0.00           C  
ATOM   1138  CZ  PHE A  72      33.775   5.035  -5.420  1.00  0.00           C  
ATOM   1139  H   PHE A  72      33.771   1.801  -9.250  1.00  0.00           H  
ATOM   1140  HA  PHE A  72      35.910   3.660  -9.571  1.00  0.00           H  
ATOM   1141 1HB  PHE A  72      35.570   1.293  -7.704  1.00  0.00           H  
ATOM   1142 2HB  PHE A  72      36.979   2.339  -7.636  1.00  0.00           H  
ATOM   1143  HD1 PHE A  72      34.041   1.727  -6.060  1.00  0.00           H  
ATOM   1144  HD2 PHE A  72      36.141   4.998  -7.833  1.00  0.00           H  
ATOM   1145  HE1 PHE A  72      32.797   3.305  -4.619  1.00  0.00           H  
ATOM   1146  HE2 PHE A  72      34.901   6.579  -6.392  1.00  0.00           H  
ATOM   1147  HZ  PHE A  72      33.227   5.731  -4.786  1.00  0.00           H  
ATOM   1148  N   ALA A  73      36.693   0.545 -10.397  1.00  0.00           N  
ATOM   1149  CA  ALA A  73      37.727  -0.203 -11.142  1.00  0.00           C  
ATOM   1150  C   ALA A  73      37.866   0.254 -12.568  1.00  0.00           C  
ATOM   1151  O   ALA A  73      38.952   0.272 -13.158  1.00  0.00           O  
ATOM   1152  CB  ALA A  73      37.426  -1.695 -11.119  1.00  0.00           C  
ATOM   1153  H   ALA A  73      35.867   0.058 -10.079  1.00  0.00           H  
ATOM   1154  HA  ALA A  73      38.687  -0.030 -10.655  1.00  0.00           H  
ATOM   1155 1HB  ALA A  73      38.198  -2.230 -11.673  1.00  0.00           H  
ATOM   1156 2HB  ALA A  73      37.409  -2.047 -10.088  1.00  0.00           H  
ATOM   1157 3HB  ALA A  73      36.457  -1.877 -11.580  1.00  0.00           H  
ATOM   1158  N   ASP A  74      36.791   0.646 -13.265  1.00  0.00           N  
ATOM   1159  CA  ASP A  74      36.844   1.080 -14.635  1.00  0.00           C  
ATOM   1160  C   ASP A  74      37.494   2.472 -14.702  1.00  0.00           C  
ATOM   1161  O   ASP A  74      38.140   2.807 -15.687  1.00  0.00           O  
ATOM   1162  CB  ASP A  74      35.440   1.109 -15.245  1.00  0.00           C  
ATOM   1163  CG  ASP A  74      34.860  -0.282 -15.462  1.00  0.00           C  
ATOM   1164  OD1 ASP A  74      35.613  -1.227 -15.455  1.00  0.00           O  
ATOM   1165  OD2 ASP A  74      33.669  -0.387 -15.633  1.00  0.00           O  
ATOM   1166  H   ASP A  74      35.901   0.630 -12.788  1.00  0.00           H  
ATOM   1167  HA  ASP A  74      37.453   0.373 -15.199  1.00  0.00           H  
ATOM   1168 1HB  ASP A  74      34.771   1.668 -14.590  1.00  0.00           H  
ATOM   1169 2HB  ASP A  74      35.470   1.628 -16.203  1.00  0.00           H  
ATOM   1170  N   ASP A  75      37.205   3.307 -13.689  1.00  0.00           N  
ATOM   1171  CA  ASP A  75      37.894   4.604 -13.634  1.00  0.00           C  
ATOM   1172  C   ASP A  75      39.397   4.368 -13.472  1.00  0.00           C  
ATOM   1173  O   ASP A  75      40.154   5.037 -14.187  1.00  0.00           O  
ATOM   1174  CB  ASP A  75      37.368   5.461 -12.480  1.00  0.00           C  
ATOM   1175  CG  ASP A  75      35.962   5.992 -12.729  1.00  0.00           C  
ATOM   1176  OD1 ASP A  75      35.695   6.416 -13.829  1.00  0.00           O  
ATOM   1177  OD2 ASP A  75      35.170   5.969 -11.818  1.00  0.00           O  
ATOM   1178  H   ASP A  75      36.535   3.075 -12.970  1.00  0.00           H  
ATOM   1179  HA  ASP A  75      37.707   5.135 -14.568  1.00  0.00           H  
ATOM   1180 1HB  ASP A  75      37.360   4.871 -11.563  1.00  0.00           H  
ATOM   1181 2HB  ASP A  75      38.037   6.307 -12.320  1.00  0.00           H  
ATOM   1182  N   ILE A  76      39.806   3.424 -12.648  1.00  0.00           N  
ATOM   1183  CA  ILE A  76      41.230   3.087 -12.499  1.00  0.00           C  
ATOM   1184  C   ILE A  76      41.773   2.574 -13.827  1.00  0.00           C  
ATOM   1185  O   ILE A  76      42.842   3.002 -14.291  1.00  0.00           O  
ATOM   1186  CB  ILE A  76      41.449   2.028 -11.403  1.00  0.00           C  
ATOM   1187  CG1 ILE A  76      41.124   2.610 -10.025  1.00  0.00           C  
ATOM   1188  CG2 ILE A  76      42.879   1.510 -11.442  1.00  0.00           C  
ATOM   1189  CD1 ILE A  76      41.046   1.573  -8.928  1.00  0.00           C  
ATOM   1190  H   ILE A  76      39.121   2.919 -12.104  1.00  0.00           H  
ATOM   1191  HA  ILE A  76      41.770   3.988 -12.212  1.00  0.00           H  
ATOM   1192  HB  ILE A  76      40.766   1.193 -11.562  1.00  0.00           H  
ATOM   1193 1HG1 ILE A  76      41.883   3.341  -9.751  1.00  0.00           H  
ATOM   1194 2HG1 ILE A  76      40.168   3.132 -10.068  1.00  0.00           H  
ATOM   1195 1HG2 ILE A  76      43.016   0.763 -10.661  1.00  0.00           H  
ATOM   1196 2HG2 ILE A  76      43.076   1.060 -12.414  1.00  0.00           H  
ATOM   1197 3HG2 ILE A  76      43.570   2.338 -11.279  1.00  0.00           H  
ATOM   1198 1HD1 ILE A  76      40.811   2.062  -7.982  1.00  0.00           H  
ATOM   1199 2HD1 ILE A  76      40.265   0.849  -9.166  1.00  0.00           H  
ATOM   1200 3HD1 ILE A  76      42.003   1.061  -8.843  1.00  0.00           H  
ATOM   1201  N   ALA A  77      40.990   1.733 -14.530  1.00  0.00           N  
ATOM   1202  CA  ALA A  77      41.423   1.263 -15.852  1.00  0.00           C  
ATOM   1203  C   ALA A  77      41.650   2.405 -16.822  1.00  0.00           C  
ATOM   1204  O   ALA A  77      42.609   2.412 -17.609  1.00  0.00           O  
ATOM   1205  CB  ALA A  77      40.403   0.293 -16.429  1.00  0.00           C  
ATOM   1206  H   ALA A  77      40.104   1.418 -14.162  1.00  0.00           H  
ATOM   1207  HA  ALA A  77      42.375   0.745 -15.732  1.00  0.00           H  
ATOM   1208 1HB  ALA A  77      40.737  -0.047 -17.409  1.00  0.00           H  
ATOM   1209 2HB  ALA A  77      40.299  -0.565 -15.763  1.00  0.00           H  
ATOM   1210 3HB  ALA A  77      39.441   0.793 -16.528  1.00  0.00           H  
ATOM   1211  N   GLN A  78      40.770   3.416 -16.796  1.00  0.00           N  
ATOM   1212  CA  GLN A  78      40.928   4.560 -17.705  1.00  0.00           C  
ATOM   1213  C   GLN A  78      42.220   5.317 -17.397  1.00  0.00           C  
ATOM   1214  O   GLN A  78      42.883   5.738 -18.343  1.00  0.00           O  
ATOM   1215  CB  GLN A  78      39.729   5.506 -17.600  1.00  0.00           C  
ATOM   1216  CG  GLN A  78      38.426   4.920 -18.118  1.00  0.00           C  
ATOM   1217  CD  GLN A  78      38.483   4.604 -19.601  1.00  0.00           C  
ATOM   1218  OE1 GLN A  78      38.865   5.449 -20.415  1.00  0.00           O  
ATOM   1219  NE2 GLN A  78      38.102   3.383 -19.960  1.00  0.00           N  
ATOM   1220  H   GLN A  78      39.991   3.402 -16.153  1.00  0.00           H  
ATOM   1221  HA  GLN A  78      40.985   4.185 -18.727  1.00  0.00           H  
ATOM   1222 1HB  GLN A  78      39.579   5.790 -16.559  1.00  0.00           H  
ATOM   1223 2HB  GLN A  78      39.934   6.417 -18.162  1.00  0.00           H  
ATOM   1224 1HG  GLN A  78      38.216   3.996 -17.579  1.00  0.00           H  
ATOM   1225 2HG  GLN A  78      37.625   5.639 -17.952  1.00  0.00           H  
ATOM   1226 1HE2 GLN A  78      38.118   3.117 -20.924  1.00  0.00           H  
ATOM   1227 2HE2 GLN A  78      37.800   2.729 -19.266  1.00  0.00           H  
ATOM   1228  N   LEU A  79      42.587   5.453 -16.131  1.00  0.00           N  
ATOM   1229  CA  LEU A  79      43.803   6.177 -15.755  1.00  0.00           C  
ATOM   1230  C   LEU A  79      45.039   5.398 -16.199  1.00  0.00           C  
ATOM   1231  O   LEU A  79      45.953   5.956 -16.799  1.00  0.00           O  
ATOM   1232  CB  LEU A  79      43.846   6.406 -14.239  1.00  0.00           C  
ATOM   1233  CG  LEU A  79      45.014   7.259 -13.728  1.00  0.00           C  
ATOM   1234  CD1 LEU A  79      44.618   7.931 -12.420  1.00  0.00           C  
ATOM   1235  CD2 LEU A  79      46.241   6.379 -13.541  1.00  0.00           C  
ATOM   1236  H   LEU A  79      42.013   5.046 -15.407  1.00  0.00           H  
ATOM   1237  HA  LEU A  79      43.796   7.146 -16.253  1.00  0.00           H  
ATOM   1238 1HB  LEU A  79      42.922   6.894 -13.935  1.00  0.00           H  
ATOM   1239 2HB  LEU A  79      43.901   5.437 -13.743  1.00  0.00           H  
ATOM   1240  HG  LEU A  79      45.236   8.043 -14.452  1.00  0.00           H  
ATOM   1241 1HD1 LEU A  79      45.448   8.537 -12.057  1.00  0.00           H  
ATOM   1242 2HD1 LEU A  79      43.750   8.569 -12.587  1.00  0.00           H  
ATOM   1243 3HD1 LEU A  79      44.374   7.170 -11.680  1.00  0.00           H  
ATOM   1244 1HD2 LEU A  79      47.072   6.986 -13.178  1.00  0.00           H  
ATOM   1245 2HD2 LEU A  79      46.021   5.595 -12.816  1.00  0.00           H  
ATOM   1246 3HD2 LEU A  79      46.513   5.925 -14.494  1.00  0.00           H  
ATOM   1247  N   ILE A  80      45.042   4.085 -15.977  1.00  0.00           N  
ATOM   1248  CA  ILE A  80      46.200   3.266 -16.377  1.00  0.00           C  
ATOM   1249  C   ILE A  80      46.330   3.202 -17.888  1.00  0.00           C  
ATOM   1250  O   ILE A  80      47.441   3.220 -18.418  1.00  0.00           O  
ATOM   1251  CB  ILE A  80      46.091   1.836 -15.817  1.00  0.00           C  
ATOM   1252  CG1 ILE A  80      46.216   1.849 -14.292  1.00  0.00           C  
ATOM   1253  CG2 ILE A  80      47.155   0.941 -16.434  1.00  0.00           C  
ATOM   1254  CD1 ILE A  80      45.861   0.532 -13.639  1.00  0.00           C  
ATOM   1255  H   ILE A  80      44.253   3.638 -15.533  1.00  0.00           H  
ATOM   1256  HA  ILE A  80      47.103   3.723 -15.973  1.00  0.00           H  
ATOM   1257  HB  ILE A  80      45.108   1.428 -16.049  1.00  0.00           H  
ATOM   1258 1HG1 ILE A  80      47.238   2.103 -14.013  1.00  0.00           H  
ATOM   1259 2HG1 ILE A  80      45.564   2.619 -13.879  1.00  0.00           H  
ATOM   1260 1HG2 ILE A  80      47.064  -0.066 -16.027  1.00  0.00           H  
ATOM   1261 2HG2 ILE A  80      47.021   0.909 -17.515  1.00  0.00           H  
ATOM   1262 3HG2 ILE A  80      48.143   1.338 -16.203  1.00  0.00           H  
ATOM   1263 1HD1 ILE A  80      45.974   0.620 -12.558  1.00  0.00           H  
ATOM   1264 2HD1 ILE A  80      44.828   0.275 -13.876  1.00  0.00           H  
ATOM   1265 3HD1 ILE A  80      46.524  -0.248 -14.010  1.00  0.00           H  
ATOM   1266  N   GLU A  81      45.206   3.181 -18.600  1.00  0.00           N  
ATOM   1267  CA  GLU A  81      45.234   3.151 -20.055  1.00  0.00           C  
ATOM   1268  C   GLU A  81      45.636   4.483 -20.669  1.00  0.00           C  
ATOM   1269  O   GLU A  81      46.441   4.527 -21.613  1.00  0.00           O  
ATOM   1270  CB  GLU A  81      43.863   2.736 -20.594  1.00  0.00           C  
ATOM   1271  CG  GLU A  81      43.793   2.616 -22.109  1.00  0.00           C  
ATOM   1272  CD  GLU A  81      44.676   1.527 -22.651  1.00  0.00           C  
ATOM   1273  OE1 GLU A  81      45.023   0.643 -21.906  1.00  0.00           O  
ATOM   1274  OE2 GLU A  81      45.005   1.579 -23.813  1.00  0.00           O  
ATOM   1275  H   GLU A  81      44.315   3.186 -18.125  1.00  0.00           H  
ATOM   1276  HA  GLU A  81      45.976   2.417 -20.372  1.00  0.00           H  
ATOM   1277 1HB  GLU A  81      43.581   1.772 -20.168  1.00  0.00           H  
ATOM   1278 2HB  GLU A  81      43.114   3.463 -20.281  1.00  0.00           H  
ATOM   1279 1HG  GLU A  81      42.763   2.411 -22.400  1.00  0.00           H  
ATOM   1280 2HG  GLU A  81      44.084   3.568 -22.552  1.00  0.00           H  
ATOM   1281  N   HIS A  82      45.105   5.588 -20.140  1.00  0.00           N  
ATOM   1282  CA  HIS A  82      45.436   6.921 -20.649  1.00  0.00           C  
ATOM   1283  C   HIS A  82      46.934   7.188 -20.528  1.00  0.00           C  
ATOM   1284  O   HIS A  82      47.541   7.806 -21.408  1.00  0.00           O  
ATOM   1285  CB  HIS A  82      44.654   8.003 -19.896  1.00  0.00           C  
ATOM   1286  CG  HIS A  82      44.918   9.390 -20.393  1.00  0.00           C  
ATOM   1287  ND1 HIS A  82      46.012  10.128 -19.993  1.00  0.00           N  
ATOM   1288  CD2 HIS A  82      44.229  10.175 -21.255  1.00  0.00           C  
ATOM   1289  CE1 HIS A  82      45.985  11.308 -20.590  1.00  0.00           C  
ATOM   1290  NE2 HIS A  82      44.914  11.360 -21.359  1.00  0.00           N  
ATOM   1291  H   HIS A  82      44.458   5.502 -19.369  1.00  0.00           H  
ATOM   1292  HA  HIS A  82      45.167   6.985 -21.703  1.00  0.00           H  
ATOM   1293 1HB  HIS A  82      43.585   7.806 -19.983  1.00  0.00           H  
ATOM   1294 2HB  HIS A  82      44.909   7.965 -18.838  1.00  0.00           H  
ATOM   1295  HD2 HIS A  82      43.304   9.914 -21.769  1.00  0.00           H  
ATOM   1296  HE1 HIS A  82      46.722  12.101 -20.467  1.00  0.00           H  
ATOM   1297  HE2 HIS A  82      44.637  12.144 -21.935  1.00  0.00           H  
ATOM   1298  N   LEU A  83      47.540   6.829 -19.416  1.00  0.00           N  
ATOM   1299  CA  LEU A  83      48.970   7.010 -19.176  1.00  0.00           C  
ATOM   1300  C   LEU A  83      49.818   5.872 -19.736  1.00  0.00           C  
ATOM   1301  O   LEU A  83      51.043   5.926 -19.649  1.00  0.00           O  
ATOM   1302  CB  LEU A  83      49.229   7.140 -17.670  1.00  0.00           C  
ATOM   1303  CG  LEU A  83      48.600   8.362 -16.989  1.00  0.00           C  
ATOM   1304  CD1 LEU A  83      48.847   8.292 -15.489  1.00  0.00           C  
ATOM   1305  CD2 LEU A  83      49.191   9.633 -17.582  1.00  0.00           C  
ATOM   1306  H   LEU A  83      46.970   6.406 -18.697  1.00  0.00           H  
ATOM   1307  HA  LEU A  83      49.291   7.926 -19.672  1.00  0.00           H  
ATOM   1308 1HB  LEU A  83      48.845   6.250 -17.173  1.00  0.00           H  
ATOM   1309 2HB  LEU A  83      50.306   7.186 -17.505  1.00  0.00           H  
ATOM   1310  HG  LEU A  83      47.522   8.354 -17.151  1.00  0.00           H  
ATOM   1311 1HD1 LEU A  83      48.400   9.161 -15.005  1.00  0.00           H  
ATOM   1312 2HD1 LEU A  83      48.397   7.383 -15.088  1.00  0.00           H  
ATOM   1313 3HD1 LEU A  83      49.919   8.282 -15.296  1.00  0.00           H  
ATOM   1314 1HD2 LEU A  83      48.743  10.502 -17.099  1.00  0.00           H  
ATOM   1315 2HD2 LEU A  83      50.269   9.643 -17.420  1.00  0.00           H  
ATOM   1316 3HD2 LEU A  83      48.984   9.666 -18.652  1.00  0.00           H  
ATOM   1317  N   ASP A  84      49.162   4.859 -20.262  1.00  0.00           N  
ATOM   1318  CA  ASP A  84      49.727   3.641 -20.811  1.00  0.00           C  
ATOM   1319  C   ASP A  84      50.773   3.066 -19.876  1.00  0.00           C  
ATOM   1320  O   ASP A  84      51.944   2.846 -20.215  1.00  0.00           O  
ATOM   1321  CB  ASP A  84      50.347   3.905 -22.185  1.00  0.00           C  
ATOM   1322  CG  ASP A  84      50.629   2.628 -22.964  1.00  0.00           C  
ATOM   1323  OD1 ASP A  84      49.991   1.638 -22.694  1.00  0.00           O  
ATOM   1324  OD2 ASP A  84      51.480   2.653 -23.820  1.00  0.00           O  
ATOM   1325  H   ASP A  84      48.159   4.981 -20.265  1.00  0.00           H  
ATOM   1326  HA  ASP A  84      48.927   2.910 -20.927  1.00  0.00           H  
ATOM   1327 1HB  ASP A  84      49.676   4.531 -22.773  1.00  0.00           H  
ATOM   1328 2HB  ASP A  84      51.283   4.453 -22.063  1.00  0.00           H  
ATOM   1329  N   LEU A  85      50.363   2.807 -18.635  1.00  0.00           N  
ATOM   1330  CA  LEU A  85      51.274   2.301 -17.628  1.00  0.00           C  
ATOM   1331  C   LEU A  85      51.391   0.779 -17.668  1.00  0.00           C  
ATOM   1332  O   LEU A  85      50.407   0.074 -17.849  1.00  0.00           O  
ATOM   1333  CB  LEU A  85      50.807   2.746 -16.236  1.00  0.00           C  
ATOM   1334  CG  LEU A  85      50.772   4.262 -16.000  1.00  0.00           C  
ATOM   1335  CD1 LEU A  85      50.197   4.547 -14.619  1.00  0.00           C  
ATOM   1336  CD2 LEU A  85      52.176   4.830 -16.136  1.00  0.00           C  
ATOM   1337  H   LEU A  85      49.397   2.966 -18.389  1.00  0.00           H  
ATOM   1338  HA  LEU A  85      52.264   2.714 -17.819  1.00  0.00           H  
ATOM   1339 1HB  LEU A  85      49.803   2.361 -16.067  1.00  0.00           H  
ATOM   1340 2HB  LEU A  85      51.471   2.310 -15.491  1.00  0.00           H  
ATOM   1341  HG  LEU A  85      50.118   4.730 -16.736  1.00  0.00           H  
ATOM   1342 1HD1 LEU A  85      50.172   5.624 -14.451  1.00  0.00           H  
ATOM   1343 2HD1 LEU A  85      49.185   4.147 -14.556  1.00  0.00           H  
ATOM   1344 3HD1 LEU A  85      50.822   4.077 -13.861  1.00  0.00           H  
ATOM   1345 1HD2 LEU A  85      52.151   5.907 -15.969  1.00  0.00           H  
ATOM   1346 2HD2 LEU A  85      52.830   4.363 -15.399  1.00  0.00           H  
ATOM   1347 3HD2 LEU A  85      52.556   4.627 -17.138  1.00  0.00           H  
ATOM   1348  N   LYS A  86      52.623   0.303 -17.530  1.00  0.00           N  
ATOM   1349  CA  LYS A  86      52.929  -1.125 -17.526  1.00  0.00           C  
ATOM   1350  C   LYS A  86      53.843  -1.479 -16.376  1.00  0.00           C  
ATOM   1351  O   LYS A  86      54.578  -0.621 -15.842  1.00  0.00           O  
ATOM   1352  CB  LYS A  86      53.569  -1.547 -18.850  1.00  0.00           C  
ATOM   1353  CG  LYS A  86      52.663  -1.389 -20.064  1.00  0.00           C  
ATOM   1354  CD  LYS A  86      53.350  -1.873 -21.332  1.00  0.00           C  
ATOM   1355  CE  LYS A  86      52.449  -1.710 -22.548  1.00  0.00           C  
ATOM   1356  NZ  LYS A  86      53.111  -2.174 -23.797  1.00  0.00           N  
ATOM   1357  H   LYS A  86      53.376   0.968 -17.424  1.00  0.00           H  
ATOM   1358  HA  LYS A  86      51.998  -1.678 -17.400  1.00  0.00           H  
ATOM   1359 1HB  LYS A  86      54.468  -0.956 -19.024  1.00  0.00           H  
ATOM   1360 2HB  LYS A  86      53.870  -2.593 -18.791  1.00  0.00           H  
ATOM   1361 1HG  LYS A  86      51.749  -1.963 -19.914  1.00  0.00           H  
ATOM   1362 2HG  LYS A  86      52.396  -0.339 -20.184  1.00  0.00           H  
ATOM   1363 1HD  LYS A  86      54.267  -1.303 -21.491  1.00  0.00           H  
ATOM   1364 2HD  LYS A  86      53.612  -2.926 -21.225  1.00  0.00           H  
ATOM   1365 1HE  LYS A  86      51.535  -2.283 -22.402  1.00  0.00           H  
ATOM   1366 2HE  LYS A  86      52.180  -0.660 -22.663  1.00  0.00           H  
ATOM   1367 1HZ  LYS A  86      52.483  -2.049 -24.578  1.00  0.00           H  
ATOM   1368 2HZ  LYS A  86      53.953  -1.636 -23.953  1.00  0.00           H  
ATOM   1369 3HZ  LYS A  86      53.349  -3.152 -23.710  1.00  0.00           H  
ATOM   1370  N   GLU A  87      53.868  -2.761 -15.966  1.00  0.00           N  
ATOM   1371  CA  GLU A  87      54.722  -3.222 -14.881  1.00  0.00           C  
ATOM   1372  C   GLU A  87      54.390  -2.481 -13.595  1.00  0.00           C  
ATOM   1373  O   GLU A  87      55.280  -2.109 -12.845  1.00  0.00           O  
ATOM   1374  CB  GLU A  87      56.198  -3.024 -15.235  1.00  0.00           C  
ATOM   1375  CG  GLU A  87      56.658  -3.795 -16.464  1.00  0.00           C  
ATOM   1376  CD  GLU A  87      58.129  -3.643 -16.733  1.00  0.00           C  
ATOM   1377  OE1 GLU A  87      58.906  -3.888 -15.841  1.00  0.00           O  
ATOM   1378  OE2 GLU A  87      58.478  -3.280 -17.832  1.00  0.00           O  
ATOM   1379  H   GLU A  87      53.267  -3.424 -16.435  1.00  0.00           H  
ATOM   1380  HA  GLU A  87      54.541  -4.286 -14.727  1.00  0.00           H  
ATOM   1381 1HB  GLU A  87      56.391  -1.966 -15.412  1.00  0.00           H  
ATOM   1382 2HB  GLU A  87      56.818  -3.334 -14.394  1.00  0.00           H  
ATOM   1383 1HG  GLU A  87      56.434  -4.852 -16.322  1.00  0.00           H  
ATOM   1384 2HG  GLU A  87      56.097  -3.446 -17.330  1.00  0.00           H  
ATOM   1385  N   VAL A  88      53.082  -2.248 -13.410  1.00  0.00           N  
ATOM   1386  CA  VAL A  88      52.660  -1.416 -12.268  1.00  0.00           C  
ATOM   1387  C   VAL A  88      52.540  -2.170 -10.964  1.00  0.00           C  
ATOM   1388  O   VAL A  88      52.113  -3.332 -10.902  1.00  0.00           O  
ATOM   1389  CB  VAL A  88      51.299  -0.761 -12.571  1.00  0.00           C  
ATOM   1390  CG1 VAL A  88      50.792  -0.001 -11.354  1.00  0.00           C  
ATOM   1391  CG2 VAL A  88      51.426   0.165 -13.771  1.00  0.00           C  
ATOM   1392  H   VAL A  88      52.380  -2.626 -14.030  1.00  0.00           H  
ATOM   1393  HA  VAL A  88      53.404  -0.633 -12.117  1.00  0.00           H  
ATOM   1394  HB  VAL A  88      50.571  -1.542 -12.788  1.00  0.00           H  
ATOM   1395 1HG1 VAL A  88      49.829   0.456 -11.586  1.00  0.00           H  
ATOM   1396 2HG1 VAL A  88      50.674  -0.689 -10.518  1.00  0.00           H  
ATOM   1397 3HG1 VAL A  88      51.506   0.778 -11.088  1.00  0.00           H  
ATOM   1398 1HG2 VAL A  88      50.460   0.624 -13.980  1.00  0.00           H  
ATOM   1399 2HG2 VAL A  88      52.159   0.942 -13.555  1.00  0.00           H  
ATOM   1400 3HG2 VAL A  88      51.750  -0.408 -14.640  1.00  0.00           H  
ATOM   1401  N   THR A  89      52.838  -1.527  -9.834  1.00  0.00           N  
ATOM   1402  CA  THR A  89      52.453  -2.065  -8.531  1.00  0.00           C  
ATOM   1403  C   THR A  89      51.258  -1.222  -8.043  1.00  0.00           C  
ATOM   1404  O   THR A  89      51.422  -0.013  -7.986  1.00  0.00           O  
ATOM   1405  CB  THR A  89      53.611  -2.020  -7.517  1.00  0.00           C  
ATOM   1406  OG1 THR A  89      54.704  -2.811  -8.001  1.00  0.00           O  
ATOM   1407  CG2 THR A  89      53.160  -2.556  -6.167  1.00  0.00           C  
ATOM   1408  H   THR A  89      53.339  -0.651  -9.876  1.00  0.00           H  
ATOM   1409  HA  THR A  89      52.163  -3.108  -8.659  1.00  0.00           H  
ATOM   1410  HB  THR A  89      53.950  -0.991  -7.398  1.00  0.00           H  
ATOM   1411  HG1 THR A  89      55.200  -2.308  -8.652  1.00  0.00           H  
ATOM   1412 1HG2 THR A  89      53.991  -2.515  -5.463  1.00  0.00           H  
ATOM   1413 2HG2 THR A  89      52.336  -1.949  -5.792  1.00  0.00           H  
ATOM   1414 3HG2 THR A  89      52.828  -3.587  -6.278  1.00  0.00           H  
ATOM   1415  N   LEU A  90      50.171  -1.881  -7.708  1.00  0.00           N  
ATOM   1416  CA  LEU A  90      49.024  -1.155  -7.153  1.00  0.00           C  
ATOM   1417  C   LEU A  90      49.095  -1.314  -5.654  1.00  0.00           C  
ATOM   1418  O   LEU A  90      49.343  -2.414  -5.117  1.00  0.00           O  
ATOM   1419  CB  LEU A  90      47.693  -1.698  -7.689  1.00  0.00           C  
ATOM   1420  CG  LEU A  90      47.505  -1.615  -9.209  1.00  0.00           C  
ATOM   1421  CD1 LEU A  90      46.179  -2.258  -9.593  1.00  0.00           C  
ATOM   1422  CD2 LEU A  90      47.555  -0.159  -9.649  1.00  0.00           C  
ATOM   1423  H   LEU A  90      50.109  -2.882  -7.826  1.00  0.00           H  
ATOM   1424  HA  LEU A  90      49.103  -0.108  -7.445  1.00  0.00           H  
ATOM   1425 1HB  LEU A  90      47.604  -2.744  -7.401  1.00  0.00           H  
ATOM   1426 2HB  LEU A  90      46.879  -1.143  -7.224  1.00  0.00           H  
ATOM   1427  HG  LEU A  90      48.301  -2.171  -9.705  1.00  0.00           H  
ATOM   1428 1HD1 LEU A  90      46.045  -2.199 -10.673  1.00  0.00           H  
ATOM   1429 2HD1 LEU A  90      46.179  -3.303  -9.284  1.00  0.00           H  
ATOM   1430 3HD1 LEU A  90      45.364  -1.732  -9.098  1.00  0.00           H  
ATOM   1431 1HD2 LEU A  90      47.422  -0.101 -10.729  1.00  0.00           H  
ATOM   1432 2HD2 LEU A  90      46.758   0.397  -9.154  1.00  0.00           H  
ATOM   1433 3HD2 LEU A  90      48.520   0.270  -9.378  1.00  0.00           H  
ATOM   1434  N   VAL A  91      48.908  -0.222  -4.918  1.00  0.00           N  
ATOM   1435  CA  VAL A  91      49.004  -0.264  -3.456  1.00  0.00           C  
ATOM   1436  C   VAL A  91      47.670   0.325  -2.967  1.00  0.00           C  
ATOM   1437  O   VAL A  91      47.374   1.458  -3.349  1.00  0.00           O  
ATOM   1438  CB  VAL A  91      50.198   0.556  -2.931  1.00  0.00           C  
ATOM   1439  CG1 VAL A  91      50.246   0.512  -1.411  1.00  0.00           C  
ATOM   1440  CG2 VAL A  91      51.492   0.025  -3.527  1.00  0.00           C  
ATOM   1441  H   VAL A  91      48.696   0.655  -5.372  1.00  0.00           H  
ATOM   1442  HA  VAL A  91      49.148  -1.300  -3.148  1.00  0.00           H  
ATOM   1443  HB  VAL A  91      50.065   1.599  -3.218  1.00  0.00           H  
ATOM   1444 1HG1 VAL A  91      51.095   1.097  -1.057  1.00  0.00           H  
ATOM   1445 2HG1 VAL A  91      49.325   0.929  -1.005  1.00  0.00           H  
ATOM   1446 3HG1 VAL A  91      50.354  -0.521  -1.080  1.00  0.00           H  
ATOM   1447 1HG2 VAL A  91      52.332   0.610  -3.152  1.00  0.00           H  
ATOM   1448 2HG2 VAL A  91      51.622  -1.020  -3.244  1.00  0.00           H  
ATOM   1449 3HG2 VAL A  91      51.452   0.105  -4.614  1.00  0.00           H  
ATOM   1450  N   GLY A  92      46.908  -0.428  -2.200  1.00  0.00           N  
ATOM   1451  CA  GLY A  92      45.578   0.071  -1.815  1.00  0.00           C  
ATOM   1452  C   GLY A  92      45.389   0.065  -0.322  1.00  0.00           C  
ATOM   1453  O   GLY A  92      45.911  -0.799   0.386  1.00  0.00           O  
ATOM   1454  H   GLY A  92      47.208  -1.334  -1.870  1.00  0.00           H  
ATOM   1455 1HA  GLY A  92      45.447   1.085  -2.192  1.00  0.00           H  
ATOM   1456 2HA  GLY A  92      44.810  -0.546  -2.279  1.00  0.00           H  
ATOM   1457  N   PHE A  93      44.626   1.058   0.175  1.00  0.00           N  
ATOM   1458  CA  PHE A  93      44.295   1.039   1.611  1.00  0.00           C  
ATOM   1459  C   PHE A  93      42.776   0.910   1.792  1.00  0.00           C  
ATOM   1460  O   PHE A  93      42.035   1.485   1.007  1.00  0.00           O  
ATOM   1461  CB  PHE A  93      44.798   2.307   2.304  1.00  0.00           C  
ATOM   1462  CG  PHE A  93      46.294   2.437   2.318  1.00  0.00           C  
ATOM   1463  CD1 PHE A  93      47.103   1.311   2.273  1.00  0.00           C  
ATOM   1464  CD2 PHE A  93      46.896   3.685   2.377  1.00  0.00           C  
ATOM   1465  CE1 PHE A  93      48.480   1.430   2.286  1.00  0.00           C  
ATOM   1466  CE2 PHE A  93      48.272   3.806   2.389  1.00  0.00           C  
ATOM   1467  CZ  PHE A  93      49.065   2.677   2.343  1.00  0.00           C  
ATOM   1468  H   PHE A  93      44.276   1.810  -0.401  1.00  0.00           H  
ATOM   1469  HA  PHE A  93      44.786   0.178   2.068  1.00  0.00           H  
ATOM   1470 1HB  PHE A  93      44.385   3.182   1.805  1.00  0.00           H  
ATOM   1471 2HB  PHE A  93      44.446   2.322   3.335  1.00  0.00           H  
ATOM   1472  HD1 PHE A  93      46.641   0.325   2.226  1.00  0.00           H  
ATOM   1473  HD2 PHE A  93      46.270   4.577   2.413  1.00  0.00           H  
ATOM   1474  HE1 PHE A  93      49.104   0.537   2.250  1.00  0.00           H  
ATOM   1475  HE2 PHE A  93      48.733   4.793   2.435  1.00  0.00           H  
ATOM   1476  HZ  PHE A  93      50.150   2.771   2.354  1.00  0.00           H  
ATOM   1477  N   SER A  94      42.373   0.134   2.793  1.00  0.00           N  
ATOM   1478  CA  SER A  94      40.953   0.066   3.198  1.00  0.00           C  
ATOM   1479  C   SER A  94      40.012  -0.290   2.087  1.00  0.00           C  
ATOM   1480  O   SER A  94      40.259  -1.254   1.348  1.00  0.00           O  
ATOM   1481  CB  SER A  94      40.518   1.394   3.785  1.00  0.00           C  
ATOM   1482  OG  SER A  94      39.262   1.286   4.396  1.00  0.00           O  
ATOM   1483  H   SER A  94      43.053  -0.423   3.290  1.00  0.00           H  
ATOM   1484  HA  SER A  94      40.847  -0.708   3.959  1.00  0.00           H  
ATOM   1485 1HB  SER A  94      41.254   1.727   4.517  1.00  0.00           H  
ATOM   1486 2HB  SER A  94      40.478   2.145   2.997  1.00  0.00           H  
ATOM   1487  HG  SER A  94      39.394   1.522   5.317  1.00  0.00           H  
ATOM   1488  N   MET A  95      38.924   0.499   1.790  1.00  0.00           N  
ATOM   1489  CA  MET A  95      38.058   0.183   0.683  1.00  0.00           C  
ATOM   1490  C   MET A  95      38.703   0.286  -0.661  1.00  0.00           C  
ATOM   1491  O   MET A  95      38.272  -0.272  -1.659  1.00  0.00           O  
ATOM   1492  CB  MET A  95      36.829   1.089   0.726  1.00  0.00           C  
ATOM   1493  CG  MET A  95      35.781   0.779  -0.334  1.00  0.00           C  
ATOM   1494  SD  MET A  95      34.310   1.812  -0.180  1.00  0.00           S  
ATOM   1495  CE  MET A  95      33.346   1.238  -1.575  1.00  0.00           C  
ATOM   1496  H   MET A  95      38.725   1.313   2.353  1.00  0.00           H  
ATOM   1497  HA  MET A  95      37.741  -0.855   0.777  1.00  0.00           H  
ATOM   1498 1HB  MET A  95      36.351   1.007   1.702  1.00  0.00           H  
ATOM   1499 2HB  MET A  95      37.137   2.127   0.599  1.00  0.00           H  
ATOM   1500 1HG  MET A  95      36.209   0.934  -1.324  1.00  0.00           H  
ATOM   1501 2HG  MET A  95      35.479  -0.264  -0.253  1.00  0.00           H  
ATOM   1502 1HE  MET A  95      32.404   1.785  -1.615  1.00  0.00           H  
ATOM   1503 2HE  MET A  95      33.904   1.407  -2.497  1.00  0.00           H  
ATOM   1504 3HE  MET A  95      33.144   0.173  -1.464  1.00  0.00           H  
ATOM   1505  N   GLY A  96      39.886   0.953  -0.793  1.00  0.00           N  
ATOM   1506  CA  GLY A  96      40.708   0.957  -1.982  1.00  0.00           C  
ATOM   1507  C   GLY A  96      41.112  -0.475  -2.396  1.00  0.00           C  
ATOM   1508  O   GLY A  96      41.322  -0.771  -3.557  1.00  0.00           O  
ATOM   1509  H   GLY A  96      40.189   1.476   0.016  1.00  0.00           H  
ATOM   1510 1HA  GLY A  96      40.165   1.433  -2.798  1.00  0.00           H  
ATOM   1511 2HA  GLY A  96      41.604   1.551  -1.803  1.00  0.00           H  
ATOM   1512  N   GLY A  97      41.198  -1.355  -1.421  1.00  0.00           N  
ATOM   1513  CA  GLY A  97      41.490  -2.789  -1.687  1.00  0.00           C  
ATOM   1514  C   GLY A  97      40.368  -3.435  -2.495  1.00  0.00           C  
ATOM   1515  O   GLY A  97      40.670  -4.317  -3.303  1.00  0.00           O  
ATOM   1516  H   GLY A  97      41.062  -1.049  -0.468  1.00  0.00           H  
ATOM   1517 1HA  GLY A  97      42.432  -2.874  -2.229  1.00  0.00           H  
ATOM   1518 2HA  GLY A  97      41.615  -3.316  -0.742  1.00  0.00           H  
ATOM   1519  N   GLY A  98      39.112  -2.968  -2.386  1.00  0.00           N  
ATOM   1520  CA  GLY A  98      38.062  -3.479  -3.249  1.00  0.00           C  
ATOM   1521  C   GLY A  98      38.206  -2.975  -4.658  1.00  0.00           C  
ATOM   1522  O   GLY A  98      37.854  -3.616  -5.643  1.00  0.00           O  
ATOM   1523  H   GLY A  98      38.886  -2.258  -1.704  1.00  0.00           H  
ATOM   1524 1HA  GLY A  98      38.089  -4.569  -3.249  1.00  0.00           H  
ATOM   1525 2HA  GLY A  98      37.091  -3.182  -2.855  1.00  0.00           H  
ATOM   1526  N   ASP A  99      38.627  -1.685  -4.863  1.00  0.00           N  
ATOM   1527  CA  ASP A  99      38.919  -1.177  -6.198  1.00  0.00           C  
ATOM   1528  C   ASP A  99      40.032  -1.982  -6.864  1.00  0.00           C  
ATOM   1529  O   ASP A  99      39.948  -2.297  -8.063  1.00  0.00           O  
ATOM   1530  CB  ASP A  99      39.316   0.300  -6.134  1.00  0.00           C  
ATOM   1531  CG  ASP A  99      38.141   1.216  -5.819  1.00  0.00           C  
ATOM   1532  OD1 ASP A  99      37.076   0.713  -5.549  1.00  0.00           O  
ATOM   1533  OD2 ASP A  99      38.320   2.410  -5.852  1.00  0.00           O  
ATOM   1534  H   ASP A  99      38.737  -1.072  -4.068  1.00  0.00           H  
ATOM   1535  HA  ASP A  99      38.020  -1.270  -6.808  1.00  0.00           H  
ATOM   1536 1HB  ASP A  99      40.081   0.438  -5.369  1.00  0.00           H  
ATOM   1537 2HB  ASP A  99      39.749   0.602  -7.088  1.00  0.00           H  
ATOM   1538  N   VAL A 100      41.053  -2.317  -6.104  1.00  0.00           N  
ATOM   1539  CA  VAL A 100      42.200  -3.104  -6.613  1.00  0.00           C  
ATOM   1540  C   VAL A 100      41.709  -4.520  -6.982  1.00  0.00           C  
ATOM   1541  O   VAL A 100      41.911  -4.899  -8.121  1.00  0.00           O  
ATOM   1542  CB  VAL A 100      43.318  -3.196  -5.558  1.00  0.00           C  
ATOM   1543  CG1 VAL A 100      44.405  -4.157  -6.016  1.00  0.00           C  
ATOM   1544  CG2 VAL A 100      43.896  -1.814  -5.294  1.00  0.00           C  
ATOM   1545  H   VAL A 100      41.048  -2.023  -5.138  1.00  0.00           H  
ATOM   1546  HA  VAL A 100      42.600  -2.602  -7.495  1.00  0.00           H  
ATOM   1547  HB  VAL A 100      42.901  -3.598  -4.634  1.00  0.00           H  
ATOM   1548 1HG1 VAL A 100      45.187  -4.210  -5.258  1.00  0.00           H  
ATOM   1549 2HG1 VAL A 100      43.976  -5.148  -6.163  1.00  0.00           H  
ATOM   1550 3HG1 VAL A 100      44.833  -3.802  -6.953  1.00  0.00           H  
ATOM   1551 1HG2 VAL A 100      44.686  -1.886  -4.547  1.00  0.00           H  
ATOM   1552 2HG2 VAL A 100      44.308  -1.409  -6.219  1.00  0.00           H  
ATOM   1553 3HG2 VAL A 100      43.110  -1.154  -4.928  1.00  0.00           H  
ATOM   1554  N   ALA A 101      40.983  -5.119  -6.072  1.00  0.00           N  
ATOM   1555  CA  ALA A 101      40.481  -6.498  -6.362  1.00  0.00           C  
ATOM   1556  C   ALA A 101      39.565  -6.530  -7.550  1.00  0.00           C  
ATOM   1557  O   ALA A 101      39.648  -7.402  -8.451  1.00  0.00           O  
ATOM   1558  CB  ALA A 101      39.756  -7.079  -5.157  1.00  0.00           C  
ATOM   1559  H   ALA A 101      40.752  -4.687  -5.189  1.00  0.00           H  
ATOM   1560  HA  ALA A 101      41.340  -7.130  -6.589  1.00  0.00           H  
ATOM   1561 1HB  ALA A 101      39.401  -8.082  -5.395  1.00  0.00           H  
ATOM   1562 2HB  ALA A 101      40.439  -7.128  -4.309  1.00  0.00           H  
ATOM   1563 3HB  ALA A 101      38.907  -6.446  -4.903  1.00  0.00           H  
ATOM   1564  N   ARG A 102      38.610  -5.596  -7.652  1.00  0.00           N  
ATOM   1565  CA  ARG A 102      37.675  -5.616  -8.771  1.00  0.00           C  
ATOM   1566  C   ARG A 102      38.343  -5.229 -10.061  1.00  0.00           C  
ATOM   1567  O   ARG A 102      37.964  -5.706 -11.119  1.00  0.00           O  
ATOM   1568  CB  ARG A 102      36.509  -4.672  -8.516  1.00  0.00           C  
ATOM   1569  CG  ARG A 102      35.480  -4.611  -9.634  1.00  0.00           C  
ATOM   1570  CD  ARG A 102      34.815  -5.923  -9.841  1.00  0.00           C  
ATOM   1571  NE  ARG A 102      33.991  -6.298  -8.703  1.00  0.00           N  
ATOM   1572  CZ  ARG A 102      33.440  -7.515  -8.527  1.00  0.00           C  
ATOM   1573  NH1 ARG A 102      33.634  -8.460  -9.419  1.00  0.00           N  
ATOM   1574  NH2 ARG A 102      32.704  -7.758  -7.456  1.00  0.00           N  
ATOM   1575  H   ARG A 102      38.528  -4.869  -6.955  1.00  0.00           H  
ATOM   1576  HA  ARG A 102      37.284  -6.628  -8.877  1.00  0.00           H  
ATOM   1577 1HB  ARG A 102      35.991  -4.971  -7.607  1.00  0.00           H  
ATOM   1578 2HB  ARG A 102      36.887  -3.661  -8.360  1.00  0.00           H  
ATOM   1579 1HG  ARG A 102      34.716  -3.874  -9.385  1.00  0.00           H  
ATOM   1580 2HG  ARG A 102      35.970  -4.324 -10.565  1.00  0.00           H  
ATOM   1581 1HD  ARG A 102      34.177  -5.872 -10.722  1.00  0.00           H  
ATOM   1582 2HD  ARG A 102      35.571  -6.694  -9.984  1.00  0.00           H  
ATOM   1583  HE  ARG A 102      33.820  -5.597  -7.995  1.00  0.00           H  
ATOM   1584 1HH1 ARG A 102      34.196  -8.275 -10.238  1.00  0.00           H  
ATOM   1585 2HH1 ARG A 102      33.220  -9.372  -9.287  1.00  0.00           H  
ATOM   1586 1HH2 ARG A 102      32.556  -7.031  -6.769  1.00  0.00           H  
ATOM   1587 2HH2 ARG A 102      32.292  -8.669  -7.323  1.00  0.00           H  
ATOM   1588  N   TYR A 103      39.408  -4.382 -10.055  1.00  0.00           N  
ATOM   1589  CA  TYR A 103      40.205  -4.140 -11.243  1.00  0.00           C  
ATOM   1590  C   TYR A 103      40.838  -5.458 -11.747  1.00  0.00           C  
ATOM   1591  O   TYR A 103      40.735  -5.696 -12.958  1.00  0.00           O  
ATOM   1592  CB  TYR A 103      41.282  -3.092 -10.954  1.00  0.00           C  
ATOM   1593  CG  TYR A 103      42.170  -2.786 -12.139  1.00  0.00           C  
ATOM   1594  CD1 TYR A 103      41.712  -1.957 -13.153  1.00  0.00           C  
ATOM   1595  CD2 TYR A 103      43.442  -3.334 -12.213  1.00  0.00           C  
ATOM   1596  CE1 TYR A 103      42.523  -1.678 -14.236  1.00  0.00           C  
ATOM   1597  CE2 TYR A 103      44.253  -3.054 -13.295  1.00  0.00           C  
ATOM   1598  CZ  TYR A 103      43.798  -2.230 -14.304  1.00  0.00           C  
ATOM   1599  OH  TYR A 103      44.605  -1.951 -15.383  1.00  0.00           O  
ATOM   1600  H   TYR A 103      39.649  -3.909  -9.196  1.00  0.00           H  
ATOM   1601  HA  TYR A 103      39.550  -3.762 -12.028  1.00  0.00           H  
ATOM   1602 1HB  TYR A 103      40.809  -2.163 -10.633  1.00  0.00           H  
ATOM   1603 2HB  TYR A 103      41.914  -3.437 -10.135  1.00  0.00           H  
ATOM   1604  HD1 TYR A 103      40.712  -1.527 -13.095  1.00  0.00           H  
ATOM   1605  HD2 TYR A 103      43.802  -3.986 -11.417  1.00  0.00           H  
ATOM   1606  HE1 TYR A 103      42.164  -1.027 -15.032  1.00  0.00           H  
ATOM   1607  HE2 TYR A 103      45.253  -3.486 -13.354  1.00  0.00           H  
ATOM   1608  HH  TYR A 103      44.140  -1.368 -15.987  1.00  0.00           H  
ATOM   1609  N   ILE A 104      41.391  -6.244 -10.853  1.00  0.00           N  
ATOM   1610  CA  ILE A 104      41.964  -7.539 -11.310  1.00  0.00           C  
ATOM   1611  C   ILE A 104      40.852  -8.420 -11.894  1.00  0.00           C  
ATOM   1612  O   ILE A 104      40.989  -9.040 -12.977  1.00  0.00           O  
ATOM   1613  CB  ILE A 104      42.664  -8.286 -10.160  1.00  0.00           C  
ATOM   1614  CG1 ILE A 104      43.869  -7.486  -9.658  1.00  0.00           C  
ATOM   1615  CG2 ILE A 104      43.094  -9.674 -10.611  1.00  0.00           C  
ATOM   1616  CD1 ILE A 104      44.931  -7.257 -10.709  1.00  0.00           C  
ATOM   1617  H   ILE A 104      41.441  -6.002  -9.874  1.00  0.00           H  
ATOM   1618  HA  ILE A 104      42.705  -7.336 -12.082  1.00  0.00           H  
ATOM   1619  HB  ILE A 104      41.978  -8.384  -9.319  1.00  0.00           H  
ATOM   1620 1HG1 ILE A 104      43.534  -6.515  -9.295  1.00  0.00           H  
ATOM   1621 2HG1 ILE A 104      44.328  -8.007  -8.818  1.00  0.00           H  
ATOM   1622 1HG2 ILE A 104      43.587 -10.188  -9.787  1.00  0.00           H  
ATOM   1623 2HG2 ILE A 104      42.218 -10.243 -10.921  1.00  0.00           H  
ATOM   1624 3HG2 ILE A 104      43.785  -9.586 -11.450  1.00  0.00           H  
ATOM   1625 1HD1 ILE A 104      45.752  -6.684 -10.278  1.00  0.00           H  
ATOM   1626 2HD1 ILE A 104      45.306  -8.219 -11.062  1.00  0.00           H  
ATOM   1627 3HD1 ILE A 104      44.503  -6.705 -11.545  1.00  0.00           H  
ATOM   1628  N   ALA A 105      39.723  -8.450 -11.218  1.00  0.00           N  
ATOM   1629  CA  ALA A 105      38.610  -9.318 -11.647  1.00  0.00           C  
ATOM   1630  C   ALA A 105      38.087  -8.915 -13.006  1.00  0.00           C  
ATOM   1631  O   ALA A 105      37.695  -9.777 -13.806  1.00  0.00           O  
ATOM   1632  CB  ALA A 105      37.479  -9.287 -10.629  1.00  0.00           C  
ATOM   1633  H   ALA A 105      39.610  -7.875 -10.395  1.00  0.00           H  
ATOM   1634  HA  ALA A 105      38.986 -10.339 -11.722  1.00  0.00           H  
ATOM   1635 1HB  ALA A 105      36.669  -9.934 -10.966  1.00  0.00           H  
ATOM   1636 2HB  ALA A 105      37.848  -9.639  -9.665  1.00  0.00           H  
ATOM   1637 3HB  ALA A 105      37.110  -8.268 -10.526  1.00  0.00           H  
ATOM   1638  N   ARG A 106      37.991  -7.619 -13.313  1.00  0.00           N  
ATOM   1639  CA  ARG A 106      37.379  -7.140 -14.523  1.00  0.00           C  
ATOM   1640  C   ARG A 106      38.343  -6.974 -15.675  1.00  0.00           C  
ATOM   1641  O   ARG A 106      37.946  -7.114 -16.832  1.00  0.00           O  
ATOM   1642  CB  ARG A 106      36.697  -5.806 -14.259  1.00  0.00           C  
ATOM   1643  CG  ARG A 106      35.461  -5.883 -13.376  1.00  0.00           C  
ATOM   1644  CD  ARG A 106      34.895  -4.537 -13.104  1.00  0.00           C  
ATOM   1645  NE  ARG A 106      34.425  -3.891 -14.319  1.00  0.00           N  
ATOM   1646  CZ  ARG A 106      33.209  -4.084 -14.866  1.00  0.00           C  
ATOM   1647  NH1 ARG A 106      32.355  -4.904 -14.297  1.00  0.00           N  
ATOM   1648  NH2 ARG A 106      32.876  -3.448 -15.976  1.00  0.00           N  
ATOM   1649  H   ARG A 106      38.370  -6.952 -12.656  1.00  0.00           H  
ATOM   1650  HA  ARG A 106      36.630  -7.865 -14.842  1.00  0.00           H  
ATOM   1651 1HB  ARG A 106      37.401  -5.126 -13.781  1.00  0.00           H  
ATOM   1652 2HB  ARG A 106      36.398  -5.356 -15.205  1.00  0.00           H  
ATOM   1653 1HG  ARG A 106      34.697  -6.483 -13.871  1.00  0.00           H  
ATOM   1654 2HG  ARG A 106      35.724  -6.344 -12.422  1.00  0.00           H  
ATOM   1655 1HD  ARG A 106      34.053  -4.628 -12.419  1.00  0.00           H  
ATOM   1656 2HD  ARG A 106      35.661  -3.904 -12.656  1.00  0.00           H  
ATOM   1657  HE  ARG A 106      35.055  -3.252 -14.786  1.00  0.00           H  
ATOM   1658 1HH1 ARG A 106      32.610  -5.391 -13.449  1.00  0.00           H  
ATOM   1659 2HH1 ARG A 106      31.444  -5.049 -14.707  1.00  0.00           H  
ATOM   1660 1HH2 ARG A 106      33.533  -2.816 -16.414  1.00  0.00           H  
ATOM   1661 2HH2 ARG A 106      31.965  -3.592 -16.386  1.00  0.00           H  
ATOM   1662  N   HIS A 107      39.551  -6.476 -15.403  1.00  0.00           N  
ATOM   1663  CA  HIS A 107      40.517  -6.112 -16.413  1.00  0.00           C  
ATOM   1664  C   HIS A 107      41.752  -7.004 -16.473  1.00  0.00           C  
ATOM   1665  O   HIS A 107      42.550  -6.861 -17.412  1.00  0.00           O  
ATOM   1666  CB  HIS A 107      40.959  -4.662 -16.193  1.00  0.00           C  
ATOM   1667  CG  HIS A 107      39.853  -3.665 -16.349  1.00  0.00           C  
ATOM   1668  ND1 HIS A 107      39.319  -3.333 -17.577  1.00  0.00           N  
ATOM   1669  CD2 HIS A 107      39.181  -2.928 -15.434  1.00  0.00           C  
ATOM   1670  CE1 HIS A 107      38.365  -2.434 -17.409  1.00  0.00           C  
ATOM   1671  NE2 HIS A 107      38.262  -2.172 -16.119  1.00  0.00           N  
ATOM   1672  H   HIS A 107      39.788  -6.353 -14.429  1.00  0.00           H  
ATOM   1673  HA  HIS A 107      40.060  -6.192 -17.399  1.00  0.00           H  
ATOM   1674 1HB  HIS A 107      41.375  -4.556 -15.191  1.00  0.00           H  
ATOM   1675 2HB  HIS A 107      41.747  -4.410 -16.903  1.00  0.00           H  
ATOM   1676  HD2 HIS A 107      39.340  -2.934 -14.355  1.00  0.00           H  
ATOM   1677  HE1 HIS A 107      37.764  -1.986 -18.200  1.00  0.00           H  
ATOM   1678  HE2 HIS A 107      37.614  -1.521 -15.698  1.00  0.00           H  
ATOM   1679  N   GLY A 108      41.936  -7.862 -15.485  1.00  0.00           N  
ATOM   1680  CA  GLY A 108      43.081  -8.775 -15.460  1.00  0.00           C  
ATOM   1681  C   GLY A 108      44.374  -8.126 -14.996  1.00  0.00           C  
ATOM   1682  O   GLY A 108      44.410  -6.973 -14.544  1.00  0.00           O  
ATOM   1683  H   GLY A 108      41.269  -7.889 -14.727  1.00  0.00           H  
ATOM   1684 1HA  GLY A 108      42.863  -9.614 -14.800  1.00  0.00           H  
ATOM   1685 2HA  GLY A 108      43.242  -9.184 -16.457  1.00  0.00           H  
ATOM   1686  N   SER A 109      45.477  -8.889 -15.078  1.00  0.00           N  
ATOM   1687  CA  SER A 109      46.755  -8.441 -14.550  1.00  0.00           C  
ATOM   1688  C   SER A 109      47.810  -8.147 -15.605  1.00  0.00           C  
ATOM   1689  O   SER A 109      48.996  -7.981 -15.250  1.00  0.00           O  
ATOM   1690  CB  SER A 109      47.291  -9.488 -13.594  1.00  0.00           C  
ATOM   1691  OG  SER A 109      47.459 -10.720 -14.240  1.00  0.00           O  
ATOM   1692  H   SER A 109      45.417  -9.796 -15.517  1.00  0.00           H  
ATOM   1693  HA  SER A 109      46.598  -7.506 -14.010  1.00  0.00           H  
ATOM   1694 1HB  SER A 109      48.246  -9.155 -13.187  1.00  0.00           H  
ATOM   1695 2HB  SER A 109      46.603  -9.604 -12.758  1.00  0.00           H  
ATOM   1696  HG  SER A 109      47.798 -11.324 -13.575  1.00  0.00           H  
ATOM   1697  N   ALA A 110      47.405  -7.916 -16.845  1.00  0.00           N  
ATOM   1698  CA  ALA A 110      48.373  -7.691 -17.921  1.00  0.00           C  
ATOM   1699  C   ALA A 110      49.270  -6.482 -17.725  1.00  0.00           C  
ATOM   1700  O   ALA A 110      50.457  -6.507 -18.086  1.00  0.00           O  
ATOM   1701  CB  ALA A 110      47.639  -7.561 -19.247  1.00  0.00           C  
ATOM   1702  H   ALA A 110      46.418  -7.893 -17.058  1.00  0.00           H  
ATOM   1703  HA  ALA A 110      49.040  -8.552 -17.962  1.00  0.00           H  
ATOM   1704 1HB  ALA A 110      48.360  -7.394 -20.048  1.00  0.00           H  
ATOM   1705 2HB  ALA A 110      47.082  -8.477 -19.446  1.00  0.00           H  
ATOM   1706 3HB  ALA A 110      46.948  -6.721 -19.200  1.00  0.00           H  
ATOM   1707  N   ARG A 111      48.751  -5.426 -17.087  1.00  0.00           N  
ATOM   1708  CA  ARG A 111      49.570  -4.232 -16.851  1.00  0.00           C  
ATOM   1709  C   ARG A 111      50.268  -4.264 -15.506  1.00  0.00           C  
ATOM   1710  O   ARG A 111      50.960  -3.292 -15.140  1.00  0.00           O  
ATOM   1711  CB  ARG A 111      48.715  -2.976 -16.929  1.00  0.00           C  
ATOM   1712  CG  ARG A 111      48.017  -2.759 -18.262  1.00  0.00           C  
ATOM   1713  CD  ARG A 111      48.991  -2.537 -19.362  1.00  0.00           C  
ATOM   1714  NE  ARG A 111      48.328  -2.341 -20.641  1.00  0.00           N  
ATOM   1715  CZ  ARG A 111      47.886  -1.154 -21.100  1.00  0.00           C  
ATOM   1716  NH1 ARG A 111      48.042  -0.069 -20.374  1.00  0.00           N  
ATOM   1717  NH2 ARG A 111      47.294  -1.079 -22.279  1.00  0.00           N  
ATOM   1718  H   ARG A 111      47.795  -5.439 -16.762  1.00  0.00           H  
ATOM   1719  HA  ARG A 111      50.337  -4.180 -17.624  1.00  0.00           H  
ATOM   1720 1HB  ARG A 111      47.948  -3.010 -16.157  1.00  0.00           H  
ATOM   1721 2HB  ARG A 111      49.335  -2.101 -16.735  1.00  0.00           H  
ATOM   1722 1HG  ARG A 111      47.418  -3.637 -18.507  1.00  0.00           H  
ATOM   1723 2HG  ARG A 111      47.369  -1.884 -18.196  1.00  0.00           H  
ATOM   1724 1HD  ARG A 111      49.586  -1.650 -19.147  1.00  0.00           H  
ATOM   1725 2HD  ARG A 111      49.646  -3.403 -19.447  1.00  0.00           H  
ATOM   1726  HE  ARG A 111      48.189  -3.153 -21.229  1.00  0.00           H  
ATOM   1727 1HH1 ARG A 111      48.494  -0.126 -19.472  1.00  0.00           H  
ATOM   1728 2HH1 ARG A 111      47.711   0.821 -20.717  1.00  0.00           H  
ATOM   1729 1HH2 ARG A 111      47.174  -1.913 -22.838  1.00  0.00           H  
ATOM   1730 2HH2 ARG A 111      46.963  -0.190 -22.623  1.00  0.00           H  
ATOM   1731  N   VAL A 112      50.081  -5.319 -14.725  1.00  0.00           N  
ATOM   1732  CA  VAL A 112      50.542  -5.303 -13.354  1.00  0.00           C  
ATOM   1733  C   VAL A 112      51.736  -6.207 -13.074  1.00  0.00           C  
ATOM   1734  O   VAL A 112      51.851  -7.323 -13.594  1.00  0.00           O  
ATOM   1735  CB  VAL A 112      49.383  -5.715 -12.427  1.00  0.00           C  
ATOM   1736  CG1 VAL A 112      49.855  -5.783 -10.982  1.00  0.00           C  
ATOM   1737  CG2 VAL A 112      48.230  -4.733 -12.572  1.00  0.00           C  
ATOM   1738  H   VAL A 112      49.616  -6.143 -15.078  1.00  0.00           H  
ATOM   1739  HA  VAL A 112      50.858  -4.289 -13.107  1.00  0.00           H  
ATOM   1740  HB  VAL A 112      49.047  -6.715 -12.703  1.00  0.00           H  
ATOM   1741 1HG1 VAL A 112      49.023  -6.076 -10.341  1.00  0.00           H  
ATOM   1742 2HG1 VAL A 112      50.655  -6.518 -10.895  1.00  0.00           H  
ATOM   1743 3HG1 VAL A 112      50.223  -4.805 -10.673  1.00  0.00           H  
ATOM   1744 1HG2 VAL A 112      47.414  -5.031 -11.914  1.00  0.00           H  
ATOM   1745 2HG2 VAL A 112      48.568  -3.733 -12.301  1.00  0.00           H  
ATOM   1746 3HG2 VAL A 112      47.881  -4.732 -13.605  1.00  0.00           H  
ATOM   1747  N   ALA A 113      52.563  -5.726 -12.174  1.00  0.00           N  
ATOM   1748  CA  ALA A 113      53.678  -6.511 -11.652  1.00  0.00           C  
ATOM   1749  C   ALA A 113      53.312  -7.136 -10.326  1.00  0.00           C  
ATOM   1750  O   ALA A 113      53.631  -8.317 -10.073  1.00  0.00           O  
ATOM   1751  CB  ALA A 113      54.923  -5.648 -11.503  1.00  0.00           C  
ATOM   1752  H   ALA A 113      52.422  -4.785 -11.834  1.00  0.00           H  
ATOM   1753  HA  ALA A 113      53.890  -7.311 -12.361  1.00  0.00           H  
ATOM   1754 1HB  ALA A 113      55.741  -6.254 -11.113  1.00  0.00           H  
ATOM   1755 2HB  ALA A 113      55.203  -5.243 -12.475  1.00  0.00           H  
ATOM   1756 3HB  ALA A 113      54.717  -4.830 -10.815  1.00  0.00           H  
ATOM   1757  N   GLY A 114      52.732  -6.356  -9.408  1.00  0.00           N  
ATOM   1758  CA  GLY A 114      52.487  -6.837  -8.057  1.00  0.00           C  
ATOM   1759  C   GLY A 114      51.427  -5.931  -7.374  1.00  0.00           C  
ATOM   1760  O   GLY A 114      51.041  -4.938  -7.979  1.00  0.00           O  
ATOM   1761  H   GLY A 114      52.457  -5.415  -9.653  1.00  0.00           H  
ATOM   1762 1HA  GLY A 114      52.143  -7.871  -8.096  1.00  0.00           H  
ATOM   1763 2HA  GLY A 114      53.419  -6.830  -7.494  1.00  0.00           H  
ATOM   1764  N   LEU A 115      51.014  -6.328  -6.185  1.00  0.00           N  
ATOM   1765  CA  LEU A 115      49.942  -5.607  -5.482  1.00  0.00           C  
ATOM   1766  C   LEU A 115      50.167  -5.634  -3.991  1.00  0.00           C  
ATOM   1767  O   LEU A 115      50.803  -6.515  -3.417  1.00  0.00           O  
ATOM   1768  CB  LEU A 115      48.574  -6.222  -5.802  1.00  0.00           C  
ATOM   1769  CG  LEU A 115      48.126  -6.124  -7.266  1.00  0.00           C  
ATOM   1770  CD1 LEU A 115      46.881  -6.974  -7.475  1.00  0.00           C  
ATOM   1771  CD2 LEU A 115      47.861  -4.668  -7.620  1.00  0.00           C  
ATOM   1772  H   LEU A 115      51.434  -7.135  -5.746  1.00  0.00           H  
ATOM   1773  HA  LEU A 115      49.943  -4.571  -5.819  1.00  0.00           H  
ATOM   1774 1HB  LEU A 115      48.595  -7.276  -5.532  1.00  0.00           H  
ATOM   1775 2HB  LEU A 115      47.819  -5.727  -5.191  1.00  0.00           H  
ATOM   1776  HG  LEU A 115      48.911  -6.517  -7.913  1.00  0.00           H  
ATOM   1777 1HD1 LEU A 115      46.563  -6.905  -8.516  1.00  0.00           H  
ATOM   1778 2HD1 LEU A 115      47.105  -8.013  -7.233  1.00  0.00           H  
ATOM   1779 3HD1 LEU A 115      46.082  -6.614  -6.827  1.00  0.00           H  
ATOM   1780 1HD2 LEU A 115      47.544  -4.599  -8.661  1.00  0.00           H  
ATOM   1781 2HD2 LEU A 115      47.075  -4.274  -6.974  1.00  0.00           H  
ATOM   1782 3HD2 LEU A 115      48.772  -4.087  -7.479  1.00  0.00           H  
ATOM   1783  N   VAL A 116      49.702  -4.547  -3.330  1.00  0.00           N  
ATOM   1784  CA  VAL A 116      49.839  -4.456  -1.882  1.00  0.00           C  
ATOM   1785  C   VAL A 116      48.454  -4.115  -1.328  1.00  0.00           C  
ATOM   1786  O   VAL A 116      47.878  -3.133  -1.798  1.00  0.00           O  
ATOM   1787  CB  VAL A 116      50.862  -3.377  -1.481  1.00  0.00           C  
ATOM   1788  CG1 VAL A 116      50.960  -3.273   0.034  1.00  0.00           C  
ATOM   1789  CG2 VAL A 116      52.219  -3.700  -2.087  1.00  0.00           C  
ATOM   1790  H   VAL A 116      49.257  -3.791  -3.831  1.00  0.00           H  
ATOM   1791  HA  VAL A 116      50.193  -5.417  -1.507  1.00  0.00           H  
ATOM   1792  HB  VAL A 116      50.520  -2.410  -1.848  1.00  0.00           H  
ATOM   1793 1HG1 VAL A 116      51.687  -2.505   0.300  1.00  0.00           H  
ATOM   1794 2HG1 VAL A 116      49.986  -3.006   0.444  1.00  0.00           H  
ATOM   1795 3HG1 VAL A 116      51.277  -4.231   0.445  1.00  0.00           H  
ATOM   1796 1HG2 VAL A 116      52.938  -2.932  -1.800  1.00  0.00           H  
ATOM   1797 2HG2 VAL A 116      52.559  -4.670  -1.724  1.00  0.00           H  
ATOM   1798 3HG2 VAL A 116      52.135  -3.728  -3.174  1.00  0.00           H  
ATOM   1799  N   LEU A 117      48.003  -4.851  -0.329  1.00  0.00           N  
ATOM   1800  CA  LEU A 117      46.692  -4.591   0.280  1.00  0.00           C  
ATOM   1801  C   LEU A 117      46.970  -4.168   1.700  1.00  0.00           C  
ATOM   1802  O   LEU A 117      47.357  -4.967   2.547  1.00  0.00           O  
ATOM   1803  CB  LEU A 117      45.789  -5.831   0.252  1.00  0.00           C  
ATOM   1804  CG  LEU A 117      45.490  -6.404  -1.139  1.00  0.00           C  
ATOM   1805  CD1 LEU A 117      44.687  -7.690  -0.997  1.00  0.00           C  
ATOM   1806  CD2 LEU A 117      44.731  -5.374  -1.961  1.00  0.00           C  
ATOM   1807  H   LEU A 117      48.569  -5.609   0.026  1.00  0.00           H  
ATOM   1808  HA  LEU A 117      46.197  -3.804  -0.287  1.00  0.00           H  
ATOM   1809 1HB  LEU A 117      46.260  -6.617   0.840  1.00  0.00           H  
ATOM   1810 2HB  LEU A 117      44.837  -5.578   0.718  1.00  0.00           H  
ATOM   1811  HG  LEU A 117      46.427  -6.650  -1.641  1.00  0.00           H  
ATOM   1812 1HD1 LEU A 117      44.475  -8.098  -1.985  1.00  0.00           H  
ATOM   1813 2HD1 LEU A 117      45.262  -8.416  -0.421  1.00  0.00           H  
ATOM   1814 3HD1 LEU A 117      43.750  -7.479  -0.483  1.00  0.00           H  
ATOM   1815 1HD2 LEU A 117      44.519  -5.781  -2.950  1.00  0.00           H  
ATOM   1816 2HD2 LEU A 117      43.793  -5.129  -1.461  1.00  0.00           H  
ATOM   1817 3HD2 LEU A 117      45.334  -4.472  -2.062  1.00  0.00           H  
ATOM   1818  N   LEU A 118      46.821  -2.866   1.995  1.00  0.00           N  
ATOM   1819  CA  LEU A 118      47.066  -2.382   3.355  1.00  0.00           C  
ATOM   1820  C   LEU A 118      45.762  -2.164   4.082  1.00  0.00           C  
ATOM   1821  O   LEU A 118      44.928  -1.334   3.628  1.00  0.00           O  
ATOM   1822  CB  LEU A 118      47.865  -1.073   3.329  1.00  0.00           C  
ATOM   1823  CG  LEU A 118      49.237  -1.145   2.646  1.00  0.00           C  
ATOM   1824  CD1 LEU A 118      49.873   0.239   2.636  1.00  0.00           C  
ATOM   1825  CD2 LEU A 118      50.117  -2.146   3.379  1.00  0.00           C  
ATOM   1826  H   LEU A 118      46.539  -2.208   1.282  1.00  0.00           H  
ATOM   1827  HA  LEU A 118      47.648  -3.132   3.889  1.00  0.00           H  
ATOM   1828 1HB  LEU A 118      47.277  -0.317   2.811  1.00  0.00           H  
ATOM   1829 2HB  LEU A 118      48.023  -0.741   4.355  1.00  0.00           H  
ATOM   1830  HG  LEU A 118      49.112  -1.461   1.610  1.00  0.00           H  
ATOM   1831 1HD1 LEU A 118      50.847   0.188   2.151  1.00  0.00           H  
ATOM   1832 2HD1 LEU A 118      49.231   0.930   2.089  1.00  0.00           H  
ATOM   1833 3HD1 LEU A 118      49.995   0.590   3.660  1.00  0.00           H  
ATOM   1834 1HD2 LEU A 118      51.092  -2.197   2.893  1.00  0.00           H  
ATOM   1835 2HD2 LEU A 118      50.244  -1.829   4.415  1.00  0.00           H  
ATOM   1836 3HD2 LEU A 118      49.648  -3.129   3.355  1.00  0.00           H  
ATOM   1837  N   GLY A 119      45.541  -2.891   5.158  1.00  0.00           N  
ATOM   1838  CA  GLY A 119      44.343  -2.759   6.012  1.00  0.00           C  
ATOM   1839  C   GLY A 119      43.105  -2.744   5.136  1.00  0.00           C  
ATOM   1840  O   GLY A 119      42.237  -1.865   5.302  1.00  0.00           O  
ATOM   1841  H   GLY A 119      46.244  -3.575   5.399  1.00  0.00           H  
ATOM   1842 1HA  GLY A 119      44.306  -3.589   6.718  1.00  0.00           H  
ATOM   1843 2HA  GLY A 119      44.413  -1.843   6.597  1.00  0.00           H  
ATOM   1844  N   ALA A 120      42.987  -3.714   4.225  1.00  0.00           N  
ATOM   1845  CA  ALA A 120      42.000  -3.685   3.187  1.00  0.00           C  
ATOM   1846  C   ALA A 120      40.778  -4.557   3.469  1.00  0.00           C  
ATOM   1847  O   ALA A 120      40.895  -5.557   4.174  1.00  0.00           O  
ATOM   1848  CB  ALA A 120      42.647  -4.099   1.873  1.00  0.00           C  
ATOM   1849  H   ALA A 120      43.623  -4.496   4.277  1.00  0.00           H  
ATOM   1850  HA  ALA A 120      41.627  -2.664   3.103  1.00  0.00           H  
ATOM   1851 1HB  ALA A 120      41.902  -4.080   1.078  1.00  0.00           H  
ATOM   1852 2HB  ALA A 120      43.454  -3.408   1.631  1.00  0.00           H  
ATOM   1853 3HB  ALA A 120      43.049  -5.107   1.968  1.00  0.00           H  
ATOM   1854  N   VAL A 121      39.675  -4.196   2.841  1.00  0.00           N  
ATOM   1855  CA  VAL A 121      38.420  -4.895   3.056  1.00  0.00           C  
ATOM   1856  C   VAL A 121      38.274  -6.315   2.524  1.00  0.00           C  
ATOM   1857  O   VAL A 121      37.402  -6.993   3.100  1.00  0.00           O  
ATOM   1858  CB  VAL A 121      37.290  -4.048   2.440  1.00  0.00           C  
ATOM   1859  CG1 VAL A 121      37.335  -4.125   0.921  1.00  0.00           C  
ATOM   1860  CG2 VAL A 121      35.943  -4.522   2.965  1.00  0.00           C  
ATOM   1861  H   VAL A 121      39.701  -3.418   2.197  1.00  0.00           H  
ATOM   1862  HA  VAL A 121      38.261  -4.998   4.130  1.00  0.00           H  
ATOM   1863  HB  VAL A 121      37.441  -3.004   2.714  1.00  0.00           H  
ATOM   1864 1HG1 VAL A 121      36.530  -3.520   0.503  1.00  0.00           H  
ATOM   1865 2HG1 VAL A 121      38.294  -3.747   0.566  1.00  0.00           H  
ATOM   1866 3HG1 VAL A 121      37.212  -5.160   0.605  1.00  0.00           H  
ATOM   1867 1HG2 VAL A 121      35.149  -3.919   2.526  1.00  0.00           H  
ATOM   1868 2HG2 VAL A 121      35.796  -5.569   2.695  1.00  0.00           H  
ATOM   1869 3HG2 VAL A 121      35.919  -4.420   4.050  1.00  0.00           H  
ATOM   1870  N   THR A 122      38.949  -6.775   1.500  1.00  0.00           N  
ATOM   1871  CA  THR A 122      38.696  -8.163   1.021  1.00  0.00           C  
ATOM   1872  C   THR A 122      39.014  -9.133   2.116  1.00  0.00           C  
ATOM   1873  O   THR A 122      39.869  -8.932   2.975  1.00  0.00           O  
ATOM   1874  CB  THR A 122      39.528  -8.515  -0.226  1.00  0.00           C  
ATOM   1875  OG1 THR A 122      40.924  -8.390   0.077  1.00  0.00           O  
ATOM   1876  CG2 THR A 122      39.179  -7.589  -1.380  1.00  0.00           C  
ATOM   1877  H   THR A 122      39.639  -6.209   1.026  1.00  0.00           H  
ATOM   1878  HA  THR A 122      37.643  -8.250   0.752  1.00  0.00           H  
ATOM   1879  HB  THR A 122      39.325  -9.545  -0.520  1.00  0.00           H  
ATOM   1880  HG1 THR A 122      41.421  -8.299  -0.740  1.00  0.00           H  
ATOM   1881 1HG2 THR A 122      39.776  -7.853  -2.252  1.00  0.00           H  
ATOM   1882 2HG2 THR A 122      38.120  -7.690  -1.620  1.00  0.00           H  
ATOM   1883 3HG2 THR A 122      39.389  -6.558  -1.095  1.00  0.00           H  
ATOM   1884  N   PRO A 123      38.303 -10.297   2.135  1.00  0.00           N  
ATOM   1885  CA  PRO A 123      37.351 -10.645   1.134  1.00  0.00           C  
ATOM   1886  C   PRO A 123      35.946 -10.058   1.279  1.00  0.00           C  
ATOM   1887  O   PRO A 123      35.368  -9.736   0.253  1.00  0.00           O  
ATOM   1888  CB  PRO A 123      37.328 -12.170   1.277  1.00  0.00           C  
ATOM   1889  CG  PRO A 123      37.787 -12.413   2.675  1.00  0.00           C  
ATOM   1890  CD  PRO A 123      38.781 -11.314   2.938  1.00  0.00           C  
ATOM   1891  HA  PRO A 123      37.729 -10.330   0.150  1.00  0.00           H  
ATOM   1892 1HB  PRO A 123      36.313 -12.550   1.089  1.00  0.00           H  
ATOM   1893 2HB  PRO A 123      37.987 -12.629   0.526  1.00  0.00           H  
ATOM   1894 1HG  PRO A 123      36.931 -12.385   3.366  1.00  0.00           H  
ATOM   1895 2HG  PRO A 123      38.231 -13.416   2.760  1.00  0.00           H  
ATOM   1896 1HD  PRO A 123      38.759 -11.047   4.005  1.00  0.00           H  
ATOM   1897 2HD  PRO A 123      39.786 -11.650   2.644  1.00  0.00           H  
ATOM   1898  N   LEU A 124      35.428  -9.998   2.471  1.00  0.00           N  
ATOM   1899  CA  LEU A 124      34.091  -9.438   2.692  1.00  0.00           C  
ATOM   1900  C   LEU A 124      34.003  -8.994   4.138  1.00  0.00           C  
ATOM   1901  O   LEU A 124      34.467  -9.671   5.042  1.00  0.00           O  
ATOM   1902  CB  LEU A 124      32.997 -10.468   2.384  1.00  0.00           C  
ATOM   1903  CG  LEU A 124      31.554  -9.982   2.573  1.00  0.00           C  
ATOM   1904  CD1 LEU A 124      31.242  -8.904   1.544  1.00  0.00           C  
ATOM   1905  CD2 LEU A 124      30.600 -11.159   2.438  1.00  0.00           C  
ATOM   1906  H   LEU A 124      35.954 -10.343   3.261  1.00  0.00           H  
ATOM   1907  HA  LEU A 124      33.957  -8.589   2.023  1.00  0.00           H  
ATOM   1908 1HB  LEU A 124      33.105 -10.791   1.350  1.00  0.00           H  
ATOM   1909 2HB  LEU A 124      33.142 -11.333   3.031  1.00  0.00           H  
ATOM   1910  HG  LEU A 124      31.446  -9.539   3.563  1.00  0.00           H  
ATOM   1911 1HD1 LEU A 124      30.217  -8.558   1.678  1.00  0.00           H  
ATOM   1912 2HD1 LEU A 124      31.927  -8.066   1.676  1.00  0.00           H  
ATOM   1913 3HD1 LEU A 124      31.358  -9.313   0.541  1.00  0.00           H  
ATOM   1914 1HD2 LEU A 124      29.574 -10.814   2.572  1.00  0.00           H  
ATOM   1915 2HD2 LEU A 124      30.706 -11.602   1.447  1.00  0.00           H  
ATOM   1916 3HD2 LEU A 124      30.834 -11.906   3.196  1.00  0.00           H  
ATOM   1917  N   PHE A 125      33.408  -7.794   4.388  1.00  0.00           N  
ATOM   1918  CA  PHE A 125      33.330  -7.311   5.743  1.00  0.00           C  
ATOM   1919  C   PHE A 125      32.134  -7.751   6.589  1.00  0.00           C  
ATOM   1920  O   PHE A 125      32.319  -7.950   7.788  1.00  0.00           O  
ATOM   1921  CB  PHE A 125      33.360  -5.782   5.706  1.00  0.00           C  
ATOM   1922  CG  PHE A 125      33.373  -5.143   7.065  1.00  0.00           C  
ATOM   1923  CD1 PHE A 125      34.312  -5.518   8.014  1.00  0.00           C  
ATOM   1924  CD2 PHE A 125      32.448  -4.166   7.398  1.00  0.00           C  
ATOM   1925  CE1 PHE A 125      34.326  -4.931   9.265  1.00  0.00           C  
ATOM   1926  CE2 PHE A 125      32.459  -3.576   8.647  1.00  0.00           C  
ATOM   1927  CZ  PHE A 125      33.400  -3.960   9.582  1.00  0.00           C  
ATOM   1928  H   PHE A 125      33.019  -7.234   3.643  1.00  0.00           H  
ATOM   1929  HA  PHE A 125      34.195  -7.684   6.294  1.00  0.00           H  
ATOM   1930 1HB  PHE A 125      34.244  -5.449   5.164  1.00  0.00           H  
ATOM   1931 2HB  PHE A 125      32.488  -5.414   5.166  1.00  0.00           H  
ATOM   1932  HD1 PHE A 125      35.045  -6.285   7.764  1.00  0.00           H  
ATOM   1933  HD2 PHE A 125      31.704  -3.863   6.659  1.00  0.00           H  
ATOM   1934  HE1 PHE A 125      35.069  -5.235  10.002  1.00  0.00           H  
ATOM   1935  HE2 PHE A 125      31.726  -2.809   8.895  1.00  0.00           H  
ATOM   1936  HZ  PHE A 125      33.409  -3.497  10.567  1.00  0.00           H  
ATOM   1937  N   GLY A 126      30.976  -7.861   5.945  1.00  0.00           N  
ATOM   1938  CA  GLY A 126      29.754  -8.097   6.727  1.00  0.00           C  
ATOM   1939  C   GLY A 126      29.745  -9.412   7.502  1.00  0.00           C  
ATOM   1940  O   GLY A 126      30.114 -10.462   6.987  1.00  0.00           O  
ATOM   1941  H   GLY A 126      30.910  -7.788   4.940  1.00  0.00           H  
ATOM   1942 1HA  GLY A 126      29.616  -7.284   7.440  1.00  0.00           H  
ATOM   1943 2HA  GLY A 126      28.891  -8.091   6.063  1.00  0.00           H  
ATOM   1944  N   GLN A 127      29.360  -9.292   8.770  1.00  0.00           N  
ATOM   1945  CA  GLN A 127      29.210 -10.493   9.590  1.00  0.00           C  
ATOM   1946  C   GLN A 127      28.034 -11.332   9.094  1.00  0.00           C  
ATOM   1947  O   GLN A 127      26.983 -10.838   8.702  1.00  0.00           O  
ATOM   1948  CB  GLN A 127      29.010 -10.123  11.062  1.00  0.00           C  
ATOM   1949  CG  GLN A 127      28.967 -11.314  12.003  1.00  0.00           C  
ATOM   1950  CD  GLN A 127      28.866 -10.899  13.459  1.00  0.00           C  
ATOM   1951  OE1 GLN A 127      28.182  -9.928  13.796  1.00  0.00           O  
ATOM   1952  NE2 GLN A 127      29.547 -11.632  14.331  1.00  0.00           N  
ATOM   1953  H   GLN A 127      29.169  -8.389   9.180  1.00  0.00           H  
ATOM   1954  HA  GLN A 127      30.119 -11.087   9.503  1.00  0.00           H  
ATOM   1955 1HB  GLN A 127      29.819  -9.468  11.385  1.00  0.00           H  
ATOM   1956 2HB  GLN A 127      28.077  -9.571  11.175  1.00  0.00           H  
ATOM   1957 1HG  GLN A 127      28.097 -11.925  11.761  1.00  0.00           H  
ATOM   1958 2HG  GLN A 127      29.880 -11.897  11.877  1.00  0.00           H  
ATOM   1959 1HE2 GLN A 127      29.519 -11.406  15.306  1.00  0.00           H  
ATOM   1960 2HE2 GLN A 127      30.090 -12.411  14.015  1.00  0.00           H  
ATOM   1961  N   LYS A 128      28.270 -12.646   9.159  1.00  0.00           N  
ATOM   1962  CA  LYS A 128      27.150 -13.562   8.823  1.00  0.00           C  
ATOM   1963  C   LYS A 128      27.481 -14.885   9.504  1.00  0.00           C  
ATOM   1964  O   LYS A 128      28.545 -15.029  10.103  1.00  0.00           O  
ATOM   1965  CB  LYS A 128      26.980 -13.746   7.314  1.00  0.00           C  
ATOM   1966  CG  LYS A 128      28.146 -14.447   6.630  1.00  0.00           C  
ATOM   1967  CD  LYS A 128      27.964 -14.477   5.120  1.00  0.00           C  
ATOM   1968  CE  LYS A 128      26.841 -15.420   4.715  1.00  0.00           C  
ATOM   1969  NZ  LYS A 128      26.740 -15.564   3.238  1.00  0.00           N  
ATOM   1970  H   LYS A 128      29.163 -13.037   9.423  1.00  0.00           H  
ATOM   1971  HA  LYS A 128      26.225 -13.135   9.211  1.00  0.00           H  
ATOM   1972 1HB  LYS A 128      26.078 -14.327   7.118  1.00  0.00           H  
ATOM   1973 2HB  LYS A 128      26.851 -12.772   6.841  1.00  0.00           H  
ATOM   1974 1HG  LYS A 128      29.074 -13.925   6.866  1.00  0.00           H  
ATOM   1975 2HG  LYS A 128      28.221 -15.470   6.999  1.00  0.00           H  
ATOM   1976 1HD  LYS A 128      27.731 -13.473   4.762  1.00  0.00           H  
ATOM   1977 2HD  LYS A 128      28.890 -14.807   4.649  1.00  0.00           H  
ATOM   1978 1HE  LYS A 128      27.015 -16.402   5.153  1.00  0.00           H  
ATOM   1979 2HE  LYS A 128      25.892 -15.041   5.096  1.00  0.00           H  
ATOM   1980 1HZ  LYS A 128      25.985 -16.196   3.011  1.00  0.00           H  
ATOM   1981 2HZ  LYS A 128      26.559 -14.661   2.822  1.00  0.00           H  
ATOM   1982 3HZ  LYS A 128      27.607 -15.933   2.875  1.00  0.00           H  
ATOM   1983  N   PRO A 129      26.625 -15.915   9.313  1.00  0.00           N  
ATOM   1984  CA  PRO A 129      27.010 -17.223   9.892  1.00  0.00           C  
ATOM   1985  C   PRO A 129      28.242 -17.804   9.255  1.00  0.00           C  
ATOM   1986  O   PRO A 129      28.978 -18.608   9.864  1.00  0.00           O  
ATOM   1987  CB  PRO A 129      25.787 -18.102   9.612  1.00  0.00           C  
ATOM   1988  CG  PRO A 129      24.665 -17.132   9.466  1.00  0.00           C  
ATOM   1989  CD  PRO A 129      25.291 -15.932   8.807  1.00  0.00           C  
ATOM   1990  HA  PRO A 129      27.170 -17.107  10.974  1.00  0.00           H  
ATOM   1991 1HB  PRO A 129      25.954 -18.702   8.705  1.00  0.00           H  
ATOM   1992 2HB  PRO A 129      25.635 -18.809  10.441  1.00  0.00           H  
ATOM   1993 1HG  PRO A 129      23.857 -17.573   8.864  1.00  0.00           H  
ATOM   1994 2HG  PRO A 129      24.235 -16.897  10.451  1.00  0.00           H  
ATOM   1995 1HD  PRO A 129      25.268 -16.060   7.714  1.00  0.00           H  
ATOM   1996 2HD  PRO A 129      24.745 -15.024   9.103  1.00  0.00           H  
ATOM   1997  N   ASP A 130      28.538 -17.489   7.989  1.00  0.00           N  
ATOM   1998  CA  ASP A 130      29.714 -17.927   7.271  1.00  0.00           C  
ATOM   1999  C   ASP A 130      30.929 -17.075   7.630  1.00  0.00           C  
ATOM   2000  O   ASP A 130      32.068 -17.559   7.483  1.00  0.00           O  
ATOM   2001  CB  ASP A 130      29.465 -17.872   5.762  1.00  0.00           C  
ATOM   2002  CG  ASP A 130      28.440 -18.896   5.293  1.00  0.00           C  
ATOM   2003  OD1 ASP A 130      28.186 -19.829   6.017  1.00  0.00           O  
ATOM   2004  OD2 ASP A 130      27.920 -18.735   4.214  1.00  0.00           O  
ATOM   2005  H   ASP A 130      27.868 -16.896   7.521  1.00  0.00           H  
ATOM   2006  HA  ASP A 130      29.928 -18.958   7.554  1.00  0.00           H  
ATOM   2007 1HB  ASP A 130      29.116 -16.877   5.486  1.00  0.00           H  
ATOM   2008 2HB  ASP A 130      30.402 -18.049   5.232  1.00  0.00           H  
ATOM   2009  N   TYR A 131      30.751 -15.866   8.155  1.00  0.00           N  
ATOM   2010  CA  TYR A 131      31.858 -14.954   8.507  1.00  0.00           C  
ATOM   2011  C   TYR A 131      31.603 -14.357   9.873  1.00  0.00           C  
ATOM   2012  O   TYR A 131      31.227 -13.169  10.071  1.00  0.00           O  
ATOM   2013  CB  TYR A 131      32.021 -13.845   7.465  1.00  0.00           C  
ATOM   2014  CG  TYR A 131      32.312 -14.355   6.071  1.00  0.00           C  
ATOM   2015  CD1 TYR A 131      31.438 -14.069   5.032  1.00  0.00           C  
ATOM   2016  CD2 TYR A 131      33.451 -15.108   5.832  1.00  0.00           C  
ATOM   2017  CE1 TYR A 131      31.704 -14.535   3.759  1.00  0.00           C  
ATOM   2018  CE2 TYR A 131      33.717 -15.574   4.559  1.00  0.00           C  
ATOM   2019  CZ  TYR A 131      32.848 -15.290   3.525  1.00  0.00           C  
ATOM   2020  OH  TYR A 131      33.112 -15.754   2.257  1.00  0.00           O  
ATOM   2021  H   TYR A 131      29.799 -15.569   8.316  1.00  0.00           H  
ATOM   2022  HA  TYR A 131      32.783 -15.530   8.539  1.00  0.00           H  
ATOM   2023 1HB  TYR A 131      31.110 -13.246   7.425  1.00  0.00           H  
ATOM   2024 2HB  TYR A 131      32.835 -13.184   7.762  1.00  0.00           H  
ATOM   2025  HD1 TYR A 131      30.543 -13.477   5.220  1.00  0.00           H  
ATOM   2026  HD2 TYR A 131      34.137 -15.334   6.649  1.00  0.00           H  
ATOM   2027  HE1 TYR A 131      31.018 -14.311   2.942  1.00  0.00           H  
ATOM   2028  HE2 TYR A 131      34.612 -16.167   4.371  1.00  0.00           H  
ATOM   2029  HH  TYR A 131      32.415 -15.470   1.661  1.00  0.00           H  
ATOM   2030  N   PRO A 132      31.745 -15.128  10.932  1.00  0.00           N  
ATOM   2031  CA  PRO A 132      31.362 -14.724  12.275  1.00  0.00           C  
ATOM   2032  C   PRO A 132      32.254 -13.657  12.887  1.00  0.00           C  
ATOM   2033  O   PRO A 132      31.810 -12.951  13.798  1.00  0.00           O  
ATOM   2034  CB  PRO A 132      31.469 -16.041  13.051  1.00  0.00           C  
ATOM   2035  CG  PRO A 132      32.471 -16.836  12.285  1.00  0.00           C  
ATOM   2036  CD  PRO A 132      32.229 -16.459  10.848  1.00  0.00           C  
ATOM   2037  HA  PRO A 132      30.327 -14.351  12.259  1.00  0.00           H  
ATOM   2038 1HB  PRO A 132      31.782 -15.843  14.086  1.00  0.00           H  
ATOM   2039 2HB  PRO A 132      30.484 -16.529  13.100  1.00  0.00           H  
ATOM   2040 1HG  PRO A 132      33.488 -16.590  12.622  1.00  0.00           H  
ATOM   2041 2HG  PRO A 132      32.325 -17.910  12.471  1.00  0.00           H  
ATOM   2042 1HD  PRO A 132      33.177 -16.504  10.292  1.00  0.00           H  
ATOM   2043 2HD  PRO A 132      31.488 -17.142  10.408  1.00  0.00           H  
ATOM   2044  N   GLN A 133      33.430 -13.449  12.328  1.00  0.00           N  
ATOM   2045  CA  GLN A 133      34.338 -12.415  12.795  1.00  0.00           C  
ATOM   2046  C   GLN A 133      34.178 -11.114  12.037  1.00  0.00           C  
ATOM   2047  O   GLN A 133      35.007 -10.212  12.236  1.00  0.00           O  
ATOM   2048  CB  GLN A 133      35.787 -12.897  12.685  1.00  0.00           C  
ATOM   2049  CG  GLN A 133      36.102 -14.121  13.528  1.00  0.00           C  
ATOM   2050  CD  GLN A 133      35.906 -13.869  15.011  1.00  0.00           C  
ATOM   2051  OE1 GLN A 133      36.427 -12.897  15.564  1.00  0.00           O  
ATOM   2052  NE2 GLN A 133      35.151 -14.745  15.664  1.00  0.00           N  
ATOM   2053  H   GLN A 133      33.705 -14.030  11.549  1.00  0.00           H  
ATOM   2054  HA  GLN A 133      34.116 -12.206  13.841  1.00  0.00           H  
ATOM   2055 1HB  GLN A 133      36.013 -13.136  11.646  1.00  0.00           H  
ATOM   2056 2HB  GLN A 133      36.461 -12.096  12.990  1.00  0.00           H  
ATOM   2057 1HG  GLN A 133      35.441 -14.935  13.229  1.00  0.00           H  
ATOM   2058 2HG  GLN A 133      37.141 -14.405  13.364  1.00  0.00           H  
ATOM   2059 1HE2 GLN A 133      34.986 -14.630  16.645  1.00  0.00           H  
ATOM   2060 2HE2 GLN A 133      34.747 -15.519  15.177  1.00  0.00           H  
ATOM   2061  N   GLY A 134      33.140 -10.986  11.226  1.00  0.00           N  
ATOM   2062  CA  GLY A 134      32.983  -9.769  10.415  1.00  0.00           C  
ATOM   2063  C   GLY A 134      32.300  -8.678  11.237  1.00  0.00           C  
ATOM   2064  O   GLY A 134      32.089  -8.802  12.447  1.00  0.00           O  
ATOM   2065  H   GLY A 134      32.447 -11.718  11.154  1.00  0.00           H  
ATOM   2066 1HA  GLY A 134      33.962  -9.430  10.074  1.00  0.00           H  
ATOM   2067 2HA  GLY A 134      32.395  -9.997   9.527  1.00  0.00           H  
ATOM   2068  N   VAL A 135      31.974  -7.615  10.511  1.00  0.00           N  
ATOM   2069  CA  VAL A 135      31.371  -6.434  11.141  1.00  0.00           C  
ATOM   2070  C   VAL A 135      29.843  -6.531  11.087  1.00  0.00           C  
ATOM   2071  O   VAL A 135      29.280  -6.760  10.024  1.00  0.00           O  
ATOM   2072  CB  VAL A 135      31.832  -5.146  10.433  1.00  0.00           C  
ATOM   2073  CG1 VAL A 135      31.436  -5.174   8.965  1.00  0.00           C  
ATOM   2074  CG2 VAL A 135      31.238  -3.931  11.129  1.00  0.00           C  
ATOM   2075  H   VAL A 135      32.139  -7.611   9.515  1.00  0.00           H  
ATOM   2076  HA  VAL A 135      31.695  -6.394  12.182  1.00  0.00           H  
ATOM   2077  HB  VAL A 135      32.920  -5.091  10.471  1.00  0.00           H  
ATOM   2078 1HG1 VAL A 135      31.770  -4.257   8.480  1.00  0.00           H  
ATOM   2079 2HG1 VAL A 135      31.902  -6.031   8.478  1.00  0.00           H  
ATOM   2080 3HG1 VAL A 135      30.352  -5.254   8.882  1.00  0.00           H  
ATOM   2081 1HG2 VAL A 135      31.569  -3.025  10.624  1.00  0.00           H  
ATOM   2082 2HG2 VAL A 135      30.150  -3.989  11.096  1.00  0.00           H  
ATOM   2083 3HG2 VAL A 135      31.568  -3.909  12.168  1.00  0.00           H  
ATOM   2084  N   PRO A 136      29.188  -6.307  12.206  1.00  0.00           N  
ATOM   2085  CA  PRO A 136      27.723  -6.374  12.239  1.00  0.00           C  
ATOM   2086  C   PRO A 136      27.054  -5.315  11.408  1.00  0.00           C  
ATOM   2087  O   PRO A 136      27.555  -4.166  11.333  1.00  0.00           O  
ATOM   2088  CB  PRO A 136      27.408  -6.179  13.726  1.00  0.00           C  
ATOM   2089  CG  PRO A 136      28.676  -6.546  14.419  1.00  0.00           C  
ATOM   2090  CD  PRO A 136      29.761  -6.102  13.474  1.00  0.00           C  
ATOM   2091  HA  PRO A 136      27.398  -7.366  11.892  1.00  0.00           H  
ATOM   2092 1HB  PRO A 136      27.104  -5.139  13.913  1.00  0.00           H  
ATOM   2093 2HB  PRO A 136      26.562  -6.819  14.018  1.00  0.00           H  
ATOM   2094 1HG  PRO A 136      28.733  -6.043  15.396  1.00  0.00           H  
ATOM   2095 2HG  PRO A 136      28.702  -7.627  14.616  1.00  0.00           H  
ATOM   2096 1HD  PRO A 136      30.000  -5.045  13.660  1.00  0.00           H  
ATOM   2097 2HD  PRO A 136      30.651  -6.732  13.616  1.00  0.00           H  
ATOM   2098  N   LEU A 137      25.841  -5.556  10.891  1.00  0.00           N  
ATOM   2099  CA  LEU A 137      25.140  -4.558  10.101  1.00  0.00           C  
ATOM   2100  C   LEU A 137      24.939  -3.231  10.837  1.00  0.00           C  
ATOM   2101  O   LEU A 137      24.938  -2.178  10.190  1.00  0.00           O  
ATOM   2102  CB  LEU A 137      23.776  -5.114   9.673  1.00  0.00           C  
ATOM   2103  CG  LEU A 137      23.814  -6.255   8.649  1.00  0.00           C  
ATOM   2104  CD1 LEU A 137      22.410  -6.809   8.452  1.00  0.00           C  
ATOM   2105  CD2 LEU A 137      24.389  -5.742   7.337  1.00  0.00           C  
ATOM   2106  H   LEU A 137      25.403  -6.451  11.053  1.00  0.00           H  
ATOM   2107  HA  LEU A 137      25.733  -4.341   9.213  1.00  0.00           H  
ATOM   2108 1HB  LEU A 137      23.257  -5.479  10.557  1.00  0.00           H  
ATOM   2109 2HB  LEU A 137      23.190  -4.302   9.242  1.00  0.00           H  
ATOM   2110  HG  LEU A 137      24.441  -7.063   9.028  1.00  0.00           H  
ATOM   2111 1HD1 LEU A 137      22.437  -7.621   7.725  1.00  0.00           H  
ATOM   2112 2HD1 LEU A 137      22.031  -7.187   9.402  1.00  0.00           H  
ATOM   2113 3HD1 LEU A 137      21.755  -6.018   8.089  1.00  0.00           H  
ATOM   2114 1HD2 LEU A 137      24.417  -6.554   6.609  1.00  0.00           H  
ATOM   2115 2HD2 LEU A 137      23.762  -4.935   6.956  1.00  0.00           H  
ATOM   2116 3HD2 LEU A 137      25.399  -5.369   7.503  1.00  0.00           H  
ATOM   2117  N   ASP A 138      24.699  -3.279  12.144  1.00  0.00           N  
ATOM   2118  CA  ASP A 138      24.445  -2.075  12.919  1.00  0.00           C  
ATOM   2119  C   ASP A 138      25.604  -1.071  12.797  1.00  0.00           C  
ATOM   2120  O   ASP A 138      25.378   0.150  12.914  1.00  0.00           O  
ATOM   2121  CB  ASP A 138      24.218  -2.433  14.390  1.00  0.00           C  
ATOM   2122  CG  ASP A 138      22.882  -3.122  14.632  1.00  0.00           C  
ATOM   2123  OD1 ASP A 138      22.034  -3.050  13.774  1.00  0.00           O  
ATOM   2124  OD2 ASP A 138      22.722  -3.713  15.673  1.00  0.00           O  
ATOM   2125  H   ASP A 138      24.693  -4.175  12.611  1.00  0.00           H  
ATOM   2126  HA  ASP A 138      23.545  -1.597  12.531  1.00  0.00           H  
ATOM   2127 1HB  ASP A 138      25.017  -3.091  14.732  1.00  0.00           H  
ATOM   2128 2HB  ASP A 138      24.258  -1.527  14.995  1.00  0.00           H  
ATOM   2129  N   VAL A 139      26.828  -1.550  12.650  1.00  0.00           N  
ATOM   2130  CA  VAL A 139      27.972  -0.630  12.503  1.00  0.00           C  
ATOM   2131  C   VAL A 139      27.840   0.166  11.210  1.00  0.00           C  
ATOM   2132  O   VAL A 139      28.062   1.398  11.201  1.00  0.00           O  
ATOM   2133  CB  VAL A 139      29.302  -1.406  12.492  1.00  0.00           C  
ATOM   2134  CG1 VAL A 139      30.458  -0.478  12.149  1.00  0.00           C  
ATOM   2135  CG2 VAL A 139      29.526  -2.070  13.843  1.00  0.00           C  
ATOM   2136  H   VAL A 139      26.993  -2.546  12.637  1.00  0.00           H  
ATOM   2137  HA  VAL A 139      27.978   0.053  13.353  1.00  0.00           H  
ATOM   2138  HB  VAL A 139      29.261  -2.169  11.714  1.00  0.00           H  
ATOM   2139 1HG1 VAL A 139      31.390  -1.044  12.145  1.00  0.00           H  
ATOM   2140 2HG1 VAL A 139      30.294  -0.043  11.163  1.00  0.00           H  
ATOM   2141 3HG1 VAL A 139      30.519   0.316  12.892  1.00  0.00           H  
ATOM   2142 1HG2 VAL A 139      30.468  -2.617  13.827  1.00  0.00           H  
ATOM   2143 2HG2 VAL A 139      29.561  -1.307  14.621  1.00  0.00           H  
ATOM   2144 3HG2 VAL A 139      28.708  -2.760  14.049  1.00  0.00           H  
ATOM   2145  N   PHE A 140      27.509  -0.498  10.119  1.00  0.00           N  
ATOM   2146  CA  PHE A 140      27.384   0.204   8.827  1.00  0.00           C  
ATOM   2147  C   PHE A 140      26.213   1.161   8.885  1.00  0.00           C  
ATOM   2148  O   PHE A 140      26.265   2.299   8.382  1.00  0.00           O  
ATOM   2149  CB  PHE A 140      27.188  -0.782   7.674  1.00  0.00           C  
ATOM   2150  CG  PHE A 140      28.432  -1.539   7.306  1.00  0.00           C  
ATOM   2151  CD1 PHE A 140      28.447  -2.926   7.320  1.00  0.00           C  
ATOM   2152  CD2 PHE A 140      29.589  -0.867   6.945  1.00  0.00           C  
ATOM   2153  CE1 PHE A 140      29.591  -3.624   6.982  1.00  0.00           C  
ATOM   2154  CE2 PHE A 140      30.734  -1.561   6.605  1.00  0.00           C  
ATOM   2155  CZ  PHE A 140      30.734  -2.942   6.624  1.00  0.00           C  
ATOM   2156  H   PHE A 140      27.338  -1.493  10.157  1.00  0.00           H  
ATOM   2157  HA  PHE A 140      28.304   0.762   8.646  1.00  0.00           H  
ATOM   2158 1HB  PHE A 140      26.417  -1.504   7.941  1.00  0.00           H  
ATOM   2159 2HB  PHE A 140      26.842  -0.246   6.792  1.00  0.00           H  
ATOM   2160  HD1 PHE A 140      27.542  -3.466   7.602  1.00  0.00           H  
ATOM   2161  HD2 PHE A 140      29.589   0.224   6.930  1.00  0.00           H  
ATOM   2162  HE1 PHE A 140      29.589  -4.713   6.997  1.00  0.00           H  
ATOM   2163  HE2 PHE A 140      31.637  -1.021   6.322  1.00  0.00           H  
ATOM   2164  HZ  PHE A 140      31.636  -3.491   6.357  1.00  0.00           H  
ATOM   2165  N   ALA A 141      25.127   0.716   9.545  1.00  0.00           N  
ATOM   2166  CA  ALA A 141      23.993   1.661   9.694  1.00  0.00           C  
ATOM   2167  C   ALA A 141      24.458   2.922  10.403  1.00  0.00           C  
ATOM   2168  O   ALA A 141      24.014   4.036  10.029  1.00  0.00           O  
ATOM   2169  CB  ALA A 141      22.842   1.022  10.458  1.00  0.00           C  
ATOM   2170  H   ALA A 141      25.049  -0.212   9.936  1.00  0.00           H  
ATOM   2171  HA  ALA A 141      23.641   1.928   8.697  1.00  0.00           H  
ATOM   2172 1HB  ALA A 141      22.026   1.738  10.552  1.00  0.00           H  
ATOM   2173 2HB  ALA A 141      22.492   0.141   9.920  1.00  0.00           H  
ATOM   2174 3HB  ALA A 141      23.183   0.729  11.450  1.00  0.00           H  
ATOM   2175  N   ARG A 142      25.213   2.792  11.487  1.00  0.00           N  
ATOM   2176  CA  ARG A 142      25.698   3.896  12.287  1.00  0.00           C  
ATOM   2177  C   ARG A 142      26.628   4.797  11.471  1.00  0.00           C  
ATOM   2178  O   ARG A 142      26.550   6.032  11.621  1.00  0.00           O  
ATOM   2179  CB  ARG A 142      26.433   3.378  13.515  1.00  0.00           C  
ATOM   2180  CG  ARG A 142      25.546   2.733  14.567  1.00  0.00           C  
ATOM   2181  CD  ARG A 142      26.339   2.206  15.706  1.00  0.00           C  
ATOM   2182  NE  ARG A 142      25.494   1.587  16.715  1.00  0.00           N  
ATOM   2183  CZ  ARG A 142      25.952   0.908  17.785  1.00  0.00           C  
ATOM   2184  NH1 ARG A 142      27.246   0.768  17.970  1.00  0.00           N  
ATOM   2185  NH2 ARG A 142      25.101   0.381  18.648  1.00  0.00           N  
ATOM   2186  H   ARG A 142      25.454   1.848  11.754  1.00  0.00           H  
ATOM   2187  HA  ARG A 142      24.843   4.487  12.615  1.00  0.00           H  
ATOM   2188 1HB  ARG A 142      27.174   2.640  13.210  1.00  0.00           H  
ATOM   2189 2HB  ARG A 142      26.967   4.200  13.992  1.00  0.00           H  
ATOM   2190 1HG  ARG A 142      24.842   3.471  14.952  1.00  0.00           H  
ATOM   2191 2HG  ARG A 142      24.995   1.905  14.120  1.00  0.00           H  
ATOM   2192 1HD  ARG A 142      27.042   1.456  15.344  1.00  0.00           H  
ATOM   2193 2HD  ARG A 142      26.889   3.021  16.175  1.00  0.00           H  
ATOM   2194  HE  ARG A 142      24.492   1.674  16.607  1.00  0.00           H  
ATOM   2195 1HH1 ARG A 142      27.897   1.170  17.310  1.00  0.00           H  
ATOM   2196 2HH1 ARG A 142      27.589   0.259  18.771  1.00  0.00           H  
ATOM   2197 1HH2 ARG A 142      24.106   0.489  18.505  1.00  0.00           H  
ATOM   2198 2HH2 ARG A 142      25.444  -0.128  19.449  1.00  0.00           H  
ATOM   2199  N   PHE A 143      27.496   4.218  10.635  1.00  0.00           N  
ATOM   2200  CA  PHE A 143      28.332   5.110   9.797  1.00  0.00           C  
ATOM   2201  C   PHE A 143      27.481   5.959   8.874  1.00  0.00           C  
ATOM   2202  O   PHE A 143      27.750   7.162   8.705  1.00  0.00           O  
ATOM   2203  CB  PHE A 143      29.324   4.300   8.961  1.00  0.00           C  
ATOM   2204  CG  PHE A 143      30.470   3.739   9.754  1.00  0.00           C  
ATOM   2205  CD1 PHE A 143      30.540   3.929  11.126  1.00  0.00           C  
ATOM   2206  CD2 PHE A 143      31.479   3.022   9.131  1.00  0.00           C  
ATOM   2207  CE1 PHE A 143      31.594   3.414  11.857  1.00  0.00           C  
ATOM   2208  CE2 PHE A 143      32.533   2.505   9.859  1.00  0.00           C  
ATOM   2209  CZ  PHE A 143      32.590   2.701  11.224  1.00  0.00           C  
ATOM   2210  H   PHE A 143      27.606   3.218  10.550  1.00  0.00           H  
ATOM   2211  HA  PHE A 143      28.896   5.774  10.454  1.00  0.00           H  
ATOM   2212 1HB  PHE A 143      28.804   3.471   8.482  1.00  0.00           H  
ATOM   2213 2HB  PHE A 143      29.733   4.929   8.171  1.00  0.00           H  
ATOM   2214  HD1 PHE A 143      29.752   4.491  11.627  1.00  0.00           H  
ATOM   2215  HD2 PHE A 143      31.434   2.867   8.052  1.00  0.00           H  
ATOM   2216  HE1 PHE A 143      31.637   3.570  12.935  1.00  0.00           H  
ATOM   2217  HE2 PHE A 143      33.320   1.942   9.357  1.00  0.00           H  
ATOM   2218  HZ  PHE A 143      33.421   2.296  11.799  1.00  0.00           H  
ATOM   2219  N   LYS A 144      26.475   5.352   8.225  1.00  0.00           N  
ATOM   2220  CA  LYS A 144      25.671   6.110   7.286  1.00  0.00           C  
ATOM   2221  C   LYS A 144      24.842   7.163   8.025  1.00  0.00           C  
ATOM   2222  O   LYS A 144      24.733   8.298   7.513  1.00  0.00           O  
ATOM   2223  CB  LYS A 144      24.762   5.178   6.483  1.00  0.00           C  
ATOM   2224  CG  LYS A 144      25.495   4.295   5.481  1.00  0.00           C  
ATOM   2225  CD  LYS A 144      24.518   3.561   4.574  1.00  0.00           C  
ATOM   2226  CE  LYS A 144      23.782   2.463   5.326  1.00  0.00           C  
ATOM   2227  NZ  LYS A 144      22.920   1.652   4.424  1.00  0.00           N  
ATOM   2228  H   LYS A 144      26.265   4.376   8.377  1.00  0.00           H  
ATOM   2229  HA  LYS A 144      26.339   6.625   6.595  1.00  0.00           H  
ATOM   2230 1HB  LYS A 144      24.215   4.526   7.165  1.00  0.00           H  
ATOM   2231 2HB  LYS A 144      24.028   5.768   5.935  1.00  0.00           H  
ATOM   2232 1HG  LYS A 144      26.154   4.911   4.868  1.00  0.00           H  
ATOM   2233 2HG  LYS A 144      26.101   3.565   6.015  1.00  0.00           H  
ATOM   2234 1HD  LYS A 144      23.790   4.268   4.175  1.00  0.00           H  
ATOM   2235 2HD  LYS A 144      25.061   3.116   3.740  1.00  0.00           H  
ATOM   2236 1HE  LYS A 144      24.503   1.805   5.808  1.00  0.00           H  
ATOM   2237 2HE  LYS A 144      23.157   2.908   6.100  1.00  0.00           H  
ATOM   2238 1HZ  LYS A 144      22.450   0.936   4.960  1.00  0.00           H  
ATOM   2239 2HZ  LYS A 144      22.233   2.250   3.986  1.00  0.00           H  
ATOM   2240 3HZ  LYS A 144      23.491   1.218   3.713  1.00  0.00           H  
ATOM   2241  N   THR A 145      24.312   6.800   9.193  1.00  0.00           N  
ATOM   2242  CA  THR A 145      23.530   7.787   9.958  1.00  0.00           C  
ATOM   2243  C   THR A 145      24.416   8.929  10.453  1.00  0.00           C  
ATOM   2244  O   THR A 145      23.923  10.056  10.541  1.00  0.00           O  
ATOM   2245  CB  THR A 145      22.822   7.130  11.157  1.00  0.00           C  
ATOM   2246  OG1 THR A 145      21.927   6.113  10.689  1.00  0.00           O  
ATOM   2247  CG2 THR A 145      22.036   8.167  11.946  1.00  0.00           C  
ATOM   2248  H   THR A 145      24.431   5.870   9.568  1.00  0.00           H  
ATOM   2249  HA  THR A 145      22.769   8.210   9.301  1.00  0.00           H  
ATOM   2250  HB  THR A 145      23.563   6.670  11.810  1.00  0.00           H  
ATOM   2251  HG1 THR A 145      22.424   5.316  10.493  1.00  0.00           H  
ATOM   2252 1HG2 THR A 145      21.543   7.685  12.790  1.00  0.00           H  
ATOM   2253 2HG2 THR A 145      22.716   8.936  12.314  1.00  0.00           H  
ATOM   2254 3HG2 THR A 145      21.287   8.624  11.301  1.00  0.00           H  
ATOM   2255  N   GLU A 146      25.686   8.647  10.741  1.00  0.00           N  
ATOM   2256  CA  GLU A 146      26.580   9.719  11.200  1.00  0.00           C  
ATOM   2257  C   GLU A 146      26.790  10.700  10.079  1.00  0.00           C  
ATOM   2258  O   GLU A 146      26.812  11.931  10.360  1.00  0.00           O  
ATOM   2259  CB  GLU A 146      27.927   9.162  11.665  1.00  0.00           C  
ATOM   2260  CG  GLU A 146      27.864   8.358  12.956  1.00  0.00           C  
ATOM   2261  CD  GLU A 146      29.189   7.761  13.339  1.00  0.00           C  
ATOM   2262  OE1 GLU A 146      30.110   7.861  12.565  1.00  0.00           O  
ATOM   2263  OE2 GLU A 146      29.280   7.204  14.408  1.00  0.00           O  
ATOM   2264  H   GLU A 146      26.049   7.709  10.650  1.00  0.00           H  
ATOM   2265  HA  GLU A 146      26.110  10.223  12.045  1.00  0.00           H  
ATOM   2266 1HB  GLU A 146      28.342   8.517  10.890  1.00  0.00           H  
ATOM   2267 2HB  GLU A 146      28.628   9.983  11.817  1.00  0.00           H  
ATOM   2268 1HG  GLU A 146      27.525   9.010  13.761  1.00  0.00           H  
ATOM   2269 2HG  GLU A 146      27.131   7.561  12.839  1.00  0.00           H  
ATOM   2270  N   LEU A 147      27.060  10.217   8.860  1.00  0.00           N  
ATOM   2271  CA  LEU A 147      27.300  11.131   7.739  1.00  0.00           C  
ATOM   2272  C   LEU A 147      26.052  11.978   7.473  1.00  0.00           C  
ATOM   2273  O   LEU A 147      26.147  13.161   7.143  1.00  0.00           O  
ATOM   2274  CB  LEU A 147      27.679  10.346   6.477  1.00  0.00           C  
ATOM   2275  CG  LEU A 147      29.049   9.656   6.509  1.00  0.00           C  
ATOM   2276  CD1 LEU A 147      29.206   8.779   5.275  1.00  0.00           C  
ATOM   2277  CD2 LEU A 147      30.146  10.708   6.575  1.00  0.00           C  
ATOM   2278  H   LEU A 147      27.101   9.221   8.700  1.00  0.00           H  
ATOM   2279  HA  LEU A 147      28.127  11.790   8.001  1.00  0.00           H  
ATOM   2280 1HB  LEU A 147      26.926   9.579   6.306  1.00  0.00           H  
ATOM   2281 2HB  LEU A 147      27.672  11.029   5.628  1.00  0.00           H  
ATOM   2282  HG  LEU A 147      29.111   9.012   7.387  1.00  0.00           H  
ATOM   2283 1HD1 LEU A 147      30.179   8.288   5.298  1.00  0.00           H  
ATOM   2284 2HD1 LEU A 147      28.420   8.023   5.264  1.00  0.00           H  
ATOM   2285 3HD1 LEU A 147      29.131   9.394   4.379  1.00  0.00           H  
ATOM   2286 1HD2 LEU A 147      31.120  10.218   6.599  1.00  0.00           H  
ATOM   2287 2HD2 LEU A 147      30.086  11.352   5.697  1.00  0.00           H  
ATOM   2288 3HD2 LEU A 147      30.021  11.309   7.476  1.00  0.00           H  
ATOM   2289  N   LEU A 148      24.873  11.349   7.568  1.00  0.00           N  
ATOM   2290  CA  LEU A 148      23.640  12.115   7.288  1.00  0.00           C  
ATOM   2291  C   LEU A 148      23.210  13.016   8.406  1.00  0.00           C  
ATOM   2292  O   LEU A 148      22.451  13.990   8.095  1.00  0.00           O  
ATOM   2293  CB  LEU A 148      22.485  11.156   6.972  1.00  0.00           C  
ATOM   2294  CG  LEU A 148      22.636  10.333   5.686  1.00  0.00           C  
ATOM   2295  CD1 LEU A 148      21.481   9.348   5.574  1.00  0.00           C  
ATOM   2296  CD2 LEU A 148      22.676  11.268   4.487  1.00  0.00           C  
ATOM   2297  H   LEU A 148      24.800  10.375   7.823  1.00  0.00           H  
ATOM   2298  HA  LEU A 148      23.817  12.750   6.421  1.00  0.00           H  
ATOM   2299 1HB  LEU A 148      22.376  10.459   7.801  1.00  0.00           H  
ATOM   2300 2HB  LEU A 148      21.566  11.736   6.888  1.00  0.00           H  
ATOM   2301  HG  LEU A 148      23.562   9.758   5.729  1.00  0.00           H  
ATOM   2302 1HD1 LEU A 148      21.588   8.763   4.661  1.00  0.00           H  
ATOM   2303 2HD1 LEU A 148      21.488   8.680   6.435  1.00  0.00           H  
ATOM   2304 3HD1 LEU A 148      20.539   9.895   5.546  1.00  0.00           H  
ATOM   2305 1HD2 LEU A 148      22.785  10.683   3.573  1.00  0.00           H  
ATOM   2306 2HD2 LEU A 148      21.751  11.843   4.442  1.00  0.00           H  
ATOM   2307 3HD2 LEU A 148      23.522  11.949   4.584  1.00  0.00           H  
ATOM   2308  N   LYS A 149      23.603  12.797   9.635  1.00  0.00           N  
ATOM   2309  CA  LYS A 149      23.206  13.650  10.754  1.00  0.00           C  
ATOM   2310  C   LYS A 149      23.997  14.950  10.758  1.00  0.00           C  
ATOM   2311  O   LYS A 149      23.398  16.038  10.764  1.00  0.00           O  
ATOM   2312  CB  LYS A 149      23.394  12.917  12.083  1.00  0.00           C  
ATOM   2313  CG  LYS A 149      22.964  13.714  13.307  1.00  0.00           C  
ATOM   2314  CD  LYS A 149      23.099  12.890  14.579  1.00  0.00           C  
ATOM   2315  CE  LYS A 149      22.684  13.690  15.805  1.00  0.00           C  
ATOM   2316  NZ  LYS A 149      22.811  12.896  17.057  1.00  0.00           N  
ATOM   2317  H   LYS A 149      24.205  12.005   9.810  1.00  0.00           H  
ATOM   2318  HA  LYS A 149      22.150  13.900  10.641  1.00  0.00           H  
ATOM   2319 1HB  LYS A 149      22.823  11.989  12.071  1.00  0.00           H  
ATOM   2320 2HB  LYS A 149      24.445  12.654  12.208  1.00  0.00           H  
ATOM   2321 1HG  LYS A 149      23.583  14.608  13.396  1.00  0.00           H  
ATOM   2322 2HG  LYS A 149      21.925  14.023  13.194  1.00  0.00           H  
ATOM   2323 1HD  LYS A 149      22.471  12.001  14.505  1.00  0.00           H  
ATOM   2324 2HD  LYS A 149      24.135  12.573  14.699  1.00  0.00           H  
ATOM   2325 1HE  LYS A 149      23.308  14.579  15.888  1.00  0.00           H  
ATOM   2326 2HE  LYS A 149      21.647  14.010  15.697  1.00  0.00           H  
ATOM   2327 1HZ  LYS A 149      22.526  13.461  17.845  1.00  0.00           H  
ATOM   2328 2HZ  LYS A 149      22.221  12.078  16.999  1.00  0.00           H  
ATOM   2329 3HZ  LYS A 149      23.772  12.610  17.179  1.00  0.00           H  
ATOM   2330  N   ASP A 150      25.307  14.822  10.705  1.00  0.00           N  
ATOM   2331  CA  ASP A 150      26.147  16.068  10.649  1.00  0.00           C  
ATOM   2332  C   ASP A 150      27.549  15.543  10.267  1.00  0.00           C  
ATOM   2333  O   ASP A 150      28.303  15.143  11.161  1.00  0.00           O  
ATOM   2334  CB  ASP A 150      26.180  16.825  11.979  1.00  0.00           C  
ATOM   2335  CG  ASP A 150      26.917  18.155  11.885  1.00  0.00           C  
ATOM   2336  OD1 ASP A 150      27.488  18.424  10.855  1.00  0.00           O  
ATOM   2337  OD2 ASP A 150      26.902  18.888  12.845  1.00  0.00           O  
ATOM   2338  H   ASP A 150      25.763  13.921  10.701  1.00  0.00           H  
ATOM   2339  HA  ASP A 150      25.722  16.739   9.902  1.00  0.00           H  
ATOM   2340 1HB  ASP A 150      25.161  17.014  12.316  1.00  0.00           H  
ATOM   2341 2HB  ASP A 150      26.667  16.210  12.736  1.00  0.00           H  
ATOM   2342  N   ARG A 151      27.833  15.539   8.983  1.00  0.00           N  
ATOM   2343  CA  ARG A 151      29.122  14.937   8.539  1.00  0.00           C  
ATOM   2344  C   ARG A 151      30.372  15.561   9.113  1.00  0.00           C  
ATOM   2345  O   ARG A 151      31.364  14.844   9.262  1.00  0.00           O  
ATOM   2346  CB  ARG A 151      29.234  15.005   7.023  1.00  0.00           C  
ATOM   2347  CG  ARG A 151      29.356  16.409   6.453  1.00  0.00           C  
ATOM   2348  CD  ARG A 151      29.374  16.399   4.967  1.00  0.00           C  
ATOM   2349  NE  ARG A 151      29.533  17.735   4.418  1.00  0.00           N  
ATOM   2350  CZ  ARG A 151      29.574  18.022   3.102  1.00  0.00           C  
ATOM   2351  NH1 ARG A 151      29.468  17.056   2.216  1.00  0.00           N  
ATOM   2352  NH2 ARG A 151      29.722  19.273   2.702  1.00  0.00           N  
ATOM   2353  H   ARG A 151      27.208  15.929   8.292  1.00  0.00           H  
ATOM   2354  HA  ARG A 151      29.140  13.891   8.848  1.00  0.00           H  
ATOM   2355 1HB  ARG A 151      30.106  14.439   6.697  1.00  0.00           H  
ATOM   2356 2HB  ARG A 151      28.356  14.541   6.572  1.00  0.00           H  
ATOM   2357 1HG  ARG A 151      28.508  17.010   6.781  1.00  0.00           H  
ATOM   2358 2HG  ARG A 151      30.283  16.865   6.804  1.00  0.00           H  
ATOM   2359 1HD  ARG A 151      30.204  15.786   4.618  1.00  0.00           H  
ATOM   2360 2HD  ARG A 151      28.437  15.986   4.595  1.00  0.00           H  
ATOM   2361  HE  ARG A 151      29.617  18.504   5.069  1.00  0.00           H  
ATOM   2362 1HH1 ARG A 151      29.356  16.100   2.521  1.00  0.00           H  
ATOM   2363 2HH1 ARG A 151      29.500  17.271   1.230  1.00  0.00           H  
ATOM   2364 1HH2 ARG A 151      29.804  20.015   3.384  1.00  0.00           H  
ATOM   2365 2HH2 ARG A 151      29.753  19.487   1.717  1.00  0.00           H  
ATOM   2366  N   ALA A 152      30.371  16.893   9.297  1.00  0.00           N  
ATOM   2367  CA  ALA A 152      31.629  17.524   9.785  1.00  0.00           C  
ATOM   2368  C   ALA A 152      32.027  17.022  11.151  1.00  0.00           C  
ATOM   2369  O   ALA A 152      33.175  16.550  11.365  1.00  0.00           O  
ATOM   2370  CB  ALA A 152      31.493  19.039   9.824  1.00  0.00           C  
ATOM   2371  H   ALA A 152      29.565  17.475   9.121  1.00  0.00           H  
ATOM   2372  HA  ALA A 152      32.430  17.263   9.093  1.00  0.00           H  
ATOM   2373 1HB  ALA A 152      32.424  19.479  10.184  1.00  0.00           H  
ATOM   2374 2HB  ALA A 152      31.279  19.411   8.822  1.00  0.00           H  
ATOM   2375 3HB  ALA A 152      30.680  19.314  10.494  1.00  0.00           H  
ATOM   2376  N   GLN A 153      31.106  17.040  12.129  1.00  0.00           N  
ATOM   2377  CA  GLN A 153      31.372  16.505  13.449  1.00  0.00           C  
ATOM   2378  C   GLN A 153      31.646  14.992  13.334  1.00  0.00           C  
ATOM   2379  O   GLN A 153      32.481  14.498  14.072  1.00  0.00           O  
ATOM   2380  CB  GLN A 153      30.195  16.777  14.390  1.00  0.00           C  
ATOM   2381  CG  GLN A 153      30.440  16.357  15.830  1.00  0.00           C  
ATOM   2382  CD  GLN A 153      31.559  17.147  16.481  1.00  0.00           C  
ATOM   2383  OE1 GLN A 153      31.574  18.381  16.437  1.00  0.00           O  
ATOM   2384  NE2 GLN A 153      32.504  16.441  17.090  1.00  0.00           N  
ATOM   2385  H   GLN A 153      30.200  17.440  11.934  1.00  0.00           H  
ATOM   2386  HA  GLN A 153      32.257  16.998  13.850  1.00  0.00           H  
ATOM   2387 1HB  GLN A 153      29.964  17.842  14.385  1.00  0.00           H  
ATOM   2388 2HB  GLN A 153      29.313  16.248  14.031  1.00  0.00           H  
ATOM   2389 1HG  GLN A 153      29.528  16.518  16.404  1.00  0.00           H  
ATOM   2390 2HG  GLN A 153      30.711  15.301  15.848  1.00  0.00           H  
ATOM   2391 1HE2 GLN A 153      33.268  16.908  17.537  1.00  0.00           H  
ATOM   2392 2HE2 GLN A 153      32.454  15.442  17.101  1.00  0.00           H  
ATOM   2393  N   PHE A 154      30.927  14.334  12.429  1.00  0.00           N  
ATOM   2394  CA  PHE A 154      31.119  12.868  12.304  1.00  0.00           C  
ATOM   2395  C   PHE A 154      32.553  12.522  11.925  1.00  0.00           C  
ATOM   2396  O   PHE A 154      33.109  11.510  12.411  1.00  0.00           O  
ATOM   2397  CB  PHE A 154      30.168  12.284  11.258  1.00  0.00           C  
ATOM   2398  CG  PHE A 154      30.253  10.790  11.128  1.00  0.00           C  
ATOM   2399  CD1 PHE A 154      29.654   9.963  12.067  1.00  0.00           C  
ATOM   2400  CD2 PHE A 154      30.932  10.208  10.068  1.00  0.00           C  
ATOM   2401  CE1 PHE A 154      29.731   8.588  11.949  1.00  0.00           C  
ATOM   2402  CE2 PHE A 154      31.010   8.835   9.947  1.00  0.00           C  
ATOM   2403  CZ  PHE A 154      30.409   8.024  10.889  1.00  0.00           C  
ATOM   2404  H   PHE A 154      30.259  14.796  11.828  1.00  0.00           H  
ATOM   2405  HA  PHE A 154      30.899  12.407  13.268  1.00  0.00           H  
ATOM   2406 1HB  PHE A 154      29.142  12.546  11.513  1.00  0.00           H  
ATOM   2407 2HB  PHE A 154      30.384  12.723  10.285  1.00  0.00           H  
ATOM   2408  HD1 PHE A 154      29.117  10.409  12.904  1.00  0.00           H  
ATOM   2409  HD2 PHE A 154      31.406  10.849   9.324  1.00  0.00           H  
ATOM   2410  HE1 PHE A 154      29.257   7.950  12.694  1.00  0.00           H  
ATOM   2411  HE2 PHE A 154      31.546   8.390   9.109  1.00  0.00           H  
ATOM   2412  HZ  PHE A 154      30.471   6.941  10.795  1.00  0.00           H  
ATOM   2413  N   ILE A 155      33.182  13.325  11.068  1.00  0.00           N  
ATOM   2414  CA  ILE A 155      34.600  12.999  10.717  1.00  0.00           C  
ATOM   2415  C   ILE A 155      35.480  13.217  11.921  1.00  0.00           C  
ATOM   2416  O   ILE A 155      36.469  12.476  12.118  1.00  0.00           O  
ATOM   2417  CB  ILE A 155      35.121  13.857   9.550  1.00  0.00           C  
ATOM   2418  CG1 ILE A 155      36.445  13.296   9.024  1.00  0.00           C  
ATOM   2419  CG2 ILE A 155      35.289  15.304   9.987  1.00  0.00           C  
ATOM   2420  CD1 ILE A 155      36.325  11.915   8.419  1.00  0.00           C  
ATOM   2421  H   ILE A 155      32.746  14.135  10.651  1.00  0.00           H  
ATOM   2422  HA  ILE A 155      34.649  11.955  10.411  1.00  0.00           H  
ATOM   2423  HB  ILE A 155      34.412  13.817   8.724  1.00  0.00           H  
ATOM   2424 1HG1 ILE A 155      36.849  13.967   8.266  1.00  0.00           H  
ATOM   2425 2HG1 ILE A 155      37.169  13.249   9.837  1.00  0.00           H  
ATOM   2426 1HG2 ILE A 155      35.659  15.896   9.150  1.00  0.00           H  
ATOM   2427 2HG2 ILE A 155      34.328  15.699  10.314  1.00  0.00           H  
ATOM   2428 3HG2 ILE A 155      36.002  15.355  10.810  1.00  0.00           H  
ATOM   2429 1HD1 ILE A 155      37.304  11.585   8.069  1.00  0.00           H  
ATOM   2430 2HD1 ILE A 155      35.955  11.219   9.172  1.00  0.00           H  
ATOM   2431 3HD1 ILE A 155      35.632  11.945   7.579  1.00  0.00           H  
ATOM   2432  N   SER A 156      35.249  14.285  12.711  1.00  0.00           N  
ATOM   2433  CA  SER A 156      36.048  14.493  13.916  1.00  0.00           C  
ATOM   2434  C   SER A 156      35.901  13.312  14.875  1.00  0.00           C  
ATOM   2435  O   SER A 156      36.921  12.824  15.414  1.00  0.00           O  
ATOM   2436  CB  SER A 156      35.630  15.776  14.607  1.00  0.00           C  
ATOM   2437  OG  SER A 156      36.386  15.991  15.767  1.00  0.00           O  
ATOM   2438  H   SER A 156      34.525  14.950  12.480  1.00  0.00           H  
ATOM   2439  HA  SER A 156      37.096  14.576  13.626  1.00  0.00           H  
ATOM   2440 1HB  SER A 156      35.759  16.616  13.924  1.00  0.00           H  
ATOM   2441 2HB  SER A 156      34.573  15.723  14.863  1.00  0.00           H  
ATOM   2442  HG  SER A 156      35.995  15.435  16.444  1.00  0.00           H  
ATOM   2443  N   ASP A 157      34.664  12.803  15.042  1.00  0.00           N  
ATOM   2444  CA  ASP A 157      34.488  11.680  15.955  1.00  0.00           C  
ATOM   2445  C   ASP A 157      35.072  10.375  15.394  1.00  0.00           C  
ATOM   2446  O   ASP A 157      35.626   9.584  16.168  1.00  0.00           O  
ATOM   2447  CB  ASP A 157      33.002  11.486  16.266  1.00  0.00           C  
ATOM   2448  CG  ASP A 157      32.431  12.593  17.142  1.00  0.00           C  
ATOM   2449  OD1 ASP A 157      33.199  13.298  17.751  1.00  0.00           O  
ATOM   2450  OD2 ASP A 157      31.231  12.722  17.194  1.00  0.00           O  
ATOM   2451  H   ASP A 157      33.859  13.173  14.557  1.00  0.00           H  
ATOM   2452  HA  ASP A 157      35.017  11.902  16.883  1.00  0.00           H  
ATOM   2453 1HB  ASP A 157      32.437  11.451  15.335  1.00  0.00           H  
ATOM   2454 2HB  ASP A 157      32.858  10.531  16.773  1.00  0.00           H  
ATOM   2455  N   PHE A 158      34.956  10.170  14.109  1.00  0.00           N  
ATOM   2456  CA  PHE A 158      35.459   8.958  13.454  1.00  0.00           C  
ATOM   2457  C   PHE A 158      36.977   8.890  13.445  1.00  0.00           C  
ATOM   2458  O   PHE A 158      37.501   7.756  13.445  1.00  0.00           O  
ATOM   2459  CB  PHE A 158      34.944   8.880  12.015  1.00  0.00           C  
ATOM   2460  CG  PHE A 158      35.250   7.578  11.332  1.00  0.00           C  
ATOM   2461  CD1 PHE A 158      34.518   6.437  11.623  1.00  0.00           C  
ATOM   2462  CD2 PHE A 158      36.271   7.492  10.397  1.00  0.00           C  
ATOM   2463  CE1 PHE A 158      34.799   5.238  10.995  1.00  0.00           C  
ATOM   2464  CE2 PHE A 158      36.553   6.295   9.766  1.00  0.00           C  
ATOM   2465  CZ  PHE A 158      35.816   5.167  10.066  1.00  0.00           C  
ATOM   2466  H   PHE A 158      34.501  10.878  13.551  1.00  0.00           H  
ATOM   2467  HA  PHE A 158      35.093   8.090  14.004  1.00  0.00           H  
ATOM   2468 1HB  PHE A 158      33.865   9.023  12.007  1.00  0.00           H  
ATOM   2469 2HB  PHE A 158      35.385   9.685  11.428  1.00  0.00           H  
ATOM   2470  HD1 PHE A 158      33.713   6.493  12.356  1.00  0.00           H  
ATOM   2471  HD2 PHE A 158      36.853   8.383  10.160  1.00  0.00           H  
ATOM   2472  HE1 PHE A 158      34.216   4.349  11.233  1.00  0.00           H  
ATOM   2473  HE2 PHE A 158      37.357   6.241   9.033  1.00  0.00           H  
ATOM   2474  HZ  PHE A 158      36.038   4.223   9.572  1.00  0.00           H  
ATOM   2475  N   ASN A 159      37.632  10.051  13.440  1.00  0.00           N  
ATOM   2476  CA  ASN A 159      39.124   9.994  13.435  1.00  0.00           C  
ATOM   2477  C   ASN A 159      39.662   9.261  14.642  1.00  0.00           C  
ATOM   2478  O   ASN A 159      40.742   8.633  14.531  1.00  0.00           O  
ATOM   2479  CB  ASN A 159      39.725  11.386  13.372  1.00  0.00           C  
ATOM   2480  CG  ASN A 159      39.581  12.017  12.015  1.00  0.00           C  
ATOM   2481  OD1 ASN A 159      39.495  11.319  10.998  1.00  0.00           O  
ATOM   2482  ND2 ASN A 159      39.552  13.325  11.979  1.00  0.00           N  
ATOM   2483  H   ASN A 159      37.174  10.951  13.439  1.00  0.00           H  
ATOM   2484  HA  ASN A 159      39.446   9.441  12.551  1.00  0.00           H  
ATOM   2485 1HB  ASN A 159      39.240  12.026  14.111  1.00  0.00           H  
ATOM   2486 2HB  ASN A 159      40.784  11.337  13.626  1.00  0.00           H  
ATOM   2487 1HD2 ASN A 159      39.457  13.799  11.103  1.00  0.00           H  
ATOM   2488 2HD2 ASN A 159      39.624  13.850  12.826  1.00  0.00           H  
ATOM   2489  N   ALA A 160      39.002   9.286  15.790  1.00  0.00           N  
ATOM   2490  CA  ALA A 160      39.459   8.592  16.984  1.00  0.00           C  
ATOM   2491  C   ALA A 160      39.590   7.080  16.745  1.00  0.00           C  
ATOM   2492  O   ALA A 160      40.656   6.537  16.997  1.00  0.00           O  
ATOM   2493  CB  ALA A 160      38.510   8.868  18.142  1.00  0.00           C  
ATOM   2494  H   ALA A 160      38.142   9.815  15.827  1.00  0.00           H  
ATOM   2495  HA  ALA A 160      40.449   8.970  17.237  1.00  0.00           H  
ATOM   2496 1HB  ALA A 160      38.860   8.344  19.031  1.00  0.00           H  
ATOM   2497 2HB  ALA A 160      38.480   9.939  18.339  1.00  0.00           H  
ATOM   2498 3HB  ALA A 160      37.512   8.518  17.884  1.00  0.00           H  
ATOM   2499  N   PRO A 161      38.548   6.473  16.198  1.00  0.00           N  
ATOM   2500  CA  PRO A 161      38.632   5.036  15.902  1.00  0.00           C  
ATOM   2501  C   PRO A 161      39.595   4.750  14.756  1.00  0.00           C  
ATOM   2502  O   PRO A 161      40.257   3.698  14.726  1.00  0.00           O  
ATOM   2503  CB  PRO A 161      37.191   4.677  15.524  1.00  0.00           C  
ATOM   2504  CG  PRO A 161      36.364   5.703  16.221  1.00  0.00           C  
ATOM   2505  CD  PRO A 161      37.185   6.962  16.142  1.00  0.00           C  
ATOM   2506  HA  PRO A 161      38.947   4.498  16.808  1.00  0.00           H  
ATOM   2507 1HB  PRO A 161      37.072   4.703  14.431  1.00  0.00           H  
ATOM   2508 2HB  PRO A 161      36.962   3.651  15.849  1.00  0.00           H  
ATOM   2509 1HG  PRO A 161      35.387   5.803  15.726  1.00  0.00           H  
ATOM   2510 2HG  PRO A 161      36.165   5.391  17.257  1.00  0.00           H  
ATOM   2511 1HD  PRO A 161      36.974   7.480  15.194  1.00  0.00           H  
ATOM   2512 2HD  PRO A 161      36.948   7.610  16.999  1.00  0.00           H  
ATOM   2513  N   PHE A 162      39.607   5.616  13.735  1.00  0.00           N  
ATOM   2514  CA  PHE A 162      40.419   5.364  12.548  1.00  0.00           C  
ATOM   2515  C   PHE A 162      41.892   5.214  12.942  1.00  0.00           C  
ATOM   2516  O   PHE A 162      42.613   4.400  12.372  1.00  0.00           O  
ATOM   2517  CB  PHE A 162      40.260   6.498  11.534  1.00  0.00           C  
ATOM   2518  CG  PHE A 162      41.027   6.284  10.260  1.00  0.00           C  
ATOM   2519  CD1 PHE A 162      40.386   5.834   9.115  1.00  0.00           C  
ATOM   2520  CD2 PHE A 162      42.390   6.531  10.203  1.00  0.00           C  
ATOM   2521  CE1 PHE A 162      41.090   5.636   7.943  1.00  0.00           C  
ATOM   2522  CE2 PHE A 162      43.096   6.336   9.032  1.00  0.00           C  
ATOM   2523  CZ  PHE A 162      42.445   5.887   7.901  1.00  0.00           C  
ATOM   2524  H   PHE A 162      39.049   6.457  13.780  1.00  0.00           H  
ATOM   2525  HA  PHE A 162      40.079   4.436  12.087  1.00  0.00           H  
ATOM   2526 1HB  PHE A 162      39.207   6.615  11.281  1.00  0.00           H  
ATOM   2527 2HB  PHE A 162      40.596   7.434  11.979  1.00  0.00           H  
ATOM   2528  HD1 PHE A 162      39.314   5.636   9.148  1.00  0.00           H  
ATOM   2529  HD2 PHE A 162      42.904   6.886  11.097  1.00  0.00           H  
ATOM   2530  HE1 PHE A 162      40.574   5.281   7.051  1.00  0.00           H  
ATOM   2531  HE2 PHE A 162      44.167   6.535   9.001  1.00  0.00           H  
ATOM   2532  HZ  PHE A 162      43.001   5.731   6.977  1.00  0.00           H  
ATOM   2533  N   TYR A 163      42.358   6.005  13.899  1.00  0.00           N  
ATOM   2534  CA  TYR A 163      43.762   5.987  14.307  1.00  0.00           C  
ATOM   2535  C   TYR A 163      43.969   5.279  15.632  1.00  0.00           C  
ATOM   2536  O   TYR A 163      45.108   5.303  16.136  1.00  0.00           O  
ATOM   2537  CB  TYR A 163      44.309   7.414  14.390  1.00  0.00           C  
ATOM   2538  CG  TYR A 163      44.342   8.134  13.060  1.00  0.00           C  
ATOM   2539  CD1 TYR A 163      43.641   9.319  12.896  1.00  0.00           C  
ATOM   2540  CD2 TYR A 163      45.072   7.608  12.005  1.00  0.00           C  
ATOM   2541  CE1 TYR A 163      43.670   9.977  11.681  1.00  0.00           C  
ATOM   2542  CE2 TYR A 163      45.101   8.265  10.790  1.00  0.00           C  
ATOM   2543  CZ  TYR A 163      44.404   9.445  10.627  1.00  0.00           C  
ATOM   2544  OH  TYR A 163      44.434  10.100   9.417  1.00  0.00           O  
ATOM   2545  H   TYR A 163      41.720   6.639  14.359  1.00  0.00           H  
ATOM   2546  HA  TYR A 163      44.333   5.436  13.559  1.00  0.00           H  
ATOM   2547 1HB  TYR A 163      43.698   7.999  15.079  1.00  0.00           H  
ATOM   2548 2HB  TYR A 163      45.323   7.392  14.790  1.00  0.00           H  
ATOM   2549  HD1 TYR A 163      43.066   9.733  13.726  1.00  0.00           H  
ATOM   2550  HD2 TYR A 163      45.622   6.676  12.133  1.00  0.00           H  
ATOM   2551  HE1 TYR A 163      43.120  10.908  11.552  1.00  0.00           H  
ATOM   2552  HE2 TYR A 163      45.675   7.852   9.960  1.00  0.00           H  
ATOM   2553  HH  TYR A 163      44.980   9.607   8.801  1.00  0.00           H  
ATOM   2554  N   GLY A 164      42.958   4.595  16.174  1.00  0.00           N  
ATOM   2555  CA  GLY A 164      43.068   3.959  17.489  1.00  0.00           C  
ATOM   2556  C   GLY A 164      43.645   4.938  18.489  1.00  0.00           C  
ATOM   2557  O   GLY A 164      44.472   4.637  19.366  1.00  0.00           O  
ATOM   2558  H   GLY A 164      42.092   4.515  15.660  1.00  0.00           H  
ATOM   2559 1HA  GLY A 164      42.084   3.621  17.813  1.00  0.00           H  
ATOM   2560 2HA  GLY A 164      43.702   3.076  17.414  1.00  0.00           H  
ATOM   2561  N   ILE A 165      43.079   6.165  18.494  1.00  0.00           N  
ATOM   2562  CA  ILE A 165      43.638   7.224  19.329  1.00  0.00           C  
ATOM   2563  C   ILE A 165      43.169   7.129  20.769  1.00  0.00           C  
ATOM   2564  O   ILE A 165      43.487   7.984  21.615  1.00  0.00           O  
ATOM   2565  CB  ILE A 165      43.270   8.610  18.769  1.00  0.00           C  
ATOM   2566  CG1 ILE A 165      44.203   9.681  19.340  1.00  0.00           C  
ATOM   2567  CG2 ILE A 165      41.819   8.942  19.082  1.00  0.00           C  
ATOM   2568  CD1 ILE A 165      44.110  11.013  18.631  1.00  0.00           C  
ATOM   2569  H   ILE A 165      42.269   6.363  17.925  1.00  0.00           H  
ATOM   2570  HA  ILE A 165      44.723   7.128  19.329  1.00  0.00           H  
ATOM   2571  HB  ILE A 165      43.409   8.615  17.689  1.00  0.00           H  
ATOM   2572 1HG1 ILE A 165      43.974   9.839  20.393  1.00  0.00           H  
ATOM   2573 2HG1 ILE A 165      45.235   9.335  19.279  1.00  0.00           H  
ATOM   2574 1HG2 ILE A 165      41.576   9.925  18.680  1.00  0.00           H  
ATOM   2575 2HG2 ILE A 165      41.169   8.194  18.630  1.00  0.00           H  
ATOM   2576 3HG2 ILE A 165      41.671   8.945  20.162  1.00  0.00           H  
ATOM   2577 1HD1 ILE A 165      44.800  11.720  19.091  1.00  0.00           H  
ATOM   2578 2HD1 ILE A 165      44.370  10.884  17.579  1.00  0.00           H  
ATOM   2579 3HD1 ILE A 165      43.093  11.397  18.709  1.00  0.00           H  
ATOM   2580  N   ASN A 166      42.374   6.120  21.081  1.00  0.00           N  
ATOM   2581  CA  ASN A 166      41.962   5.828  22.441  1.00  0.00           C  
ATOM   2582  C   ASN A 166      43.021   5.028  23.195  1.00  0.00           C  
ATOM   2583  O   ASN A 166      42.869   4.838  24.411  1.00  0.00           O  
ATOM   2584  CB  ASN A 166      40.635   5.091  22.441  1.00  0.00           C  
ATOM   2585  CG  ASN A 166      39.487   5.969  22.027  1.00  0.00           C  
ATOM   2586  OD1 ASN A 166      39.515   7.188  22.232  1.00  0.00           O  
ATOM   2587  ND2 ASN A 166      38.477   5.373  21.446  1.00  0.00           N  
ATOM   2588  H   ASN A 166      42.044   5.531  20.330  1.00  0.00           H  
ATOM   2589  HA  ASN A 166      41.840   6.771  22.976  1.00  0.00           H  
ATOM   2590 1HB  ASN A 166      40.691   4.240  21.761  1.00  0.00           H  
ATOM   2591 2HB  ASN A 166      40.436   4.700  23.439  1.00  0.00           H  
ATOM   2592 1HD2 ASN A 166      37.684   5.907  21.149  1.00  0.00           H  
ATOM   2593 2HD2 ASN A 166      38.496   4.384  21.300  1.00  0.00           H  
ATOM   2594  N   LYS A 167      44.065   4.560  22.529  1.00  0.00           N  
ATOM   2595  CA  LYS A 167      45.080   3.787  23.253  1.00  0.00           C  
ATOM   2596  C   LYS A 167      46.079   4.682  23.949  1.00  0.00           C  
ATOM   2597  O   LYS A 167      46.666   5.543  23.308  1.00  0.00           O  
ATOM   2598  CB  LYS A 167      45.814   2.839  22.303  1.00  0.00           C  
ATOM   2599  CG  LYS A 167      46.828   1.929  22.983  1.00  0.00           C  
ATOM   2600  CD  LYS A 167      47.472   0.977  21.986  1.00  0.00           C  
ATOM   2601  CE  LYS A 167      48.496   0.076  22.661  1.00  0.00           C  
ATOM   2602  NZ  LYS A 167      49.134  -0.861  21.697  1.00  0.00           N  
ATOM   2603  H   LYS A 167      44.182   4.720  21.539  1.00  0.00           H  
ATOM   2604  HA  LYS A 167      44.581   3.193  24.020  1.00  0.00           H  
ATOM   2605 1HB  LYS A 167      45.090   2.207  21.788  1.00  0.00           H  
ATOM   2606 2HB  LYS A 167      46.341   3.419  21.545  1.00  0.00           H  
ATOM   2607 1HG  LYS A 167      47.607   2.534  23.449  1.00  0.00           H  
ATOM   2608 2HG  LYS A 167      46.332   1.347  23.759  1.00  0.00           H  
ATOM   2609 1HD  LYS A 167      46.702   0.356  21.526  1.00  0.00           H  
ATOM   2610 2HD  LYS A 167      47.967   1.551  21.203  1.00  0.00           H  
ATOM   2611 1HE  LYS A 167      49.271   0.688  23.121  1.00  0.00           H  
ATOM   2612 2HE  LYS A 167      48.009  -0.505  23.444  1.00  0.00           H  
ATOM   2613 1HZ  LYS A 167      49.805  -1.439  22.183  1.00  0.00           H  
ATOM   2614 2HZ  LYS A 167      48.426  -1.447  21.277  1.00  0.00           H  
ATOM   2615 3HZ  LYS A 167      49.605  -0.333  20.976  1.00  0.00           H  
ATOM   2616  N   GLY A 168      46.205   4.530  25.262  1.00  0.00           N  
ATOM   2617  CA  GLY A 168      47.168   5.288  26.032  1.00  0.00           C  
ATOM   2618  C   GLY A 168      48.540   5.222  25.395  1.00  0.00           C  
ATOM   2619  O   GLY A 168      48.945   4.162  24.925  1.00  0.00           O  
ATOM   2620  H   GLY A 168      45.610   3.865  25.736  1.00  0.00           H  
ATOM   2621 1HA  GLY A 168      46.842   6.326  26.103  1.00  0.00           H  
ATOM   2622 2HA  GLY A 168      47.212   4.895  27.047  1.00  0.00           H  
ATOM   2623  N   GLN A 169      49.255   6.349  25.370  1.00  0.00           N  
ATOM   2624  CA  GLN A 169      50.601   6.347  24.805  1.00  0.00           C  
ATOM   2625  C   GLN A 169      50.715   6.231  23.299  1.00  0.00           C  
ATOM   2626  O   GLN A 169      51.803   5.898  22.779  1.00  0.00           O  
ATOM   2627  CB  GLN A 169      51.405   5.207  25.437  1.00  0.00           C  
ATOM   2628  CG  GLN A 169      51.533   5.301  26.948  1.00  0.00           C  
ATOM   2629  CD  GLN A 169      52.322   6.520  27.388  1.00  0.00           C  
ATOM   2630  OE1 GLN A 169      53.441   6.754  26.923  1.00  0.00           O  
ATOM   2631  NE2 GLN A 169      51.742   7.305  28.288  1.00  0.00           N  
ATOM   2632  H   GLN A 169      48.877   7.210  25.738  1.00  0.00           H  
ATOM   2633  HA  GLN A 169      51.076   7.299  25.041  1.00  0.00           H  
ATOM   2634 1HB  GLN A 169      50.934   4.254  25.198  1.00  0.00           H  
ATOM   2635 2HB  GLN A 169      52.409   5.192  25.014  1.00  0.00           H  
ATOM   2636 1HG  GLN A 169      50.537   5.362  27.384  1.00  0.00           H  
ATOM   2637 2HG  GLN A 169      52.047   4.411  27.314  1.00  0.00           H  
ATOM   2638 1HE2 GLN A 169      52.214   8.125  28.616  1.00  0.00           H  
ATOM   2639 2HE2 GLN A 169      50.833   7.078  28.639  1.00  0.00           H  
ATOM   2640  N   VAL A 170      49.637   6.501  22.556  1.00  0.00           N  
ATOM   2641  CA  VAL A 170      49.716   6.425  21.096  1.00  0.00           C  
ATOM   2642  C   VAL A 170      50.473   7.650  20.560  1.00  0.00           C  
ATOM   2643  O   VAL A 170      50.652   8.632  21.296  1.00  0.00           O  
ATOM   2644  CB  VAL A 170      48.307   6.368  20.477  1.00  0.00           C  
ATOM   2645  CG1 VAL A 170      47.568   5.125  20.949  1.00  0.00           C  
ATOM   2646  CG2 VAL A 170      47.532   7.626  20.838  1.00  0.00           C  
ATOM   2647  H   VAL A 170      48.761   6.759  22.989  1.00  0.00           H  
ATOM   2648  HA  VAL A 170      50.251   5.514  20.825  1.00  0.00           H  
ATOM   2649  HB  VAL A 170      48.399   6.295  19.393  1.00  0.00           H  
ATOM   2650 1HG1 VAL A 170      46.574   5.100  20.501  1.00  0.00           H  
ATOM   2651 2HG1 VAL A 170      48.122   4.236  20.648  1.00  0.00           H  
ATOM   2652 3HG1 VAL A 170      47.475   5.146  22.035  1.00  0.00           H  
ATOM   2653 1HG2 VAL A 170      46.536   7.579  20.396  1.00  0.00           H  
ATOM   2654 2HG2 VAL A 170      47.445   7.701  21.922  1.00  0.00           H  
ATOM   2655 3HG2 VAL A 170      48.058   8.500  20.454  1.00  0.00           H  
ATOM   2656  N   VAL A 171      49.541   9.327  17.745  1.00  0.00           N  
ATOM   2657  CA  VAL A 171      48.661  10.098  16.856  1.00  0.00           C  
ATOM   2658  C   VAL A 171      48.680  11.563  17.306  1.00  0.00           C  
ATOM   2659  O   VAL A 171      48.477  11.857  18.493  1.00  0.00           O  
ATOM   2660  CB  VAL A 171      47.221   9.554  16.894  1.00  0.00           C  
ATOM   2661  CG1 VAL A 171      46.305  10.412  16.033  1.00  0.00           C  
ATOM   2662  CG2 VAL A 171      47.201   8.107  16.426  1.00  0.00           C  
ATOM   2663  H   VAL A 171      50.471   9.088  17.431  1.00  0.00           H  
ATOM   2664  HA  VAL A 171      49.035  10.008  15.836  1.00  0.00           H  
ATOM   2665  HB  VAL A 171      46.847   9.611  17.916  1.00  0.00           H  
ATOM   2666 1HG1 VAL A 171      45.290  10.013  16.072  1.00  0.00           H  
ATOM   2667 2HG1 VAL A 171      46.306  11.435  16.408  1.00  0.00           H  
ATOM   2668 3HG1 VAL A 171      46.659  10.401  15.003  1.00  0.00           H  
ATOM   2669 1HG2 VAL A 171      46.180   7.728  16.456  1.00  0.00           H  
ATOM   2670 2HG2 VAL A 171      47.580   8.049  15.405  1.00  0.00           H  
ATOM   2671 3HG2 VAL A 171      47.830   7.504  17.081  1.00  0.00           H  
ATOM   2672  N   SER A 172      48.808  12.483  16.346  1.00  0.00           N  
ATOM   2673  CA  SER A 172      48.801  13.891  16.710  1.00  0.00           C  
ATOM   2674  C   SER A 172      47.412  14.484  16.522  1.00  0.00           C  
ATOM   2675  O   SER A 172      46.601  13.915  15.777  1.00  0.00           O  
ATOM   2676  CB  SER A 172      49.810  14.655  15.875  1.00  0.00           C  
ATOM   2677  OG  SER A 172      49.420  14.696  14.529  1.00  0.00           O  
ATOM   2678  H   SER A 172      48.909  12.227  15.374  1.00  0.00           H  
ATOM   2679  HA  SER A 172      49.079  13.978  17.761  1.00  0.00           H  
ATOM   2680 1HB  SER A 172      49.906  15.670  16.259  1.00  0.00           H  
ATOM   2681 2HB  SER A 172      50.786  14.180  15.959  1.00  0.00           H  
ATOM   2682  HG  SER A 172      50.215  14.894  14.029  1.00  0.00           H  
ATOM   2683  N   GLN A 173      47.247  15.687  17.066  1.00  0.00           N  
ATOM   2684  CA  GLN A 173      45.957  16.363  16.806  1.00  0.00           C  
ATOM   2685  C   GLN A 173      45.929  16.685  15.316  1.00  0.00           C  
ATOM   2686  O   GLN A 173      44.916  16.654  14.638  1.00  0.00           O  
ATOM   2687  CB  GLN A 173      45.795  17.636  17.642  1.00  0.00           C  
ATOM   2688  CG  GLN A 173      45.621  17.385  19.130  1.00  0.00           C  
ATOM   2689  CD  GLN A 173      45.532  18.672  19.927  1.00  0.00           C  
ATOM   2690  OE1 GLN A 173      46.041  19.715  19.507  1.00  0.00           O  
ATOM   2691  NE2 GLN A 173      44.883  18.607  21.084  1.00  0.00           N  
ATOM   2692  H   GLN A 173      47.940  16.152  17.634  1.00  0.00           H  
ATOM   2693  HA  GLN A 173      45.149  15.682  17.074  1.00  0.00           H  
ATOM   2694 1HB  GLN A 173      46.670  18.272  17.508  1.00  0.00           H  
ATOM   2695 2HB  GLN A 173      44.927  18.193  17.291  1.00  0.00           H  
ATOM   2696 1HG  GLN A 173      44.702  16.821  19.288  1.00  0.00           H  
ATOM   2697 2HG  GLN A 173      46.476  16.816  19.495  1.00  0.00           H  
ATOM   2698 1HE2 GLN A 173      44.792  19.425  21.654  1.00  0.00           H  
ATOM   2699 2HE2 GLN A 173      44.485  17.741  21.387  1.00  0.00           H  
ATOM   2700  N   GLY A 174      47.122  17.026  14.780  1.00  0.00           N  
ATOM   2701  CA  GLY A 174      47.240  17.266  13.343  1.00  0.00           C  
ATOM   2702  C   GLY A 174      46.710  16.126  12.500  1.00  0.00           C  
ATOM   2703  O   GLY A 174      46.171  16.338  11.415  1.00  0.00           O  
ATOM   2704  H   GLY A 174      47.941  17.118  15.363  1.00  0.00           H  
ATOM   2705 1HA  GLY A 174      46.698  18.174  13.080  1.00  0.00           H  
ATOM   2706 2HA  GLY A 174      48.286  17.431  13.087  1.00  0.00           H  
ATOM   2707  N   VAL A 175      46.966  14.855  12.860  1.00  0.00           N  
ATOM   2708  CA  VAL A 175      46.483  13.725  12.072  1.00  0.00           C  
ATOM   2709  C   VAL A 175      44.931  13.802  12.004  1.00  0.00           C  
ATOM   2710  O   VAL A 175      44.393  13.535  10.926  1.00  0.00           O  
ATOM   2711  CB  VAL A 175      46.929  12.392  12.702  1.00  0.00           C  
ATOM   2712  CG1 VAL A 175      46.252  11.221  12.006  1.00  0.00           C  
ATOM   2713  CG2 VAL A 175      48.442  12.264  12.625  1.00  0.00           C  
ATOM   2714  H   VAL A 175      47.505  14.678  13.695  1.00  0.00           H  
ATOM   2715  HA  VAL A 175      46.909  13.794  11.070  1.00  0.00           H  
ATOM   2716  HB  VAL A 175      46.614  12.371  13.746  1.00  0.00           H  
ATOM   2717 1HG1 VAL A 175      46.578  10.287  12.465  1.00  0.00           H  
ATOM   2718 2HG1 VAL A 175      45.170  11.315  12.105  1.00  0.00           H  
ATOM   2719 3HG1 VAL A 175      46.522  11.220  10.951  1.00  0.00           H  
ATOM   2720 1HG2 VAL A 175      48.750  11.319  13.074  1.00  0.00           H  
ATOM   2721 2HG2 VAL A 175      48.757  12.290  11.582  1.00  0.00           H  
ATOM   2722 3HG2 VAL A 175      48.906  13.090  13.165  1.00  0.00           H  
ATOM   2723  N   GLN A 176      44.352  14.069  13.135  1.00  0.00           N  
ATOM   2724  CA  GLN A 176      42.874  14.116  13.204  1.00  0.00           C  
ATOM   2725  C   GLN A 176      42.335  15.287  12.390  1.00  0.00           C  
ATOM   2726  O   GLN A 176      41.311  15.162  11.693  1.00  0.00           O  
ATOM   2727  CB  GLN A 176      42.397  14.230  14.654  1.00  0.00           C  
ATOM   2728  CG  GLN A 176      42.631  12.981  15.487  1.00  0.00           C  
ATOM   2729  CD  GLN A 176      42.216  13.164  16.934  1.00  0.00           C  
ATOM   2730  OE1 GLN A 176      42.973  13.701  17.748  1.00  0.00           O  
ATOM   2731  NE2 GLN A 176      41.010  12.717  17.264  1.00  0.00           N  
ATOM   2732  H   GLN A 176      44.889  14.246  13.972  1.00  0.00           H  
ATOM   2733  HA  GLN A 176      42.479  13.192  12.783  1.00  0.00           H  
ATOM   2734 1HB  GLN A 176      42.908  15.060  15.142  1.00  0.00           H  
ATOM   2735 2HB  GLN A 176      41.329  14.449  14.670  1.00  0.00           H  
ATOM   2736 1HG  GLN A 176      42.049  12.161  15.065  1.00  0.00           H  
ATOM   2737 2HG  GLN A 176      43.693  12.735  15.463  1.00  0.00           H  
ATOM   2738 1HE2 GLN A 176      40.681  12.810  18.205  1.00  0.00           H  
ATOM   2739 2HE2 GLN A 176      40.428  12.288  16.573  1.00  0.00           H  
ATOM   2740  N   THR A 177      43.024  16.435  12.492  1.00  0.00           N  
ATOM   2741  CA  THR A 177      42.592  17.586  11.718  1.00  0.00           C  
ATOM   2742  C   THR A 177      42.750  17.351  10.227  1.00  0.00           C  
ATOM   2743  O   THR A 177      41.937  17.771   9.411  1.00  0.00           O  
ATOM   2744  CB  THR A 177      43.374  18.848  12.125  1.00  0.00           C  
ATOM   2745  OG1 THR A 177      43.142  19.131  13.511  1.00  0.00           O  
ATOM   2746  CG2 THR A 177      42.936  20.040  11.288  1.00  0.00           C  
ATOM   2747  H   THR A 177      43.833  16.520  13.091  1.00  0.00           H  
ATOM   2748  HA  THR A 177      41.534  17.758  11.915  1.00  0.00           H  
ATOM   2749  HB  THR A 177      44.441  18.680  11.976  1.00  0.00           H  
ATOM   2750  HG1 THR A 177      43.437  18.388  14.043  1.00  0.00           H  
ATOM   2751 1HG2 THR A 177      43.500  20.923  11.589  1.00  0.00           H  
ATOM   2752 2HG2 THR A 177      43.122  19.833  10.234  1.00  0.00           H  
ATOM   2753 3HG2 THR A 177      41.873  20.220  11.440  1.00  0.00           H  
ATOM   2754  N   GLN A 178      43.828  16.653   9.822  1.00  0.00           N  
ATOM   2755  CA  GLN A 178      44.003  16.370   8.391  1.00  0.00           C  
ATOM   2756  C   GLN A 178      42.963  15.378   7.837  1.00  0.00           C  
ATOM   2757  O   GLN A 178      42.564  15.468   6.667  1.00  0.00           O  
ATOM   2758  CB  GLN A 178      45.413  15.829   8.137  1.00  0.00           C  
ATOM   2759  CG  GLN A 178      46.517  16.853   8.334  1.00  0.00           C  
ATOM   2760  CD  GLN A 178      47.899  16.260   8.134  1.00  0.00           C  
ATOM   2761  OE1 GLN A 178      48.103  15.055   8.307  1.00  0.00           O  
ATOM   2762  NE2 GLN A 178      48.857  17.104   7.770  1.00  0.00           N  
ATOM   2763  H   GLN A 178      44.520  16.319  10.478  1.00  0.00           H  
ATOM   2764  HA  GLN A 178      43.875  17.300   7.837  1.00  0.00           H  
ATOM   2765 1HB  GLN A 178      45.607  14.992   8.807  1.00  0.00           H  
ATOM   2766 2HB  GLN A 178      45.480  15.454   7.116  1.00  0.00           H  
ATOM   2767 1HG  GLN A 178      46.384  17.659   7.612  1.00  0.00           H  
ATOM   2768 2HG  GLN A 178      46.457  17.247   9.348  1.00  0.00           H  
ATOM   2769 1HE2 GLN A 178      49.790  16.770   7.623  1.00  0.00           H  
ATOM   2770 2HE2 GLN A 178      48.648  18.073   7.641  1.00  0.00           H  
ATOM   2771  N   THR A 179      42.581  14.417   8.686  1.00  0.00           N  
ATOM   2772  CA  THR A 179      41.512  13.472   8.348  1.00  0.00           C  
ATOM   2773  C   THR A 179      40.238  14.270   8.011  1.00  0.00           C  
ATOM   2774  O   THR A 179      39.638  14.037   6.954  1.00  0.00           O  
ATOM   2775  CB  THR A 179      41.239  12.486   9.499  1.00  0.00           C  
ATOM   2776  OG1 THR A 179      40.892  13.214  10.683  1.00  0.00           O  
ATOM   2777  CG2 THR A 179      42.468  11.633   9.774  1.00  0.00           C  
ATOM   2778  H   THR A 179      43.040  14.340   9.582  1.00  0.00           H  
ATOM   2779  HA  THR A 179      41.822  12.896   7.476  1.00  0.00           H  
ATOM   2780  HB  THR A 179      40.406  11.836   9.231  1.00  0.00           H  
ATOM   2781  HG1 THR A 179      41.447  13.994  10.753  1.00  0.00           H  
ATOM   2782 1HG2 THR A 179      42.257  10.942  10.589  1.00  0.00           H  
ATOM   2783 2HG2 THR A 179      42.728  11.070   8.878  1.00  0.00           H  
ATOM   2784 3HG2 THR A 179      43.302  12.277  10.051  1.00  0.00           H  
ATOM   2785  N   LEU A 180      39.892  15.140   8.952  1.00  0.00           N  
ATOM   2786  CA  LEU A 180      38.691  15.987   8.718  1.00  0.00           C  
ATOM   2787  C   LEU A 180      38.832  16.804   7.454  1.00  0.00           C  
ATOM   2788  O   LEU A 180      37.898  16.885   6.650  1.00  0.00           O  
ATOM   2789  CB  LEU A 180      38.453  16.933   9.902  1.00  0.00           C  
ATOM   2790  CG  LEU A 180      37.178  17.783   9.828  1.00  0.00           C  
ATOM   2791  CD1 LEU A 180      36.742  18.169  11.235  1.00  0.00           C  
ATOM   2792  CD2 LEU A 180      37.440  19.018   8.978  1.00  0.00           C  
ATOM   2793  H   LEU A 180      40.409  15.247   9.813  1.00  0.00           H  
ATOM   2794  HA  LEU A 180      37.823  15.336   8.616  1.00  0.00           H  
ATOM   2795 1HB  LEU A 180      38.404  16.342  10.814  1.00  0.00           H  
ATOM   2796 2HB  LEU A 180      39.301  17.613   9.979  1.00  0.00           H  
ATOM   2797  HG  LEU A 180      36.375  17.197   9.379  1.00  0.00           H  
ATOM   2798 1HD1 LEU A 180      35.836  18.773  11.182  1.00  0.00           H  
ATOM   2799 2HD1 LEU A 180      36.543  17.268  11.814  1.00  0.00           H  
ATOM   2800 3HD1 LEU A 180      37.533  18.743  11.716  1.00  0.00           H  
ATOM   2801 1HD2 LEU A 180      36.533  19.622   8.925  1.00  0.00           H  
ATOM   2802 2HD2 LEU A 180      38.241  19.605   9.427  1.00  0.00           H  
ATOM   2803 3HD2 LEU A 180      37.732  18.713   7.973  1.00  0.00           H  
ATOM   2804  N   GLN A 181      39.974  17.449   7.226  1.00  0.00           N  
ATOM   2805  CA  GLN A 181      40.200  18.293   6.045  1.00  0.00           C  
ATOM   2806  C   GLN A 181      40.023  17.521   4.751  1.00  0.00           C  
ATOM   2807  O   GLN A 181      39.406  18.015   3.792  1.00  0.00           O  
ATOM   2808  CB  GLN A 181      41.602  18.908   6.085  1.00  0.00           C  
ATOM   2809  CG  GLN A 181      41.787  19.965   7.160  1.00  0.00           C  
ATOM   2810  CD  GLN A 181      43.211  20.485   7.221  1.00  0.00           C  
ATOM   2811  OE1 GLN A 181      44.156  19.794   6.831  1.00  0.00           O  
ATOM   2812  NE2 GLN A 181      43.373  21.708   7.712  1.00  0.00           N  
ATOM   2813  H   GLN A 181      40.714  17.345   7.905  1.00  0.00           H  
ATOM   2814  HA  GLN A 181      39.466  19.099   6.050  1.00  0.00           H  
ATOM   2815 1HB  GLN A 181      42.339  18.123   6.255  1.00  0.00           H  
ATOM   2816 2HB  GLN A 181      41.826  19.365   5.121  1.00  0.00           H  
ATOM   2817 1HG  GLN A 181      41.125  20.805   6.947  1.00  0.00           H  
ATOM   2818 2HG  GLN A 181      41.540  19.531   8.129  1.00  0.00           H  
ATOM   2819 1HE2 GLN A 181      44.289  22.105   7.777  1.00  0.00           H  
ATOM   2820 2HE2 GLN A 181      42.579  22.234   8.017  1.00  0.00           H  
ATOM   2821  N   ILE A 182      40.579  16.295   4.650  1.00  0.00           N  
ATOM   2822  CA  ILE A 182      40.394  15.487   3.473  1.00  0.00           C  
ATOM   2823  C   ILE A 182      38.903  15.064   3.327  1.00  0.00           C  
ATOM   2824  O   ILE A 182      38.435  15.064   2.183  1.00  0.00           O  
ATOM   2825  CB  ILE A 182      41.302  14.245   3.530  1.00  0.00           C  
ATOM   2826  CG1 ILE A 182      42.775  14.659   3.523  1.00  0.00           C  
ATOM   2827  CG2 ILE A 182      41.002  13.313   2.365  1.00  0.00           C  
ATOM   2828  CD1 ILE A 182      43.186  15.435   2.292  1.00  0.00           C  
ATOM   2829  H   ILE A 182      41.136  15.934   5.412  1.00  0.00           H  
ATOM   2830  HA  ILE A 182      40.667  16.080   2.601  1.00  0.00           H  
ATOM   2831  HB  ILE A 182      41.129  13.710   4.464  1.00  0.00           H  
ATOM   2832 1HG1 ILE A 182      42.985  15.272   4.399  1.00  0.00           H  
ATOM   2833 2HG1 ILE A 182      43.404  13.771   3.590  1.00  0.00           H  
ATOM   2834 1HG2 ILE A 182      41.653  12.441   2.420  1.00  0.00           H  
ATOM   2835 2HG2 ILE A 182      39.962  12.994   2.414  1.00  0.00           H  
ATOM   2836 3HG2 ILE A 182      41.177  13.838   1.426  1.00  0.00           H  
ATOM   2837 1HD1 ILE A 182      44.243  15.693   2.360  1.00  0.00           H  
ATOM   2838 2HD1 ILE A 182      43.017  14.825   1.404  1.00  0.00           H  
ATOM   2839 3HD1 ILE A 182      42.594  16.347   2.224  1.00  0.00           H  
ATOM   2840  N   ALA A 183      38.295  14.703   4.424  1.00  0.00           N  
ATOM   2841  CA  ALA A 183      36.889  14.207   4.350  1.00  0.00           C  
ATOM   2842  C   ALA A 183      35.920  15.292   3.946  1.00  0.00           C  
ATOM   2843  O   ALA A 183      34.918  14.992   3.267  1.00  0.00           O  
ATOM   2844  CB  ALA A 183      36.454  13.614   5.682  1.00  0.00           C  
ATOM   2845  H   ALA A 183      38.753  14.751   5.323  1.00  0.00           H  
ATOM   2846  HA  ALA A 183      36.845  13.427   3.590  1.00  0.00           H  
ATOM   2847 1HB  ALA A 183      35.426  13.259   5.604  1.00  0.00           H  
ATOM   2848 2HB  ALA A 183      37.107  12.781   5.940  1.00  0.00           H  
ATOM   2849 3HB  ALA A 183      36.516  14.377   6.457  1.00  0.00           H  
ATOM   2850  N   LEU A 184      36.246  16.580   4.182  1.00  0.00           N  
ATOM   2851  CA  LEU A 184      35.293  17.651   3.828  1.00  0.00           C  
ATOM   2852  C   LEU A 184      35.227  17.792   2.338  1.00  0.00           C  
ATOM   2853  O   LEU A 184      34.293  18.425   1.801  1.00  0.00           O  
ATOM   2854  CB  LEU A 184      35.704  18.991   4.451  1.00  0.00           C  
ATOM   2855  CG  LEU A 184      34.694  20.134   4.297  1.00  0.00           C  
ATOM   2856  CD1 LEU A 184      33.375  19.738   4.946  1.00  0.00           C  
ATOM   2857  CD2 LEU A 184      35.256  21.398   4.930  1.00  0.00           C  
ATOM   2858  H   LEU A 184      37.132  16.828   4.598  1.00  0.00           H  
ATOM   2859  HA  LEU A 184      34.311  17.382   4.215  1.00  0.00           H  
ATOM   2860 1HB  LEU A 184      35.875  18.841   5.516  1.00  0.00           H  
ATOM   2861 2HB  LEU A 184      36.641  19.313   3.996  1.00  0.00           H  
ATOM   2862  HG  LEU A 184      34.504  20.312   3.238  1.00  0.00           H  
ATOM   2863 1HD1 LEU A 184      32.656  20.550   4.836  1.00  0.00           H  
ATOM   2864 2HD1 LEU A 184      32.985  18.842   4.461  1.00  0.00           H  
ATOM   2865 3HD1 LEU A 184      33.536  19.537   6.005  1.00  0.00           H  
ATOM   2866 1HD2 LEU A 184      34.538  22.211   4.820  1.00  0.00           H  
ATOM   2867 2HD2 LEU A 184      35.445  21.222   5.989  1.00  0.00           H  
ATOM   2868 3HD2 LEU A 184      36.189  21.669   4.435  1.00  0.00           H  
ATOM   2869  N   LEU A 185      36.141  17.224   1.537  1.00  0.00           N  
ATOM   2870  CA  LEU A 185      36.081  17.316   0.099  1.00  0.00           C  
ATOM   2871  C   LEU A 185      35.259  16.172  -0.502  1.00  0.00           C  
ATOM   2872  O   LEU A 185      35.080  16.200  -1.732  1.00  0.00           O  
ATOM   2873  CB  LEU A 185      37.501  17.304  -0.481  1.00  0.00           C  
ATOM   2874  CG  LEU A 185      38.395  18.482  -0.076  1.00  0.00           C  
ATOM   2875  CD1 LEU A 185      39.794  18.276  -0.641  1.00  0.00           C  
ATOM   2876  CD2 LEU A 185      37.787  19.780  -0.585  1.00  0.00           C  
ATOM   2877  H   LEU A 185      36.899  16.713   1.966  1.00  0.00           H  
ATOM   2878  HA  LEU A 185      35.597  18.255  -0.167  1.00  0.00           H  
ATOM   2879 1HB  LEU A 185      37.997  16.387  -0.166  1.00  0.00           H  
ATOM   2880 2HB  LEU A 185      37.432  17.299  -1.569  1.00  0.00           H  
ATOM   2881  HG  LEU A 185      38.477  18.520   1.010  1.00  0.00           H  
ATOM   2882 1HD1 LEU A 185      40.430  19.113  -0.353  1.00  0.00           H  
ATOM   2883 2HD1 LEU A 185      40.213  17.350  -0.246  1.00  0.00           H  
ATOM   2884 3HD1 LEU A 185      39.743  18.217  -1.727  1.00  0.00           H  
ATOM   2885 1HD2 LEU A 185      38.422  20.618  -0.296  1.00  0.00           H  
ATOM   2886 2HD2 LEU A 185      37.706  19.744  -1.671  1.00  0.00           H  
ATOM   2887 3HD2 LEU A 185      36.795  19.911  -0.152  1.00  0.00           H  
ATOM   2888  N   ALA A 186      34.777  15.252   0.331  1.00  0.00           N  
ATOM   2889  CA  ALA A 186      33.994  14.156  -0.281  1.00  0.00           C  
ATOM   2890  C   ALA A 186      32.504  14.552  -0.421  1.00  0.00           C  
ATOM   2891  O   ALA A 186      31.992  15.147   0.524  1.00  0.00           O  
ATOM   2892  CB  ALA A 186      34.130  12.883   0.541  1.00  0.00           C  
ATOM   2893  H   ALA A 186      34.913  15.260   1.332  1.00  0.00           H  
ATOM   2894  HA  ALA A 186      34.389  13.974  -1.280  1.00  0.00           H  
ATOM   2895 1HB  ALA A 186      33.549  12.086   0.078  1.00  0.00           H  
ATOM   2896 2HB  ALA A 186      35.179  12.588   0.584  1.00  0.00           H  
ATOM   2897 3HB  ALA A 186      33.762  13.061   1.550  1.00  0.00           H  
ATOM   2898  N   SER A 187      31.871  14.096  -1.495  1.00  0.00           N  
ATOM   2899  CA  SER A 187      30.425  14.409  -1.579  1.00  0.00           C  
ATOM   2900  C   SER A 187      29.699  13.680  -0.477  1.00  0.00           C  
ATOM   2901  O   SER A 187      30.056  12.584  -0.003  1.00  0.00           O  
ATOM   2902  CB  SER A 187      29.852  14.008  -2.924  1.00  0.00           C  
ATOM   2903  OG  SER A 187      29.853  12.615  -3.076  1.00  0.00           O  
ATOM   2904  H   SER A 187      32.303  13.564  -2.237  1.00  0.00           H  
ATOM   2905  HA  SER A 187      30.296  15.486  -1.460  1.00  0.00           H  
ATOM   2906 1HB  SER A 187      28.834  14.386  -3.013  1.00  0.00           H  
ATOM   2907 2HB  SER A 187      30.440  14.464  -3.720  1.00  0.00           H  
ATOM   2908  HG  SER A 187      30.109  12.448  -3.986  1.00  0.00           H  
ATOM   2909  N   LEU A 188      28.504  14.194  -0.082  1.00  0.00           N  
ATOM   2910  CA  LEU A 188      27.757  13.486   0.970  1.00  0.00           C  
ATOM   2911  C   LEU A 188      27.216  12.155   0.442  1.00  0.00           C  
ATOM   2912  O   LEU A 188      27.249  11.186   1.203  1.00  0.00           O  
ATOM   2913  CB  LEU A 188      26.598  14.351   1.481  1.00  0.00           C  
ATOM   2914  CG  LEU A 188      25.825  13.788   2.680  1.00  0.00           C  
ATOM   2915  CD1 LEU A 188      26.779  13.583   3.849  1.00  0.00           C  
ATOM   2916  CD2 LEU A 188      24.700  14.741   3.052  1.00  0.00           C  
ATOM   2917  H   LEU A 188      28.114  15.036  -0.480  1.00  0.00           H  
ATOM   2918  HA  LEU A 188      28.434  13.286   1.800  1.00  0.00           H  
ATOM   2919 1HB  LEU A 188      26.992  15.325   1.769  1.00  0.00           H  
ATOM   2920 2HB  LEU A 188      25.888  14.496   0.667  1.00  0.00           H  
ATOM   2921  HG  LEU A 188      25.406  12.816   2.418  1.00  0.00           H  
ATOM   2922 1HD1 LEU A 188      26.230  13.182   4.701  1.00  0.00           H  
ATOM   2923 2HD1 LEU A 188      27.562  12.882   3.561  1.00  0.00           H  
ATOM   2924 3HD1 LEU A 188      27.228  14.537   4.123  1.00  0.00           H  
ATOM   2925 1HD2 LEU A 188      24.150  14.340   3.904  1.00  0.00           H  
ATOM   2926 2HD2 LEU A 188      25.118  15.713   3.316  1.00  0.00           H  
ATOM   2927 3HD2 LEU A 188      24.024  14.855   2.205  1.00  0.00           H  
ATOM   2928  N   LYS A 189      26.935  12.058  -0.852  1.00  0.00           N  
ATOM   2929  CA  LYS A 189      26.397  10.819  -1.432  1.00  0.00           C  
ATOM   2930  C   LYS A 189      27.529   9.796  -1.504  1.00  0.00           C  
ATOM   2931  O   LYS A 189      27.282   8.620  -1.235  1.00  0.00           O  
ATOM   2932  CB  LYS A 189      25.798  11.063  -2.818  1.00  0.00           C  
ATOM   2933  CG  LYS A 189      24.513  11.881  -2.813  1.00  0.00           C  
ATOM   2934  CD  LYS A 189      23.968  12.061  -4.222  1.00  0.00           C  
ATOM   2935  CE  LYS A 189      22.712  12.922  -4.224  1.00  0.00           C  
ATOM   2936  NZ  LYS A 189      21.588  12.267  -3.502  1.00  0.00           N  
ATOM   2937  H   LYS A 189      27.094  12.854  -1.453  1.00  0.00           H  
ATOM   2938  HA  LYS A 189      25.605  10.447  -0.781  1.00  0.00           H  
ATOM   2939 1HB  LYS A 189      26.524  11.586  -3.441  1.00  0.00           H  
ATOM   2940 2HB  LYS A 189      25.585  10.107  -3.296  1.00  0.00           H  
ATOM   2941 1HG  LYS A 189      23.763  11.375  -2.204  1.00  0.00           H  
ATOM   2942 2HG  LYS A 189      24.707  12.861  -2.379  1.00  0.00           H  
ATOM   2943 1HD  LYS A 189      24.725  12.536  -4.847  1.00  0.00           H  
ATOM   2944 2HD  LYS A 189      23.729  11.087  -4.647  1.00  0.00           H  
ATOM   2945 1HE  LYS A 189      22.926  13.877  -3.748  1.00  0.00           H  
ATOM   2946 2HE  LYS A 189      22.405  13.114  -5.252  1.00  0.00           H  
ATOM   2947 1HZ  LYS A 189      20.776  12.868  -3.527  1.00  0.00           H  
ATOM   2948 2HZ  LYS A 189      21.368  11.387  -3.948  1.00  0.00           H  
ATOM   2949 3HZ  LYS A 189      21.854  12.101  -2.543  1.00  0.00           H  
ATOM   2950  N   ALA A 190      28.738  10.253  -1.810  1.00  0.00           N  
ATOM   2951  CA  ALA A 190      29.862   9.274  -1.808  1.00  0.00           C  
ATOM   2952  C   ALA A 190      30.122   8.799  -0.384  1.00  0.00           C  
ATOM   2953  O   ALA A 190      30.483   7.618  -0.145  1.00  0.00           O  
ATOM   2954  CB  ALA A 190      31.126   9.881  -2.400  1.00  0.00           C  
ATOM   2955  H   ALA A 190      28.927  11.218  -2.040  1.00  0.00           H  
ATOM   2956  HA  ALA A 190      29.569   8.421  -2.420  1.00  0.00           H  
ATOM   2957 1HB  ALA A 190      31.926   9.142  -2.384  1.00  0.00           H  
ATOM   2958 2HB  ALA A 190      30.935  10.187  -3.429  1.00  0.00           H  
ATOM   2959 3HB  ALA A 190      31.422  10.749  -1.813  1.00  0.00           H  
ATOM   2960  N   THR A 191      29.956   9.674   0.597  1.00  0.00           N  
ATOM   2961  CA  THR A 191      30.097   9.346   2.005  1.00  0.00           C  
ATOM   2962  C   THR A 191      29.220   8.146   2.376  1.00  0.00           C  
ATOM   2963  O   THR A 191      29.695   7.107   2.865  1.00  0.00           O  
ATOM   2964  CB  THR A 191      29.737  10.553   2.891  1.00  0.00           C  
ATOM   2965  OG1 THR A 191      30.624  11.642   2.603  1.00  0.00           O  
ATOM   2966  CG2 THR A 191      29.851  10.187   4.363  1.00  0.00           C  
ATOM   2967  H   THR A 191      29.718  10.620   0.334  1.00  0.00           H  
ATOM   2968  HA  THR A 191      31.136   9.077   2.195  1.00  0.00           H  
ATOM   2969  HB  THR A 191      28.716  10.868   2.679  1.00  0.00           H  
ATOM   2970  HG1 THR A 191      30.539  11.887   1.679  1.00  0.00           H  
ATOM   2971 1HG2 THR A 191      29.593  11.051   4.974  1.00  0.00           H  
ATOM   2972 2HG2 THR A 191      29.170   9.367   4.588  1.00  0.00           H  
ATOM   2973 3HG2 THR A 191      30.873   9.880   4.583  1.00  0.00           H  
ATOM   2974  N   VAL A 192      27.931   8.256   2.071  1.00  0.00           N  
ATOM   2975  CA  VAL A 192      27.012   7.146   2.414  1.00  0.00           C  
ATOM   2976  C   VAL A 192      27.027   5.983   1.455  1.00  0.00           C  
ATOM   2977  O   VAL A 192      27.069   4.817   1.911  1.00  0.00           O  
ATOM   2978  CB  VAL A 192      25.566   7.671   2.493  1.00  0.00           C  
ATOM   2979  CG1 VAL A 192      24.592   6.520   2.698  1.00  0.00           C  
ATOM   2980  CG2 VAL A 192      25.445   8.687   3.618  1.00  0.00           C  
ATOM   2981  H   VAL A 192      27.562   9.076   1.612  1.00  0.00           H  
ATOM   2982  HA  VAL A 192      27.298   6.748   3.388  1.00  0.00           H  
ATOM   2983  HB  VAL A 192      25.309   8.144   1.545  1.00  0.00           H  
ATOM   2984 1HG1 VAL A 192      23.575   6.909   2.751  1.00  0.00           H  
ATOM   2985 2HG1 VAL A 192      24.671   5.824   1.863  1.00  0.00           H  
ATOM   2986 3HG1 VAL A 192      24.831   6.002   3.627  1.00  0.00           H  
ATOM   2987 1HG2 VAL A 192      24.420   9.054   3.668  1.00  0.00           H  
ATOM   2988 2HG2 VAL A 192      25.707   8.214   4.565  1.00  0.00           H  
ATOM   2989 3HG2 VAL A 192      26.120   9.521   3.429  1.00  0.00           H  
ATOM   2990  N   ASP A 193      27.126   6.135   0.136  1.00  0.00           N  
ATOM   2991  CA  ASP A 193      27.051   5.018  -0.784  1.00  0.00           C  
ATOM   2992  C   ASP A 193      28.310   4.148  -0.689  1.00  0.00           C  
ATOM   2993  O   ASP A 193      28.216   2.932  -0.934  1.00  0.00           O  
ATOM   2994  CB  ASP A 193      26.867   5.521  -2.218  1.00  0.00           C  
ATOM   2995  CG  ASP A 193      25.485   6.111  -2.466  1.00  0.00           C  
ATOM   2996  OD1 ASP A 193      24.602   5.855  -1.681  1.00  0.00           O  
ATOM   2997  OD2 ASP A 193      25.325   6.811  -3.437  1.00  0.00           O  
ATOM   2998  H   ASP A 193      27.258   7.067  -0.231  1.00  0.00           H  
ATOM   2999  HA  ASP A 193      26.190   4.405  -0.515  1.00  0.00           H  
ATOM   3000 1HB  ASP A 193      27.615   6.283  -2.435  1.00  0.00           H  
ATOM   3001 2HB  ASP A 193      27.025   4.698  -2.915  1.00  0.00           H  
ATOM   3002  N   CYS A 194      29.449   4.798  -0.367  1.00  0.00           N  
ATOM   3003  CA  CYS A 194      30.640   3.928  -0.223  1.00  0.00           C  
ATOM   3004  C   CYS A 194      30.468   2.977   0.949  1.00  0.00           C  
ATOM   3005  O   CYS A 194      31.049   1.857   0.868  1.00  0.00           O  
ATOM   3006  CB  CYS A 194      31.907   4.757  -0.010  1.00  0.00           C  
ATOM   3007  SG  CYS A 194      32.424   5.703  -1.462  1.00  0.00           S  
ATOM   3008  H   CYS A 194      29.546   5.793  -0.223  1.00  0.00           H  
ATOM   3009  HA  CYS A 194      30.759   3.350  -1.140  1.00  0.00           H  
ATOM   3010 1HB  CYS A 194      31.750   5.457   0.811  1.00  0.00           H  
ATOM   3011 2HB  CYS A 194      32.728   4.099   0.274  1.00  0.00           H  
ATOM   3012  HG  CYS A 194      32.585   4.653  -2.262  1.00  0.00           H  
ATOM   3013  N   VAL A 195      29.778   3.320   2.021  1.00  0.00           N  
ATOM   3014  CA  VAL A 195      29.563   2.404   3.132  1.00  0.00           C  
ATOM   3015  C   VAL A 195      28.828   1.147   2.658  1.00  0.00           C  
ATOM   3016  O   VAL A 195      29.230   0.018   2.985  1.00  0.00           O  
ATOM   3017  CB  VAL A 195      28.749   3.092   4.243  1.00  0.00           C  
ATOM   3018  CG1 VAL A 195      28.339   2.084   5.306  1.00  0.00           C  
ATOM   3019  CG2 VAL A 195      29.562   4.222   4.857  1.00  0.00           C  
ATOM   3020  H   VAL A 195      29.388   4.250   2.068  1.00  0.00           H  
ATOM   3021  HA  VAL A 195      30.534   2.117   3.537  1.00  0.00           H  
ATOM   3022  HB  VAL A 195      27.832   3.496   3.813  1.00  0.00           H  
ATOM   3023 1HG1 VAL A 195      27.764   2.587   6.083  1.00  0.00           H  
ATOM   3024 2HG1 VAL A 195      27.728   1.304   4.851  1.00  0.00           H  
ATOM   3025 3HG1 VAL A 195      29.230   1.637   5.747  1.00  0.00           H  
ATOM   3026 1HG2 VAL A 195      28.980   4.705   5.641  1.00  0.00           H  
ATOM   3027 2HG2 VAL A 195      30.481   3.819   5.283  1.00  0.00           H  
ATOM   3028 3HG2 VAL A 195      29.808   4.953   4.087  1.00  0.00           H  
ATOM   3029  N   THR A 196      27.750   1.333   1.917  1.00  0.00           N  
ATOM   3030  CA  THR A 196      26.995   0.204   1.361  1.00  0.00           C  
ATOM   3031  C   THR A 196      27.934  -0.648   0.500  1.00  0.00           C  
ATOM   3032  O   THR A 196      27.861  -1.880   0.529  1.00  0.00           O  
ATOM   3033  CB  THR A 196      25.792   0.679   0.525  1.00  0.00           C  
ATOM   3034  OG1 THR A 196      24.891   1.421   1.358  1.00  0.00           O  
ATOM   3035  CG2 THR A 196      25.058  -0.510  -0.076  1.00  0.00           C  
ATOM   3036  H   THR A 196      27.437   2.275   1.728  1.00  0.00           H  
ATOM   3037  HA  THR A 196      26.615  -0.398   2.187  1.00  0.00           H  
ATOM   3038  HB  THR A 196      26.141   1.328  -0.278  1.00  0.00           H  
ATOM   3039  HG1 THR A 196      24.799   2.312   1.013  1.00  0.00           H  
ATOM   3040 1HG2 THR A 196      24.211  -0.155  -0.664  1.00  0.00           H  
ATOM   3041 2HG2 THR A 196      25.737  -1.070  -0.719  1.00  0.00           H  
ATOM   3042 3HG2 THR A 196      24.699  -1.157   0.722  1.00  0.00           H  
ATOM   3043  N   ALA A 197      28.743   0.025  -0.326  1.00  0.00           N  
ATOM   3044  CA  ALA A 197      29.618  -0.776  -1.174  1.00  0.00           C  
ATOM   3045  C   ALA A 197      30.659  -1.505  -0.331  1.00  0.00           C  
ATOM   3046  O   ALA A 197      30.892  -2.688  -0.643  1.00  0.00           O  
ATOM   3047  CB  ALA A 197      30.295   0.098  -2.219  1.00  0.00           C  
ATOM   3048  H   ALA A 197      28.780   1.032  -0.393  1.00  0.00           H  
ATOM   3049  HA  ALA A 197      29.007  -1.522  -1.682  1.00  0.00           H  
ATOM   3050 1HB  ALA A 197      30.944  -0.517  -2.843  1.00  0.00           H  
ATOM   3051 2HB  ALA A 197      29.537   0.573  -2.843  1.00  0.00           H  
ATOM   3052 3HB  ALA A 197      30.889   0.864  -1.723  1.00  0.00           H  
ATOM   3053  N   PHE A 198      31.364  -0.827   0.583  1.00  0.00           N  
ATOM   3054  CA  PHE A 198      32.476  -1.562   1.224  1.00  0.00           C  
ATOM   3055  C   PHE A 198      32.019  -2.537   2.286  1.00  0.00           C  
ATOM   3056  O   PHE A 198      32.753  -3.494   2.567  1.00  0.00           O  
ATOM   3057  CB  PHE A 198      33.466  -0.582   1.855  1.00  0.00           C  
ATOM   3058  CG  PHE A 198      34.736  -1.227   2.333  1.00  0.00           C  
ATOM   3059  CD1 PHE A 198      35.484  -2.031   1.486  1.00  0.00           C  
ATOM   3060  CD2 PHE A 198      35.185  -1.032   3.630  1.00  0.00           C  
ATOM   3061  CE1 PHE A 198      36.652  -2.625   1.925  1.00  0.00           C  
ATOM   3062  CE2 PHE A 198      36.353  -1.623   4.071  1.00  0.00           C  
ATOM   3063  CZ  PHE A 198      37.087  -2.421   3.217  1.00  0.00           C  
ATOM   3064  H   PHE A 198      31.186   0.130   0.853  1.00  0.00           H  
ATOM   3065  HA  PHE A 198      32.995  -2.140   0.459  1.00  0.00           H  
ATOM   3066 1HB  PHE A 198      33.728   0.188   1.130  1.00  0.00           H  
ATOM   3067 2HB  PHE A 198      32.997  -0.086   2.704  1.00  0.00           H  
ATOM   3068  HD1 PHE A 198      35.141  -2.191   0.463  1.00  0.00           H  
ATOM   3069  HD2 PHE A 198      34.605  -0.401   4.306  1.00  0.00           H  
ATOM   3070  HE1 PHE A 198      37.230  -3.254   1.248  1.00  0.00           H  
ATOM   3071  HE2 PHE A 198      36.695  -1.461   5.093  1.00  0.00           H  
ATOM   3072  HZ  PHE A 198      38.007  -2.889   3.564  1.00  0.00           H  
ATOM   3073  N   ALA A 199      30.814  -2.347   2.831  1.00  0.00           N  
ATOM   3074  CA  ALA A 199      30.361  -3.210   3.913  1.00  0.00           C  
ATOM   3075  C   ALA A 199      29.929  -4.574   3.333  1.00  0.00           C  
ATOM   3076  O   ALA A 199      30.054  -5.558   4.059  1.00  0.00           O  
ATOM   3077  CB  ALA A 199      29.221  -2.554   4.679  1.00  0.00           C  
ATOM   3078  H   ALA A 199      30.207  -1.609   2.503  1.00  0.00           H  
ATOM   3079  HA  ALA A 199      31.198  -3.367   4.594  1.00  0.00           H  
ATOM   3080 1HB  ALA A 199      28.896  -3.214   5.483  1.00  0.00           H  
ATOM   3081 2HB  ALA A 199      29.563  -1.609   5.101  1.00  0.00           H  
ATOM   3082 3HB  ALA A 199      28.388  -2.369   4.003  1.00  0.00           H  
ATOM   3083  N   GLU A 200      29.346  -4.539   2.151  1.00  0.00           N  
ATOM   3084  CA  GLU A 200      28.571  -5.727   1.714  1.00  0.00           C  
ATOM   3085  C   GLU A 200      29.125  -6.421   0.494  1.00  0.00           C  
ATOM   3086  O   GLU A 200      28.630  -7.517   0.143  1.00  0.00           O  
ATOM   3087  CB  GLU A 200      27.120  -5.333   1.427  1.00  0.00           C  
ATOM   3088  CG  GLU A 200      26.355  -4.826   2.641  1.00  0.00           C  
ATOM   3089  CD  GLU A 200      24.938  -4.440   2.320  1.00  0.00           C  
ATOM   3090  OE1 GLU A 200      24.585  -4.455   1.165  1.00  0.00           O  
ATOM   3091  OE2 GLU A 200      24.207  -4.129   3.231  1.00  0.00           O  
ATOM   3092  H   GLU A 200      29.408  -3.739   1.538  1.00  0.00           H  
ATOM   3093  HA  GLU A 200      28.583  -6.463   2.519  1.00  0.00           H  
ATOM   3094 1HB  GLU A 200      27.099  -4.550   0.668  1.00  0.00           H  
ATOM   3095 2HB  GLU A 200      26.582  -6.192   1.027  1.00  0.00           H  
ATOM   3096 1HG  GLU A 200      26.343  -5.606   3.402  1.00  0.00           H  
ATOM   3097 2HG  GLU A 200      26.877  -3.964   3.053  1.00  0.00           H  
ATOM   3098  N   THR A 201      30.094  -5.835  -0.210  1.00  0.00           N  
ATOM   3099  CA  THR A 201      30.559  -6.471  -1.452  1.00  0.00           C  
ATOM   3100  C   THR A 201      31.532  -7.591  -1.133  1.00  0.00           C  
ATOM   3101  O   THR A 201      32.413  -7.411  -0.310  1.00  0.00           O  
ATOM   3102  CB  THR A 201      31.231  -5.455  -2.394  1.00  0.00           C  
ATOM   3103  OG1 THR A 201      30.288  -4.437  -2.754  1.00  0.00           O  
ATOM   3104  CG2 THR A 201      31.732  -6.146  -3.653  1.00  0.00           C  
ATOM   3105  H   THR A 201      30.517  -4.967   0.086  1.00  0.00           H  
ATOM   3106  HA  THR A 201      29.696  -6.892  -1.969  1.00  0.00           H  
ATOM   3107  HB  THR A 201      32.073  -4.987  -1.884  1.00  0.00           H  
ATOM   3108  HG1 THR A 201      30.223  -3.796  -2.042  1.00  0.00           H  
ATOM   3109 1HG2 THR A 201      32.204  -5.412  -4.307  1.00  0.00           H  
ATOM   3110 2HG2 THR A 201      32.458  -6.913  -3.384  1.00  0.00           H  
ATOM   3111 3HG2 THR A 201      30.893  -6.607  -4.173  1.00  0.00           H  
ATOM   3112  N   ASP A 202      31.348  -8.733  -1.814  1.00  0.00           N  
ATOM   3113  CA  ASP A 202      32.269  -9.864  -1.542  1.00  0.00           C  
ATOM   3114  C   ASP A 202      33.263  -9.969  -2.670  1.00  0.00           C  
ATOM   3115  O   ASP A 202      32.909 -10.116  -3.861  1.00  0.00           O  
ATOM   3116  CB  ASP A 202      31.514 -11.187  -1.396  1.00  0.00           C  
ATOM   3117  CG  ASP A 202      32.424 -12.351  -1.025  1.00  0.00           C  
ATOM   3118  OD1 ASP A 202      33.617 -12.166  -1.014  1.00  0.00           O  
ATOM   3119  OD2 ASP A 202      31.916 -13.413  -0.757  1.00  0.00           O  
ATOM   3120  H   ASP A 202      30.614  -8.850  -2.498  1.00  0.00           H  
ATOM   3121  HA  ASP A 202      32.790  -9.668  -0.605  1.00  0.00           H  
ATOM   3122 1HB  ASP A 202      30.747 -11.086  -0.628  1.00  0.00           H  
ATOM   3123 2HB  ASP A 202      31.010 -11.424  -2.334  1.00  0.00           H  
ATOM   3124  N   PHE A 203      34.569  -9.936  -2.346  1.00  0.00           N  
ATOM   3125  CA  PHE A 203      35.589  -9.995  -3.390  1.00  0.00           C  
ATOM   3126  C   PHE A 203      36.296 -11.347  -3.407  1.00  0.00           C  
ATOM   3127  O   PHE A 203      37.314 -11.480  -4.082  1.00  0.00           O  
ATOM   3128  CB  PHE A 203      36.618  -8.881  -3.192  1.00  0.00           C  
ATOM   3129  CG  PHE A 203      36.048  -7.498  -3.327  1.00  0.00           C  
ATOM   3130  CD1 PHE A 203      35.661  -6.779  -2.206  1.00  0.00           C  
ATOM   3131  CD2 PHE A 203      35.896  -6.913  -4.575  1.00  0.00           C  
ATOM   3132  CE1 PHE A 203      35.136  -5.506  -2.329  1.00  0.00           C  
ATOM   3133  CE2 PHE A 203      35.373  -5.641  -4.701  1.00  0.00           C  
ATOM   3134  CZ  PHE A 203      34.992  -4.937  -3.576  1.00  0.00           C  
ATOM   3135  H   PHE A 203      34.857  -9.870  -1.380  1.00  0.00           H  
ATOM   3136  HA  PHE A 203      35.103  -9.855  -4.357  1.00  0.00           H  
ATOM   3137 1HB  PHE A 203      37.064  -8.969  -2.202  1.00  0.00           H  
ATOM   3138 2HB  PHE A 203      37.419  -8.991  -3.922  1.00  0.00           H  
ATOM   3139  HD1 PHE A 203      35.776  -7.229  -1.219  1.00  0.00           H  
ATOM   3140  HD2 PHE A 203      36.196  -7.469  -5.464  1.00  0.00           H  
ATOM   3141  HE1 PHE A 203      34.836  -4.953  -1.440  1.00  0.00           H  
ATOM   3142  HE2 PHE A 203      35.259  -5.192  -5.688  1.00  0.00           H  
ATOM   3143  HZ  PHE A 203      34.577  -3.935  -3.674  1.00  0.00           H  
ATOM   3144  N   ARG A 204      35.705 -12.350  -2.754  1.00  0.00           N  
ATOM   3145  CA  ARG A 204      36.413 -13.652  -2.747  1.00  0.00           C  
ATOM   3146  C   ARG A 204      36.750 -14.139  -4.139  1.00  0.00           C  
ATOM   3147  O   ARG A 204      37.902 -14.565  -4.345  1.00  0.00           O  
ATOM   3148  CB  ARG A 204      35.575 -14.717  -2.054  1.00  0.00           C  
ATOM   3149  CG  ARG A 204      36.234 -16.083  -1.953  1.00  0.00           C  
ATOM   3150  CD  ARG A 204      35.321 -17.090  -1.354  1.00  0.00           C  
ATOM   3151  NE  ARG A 204      34.146 -17.316  -2.180  1.00  0.00           N  
ATOM   3152  CZ  ARG A 204      34.123 -18.095  -3.279  1.00  0.00           C  
ATOM   3153  NH1 ARG A 204      35.215 -18.714  -3.670  1.00  0.00           N  
ATOM   3154  NH2 ARG A 204      33.002 -18.237  -3.965  1.00  0.00           N  
ATOM   3155  H   ARG A 204      34.820 -12.269  -2.275  1.00  0.00           H  
ATOM   3156  HA  ARG A 204      37.348 -13.535  -2.198  1.00  0.00           H  
ATOM   3157 1HB  ARG A 204      35.336 -14.390  -1.043  1.00  0.00           H  
ATOM   3158 2HB  ARG A 204      34.634 -14.843  -2.588  1.00  0.00           H  
ATOM   3159 1HG  ARG A 204      36.517 -16.426  -2.948  1.00  0.00           H  
ATOM   3160 2HG  ARG A 204      37.125 -16.012  -1.327  1.00  0.00           H  
ATOM   3161 1HD  ARG A 204      35.847 -18.038  -1.242  1.00  0.00           H  
ATOM   3162 2HD  ARG A 204      34.988 -16.743  -0.376  1.00  0.00           H  
ATOM   3163  HE  ARG A 204      33.287 -16.857  -1.911  1.00  0.00           H  
ATOM   3164 1HH1 ARG A 204      36.072 -18.605  -3.146  1.00  0.00           H  
ATOM   3165 2HH1 ARG A 204      35.197 -19.298  -4.494  1.00  0.00           H  
ATOM   3166 1HH2 ARG A 204      32.162 -17.762  -3.664  1.00  0.00           H  
ATOM   3167 2HH2 ARG A 204      32.984 -18.821  -4.788  1.00  0.00           H  
ATOM   3168  N   PRO A 205      35.826 -14.121  -5.093  1.00  0.00           N  
ATOM   3169  CA  PRO A 205      36.119 -14.624  -6.438  1.00  0.00           C  
ATOM   3170  C   PRO A 205      37.108 -13.801  -7.240  1.00  0.00           C  
ATOM   3171  O   PRO A 205      37.856 -14.339  -8.070  1.00  0.00           O  
ATOM   3172  CB  PRO A 205      34.737 -14.600  -7.098  1.00  0.00           C  
ATOM   3173  CG  PRO A 205      33.972 -13.594  -6.307  1.00  0.00           C  
ATOM   3174  CD  PRO A 205      34.508 -13.731  -4.907  1.00  0.00           C  
ATOM   3175  HA  PRO A 205      36.510 -15.649  -6.364  1.00  0.00           H  
ATOM   3176 1HB  PRO A 205      34.831 -14.326  -8.159  1.00  0.00           H  
ATOM   3177 2HB  PRO A 205      34.286 -15.603  -7.063  1.00  0.00           H  
ATOM   3178 1HG  PRO A 205      34.125 -12.587  -6.723  1.00  0.00           H  
ATOM   3179 2HG  PRO A 205      32.893 -13.802  -6.370  1.00  0.00           H  
ATOM   3180 1HD  PRO A 205      34.459 -12.757  -4.398  1.00  0.00           H  
ATOM   3181 2HD  PRO A 205      33.922 -14.485  -4.361  1.00  0.00           H  
ATOM   3182  N   ASP A 206      37.176 -12.486  -6.964  1.00  0.00           N  
ATOM   3183  CA  ASP A 206      38.206 -11.677  -7.594  1.00  0.00           C  
ATOM   3184  C   ASP A 206      39.605 -12.025  -7.065  1.00  0.00           C  
ATOM   3185  O   ASP A 206      40.563 -12.026  -7.855  1.00  0.00           O  
ATOM   3186  CB  ASP A 206      37.920 -10.191  -7.367  1.00  0.00           C  
ATOM   3187  CG  ASP A 206      36.723  -9.689  -8.164  1.00  0.00           C  
ATOM   3188  OD1 ASP A 206      36.328 -10.358  -9.090  1.00  0.00           O  
ATOM   3189  OD2 ASP A 206      36.216  -8.642  -7.840  1.00  0.00           O  
ATOM   3190  H   ASP A 206      36.526 -12.047  -6.328  1.00  0.00           H  
ATOM   3191  HA  ASP A 206      38.196 -11.878  -8.666  1.00  0.00           H  
ATOM   3192 1HB  ASP A 206      37.732 -10.013  -6.308  1.00  0.00           H  
ATOM   3193 2HB  ASP A 206      38.796  -9.604  -7.647  1.00  0.00           H  
ATOM   3194  N   MET A 207      39.719 -12.287  -5.790  1.00  0.00           N  
ATOM   3195  CA  MET A 207      40.996 -12.608  -5.144  1.00  0.00           C  
ATOM   3196  C   MET A 207      41.599 -13.900  -5.734  1.00  0.00           C  
ATOM   3197  O   MET A 207      42.808 -13.990  -5.844  1.00  0.00           O  
ATOM   3198  CB  MET A 207      40.804 -12.743  -3.635  1.00  0.00           C  
ATOM   3199  CG  MET A 207      40.409 -11.451  -2.932  1.00  0.00           C  
ATOM   3200  SD  MET A 207      41.643 -10.150  -3.127  1.00  0.00           S  
ATOM   3201  CE  MET A 207      40.937  -9.213  -4.479  1.00  0.00           C  
ATOM   3202  H   MET A 207      38.877 -12.264  -5.232  1.00  0.00           H  
ATOM   3203  HA  MET A 207      41.695 -11.795  -5.338  1.00  0.00           H  
ATOM   3204 1HB  MET A 207      40.031 -13.482  -3.431  1.00  0.00           H  
ATOM   3205 2HB  MET A 207      41.728 -13.102  -3.180  1.00  0.00           H  
ATOM   3206 1HG  MET A 207      39.463 -11.092  -3.336  1.00  0.00           H  
ATOM   3207 2HG  MET A 207      40.275 -11.642  -1.868  1.00  0.00           H  
ATOM   3208 1HE  MET A 207      41.587  -8.371  -4.717  1.00  0.00           H  
ATOM   3209 2HE  MET A 207      40.839  -9.856  -5.355  1.00  0.00           H  
ATOM   3210 3HE  MET A 207      39.954  -8.841  -4.190  1.00  0.00           H  
ATOM   3211  N   ALA A 208      40.732 -14.842  -6.093  1.00  0.00           N  
ATOM   3212  CA  ALA A 208      41.247 -16.099  -6.672  1.00  0.00           C  
ATOM   3213  C   ALA A 208      41.839 -15.893  -8.059  1.00  0.00           C  
ATOM   3214  O   ALA A 208      42.555 -16.764  -8.609  1.00  0.00           O  
ATOM   3215  CB  ALA A 208      40.144 -17.146  -6.733  1.00  0.00           C  
ATOM   3216  H   ALA A 208      39.735 -14.724  -5.982  1.00  0.00           H  
ATOM   3217  HA  ALA A 208      42.046 -16.466  -6.028  1.00  0.00           H  
ATOM   3218 1HB  ALA A 208      40.540 -18.066  -7.162  1.00  0.00           H  
ATOM   3219 2HB  ALA A 208      39.774 -17.344  -5.727  1.00  0.00           H  
ATOM   3220 3HB  ALA A 208      39.328 -16.778  -7.353  1.00  0.00           H  
ATOM   3221  N   LYS A 209      41.590 -14.780  -8.741  1.00  0.00           N  
ATOM   3222  CA  LYS A 209      42.138 -14.459 -10.033  1.00  0.00           C  
ATOM   3223  C   LYS A 209      43.496 -13.765  -9.953  1.00  0.00           C  
ATOM   3224  O   LYS A 209      44.075 -13.526 -11.018  1.00  0.00           O  
ATOM   3225  CB  LYS A 209      41.149 -13.585 -10.807  1.00  0.00           C  
ATOM   3226  CG  LYS A 209      39.847 -14.284 -11.175  1.00  0.00           C  
ATOM   3227  CD  LYS A 209      38.924 -13.358 -11.952  1.00  0.00           C  
ATOM   3228  CE  LYS A 209      37.625 -14.056 -12.328  1.00  0.00           C  
ATOM   3229  NZ  LYS A 209      36.698 -13.152 -13.060  1.00  0.00           N  
ATOM   3230  H   LYS A 209      40.964 -14.125  -8.295  1.00  0.00           H  
ATOM   3231  HA  LYS A 209      42.298 -15.388 -10.582  1.00  0.00           H  
ATOM   3232 1HB  LYS A 209      40.900 -12.705 -10.213  1.00  0.00           H  
ATOM   3233 2HB  LYS A 209      41.615 -13.238 -11.729  1.00  0.00           H  
ATOM   3234 1HG  LYS A 209      40.065 -15.161 -11.785  1.00  0.00           H  
ATOM   3235 2HG  LYS A 209      39.340 -14.611 -10.268  1.00  0.00           H  
ATOM   3236 1HD  LYS A 209      38.693 -12.481 -11.346  1.00  0.00           H  
ATOM   3237 2HD  LYS A 209      39.423 -13.026 -12.863  1.00  0.00           H  
ATOM   3238 1HE  LYS A 209      37.845 -14.918 -12.957  1.00  0.00           H  
ATOM   3239 2HE  LYS A 209      37.129 -14.411 -11.425  1.00  0.00           H  
ATOM   3240 1HZ  LYS A 209      35.851 -13.651 -13.290  1.00  0.00           H  
ATOM   3241 2HZ  LYS A 209      36.472 -12.357 -12.478  1.00  0.00           H  
ATOM   3242 3HZ  LYS A 209      37.140 -12.831 -13.909  1.00  0.00           H  
ATOM   3243  N   ILE A 210      43.986 -13.480  -8.766  1.00  0.00           N  
ATOM   3244  CA  ILE A 210      45.304 -12.837  -8.640  1.00  0.00           C  
ATOM   3245  C   ILE A 210      46.365 -13.851  -9.092  1.00  0.00           C  
ATOM   3246  O   ILE A 210      46.215 -15.038  -8.750  1.00  0.00           O  
ATOM   3247  CB  ILE A 210      45.583 -12.378  -7.197  1.00  0.00           C  
ATOM   3248  CG1 ILE A 210      44.536 -11.354  -6.751  1.00  0.00           C  
ATOM   3249  CG2 ILE A 210      46.983 -11.795  -7.086  1.00  0.00           C  
ATOM   3250  CD1 ILE A 210      44.507 -10.102  -7.597  1.00  0.00           C  
ATOM   3251  H   ILE A 210      43.464 -13.699  -7.930  1.00  0.00           H  
ATOM   3252  HA  ILE A 210      45.322 -11.957  -9.282  1.00  0.00           H  
ATOM   3253  HB  ILE A 210      45.499 -13.229  -6.522  1.00  0.00           H  
ATOM   3254 1HG1 ILE A 210      43.547 -11.809  -6.780  1.00  0.00           H  
ATOM   3255 2HG1 ILE A 210      44.730 -11.062  -5.719  1.00  0.00           H  
ATOM   3256 1HG2 ILE A 210      47.164 -11.474  -6.060  1.00  0.00           H  
ATOM   3257 2HG2 ILE A 210      47.716 -12.552  -7.364  1.00  0.00           H  
ATOM   3258 3HG2 ILE A 210      47.075 -10.939  -7.755  1.00  0.00           H  
ATOM   3259 1HD1 ILE A 210      43.741  -9.424  -7.219  1.00  0.00           H  
ATOM   3260 2HD1 ILE A 210      45.479  -9.610  -7.554  1.00  0.00           H  
ATOM   3261 3HD1 ILE A 210      44.280 -10.366  -8.629  1.00  0.00           H  
ATOM   3262  N   ASP A 211      47.335 -13.405  -9.842  1.00  0.00           N  
ATOM   3263  CA  ASP A 211      48.420 -14.294 -10.271  1.00  0.00           C  
ATOM   3264  C   ASP A 211      49.734 -13.516 -10.235  1.00  0.00           C  
ATOM   3265  O   ASP A 211      50.585 -13.639 -11.129  1.00  0.00           O  
ATOM   3266  CB  ASP A 211      48.166 -14.842 -11.678  1.00  0.00           C  
ATOM   3267  CG  ASP A 211      48.135 -13.752 -12.741  1.00  0.00           C  
ATOM   3268  OD1 ASP A 211      48.344 -12.611 -12.401  1.00  0.00           O  
ATOM   3269  OD2 ASP A 211      47.902 -14.070 -13.882  1.00  0.00           O  
ATOM   3270  H   ASP A 211      47.346 -12.438 -10.135  1.00  0.00           H  
ATOM   3271  HA  ASP A 211      48.470 -15.136  -9.581  1.00  0.00           H  
ATOM   3272 1HB  ASP A 211      48.947 -15.558 -11.936  1.00  0.00           H  
ATOM   3273 2HB  ASP A 211      47.215 -15.374 -11.695  1.00  0.00           H  
ATOM   3274  N   VAL A 212      49.757 -12.469  -9.403  1.00  0.00           N  
ATOM   3275  CA  VAL A 212      50.950 -11.627  -9.238  1.00  0.00           C  
ATOM   3276  C   VAL A 212      51.323 -11.621  -7.775  1.00  0.00           C  
ATOM   3277  O   VAL A 212      50.461 -11.859  -6.929  1.00  0.00           O  
ATOM   3278  CB  VAL A 212      50.693 -10.185  -9.716  1.00  0.00           C  
ATOM   3279  CG1 VAL A 212      50.347 -10.169 -11.197  1.00  0.00           C  
ATOM   3280  CG2 VAL A 212      49.577  -9.559  -8.894  1.00  0.00           C  
ATOM   3281  H   VAL A 212      48.925 -12.253  -8.872  1.00  0.00           H  
ATOM   3282  HA  VAL A 212      51.756 -12.047  -9.841  1.00  0.00           H  
ATOM   3283  HB  VAL A 212      51.607  -9.604  -9.593  1.00  0.00           H  
ATOM   3284 1HG1 VAL A 212      50.170  -9.142 -11.518  1.00  0.00           H  
ATOM   3285 2HG1 VAL A 212      51.175 -10.589 -11.769  1.00  0.00           H  
ATOM   3286 3HG1 VAL A 212      49.449 -10.762 -11.368  1.00  0.00           H  
ATOM   3287 1HG2 VAL A 212      49.402  -8.539  -9.237  1.00  0.00           H  
ATOM   3288 2HG2 VAL A 212      48.665 -10.144  -9.013  1.00  0.00           H  
ATOM   3289 3HG2 VAL A 212      49.864  -9.543  -7.843  1.00  0.00           H  
ATOM   3290  N   PRO A 213      52.575 -11.357  -7.398  1.00  0.00           N  
ATOM   3291  CA  PRO A 213      52.993 -11.339  -6.014  1.00  0.00           C  
ATOM   3292  C   PRO A 213      52.122 -10.304  -5.274  1.00  0.00           C  
ATOM   3293  O   PRO A 213      51.965  -9.235  -5.850  1.00  0.00           O  
ATOM   3294  CB  PRO A 213      54.466 -10.923  -6.090  1.00  0.00           C  
ATOM   3295  CG  PRO A 213      54.898 -11.356  -7.450  1.00  0.00           C  
ATOM   3296  CD  PRO A 213      53.697 -11.105  -8.322  1.00  0.00           C  
ATOM   3297  HA  PRO A 213      52.895 -12.351  -5.593  1.00  0.00           H  
ATOM   3298 1HB  PRO A 213      54.558  -9.838  -5.938  1.00  0.00           H  
ATOM   3299 2HB  PRO A 213      55.036 -11.411  -5.286  1.00  0.00           H  
ATOM   3300 1HG  PRO A 213      55.780 -10.781  -7.768  1.00  0.00           H  
ATOM   3301 2HG  PRO A 213      55.196 -12.414  -7.434  1.00  0.00           H  
ATOM   3302 1HD  PRO A 213      53.712 -10.063  -8.677  1.00  0.00           H  
ATOM   3303 2HD  PRO A 213      53.706 -11.804  -9.171  1.00  0.00           H  
ATOM   3304  N   THR A 214      51.715 -10.622  -4.072  1.00  0.00           N  
ATOM   3305  CA  THR A 214      50.816  -9.735  -3.352  1.00  0.00           C  
ATOM   3306  C   THR A 214      51.249  -9.705  -1.907  1.00  0.00           C  
ATOM   3307  O   THR A 214      51.520 -10.755  -1.307  1.00  0.00           O  
ATOM   3308  CB  THR A 214      49.347 -10.184  -3.460  1.00  0.00           C  
ATOM   3309  OG1 THR A 214      48.960 -10.234  -4.840  1.00  0.00           O  
ATOM   3310  CG2 THR A 214      48.437  -9.218  -2.717  1.00  0.00           C  
ATOM   3311  H   THR A 214      52.017 -11.480  -3.632  1.00  0.00           H  
ATOM   3312  HA  THR A 214      50.893  -8.738  -3.786  1.00  0.00           H  
ATOM   3313  HB  THR A 214      49.239 -11.180  -3.031  1.00  0.00           H  
ATOM   3314  HG1 THR A 214      49.521 -10.859  -5.306  1.00  0.00           H  
ATOM   3315 1HG2 THR A 214      47.404  -9.552  -2.804  1.00  0.00           H  
ATOM   3316 2HG2 THR A 214      48.722  -9.187  -1.666  1.00  0.00           H  
ATOM   3317 3HG2 THR A 214      48.534  -8.223  -3.149  1.00  0.00           H  
ATOM   3318  N   LEU A 215      51.406  -8.518  -1.345  1.00  0.00           N  
ATOM   3319  CA  LEU A 215      51.705  -8.343   0.049  1.00  0.00           C  
ATOM   3320  C   LEU A 215      50.460  -7.831   0.770  1.00  0.00           C  
ATOM   3321  O   LEU A 215      49.886  -6.842   0.315  1.00  0.00           O  
ATOM   3322  CB  LEU A 215      52.872  -7.363   0.227  1.00  0.00           C  
ATOM   3323  CG  LEU A 215      53.252  -7.038   1.677  1.00  0.00           C  
ATOM   3324  CD1 LEU A 215      53.791  -8.290   2.355  1.00  0.00           C  
ATOM   3325  CD2 LEU A 215      54.285  -5.921   1.692  1.00  0.00           C  
ATOM   3326  H   LEU A 215      51.309  -7.703  -1.933  1.00  0.00           H  
ATOM   3327  HA  LEU A 215      51.993  -9.308   0.465  1.00  0.00           H  
ATOM   3328 1HB  LEU A 215      53.752  -7.780  -0.261  1.00  0.00           H  
ATOM   3329 2HB  LEU A 215      52.617  -6.426  -0.268  1.00  0.00           H  
ATOM   3330  HG  LEU A 215      52.364  -6.719   2.223  1.00  0.00           H  
ATOM   3331 1HD1 LEU A 215      54.061  -8.059   3.385  1.00  0.00           H  
ATOM   3332 2HD1 LEU A 215      53.025  -9.066   2.347  1.00  0.00           H  
ATOM   3333 3HD1 LEU A 215      54.671  -8.643   1.820  1.00  0.00           H  
ATOM   3334 1HD2 LEU A 215      54.555  -5.688   2.723  1.00  0.00           H  
ATOM   3335 2HD2 LEU A 215      55.174  -6.239   1.147  1.00  0.00           H  
ATOM   3336 3HD2 LEU A 215      53.867  -5.032   1.218  1.00  0.00           H  
ATOM   3337  N   VAL A 216      50.094  -8.475   1.842  1.00  0.00           N  
ATOM   3338  CA  VAL A 216      48.938  -8.050   2.641  1.00  0.00           C  
ATOM   3339  C   VAL A 216      49.481  -7.568   3.964  1.00  0.00           C  
ATOM   3340  O   VAL A 216      50.221  -8.283   4.663  1.00  0.00           O  
ATOM   3341  CB  VAL A 216      47.940  -9.202   2.865  1.00  0.00           C  
ATOM   3342  CG1 VAL A 216      46.772  -8.736   3.721  1.00  0.00           C  
ATOM   3343  CG2 VAL A 216      47.450  -9.730   1.525  1.00  0.00           C  
ATOM   3344  H   VAL A 216      50.619  -9.288   2.131  1.00  0.00           H  
ATOM   3345  HA  VAL A 216      48.419  -7.255   2.104  1.00  0.00           H  
ATOM   3346  HB  VAL A 216      48.440 -10.002   3.411  1.00  0.00           H  
ATOM   3347 1HG1 VAL A 216      46.077  -9.563   3.869  1.00  0.00           H  
ATOM   3348 2HG1 VAL A 216      47.143  -8.396   4.688  1.00  0.00           H  
ATOM   3349 3HG1 VAL A 216      46.258  -7.916   3.220  1.00  0.00           H  
ATOM   3350 1HG2 VAL A 216      46.746 -10.545   1.691  1.00  0.00           H  
ATOM   3351 2HG2 VAL A 216      46.956  -8.928   0.977  1.00  0.00           H  
ATOM   3352 3HG2 VAL A 216      48.299 -10.096   0.946  1.00  0.00           H  
ATOM   3353  N   ILE A 217      49.279  -6.280   4.327  1.00  0.00           N  
ATOM   3354  CA  ILE A 217      49.734  -5.733   5.599  1.00  0.00           C  
ATOM   3355  C   ILE A 217      48.509  -5.342   6.430  1.00  0.00           C  
ATOM   3356  O   ILE A 217      47.610  -4.779   5.810  1.00  0.00           O  
ATOM   3357  CB  ILE A 217      50.650  -4.513   5.393  1.00  0.00           C  
ATOM   3358  CG1 ILE A 217      51.906  -4.914   4.614  1.00  0.00           C  
ATOM   3359  CG2 ILE A 217      51.025  -3.897   6.733  1.00  0.00           C  
ATOM   3360  CD1 ILE A 217      52.741  -3.740   4.157  1.00  0.00           C  
ATOM   3361  H   ILE A 217      48.790  -5.679   3.680  1.00  0.00           H  
ATOM   3362  HA  ILE A 217      50.303  -6.501   6.121  1.00  0.00           H  
ATOM   3363  HB  ILE A 217      50.132  -3.766   4.793  1.00  0.00           H  
ATOM   3364 1HG1 ILE A 217      52.530  -5.555   5.236  1.00  0.00           H  
ATOM   3365 2HG1 ILE A 217      51.620  -5.491   3.735  1.00  0.00           H  
ATOM   3366 1HG2 ILE A 217      51.673  -3.036   6.569  1.00  0.00           H  
ATOM   3367 2HG2 ILE A 217      50.121  -3.577   7.251  1.00  0.00           H  
ATOM   3368 3HG2 ILE A 217      51.549  -4.636   7.339  1.00  0.00           H  
ATOM   3369 1HD1 ILE A 217      53.613  -4.103   3.612  1.00  0.00           H  
ATOM   3370 2HD1 ILE A 217      52.145  -3.101   3.503  1.00  0.00           H  
ATOM   3371 3HD1 ILE A 217      53.069  -3.167   5.023  1.00  0.00           H  
ATOM   3372  N   HIS A 218      48.451  -5.620   7.733  1.00  0.00           N  
ATOM   3373  CA  HIS A 218      47.246  -5.230   8.461  1.00  0.00           C  
ATOM   3374  C   HIS A 218      47.614  -5.088   9.922  1.00  0.00           C  
ATOM   3375  O   HIS A 218      48.412  -5.906  10.433  1.00  0.00           O  
ATOM   3376  CB  HIS A 218      46.121  -6.256   8.292  1.00  0.00           C  
ATOM   3377  CG  HIS A 218      44.815  -5.820   8.880  1.00  0.00           C  
ATOM   3378  ND1 HIS A 218      44.541  -5.908  10.229  1.00  0.00           N  
ATOM   3379  CD2 HIS A 218      43.709  -5.294   8.304  1.00  0.00           C  
ATOM   3380  CE1 HIS A 218      43.321  -5.453  10.457  1.00  0.00           C  
ATOM   3381  NE2 HIS A 218      42.795  -5.075   9.305  1.00  0.00           N  
ATOM   3382  H   HIS A 218      49.198  -6.084   8.230  1.00  0.00           H  
ATOM   3383  HA  HIS A 218      46.881  -4.278   8.077  1.00  0.00           H  
ATOM   3384 1HB  HIS A 218      45.968  -6.456   7.231  1.00  0.00           H  
ATOM   3385 2HB  HIS A 218      46.411  -7.195   8.763  1.00  0.00           H  
ATOM   3386  HD2 HIS A 218      43.569  -5.084   7.243  1.00  0.00           H  
ATOM   3387  HE1 HIS A 218      42.832  -5.399  11.429  1.00  0.00           H  
ATOM   3388  HE2 HIS A 218      41.872  -4.688   9.176  1.00  0.00           H  
ATOM   3389  N   GLY A 219      47.059  -4.081  10.575  1.00  0.00           N  
ATOM   3390  CA  GLY A 219      47.361  -3.901  12.003  1.00  0.00           C  
ATOM   3391  C   GLY A 219      46.423  -4.813  12.794  1.00  0.00           C  
ATOM   3392  O   GLY A 219      45.248  -4.928  12.436  1.00  0.00           O  
ATOM   3393  H   GLY A 219      46.433  -3.432  10.119  1.00  0.00           H  
ATOM   3394 1HA  GLY A 219      48.407  -4.147  12.188  1.00  0.00           H  
ATOM   3395 2HA  GLY A 219      47.224  -2.855  12.275  1.00  0.00           H  
ATOM   3396  N   ASP A 220      46.860  -5.260  13.972  1.00  0.00           N  
ATOM   3397  CA  ASP A 220      45.928  -6.051  14.781  1.00  0.00           C  
ATOM   3398  C   ASP A 220      45.196  -5.234  15.817  1.00  0.00           C  
ATOM   3399  O   ASP A 220      44.485  -5.797  16.640  1.00  0.00           O  
ATOM   3400  CB  ASP A 220      46.671  -7.190  15.484  1.00  0.00           C  
ATOM   3401  CG  ASP A 220      47.713  -6.693  16.477  1.00  0.00           C  
ATOM   3402  OD1 ASP A 220      47.836  -5.502  16.634  1.00  0.00           O  
ATOM   3403  OD2 ASP A 220      48.377  -7.510  17.069  1.00  0.00           O  
ATOM   3404  H   ASP A 220      47.789  -5.081  14.326  1.00  0.00           H  
ATOM   3405  HA  ASP A 220      45.174  -6.480  14.120  1.00  0.00           H  
ATOM   3406 1HB  ASP A 220      45.955  -7.818  16.015  1.00  0.00           H  
ATOM   3407 2HB  ASP A 220      47.167  -7.815  14.741  1.00  0.00           H  
ATOM   3408  N   GLY A 221      45.295  -3.886  15.760  1.00  0.00           N  
ATOM   3409  CA  GLY A 221      44.399  -3.044  16.526  1.00  0.00           C  
ATOM   3410  C   GLY A 221      43.565  -2.163  15.581  1.00  0.00           C  
ATOM   3411  O   GLY A 221      43.303  -0.974  15.855  1.00  0.00           O  
ATOM   3412  H   GLY A 221      45.999  -3.454  15.179  1.00  0.00           H  
ATOM   3413 1HA  GLY A 221      43.745  -3.668  17.136  1.00  0.00           H  
ATOM   3414 2HA  GLY A 221      44.978  -2.423  17.208  1.00  0.00           H  
ATOM   3415  N   ASP A 222      43.220  -2.747  14.443  1.00  0.00           N  
ATOM   3416  CA  ASP A 222      42.406  -2.013  13.447  1.00  0.00           C  
ATOM   3417  C   ASP A 222      40.952  -2.066  13.907  1.00  0.00           C  
ATOM   3418  O   ASP A 222      40.264  -3.092  13.893  1.00  0.00           O  
ATOM   3419  CB  ASP A 222      42.542  -2.616  12.047  1.00  0.00           C  
ATOM   3420  CG  ASP A 222      41.779  -1.832  10.987  1.00  0.00           C  
ATOM   3421  OD1 ASP A 222      40.747  -1.290  11.306  1.00  0.00           O  
ATOM   3422  OD2 ASP A 222      42.236  -1.782   9.870  1.00  0.00           O  
ATOM   3423  H   ASP A 222      43.506  -3.694  14.242  1.00  0.00           H  
ATOM   3424  HA  ASP A 222      42.757  -0.982  13.406  1.00  0.00           H  
ATOM   3425 1HB  ASP A 222      43.595  -2.649  11.765  1.00  0.00           H  
ATOM   3426 2HB  ASP A 222      42.173  -3.642  12.055  1.00  0.00           H  
ATOM   3427  N   GLN A 223      40.471  -0.878  14.278  1.00  0.00           N  
ATOM   3428  CA  GLN A 223      39.100  -0.762  14.821  1.00  0.00           C  
ATOM   3429  C   GLN A 223      38.096  -0.458  13.742  1.00  0.00           C  
ATOM   3430  O   GLN A 223      36.904  -0.193  14.037  1.00  0.00           O  
ATOM   3431  CB  GLN A 223      39.028   0.325  15.897  1.00  0.00           C  
ATOM   3432  CG  GLN A 223      39.909   0.063  17.107  1.00  0.00           C  
ATOM   3433  CD  GLN A 223      39.526  -1.211  17.836  1.00  0.00           C  
ATOM   3434  OE1 GLN A 223      38.359  -1.420  18.178  1.00  0.00           O  
ATOM   3435  NE2 GLN A 223      40.509  -2.071  18.078  1.00  0.00           N  
ATOM   3436  H   GLN A 223      41.038  -0.047  14.192  1.00  0.00           H  
ATOM   3437  HA  GLN A 223      38.826  -1.714  15.275  1.00  0.00           H  
ATOM   3438 1HB  GLN A 223      39.323   1.282  15.467  1.00  0.00           H  
ATOM   3439 2HB  GLN A 223      38.000   0.426  16.244  1.00  0.00           H  
ATOM   3440 1HG  GLN A 223      40.943  -0.029  16.777  1.00  0.00           H  
ATOM   3441 2HG  GLN A 223      39.811   0.897  17.801  1.00  0.00           H  
ATOM   3442 1HE2 GLN A 223      40.317  -2.929  18.556  1.00  0.00           H  
ATOM   3443 2HE2 GLN A 223      41.441  -1.861  17.784  1.00  0.00           H  
ATOM   3444  N   ILE A 224      38.484  -0.470  12.481  1.00  0.00           N  
ATOM   3445  CA  ILE A 224      37.604  -0.154  11.351  1.00  0.00           C  
ATOM   3446  C   ILE A 224      37.412  -1.400  10.478  1.00  0.00           C  
ATOM   3447  O   ILE A 224      36.274  -1.752  10.108  1.00  0.00           O  
ATOM   3448  CB  ILE A 224      38.175   0.997  10.502  1.00  0.00           C  
ATOM   3449  CG1 ILE A 224      38.362   2.251  11.360  1.00  0.00           C  
ATOM   3450  CG2 ILE A 224      37.265   1.288   9.319  1.00  0.00           C  
ATOM   3451  CD1 ILE A 224      37.080   2.771  11.969  1.00  0.00           C  
ATOM   3452  H   ILE A 224      39.448  -0.713  12.301  1.00  0.00           H  
ATOM   3453  HA  ILE A 224      36.637   0.159  11.743  1.00  0.00           H  
ATOM   3454  HB  ILE A 224      39.161   0.719  10.131  1.00  0.00           H  
ATOM   3455 1HG1 ILE A 224      39.062   2.038  12.168  1.00  0.00           H  
ATOM   3456 2HG1 ILE A 224      38.797   3.045  10.753  1.00  0.00           H  
ATOM   3457 1HG2 ILE A 224      37.684   2.104   8.731  1.00  0.00           H  
ATOM   3458 2HG2 ILE A 224      37.182   0.398   8.697  1.00  0.00           H  
ATOM   3459 3HG2 ILE A 224      36.277   1.571   9.682  1.00  0.00           H  
ATOM   3460 1HD1 ILE A 224      37.294   3.661  12.562  1.00  0.00           H  
ATOM   3461 2HD1 ILE A 224      36.377   3.024  11.175  1.00  0.00           H  
ATOM   3462 3HD1 ILE A 224      36.645   2.005  12.609  1.00  0.00           H  
ATOM   3463  N   VAL A 225      38.514  -2.064  10.129  1.00  0.00           N  
ATOM   3464  CA  VAL A 225      38.514  -3.235   9.252  1.00  0.00           C  
ATOM   3465  C   VAL A 225      39.165  -4.371  10.035  1.00  0.00           C  
ATOM   3466  O   VAL A 225      40.366  -4.403  10.209  1.00  0.00           O  
ATOM   3467  CB  VAL A 225      39.291  -2.966   7.949  1.00  0.00           C  
ATOM   3468  CG1 VAL A 225      39.273  -4.198   7.055  1.00  0.00           C  
ATOM   3469  CG2 VAL A 225      38.694  -1.768   7.228  1.00  0.00           C  
ATOM   3470  H   VAL A 225      39.391  -1.727  10.500  1.00  0.00           H  
ATOM   3471  HA  VAL A 225      37.482  -3.471   8.989  1.00  0.00           H  
ATOM   3472  HB  VAL A 225      40.333  -2.762   8.194  1.00  0.00           H  
ATOM   3473 1HG1 VAL A 225      39.827  -3.990   6.139  1.00  0.00           H  
ATOM   3474 2HG1 VAL A 225      39.738  -5.033   7.578  1.00  0.00           H  
ATOM   3475 3HG1 VAL A 225      38.243  -4.451   6.806  1.00  0.00           H  
ATOM   3476 1HG2 VAL A 225      39.248  -1.583   6.309  1.00  0.00           H  
ATOM   3477 2HG2 VAL A 225      37.649  -1.970   6.989  1.00  0.00           H  
ATOM   3478 3HG2 VAL A 225      38.754  -0.889   7.871  1.00  0.00           H  
ATOM   3479  N   PRO A 226      38.378  -5.304  10.553  1.00  0.00           N  
ATOM   3480  CA  PRO A 226      38.900  -6.292  11.496  1.00  0.00           C  
ATOM   3481  C   PRO A 226      39.844  -7.275  10.838  1.00  0.00           C  
ATOM   3482  O   PRO A 226      39.489  -7.895   9.850  1.00  0.00           O  
ATOM   3483  CB  PRO A 226      37.631  -6.990  11.996  1.00  0.00           C  
ATOM   3484  CG  PRO A 226      36.538  -6.024  11.691  1.00  0.00           C  
ATOM   3485  CD  PRO A 226      36.971  -5.359  10.412  1.00  0.00           C  
ATOM   3486  HA  PRO A 226      39.414  -5.772  12.318  1.00  0.00           H  
ATOM   3487 1HB  PRO A 226      37.505  -7.954  11.481  1.00  0.00           H  
ATOM   3488 2HB  PRO A 226      37.721  -7.209  13.070  1.00  0.00           H  
ATOM   3489 1HG  PRO A 226      35.580  -6.555  11.589  1.00  0.00           H  
ATOM   3490 2HG  PRO A 226      36.419  -5.311  12.520  1.00  0.00           H  
ATOM   3491 1HD  PRO A 226      36.655  -5.972   9.555  1.00  0.00           H  
ATOM   3492 2HD  PRO A 226      36.531  -4.353  10.354  1.00  0.00           H  
ATOM   3493  N   PHE A 227      41.047  -7.389  11.438  1.00  0.00           N  
ATOM   3494  CA  PHE A 227      42.049  -8.237  10.810  1.00  0.00           C  
ATOM   3495  C   PHE A 227      41.593  -9.661  10.596  1.00  0.00           C  
ATOM   3496  O   PHE A 227      41.886 -10.185   9.522  1.00  0.00           O  
ATOM   3497  CB  PHE A 227      43.325  -8.247  11.654  1.00  0.00           C  
ATOM   3498  CG  PHE A 227      44.418  -9.108  11.089  1.00  0.00           C  
ATOM   3499  CD1 PHE A 227      44.842  -8.945   9.779  1.00  0.00           C  
ATOM   3500  CD2 PHE A 227      45.025 -10.083  11.866  1.00  0.00           C  
ATOM   3501  CE1 PHE A 227      45.849  -9.736   9.258  1.00  0.00           C  
ATOM   3502  CE2 PHE A 227      46.032 -10.875  11.349  1.00  0.00           C  
ATOM   3503  CZ  PHE A 227      46.443 -10.701  10.043  1.00  0.00           C  
ATOM   3504  H   PHE A 227      41.275  -6.912  12.299  1.00  0.00           H  
ATOM   3505  HA  PHE A 227      42.280  -7.829   9.825  1.00  0.00           H  
ATOM   3506 1HB  PHE A 227      43.706  -7.231  11.749  1.00  0.00           H  
ATOM   3507 2HB  PHE A 227      43.094  -8.605  12.657  1.00  0.00           H  
ATOM   3508  HD1 PHE A 227      44.373  -8.181   9.159  1.00  0.00           H  
ATOM   3509  HD2 PHE A 227      44.700 -10.221  12.898  1.00  0.00           H  
ATOM   3510  HE1 PHE A 227      46.172  -9.597   8.227  1.00  0.00           H  
ATOM   3511  HE2 PHE A 227      46.501 -11.638  11.970  1.00  0.00           H  
ATOM   3512  HZ  PHE A 227      47.236 -11.326   9.633  1.00  0.00           H  
ATOM   3513  N   GLU A 228      40.949 -10.269  11.578  1.00  0.00           N  
ATOM   3514  CA  GLU A 228      40.609 -11.699  11.367  1.00  0.00           C  
ATOM   3515  C   GLU A 228      39.653 -11.996  10.242  1.00  0.00           C  
ATOM   3516  O   GLU A 228      39.608 -13.114   9.669  1.00  0.00           O  
ATOM   3517  CB  GLU A 228      40.017 -12.284  12.652  1.00  0.00           C  
ATOM   3518  CG  GLU A 228      41.010 -12.414  13.798  1.00  0.00           C  
ATOM   3519  CD  GLU A 228      42.133 -13.366  13.495  1.00  0.00           C  
ATOM   3520  OE1 GLU A 228      41.867 -14.529  13.308  1.00  0.00           O  
ATOM   3521  OE2 GLU A 228      43.259 -12.930  13.449  1.00  0.00           O  
ATOM   3522  H   GLU A 228      40.682  -9.822  12.444  1.00  0.00           H  
ATOM   3523  HA  GLU A 228      41.523 -12.239  11.119  1.00  0.00           H  
ATOM   3524 1HB  GLU A 228      39.194 -11.655  12.992  1.00  0.00           H  
ATOM   3525 2HB  GLU A 228      39.611 -13.274  12.447  1.00  0.00           H  
ATOM   3526 1HG  GLU A 228      41.430 -11.432  14.015  1.00  0.00           H  
ATOM   3527 2HG  GLU A 228      40.480 -12.756  14.686  1.00  0.00           H  
ATOM   3528  N   THR A 229      38.754 -11.079   9.910  1.00  0.00           N  
ATOM   3529  CA  THR A 229      37.792 -11.298   8.843  1.00  0.00           C  
ATOM   3530  C   THR A 229      38.359 -10.944   7.487  1.00  0.00           C  
ATOM   3531  O   THR A 229      37.786 -11.286   6.470  1.00  0.00           O  
ATOM   3532  CB  THR A 229      36.506 -10.486   9.085  1.00  0.00           C  
ATOM   3533  OG1 THR A 229      35.910 -10.889  10.325  1.00  0.00           O  
ATOM   3534  CG2 THR A 229      35.514 -10.708   7.954  1.00  0.00           C  
ATOM   3535  H   THR A 229      38.739 -10.204  10.414  1.00  0.00           H  
ATOM   3536  HA  THR A 229      37.532 -12.357   8.823  1.00  0.00           H  
ATOM   3537  HB  THR A 229      36.751  -9.426   9.143  1.00  0.00           H  
ATOM   3538  HG1 THR A 229      36.367 -10.461  11.053  1.00  0.00           H  
ATOM   3539 1HG2 THR A 229      34.612 -10.126   8.142  1.00  0.00           H  
ATOM   3540 2HG2 THR A 229      35.960 -10.392   7.011  1.00  0.00           H  
ATOM   3541 3HG2 THR A 229      35.258 -11.765   7.897  1.00  0.00           H  
ATOM   3542  N   THR A 230      39.387 -10.069   7.449  1.00  0.00           N  
ATOM   3543  CA  THR A 230      39.835  -9.542   6.151  1.00  0.00           C  
ATOM   3544  C   THR A 230      41.272  -9.936   5.863  1.00  0.00           C  
ATOM   3545  O   THR A 230      41.523 -10.978   5.273  1.00  0.00           O  
ATOM   3546  CB  THR A 230      39.706  -8.009   6.094  1.00  0.00           C  
ATOM   3547  OG1 THR A 230      40.444  -7.423   7.174  1.00  0.00           O  
ATOM   3548  CG2 THR A 230      38.247  -7.592   6.197  1.00  0.00           C  
ATOM   3549  H   THR A 230      39.856  -9.767   8.291  1.00  0.00           H  
ATOM   3550  HA  THR A 230      39.205  -9.967   5.369  1.00  0.00           H  
ATOM   3551  HB  THR A 230      40.116  -7.644   5.152  1.00  0.00           H  
ATOM   3552  HG1 THR A 230      39.926  -7.478   7.981  1.00  0.00           H  
ATOM   3553 1HG2 THR A 230      38.175  -6.505   6.154  1.00  0.00           H  
ATOM   3554 2HG2 THR A 230      37.685  -8.026   5.370  1.00  0.00           H  
ATOM   3555 3HG2 THR A 230      37.834  -7.945   7.141  1.00  0.00           H  
ATOM   3556  N   GLY A 231      42.290  -9.175   6.251  1.00  0.00           N  
ATOM   3557  CA  GLY A 231      43.682  -9.496   5.980  1.00  0.00           C  
ATOM   3558  C   GLY A 231      44.115 -10.941   6.244  1.00  0.00           C  
ATOM   3559  O   GLY A 231      44.821 -11.500   5.399  1.00  0.00           O  
ATOM   3560  H   GLY A 231      42.070  -8.331   6.761  1.00  0.00           H  
ATOM   3561 1HA  GLY A 231      43.907  -9.284   4.935  1.00  0.00           H  
ATOM   3562 2HA  GLY A 231      44.326  -8.858   6.583  1.00  0.00           H  
ATOM   3563  N   LYS A 232      43.770 -11.495   7.389  1.00  0.00           N  
ATOM   3564  CA  LYS A 232      44.141 -12.922   7.596  1.00  0.00           C  
ATOM   3565  C   LYS A 232      43.530 -13.841   6.561  1.00  0.00           C  
ATOM   3566  O   LYS A 232      44.160 -14.835   6.143  1.00  0.00           O  
ATOM   3567  CB  LYS A 232      43.724 -13.392   8.990  1.00  0.00           C  
ATOM   3568  CG  LYS A 232      44.140 -14.819   9.324  1.00  0.00           C  
ATOM   3569  CD  LYS A 232      43.766 -15.184  10.753  1.00  0.00           C  
ATOM   3570  CE  LYS A 232      44.160 -16.617  11.080  1.00  0.00           C  
ATOM   3571  NZ  LYS A 232      43.800 -16.988  12.475  1.00  0.00           N  
ATOM   3572  H   LYS A 232      43.274 -11.005   8.120  1.00  0.00           H  
ATOM   3573  HA  LYS A 232      45.224 -13.014   7.509  1.00  0.00           H  
ATOM   3574 1HB  LYS A 232      44.158 -12.733   9.742  1.00  0.00           H  
ATOM   3575 2HB  LYS A 232      42.640 -13.329   9.087  1.00  0.00           H  
ATOM   3576 1HG  LYS A 232      43.648 -15.511   8.640  1.00  0.00           H  
ATOM   3577 2HG  LYS A 232      45.218 -14.921   9.202  1.00  0.00           H  
ATOM   3578 1HD  LYS A 232      44.273 -14.510  11.445  1.00  0.00           H  
ATOM   3579 2HD  LYS A 232      42.690 -15.073  10.887  1.00  0.00           H  
ATOM   3580 1HE  LYS A 232      43.656 -17.297  10.394  1.00  0.00           H  
ATOM   3581 2HE  LYS A 232      45.235 -16.737  10.951  1.00  0.00           H  
ATOM   3582 1HZ  LYS A 232      44.077 -17.944  12.652  1.00  0.00           H  
ATOM   3583 2HZ  LYS A 232      44.276 -16.375  13.121  1.00  0.00           H  
ATOM   3584 3HZ  LYS A 232      42.802 -16.899  12.601  1.00  0.00           H  
ATOM   3585  N   VAL A 233      42.310 -13.584   6.087  1.00  0.00           N  
ATOM   3586  CA  VAL A 233      41.698 -14.433   5.077  1.00  0.00           C  
ATOM   3587  C   VAL A 233      42.153 -14.155   3.672  1.00  0.00           C  
ATOM   3588  O   VAL A 233      42.326 -15.063   2.868  1.00  0.00           O  
ATOM   3589  CB  VAL A 233      40.166 -14.278   5.129  1.00  0.00           C  
ATOM   3590  CG1 VAL A 233      39.515 -15.043   3.986  1.00  0.00           C  
ATOM   3591  CG2 VAL A 233      39.642 -14.763   6.471  1.00  0.00           C  
ATOM   3592  H   VAL A 233      41.798 -12.785   6.434  1.00  0.00           H  
ATOM   3593  HA  VAL A 233      41.958 -15.470   5.293  1.00  0.00           H  
ATOM   3594  HB  VAL A 233      39.913 -13.226   4.997  1.00  0.00           H  
ATOM   3595 1HG1 VAL A 233      38.432 -14.921   4.038  1.00  0.00           H  
ATOM   3596 2HG1 VAL A 233      39.878 -14.655   3.035  1.00  0.00           H  
ATOM   3597 3HG1 VAL A 233      39.765 -16.100   4.067  1.00  0.00           H  
ATOM   3598 1HG2 VAL A 233      38.559 -14.649   6.501  1.00  0.00           H  
ATOM   3599 2HG2 VAL A 233      39.901 -15.813   6.605  1.00  0.00           H  
ATOM   3600 3HG2 VAL A 233      40.090 -14.174   7.272  1.00  0.00           H  
ATOM   3601  N   ALA A 234      42.357 -12.861   3.297  1.00  0.00           N  
ATOM   3602  CA  ALA A 234      42.773 -12.640   1.914  1.00  0.00           C  
ATOM   3603  C   ALA A 234      44.163 -13.243   1.664  1.00  0.00           C  
ATOM   3604  O   ALA A 234      44.421 -13.646   0.517  1.00  0.00           O  
ATOM   3605  CB  ALA A 234      42.768 -11.153   1.590  1.00  0.00           C  
ATOM   3606  H   ALA A 234      42.239 -12.066   3.908  1.00  0.00           H  
ATOM   3607  HA  ALA A 234      42.061 -13.146   1.261  1.00  0.00           H  
ATOM   3608 1HB  ALA A 234      43.080 -11.005   0.556  1.00  0.00           H  
ATOM   3609 2HB  ALA A 234      41.762 -10.755   1.726  1.00  0.00           H  
ATOM   3610 3HB  ALA A 234      43.456 -10.634   2.254  1.00  0.00           H  
ATOM   3611  N   ALA A 235      44.992 -13.263   2.672  1.00  0.00           N  
ATOM   3612  CA  ALA A 235      46.373 -13.787   2.567  1.00  0.00           C  
ATOM   3613  C   ALA A 235      46.324 -15.301   2.303  1.00  0.00           C  
ATOM   3614  O   ALA A 235      47.235 -15.820   1.659  1.00  0.00           O  
ATOM   3615  CB  ALA A 235      47.169 -13.487   3.829  1.00  0.00           C  
ATOM   3616  H   ALA A 235      44.668 -12.903   3.559  1.00  0.00           H  
ATOM   3617  HA  ALA A 235      46.859 -13.294   1.725  1.00  0.00           H  
ATOM   3618 1HB  ALA A 235      48.179 -13.883   3.725  1.00  0.00           H  
ATOM   3619 2HB  ALA A 235      47.216 -12.409   3.982  1.00  0.00           H  
ATOM   3620 3HB  ALA A 235      46.683 -13.954   4.684  1.00  0.00           H  
ATOM   3621  N   GLU A 236      45.252 -15.930   2.734  1.00  0.00           N  
ATOM   3622  CA  GLU A 236      45.091 -17.369   2.450  1.00  0.00           C  
ATOM   3623  C   GLU A 236      44.484 -17.648   1.099  1.00  0.00           C  
ATOM   3624  O   GLU A 236      44.736 -18.723   0.504  1.00  0.00           O  
ATOM   3625  CB  GLU A 236      44.224 -18.029   3.525  1.00  0.00           C  
ATOM   3626  CG  GLU A 236      44.860 -18.069   4.907  1.00  0.00           C  
ATOM   3627  CD  GLU A 236      43.971 -18.703   5.941  1.00  0.00           C  
ATOM   3628  OE1 GLU A 236      42.843 -18.998   5.627  1.00  0.00           O  
ATOM   3629  OE2 GLU A 236      44.421 -18.893   7.047  1.00  0.00           O  
ATOM   3630  H   GLU A 236      44.534 -15.448   3.257  1.00  0.00           H  
ATOM   3631  HA  GLU A 236      46.076 -17.836   2.460  1.00  0.00           H  
ATOM   3632 1HB  GLU A 236      43.278 -17.494   3.607  1.00  0.00           H  
ATOM   3633 2HB  GLU A 236      43.997 -19.053   3.231  1.00  0.00           H  
ATOM   3634 1HG  GLU A 236      45.791 -18.632   4.851  1.00  0.00           H  
ATOM   3635 2HG  GLU A 236      45.100 -17.053   5.215  1.00  0.00           H  
ATOM   3636  N   LEU A 237      43.651 -16.774   0.558  1.00  0.00           N  
ATOM   3637  CA  LEU A 237      42.976 -16.977  -0.717  1.00  0.00           C  
ATOM   3638  C   LEU A 237      43.801 -16.583  -1.911  1.00  0.00           C  
ATOM   3639  O   LEU A 237      43.740 -17.188  -3.003  1.00  0.00           O  
ATOM   3640  CB  LEU A 237      41.663 -16.184  -0.740  1.00  0.00           C  
ATOM   3641  CG  LEU A 237      40.591 -16.643   0.256  1.00  0.00           C  
ATOM   3642  CD1 LEU A 237      39.409 -15.684   0.207  1.00  0.00           C  
ATOM   3643  CD2 LEU A 237      40.159 -18.062  -0.081  1.00  0.00           C  
ATOM   3644  H   LEU A 237      43.484 -15.921   1.073  1.00  0.00           H  
ATOM   3645  HA  LEU A 237      42.751 -18.038  -0.824  1.00  0.00           H  
ATOM   3646 1HB  LEU A 237      41.885 -15.139  -0.530  1.00  0.00           H  
ATOM   3647 2HB  LEU A 237      41.236 -16.249  -1.741  1.00  0.00           H  
ATOM   3648  HG  LEU A 237      40.999 -16.618   1.267  1.00  0.00           H  
ATOM   3649 1HD1 LEU A 237      38.647 -16.010   0.915  1.00  0.00           H  
ATOM   3650 2HD1 LEU A 237      39.743 -14.681   0.471  1.00  0.00           H  
ATOM   3651 3HD1 LEU A 237      38.989 -15.675  -0.798  1.00  0.00           H  
ATOM   3652 1HD2 LEU A 237      39.397 -18.388   0.627  1.00  0.00           H  
ATOM   3653 2HD2 LEU A 237      39.749 -18.087  -1.091  1.00  0.00           H  
ATOM   3654 3HD2 LEU A 237      41.019 -18.728  -0.022  1.00  0.00           H  
ATOM   3655  N   ILE A 238      44.477 -15.418  -1.822  1.00  0.00           N  
ATOM   3656  CA  ILE A 238      45.295 -14.969  -2.941  1.00  0.00           C  
ATOM   3657  C   ILE A 238      46.477 -15.917  -3.117  1.00  0.00           C  
ATOM   3658  O   ILE A 238      47.216 -16.125  -2.165  1.00  0.00           O  
ATOM   3659  CB  ILE A 238      45.801 -13.531  -2.725  1.00  0.00           C  
ATOM   3660  CG1 ILE A 238      44.624 -12.554  -2.670  1.00  0.00           C  
ATOM   3661  CG2 ILE A 238      46.773 -13.138  -3.826  1.00  0.00           C  
ATOM   3662  CD1 ILE A 238      45.007 -11.160  -2.227  1.00  0.00           C  
ATOM   3663  H   ILE A 238      44.426 -14.848  -0.990  1.00  0.00           H  
ATOM   3664  HA  ILE A 238      44.684 -14.983  -3.843  1.00  0.00           H  
ATOM   3665  HB  ILE A 238      46.310 -13.465  -1.763  1.00  0.00           H  
ATOM   3666 1HG1 ILE A 238      44.164 -12.483  -3.655  1.00  0.00           H  
ATOM   3667 2HG1 ILE A 238      43.867 -12.933  -1.983  1.00  0.00           H  
ATOM   3668 1HG2 ILE A 238      47.120 -12.119  -3.658  1.00  0.00           H  
ATOM   3669 2HG2 ILE A 238      47.625 -13.817  -3.819  1.00  0.00           H  
ATOM   3670 3HG2 ILE A 238      46.272 -13.196  -4.792  1.00  0.00           H  
ATOM   3671 1HD1 ILE A 238      44.121 -10.526  -2.213  1.00  0.00           H  
ATOM   3672 2HD1 ILE A 238      45.439 -11.203  -1.226  1.00  0.00           H  
ATOM   3673 3HD1 ILE A 238      45.738 -10.746  -2.920  1.00  0.00           H  
ATOM   3674  N   LYS A 239      46.674 -16.486  -4.295  1.00  0.00           N  
ATOM   3675  CA  LYS A 239      47.770 -17.422  -4.495  1.00  0.00           C  
ATOM   3676  C   LYS A 239      49.115 -16.785  -4.188  1.00  0.00           C  
ATOM   3677  O   LYS A 239      49.330 -15.653  -4.639  1.00  0.00           O  
ATOM   3678  CB  LYS A 239      47.759 -17.956  -5.928  1.00  0.00           C  
ATOM   3679  CG  LYS A 239      48.821 -19.010  -6.215  1.00  0.00           C  
ATOM   3680  CD  LYS A 239      48.701 -19.543  -7.635  1.00  0.00           C  
ATOM   3681  CE  LYS A 239      49.766 -20.590  -7.925  1.00  0.00           C  
ATOM   3682  NZ  LYS A 239      49.661 -21.121  -9.312  1.00  0.00           N  
ATOM   3683  H   LYS A 239      46.061 -16.273  -5.069  1.00  0.00           H  
ATOM   3684  HA  LYS A 239      47.639 -18.260  -3.809  1.00  0.00           H  
ATOM   3685 1HB  LYS A 239      46.785 -18.394  -6.146  1.00  0.00           H  
ATOM   3686 2HB  LYS A 239      47.911 -17.131  -6.625  1.00  0.00           H  
ATOM   3687 1HG  LYS A 239      49.812 -18.575  -6.081  1.00  0.00           H  
ATOM   3688 2HG  LYS A 239      48.709 -19.838  -5.515  1.00  0.00           H  
ATOM   3689 1HD  LYS A 239      47.716 -19.989  -7.775  1.00  0.00           H  
ATOM   3690 2HD  LYS A 239      48.812 -18.721  -8.342  1.00  0.00           H  
ATOM   3691 1HE  LYS A 239      50.754 -20.152  -7.790  1.00  0.00           H  
ATOM   3692 2HE  LYS A 239      49.662 -21.419  -7.225  1.00  0.00           H  
ATOM   3693 1HZ  LYS A 239      50.383 -21.811  -9.464  1.00  0.00           H  
ATOM   3694 2HZ  LYS A 239      48.755 -21.547  -9.442  1.00  0.00           H  
ATOM   3695 3HZ  LYS A 239      49.776 -20.364  -9.971  1.00  0.00           H  
ATOM   3696  N   GLY A 240      49.987 -17.416  -3.438  1.00  0.00           N  
ATOM   3697  CA  GLY A 240      51.315 -16.932  -3.115  1.00  0.00           C  
ATOM   3698  C   GLY A 240      51.432 -15.633  -2.320  1.00  0.00           C  
ATOM   3699  O   GLY A 240      52.535 -15.127  -2.128  1.00  0.00           O  
ATOM   3700  H   GLY A 240      49.685 -18.306  -3.069  1.00  0.00           H  
ATOM   3701 1HA  GLY A 240      51.847 -17.688  -2.537  1.00  0.00           H  
ATOM   3702 2HA  GLY A 240      51.878 -16.775  -4.034  1.00  0.00           H  
ATOM   3703  N   ALA A 241      50.363 -15.134  -1.733  1.00  0.00           N  
ATOM   3704  CA  ALA A 241      50.418 -13.892  -0.960  1.00  0.00           C  
ATOM   3705  C   ALA A 241      51.278 -13.981   0.275  1.00  0.00           C  
ATOM   3706  O   ALA A 241      51.381 -15.045   0.921  1.00  0.00           O  
ATOM   3707  CB  ALA A 241      49.012 -13.463  -0.565  1.00  0.00           C  
ATOM   3708  H   ALA A 241      49.483 -15.621  -1.819  1.00  0.00           H  
ATOM   3709  HA  ALA A 241      50.862 -13.121  -1.589  1.00  0.00           H  
ATOM   3710 1HB  ALA A 241      49.062 -12.539   0.010  1.00  0.00           H  
ATOM   3711 2HB  ALA A 241      48.416 -13.301  -1.463  1.00  0.00           H  
ATOM   3712 3HB  ALA A 241      48.552 -14.242   0.041  1.00  0.00           H  
ATOM   3713  N   GLU A 242      51.933 -12.880   0.676  1.00  0.00           N  
ATOM   3714  CA  GLU A 242      52.628 -12.767   1.938  1.00  0.00           C  
ATOM   3715  C   GLU A 242      51.819 -11.941   2.935  1.00  0.00           C  
ATOM   3716  O   GLU A 242      51.221 -10.958   2.465  1.00  0.00           O  
ATOM   3717  CB  GLU A 242      54.007 -12.138   1.728  1.00  0.00           C  
ATOM   3718  CG  GLU A 242      54.843 -12.019   2.994  1.00  0.00           C  
ATOM   3719  CD  GLU A 242      56.201 -11.424   2.745  1.00  0.00           C  
ATOM   3720  OE1 GLU A 242      56.501 -11.130   1.612  1.00  0.00           O  
ATOM   3721  OE2 GLU A 242      56.939 -11.262   3.688  1.00  0.00           O  
ATOM   3722  H   GLU A 242      51.929 -12.092   0.044  1.00  0.00           H  
ATOM   3723  HA  GLU A 242      52.758 -13.767   2.352  1.00  0.00           H  
ATOM   3724 1HB  GLU A 242      54.572 -12.731   1.008  1.00  0.00           H  
ATOM   3725 2HB  GLU A 242      53.891 -11.138   1.309  1.00  0.00           H  
ATOM   3726 1HG  GLU A 242      54.312 -11.394   3.711  1.00  0.00           H  
ATOM   3727 2HG  GLU A 242      54.961 -13.008   3.433  1.00  0.00           H  
ATOM   3728  N   LEU A 243      51.776 -12.296   4.202  1.00  0.00           N  
ATOM   3729  CA  LEU A 243      51.042 -11.482   5.177  1.00  0.00           C  
ATOM   3730  C   LEU A 243      52.012 -10.907   6.194  1.00  0.00           C  
ATOM   3731  O   LEU A 243      52.929 -11.603   6.656  1.00  0.00           O  
ATOM   3732  CB  LEU A 243      49.972 -12.317   5.890  1.00  0.00           C  
ATOM   3733  CG  LEU A 243      49.169 -11.586   6.974  1.00  0.00           C  
ATOM   3734  CD1 LEU A 243      48.325 -10.494   6.331  1.00  0.00           C  
ATOM   3735  CD2 LEU A 243      48.297 -12.583   7.721  1.00  0.00           C  
ATOM   3736  H   LEU A 243      52.248 -13.132   4.515  1.00  0.00           H  
ATOM   3737  HA  LEU A 243      50.548 -10.669   4.646  1.00  0.00           H  
ATOM   3738 1HB  LEU A 243      49.266 -12.685   5.147  1.00  0.00           H  
ATOM   3739 2HB  LEU A 243      50.455 -13.175   6.358  1.00  0.00           H  
ATOM   3740  HG  LEU A 243      49.855 -11.108   7.674  1.00  0.00           H  
ATOM   3741 1HD1 LEU A 243      47.755  -9.974   7.100  1.00  0.00           H  
ATOM   3742 2HD1 LEU A 243      48.975  -9.784   5.820  1.00  0.00           H  
ATOM   3743 3HD1 LEU A 243      47.639 -10.941   5.612  1.00  0.00           H  
ATOM   3744 1HD2 LEU A 243      47.727 -12.063   8.491  1.00  0.00           H  
ATOM   3745 2HD2 LEU A 243      47.610 -13.061   7.021  1.00  0.00           H  
ATOM   3746 3HD2 LEU A 243      48.927 -13.342   8.185  1.00  0.00           H  
ATOM   3747  N   LYS A 244      51.913  -9.603   6.523  1.00  0.00           N  
ATOM   3748  CA  LYS A 244      52.707  -9.026   7.585  1.00  0.00           C  
ATOM   3749  C   LYS A 244      51.733  -8.395   8.579  1.00  0.00           C  
ATOM   3750  O   LYS A 244      51.029  -7.443   8.189  1.00  0.00           O  
ATOM   3751  CB  LYS A 244      53.699  -7.995   7.045  1.00  0.00           C  
ATOM   3752  CG  LYS A 244      54.778  -8.574   6.139  1.00  0.00           C  
ATOM   3753  CD  LYS A 244      55.759  -7.501   5.692  1.00  0.00           C  
ATOM   3754  CE  LYS A 244      56.795  -8.063   4.730  1.00  0.00           C  
ATOM   3755  NZ  LYS A 244      57.663  -9.082   5.379  1.00  0.00           N  
ATOM   3756  H   LYS A 244      51.268  -9.014   6.015  1.00  0.00           H  
ATOM   3757  HA  LYS A 244      53.274  -9.824   8.066  1.00  0.00           H  
ATOM   3758 1HB  LYS A 244      53.161  -7.233   6.480  1.00  0.00           H  
ATOM   3759 2HB  LYS A 244      54.194  -7.495   7.878  1.00  0.00           H  
ATOM   3760 1HG  LYS A 244      55.323  -9.353   6.675  1.00  0.00           H  
ATOM   3761 2HG  LYS A 244      54.314  -9.020   5.260  1.00  0.00           H  
ATOM   3762 1HD  LYS A 244      55.216  -6.694   5.198  1.00  0.00           H  
ATOM   3763 2HD  LYS A 244      56.271  -7.091   6.562  1.00  0.00           H  
ATOM   3764 1HE  LYS A 244      56.291  -8.521   3.880  1.00  0.00           H  
ATOM   3765 2HE  LYS A 244      57.423  -7.254   4.358  1.00  0.00           H  
ATOM   3766 1HZ  LYS A 244      58.335  -9.429   4.709  1.00  0.00           H  
ATOM   3767 2HZ  LYS A 244      58.150  -8.663   6.159  1.00  0.00           H  
ATOM   3768 3HZ  LYS A 244      57.094  -9.848   5.711  1.00  0.00           H  
ATOM   3769  N   VAL A 245      51.625  -8.930   9.774  1.00  0.00           N  
ATOM   3770  CA  VAL A 245      50.775  -8.380  10.818  1.00  0.00           C  
ATOM   3771  C   VAL A 245      51.546  -7.287  11.561  1.00  0.00           C  
ATOM   3772  O   VAL A 245      52.664  -7.515  12.014  1.00  0.00           O  
ATOM   3773  CB  VAL A 245      50.337  -9.480  11.803  1.00  0.00           C  
ATOM   3774  CG1 VAL A 245      49.517  -8.884  12.937  1.00  0.00           C  
ATOM   3775  CG2 VAL A 245      49.543 -10.548  11.066  1.00  0.00           C  
ATOM   3776  H   VAL A 245      52.163  -9.763   9.966  1.00  0.00           H  
ATOM   3777  HA  VAL A 245      49.884  -7.958  10.352  1.00  0.00           H  
ATOM   3778  HB  VAL A 245      51.225  -9.930  12.249  1.00  0.00           H  
ATOM   3779 1HG1 VAL A 245      49.217  -9.676  13.624  1.00  0.00           H  
ATOM   3780 2HG1 VAL A 245      50.118  -8.149  13.473  1.00  0.00           H  
ATOM   3781 3HG1 VAL A 245      48.629  -8.402  12.530  1.00  0.00           H  
ATOM   3782 1HG2 VAL A 245      49.237 -11.323  11.768  1.00  0.00           H  
ATOM   3783 2HG2 VAL A 245      48.659 -10.098  10.615  1.00  0.00           H  
ATOM   3784 3HG2 VAL A 245      50.163 -10.990  10.286  1.00  0.00           H  
ATOM   3785  N   TYR A 246      50.927  -6.106  11.664  1.00  0.00           N  
ATOM   3786  CA  TYR A 246      51.598  -5.020  12.413  1.00  0.00           C  
ATOM   3787  C   TYR A 246      51.008  -4.999  13.804  1.00  0.00           C  
ATOM   3788  O   TYR A 246      49.888  -4.506  14.025  1.00  0.00           O  
ATOM   3789  CB  TYR A 246      51.427  -3.661  11.731  1.00  0.00           C  
ATOM   3790  CG  TYR A 246      52.113  -3.562  10.386  1.00  0.00           C  
ATOM   3791  CD1 TYR A 246      53.221  -4.350  10.113  1.00  0.00           C  
ATOM   3792  CD2 TYR A 246      51.633  -2.684   9.426  1.00  0.00           C  
ATOM   3793  CE1 TYR A 246      53.848  -4.260   8.885  1.00  0.00           C  
ATOM   3794  CE2 TYR A 246      52.259  -2.594   8.198  1.00  0.00           C  
ATOM   3795  CZ  TYR A 246      53.362  -3.378   7.927  1.00  0.00           C  
ATOM   3796  OH  TYR A 246      53.986  -3.288   6.703  1.00  0.00           O  
ATOM   3797  H   TYR A 246      50.022  -5.932  11.250  1.00  0.00           H  
ATOM   3798  HA  TYR A 246      52.665  -5.239  12.459  1.00  0.00           H  
ATOM   3799 1HB  TYR A 246      50.365  -3.457  11.587  1.00  0.00           H  
ATOM   3800 2HB  TYR A 246      51.826  -2.878  12.374  1.00  0.00           H  
ATOM   3801  HD1 TYR A 246      53.598  -5.040  10.868  1.00  0.00           H  
ATOM   3802  HD2 TYR A 246      50.762  -2.064   9.640  1.00  0.00           H  
ATOM   3803  HE1 TYR A 246      54.719  -4.879   8.671  1.00  0.00           H  
ATOM   3804  HE2 TYR A 246      51.882  -1.903   7.443  1.00  0.00           H  
ATOM   3805  HH  TYR A 246      54.729  -3.895   6.679  1.00  0.00           H  
ATOM   3806  N   LYS A 247      51.728  -5.525  14.794  1.00  0.00           N  
ATOM   3807  CA  LYS A 247      51.211  -5.583  16.158  1.00  0.00           C  
ATOM   3808  C   LYS A 247      50.966  -4.194  16.727  1.00  0.00           C  
ATOM   3809  O   LYS A 247      51.815  -3.319  16.690  1.00  0.00           O  
ATOM   3810  CB  LYS A 247      52.175  -6.353  17.062  1.00  0.00           C  
ATOM   3811  CG  LYS A 247      51.684  -6.541  18.491  1.00  0.00           C  
ATOM   3812  CD  LYS A 247      52.660  -7.377  19.306  1.00  0.00           C  
ATOM   3813  CE  LYS A 247      52.174  -7.559  20.736  1.00  0.00           C  
ATOM   3814  NZ  LYS A 247      53.119  -8.375  21.545  1.00  0.00           N  
ATOM   3815  H   LYS A 247      52.649  -5.891  14.601  1.00  0.00           H  
ATOM   3816  HA  LYS A 247      50.254  -6.105  16.143  1.00  0.00           H  
ATOM   3817 1HB  LYS A 247      52.359  -7.342  16.639  1.00  0.00           H  
ATOM   3818 2HB  LYS A 247      53.131  -5.832  17.102  1.00  0.00           H  
ATOM   3819 1HG  LYS A 247      51.568  -5.566  18.967  1.00  0.00           H  
ATOM   3820 2HG  LYS A 247      50.714  -7.038  18.480  1.00  0.00           H  
ATOM   3821 1HD  LYS A 247      52.774  -8.357  18.842  1.00  0.00           H  
ATOM   3822 2HD  LYS A 247      53.633  -6.886  19.323  1.00  0.00           H  
ATOM   3823 1HE  LYS A 247      52.059  -6.584  21.208  1.00  0.00           H  
ATOM   3824 2HE  LYS A 247      51.202  -8.052  20.730  1.00  0.00           H  
ATOM   3825 1HZ  LYS A 247      52.761  -8.473  22.485  1.00  0.00           H  
ATOM   3826 2HZ  LYS A 247      53.219  -9.289  21.126  1.00  0.00           H  
ATOM   3827 3HZ  LYS A 247      54.019  -7.918  21.574  1.00  0.00           H  
ATOM   3828  N   ASP A 248      49.788  -3.987  17.294  1.00  0.00           N  
ATOM   3829  CA  ASP A 248      49.399  -2.729  17.902  1.00  0.00           C  
ATOM   3830  C   ASP A 248      49.032  -1.617  16.935  1.00  0.00           C  
ATOM   3831  O   ASP A 248      48.810  -0.489  17.434  1.00  0.00           O  
ATOM   3832  CB  ASP A 248      50.531  -2.237  18.807  1.00  0.00           C  
ATOM   3833  CG  ASP A 248      50.788  -3.160  19.990  1.00  0.00           C  
ATOM   3834  OD1 ASP A 248      49.839  -3.570  20.616  1.00  0.00           O  
ATOM   3835  OD2 ASP A 248      51.931  -3.447  20.256  1.00  0.00           O  
ATOM   3836  H   ASP A 248      49.134  -4.757  17.296  1.00  0.00           H  
ATOM   3837  HA  ASP A 248      48.505  -2.897  18.503  1.00  0.00           H  
ATOM   3838 1HB  ASP A 248      51.450  -2.150  18.226  1.00  0.00           H  
ATOM   3839 2HB  ASP A 248      50.288  -1.244  19.186  1.00  0.00           H  
ATOM   3840  N   ALA A 249      48.961  -1.853  15.641  1.00  0.00           N  
ATOM   3841  CA  ALA A 249      48.757  -0.754  14.697  1.00  0.00           C  
ATOM   3842  C   ALA A 249      47.271  -0.545  14.379  1.00  0.00           C  
ATOM   3843  O   ALA A 249      46.496  -1.484  14.328  1.00  0.00           O  
ATOM   3844  CB  ALA A 249      49.539  -1.011  13.417  1.00  0.00           C  
ATOM   3845  H   ALA A 249      49.047  -2.795  15.288  1.00  0.00           H  
ATOM   3846  HA  ALA A 249      49.124   0.162  15.159  1.00  0.00           H  
ATOM   3847 1HB  ALA A 249      49.380  -0.187  12.722  1.00  0.00           H  
ATOM   3848 2HB  ALA A 249      50.601  -1.090  13.649  1.00  0.00           H  
ATOM   3849 3HB  ALA A 249      49.197  -1.940  12.963  1.00  0.00           H  
ATOM   3850  N   PRO A 250      46.957   0.722  14.076  1.00  0.00           N  
ATOM   3851  CA  PRO A 250      45.573   1.056  13.736  1.00  0.00           C  
ATOM   3852  C   PRO A 250      45.269   0.924  12.261  1.00  0.00           C  
ATOM   3853  O   PRO A 250      45.985   0.399  11.425  1.00  0.00           O  
ATOM   3854  CB  PRO A 250      45.457   2.514  14.192  1.00  0.00           C  
ATOM   3855  CG  PRO A 250      46.806   3.089  13.922  1.00  0.00           C  
ATOM   3856  CD  PRO A 250      47.762   1.979  14.265  1.00  0.00           C  
ATOM   3857  HA  PRO A 250      44.893   0.407  14.307  1.00  0.00           H  
ATOM   3858 1HB  PRO A 250      44.657   3.021  13.633  1.00  0.00           H  
ATOM   3859 2HB  PRO A 250      45.181   2.554  15.256  1.00  0.00           H  
ATOM   3860 1HG  PRO A 250      46.881   3.404  12.871  1.00  0.00           H  
ATOM   3861 2HG  PRO A 250      46.964   3.989  14.535  1.00  0.00           H  
ATOM   3862 1HD  PRO A 250      48.619   2.006  13.576  1.00  0.00           H  
ATOM   3863 2HD  PRO A 250      48.099   2.092  15.307  1.00  0.00           H  
ATOM   3864  N   HIS A 251      44.099   1.455  11.878  1.00  0.00           N  
ATOM   3865  CA  HIS A 251      43.646   1.482  10.513  1.00  0.00           C  
ATOM   3866  C   HIS A 251      44.406   2.560   9.728  1.00  0.00           C  
ATOM   3867  O   HIS A 251      44.425   2.515   8.498  1.00  0.00           O  
ATOM   3868  CB  HIS A 251      42.137   1.739  10.452  1.00  0.00           C  
ATOM   3869  CG  HIS A 251      41.563   1.630   9.073  1.00  0.00           C  
ATOM   3870  ND1 HIS A 251      41.853   0.579   8.229  1.00  0.00           N  
ATOM   3871  CD2 HIS A 251      40.718   2.438   8.392  1.00  0.00           C  
ATOM   3872  CE1 HIS A 251      41.210   0.746   7.086  1.00  0.00           C  
ATOM   3873  NE2 HIS A 251      40.515   1.867   7.160  1.00  0.00           N  
ATOM   3874  H   HIS A 251      43.514   1.854  12.598  1.00  0.00           H  
ATOM   3875  HA  HIS A 251      43.844   0.518  10.045  1.00  0.00           H  
ATOM   3876 1HB  HIS A 251      41.620   1.026  11.095  1.00  0.00           H  
ATOM   3877 2HB  HIS A 251      41.922   2.738  10.832  1.00  0.00           H  
ATOM   3878  HD1 HIS A 251      42.393  -0.232   8.457  1.00  0.00           H  
ATOM   3879  HD2 HIS A 251      40.226   3.378   8.646  1.00  0.00           H  
ATOM   3880  HE1 HIS A 251      41.307   0.017   6.282  1.00  0.00           H  
ATOM   3881  N   GLY A 252      45.069   3.498  10.396  1.00  0.00           N  
ATOM   3882  CA  GLY A 252      45.727   4.601   9.727  1.00  0.00           C  
ATOM   3883  C   GLY A 252      47.258   4.497   9.681  1.00  0.00           C  
ATOM   3884  O   GLY A 252      47.931   5.539   9.658  1.00  0.00           O  
ATOM   3885  H   GLY A 252      45.113   3.436  11.403  1.00  0.00           H  
ATOM   3886 1HA  GLY A 252      45.364   4.673   8.701  1.00  0.00           H  
ATOM   3887 2HA  GLY A 252      45.469   5.535  10.225  1.00  0.00           H  
ATOM   3888  N   PHE A 253      47.771   3.302   9.432  1.00  0.00           N  
ATOM   3889  CA  PHE A 253      49.220   3.058   9.373  1.00  0.00           C  
ATOM   3890  C   PHE A 253      49.977   3.984   8.459  1.00  0.00           C  
ATOM   3891  O   PHE A 253      51.080   4.454   8.849  1.00  0.00           O  
ATOM   3892  CB  PHE A 253      49.489   1.619   8.929  1.00  0.00           C  
ATOM   3893  CG  PHE A 253      49.270   1.387   7.461  1.00  0.00           C  
ATOM   3894  CD1 PHE A 253      50.309   1.547   6.556  1.00  0.00           C  
ATOM   3895  CD2 PHE A 253      48.025   1.009   6.981  1.00  0.00           C  
ATOM   3896  CE1 PHE A 253      50.109   1.334   5.205  1.00  0.00           C  
ATOM   3897  CE2 PHE A 253      47.822   0.794   5.632  1.00  0.00           C  
ATOM   3898  CZ  PHE A 253      48.866   0.957   4.743  1.00  0.00           C  
ATOM   3899  H   PHE A 253      47.136   2.532   9.277  1.00  0.00           H  
ATOM   3900  HA  PHE A 253      49.636   3.204  10.371  1.00  0.00           H  
ATOM   3901 1HB  PHE A 253      50.518   1.352   9.166  1.00  0.00           H  
ATOM   3902 2HB  PHE A 253      48.840   0.941   9.481  1.00  0.00           H  
ATOM   3903  HD1 PHE A 253      51.292   1.845   6.922  1.00  0.00           H  
ATOM   3904  HD2 PHE A 253      47.201   0.880   7.684  1.00  0.00           H  
ATOM   3905  HE1 PHE A 253      50.934   1.464   4.505  1.00  0.00           H  
ATOM   3906  HE2 PHE A 253      46.839   0.496   5.268  1.00  0.00           H  
ATOM   3907  HZ  PHE A 253      48.707   0.790   3.679  1.00  0.00           H  
ATOM   3908  N   ALA A 254      49.461   4.374   7.281  1.00  0.00           N  
ATOM   3909  CA  ALA A 254      50.240   5.165   6.341  1.00  0.00           C  
ATOM   3910  C   ALA A 254      50.459   6.607   6.815  1.00  0.00           C  
ATOM   3911  O   ALA A 254      51.353   7.267   6.265  1.00  0.00           O  
ATOM   3912  CB  ALA A 254      49.561   5.159   4.979  1.00  0.00           C  
ATOM   3913  H   ALA A 254      48.515   4.115   7.040  1.00  0.00           H  
ATOM   3914  HA  ALA A 254      51.227   4.710   6.252  1.00  0.00           H  
ATOM   3915 1HB  ALA A 254      50.147   5.752   4.278  1.00  0.00           H  
ATOM   3916 2HB  ALA A 254      49.486   4.134   4.615  1.00  0.00           H  
ATOM   3917 3HB  ALA A 254      48.563   5.585   5.069  1.00  0.00           H  
ATOM   3918  N   VAL A 255      49.638   7.090   7.753  1.00  0.00           N  
ATOM   3919  CA  VAL A 255      49.729   8.476   8.198  1.00  0.00           C  
ATOM   3920  C   VAL A 255      50.237   8.678   9.605  1.00  0.00           C  
ATOM   3921  O   VAL A 255      50.562   9.806  10.010  1.00  0.00           O  
ATOM   3922  CB  VAL A 255      48.341   9.136   8.093  1.00  0.00           C  
ATOM   3923  CG1 VAL A 255      48.371  10.537   8.685  1.00  0.00           C  
ATOM   3924  CG2 VAL A 255      47.895   9.174   6.639  1.00  0.00           C  
ATOM   3925  H   VAL A 255      48.940   6.486   8.164  1.00  0.00           H  
ATOM   3926  HA  VAL A 255      50.427   9.003   7.547  1.00  0.00           H  
ATOM   3927  HB  VAL A 255      47.628   8.555   8.678  1.00  0.00           H  
ATOM   3928 1HG1 VAL A 255      47.382  10.988   8.603  1.00  0.00           H  
ATOM   3929 2HG1 VAL A 255      48.658  10.482   9.735  1.00  0.00           H  
ATOM   3930 3HG1 VAL A 255      49.094  11.146   8.142  1.00  0.00           H  
ATOM   3931 1HG2 VAL A 255      46.913   9.641   6.573  1.00  0.00           H  
ATOM   3932 2HG2 VAL A 255      48.612   9.750   6.054  1.00  0.00           H  
ATOM   3933 3HG2 VAL A 255      47.840   8.158   6.248  1.00  0.00           H  
ATOM   3934  N   THR A 256      50.313   7.621  10.427  1.00  0.00           N  
ATOM   3935  CA  THR A 256      50.656   7.800  11.850  1.00  0.00           C  
ATOM   3936  C   THR A 256      52.170   7.712  12.045  1.00  0.00           C  
ATOM   3937  O   THR A 256      52.815   6.804  11.521  1.00  0.00           O  
ATOM   3938  CB  THR A 256      49.957   6.752  12.736  1.00  0.00           C  
ATOM   3939  OG1 THR A 256      48.535   6.895  12.618  1.00  0.00           O  
ATOM   3940  CG2 THR A 256      50.361   6.929  14.192  1.00  0.00           C  
ATOM   3941  H   THR A 256      50.135   6.690  10.077  1.00  0.00           H  
ATOM   3942  HA  THR A 256      50.321   8.789  12.165  1.00  0.00           H  
ATOM   3943  HB  THR A 256      50.237   5.752  12.406  1.00  0.00           H  
ATOM   3944  HG1 THR A 256      48.276   6.764  11.703  1.00  0.00           H  
ATOM   3945 1HG2 THR A 256      49.858   6.180  14.803  1.00  0.00           H  
ATOM   3946 2HG2 THR A 256      51.440   6.810  14.286  1.00  0.00           H  
ATOM   3947 3HG2 THR A 256      50.076   7.924  14.530  1.00  0.00           H  
ATOM   3948  N   HIS A 257      52.770   8.635  12.765  1.00  0.00           N  
ATOM   3949  CA  HIS A 257      54.217   8.597  13.009  1.00  0.00           C  
ATOM   3950  C   HIS A 257      54.649   7.223  13.525  1.00  0.00           C  
ATOM   3951  O   HIS A 257      53.982   6.676  14.397  1.00  0.00           O  
ATOM   3952  CB  HIS A 257      54.628   9.679  14.013  1.00  0.00           C  
ATOM   3953  CG  HIS A 257      56.110   9.809  14.183  1.00  0.00           C  
ATOM   3954  ND1 HIS A 257      56.849   8.942  14.959  1.00  0.00           N  
ATOM   3955  CD2 HIS A 257      56.990  10.706  13.678  1.00  0.00           C  
ATOM   3956  CE1 HIS A 257      58.121   9.299  14.924  1.00  0.00           C  
ATOM   3957  NE2 HIS A 257      58.232  10.366  14.154  1.00  0.00           N  
ATOM   3958  H   HIS A 257      52.224   9.388  13.160  1.00  0.00           H  
ATOM   3959  HA  HIS A 257      54.748   8.785  12.076  1.00  0.00           H  
ATOM   3960 1HB  HIS A 257      54.235  10.643  13.691  1.00  0.00           H  
ATOM   3961 2HB  HIS A 257      54.192   9.456  14.986  1.00  0.00           H  
ATOM   3962  HD2 HIS A 257      56.756  11.542  13.018  1.00  0.00           H  
ATOM   3963  HE1 HIS A 257      58.939   8.798  15.441  1.00  0.00           H  
ATOM   3964  HE2 HIS A 257      59.090  10.857  13.945  1.00  0.00           H  
ATOM   3965  N   ALA A 258      55.782   6.760  13.070  1.00  0.00           N  
ATOM   3966  CA  ALA A 258      56.348   5.471  13.512  1.00  0.00           C  
ATOM   3967  C   ALA A 258      55.878   4.338  12.614  1.00  0.00           C  
ATOM   3968  O   ALA A 258      56.643   3.660  11.889  1.00  0.00           O  
ATOM   3969  CB  ALA A 258      55.972   5.183  14.958  1.00  0.00           C  
ATOM   3970  H   ALA A 258      56.285   7.311  12.389  1.00  0.00           H  
ATOM   3971  HA  ALA A 258      57.434   5.535  13.440  1.00  0.00           H  
ATOM   3972 1HB  ALA A 258      56.400   4.228  15.262  1.00  0.00           H  
ATOM   3973 2HB  ALA A 258      56.359   5.975  15.599  1.00  0.00           H  
ATOM   3974 3HB  ALA A 258      54.888   5.140  15.050  1.00  0.00           H  
ATOM   3975  N   GLN A 259      54.537   4.159  12.561  1.00  0.00           N  
ATOM   3976  CA  GLN A 259      54.010   3.127  11.683  1.00  0.00           C  
ATOM   3977  C   GLN A 259      54.248   3.448  10.243  1.00  0.00           C  
ATOM   3978  O   GLN A 259      54.437   2.576   9.410  1.00  0.00           O  
ATOM   3979  CB  GLN A 259      52.510   2.930  11.920  1.00  0.00           C  
ATOM   3980  CG  GLN A 259      52.158   2.461  13.321  1.00  0.00           C  
ATOM   3981  CD  GLN A 259      52.676   1.065  13.612  1.00  0.00           C  
ATOM   3982  OE1 GLN A 259      52.435   0.126  12.847  1.00  0.00           O  
ATOM   3983  NE2 GLN A 259      53.392   0.920  14.721  1.00  0.00           N  
ATOM   3984  H   GLN A 259      53.895   4.715  13.108  1.00  0.00           H  
ATOM   3985  HA  GLN A 259      54.522   2.191  11.904  1.00  0.00           H  
ATOM   3986 1HB  GLN A 259      51.987   3.868  11.737  1.00  0.00           H  
ATOM   3987 2HB  GLN A 259      52.124   2.196  11.212  1.00  0.00           H  
ATOM   3988 1HG  GLN A 259      52.598   3.147  14.044  1.00  0.00           H  
ATOM   3989 2HG  GLN A 259      51.073   2.452  13.428  1.00  0.00           H  
ATOM   3990 1HE2 GLN A 259      53.761   0.022  14.965  1.00  0.00           H  
ATOM   3991 2HE2 GLN A 259      53.564   1.708  15.312  1.00  0.00           H  
ATOM   3992  N   GLN A 260      57.619   2.361   9.166  1.00  0.00           N  
ATOM   3993  CA  GLN A 260      57.686   0.885   9.088  1.00  0.00           C  
ATOM   3994  C   GLN A 260      57.063   0.437   7.787  1.00  0.00           C  
ATOM   3995  O   GLN A 260      57.605  -0.428   7.068  1.00  0.00           O  
ATOM   3996  CB  GLN A 260      56.970   0.224  10.268  1.00  0.00           C  
ATOM   3997  CG  GLN A 260      57.083  -1.291  10.296  1.00  0.00           C  
ATOM   3998  CD  GLN A 260      58.509  -1.761  10.513  1.00  0.00           C  
ATOM   3999  OE1 GLN A 260      59.192  -1.310  11.436  1.00  0.00           O  
ATOM   4000  NE2 GLN A 260      58.967  -2.671   9.661  1.00  0.00           N  
ATOM   4001  H   GLN A 260      58.439   2.904   8.935  1.00  0.00           H  
ATOM   4002  HA  GLN A 260      58.733   0.584   9.117  1.00  0.00           H  
ATOM   4003 1HB  GLN A 260      57.377   0.609  11.203  1.00  0.00           H  
ATOM   4004 2HB  GLN A 260      55.911   0.481  10.242  1.00  0.00           H  
ATOM   4005 1HG  GLN A 260      56.469  -1.676  11.110  1.00  0.00           H  
ATOM   4006 2HG  GLN A 260      56.733  -1.689   9.343  1.00  0.00           H  
ATOM   4007 1HE2 GLN A 260      59.901  -3.019   9.754  1.00  0.00           H  
ATOM   4008 2HE2 GLN A 260      58.379  -3.009   8.926  1.00  0.00           H  
ATOM   4009  N   LEU A 261      55.870   0.996   7.417  1.00  0.00           N  
ATOM   4010  CA  LEU A 261      55.237   0.598   6.174  1.00  0.00           C  
ATOM   4011  C   LEU A 261      56.081   1.001   4.993  1.00  0.00           C  
ATOM   4012  O   LEU A 261      56.244   0.265   4.021  1.00  0.00           O  
ATOM   4013  CB  LEU A 261      53.845   1.230   6.054  1.00  0.00           C  
ATOM   4014  CG  LEU A 261      53.055   0.866   4.791  1.00  0.00           C  
ATOM   4015  CD1 LEU A 261      52.848  -0.641   4.737  1.00  0.00           C  
ATOM   4016  CD2 LEU A 261      51.723   1.601   4.795  1.00  0.00           C  
ATOM   4017  H   LEU A 261      55.419   1.687   8.000  1.00  0.00           H  
ATOM   4018  HA  LEU A 261      55.129  -0.486   6.173  1.00  0.00           H  
ATOM   4019 1HB  LEU A 261      53.250   0.927   6.915  1.00  0.00           H  
ATOM   4020 2HB  LEU A 261      53.952   2.315   6.077  1.00  0.00           H  
ATOM   4021  HG  LEU A 261      53.627   1.156   3.908  1.00  0.00           H  
ATOM   4022 1HD1 LEU A 261      52.287  -0.900   3.839  1.00  0.00           H  
ATOM   4023 2HD1 LEU A 261      53.817  -1.141   4.716  1.00  0.00           H  
ATOM   4024 3HD1 LEU A 261      52.292  -0.963   5.617  1.00  0.00           H  
ATOM   4025 1HD2 LEU A 261      51.162   1.343   3.896  1.00  0.00           H  
ATOM   4026 2HD2 LEU A 261      51.150   1.311   5.676  1.00  0.00           H  
ATOM   4027 3HD2 LEU A 261      51.901   2.677   4.815  1.00  0.00           H  
ATOM   4028  N   ASN A 262      56.664   2.218   4.990  1.00  0.00           N  
ATOM   4029  CA  ASN A 262      57.466   2.629   3.858  1.00  0.00           C  
ATOM   4030  C   ASN A 262      58.640   1.630   3.649  1.00  0.00           C  
ATOM   4031  O   ASN A 262      58.953   1.320   2.497  1.00  0.00           O  
ATOM   4032  CB  ASN A 262      57.969   4.047   4.055  1.00  0.00           C  
ATOM   4033  CG  ASN A 262      58.689   4.578   2.847  1.00  0.00           C  
ATOM   4034  OD1 ASN A 262      58.134   4.610   1.743  1.00  0.00           O  
ATOM   4035  ND2 ASN A 262      59.915   4.996   3.035  1.00  0.00           N  
ATOM   4036  H   ASN A 262      56.550   2.852   5.768  1.00  0.00           H  
ATOM   4037  HA  ASN A 262      56.842   2.600   2.963  1.00  0.00           H  
ATOM   4038 1HB  ASN A 262      57.128   4.704   4.280  1.00  0.00           H  
ATOM   4039 2HB  ASN A 262      58.646   4.078   4.909  1.00  0.00           H  
ATOM   4040 1HD2 ASN A 262      60.442   5.360   2.266  1.00  0.00           H  
ATOM   4041 2HD2 ASN A 262      60.324   4.952   3.945  1.00  0.00           H  
ATOM   4042  N   GLU A 263      59.225   1.209   4.742  1.00  0.00           N  
ATOM   4043  CA  GLU A 263      60.369   0.258   4.671  1.00  0.00           C  
ATOM   4044  C   GLU A 263      59.917  -1.073   4.067  1.00  0.00           C  
ATOM   4045  O   GLU A 263      60.514  -1.578   3.108  1.00  0.00           O  
ATOM   4046  CB  GLU A 263      60.970   0.018   6.058  1.00  0.00           C  
ATOM   4047  CG  GLU A 263      61.710   1.214   6.638  1.00  0.00           C  
ATOM   4048  CD  GLU A 263      62.218   0.968   8.032  1.00  0.00           C  
ATOM   4049  OE1 GLU A 263      61.901  -0.057   8.587  1.00  0.00           O  
ATOM   4050  OE2 GLU A 263      62.922   1.807   8.543  1.00  0.00           O  
ATOM   4051  H   GLU A 263      58.905   1.527   5.646  1.00  0.00           H  
ATOM   4052  HA  GLU A 263      61.140   0.691   4.033  1.00  0.00           H  
ATOM   4053 1HB  GLU A 263      60.178  -0.256   6.755  1.00  0.00           H  
ATOM   4054 2HB  GLU A 263      61.668  -0.818   6.012  1.00  0.00           H  
ATOM   4055 1HG  GLU A 263      62.556   1.453   5.993  1.00  0.00           H  
ATOM   4056 2HG  GLU A 263      61.041   2.073   6.646  1.00  0.00           H  
ATOM   4057  N   ASP A 264      58.768  -1.575   4.508  1.00  0.00           N  
ATOM   4058  CA  ASP A 264      58.234  -2.824   3.954  1.00  0.00           C  
ATOM   4059  C   ASP A 264      57.857  -2.709   2.493  1.00  0.00           C  
ATOM   4060  O   ASP A 264      57.979  -3.636   1.696  1.00  0.00           O  
ATOM   4061  CB  ASP A 264      57.007  -3.276   4.750  1.00  0.00           C  
ATOM   4062  CG  ASP A 264      57.359  -3.791   6.139  1.00  0.00           C  
ATOM   4063  OD1 ASP A 264      58.508  -4.088   6.368  1.00  0.00           O  
ATOM   4064  OD2 ASP A 264      56.476  -3.882   6.958  1.00  0.00           O  
ATOM   4065  H   ASP A 264      58.251  -1.097   5.232  1.00  0.00           H  
ATOM   4066  HA  ASP A 264      59.003  -3.593   4.029  1.00  0.00           H  
ATOM   4067 1HB  ASP A 264      56.312  -2.443   4.852  1.00  0.00           H  
ATOM   4068 2HB  ASP A 264      56.492  -4.068   4.205  1.00  0.00           H  
ATOM   4069  N   LEU A 265      57.230  -1.584   2.123  1.00  0.00           N  
ATOM   4070  CA  LEU A 265      56.818  -1.312   0.757  1.00  0.00           C  
ATOM   4071  C   LEU A 265      58.011  -1.259  -0.174  1.00  0.00           C  
ATOM   4072  O   LEU A 265      57.994  -1.880  -1.241  1.00  0.00           O  
ATOM   4073  CB  LEU A 265      56.050   0.014   0.688  1.00  0.00           C  
ATOM   4074  CG  LEU A 265      54.663   0.014   1.345  1.00  0.00           C  
ATOM   4075  CD1 LEU A 265      54.113   1.434   1.368  1.00  0.00           C  
ATOM   4076  CD2 LEU A 265      53.738  -0.919   0.579  1.00  0.00           C  
ATOM   4077  H   LEU A 265      57.040  -0.898   2.840  1.00  0.00           H  
ATOM   4078  HA  LEU A 265      56.160  -2.116   0.428  1.00  0.00           H  
ATOM   4079 1HB  LEU A 265      56.646   0.786   1.171  1.00  0.00           H  
ATOM   4080 2HB  LEU A 265      55.920   0.286  -0.360  1.00  0.00           H  
ATOM   4081  HG  LEU A 265      54.750  -0.327   2.377  1.00  0.00           H  
ATOM   4082 1HD1 LEU A 265      53.128   1.434   1.835  1.00  0.00           H  
ATOM   4083 2HD1 LEU A 265      54.784   2.075   1.939  1.00  0.00           H  
ATOM   4084 3HD1 LEU A 265      54.031   1.809   0.349  1.00  0.00           H  
ATOM   4085 1HD2 LEU A 265      52.753  -0.919   1.046  1.00  0.00           H  
ATOM   4086 2HD2 LEU A 265      53.650  -0.578  -0.453  1.00  0.00           H  
ATOM   4087 3HD2 LEU A 265      54.147  -1.929   0.593  1.00  0.00           H  
ATOM   4088  N   LEU A 266      59.087  -0.573   0.248  1.00  0.00           N  
ATOM   4089  CA  LEU A 266      60.250  -0.457  -0.605  1.00  0.00           C  
ATOM   4090  C   LEU A 266      60.939  -1.831  -0.779  1.00  0.00           C  
ATOM   4091  O   LEU A 266      61.344  -2.094  -1.920  1.00  0.00           O  
ATOM   4092  CB  LEU A 266      61.232   0.561  -0.011  1.00  0.00           C  
ATOM   4093  CG  LEU A 266      60.762   2.021  -0.018  1.00  0.00           C  
ATOM   4094  CD1 LEU A 266      61.763   2.881   0.741  1.00  0.00           C  
ATOM   4095  CD2 LEU A 266      60.609   2.499  -1.455  1.00  0.00           C  
ATOM   4096  H   LEU A 266      59.098  -0.134   1.157  1.00  0.00           H  
ATOM   4097  HA  LEU A 266      59.927  -0.107  -1.585  1.00  0.00           H  
ATOM   4098 1HB  LEU A 266      61.437   0.284   1.021  1.00  0.00           H  
ATOM   4099 2HB  LEU A 266      62.166   0.511  -0.572  1.00  0.00           H  
ATOM   4100  HG  LEU A 266      59.802   2.097   0.493  1.00  0.00           H  
ATOM   4101 1HD1 LEU A 266      61.429   3.919   0.736  1.00  0.00           H  
ATOM   4102 2HD1 LEU A 266      61.838   2.530   1.770  1.00  0.00           H  
ATOM   4103 3HD1 LEU A 266      62.739   2.812   0.261  1.00  0.00           H  
ATOM   4104 1HD2 LEU A 266      60.274   3.536  -1.460  1.00  0.00           H  
ATOM   4105 2HD2 LEU A 266      61.569   2.425  -1.967  1.00  0.00           H  
ATOM   4106 3HD2 LEU A 266      59.875   1.878  -1.969  1.00  0.00           H  
ATOM   4107  N   ALA A 267      60.913  -2.636   0.255  1.00  0.00           N  
ATOM   4108  CA  ALA A 267      61.498  -3.991   0.122  1.00  0.00           C  
ATOM   4109  C   ALA A 267      60.690  -4.809  -0.867  1.00  0.00           C  
ATOM   4110  O   ALA A 267      61.205  -5.424  -1.812  1.00  0.00           O  
ATOM   4111  CB  ALA A 267      61.555  -4.700   1.467  1.00  0.00           C  
ATOM   4112  H   ALA A 267      60.507  -2.360   1.138  1.00  0.00           H  
ATOM   4113  HA  ALA A 267      62.515  -3.885  -0.257  1.00  0.00           H  
ATOM   4114 1HB  ALA A 267      61.989  -5.691   1.338  1.00  0.00           H  
ATOM   4115 2HB  ALA A 267      62.170  -4.122   2.157  1.00  0.00           H  
ATOM   4116 3HB  ALA A 267      60.548  -4.794   1.871  1.00  0.00           H  
ATOM   4117  N   PHE A 268      59.342  -4.755  -0.761  1.00  0.00           N  
ATOM   4118  CA  PHE A 268      58.461  -5.458  -1.657  1.00  0.00           C  
ATOM   4119  C   PHE A 268      58.556  -4.987  -3.084  1.00  0.00           C  
ATOM   4120  O   PHE A 268      58.394  -5.769  -4.016  1.00  0.00           O  
ATOM   4121  CB  PHE A 268      57.015  -5.317  -1.178  1.00  0.00           C  
ATOM   4122  CG  PHE A 268      56.029  -6.112  -1.985  1.00  0.00           C  
ATOM   4123  CD1 PHE A 268      55.911  -7.482  -1.809  1.00  0.00           C  
ATOM   4124  CD2 PHE A 268      55.217  -5.491  -2.922  1.00  0.00           C  
ATOM   4125  CE1 PHE A 268      55.004  -8.215  -2.551  1.00  0.00           C  
ATOM   4126  CE2 PHE A 268      54.309  -6.220  -3.665  1.00  0.00           C  
ATOM   4127  CZ  PHE A 268      54.203  -7.584  -3.479  1.00  0.00           C  
ATOM   4128  H   PHE A 268      58.945  -4.196  -0.019  1.00  0.00           H  
ATOM   4129  HA  PHE A 268      58.734  -6.514  -1.653  1.00  0.00           H  
ATOM   4130 1HB  PHE A 268      56.943  -5.639  -0.140  1.00  0.00           H  
ATOM   4131 2HB  PHE A 268      56.720  -4.269  -1.216  1.00  0.00           H  
ATOM   4132  HD1 PHE A 268      56.544  -7.981  -1.074  1.00  0.00           H  
ATOM   4133  HD2 PHE A 268      55.301  -4.414  -3.070  1.00  0.00           H  
ATOM   4134  HE1 PHE A 268      54.922  -9.291  -2.403  1.00  0.00           H  
ATOM   4135  HE2 PHE A 268      53.676  -5.720  -4.398  1.00  0.00           H  
ATOM   4136  HZ  PHE A 268      53.488  -8.161  -4.065  1.00  0.00           H  
ATOM   4137  N   LEU A 269      58.775  -3.674  -3.337  1.00  0.00           N  
ATOM   4138  CA  LEU A 269      58.815  -3.161  -4.689  1.00  0.00           C  
ATOM   4139  C   LEU A 269      59.984  -3.720  -5.506  1.00  0.00           C  
ATOM   4140  O   LEU A 269      59.921  -3.695  -6.726  1.00  0.00           O  
ATOM   4141  CB  LEU A 269      58.900  -1.630  -4.651  1.00  0.00           C  
ATOM   4142  CG  LEU A 269      57.659  -0.908  -4.109  1.00  0.00           C  
ATOM   4143  CD1 LEU A 269      57.946   0.583  -4.000  1.00  0.00           C  
ATOM   4144  CD2 LEU A 269      56.477  -1.171  -5.030  1.00  0.00           C  
ATOM   4145  H   LEU A 269      58.914  -3.038  -2.565  1.00  0.00           H  
ATOM   4146  HA  LEU A 269      57.898  -3.456  -5.198  1.00  0.00           H  
ATOM   4147 1HB  LEU A 269      59.747  -1.345  -4.029  1.00  0.00           H  
ATOM   4148 2HB  LEU A 269      59.080  -1.266  -5.662  1.00  0.00           H  
ATOM   4149  HG  LEU A 269      57.430  -1.278  -3.109  1.00  0.00           H  
ATOM   4150 1HD1 LEU A 269      57.065   1.096  -3.615  1.00  0.00           H  
ATOM   4151 2HD1 LEU A 269      58.784   0.744  -3.321  1.00  0.00           H  
ATOM   4152 3HD1 LEU A 269      58.195   0.979  -4.984  1.00  0.00           H  
ATOM   4153 1HD2 LEU A 269      55.595  -0.659  -4.644  1.00  0.00           H  
ATOM   4154 2HD2 LEU A 269      56.704  -0.801  -6.029  1.00  0.00           H  
ATOM   4155 3HD2 LEU A 269      56.283  -2.243  -5.075  1.00  0.00           H  
ATOM   4156  N   LYS A 270      61.001  -4.242  -4.845  1.00  0.00           N  
ATOM   4157  CA  LYS A 270      62.108  -4.876  -5.557  1.00  0.00           C  
ATOM   4158  C   LYS A 270      61.761  -6.308  -5.940  1.00  0.00           C  
ATOM   4159  O   LYS A 270      62.687  -7.100  -6.204  1.00  0.00           O  
ATOM   4160  CB  LYS A 270      63.379  -4.852  -4.707  1.00  0.00           C  
ATOM   4161  CG  LYS A 270      63.939  -3.459  -4.450  1.00  0.00           C  
ATOM   4162  CD  LYS A 270      65.211  -3.519  -3.618  1.00  0.00           C  
ATOM   4163  CE  LYS A 270      65.774  -2.129  -3.366  1.00  0.00           C  
ATOM   4164  NZ  LYS A 270      67.002  -2.170  -2.525  1.00  0.00           N  
ATOM   4165  H   LYS A 270      61.021  -4.207  -3.836  1.00  0.00           H  
ATOM   4166  HA  LYS A 270      62.294  -4.318  -6.475  1.00  0.00           H  
ATOM   4167 1HB  LYS A 270      63.179  -5.316  -3.740  1.00  0.00           H  
ATOM   4168 2HB  LYS A 270      64.156  -5.440  -5.197  1.00  0.00           H  
ATOM   4169 1HG  LYS A 270      64.160  -2.975  -5.402  1.00  0.00           H  
ATOM   4170 2HG  LYS A 270      63.197  -2.861  -3.923  1.00  0.00           H  
ATOM   4171 1HD  LYS A 270      64.996  -3.995  -2.659  1.00  0.00           H  
ATOM   4172 2HD  LYS A 270      65.959  -4.115  -4.139  1.00  0.00           H  
ATOM   4173 1HE  LYS A 270      66.016  -1.657  -4.317  1.00  0.00           H  
ATOM   4174 2HE  LYS A 270      65.025  -1.518  -2.862  1.00  0.00           H  
ATOM   4175 1HZ  LYS A 270      67.343  -1.230  -2.381  1.00  0.00           H  
ATOM   4176 2HZ  LYS A 270      66.785  -2.589  -1.632  1.00  0.00           H  
ATOM   4177 3HZ  LYS A 270      67.711  -2.717  -2.991  1.00  0.00           H  
ATOM   4178  N   ARG A 271      60.525  -6.751  -5.921  1.00  0.00           N  
ATOM   4179  CA  ARG A 271      60.072  -8.079  -6.289  1.00  0.00           C  
ATOM   4180  C   ARG A 271      59.324  -8.030  -7.626  1.00  0.00           C  
ATOM   4181  O   ARG A 271      59.466  -8.981  -8.430  1.00  0.00           O  
ATOM   4182  OXT ARG A 271      58.868  -6.920  -8.020  1.00  0.00           O  
ATOM   4183  CB  ARG A 271      59.166  -8.655  -5.211  1.00  0.00           C  
ATOM   4184  CG  ARG A 271      59.845  -8.910  -3.874  1.00  0.00           C  
ATOM   4185  CD  ARG A 271      58.901  -9.479  -2.878  1.00  0.00           C  
ATOM   4186  NE  ARG A 271      59.542  -9.709  -1.594  1.00  0.00           N  
ATOM   4187  CZ  ARG A 271      58.927 -10.233  -0.515  1.00  0.00           C  
ATOM   4188  NH1 ARG A 271      57.659 -10.575  -0.583  1.00  0.00           N  
ATOM   4189  NH2 ARG A 271      59.598 -10.404   0.610  1.00  0.00           N  
ATOM   4190  H   ARG A 271      59.848  -6.068  -5.613  1.00  0.00           H  
ATOM   4191  HA  ARG A 271      60.944  -8.726  -6.392  1.00  0.00           H  
ATOM   4192 1HB  ARG A 271      58.334  -7.975  -5.033  1.00  0.00           H  
ATOM   4193 2HB  ARG A 271      58.748  -9.601  -5.554  1.00  0.00           H  
ATOM   4194 1HG  ARG A 271      60.665  -9.616  -4.011  1.00  0.00           H  
ATOM   4195 2HG  ARG A 271      60.236  -7.972  -3.479  1.00  0.00           H  
ATOM   4196 1HD  ARG A 271      58.072  -8.788  -2.727  1.00  0.00           H  
ATOM   4197 2HD  ARG A 271      58.517 -10.431  -3.243  1.00  0.00           H  
ATOM   4198  HE  ARG A 271      60.517  -9.458  -1.503  1.00  0.00           H  
ATOM   4199 1HH1 ARG A 271      57.146 -10.445  -1.443  1.00  0.00           H  
ATOM   4200 2HH1 ARG A 271      57.199 -10.968   0.225  1.00  0.00           H  
ATOM   4201 1HH2 ARG A 271      60.573 -10.141   0.662  1.00  0.00           H  
ATOM   4202 2HH2 ARG A 271      59.138 -10.796   1.418  1.00  0.00           H  
TER                                                                             
