# Supplementary material for: A new benchmark illustrates that integration of geometric constraints inferred from enzyme reaction chemistry can increase enzyme active site modeling accuracy
Source: PLoS One. 2019 Apr 4;14(4):e0214126. doi: 10.1371/journal.pone.0214126 (PMC6448891; doi:10.1371/journal.pone.0214126)
Supplement: S1 Files — (GZ) [file pone.0214126.s008.gz › benchmark-lite/templates/3ia2/1a8s.pdb]

HEADER    HALOPEROXIDASE                          27-MAR-98   1A8S              
TITLE     CHLOROPEROXIDASE F/PROPIONATE COMPLEX                                 
COMPND    MOL_ID: 1;                                                            
COMPND   2 MOLECULE: CHLOROPEROXIDASE F;                                        
COMPND   3 CHAIN: A;                                                            
COMPND   4 SYNONYM: HALOPEROXIDASE F;                                           
COMPND   5 EC: 1.11.1.10;                                                       
COMPND   6 ENGINEERED: YES                                                      
SOURCE    MOL_ID: 1;                                                            
SOURCE   2 ORGANISM_SCIENTIFIC: PSEUDOMONAS FLUORESCENS;                        
SOURCE   3 ORGANISM_TAXID: 294;                                                 
SOURCE   4 STRAIN: BL914;                                                       
SOURCE   5 GENE: CPOF;                                                          
SOURCE   6 EXPRESSION_SYSTEM: ESCHERICHIA COLI;                                 
SOURCE   7 EXPRESSION_SYSTEM_TAXID: 562;                                        
SOURCE   8 EXPRESSION_SYSTEM_VECTOR_TYPE: PLASMID;                              
SOURCE   9 EXPRESSION_SYSTEM_PLASMID: PSK12;                                    
SOURCE  10 EXPRESSION_SYSTEM_GENE: CPOF                                         
KEYWDS    HALOPEROXIDASE, OXIDOREDUCTASE, PROPIONATE COMPLEX                    
EXPDTA    X-RAY DIFFRACTION                                                     
AUTHOR    B.HOFMANN,S.TOELZER,I.PELLETIER,J.ALTENBUCHNER,K.-H.VAN PEE,H.-       
AUTHOR   2 J.HECHT                                                              
REVDAT   4   13-JUL-11 1A8S    1       VERSN                                    
REVDAT   3   24-FEB-09 1A8S    1       VERSN                                    
REVDAT   2   01-APR-03 1A8S    1       JRNL                                     
REVDAT   1   17-JUN-98 1A8S    0                                                
JRNL        AUTH   B.HOFMANN,S.TOLZER,I.PELLETIER,J.ALTENBUCHNER,K.H.VAN PEE,   
JRNL        AUTH 2 H.J.HECHT                                                    
JRNL        TITL   STRUCTURAL INVESTIGATION OF THE COFACTOR-FREE                
JRNL        TITL 2 CHLOROPEROXIDASES.                                           
JRNL        REF    J.MOL.BIOL.                   V. 279   889 1998              
JRNL        REFN                   ISSN 0022-2836                               
JRNL        PMID   9642069                                                      
JRNL        DOI    10.1006/JMBI.1998.1802                                       
REMARK   2                                                                      
REMARK   2 RESOLUTION.    1.80 ANGSTROMS.                                       
REMARK   3                                                                      
REMARK   3 REFINEMENT.                                                          
REMARK   3   PROGRAM     : REFMAC                                               
REMARK   3   AUTHORS     : MURSHUDOV,VAGIN,DODSON                               
REMARK   3                                                                      
REMARK   3  DATA USED IN REFINEMENT.                                            
REMARK   3   RESOLUTION RANGE HIGH (ANGSTROMS) : 1.80                           
REMARK   3   RESOLUTION RANGE LOW  (ANGSTROMS) : 70.00                          
REMARK   3   DATA CUTOFF            (SIGMA(F)) : 0.000                          
REMARK   3   COMPLETENESS FOR RANGE        (%) : 88.9                           
REMARK   3   NUMBER OF REFLECTIONS             : 33363                          
REMARK   3                                                                      
REMARK   3  FIT TO DATA USED IN REFINEMENT.                                     
REMARK   3   CROSS-VALIDATION METHOD          : THROUGHOUT                      
REMARK   3   FREE R VALUE TEST SET SELECTION  : RANDOM                          
REMARK   3   R VALUE     (WORKING + TEST SET) : 0.173                           
REMARK   3   R VALUE            (WORKING SET) : 0.176                           
REMARK   3   FREE R VALUE                     : 0.205                           
REMARK   3   FREE R VALUE TEST SET SIZE   (%) : 5.000                           
REMARK   3   FREE R VALUE TEST SET COUNT      : 1668                            
REMARK   3                                                                      
REMARK   3  NUMBER OF NON-HYDROGEN ATOMS USED IN REFINEMENT.                    
REMARK   3   PROTEIN ATOMS            : 2085                                    
REMARK   3   NUCLEIC ACID ATOMS       : 0                                       
REMARK   3   HETEROGEN ATOMS          : 25                                      
REMARK   3   SOLVENT ATOMS            : 335                                     
REMARK   3                                                                      
REMARK   3  B VALUES.                                                           
REMARK   3   FROM WILSON PLOT           (A**2) : 18.38                          
REMARK   3   MEAN B VALUE      (OVERALL, A**2) : 20.57                          
REMARK   3   OVERALL ANISOTROPIC B VALUE.                                       
REMARK   3    B11 (A**2) : NULL                                                 
REMARK   3    B22 (A**2) : NULL                                                 
REMARK   3    B33 (A**2) : NULL                                                 
REMARK   3    B12 (A**2) : NULL                                                 
REMARK   3    B13 (A**2) : NULL                                                 
REMARK   3    B23 (A**2) : NULL                                                 
REMARK   3                                                                      
REMARK   3  ESTIMATED OVERALL COORDINATE ERROR.                                 
REMARK   3   ESU BASED ON R VALUE                            (A): NULL          
REMARK   3   ESU BASED ON FREE R VALUE                       (A): NULL          
REMARK   3   ESU BASED ON MAXIMUM LIKELIHOOD                 (A): NULL          
REMARK   3   ESU FOR B VALUES BASED ON MAXIMUM LIKELIHOOD (A**2): NULL          
REMARK   3                                                                      
REMARK   3  RMS DEVIATIONS FROM IDEAL VALUES.                                   
REMARK   3   DISTANCE RESTRAINTS.                    RMS    SIGMA               
REMARK   3    BOND LENGTH                     (A) : 0.017 ; 0.020               
REMARK   3    ANGLE DISTANCE                  (A) : 0.031 ; 0.040               
REMARK   3    INTRAPLANAR 1-4 DISTANCE        (A) : 0.037 ; 0.050               
REMARK   3    H-BOND OR METAL COORDINATION    (A) : NULL  ; NULL                
REMARK   3                                                                      
REMARK   3   PLANE RESTRAINT                  (A) : 0.024 ; 0.020               
REMARK   3   CHIRAL-CENTER RESTRAINT       (A**3) : 0.154 ; 0.150               
REMARK   3                                                                      
REMARK   3   NON-BONDED CONTACT RESTRAINTS.                                     
REMARK   3    SINGLE TORSION                  (A) : 0.173 ; 0.300               
REMARK   3    MULTIPLE TORSION                (A) : 0.195 ; 0.300               
REMARK   3    H-BOND (X...Y)                  (A) : NULL  ; NULL                
REMARK   3    H-BOND (X-H...Y)                (A) : NULL  ; NULL                
REMARK   3                                                                      
REMARK   3   CONFORMATIONAL TORSION ANGLE RESTRAINTS.                           
REMARK   3    SPECIFIED                 (DEGREES) : 0.000 ; 15.000              
REMARK   3    PLANAR                    (DEGREES) : 4.000 ; 7.000               
REMARK   3    STAGGERED                 (DEGREES) : 14.900; 15.000              
REMARK   3    TRANSVERSE                (DEGREES) : 33.800; 20.000              
REMARK   3                                                                      
REMARK   3  ISOTROPIC THERMAL FACTOR RESTRAINTS.    RMS    SIGMA                
REMARK   3   MAIN-CHAIN BOND              (A**2) : 1.520 ; 2.000                
REMARK   3   MAIN-CHAIN ANGLE             (A**2) : 1.880 ; 3.000                
REMARK   3   SIDE-CHAIN BOND              (A**2) : 2.050 ; 2.000                
REMARK   3   SIDE-CHAIN ANGLE             (A**2) : 2.920 ; 3.000                
REMARK   3                                                                      
REMARK   3  OTHER REFINEMENT REMARKS: NULL                                      
REMARK   4                                                                      
REMARK   4 1A8S COMPLIES WITH FORMAT V. 3.30, 13-JUL-11                         
REMARK 100                                                                      
REMARK 100 THIS ENTRY HAS BEEN PROCESSED BY BNL.                                
REMARK 200                                                                      
REMARK 200 EXPERIMENTAL DETAILS                                                 
REMARK 200  EXPERIMENT TYPE                : X-RAY DIFFRACTION                  
REMARK 200  DATE OF DATA COLLECTION        : OCT-97                             
REMARK 200  TEMPERATURE           (KELVIN) : 90                                 
REMARK 200  PH                             : 6.6                                
REMARK 200  NUMBER OF CRYSTALS USED        : 1                                  
REMARK 200                                                                      
REMARK 200  SYNCHROTRON              (Y/N) : Y                                  
REMARK 200  RADIATION SOURCE               : MPG/DESY, HAMBURG                  
REMARK 200  BEAMLINE                       : BW6                                
REMARK 200  X-RAY GENERATOR MODEL          : NULL                               
REMARK 200  MONOCHROMATIC OR LAUE    (M/L) : M                                  
REMARK 200  WAVELENGTH OR RANGE        (A) : 1.1                                
REMARK 200  MONOCHROMATOR                  : SI(111)                            
REMARK 200  OPTICS                         : MIRROR                             
REMARK 200                                                                      
REMARK 200  DETECTOR TYPE                  : IMAGE PLATE                        
REMARK 200  DETECTOR MANUFACTURER          : MARRESEARCH                        
REMARK 200  INTENSITY-INTEGRATION SOFTWARE : DENZO                              
REMARK 200  DATA SCALING SOFTWARE          : SCALEPACK                          
REMARK 200                                                                      
REMARK 200  NUMBER OF UNIQUE REFLECTIONS   : 33363                              
REMARK 200  RESOLUTION RANGE HIGH      (A) : 1.800                              
REMARK 200  RESOLUTION RANGE LOW       (A) : 35.500                             
REMARK 200  REJECTION CRITERIA  (SIGMA(I)) : 0.000                              
REMARK 200                                                                      
REMARK 200 OVERALL.                                                             
REMARK 200  COMPLETENESS FOR RANGE     (%) : 88.9                               
REMARK 200  DATA REDUNDANCY                : 2.000                              
REMARK 200  R MERGE                    (I) : 0.06900                            
REMARK 200  R SYM                      (I) : NULL                               
REMARK 200  <I/SIGMA(I)> FOR THE DATA SET  : 13.1000                            
REMARK 200                                                                      
REMARK 200 IN THE HIGHEST RESOLUTION SHELL.                                     
REMARK 200  HIGHEST RESOLUTION SHELL, RANGE HIGH (A) : 1.80                     
REMARK 200  HIGHEST RESOLUTION SHELL, RANGE LOW  (A) : 1.88                     
REMARK 200  COMPLETENESS FOR SHELL     (%) : 80.7                               
REMARK 200  DATA REDUNDANCY IN SHELL       : 1.70                               
REMARK 200  R MERGE FOR SHELL          (I) : 0.19700                            
REMARK 200  R SYM FOR SHELL            (I) : NULL                               
REMARK 200  <I/SIGMA(I)> FOR SHELL         : 4.900                              
REMARK 200                                                                      
REMARK 200 DIFFRACTION PROTOCOL: NULL                                           
REMARK 200 METHOD USED TO DETERMINE THE STRUCTURE: MOLECULAR REPLACEMENT        
REMARK 200 SOFTWARE USED: CCP4                                                  
REMARK 200 STARTING MODEL: REFINED COORDINATES OF CHLOROPEROXIDASE L            
REMARK 200                                                                      
REMARK 200 REMARK: NULL                                                         
REMARK 280                                                                      
REMARK 280 CRYSTAL                                                              
REMARK 280 SOLVENT CONTENT, VS   (%): 63.10                                     
REMARK 280 MATTHEWS COEFFICIENT, VM (ANGSTROMS**3/DA): 3.36                     
REMARK 280                                                                      
REMARK 280 CRYSTALLIZATION CONDITIONS: 1.0 M AMMONIUM SULFATE 50MM CITRATE/     
REMARK 280  PHOSPHATE BUFFER PH 6.6                                             
REMARK 290                                                                      
REMARK 290 CRYSTALLOGRAPHIC SYMMETRY                                            
REMARK 290 SYMMETRY OPERATORS FOR SPACE GROUP: P 2 3                            
REMARK 290                                                                      
REMARK 290      SYMOP   SYMMETRY                                                
REMARK 290     NNNMMM   OPERATOR                                                
REMARK 290       1555   X,Y,Z                                                   
REMARK 290       2555   -X,-Y,Z                                                 
REMARK 290       3555   -X,Y,-Z                                                 
REMARK 290       4555   X,-Y,-Z                                                 
REMARK 290       5555   Z,X,Y                                                   
REMARK 290       6555   Z,-X,-Y                                                 
REMARK 290       7555   -Z,-X,Y                                                 
REMARK 290       8555   -Z,X,-Y                                                 
REMARK 290       9555   Y,Z,X                                                   
REMARK 290      10555   -Y,Z,-X                                                 
REMARK 290      11555   Y,-Z,-X                                                 
REMARK 290      12555   -Y,-Z,X                                                 
REMARK 290                                                                      
REMARK 290     WHERE NNN -> OPERATOR NUMBER                                     
REMARK 290           MMM -> TRANSLATION VECTOR                                  
REMARK 290                                                                      
REMARK 290 CRYSTALLOGRAPHIC SYMMETRY TRANSFORMATIONS                            
REMARK 290 THE FOLLOWING TRANSFORMATIONS OPERATE ON THE ATOM/HETATM             
REMARK 290 RECORDS IN THIS ENTRY TO PRODUCE CRYSTALLOGRAPHICALLY                
REMARK 290 RELATED MOLECULES.                                                   
REMARK 290   SMTRY1   1  1.000000  0.000000  0.000000        0.00000            
REMARK 290   SMTRY2   1  0.000000  1.000000  0.000000        0.00000            
REMARK 290   SMTRY3   1  0.000000  0.000000  1.000000        0.00000            
REMARK 290   SMTRY1   2 -1.000000  0.000000  0.000000        0.00000            
REMARK 290   SMTRY2   2  0.000000 -1.000000  0.000000        0.00000            
REMARK 290   SMTRY3   2  0.000000  0.000000  1.000000        0.00000            
REMARK 290   SMTRY1   3 -1.000000  0.000000  0.000000        0.00000            
REMARK 290   SMTRY2   3  0.000000  1.000000  0.000000        0.00000            
REMARK 290   SMTRY3   3  0.000000  0.000000 -1.000000        0.00000            
REMARK 290   SMTRY1   4  1.000000  0.000000  0.000000        0.00000            
REMARK 290   SMTRY2   4  0.000000 -1.000000  0.000000        0.00000            
REMARK 290   SMTRY3   4  0.000000  0.000000 -1.000000        0.00000            
REMARK 290   SMTRY1   5  0.000000  0.000000  1.000000        0.00000            
REMARK 290   SMTRY2   5  1.000000  0.000000  0.000000        0.00000            
REMARK 290   SMTRY3   5  0.000000  1.000000  0.000000        0.00000            
REMARK 290   SMTRY1   6  0.000000  0.000000  1.000000        0.00000            
REMARK 290   SMTRY2   6 -1.000000  0.000000  0.000000        0.00000            
REMARK 290   SMTRY3   6  0.000000 -1.000000  0.000000        0.00000            
REMARK 290   SMTRY1   7  0.000000  0.000000 -1.000000        0.00000            
REMARK 290   SMTRY2   7 -1.000000  0.000000  0.000000        0.00000            
REMARK 290   SMTRY3   7  0.000000  1.000000  0.000000        0.00000            
REMARK 290   SMTRY1   8  0.000000  0.000000 -1.000000        0.00000            
REMARK 290   SMTRY2   8  1.000000  0.000000  0.000000        0.00000            
REMARK 290   SMTRY3   8  0.000000 -1.000000  0.000000        0.00000            
REMARK 290   SMTRY1   9  0.000000  1.000000  0.000000        0.00000            
REMARK 290   SMTRY2   9  0.000000  0.000000  1.000000        0.00000            
REMARK 290   SMTRY3   9  1.000000  0.000000  0.000000        0.00000            
REMARK 290   SMTRY1  10  0.000000 -1.000000  0.000000        0.00000            
REMARK 290   SMTRY2  10  0.000000  0.000000  1.000000        0.00000            
REMARK 290   SMTRY3  10 -1.000000  0.000000  0.000000        0.00000            
REMARK 290   SMTRY1  11  0.000000  1.000000  0.000000        0.00000            
REMARK 290   SMTRY2  11  0.000000  0.000000 -1.000000        0.00000            
REMARK 290   SMTRY3  11 -1.000000  0.000000  0.000000        0.00000            
REMARK 290   SMTRY1  12  0.000000 -1.000000  0.000000        0.00000            
REMARK 290   SMTRY2  12  0.000000  0.000000 -1.000000        0.00000            
REMARK 290   SMTRY3  12  1.000000  0.000000  0.000000        0.00000            
REMARK 290                                                                      
REMARK 290 REMARK: NULL                                                         
REMARK 300                                                                      
REMARK 300 BIOMOLECULE: 1, 2, 3                                                 
REMARK 300 SEE REMARK 350 FOR THE AUTHOR PROVIDED AND/OR PROGRAM                
REMARK 300 GENERATED ASSEMBLY INFORMATION FOR THE STRUCTURE IN                  
REMARK 300 THIS ENTRY. THE REMARK MAY ALSO PROVIDE INFORMATION ON               
REMARK 300 BURIED SURFACE AREA.                                                 
REMARK 350                                                                      
REMARK 350 COORDINATES FOR A COMPLETE MULTIMER REPRESENTING THE KNOWN           
REMARK 350 BIOLOGICALLY SIGNIFICANT OLIGOMERIZATION STATE OF THE                
REMARK 350 MOLECULE CAN BE GENERATED BY APPLYING BIOMT TRANSFORMATIONS          
REMARK 350 GIVEN BELOW.  BOTH NON-CRYSTALLOGRAPHIC AND                          
REMARK 350 CRYSTALLOGRAPHIC OPERATIONS ARE GIVEN.                               
REMARK 350                                                                      
REMARK 350 BIOMOLECULE: 1                                                       
REMARK 350 AUTHOR DETERMINED BIOLOGICAL UNIT: MONOMERIC                         
REMARK 350 APPLY THE FOLLOWING TO CHAINS: A                                     
REMARK 350   BIOMT1   1  1.000000  0.000000  0.000000        0.00000            
REMARK 350   BIOMT2   1  0.000000  1.000000  0.000000        0.00000            
REMARK 350   BIOMT3   1  0.000000  0.000000  1.000000        0.00000            
REMARK 350                                                                      
REMARK 350 BIOMOLECULE: 2                                                       
REMARK 350 SOFTWARE DETERMINED QUATERNARY STRUCTURE: DODECAMERIC                
REMARK 350 SOFTWARE USED: PISA                                                  
REMARK 350 TOTAL BURIED SURFACE AREA: 31680 ANGSTROM**2                         
REMARK 350 SURFACE AREA OF THE COMPLEX: 106890 ANGSTROM**2                      
REMARK 350 CHANGE IN SOLVENT FREE ENERGY: -758.0 KCAL/MOL                       
REMARK 350 APPLY THE FOLLOWING TO CHAINS: A                                     
REMARK 350   BIOMT1   1  1.000000  0.000000  0.000000        0.00000            
REMARK 350   BIOMT2   1  0.000000  1.000000  0.000000        0.00000            
REMARK 350   BIOMT3   1  0.000000  0.000000  1.000000        0.00000            
REMARK 350   BIOMT1   2 -1.000000  0.000000  0.000000      106.47000            
REMARK 350   BIOMT2   2  0.000000 -1.000000  0.000000      106.47000            
REMARK 350   BIOMT3   2  0.000000  0.000000  1.000000        0.00000            
REMARK 350   BIOMT1   3 -1.000000  0.000000  0.000000      106.47000            
REMARK 350   BIOMT2   3  0.000000  1.000000  0.000000        0.00000            
REMARK 350   BIOMT3   3  0.000000  0.000000 -1.000000      106.47000            
REMARK 350   BIOMT1   4  1.000000  0.000000  0.000000        0.00000            
REMARK 350   BIOMT2   4  0.000000 -1.000000  0.000000      106.47000            
REMARK 350   BIOMT3   4  0.000000  0.000000 -1.000000      106.47000            
REMARK 350   BIOMT1   5  0.000000  0.000000  1.000000        0.00000            
REMARK 350   BIOMT2   5  1.000000  0.000000  0.000000        0.00000            
REMARK 350   BIOMT3   5  0.000000  1.000000  0.000000        0.00000            
REMARK 350   BIOMT1   6  0.000000  0.000000  1.000000        0.00000            
REMARK 350   BIOMT2   6 -1.000000  0.000000  0.000000      106.47000            
REMARK 350   BIOMT3   6  0.000000 -1.000000  0.000000      106.47000            
REMARK 350   BIOMT1   7  0.000000  0.000000 -1.000000      106.47000            
REMARK 350   BIOMT2   7 -1.000000  0.000000  0.000000      106.47000            
REMARK 350   BIOMT3   7  0.000000  1.000000  0.000000        0.00000            
REMARK 350   BIOMT1   8  0.000000  0.000000 -1.000000      106.47000            
REMARK 350   BIOMT2   8  1.000000  0.000000  0.000000        0.00000            
REMARK 350   BIOMT3   8  0.000000 -1.000000  0.000000      106.47000            
REMARK 350   BIOMT1   9  0.000000  1.000000  0.000000        0.00000            
REMARK 350   BIOMT2   9  0.000000  0.000000  1.000000        0.00000            
REMARK 350   BIOMT3   9  1.000000  0.000000  0.000000        0.00000            
REMARK 350   BIOMT1  10  0.000000 -1.000000  0.000000      106.47000            
REMARK 350   BIOMT2  10  0.000000  0.000000  1.000000        0.00000            
REMARK 350   BIOMT3  10 -1.000000  0.000000  0.000000      106.47000            
REMARK 350   BIOMT1  11  0.000000  1.000000  0.000000        0.00000            
REMARK 350   BIOMT2  11  0.000000  0.000000 -1.000000      106.47000            
REMARK 350   BIOMT3  11 -1.000000  0.000000  0.000000      106.47000            
REMARK 350   BIOMT1  12  0.000000 -1.000000  0.000000      106.47000            
REMARK 350   BIOMT2  12  0.000000  0.000000 -1.000000      106.47000            
REMARK 350   BIOMT3  12  1.000000  0.000000  0.000000        0.00000            
REMARK 350                                                                      
REMARK 350 BIOMOLECULE: 3                                                       
REMARK 350 SOFTWARE DETERMINED QUATERNARY STRUCTURE: TRIMERIC                   
REMARK 350 SOFTWARE USED: PQS                                                   
REMARK 350 APPLY THE FOLLOWING TO CHAINS: A                                     
REMARK 350   BIOMT1   1  1.000000  0.000000  0.000000        0.00000            
REMARK 350   BIOMT2   1  0.000000  1.000000  0.000000        0.00000            
REMARK 350   BIOMT3   1  0.000000  0.000000  1.000000        0.00000            
REMARK 350   BIOMT1   2  0.000000  0.000000 -1.000000      106.47000            
REMARK 350   BIOMT2   2 -1.000000  0.000000  0.000000      106.47000            
REMARK 350   BIOMT3   2  0.000000  1.000000  0.000000        0.00000            
REMARK 350   BIOMT1   3  0.000000 -1.000000  0.000000      106.47000            
REMARK 350   BIOMT2   3  0.000000  0.000000  1.000000        0.00000            
REMARK 350   BIOMT3   3 -1.000000  0.000000  0.000000      106.47000            
REMARK 500                                                                      
REMARK 500 GEOMETRY AND STEREOCHEMISTRY                                         
REMARK 500 SUBTOPIC: COVALENT BOND ANGLES                                       
REMARK 500                                                                      
REMARK 500 THE STEREOCHEMICAL PARAMETERS OF THE FOLLOWING RESIDUES              
REMARK 500 HAVE VALUES WHICH DEVIATE FROM EXPECTED VALUES BY MORE               
REMARK 500 THAN 6*RMSD (M=MODEL NUMBER; RES=RESIDUE NAME; C=CHAIN               
REMARK 500 IDENTIFIER; SSEQ=SEQUENCE NUMBER; I=INSERTION CODE).                 
REMARK 500                                                                      
REMARK 500 STANDARD TABLE:                                                      
REMARK 500 FORMAT: (10X,I3,1X,A3,1X,A1,I4,A1,3(1X,A4,2X),12X,F5.1)              
REMARK 500                                                                      
REMARK 500 EXPECTED VALUES PROTEIN: ENGH AND HUBER, 1999                        
REMARK 500 EXPECTED VALUES NUCLEIC ACID: CLOWNEY ET AL 1996                     
REMARK 500                                                                      
REMARK 500  M RES CSSEQI ATM1   ATM2   ATM3                                     
REMARK 500    ARG A   6   CD  -  NE  -  CZ  ANGL. DEV. =   9.4 DEGREES          
REMARK 500    ARG A   6   NE  -  CZ  -  NH2 ANGL. DEV. =  -3.4 DEGREES          
REMARK 500    ARG A  54   NE  -  CZ  -  NH1 ANGL. DEV. =   9.3 DEGREES          
REMARK 500    ARG A  54   NE  -  CZ  -  NH2 ANGL. DEV. =  -6.0 DEGREES          
REMARK 500    ARG A  55   NE  -  CZ  -  NH1 ANGL. DEV. =  -3.7 DEGREES          
REMARK 500    ARG A  59   NE  -  CZ  -  NH1 ANGL. DEV. =   5.0 DEGREES          
REMARK 500    ARG A  59   NE  -  CZ  -  NH2 ANGL. DEV. =  -4.1 DEGREES          
REMARK 500    ASP A  68   CB  -  CG  -  OD1 ANGL. DEV. =   6.9 DEGREES          
REMARK 500    ARG A 111   NE  -  CZ  -  NH2 ANGL. DEV. =  -5.1 DEGREES          
REMARK 500    ARG A 151   NE  -  CZ  -  NH1 ANGL. DEV. =   3.8 DEGREES          
REMARK 500    ARG A 151   NE  -  CZ  -  NH2 ANGL. DEV. =  -4.6 DEGREES          
REMARK 500    PHE A 200   CB  -  CG  -  CD1 ANGL. DEV. =   4.8 DEGREES          
REMARK 500    ASP A 213   CB  -  CG  -  OD1 ANGL. DEV. =   7.2 DEGREES          
REMARK 500    ASP A 222   CB  -  CG  -  OD1 ANGL. DEV. =   6.0 DEGREES          
REMARK 500    TYR A 248   CB  -  CG  -  CD2 ANGL. DEV. =  -3.7 DEGREES          
REMARK 500    TYR A 248   CB  -  CG  -  CD1 ANGL. DEV. =   4.2 DEGREES          
REMARK 500                                                                      
REMARK 500 REMARK: NULL                                                         
REMARK 500                                                                      
REMARK 500 GEOMETRY AND STEREOCHEMISTRY                                         
REMARK 500 SUBTOPIC: TORSION ANGLES                                             
REMARK 500                                                                      
REMARK 500 TORSION ANGLES OUTSIDE THE EXPECTED RAMACHANDRAN REGIONS:            
REMARK 500 (M=MODEL NUMBER; RES=RESIDUE NAME; C=CHAIN IDENTIFIER;               
REMARK 500 SSEQ=SEQUENCE NUMBER; I=INSERTION CODE).                             
REMARK 500                                                                      
REMARK 500 STANDARD TABLE:                                                      
REMARK 500 FORMAT:(10X,I3,1X,A3,1X,A1,I4,A1,4X,F7.2,3X,F7.2)                    
REMARK 500                                                                      
REMARK 500 EXPECTED VALUES: GJ KLEYWEGT AND TA JONES (1996). PHI/PSI-           
REMARK 500 CHOLOGY: RAMACHANDRAN REVISITED. STRUCTURE 4, 1395 - 1400            
REMARK 500                                                                      
REMARK 500  M RES CSSEQI        PSI       PHI                                   
REMARK 500    PRO A  29       49.28    -96.15                                   
REMARK 500    LEU A  30     -153.06    -88.88                                   
REMARK 500    SER A  94     -118.09     58.96                                   
REMARK 500    ASP A 150       84.09   -166.69                                   
REMARK 500    SER A 232      -97.61   -129.99                                   
REMARK 500                                                                      
REMARK 500 REMARK: NULL                                                         
REMARK 525                                                                      
REMARK 525 SOLVENT                                                              
REMARK 525                                                                      
REMARK 525 THE SOLVENT MOLECULES HAVE CHAIN IDENTIFIERS THAT                    
REMARK 525 INDICATE THE POLYMER CHAIN WITH WHICH THEY ARE MOST                  
REMARK 525 CLOSELY ASSOCIATED. THE REMARK LISTS ALL THE SOLVENT                 
REMARK 525 MOLECULES WHICH ARE MORE THAN 5A AWAY FROM THE                       
REMARK 525 NEAREST POLYMER CHAIN (M = MODEL NUMBER;                             
REMARK 525 RES=RESIDUE NAME; C=CHAIN IDENTIFIER; SSEQ=SEQUENCE                  
REMARK 525 NUMBER; I=INSERTION CODE):                                           
REMARK 525                                                                      
REMARK 525  M RES CSSEQI                                                        
REMARK 525    HOH A 361        DISTANCE =  5.08 ANGSTROMS                       
REMARK 525    HOH A 370        DISTANCE =  5.09 ANGSTROMS                       
REMARK 525    HOH A 476        DISTANCE =  5.04 ANGSTROMS                       
REMARK 525    HOH A 546        DISTANCE =  5.28 ANGSTROMS                       
REMARK 525    HOH A 552        DISTANCE =  5.25 ANGSTROMS                       
REMARK 525    HOH A 556        DISTANCE =  5.50 ANGSTROMS                       
REMARK 525    HOH A 563        DISTANCE =  5.01 ANGSTROMS                       
REMARK 525    HOH A 564        DISTANCE =  5.78 ANGSTROMS                       
REMARK 525    HOH A 595        DISTANCE =  5.66 ANGSTROMS                       
REMARK 800                                                                      
REMARK 800 SITE                                                                 
REMARK 800 SITE_IDENTIFIER: NUL                                                 
REMARK 800 EVIDENCE_CODE: UNKNOWN                                               
REMARK 800 SITE_DESCRIPTION: CATALYTIC TRIAD.                                   
REMARK 800                                                                      
REMARK 800 SITE_IDENTIFIER: AC1                                                 
REMARK 800 EVIDENCE_CODE: SOFTWARE                                              
REMARK 800 SITE_DESCRIPTION: BINDING SITE FOR RESIDUE SO4 A 274                 
REMARK 800                                                                      
REMARK 800 SITE_IDENTIFIER: AC2                                                 
REMARK 800 EVIDENCE_CODE: SOFTWARE                                              
REMARK 800 SITE_DESCRIPTION: BINDING SITE FOR RESIDUE SO4 A 275                 
REMARK 800                                                                      
REMARK 800 SITE_IDENTIFIER: AC3                                                 
REMARK 800 EVIDENCE_CODE: SOFTWARE                                              
REMARK 800 SITE_DESCRIPTION: BINDING SITE FOR RESIDUE SO4 A 276                 
REMARK 800                                                                      
REMARK 800 SITE_IDENTIFIER: AC4                                                 
REMARK 800 EVIDENCE_CODE: SOFTWARE                                              
REMARK 800 SITE_DESCRIPTION: BINDING SITE FOR RESIDUE SO4 A 277                 
REMARK 800                                                                      
REMARK 800 SITE_IDENTIFIER: AC5                                                 
REMARK 800 EVIDENCE_CODE: SOFTWARE                                              
REMARK 800 SITE_DESCRIPTION: BINDING SITE FOR RESIDUE PPI A 278                 
DBREF  1A8S A    1   273  UNP    O31158   PRXC_PSEFL       1    273             
SEQRES   1 A  273  THR THR PHE THR THR ARG ASP GLY THR GLN ILE TYR TYR          
SEQRES   2 A  273  LYS ASP TRP GLY SER GLY GLN PRO ILE VAL PHE SER HIS          
SEQRES   3 A  273  GLY TRP PRO LEU ASN ALA ASP SER TRP GLU SER GLN MET          
SEQRES   4 A  273  ILE PHE LEU ALA ALA GLN GLY TYR ARG VAL ILE ALA HIS          
SEQRES   5 A  273  ASP ARG ARG GLY HIS GLY ARG SER SER GLN PRO TRP SER          
SEQRES   6 A  273  GLY ASN ASP MET ASP THR TYR ALA ASP ASP LEU ALA GLN          
SEQRES   7 A  273  LEU ILE GLU HIS LEU ASP LEU ARG ASP ALA VAL LEU PHE          
SEQRES   8 A  273  GLY PHE SER THR GLY GLY GLY GLU VAL ALA ARG TYR ILE          
SEQRES   9 A  273  GLY ARG HIS GLY THR ALA ARG VAL ALA LYS ALA GLY LEU          
SEQRES  10 A  273  ILE SER ALA VAL PRO PRO LEU MET LEU LYS THR GLU ALA          
SEQRES  11 A  273  ASN PRO GLY GLY LEU PRO MET GLU VAL PHE ASP GLY ILE          
SEQRES  12 A  273  ARG GLN ALA SER LEU ALA ASP ARG SER GLN LEU TYR LYS          
SEQRES  13 A  273  ASP LEU ALA SER GLY PRO PHE PHE GLY PHE ASN GLN PRO          
SEQRES  14 A  273  GLY ALA LYS SER SER ALA GLY MET VAL ASP TRP PHE TRP          
SEQRES  15 A  273  LEU GLN GLY MET ALA ALA GLY HIS LYS ASN ALA TYR ASP          
SEQRES  16 A  273  CYS ILE LYS ALA PHE SER GLU THR ASP PHE THR GLU ASP          
SEQRES  17 A  273  LEU LYS LYS ILE ASP VAL PRO THR LEU VAL VAL HIS GLY          
SEQRES  18 A  273  ASP ALA ASP GLN VAL VAL PRO ILE GLU ALA SER GLY ILE          
SEQRES  19 A  273  ALA SER ALA ALA LEU VAL LYS GLY SER THR LEU LYS ILE          
SEQRES  20 A  273  TYR SER GLY ALA PRO HIS GLY LEU THR ASP THR HIS LYS          
SEQRES  21 A  273  ASP GLN LEU ASN ALA ASP LEU LEU ALA PHE ILE LYS GLY          
HET    SO4  A 274       5                                                       
HET    SO4  A 275       5                                                       
HET    SO4  A 276       5                                                       
HET    SO4  A 277       5                                                       
HET    PPI  A 278       5                                                       
HETNAM     SO4 SULFATE ION                                                      
HETNAM     PPI PROPANOIC ACID                                                   
FORMUL   2  SO4    4(O4 S 2-)                                                   
FORMUL   6  PPI    C3 H6 O2                                                     
FORMUL   7  HOH   *335(H2 O)                                                    
HELIX    1   1 ALA A   32  GLN A   45  5                                  14    
HELIX    2   2 MET A   69  HIS A   82  1                                  14    
HELIX    3   3 SER A   94  HIS A  107  5                                  14    
HELIX    4   4 MET A  137  SER A  160  1                                  24    
HELIX    5   5 ALA A  175  ALA A  187  1                                  13    
HELIX    6   6 HIS A  190  GLU A  202  1                                  13    
HELIX    7   7 THR A  206  LYS A  211  1                                   6    
HELIX    8   8 GLY A  233  LEU A  239  1                                   7    
HELIX    9   9 LEU A  255  THR A  258  1                                   4    
HELIX   10  10 LYS A  260  ILE A  271  1                                  12    
SHEET    1   A 2 THR A   2  THR A   4  0                                        
SHEET    2   A 2 GLN A  10  TYR A  12 -1  N  ILE A  11   O  PHE A   3           
SHEET    1   B 7 TYR A  13  TRP A  16  0                                        
SHEET    2   B 7 ARG A  48  HIS A  52 -1  N  ALA A  51   O  LYS A  14           
SHEET    3   B 7 PRO A  21  SER A  25  1  N  ILE A  22   O  ARG A  48           
SHEET    4   B 7 ALA A  88  PHE A  93  1  N  VAL A  89   O  VAL A  23           
SHEET    5   B 7 VAL A 112  ILE A 118  1  N  ALA A 113   O  ALA A  88           
SHEET    6   B 7 PRO A 215  GLY A 221  1  N  PRO A 215   O  ALA A 115           
SHEET    7   B 7 THR A 244  TYR A 248  1  N  THR A 244   O  VAL A 218           
CISPEP   1 TRP A   28    PRO A   29          0       -12.02                     
CISPEP   2 PRO A  122    PRO A  123          0         1.90                     
SITE     1 NUL  3 SER A  94  ASP A 224  HIS A 253                               
SITE     1 AC1  9 LYS A 241  GLY A 242  TYR A 248  SER A 249                    
SITE     2 AC1  9 GLN A 262  HOH A 349  HOH A 365  HOH A 374                    
SITE     3 AC1  9 HOH A 494                                                     
SITE     1 AC2  7 THR A   1  TYR A  12  SER A  61  GLN A  62                    
SITE     2 AC2  7 HOH A 285  HOH A 339  HOH A 580                               
SITE     1 AC3  3 THR A   1  THR A   2  HOH A 440                               
SITE     1 AC4  7 TRP A  16  GLY A  17  TRP A  64  ARG A  86                    
SITE     2 AC4  7 HOH A 297  HOH A 412  HOH A 497                               
SITE     1 AC5  7 TRP A  28  SER A  94  THR A  95  PHE A 163                    
SITE     2 AC5  7 PHE A 200  HIS A 253  HOH A 607                               
CRYST1  106.470  106.470  106.470  90.00  90.00  90.00 P 2 3        12          
ORIGX1      1.000000  0.000000  0.000000        0.00000                         
ORIGX2      0.000000  1.000000  0.000000        0.00000                         
ORIGX3      0.000000  0.000000  1.000000        0.00000                         
SCALE1      0.009392  0.000000  0.000000        0.00000                         
SCALE2      0.000000  0.009392  0.000000        0.00000                         
SCALE3      0.000000  0.000000  0.009392        0.00000                         
ATOM      1  N   THR A   1      31.371  63.356  63.053  1.00 21.45           N  
ATOM      2  CA  THR A   1      32.142  62.905  61.876  1.00 22.19           C  
ATOM      3  C   THR A   1      32.600  64.110  61.062  1.00 23.37           C  
ATOM      4  O   THR A   1      31.990  65.168  61.152  1.00 19.43           O  
ATOM      5  CB  THR A   1      31.286  61.964  61.018  1.00 25.88           C  
ATOM      6  OG1 THR A   1      30.468  61.241  61.948  1.00 29.54           O  
ATOM      7  CG2 THR A   1      32.101  61.063  60.135  1.00 28.15           C  
ATOM      8  N   THR A   2      33.665  63.934  60.289  1.00 23.23           N  
ATOM      9  CA  THR A   2      34.235  65.056  59.553  1.00 25.20           C  
ATOM     10  C   THR A   2      34.444  64.658  58.100  1.00 26.80           C  
ATOM     11  O   THR A   2      34.670  63.485  57.790  1.00 25.19           O  
ATOM     12  CB  THR A   2      35.623  65.348  60.194  1.00 29.41           C  
ATOM     13  OG1 THR A   2      35.424  66.199  61.330  1.00 33.29           O  
ATOM     14  CG2 THR A   2      36.613  65.980  59.286  1.00 33.72           C  
ATOM     15  N   PHE A   3      34.283  65.634  57.232  1.00 22.12           N  
ATOM     16  CA  PHE A   3      34.574  65.461  55.822  1.00 25.33           C  
ATOM     17  C   PHE A   3      35.298  66.721  55.366  1.00 26.00           C  
ATOM     18  O   PHE A   3      35.031  67.791  55.924  1.00 26.43           O  
ATOM     19  CB  PHE A   3      33.247  65.165  55.138  1.00 31.26           C  
ATOM     20  CG  PHE A   3      33.091  65.736  53.774  1.00 30.80           C  
ATOM     21  CD1 PHE A   3      33.718  65.082  52.724  1.00 35.08           C  
ATOM     22  CD2 PHE A   3      32.311  66.840  53.554  1.00 33.21           C  
ATOM     23  CE1 PHE A   3      33.602  65.596  51.434  1.00 36.49           C  
ATOM     24  CE2 PHE A   3      32.229  67.379  52.292  1.00 31.95           C  
ATOM     25  CZ  PHE A   3      32.855  66.750  51.251  1.00 34.75           C  
ATOM     26  N   THR A   4      36.270  66.637  54.473  1.00 24.84           N  
ATOM     27  CA  THR A   4      36.949  67.832  53.994  1.00 24.61           C  
ATOM     28  C   THR A   4      36.529  68.086  52.556  1.00 24.89           C  
ATOM     29  O   THR A   4      36.630  67.166  51.738  1.00 24.88           O  
ATOM     30  CB  THR A   4      38.482  67.703  54.122  1.00 26.60           C  
ATOM     31  OG1 THR A   4      38.730  67.510  55.517  1.00 28.15           O  
ATOM     32  CG2 THR A   4      39.201  68.960  53.666  1.00 27.52           C  
ATOM     33  N   THR A   5      36.112  69.310  52.262  1.00 23.52           N  
ATOM     34  CA  THR A   5      35.689  69.724  50.951  1.00 25.58           C  
ATOM     35  C   THR A   5      36.868  69.908  49.988  1.00 27.14           C  
ATOM     36  O   THR A   5      38.007  69.909  50.433  1.00 26.28           O  
ATOM     37  CB  THR A   5      34.930  71.078  50.996  1.00 25.26           C  
ATOM     38  OG1 THR A   5      35.842  72.139  51.349  1.00 24.31           O  
ATOM     39  CG2 THR A   5      33.804  71.042  52.029  1.00 23.36           C  
ATOM     40  N   ARG A   6      36.567  70.071  48.694  1.00 26.41           N  
ATOM     41  CA  ARG A   6      37.669  70.232  47.746  1.00 30.56           C  
ATOM     42  C   ARG A   6      38.575  71.408  48.077  1.00 29.90           C  
ATOM     43  O   ARG A   6      39.778  71.296  47.815  1.00 33.20           O  
ATOM     44  CB  ARG A   6      37.117  70.399  46.325  1.00 31.19           C  
ATOM     45  CG  ARG A   6      36.771  68.982  45.797  1.00 32.93           C  
ATOM     46  CD  ARG A   6      36.305  69.181  44.347  1.00 36.87           C  
ATOM     47  NE  ARG A   6      34.868  69.178  44.249  1.00 41.56           N  
ATOM     48  CZ  ARG A   6      33.968  70.139  44.214  1.00 42.73           C  
ATOM     49  NH1 ARG A   6      34.312  71.431  44.262  1.00 44.79           N  
ATOM     50  NH2 ARG A   6      32.699  69.770  44.113  1.00 40.95           N  
ATOM     51  N   ASP A   7      38.041  72.443  48.664  1.00 28.74           N  
ATOM     52  CA  ASP A   7      38.816  73.626  49.020  1.00 29.50           C  
ATOM     53  C   ASP A   7      39.488  73.492  50.372  1.00 29.29           C  
ATOM     54  O   ASP A   7      40.119  74.469  50.800  1.00 28.25           O  
ATOM     55  CB  ASP A   7      37.979  74.891  48.850  1.00 29.83           C  
ATOM     56  CG  ASP A   7      37.072  75.236  50.014  1.00 31.26           C  
ATOM     57  OD1 ASP A   7      37.046  74.497  51.027  1.00 32.43           O  
ATOM     58  OD2 ASP A   7      36.394  76.293  49.930  1.00 30.79           O  
ATOM     59  N   GLY A   8      39.441  72.334  51.039  1.00 27.95           N  
ATOM     60  CA  GLY A   8      40.193  72.211  52.297  1.00 25.64           C  
ATOM     61  C   GLY A   8      39.447  72.498  53.579  1.00 25.52           C  
ATOM     62  O   GLY A   8      39.960  72.260  54.689  1.00 26.36           O  
ATOM     63  N   THR A   9      38.221  72.984  53.480  1.00 23.92           N  
ATOM     64  CA  THR A   9      37.333  73.282  54.579  1.00 24.58           C  
ATOM     65  C   THR A   9      36.881  71.987  55.258  1.00 23.46           C  
ATOM     66  O   THR A   9      36.498  71.057  54.574  1.00 25.85           O  
ATOM     67  CB  THR A   9      36.065  74.011  54.098  1.00 24.43           C  
ATOM     68  OG1 THR A   9      36.508  75.228  53.416  1.00 26.96           O  
ATOM     69  CG2 THR A   9      35.185  74.427  55.267  1.00 23.99           C  
ATOM     70  N   GLN A  10      36.987  71.927  56.579  1.00 22.72           N  
ATOM     71  CA  GLN A  10      36.580  70.681  57.240  1.00 23.66           C  
ATOM     72  C   GLN A  10      35.153  70.854  57.747  1.00 21.56           C  
ATOM     73  O   GLN A  10      34.921  71.742  58.562  1.00 19.56           O  
ATOM     74  CB  GLN A  10      37.536  70.354  58.361  1.00 28.28           C  
ATOM     75  CG  GLN A  10      37.239  69.179  59.244  1.00 34.95           C  
ATOM     76  CD  GLN A  10      37.820  69.399  60.643  1.00 40.68           C  
ATOM     77  OE1 GLN A  10      37.766  70.516  61.208  1.00 44.89           O  
ATOM     78  NE2 GLN A  10      38.371  68.350  61.221  1.00 42.79           N  
ATOM     79  N   ILE A  11      34.244  70.045  57.227  1.00 20.27           N  
ATOM     80  CA  ILE A  11      32.856  70.113  57.682  1.00 19.11           C  
ATOM     81  C   ILE A  11      32.570  69.015  58.706  1.00 21.04           C  
ATOM     82  O   ILE A  11      32.687  67.836  58.375  1.00 21.39           O  
ATOM     83  CB  ILE A  11      31.908  69.989  56.476  1.00 19.67           C  
ATOM     84  CG1 ILE A  11      32.144  71.109  55.447  1.00 18.33           C  
ATOM     85  CG2 ILE A  11      30.437  69.953  56.925  1.00 19.17           C  
ATOM     86  CD1 ILE A  11      31.859  72.518  55.986  1.00 18.52           C  
ATOM     87  N   TYR A  12      32.093  69.395  59.882  1.00 18.21           N  
ATOM     88  CA  TYR A  12      31.627  68.462  60.897  1.00 17.72           C  
ATOM     89  C   TYR A  12      30.146  68.133  60.620  1.00 18.18           C  
ATOM     90  O   TYR A  12      29.323  69.013  60.282  1.00 17.86           O  
ATOM     91  CB  TYR A  12      31.770  69.015  62.314  1.00 17.96           C  
ATOM     92  CG  TYR A  12      31.100  68.175  63.384  1.00 19.53           C  
ATOM     93  CD1 TYR A  12      31.792  67.075  63.912  1.00 21.82           C  
ATOM     94  CD2 TYR A  12      29.795  68.394  63.782  1.00 20.56           C  
ATOM     95  CE1 TYR A  12      31.178  66.243  64.835  1.00 20.93           C  
ATOM     96  CE2 TYR A  12      29.157  67.557  64.713  1.00 21.93           C  
ATOM     97  CZ  TYR A  12      29.880  66.500  65.228  1.00 24.64           C  
ATOM     98  OH  TYR A  12      29.268  65.664  66.152  1.00 25.22           O  
ATOM     99  N   TYR A  13      29.813  66.859  60.766  1.00 16.15           N  
ATOM    100  CA  TYR A  13      28.411  66.439  60.629  1.00 16.49           C  
ATOM    101  C   TYR A  13      28.039  65.240  61.512  1.00 17.28           C  
ATOM    102  O   TYR A  13      28.906  64.458  61.949  1.00 17.23           O  
ATOM    103  CB  TYR A  13      28.030  66.185  59.189  1.00 16.44           C  
ATOM    104  CG  TYR A  13      28.684  64.937  58.634  1.00 18.81           C  
ATOM    105  CD1 TYR A  13      29.982  64.952  58.160  1.00 18.70           C  
ATOM    106  CD2 TYR A  13      27.929  63.753  58.611  1.00 20.17           C  
ATOM    107  CE1 TYR A  13      30.545  63.809  57.622  1.00 21.98           C  
ATOM    108  CE2 TYR A  13      28.504  62.614  58.060  1.00 21.43           C  
ATOM    109  CZ  TYR A  13      29.792  62.642  57.631  1.00 20.36           C  
ATOM    110  OH  TYR A  13      30.340  61.517  57.086  1.00 26.02           O  
ATOM    111  N   LYS A  14      26.746  65.172  61.821  1.00 16.93           N  
ATOM    112  CA  LYS A  14      26.166  64.099  62.642  1.00 16.02           C  
ATOM    113  C   LYS A  14      25.359  63.193  61.724  1.00 17.61           C  
ATOM    114  O   LYS A  14      24.810  63.687  60.713  1.00 16.97           O  
ATOM    115  CB  LYS A  14      25.255  64.649  63.727  1.00 16.98           C  
ATOM    116  CG  LYS A  14      25.873  65.748  64.594  1.00 18.82           C  
ATOM    117  CD  LYS A  14      24.836  66.105  65.689  1.00 19.63           C  
ATOM    118  CE  LYS A  14      25.313  67.409  66.368  1.00 18.38           C  
ATOM    119  NZ  LYS A  14      24.457  67.608  67.568  1.00 18.52           N  
ATOM    120  N   ASP A  15      25.357  61.889  62.064  1.00 16.56           N  
ATOM    121  CA  ASP A  15      24.698  60.941  61.140  1.00 16.14           C  
ATOM    122  C   ASP A  15      24.175  59.813  62.056  1.00 18.13           C  
ATOM    123  O   ASP A  15      24.987  58.998  62.510  1.00 15.11           O  
ATOM    124  CB  ASP A  15      25.668  60.432  60.120  1.00 15.90           C  
ATOM    125  CG  ASP A  15      25.194  59.453  59.062  1.00 19.64           C  
ATOM    126  OD1 ASP A  15      24.032  58.973  59.200  1.00 19.32           O  
ATOM    127  OD2 ASP A  15      25.948  59.180  58.110  1.00 20.73           O  
ATOM    128  N   TRP A  16      22.903  59.821  62.315  1.00 17.95           N  
ATOM    129  CA  TRP A  16      22.303  58.870  63.267  1.00 16.93           C  
ATOM    130  C   TRP A  16      21.223  58.024  62.600  1.00 17.94           C  
ATOM    131  O   TRP A  16      20.477  58.514  61.704  1.00 17.06           O  
ATOM    132  CB  TRP A  16      21.656  59.620  64.422  1.00 17.83           C  
ATOM    133  CG  TRP A  16      22.402  60.666  65.213  1.00 19.93           C  
ATOM    134  CD1 TRP A  16      23.735  60.855  65.349  1.00 21.97           C  
ATOM    135  CD2 TRP A  16      21.772  61.713  65.987  1.00 21.09           C  
ATOM    136  NE1 TRP A  16      23.989  61.943  66.183  1.00 22.18           N  
ATOM    137  CE2 TRP A  16      22.798  62.495  66.556  1.00 22.75           C  
ATOM    138  CE3 TRP A  16      20.443  62.068  66.260  1.00 22.26           C  
ATOM    139  CZ2 TRP A  16      22.547  63.595  67.379  1.00 22.86           C  
ATOM    140  CZ3 TRP A  16      20.170  63.140  67.092  1.00 22.22           C  
ATOM    141  CH2 TRP A  16      21.232  63.903  67.630  1.00 23.95           C  
ATOM    142  N   GLY A  17      21.111  56.748  62.980  1.00 17.74           N  
ATOM    143  CA  GLY A  17      19.954  55.967  62.485  1.00 16.72           C  
ATOM    144  C   GLY A  17      20.138  55.342  61.145  1.00 18.24           C  
ATOM    145  O   GLY A  17      21.188  55.387  60.506  1.00 19.89           O  
ATOM    146  N   SER A  18      19.077  54.746  60.567  1.00 16.81           N  
ATOM    147  CA  SER A  18      19.164  54.124  59.263  1.00 17.05           C  
ATOM    148  C   SER A  18      17.773  54.317  58.617  1.00 18.98           C  
ATOM    149  O   SER A  18      16.832  54.607  59.402  1.00 19.75           O  
ATOM    150  CB  SER A  18      19.472  52.600  59.380  1.00 19.82           C  
ATOM    151  OG  SER A  18      18.537  52.080  60.327  1.00 23.21           O  
ATOM    152  N   GLY A  19      17.743  54.200  57.310  1.00 17.62           N  
ATOM    153  CA  GLY A  19      16.463  54.386  56.586  1.00 17.62           C  
ATOM    154  C   GLY A  19      16.672  55.553  55.595  1.00 20.18           C  
ATOM    155  O   GLY A  19      17.808  56.004  55.324  1.00 16.79           O  
ATOM    156  N   GLN A  20      15.560  56.114  55.168  1.00 15.82           N  
ATOM    157  CA  GLN A  20      15.648  57.217  54.208  1.00 15.68           C  
ATOM    158  C   GLN A  20      16.352  58.383  54.902  1.00 13.64           C  
ATOM    159  O   GLN A  20      16.027  58.702  56.046  1.00 14.53           O  
ATOM    160  CB  GLN A  20      14.205  57.586  53.806  1.00 14.48           C  
ATOM    161  CG  GLN A  20      14.238  58.623  52.692  1.00 19.20           C  
ATOM    162  CD  GLN A  20      12.848  59.080  52.267  1.00 20.47           C  
ATOM    163  OE1 GLN A  20      11.834  58.716  52.863  1.00 21.28           O  
ATOM    164  NE2 GLN A  20      12.775  59.894  51.233  1.00 20.02           N  
ATOM    165  N   PRO A  21      17.267  59.026  54.186  1.00 13.82           N  
ATOM    166  CA  PRO A  21      18.022  60.127  54.777  1.00 13.31           C  
ATOM    167  C   PRO A  21      17.291  61.460  54.813  1.00 12.94           C  
ATOM    168  O   PRO A  21      16.753  61.907  53.786  1.00 18.23           O  
ATOM    169  CB  PRO A  21      19.224  60.223  53.846  1.00 12.85           C  
ATOM    170  CG  PRO A  21      18.837  59.670  52.537  1.00 14.88           C  
ATOM    171  CD  PRO A  21      17.754  58.651  52.837  1.00 13.98           C  
ATOM    172  N   ILE A  22      17.361  62.097  55.957  1.00 13.71           N  
ATOM    173  CA  ILE A  22      16.794  63.419  56.171  1.00 13.55           C  
ATOM    174  C   ILE A  22      17.969  64.333  56.538  1.00 14.91           C  
ATOM    175  O   ILE A  22      18.695  63.913  57.441  1.00 14.59           O  
ATOM    176  CB  ILE A  22      15.815  63.431  57.331  1.00 14.66           C  
ATOM    177  CG1 ILE A  22      14.772  62.283  57.350  1.00 16.81           C  
ATOM    178  CG2 ILE A  22      15.075  64.773  57.339  1.00 15.63           C  
ATOM    179  CD1 ILE A  22      14.022  61.961  56.101  1.00 17.05           C  
ATOM    180  N   VAL A  23      18.194  65.362  55.734  1.00 16.02           N  
ATOM    181  CA  VAL A  23      19.356  66.207  55.993  1.00 14.68           C  
ATOM    182  C   VAL A  23      18.813  67.527  56.562  1.00 16.47           C  
ATOM    183  O   VAL A  23      17.903  68.144  55.965  1.00 14.57           O  
ATOM    184  CB  VAL A  23      20.116  66.448  54.700  1.00 17.78           C  
ATOM    185  CG1 VAL A  23      21.312  67.374  54.863  1.00 18.48           C  
ATOM    186  CG2 VAL A  23      20.583  65.116  54.051  1.00 17.64           C  
ATOM    187  N   PHE A  24      19.430  67.989  57.655  1.00 14.22           N  
ATOM    188  CA  PHE A  24      18.921  69.231  58.271  1.00 14.97           C  
ATOM    189  C   PHE A  24      19.999  70.293  58.124  1.00 15.51           C  
ATOM    190  O   PHE A  24      21.179  70.035  58.415  1.00 16.60           O  
ATOM    191  CB  PHE A  24      18.724  68.954  59.758  1.00 15.74           C  
ATOM    192  CG  PHE A  24      17.670  67.889  60.015  1.00 16.38           C  
ATOM    193  CD1 PHE A  24      18.006  66.551  59.991  1.00 15.07           C  
ATOM    194  CD2 PHE A  24      16.412  68.330  60.375  1.00 16.88           C  
ATOM    195  CE1 PHE A  24      17.006  65.595  60.311  1.00 16.39           C  
ATOM    196  CE2 PHE A  24      15.463  67.361  60.685  1.00 16.09           C  
ATOM    197  CZ  PHE A  24      15.775  66.025  60.675  1.00 15.70           C  
ATOM    198  N   SER A  25      19.591  71.511  57.792  1.00 13.92           N  
ATOM    199  CA  SER A  25      20.554  72.612  57.612  1.00 14.39           C  
ATOM    200  C   SER A  25      20.186  73.714  58.590  1.00 15.08           C  
ATOM    201  O   SER A  25      19.037  74.201  58.602  1.00 15.63           O  
ATOM    202  CB  SER A  25      20.553  73.008  56.124  1.00 19.83           C  
ATOM    203  OG  SER A  25      21.143  74.303  56.093  1.00 26.20           O  
ATOM    204  N   HIS A  26      21.054  74.028  59.603  1.00 13.13           N  
ATOM    205  CA  HIS A  26      20.688  74.927  60.665  1.00 14.59           C  
ATOM    206  C   HIS A  26      20.689  76.436  60.358  1.00 13.38           C  
ATOM    207  O   HIS A  26      21.120  76.863  59.291  1.00 16.46           O  
ATOM    208  CB  HIS A  26      21.633  74.711  61.901  1.00 13.67           C  
ATOM    209  CG  HIS A  26      23.044  75.057  61.504  1.00 13.53           C  
ATOM    210  ND1 HIS A  26      23.473  76.371  61.563  1.00 14.07           N  
ATOM    211  CD2 HIS A  26      24.041  74.271  61.007  1.00 13.08           C  
ATOM    212  CE1 HIS A  26      24.749  76.365  61.110  1.00 14.88           C  
ATOM    213  NE2 HIS A  26      25.114  75.130  60.774  1.00 14.77           N  
ATOM    214  N   GLY A  27      20.137  77.147  61.327  1.00 14.40           N  
ATOM    215  CA  GLY A  27      20.002  78.593  61.246  1.00 14.79           C  
ATOM    216  C   GLY A  27      21.244  79.336  61.722  1.00 14.88           C  
ATOM    217  O   GLY A  27      22.177  78.760  62.239  1.00 14.05           O  
ATOM    218  N   TRP A  28      21.243  80.653  61.587  1.00 13.21           N  
ATOM    219  CA  TRP A  28      22.341  81.511  62.120  1.00 13.41           C  
ATOM    220  C   TRP A  28      22.084  81.961  63.499  1.00 14.03           C  
ATOM    221  O   TRP A  28      20.899  82.240  63.817  1.00 16.15           O  
ATOM    222  CB  TRP A  28      22.275  82.807  61.214  1.00 13.22           C  
ATOM    223  CG  TRP A  28      23.335  83.855  61.570  1.00 12.57           C  
ATOM    224  CD1 TRP A  28      24.588  83.968  61.049  1.00 13.07           C  
ATOM    225  CD2 TRP A  28      23.151  84.965  62.446  1.00 13.58           C  
ATOM    226  NE1 TRP A  28      25.210  85.083  61.591  1.00 11.74           N  
ATOM    227  CE2 TRP A  28      24.358  85.714  62.445  1.00 13.11           C  
ATOM    228  CE3 TRP A  28      22.119  85.409  63.255  1.00 15.52           C  
ATOM    229  CZ2 TRP A  28      24.537  86.841  63.244  1.00 14.18           C  
ATOM    230  CZ3 TRP A  28      22.269  86.534  64.046  1.00 15.95           C  
ATOM    231  CH2 TRP A  28      23.513  87.245  64.040  1.00 13.73           C  
ATOM    232  N   PRO A  29      23.089  82.157  64.371  1.00 14.81           N  
ATOM    233  CA  PRO A  29      24.446  81.736  64.174  1.00 14.30           C  
ATOM    234  C   PRO A  29      24.654  80.373  64.882  1.00 16.36           C  
ATOM    235  O   PRO A  29      25.667  80.195  65.584  1.00 14.88           O  
ATOM    236  CB  PRO A  29      25.175  82.812  65.020  1.00 14.74           C  
ATOM    237  CG  PRO A  29      24.282  82.964  66.197  1.00 15.76           C  
ATOM    238  CD  PRO A  29      22.868  82.804  65.693  1.00 14.68           C  
ATOM    239  N   LEU A  30      23.737  79.425  64.624  1.00 14.19           N  
ATOM    240  CA  LEU A  30      23.755  78.190  65.390  1.00 15.91           C  
ATOM    241  C   LEU A  30      24.626  77.110  64.804  1.00 17.08           C  
ATOM    242  O   LEU A  30      25.470  77.327  63.910  1.00 16.79           O  
ATOM    243  CB  LEU A  30      22.256  77.755  65.508  1.00 15.34           C  
ATOM    244  CG  LEU A  30      21.377  78.883  66.130  1.00 15.43           C  
ATOM    245  CD1 LEU A  30      19.947  78.483  66.411  1.00 16.60           C  
ATOM    246  CD2 LEU A  30      21.985  79.324  67.482  1.00 16.14           C  
ATOM    247  N   ASN A  31      24.289  75.839  65.087  1.00 15.36           N  
ATOM    248  CA  ASN A  31      24.965  74.741  64.399  1.00 14.89           C  
ATOM    249  C   ASN A  31      24.015  73.508  64.439  1.00 13.59           C  
ATOM    250  O   ASN A  31      22.846  73.708  64.784  1.00 14.15           O  
ATOM    251  CB  ASN A  31      26.370  74.504  64.931  1.00 16.31           C  
ATOM    252  CG  ASN A  31      26.372  74.202  66.414  1.00 17.29           C  
ATOM    253  OD1 ASN A  31      25.757  73.212  66.837  1.00 19.08           O  
ATOM    254  ND2 ASN A  31      26.959  75.068  67.250  1.00 17.00           N  
ATOM    255  N   ALA A  32      24.516  72.369  64.034  1.00 14.79           N  
ATOM    256  CA  ALA A  32      23.691  71.146  63.929  1.00 13.71           C  
ATOM    257  C   ALA A  32      23.008  70.857  65.258  1.00 15.35           C  
ATOM    258  O   ALA A  32      21.919  70.231  65.310  1.00 16.39           O  
ATOM    259  CB  ALA A  32      24.486  69.941  63.397  1.00 14.83           C  
ATOM    260  N   ASP A  33      23.570  71.273  66.404  1.00 13.76           N  
ATOM    261  CA  ASP A  33      22.938  70.994  67.666  1.00 16.37           C  
ATOM    262  C   ASP A  33      21.509  71.512  67.735  1.00 13.93           C  
ATOM    263  O   ASP A  33      20.656  70.925  68.418  1.00 16.08           O  
ATOM    264  CB  ASP A  33      23.719  71.612  68.836  1.00 16.64           C  
ATOM    265  CG  ASP A  33      25.118  71.051  69.043  1.00 18.94           C  
ATOM    266  OD1 ASP A  33      25.518  70.142  68.300  1.00 19.35           O  
ATOM    267  OD2 ASP A  33      25.764  71.618  69.985  1.00 18.63           O  
ATOM    268  N   SER A  34      21.206  72.646  67.116  1.00 16.10           N  
ATOM    269  CA  SER A  34      19.884  73.226  67.208  1.00 12.36           C  
ATOM    270  C   SER A  34      18.793  72.303  66.616  1.00 13.56           C  
ATOM    271  O   SER A  34      17.648  72.554  66.982  1.00 17.69           O  
ATOM    272  CB  SER A  34      19.798  74.563  66.457  1.00 14.49           C  
ATOM    273  OG  SER A  34      20.158  74.294  65.113  1.00 16.77           O  
ATOM    274  N   TRP A  35      19.167  71.341  65.797  1.00 13.97           N  
ATOM    275  CA  TRP A  35      18.120  70.484  65.223  1.00 15.28           C  
ATOM    276  C   TRP A  35      17.897  69.206  66.040  1.00 15.88           C  
ATOM    277  O   TRP A  35      17.193  68.295  65.589  1.00 14.67           O  
ATOM    278  CB  TRP A  35      18.601  70.164  63.805  1.00 15.03           C  
ATOM    279  CG  TRP A  35      18.136  71.056  62.687  1.00 16.35           C  
ATOM    280  CD1 TRP A  35      18.921  71.772  61.799  1.00 17.70           C  
ATOM    281  CD2 TRP A  35      16.771  71.236  62.267  1.00 16.69           C  
ATOM    282  NE1 TRP A  35      18.100  72.401  60.875  1.00 17.53           N  
ATOM    283  CE2 TRP A  35      16.793  72.066  61.130  1.00 18.56           C  
ATOM    284  CE3 TRP A  35      15.561  70.767  62.766  1.00 14.59           C  
ATOM    285  CZ2 TRP A  35      15.609  72.399  60.478  1.00 18.30           C  
ATOM    286  CZ3 TRP A  35      14.363  71.131  62.116  1.00 17.70           C  
ATOM    287  CH2 TRP A  35      14.414  71.922  60.984  1.00 17.88           C  
ATOM    288  N   GLU A  36      18.628  68.990  67.143  1.00 13.47           N  
ATOM    289  CA  GLU A  36      18.552  67.711  67.824  1.00 12.35           C  
ATOM    290  C   GLU A  36      17.141  67.187  68.164  1.00 15.18           C  
ATOM    291  O   GLU A  36      17.022  65.919  68.229  1.00 14.06           O  
ATOM    292  CB  GLU A  36      19.434  67.750  69.131  1.00 11.44           C  
ATOM    293  CG  GLU A  36      18.849  68.628  70.247  1.00 13.22           C  
ATOM    294  CD  GLU A  36      19.789  68.662  71.482  1.00 15.14           C  
ATOM    295  OE1 GLU A  36      20.924  68.182  71.331  1.00 15.99           O  
ATOM    296  OE2 GLU A  36      19.326  69.131  72.535  1.00 16.19           O  
ATOM    297  N   SER A  37      16.173  68.050  68.434  1.00 14.03           N  
ATOM    298  CA  SER A  37      14.853  67.478  68.820  1.00 15.81           C  
ATOM    299  C   SER A  37      14.112  66.879  67.618  1.00 16.17           C  
ATOM    300  O   SER A  37      13.503  65.835  67.777  1.00 15.28           O  
ATOM    301  CB  SER A  37      13.957  68.474  69.517  1.00 17.34           C  
ATOM    302  OG  SER A  37      14.497  68.912  70.761  1.00 21.08           O  
ATOM    303  N   GLN A  38      14.255  67.502  66.437  1.00 13.03           N  
ATOM    304  CA  GLN A  38      13.601  66.905  65.253  1.00 14.13           C  
ATOM    305  C   GLN A  38      14.382  65.678  64.842  1.00 13.66           C  
ATOM    306  O   GLN A  38      13.860  64.694  64.285  1.00 14.42           O  
ATOM    307  CB  GLN A  38      13.564  67.998  64.148  1.00 14.89           C  
ATOM    308  CG  GLN A  38      12.392  68.956  64.454  1.00 14.60           C  
ATOM    309  CD  GLN A  38      12.743  69.922  65.588  1.00 14.40           C  
ATOM    310  OE1 GLN A  38      13.835  70.457  65.635  1.00 14.89           O  
ATOM    311  NE2 GLN A  38      11.801  70.216  66.467  1.00 15.11           N  
ATOM    312  N   MET A  39      15.724  65.687  65.011  1.00 14.35           N  
ATOM    313  CA  MET A  39      16.561  64.544  64.630  1.00 12.66           C  
ATOM    314  C   MET A  39      16.283  63.302  65.540  1.00 14.24           C  
ATOM    315  O   MET A  39      16.104  62.228  64.958  1.00 15.33           O  
ATOM    316  CB  MET A  39      18.055  64.856  64.797  1.00 13.61           C  
ATOM    317  CG  MET A  39      18.454  65.805  63.628  1.00 15.39           C  
ATOM    318  SD  MET A  39      20.125  66.473  63.894  1.00 16.77           S  
ATOM    319  CE  MET A  39      21.088  65.032  63.422  1.00 16.61           C  
ATOM    320  N   ILE A  40      16.166  63.523  66.841  1.00 13.14           N  
ATOM    321  CA  ILE A  40      15.929  62.319  67.692  1.00 14.05           C  
ATOM    322  C   ILE A  40      14.545  61.698  67.377  1.00 17.39           C  
ATOM    323  O   ILE A  40      14.370  60.479  67.358  1.00 16.26           O  
ATOM    324  CB  ILE A  40      16.076  62.612  69.170  1.00 15.29           C  
ATOM    325  CG1 ILE A  40      16.285  61.324  69.991  1.00 16.08           C  
ATOM    326  CG2 ILE A  40      14.940  63.508  69.705  1.00 13.58           C  
ATOM    327  CD1 ILE A  40      16.331  61.647  71.503  1.00 19.20           C  
ATOM    328  N   PHE A  41      13.596  62.614  67.161  1.00 16.28           N  
ATOM    329  CA  PHE A  41      12.214  62.165  66.862  1.00 18.14           C  
ATOM    330  C   PHE A  41      12.194  61.357  65.594  1.00 16.56           C  
ATOM    331  O   PHE A  41      11.629  60.259  65.517  1.00 17.63           O  
ATOM    332  CB  PHE A  41      11.263  63.375  66.776  1.00 16.80           C  
ATOM    333  CG  PHE A  41       9.835  62.981  66.490  1.00 18.89           C  
ATOM    334  CD1 PHE A  41       9.038  62.405  67.444  1.00 20.27           C  
ATOM    335  CD2 PHE A  41       9.343  63.182  65.215  1.00 17.82           C  
ATOM    336  CE1 PHE A  41       7.697  62.078  67.117  1.00 23.13           C  
ATOM    337  CE2 PHE A  41       8.037  62.823  64.879  1.00 19.12           C  
ATOM    338  CZ  PHE A  41       7.209  62.284  65.835  1.00 19.95           C  
ATOM    339  N   LEU A  42      12.730  61.926  64.494  1.00 15.53           N  
ATOM    340  CA  LEU A  42      12.650  61.244  63.202  1.00 17.90           C  
ATOM    341  C   LEU A  42      13.520  60.009  63.124  1.00 17.15           C  
ATOM    342  O   LEU A  42      13.145  58.995  62.510  1.00 18.65           O  
ATOM    343  CB  LEU A  42      12.985  62.221  62.038  1.00 15.90           C  
ATOM    344  CG  LEU A  42      11.893  63.290  61.909  1.00 16.88           C  
ATOM    345  CD1 LEU A  42      12.293  64.331  60.861  1.00 17.75           C  
ATOM    346  CD2 LEU A  42      10.530  62.638  61.527  1.00 17.27           C  
ATOM    347  N   ALA A  43      14.683  59.987  63.783  1.00 16.27           N  
ATOM    348  CA  ALA A  43      15.497  58.755  63.724  1.00 15.00           C  
ATOM    349  C   ALA A  43      14.734  57.638  64.472  1.00 16.58           C  
ATOM    350  O   ALA A  43      14.820  56.467  64.025  1.00 17.68           O  
ATOM    351  CB  ALA A  43      16.832  58.957  64.401  1.00 13.46           C  
ATOM    352  N   ALA A  44      14.023  58.011  65.511  1.00 15.35           N  
ATOM    353  CA  ALA A  44      13.285  56.978  66.274  1.00 17.16           C  
ATOM    354  C   ALA A  44      12.149  56.440  65.408  1.00 21.49           C  
ATOM    355  O   ALA A  44      11.613  55.349  65.704  1.00 20.93           O  
ATOM    356  CB  ALA A  44      12.698  57.529  67.575  1.00 17.93           C  
ATOM    357  N   GLN A  45      11.727  57.221  64.402  1.00 18.28           N  
ATOM    358  CA  GLN A  45      10.607  56.783  63.579  1.00 21.19           C  
ATOM    359  C   GLN A  45      11.084  55.989  62.382  1.00 20.83           C  
ATOM    360  O   GLN A  45      10.270  55.689  61.493  1.00 24.61           O  
ATOM    361  CB  GLN A  45       9.747  57.951  63.047  1.00 20.50           C  
ATOM    362  CG  GLN A  45       9.094  58.721  64.166  1.00 22.21           C  
ATOM    363  CD  GLN A  45       7.942  57.983  64.810  1.00 25.45           C  
ATOM    364  OE1 GLN A  45       7.250  57.170  64.198  1.00 28.09           O  
ATOM    365  NE2 GLN A  45       7.714  58.266  66.071  1.00 28.46           N  
ATOM    366  N   GLY A  46      12.361  55.659  62.301  1.00 19.81           N  
ATOM    367  CA  GLY A  46      12.825  54.823  61.210  1.00 16.97           C  
ATOM    368  C   GLY A  46      13.488  55.596  60.089  1.00 17.02           C  
ATOM    369  O   GLY A  46      13.571  55.056  58.978  1.00 19.49           O  
ATOM    370  N   TYR A  47      14.000  56.804  60.345  1.00 14.54           N  
ATOM    371  CA  TYR A  47      14.733  57.518  59.312  1.00 13.63           C  
ATOM    372  C   TYR A  47      16.203  57.691  59.753  1.00 15.01           C  
ATOM    373  O   TYR A  47      16.464  57.617  60.936  1.00 16.78           O  
ATOM    374  CB  TYR A  47      14.154  58.932  59.027  1.00 13.82           C  
ATOM    375  CG  TYR A  47      12.697  58.731  58.561  1.00 16.52           C  
ATOM    376  CD1 TYR A  47      12.430  58.514  57.230  1.00 19.28           C  
ATOM    377  CD2 TYR A  47      11.666  58.719  59.508  1.00 17.91           C  
ATOM    378  CE1 TYR A  47      11.124  58.283  56.801  1.00 19.16           C  
ATOM    379  CE2 TYR A  47      10.338  58.488  59.084  1.00 18.71           C  
ATOM    380  CZ  TYR A  47      10.112  58.269  57.746  1.00 21.30           C  
ATOM    381  OH  TYR A  47       8.800  58.067  57.311  1.00 20.89           O  
ATOM    382  N   ARG A  48      17.046  57.972  58.786  1.00 15.90           N  
ATOM    383  CA  ARG A  48      18.449  58.298  59.017  1.00 16.86           C  
ATOM    384  C   ARG A  48      18.494  59.829  59.071  1.00 15.25           C  
ATOM    385  O   ARG A  48      17.978  60.407  58.112  1.00 14.39           O  
ATOM    386  CB  ARG A  48      19.305  57.801  57.878  1.00 13.21           C  
ATOM    387  CG  ARG A  48      20.798  58.188  58.003  1.00 14.76           C  
ATOM    388  CD  ARG A  48      21.560  57.565  56.844  1.00 15.17           C  
ATOM    389  NE  ARG A  48      22.969  58.003  56.794  1.00 17.23           N  
ATOM    390  CZ  ARG A  48      23.626  57.822  55.642  1.00 17.67           C  
ATOM    391  NH1 ARG A  48      23.059  57.194  54.622  1.00 20.41           N  
ATOM    392  NH2 ARG A  48      24.888  58.257  55.515  1.00 19.85           N  
ATOM    393  N   VAL A  49      19.110  60.376  60.094  1.00 14.91           N  
ATOM    394  CA  VAL A  49      19.114  61.864  60.208  1.00 14.41           C  
ATOM    395  C   VAL A  49      20.555  62.391  60.140  1.00 17.17           C  
ATOM    396  O   VAL A  49      21.436  61.840  60.845  1.00 16.90           O  
ATOM    397  CB  VAL A  49      18.402  62.288  61.497  1.00 14.99           C  
ATOM    398  CG1 VAL A  49      16.920  61.901  61.458  1.00 14.03           C  
ATOM    399  CG2 VAL A  49      19.001  61.713  62.792  1.00 13.92           C  
ATOM    400  N   ILE A  50      20.782  63.339  59.253  1.00 14.90           N  
ATOM    401  CA  ILE A  50      22.126  63.889  58.992  1.00 15.14           C  
ATOM    402  C   ILE A  50      22.085  65.393  59.245  1.00 16.39           C  
ATOM    403  O   ILE A  50      21.133  66.019  58.692  1.00 15.06           O  
ATOM    404  CB  ILE A  50      22.577  63.557  57.570  1.00 15.90           C  
ATOM    405  CG1 ILE A  50      22.749  62.025  57.368  1.00 15.59           C  
ATOM    406  CG2 ILE A  50      23.871  64.259  57.122  1.00 13.94           C  
ATOM    407  CD1 ILE A  50      22.414  61.550  55.975  1.00 18.50           C  
ATOM    408  N   ALA A  51      23.040  65.974  59.991  1.00 14.35           N  
ATOM    409  CA  ALA A  51      22.974  67.445  60.151  1.00 14.13           C  
ATOM    410  C   ALA A  51      24.420  67.957  60.184  1.00 14.87           C  
ATOM    411  O   ALA A  51      25.160  67.435  61.028  1.00 16.48           O  
ATOM    412  CB  ALA A  51      22.280  67.881  61.415  1.00 13.35           C  
ATOM    413  N   HIS A  52      24.777  68.821  59.237  1.00 13.49           N  
ATOM    414  CA  HIS A  52      26.176  69.270  59.260  1.00 16.82           C  
ATOM    415  C   HIS A  52      26.314  70.663  59.845  1.00 18.59           C  
ATOM    416  O   HIS A  52      25.348  71.433  59.839  1.00 17.81           O  
ATOM    417  CB  HIS A  52      26.731  69.344  57.832  1.00 17.69           C  
ATOM    418  CG  HIS A  52      25.978  70.301  56.955  1.00 22.33           C  
ATOM    419  ND1 HIS A  52      24.611  70.231  56.746  1.00 23.05           N  
ATOM    420  CD2 HIS A  52      26.473  71.372  56.252  1.00 22.98           C  
ATOM    421  CE1 HIS A  52      24.263  71.230  55.914  1.00 24.06           C  
ATOM    422  NE2 HIS A  52      25.366  71.893  55.624  1.00 22.26           N  
ATOM    423  N   ASP A  53      27.552  71.000  60.258  1.00 16.64           N  
ATOM    424  CA  ASP A  53      27.793  72.377  60.761  1.00 16.88           C  
ATOM    425  C   ASP A  53      28.234  73.197  59.542  1.00 15.60           C  
ATOM    426  O   ASP A  53      29.208  72.817  58.852  1.00 14.77           O  
ATOM    427  CB  ASP A  53      28.939  72.391  61.811  1.00 17.05           C  
ATOM    428  CG  ASP A  53      28.470  71.869  63.157  1.00 20.58           C  
ATOM    429  OD1 ASP A  53      27.240  71.756  63.397  1.00 19.85           O  
ATOM    430  OD2 ASP A  53      29.276  71.612  64.095  1.00 21.00           O  
ATOM    431  N   ARG A  54      27.545  74.304  59.287  1.00 15.44           N  
ATOM    432  CA  ARG A  54      27.914  75.159  58.148  1.00 16.58           C  
ATOM    433  C   ARG A  54      29.376  75.591  58.311  1.00 15.48           C  
ATOM    434  O   ARG A  54      29.780  75.751  59.467  1.00 15.54           O  
ATOM    435  CB  ARG A  54      26.998  76.421  58.161  1.00 15.71           C  
ATOM    436  CG  ARG A  54      27.259  77.433  57.006  1.00 15.23           C  
ATOM    437  CD  ARG A  54      26.037  78.414  56.920  1.00 17.63           C  
ATOM    438  NE  ARG A  54      24.806  77.624  56.632  1.00 16.28           N  
ATOM    439  CZ  ARG A  54      23.771  77.501  57.453  1.00 14.59           C  
ATOM    440  NH1 ARG A  54      23.502  78.152  58.576  1.00 14.79           N  
ATOM    441  NH2 ARG A  54      22.853  76.580  57.061  1.00 13.52           N  
ATOM    442  N   ARG A  55      30.052  75.886  57.202  1.00 15.15           N  
ATOM    443  CA  ARG A  55      31.427  76.413  57.437  1.00 16.67           C  
ATOM    444  C   ARG A  55      31.392  77.609  58.366  1.00 16.79           C  
ATOM    445  O   ARG A  55      30.506  78.490  58.447  1.00 16.55           O  
ATOM    446  CB  ARG A  55      32.082  76.675  56.093  1.00 18.05           C  
ATOM    447  CG  ARG A  55      31.440  77.788  55.268  1.00 18.16           C  
ATOM    448  CD  ARG A  55      32.467  78.349  54.283  1.00 19.76           C  
ATOM    449  NE  ARG A  55      32.927  77.302  53.394  1.00 23.55           N  
ATOM    450  CZ  ARG A  55      33.958  77.233  52.589  1.00 24.67           C  
ATOM    451  NH1 ARG A  55      34.773  78.310  52.555  1.00 21.19           N  
ATOM    452  NH2 ARG A  55      34.092  76.138  51.864  1.00 23.86           N  
ATOM    453  N   GLY A  56      32.354  77.630  59.304  1.00 15.86           N  
ATOM    454  CA  GLY A  56      32.579  78.626  60.309  1.00 16.80           C  
ATOM    455  C   GLY A  56      31.609  78.586  61.470  1.00 14.67           C  
ATOM    456  O   GLY A  56      31.484  79.589  62.188  1.00 15.30           O  
ATOM    457  N   HIS A  57      30.795  77.508  61.530  1.00 14.18           N  
ATOM    458  CA  HIS A  57      29.858  77.359  62.640  1.00 13.46           C  
ATOM    459  C   HIS A  57      30.187  76.042  63.378  1.00 16.45           C  
ATOM    460  O   HIS A  57      30.703  75.109  62.784  1.00 16.07           O  
ATOM    461  CB  HIS A  57      28.373  77.219  62.114  1.00 13.21           C  
ATOM    462  CG  HIS A  57      27.895  78.491  61.482  1.00 12.60           C  
ATOM    463  ND1 HIS A  57      28.530  79.015  60.358  1.00 14.59           N  
ATOM    464  CD2 HIS A  57      26.946  79.381  61.825  1.00 14.80           C  
ATOM    465  CE1 HIS A  57      27.936  80.159  60.037  1.00 16.30           C  
ATOM    466  NE2 HIS A  57      26.964  80.399  60.895  1.00 16.11           N  
ATOM    467  N   GLY A  58      29.811  75.944  64.650  1.00 16.71           N  
ATOM    468  CA  GLY A  58      29.958  74.728  65.428  1.00 17.02           C  
ATOM    469  C   GLY A  58      31.385  74.190  65.331  1.00 18.34           C  
ATOM    470  O   GLY A  58      32.347  74.925  65.582  1.00 16.87           O  
ATOM    471  N   ARG A  59      31.461  72.914  64.948  1.00 16.98           N  
ATOM    472  CA  ARG A  59      32.743  72.230  64.893  1.00 18.31           C  
ATOM    473  C   ARG A  59      33.428  72.302  63.564  1.00 19.45           C  
ATOM    474  O   ARG A  59      34.521  71.732  63.430  1.00 20.23           O  
ATOM    475  CB  ARG A  59      32.476  70.753  65.308  1.00 17.64           C  
ATOM    476  CG  ARG A  59      32.095  70.750  66.804  1.00 18.38           C  
ATOM    477  CD  ARG A  59      31.078  69.556  66.997  1.00 21.98           C  
ATOM    478  NE  ARG A  59      29.809  70.066  66.422  1.00 26.45           N  
ATOM    479  CZ  ARG A  59      28.604  70.142  66.962  1.00 26.16           C  
ATOM    480  NH1 ARG A  59      28.258  69.644  68.154  1.00 22.27           N  
ATOM    481  NH2 ARG A  59      27.651  70.725  66.211  1.00 26.35           N  
ATOM    482  N   SER A  60      32.802  72.909  62.544  1.00 16.95           N  
ATOM    483  CA  SER A  60      33.504  72.964  61.248  1.00 15.70           C  
ATOM    484  C   SER A  60      34.663  73.989  61.376  1.00 16.16           C  
ATOM    485  O   SER A  60      34.723  74.813  62.281  1.00 14.67           O  
ATOM    486  CB  SER A  60      32.552  73.446  60.156  1.00 15.88           C  
ATOM    487  OG  SER A  60      31.613  72.369  59.899  1.00 15.36           O  
ATOM    488  N   SER A  61      35.592  73.858  60.456  1.00 18.95           N  
ATOM    489  CA  SER A  61      36.699  74.837  60.430  1.00 19.91           C  
ATOM    490  C   SER A  61      36.111  76.226  60.087  1.00 21.47           C  
ATOM    491  O   SER A  61      34.990  76.331  59.603  1.00 19.13           O  
ATOM    492  CB  SER A  61      37.728  74.400  59.442  1.00 20.24           C  
ATOM    493  OG  SER A  61      37.319  74.323  58.113  1.00 22.96           O  
ATOM    494  N   GLN A  62      36.916  77.261  60.261  1.00 18.42           N  
ATOM    495  CA  GLN A  62      36.423  78.632  60.089  1.00 18.41           C  
ATOM    496  C   GLN A  62      37.164  79.459  59.080  1.00 19.88           C  
ATOM    497  O   GLN A  62      38.071  80.243  59.440  1.00 21.24           O  
ATOM    498  CB  GLN A  62      36.522  79.377  61.450  1.00 19.26           C  
ATOM    499  CG  GLN A  62      35.843  78.620  62.568  1.00 21.61           C  
ATOM    500  CD  GLN A  62      36.038  79.149  63.967  1.00 21.48           C  
ATOM    501  OE1 GLN A  62      37.039  79.820  64.289  1.00 23.22           O  
ATOM    502  NE2 GLN A  62      35.073  78.825  64.815  1.00 22.85           N  
ATOM    503  N   PRO A  63      36.902  79.215  57.826  1.00 20.59           N  
ATOM    504  CA  PRO A  63      37.633  79.896  56.761  1.00 20.95           C  
ATOM    505  C   PRO A  63      37.326  81.371  56.762  1.00 19.81           C  
ATOM    506  O   PRO A  63      36.207  81.844  56.988  1.00 19.56           O  
ATOM    507  CB  PRO A  63      37.127  79.204  55.476  1.00 20.78           C  
ATOM    508  CG  PRO A  63      35.745  78.796  55.874  1.00 22.06           C  
ATOM    509  CD  PRO A  63      35.914  78.259  57.274  1.00 19.78           C  
ATOM    510  N   TRP A  64      38.368  82.174  56.489  1.00 20.15           N  
ATOM    511  CA  TRP A  64      38.207  83.615  56.350  1.00 19.89           C  
ATOM    512  C   TRP A  64      37.309  83.917  55.162  1.00 19.03           C  
ATOM    513  O   TRP A  64      36.517  84.875  55.164  1.00 19.10           O  
ATOM    514  CB  TRP A  64      39.595  84.274  56.175  1.00 18.86           C  
ATOM    515  CG  TRP A  64      39.559  85.771  56.008  1.00 20.15           C  
ATOM    516  CD1 TRP A  64      39.867  86.408  54.822  1.00 22.62           C  
ATOM    517  CD2 TRP A  64      39.275  86.799  56.947  1.00 20.46           C  
ATOM    518  NE1 TRP A  64      39.746  87.797  54.994  1.00 23.24           N  
ATOM    519  CE2 TRP A  64      39.382  88.051  56.273  1.00 21.33           C  
ATOM    520  CE3 TRP A  64      38.948  86.823  58.299  1.00 18.95           C  
ATOM    521  CZ2 TRP A  64      39.153  89.276  56.904  1.00 21.10           C  
ATOM    522  CZ3 TRP A  64      38.705  88.026  58.942  1.00 19.87           C  
ATOM    523  CH2 TRP A  64      38.805  89.251  58.234  1.00 21.09           C  
ATOM    524  N   SER A  65      37.304  83.048  54.140  1.00 20.42           N  
ATOM    525  CA  SER A  65      36.595  83.317  52.906  1.00 21.23           C  
ATOM    526  C   SER A  65      35.458  82.322  52.564  1.00 19.54           C  
ATOM    527  O   SER A  65      35.472  81.268  53.176  1.00 18.92           O  
ATOM    528  CB  SER A  65      37.636  83.120  51.732  1.00 25.26           C  
ATOM    529  OG  SER A  65      38.294  84.394  51.719  1.00 30.32           O  
ATOM    530  N   GLY A  66      34.673  82.680  51.565  1.00 18.56           N  
ATOM    531  CA  GLY A  66      33.643  81.744  51.115  1.00 16.27           C  
ATOM    532  C   GLY A  66      32.475  81.708  52.094  1.00 17.58           C  
ATOM    533  O   GLY A  66      31.692  80.740  52.096  1.00 18.38           O  
ATOM    534  N   ASN A  67      32.240  82.792  52.824  1.00 17.36           N  
ATOM    535  CA  ASN A  67      31.080  82.813  53.734  1.00 18.29           C  
ATOM    536  C   ASN A  67      29.926  83.425  52.935  1.00 16.69           C  
ATOM    537  O   ASN A  67      29.539  84.584  53.162  1.00 17.95           O  
ATOM    538  CB  ASN A  67      31.412  83.589  54.992  1.00 17.21           C  
ATOM    539  CG  ASN A  67      32.572  82.845  55.678  1.00 20.63           C  
ATOM    540  OD1 ASN A  67      32.348  81.716  56.141  1.00 19.10           O  
ATOM    541  ND2 ASN A  67      33.755  83.455  55.703  1.00 19.20           N  
ATOM    542  N   ASP A  68      29.370  82.623  52.026  1.00 16.55           N  
ATOM    543  CA  ASP A  68      28.267  83.135  51.208  1.00 15.23           C  
ATOM    544  C   ASP A  68      27.384  81.940  50.790  1.00 15.80           C  
ATOM    545  O   ASP A  68      27.766  80.800  50.986  1.00 16.25           O  
ATOM    546  CB  ASP A  68      28.821  83.874  49.992  1.00 18.56           C  
ATOM    547  CG  ASP A  68      29.804  82.998  49.230  1.00 23.98           C  
ATOM    548  OD1 ASP A  68      29.521  81.941  48.660  1.00 23.57           O  
ATOM    549  OD2 ASP A  68      30.978  83.409  49.199  1.00 25.66           O  
ATOM    550  N   MET A  69      26.209  82.188  50.252  1.00 14.85           N  
ATOM    551  CA  MET A  69      25.267  81.077  49.988  1.00 14.82           C  
ATOM    552  C   MET A  69      25.723  80.157  48.888  1.00 15.10           C  
ATOM    553  O   MET A  69      25.460  78.951  48.954  1.00 18.54           O  
ATOM    554  CB  MET A  69      23.883  81.684  49.594  1.00 13.34           C  
ATOM    555  CG  MET A  69      23.148  82.155  50.842  1.00 17.14           C  
ATOM    556  SD  MET A  69      22.460  80.720  51.739  1.00 19.79           S  
ATOM    557  CE  MET A  69      22.002  81.560  53.253  1.00 19.10           C  
ATOM    558  N   ASP A  70      26.361  80.651  47.831  1.00 15.37           N  
ATOM    559  CA  ASP A  70      26.865  79.717  46.791  1.00 15.28           C  
ATOM    560  C   ASP A  70      27.794  78.670  47.411  1.00 16.26           C  
ATOM    561  O   ASP A  70      27.831  77.497  47.050  1.00 14.69           O  
ATOM    562  CB  ASP A  70      27.587  80.493  45.686  1.00 16.23           C  
ATOM    563  CG  ASP A  70      26.642  81.243  44.774  1.00 19.09           C  
ATOM    564  OD1 ASP A  70      25.423  80.988  44.789  1.00 17.38           O  
ATOM    565  OD2 ASP A  70      27.136  82.104  43.983  1.00 19.18           O  
ATOM    566  N   THR A  71      28.698  79.117  48.287  1.00 16.22           N  
ATOM    567  CA  THR A  71      29.654  78.219  48.927  1.00 17.24           C  
ATOM    568  C   THR A  71      28.908  77.322  49.902  1.00 16.46           C  
ATOM    569  O   THR A  71      29.272  76.153  49.984  1.00 19.39           O  
ATOM    570  CB  THR A  71      30.765  79.002  49.647  1.00 18.22           C  
ATOM    571  OG1 THR A  71      31.422  79.878  48.668  1.00 18.64           O  
ATOM    572  CG2 THR A  71      31.878  78.050  50.105  1.00 19.15           C  
ATOM    573  N   TYR A  72      28.046  77.868  50.739  1.00 16.77           N  
ATOM    574  CA  TYR A  72      27.267  77.031  51.674  1.00 15.12           C  
ATOM    575  C   TYR A  72      26.613  75.885  50.885  1.00 14.28           C  
ATOM    576  O   TYR A  72      26.489  74.740  51.328  1.00 16.94           O  
ATOM    577  CB  TYR A  72      26.226  77.836  52.418  1.00 14.59           C  
ATOM    578  CG  TYR A  72      26.752  78.982  53.289  1.00 15.43           C  
ATOM    579  CD1 TYR A  72      28.059  78.965  53.808  1.00 16.85           C  
ATOM    580  CD2 TYR A  72      25.923  80.045  53.598  1.00 17.71           C  
ATOM    581  CE1 TYR A  72      28.504  80.024  54.624  1.00 16.32           C  
ATOM    582  CE2 TYR A  72      26.386  81.127  54.368  1.00 15.17           C  
ATOM    583  CZ  TYR A  72      27.665  81.065  54.878  1.00 17.24           C  
ATOM    584  OH  TYR A  72      28.107  82.117  55.679  1.00 15.44           O  
ATOM    585  N   ALA A  73      25.988  76.264  49.780  1.00 16.48           N  
ATOM    586  CA  ALA A  73      25.282  75.310  48.936  1.00 15.64           C  
ATOM    587  C   ALA A  73      26.226  74.247  48.388  1.00 17.63           C  
ATOM    588  O   ALA A  73      25.936  73.066  48.284  1.00 16.78           O  
ATOM    589  CB  ALA A  73      24.576  76.050  47.820  1.00 13.71           C  
ATOM    590  N   ASP A  74      27.425  74.649  47.938  1.00 17.26           N  
ATOM    591  CA  ASP A  74      28.379  73.742  47.341  1.00 17.77           C  
ATOM    592  C   ASP A  74      29.000  72.833  48.406  1.00 17.27           C  
ATOM    593  O   ASP A  74      29.302  71.692  48.105  1.00 17.57           O  
ATOM    594  CB  ASP A  74      29.460  74.499  46.559  1.00 17.11           C  
ATOM    595  CG  ASP A  74      28.906  75.082  45.276  1.00 22.09           C  
ATOM    596  OD1 ASP A  74      27.736  74.805  44.862  1.00 20.46           O  
ATOM    597  OD2 ASP A  74      29.636  75.902  44.629  1.00 23.32           O  
ATOM    598  N   ASP A  75      29.183  73.335  49.629  1.00 17.91           N  
ATOM    599  CA  ASP A  75      29.677  72.504  50.721  1.00 17.05           C  
ATOM    600  C   ASP A  75      28.617  71.430  51.014  1.00 18.57           C  
ATOM    601  O   ASP A  75      28.941  70.243  51.185  1.00 19.74           O  
ATOM    602  CB  ASP A  75      29.865  73.371  51.959  1.00 17.58           C  
ATOM    603  CG  ASP A  75      31.105  74.237  52.027  1.00 18.34           C  
ATOM    604  OD1 ASP A  75      31.945  74.145  51.104  1.00 19.62           O  
ATOM    605  OD2 ASP A  75      31.172  75.087  52.961  1.00 17.05           O  
ATOM    606  N   LEU A  76      27.337  71.810  51.058  1.00 17.07           N  
ATOM    607  CA  LEU A  76      26.265  70.828  51.298  1.00 17.97           C  
ATOM    608  C   LEU A  76      26.258  69.815  50.136  1.00 18.09           C  
ATOM    609  O   LEU A  76      25.986  68.618  50.342  1.00 17.01           O  
ATOM    610  CB  LEU A  76      24.929  71.545  51.369  1.00 16.58           C  
ATOM    611  CG  LEU A  76      23.635  70.720  51.430  1.00 18.38           C  
ATOM    612  CD1 LEU A  76      23.712  69.759  52.627  1.00 15.14           C  
ATOM    613  CD2 LEU A  76      22.446  71.634  51.679  1.00 16.22           C  
ATOM    614  N   ALA A  77      26.510  70.303  48.928  1.00 17.54           N  
ATOM    615  CA  ALA A  77      26.474  69.378  47.772  1.00 19.55           C  
ATOM    616  C   ALA A  77      27.560  68.325  47.969  1.00 20.82           C  
ATOM    617  O   ALA A  77      27.396  67.141  47.664  1.00 19.86           O  
ATOM    618  CB  ALA A  77      26.678  70.099  46.450  1.00 18.16           C  
ATOM    619  N   GLN A  78      28.732  68.772  48.444  1.00 19.58           N  
ATOM    620  CA  GLN A  78      29.842  67.840  48.615  1.00 21.06           C  
ATOM    621  C   GLN A  78      29.584  66.852  49.751  1.00 19.55           C  
ATOM    622  O   GLN A  78      30.015  65.721  49.648  1.00 20.03           O  
ATOM    623  CB  GLN A  78      31.172  68.602  48.803  1.00 20.60           C  
ATOM    624  CG  GLN A  78      31.603  69.251  47.480  1.00 23.02           C  
ATOM    625  CD  GLN A  78      32.936  69.983  47.716  1.00 26.26           C  
ATOM    626  OE1 GLN A  78      33.986  69.383  47.937  1.00 29.13           O  
ATOM    627  NE2 GLN A  78      32.880  71.296  47.705  1.00 27.55           N  
ATOM    628  N   LEU A  79      28.872  67.237  50.776  1.00 18.94           N  
ATOM    629  CA  LEU A  79      28.543  66.329  51.893  1.00 20.58           C  
ATOM    630  C   LEU A  79      27.575  65.234  51.362  1.00 21.51           C  
ATOM    631  O   LEU A  79      27.730  64.044  51.569  1.00 21.09           O  
ATOM    632  CB  LEU A  79      27.832  67.121  52.988  1.00 23.51           C  
ATOM    633  CG  LEU A  79      27.195  66.280  54.121  1.00 25.94           C  
ATOM    634  CD1 LEU A  79      28.233  65.488  54.894  1.00 28.02           C  
ATOM    635  CD2 LEU A  79      26.434  67.137  55.111  1.00 29.12           C  
ATOM    636  N   ILE A  80      26.547  65.691  50.652  1.00 19.10           N  
ATOM    637  CA  ILE A  80      25.533  64.775  50.068  1.00 19.40           C  
ATOM    638  C   ILE A  80      26.254  63.796  49.129  1.00 17.68           C  
ATOM    639  O   ILE A  80      25.929  62.591  49.177  1.00 19.67           O  
ATOM    640  CB  ILE A  80      24.476  65.627  49.336  1.00 19.78           C  
ATOM    641  CG1 ILE A  80      23.658  66.384  50.412  1.00 19.07           C  
ATOM    642  CG2 ILE A  80      23.590  64.797  48.403  1.00 19.22           C  
ATOM    643  CD1 ILE A  80      22.624  67.382  49.869  1.00 20.32           C  
ATOM    644  N   GLU A  81      27.114  64.304  48.263  1.00 18.48           N  
ATOM    645  CA  GLU A  81      27.808  63.430  47.309  1.00 22.02           C  
ATOM    646  C   GLU A  81      28.759  62.497  48.042  1.00 23.60           C  
ATOM    647  O   GLU A  81      28.857  61.313  47.707  1.00 24.27           O  
ATOM    648  CB  GLU A  81      28.567  64.280  46.274  1.00 25.56           C  
ATOM    649  CG  GLU A  81      27.559  64.908  45.311  1.00 27.80           C  
ATOM    650  CD  GLU A  81      27.887  66.232  44.686  1.00 32.91           C  
ATOM    651  OE1 GLU A  81      29.039  66.690  44.779  1.00 33.75           O  
ATOM    652  OE2 GLU A  81      26.984  66.881  44.080  1.00 34.07           O  
ATOM    653  N   HIS A  82      29.409  63.033  49.068  1.00 23.39           N  
ATOM    654  CA  HIS A  82      30.339  62.192  49.839  1.00 23.93           C  
ATOM    655  C   HIS A  82      29.560  61.041  50.457  1.00 24.59           C  
ATOM    656  O   HIS A  82      30.087  59.911  50.494  1.00 26.90           O  
ATOM    657  CB  HIS A  82      30.955  63.066  50.929  1.00 25.06           C  
ATOM    658  CG  HIS A  82      31.756  62.312  51.943  1.00 28.22           C  
ATOM    659  ND1 HIS A  82      32.933  61.671  51.588  1.00 29.75           N  
ATOM    660  CD2 HIS A  82      31.570  62.093  53.256  1.00 28.48           C  
ATOM    661  CE1 HIS A  82      33.440  61.105  52.676  1.00 29.57           C  
ATOM    662  NE2 HIS A  82      32.628  61.335  53.689  1.00 29.90           N  
ATOM    663  N   LEU A  83      28.356  61.288  50.976  1.00 21.70           N  
ATOM    664  CA  LEU A  83      27.589  60.227  51.610  1.00 19.97           C  
ATOM    665  C   LEU A  83      26.816  59.423  50.569  1.00 19.85           C  
ATOM    666  O   LEU A  83      26.146  58.446  50.950  1.00 21.86           O  
ATOM    667  CB  LEU A  83      26.630  60.785  52.675  1.00 19.48           C  
ATOM    668  CG  LEU A  83      27.313  61.531  53.833  1.00 21.44           C  
ATOM    669  CD1 LEU A  83      26.250  62.163  54.726  1.00 18.26           C  
ATOM    670  CD2 LEU A  83      28.159  60.562  54.690  1.00 21.05           C  
ATOM    671  N   ASP A  84      26.867  59.867  49.325  1.00 18.29           N  
ATOM    672  CA  ASP A  84      26.116  59.210  48.250  1.00 19.84           C  
ATOM    673  C   ASP A  84      24.641  59.064  48.592  1.00 19.24           C  
ATOM    674  O   ASP A  84      24.022  58.002  48.331  1.00 18.19           O  
ATOM    675  CB  ASP A  84      26.751  57.833  47.933  1.00 22.27           C  
ATOM    676  CG  ASP A  84      26.283  57.315  46.598  1.00 27.05           C  
ATOM    677  OD1 ASP A  84      25.642  58.075  45.833  1.00 25.45           O  
ATOM    678  OD2 ASP A  84      26.537  56.105  46.308  1.00 28.68           O  
ATOM    679  N   LEU A  85      24.065  60.184  49.064  1.00 17.49           N  
ATOM    680  CA  LEU A  85      22.653  60.093  49.469  1.00 18.84           C  
ATOM    681  C   LEU A  85      21.762  60.009  48.249  1.00 18.90           C  
ATOM    682  O   LEU A  85      22.005  60.569  47.191  1.00 19.88           O  
ATOM    683  CB  LEU A  85      22.219  61.305  50.328  1.00 18.69           C  
ATOM    684  CG  LEU A  85      23.055  61.577  51.579  1.00 19.46           C  
ATOM    685  CD1 LEU A  85      22.490  62.790  52.313  1.00 16.46           C  
ATOM    686  CD2 LEU A  85      23.154  60.335  52.497  1.00 19.13           C  
ATOM    687  N   ARG A  86      20.652  59.266  48.443  1.00 20.60           N  
ATOM    688  CA  ARG A  86      19.668  59.172  47.385  1.00 20.92           C  
ATOM    689  C   ARG A  86      18.289  59.335  48.055  1.00 17.10           C  
ATOM    690  O   ARG A  86      18.046  58.944  49.203  1.00 16.24           O  
ATOM    691  CB  ARG A  86      19.799  57.836  46.669  1.00 25.89           C  
ATOM    692  CG  ARG A  86      20.996  57.733  45.693  1.00 32.77           C  
ATOM    693  CD  ARG A  86      22.121  57.063  46.458  1.00 39.25           C  
ATOM    694  NE  ARG A  86      23.277  56.573  45.709  1.00 43.75           N  
ATOM    695  CZ  ARG A  86      23.370  55.459  45.001  1.00 44.67           C  
ATOM    696  NH1 ARG A  86      22.334  54.656  44.833  1.00 45.33           N  
ATOM    697  NH2 ARG A  86      24.525  55.148  44.416  1.00 46.73           N  
ATOM    698  N   ASP A  87      17.385  59.979  47.325  1.00 17.37           N  
ATOM    699  CA  ASP A  87      16.021  60.165  47.843  1.00 18.70           C  
ATOM    700  C   ASP A  87      15.992  60.872  49.185  1.00 17.35           C  
ATOM    701  O   ASP A  87      15.198  60.588  50.069  1.00 18.40           O  
ATOM    702  CB  ASP A  87      15.319  58.802  47.901  1.00 24.21           C  
ATOM    703  CG  ASP A  87      15.121  58.407  46.421  1.00 30.05           C  
ATOM    704  OD1 ASP A  87      14.467  59.190  45.673  1.00 33.77           O  
ATOM    705  OD2 ASP A  87      15.662  57.372  46.011  1.00 30.48           O  
ATOM    706  N   ALA A  88      16.863  61.876  49.322  1.00 15.63           N  
ATOM    707  CA  ALA A  88      16.971  62.615  50.577  1.00 15.57           C  
ATOM    708  C   ALA A  88      15.892  63.695  50.762  1.00 15.40           C  
ATOM    709  O   ALA A  88      15.414  64.294  49.814  1.00 17.07           O  
ATOM    710  CB  ALA A  88      18.323  63.322  50.677  1.00 16.78           C  
ATOM    711  N   VAL A  89      15.556  63.941  52.030  1.00 14.44           N  
ATOM    712  CA  VAL A  89      14.622  65.018  52.365  1.00 13.30           C  
ATOM    713  C   VAL A  89      15.523  66.084  53.007  1.00 15.58           C  
ATOM    714  O   VAL A  89      16.099  65.776  54.048  1.00 15.52           O  
ATOM    715  CB  VAL A  89      13.573  64.561  53.383  1.00 11.51           C  
ATOM    716  CG1 VAL A  89      12.650  65.701  53.865  1.00 12.94           C  
ATOM    717  CG2 VAL A  89      12.695  63.469  52.720  1.00 14.00           C  
ATOM    718  N   LEU A  90      15.547  67.269  52.373  1.00 14.17           N  
ATOM    719  CA  LEU A  90      16.340  68.360  52.925  1.00 14.74           C  
ATOM    720  C   LEU A  90      15.478  69.378  53.662  1.00 15.54           C  
ATOM    721  O   LEU A  90      14.594  70.029  53.072  1.00 14.98           O  
ATOM    722  CB  LEU A  90      17.068  69.125  51.817  1.00 15.52           C  
ATOM    723  CG  LEU A  90      17.876  68.355  50.800  1.00 20.03           C  
ATOM    724  CD1 LEU A  90      18.776  69.260  49.896  1.00 21.31           C  
ATOM    725  CD2 LEU A  90      18.717  67.257  51.372  1.00 19.46           C  
ATOM    726  N   PHE A  91      15.725  69.551  54.950  1.00 11.69           N  
ATOM    727  CA  PHE A  91      15.030  70.538  55.779  1.00 11.92           C  
ATOM    728  C   PHE A  91      15.994  71.654  56.185  1.00 15.10           C  
ATOM    729  O   PHE A  91      17.072  71.413  56.723  1.00 15.24           O  
ATOM    730  CB  PHE A  91      14.473  69.906  57.052  1.00 13.34           C  
ATOM    731  CG  PHE A  91      13.331  68.916  56.883  1.00 12.15           C  
ATOM    732  CD1 PHE A  91      12.308  69.182  55.978  1.00 15.67           C  
ATOM    733  CD2 PHE A  91      13.243  67.770  57.649  1.00 14.40           C  
ATOM    734  CE1 PHE A  91      11.213  68.320  55.860  1.00 15.26           C  
ATOM    735  CE2 PHE A  91      12.186  66.851  57.492  1.00 12.58           C  
ATOM    736  CZ  PHE A  91      11.163  67.164  56.618  1.00 13.91           C  
ATOM    737  N   GLY A  92      15.597  72.915  55.913  1.00 12.78           N  
ATOM    738  CA  GLY A  92      16.486  74.038  56.262  1.00 12.02           C  
ATOM    739  C   GLY A  92      15.720  74.926  57.207  1.00 11.93           C  
ATOM    740  O   GLY A  92      14.611  75.333  56.818  1.00 12.45           O  
ATOM    741  N   PHE A  93      16.306  75.386  58.321  1.00 11.82           N  
ATOM    742  CA  PHE A  93      15.633  76.322  59.201  1.00 13.08           C  
ATOM    743  C   PHE A  93      16.311  77.711  59.002  1.00 14.20           C  
ATOM    744  O   PHE A  93      17.519  77.772  59.091  1.00 15.01           O  
ATOM    745  CB  PHE A  93      15.893  75.871  60.668  1.00 13.90           C  
ATOM    746  CG  PHE A  93      15.419  76.892  61.683  1.00 14.47           C  
ATOM    747  CD1 PHE A  93      14.087  76.864  62.051  1.00 16.29           C  
ATOM    748  CD2 PHE A  93      16.266  77.835  62.251  1.00 13.85           C  
ATOM    749  CE1 PHE A  93      13.568  77.774  62.943  1.00 13.88           C  
ATOM    750  CE2 PHE A  93      15.745  78.758  63.135  1.00 14.95           C  
ATOM    751  CZ  PHE A  93      14.407  78.737  63.460  1.00 14.76           C  
ATOM    752  N   SER A  94      15.539  78.748  58.705  1.00 15.97           N  
ATOM    753  CA  SER A  94      16.004  80.128  58.603  1.00 13.61           C  
ATOM    754  C   SER A  94      17.064  80.282  57.578  1.00 16.97           C  
ATOM    755  O   SER A  94      16.812  80.031  56.386  1.00 15.03           O  
ATOM    756  CB  SER A  94      16.303  80.682  60.027  1.00 16.82           C  
ATOM    757  OG  SER A  94      16.164  82.122  59.957  1.00 17.14           O  
ATOM    758  N   THR A  95      18.294  80.706  57.975  1.00 15.42           N  
ATOM    759  CA  THR A  95      19.356  80.732  56.971  1.00 14.60           C  
ATOM    760  C   THR A  95      19.521  79.378  56.328  1.00 15.09           C  
ATOM    761  O   THR A  95      19.845  79.328  55.147  1.00 15.88           O  
ATOM    762  CB  THR A  95      20.691  81.085  57.708  1.00 15.26           C  
ATOM    763  OG1 THR A  95      20.473  82.404  58.181  1.00 15.90           O  
ATOM    764  CG2 THR A  95      21.887  81.081  56.782  1.00 17.08           C  
ATOM    765  N   GLY A  96      19.280  78.272  57.055  1.00 15.87           N  
ATOM    766  CA  GLY A  96      19.555  76.977  56.363  1.00 14.94           C  
ATOM    767  C   GLY A  96      18.501  76.708  55.278  1.00 14.60           C  
ATOM    768  O   GLY A  96      18.812  75.919  54.384  1.00 13.96           O  
ATOM    769  N   GLY A  97      17.325  77.364  55.357  1.00 14.44           N  
ATOM    770  CA  GLY A  97      16.341  77.197  54.272  1.00 12.39           C  
ATOM    771  C   GLY A  97      16.907  77.870  53.015  1.00 12.29           C  
ATOM    772  O   GLY A  97      16.679  77.349  51.952  1.00 13.91           O  
ATOM    773  N   GLY A  98      17.664  78.929  53.154  1.00 12.89           N  
ATOM    774  CA  GLY A  98      18.351  79.601  52.010  1.00 12.51           C  
ATOM    775  C   GLY A  98      19.384  78.649  51.456  1.00 13.23           C  
ATOM    776  O   GLY A  98      19.518  78.410  50.254  1.00 15.60           O  
ATOM    777  N   GLU A  99      20.135  77.994  52.367  1.00 15.24           N  
ATOM    778  CA  GLU A  99      21.133  77.011  51.935  1.00 14.53           C  
ATOM    779  C   GLU A  99      20.507  75.909  51.082  1.00 14.82           C  
ATOM    780  O   GLU A  99      21.075  75.493  50.080  1.00 15.24           O  
ATOM    781  CB  GLU A  99      21.842  76.429  53.176  1.00 13.39           C  
ATOM    782  CG  GLU A  99      22.888  75.368  52.769  1.00 14.23           C  
ATOM    783  CD  GLU A  99      23.574  74.958  54.076  1.00 15.81           C  
ATOM    784  OE1 GLU A  99      24.500  75.715  54.500  1.00 16.04           O  
ATOM    785  OE2 GLU A  99      23.169  73.953  54.694  1.00 18.34           O  
ATOM    786  N   VAL A 100      19.420  75.281  51.559  1.00 14.60           N  
ATOM    787  CA  VAL A 100      18.748  74.241  50.814  1.00 15.07           C  
ATOM    788  C   VAL A 100      18.305  74.776  49.443  1.00 16.47           C  
ATOM    789  O   VAL A 100      18.470  74.083  48.459  1.00 15.78           O  
ATOM    790  CB  VAL A 100      17.524  73.756  51.616  1.00 14.24           C  
ATOM    791  CG1 VAL A 100      16.576  72.828  50.817  1.00 13.88           C  
ATOM    792  CG2 VAL A 100      18.092  72.965  52.842  1.00 17.10           C  
ATOM    793  N   ALA A 101      17.711  75.972  49.465  1.00 14.77           N  
ATOM    794  CA  ALA A 101      17.214  76.521  48.177  1.00 15.41           C  
ATOM    795  C   ALA A 101      18.333  76.697  47.182  1.00 15.31           C  
ATOM    796  O   ALA A 101      18.209  76.339  46.008  1.00 15.50           O  
ATOM    797  CB  ALA A 101      16.463  77.826  48.459  1.00 15.20           C  
ATOM    798  N   ARG A 102      19.456  77.240  47.643  1.00 15.51           N  
ATOM    799  CA  ARG A 102      20.601  77.514  46.749  1.00 15.96           C  
ATOM    800  C   ARG A 102      21.213  76.201  46.327  1.00 16.73           C  
ATOM    801  O   ARG A 102      21.736  76.090  45.206  1.00 17.70           O  
ATOM    802  CB  ARG A 102      21.612  78.451  47.486  1.00 17.24           C  
ATOM    803  CG  ARG A 102      22.782  78.895  46.568  1.00 17.55           C  
ATOM    804  CD  ARG A 102      22.289  79.448  45.249  1.00 19.15           C  
ATOM    805  NE  ARG A 102      21.364  80.550  45.259  1.00 21.20           N  
ATOM    806  CZ  ARG A 102      21.590  81.863  45.218  1.00 22.46           C  
ATOM    807  NH1 ARG A 102      22.832  82.318  45.183  1.00 22.14           N  
ATOM    808  NH2 ARG A 102      20.558  82.701  45.197  1.00 22.26           N  
ATOM    809  N   TYR A 103      21.213  75.205  47.214  1.00 16.08           N  
ATOM    810  CA  TYR A 103      21.762  73.892  46.796  1.00 16.97           C  
ATOM    811  C   TYR A 103      20.975  73.372  45.603  1.00 18.20           C  
ATOM    812  O   TYR A 103      21.519  72.889  44.600  1.00 19.78           O  
ATOM    813  CB  TYR A 103      21.709  72.898  48.012  1.00 13.60           C  
ATOM    814  CG  TYR A 103      21.922  71.479  47.522  1.00 15.15           C  
ATOM    815  CD1 TYR A 103      23.119  70.977  47.113  1.00 17.11           C  
ATOM    816  CD2 TYR A 103      20.786  70.627  47.420  1.00 17.65           C  
ATOM    817  CE1 TYR A 103      23.268  69.708  46.547  1.00 16.72           C  
ATOM    818  CE2 TYR A 103      20.915  69.352  46.914  1.00 18.10           C  
ATOM    819  CZ  TYR A 103      22.145  68.888  46.519  1.00 18.29           C  
ATOM    820  OH  TYR A 103      22.231  67.615  46.004  1.00 17.67           O  
ATOM    821  N   ILE A 104      19.647  73.433  45.730  1.00 18.89           N  
ATOM    822  CA  ILE A 104      18.771  72.940  44.651  1.00 18.64           C  
ATOM    823  C   ILE A 104      18.931  73.775  43.386  1.00 19.46           C  
ATOM    824  O   ILE A 104      19.034  73.266  42.273  1.00 17.65           O  
ATOM    825  CB  ILE A 104      17.292  72.908  45.100  1.00 18.32           C  
ATOM    826  CG1 ILE A 104      17.162  71.786  46.164  1.00 17.68           C  
ATOM    827  CG2 ILE A 104      16.357  72.681  43.906  1.00 16.68           C  
ATOM    828  CD1 ILE A 104      15.791  71.698  46.854  1.00 18.69           C  
ATOM    829  N   GLY A 105      18.967  75.097  43.559  1.00 19.50           N  
ATOM    830  CA  GLY A 105      19.130  75.958  42.369  1.00 20.82           C  
ATOM    831  C   GLY A 105      20.470  75.655  41.679  1.00 23.11           C  
ATOM    832  O   GLY A 105      20.516  75.738  40.425  1.00 22.63           O  
ATOM    833  N   ARG A 106      21.541  75.335  42.399  1.00 22.00           N  
ATOM    834  CA  ARG A 106      22.831  75.139  41.741  1.00 21.66           C  
ATOM    835  C   ARG A 106      23.018  73.697  41.298  1.00 23.85           C  
ATOM    836  O   ARG A 106      23.864  73.377  40.466  1.00 25.19           O  
ATOM    837  CB  ARG A 106      24.033  75.522  42.673  1.00 23.67           C  
ATOM    838  CG  ARG A 106      24.206  77.024  42.851  1.00 24.66           C  
ATOM    839  CD  ARG A 106      25.121  77.485  43.980  1.00 25.37           C  
ATOM    840  NE  ARG A 106      26.544  77.261  43.675  1.00 25.58           N  
ATOM    841  CZ  ARG A 106      27.283  77.953  42.802  1.00 26.92           C  
ATOM    842  NH1 ARG A 106      26.777  78.966  42.084  1.00 26.85           N  
ATOM    843  NH2 ARG A 106      28.570  77.628  42.627  1.00 26.23           N  
ATOM    844  N   HIS A 107      22.373  72.733  41.962  1.00 20.80           N  
ATOM    845  CA  HIS A 107      22.703  71.340  41.752  1.00 19.59           C  
ATOM    846  C   HIS A 107      21.492  70.501  41.369  1.00 22.03           C  
ATOM    847  O   HIS A 107      21.761  69.336  41.074  1.00 21.70           O  
ATOM    848  CB  HIS A 107      23.351  70.750  43.029  1.00 20.97           C  
ATOM    849  CG  HIS A 107      24.657  71.399  43.379  1.00 22.27           C  
ATOM    850  ND1 HIS A 107      25.891  70.943  42.924  1.00 23.05           N  
ATOM    851  CD2 HIS A 107      24.911  72.488  44.112  1.00 21.83           C  
ATOM    852  CE1 HIS A 107      26.836  71.730  43.398  1.00 22.48           C  
ATOM    853  NE2 HIS A 107      26.275  72.694  44.135  1.00 22.57           N  
ATOM    854  N   GLY A 108      20.273  71.033  41.479  1.00 19.70           N  
ATOM    855  CA  GLY A 108      19.141  70.240  41.006  1.00 19.67           C  
ATOM    856  C   GLY A 108      18.697  69.222  42.071  1.00 19.30           C  
ATOM    857  O   GLY A 108      19.254  69.162  43.187  1.00 20.06           O  
ATOM    858  N   THR A 109      17.714  68.407  41.665  1.00 18.91           N  
ATOM    859  CA  THR A 109      17.129  67.486  42.676  1.00 17.59           C  
ATOM    860  C   THR A 109      17.330  66.035  42.357  1.00 19.02           C  
ATOM    861  O   THR A 109      16.598  65.177  42.904  1.00 20.46           O  
ATOM    862  CB  THR A 109      15.606  67.763  42.713  1.00 17.68           C  
ATOM    863  OG1 THR A 109      15.008  67.649  41.389  1.00 18.39           O  
ATOM    864  CG2 THR A 109      15.369  69.191  43.188  1.00 16.83           C  
ATOM    865  N   ALA A 110      18.385  65.687  41.580  1.00 19.44           N  
ATOM    866  CA  ALA A 110      18.522  64.230  41.385  1.00 20.39           C  
ATOM    867  C   ALA A 110      18.643  63.471  42.707  1.00 22.36           C  
ATOM    868  O   ALA A 110      18.331  62.276  42.705  1.00 22.45           O  
ATOM    869  CB  ALA A 110      19.724  63.936  40.489  1.00 21.37           C  
ATOM    870  N   ARG A 111      19.216  64.039  43.788  1.00 19.73           N  
ATOM    871  CA  ARG A 111      19.350  63.265  45.012  1.00 21.72           C  
ATOM    872  C   ARG A 111      18.325  63.611  46.075  1.00 19.60           C  
ATOM    873  O   ARG A 111      18.442  63.204  47.241  1.00 18.68           O  
ATOM    874  CB  ARG A 111      20.749  63.611  45.603  1.00 22.03           C  
ATOM    875  CG  ARG A 111      21.839  62.963  44.689  1.00 23.40           C  
ATOM    876  CD  ARG A 111      23.169  63.079  45.381  1.00 24.46           C  
ATOM    877  NE  ARG A 111      24.318  62.674  44.586  1.00 24.25           N  
ATOM    878  CZ  ARG A 111      24.804  61.421  44.731  1.00 25.94           C  
ATOM    879  NH1 ARG A 111      24.202  60.530  45.496  1.00 21.56           N  
ATOM    880  NH2 ARG A 111      25.902  61.152  44.023  1.00 25.68           N  
ATOM    881  N   VAL A 112      17.373  64.450  45.678  1.00 17.27           N  
ATOM    882  CA  VAL A 112      16.379  64.960  46.627  1.00 17.17           C  
ATOM    883  C   VAL A 112      14.982  64.419  46.350  1.00 15.68           C  
ATOM    884  O   VAL A 112      14.437  64.739  45.289  1.00 18.53           O  
ATOM    885  CB  VAL A 112      16.367  66.501  46.513  1.00 17.74           C  
ATOM    886  CG1 VAL A 112      15.364  67.162  47.458  1.00 16.23           C  
ATOM    887  CG2 VAL A 112      17.739  67.117  46.750  1.00 18.86           C  
ATOM    888  N   ALA A 113      14.355  63.808  47.318  1.00 15.16           N  
ATOM    889  CA  ALA A 113      12.972  63.385  47.220  1.00 17.35           C  
ATOM    890  C   ALA A 113      12.045  64.543  47.593  1.00 16.03           C  
ATOM    891  O   ALA A 113      10.995  64.709  46.981  1.00 15.20           O  
ATOM    892  CB  ALA A 113      12.723  62.241  48.201  1.00 17.11           C  
ATOM    893  N   LYS A 114      12.373  65.330  48.626  1.00 15.70           N  
ATOM    894  CA  LYS A 114      11.531  66.397  49.110  1.00 14.65           C  
ATOM    895  C   LYS A 114      12.321  67.520  49.792  1.00 14.60           C  
ATOM    896  O   LYS A 114      13.429  67.245  50.224  1.00 14.98           O  
ATOM    897  CB  LYS A 114      10.562  65.880  50.212  1.00 14.08           C  
ATOM    898  CG  LYS A 114       9.658  64.747  49.786  1.00 16.21           C  
ATOM    899  CD  LYS A 114       8.655  64.300  50.880  1.00 17.46           C  
ATOM    900  CE  LYS A 114       7.795  63.240  50.105  1.00 22.45           C  
ATOM    901  NZ  LYS A 114       6.778  62.624  50.961  1.00 25.98           N  
ATOM    902  N   ALA A 115      11.693  68.688  50.061  1.00 14.28           N  
ATOM    903  CA  ALA A 115      12.465  69.749  50.740  1.00 13.53           C  
ATOM    904  C   ALA A 115      11.528  70.429  51.723  1.00 15.22           C  
ATOM    905  O   ALA A 115      10.303  70.316  51.578  1.00 15.66           O  
ATOM    906  CB  ALA A 115      12.867  70.810  49.723  1.00 15.54           C  
ATOM    907  N   GLY A 116      12.092  71.152  52.680  1.00 15.31           N  
ATOM    908  CA  GLY A 116      11.250  71.880  53.615  1.00 14.17           C  
ATOM    909  C   GLY A 116      12.018  73.140  54.032  1.00 16.37           C  
ATOM    910  O   GLY A 116      13.258  73.175  54.100  1.00 15.98           O  
ATOM    911  N   LEU A 117      11.220  74.177  54.106  1.00 13.55           N  
ATOM    912  CA  LEU A 117      11.703  75.521  54.412  1.00 15.19           C  
ATOM    913  C   LEU A 117      10.979  75.908  55.695  1.00 15.02           C  
ATOM    914  O   LEU A 117       9.827  76.305  55.685  1.00 14.14           O  
ATOM    915  CB  LEU A 117      11.280  76.447  53.261  1.00 15.37           C  
ATOM    916  CG  LEU A 117      11.848  76.136  51.884  1.00 17.10           C  
ATOM    917  CD1 LEU A 117      11.279  77.097  50.839  1.00 15.97           C  
ATOM    918  CD2 LEU A 117      13.379  76.212  51.832  1.00 18.41           C  
ATOM    919  N   ILE A 118      11.698  75.904  56.808  1.00 12.90           N  
ATOM    920  CA  ILE A 118      11.144  76.140  58.120  1.00 13.12           C  
ATOM    921  C   ILE A 118      11.556  77.488  58.641  1.00 14.38           C  
ATOM    922  O   ILE A 118      12.764  77.670  58.821  1.00 12.82           O  
ATOM    923  CB  ILE A 118      11.686  74.996  59.055  1.00 13.78           C  
ATOM    924  CG1 ILE A 118      11.560  73.583  58.428  1.00 14.77           C  
ATOM    925  CG2 ILE A 118      10.947  75.169  60.370  1.00 12.08           C  
ATOM    926  CD1 ILE A 118      10.179  73.296  57.845  1.00 22.31           C  
ATOM    927  N   SER A 119      10.644  78.431  58.880  1.00 13.05           N  
ATOM    928  CA  SER A 119      11.003  79.782  59.323  1.00 13.56           C  
ATOM    929  C   SER A 119      12.127  80.341  58.451  1.00 14.78           C  
ATOM    930  O   SER A 119      13.022  81.091  58.884  1.00 15.30           O  
ATOM    931  CB  SER A 119      11.397  79.797  60.820  1.00 15.56           C  
ATOM    932  OG  SER A 119      10.400  79.169  61.619  1.00 17.74           O  
ATOM    933  N   ALA A 120      12.079  80.013  57.172  1.00 13.80           N  
ATOM    934  CA  ALA A 120      13.197  80.276  56.252  1.00 12.17           C  
ATOM    935  C   ALA A 120      13.306  81.610  55.526  1.00 12.54           C  
ATOM    936  O   ALA A 120      12.283  82.243  55.258  1.00 13.75           O  
ATOM    937  CB  ALA A 120      13.149  79.174  55.197  1.00 13.27           C  
ATOM    938  N   VAL A 121      14.576  81.975  55.256  1.00 12.57           N  
ATOM    939  CA  VAL A 121      14.827  83.274  54.584  1.00 12.94           C  
ATOM    940  C   VAL A 121      14.335  83.492  53.193  1.00 15.58           C  
ATOM    941  O   VAL A 121      13.958  84.635  52.899  1.00 16.03           O  
ATOM    942  CB  VAL A 121      16.324  83.674  54.742  1.00 13.28           C  
ATOM    943  CG1 VAL A 121      16.690  83.785  56.217  1.00 14.57           C  
ATOM    944  CG2 VAL A 121      17.250  82.656  54.052  1.00 13.48           C  
ATOM    945  N   PRO A 122      14.180  82.524  52.286  1.00 16.19           N  
ATOM    946  CA  PRO A 122      13.678  82.813  50.942  1.00 15.65           C  
ATOM    947  C   PRO A 122      12.297  83.391  51.004  1.00 14.23           C  
ATOM    948  O   PRO A 122      11.545  83.124  51.940  1.00 14.27           O  
ATOM    949  CB  PRO A 122      13.677  81.437  50.263  1.00 16.93           C  
ATOM    950  CG  PRO A 122      14.755  80.663  51.013  1.00 15.60           C  
ATOM    951  CD  PRO A 122      14.553  81.112  52.463  1.00 16.60           C  
ATOM    952  N   PRO A 123      11.921  84.175  49.966  1.00 15.22           N  
ATOM    953  CA  PRO A 123      12.752  84.437  48.819  1.00 14.30           C  
ATOM    954  C   PRO A 123      13.845  85.483  49.000  1.00 14.19           C  
ATOM    955  O   PRO A 123      14.929  85.315  48.478  1.00 16.94           O  
ATOM    956  CB  PRO A 123      11.745  84.978  47.789  1.00 15.65           C  
ATOM    957  CG  PRO A 123      10.393  84.445  48.263  1.00 14.63           C  
ATOM    958  CD  PRO A 123      10.509  84.609  49.784  1.00 16.43           C  
ATOM    959  N   LEU A 124      13.512  86.565  49.709  1.00 15.84           N  
ATOM    960  CA  LEU A 124      14.479  87.657  49.860  1.00 15.90           C  
ATOM    961  C   LEU A 124      14.056  88.519  51.015  1.00 15.17           C  
ATOM    962  O   LEU A 124      12.966  89.065  51.095  1.00 16.67           O  
ATOM    963  CB  LEU A 124      14.544  88.464  48.521  1.00 16.76           C  
ATOM    964  CG  LEU A 124      15.380  89.772  48.700  1.00 18.30           C  
ATOM    965  CD1 LEU A 124      16.869  89.452  48.986  1.00 17.41           C  
ATOM    966  CD2 LEU A 124      15.234  90.632  47.428  1.00 19.63           C  
ATOM    967  N   MET A 125      14.964  88.711  52.013  1.00 14.24           N  
ATOM    968  CA  MET A 125      14.584  89.509  53.187  1.00 13.28           C  
ATOM    969  C   MET A 125      14.653  91.027  52.965  1.00 15.97           C  
ATOM    970  O   MET A 125      13.815  91.727  53.563  1.00 17.28           O  
ATOM    971  CB  MET A 125      15.634  89.165  54.302  1.00 14.86           C  
ATOM    972  CG  MET A 125      15.448  87.667  54.747  1.00 16.04           C  
ATOM    973  SD  MET A 125      16.369  87.402  56.332  1.00 16.22           S  
ATOM    974  CE  MET A 125      15.472  88.342  57.506  1.00 14.48           C  
ATOM    975  N   LEU A 126      15.634  91.385  52.152  1.00 16.19           N  
ATOM    976  CA  LEU A 126      15.958  92.829  52.037  1.00 16.22           C  
ATOM    977  C   LEU A 126      14.888  93.637  51.288  1.00 17.46           C  
ATOM    978  O   LEU A 126      14.457  93.107  50.266  1.00 19.14           O  
ATOM    979  CB  LEU A 126      17.281  92.914  51.240  1.00 16.38           C  
ATOM    980  CG  LEU A 126      17.810  94.365  51.050  1.00 15.84           C  
ATOM    981  CD1 LEU A 126      18.186  94.998  52.377  1.00 15.98           C  
ATOM    982  CD2 LEU A 126      18.932  94.357  50.036  1.00 15.84           C  
ATOM    983  N   LYS A 127      14.587  94.817  51.771  1.00 17.80           N  
ATOM    984  CA  LYS A 127      13.672  95.718  51.083  1.00 19.84           C  
ATOM    985  C   LYS A 127      14.360  96.271  49.826  1.00 19.35           C  
ATOM    986  O   LYS A 127      15.468  96.782  49.926  1.00 19.93           O  
ATOM    987  CB  LYS A 127      13.268  96.882  51.989  1.00 20.96           C  
ATOM    988  CG  LYS A 127      12.290  97.838  51.263  1.00 25.07           C  
ATOM    989  CD  LYS A 127      11.804  98.870  52.282  1.00 28.38           C  
ATOM    990  CE  LYS A 127      10.958  99.948  51.546  1.00 29.82           C  
ATOM    991  NZ  LYS A 127      10.783 101.063  52.539  1.00 32.40           N  
ATOM    992  N   THR A 128      13.729  96.070  48.675  1.00 20.49           N  
ATOM    993  CA  THR A 128      14.255  96.572  47.406  1.00 21.61           C  
ATOM    994  C   THR A 128      13.061  97.050  46.534  1.00 24.36           C  
ATOM    995  O   THR A 128      11.943  96.975  47.019  1.00 21.99           O  
ATOM    996  CB  THR A 128      15.028  95.524  46.613  1.00 23.27           C  
ATOM    997  OG1 THR A 128      14.120  94.489  46.178  1.00 22.93           O  
ATOM    998  CG2 THR A 128      16.136  94.843  47.429  1.00 23.46           C  
ATOM    999  N   GLU A 129      13.359  97.544  45.313  1.00 27.32           N  
ATOM   1000  CA  GLU A 129      12.231  98.054  44.516  1.00 31.94           C  
ATOM   1001  C   GLU A 129      11.363  96.851  44.133  1.00 29.61           C  
ATOM   1002  O   GLU A 129      10.166  96.949  44.200  1.00 29.65           O  
ATOM   1003  CB  GLU A 129      12.707  98.798  43.273  1.00 37.78           C  
ATOM   1004  CG  GLU A 129      11.644  98.920  42.188  1.00 44.63           C  
ATOM   1005  CD  GLU A 129      11.410 100.365  41.781  1.00 50.47           C  
ATOM   1006  OE1 GLU A 129      11.481 101.244  42.687  1.00 54.43           O  
ATOM   1007  OE2 GLU A 129      11.146 100.633  40.587  1.00 51.67           O  
ATOM   1008  N   ALA A 130      11.992  95.704  43.918  1.00 27.81           N  
ATOM   1009  CA  ALA A 130      11.214  94.523  43.524  1.00 26.81           C  
ATOM   1010  C   ALA A 130      10.599  93.817  44.718  1.00 27.33           C  
ATOM   1011  O   ALA A 130       9.602  93.090  44.543  1.00 25.15           O  
ATOM   1012  CB  ALA A 130      12.062  93.621  42.655  1.00 26.00           C  
ATOM   1013  N   ASN A 131      11.147  94.052  45.917  1.00 24.62           N  
ATOM   1014  CA  ASN A 131      10.632  93.479  47.166  1.00 23.83           C  
ATOM   1015  C   ASN A 131      10.316  94.532  48.199  1.00 23.87           C  
ATOM   1016  O   ASN A 131      11.010  94.710  49.225  1.00 21.20           O  
ATOM   1017  CB  ASN A 131      11.769  92.561  47.673  1.00 23.37           C  
ATOM   1018  CG  ASN A 131      11.341  91.686  48.839  1.00 26.47           C  
ATOM   1019  OD1 ASN A 131      10.199  91.194  48.836  1.00 28.20           O  
ATOM   1020  ND2 ASN A 131      12.245  91.527  49.820  1.00 21.81           N  
ATOM   1021  N   PRO A 132       9.345  95.407  47.943  1.00 24.43           N  
ATOM   1022  CA  PRO A 132       9.015  96.524  48.805  1.00 24.96           C  
ATOM   1023  C   PRO A 132       8.538  96.182  50.177  1.00 23.91           C  
ATOM   1024  O   PRO A 132       8.658  97.042  51.049  1.00 24.67           O  
ATOM   1025  CB  PRO A 132       7.938  97.313  48.004  1.00 25.56           C  
ATOM   1026  CG  PRO A 132       7.272  96.175  47.279  1.00 25.23           C  
ATOM   1027  CD  PRO A 132       8.445  95.372  46.738  1.00 24.36           C  
ATOM   1028  N   GLY A 133       8.056  94.972  50.438  1.00 22.89           N  
ATOM   1029  CA  GLY A 133       7.657  94.582  51.773  1.00 22.29           C  
ATOM   1030  C   GLY A 133       8.829  94.002  52.618  1.00 21.07           C  
ATOM   1031  O   GLY A 133       8.526  93.581  53.722  1.00 21.96           O  
ATOM   1032  N   GLY A 134      10.051  94.017  52.114  1.00 21.17           N  
ATOM   1033  CA  GLY A 134      11.188  93.429  52.860  1.00 19.91           C  
ATOM   1034  C   GLY A 134      11.626  94.368  53.986  1.00 19.47           C  
ATOM   1035  O   GLY A 134      11.089  95.455  54.141  1.00 20.64           O  
ATOM   1036  N   LEU A 135      12.690  93.978  54.706  1.00 19.61           N  
ATOM   1037  CA  LEU A 135      13.238  94.817  55.774  1.00 17.67           C  
ATOM   1038  C   LEU A 135      14.310  95.719  55.202  1.00 18.40           C  
ATOM   1039  O   LEU A 135      15.124  95.290  54.399  1.00 18.65           O  
ATOM   1040  CB  LEU A 135      13.920  93.851  56.809  1.00 17.47           C  
ATOM   1041  CG  LEU A 135      12.911  93.093  57.643  1.00 18.56           C  
ATOM   1042  CD1 LEU A 135      13.663  92.019  58.465  1.00 19.69           C  
ATOM   1043  CD2 LEU A 135      12.124  94.009  58.587  1.00 19.22           C  
ATOM   1044  N   PRO A 136      14.382  96.969  55.688  1.00 20.22           N  
ATOM   1045  CA  PRO A 136      15.380  97.924  55.276  1.00 19.78           C  
ATOM   1046  C   PRO A 136      16.812  97.517  55.627  1.00 19.61           C  
ATOM   1047  O   PRO A 136      17.005  96.835  56.629  1.00 18.28           O  
ATOM   1048  CB  PRO A 136      15.068  99.184  56.102  1.00 21.18           C  
ATOM   1049  CG  PRO A 136      13.679  98.995  56.547  1.00 23.82           C  
ATOM   1050  CD  PRO A 136      13.430  97.509  56.690  1.00 20.63           C  
ATOM   1051  N   MET A 137      17.743  97.900  54.791  1.00 19.06           N  
ATOM   1052  CA  MET A 137      19.134  97.579  55.042  1.00 19.91           C  
ATOM   1053  C   MET A 137      19.586  97.996  56.448  1.00 21.47           C  
ATOM   1054  O   MET A 137      20.411  97.266  57.014  1.00 19.48           O  
ATOM   1055  CB  MET A 137      20.031  98.313  54.021  1.00 21.85           C  
ATOM   1056  CG  MET A 137      21.483  97.915  54.232  1.00 22.61           C  
ATOM   1057  SD  MET A 137      21.903  96.246  53.788  1.00 22.54           S  
ATOM   1058  CE  MET A 137      20.963  95.157  54.824  1.00 29.62           C  
ATOM   1059  N   GLU A 138      19.018  99.078  56.981  1.00 20.81           N  
ATOM   1060  CA  GLU A 138      19.467  99.543  58.296  1.00 23.46           C  
ATOM   1061  C   GLU A 138      19.343  98.440  59.346  1.00 22.92           C  
ATOM   1062  O   GLU A 138      20.039  98.393  60.360  1.00 22.67           O  
ATOM   1063  CB  GLU A 138      18.673 100.764  58.764  1.00 26.68           C  
ATOM   1064  CG  GLU A 138      18.749 102.019  57.936  1.00 33.57           C  
ATOM   1065  CD  GLU A 138      18.706 102.035  56.421  1.00 35.21           C  
ATOM   1066  OE1 GLU A 138      17.873 101.373  55.742  1.00 30.66           O  
ATOM   1067  OE2 GLU A 138      19.568 102.791  55.871  1.00 37.93           O  
ATOM   1068  N   VAL A 139      18.338  97.558  59.191  1.00 19.41           N  
ATOM   1069  CA  VAL A 139      18.124  96.467  60.143  1.00 20.24           C  
ATOM   1070  C   VAL A 139      19.343  95.541  60.137  1.00 19.12           C  
ATOM   1071  O   VAL A 139      19.894  95.246  61.211  1.00 19.65           O  
ATOM   1072  CB  VAL A 139      16.848  95.643  59.823  1.00 19.86           C  
ATOM   1073  CG1 VAL A 139      16.832  94.348  60.611  1.00 20.68           C  
ATOM   1074  CG2 VAL A 139      15.637  96.506  60.231  1.00 18.77           C  
ATOM   1075  N   PHE A 140      19.787  95.153  58.953  1.00 17.01           N  
ATOM   1076  CA  PHE A 140      20.961  94.268  58.873  1.00 15.44           C  
ATOM   1077  C   PHE A 140      22.227  94.990  59.267  1.00 17.31           C  
ATOM   1078  O   PHE A 140      23.159  94.358  59.841  1.00 16.21           O  
ATOM   1079  CB  PHE A 140      21.048  93.623  57.498  1.00 16.12           C  
ATOM   1080  CG  PHE A 140      19.650  93.031  57.206  1.00 16.28           C  
ATOM   1081  CD1 PHE A 140      19.184  91.947  57.914  1.00 17.51           C  
ATOM   1082  CD2 PHE A 140      18.878  93.564  56.213  1.00 16.04           C  
ATOM   1083  CE1 PHE A 140      17.922  91.411  57.669  1.00 14.97           C  
ATOM   1084  CE2 PHE A 140      17.616  93.041  55.947  1.00 14.24           C  
ATOM   1085  CZ  PHE A 140      17.135  91.980  56.668  1.00 15.96           C  
ATOM   1086  N   ASP A 141      22.307  96.303  58.929  1.00 16.95           N  
ATOM   1087  CA  ASP A 141      23.489  97.043  59.396  1.00 18.97           C  
ATOM   1088  C   ASP A 141      23.567  97.037  60.918  1.00 18.74           C  
ATOM   1089  O   ASP A 141      24.694  96.933  61.443  1.00 16.55           O  
ATOM   1090  CB  ASP A 141      23.518  98.510  58.922  1.00 19.92           C  
ATOM   1091  CG  ASP A 141      23.612  98.705  57.432  1.00 20.43           C  
ATOM   1092  OD1 ASP A 141      24.091  97.820  56.694  1.00 20.46           O  
ATOM   1093  OD2 ASP A 141      23.198  99.794  56.909  1.00 20.35           O  
ATOM   1094  N   GLY A 142      22.417  97.166  61.561  1.00 16.84           N  
ATOM   1095  CA  GLY A 142      22.317  97.126  63.004  1.00 15.63           C  
ATOM   1096  C   GLY A 142      22.879  95.818  63.597  1.00 17.70           C  
ATOM   1097  O   GLY A 142      23.591  95.812  64.580  1.00 14.17           O  
ATOM   1098  N   ILE A 143      22.537  94.710  62.926  1.00 16.07           N  
ATOM   1099  CA  ILE A 143      23.036  93.396  63.362  1.00 17.99           C  
ATOM   1100  C   ILE A 143      24.520  93.252  63.133  1.00 16.73           C  
ATOM   1101  O   ILE A 143      25.235  92.733  64.021  1.00 17.13           O  
ATOM   1102  CB  ILE A 143      22.273  92.282  62.581  1.00 17.08           C  
ATOM   1103  CG1 ILE A 143      20.784  92.400  62.783  1.00 17.61           C  
ATOM   1104  CG2 ILE A 143      22.856  90.924  63.052  1.00 15.80           C  
ATOM   1105  CD1 ILE A 143      20.281  92.223  64.196  1.00 22.19           C  
ATOM   1106  N   ARG A 144      25.077  93.790  62.023  1.00 14.22           N  
ATOM   1107  CA  ARG A 144      26.520  93.740  61.841  1.00 14.15           C  
ATOM   1108  C   ARG A 144      27.221  94.623  62.911  1.00 17.06           C  
ATOM   1109  O   ARG A 144      28.243  94.231  63.486  1.00 15.82           O  
ATOM   1110  CB  ARG A 144      26.948  94.270  60.475  1.00 13.17           C  
ATOM   1111  CG  ARG A 144      26.817  93.276  59.310  1.00 14.51           C  
ATOM   1112  CD  ARG A 144      27.281  93.875  57.999  1.00 14.03           C  
ATOM   1113  NE  ARG A 144      26.194  94.665  57.394  1.00 15.05           N  
ATOM   1114  CZ  ARG A 144      25.175  94.116  56.700  1.00 16.44           C  
ATOM   1115  NH1 ARG A 144      25.180  92.803  56.447  1.00 14.89           N  
ATOM   1116  NH2 ARG A 144      24.212  94.918  56.175  1.00 14.23           N  
ATOM   1117  N   GLN A 145      26.632  95.809  63.117  1.00 16.57           N  
ATOM   1118  CA  GLN A 145      27.239  96.724  64.111  1.00 18.96           C  
ATOM   1119  C   GLN A 145      27.251  96.118  65.505  1.00 19.00           C  
ATOM   1120  O   GLN A 145      28.278  96.152  66.198  1.00 16.12           O  
ATOM   1121  CB  GLN A 145      26.534  98.081  64.056  1.00 24.34           C  
ATOM   1122  CG  GLN A 145      26.968  99.073  65.113  1.00 32.96           C  
ATOM   1123  CD  GLN A 145      26.164 100.372  64.978  1.00 38.53           C  
ATOM   1124  OE1 GLN A 145      25.141 100.396  64.259  1.00 41.37           O  
ATOM   1125  NE2 GLN A 145      26.633 101.413  65.657  1.00 40.22           N  
ATOM   1126  N   ALA A 146      26.164  95.467  65.936  1.00 15.47           N  
ATOM   1127  CA  ALA A 146      26.144  94.838  67.249  1.00 15.71           C  
ATOM   1128  C   ALA A 146      27.083  93.621  67.253  1.00 16.83           C  
ATOM   1129  O   ALA A 146      27.658  93.315  68.335  1.00 17.74           O  
ATOM   1130  CB  ALA A 146      24.697  94.444  67.606  1.00 17.64           C  
ATOM   1131  N   SER A 147      27.226  92.894  66.177  1.00 15.46           N  
ATOM   1132  CA  SER A 147      28.145  91.773  66.030  1.00 16.35           C  
ATOM   1133  C   SER A 147      29.564  92.277  66.292  1.00 17.64           C  
ATOM   1134  O   SER A 147      30.329  91.619  67.022  1.00 16.92           O  
ATOM   1135  CB  SER A 147      28.098  91.141  64.651  1.00 15.77           C  
ATOM   1136  OG  SER A 147      26.833  90.429  64.613  1.00 17.36           O  
ATOM   1137  N   LEU A 148      29.894  93.428  65.649  1.00 14.40           N  
ATOM   1138  CA  LEU A 148      31.276  93.896  65.940  1.00 15.29           C  
ATOM   1139  C   LEU A 148      31.434  94.454  67.346  1.00 15.12           C  
ATOM   1140  O   LEU A 148      32.508  94.275  67.968  1.00 17.47           O  
ATOM   1141  CB  LEU A 148      31.697  94.936  64.860  1.00 15.66           C  
ATOM   1142  CG  LEU A 148      31.797  94.448  63.444  1.00 12.60           C  
ATOM   1143  CD1 LEU A 148      31.943  95.623  62.423  1.00 14.61           C  
ATOM   1144  CD2 LEU A 148      32.883  93.394  63.142  1.00 13.80           C  
ATOM   1145  N   ALA A 149      30.425  95.120  67.918  1.00 15.06           N  
ATOM   1146  CA  ALA A 149      30.600  95.722  69.243  1.00 14.21           C  
ATOM   1147  C   ALA A 149      30.661  94.670  70.329  1.00 15.60           C  
ATOM   1148  O   ALA A 149      31.497  94.729  71.258  1.00 14.05           O  
ATOM   1149  CB  ALA A 149      29.437  96.675  69.518  1.00 13.05           C  
ATOM   1150  N   ASP A 150      29.702  93.735  70.289  1.00 15.66           N  
ATOM   1151  CA  ASP A 150      29.615  92.733  71.407  1.00 16.19           C  
ATOM   1152  C   ASP A 150      28.666  91.615  70.919  1.00 14.86           C  
ATOM   1153  O   ASP A 150      27.495  91.626  71.294  1.00 15.88           O  
ATOM   1154  CB  ASP A 150      29.164  93.406  72.699  1.00 18.56           C  
ATOM   1155  CG  ASP A 150      29.119  92.503  73.939  1.00 18.68           C  
ATOM   1156  OD1 ASP A 150      29.264  91.278  73.769  1.00 17.44           O  
ATOM   1157  OD2 ASP A 150      28.958  92.996  75.090  1.00 17.65           O  
ATOM   1158  N   ARG A 151      29.207  90.664  70.176  1.00 15.60           N  
ATOM   1159  CA  ARG A 151      28.354  89.611  69.609  1.00 14.96           C  
ATOM   1160  C   ARG A 151      27.817  88.705  70.719  1.00 15.96           C  
ATOM   1161  O   ARG A 151      26.728  88.155  70.543  1.00 16.82           O  
ATOM   1162  CB  ARG A 151      29.050  88.837  68.527  1.00 16.23           C  
ATOM   1163  CG  ARG A 151      30.117  87.808  68.917  1.00 14.53           C  
ATOM   1164  CD  ARG A 151      30.689  87.254  67.606  1.00 16.56           C  
ATOM   1165  NE  ARG A 151      31.695  86.219  67.895  1.00 14.96           N  
ATOM   1166  CZ  ARG A 151      31.556  84.919  67.622  1.00 16.90           C  
ATOM   1167  NH1 ARG A 151      30.435  84.369  67.089  1.00 15.08           N  
ATOM   1168  NH2 ARG A 151      32.576  84.128  68.008  1.00 15.38           N  
ATOM   1169  N   SER A 152      28.580  88.478  71.788  1.00 12.53           N  
ATOM   1170  CA  SER A 152      28.102  87.626  72.882  1.00 15.27           C  
ATOM   1171  C   SER A 152      26.864  88.258  73.481  1.00 16.53           C  
ATOM   1172  O   SER A 152      25.809  87.603  73.603  1.00 15.25           O  
ATOM   1173  CB  SER A 152      29.271  87.589  73.938  1.00 16.55           C  
ATOM   1174  OG  SER A 152      28.816  86.716  74.992  1.00 17.30           O  
ATOM   1175  N   GLN A 153      26.833  89.576  73.656  1.00 15.88           N  
ATOM   1176  CA  GLN A 153      25.621  90.243  74.128  1.00 16.34           C  
ATOM   1177  C   GLN A 153      24.454  90.226  73.078  1.00 16.51           C  
ATOM   1178  O   GLN A 153      23.276  90.137  73.485  1.00 16.21           O  
ATOM   1179  CB  GLN A 153      25.926  91.718  74.494  1.00 17.92           C  
ATOM   1180  CG  GLN A 153      24.839  92.414  75.323  1.00 17.11           C  
ATOM   1181  CD  GLN A 153      24.479  91.622  76.581  1.00 19.16           C  
ATOM   1182  OE1 GLN A 153      25.384  91.249  77.354  1.00 18.02           O  
ATOM   1183  NE2 GLN A 153      23.197  91.303  76.747  1.00 20.27           N  
ATOM   1184  N   LEU A 154      24.808  90.456  71.842  1.00 18.11           N  
ATOM   1185  CA  LEU A 154      23.824  90.419  70.752  1.00 18.44           C  
ATOM   1186  C   LEU A 154      23.069  89.100  70.823  1.00 16.58           C  
ATOM   1187  O   LEU A 154      21.842  89.030  70.672  1.00 17.33           O  
ATOM   1188  CB  LEU A 154      24.559  90.454  69.387  1.00 17.92           C  
ATOM   1189  CG  LEU A 154      23.664  90.243  68.155  1.00 17.10           C  
ATOM   1190  CD1 LEU A 154      22.502  91.245  68.117  1.00 15.69           C  
ATOM   1191  CD2 LEU A 154      24.498  90.362  66.865  1.00 15.20           C  
ATOM   1192  N   TYR A 155      23.825  88.003  70.915  1.00 19.65           N  
ATOM   1193  CA  TYR A 155      23.159  86.666  70.943  1.00 16.33           C  
ATOM   1194  C   TYR A 155      22.251  86.599  72.131  1.00 18.61           C  
ATOM   1195  O   TYR A 155      21.151  86.072  72.051  1.00 16.38           O  
ATOM   1196  CB  TYR A 155      24.130  85.482  70.886  1.00 14.77           C  
ATOM   1197  CG  TYR A 155      25.067  85.514  69.709  1.00 14.15           C  
ATOM   1198  CD1 TYR A 155      24.745  86.183  68.526  1.00 13.79           C  
ATOM   1199  CD2 TYR A 155      26.309  84.887  69.752  1.00 13.53           C  
ATOM   1200  CE1 TYR A 155      25.629  86.257  67.474  1.00 13.42           C  
ATOM   1201  CE2 TYR A 155      27.188  84.923  68.698  1.00 12.50           C  
ATOM   1202  CZ  TYR A 155      26.850  85.649  67.563  1.00 12.49           C  
ATOM   1203  OH  TYR A 155      27.734  85.674  66.508  1.00 13.83           O  
ATOM   1204  N   LYS A 156      22.717  87.003  73.320  1.00 16.25           N  
ATOM   1205  CA  LYS A 156      21.826  87.022  74.483  1.00 16.54           C  
ATOM   1206  C   LYS A 156      20.588  87.911  74.211  1.00 15.56           C  
ATOM   1207  O   LYS A 156      19.495  87.500  74.543  1.00 17.05           O  
ATOM   1208  CB  LYS A 156      22.419  87.638  75.773  1.00 17.00           C  
ATOM   1209  CG  LYS A 156      23.795  87.039  76.190  1.00 20.53           C  
ATOM   1210  CD  LYS A 156      23.587  85.719  76.883  1.00 20.49           C  
ATOM   1211  CE  LYS A 156      24.774  85.252  77.743  1.00 18.49           C  
ATOM   1212  NZ  LYS A 156      24.286  84.204  78.698  1.00 19.88           N  
ATOM   1213  N   ASP A 157      20.739  89.055  73.560  1.00 15.26           N  
ATOM   1214  CA  ASP A 157      19.610  89.946  73.338  1.00 14.34           C  
ATOM   1215  C   ASP A 157      18.624  89.309  72.313  1.00 14.64           C  
ATOM   1216  O   ASP A 157      17.421  89.424  72.521  1.00 16.51           O  
ATOM   1217  CB  ASP A 157      20.123  91.273  72.784  1.00 16.01           C  
ATOM   1218  CG  ASP A 157      20.870  92.117  73.835  1.00 18.80           C  
ATOM   1219  OD1 ASP A 157      20.732  91.843  75.037  1.00 16.45           O  
ATOM   1220  OD2 ASP A 157      21.483  93.131  73.428  1.00 18.70           O  
ATOM   1221  N   LEU A 158      19.137  88.775  71.239  1.00 13.71           N  
ATOM   1222  CA  LEU A 158      18.267  88.142  70.233  1.00 13.90           C  
ATOM   1223  C   LEU A 158      17.423  87.033  70.908  1.00 15.44           C  
ATOM   1224  O   LEU A 158      16.213  86.931  70.675  1.00 13.05           O  
ATOM   1225  CB  LEU A 158      19.063  87.560  69.081  1.00 14.91           C  
ATOM   1226  CG  LEU A 158      19.784  88.595  68.192  1.00 13.59           C  
ATOM   1227  CD1 LEU A 158      20.682  87.902  67.189  1.00 17.95           C  
ATOM   1228  CD2 LEU A 158      18.715  89.444  67.467  1.00 18.71           C  
ATOM   1229  N   ALA A 159      18.135  86.150  71.622  1.00 12.90           N  
ATOM   1230  CA  ALA A 159      17.364  85.008  72.205  1.00 15.16           C  
ATOM   1231  C   ALA A 159      16.437  85.489  73.280  1.00 16.04           C  
ATOM   1232  O   ALA A 159      15.353  84.931  73.514  1.00 16.86           O  
ATOM   1233  CB  ALA A 159      18.348  83.968  72.770  1.00 13.59           C  
ATOM   1234  N   SER A 160      16.824  86.527  74.026  1.00 15.73           N  
ATOM   1235  CA  SER A 160      15.999  86.992  75.104  1.00 14.89           C  
ATOM   1236  C   SER A 160      14.810  87.777  74.581  1.00 17.48           C  
ATOM   1237  O   SER A 160      13.885  87.907  75.359  1.00 19.02           O  
ATOM   1238  CB  SER A 160      16.787  87.914  76.070  1.00 18.37           C  
ATOM   1239  OG  SER A 160      17.813  87.134  76.685  1.00 16.35           O  
ATOM   1240  N   GLY A 161      14.890  88.315  73.365  1.00 18.62           N  
ATOM   1241  CA  GLY A 161      13.764  89.182  72.957  1.00 16.95           C  
ATOM   1242  C   GLY A 161      13.022  88.626  71.727  1.00 17.12           C  
ATOM   1243  O   GLY A 161      12.027  87.972  71.951  1.00 15.73           O  
ATOM   1244  N   PRO A 162      13.418  88.942  70.519  1.00 18.57           N  
ATOM   1245  CA  PRO A 162      12.666  88.490  69.354  1.00 16.78           C  
ATOM   1246  C   PRO A 162      12.691  87.034  68.956  1.00 19.27           C  
ATOM   1247  O   PRO A 162      11.688  86.574  68.419  1.00 18.37           O  
ATOM   1248  CB  PRO A 162      13.272  89.291  68.190  1.00 15.29           C  
ATOM   1249  CG  PRO A 162      14.620  89.721  68.662  1.00 18.06           C  
ATOM   1250  CD  PRO A 162      14.601  89.769  70.152  1.00 17.02           C  
ATOM   1251  N   PHE A 163      13.809  86.322  69.148  1.00 15.31           N  
ATOM   1252  CA  PHE A 163      13.961  85.012  68.508  1.00 15.61           C  
ATOM   1253  C   PHE A 163      12.941  83.945  68.923  1.00 17.87           C  
ATOM   1254  O   PHE A 163      12.405  83.241  68.057  1.00 17.05           O  
ATOM   1255  CB  PHE A 163      15.367  84.503  68.819  1.00 16.65           C  
ATOM   1256  CG  PHE A 163      15.847  83.457  67.853  1.00 17.86           C  
ATOM   1257  CD1 PHE A 163      15.489  82.137  68.128  1.00 19.78           C  
ATOM   1258  CD2 PHE A 163      16.593  83.731  66.731  1.00 17.20           C  
ATOM   1259  CE1 PHE A 163      15.868  81.099  67.299  1.00 19.93           C  
ATOM   1260  CE2 PHE A 163      16.983  82.704  65.903  1.00 20.65           C  
ATOM   1261  CZ  PHE A 163      16.638  81.374  66.173  1.00 21.98           C  
ATOM   1262  N   PHE A 164      12.568  83.936  70.202  1.00 16.23           N  
ATOM   1263  CA  PHE A 164      11.607  82.979  70.712  1.00 16.58           C  
ATOM   1264  C   PHE A 164      10.322  83.639  71.209  1.00 17.97           C  
ATOM   1265  O   PHE A 164       9.420  82.962  71.749  1.00 17.14           O  
ATOM   1266  CB  PHE A 164      12.233  82.150  71.859  1.00 17.35           C  
ATOM   1267  CG  PHE A 164      13.440  81.382  71.474  1.00 17.77           C  
ATOM   1268  CD1 PHE A 164      13.267  80.288  70.631  1.00 17.77           C  
ATOM   1269  CD2 PHE A 164      14.724  81.653  71.950  1.00 17.32           C  
ATOM   1270  CE1 PHE A 164      14.315  79.495  70.222  1.00 19.71           C  
ATOM   1271  CE2 PHE A 164      15.755  80.843  71.561  1.00 21.73           C  
ATOM   1272  CZ  PHE A 164      15.603  79.758  70.695  1.00 22.18           C  
ATOM   1273  N   GLY A 165      10.184  84.924  70.885  1.00 16.31           N  
ATOM   1274  CA  GLY A 165       8.975  85.681  71.235  1.00 18.45           C  
ATOM   1275  C   GLY A 165       8.852  85.919  72.739  1.00 18.30           C  
ATOM   1276  O   GLY A 165       7.773  86.236  73.212  1.00 17.38           O  
ATOM   1277  N   PHE A 166       9.947  85.791  73.487  1.00 17.20           N  
ATOM   1278  CA  PHE A 166       9.930  86.088  74.924  1.00 17.68           C  
ATOM   1279  C   PHE A 166       9.629  87.549  75.222  1.00 21.67           C  
ATOM   1280  O   PHE A 166       9.195  87.886  76.361  1.00 23.73           O  
ATOM   1281  CB  PHE A 166      11.238  85.670  75.586  1.00 17.22           C  
ATOM   1282  CG  PHE A 166      11.610  84.211  75.562  1.00 17.80           C  
ATOM   1283  CD1 PHE A 166      10.675  83.204  75.602  1.00 19.62           C  
ATOM   1284  CD2 PHE A 166      12.954  83.859  75.519  1.00 19.12           C  
ATOM   1285  CE1 PHE A 166      11.005  81.865  75.578  1.00 18.91           C  
ATOM   1286  CE2 PHE A 166      13.344  82.553  75.500  1.00 18.07           C  
ATOM   1287  CZ  PHE A 166      12.369  81.558  75.540  1.00 19.27           C  
ATOM   1288  N   ASN A 167       9.806  88.455  74.245  1.00 21.66           N  
ATOM   1289  CA  ASN A 167       9.441  89.857  74.439  1.00 22.02           C  
ATOM   1290  C   ASN A 167       7.941  90.129  74.239  1.00 25.57           C  
ATOM   1291  O   ASN A 167       7.510  91.271  74.409  1.00 25.00           O  
ATOM   1292  CB  ASN A 167      10.300  90.738  73.522  1.00 22.63           C  
ATOM   1293  CG  ASN A 167      10.080  90.478  72.039  1.00 21.89           C  
ATOM   1294  OD1 ASN A 167       9.229  89.661  71.687  1.00 18.36           O  
ATOM   1295  ND2 ASN A 167      10.849  91.133  71.171  1.00 20.80           N  
ATOM   1296  N   GLN A 168       7.118  89.143  73.873  1.00 26.27           N  
ATOM   1297  CA  GLN A 168       5.689  89.375  73.655  1.00 29.31           C  
ATOM   1298  C   GLN A 168       4.979  89.615  74.971  1.00 31.90           C  
ATOM   1299  O   GLN A 168       5.471  89.224  76.029  1.00 32.36           O  
ATOM   1300  CB  GLN A 168       4.998  88.189  72.956  1.00 30.32           C  
ATOM   1301  CG  GLN A 168       5.617  87.928  71.583  1.00 32.20           C  
ATOM   1302  CD  GLN A 168       4.897  88.731  70.519  1.00 35.19           C  
ATOM   1303  OE1 GLN A 168       4.623  89.923  70.687  1.00 37.11           O  
ATOM   1304  NE2 GLN A 168       4.557  88.066  69.431  1.00 36.32           N  
ATOM   1305  N   PRO A 169       3.852  90.311  74.925  1.00 35.22           N  
ATOM   1306  CA  PRO A 169       3.115  90.603  76.148  1.00 36.63           C  
ATOM   1307  C   PRO A 169       2.738  89.309  76.853  1.00 37.95           C  
ATOM   1308  O   PRO A 169       2.236  88.367  76.217  1.00 38.85           O  
ATOM   1309  CB  PRO A 169       1.879  91.357  75.681  1.00 36.94           C  
ATOM   1310  CG  PRO A 169       2.215  91.845  74.316  1.00 36.70           C  
ATOM   1311  CD  PRO A 169       3.186  90.845  73.720  1.00 35.31           C  
ATOM   1312  N   GLY A 170       3.056  89.231  78.138  1.00 39.09           N  
ATOM   1313  CA  GLY A 170       2.700  88.029  78.899  1.00 41.23           C  
ATOM   1314  C   GLY A 170       3.742  86.936  78.860  1.00 42.15           C  
ATOM   1315  O   GLY A 170       3.613  85.948  79.600  1.00 43.79           O  
ATOM   1316  N   ALA A 171       4.776  87.108  78.035  1.00 40.75           N  
ATOM   1317  CA  ALA A 171       5.837  86.120  77.943  1.00 39.23           C  
ATOM   1318  C   ALA A 171       7.048  86.517  78.779  1.00 38.38           C  
ATOM   1319  O   ALA A 171       7.297  87.669  79.177  1.00 39.24           O  
ATOM   1320  CB  ALA A 171       6.224  85.941  76.471  1.00 38.18           C  
ATOM   1321  N   LYS A 172       7.857  85.510  79.096  1.00 37.47           N  
ATOM   1322  CA  LYS A 172       9.094  85.720  79.851  1.00 35.74           C  
ATOM   1323  C   LYS A 172      10.160  84.715  79.387  1.00 33.96           C  
ATOM   1324  O   LYS A 172       9.855  83.553  79.122  1.00 29.72           O  
ATOM   1325  CB  LYS A 172       8.827  85.595  81.342  1.00 38.98           C  
ATOM   1326  CG  LYS A 172       9.032  84.265  82.026  1.00 41.89           C  
ATOM   1327  CD  LYS A 172       8.992  84.428  83.536  1.00 45.24           C  
ATOM   1328  CE  LYS A 172       8.525  83.174  84.272  1.00 46.16           C  
ATOM   1329  NZ  LYS A 172       7.780  83.583  85.518  1.00 47.07           N  
ATOM   1330  N   SER A 173      11.415  85.190  79.350  1.00 30.37           N  
ATOM   1331  CA  SER A 173      12.496  84.343  78.909  1.00 27.55           C  
ATOM   1332  C   SER A 173      12.755  83.207  79.882  1.00 28.63           C  
ATOM   1333  O   SER A 173      12.398  83.272  81.067  1.00 26.59           O  
ATOM   1334  CB  SER A 173      13.816  85.079  78.745  1.00 29.56           C  
ATOM   1335  OG  SER A 173      14.242  85.697  79.951  1.00 30.86           O  
ATOM   1336  N   SER A 174      13.391  82.182  79.286  1.00 26.84           N  
ATOM   1337  CA  SER A 174      13.833  81.027  80.082  1.00 23.86           C  
ATOM   1338  C   SER A 174      15.295  80.797  79.702  1.00 21.33           C  
ATOM   1339  O   SER A 174      15.662  80.886  78.529  1.00 18.96           O  
ATOM   1340  CB  SER A 174      12.950  79.831  79.871  1.00 25.87           C  
ATOM   1341  OG  SER A 174      12.951  79.449  78.515  1.00 24.86           O  
ATOM   1342  N   ALA A 175      16.090  80.654  80.739  1.00 19.19           N  
ATOM   1343  CA  ALA A 175      17.550  80.653  80.606  1.00 18.04           C  
ATOM   1344  C   ALA A 175      18.108  79.531  79.808  1.00 17.53           C  
ATOM   1345  O   ALA A 175      19.170  79.748  79.220  1.00 15.99           O  
ATOM   1346  CB  ALA A 175      18.143  80.700  82.030  1.00 17.98           C  
ATOM   1347  N   GLY A 176      17.520  78.323  79.837  1.00 15.42           N  
ATOM   1348  CA  GLY A 176      18.052  77.245  79.050  1.00 15.17           C  
ATOM   1349  C   GLY A 176      17.972  77.645  77.561  1.00 16.01           C  
ATOM   1350  O   GLY A 176      18.912  77.392  76.835  1.00 17.14           O  
ATOM   1351  N   MET A 177      16.860  78.166  77.107  1.00 16.45           N  
ATOM   1352  CA  MET A 177      16.789  78.539  75.666  1.00 16.89           C  
ATOM   1353  C   MET A 177      17.667  79.747  75.354  1.00 15.67           C  
ATOM   1354  O   MET A 177      18.366  79.726  74.347  1.00 16.25           O  
ATOM   1355  CB  MET A 177      15.309  78.800  75.350  1.00 16.22           C  
ATOM   1356  CG  MET A 177      14.560  77.446  75.258  1.00 18.58           C  
ATOM   1357  SD  MET A 177      12.756  77.745  75.215  1.00 23.82           S  
ATOM   1358  CE  MET A 177      12.556  78.558  73.625  1.00 22.57           C  
ATOM   1359  N   VAL A 178      17.798  80.718  76.226  1.00 15.39           N  
ATOM   1360  CA  VAL A 178      18.707  81.853  75.909  1.00 16.25           C  
ATOM   1361  C   VAL A 178      20.150  81.388  75.805  1.00 17.67           C  
ATOM   1362  O   VAL A 178      20.924  81.710  74.903  1.00 15.92           O  
ATOM   1363  CB  VAL A 178      18.570  82.930  77.004  1.00 16.50           C  
ATOM   1364  CG1 VAL A 178      19.649  83.994  76.851  1.00 17.62           C  
ATOM   1365  CG2 VAL A 178      17.162  83.516  76.911  1.00 17.30           C  
ATOM   1366  N   ASP A 179      20.591  80.630  76.868  1.00 16.79           N  
ATOM   1367  CA  ASP A 179      22.025  80.276  76.884  1.00 14.69           C  
ATOM   1368  C   ASP A 179      22.400  79.266  75.852  1.00 15.43           C  
ATOM   1369  O   ASP A 179      23.491  79.277  75.373  1.00 16.89           O  
ATOM   1370  CB  ASP A 179      22.447  79.774  78.288  1.00 17.63           C  
ATOM   1371  CG  ASP A 179      22.632  80.909  79.250  1.00 16.90           C  
ATOM   1372  OD1 ASP A 179      22.498  82.087  78.870  1.00 17.85           O  
ATOM   1373  OD2 ASP A 179      22.809  80.704  80.485  1.00 17.22           O  
ATOM   1374  N   TRP A 180      21.499  78.324  75.445  1.00 14.66           N  
ATOM   1375  CA  TRP A 180      21.903  77.387  74.408  1.00 13.77           C  
ATOM   1376  C   TRP A 180      22.070  78.119  73.081  1.00 13.49           C  
ATOM   1377  O   TRP A 180      22.955  77.739  72.296  1.00 15.11           O  
ATOM   1378  CB  TRP A 180      20.830  76.249  74.347  1.00 12.51           C  
ATOM   1379  CG  TRP A 180      21.285  75.090  73.489  1.00 13.24           C  
ATOM   1380  CD1 TRP A 180      22.483  74.516  73.284  1.00 12.60           C  
ATOM   1381  CD2 TRP A 180      20.348  74.322  72.713  1.00 14.03           C  
ATOM   1382  NE1 TRP A 180      22.377  73.446  72.393  1.00 16.94           N  
ATOM   1383  CE2 TRP A 180      21.060  73.331  72.055  1.00 15.50           C  
ATOM   1384  CE3 TRP A 180      18.960  74.449  72.520  1.00 15.11           C  
ATOM   1385  CZ2 TRP A 180      20.450  72.401  71.196  1.00 17.25           C  
ATOM   1386  CZ3 TRP A 180      18.353  73.540  71.679  1.00 14.50           C  
ATOM   1387  CH2 TRP A 180      19.067  72.525  71.036  1.00 14.20           C  
ATOM   1388  N   PHE A 181      21.183  79.060  72.767  1.00 12.93           N  
ATOM   1389  CA  PHE A 181      21.329  79.888  71.566  1.00 14.23           C  
ATOM   1390  C   PHE A 181      22.681  80.627  71.672  1.00 13.70           C  
ATOM   1391  O   PHE A 181      23.478  80.490  70.757  1.00 14.83           O  
ATOM   1392  CB  PHE A 181      20.147  80.876  71.482  1.00 15.26           C  
ATOM   1393  CG  PHE A 181      20.162  81.763  70.258  1.00 15.68           C  
ATOM   1394  CD1 PHE A 181      20.924  82.935  70.271  1.00 16.62           C  
ATOM   1395  CD2 PHE A 181      19.464  81.413  69.116  1.00 15.35           C  
ATOM   1396  CE1 PHE A 181      20.989  83.745  69.135  1.00 18.18           C  
ATOM   1397  CE2 PHE A 181      19.543  82.262  68.008  1.00 16.34           C  
ATOM   1398  CZ  PHE A 181      20.295  83.404  67.989  1.00 17.08           C  
ATOM   1399  N   TRP A 182      22.954  81.245  72.815  1.00 14.61           N  
ATOM   1400  CA  TRP A 182      24.223  82.030  72.931  1.00 14.86           C  
ATOM   1401  C   TRP A 182      25.416  81.118  72.715  1.00 14.04           C  
ATOM   1402  O   TRP A 182      26.425  81.411  72.087  1.00 14.21           O  
ATOM   1403  CB  TRP A 182      24.135  82.715  74.290  1.00 15.61           C  
ATOM   1404  CG  TRP A 182      25.466  83.150  74.791  1.00 15.78           C  
ATOM   1405  CD1 TRP A 182      26.123  84.295  74.433  1.00 16.70           C  
ATOM   1406  CD2 TRP A 182      26.354  82.391  75.619  1.00 15.26           C  
ATOM   1407  NE1 TRP A 182      27.359  84.318  75.057  1.00 17.37           N  
ATOM   1408  CE2 TRP A 182      27.522  83.168  75.765  1.00 16.96           C  
ATOM   1409  CE3 TRP A 182      26.257  81.167  76.295  1.00 15.95           C  
ATOM   1410  CZ2 TRP A 182      28.617  82.744  76.536  1.00 15.26           C  
ATOM   1411  CZ3 TRP A 182      27.311  80.733  77.071  1.00 14.84           C  
ATOM   1412  CH2 TRP A 182      28.464  81.538  77.176  1.00 16.86           C  
ATOM   1413  N   LEU A 183      25.383  79.933  73.365  1.00 14.05           N  
ATOM   1414  CA  LEU A 183      26.486  78.994  73.357  1.00 14.26           C  
ATOM   1415  C   LEU A 183      26.854  78.535  71.979  1.00 14.36           C  
ATOM   1416  O   LEU A 183      28.025  78.516  71.604  1.00 16.11           O  
ATOM   1417  CB  LEU A 183      26.142  77.759  74.231  1.00 15.27           C  
ATOM   1418  CG  LEU A 183      27.261  76.691  74.251  1.00 16.29           C  
ATOM   1419  CD1 LEU A 183      28.405  77.147  75.193  1.00 16.11           C  
ATOM   1420  CD2 LEU A 183      26.606  75.408  74.852  1.00 13.97           C  
ATOM   1421  N   GLN A 184      25.844  78.189  71.147  1.00 13.85           N  
ATOM   1422  CA  GLN A 184      26.141  77.791  69.783  1.00 14.65           C  
ATOM   1423  C   GLN A 184      26.747  79.017  69.019  1.00 13.92           C  
ATOM   1424  O   GLN A 184      27.663  78.795  68.253  1.00 15.46           O  
ATOM   1425  CB  GLN A 184      24.790  77.385  69.143  1.00 13.95           C  
ATOM   1426  CG  GLN A 184      24.310  75.997  69.717  1.00 14.82           C  
ATOM   1427  CD  GLN A 184      22.954  75.676  69.042  1.00 13.40           C  
ATOM   1428  OE1 GLN A 184      22.903  75.337  67.860  1.00 16.31           O  
ATOM   1429  NE2 GLN A 184      21.940  75.781  69.869  1.00 15.86           N  
ATOM   1430  N   GLY A 185      26.131  80.153  69.239  1.00 13.09           N  
ATOM   1431  CA  GLY A 185      26.607  81.372  68.589  1.00 13.81           C  
ATOM   1432  C   GLY A 185      28.092  81.634  68.875  1.00 12.70           C  
ATOM   1433  O   GLY A 185      28.871  81.937  67.914  1.00 15.15           O  
ATOM   1434  N   MET A 186      28.548  81.413  70.104  1.00 13.30           N  
ATOM   1435  CA  MET A 186      29.983  81.618  70.426  1.00 12.80           C  
ATOM   1436  C   MET A 186      30.880  80.575  69.869  1.00 17.00           C  
ATOM   1437  O   MET A 186      32.110  80.804  69.791  1.00 16.42           O  
ATOM   1438  CB  MET A 186      30.155  81.868  71.909  1.00 15.28           C  
ATOM   1439  CG  MET A 186      29.479  83.090  72.492  1.00 15.10           C  
ATOM   1440  SD  MET A 186      29.553  84.642  71.527  1.00 18.21           S  
ATOM   1441  CE  MET A 186      31.335  84.977  71.626  1.00 17.04           C  
ATOM   1442  N   ALA A 187      30.420  79.401  69.407  1.00 15.84           N  
ATOM   1443  CA  ALA A 187      31.288  78.454  68.722  1.00 14.44           C  
ATOM   1444  C   ALA A 187      31.582  78.875  67.295  1.00 15.71           C  
ATOM   1445  O   ALA A 187      32.498  78.389  66.670  1.00 16.31           O  
ATOM   1446  CB  ALA A 187      30.594  77.063  68.715  1.00 15.88           C  
ATOM   1447  N   ALA A 188      30.662  79.654  66.672  1.00 15.45           N  
ATOM   1448  CA  ALA A 188      30.883  80.078  65.301  1.00 17.22           C  
ATOM   1449  C   ALA A 188      32.099  81.041  65.228  1.00 16.97           C  
ATOM   1450  O   ALA A 188      32.319  81.714  66.218  1.00 17.49           O  
ATOM   1451  CB  ALA A 188      29.621  80.835  64.837  1.00 14.55           C  
ATOM   1452  N   GLY A 189      32.737  81.105  64.067  1.00 17.64           N  
ATOM   1453  CA  GLY A 189      33.790  82.127  63.880  1.00 17.79           C  
ATOM   1454  C   GLY A 189      33.134  83.507  63.760  1.00 18.46           C  
ATOM   1455  O   GLY A 189      32.087  83.701  63.127  1.00 15.39           O  
ATOM   1456  N   HIS A 190      33.835  84.534  64.288  1.00 15.39           N  
ATOM   1457  CA  HIS A 190      33.303  85.911  64.213  1.00 15.49           C  
ATOM   1458  C   HIS A 190      33.202  86.324  62.756  1.00 15.93           C  
ATOM   1459  O   HIS A 190      32.136  86.887  62.390  1.00 16.52           O  
ATOM   1460  CB  HIS A 190      34.308  86.802  64.935  1.00 14.61           C  
ATOM   1461  CG  HIS A 190      33.963  88.220  65.229  1.00 16.67           C  
ATOM   1462  ND1 HIS A 190      32.699  88.694  65.382  1.00 16.20           N  
ATOM   1463  CD2 HIS A 190      34.797  89.293  65.362  1.00 13.97           C  
ATOM   1464  CE1 HIS A 190      32.708  89.997  65.706  1.00 16.70           C  
ATOM   1465  NE2 HIS A 190      33.983  90.370  65.680  1.00 14.87           N  
ATOM   1466  N   LYS A 191      34.247  86.124  61.962  1.00 13.38           N  
ATOM   1467  CA  LYS A 191      34.164  86.499  60.543  1.00 14.17           C  
ATOM   1468  C   LYS A 191      33.003  85.740  59.872  1.00 16.47           C  
ATOM   1469  O   LYS A 191      32.272  86.287  59.023  1.00 15.05           O  
ATOM   1470  CB  LYS A 191      35.476  86.169  59.852  1.00 15.90           C  
ATOM   1471  CG  LYS A 191      35.541  86.406  58.337  1.00 15.47           C  
ATOM   1472  CD  LYS A 191      35.042  87.838  58.047  1.00 15.23           C  
ATOM   1473  CE  LYS A 191      35.621  88.480  56.800  1.00 20.07           C  
ATOM   1474  NZ  LYS A 191      35.654  87.588  55.626  1.00 22.23           N  
ATOM   1475  N   ASN A 192      32.952  84.450  60.107  1.00 15.32           N  
ATOM   1476  CA  ASN A 192      31.901  83.631  59.427  1.00 14.58           C  
ATOM   1477  C   ASN A 192      30.501  84.074  59.798  1.00 15.08           C  
ATOM   1478  O   ASN A 192      29.702  84.394  58.867  1.00 17.37           O  
ATOM   1479  CB  ASN A 192      32.141  82.154  59.822  1.00 14.81           C  
ATOM   1480  CG  ASN A 192      33.578  81.749  59.582  1.00 14.48           C  
ATOM   1481  OD1 ASN A 192      34.370  81.873  60.550  1.00 15.76           O  
ATOM   1482  ND2 ASN A 192      33.946  81.275  58.406  1.00 13.89           N  
ATOM   1483  N   ALA A 193      30.189  84.286  61.048  1.00 15.28           N  
ATOM   1484  CA  ALA A 193      28.880  84.761  61.487  1.00 16.13           C  
ATOM   1485  C   ALA A 193      28.582  86.155  60.940  1.00 16.69           C  
ATOM   1486  O   ALA A 193      27.440  86.477  60.588  1.00 17.01           O  
ATOM   1487  CB  ALA A 193      28.805  84.726  62.995  1.00 13.03           C  
ATOM   1488  N   TYR A 194      29.588  87.028  60.947  1.00 16.24           N  
ATOM   1489  CA  TYR A 194      29.424  88.399  60.421  1.00 15.68           C  
ATOM   1490  C   TYR A 194      29.082  88.432  58.954  1.00 15.60           C  
ATOM   1491  O   TYR A 194      28.120  89.082  58.475  1.00 15.52           O  
ATOM   1492  CB  TYR A 194      30.794  89.128  60.606  1.00 14.36           C  
ATOM   1493  CG  TYR A 194      30.685  90.623  60.156  1.00 15.55           C  
ATOM   1494  CD1 TYR A 194      30.266  91.594  61.061  1.00 13.73           C  
ATOM   1495  CD2 TYR A 194      31.045  90.992  58.880  1.00 16.53           C  
ATOM   1496  CE1 TYR A 194      30.204  92.937  60.638  1.00 16.86           C  
ATOM   1497  CE2 TYR A 194      31.005  92.323  58.450  1.00 18.12           C  
ATOM   1498  CZ  TYR A 194      30.592  93.268  59.369  1.00 17.07           C  
ATOM   1499  OH  TYR A 194      30.484  94.618  58.971  1.00 18.27           O  
ATOM   1500  N   ASP A 195      29.877  87.715  58.149  1.00 16.14           N  
ATOM   1501  CA  ASP A 195      29.645  87.702  56.703  1.00 16.83           C  
ATOM   1502  C   ASP A 195      28.307  87.015  56.393  1.00 15.98           C  
ATOM   1503  O   ASP A 195      27.637  87.383  55.430  1.00 16.14           O  
ATOM   1504  CB  ASP A 195      30.714  86.906  55.929  1.00 16.63           C  
ATOM   1505  CG  ASP A 195      32.033  87.650  55.673  1.00 18.08           C  
ATOM   1506  OD1 ASP A 195      32.171  88.773  56.162  1.00 15.71           O  
ATOM   1507  OD2 ASP A 195      32.929  87.085  55.066  1.00 20.53           O  
ATOM   1508  N   CYS A 196      27.887  86.116  57.291  1.00 15.07           N  
ATOM   1509  CA  CYS A 196      26.632  85.409  56.946  1.00 15.52           C  
ATOM   1510  C   CYS A 196      25.427  86.335  56.986  1.00 15.49           C  
ATOM   1511  O   CYS A 196      24.364  86.031  56.400  1.00 14.69           O  
ATOM   1512  CB  CYS A 196      26.456  84.221  57.883  1.00 15.82           C  
ATOM   1513  SG  CYS A 196      25.175  83.036  57.310  1.00 17.07           S  
ATOM   1514  N   ILE A 197      25.504  87.443  57.741  1.00 15.30           N  
ATOM   1515  CA  ILE A 197      24.362  88.354  57.832  1.00 14.56           C  
ATOM   1516  C   ILE A 197      23.920  88.843  56.441  1.00 15.98           C  
ATOM   1517  O   ILE A 197      22.717  88.779  56.124  1.00 17.11           O  
ATOM   1518  CB  ILE A 197      24.671  89.546  58.755  1.00 15.08           C  
ATOM   1519  CG1 ILE A 197      25.035  89.055  60.177  1.00 14.14           C  
ATOM   1520  CG2 ILE A 197      23.436  90.463  58.836  1.00 15.25           C  
ATOM   1521  CD1 ILE A 197      25.843  90.125  60.960  1.00 14.23           C  
ATOM   1522  N   LYS A 198      24.869  89.338  55.633  1.00 15.45           N  
ATOM   1523  CA  LYS A 198      24.585  89.717  54.248  1.00 17.99           C  
ATOM   1524  C   LYS A 198      24.120  88.467  53.478  1.00 17.58           C  
ATOM   1525  O   LYS A 198      23.157  88.523  52.712  1.00 16.79           O  
ATOM   1526  CB  LYS A 198      25.842  90.308  53.609  1.00 19.23           C  
ATOM   1527  CG  LYS A 198      25.731  90.543  52.107  1.00 21.79           C  
ATOM   1528  CD  LYS A 198      26.835  91.475  51.567  1.00 24.66           C  
ATOM   1529  CE  LYS A 198      26.578  91.566  50.047  1.00 27.98           C  
ATOM   1530  NZ  LYS A 198      27.719  92.295  49.392  1.00 31.35           N  
ATOM   1531  N   ALA A 199      24.793  87.298  53.661  1.00 16.85           N  
ATOM   1532  CA  ALA A 199      24.317  86.147  52.883  1.00 16.05           C  
ATOM   1533  C   ALA A 199      22.866  85.742  53.199  1.00 18.00           C  
ATOM   1534  O   ALA A 199      22.149  85.410  52.221  1.00 20.62           O  
ATOM   1535  CB  ALA A 199      25.194  84.926  53.186  1.00 17.71           C  
ATOM   1536  N   PHE A 200      22.393  85.849  54.409  1.00 15.38           N  
ATOM   1537  CA  PHE A 200      20.999  85.407  54.661  1.00 17.09           C  
ATOM   1538  C   PHE A 200      19.998  86.500  54.296  1.00 17.94           C  
ATOM   1539  O   PHE A 200      18.879  86.105  53.963  1.00 17.47           O  
ATOM   1540  CB  PHE A 200      20.776  84.878  56.072  1.00 16.15           C  
ATOM   1541  CG  PHE A 200      20.758  85.841  57.233  1.00 17.29           C  
ATOM   1542  CD1 PHE A 200      19.877  86.887  57.392  1.00 17.38           C  
ATOM   1543  CD2 PHE A 200      21.698  85.641  58.248  1.00 16.65           C  
ATOM   1544  CE1 PHE A 200      19.927  87.707  58.510  1.00 16.33           C  
ATOM   1545  CE2 PHE A 200      21.782  86.425  59.374  1.00 16.55           C  
ATOM   1546  CZ  PHE A 200      20.902  87.472  59.496  1.00 17.58           C  
ATOM   1547  N   SER A 201      20.418  87.766  54.343  1.00 16.54           N  
ATOM   1548  CA  SER A 201      19.442  88.843  54.132  1.00 14.08           C  
ATOM   1549  C   SER A 201      19.428  89.433  52.733  1.00 17.63           C  
ATOM   1550  O   SER A 201      18.399  90.022  52.401  1.00 15.95           O  
ATOM   1551  CB  SER A 201      19.744  89.991  55.135  1.00 16.60           C  
ATOM   1552  OG  SER A 201      21.047  90.512  54.949  1.00 15.55           O  
ATOM   1553  N   GLU A 202      20.453  89.304  51.921  1.00 16.06           N  
ATOM   1554  CA  GLU A 202      20.563  89.987  50.648  1.00 18.41           C  
ATOM   1555  C   GLU A 202      20.493  89.009  49.475  1.00 18.34           C  
ATOM   1556  O   GLU A 202      20.231  89.440  48.356  1.00 17.61           O  
ATOM   1557  CB  GLU A 202      21.900  90.779  50.605  1.00 17.58           C  
ATOM   1558  CG  GLU A 202      21.927  91.882  51.653  1.00 17.23           C  
ATOM   1559  CD  GLU A 202      23.039  92.900  51.435  1.00 19.89           C  
ATOM   1560  OE1 GLU A 202      23.394  93.189  50.267  1.00 21.52           O  
ATOM   1561  OE2 GLU A 202      23.561  93.394  52.449  1.00 20.99           O  
ATOM   1562  N   THR A 203      20.730  87.701  49.768  1.00 16.72           N  
ATOM   1563  CA  THR A 203      20.687  86.721  48.685  1.00 17.45           C  
ATOM   1564  C   THR A 203      19.223  86.583  48.231  1.00 16.58           C  
ATOM   1565  O   THR A 203      18.330  86.392  49.069  1.00 18.10           O  
ATOM   1566  CB  THR A 203      21.226  85.341  49.132  1.00 17.29           C  
ATOM   1567  OG1 THR A 203      22.548  85.530  49.658  1.00 17.06           O  
ATOM   1568  CG2 THR A 203      21.316  84.311  47.995  1.00 18.47           C  
ATOM   1569  N   ASP A 204      19.011  86.690  46.917  1.00 18.08           N  
ATOM   1570  CA  ASP A 204      17.613  86.535  46.442  1.00 17.12           C  
ATOM   1571  C   ASP A 204      17.468  85.114  45.891  1.00 15.43           C  
ATOM   1572  O   ASP A 204      18.118  84.726  44.937  1.00 16.08           O  
ATOM   1573  CB  ASP A 204      17.394  87.614  45.368  1.00 21.96           C  
ATOM   1574  CG  ASP A 204      16.027  87.538  44.741  1.00 22.02           C  
ATOM   1575  OD1 ASP A 204      15.246  86.611  45.077  1.00 21.33           O  
ATOM   1576  OD2 ASP A 204      15.670  88.457  43.928  1.00 22.35           O  
ATOM   1577  N   PHE A 205      16.708  84.274  46.577  1.00 15.76           N  
ATOM   1578  CA  PHE A 205      16.545  82.869  46.185  1.00 16.44           C  
ATOM   1579  C   PHE A 205      15.350  82.670  45.250  1.00 16.26           C  
ATOM   1580  O   PHE A 205      14.862  81.559  45.035  1.00 15.68           O  
ATOM   1581  CB  PHE A 205      16.355  82.043  47.466  1.00 14.82           C  
ATOM   1582  CG  PHE A 205      17.430  82.242  48.526  1.00 14.51           C  
ATOM   1583  CD1 PHE A 205      18.560  81.432  48.534  1.00 13.98           C  
ATOM   1584  CD2 PHE A 205      17.268  83.219  49.495  1.00 12.60           C  
ATOM   1585  CE1 PHE A 205      19.549  81.640  49.500  1.00 14.49           C  
ATOM   1586  CE2 PHE A 205      18.254  83.440  50.485  1.00 13.61           C  
ATOM   1587  CZ  PHE A 205      19.383  82.625  50.450  1.00 12.44           C  
ATOM   1588  N   THR A 206      14.834  83.769  44.685  1.00 16.52           N  
ATOM   1589  CA  THR A 206      13.599  83.666  43.877  1.00 17.13           C  
ATOM   1590  C   THR A 206      13.780  82.662  42.769  1.00 17.06           C  
ATOM   1591  O   THR A 206      12.951  81.731  42.581  1.00 19.16           O  
ATOM   1592  CB  THR A 206      13.221  85.070  43.316  1.00 17.47           C  
ATOM   1593  OG1 THR A 206      12.844  85.937  44.385  1.00 15.92           O  
ATOM   1594  CG2 THR A 206      12.055  84.903  42.300  1.00 18.11           C  
ATOM   1595  N   GLU A 207      14.883  82.756  42.046  1.00 18.40           N  
ATOM   1596  CA  GLU A 207      15.077  81.833  40.931  1.00 20.00           C  
ATOM   1597  C   GLU A 207      15.311  80.405  41.415  1.00 20.14           C  
ATOM   1598  O   GLU A 207      14.976  79.439  40.708  1.00 20.76           O  
ATOM   1599  CB  GLU A 207      16.211  82.314  40.014  1.00 20.81           C  
ATOM   1600  CG  GLU A 207      15.790  83.590  39.264  1.00 24.90           C  
ATOM   1601  CD  GLU A 207      14.523  83.493  38.436  1.00 27.12           C  
ATOM   1602  OE1 GLU A 207      14.326  82.536  37.641  1.00 29.10           O  
ATOM   1603  OE2 GLU A 207      13.639  84.374  38.538  1.00 29.52           O  
ATOM   1604  N   ASP A 208      16.003  80.268  42.553  1.00 18.54           N  
ATOM   1605  CA  ASP A 208      16.184  78.926  43.106  1.00 17.23           C  
ATOM   1606  C   ASP A 208      14.829  78.280  43.398  1.00 18.03           C  
ATOM   1607  O   ASP A 208      14.654  77.106  43.097  1.00 18.13           O  
ATOM   1608  CB  ASP A 208      16.976  78.932  44.440  1.00 16.27           C  
ATOM   1609  CG  ASP A 208      18.358  79.533  44.302  1.00 19.48           C  
ATOM   1610  OD1 ASP A 208      19.079  79.300  43.290  1.00 21.62           O  
ATOM   1611  OD2 ASP A 208      18.813  80.156  45.282  1.00 21.32           O  
ATOM   1612  N   LEU A 209      13.920  79.039  44.019  1.00 16.88           N  
ATOM   1613  CA  LEU A 209      12.629  78.443  44.379  1.00 17.04           C  
ATOM   1614  C   LEU A 209      11.835  78.031  43.143  1.00 18.35           C  
ATOM   1615  O   LEU A 209      11.103  77.061  43.236  1.00 18.65           O  
ATOM   1616  CB  LEU A 209      11.792  79.502  45.135  1.00 17.35           C  
ATOM   1617  CG  LEU A 209      12.398  79.953  46.463  1.00 15.90           C  
ATOM   1618  CD1 LEU A 209      11.525  81.012  47.108  1.00 15.44           C  
ATOM   1619  CD2 LEU A 209      12.470  78.735  47.395  1.00 16.46           C  
ATOM   1620  N   LYS A 210      11.972  78.766  42.042  1.00 18.65           N  
ATOM   1621  CA  LYS A 210      11.229  78.338  40.828  1.00 21.83           C  
ATOM   1622  C   LYS A 210      11.842  77.072  40.236  1.00 22.17           C  
ATOM   1623  O   LYS A 210      11.200  76.394  39.414  1.00 23.52           O  
ATOM   1624  CB  LYS A 210      11.246  79.457  39.773  1.00 22.09           C  
ATOM   1625  CG  LYS A 210      10.509  80.709  40.262  1.00 23.27           C  
ATOM   1626  CD  LYS A 210      10.416  81.689  39.085  1.00 28.95           C  
ATOM   1627  CE  LYS A 210      10.887  83.075  39.405  1.00 31.36           C  
ATOM   1628  NZ  LYS A 210      10.563  84.054  38.307  1.00 32.63           N  
ATOM   1629  N   LYS A 211      13.046  76.664  40.612  1.00 20.28           N  
ATOM   1630  CA  LYS A 211      13.625  75.426  40.090  1.00 20.48           C  
ATOM   1631  C   LYS A 211      13.313  74.221  40.985  1.00 21.61           C  
ATOM   1632  O   LYS A 211      13.684  73.091  40.641  1.00 24.43           O  
ATOM   1633  CB  LYS A 211      15.140  75.532  39.942  1.00 22.88           C  
ATOM   1634  CG  LYS A 211      15.563  76.536  38.828  1.00 21.29           C  
ATOM   1635  CD  LYS A 211      17.053  76.828  39.104  1.00 26.33           C  
ATOM   1636  CE  LYS A 211      17.711  77.575  37.944  1.00 27.09           C  
ATOM   1637  NZ  LYS A 211      19.034  78.103  38.442  1.00 31.22           N  
ATOM   1638  N   ILE A 212      12.658  74.435  42.124  1.00 18.05           N  
ATOM   1639  CA  ILE A 212      12.328  73.326  43.023  1.00 17.70           C  
ATOM   1640  C   ILE A 212      11.179  72.526  42.400  1.00 19.76           C  
ATOM   1641  O   ILE A 212      10.089  73.049  42.220  1.00 25.02           O  
ATOM   1642  CB  ILE A 212      11.957  73.780  44.444  1.00 18.88           C  
ATOM   1643  CG1 ILE A 212      13.186  74.435  45.085  1.00 17.68           C  
ATOM   1644  CG2 ILE A 212      11.437  72.608  45.312  1.00 19.72           C  
ATOM   1645  CD1 ILE A 212      12.834  75.018  46.460  1.00 16.74           C  
ATOM   1646  N   ASP A 213      11.458  71.303  42.011  1.00 17.58           N  
ATOM   1647  CA  ASP A 213      10.435  70.475  41.351  1.00 16.36           C  
ATOM   1648  C   ASP A 213      10.120  69.228  42.163  1.00 18.65           C  
ATOM   1649  O   ASP A 213       9.798  68.188  41.568  1.00 18.03           O  
ATOM   1650  CB  ASP A 213      11.025  70.038  40.005  1.00 18.85           C  
ATOM   1651  CG  ASP A 213      12.325  69.297  40.124  1.00 22.07           C  
ATOM   1652  OD1 ASP A 213      13.010  69.196  41.165  1.00 19.95           O  
ATOM   1653  OD2 ASP A 213      12.731  68.775  39.049  1.00 22.97           O  
ATOM   1654  N   VAL A 214      10.223  69.338  43.498  1.00 16.16           N  
ATOM   1655  CA  VAL A 214       9.850  68.246  44.396  1.00 15.10           C  
ATOM   1656  C   VAL A 214       8.924  68.727  45.497  1.00 13.24           C  
ATOM   1657  O   VAL A 214       8.780  69.929  45.690  1.00 16.46           O  
ATOM   1658  CB  VAL A 214      11.106  67.625  45.082  1.00 16.12           C  
ATOM   1659  CG1 VAL A 214      12.068  67.058  44.026  1.00 18.10           C  
ATOM   1660  CG2 VAL A 214      11.808  68.702  45.920  1.00 15.06           C  
ATOM   1661  N   PRO A 215       8.144  67.858  46.129  1.00 14.43           N  
ATOM   1662  CA  PRO A 215       7.228  68.232  47.153  1.00 14.14           C  
ATOM   1663  C   PRO A 215       8.033  69.052  48.177  1.00 16.93           C  
ATOM   1664  O   PRO A 215       9.115  68.607  48.516  1.00 14.68           O  
ATOM   1665  CB  PRO A 215       6.754  66.931  47.762  1.00 14.26           C  
ATOM   1666  CG  PRO A 215       6.901  65.943  46.631  1.00 14.40           C  
ATOM   1667  CD  PRO A 215       8.099  66.409  45.837  1.00 14.54           C  
ATOM   1668  N   THR A 216       7.409  70.150  48.595  1.00 15.64           N  
ATOM   1669  CA  THR A 216       8.075  71.069  49.503  1.00 16.12           C  
ATOM   1670  C   THR A 216       7.114  71.503  50.585  1.00 15.11           C  
ATOM   1671  O   THR A 216       6.006  71.942  50.296  1.00 16.90           O  
ATOM   1672  CB  THR A 216       8.564  72.301  48.741  1.00 14.52           C  
ATOM   1673  OG1 THR A 216       9.560  71.886  47.784  1.00 15.21           O  
ATOM   1674  CG2 THR A 216       9.250  73.398  49.572  1.00 14.79           C  
ATOM   1675  N   LEU A 217       7.589  71.387  51.825  1.00 13.78           N  
ATOM   1676  CA  LEU A 217       6.811  71.882  52.986  1.00 15.16           C  
ATOM   1677  C   LEU A 217       7.390  73.254  53.369  1.00 15.75           C  
ATOM   1678  O   LEU A 217       8.628  73.445  53.399  1.00 15.99           O  
ATOM   1679  CB  LEU A 217       7.029  70.929  54.178  1.00 15.22           C  
ATOM   1680  CG  LEU A 217       6.375  71.272  55.502  1.00 15.51           C  
ATOM   1681  CD1 LEU A 217       4.835  71.259  55.419  1.00 14.40           C  
ATOM   1682  CD2 LEU A 217       6.755  70.270  56.613  1.00 15.90           C  
ATOM   1683  N   VAL A 218       6.505  74.234  53.662  1.00 13.22           N  
ATOM   1684  CA  VAL A 218       6.961  75.534  54.136  1.00 14.25           C  
ATOM   1685  C   VAL A 218       6.273  75.688  55.473  1.00 14.43           C  
ATOM   1686  O   VAL A 218       5.093  75.392  55.612  1.00 14.49           O  
ATOM   1687  CB  VAL A 218       6.562  76.723  53.192  1.00 14.57           C  
ATOM   1688  CG1 VAL A 218       7.072  78.084  53.695  1.00 11.72           C  
ATOM   1689  CG2 VAL A 218       7.090  76.343  51.842  1.00 12.15           C  
ATOM   1690  N   VAL A 219       7.035  75.992  56.572  1.00 14.30           N  
ATOM   1691  CA  VAL A 219       6.413  76.138  57.865  1.00 14.48           C  
ATOM   1692  C   VAL A 219       6.839  77.553  58.359  1.00 12.60           C  
ATOM   1693  O   VAL A 219       8.035  77.813  58.218  1.00 13.84           O  
ATOM   1694  CB  VAL A 219       6.839  75.085  58.895  1.00 14.56           C  
ATOM   1695  CG1 VAL A 219       6.340  75.430  60.320  1.00 15.13           C  
ATOM   1696  CG2 VAL A 219       6.328  73.695  58.464  1.00 16.07           C  
ATOM   1697  N   HIS A 220       5.905  78.340  58.897  1.00 13.32           N  
ATOM   1698  CA  HIS A 220       6.343  79.664  59.332  1.00 12.93           C  
ATOM   1699  C   HIS A 220       5.401  80.146  60.406  1.00 12.18           C  
ATOM   1700  O   HIS A 220       4.207  79.922  60.348  1.00 14.87           O  
ATOM   1701  CB  HIS A 220       6.356  80.692  58.172  1.00 13.83           C  
ATOM   1702  CG  HIS A 220       7.556  81.603  58.179  1.00 13.08           C  
ATOM   1703  ND1 HIS A 220       8.622  81.449  57.332  1.00 13.15           N  
ATOM   1704  CD2 HIS A 220       7.764  82.709  58.935  1.00 14.53           C  
ATOM   1705  CE1 HIS A 220       9.506  82.427  57.593  1.00 13.88           C  
ATOM   1706  NE2 HIS A 220       9.000  83.197  58.526  1.00 14.04           N  
ATOM   1707  N   GLY A 221       5.966  80.842  61.411  1.00 11.95           N  
ATOM   1708  CA  GLY A 221       5.057  81.423  62.437  1.00 12.17           C  
ATOM   1709  C   GLY A 221       4.622  82.818  61.888  1.00 14.34           C  
ATOM   1710  O   GLY A 221       5.527  83.562  61.437  1.00 14.25           O  
ATOM   1711  N   ASP A 222       3.378  83.160  62.166  1.00 13.23           N  
ATOM   1712  CA  ASP A 222       2.964  84.507  61.724  1.00 17.13           C  
ATOM   1713  C   ASP A 222       3.277  85.587  62.763  1.00 18.63           C  
ATOM   1714  O   ASP A 222       2.763  86.691  62.610  1.00 16.36           O  
ATOM   1715  CB  ASP A 222       1.507  84.509  61.233  1.00 16.20           C  
ATOM   1716  CG  ASP A 222       0.520  84.308  62.362  1.00 18.36           C  
ATOM   1717  OD1 ASP A 222       0.836  84.234  63.572  1.00 15.66           O  
ATOM   1718  OD2 ASP A 222      -0.711  84.219  62.087  1.00 18.72           O  
ATOM   1719  N   ALA A 223       4.027  85.268  63.796  1.00 16.89           N  
ATOM   1720  CA  ALA A 223       4.515  86.310  64.721  1.00 17.63           C  
ATOM   1721  C   ALA A 223       6.039  86.287  64.666  1.00 16.71           C  
ATOM   1722  O   ALA A 223       6.742  86.681  65.629  1.00 17.64           O  
ATOM   1723  CB  ALA A 223       3.985  86.142  66.140  1.00 18.44           C  
ATOM   1724  N   ASP A 224       6.582  85.795  63.565  1.00 14.60           N  
ATOM   1725  CA  ASP A 224       8.049  85.704  63.456  1.00 14.77           C  
ATOM   1726  C   ASP A 224       8.581  87.123  63.310  1.00 16.83           C  
ATOM   1727  O   ASP A 224       8.329  87.802  62.308  1.00 16.72           O  
ATOM   1728  CB  ASP A 224       8.468  84.838  62.267  1.00 14.61           C  
ATOM   1729  CG  ASP A 224       9.921  84.522  62.157  1.00 14.29           C  
ATOM   1730  OD1 ASP A 224      10.796  85.354  62.607  1.00 14.25           O  
ATOM   1731  OD2 ASP A 224      10.248  83.455  61.545  1.00 13.60           O  
ATOM   1732  N   GLN A 225       9.393  87.525  64.302  1.00 15.50           N  
ATOM   1733  CA  GLN A 225       9.886  88.911  64.297  1.00 16.75           C  
ATOM   1734  C   GLN A 225      11.222  89.021  63.613  1.00 17.88           C  
ATOM   1735  O   GLN A 225      11.766  90.117  63.432  1.00 18.40           O  
ATOM   1736  CB  GLN A 225      10.091  89.311  65.781  1.00 16.97           C  
ATOM   1737  CG  GLN A 225       8.833  89.492  66.609  1.00 15.97           C  
ATOM   1738  CD  GLN A 225       9.158  89.747  68.079  1.00 18.63           C  
ATOM   1739  OE1 GLN A 225       9.879  90.722  68.331  1.00 18.89           O  
ATOM   1740  NE2 GLN A 225       8.643  88.935  68.999  1.00 18.10           N  
ATOM   1741  N   VAL A 226      11.875  87.890  63.340  1.00 15.36           N  
ATOM   1742  CA  VAL A 226      13.210  87.846  62.779  1.00 15.78           C  
ATOM   1743  C   VAL A 226      13.166  87.717  61.255  1.00 16.34           C  
ATOM   1744  O   VAL A 226      13.936  88.381  60.545  1.00 15.02           O  
ATOM   1745  CB  VAL A 226      13.984  86.620  63.358  1.00 17.26           C  
ATOM   1746  CG1 VAL A 226      15.388  86.544  62.764  1.00 16.50           C  
ATOM   1747  CG2 VAL A 226      14.062  86.708  64.867  1.00 16.08           C  
ATOM   1748  N   VAL A 227      12.248  86.818  60.815  1.00 14.39           N  
ATOM   1749  CA  VAL A 227      12.088  86.658  59.342  1.00 15.26           C  
ATOM   1750  C   VAL A 227      10.601  86.894  59.092  1.00 14.83           C  
ATOM   1751  O   VAL A 227       9.805  85.962  59.252  1.00 14.19           O  
ATOM   1752  CB  VAL A 227      12.563  85.269  58.899  1.00 13.99           C  
ATOM   1753  CG1 VAL A 227      12.350  85.031  57.389  1.00 12.45           C  
ATOM   1754  CG2 VAL A 227      14.034  84.987  59.238  1.00 15.41           C  
ATOM   1755  N   PRO A 228      10.155  88.097  58.834  1.00 14.94           N  
ATOM   1756  CA  PRO A 228       8.732  88.429  58.663  1.00 14.72           C  
ATOM   1757  C   PRO A 228       8.094  87.467  57.633  1.00 14.47           C  
ATOM   1758  O   PRO A 228       8.652  87.302  56.553  1.00 15.14           O  
ATOM   1759  CB  PRO A 228       8.761  89.875  58.185  1.00 15.10           C  
ATOM   1760  CG  PRO A 228       9.974  90.386  59.026  1.00 17.17           C  
ATOM   1761  CD  PRO A 228      11.006  89.319  58.740  1.00 16.29           C  
ATOM   1762  N   ILE A 229       6.981  86.868  58.003  1.00 14.78           N  
ATOM   1763  CA  ILE A 229       6.278  85.841  57.230  1.00 14.90           C  
ATOM   1764  C   ILE A 229       5.784  86.260  55.861  1.00 15.20           C  
ATOM   1765  O   ILE A 229       5.974  85.487  54.884  1.00 14.57           O  
ATOM   1766  CB  ILE A 229       5.083  85.262  58.079  1.00 15.16           C  
ATOM   1767  CG1 ILE A 229       4.592  83.956  57.407  1.00 14.10           C  
ATOM   1768  CG2 ILE A 229       3.917  86.236  58.276  1.00 15.71           C  
ATOM   1769  CD1 ILE A 229       3.490  83.283  58.221  1.00 13.75           C  
ATOM   1770  N   GLU A 230       5.331  87.524  55.676  1.00 16.30           N  
ATOM   1771  CA  GLU A 230       4.784  87.804  54.313  1.00 17.49           C  
ATOM   1772  C   GLU A 230       5.841  87.755  53.241  1.00 18.42           C  
ATOM   1773  O   GLU A 230       5.675  87.300  52.093  1.00 18.13           O  
ATOM   1774  CB  GLU A 230       4.045  89.197  54.395  1.00 19.50           C  
ATOM   1775  CG  GLU A 230       3.426  89.528  53.035  1.00 26.56           C  
ATOM   1776  CD  GLU A 230       2.565  90.789  53.021  1.00 32.07           C  
ATOM   1777  OE1 GLU A 230       2.529  91.557  54.005  1.00 33.22           O  
ATOM   1778  OE2 GLU A 230       1.883  91.052  52.002  1.00 34.79           O  
ATOM   1779  N   ALA A 231       7.039  88.320  53.489  1.00 14.27           N  
ATOM   1780  CA  ALA A 231       8.100  88.350  52.501  1.00 15.03           C  
ATOM   1781  C   ALA A 231       8.946  87.067  52.557  1.00 13.49           C  
ATOM   1782  O   ALA A 231       9.931  86.995  51.848  1.00 15.08           O  
ATOM   1783  CB  ALA A 231       9.041  89.576  52.749  1.00 15.63           C  
ATOM   1784  N   SER A 232       8.538  86.057  53.357  1.00 13.99           N  
ATOM   1785  CA  SER A 232       9.334  84.820  53.418  1.00 13.45           C  
ATOM   1786  C   SER A 232       8.396  83.609  53.210  1.00 14.57           C  
ATOM   1787  O   SER A 232       8.033  83.407  52.048  1.00 14.35           O  
ATOM   1788  CB  SER A 232      10.164  84.690  54.720  1.00 10.50           C  
ATOM   1789  OG  SER A 232       9.252  84.687  55.845  1.00 11.75           O  
ATOM   1790  N   GLY A 233       7.949  82.952  54.279  1.00 15.66           N  
ATOM   1791  CA  GLY A 233       7.111  81.747  54.131  1.00 14.15           C  
ATOM   1792  C   GLY A 233       5.947  81.872  53.171  1.00 15.09           C  
ATOM   1793  O   GLY A 233       5.702  80.966  52.364  1.00 14.16           O  
ATOM   1794  N   ILE A 234       5.156  82.942  53.258  1.00 12.85           N  
ATOM   1795  CA  ILE A 234       3.993  83.033  52.306  1.00 13.35           C  
ATOM   1796  C   ILE A 234       4.501  83.162  50.889  1.00 16.12           C  
ATOM   1797  O   ILE A 234       4.011  82.533  49.941  1.00 15.37           O  
ATOM   1798  CB  ILE A 234       3.137  84.239  52.763  1.00 13.90           C  
ATOM   1799  CG1 ILE A 234       2.418  83.791  54.059  1.00 14.00           C  
ATOM   1800  CG2 ILE A 234       2.142  84.674  51.682  1.00 17.49           C  
ATOM   1801  CD1 ILE A 234       1.756  84.998  54.762  1.00 15.00           C  
ATOM   1802  N   ALA A 235       5.514  84.026  50.694  1.00 13.33           N  
ATOM   1803  CA  ALA A 235       6.067  84.268  49.370  1.00 15.13           C  
ATOM   1804  C   ALA A 235       6.792  83.050  48.796  1.00 16.19           C  
ATOM   1805  O   ALA A 235       6.641  82.735  47.603  1.00 13.10           O  
ATOM   1806  CB  ALA A 235       6.979  85.500  49.414  1.00 14.52           C  
ATOM   1807  N   SER A 236       7.462  82.245  49.625  1.00 14.36           N  
ATOM   1808  CA  SER A 236       8.083  81.022  49.178  1.00 16.01           C  
ATOM   1809  C   SER A 236       7.005  80.043  48.714  1.00 14.40           C  
ATOM   1810  O   SER A 236       7.254  79.278  47.769  1.00 17.29           O  
ATOM   1811  CB  SER A 236       8.814  80.379  50.442  1.00 15.57           C  
ATOM   1812  OG  SER A 236      10.023  81.140  50.423  1.00 22.76           O  
ATOM   1813  N   ALA A 237       5.995  79.893  49.560  1.00 14.10           N  
ATOM   1814  CA  ALA A 237       4.938  78.923  49.271  1.00 14.10           C  
ATOM   1815  C   ALA A 237       4.265  79.270  47.932  1.00 16.00           C  
ATOM   1816  O   ALA A 237       3.985  78.401  47.095  1.00 15.19           O  
ATOM   1817  CB  ALA A 237       3.868  78.939  50.361  1.00 15.52           C  
ATOM   1818  N   ALA A 238       4.063  80.570  47.725  1.00 14.54           N  
ATOM   1819  CA  ALA A 238       3.531  80.993  46.396  1.00 15.64           C  
ATOM   1820  C   ALA A 238       4.485  80.639  45.279  1.00 16.21           C  
ATOM   1821  O   ALA A 238       4.035  80.104  44.234  1.00 16.38           O  
ATOM   1822  CB  ALA A 238       3.184  82.457  46.396  1.00 14.56           C  
ATOM   1823  N   LEU A 239       5.802  80.861  45.391  1.00 16.67           N  
ATOM   1824  CA  LEU A 239       6.719  80.569  44.311  1.00 15.45           C  
ATOM   1825  C   LEU A 239       7.012  79.093  44.065  1.00 18.69           C  
ATOM   1826  O   LEU A 239       7.266  78.732  42.902  1.00 17.51           O  
ATOM   1827  CB  LEU A 239       8.076  81.300  44.536  1.00 17.26           C  
ATOM   1828  CG  LEU A 239       8.013  82.793  44.168  1.00 18.77           C  
ATOM   1829  CD1 LEU A 239       9.186  83.505  44.846  1.00 21.98           C  
ATOM   1830  CD2 LEU A 239       8.074  82.920  42.635  1.00 18.80           C  
ATOM   1831  N   VAL A 240       7.003  78.268  45.110  1.00 17.51           N  
ATOM   1832  CA  VAL A 240       7.359  76.872  44.932  1.00 14.63           C  
ATOM   1833  C   VAL A 240       6.103  76.143  44.401  1.00 15.30           C  
ATOM   1834  O   VAL A 240       5.147  76.026  45.145  1.00 15.05           O  
ATOM   1835  CB  VAL A 240       7.887  76.169  46.207  1.00 16.26           C  
ATOM   1836  CG1 VAL A 240       8.193  74.709  45.898  1.00 17.43           C  
ATOM   1837  CG2 VAL A 240       9.183  76.983  46.559  1.00 14.45           C  
ATOM   1838  N   LYS A 241       6.261  75.587  43.230  1.00 13.94           N  
ATOM   1839  CA  LYS A 241       5.126  74.823  42.634  1.00 16.00           C  
ATOM   1840  C   LYS A 241       4.693  73.651  43.478  1.00 15.39           C  
ATOM   1841  O   LYS A 241       5.522  72.813  43.926  1.00 17.44           O  
ATOM   1842  CB  LYS A 241       5.624  74.306  41.278  1.00 19.88           C  
ATOM   1843  CG  LYS A 241       5.840  75.515  40.329  1.00 24.86           C  
ATOM   1844  CD  LYS A 241       6.360  74.957  38.982  1.00 31.15           C  
ATOM   1845  CE  LYS A 241       7.872  74.861  39.017  1.00 36.52           C  
ATOM   1846  NZ  LYS A 241       8.351  73.438  39.049  1.00 38.84           N  
ATOM   1847  N   GLY A 242       3.410  73.637  43.809  1.00 14.95           N  
ATOM   1848  CA  GLY A 242       2.892  72.494  44.591  1.00 14.99           C  
ATOM   1849  C   GLY A 242       3.249  72.458  46.056  1.00 16.90           C  
ATOM   1850  O   GLY A 242       2.870  71.480  46.726  1.00 16.18           O  
ATOM   1851  N   SER A 243       3.911  73.512  46.553  1.00 16.20           N  
ATOM   1852  CA  SER A 243       4.276  73.519  47.967  1.00 17.02           C  
ATOM   1853  C   SER A 243       3.102  73.556  48.915  1.00 18.04           C  
ATOM   1854  O   SER A 243       1.972  73.954  48.615  1.00 15.77           O  
ATOM   1855  CB  SER A 243       5.152  74.797  48.246  1.00 16.70           C  
ATOM   1856  OG  SER A 243       4.273  75.911  48.173  1.00 18.69           O  
ATOM   1857  N   THR A 244       3.316  72.998  50.129  1.00 14.47           N  
ATOM   1858  CA  THR A 244       2.366  73.049  51.223  1.00 16.66           C  
ATOM   1859  C   THR A 244       2.826  74.015  52.312  1.00 15.49           C  
ATOM   1860  O   THR A 244       3.990  73.855  52.705  1.00 16.11           O  
ATOM   1861  CB  THR A 244       2.311  71.644  51.856  1.00 19.45           C  
ATOM   1862  OG1 THR A 244       1.776  70.788  50.806  1.00 24.06           O  
ATOM   1863  CG2 THR A 244       1.324  71.549  52.993  1.00 24.55           C  
ATOM   1864  N   LEU A 245       1.992  74.936  52.761  1.00 13.99           N  
ATOM   1865  CA  LEU A 245       2.439  75.880  53.811  1.00 13.84           C  
ATOM   1866  C   LEU A 245       1.584  75.650  55.048  1.00 14.89           C  
ATOM   1867  O   LEU A 245       0.372  75.475  55.007  1.00 14.55           O  
ATOM   1868  CB  LEU A 245       2.244  77.325  53.301  1.00 13.64           C  
ATOM   1869  CG  LEU A 245       2.333  78.456  54.324  1.00 16.33           C  
ATOM   1870  CD1 LEU A 245       3.736  78.565  54.954  1.00 12.99           C  
ATOM   1871  CD2 LEU A 245       1.953  79.766  53.641  1.00 14.96           C  
ATOM   1872  N   LYS A 246       2.222  75.585  56.219  1.00 15.22           N  
ATOM   1873  CA  LYS A 246       1.533  75.528  57.497  1.00 15.20           C  
ATOM   1874  C   LYS A 246       1.925  76.798  58.237  1.00 17.75           C  
ATOM   1875  O   LYS A 246       3.139  77.057  58.418  1.00 14.58           O  
ATOM   1876  CB  LYS A 246       1.876  74.262  58.275  1.00 16.58           C  
ATOM   1877  CG  LYS A 246       1.652  72.958  57.430  1.00 19.29           C  
ATOM   1878  CD  LYS A 246       1.355  71.809  58.372  1.00 20.72           C  
ATOM   1879  CE  LYS A 246      -0.058  71.334  58.500  1.00 25.13           C  
ATOM   1880  NZ  LYS A 246      -0.237  70.273  59.555  1.00 24.58           N  
ATOM   1881  N   ILE A 247       0.923  77.587  58.572  1.00 14.78           N  
ATOM   1882  CA  ILE A 247       1.211  78.843  59.309  1.00 15.72           C  
ATOM   1883  C   ILE A 247       0.925  78.599  60.775  1.00 16.63           C  
ATOM   1884  O   ILE A 247      -0.219  78.291  61.099  1.00 16.82           O  
ATOM   1885  CB  ILE A 247       0.249  79.941  58.777  1.00 13.66           C  
ATOM   1886  CG1 ILE A 247       0.595  80.241  57.298  1.00 12.38           C  
ATOM   1887  CG2 ILE A 247       0.380  81.180  59.685  1.00 14.67           C  
ATOM   1888  CD1 ILE A 247      -0.285  81.347  56.682  1.00 12.88           C  
ATOM   1889  N   TYR A 248       1.919  78.696  61.674  1.00 13.78           N  
ATOM   1890  CA  TYR A 248       1.688  78.492  63.098  1.00 14.78           C  
ATOM   1891  C   TYR A 248       1.196  79.799  63.700  1.00 14.85           C  
ATOM   1892  O   TYR A 248       1.994  80.764  63.767  1.00 14.23           O  
ATOM   1893  CB  TYR A 248       3.005  78.024  63.754  1.00 12.51           C  
ATOM   1894  CG  TYR A 248       3.422  76.604  63.402  1.00 16.03           C  
ATOM   1895  CD1 TYR A 248       2.858  75.833  62.405  1.00 14.43           C  
ATOM   1896  CD2 TYR A 248       4.448  76.023  64.173  1.00 15.78           C  
ATOM   1897  CE1 TYR A 248       3.281  74.538  62.134  1.00 13.90           C  
ATOM   1898  CE2 TYR A 248       4.892  74.754  63.921  1.00 14.58           C  
ATOM   1899  CZ  TYR A 248       4.302  74.003  62.913  1.00 14.76           C  
ATOM   1900  OH  TYR A 248       4.821  72.732  62.682  1.00 15.21           O  
ATOM   1901  N   SER A 249      -0.039  79.839  64.148  1.00 14.13           N  
ATOM   1902  CA  SER A 249      -0.605  81.112  64.640  1.00 15.70           C  
ATOM   1903  C   SER A 249       0.087  81.618  65.919  1.00 15.60           C  
ATOM   1904  O   SER A 249       0.240  80.867  66.887  1.00 14.18           O  
ATOM   1905  CB  SER A 249      -2.109  80.987  64.877  1.00 16.97           C  
ATOM   1906  OG  SER A 249      -2.637  82.177  65.403  1.00 16.94           O  
ATOM   1907  N   GLY A 250       0.502  82.878  65.842  1.00 16.43           N  
ATOM   1908  CA  GLY A 250       1.190  83.497  66.994  1.00 14.83           C  
ATOM   1909  C   GLY A 250       2.588  82.937  67.246  1.00 17.20           C  
ATOM   1910  O   GLY A 250       3.235  83.414  68.226  1.00 18.13           O  
ATOM   1911  N   ALA A 251       3.132  82.066  66.435  1.00 14.89           N  
ATOM   1912  CA  ALA A 251       4.421  81.442  66.715  1.00 12.87           C  
ATOM   1913  C   ALA A 251       5.589  82.367  66.345  1.00 13.49           C  
ATOM   1914  O   ALA A 251       5.524  83.152  65.374  1.00 13.85           O  
ATOM   1915  CB  ALA A 251       4.584  80.205  65.863  1.00 14.73           C  
ATOM   1916  N   PRO A 252       6.666  82.263  67.088  1.00 14.64           N  
ATOM   1917  CA  PRO A 252       7.856  83.088  66.868  1.00 13.89           C  
ATOM   1918  C   PRO A 252       8.789  82.381  65.918  1.00 15.08           C  
ATOM   1919  O   PRO A 252       8.463  81.302  65.352  1.00 13.44           O  
ATOM   1920  CB  PRO A 252       8.523  83.088  68.277  1.00 13.92           C  
ATOM   1921  CG  PRO A 252       8.237  81.676  68.727  1.00 13.38           C  
ATOM   1922  CD  PRO A 252       6.816  81.375  68.279  1.00 15.00           C  
ATOM   1923  N   HIS A 253       9.945  82.992  65.658  1.00 11.35           N  
ATOM   1924  CA  HIS A 253      10.901  82.408  64.764  1.00 13.53           C  
ATOM   1925  C   HIS A 253      11.422  81.021  65.219  1.00 13.70           C  
ATOM   1926  O   HIS A 253      11.488  80.118  64.382  1.00 15.51           O  
ATOM   1927  CB  HIS A 253      12.110  83.377  64.710  1.00 11.65           C  
ATOM   1928  CG  HIS A 253      13.140  83.032  63.677  1.00 13.92           C  
ATOM   1929  ND1 HIS A 253      12.756  82.885  62.317  1.00 13.13           N  
ATOM   1930  CD2 HIS A 253      14.453  82.831  63.716  1.00 15.01           C  
ATOM   1931  CE1 HIS A 253      13.837  82.639  61.617  1.00 14.49           C  
ATOM   1932  NE2 HIS A 253      14.907  82.593  62.425  1.00 15.99           N  
ATOM   1933  N   GLY A 254      11.760  80.898  66.505  1.00 13.77           N  
ATOM   1934  CA  GLY A 254      12.429  79.629  66.936  1.00 11.87           C  
ATOM   1935  C   GLY A 254      11.404  78.557  67.259  1.00 16.49           C  
ATOM   1936  O   GLY A 254      11.408  77.974  68.336  1.00 17.04           O  
ATOM   1937  N   LEU A 255      10.525  78.235  66.268  1.00 16.84           N  
ATOM   1938  CA  LEU A 255       9.441  77.297  66.565  1.00 17.75           C  
ATOM   1939  C   LEU A 255       9.902  75.841  66.610  1.00 16.12           C  
ATOM   1940  O   LEU A 255       9.145  74.939  66.991  1.00 14.87           O  
ATOM   1941  CB  LEU A 255       8.280  77.568  65.613  1.00 20.29           C  
ATOM   1942  CG  LEU A 255       8.642  77.562  64.134  1.00 19.77           C  
ATOM   1943  CD1 LEU A 255       8.801  76.141  63.628  1.00 20.28           C  
ATOM   1944  CD2 LEU A 255       7.517  78.236  63.319  1.00 19.96           C  
ATOM   1945  N   THR A 256      11.130  75.585  66.259  1.00 15.93           N  
ATOM   1946  CA  THR A 256      11.725  74.256  66.378  1.00 16.58           C  
ATOM   1947  C   THR A 256      11.738  73.903  67.880  1.00 18.63           C  
ATOM   1948  O   THR A 256      11.843  72.739  68.269  1.00 17.48           O  
ATOM   1949  CB  THR A 256      13.201  74.208  65.916  1.00 16.21           C  
ATOM   1950  OG1 THR A 256      13.807  75.460  66.295  1.00 15.91           O  
ATOM   1951  CG2 THR A 256      13.277  74.205  64.404  1.00 16.93           C  
ATOM   1952  N   ASP A 257      11.718  74.986  68.689  1.00 15.63           N  
ATOM   1953  CA  ASP A 257      11.806  74.774  70.135  1.00 16.55           C  
ATOM   1954  C   ASP A 257      10.518  75.126  70.838  1.00 16.20           C  
ATOM   1955  O   ASP A 257      10.097  74.407  71.732  1.00 17.48           O  
ATOM   1956  CB  ASP A 257      12.940  75.758  70.643  1.00 15.61           C  
ATOM   1957  CG  ASP A 257      14.263  75.238  70.132  1.00 19.15           C  
ATOM   1958  OD1 ASP A 257      14.832  74.357  70.821  1.00 18.37           O  
ATOM   1959  OD2 ASP A 257      14.727  75.701  69.060  1.00 17.75           O  
ATOM   1960  N   THR A 258       9.834  76.208  70.381  1.00 13.40           N  
ATOM   1961  CA  THR A 258       8.577  76.625  71.042  1.00 14.76           C  
ATOM   1962  C   THR A 258       7.382  75.789  70.577  1.00 15.11           C  
ATOM   1963  O   THR A 258       6.404  75.676  71.322  1.00 16.60           O  
ATOM   1964  CB  THR A 258       8.248  78.104  70.746  1.00 16.17           C  
ATOM   1965  OG1 THR A 258       8.132  78.312  69.311  1.00 17.43           O  
ATOM   1966  CG2 THR A 258       9.384  79.008  71.226  1.00 17.73           C  
ATOM   1967  N   HIS A 259       7.442  75.222  69.395  1.00 13.44           N  
ATOM   1968  CA  HIS A 259       6.338  74.383  68.869  1.00 14.67           C  
ATOM   1969  C   HIS A 259       6.947  73.076  68.408  1.00 15.45           C  
ATOM   1970  O   HIS A 259       6.666  72.467  67.379  1.00 14.33           O  
ATOM   1971  CB  HIS A 259       5.755  75.141  67.652  1.00 14.09           C  
ATOM   1972  CG  HIS A 259       5.004  76.373  68.047  1.00 16.30           C  
ATOM   1973  ND1 HIS A 259       5.543  77.456  68.719  1.00 15.94           N  
ATOM   1974  CD2 HIS A 259       3.682  76.635  67.838  1.00 16.30           C  
ATOM   1975  CE1 HIS A 259       4.562  78.358  68.929  1.00 16.66           C  
ATOM   1976  NE2 HIS A 259       3.432  77.857  68.423  1.00 18.30           N  
ATOM   1977  N   LYS A 260       7.838  72.530  69.285  1.00 13.52           N  
ATOM   1978  CA  LYS A 260       8.614  71.362  68.957  1.00 15.17           C  
ATOM   1979  C   LYS A 260       7.789  70.132  68.541  1.00 13.72           C  
ATOM   1980  O   LYS A 260       8.146  69.477  67.558  1.00 12.39           O  
ATOM   1981  CB  LYS A 260       9.468  71.035  70.212  1.00 14.53           C  
ATOM   1982  CG  LYS A 260      10.459  69.933  70.175  1.00 15.12           C  
ATOM   1983  CD  LYS A 260      11.272  69.854  71.484  1.00 13.95           C  
ATOM   1984  CE  LYS A 260      12.143  71.090  71.746  1.00 15.21           C  
ATOM   1985  NZ  LYS A 260      13.355  70.656  72.566  1.00 16.42           N  
ATOM   1986  N   ASP A 261       6.871  69.696  69.398  1.00 13.35           N  
ATOM   1987  CA  ASP A 261       6.170  68.452  69.070  1.00 16.42           C  
ATOM   1988  C   ASP A 261       5.270  68.670  67.828  1.00 14.69           C  
ATOM   1989  O   ASP A 261       5.054  67.731  67.069  1.00 16.29           O  
ATOM   1990  CB  ASP A 261       5.308  67.991  70.248  1.00 19.21           C  
ATOM   1991  CG  ASP A 261       6.178  67.473  71.414  1.00 22.25           C  
ATOM   1992  OD1 ASP A 261       7.100  66.720  71.144  1.00 22.30           O  
ATOM   1993  OD2 ASP A 261       5.832  67.879  72.524  1.00 25.36           O  
ATOM   1994  N   GLN A 262       4.772  69.872  67.666  1.00 14.74           N  
ATOM   1995  CA  GLN A 262       3.893  70.184  66.492  1.00 14.14           C  
ATOM   1996  C   GLN A 262       4.723  70.075  65.223  1.00 14.47           C  
ATOM   1997  O   GLN A 262       4.309  69.459  64.210  1.00 12.75           O  
ATOM   1998  CB  GLN A 262       3.359  71.606  66.699  1.00 14.66           C  
ATOM   1999  CG  GLN A 262       2.493  72.027  65.467  1.00 14.44           C  
ATOM   2000  CD  GLN A 262       1.805  73.358  65.674  1.00 18.66           C  
ATOM   2001  OE1 GLN A 262       1.190  73.910  64.710  1.00 20.42           O  
ATOM   2002  NE2 GLN A 262       1.906  73.933  66.860  1.00 14.98           N  
ATOM   2003  N   LEU A 263       5.897  70.717  65.243  1.00 13.35           N  
ATOM   2004  CA  LEU A 263       6.805  70.636  64.106  1.00 13.31           C  
ATOM   2005  C   LEU A 263       7.242  69.187  63.840  1.00 14.88           C  
ATOM   2006  O   LEU A 263       7.256  68.764  62.683  1.00 12.56           O  
ATOM   2007  CB  LEU A 263       8.021  71.550  64.276  1.00 13.22           C  
ATOM   2008  CG  LEU A 263       9.037  71.504  63.094  1.00 14.63           C  
ATOM   2009  CD1 LEU A 263       8.463  72.177  61.846  1.00 12.97           C  
ATOM   2010  CD2 LEU A 263      10.280  72.360  63.497  1.00 13.53           C  
ATOM   2011  N   ASN A 264       7.620  68.454  64.917  1.00 14.83           N  
ATOM   2012  CA  ASN A 264       8.023  67.077  64.709  1.00 14.05           C  
ATOM   2013  C   ASN A 264       6.947  66.302  63.909  1.00 15.87           C  
ATOM   2014  O   ASN A 264       7.245  65.571  62.980  1.00 13.41           O  
ATOM   2015  CB  ASN A 264       8.190  66.396  66.072  1.00 13.79           C  
ATOM   2016  CG  ASN A 264       9.496  66.791  66.807  1.00 16.58           C  
ATOM   2017  OD1 ASN A 264      10.342  67.471  66.205  1.00 18.13           O  
ATOM   2018  ND2 ASN A 264       9.652  66.362  68.057  1.00 18.14           N  
ATOM   2019  N   ALA A 265       5.726  66.375  64.368  1.00 13.67           N  
ATOM   2020  CA  ALA A 265       4.584  65.674  63.728  1.00 14.75           C  
ATOM   2021  C   ALA A 265       4.389  66.194  62.290  1.00 13.94           C  
ATOM   2022  O   ALA A 265       4.201  65.324  61.433  1.00 14.72           O  
ATOM   2023  CB  ALA A 265       3.321  65.807  64.562  1.00 14.66           C  
ATOM   2024  N   ASP A 266       4.442  67.497  62.052  1.00 13.96           N  
ATOM   2025  CA  ASP A 266       4.336  67.988  60.661  1.00 14.32           C  
ATOM   2026  C   ASP A 266       5.452  67.490  59.762  1.00 14.68           C  
ATOM   2027  O   ASP A 266       5.219  67.151  58.579  1.00 14.72           O  
ATOM   2028  CB  ASP A 266       4.360  69.510  60.669  1.00 16.28           C  
ATOM   2029  CG  ASP A 266       3.029  70.140  61.071  1.00 15.89           C  
ATOM   2030  OD1 ASP A 266       1.987  69.429  61.149  1.00 18.26           O  
ATOM   2031  OD2 ASP A 266       3.066  71.343  61.319  1.00 15.69           O  
ATOM   2032  N   LEU A 267       6.709  67.423  60.254  1.00 13.67           N  
ATOM   2033  CA  LEU A 267       7.772  66.907  59.405  1.00 14.65           C  
ATOM   2034  C   LEU A 267       7.545  65.419  59.074  1.00 14.66           C  
ATOM   2035  O   LEU A 267       7.755  65.029  57.935  1.00 15.85           O  
ATOM   2036  CB  LEU A 267       9.163  67.015  60.089  1.00 15.10           C  
ATOM   2037  CG  LEU A 267       9.482  68.484  60.480  1.00 16.33           C  
ATOM   2038  CD1 LEU A 267      10.827  68.550  61.219  1.00 17.33           C  
ATOM   2039  CD2 LEU A 267       9.518  69.399  59.244  1.00 15.13           C  
ATOM   2040  N   LEU A 268       7.141  64.666  60.103  1.00 14.40           N  
ATOM   2041  CA  LEU A 268       6.922  63.231  59.802  1.00 14.85           C  
ATOM   2042  C   LEU A 268       5.779  63.025  58.803  1.00 15.45           C  
ATOM   2043  O   LEU A 268       5.876  62.240  57.886  1.00 14.66           O  
ATOM   2044  CB  LEU A 268       6.564  62.573  61.136  1.00 14.88           C  
ATOM   2045  CG  LEU A 268       6.327  61.043  60.982  1.00 14.06           C  
ATOM   2046  CD1 LEU A 268       7.567  60.328  60.486  1.00 15.85           C  
ATOM   2047  CD2 LEU A 268       5.760  60.530  62.280  1.00 15.66           C  
ATOM   2048  N   ALA A 269       4.677  63.745  59.016  1.00 14.50           N  
ATOM   2049  CA  ALA A 269       3.553  63.554  58.038  1.00 16.30           C  
ATOM   2050  C   ALA A 269       3.936  63.932  56.633  1.00 16.24           C  
ATOM   2051  O   ALA A 269       3.522  63.281  55.623  1.00 15.00           O  
ATOM   2052  CB  ALA A 269       2.319  64.348  58.544  1.00 13.93           C  
ATOM   2053  N   PHE A 270       4.765  64.981  56.512  1.00 15.37           N  
ATOM   2054  CA  PHE A 270       5.206  65.455  55.216  1.00 16.47           C  
ATOM   2055  C   PHE A 270       6.067  64.398  54.534  1.00 16.05           C  
ATOM   2056  O   PHE A 270       5.911  64.012  53.385  1.00 16.58           O  
ATOM   2057  CB  PHE A 270       5.926  66.803  55.352  1.00 16.26           C  
ATOM   2058  CG  PHE A 270       6.574  67.248  54.070  1.00 16.08           C  
ATOM   2059  CD1 PHE A 270       5.793  67.610  52.963  1.00 17.87           C  
ATOM   2060  CD2 PHE A 270       7.953  67.260  53.973  1.00 16.27           C  
ATOM   2061  CE1 PHE A 270       6.435  68.020  51.781  1.00 14.73           C  
ATOM   2062  CE2 PHE A 270       8.578  67.674  52.806  1.00 15.58           C  
ATOM   2063  CZ  PHE A 270       7.812  68.052  51.695  1.00 15.40           C  
ATOM   2064  N   ILE A 271       6.999  63.815  55.300  1.00 16.05           N  
ATOM   2065  CA  ILE A 271       7.850  62.771  54.770  1.00 15.50           C  
ATOM   2066  C   ILE A 271       7.024  61.562  54.327  1.00 18.37           C  
ATOM   2067  O   ILE A 271       7.418  61.016  53.295  1.00 19.09           O  
ATOM   2068  CB  ILE A 271       8.872  62.320  55.855  1.00 17.08           C  
ATOM   2069  CG1 ILE A 271       9.866  63.457  56.084  1.00 16.48           C  
ATOM   2070  CG2 ILE A 271       9.668  61.090  55.385  1.00 19.02           C  
ATOM   2071  CD1 ILE A 271      10.720  63.252  57.346  1.00 15.55           C  
ATOM   2072  N   LYS A 272       6.042  61.198  55.133  1.00 18.92           N  
ATOM   2073  CA  LYS A 272       5.236  60.002  54.763  1.00 22.88           C  
ATOM   2074  C   LYS A 272       4.316  60.247  53.579  1.00 26.77           C  
ATOM   2075  O   LYS A 272       3.839  59.286  52.966  1.00 26.40           O  
ATOM   2076  CB  LYS A 272       4.406  59.621  56.008  1.00 25.33           C  
ATOM   2077  CG  LYS A 272       5.318  58.948  57.040  1.00 25.00           C  
ATOM   2078  CD  LYS A 272       4.569  58.395  58.206  1.00 30.43           C  
ATOM   2079  CE  LYS A 272       5.389  57.577  59.181  1.00 34.23           C  
ATOM   2080  NZ  LYS A 272       6.555  56.790  58.685  1.00 36.02           N  
ATOM   2081  N   GLY A 273       4.115  61.480  53.161  1.00 26.31           N  
ATOM   2082  CA  GLY A 273       3.295  61.895  52.065  1.00 29.36           C  
ATOM   2083  C   GLY A 273       3.807  61.483  50.693  1.00 31.91           C  
ATOM   2084  O   GLY A 273       4.992  61.082  50.509  1.00 29.68           O  
ATOM   2085  OXT GLY A 273       3.077  61.793  49.704  1.00 33.63           O  
TER    2086      GLY A 273                                                      
HETATM 2087  S   SO4 A 274      -1.456  76.401  64.740  1.00 17.27           S  
HETATM 2088  O1  SO4 A 274      -2.216  75.851  65.902  1.00 18.18           O  
HETATM 2089  O2  SO4 A 274       0.004  76.431  65.132  1.00 17.45           O  
HETATM 2090  O3  SO4 A 274      -2.005  77.758  64.484  1.00 15.51           O  
HETATM 2091  O4  SO4 A 274      -1.665  75.583  63.532  1.00 19.60           O  
HETATM 2092  S   SO4 A 275      29.925  62.064  66.246  1.00 35.75           S  
HETATM 2093  O1  SO4 A 275      29.566  61.028  67.239  1.00 34.84           O  
HETATM 2094  O2  SO4 A 275      30.649  63.205  66.937  1.00 40.15           O  
HETATM 2095  O3  SO4 A 275      28.701  62.645  65.586  1.00 37.12           O  
HETATM 2096  O4  SO4 A 275      30.806  61.528  65.166  1.00 36.91           O  
HETATM 2097  S   SO4 A 276      36.101  61.953  62.400  1.00 66.83           S  
HETATM 2098  O1  SO4 A 276      37.398  61.198  62.251  1.00 66.52           O  
HETATM 2099  O2  SO4 A 276      36.418  63.400  62.678  1.00 66.06           O  
HETATM 2100  O3  SO4 A 276      35.318  61.375  63.539  1.00 65.53           O  
HETATM 2101  O4  SO4 A 276      35.336  61.805  61.104  1.00 65.11           O  
HETATM 2102  S   SO4 A 277      23.530  54.230  63.807  1.00 50.09           S  
HETATM 2103  O1  SO4 A 277      23.691  55.710  63.773  1.00 45.21           O  
HETATM 2104  O2  SO4 A 277      23.929  53.594  65.116  1.00 48.98           O  
HETATM 2105  O3  SO4 A 277      24.409  53.672  62.704  1.00 50.74           O  
HETATM 2106  O4  SO4 A 277      22.132  53.727  63.530  1.00 49.24           O  
HETATM 2107  C1  PPI A 278      18.473  82.908  61.276  1.00 30.00           C  
HETATM 2108  C2  PPI A 278      18.523  84.376  61.140  1.00 30.00           C  
HETATM 2109  C3  PPI A 278      18.003  84.916  59.917  1.00 30.00           C  
HETATM 2110  O1  PPI A 278      18.937  82.127  60.449  1.00 30.00           O  
HETATM 2111  O2  PPI A 278      17.789  82.510  62.316  1.00 30.00           O  
HETATM 2112  O   HOH A 279      17.375  86.924  51.704  1.00 15.44           O  
HETATM 2113  O   HOH A 280       6.116  87.374  60.796  1.00 14.60           O  
HETATM 2114  O   HOH A 281      30.323  87.896  64.043  1.00 16.53           O  
HETATM 2115  O   HOH A 282       9.771  85.836  66.717  1.00 14.22           O  
HETATM 2116  O   HOH A 283      13.501  66.680  71.912  1.00 16.44           O  
HETATM 2117  O   HOH A 284      12.794  85.360  72.566  1.00 14.37           O  
HETATM 2118  O   HOH A 285      29.161  58.620  66.246  1.00 40.33           O  
HETATM 2119  O   HOH A 286      10.447  80.636  53.216  1.00 16.07           O  
HETATM 2120  O   HOH A 287       8.973  75.462  42.075  1.00 16.79           O  
HETATM 2121  O   HOH A 288      15.626  71.648  70.499  1.00 16.59           O  
HETATM 2122  O   HOH A 289      22.483  71.464  60.564  1.00 13.65           O  
HETATM 2123  O   HOH A 290      27.341  90.749  56.546  1.00 17.38           O  
HETATM 2124  O   HOH A 291       8.616  93.497  57.915  1.00 23.32           O  
HETATM 2125  O   HOH A 292      31.619  90.365  74.348  1.00 22.53           O  
HETATM 2126  O   HOH A 293      11.748  90.789  55.268  1.00 18.18           O  
HETATM 2127  O   HOH A 294      26.456  83.450  47.167  1.00 22.74           O  
HETATM 2128  O   HOH A 295       9.583  79.362  55.784  1.00 13.22           O  
HETATM 2129  O   HOH A 296      29.255  75.418  54.595  1.00 17.62           O  
HETATM 2130  O   HOH A 297      19.577  52.395  63.180  1.00 53.58           O  
HETATM 2131  O   HOH A 298      30.098  81.121  57.247  1.00 21.21           O  
HETATM 2132  O   HOH A 299      21.813  67.774  66.428  1.00 18.11           O  
HETATM 2133  O   HOH A 300      25.564  95.043  52.889  1.00 24.99           O  
HETATM 2134  O   HOH A 301       7.333  86.479  68.159  1.00 17.70           O  
HETATM 2135  O   HOH A 302      18.124  77.700  72.140  1.00 29.51           O  
HETATM 2136  O   HOH A 303      33.506  85.433  53.200  1.00 21.38           O  
HETATM 2137  O   HOH A 304      11.385  88.065  55.634  1.00 15.28           O  
HETATM 2138  O   HOH A 305      15.161  69.424  74.566  1.00 16.85           O  
HETATM 2139  O   HOH A 306      18.662  75.933  63.462  1.00 18.22           O  
HETATM 2140  O   HOH A 307      12.414  79.472  83.625  1.00 33.66           O  
HETATM 2141  O   HOH A 308      16.686  76.382  65.534  1.00 20.09           O  
HETATM 2142  O   HOH A 309      30.314  98.222  66.145  1.00 21.25           O  
HETATM 2143  O   HOH A 310      11.967  65.498  70.162  1.00 16.65           O  
HETATM 2144  O   HOH A 311       9.479  92.158  55.734  1.00 17.78           O  
HETATM 2145  O   HOH A 312      11.982  74.792  74.414  1.00 24.75           O  
HETATM 2146  O   HOH A 313      10.965  62.979  70.466  1.00 20.74           O  
HETATM 2147  O   HOH A 314      18.936  95.839  63.552  1.00 27.25           O  
HETATM 2148  O   HOH A 315      16.872  70.399  72.670  1.00 16.07           O  
HETATM 2149  O   HOH A 316      22.774  92.768  54.870  1.00 16.74           O  
HETATM 2150  O   HOH A 317      34.629  93.596  58.658  1.00 41.75           O  
HETATM 2151  O   HOH A 318      15.680  70.869  67.677  1.00 16.16           O  
HETATM 2152  O   HOH A 319      27.650  87.602  64.664  1.00 14.03           O  
HETATM 2153  O   HOH A 320      16.783  98.448  52.021  1.00 25.76           O  
HETATM 2154  O   HOH A 321      -0.656  72.463  44.412  1.00 17.86           O  
HETATM 2155  O   HOH A 322      26.751  74.283  54.049  1.00 15.36           O  
HETATM 2156  O   HOH A 323      14.490  79.863  37.997  1.00 25.10           O  
HETATM 2157  O   HOH A 324       2.989  68.250  57.350  1.00 18.90           O  
HETATM 2158  O   HOH A 325      25.647  93.832  71.306  1.00 17.97           O  
HETATM 2159  O   HOH A 326      27.149  97.348  58.150  1.00 19.99           O  
HETATM 2160  O   HOH A 327      18.326  87.021  79.293  1.00 19.76           O  
HETATM 2161  O   HOH A 328      33.125  76.975  63.823  1.00 17.80           O  
HETATM 2162  O   HOH A 329      24.536  80.724  59.453  1.00 14.82           O  
HETATM 2163  O   HOH A 330       2.397  67.983  54.701  1.00 34.69           O  
HETATM 2164  O   HOH A 331      15.835  71.850  40.035  1.00 35.63           O  
HETATM 2165  O   HOH A 332      20.431  66.844  44.019  1.00 21.05           O  
HETATM 2166  O   HOH A 333      13.222  93.050  72.300  1.00 29.66           O  
HETATM 2167  O   HOH A 334       1.790  80.283  69.186  1.00 20.99           O  
HETATM 2168  O   HOH A 335      13.024  55.122  56.170  1.00 19.92           O  
HETATM 2169  O   HOH A 336      23.813  73.456  57.941  1.00 25.97           O  
HETATM 2170  O   HOH A 337       6.169  71.021  71.893  1.00 23.81           O  
HETATM 2171  O   HOH A 338      25.648  95.404  73.641  1.00 31.06           O  
HETATM 2172  O   HOH A 339      27.343  61.116  63.813  1.00 23.88           O  
HETATM 2173  O   HOH A 340      15.430  90.837  64.938  1.00 47.56           O  
HETATM 2174  O   HOH A 341       5.044  65.053  68.073  1.00 25.90           O  
HETATM 2175  O   HOH A 342      17.907  92.128  45.084  1.00 30.74           O  
HETATM 2176  O   HOH A 343       4.463  68.965  45.033  1.00 33.07           O  
HETATM 2177  O   HOH A 344      26.705  87.013  50.397  1.00 21.94           O  
HETATM 2178  O   HOH A 345      20.425  53.709  56.117  1.00 19.87           O  
HETATM 2179  O   HOH A 346      16.584  55.187  62.429  1.00 21.40           O  
HETATM 2180  O   HOH A 347       6.344  55.772  54.679  1.00 37.77           O  
HETATM 2181  O   HOH A 348       9.821  58.962  69.059  1.00 51.43           O  
HETATM 2182  O   HOH A 349       0.764  78.240  67.148  1.00 16.84           O  
HETATM 2183  O   HOH A 350       4.986  84.730  43.413  1.00 32.49           O  
HETATM 2184  O   HOH A 351      29.819  71.378  44.998  1.00 29.45           O  
HETATM 2185  O   HOH A 352       7.329  64.952  69.387  1.00 23.28           O  
HETATM 2186  O   HOH A 353      16.990  75.002  67.991  1.00 19.10           O  
HETATM 2187  O   HOH A 354       3.561  75.633  71.282  1.00 28.78           O  
HETATM 2188  O   HOH A 355      32.152  65.093  47.915  1.00 26.15           O  
HETATM 2189  O   HOH A 356       2.700  63.084  62.004  1.00 18.99           O  
HETATM 2190  O   HOH A 357      23.603  56.654  60.539  1.00 24.25           O  
HETATM 2191  O   HOH A 358       4.401  71.624  70.082  1.00 17.47           O  
HETATM 2192  O   HOH A 359      21.130  57.257  50.571  1.00 24.50           O  
HETATM 2193  O   HOH A 360      18.992  75.791  69.451  1.00 18.89           O  
HETATM 2194  O   HOH A 361       9.109  78.571  75.315  1.00 35.85           O  
HETATM 2195  O   HOH A 362      14.072  65.413  40.573  1.00 31.25           O  
HETATM 2196  O   HOH A 363      21.081  82.781  82.982  1.00 19.92           O  
HETATM 2197  O   HOH A 364      29.390  58.210  60.426  1.00 50.38           O  
HETATM 2198  O   HOH A 365      -0.449  74.737  61.061  1.00 23.70           O  
HETATM 2199  O   HOH A 366      13.646  90.473  44.228  1.00 25.74           O  
HETATM 2200  O   HOH A 367      23.744  56.760  51.560  1.00 30.65           O  
HETATM 2201  O   HOH A 368      25.389  84.928  49.649  1.00 18.68           O  
HETATM 2202  O   HOH A 369      19.150  70.187  54.419  1.00 49.15           O  
HETATM 2203  O   HOH A 370      17.639  89.481  63.856  1.00 42.41           O  
HETATM 2204  O   HOH A 371       8.672  81.225  61.863  1.00 18.77           O  
HETATM 2205  O   HOH A 372       6.080  92.685  46.715  1.00 38.48           O  
HETATM 2206  O   HOH A 373       0.344  68.115  58.126  1.00 28.79           O  
HETATM 2207  O   HOH A 374      -2.735  77.595  61.721  1.00  6.87           O  
HETATM 2208  O   HOH A 375      21.604  89.843  78.796  1.00 20.95           O  
HETATM 2209  O   HOH A 376      12.328  86.850  53.398  1.00 15.63           O  
HETATM 2210  O   HOH A 377      18.279  84.574  80.452  1.00 19.99           O  
HETATM 2211  O   HOH A 378      27.668  77.727  65.761  1.00 16.10           O  
HETATM 2212  O   HOH A 379      31.589  88.976  72.064  1.00 22.48           O  
HETATM 2213  O   HOH A 380      33.228  92.344  73.267  1.00 18.42           O  
HETATM 2214  O   HOH A 381      14.169  63.717  42.793  1.00 23.83           O  
HETATM 2215  O   HOH A 382       5.557  84.585  69.398  1.00 18.51           O  
HETATM 2216  O   HOH A 383      10.484  88.149  49.440  1.00 23.43           O  
HETATM 2217  O   HOH A 384       6.232  71.238  45.994  1.00 20.40           O  
HETATM 2218  O   HOH A 385      34.785  81.006  67.653  1.00 25.06           O  
HETATM 2219  O   HOH A 386       6.019  85.028  45.952  1.00 20.78           O  
HETATM 2220  O   HOH A 387       3.854  86.266  47.383  1.00 21.50           O  
HETATM 2221  O   HOH A 388      10.435  87.170  44.699  1.00 23.80           O  
HETATM 2222  O   HOH A 389      15.985  76.188  72.712  1.00 26.43           O  
HETATM 2223  O   HOH A 390      17.874  60.333  44.476  1.00 31.15           O  
HETATM 2224  O   HOH A 391      20.305  55.917  54.103  1.00 25.44           O  
HETATM 2225  O   HOH A 392      29.679  80.135  40.162  1.00 53.25           O  
HETATM 2226  O   HOH A 393      23.389  68.949  70.329  1.00 25.93           O  
HETATM 2227  O   HOH A 394       8.553  67.633  73.937  1.00 24.86           O  
HETATM 2228  O   HOH A 395      16.258  77.917  67.969  1.00 31.42           O  
HETATM 2229  O   HOH A 396       1.756  76.208  47.375  1.00 27.33           O  
HETATM 2230  O   HOH A 397      17.605  90.156  43.139  1.00 28.98           O  
HETATM 2231  O   HOH A 398       7.689  92.617  48.954  1.00 30.83           O  
HETATM 2232  O   HOH A 399       8.358  62.865  70.823  1.00 25.45           O  
HETATM 2233  O   HOH A 400      35.269  73.262  48.180  1.00 27.41           O  
HETATM 2234  O   HOH A 401      28.367  86.984  52.597  1.00 23.87           O  
HETATM 2235  O   HOH A 402      40.736  89.354  53.032  1.00 62.55           O  
HETATM 2236  O   HOH A 403       2.621  73.637  69.452  1.00 19.36           O  
HETATM 2237  O   HOH A 404      25.240  97.711  54.107  1.00 27.73           O  
HETATM 2238  O   HOH A 405       2.544  85.689  69.670  1.00 38.23           O  
HETATM 2239  O   HOH A 406      32.540  74.237  48.546  1.00 38.30           O  
HETATM 2240  O   HOH A 407       4.090  70.010  48.785  1.00 26.17           O  
HETATM 2241  O   HOH A 408      23.999  80.467  42.290  1.00 28.81           O  
HETATM 2242  O   HOH A 409      36.158  84.171  65.779  1.00 19.19           O  
HETATM 2243  O   HOH A 410      16.468  98.185  44.419  1.00 38.70           O  
HETATM 2244  O   HOH A 411      24.374  66.891  45.167  1.00 33.95           O  
HETATM 2245  O   HOH A 412      41.031  80.993  56.724  1.00 25.35           O  
HETATM 2246  O   HOH A 413      23.274  68.394  57.059  1.00 43.78           O  
HETATM 2247  O   HOH A 414      19.477  91.902  47.438  1.00 27.78           O  
HETATM 2248  O   HOH A 415      20.319  96.155  65.754  1.00 33.30           O  
HETATM 2249  O   HOH A 416      36.876  76.935  67.584  1.00 43.94           O  
HETATM 2250  O   HOH A 417       5.889  92.058  53.439  1.00 31.13           O  
HETATM 2251  O   HOH A 418      20.420  67.137  40.227  1.00 24.91           O  
HETATM 2252  O   HOH A 419       7.594  71.737  42.755  1.00 26.54           O  
HETATM 2253  O   HOH A 420       4.046  62.895  66.904  1.00 29.32           O  
HETATM 2254  O   HOH A 421      18.702  79.558  40.474  1.00 29.50           O  
HETATM 2255  O   HOH A 422       0.479  86.485  65.150  1.00 30.44           O  
HETATM 2256  O   HOH A 423       0.279  86.836  58.344  1.00 35.12           O  
HETATM 2257  O   HOH A 424      10.388  59.702  49.054  1.00 41.74           O  
HETATM 2258  O   HOH A 425      30.578  77.853  72.391  1.00 23.18           O  
HETATM 2259  O   HOH A 426       2.228  91.811  70.426  1.00 56.42           O  
HETATM 2260  O   HOH A 427       8.144  86.898  46.101  1.00 30.59           O  
HETATM 2261  O   HOH A 428      16.403  91.367  74.163  1.00 25.63           O  
HETATM 2262  O   HOH A 429      25.941  96.494  70.419  1.00 24.40           O  
HETATM 2263  O   HOH A 430      36.343  84.259  62.403  1.00 32.94           O  
HETATM 2264  O   HOH A 431      24.998  95.093  49.714  1.00 40.61           O  
HETATM 2265  O   HOH A 432      20.685  83.377  80.418  1.00 20.69           O  
HETATM 2266  O   HOH A 433      31.159  95.122  56.488  1.00 33.96           O  
HETATM 2267  O   HOH A 434      18.143  73.390  39.549  1.00 29.85           O  
HETATM 2268  O   HOH A 435       3.342  88.900  61.075  1.00 51.92           O  
HETATM 2269  O   HOH A 436      27.292  69.835  71.536  1.00 25.41           O  
HETATM 2270  O   HOH A 437      14.905  80.368  83.466  1.00 27.85           O  
HETATM 2271  O   HOH A 438      29.164  91.531  54.765  1.00 24.08           O  
HETATM 2272  O   HOH A 439      -2.611  84.239  63.852  1.00 20.55           O  
HETATM 2273  O   HOH A 440      34.021  64.120  64.109  1.00 27.24           O  
HETATM 2274  O   HOH A 441      15.533  87.432  41.270  1.00 35.57           O  
HETATM 2275  O   HOH A 442      15.073  92.542  44.634  1.00 25.43           O  
HETATM 2276  O   HOH A 443      35.312  74.969  65.018  1.00 36.35           O  
HETATM 2277  O   HOH A 444       9.054  58.610  52.531  1.00 31.22           O  
HETATM 2278  O   HOH A 445      21.467  79.882  42.103  1.00 31.84           O  
HETATM 2279  O   HOH A 446      28.629  59.114  57.985  1.00 29.60           O  
HETATM 2280  O   HOH A 447      20.951  87.710  80.069  1.00 25.49           O  
HETATM 2281  O   HOH A 448      25.832  98.245  68.085  1.00 29.30           O  
HETATM 2282  O   HOH A 449      36.423  80.346  49.663  1.00 49.36           O  
HETATM 2283  O   HOH A 450      22.231  85.439  80.466  1.00 20.54           O  
HETATM 2284  O   HOH A 451      22.787  93.623  71.213  1.00 20.06           O  
HETATM 2285  O   HOH A 452      19.847  90.006  76.937  1.00 26.69           O  
HETATM 2286  O   HOH A 453      20.207  93.731  76.862  1.00 47.68           O  
HETATM 2287  O   HOH A 454      22.652  95.095  74.717  1.00 25.94           O  
HETATM 2288  O   HOH A 455      22.362  96.252  70.268  1.00 45.11           O  
HETATM 2289  O   HOH A 456      27.975  92.064  77.650  1.00 19.30           O  
HETATM 2290  O   HOH A 457      15.621  83.939  81.064  1.00 24.32           O  
HETATM 2291  O   HOH A 458      15.841  87.985  80.085  1.00 45.71           O  
HETATM 2292  O   HOH A 459      38.189  65.495  57.193  1.00 47.21           O  
HETATM 2293  O   HOH A 460      35.781  73.954  45.244  1.00 45.35           O  
HETATM 2294  O   HOH A 461      31.301  78.065  45.511  1.00 39.28           O  
HETATM 2295  O   HOH A 462      29.940  68.929  44.170  1.00 31.69           O  
HETATM 2296  O   HOH A 463      28.744  60.144  45.370  1.00 42.54           O  
HETATM 2297  O   HOH A 464      25.591  58.266  43.404  1.00 59.98           O  
HETATM 2298  O   HOH A 465      -1.412  85.244  59.703  1.00 28.99           O  
HETATM 2299  O   HOH A 466       4.380  65.049  51.147  1.00 36.17           O  
HETATM 2300  O   HOH A 467       4.172  64.342  48.755  1.00 52.33           O  
HETATM 2301  O   HOH A 468      24.553  71.463  72.369  1.00 26.02           O  
HETATM 2302  O   HOH A 469      27.262  73.958  70.105  1.00 28.16           O  
HETATM 2303  O   HOH A 470      29.218  73.811  71.731  1.00 39.16           O  
HETATM 2304  O   HOH A 471      27.872  71.985  73.285  1.00 40.16           O  
HETATM 2305  O   HOH A 472      18.421  78.201  69.731  1.00 30.39           O  
HETATM 2306  O   HOH A 473      15.687  90.447  61.195  1.00 33.49           O  
HETATM 2307  O   HOH A 474      17.165  94.327  64.616  1.00 43.06           O  
HETATM 2308  O   HOH A 475      10.669  92.620  62.297  1.00 47.89           O  
HETATM 2309  O   HOH A 476       8.809  93.012  60.552  1.00 33.28           O  
HETATM 2310  O   HOH A 477       8.821  97.014  53.897  1.00 42.67           O  
HETATM 2311  O   HOH A 478      22.813 101.881  58.446  1.00 33.70           O  
HETATM 2312  O   HOH A 479      26.851  99.906  58.998  1.00 46.20           O  
HETATM 2313  O   HOH A 480      17.340 100.797  52.938  1.00 49.42           O  
HETATM 2314  O   HOH A 481      29.514  96.855  60.169  1.00 29.77           O  
HETATM 2315  O   HOH A 482      36.607  89.427  53.368  1.00 39.00           O  
HETATM 2316  O   HOH A 483      37.079  82.979  60.295  1.00 27.29           O  
HETATM 2317  O   HOH A 484       7.619  73.201  72.572  1.00 31.43           O  
HETATM 2318  O   HOH A 485       1.496  68.903  64.135  1.00 22.41           O  
HETATM 2319  O   HOH A 486       3.072  62.123  64.719  1.00 26.77           O  
HETATM 2320  O   HOH A 487       8.399  57.265  54.713  1.00 28.78           O  
HETATM 2321  O   HOH A 488       3.976  87.428  49.974  1.00 22.58           O  
HETATM 2322  O   HOH A 489      26.329  57.251  53.533  1.00 27.22           O  
HETATM 2323  O   HOH A 490      11.657  60.399  70.741  1.00 44.80           O  
HETATM 2324  O   HOH A 491       2.683  60.993  60.373  1.00 21.70           O  
HETATM 2325  O   HOH A 492      11.290  56.270  54.108  1.00 44.26           O  
HETATM 2326  O   HOH A 493      15.397  83.072  83.697  1.00 35.93           O  
HETATM 2327  O   HOH A 494      -0.368  74.987  68.054  1.00 30.65           O  
HETATM 2328  O   HOH A 495      27.312  57.792  62.486  1.00 32.87           O  
HETATM 2329  O   HOH A 496      22.494  53.822  57.999  1.00 38.64           O  
HETATM 2330  O   HOH A 497      39.536  80.980  53.644  1.00 28.47           O  
HETATM 2331  O   HOH A 498      17.388  57.965  43.463  1.00 40.31           O  
HETATM 2332  O   HOH A 499       0.753  67.101  61.764  1.00 35.19           O  
HETATM 2333  O   HOH A 500       7.651  70.234  74.018  1.00 30.16           O  
HETATM 2334  O   HOH A 501      32.312  96.852  72.593  1.00 27.74           O  
HETATM 2335  O   HOH A 502       1.259  61.810  55.918  1.00 28.88           O  
HETATM 2336  O   HOH A 503      27.967  95.475  75.018  1.00 26.04           O  
HETATM 2337  O   HOH A 504      16.799  84.938  42.267  1.00 27.31           O  
HETATM 2338  O   HOH A 505      21.099  87.441  45.159  1.00 27.85           O  
HETATM 2339  O   HOH A 506      14.272  52.338  58.769  1.00 27.30           O  
HETATM 2340  O   HOH A 507      37.066  63.997  53.618  1.00 36.74           O  
HETATM 2341  O   HOH A 508      10.840  92.769  67.109  1.00 37.19           O  
HETATM 2342  O   HOH A 509      10.364  79.335  77.893  1.00 30.27           O  
HETATM 2343  O   HOH A 510      38.990  76.338  54.223  1.00 29.95           O  
HETATM 2344  O   HOH A 511      23.520  97.910  66.483  1.00 30.42           O  
HETATM 2345  O   HOH A 512      33.982  79.680  47.948  1.00 32.05           O  
HETATM 2346  O   HOH A 513      -5.227  81.930  66.002  1.00 31.40           O  
HETATM 2347  O   HOH A 514      11.329  65.604  40.785  1.00 46.29           O  
HETATM 2348  O   HOH A 515      15.824  52.854  61.653  1.00 47.59           O  
HETATM 2349  O   HOH A 516       5.841  84.334  72.602  1.00 43.94           O  
HETATM 2350  O   HOH A 517      10.295  63.562  44.803  1.00 29.01           O  
HETATM 2351  O   HOH A 518       6.531  68.376  43.200  1.00 38.62           O  
HETATM 2352  O   HOH A 519      28.451  96.874  55.923  1.00 50.38           O  
HETATM 2353  O   HOH A 520      25.028  64.296  42.452  1.00 50.56           O  
HETATM 2354  O   HOH A 521      14.865  55.980  50.805  1.00 40.25           O  
HETATM 2355  O   HOH A 522      -2.322  83.151  68.196  1.00 30.88           O  
HETATM 2356  O   HOH A 523      29.175  87.519  48.396  1.00 39.80           O  
HETATM 2357  O   HOH A 524      23.317 101.194  54.680  1.00 41.94           O  
HETATM 2358  O   HOH A 525       0.916  60.767  58.376  1.00 28.97           O  
HETATM 2359  O   HOH A 526       1.520  87.771  73.894  1.00 43.45           O  
HETATM 2360  O   HOH A 527       0.542  70.752  42.616  1.00 23.49           O  
HETATM 2361  O   HOH A 528      11.507  77.454  82.558  1.00 47.05           O  
HETATM 2362  O   HOH A 529      28.094  93.852  54.258  1.00 35.69           O  
HETATM 2363  O   HOH A 530       9.101  87.318  42.462  1.00 39.52           O  
HETATM 2364  O   HOH A 531      22.626  66.071  42.435  1.00 36.53           O  
HETATM 2365  O   HOH A 532      28.634  85.106  46.432  1.00 53.06           O  
HETATM 2366  O   HOH A 533       6.906  56.343  61.522  1.00 39.06           O  
HETATM 2367  O   HOH A 534       0.349  64.429  62.123  1.00 32.05           O  
HETATM 2368  O   HOH A 535       8.235  88.710  48.017  1.00 40.52           O  
HETATM 2369  O   HOH A 536      17.301  56.373  49.992  1.00 23.29           O  
HETATM 2370  O   HOH A 537      29.779  89.313  52.777  1.00 38.62           O  
HETATM 2371  O   HOH A 538      11.166  99.528  48.047  1.00 39.29           O  
HETATM 2372  O   HOH A 539       0.419  68.459  51.400  1.00 42.21           O  
HETATM 2373  O   HOH A 540      -0.061  77.193  69.466  1.00 34.98           O  
HETATM 2374  O   HOH A 541       1.507  69.014  44.876  1.00 38.98           O  
HETATM 2375  O   HOH A 542      11.655  87.990  79.924  1.00 35.78           O  
HETATM 2376  O   HOH A 543       1.726  69.958  70.254  1.00 36.50           O  
HETATM 2377  O   HOH A 544       9.670  60.954  51.128  1.00 37.36           O  
HETATM 2378  O   HOH A 545      18.038  82.412  43.122  1.00 35.43           O  
HETATM 2379  O   HOH A 546      28.815 100.229  70.312  1.00 58.86           O  
HETATM 2380  O   HOH A 547       5.868  94.280  44.465  1.00 51.06           O  
HETATM 2381  O   HOH A 548       7.488  96.033  43.178  1.00 43.55           O  
HETATM 2382  O   HOH A 549      13.557  86.833  39.638  1.00 38.80           O  
HETATM 2383  O   HOH A 550      11.330  89.718  45.321  1.00 42.71           O  
HETATM 2384  O   HOH A 551      26.563  68.462  41.951  1.00 36.45           O  
HETATM 2385  O   HOH A 552      24.141  99.765  51.743  1.00 49.89           O  
HETATM 2386  O   HOH A 553       6.542  79.450  40.485  1.00 36.15           O  
HETATM 2387  O   HOH A 554      35.118  77.290  47.770  1.00 40.26           O  
HETATM 2388  O   HOH A 555      31.929  85.656  50.010  1.00 37.92           O  
HETATM 2389  O   HOH A 556      27.092  98.283  71.938  1.00 33.56           O  
HETATM 2390  O   HOH A 557       7.930  93.220  42.527  1.00 45.02           O  
HETATM 2391  O   HOH A 558       2.317  84.758  72.657  1.00 55.26           O  
HETATM 2392  O   HOH A 559       7.464  89.962  77.764  1.00 37.31           O  
HETATM 2393  O   HOH A 560      10.958  81.795  82.862  1.00 40.52           O  
HETATM 2394  O   HOH A 561       6.190  91.266  50.586  1.00 29.26           O  
HETATM 2395  O   HOH A 562      16.508  64.572  38.585  1.00 48.07           O  
HETATM 2396  O   HOH A 563      18.025  85.606  83.241  1.00 40.04           O  
HETATM 2397  O   HOH A 564      17.975  82.893  85.725  1.00 39.57           O  
HETATM 2398  O   HOH A 565      -0.531  87.915  56.220  1.00 47.26           O  
HETATM 2399  O   HOH A 566      19.968  82.439  41.309  1.00 37.49           O  
HETATM 2400  O   HOH A 567      24.859  66.175  69.605  1.00 21.76           O  
HETATM 2401  O   HOH A 568      29.989  73.364  68.536  1.00 32.89           O  
HETATM 2402  O   HOH A 569      34.272  76.260  67.254  1.00 31.78           O  
HETATM 2403  O   HOH A 570      32.693  73.901  68.733  1.00 36.32           O  
HETATM 2404  O   HOH A 571      19.419  51.368  55.129  1.00 32.86           O  
HETATM 2405  O   HOH A 572       2.894  58.374  61.474  1.00 35.98           O  
HETATM 2406  O   HOH A 573      16.459  55.470  47.631  1.00 29.09           O  
HETATM 2407  O   HOH A 574       5.017  89.985  64.300  1.00 56.21           O  
HETATM 2408  O   HOH A 575      35.384  91.743  57.431  1.00 31.70           O  
HETATM 2409  O   HOH A 576      37.477  91.648  54.595  1.00 41.41           O  
HETATM 2410  O   HOH A 577      41.100  78.798  55.260  1.00 55.63           O  
HETATM 2411  O   HOH A 578      39.109  75.985  56.864  1.00 30.53           O  
HETATM 2412  O   HOH A 579      17.223  92.433  69.761  1.00 49.19           O  
HETATM 2413  O   HOH A 580      26.467  63.067  66.827  1.00 28.16           O  
HETATM 2414  O   HOH A 581      40.874  79.695  58.931  1.00 27.16           O  
HETATM 2415  O   HOH A 582      34.959  85.009  49.970  1.00 37.23           O  
HETATM 2416  O   HOH A 583       3.413  67.388  46.718  1.00 46.64           O  
HETATM 2417  O   HOH A 584       2.156  66.167  53.157  1.00 39.41           O  
HETATM 2418  O   HOH A 585       7.608  81.888  73.104  1.00 38.36           O  
HETATM 2419  O   HOH A 586      19.673  95.014  72.474  1.00 46.93           O  
HETATM 2420  O   HOH A 587      19.599  94.036  69.771  1.00 50.46           O  
HETATM 2421  O   HOH A 588       6.271  89.419  49.277  1.00 38.36           O  
HETATM 2422  O   HOH A 589      21.406  85.278  44.092  1.00 45.48           O  
HETATM 2423  O   HOH A 590       6.519  92.471  69.958  1.00 72.05           O  
HETATM 2424  O   HOH A 591      17.747  97.866  48.595  1.00 37.93           O  
HETATM 2425  O   HOH A 592      24.791  84.553  45.421  1.00 53.35           O  
HETATM 2426  O   HOH A 593      19.671  98.538  50.001  1.00 41.40           O  
HETATM 2427  O   HOH A 594      21.831  93.557  48.065  1.00 33.48           O  
HETATM 2428  O   HOH A 595      19.170  96.272  68.079  1.00 67.82           O  
HETATM 2429  O   HOH A 596      29.740  97.365  73.742  1.00 37.06           O  
HETATM 2430  O   HOH A 597      10.469  94.739  69.045  1.00 47.31           O  
HETATM 2431  O   HOH A 598       5.230  90.003  60.022  1.00 45.48           O  
HETATM 2432  O   HOH A 599       7.746  90.488  61.728  1.00 41.57           O  
HETATM 2433  O   HOH A 600       5.116  90.211  67.254  1.00 67.74           O  
HETATM 2434  O   HOH A 601      14.754  95.553  42.980  1.00 33.33           O  
HETATM 2435  O   HOH A 602       9.390  64.808  42.239  1.00 33.44           O  
HETATM 2436  O   HOH A 603       9.347  76.395  74.413  1.00 36.56           O  
HETATM 2437  O   HOH A 604       8.789  81.634  78.686  1.00 40.48           O  
HETATM 2438  O   HOH A 605       5.645  80.584  71.608  1.00 29.98           O  
HETATM 2439  O   HOH A 606      24.174  88.189  49.138  1.00 35.03           O  
HETATM 2440  O   HOH A 607      18.602  80.542  63.660  1.00 22.06           O  
HETATM 2441  O   HOH A 608      38.297  78.342  66.206  1.00 37.15           O  
HETATM 2442  O   HOH A 609      40.574  68.662  50.165  1.00 40.91           O  
HETATM 2443  O   HOH A 610      34.325  66.722  47.867  1.00 31.47           O  
HETATM 2444  O   HOH A 611       9.617  54.514  58.182  1.00 60.24           O  
HETATM 2445  O   HOH A 612       7.012  90.627  55.396  1.00 22.78           O  
HETATM 2446  O   HOH A 613       5.164  89.865  57.373  1.00 20.53           O  
CONECT 2087 2088 2089 2090 2091                                                 
CONECT 2088 2087                                                                
CONECT 2089 2087                                                                
CONECT 2090 2087                                                                
CONECT 2091 2087                                                                
CONECT 2092 2093 2094 2095 2096                                                 
CONECT 2093 2092                                                                
CONECT 2094 2092                                                                
CONECT 2095 2092                                                                
CONECT 2096 2092                                                                
CONECT 2097 2098 2099 2100 2101                                                 
CONECT 2098 2097                                                                
CONECT 2099 2097                                                                
CONECT 2100 2097                                                                
CONECT 2101 2097                                                                
CONECT 2102 2103 2104 2105 2106                                                 
CONECT 2103 2102                                                                
CONECT 2104 2102                                                                
CONECT 2105 2102                                                                
CONECT 2106 2102                                                                
CONECT 2107 2108 2110 2111                                                      
CONECT 2108 2107 2109                                                           
CONECT 2109 2108                                                                
CONECT 2110 2107                                                                
CONECT 2111 2107                                                                
MASTER      378    0    5   10    9    0   11    6 2445    1   25   21          
END                                                                             
