# Supplementary material for: A new benchmark illustrates that integration of geometric constraints inferred from enzyme reaction chemistry can increase enzyme active site modeling accuracy
Source: PLoS One. 2019 Apr 4;14(4):e0214126. doi: 10.1371/journal.pone.0214126 (PMC6448891; doi:10.1371/journal.pone.0214126)
Supplement: S1 Files — (GZ) [file pone.0214126.s008.gz › benchmark-lite/templates/3ia2/1a8s.pdb.clean2]

ATOM      1  N   THR A   1      31.371  63.356  63.053  1.00 21.45           N  
ATOM      2  CA  THR A   1      32.142  62.905  61.876  1.00 22.19           C  
ATOM      3  C   THR A   1      32.600  64.110  61.062  1.00 23.37           C  
ATOM      4  O   THR A   1      31.990  65.168  61.152  1.00 19.43           O  
ATOM      5  CB  THR A   1      31.286  61.964  61.018  1.00 25.88           C  
ATOM      6  OG1 THR A   1      30.468  61.241  61.948  1.00 29.54           O  
ATOM      7  CG2 THR A   1      32.101  61.063  60.135  1.00 28.15           C  
ATOM      8 1H   THR A   1      31.074  62.561  63.582  1.00  0.00           H  
ATOM      9 2H   THR A   1      31.946  63.940  63.625  1.00  0.00           H  
ATOM     10 3H   THR A   1      30.570  63.872  62.750  1.00  0.00           H  
ATOM     11  HA  THR A   1      33.021  62.363  62.225  1.00  0.00           H  
ATOM     12  HB  THR A   1      30.629  62.552  60.378  1.00  0.00           H  
ATOM     13  HG1 THR A   1      30.668  61.531  62.842  1.00  0.00           H  
ATOM     14 1HG2 THR A   1      31.436  60.424  59.555  1.00  0.00           H  
ATOM     15 2HG2 THR A   1      32.706  61.667  59.459  1.00  0.00           H  
ATOM     16 3HG2 THR A   1      32.753  60.444  60.750  1.00  0.00           H  
ATOM     17  N   THR A   2      33.665  63.934  60.289  1.00 23.23           N  
ATOM     18  CA  THR A   2      34.235  65.056  59.553  1.00 25.20           C  
ATOM     19  C   THR A   2      34.444  64.658  58.100  1.00 26.80           C  
ATOM     20  O   THR A   2      34.670  63.485  57.790  1.00 25.19           O  
ATOM     21  CB  THR A   2      35.623  65.348  60.194  1.00 29.41           C  
ATOM     22  OG1 THR A   2      35.424  66.199  61.330  1.00 33.29           O  
ATOM     23  CG2 THR A   2      36.613  65.980  59.286  1.00 33.72           C  
ATOM     24  H   THR A   2      34.091  63.022  60.203  1.00  0.00           H  
ATOM     25  HA  THR A   2      33.574  65.916  59.666  1.00  0.00           H  
ATOM     26  HB  THR A   2      36.066  64.416  60.544  1.00  0.00           H  
ATOM     27  HG1 THR A   2      34.487  66.388  61.428  1.00  0.00           H  
ATOM     28 1HG2 THR A   2      37.547  66.143  59.823  1.00  0.00           H  
ATOM     29 2HG2 THR A   2      36.794  65.326  58.433  1.00  0.00           H  
ATOM     30 3HG2 THR A   2      36.226  66.935  58.934  1.00  0.00           H  
ATOM     31  N   PHE A   3      34.283  65.634  57.232  1.00 22.12           N  
ATOM     32  CA  PHE A   3      34.574  65.461  55.822  1.00 25.33           C  
ATOM     33  C   PHE A   3      35.298  66.721  55.366  1.00 26.00           C  
ATOM     34  O   PHE A   3      35.031  67.791  55.924  1.00 26.43           O  
ATOM     35  CB  PHE A   3      33.247  65.165  55.138  1.00 31.26           C  
ATOM     36  CG  PHE A   3      33.091  65.736  53.774  1.00 30.80           C  
ATOM     37  CD1 PHE A   3      33.718  65.082  52.724  1.00 35.08           C  
ATOM     38  CD2 PHE A   3      32.311  66.840  53.554  1.00 33.21           C  
ATOM     39  CE1 PHE A   3      33.602  65.596  51.434  1.00 36.49           C  
ATOM     40  CE2 PHE A   3      32.229  67.379  52.292  1.00 31.95           C  
ATOM     41  CZ  PHE A   3      32.855  66.750  51.251  1.00 34.75           C  
ATOM     42  H   PHE A   3      33.947  66.529  57.559  1.00  0.00           H  
ATOM     43  HA  PHE A   3      35.258  64.618  55.711  1.00  0.00           H  
ATOM     44 1HB  PHE A   3      33.113  64.087  55.056  1.00  0.00           H  
ATOM     45 2HB  PHE A   3      32.430  65.551  55.747  1.00  0.00           H  
ATOM     46  HD1 PHE A   3      34.290  64.176  52.927  1.00  0.00           H  
ATOM     47  HD2 PHE A   3      31.816  67.334  54.391  1.00  0.00           H  
ATOM     48  HE1 PHE A   3      34.092  65.092  50.601  1.00  0.00           H  
ATOM     49  HE2 PHE A   3      31.672  68.299  52.116  1.00  0.00           H  
ATOM     50  HZ  PHE A   3      32.754  67.183  50.257  1.00  0.00           H  
ATOM     51  N   THR A   4      36.270  66.637  54.473  1.00 24.84           N  
ATOM     52  CA  THR A   4      36.949  67.832  53.994  1.00 24.61           C  
ATOM     53  C   THR A   4      36.529  68.086  52.556  1.00 24.89           C  
ATOM     54  O   THR A   4      36.630  67.166  51.738  1.00 24.88           O  
ATOM     55  CB  THR A   4      38.482  67.703  54.122  1.00 26.60           C  
ATOM     56  OG1 THR A   4      38.730  67.510  55.517  1.00 28.15           O  
ATOM     57  CG2 THR A   4      39.201  68.960  53.666  1.00 27.52           C  
ATOM     58  H   THR A   4      36.550  65.735  54.115  1.00  0.00           H  
ATOM     59  HA  THR A   4      36.628  68.679  54.601  1.00  0.00           H  
ATOM     60  HB  THR A   4      38.829  66.869  53.513  1.00  0.00           H  
ATOM     61  HG1 THR A   4      37.896  67.512  55.993  1.00  0.00           H  
ATOM     62 1HG2 THR A   4      40.277  68.823  53.774  1.00  0.00           H  
ATOM     63 2HG2 THR A   4      38.963  69.157  52.621  1.00  0.00           H  
ATOM     64 3HG2 THR A   4      38.880  69.804  54.276  1.00  0.00           H  
ATOM     65  N   THR A   5      36.112  69.310  52.262  1.00 23.52           N  
ATOM     66  CA  THR A   5      35.689  69.724  50.951  1.00 25.58           C  
ATOM     67  C   THR A   5      36.868  69.908  49.988  1.00 27.14           C  
ATOM     68  O   THR A   5      38.007  69.909  50.433  1.00 26.28           O  
ATOM     69  CB  THR A   5      34.930  71.078  50.996  1.00 25.26           C  
ATOM     70  OG1 THR A   5      35.842  72.139  51.349  1.00 24.31           O  
ATOM     71  CG2 THR A   5      33.804  71.042  52.029  1.00 23.36           C  
ATOM     72  H   THR A   5      36.097  69.980  53.018  1.00  0.00           H  
ATOM     73  HA  THR A   5      35.011  68.969  50.552  1.00  0.00           H  
ATOM     74  HB  THR A   5      34.503  71.288  50.016  1.00  0.00           H  
ATOM     75  HG1 THR A   5      36.721  71.775  51.479  1.00  0.00           H  
ATOM     76 1HG2 THR A   5      33.289  72.002  52.039  1.00  0.00           H  
ATOM     77 2HG2 THR A   5      33.097  70.254  51.770  1.00  0.00           H  
ATOM     78 3HG2 THR A   5      34.222  70.844  53.015  1.00  0.00           H  
ATOM     79  N   ARG A   6      36.567  70.071  48.694  1.00 26.41           N  
ATOM     80  CA  ARG A   6      37.669  70.232  47.746  1.00 30.56           C  
ATOM     81  C   ARG A   6      38.575  71.408  48.077  1.00 29.90           C  
ATOM     82  O   ARG A   6      39.778  71.296  47.815  1.00 33.20           O  
ATOM     83  CB  ARG A   6      37.117  70.399  46.325  1.00 31.19           C  
ATOM     84  CG  ARG A   6      36.771  68.982  45.797  1.00 32.93           C  
ATOM     85  CD  ARG A   6      36.305  69.181  44.347  1.00 36.87           C  
ATOM     86  NE  ARG A   6      34.868  69.178  44.249  1.00 41.56           N  
ATOM     87  CZ  ARG A   6      33.968  70.139  44.214  1.00 42.73           C  
ATOM     88  NH1 ARG A   6      34.312  71.431  44.262  1.00 44.79           N  
ATOM     89  NH2 ARG A   6      32.699  69.770  44.113  1.00 40.95           N  
ATOM     90  H   ARG A   6      35.617  70.087  48.351  1.00  0.00           H  
ATOM     91  HA  ARG A   6      38.289  69.336  47.781  1.00  0.00           H  
ATOM     92 1HB  ARG A   6      36.239  71.043  46.349  1.00  0.00           H  
ATOM     93 2HB  ARG A   6      37.864  70.888  45.700  1.00  0.00           H  
ATOM     94 1HG  ARG A   6      37.658  68.349  45.845  1.00  0.00           H  
ATOM     95 2HG  ARG A   6      35.981  68.548  46.411  1.00  0.00           H  
ATOM     96 1HD  ARG A   6      36.674  70.136  43.974  1.00  0.00           H  
ATOM     97 2HD  ARG A   6      36.694  68.375  43.726  1.00  0.00           H  
ATOM     98  HE  ARG A   6      34.402  68.282  44.193  1.00  0.00           H  
ATOM     99 1HH1 ARG A   6      35.286  71.692  44.327  1.00  0.00           H  
ATOM    100 2HH1 ARG A   6      33.598  72.145  44.233  1.00  0.00           H  
ATOM    101 1HH2 ARG A   6      32.460  68.789  44.067  1.00  0.00           H  
ATOM    102 2HH2 ARG A   6      31.971  70.468  44.082  1.00  0.00           H  
ATOM    103  N   ASP A   7      38.041  72.443  48.664  1.00 28.74           N  
ATOM    104  CA  ASP A   7      38.816  73.626  49.020  1.00 29.50           C  
ATOM    105  C   ASP A   7      39.488  73.492  50.372  1.00 29.29           C  
ATOM    106  O   ASP A   7      40.119  74.469  50.800  1.00 28.25           O  
ATOM    107  CB  ASP A   7      37.979  74.891  48.850  1.00 29.83           C  
ATOM    108  CG  ASP A   7      37.072  75.236  50.014  1.00 31.26           C  
ATOM    109  OD1 ASP A   7      37.046  74.497  51.027  1.00 32.43           O  
ATOM    110  OD2 ASP A   7      36.394  76.293  49.930  1.00 30.79           O  
ATOM    111  H   ASP A   7      37.054  72.419  48.877  1.00  0.00           H  
ATOM    112  HA  ASP A   7      39.677  73.688  48.354  1.00  0.00           H  
ATOM    113 1HB  ASP A   7      38.638  75.745  48.690  1.00  0.00           H  
ATOM    114 2HB  ASP A   7      37.348  74.794  47.966  1.00  0.00           H  
ATOM    115  N   GLY A   8      39.441  72.334  51.039  1.00 27.95           N  
ATOM    116  CA  GLY A   8      40.193  72.211  52.297  1.00 25.64           C  
ATOM    117  C   GLY A   8      39.447  72.498  53.579  1.00 25.52           C  
ATOM    118  O   GLY A   8      39.960  72.260  54.689  1.00 26.36           O  
ATOM    119  H   GLY A   8      38.907  71.544  50.706  1.00  0.00           H  
ATOM    120 1HA  GLY A   8      40.587  71.199  52.388  1.00  0.00           H  
ATOM    121 2HA  GLY A   8      41.047  72.887  52.278  1.00  0.00           H  
ATOM    122  N   THR A   9      38.221  72.984  53.480  1.00 23.92           N  
ATOM    123  CA  THR A   9      37.333  73.282  54.579  1.00 24.58           C  
ATOM    124  C   THR A   9      36.881  71.987  55.258  1.00 23.46           C  
ATOM    125  O   THR A   9      36.498  71.057  54.574  1.00 25.85           O  
ATOM    126  CB  THR A   9      36.065  74.011  54.098  1.00 24.43           C  
ATOM    127  OG1 THR A   9      36.508  75.228  53.416  1.00 26.96           O  
ATOM    128  CG2 THR A   9      35.185  74.427  55.267  1.00 23.99           C  
ATOM    129  H   THR A   9      37.907  73.151  52.535  1.00  0.00           H  
ATOM    130  HA  THR A   9      37.855  73.935  55.279  1.00  0.00           H  
ATOM    131  HB  THR A   9      35.492  73.352  53.446  1.00  0.00           H  
ATOM    132  HG1 THR A   9      37.467  75.274  53.435  1.00  0.00           H  
ATOM    133 1HG2 THR A   9      34.299  74.938  54.891  1.00  0.00           H  
ATOM    134 2HG2 THR A   9      34.884  73.543  55.828  1.00  0.00           H  
ATOM    135 3HG2 THR A   9      35.741  75.098  55.920  1.00  0.00           H  
ATOM    136  N   GLN A  10      36.987  71.927  56.579  1.00 22.72           N  
ATOM    137  CA  GLN A  10      36.580  70.681  57.240  1.00 23.66           C  
ATOM    138  C   GLN A  10      35.153  70.854  57.747  1.00 21.56           C  
ATOM    139  O   GLN A  10      34.921  71.742  58.562  1.00 19.56           O  
ATOM    140  CB  GLN A  10      37.536  70.354  58.361  1.00 28.28           C  
ATOM    141  CG  GLN A  10      37.239  69.179  59.244  1.00 34.95           C  
ATOM    142  CD  GLN A  10      37.820  69.399  60.643  1.00 40.68           C  
ATOM    143  OE1 GLN A  10      37.766  70.516  61.208  1.00 44.89           O  
ATOM    144  NE2 GLN A  10      38.371  68.350  61.221  1.00 42.79           N  
ATOM    145  H   GLN A  10      37.331  72.692  57.141  1.00  0.00           H  
ATOM    146  HA  GLN A  10      36.608  69.875  56.507  1.00  0.00           H  
ATOM    147 1HB  GLN A  10      38.528  70.166  57.950  1.00  0.00           H  
ATOM    148 2HB  GLN A  10      37.616  71.209  59.032  1.00  0.00           H  
ATOM    149 1HG  GLN A  10      36.158  69.058  59.319  1.00  0.00           H  
ATOM    150 2HG  GLN A  10      37.685  68.286  58.806  1.00  0.00           H  
ATOM    151 1HE2 GLN A  10      38.768  68.433  62.136  1.00  0.00           H  
ATOM    152 2HE2 GLN A  10      38.393  67.470  60.745  1.00  0.00           H  
ATOM    153  N   ILE A  11      34.244  70.045  57.227  1.00 20.27           N  
ATOM    154  CA  ILE A  11      32.856  70.113  57.682  1.00 19.11           C  
ATOM    155  C   ILE A  11      32.570  69.015  58.706  1.00 21.04           C  
ATOM    156  O   ILE A  11      32.687  67.836  58.375  1.00 21.39           O  
ATOM    157  CB  ILE A  11      31.908  69.989  56.476  1.00 19.67           C  
ATOM    158  CG1 ILE A  11      32.144  71.109  55.447  1.00 18.33           C  
ATOM    159  CG2 ILE A  11      30.437  69.953  56.925  1.00 19.17           C  
ATOM    160  CD1 ILE A  11      31.859  72.518  55.986  1.00 18.52           C  
ATOM    161  H   ILE A  11      34.496  69.375  56.514  1.00  0.00           H  
ATOM    162  HA  ILE A  11      32.696  71.078  58.161  1.00  0.00           H  
ATOM    163  HB  ILE A  11      32.128  69.070  55.934  1.00  0.00           H  
ATOM    164 1HG1 ILE A  11      33.178  71.077  55.106  1.00  0.00           H  
ATOM    165 2HG1 ILE A  11      31.508  70.944  54.577  1.00  0.00           H  
ATOM    166 1HG2 ILE A  11      29.792  69.866  56.051  1.00  0.00           H  
ATOM    167 2HG2 ILE A  11      30.278  69.098  57.580  1.00  0.00           H  
ATOM    168 3HG2 ILE A  11      30.198  70.871  57.462  1.00  0.00           H  
ATOM    169 1HD1 ILE A  11      32.048  73.252  55.203  1.00  0.00           H  
ATOM    170 2HD1 ILE A  11      30.817  72.583  56.301  1.00  0.00           H  
ATOM    171 3HD1 ILE A  11      32.509  72.720  56.836  1.00  0.00           H  
ATOM    172  N   TYR A  12      32.093  69.395  59.882  1.00 18.21           N  
ATOM    173  CA  TYR A  12      31.627  68.462  60.897  1.00 17.72           C  
ATOM    174  C   TYR A  12      30.146  68.133  60.620  1.00 18.18           C  
ATOM    175  O   TYR A  12      29.323  69.013  60.282  1.00 17.86           O  
ATOM    176  CB  TYR A  12      31.770  69.015  62.314  1.00 17.96           C  
ATOM    177  CG  TYR A  12      31.100  68.175  63.384  1.00 19.53           C  
ATOM    178  CD1 TYR A  12      31.792  67.075  63.912  1.00 21.82           C  
ATOM    179  CD2 TYR A  12      29.795  68.394  63.782  1.00 20.56           C  
ATOM    180  CE1 TYR A  12      31.178  66.243  64.835  1.00 20.93           C  
ATOM    181  CE2 TYR A  12      29.157  67.557  64.713  1.00 21.93           C  
ATOM    182  CZ  TYR A  12      29.880  66.500  65.228  1.00 24.64           C  
ATOM    183  OH  TYR A  12      29.268  65.664  66.152  1.00 25.22           O  
ATOM    184  H   TYR A  12      32.056  70.386  60.071  1.00  0.00           H  
ATOM    185  HA  TYR A  12      32.228  67.555  60.835  1.00  0.00           H  
ATOM    186 1HB  TYR A  12      32.828  69.099  62.567  1.00  0.00           H  
ATOM    187 2HB  TYR A  12      31.343  70.016  62.358  1.00  0.00           H  
ATOM    188  HD1 TYR A  12      32.816  66.872  63.597  1.00  0.00           H  
ATOM    189  HD2 TYR A  12      29.233  69.233  63.371  1.00  0.00           H  
ATOM    190  HE1 TYR A  12      31.718  65.389  65.243  1.00  0.00           H  
ATOM    191  HE2 TYR A  12      28.125  67.753  65.005  1.00  0.00           H  
ATOM    192  HH  TYR A  12      28.369  65.965  66.308  1.00  0.00           H  
ATOM    193  N   TYR A  13      29.813  66.859  60.766  1.00 16.15           N  
ATOM    194  CA  TYR A  13      28.411  66.439  60.629  1.00 16.49           C  
ATOM    195  C   TYR A  13      28.039  65.240  61.512  1.00 17.28           C  
ATOM    196  O   TYR A  13      28.906  64.458  61.949  1.00 17.23           O  
ATOM    197  CB  TYR A  13      28.030  66.185  59.189  1.00 16.44           C  
ATOM    198  CG  TYR A  13      28.684  64.937  58.634  1.00 18.81           C  
ATOM    199  CD1 TYR A  13      29.982  64.952  58.160  1.00 18.70           C  
ATOM    200  CD2 TYR A  13      27.929  63.753  58.611  1.00 20.17           C  
ATOM    201  CE1 TYR A  13      30.545  63.809  57.622  1.00 21.98           C  
ATOM    202  CE2 TYR A  13      28.504  62.614  58.060  1.00 21.43           C  
ATOM    203  CZ  TYR A  13      29.792  62.642  57.631  1.00 20.36           C  
ATOM    204  OH  TYR A  13      30.340  61.517  57.086  1.00 26.02           O  
ATOM    205  H   TYR A  13      30.517  66.165  60.972  1.00  0.00           H  
ATOM    206  HA  TYR A  13      27.772  67.237  61.007  1.00  0.00           H  
ATOM    207 1HB  TYR A  13      26.947  66.082  59.112  1.00  0.00           H  
ATOM    208 2HB  TYR A  13      28.322  67.039  58.579  1.00  0.00           H  
ATOM    209  HD1 TYR A  13      30.570  65.869  58.209  1.00  0.00           H  
ATOM    210  HD2 TYR A  13      26.918  63.743  59.018  1.00  0.00           H  
ATOM    211  HE1 TYR A  13      31.569  63.829  57.250  1.00  0.00           H  
ATOM    212  HE2 TYR A  13      27.921  61.697  57.971  1.00  0.00           H  
ATOM    213  HH  TYR A  13      29.687  60.813  57.084  1.00  0.00           H  
ATOM    214  N   LYS A  14      26.746  65.172  61.821  1.00 16.93           N  
ATOM    215  CA  LYS A  14      26.166  64.099  62.642  1.00 16.02           C  
ATOM    216  C   LYS A  14      25.359  63.193  61.724  1.00 17.61           C  
ATOM    217  O   LYS A  14      24.810  63.687  60.713  1.00 16.97           O  
ATOM    218  CB  LYS A  14      25.255  64.649  63.727  1.00 16.98           C  
ATOM    219  CG  LYS A  14      25.873  65.748  64.594  1.00 18.82           C  
ATOM    220  CD  LYS A  14      24.836  66.105  65.689  1.00 19.63           C  
ATOM    221  CE  LYS A  14      25.313  67.409  66.368  1.00 18.38           C  
ATOM    222  NZ  LYS A  14      24.457  67.608  67.568  1.00 18.52           N  
ATOM    223  H   LYS A  14      26.143  65.901  61.467  1.00  0.00           H  
ATOM    224  HA  LYS A  14      26.978  63.557  63.127  1.00  0.00           H  
ATOM    225 1HB  LYS A  14      24.352  65.058  63.272  1.00  0.00           H  
ATOM    226 2HB  LYS A  14      24.949  63.840  64.390  1.00  0.00           H  
ATOM    227 1HG  LYS A  14      26.801  65.384  65.037  1.00  0.00           H  
ATOM    228 2HG  LYS A  14      26.102  66.614  63.974  1.00  0.00           H  
ATOM    229 1HD  LYS A  14      23.855  66.238  65.232  1.00  0.00           H  
ATOM    230 2HD  LYS A  14      24.774  65.290  66.410  1.00  0.00           H  
ATOM    231 1HE  LYS A  14      26.363  67.314  66.640  1.00  0.00           H  
ATOM    232 2HE  LYS A  14      25.216  68.240  65.669  1.00  0.00           H  
ATOM    233 1HZ  LYS A  14      24.736  68.454  68.044  1.00  0.00           H  
ATOM    234 2HZ  LYS A  14      23.490  67.685  67.284  1.00  0.00           H  
ATOM    235 3HZ  LYS A  14      24.563  66.821  68.192  1.00  0.00           H  
ATOM    236  N   ASP A  15      25.357  61.889  62.064  1.00 16.56           N  
ATOM    237  CA  ASP A  15      24.698  60.941  61.140  1.00 16.14           C  
ATOM    238  C   ASP A  15      24.175  59.813  62.056  1.00 18.13           C  
ATOM    239  O   ASP A  15      24.987  58.998  62.510  1.00 15.11           O  
ATOM    240  CB  ASP A  15      25.668  60.432  60.120  1.00 15.90           C  
ATOM    241  CG  ASP A  15      25.194  59.453  59.062  1.00 19.64           C  
ATOM    242  OD1 ASP A  15      24.032  58.973  59.200  1.00 19.32           O  
ATOM    243  OD2 ASP A  15      25.948  59.180  58.110  1.00 20.73           O  
ATOM    244  H   ASP A  15      25.780  61.537  62.911  1.00  0.00           H  
ATOM    245  HA  ASP A  15      23.894  61.465  60.622  1.00  0.00           H  
ATOM    246 1HB  ASP A  15      26.085  61.272  59.564  1.00  0.00           H  
ATOM    247 2HB  ASP A  15      26.495  59.929  60.623  1.00  0.00           H  
ATOM    248  N   TRP A  16      22.903  59.821  62.315  1.00 17.95           N  
ATOM    249  CA  TRP A  16      22.303  58.870  63.267  1.00 16.93           C  
ATOM    250  C   TRP A  16      21.223  58.024  62.600  1.00 17.94           C  
ATOM    251  O   TRP A  16      20.477  58.514  61.704  1.00 17.06           O  
ATOM    252  CB  TRP A  16      21.656  59.620  64.422  1.00 17.83           C  
ATOM    253  CG  TRP A  16      22.402  60.666  65.213  1.00 19.93           C  
ATOM    254  CD1 TRP A  16      23.735  60.855  65.349  1.00 21.97           C  
ATOM    255  CD2 TRP A  16      21.772  61.713  65.987  1.00 21.09           C  
ATOM    256  NE1 TRP A  16      23.989  61.943  66.183  1.00 22.18           N  
ATOM    257  CE2 TRP A  16      22.798  62.495  66.556  1.00 22.75           C  
ATOM    258  CE3 TRP A  16      20.443  62.068  66.260  1.00 22.26           C  
ATOM    259  CZ2 TRP A  16      22.547  63.595  67.379  1.00 22.86           C  
ATOM    260  CZ3 TRP A  16      20.170  63.140  67.092  1.00 22.22           C  
ATOM    261  CH2 TRP A  16      21.232  63.903  67.630  1.00 23.95           C  
ATOM    262  H   TRP A  16      22.310  60.495  61.853  1.00  0.00           H  
ATOM    263  HA  TRP A  16      23.093  58.231  63.662  1.00  0.00           H  
ATOM    264 1HB  TRP A  16      20.772  60.148  64.063  1.00  0.00           H  
ATOM    265 2HB  TRP A  16      21.327  58.908  65.179  1.00  0.00           H  
ATOM    266  HD1 TRP A  16      24.502  60.245  64.875  1.00  0.00           H  
ATOM    267  HE1 TRP A  16      24.903  62.268  66.465  1.00  0.00           H  
ATOM    268  HE3 TRP A  16      19.634  61.494  65.809  1.00  0.00           H  
ATOM    269  HZ2 TRP A  16      23.351  64.193  67.808  1.00  0.00           H  
ATOM    270  HZ3 TRP A  16      19.134  63.386  67.325  1.00  0.00           H  
ATOM    271  HH2 TRP A  16      20.994  64.759  68.262  1.00  0.00           H  
ATOM    272  N   GLY A  17      21.111  56.748  62.980  1.00 17.74           N  
ATOM    273  CA  GLY A  17      19.954  55.967  62.485  1.00 16.72           C  
ATOM    274  C   GLY A  17      20.138  55.342  61.145  1.00 18.24           C  
ATOM    275  O   GLY A  17      21.188  55.387  60.506  1.00 19.89           O  
ATOM    276  H   GLY A  17      21.782  56.301  63.588  1.00  0.00           H  
ATOM    277 1HA  GLY A  17      19.724  55.170  63.192  1.00  0.00           H  
ATOM    278 2HA  GLY A  17      19.077  56.611  62.431  1.00  0.00           H  
ATOM    279  N   SER A  18      19.077  54.746  60.567  1.00 16.81           N  
ATOM    280  CA  SER A  18      19.164  54.124  59.263  1.00 17.05           C  
ATOM    281  C   SER A  18      17.773  54.317  58.617  1.00 18.98           C  
ATOM    282  O   SER A  18      16.832  54.607  59.402  1.00 19.75           O  
ATOM    283  CB  SER A  18      19.472  52.600  59.380  1.00 19.82           C  
ATOM    284  OG  SER A  18      18.537  52.080  60.327  1.00 23.21           O  
ATOM    285  H   SER A  18      18.196  54.734  61.060  1.00  0.00           H  
ATOM    286  HA  SER A  18      19.977  54.595  58.709  1.00  0.00           H  
ATOM    287 1HB  SER A  18      19.369  52.132  58.401  1.00  0.00           H  
ATOM    288 2HB  SER A  18      20.503  52.461  59.702  1.00  0.00           H  
ATOM    289  HG  SER A  18      18.001  52.826  60.606  1.00  0.00           H  
ATOM    290  N   GLY A  19      17.743  54.200  57.310  1.00 17.62           N  
ATOM    291  CA  GLY A  19      16.463  54.386  56.586  1.00 17.62           C  
ATOM    292  C   GLY A  19      16.672  55.553  55.595  1.00 20.18           C  
ATOM    293  O   GLY A  19      17.808  56.004  55.324  1.00 16.79           O  
ATOM    294  H   GLY A  19      18.578  53.985  56.785  1.00  0.00           H  
ATOM    295 1HA  GLY A  19      16.197  53.461  56.074  1.00  0.00           H  
ATOM    296 2HA  GLY A  19      15.668  54.598  57.301  1.00  0.00           H  
ATOM    297  N   GLN A  20      15.560  56.114  55.168  1.00 15.82           N  
ATOM    298  CA  GLN A  20      15.648  57.217  54.208  1.00 15.68           C  
ATOM    299  C   GLN A  20      16.352  58.383  54.902  1.00 13.64           C  
ATOM    300  O   GLN A  20      16.027  58.702  56.046  1.00 14.53           O  
ATOM    301  CB  GLN A  20      14.205  57.586  53.806  1.00 14.48           C  
ATOM    302  CG  GLN A  20      14.238  58.623  52.692  1.00 19.20           C  
ATOM    303  CD  GLN A  20      12.848  59.080  52.267  1.00 20.47           C  
ATOM    304  OE1 GLN A  20      11.834  58.716  52.863  1.00 21.28           O  
ATOM    305  NE2 GLN A  20      12.775  59.894  51.233  1.00 20.02           N  
ATOM    306  H   GLN A  20      14.651  55.807  55.482  1.00  0.00           H  
ATOM    307  HA  GLN A  20      16.206  56.874  53.337  1.00  0.00           H  
ATOM    308 1HB  GLN A  20      13.679  56.690  53.476  1.00  0.00           H  
ATOM    309 2HB  GLN A  20      13.674  57.977  54.674  1.00  0.00           H  
ATOM    310 1HG  GLN A  20      14.789  59.497  53.039  1.00  0.00           H  
ATOM    311 2HG  GLN A  20      14.732  58.191  51.822  1.00  0.00           H  
ATOM    312 1HE2 GLN A  20      11.884  60.222  50.916  1.00  0.00           H  
ATOM    313 2HE2 GLN A  20      13.610  60.185  50.765  1.00  0.00           H  
ATOM    314  N   PRO A  21      17.267  59.026  54.186  1.00 13.82           N  
ATOM    315  CA  PRO A  21      18.022  60.127  54.777  1.00 13.31           C  
ATOM    316  C   PRO A  21      17.291  61.460  54.813  1.00 12.94           C  
ATOM    317  O   PRO A  21      16.753  61.907  53.786  1.00 18.23           O  
ATOM    318  CB  PRO A  21      19.224  60.223  53.846  1.00 12.85           C  
ATOM    319  CG  PRO A  21      18.837  59.670  52.537  1.00 14.88           C  
ATOM    320  CD  PRO A  21      17.754  58.651  52.837  1.00 13.98           C  
ATOM    321  HA  PRO A  21      18.325  59.851  55.798  1.00  0.00           H  
ATOM    322 1HB  PRO A  21      19.542  61.272  53.749  1.00  0.00           H  
ATOM    323 2HB  PRO A  21      20.073  59.667  54.270  1.00  0.00           H  
ATOM    324 1HG  PRO A  21      18.480  60.473  51.876  1.00  0.00           H  
ATOM    325 2HG  PRO A  21      19.709  59.216  52.043  1.00  0.00           H  
ATOM    326 1HD  PRO A  21      16.953  58.735  52.088  1.00  0.00           H  
ATOM    327 2HD  PRO A  21      18.188  57.640  52.829  1.00  0.00           H  
ATOM    328  N   ILE A  22      17.361  62.097  55.957  1.00 13.71           N  
ATOM    329  CA  ILE A  22      16.794  63.419  56.171  1.00 13.55           C  
ATOM    330  C   ILE A  22      17.969  64.333  56.538  1.00 14.91           C  
ATOM    331  O   ILE A  22      18.695  63.913  57.441  1.00 14.59           O  
ATOM    332  CB  ILE A  22      15.815  63.431  57.331  1.00 14.66           C  
ATOM    333  CG1 ILE A  22      14.772  62.283  57.350  1.00 16.81           C  
ATOM    334  CG2 ILE A  22      15.075  64.773  57.339  1.00 15.63           C  
ATOM    335  CD1 ILE A  22      14.022  61.961  56.101  1.00 17.05           C  
ATOM    336  H   ILE A  22      17.835  61.636  56.720  1.00  0.00           H  
ATOM    337  HA  ILE A  22      16.254  63.713  55.272  1.00  0.00           H  
ATOM    338  HB  ILE A  22      16.358  63.304  58.267  1.00  0.00           H  
ATOM    339 1HG1 ILE A  22      15.260  61.353  57.642  1.00  0.00           H  
ATOM    340 2HG1 ILE A  22      14.007  62.498  58.097  1.00  0.00           H  
ATOM    341 1HG2 ILE A  22      14.368  64.794  58.168  1.00  0.00           H  
ATOM    342 2HG2 ILE A  22      15.793  65.584  57.455  1.00  0.00           H  
ATOM    343 3HG2 ILE A  22      14.536  64.897  56.399  1.00  0.00           H  
ATOM    344 1HD1 ILE A  22      13.336  61.135  56.291  1.00  0.00           H  
ATOM    345 2HD1 ILE A  22      13.456  62.836  55.780  1.00  0.00           H  
ATOM    346 3HD1 ILE A  22      14.724  61.675  55.319  1.00  0.00           H  
ATOM    347  N   VAL A  23      18.194  65.362  55.734  1.00 16.02           N  
ATOM    348  CA  VAL A  23      19.356  66.207  55.993  1.00 14.68           C  
ATOM    349  C   VAL A  23      18.813  67.527  56.562  1.00 16.47           C  
ATOM    350  O   VAL A  23      17.903  68.144  55.965  1.00 14.57           O  
ATOM    351  CB  VAL A  23      20.116  66.448  54.700  1.00 17.78           C  
ATOM    352  CG1 VAL A  23      21.312  67.374  54.863  1.00 18.48           C  
ATOM    353  CG2 VAL A  23      20.583  65.116  54.051  1.00 17.64           C  
ATOM    354  H   VAL A  23      17.592  65.580  54.953  1.00  0.00           H  
ATOM    355  HA  VAL A  23      20.009  65.691  56.697  1.00  0.00           H  
ATOM    356  HB  VAL A  23      19.464  66.967  53.998  1.00  0.00           H  
ATOM    357 1HG1 VAL A  23      21.807  67.502  53.900  1.00  0.00           H  
ATOM    358 2HG1 VAL A  23      20.974  68.344  55.228  1.00  0.00           H  
ATOM    359 3HG1 VAL A  23      22.013  66.941  55.576  1.00  0.00           H  
ATOM    360 1HG2 VAL A  23      21.122  65.330  53.129  1.00  0.00           H  
ATOM    361 2HG2 VAL A  23      21.240  64.586  54.741  1.00  0.00           H  
ATOM    362 3HG2 VAL A  23      19.715  64.496  53.828  1.00  0.00           H  
ATOM    363  N   PHE A  24      19.430  67.989  57.655  1.00 14.22           N  
ATOM    364  CA  PHE A  24      18.921  69.231  58.271  1.00 14.97           C  
ATOM    365  C   PHE A  24      19.999  70.293  58.124  1.00 15.51           C  
ATOM    366  O   PHE A  24      21.179  70.035  58.415  1.00 16.60           O  
ATOM    367  CB  PHE A  24      18.724  68.954  59.758  1.00 15.74           C  
ATOM    368  CG  PHE A  24      17.670  67.889  60.015  1.00 16.38           C  
ATOM    369  CD1 PHE A  24      18.006  66.551  59.991  1.00 15.07           C  
ATOM    370  CD2 PHE A  24      16.412  68.330  60.375  1.00 16.88           C  
ATOM    371  CE1 PHE A  24      17.006  65.595  60.311  1.00 16.39           C  
ATOM    372  CE2 PHE A  24      15.463  67.361  60.685  1.00 16.09           C  
ATOM    373  CZ  PHE A  24      15.775  66.025  60.675  1.00 15.70           C  
ATOM    374  H   PHE A  24      20.224  67.523  58.070  1.00  0.00           H  
ATOM    375  HA  PHE A  24      17.967  69.482  57.806  1.00  0.00           H  
ATOM    376 1HB  PHE A  24      19.667  68.630  60.196  1.00  0.00           H  
ATOM    377 2HB  PHE A  24      18.428  69.873  60.263  1.00  0.00           H  
ATOM    378  HD1 PHE A  24      19.024  66.262  59.729  1.00  0.00           H  
ATOM    379  HD2 PHE A  24      16.138  69.386  60.390  1.00  0.00           H  
ATOM    380  HE1 PHE A  24      17.235  64.531  60.262  1.00  0.00           H  
ATOM    381  HE2 PHE A  24      14.453  67.682  60.939  1.00  0.00           H  
ATOM    382  HZ  PHE A  24      15.010  65.307  60.966  1.00  0.00           H  
ATOM    383  N   SER A  25      19.591  71.511  57.792  1.00 13.92           N  
ATOM    384  CA  SER A  25      20.554  72.612  57.612  1.00 14.39           C  
ATOM    385  C   SER A  25      20.186  73.714  58.590  1.00 15.08           C  
ATOM    386  O   SER A  25      19.037  74.201  58.602  1.00 15.63           O  
ATOM    387  CB  SER A  25      20.553  73.008  56.124  1.00 19.83           C  
ATOM    388  OG  SER A  25      21.143  74.303  56.093  1.00 26.20           O  
ATOM    389  H   SER A  25      18.606  71.692  57.659  1.00  0.00           H  
ATOM    390  HA  SER A  25      21.544  72.256  57.899  1.00  0.00           H  
ATOM    391 1HB  SER A  25      21.118  72.273  55.552  1.00  0.00           H  
ATOM    392 2HB  SER A  25      19.531  73.001  55.747  1.00  0.00           H  
ATOM    393  HG  SER A  25      21.354  74.520  57.004  1.00  0.00           H  
ATOM    394  N   HIS A  26      21.054  74.028  59.603  1.00 13.13           N  
ATOM    395  CA  HIS A  26      20.688  74.927  60.665  1.00 14.59           C  
ATOM    396  C   HIS A  26      20.689  76.436  60.358  1.00 13.38           C  
ATOM    397  O   HIS A  26      21.120  76.863  59.291  1.00 16.46           O  
ATOM    398  CB  HIS A  26      21.633  74.711  61.901  1.00 13.67           C  
ATOM    399  CG  HIS A  26      23.044  75.057  61.504  1.00 13.53           C  
ATOM    400  ND1 HIS A  26      23.473  76.371  61.563  1.00 14.07           N  
ATOM    401  CD2 HIS A  26      24.041  74.271  61.007  1.00 13.08           C  
ATOM    402  CE1 HIS A  26      24.749  76.365  61.110  1.00 14.88           C  
ATOM    403  NE2 HIS A  26      25.114  75.130  60.774  1.00 14.77           N  
ATOM    404  H   HIS A  26      21.976  73.616  59.603  1.00  0.00           H  
ATOM    405  HA  HIS A  26      19.664  74.724  60.976  1.00  0.00           H  
ATOM    406 1HB  HIS A  26      21.300  75.339  62.728  1.00  0.00           H  
ATOM    407 2HB  HIS A  26      21.569  73.675  62.231  1.00  0.00           H  
ATOM    408  HD2 HIS A  26      24.024  73.195  60.832  1.00  0.00           H  
ATOM    409  HE1 HIS A  26      25.400  77.235  61.026  1.00  0.00           H  
ATOM    410  HE2 HIS A  26      26.017  74.859  60.411  1.00  0.00           H  
ATOM    411  N   GLY A  27      20.137  77.147  61.327  1.00 14.40           N  
ATOM    412  CA  GLY A  27      20.002  78.593  61.246  1.00 14.79           C  
ATOM    413  C   GLY A  27      21.244  79.336  61.722  1.00 14.88           C  
ATOM    414  O   GLY A  27      22.177  78.760  62.239  1.00 14.05           O  
ATOM    415  H   GLY A  27      19.799  76.667  62.149  1.00  0.00           H  
ATOM    416 1HA  GLY A  27      19.795  78.882  60.215  1.00  0.00           H  
ATOM    417 2HA  GLY A  27      19.151  78.913  61.847  1.00  0.00           H  
ATOM    418  N   TRP A  28      21.243  80.653  61.587  1.00 13.21           N  
ATOM    419  CA  TRP A  28      22.341  81.511  62.120  1.00 13.41           C  
ATOM    420  C   TRP A  28      22.084  81.961  63.499  1.00 14.03           C  
ATOM    421  O   TRP A  28      20.899  82.240  63.817  1.00 16.15           O  
ATOM    422  CB  TRP A  28      22.275  82.807  61.214  1.00 13.22           C  
ATOM    423  CG  TRP A  28      23.335  83.855  61.570  1.00 12.57           C  
ATOM    424  CD1 TRP A  28      24.588  83.968  61.049  1.00 13.07           C  
ATOM    425  CD2 TRP A  28      23.151  84.965  62.446  1.00 13.58           C  
ATOM    426  NE1 TRP A  28      25.210  85.083  61.591  1.00 11.74           N  
ATOM    427  CE2 TRP A  28      24.358  85.714  62.445  1.00 13.11           C  
ATOM    428  CE3 TRP A  28      22.119  85.409  63.255  1.00 15.52           C  
ATOM    429  CZ2 TRP A  28      24.537  86.841  63.244  1.00 14.18           C  
ATOM    430  CZ3 TRP A  28      22.269  86.534  64.046  1.00 15.95           C  
ATOM    431  CH2 TRP A  28      23.513  87.245  64.040  1.00 13.73           C  
ATOM    432  H   TRP A  28      20.469  81.087  61.105  1.00  0.00           H  
ATOM    433  HA  TRP A  28      23.285  80.980  61.999  1.00  0.00           H  
ATOM    434 1HB  TRP A  28      22.406  82.527  60.169  1.00  0.00           H  
ATOM    435 2HB  TRP A  28      21.292  83.267  61.309  1.00  0.00           H  
ATOM    436  HD1 TRP A  28      25.024  83.285  60.322  1.00  0.00           H  
ATOM    437  HE1 TRP A  28      26.151  85.388  61.389  1.00  0.00           H  
ATOM    438  HE3 TRP A  28      21.183  84.852  63.252  1.00  0.00           H  
ATOM    439  HZ2 TRP A  28      25.469  87.406  63.248  1.00  0.00           H  
ATOM    440  HZ3 TRP A  28      21.439  86.869  64.668  1.00  0.00           H  
ATOM    441  HH2 TRP A  28      23.644  88.119  64.679  1.00  0.00           H  
ATOM    442  N   PRO A  29      23.089  82.157  64.371  1.00 14.81           N  
ATOM    443  CA  PRO A  29      24.446  81.736  64.174  1.00 14.30           C  
ATOM    444  C   PRO A  29      24.654  80.373  64.882  1.00 16.36           C  
ATOM    445  O   PRO A  29      25.667  80.195  65.584  1.00 14.88           O  
ATOM    446  CB  PRO A  29      25.175  82.812  65.020  1.00 14.74           C  
ATOM    447  CG  PRO A  29      24.282  82.964  66.197  1.00 15.76           C  
ATOM    448  CD  PRO A  29      22.868  82.804  65.693  1.00 14.68           C  
ATOM    449  HA  PRO A  29      24.694  81.803  63.104  1.00  0.00           H  
ATOM    450 1HB  PRO A  29      26.187  82.466  65.278  1.00  0.00           H  
ATOM    451 2HB  PRO A  29      25.291  83.736  64.434  1.00  0.00           H  
ATOM    452 1HG  PRO A  29      24.526  82.209  66.959  1.00  0.00           H  
ATOM    453 2HG  PRO A  29      24.434  83.948  66.665  1.00  0.00           H  
ATOM    454 1HD  PRO A  29      22.303  82.161  66.383  1.00  0.00           H  
ATOM    455 2HD  PRO A  29      22.394  83.793  65.608  1.00  0.00           H  
ATOM    456  N   LEU A  30      23.737  79.425  64.624  1.00 14.19           N  
ATOM    457  CA  LEU A  30      23.755  78.190  65.390  1.00 15.91           C  
ATOM    458  C   LEU A  30      24.626  77.110  64.804  1.00 17.08           C  
ATOM    459  O   LEU A  30      25.470  77.327  63.910  1.00 16.79           O  
ATOM    460  CB  LEU A  30      22.256  77.755  65.508  1.00 15.34           C  
ATOM    461  CG  LEU A  30      21.377  78.883  66.130  1.00 15.43           C  
ATOM    462  CD1 LEU A  30      19.947  78.483  66.411  1.00 16.60           C  
ATOM    463  CD2 LEU A  30      21.985  79.324  67.482  1.00 16.14           C  
ATOM    464  H   LEU A  30      23.034  79.550  63.909  1.00  0.00           H  
ATOM    465  HA  LEU A  30      24.181  78.398  66.371  1.00  0.00           H  
ATOM    466 1HB  LEU A  30      21.887  77.506  64.514  1.00  0.00           H  
ATOM    467 2HB  LEU A  30      22.201  76.860  66.128  1.00  0.00           H  
ATOM    468  HG  LEU A  30      21.345  79.735  65.451  1.00  0.00           H  
ATOM    469 1HD1 LEU A  30      19.411  79.329  66.842  1.00  0.00           H  
ATOM    470 2HD1 LEU A  30      19.464  78.183  65.481  1.00  0.00           H  
ATOM    471 3HD1 LEU A  30      19.934  77.650  67.113  1.00  0.00           H  
ATOM    472 1HD2 LEU A  30      21.371  80.113  67.917  1.00  0.00           H  
ATOM    473 2HD2 LEU A  30      22.016  78.472  68.162  1.00  0.00           H  
ATOM    474 3HD2 LEU A  30      22.996  79.698  67.322  1.00  0.00           H  
ATOM    475  N   ASN A  31      24.289  75.839  65.087  1.00 15.36           N  
ATOM    476  CA  ASN A  31      24.965  74.741  64.399  1.00 14.89           C  
ATOM    477  C   ASN A  31      24.015  73.508  64.439  1.00 13.59           C  
ATOM    478  O   ASN A  31      22.846  73.708  64.784  1.00 14.15           O  
ATOM    479  CB  ASN A  31      26.370  74.504  64.931  1.00 16.31           C  
ATOM    480  CG  ASN A  31      26.372  74.202  66.414  1.00 17.29           C  
ATOM    481  OD1 ASN A  31      25.757  73.212  66.837  1.00 19.08           O  
ATOM    482  ND2 ASN A  31      26.959  75.068  67.250  1.00 17.00           N  
ATOM    483  H   ASN A  31      23.575  75.627  65.769  1.00  0.00           H  
ATOM    484  HA  ASN A  31      25.048  74.994  63.341  1.00  0.00           H  
ATOM    485 1HB  ASN A  31      26.826  73.670  64.396  1.00  0.00           H  
ATOM    486 2HB  ASN A  31      26.983  75.386  64.746  1.00  0.00           H  
ATOM    487 1HD2 ASN A  31      26.970  74.885  68.233  1.00  0.00           H  
ATOM    488 2HD2 ASN A  31      27.386  75.897  66.891  1.00  0.00           H  
ATOM    489  N   ALA A  32      24.516  72.369  64.034  1.00 14.79           N  
ATOM    490  CA  ALA A  32      23.691  71.146  63.929  1.00 13.71           C  
ATOM    491  C   ALA A  32      23.008  70.857  65.258  1.00 15.35           C  
ATOM    492  O   ALA A  32      21.919  70.231  65.310  1.00 16.39           O  
ATOM    493  CB  ALA A  32      24.486  69.941  63.397  1.00 14.83           C  
ATOM    494  H   ALA A  32      25.494  72.325  63.786  1.00  0.00           H  
ATOM    495  HA  ALA A  32      22.878  71.345  63.230  1.00  0.00           H  
ATOM    496 1HB  ALA A  32      23.832  69.070  63.340  1.00  0.00           H  
ATOM    497 2HB  ALA A  32      24.873  70.170  62.404  1.00  0.00           H  
ATOM    498 3HB  ALA A  32      25.316  69.728  64.069  1.00  0.00           H  
ATOM    499  N   ASP A  33      23.570  71.273  66.404  1.00 13.76           N  
ATOM    500  CA  ASP A  33      22.938  70.994  67.666  1.00 16.37           C  
ATOM    501  C   ASP A  33      21.509  71.512  67.735  1.00 13.93           C  
ATOM    502  O   ASP A  33      20.656  70.925  68.418  1.00 16.08           O  
ATOM    503  CB  ASP A  33      23.719  71.612  68.836  1.00 16.64           C  
ATOM    504  CG  ASP A  33      25.118  71.051  69.043  1.00 18.94           C  
ATOM    505  OD1 ASP A  33      25.518  70.142  68.300  1.00 19.35           O  
ATOM    506  OD2 ASP A  33      25.764  71.618  69.985  1.00 18.63           O  
ATOM    507  H   ASP A  33      24.440  71.785  66.392  1.00  0.00           H  
ATOM    508  HA  ASP A  33      22.912  69.913  67.808  1.00  0.00           H  
ATOM    509 1HB  ASP A  33      23.815  72.687  68.682  1.00  0.00           H  
ATOM    510 2HB  ASP A  33      23.165  71.463  69.763  1.00  0.00           H  
ATOM    511  N   SER A  34      21.206  72.646  67.116  1.00 16.10           N  
ATOM    512  CA  SER A  34      19.884  73.226  67.208  1.00 12.36           C  
ATOM    513  C   SER A  34      18.793  72.303  66.616  1.00 13.56           C  
ATOM    514  O   SER A  34      17.648  72.554  66.982  1.00 17.69           O  
ATOM    515  CB  SER A  34      19.798  74.563  66.457  1.00 14.49           C  
ATOM    516  OG  SER A  34      20.158  74.294  65.113  1.00 16.77           O  
ATOM    517  H   SER A  34      21.912  73.116  66.568  1.00  0.00           H  
ATOM    518  HA  SER A  34      19.661  73.413  68.259  1.00  0.00           H  
ATOM    519 1HB  SER A  34      18.786  74.960  66.535  1.00  0.00           H  
ATOM    520 2HB  SER A  34      20.469  75.284  66.921  1.00  0.00           H  
ATOM    521  HG  SER A  34      20.349  73.354  65.073  1.00  0.00           H  
ATOM    522  N   TRP A  35      19.167  71.341  65.797  1.00 13.97           N  
ATOM    523  CA  TRP A  35      18.120  70.484  65.223  1.00 15.28           C  
ATOM    524  C   TRP A  35      17.897  69.206  66.040  1.00 15.88           C  
ATOM    525  O   TRP A  35      17.193  68.295  65.589  1.00 14.67           O  
ATOM    526  CB  TRP A  35      18.601  70.164  63.805  1.00 15.03           C  
ATOM    527  CG  TRP A  35      18.136  71.056  62.687  1.00 16.35           C  
ATOM    528  CD1 TRP A  35      18.921  71.772  61.799  1.00 17.70           C  
ATOM    529  CD2 TRP A  35      16.771  71.236  62.267  1.00 16.69           C  
ATOM    530  NE1 TRP A  35      18.100  72.401  60.875  1.00 17.53           N  
ATOM    531  CE2 TRP A  35      16.793  72.066  61.130  1.00 18.56           C  
ATOM    532  CE3 TRP A  35      15.561  70.767  62.766  1.00 14.59           C  
ATOM    533  CZ2 TRP A  35      15.609  72.399  60.478  1.00 18.30           C  
ATOM    534  CZ3 TRP A  35      14.363  71.131  62.116  1.00 17.70           C  
ATOM    535  CH2 TRP A  35      14.414  71.922  60.984  1.00 17.88           C  
ATOM    536  H   TRP A  35      20.132  71.171  65.551  1.00  0.00           H  
ATOM    537  HA  TRP A  35      17.186  71.045  65.205  1.00  0.00           H  
ATOM    538 1HB  TRP A  35      19.690  70.189  63.776  1.00  0.00           H  
ATOM    539 2HB  TRP A  35      18.289  69.155  63.534  1.00  0.00           H  
ATOM    540  HD1 TRP A  35      20.008  71.825  61.831  1.00  0.00           H  
ATOM    541  HE1 TRP A  35      18.410  73.010  60.131  1.00  0.00           H  
ATOM    542  HE3 TRP A  35      15.543  70.125  63.646  1.00  0.00           H  
ATOM    543  HZ2 TRP A  35      15.596  73.021  59.583  1.00  0.00           H  
ATOM    544  HZ3 TRP A  35      13.408  70.786  62.512  1.00  0.00           H  
ATOM    545  HH2 TRP A  35      13.481  72.174  60.480  1.00  0.00           H  
ATOM    546  N   GLU A  36      18.628  68.990  67.143  1.00 13.47           N  
ATOM    547  CA  GLU A  36      18.552  67.711  67.824  1.00 12.35           C  
ATOM    548  C   GLU A  36      17.141  67.187  68.164  1.00 15.18           C  
ATOM    549  O   GLU A  36      17.022  65.919  68.229  1.00 14.06           O  
ATOM    550  CB  GLU A  36      19.434  67.750  69.131  1.00 11.44           C  
ATOM    551  CG  GLU A  36      18.849  68.628  70.247  1.00 13.22           C  
ATOM    552  CD  GLU A  36      19.789  68.662  71.482  1.00 15.14           C  
ATOM    553  OE1 GLU A  36      20.924  68.182  71.331  1.00 15.99           O  
ATOM    554  OE2 GLU A  36      19.326  69.131  72.535  1.00 16.19           O  
ATOM    555  H   GLU A  36      19.236  69.708  67.511  1.00  0.00           H  
ATOM    556  HA  GLU A  36      18.940  66.940  67.157  1.00  0.00           H  
ATOM    557 1HB  GLU A  36      19.552  66.739  69.520  1.00  0.00           H  
ATOM    558 2HB  GLU A  36      20.428  68.126  68.888  1.00  0.00           H  
ATOM    559 1HG  GLU A  36      18.708  69.638  69.864  1.00  0.00           H  
ATOM    560 2HG  GLU A  36      17.873  68.236  70.529  1.00  0.00           H  
ATOM    561  N   SER A  37      16.173  68.050  68.434  1.00 14.03           N  
ATOM    562  CA  SER A  37      14.853  67.478  68.820  1.00 15.81           C  
ATOM    563  C   SER A  37      14.112  66.879  67.618  1.00 16.17           C  
ATOM    564  O   SER A  37      13.503  65.835  67.777  1.00 15.28           O  
ATOM    565  CB  SER A  37      13.957  68.474  69.517  1.00 17.34           C  
ATOM    566  OG  SER A  37      14.497  68.912  70.761  1.00 21.08           O  
ATOM    567  H   SER A  37      16.281  69.053  68.393  1.00  0.00           H  
ATOM    568  HA  SER A  37      15.023  66.652  69.512  1.00  0.00           H  
ATOM    569 1HB  SER A  37      13.805  69.340  68.873  1.00  0.00           H  
ATOM    570 2HB  SER A  37      12.981  68.023  69.694  1.00  0.00           H  
ATOM    571  HG  SER A  37      15.334  68.452  70.863  1.00  0.00           H  
ATOM    572  N   GLN A  38      14.255  67.502  66.437  1.00 13.03           N  
ATOM    573  CA  GLN A  38      13.601  66.905  65.253  1.00 14.13           C  
ATOM    574  C   GLN A  38      14.382  65.678  64.842  1.00 13.66           C  
ATOM    575  O   GLN A  38      13.860  64.694  64.285  1.00 14.42           O  
ATOM    576  CB  GLN A  38      13.564  67.998  64.148  1.00 14.89           C  
ATOM    577  CG  GLN A  38      12.392  68.956  64.454  1.00 14.60           C  
ATOM    578  CD  GLN A  38      12.743  69.922  65.588  1.00 14.40           C  
ATOM    579  OE1 GLN A  38      13.835  70.457  65.635  1.00 14.89           O  
ATOM    580  NE2 GLN A  38      11.801  70.216  66.467  1.00 15.11           N  
ATOM    581  H   GLN A  38      14.787  68.354  66.328  1.00  0.00           H  
ATOM    582  HA  GLN A  38      12.588  66.613  65.528  1.00  0.00           H  
ATOM    583 1HB  GLN A  38      14.513  68.533  64.134  1.00  0.00           H  
ATOM    584 2HB  GLN A  38      13.440  67.526  63.173  1.00  0.00           H  
ATOM    585 1HG  GLN A  38      12.165  69.533  63.558  1.00  0.00           H  
ATOM    586 2HG  GLN A  38      11.523  68.368  64.749  1.00  0.00           H  
ATOM    587 1HE2 GLN A  38      11.998  70.844  67.221  1.00  0.00           H  
ATOM    588 2HE2 GLN A  38      10.891  69.811  66.380  1.00  0.00           H  
ATOM    589  N   MET A  39      15.724  65.687  65.011  1.00 14.35           N  
ATOM    590  CA  MET A  39      16.561  64.544  64.630  1.00 12.66           C  
ATOM    591  C   MET A  39      16.283  63.302  65.540  1.00 14.24           C  
ATOM    592  O   MET A  39      16.104  62.228  64.958  1.00 15.33           O  
ATOM    593  CB  MET A  39      18.055  64.856  64.797  1.00 13.61           C  
ATOM    594  CG  MET A  39      18.454  65.805  63.628  1.00 15.39           C  
ATOM    595  SD  MET A  39      20.125  66.473  63.894  1.00 16.77           S  
ATOM    596  CE  MET A  39      21.088  65.032  63.422  1.00 16.61           C  
ATOM    597  H   MET A  39      16.161  66.505  65.411  1.00  0.00           H  
ATOM    598  HA  MET A  39      16.378  64.316  63.580  1.00  0.00           H  
ATOM    599 1HB  MET A  39      18.223  65.320  65.768  1.00  0.00           H  
ATOM    600 2HB  MET A  39      18.626  63.927  64.775  1.00  0.00           H  
ATOM    601 1HG  MET A  39      18.425  65.256  62.688  1.00  0.00           H  
ATOM    602 2HG  MET A  39      17.739  66.625  63.565  1.00  0.00           H  
ATOM    603 1HE  MET A  39      22.150  65.256  63.522  1.00  0.00           H  
ATOM    604 2HE  MET A  39      20.830  64.193  64.070  1.00  0.00           H  
ATOM    605 3HE  MET A  39      20.868  64.771  62.386  1.00  0.00           H  
ATOM    606  N   ILE A  40      16.166  63.523  66.841  1.00 13.14           N  
ATOM    607  CA  ILE A  40      15.929  62.319  67.692  1.00 14.05           C  
ATOM    608  C   ILE A  40      14.545  61.698  67.377  1.00 17.39           C  
ATOM    609  O   ILE A  40      14.370  60.479  67.358  1.00 16.26           O  
ATOM    610  CB  ILE A  40      16.076  62.612  69.170  1.00 15.29           C  
ATOM    611  CG1 ILE A  40      16.285  61.324  69.991  1.00 16.08           C  
ATOM    612  CG2 ILE A  40      14.940  63.508  69.705  1.00 13.58           C  
ATOM    613  CD1 ILE A  40      16.331  61.647  71.503  1.00 19.20           C  
ATOM    614  H   ILE A  40      16.226  64.431  67.279  1.00  0.00           H  
ATOM    615  HA  ILE A  40      16.667  61.561  67.432  1.00  0.00           H  
ATOM    616  HB  ILE A  40      17.021  63.124  69.347  1.00  0.00           H  
ATOM    617 1HG1 ILE A  40      15.475  60.625  69.784  1.00  0.00           H  
ATOM    618 2HG1 ILE A  40      17.215  60.845  69.685  1.00  0.00           H  
ATOM    619 1HG2 ILE A  40      15.090  63.689  70.769  1.00  0.00           H  
ATOM    620 2HG2 ILE A  40      14.944  64.458  69.172  1.00  0.00           H  
ATOM    621 3HG2 ILE A  40      13.982  63.011  69.553  1.00  0.00           H  
ATOM    622 1HD1 ILE A  40      16.480  60.726  72.068  1.00  0.00           H  
ATOM    623 2HD1 ILE A  40      17.155  62.333  71.704  1.00  0.00           H  
ATOM    624 3HD1 ILE A  40      15.392  62.109  71.805  1.00  0.00           H  
ATOM    625  N   PHE A  41      13.596  62.614  67.161  1.00 16.28           N  
ATOM    626  CA  PHE A  41      12.214  62.165  66.862  1.00 18.14           C  
ATOM    627  C   PHE A  41      12.194  61.357  65.594  1.00 16.56           C  
ATOM    628  O   PHE A  41      11.629  60.259  65.517  1.00 17.63           O  
ATOM    629  CB  PHE A  41      11.263  63.375  66.776  1.00 16.80           C  
ATOM    630  CG  PHE A  41       9.835  62.981  66.490  1.00 18.89           C  
ATOM    631  CD1 PHE A  41       9.038  62.405  67.444  1.00 20.27           C  
ATOM    632  CD2 PHE A  41       9.343  63.182  65.215  1.00 17.82           C  
ATOM    633  CE1 PHE A  41       7.697  62.078  67.117  1.00 23.13           C  
ATOM    634  CE2 PHE A  41       8.037  62.823  64.879  1.00 19.12           C  
ATOM    635  CZ  PHE A  41       7.209  62.284  65.835  1.00 19.95           C  
ATOM    636  H   PHE A  41      13.795  63.604  67.196  1.00  0.00           H  
ATOM    637  HA  PHE A  41      11.879  61.514  67.671  1.00  0.00           H  
ATOM    638 1HB  PHE A  41      11.291  63.927  67.715  1.00  0.00           H  
ATOM    639 2HB  PHE A  41      11.602  64.049  65.991  1.00  0.00           H  
ATOM    640  HD1 PHE A  41       9.449  62.210  68.435  1.00  0.00           H  
ATOM    641  HD2 PHE A  41      10.002  63.609  64.459  1.00  0.00           H  
ATOM    642  HE1 PHE A  41       7.038  61.660  67.877  1.00  0.00           H  
ATOM    643  HE2 PHE A  41       7.672  62.968  63.862  1.00  0.00           H  
ATOM    644  HZ  PHE A  41       6.181  62.019  65.593  1.00  0.00           H  
ATOM    645  N   LEU A  42      12.730  61.926  64.494  1.00 15.53           N  
ATOM    646  CA  LEU A  42      12.650  61.244  63.202  1.00 17.90           C  
ATOM    647  C   LEU A  42      13.520  60.009  63.124  1.00 17.15           C  
ATOM    648  O   LEU A  42      13.145  58.995  62.510  1.00 18.65           O  
ATOM    649  CB  LEU A  42      12.985  62.221  62.038  1.00 15.90           C  
ATOM    650  CG  LEU A  42      11.893  63.290  61.909  1.00 16.88           C  
ATOM    651  CD1 LEU A  42      12.293  64.331  60.861  1.00 17.75           C  
ATOM    652  CD2 LEU A  42      10.530  62.638  61.527  1.00 17.27           C  
ATOM    653  H   LEU A  42      13.190  62.824  64.549  1.00  0.00           H  
ATOM    654  HA  LEU A  42      11.632  60.881  63.065  1.00  0.00           H  
ATOM    655 1HB  LEU A  42      13.949  62.684  62.240  1.00  0.00           H  
ATOM    656 2HB  LEU A  42      13.067  61.647  61.115  1.00  0.00           H  
ATOM    657  HG  LEU A  42      11.781  63.812  62.860  1.00  0.00           H  
ATOM    658 1HD1 LEU A  42      11.510  65.084  60.779  1.00  0.00           H  
ATOM    659 2HD1 LEU A  42      13.225  64.810  61.161  1.00  0.00           H  
ATOM    660 3HD1 LEU A  42      12.429  63.843  59.897  1.00  0.00           H  
ATOM    661 1HD2 LEU A  42       9.767  63.413  61.441  1.00  0.00           H  
ATOM    662 2HD2 LEU A  42      10.629  62.119  60.573  1.00  0.00           H  
ATOM    663 3HD2 LEU A  42      10.238  61.926  62.299  1.00  0.00           H  
ATOM    664  N   ALA A  43      14.683  59.987  63.783  1.00 16.27           N  
ATOM    665  CA  ALA A  43      15.497  58.755  63.724  1.00 15.00           C  
ATOM    666  C   ALA A  43      14.734  57.638  64.472  1.00 16.58           C  
ATOM    667  O   ALA A  43      14.820  56.467  64.025  1.00 17.68           O  
ATOM    668  CB  ALA A  43      16.832  58.957  64.401  1.00 13.46           C  
ATOM    669  H   ALA A  43      15.022  60.776  64.315  1.00  0.00           H  
ATOM    670  HA  ALA A  43      15.671  58.514  62.675  1.00  0.00           H  
ATOM    671 1HB  ALA A  43      17.412  58.036  64.344  1.00  0.00           H  
ATOM    672 2HB  ALA A  43      17.375  59.759  63.902  1.00  0.00           H  
ATOM    673 3HB  ALA A  43      16.674  59.221  65.445  1.00  0.00           H  
ATOM    674  N   ALA A  44      14.023  58.011  65.511  1.00 15.35           N  
ATOM    675  CA  ALA A  44      13.285  56.978  66.274  1.00 17.16           C  
ATOM    676  C   ALA A  44      12.149  56.440  65.408  1.00 21.49           C  
ATOM    677  O   ALA A  44      11.613  55.349  65.704  1.00 20.93           O  
ATOM    678  CB  ALA A  44      12.698  57.529  67.575  1.00 17.93           C  
ATOM    679  H   ALA A  44      13.964  58.976  65.805  1.00  0.00           H  
ATOM    680  HA  ALA A  44      13.984  56.182  66.530  1.00  0.00           H  
ATOM    681 1HB  ALA A  44      12.166  56.735  68.099  1.00  0.00           H  
ATOM    682 2HB  ALA A  44      13.503  57.905  68.207  1.00  0.00           H  
ATOM    683 3HB  ALA A  44      12.007  58.339  67.348  1.00  0.00           H  
ATOM    684  N   GLN A  45      11.727  57.221  64.402  1.00 18.28           N  
ATOM    685  CA  GLN A  45      10.607  56.783  63.579  1.00 21.19           C  
ATOM    686  C   GLN A  45      11.084  55.989  62.382  1.00 20.83           C  
ATOM    687  O   GLN A  45      10.270  55.689  61.493  1.00 24.61           O  
ATOM    688  CB  GLN A  45       9.747  57.951  63.047  1.00 20.50           C  
ATOM    689  CG  GLN A  45       9.094  58.721  64.166  1.00 22.21           C  
ATOM    690  CD  GLN A  45       7.942  57.983  64.810  1.00 25.45           C  
ATOM    691  OE1 GLN A  45       7.250  57.170  64.198  1.00 28.09           O  
ATOM    692  NE2 GLN A  45       7.714  58.266  66.071  1.00 28.46           N  
ATOM    693  H   GLN A  45      12.168  58.107  64.201  1.00  0.00           H  
ATOM    694  HA  GLN A  45       9.957  56.153  64.186  1.00  0.00           H  
ATOM    695 1HB  GLN A  45      10.372  58.627  62.463  1.00  0.00           H  
ATOM    696 2HB  GLN A  45       8.976  57.562  62.382  1.00  0.00           H  
ATOM    697 1HG  GLN A  45       9.837  58.919  64.939  1.00  0.00           H  
ATOM    698 2HG  GLN A  45       8.708  59.660  63.770  1.00  0.00           H  
ATOM    699 1HE2 GLN A  45       6.966  57.813  66.559  1.00  0.00           H  
ATOM    700 2HE2 GLN A  45       8.287  58.934  66.546  1.00  0.00           H  
ATOM    701  N   GLY A  46      12.361  55.659  62.301  1.00 19.81           N  
ATOM    702  CA  GLY A  46      12.825  54.823  61.210  1.00 16.97           C  
ATOM    703  C   GLY A  46      13.488  55.596  60.089  1.00 17.02           C  
ATOM    704  O   GLY A  46      13.571  55.056  58.978  1.00 19.49           O  
ATOM    705  H   GLY A  46      13.025  55.981  62.991  1.00  0.00           H  
ATOM    706 1HA  GLY A  46      13.537  54.090  61.590  1.00  0.00           H  
ATOM    707 2HA  GLY A  46      11.985  54.268  60.794  1.00  0.00           H  
ATOM    708  N   TYR A  47      14.000  56.804  60.345  1.00 14.54           N  
ATOM    709  CA  TYR A  47      14.733  57.518  59.312  1.00 13.63           C  
ATOM    710  C   TYR A  47      16.203  57.691  59.753  1.00 15.01           C  
ATOM    711  O   TYR A  47      16.464  57.617  60.936  1.00 16.78           O  
ATOM    712  CB  TYR A  47      14.154  58.932  59.027  1.00 13.82           C  
ATOM    713  CG  TYR A  47      12.697  58.731  58.561  1.00 16.52           C  
ATOM    714  CD1 TYR A  47      12.430  58.514  57.230  1.00 19.28           C  
ATOM    715  CD2 TYR A  47      11.666  58.719  59.508  1.00 17.91           C  
ATOM    716  CE1 TYR A  47      11.124  58.283  56.801  1.00 19.16           C  
ATOM    717  CE2 TYR A  47      10.338  58.488  59.084  1.00 18.71           C  
ATOM    718  CZ  TYR A  47      10.112  58.269  57.746  1.00 21.30           C  
ATOM    719  OH  TYR A  47       8.800  58.067  57.311  1.00 20.89           O  
ATOM    720  H   TYR A  47      13.885  57.233  61.252  1.00  0.00           H  
ATOM    721  HA  TYR A  47      14.671  56.946  58.386  1.00  0.00           H  
ATOM    722 1HB  TYR A  47      14.210  59.538  59.933  1.00  0.00           H  
ATOM    723 2HB  TYR A  47      14.758  59.426  58.266  1.00  0.00           H  
ATOM    724  HD1 TYR A  47      13.242  58.522  56.503  1.00  0.00           H  
ATOM    725  HD2 TYR A  47      11.891  58.888  60.561  1.00  0.00           H  
ATOM    726  HE1 TYR A  47      10.920  58.112  55.744  1.00  0.00           H  
ATOM    727  HE2 TYR A  47       9.526  58.488  59.811  1.00  0.00           H  
ATOM    728  HH  TYR A  47       8.204  58.114  58.062  1.00  0.00           H  
ATOM    729  N   ARG A  48      17.046  57.972  58.786  1.00 15.90           N  
ATOM    730  CA  ARG A  48      18.449  58.298  59.017  1.00 16.86           C  
ATOM    731  C   ARG A  48      18.494  59.829  59.071  1.00 15.25           C  
ATOM    732  O   ARG A  48      17.978  60.407  58.112  1.00 14.39           O  
ATOM    733  CB  ARG A  48      19.305  57.801  57.878  1.00 13.21           C  
ATOM    734  CG  ARG A  48      20.798  58.188  58.003  1.00 14.76           C  
ATOM    735  CD  ARG A  48      21.560  57.565  56.844  1.00 15.17           C  
ATOM    736  NE  ARG A  48      22.969  58.003  56.794  1.00 17.23           N  
ATOM    737  CZ  ARG A  48      23.626  57.822  55.642  1.00 17.67           C  
ATOM    738  NH1 ARG A  48      23.059  57.194  54.622  1.00 20.41           N  
ATOM    739  NH2 ARG A  48      24.888  58.257  55.515  1.00 19.85           N  
ATOM    740  H   ARG A  48      16.693  57.958  57.840  1.00  0.00           H  
ATOM    741  HA  ARG A  48      18.772  57.806  59.935  1.00  0.00           H  
ATOM    742 1HB  ARG A  48      19.239  56.715  57.821  1.00  0.00           H  
ATOM    743 2HB  ARG A  48      18.928  58.202  56.937  1.00  0.00           H  
ATOM    744 1HG  ARG A  48      20.897  59.273  57.971  1.00  0.00           H  
ATOM    745 2HG  ARG A  48      21.193  57.816  58.949  1.00  0.00           H  
ATOM    746 1HD  ARG A  48      21.549  56.480  56.943  1.00  0.00           H  
ATOM    747 2HD  ARG A  48      21.087  57.848  55.904  1.00  0.00           H  
ATOM    748  HE  ARG A  48      23.363  58.415  57.629  1.00  0.00           H  
ATOM    749 1HH1 ARG A  48      22.116  56.843  54.706  1.00  0.00           H  
ATOM    750 2HH1 ARG A  48      23.570  57.067  53.760  1.00  0.00           H  
ATOM    751 1HH2 ARG A  48      25.343  58.721  56.289  1.00  0.00           H  
ATOM    752 2HH2 ARG A  48      25.384  58.121  54.647  1.00  0.00           H  
ATOM    753  N   VAL A  49      19.110  60.376  60.094  1.00 14.91           N  
ATOM    754  CA  VAL A  49      19.114  61.864  60.208  1.00 14.41           C  
ATOM    755  C   VAL A  49      20.555  62.391  60.140  1.00 17.17           C  
ATOM    756  O   VAL A  49      21.436  61.840  60.845  1.00 16.90           O  
ATOM    757  CB  VAL A  49      18.402  62.288  61.497  1.00 14.99           C  
ATOM    758  CG1 VAL A  49      16.920  61.901  61.458  1.00 14.03           C  
ATOM    759  CG2 VAL A  49      19.001  61.713  62.792  1.00 13.92           C  
ATOM    760  H   VAL A  49      19.578  59.827  60.801  1.00  0.00           H  
ATOM    761  HA  VAL A  49      18.577  62.278  59.354  1.00  0.00           H  
ATOM    762  HB  VAL A  49      18.443  63.374  61.584  1.00  0.00           H  
ATOM    763 1HG1 VAL A  49      16.438  62.214  62.385  1.00  0.00           H  
ATOM    764 2HG1 VAL A  49      16.437  62.394  60.614  1.00  0.00           H  
ATOM    765 3HG1 VAL A  49      16.829  60.820  61.349  1.00  0.00           H  
ATOM    766 1HG2 VAL A  49      18.429  62.071  63.648  1.00  0.00           H  
ATOM    767 2HG2 VAL A  49      18.962  60.624  62.759  1.00  0.00           H  
ATOM    768 3HG2 VAL A  49      20.038  62.036  62.888  1.00  0.00           H  
ATOM    769  N   ILE A  50      20.782  63.339  59.253  1.00 14.90           N  
ATOM    770  CA  ILE A  50      22.126  63.889  58.992  1.00 15.14           C  
ATOM    771  C   ILE A  50      22.085  65.393  59.245  1.00 16.39           C  
ATOM    772  O   ILE A  50      21.133  66.019  58.692  1.00 15.06           O  
ATOM    773  CB  ILE A  50      22.577  63.557  57.570  1.00 15.90           C  
ATOM    774  CG1 ILE A  50      22.749  62.025  57.368  1.00 15.59           C  
ATOM    775  CG2 ILE A  50      23.871  64.259  57.122  1.00 13.94           C  
ATOM    776  CD1 ILE A  50      22.414  61.550  55.975  1.00 18.50           C  
ATOM    777  H   ILE A  50      19.994  63.699  58.734  1.00  0.00           H  
ATOM    778  HA  ILE A  50      22.827  63.437  59.693  1.00  0.00           H  
ATOM    779  HB  ILE A  50      21.801  63.851  56.864  1.00  0.00           H  
ATOM    780 1HG1 ILE A  50      23.779  61.743  57.586  1.00  0.00           H  
ATOM    781 2HG1 ILE A  50      22.109  61.491  58.071  1.00  0.00           H  
ATOM    782 1HG2 ILE A  50      24.112  63.962  56.102  1.00  0.00           H  
ATOM    783 2HG2 ILE A  50      23.732  65.338  57.162  1.00  0.00           H  
ATOM    784 3HG2 ILE A  50      24.688  63.974  57.785  1.00  0.00           H  
ATOM    785 1HD1 ILE A  50      22.558  60.471  55.914  1.00  0.00           H  
ATOM    786 2HD1 ILE A  50      21.375  61.790  55.748  1.00  0.00           H  
ATOM    787 3HD1 ILE A  50      23.066  62.044  55.256  1.00  0.00           H  
ATOM    788  N   ALA A  51      23.040  65.974  59.991  1.00 14.35           N  
ATOM    789  CA  ALA A  51      22.974  67.445  60.151  1.00 14.13           C  
ATOM    790  C   ALA A  51      24.420  67.957  60.184  1.00 14.87           C  
ATOM    791  O   ALA A  51      25.160  67.435  61.028  1.00 16.48           O  
ATOM    792  CB  ALA A  51      22.280  67.881  61.415  1.00 13.35           C  
ATOM    793  H   ALA A  51      23.787  65.463  60.440  1.00  0.00           H  
ATOM    794  HA  ALA A  51      22.409  67.852  59.312  1.00  0.00           H  
ATOM    795 1HB  ALA A  51      22.268  68.970  61.467  1.00  0.00           H  
ATOM    796 2HB  ALA A  51      21.256  67.507  61.416  1.00  0.00           H  
ATOM    797 3HB  ALA A  51      22.812  67.483  62.278  1.00  0.00           H  
ATOM    798  N   HIS A  52      24.777  68.821  59.237  1.00 13.49           N  
ATOM    799  CA  HIS A  52      26.176  69.270  59.260  1.00 16.82           C  
ATOM    800  C   HIS A  52      26.314  70.663  59.845  1.00 18.59           C  
ATOM    801  O   HIS A  52      25.348  71.433  59.839  1.00 17.81           O  
ATOM    802  CB  HIS A  52      26.731  69.344  57.832  1.00 17.69           C  
ATOM    803  CG  HIS A  52      25.978  70.301  56.955  1.00 22.33           C  
ATOM    804  ND1 HIS A  52      24.611  70.231  56.746  1.00 23.05           N  
ATOM    805  CD2 HIS A  52      26.473  71.372  56.252  1.00 22.98           C  
ATOM    806  CE1 HIS A  52      24.263  71.230  55.914  1.00 24.06           C  
ATOM    807  NE2 HIS A  52      25.366  71.893  55.624  1.00 22.26           N  
ATOM    808  H   HIS A  52      24.158  69.176  58.522  1.00  0.00           H  
ATOM    809  HA  HIS A  52      26.777  68.558  59.824  1.00  0.00           H  
ATOM    810 1HB  HIS A  52      27.777  69.652  57.863  1.00  0.00           H  
ATOM    811 2HB  HIS A  52      26.695  68.355  57.376  1.00  0.00           H  
ATOM    812  HD2 HIS A  52      27.496  71.741  56.173  1.00  0.00           H  
ATOM    813  HE1 HIS A  52      23.255  71.440  55.556  1.00  0.00           H  
ATOM    814  HE2 HIS A  52      25.430  72.696  55.015  1.00  0.00           H  
ATOM    815  N   ASP A  53      27.552  71.000  60.258  1.00 16.64           N  
ATOM    816  CA  ASP A  53      27.793  72.377  60.761  1.00 16.88           C  
ATOM    817  C   ASP A  53      28.234  73.197  59.542  1.00 15.60           C  
ATOM    818  O   ASP A  53      29.208  72.817  58.852  1.00 14.77           O  
ATOM    819  CB  ASP A  53      28.939  72.391  61.811  1.00 17.05           C  
ATOM    820  CG  ASP A  53      28.470  71.869  63.157  1.00 20.58           C  
ATOM    821  OD1 ASP A  53      27.240  71.756  63.397  1.00 19.85           O  
ATOM    822  OD2 ASP A  53      29.276  71.612  64.095  1.00 21.00           O  
ATOM    823  H   ASP A  53      28.319  70.343  60.235  1.00  0.00           H  
ATOM    824  HA  ASP A  53      26.881  72.735  61.241  1.00  0.00           H  
ATOM    825 1HB  ASP A  53      29.767  71.778  61.454  1.00  0.00           H  
ATOM    826 2HB  ASP A  53      29.313  73.409  61.929  1.00  0.00           H  
ATOM    827  N   ARG A  54      27.545  74.304  59.287  1.00 15.44           N  
ATOM    828  CA  ARG A  54      27.914  75.159  58.148  1.00 16.58           C  
ATOM    829  C   ARG A  54      29.376  75.591  58.311  1.00 15.48           C  
ATOM    830  O   ARG A  54      29.780  75.751  59.467  1.00 15.54           O  
ATOM    831  CB  ARG A  54      26.998  76.421  58.161  1.00 15.71           C  
ATOM    832  CG  ARG A  54      27.259  77.433  57.006  1.00 15.23           C  
ATOM    833  CD  ARG A  54      26.037  78.414  56.920  1.00 17.63           C  
ATOM    834  NE  ARG A  54      24.806  77.624  56.632  1.00 16.28           N  
ATOM    835  CZ  ARG A  54      23.771  77.501  57.453  1.00 14.59           C  
ATOM    836  NH1 ARG A  54      23.502  78.152  58.576  1.00 14.79           N  
ATOM    837  NH2 ARG A  54      22.853  76.580  57.061  1.00 13.52           N  
ATOM    838  H   ARG A  54      26.764  74.570  59.869  1.00  0.00           H  
ATOM    839  HA  ARG A  54      27.751  74.598  57.227  1.00  0.00           H  
ATOM    840 1HB  ARG A  54      25.955  76.114  58.100  1.00  0.00           H  
ATOM    841 2HB  ARG A  54      27.127  76.955  59.102  1.00  0.00           H  
ATOM    842 1HG  ARG A  54      28.172  77.992  57.212  1.00  0.00           H  
ATOM    843 2HG  ARG A  54      27.369  76.892  56.066  1.00  0.00           H  
ATOM    844 1HD  ARG A  54      25.925  78.939  57.868  1.00  0.00           H  
ATOM    845 2HD  ARG A  54      26.206  79.137  56.123  1.00  0.00           H  
ATOM    846  HE  ARG A  54      24.753  77.144  55.743  1.00  0.00           H  
ATOM    847 1HH1 ARG A  54      24.138  78.860  58.914  1.00  0.00           H  
ATOM    848 2HH1 ARG A  54      22.661  77.940  59.093  1.00  0.00           H  
ATOM    849 1HH2 ARG A  54      22.993  76.058  56.207  1.00  0.00           H  
ATOM    850 2HH2 ARG A  54      22.031  76.417  57.623  1.00  0.00           H  
ATOM    851  N   ARG A  55      30.052  75.886  57.202  1.00 15.15           N  
ATOM    852  CA  ARG A  55      31.427  76.413  57.437  1.00 16.67           C  
ATOM    853  C   ARG A  55      31.392  77.609  58.366  1.00 16.79           C  
ATOM    854  O   ARG A  55      30.506  78.490  58.447  1.00 16.55           O  
ATOM    855  CB  ARG A  55      32.082  76.675  56.093  1.00 18.05           C  
ATOM    856  CG  ARG A  55      31.440  77.788  55.268  1.00 18.16           C  
ATOM    857  CD  ARG A  55      32.467  78.349  54.283  1.00 19.76           C  
ATOM    858  NE  ARG A  55      32.927  77.302  53.394  1.00 23.55           N  
ATOM    859  CZ  ARG A  55      33.958  77.233  52.589  1.00 24.67           C  
ATOM    860  NH1 ARG A  55      34.773  78.310  52.555  1.00 21.19           N  
ATOM    861  NH2 ARG A  55      34.092  76.138  51.864  1.00 23.86           N  
ATOM    862  H   ARG A  55      29.719  75.785  56.254  1.00  0.00           H  
ATOM    863  HA  ARG A  55      31.998  75.660  57.980  1.00  0.00           H  
ATOM    864 1HB  ARG A  55      33.128  76.939  56.244  1.00  0.00           H  
ATOM    865 2HB  ARG A  55      32.058  75.765  55.493  1.00  0.00           H  
ATOM    866 1HG  ARG A  55      30.589  77.388  54.717  1.00  0.00           H  
ATOM    867 2HG  ARG A  55      31.101  78.584  55.932  1.00  0.00           H  
ATOM    868 1HD  ARG A  55      32.010  79.143  53.694  1.00  0.00           H  
ATOM    869 2HD  ARG A  55      33.317  78.750  54.833  1.00  0.00           H  
ATOM    870  HE  ARG A  55      32.386  76.449  53.353  1.00  0.00           H  
ATOM    871 1HH1 ARG A  55      34.572  79.114  53.133  1.00  0.00           H  
ATOM    872 2HH1 ARG A  55      35.583  78.311  51.952  1.00  0.00           H  
ATOM    873 1HH2 ARG A  55      33.413  75.393  51.943  1.00  0.00           H  
ATOM    874 2HH2 ARG A  55      34.872  76.044  51.231  1.00  0.00           H  
ATOM    875  N   GLY A  56      32.354  77.630  59.304  1.00 15.86           N  
ATOM    876  CA  GLY A  56      32.579  78.626  60.309  1.00 16.80           C  
ATOM    877  C   GLY A  56      31.609  78.586  61.470  1.00 14.67           C  
ATOM    878  O   GLY A  56      31.484  79.589  62.188  1.00 15.30           O  
ATOM    879  H   GLY A  56      32.968  76.830  59.258  1.00  0.00           H  
ATOM    880 1HA  GLY A  56      33.586  78.516  60.712  1.00  0.00           H  
ATOM    881 2HA  GLY A  56      32.520  79.616  59.859  1.00  0.00           H  
ATOM    882  N   HIS A  57      30.795  77.508  61.530  1.00 14.18           N  
ATOM    883  CA  HIS A  57      29.858  77.359  62.640  1.00 13.46           C  
ATOM    884  C   HIS A  57      30.187  76.042  63.378  1.00 16.45           C  
ATOM    885  O   HIS A  57      30.703  75.109  62.784  1.00 16.07           O  
ATOM    886  CB  HIS A  57      28.373  77.219  62.114  1.00 13.21           C  
ATOM    887  CG  HIS A  57      27.895  78.491  61.482  1.00 12.60           C  
ATOM    888  ND1 HIS A  57      28.530  79.015  60.358  1.00 14.59           N  
ATOM    889  CD2 HIS A  57      26.946  79.381  61.825  1.00 14.80           C  
ATOM    890  CE1 HIS A  57      27.936  80.159  60.037  1.00 16.30           C  
ATOM    891  NE2 HIS A  57      26.964  80.399  60.895  1.00 16.11           N  
ATOM    892  H   HIS A  57      30.825  76.798  60.813  1.00  0.00           H  
ATOM    893  HA  HIS A  57      29.905  78.242  63.277  1.00  0.00           H  
ATOM    894 1HB  HIS A  57      28.320  76.409  61.386  1.00  0.00           H  
ATOM    895 2HB  HIS A  57      27.717  76.957  62.943  1.00  0.00           H  
ATOM    896  HD2 HIS A  57      26.260  79.286  62.667  1.00  0.00           H  
ATOM    897  HE1 HIS A  57      28.203  80.803  59.199  1.00  0.00           H  
ATOM    898  HE2 HIS A  57      26.340  81.193  60.874  1.00  0.00           H  
ATOM    899  N   GLY A  58      29.811  75.944  64.650  1.00 16.71           N  
ATOM    900  CA  GLY A  58      29.958  74.728  65.428  1.00 17.02           C  
ATOM    901  C   GLY A  58      31.385  74.190  65.331  1.00 18.34           C  
ATOM    902  O   GLY A  58      32.347  74.925  65.582  1.00 16.87           O  
ATOM    903  H   GLY A  58      29.405  76.760  65.085  1.00  0.00           H  
ATOM    904 1HA  GLY A  58      29.708  74.930  66.470  1.00  0.00           H  
ATOM    905 2HA  GLY A  58      29.254  73.979  65.068  1.00  0.00           H  
ATOM    906  N   ARG A  59      31.461  72.914  64.948  1.00 16.98           N  
ATOM    907  CA  ARG A  59      32.743  72.230  64.893  1.00 18.31           C  
ATOM    908  C   ARG A  59      33.428  72.302  63.564  1.00 19.45           C  
ATOM    909  O   ARG A  59      34.521  71.732  63.430  1.00 20.23           O  
ATOM    910  CB  ARG A  59      32.476  70.753  65.308  1.00 17.64           C  
ATOM    911  CG  ARG A  59      32.095  70.750  66.804  1.00 18.38           C  
ATOM    912  CD  ARG A  59      31.078  69.556  66.997  1.00 21.98           C  
ATOM    913  NE  ARG A  59      29.809  70.066  66.422  1.00 26.45           N  
ATOM    914  CZ  ARG A  59      28.604  70.142  66.962  1.00 26.16           C  
ATOM    915  NH1 ARG A  59      28.258  69.644  68.154  1.00 22.27           N  
ATOM    916  NH2 ARG A  59      27.651  70.725  66.211  1.00 26.35           N  
ATOM    917  H   ARG A  59      30.624  72.411  64.692  1.00  0.00           H  
ATOM    918  HA  ARG A  59      33.421  72.709  65.600  1.00  0.00           H  
ATOM    919 1HB  ARG A  59      31.676  70.342  64.694  1.00  0.00           H  
ATOM    920 2HB  ARG A  59      33.370  70.156  65.124  1.00  0.00           H  
ATOM    921 1HG  ARG A  59      32.991  70.603  67.407  1.00  0.00           H  
ATOM    922 2HG  ARG A  59      31.634  71.704  67.064  1.00  0.00           H  
ATOM    923 1HD  ARG A  59      31.444  68.677  66.467  1.00  0.00           H  
ATOM    924 2HD  ARG A  59      30.984  69.326  68.058  1.00  0.00           H  
ATOM    925  HE  ARG A  59      29.830  70.418  65.474  1.00  0.00           H  
ATOM    926 1HH1 ARG A  59      28.944  69.163  68.719  1.00  0.00           H  
ATOM    927 2HH1 ARG A  59      27.311  69.748  68.489  1.00  0.00           H  
ATOM    928 1HH2 ARG A  59      27.877  71.075  65.290  1.00  0.00           H  
ATOM    929 2HH2 ARG A  59      26.711  70.813  66.568  1.00  0.00           H  
ATOM    930  N   SER A  60      32.802  72.909  62.544  1.00 16.95           N  
ATOM    931  CA  SER A  60      33.504  72.964  61.248  1.00 15.70           C  
ATOM    932  C   SER A  60      34.663  73.989  61.376  1.00 16.16           C  
ATOM    933  O   SER A  60      34.723  74.813  62.281  1.00 14.67           O  
ATOM    934  CB  SER A  60      32.552  73.446  60.156  1.00 15.88           C  
ATOM    935  OG  SER A  60      31.613  72.369  59.899  1.00 15.36           O  
ATOM    936  H   SER A  60      31.885  73.324  62.625  1.00  0.00           H  
ATOM    937  HA  SER A  60      33.847  71.959  60.997  1.00  0.00           H  
ATOM    938 1HB  SER A  60      32.043  74.350  60.490  1.00  0.00           H  
ATOM    939 2HB  SER A  60      33.122  73.702  59.264  1.00  0.00           H  
ATOM    940  HG  SER A  60      31.859  71.656  60.493  1.00  0.00           H  
ATOM    941  N   SER A  61      35.592  73.858  60.456  1.00 18.95           N  
ATOM    942  CA  SER A  61      36.699  74.837  60.430  1.00 19.91           C  
ATOM    943  C   SER A  61      36.111  76.226  60.087  1.00 21.47           C  
ATOM    944  O   SER A  61      34.990  76.331  59.603  1.00 19.13           O  
ATOM    945  CB  SER A  61      37.728  74.400  59.442  1.00 20.24           C  
ATOM    946  OG  SER A  61      37.319  74.323  58.113  1.00 22.96           O  
ATOM    947  H   SER A  61      35.575  73.116  59.771  1.00  0.00           H  
ATOM    948  HA  SER A  61      37.150  74.875  61.422  1.00  0.00           H  
ATOM    949 1HB  SER A  61      38.574  75.086  59.471  1.00  0.00           H  
ATOM    950 2HB  SER A  61      38.098  73.412  59.715  1.00  0.00           H  
ATOM    951  HG  SER A  61      36.395  74.585  58.105  1.00  0.00           H  
ATOM    952  N   GLN A  62      36.916  77.261  60.261  1.00 18.42           N  
ATOM    953  CA  GLN A  62      36.423  78.632  60.089  1.00 18.41           C  
ATOM    954  C   GLN A  62      37.164  79.459  59.080  1.00 19.88           C  
ATOM    955  O   GLN A  62      38.071  80.243  59.440  1.00 21.24           O  
ATOM    956  CB  GLN A  62      36.522  79.377  61.450  1.00 19.26           C  
ATOM    957  CG  GLN A  62      35.843  78.620  62.568  1.00 21.61           C  
ATOM    958  CD  GLN A  62      36.038  79.149  63.967  1.00 21.48           C  
ATOM    959  OE1 GLN A  62      37.039  79.820  64.289  1.00 23.22           O  
ATOM    960  NE2 GLN A  62      35.073  78.825  64.815  1.00 22.85           N  
ATOM    961  H   GLN A  62      37.882  77.114  60.515  1.00  0.00           H  
ATOM    962  HA  GLN A  62      35.380  78.588  59.775  1.00  0.00           H  
ATOM    963 1HB  GLN A  62      37.571  79.526  61.708  1.00  0.00           H  
ATOM    964 2HB  GLN A  62      36.064  80.362  61.360  1.00  0.00           H  
ATOM    965 1HG  GLN A  62      34.767  78.622  62.393  1.00  0.00           H  
ATOM    966 2HG  GLN A  62      36.217  77.596  62.579  1.00  0.00           H  
ATOM    967 1HE2 GLN A  62      35.118  79.133  65.766  1.00  0.00           H  
ATOM    968 2HE2 GLN A  62      34.299  78.273  64.505  1.00  0.00           H  
ATOM    969  N   PRO A  63      36.902  79.215  57.826  1.00 20.59           N  
ATOM    970  CA  PRO A  63      37.633  79.896  56.761  1.00 20.95           C  
ATOM    971  C   PRO A  63      37.326  81.371  56.762  1.00 19.81           C  
ATOM    972  O   PRO A  63      36.207  81.844  56.988  1.00 19.56           O  
ATOM    973  CB  PRO A  63      37.127  79.204  55.476  1.00 20.78           C  
ATOM    974  CG  PRO A  63      35.745  78.796  55.874  1.00 22.06           C  
ATOM    975  CD  PRO A  63      35.914  78.259  57.274  1.00 19.78           C  
ATOM    976  HA  PRO A  63      38.711  79.726  56.896  1.00  0.00           H  
ATOM    977 1HB  PRO A  63      37.160  79.908  54.632  1.00  0.00           H  
ATOM    978 2HB  PRO A  63      37.786  78.362  55.218  1.00  0.00           H  
ATOM    979 1HG  PRO A  63      35.065  79.660  55.826  1.00  0.00           H  
ATOM    980 2HG  PRO A  63      35.354  78.045  55.172  1.00  0.00           H  
ATOM    981 1HD  PRO A  63      34.949  78.296  57.801  1.00  0.00           H  
ATOM    982 2HD  PRO A  63      36.292  77.227  57.228  1.00  0.00           H  
ATOM    983  N   TRP A  64      38.368  82.174  56.489  1.00 20.15           N  
ATOM    984  CA  TRP A  64      38.207  83.615  56.350  1.00 19.89           C  
ATOM    985  C   TRP A  64      37.309  83.917  55.162  1.00 19.03           C  
ATOM    986  O   TRP A  64      36.517  84.875  55.164  1.00 19.10           O  
ATOM    987  CB  TRP A  64      39.595  84.274  56.175  1.00 18.86           C  
ATOM    988  CG  TRP A  64      39.559  85.771  56.008  1.00 20.15           C  
ATOM    989  CD1 TRP A  64      39.867  86.408  54.822  1.00 22.62           C  
ATOM    990  CD2 TRP A  64      39.275  86.799  56.947  1.00 20.46           C  
ATOM    991  NE1 TRP A  64      39.746  87.797  54.994  1.00 23.24           N  
ATOM    992  CE2 TRP A  64      39.382  88.051  56.273  1.00 21.33           C  
ATOM    993  CE3 TRP A  64      38.948  86.823  58.299  1.00 18.95           C  
ATOM    994  CZ2 TRP A  64      39.153  89.276  56.904  1.00 21.10           C  
ATOM    995  CZ3 TRP A  64      38.705  88.026  58.942  1.00 19.87           C  
ATOM    996  CH2 TRP A  64      38.805  89.251  58.234  1.00 21.09           C  
ATOM    997  H   TRP A  64      39.286  81.769  56.377  1.00  0.00           H  
ATOM    998  HA  TRP A  64      37.741  84.000  57.257  1.00  0.00           H  
ATOM    999 1HB  TRP A  64      40.216  84.050  57.042  1.00  0.00           H  
ATOM   1000 2HB  TRP A  64      40.090  83.853  55.300  1.00  0.00           H  
ATOM   1001  HD1 TRP A  64      40.158  85.904  53.902  1.00  0.00           H  
ATOM   1002  HE1 TRP A  64      39.905  88.494  54.281  1.00  0.00           H  
ATOM   1003  HE3 TRP A  64      38.884  85.880  58.841  1.00  0.00           H  
ATOM   1004  HZ2 TRP A  64      39.241  90.225  56.375  1.00  0.00           H  
ATOM   1005  HZ3 TRP A  64      38.437  88.014  59.999  1.00  0.00           H  
ATOM   1006  HH2 TRP A  64      38.604  90.189  58.752  1.00  0.00           H  
ATOM   1007  N   SER A  65      37.304  83.048  54.140  1.00 20.42           N  
ATOM   1008  CA  SER A  65      36.595  83.317  52.906  1.00 21.23           C  
ATOM   1009  C   SER A  65      35.458  82.322  52.564  1.00 19.54           C  
ATOM   1010  O   SER A  65      35.472  81.268  53.176  1.00 18.92           O  
ATOM   1011  CB  SER A  65      37.636  83.120  51.732  1.00 25.26           C  
ATOM   1012  OG  SER A  65      38.294  84.394  51.719  1.00 30.32           O  
ATOM   1013  H   SER A  65      37.811  82.180  54.237  1.00  0.00           H  
ATOM   1014  HA  SER A  65      36.238  84.348  52.930  1.00  0.00           H  
ATOM   1015 1HB  SER A  65      38.289  82.279  51.963  1.00  0.00           H  
ATOM   1016 2HB  SER A  65      37.105  82.879  50.812  1.00  0.00           H  
ATOM   1017  HG  SER A  65      37.881  84.912  52.414  1.00  0.00           H  
ATOM   1018  N   GLY A  66      34.673  82.680  51.565  1.00 18.56           N  
ATOM   1019  CA  GLY A  66      33.643  81.744  51.115  1.00 16.27           C  
ATOM   1020  C   GLY A  66      32.475  81.708  52.094  1.00 17.58           C  
ATOM   1021  O   GLY A  66      31.692  80.740  52.096  1.00 18.38           O  
ATOM   1022  H   GLY A  66      34.760  83.574  51.104  1.00  0.00           H  
ATOM   1023 1HA  GLY A  66      33.289  82.040  50.127  1.00  0.00           H  
ATOM   1024 2HA  GLY A  66      34.074  80.748  51.017  1.00  0.00           H  
ATOM   1025  N   ASN A  67      32.240  82.792  52.824  1.00 17.36           N  
ATOM   1026  CA  ASN A  67      31.080  82.813  53.734  1.00 18.29           C  
ATOM   1027  C   ASN A  67      29.926  83.425  52.935  1.00 16.69           C  
ATOM   1028  O   ASN A  67      29.539  84.584  53.162  1.00 17.95           O  
ATOM   1029  CB  ASN A  67      31.412  83.589  54.992  1.00 17.21           C  
ATOM   1030  CG  ASN A  67      32.572  82.845  55.678  1.00 20.63           C  
ATOM   1031  OD1 ASN A  67      32.348  81.716  56.141  1.00 19.10           O  
ATOM   1032  ND2 ASN A  67      33.755  83.455  55.703  1.00 19.20           N  
ATOM   1033  H   ASN A  67      32.838  83.604  52.771  1.00  0.00           H  
ATOM   1034  HA  ASN A  67      30.838  81.785  54.010  1.00  0.00           H  
ATOM   1035 1HB  ASN A  67      31.686  84.611  54.728  1.00  0.00           H  
ATOM   1036 2HB  ASN A  67      30.530  83.641  55.631  1.00  0.00           H  
ATOM   1037 1HD2 ASN A  67      34.538  83.010  56.138  1.00  0.00           H  
ATOM   1038 2HD2 ASN A  67      33.861  84.358  55.287  1.00  0.00           H  
ATOM   1039  N   ASP A  68      29.370  82.623  52.026  1.00 16.55           N  
ATOM   1040  CA  ASP A  68      28.267  83.135  51.208  1.00 15.23           C  
ATOM   1041  C   ASP A  68      27.384  81.940  50.790  1.00 15.80           C  
ATOM   1042  O   ASP A  68      27.766  80.800  50.986  1.00 16.25           O  
ATOM   1043  CB  ASP A  68      28.821  83.874  49.992  1.00 18.56           C  
ATOM   1044  CG  ASP A  68      29.804  82.998  49.230  1.00 23.98           C  
ATOM   1045  OD1 ASP A  68      29.521  81.941  48.660  1.00 23.57           O  
ATOM   1046  OD2 ASP A  68      30.978  83.409  49.199  1.00 25.66           O  
ATOM   1047  H   ASP A  68      29.687  81.674  51.886  1.00  0.00           H  
ATOM   1048  HA  ASP A  68      27.684  83.833  51.810  1.00  0.00           H  
ATOM   1049 1HB  ASP A  68      27.999  84.163  49.336  1.00  0.00           H  
ATOM   1050 2HB  ASP A  68      29.317  84.789  50.317  1.00  0.00           H  
ATOM   1051  N   MET A  69      26.209  82.188  50.252  1.00 14.85           N  
ATOM   1052  CA  MET A  69      25.267  81.077  49.988  1.00 14.82           C  
ATOM   1053  C   MET A  69      25.723  80.157  48.888  1.00 15.10           C  
ATOM   1054  O   MET A  69      25.460  78.951  48.954  1.00 18.54           O  
ATOM   1055  CB  MET A  69      23.883  81.684  49.594  1.00 13.34           C  
ATOM   1056  CG  MET A  69      23.148  82.155  50.842  1.00 17.14           C  
ATOM   1057  SD  MET A  69      22.460  80.720  51.739  1.00 19.79           S  
ATOM   1058  CE  MET A  69      22.002  81.560  53.253  1.00 19.10           C  
ATOM   1059  H   MET A  69      25.937  83.131  50.014  1.00  0.00           H  
ATOM   1060  HA  MET A  69      25.162  80.489  50.899  1.00  0.00           H  
ATOM   1061 1HB  MET A  69      24.033  82.517  48.909  1.00  0.00           H  
ATOM   1062 2HB  MET A  69      23.292  80.932  49.070  1.00  0.00           H  
ATOM   1063 1HG  MET A  69      23.838  82.698  51.487  1.00  0.00           H  
ATOM   1064 2HG  MET A  69      22.343  82.832  50.556  1.00  0.00           H  
ATOM   1065 1HE  MET A  69      21.556  80.845  53.945  1.00  0.00           H  
ATOM   1066 2HE  MET A  69      22.890  82.001  53.708  1.00  0.00           H  
ATOM   1067 3HE  MET A  69      21.281  82.347  53.029  1.00  0.00           H  
ATOM   1068  N   ASP A  70      26.361  80.651  47.831  1.00 15.37           N  
ATOM   1069  CA  ASP A  70      26.865  79.717  46.791  1.00 15.28           C  
ATOM   1070  C   ASP A  70      27.794  78.670  47.411  1.00 16.26           C  
ATOM   1071  O   ASP A  70      27.831  77.497  47.050  1.00 14.69           O  
ATOM   1072  CB  ASP A  70      27.587  80.493  45.686  1.00 16.23           C  
ATOM   1073  CG  ASP A  70      26.642  81.243  44.774  1.00 19.09           C  
ATOM   1074  OD1 ASP A  70      25.423  80.988  44.789  1.00 17.38           O  
ATOM   1075  OD2 ASP A  70      27.136  82.104  43.983  1.00 19.18           O  
ATOM   1076  H   ASP A  70      26.512  81.643  47.716  1.00  0.00           H  
ATOM   1077  HA  ASP A  70      26.014  79.194  46.353  1.00  0.00           H  
ATOM   1078 1HB  ASP A  70      28.277  81.208  46.135  1.00  0.00           H  
ATOM   1079 2HB  ASP A  70      28.177  79.803  45.083  1.00  0.00           H  
ATOM   1080  N   THR A  71      28.698  79.117  48.287  1.00 16.22           N  
ATOM   1081  CA  THR A  71      29.654  78.219  48.927  1.00 17.24           C  
ATOM   1082  C   THR A  71      28.908  77.322  49.902  1.00 16.46           C  
ATOM   1083  O   THR A  71      29.272  76.153  49.984  1.00 19.39           O  
ATOM   1084  CB  THR A  71      30.765  79.002  49.647  1.00 18.22           C  
ATOM   1085  OG1 THR A  71      31.422  79.878  48.668  1.00 18.64           O  
ATOM   1086  CG2 THR A  71      31.878  78.050  50.105  1.00 19.15           C  
ATOM   1087  H   THR A  71      28.721  80.101  48.512  1.00  0.00           H  
ATOM   1088  HA  THR A  71      30.117  77.601  48.157  1.00  0.00           H  
ATOM   1089  HB  THR A  71      30.347  79.511  50.516  1.00  0.00           H  
ATOM   1090  HG1 THR A  71      31.010  79.762  47.808  1.00  0.00           H  
ATOM   1091 1HG2 THR A  71      32.657  78.618  50.613  1.00  0.00           H  
ATOM   1092 2HG2 THR A  71      31.464  77.309  50.789  1.00  0.00           H  
ATOM   1093 3HG2 THR A  71      32.304  77.546  49.239  1.00  0.00           H  
ATOM   1094  N   TYR A  72      28.046  77.868  50.739  1.00 16.77           N  
ATOM   1095  CA  TYR A  72      27.267  77.031  51.674  1.00 15.12           C  
ATOM   1096  C   TYR A  72      26.613  75.885  50.885  1.00 14.28           C  
ATOM   1097  O   TYR A  72      26.489  74.740  51.328  1.00 16.94           O  
ATOM   1098  CB  TYR A  72      26.226  77.836  52.418  1.00 14.59           C  
ATOM   1099  CG  TYR A  72      26.752  78.982  53.289  1.00 15.43           C  
ATOM   1100  CD1 TYR A  72      28.059  78.965  53.808  1.00 16.85           C  
ATOM   1101  CD2 TYR A  72      25.923  80.045  53.598  1.00 17.71           C  
ATOM   1102  CE1 TYR A  72      28.504  80.024  54.624  1.00 16.32           C  
ATOM   1103  CE2 TYR A  72      26.386  81.127  54.368  1.00 15.17           C  
ATOM   1104  CZ  TYR A  72      27.665  81.065  54.878  1.00 17.24           C  
ATOM   1105  OH  TYR A  72      28.107  82.117  55.679  1.00 15.44           O  
ATOM   1106  H   TYR A  72      27.912  78.869  50.746  1.00  0.00           H  
ATOM   1107  HA  TYR A  72      27.951  76.605  52.409  1.00  0.00           H  
ATOM   1108 1HB  TYR A  72      25.527  78.275  51.705  1.00  0.00           H  
ATOM   1109 2HB  TYR A  72      25.656  77.177  53.072  1.00  0.00           H  
ATOM   1110  HD1 TYR A  72      28.726  78.133  53.579  1.00  0.00           H  
ATOM   1111  HD2 TYR A  72      24.892  80.053  53.244  1.00  0.00           H  
ATOM   1112  HE1 TYR A  72      29.516  80.013  55.027  1.00  0.00           H  
ATOM   1113  HE2 TYR A  72      25.738  81.985  54.548  1.00  0.00           H  
ATOM   1114  HH  TYR A  72      27.408  82.771  55.761  1.00  0.00           H  
ATOM   1115  N   ALA A  73      25.988  76.264  49.780  1.00 16.48           N  
ATOM   1116  CA  ALA A  73      25.282  75.310  48.936  1.00 15.64           C  
ATOM   1117  C   ALA A  73      26.226  74.247  48.388  1.00 17.63           C  
ATOM   1118  O   ALA A  73      25.936  73.066  48.284  1.00 16.78           O  
ATOM   1119  CB  ALA A  73      24.576  76.050  47.820  1.00 13.71           C  
ATOM   1120  H   ALA A  73      26.001  77.239  49.516  1.00  0.00           H  
ATOM   1121  HA  ALA A  73      24.544  74.795  49.551  1.00  0.00           H  
ATOM   1122 1HB  ALA A  73      24.047  75.337  47.188  1.00  0.00           H  
ATOM   1123 2HB  ALA A  73      23.863  76.756  48.246  1.00  0.00           H  
ATOM   1124 3HB  ALA A  73      25.308  76.591  47.222  1.00  0.00           H  
ATOM   1125  N   ASP A  74      27.425  74.649  47.938  1.00 17.26           N  
ATOM   1126  CA  ASP A  74      28.379  73.742  47.341  1.00 17.77           C  
ATOM   1127  C   ASP A  74      29.000  72.833  48.406  1.00 17.27           C  
ATOM   1128  O   ASP A  74      29.302  71.692  48.105  1.00 17.57           O  
ATOM   1129  CB  ASP A  74      29.460  74.499  46.559  1.00 17.11           C  
ATOM   1130  CG  ASP A  74      28.906  75.082  45.276  1.00 22.09           C  
ATOM   1131  OD1 ASP A  74      27.736  74.805  44.862  1.00 20.46           O  
ATOM   1132  OD2 ASP A  74      29.636  75.902  44.629  1.00 23.32           O  
ATOM   1133  H   ASP A  74      27.663  75.627  48.024  1.00  0.00           H  
ATOM   1134  HA  ASP A  74      27.849  73.091  46.645  1.00  0.00           H  
ATOM   1135 1HB  ASP A  74      29.863  75.301  47.178  1.00  0.00           H  
ATOM   1136 2HB  ASP A  74      30.282  73.822  46.325  1.00  0.00           H  
ATOM   1137  N   ASP A  75      29.183  73.335  49.629  1.00 17.91           N  
ATOM   1138  CA  ASP A  75      29.677  72.504  50.721  1.00 17.05           C  
ATOM   1139  C   ASP A  75      28.617  71.430  51.014  1.00 18.57           C  
ATOM   1140  O   ASP A  75      28.941  70.243  51.185  1.00 19.74           O  
ATOM   1141  CB  ASP A  75      29.865  73.371  51.959  1.00 17.58           C  
ATOM   1142  CG  ASP A  75      31.105  74.237  52.027  1.00 18.34           C  
ATOM   1143  OD1 ASP A  75      31.945  74.145  51.104  1.00 19.62           O  
ATOM   1144  OD2 ASP A  75      31.172  75.087  52.961  1.00 17.05           O  
ATOM   1145  H   ASP A  75      28.977  74.308  49.806  1.00  0.00           H  
ATOM   1146  HA  ASP A  75      30.638  72.081  50.427  1.00  0.00           H  
ATOM   1147 1HB  ASP A  75      29.016  74.048  52.062  1.00  0.00           H  
ATOM   1148 2HB  ASP A  75      29.888  72.738  52.847  1.00  0.00           H  
ATOM   1149  N   LEU A  76      27.337  71.810  51.058  1.00 17.07           N  
ATOM   1150  CA  LEU A  76      26.265  70.828  51.298  1.00 17.97           C  
ATOM   1151  C   LEU A  76      26.258  69.815  50.136  1.00 18.09           C  
ATOM   1152  O   LEU A  76      25.986  68.618  50.342  1.00 17.01           O  
ATOM   1153  CB  LEU A  76      24.929  71.545  51.369  1.00 16.58           C  
ATOM   1154  CG  LEU A  76      23.635  70.720  51.430  1.00 18.38           C  
ATOM   1155  CD1 LEU A  76      23.712  69.759  52.627  1.00 15.14           C  
ATOM   1156  CD2 LEU A  76      22.446  71.634  51.679  1.00 16.22           C  
ATOM   1157  H   LEU A  76      27.094  72.781  50.926  1.00  0.00           H  
ATOM   1158  HA  LEU A  76      26.456  70.334  52.250  1.00  0.00           H  
ATOM   1159 1HB  LEU A  76      24.920  72.176  52.256  1.00  0.00           H  
ATOM   1160 2HB  LEU A  76      24.831  72.185  50.492  1.00  0.00           H  
ATOM   1161  HG  LEU A  76      23.492  70.196  50.484  1.00  0.00           H  
ATOM   1162 1HD1 LEU A  76      22.797  69.168  52.679  1.00  0.00           H  
ATOM   1163 2HD1 LEU A  76      24.566  69.093  52.505  1.00  0.00           H  
ATOM   1164 3HD1 LEU A  76      23.826  70.332  53.547  1.00  0.00           H  
ATOM   1165 1HD2 LEU A  76      21.532  71.040  51.720  1.00  0.00           H  
ATOM   1166 2HD2 LEU A  76      22.581  72.157  52.626  1.00  0.00           H  
ATOM   1167 3HD2 LEU A  76      22.370  72.361  50.870  1.00  0.00           H  
ATOM   1168  N   ALA A  77      26.510  70.303  48.928  1.00 17.54           N  
ATOM   1169  CA  ALA A  77      26.474  69.378  47.772  1.00 19.55           C  
ATOM   1170  C   ALA A  77      27.560  68.325  47.969  1.00 20.82           C  
ATOM   1171  O   ALA A  77      27.396  67.141  47.664  1.00 19.86           O  
ATOM   1172  CB  ALA A  77      26.678  70.099  46.450  1.00 18.16           C  
ATOM   1173  H   ALA A  77      26.724  71.278  48.772  1.00  0.00           H  
ATOM   1174  HA  ALA A  77      25.493  68.904  47.748  1.00  0.00           H  
ATOM   1175 1HB  ALA A  77      26.643  69.378  45.633  1.00  0.00           H  
ATOM   1176 2HB  ALA A  77      25.890  70.840  46.314  1.00  0.00           H  
ATOM   1177 3HB  ALA A  77      27.646  70.597  46.453  1.00  0.00           H  
ATOM   1178  N   GLN A  78      28.732  68.772  48.444  1.00 19.58           N  
ATOM   1179  CA  GLN A  78      29.842  67.840  48.615  1.00 21.06           C  
ATOM   1180  C   GLN A  78      29.584  66.852  49.751  1.00 19.55           C  
ATOM   1181  O   GLN A  78      30.015  65.721  49.648  1.00 20.03           O  
ATOM   1182  CB  GLN A  78      31.172  68.602  48.803  1.00 20.60           C  
ATOM   1183  CG  GLN A  78      31.603  69.251  47.480  1.00 23.02           C  
ATOM   1184  CD  GLN A  78      32.936  69.983  47.716  1.00 26.26           C  
ATOM   1185  OE1 GLN A  78      33.986  69.383  47.937  1.00 29.13           O  
ATOM   1186  NE2 GLN A  78      32.880  71.296  47.705  1.00 27.55           N  
ATOM   1187  H   GLN A  78      28.863  69.744  48.687  1.00  0.00           H  
ATOM   1188  HA  GLN A  78      29.919  67.226  47.718  1.00  0.00           H  
ATOM   1189 1HB  GLN A  78      31.048  69.365  49.571  1.00  0.00           H  
ATOM   1190 2HB  GLN A  78      31.941  67.912  49.149  1.00  0.00           H  
ATOM   1191 1HG  GLN A  78      31.726  68.472  46.728  1.00  0.00           H  
ATOM   1192 2HG  GLN A  78      30.833  69.956  47.165  1.00  0.00           H  
ATOM   1193 1HE2 GLN A  78      33.711  71.834  47.852  1.00  0.00           H  
ATOM   1194 2HE2 GLN A  78      32.007  71.758  47.550  1.00  0.00           H  
ATOM   1195  N   LEU A  79      28.872  67.237  50.776  1.00 18.94           N  
ATOM   1196  CA  LEU A  79      28.543  66.329  51.893  1.00 20.58           C  
ATOM   1197  C   LEU A  79      27.575  65.234  51.362  1.00 21.51           C  
ATOM   1198  O   LEU A  79      27.730  64.044  51.569  1.00 21.09           O  
ATOM   1199  CB  LEU A  79      27.832  67.121  52.988  1.00 23.51           C  
ATOM   1200  CG  LEU A  79      27.195  66.280  54.121  1.00 25.94           C  
ATOM   1201  CD1 LEU A  79      28.233  65.488  54.894  1.00 28.02           C  
ATOM   1202  CD2 LEU A  79      26.434  67.137  55.111  1.00 29.12           C  
ATOM   1203  H   LEU A  79      28.537  68.189  50.801  1.00  0.00           H  
ATOM   1204  HA  LEU A  79      29.471  65.919  52.290  1.00  0.00           H  
ATOM   1205 1HB  LEU A  79      28.548  67.802  53.445  1.00  0.00           H  
ATOM   1206 2HB  LEU A  79      27.040  67.713  52.530  1.00  0.00           H  
ATOM   1207  HG  LEU A  79      26.498  65.559  53.692  1.00  0.00           H  
ATOM   1208 1HD1 LEU A  79      27.742  64.913  55.679  1.00  0.00           H  
ATOM   1209 2HD1 LEU A  79      28.750  64.808  54.217  1.00  0.00           H  
ATOM   1210 3HD1 LEU A  79      28.952  66.172  55.343  1.00  0.00           H  
ATOM   1211 1HD2 LEU A  79      26.004  66.502  55.887  1.00  0.00           H  
ATOM   1212 2HD2 LEU A  79      27.114  67.857  55.567  1.00  0.00           H  
ATOM   1213 3HD2 LEU A  79      25.635  67.669  54.594  1.00  0.00           H  
ATOM   1214  N   ILE A  80      26.547  65.691  50.652  1.00 19.10           N  
ATOM   1215  CA  ILE A  80      25.533  64.775  50.068  1.00 19.40           C  
ATOM   1216  C   ILE A  80      26.254  63.796  49.129  1.00 17.68           C  
ATOM   1217  O   ILE A  80      25.929  62.591  49.177  1.00 19.67           O  
ATOM   1218  CB  ILE A  80      24.476  65.627  49.336  1.00 19.78           C  
ATOM   1219  CG1 ILE A  80      23.658  66.384  50.412  1.00 19.07           C  
ATOM   1220  CG2 ILE A  80      23.590  64.797  48.403  1.00 19.22           C  
ATOM   1221  CD1 ILE A  80      22.624  67.382  49.869  1.00 20.32           C  
ATOM   1222  H   ILE A  80      26.453  66.686  50.506  1.00  0.00           H  
ATOM   1223  HA  ILE A  80      25.061  64.221  50.878  1.00  0.00           H  
ATOM   1224  HB  ILE A  80      24.974  66.386  48.734  1.00  0.00           H  
ATOM   1225 1HG1 ILE A  80      23.125  65.667  51.035  1.00  0.00           H  
ATOM   1226 2HG1 ILE A  80      24.336  66.939  51.061  1.00  0.00           H  
ATOM   1227 1HG2 ILE A  80      22.865  65.448  47.915  1.00  0.00           H  
ATOM   1228 2HG2 ILE A  80      24.209  64.314  47.648  1.00  0.00           H  
ATOM   1229 3HG2 ILE A  80      23.064  64.037  48.981  1.00  0.00           H  
ATOM   1230 1HD1 ILE A  80      22.106  67.859  50.702  1.00  0.00           H  
ATOM   1231 2HD1 ILE A  80      23.130  68.143  49.273  1.00  0.00           H  
ATOM   1232 3HD1 ILE A  80      21.902  66.855  49.247  1.00  0.00           H  
ATOM   1233  N   GLU A  81      27.114  64.304  48.263  1.00 18.48           N  
ATOM   1234  CA  GLU A  81      27.808  63.430  47.309  1.00 22.02           C  
ATOM   1235  C   GLU A  81      28.759  62.497  48.042  1.00 23.60           C  
ATOM   1236  O   GLU A  81      28.857  61.313  47.707  1.00 24.27           O  
ATOM   1237  CB  GLU A  81      28.567  64.280  46.274  1.00 25.56           C  
ATOM   1238  CG  GLU A  81      27.559  64.908  45.311  1.00 27.80           C  
ATOM   1239  CD  GLU A  81      27.887  66.232  44.686  1.00 32.91           C  
ATOM   1240  OE1 GLU A  81      29.039  66.690  44.779  1.00 33.75           O  
ATOM   1241  OE2 GLU A  81      26.984  66.881  44.080  1.00 34.07           O  
ATOM   1242  H   GLU A  81      27.302  65.296  48.248  1.00  0.00           H  
ATOM   1243  HA  GLU A  81      27.064  62.824  46.791  1.00  0.00           H  
ATOM   1244 1HB  GLU A  81      29.141  65.051  46.787  1.00  0.00           H  
ATOM   1245 2HB  GLU A  81      29.274  63.650  45.734  1.00  0.00           H  
ATOM   1246 1HG  GLU A  81      27.390  64.223  44.481  1.00  0.00           H  
ATOM   1247 2HG  GLU A  81      26.612  65.045  45.831  1.00  0.00           H  
ATOM   1248  N   HIS A  82      29.409  63.033  49.068  1.00 23.39           N  
ATOM   1249  CA  HIS A  82      30.339  62.192  49.839  1.00 23.93           C  
ATOM   1250  C   HIS A  82      29.560  61.041  50.457  1.00 24.59           C  
ATOM   1251  O   HIS A  82      30.087  59.911  50.494  1.00 26.90           O  
ATOM   1252  CB  HIS A  82      30.955  63.066  50.929  1.00 25.06           C  
ATOM   1253  CG  HIS A  82      31.756  62.312  51.943  1.00 28.22           C  
ATOM   1254  ND1 HIS A  82      32.933  61.671  51.588  1.00 29.75           N  
ATOM   1255  CD2 HIS A  82      31.570  62.093  53.256  1.00 28.48           C  
ATOM   1256  CE1 HIS A  82      33.440  61.105  52.676  1.00 29.57           C  
ATOM   1257  NE2 HIS A  82      32.628  61.335  53.689  1.00 29.90           N  
ATOM   1258  H   HIS A  82      29.284  63.999  49.334  1.00  0.00           H  
ATOM   1259  HA  HIS A  82      31.125  61.821  49.181  1.00  0.00           H  
ATOM   1260 1HB  HIS A  82      31.607  63.811  50.473  1.00  0.00           H  
ATOM   1261 2HB  HIS A  82      30.165  63.601  51.456  1.00  0.00           H  
ATOM   1262  HD2 HIS A  82      30.734  62.443  53.862  1.00  0.00           H  
ATOM   1263  HE1 HIS A  82      34.372  60.543  52.727  1.00  0.00           H  
ATOM   1264  HE2 HIS A  82      32.758  61.009  54.636  1.00  0.00           H  
ATOM   1265  N   LEU A  83      28.356  61.288  50.976  1.00 21.70           N  
ATOM   1266  CA  LEU A  83      27.589  60.227  51.610  1.00 19.97           C  
ATOM   1267  C   LEU A  83      26.816  59.423  50.569  1.00 19.85           C  
ATOM   1268  O   LEU A  83      26.146  58.446  50.950  1.00 21.86           O  
ATOM   1269  CB  LEU A  83      26.630  60.785  52.675  1.00 19.48           C  
ATOM   1270  CG  LEU A  83      27.313  61.531  53.833  1.00 21.44           C  
ATOM   1271  CD1 LEU A  83      26.250  62.163  54.726  1.00 18.26           C  
ATOM   1272  CD2 LEU A  83      28.159  60.562  54.690  1.00 21.05           C  
ATOM   1273  H   LEU A  83      27.966  62.219  50.932  1.00  0.00           H  
ATOM   1274  HA  LEU A  83      28.282  59.545  52.101  1.00  0.00           H  
ATOM   1275 1HB  LEU A  83      25.936  61.471  52.192  1.00  0.00           H  
ATOM   1276 2HB  LEU A  83      26.058  59.958  53.095  1.00  0.00           H  
ATOM   1277  HG  LEU A  83      27.967  62.306  53.432  1.00  0.00           H  
ATOM   1278 1HD1 LEU A  83      26.733  62.693  55.548  1.00  0.00           H  
ATOM   1279 2HD1 LEU A  83      25.655  62.866  54.142  1.00  0.00           H  
ATOM   1280 3HD1 LEU A  83      25.602  61.384  55.127  1.00  0.00           H  
ATOM   1281 1HD2 LEU A  83      28.633  61.114  55.503  1.00  0.00           H  
ATOM   1282 2HD2 LEU A  83      27.515  59.786  55.105  1.00  0.00           H  
ATOM   1283 3HD2 LEU A  83      28.927  60.102  54.068  1.00  0.00           H  
ATOM   1284  N   ASP A  84      26.867  59.867  49.325  1.00 18.29           N  
ATOM   1285  CA  ASP A  84      26.116  59.210  48.250  1.00 19.84           C  
ATOM   1286  C   ASP A  84      24.641  59.064  48.592  1.00 19.24           C  
ATOM   1287  O   ASP A  84      24.022  58.002  48.331  1.00 18.19           O  
ATOM   1288  CB  ASP A  84      26.751  57.833  47.933  1.00 22.27           C  
ATOM   1289  CG  ASP A  84      26.283  57.315  46.598  1.00 27.05           C  
ATOM   1290  OD1 ASP A  84      25.642  58.075  45.833  1.00 25.45           O  
ATOM   1291  OD2 ASP A  84      26.537  56.105  46.308  1.00 28.68           O  
ATOM   1292  H   ASP A  84      27.433  60.674  49.107  1.00  0.00           H  
ATOM   1293  HA  ASP A  84      26.166  59.837  47.360  1.00  0.00           H  
ATOM   1294 1HB  ASP A  84      27.837  57.925  47.929  1.00  0.00           H  
ATOM   1295 2HB  ASP A  84      26.486  57.121  48.715  1.00  0.00           H  
ATOM   1296  N   LEU A  85      24.065  60.184  49.064  1.00 17.49           N  
ATOM   1297  CA  LEU A  85      22.653  60.093  49.469  1.00 18.84           C  
ATOM   1298  C   LEU A  85      21.762  60.009  48.249  1.00 18.90           C  
ATOM   1299  O   LEU A  85      22.005  60.569  47.191  1.00 19.88           O  
ATOM   1300  CB  LEU A  85      22.219  61.305  50.328  1.00 18.69           C  
ATOM   1301  CG  LEU A  85      23.055  61.577  51.579  1.00 19.46           C  
ATOM   1302  CD1 LEU A  85      22.490  62.790  52.313  1.00 16.46           C  
ATOM   1303  CD2 LEU A  85      23.154  60.335  52.497  1.00 19.13           C  
ATOM   1304  H   LEU A  85      24.546  61.068  49.152  1.00  0.00           H  
ATOM   1305  HA  LEU A  85      22.523  59.193  50.069  1.00  0.00           H  
ATOM   1306 1HB  LEU A  85      22.255  62.200  49.709  1.00  0.00           H  
ATOM   1307 2HB  LEU A  85      21.189  61.152  50.649  1.00  0.00           H  
ATOM   1308  HG  LEU A  85      24.066  61.863  51.286  1.00  0.00           H  
ATOM   1309 1HD1 LEU A  85      23.085  62.985  53.205  1.00  0.00           H  
ATOM   1310 2HD1 LEU A  85      22.524  63.660  51.658  1.00  0.00           H  
ATOM   1311 3HD1 LEU A  85      21.458  62.592  52.602  1.00  0.00           H  
ATOM   1312 1HD2 LEU A  85      23.758  60.576  53.372  1.00  0.00           H  
ATOM   1313 2HD2 LEU A  85      22.155  60.038  52.816  1.00  0.00           H  
ATOM   1314 3HD2 LEU A  85      23.619  59.515  51.950  1.00  0.00           H  
ATOM   1315  N   ARG A  86      20.652  59.266  48.443  1.00 20.60           N  
ATOM   1316  CA  ARG A  86      19.668  59.172  47.385  1.00 20.92           C  
ATOM   1317  C   ARG A  86      18.289  59.335  48.055  1.00 17.10           C  
ATOM   1318  O   ARG A  86      18.046  58.944  49.203  1.00 16.24           O  
ATOM   1319  CB  ARG A  86      19.799  57.836  46.669  1.00 25.89           C  
ATOM   1320  CG  ARG A  86      20.996  57.733  45.693  1.00 32.77           C  
ATOM   1321  CD  ARG A  86      22.121  57.063  46.458  1.00 39.25           C  
ATOM   1322  NE  ARG A  86      23.277  56.573  45.709  1.00 43.75           N  
ATOM   1323  CZ  ARG A  86      23.370  55.459  45.001  1.00 44.67           C  
ATOM   1324  NH1 ARG A  86      22.334  54.656  44.833  1.00 45.33           N  
ATOM   1325  NH2 ARG A  86      24.525  55.148  44.416  1.00 46.73           N  
ATOM   1326  H   ARG A  86      20.491  58.773  49.310  1.00  0.00           H  
ATOM   1327  HA  ARG A  86      19.851  59.975  46.670  1.00  0.00           H  
ATOM   1328 1HB  ARG A  86      19.904  57.039  47.403  1.00  0.00           H  
ATOM   1329 2HB  ARG A  86      18.891  57.638  46.099  1.00  0.00           H  
ATOM   1330 1HG  ARG A  86      20.708  57.139  44.825  1.00  0.00           H  
ATOM   1331 2HG  ARG A  86      21.288  58.732  45.368  1.00  0.00           H  
ATOM   1332 1HD  ARG A  86      22.535  57.763  47.183  1.00  0.00           H  
ATOM   1333 2HD  ARG A  86      21.735  56.187  46.979  1.00  0.00           H  
ATOM   1334  HE  ARG A  86      24.117  57.136  45.719  1.00  0.00           H  
ATOM   1335 1HH1 ARG A  86      21.443  54.887  45.250  1.00  0.00           H  
ATOM   1336 2HH1 ARG A  86      22.433  53.812  44.288  1.00  0.00           H  
ATOM   1337 1HH2 ARG A  86      25.323  55.761  44.514  1.00  0.00           H  
ATOM   1338 2HH2 ARG A  86      24.604  54.300  43.874  1.00  0.00           H  
ATOM   1339  N   ASP A  87      17.385  59.979  47.325  1.00 17.37           N  
ATOM   1340  CA  ASP A  87      16.021  60.165  47.843  1.00 18.70           C  
ATOM   1341  C   ASP A  87      15.992  60.872  49.185  1.00 17.35           C  
ATOM   1342  O   ASP A  87      15.198  60.588  50.069  1.00 18.40           O  
ATOM   1343  CB  ASP A  87      15.319  58.802  47.901  1.00 24.21           C  
ATOM   1344  CG  ASP A  87      15.121  58.407  46.421  1.00 30.05           C  
ATOM   1345  OD1 ASP A  87      14.467  59.190  45.673  1.00 33.77           O  
ATOM   1346  OD2 ASP A  87      15.662  57.372  46.011  1.00 30.48           O  
ATOM   1347  H   ASP A  87      17.619  60.346  46.414  1.00  0.00           H  
ATOM   1348  HA  ASP A  87      15.479  60.822  47.162  1.00  0.00           H  
ATOM   1349 1HB  ASP A  87      15.942  58.095  48.450  1.00  0.00           H  
ATOM   1350 2HB  ASP A  87      14.378  58.900  48.444  1.00  0.00           H  
ATOM   1351  N   ALA A  88      16.863  61.876  49.322  1.00 15.63           N  
ATOM   1352  CA  ALA A  88      16.971  62.615  50.577  1.00 15.57           C  
ATOM   1353  C   ALA A  88      15.892  63.695  50.762  1.00 15.40           C  
ATOM   1354  O   ALA A  88      15.414  64.294  49.814  1.00 17.07           O  
ATOM   1355  CB  ALA A  88      18.323  63.322  50.677  1.00 16.78           C  
ATOM   1356  H   ALA A  88      17.459  62.132  48.548  1.00  0.00           H  
ATOM   1357  HA  ALA A  88      16.888  61.902  51.398  1.00  0.00           H  
ATOM   1358 1HB  ALA A  88      18.380  63.866  51.620  1.00  0.00           H  
ATOM   1359 2HB  ALA A  88      19.124  62.584  50.635  1.00  0.00           H  
ATOM   1360 3HB  ALA A  88      18.430  64.021  49.849  1.00  0.00           H  
ATOM   1361  N   VAL A  89      15.556  63.941  52.030  1.00 14.44           N  
ATOM   1362  CA  VAL A  89      14.622  65.018  52.365  1.00 13.30           C  
ATOM   1363  C   VAL A  89      15.523  66.084  53.007  1.00 15.58           C  
ATOM   1364  O   VAL A  89      16.099  65.776  54.048  1.00 15.52           O  
ATOM   1365  CB  VAL A  89      13.573  64.561  53.383  1.00 11.51           C  
ATOM   1366  CG1 VAL A  89      12.650  65.701  53.865  1.00 12.94           C  
ATOM   1367  CG2 VAL A  89      12.695  63.469  52.720  1.00 14.00           C  
ATOM   1368  H   VAL A  89      15.948  63.380  52.773  1.00  0.00           H  
ATOM   1369  HA  VAL A  89      14.101  65.320  51.455  1.00  0.00           H  
ATOM   1370  HB  VAL A  89      14.082  64.157  54.259  1.00  0.00           H  
ATOM   1371 1HG1 VAL A  89      11.931  65.308  54.584  1.00  0.00           H  
ATOM   1372 2HG1 VAL A  89      13.249  66.478  54.339  1.00  0.00           H  
ATOM   1373 3HG1 VAL A  89      12.116  66.122  53.013  1.00  0.00           H  
ATOM   1374 1HG2 VAL A  89      11.941  63.129  53.429  1.00  0.00           H  
ATOM   1375 2HG2 VAL A  89      12.205  63.882  51.838  1.00  0.00           H  
ATOM   1376 3HG2 VAL A  89      13.322  62.627  52.426  1.00  0.00           H  
ATOM   1377  N   LEU A  90      15.547  67.269  52.373  1.00 14.17           N  
ATOM   1378  CA  LEU A  90      16.340  68.360  52.925  1.00 14.74           C  
ATOM   1379  C   LEU A  90      15.478  69.378  53.662  1.00 15.54           C  
ATOM   1380  O   LEU A  90      14.594  70.029  53.072  1.00 14.98           O  
ATOM   1381  CB  LEU A  90      17.068  69.125  51.817  1.00 15.52           C  
ATOM   1382  CG  LEU A  90      17.876  68.355  50.800  1.00 20.03           C  
ATOM   1383  CD1 LEU A  90      18.776  69.260  49.896  1.00 21.31           C  
ATOM   1384  CD2 LEU A  90      18.717  67.257  51.372  1.00 19.46           C  
ATOM   1385  H   LEU A  90      15.027  67.421  51.521  1.00  0.00           H  
ATOM   1386  HA  LEU A  90      17.086  67.939  53.599  1.00  0.00           H  
ATOM   1387 1HB  LEU A  90      16.334  69.692  51.247  1.00  0.00           H  
ATOM   1388 2HB  LEU A  90      17.762  69.828  52.278  1.00  0.00           H  
ATOM   1389  HG  LEU A  90      17.204  67.893  50.076  1.00  0.00           H  
ATOM   1390 1HD1 LEU A  90      19.326  68.637  49.191  1.00  0.00           H  
ATOM   1391 2HD1 LEU A  90      18.150  69.963  49.346  1.00  0.00           H  
ATOM   1392 3HD1 LEU A  90      19.480  69.811  50.519  1.00  0.00           H  
ATOM   1393 1HD2 LEU A  90      19.261  66.759  50.569  1.00  0.00           H  
ATOM   1394 2HD2 LEU A  90      19.427  67.676  52.085  1.00  0.00           H  
ATOM   1395 3HD2 LEU A  90      18.077  66.535  51.879  1.00  0.00           H  
ATOM   1396  N   PHE A  91      15.725  69.551  54.950  1.00 11.69           N  
ATOM   1397  CA  PHE A  91      15.030  70.538  55.779  1.00 11.92           C  
ATOM   1398  C   PHE A  91      15.994  71.654  56.185  1.00 15.10           C  
ATOM   1399  O   PHE A  91      17.072  71.413  56.723  1.00 15.24           O  
ATOM   1400  CB  PHE A  91      14.473  69.906  57.052  1.00 13.34           C  
ATOM   1401  CG  PHE A  91      13.331  68.916  56.883  1.00 12.15           C  
ATOM   1402  CD1 PHE A  91      12.308  69.182  55.978  1.00 15.67           C  
ATOM   1403  CD2 PHE A  91      13.243  67.770  57.649  1.00 14.40           C  
ATOM   1404  CE1 PHE A  91      11.213  68.320  55.860  1.00 15.26           C  
ATOM   1405  CE2 PHE A  91      12.186  66.851  57.492  1.00 12.58           C  
ATOM   1406  CZ  PHE A  91      11.163  67.164  56.618  1.00 13.91           C  
ATOM   1407  H   PHE A  91      16.432  68.965  55.371  1.00  0.00           H  
ATOM   1408  HA  PHE A  91      14.194  70.944  55.207  1.00  0.00           H  
ATOM   1409 1HB  PHE A  91      15.269  69.376  57.573  1.00  0.00           H  
ATOM   1410 2HB  PHE A  91      14.110  70.688  57.718  1.00  0.00           H  
ATOM   1411  HD1 PHE A  91      12.367  70.075  55.355  1.00  0.00           H  
ATOM   1412  HD2 PHE A  91      14.062  67.546  58.333  1.00  0.00           H  
ATOM   1413  HE1 PHE A  91      10.403  68.560  55.172  1.00  0.00           H  
ATOM   1414  HE2 PHE A  91      12.163  65.911  58.042  1.00  0.00           H  
ATOM   1415  HZ  PHE A  91      10.312  66.491  56.531  1.00  0.00           H  
ATOM   1416  N   GLY A  92      15.597  72.915  55.913  1.00 12.78           N  
ATOM   1417  CA  GLY A  92      16.486  74.038  56.262  1.00 12.02           C  
ATOM   1418  C   GLY A  92      15.720  74.926  57.207  1.00 11.93           C  
ATOM   1419  O   GLY A  92      14.611  75.333  56.818  1.00 12.45           O  
ATOM   1420  H   GLY A  92      14.707  73.109  55.477  1.00  0.00           H  
ATOM   1421 1HA  GLY A  92      17.399  73.652  56.717  1.00  0.00           H  
ATOM   1422 2HA  GLY A  92      16.778  74.566  55.355  1.00  0.00           H  
ATOM   1423  N   PHE A  93      16.306  75.386  58.321  1.00 11.82           N  
ATOM   1424  CA  PHE A  93      15.633  76.322  59.201  1.00 13.08           C  
ATOM   1425  C   PHE A  93      16.311  77.711  59.002  1.00 14.20           C  
ATOM   1426  O   PHE A  93      17.519  77.772  59.091  1.00 15.01           O  
ATOM   1427  CB  PHE A  93      15.893  75.871  60.668  1.00 13.90           C  
ATOM   1428  CG  PHE A  93      15.419  76.892  61.683  1.00 14.47           C  
ATOM   1429  CD1 PHE A  93      14.087  76.864  62.051  1.00 16.29           C  
ATOM   1430  CD2 PHE A  93      16.266  77.835  62.251  1.00 13.85           C  
ATOM   1431  CE1 PHE A  93      13.568  77.774  62.943  1.00 13.88           C  
ATOM   1432  CE2 PHE A  93      15.745  78.758  63.135  1.00 14.95           C  
ATOM   1433  CZ  PHE A  93      14.407  78.737  63.460  1.00 14.76           C  
ATOM   1434  H   PHE A  93      17.238  75.074  58.554  1.00  0.00           H  
ATOM   1435  HA  PHE A  93      14.564  76.290  58.987  1.00  0.00           H  
ATOM   1436 1HB  PHE A  93      15.382  74.927  60.854  1.00  0.00           H  
ATOM   1437 2HB  PHE A  93      16.959  75.700  60.812  1.00  0.00           H  
ATOM   1438  HD1 PHE A  93      13.433  76.103  61.625  1.00  0.00           H  
ATOM   1439  HD2 PHE A  93      17.327  77.860  61.999  1.00  0.00           H  
ATOM   1440  HE1 PHE A  93      12.517  77.721  63.224  1.00  0.00           H  
ATOM   1441  HE2 PHE A  93      16.401  79.508  63.577  1.00  0.00           H  
ATOM   1442  HZ  PHE A  93      14.015  79.497  64.135  1.00  0.00           H  
ATOM   1443  N   SER A  94      15.539  78.748  58.705  1.00 15.97           N  
ATOM   1444  CA  SER A  94      16.004  80.128  58.603  1.00 13.61           C  
ATOM   1445  C   SER A  94      17.064  80.282  57.578  1.00 16.97           C  
ATOM   1446  O   SER A  94      16.812  80.031  56.386  1.00 15.03           O  
ATOM   1447  CB  SER A  94      16.303  80.682  60.027  1.00 16.82           C  
ATOM   1448  OG  SER A  94      16.164  82.122  59.957  1.00 17.14           O  
ATOM   1449  H   SER A  94      14.563  78.544  58.542  1.00  0.00           H  
ATOM   1450  HA  SER A  94      15.215  80.726  58.145  1.00  0.00           H  
ATOM   1451 1HB  SER A  94      15.606  80.244  60.741  1.00  0.00           H  
ATOM   1452 2HB  SER A  94      17.308  80.388  60.328  1.00  0.00           H  
ATOM   1453  HG  SER A  94      15.926  82.321  59.048  1.00  0.00           H  
ATOM   1454  N   THR A  95      18.294  80.706  57.975  1.00 15.42           N  
ATOM   1455  CA  THR A  95      19.356  80.732  56.971  1.00 14.60           C  
ATOM   1456  C   THR A  95      19.521  79.378  56.328  1.00 15.09           C  
ATOM   1457  O   THR A  95      19.845  79.328  55.147  1.00 15.88           O  
ATOM   1458  CB  THR A  95      20.691  81.085  57.708  1.00 15.26           C  
ATOM   1459  OG1 THR A  95      20.473  82.404  58.181  1.00 15.90           O  
ATOM   1460  CG2 THR A  95      21.887  81.081  56.782  1.00 17.08           C  
ATOM   1461  H   THR A  95      18.502  80.999  58.919  1.00  0.00           H  
ATOM   1462  HA  THR A  95      19.119  81.502  56.237  1.00  0.00           H  
ATOM   1463  HB  THR A  95      20.873  80.357  58.499  1.00  0.00           H  
ATOM   1464  HG1 THR A  95      19.595  82.695  57.922  1.00  0.00           H  
ATOM   1465 1HG2 THR A  95      22.785  81.332  57.346  1.00  0.00           H  
ATOM   1466 2HG2 THR A  95      22.001  80.092  56.339  1.00  0.00           H  
ATOM   1467 3HG2 THR A  95      21.738  81.816  55.993  1.00  0.00           H  
ATOM   1468  N   GLY A  96      19.280  78.272  57.055  1.00 15.87           N  
ATOM   1469  CA  GLY A  96      19.555  76.977  56.363  1.00 14.94           C  
ATOM   1470  C   GLY A  96      18.501  76.708  55.278  1.00 14.60           C  
ATOM   1471  O   GLY A  96      18.812  75.919  54.384  1.00 13.96           O  
ATOM   1472  H   GLY A  96      18.937  78.259  58.005  1.00  0.00           H  
ATOM   1473 1HA  GLY A  96      20.549  77.007  55.917  1.00  0.00           H  
ATOM   1474 2HA  GLY A  96      19.554  76.168  57.092  1.00  0.00           H  
ATOM   1475  N   GLY A  97      17.325  77.364  55.357  1.00 14.44           N  
ATOM   1476  CA  GLY A  97      16.341  77.197  54.272  1.00 12.39           C  
ATOM   1477  C   GLY A  97      16.907  77.870  53.015  1.00 12.29           C  
ATOM   1478  O   GLY A  97      16.679  77.349  51.952  1.00 13.91           O  
ATOM   1479  H   GLY A  97      17.100  77.965  56.137  1.00  0.00           H  
ATOM   1480 1HA  GLY A  97      16.158  76.135  54.107  1.00  0.00           H  
ATOM   1481 2HA  GLY A  97      15.393  77.643  54.569  1.00  0.00           H  
ATOM   1482  N   GLY A  98      17.664  78.929  53.154  1.00 12.89           N  
ATOM   1483  CA  GLY A  98      18.351  79.601  52.010  1.00 12.51           C  
ATOM   1484  C   GLY A  98      19.384  78.649  51.456  1.00 13.23           C  
ATOM   1485  O   GLY A  98      19.518  78.410  50.254  1.00 15.60           O  
ATOM   1486  H   GLY A  98      17.782  79.301  54.086  1.00  0.00           H  
ATOM   1487 1HA  GLY A  98      17.616  79.871  51.252  1.00  0.00           H  
ATOM   1488 2HA  GLY A  98      18.811  80.526  52.355  1.00  0.00           H  
ATOM   1489  N   GLU A  99      20.135  77.994  52.367  1.00 15.24           N  
ATOM   1490  CA  GLU A  99      21.133  77.011  51.935  1.00 14.53           C  
ATOM   1491  C   GLU A  99      20.507  75.909  51.082  1.00 14.82           C  
ATOM   1492  O   GLU A  99      21.075  75.493  50.080  1.00 15.24           O  
ATOM   1493  CB  GLU A  99      21.842  76.429  53.176  1.00 13.39           C  
ATOM   1494  CG  GLU A  99      22.888  75.368  52.769  1.00 14.23           C  
ATOM   1495  CD  GLU A  99      23.574  74.958  54.076  1.00 15.81           C  
ATOM   1496  OE1 GLU A  99      24.500  75.715  54.500  1.00 16.04           O  
ATOM   1497  OE2 GLU A  99      23.169  73.953  54.694  1.00 18.34           O  
ATOM   1498  H   GLU A  99      20.017  78.174  53.354  1.00  0.00           H  
ATOM   1499  HA  GLU A  99      21.866  77.516  51.306  1.00  0.00           H  
ATOM   1500 1HB  GLU A  99      22.331  77.233  53.727  1.00  0.00           H  
ATOM   1501 2HB  GLU A  99      21.103  75.980  53.840  1.00  0.00           H  
ATOM   1502 1HG  GLU A  99      22.377  74.536  52.284  1.00  0.00           H  
ATOM   1503 2HG  GLU A  99      23.574  75.808  52.046  1.00  0.00           H  
ATOM   1504  N   VAL A 100      19.420  75.281  51.559  1.00 14.60           N  
ATOM   1505  CA  VAL A 100      18.748  74.241  50.814  1.00 15.07           C  
ATOM   1506  C   VAL A 100      18.305  74.776  49.443  1.00 16.47           C  
ATOM   1507  O   VAL A 100      18.470  74.083  48.459  1.00 15.78           O  
ATOM   1508  CB  VAL A 100      17.524  73.756  51.616  1.00 14.24           C  
ATOM   1509  CG1 VAL A 100      16.576  72.828  50.817  1.00 13.88           C  
ATOM   1510  CG2 VAL A 100      18.092  72.965  52.842  1.00 17.10           C  
ATOM   1511  H   VAL A 100      19.063  75.545  52.466  1.00  0.00           H  
ATOM   1512  HA  VAL A 100      19.441  73.410  50.677  1.00  0.00           H  
ATOM   1513  HB  VAL A 100      16.945  74.622  51.937  1.00  0.00           H  
ATOM   1514 1HG1 VAL A 100      15.740  72.530  51.450  1.00  0.00           H  
ATOM   1515 2HG1 VAL A 100      16.198  73.359  49.944  1.00  0.00           H  
ATOM   1516 3HG1 VAL A 100      17.121  71.941  50.496  1.00  0.00           H  
ATOM   1517 1HG2 VAL A 100      17.267  72.596  53.451  1.00  0.00           H  
ATOM   1518 2HG2 VAL A 100      18.687  72.123  52.488  1.00  0.00           H  
ATOM   1519 3HG2 VAL A 100      18.718  73.625  53.442  1.00  0.00           H  
ATOM   1520  N   ALA A 101      17.711  75.972  49.465  1.00 14.77           N  
ATOM   1521  CA  ALA A 101      17.214  76.521  48.177  1.00 15.41           C  
ATOM   1522  C   ALA A 101      18.333  76.697  47.182  1.00 15.31           C  
ATOM   1523  O   ALA A 101      18.209  76.339  46.008  1.00 15.50           O  
ATOM   1524  CB  ALA A 101      16.463  77.826  48.459  1.00 15.20           C  
ATOM   1525  H   ALA A 101      17.587  76.511  50.310  1.00  0.00           H  
ATOM   1526  HA  ALA A 101      16.533  75.792  47.738  1.00  0.00           H  
ATOM   1527 1HB  ALA A 101      16.092  78.242  47.522  1.00  0.00           H  
ATOM   1528 2HB  ALA A 101      15.624  77.626  49.125  1.00  0.00           H  
ATOM   1529 3HB  ALA A 101      17.138  78.539  48.930  1.00  0.00           H  
ATOM   1530  N   ARG A 102      19.456  77.240  47.643  1.00 15.51           N  
ATOM   1531  CA  ARG A 102      20.601  77.514  46.749  1.00 15.96           C  
ATOM   1532  C   ARG A 102      21.213  76.201  46.327  1.00 16.73           C  
ATOM   1533  O   ARG A 102      21.736  76.090  45.206  1.00 17.70           O  
ATOM   1534  CB  ARG A 102      21.612  78.451  47.486  1.00 17.24           C  
ATOM   1535  CG  ARG A 102      22.782  78.895  46.568  1.00 17.55           C  
ATOM   1536  CD  ARG A 102      22.289  79.448  45.249  1.00 19.15           C  
ATOM   1537  NE  ARG A 102      21.364  80.550  45.259  1.00 21.20           N  
ATOM   1538  CZ  ARG A 102      21.590  81.863  45.218  1.00 22.46           C  
ATOM   1539  NH1 ARG A 102      22.832  82.318  45.183  1.00 22.14           N  
ATOM   1540  NH2 ARG A 102      20.558  82.701  45.197  1.00 22.26           N  
ATOM   1541  H   ARG A 102      19.531  77.471  48.623  1.00  0.00           H  
ATOM   1542  HA  ARG A 102      20.230  78.016  45.855  1.00  0.00           H  
ATOM   1543 1HB  ARG A 102      21.090  79.336  47.847  1.00  0.00           H  
ATOM   1544 2HB  ARG A 102      22.020  77.934  48.355  1.00  0.00           H  
ATOM   1545 1HG  ARG A 102      23.362  79.672  47.067  1.00  0.00           H  
ATOM   1546 2HG  ARG A 102      23.426  78.040  46.359  1.00  0.00           H  
ATOM   1547 1HD  ARG A 102      23.136  79.807  44.666  1.00  0.00           H  
ATOM   1548 2HD  ARG A 102      21.774  78.664  44.695  1.00  0.00           H  
ATOM   1549  HE  ARG A 102      20.377  80.335  45.304  1.00  0.00           H  
ATOM   1550 1HH1 ARG A 102      23.607  81.671  45.187  1.00  0.00           H  
ATOM   1551 2HH1 ARG A 102      23.005  83.312  45.152  1.00  0.00           H  
ATOM   1552 1HH2 ARG A 102      19.614  82.340  45.212  1.00  0.00           H  
ATOM   1553 2HH2 ARG A 102      20.717  83.697  45.166  1.00  0.00           H  
ATOM   1554  N   TYR A 103      21.213  75.205  47.214  1.00 16.08           N  
ATOM   1555  CA  TYR A 103      21.762  73.892  46.796  1.00 16.97           C  
ATOM   1556  C   TYR A 103      20.975  73.372  45.603  1.00 18.20           C  
ATOM   1557  O   TYR A 103      21.519  72.889  44.600  1.00 19.78           O  
ATOM   1558  CB  TYR A 103      21.709  72.898  48.012  1.00 13.60           C  
ATOM   1559  CG  TYR A 103      21.922  71.479  47.522  1.00 15.15           C  
ATOM   1560  CD1 TYR A 103      23.119  70.977  47.113  1.00 17.11           C  
ATOM   1561  CD2 TYR A 103      20.786  70.627  47.420  1.00 17.65           C  
ATOM   1562  CE1 TYR A 103      23.268  69.708  46.547  1.00 16.72           C  
ATOM   1563  CE2 TYR A 103      20.915  69.352  46.914  1.00 18.10           C  
ATOM   1564  CZ  TYR A 103      22.145  68.888  46.519  1.00 18.29           C  
ATOM   1565  OH  TYR A 103      22.231  67.615  46.004  1.00 17.67           O  
ATOM   1566  H   TYR A 103      20.855  75.312  48.152  1.00  0.00           H  
ATOM   1567  HA  TYR A 103      22.799  74.032  46.491  1.00  0.00           H  
ATOM   1568 1HB  TYR A 103      22.478  73.168  48.737  1.00  0.00           H  
ATOM   1569 2HB  TYR A 103      20.744  72.985  48.511  1.00  0.00           H  
ATOM   1570  HD1 TYR A 103      24.025  71.573  47.220  1.00  0.00           H  
ATOM   1571  HD2 TYR A 103      19.807  70.983  47.742  1.00  0.00           H  
ATOM   1572  HE1 TYR A 103      24.254  69.361  46.239  1.00  0.00           H  
ATOM   1573  HE2 TYR A 103      20.039  68.709  46.826  1.00  0.00           H  
ATOM   1574  HH  TYR A 103      21.359  67.214  45.997  1.00  0.00           H  
ATOM   1575  N   ILE A 104      19.647  73.433  45.730  1.00 18.89           N  
ATOM   1576  CA  ILE A 104      18.771  72.940  44.651  1.00 18.64           C  
ATOM   1577  C   ILE A 104      18.931  73.775  43.386  1.00 19.46           C  
ATOM   1578  O   ILE A 104      19.034  73.266  42.273  1.00 17.65           O  
ATOM   1579  CB  ILE A 104      17.292  72.908  45.100  1.00 18.32           C  
ATOM   1580  CG1 ILE A 104      17.162  71.786  46.164  1.00 17.68           C  
ATOM   1581  CG2 ILE A 104      16.357  72.681  43.906  1.00 16.68           C  
ATOM   1582  CD1 ILE A 104      15.791  71.698  46.854  1.00 18.69           C  
ATOM   1583  H   ILE A 104      19.230  73.817  46.566  1.00  0.00           H  
ATOM   1584  HA  ILE A 104      19.073  71.924  44.398  1.00  0.00           H  
ATOM   1585  HB  ILE A 104      17.034  73.857  45.569  1.00  0.00           H  
ATOM   1586 1HG1 ILE A 104      17.360  70.820  45.700  1.00  0.00           H  
ATOM   1587 2HG1 ILE A 104      17.912  71.934  46.942  1.00  0.00           H  
ATOM   1588 1HG2 ILE A 104      15.324  72.662  44.252  1.00  0.00           H  
ATOM   1589 2HG2 ILE A 104      16.484  73.488  43.186  1.00  0.00           H  
ATOM   1590 3HG2 ILE A 104      16.598  71.730  43.431  1.00  0.00           H  
ATOM   1591 1HD1 ILE A 104      15.800  70.885  47.580  1.00  0.00           H  
ATOM   1592 2HD1 ILE A 104      15.580  72.638  47.365  1.00  0.00           H  
ATOM   1593 3HD1 ILE A 104      15.020  71.509  46.108  1.00  0.00           H  
ATOM   1594  N   GLY A 105      18.967  75.097  43.559  1.00 19.50           N  
ATOM   1595  CA  GLY A 105      19.130  75.958  42.369  1.00 20.82           C  
ATOM   1596  C   GLY A 105      20.470  75.655  41.679  1.00 23.11           C  
ATOM   1597  O   GLY A 105      20.516  75.738  40.425  1.00 22.63           O  
ATOM   1598  H   GLY A 105      18.887  75.526  44.470  1.00  0.00           H  
ATOM   1599 1HA  GLY A 105      18.303  75.787  41.680  1.00  0.00           H  
ATOM   1600 2HA  GLY A 105      19.087  77.004  42.669  1.00  0.00           H  
ATOM   1601  N   ARG A 106      21.541  75.335  42.399  1.00 22.00           N  
ATOM   1602  CA  ARG A 106      22.831  75.139  41.741  1.00 21.66           C  
ATOM   1603  C   ARG A 106      23.018  73.697  41.298  1.00 23.85           C  
ATOM   1604  O   ARG A 106      23.864  73.377  40.466  1.00 25.19           O  
ATOM   1605  CB  ARG A 106      24.033  75.522  42.673  1.00 23.67           C  
ATOM   1606  CG  ARG A 106      24.206  77.024  42.851  1.00 24.66           C  
ATOM   1607  CD  ARG A 106      25.121  77.485  43.980  1.00 25.37           C  
ATOM   1608  NE  ARG A 106      26.544  77.261  43.675  1.00 25.58           N  
ATOM   1609  CZ  ARG A 106      27.283  77.953  42.802  1.00 26.92           C  
ATOM   1610  NH1 ARG A 106      26.777  78.966  42.084  1.00 26.85           N  
ATOM   1611  NH2 ARG A 106      28.570  77.628  42.627  1.00 26.23           N  
ATOM   1612  H   ARG A 106      21.478  75.224  43.401  1.00  0.00           H  
ATOM   1613  HA  ARG A 106      22.872  75.782  40.861  1.00  0.00           H  
ATOM   1614 1HB  ARG A 106      23.889  75.074  43.655  1.00  0.00           H  
ATOM   1615 2HB  ARG A 106      24.957  75.116  42.261  1.00  0.00           H  
ATOM   1616 1HG  ARG A 106      24.625  77.452  41.940  1.00  0.00           H  
ATOM   1617 2HG  ARG A 106      23.237  77.481  43.054  1.00  0.00           H  
ATOM   1618 1HD  ARG A 106      24.978  78.551  44.152  1.00  0.00           H  
ATOM   1619 2HD  ARG A 106      24.881  76.936  44.890  1.00  0.00           H  
ATOM   1620  HE  ARG A 106      27.018  76.515  44.167  1.00  0.00           H  
ATOM   1621 1HH1 ARG A 106      25.808  79.228  42.194  1.00  0.00           H  
ATOM   1622 2HH1 ARG A 106      27.365  79.467  41.434  1.00  0.00           H  
ATOM   1623 1HH2 ARG A 106      28.975  76.865  43.153  1.00  0.00           H  
ATOM   1624 2HH2 ARG A 106      29.136  78.144  41.970  1.00  0.00           H  
ATOM   1625  N   HIS A 107      22.373  72.733  41.962  1.00 20.80           N  
ATOM   1626  CA  HIS A 107      22.703  71.340  41.752  1.00 19.59           C  
ATOM   1627  C   HIS A 107      21.492  70.501  41.369  1.00 22.03           C  
ATOM   1628  O   HIS A 107      21.761  69.336  41.074  1.00 21.70           O  
ATOM   1629  CB  HIS A 107      23.351  70.750  43.029  1.00 20.97           C  
ATOM   1630  CG  HIS A 107      24.657  71.399  43.379  1.00 22.27           C  
ATOM   1631  ND1 HIS A 107      25.891  70.943  42.924  1.00 23.05           N  
ATOM   1632  CD2 HIS A 107      24.911  72.488  44.112  1.00 21.83           C  
ATOM   1633  CE1 HIS A 107      26.836  71.730  43.398  1.00 22.48           C  
ATOM   1634  NE2 HIS A 107      26.275  72.694  44.135  1.00 22.57           N  
ATOM   1635  H   HIS A 107      21.645  72.972  42.620  1.00  0.00           H  
ATOM   1636  HA  HIS A 107      23.418  71.255  40.934  1.00  0.00           H  
ATOM   1637 1HB  HIS A 107      22.668  70.867  43.871  1.00  0.00           H  
ATOM   1638 2HB  HIS A 107      23.520  69.682  42.891  1.00  0.00           H  
ATOM   1639  HD2 HIS A 107      24.156  73.095  44.613  1.00  0.00           H  
ATOM   1640  HE1 HIS A 107      27.906  71.619  43.222  1.00  0.00           H  
ATOM   1641  HE2 HIS A 107      26.768  73.433  44.616  1.00  0.00           H  
ATOM   1642  N   GLY A 108      20.273  71.033  41.479  1.00 19.70           N  
ATOM   1643  CA  GLY A 108      19.141  70.240  41.006  1.00 19.67           C  
ATOM   1644  C   GLY A 108      18.697  69.222  42.071  1.00 19.30           C  
ATOM   1645  O   GLY A 108      19.254  69.162  43.187  1.00 20.06           O  
ATOM   1646  H   GLY A 108      20.103  71.948  41.870  1.00  0.00           H  
ATOM   1647 1HA  GLY A 108      18.311  70.902  40.759  1.00  0.00           H  
ATOM   1648 2HA  GLY A 108      19.419  69.719  40.091  1.00  0.00           H  
ATOM   1649  N   THR A 109      17.714  68.407  41.665  1.00 18.91           N  
ATOM   1650  CA  THR A 109      17.129  67.486  42.676  1.00 17.59           C  
ATOM   1651  C   THR A 109      17.330  66.035  42.357  1.00 19.02           C  
ATOM   1652  O   THR A 109      16.598  65.177  42.904  1.00 20.46           O  
ATOM   1653  CB  THR A 109      15.606  67.763  42.713  1.00 17.68           C  
ATOM   1654  OG1 THR A 109      15.008  67.649  41.389  1.00 18.39           O  
ATOM   1655  CG2 THR A 109      15.369  69.191  43.188  1.00 16.83           C  
ATOM   1656  H   THR A 109      17.358  68.390  40.720  1.00  0.00           H  
ATOM   1657  HA  THR A 109      17.577  67.706  43.645  1.00  0.00           H  
ATOM   1658  HB  THR A 109      15.125  67.062  43.395  1.00  0.00           H  
ATOM   1659  HG1 THR A 109      15.688  67.422  40.750  1.00  0.00           H  
ATOM   1660 1HG2 THR A 109      14.298  69.392  43.217  1.00  0.00           H  
ATOM   1661 2HG2 THR A 109      15.789  69.317  44.186  1.00  0.00           H  
ATOM   1662 3HG2 THR A 109      15.850  69.887  42.502  1.00  0.00           H  
ATOM   1663  N   ALA A 110      18.385  65.687  41.580  1.00 19.44           N  
ATOM   1664  CA  ALA A 110      18.522  64.230  41.385  1.00 20.39           C  
ATOM   1665  C   ALA A 110      18.643  63.471  42.707  1.00 22.36           C  
ATOM   1666  O   ALA A 110      18.331  62.276  42.705  1.00 22.45           O  
ATOM   1667  CB  ALA A 110      19.724  63.936  40.489  1.00 21.37           C  
ATOM   1668  H   ALA A 110      19.053  66.307  41.144  1.00  0.00           H  
ATOM   1669  HA  ALA A 110      17.617  63.867  40.898  1.00  0.00           H  
ATOM   1670 1HB  ALA A 110      19.819  62.859  40.349  1.00  0.00           H  
ATOM   1671 2HB  ALA A 110      19.582  64.416  39.521  1.00  0.00           H  
ATOM   1672 3HB  ALA A 110      20.629  64.322  40.956  1.00  0.00           H  
ATOM   1673  N   ARG A 111      19.216  64.039  43.788  1.00 19.73           N  
ATOM   1674  CA  ARG A 111      19.350  63.265  45.012  1.00 21.72           C  
ATOM   1675  C   ARG A 111      18.325  63.611  46.075  1.00 19.60           C  
ATOM   1676  O   ARG A 111      18.442  63.204  47.241  1.00 18.68           O  
ATOM   1677  CB  ARG A 111      20.749  63.611  45.603  1.00 22.03           C  
ATOM   1678  CG  ARG A 111      21.839  62.963  44.689  1.00 23.40           C  
ATOM   1679  CD  ARG A 111      23.169  63.079  45.381  1.00 24.46           C  
ATOM   1680  NE  ARG A 111      24.318  62.674  44.586  1.00 24.25           N  
ATOM   1681  CZ  ARG A 111      24.804  61.421  44.731  1.00 25.94           C  
ATOM   1682  NH1 ARG A 111      24.202  60.530  45.496  1.00 21.56           N  
ATOM   1683  NH2 ARG A 111      25.902  61.152  44.023  1.00 25.68           N  
ATOM   1684  H   ARG A 111      19.555  64.990  43.768  1.00  0.00           H  
ATOM   1685  HA  ARG A 111      19.293  62.206  44.760  1.00  0.00           H  
ATOM   1686 1HB  ARG A 111      20.868  64.693  45.647  1.00  0.00           H  
ATOM   1687 2HB  ARG A 111      20.817  63.232  46.623  1.00  0.00           H  
ATOM   1688 1HG  ARG A 111      21.596  61.913  44.521  1.00  0.00           H  
ATOM   1689 2HG  ARG A 111      21.870  63.486  43.732  1.00  0.00           H  
ATOM   1690 1HD  ARG A 111      23.341  64.116  45.668  1.00  0.00           H  
ATOM   1691 2HD  ARG A 111      23.172  62.451  46.271  1.00  0.00           H  
ATOM   1692  HE  ARG A 111      24.712  63.354  43.949  1.00  0.00           H  
ATOM   1693 1HH1 ARG A 111      23.357  60.778  45.991  1.00  0.00           H  
ATOM   1694 2HH1 ARG A 111      24.586  59.601  45.587  1.00  0.00           H  
ATOM   1695 1HH2 ARG A 111      26.309  61.864  43.432  1.00  0.00           H  
ATOM   1696 2HH2 ARG A 111      26.326  60.238  44.077  1.00  0.00           H  
ATOM   1697  N   VAL A 112      17.373  64.450  45.678  1.00 17.27           N  
ATOM   1698  CA  VAL A 112      16.379  64.960  46.627  1.00 17.17           C  
ATOM   1699  C   VAL A 112      14.982  64.419  46.350  1.00 15.68           C  
ATOM   1700  O   VAL A 112      14.437  64.739  45.289  1.00 18.53           O  
ATOM   1701  CB  VAL A 112      16.367  66.501  46.513  1.00 17.74           C  
ATOM   1702  CG1 VAL A 112      15.364  67.162  47.458  1.00 16.23           C  
ATOM   1703  CG2 VAL A 112      17.739  67.117  46.750  1.00 18.86           C  
ATOM   1704  H   VAL A 112      17.328  64.744  44.713  1.00  0.00           H  
ATOM   1705  HA  VAL A 112      16.677  64.663  47.633  1.00  0.00           H  
ATOM   1706  HB  VAL A 112      16.038  66.779  45.512  1.00  0.00           H  
ATOM   1707 1HG1 VAL A 112      15.403  68.244  47.331  1.00  0.00           H  
ATOM   1708 2HG1 VAL A 112      14.360  66.806  47.229  1.00  0.00           H  
ATOM   1709 3HG1 VAL A 112      15.614  66.910  48.488  1.00  0.00           H  
ATOM   1710 1HG2 VAL A 112      17.672  68.201  46.657  1.00  0.00           H  
ATOM   1711 2HG2 VAL A 112      18.086  66.859  47.751  1.00  0.00           H  
ATOM   1712 3HG2 VAL A 112      18.443  66.733  46.012  1.00  0.00           H  
ATOM   1713  N   ALA A 113      14.355  63.808  47.318  1.00 15.16           N  
ATOM   1714  CA  ALA A 113      12.972  63.385  47.220  1.00 17.35           C  
ATOM   1715  C   ALA A 113      12.045  64.543  47.593  1.00 16.03           C  
ATOM   1716  O   ALA A 113      10.995  64.709  46.981  1.00 15.20           O  
ATOM   1717  CB  ALA A 113      12.723  62.241  48.201  1.00 17.11           C  
ATOM   1718  H   ALA A 113      14.866  63.626  48.170  1.00  0.00           H  
ATOM   1719  HA  ALA A 113      12.796  63.034  46.203  1.00  0.00           H  
ATOM   1720 1HB  ALA A 113      11.684  61.920  48.130  1.00  0.00           H  
ATOM   1721 2HB  ALA A 113      13.378  61.404  47.958  1.00  0.00           H  
ATOM   1722 3HB  ALA A 113      12.929  62.580  49.215  1.00  0.00           H  
ATOM   1723  N   LYS A 114      12.373  65.330  48.626  1.00 15.70           N  
ATOM   1724  CA  LYS A 114      11.531  66.397  49.110  1.00 14.65           C  
ATOM   1725  C   LYS A 114      12.321  67.520  49.792  1.00 14.60           C  
ATOM   1726  O   LYS A 114      13.429  67.245  50.224  1.00 14.98           O  
ATOM   1727  CB  LYS A 114      10.562  65.880  50.212  1.00 14.08           C  
ATOM   1728  CG  LYS A 114       9.658  64.747  49.786  1.00 16.21           C  
ATOM   1729  CD  LYS A 114       8.655  64.300  50.880  1.00 17.46           C  
ATOM   1730  CE  LYS A 114       7.795  63.240  50.105  1.00 22.45           C  
ATOM   1731  NZ  LYS A 114       6.778  62.624  50.961  1.00 25.98           N  
ATOM   1732  H   LYS A 114      13.258  65.157  49.081  1.00  0.00           H  
ATOM   1733  HA  LYS A 114      10.937  66.774  48.277  1.00  0.00           H  
ATOM   1734 1HB  LYS A 114      11.138  65.536  51.071  1.00  0.00           H  
ATOM   1735 2HB  LYS A 114       9.926  66.698  50.551  1.00  0.00           H  
ATOM   1736 1HG  LYS A 114       9.081  65.051  48.912  1.00  0.00           H  
ATOM   1737 2HG  LYS A 114      10.262  63.881  49.517  1.00  0.00           H  
ATOM   1738 1HD  LYS A 114       9.202  63.887  51.729  1.00  0.00           H  
ATOM   1739 2HD  LYS A 114       8.083  65.162  51.223  1.00  0.00           H  
ATOM   1740 1HE  LYS A 114       7.299  63.720  49.262  1.00  0.00           H  
ATOM   1741 2HE  LYS A 114       8.446  62.457  49.717  1.00  0.00           H  
ATOM   1742 1HZ  LYS A 114       6.249  61.950  50.425  1.00  0.00           H  
ATOM   1743 2HZ  LYS A 114       7.227  62.158  51.737  1.00  0.00           H  
ATOM   1744 3HZ  LYS A 114       6.155  63.338  51.312  1.00  0.00           H  
ATOM   1745  N   ALA A 115      11.693  68.688  50.061  1.00 14.28           N  
ATOM   1746  CA  ALA A 115      12.465  69.749  50.740  1.00 13.53           C  
ATOM   1747  C   ALA A 115      11.528  70.429  51.723  1.00 15.22           C  
ATOM   1748  O   ALA A 115      10.303  70.316  51.578  1.00 15.66           O  
ATOM   1749  CB  ALA A 115      12.867  70.810  49.723  1.00 15.54           C  
ATOM   1750  H   ALA A 115      10.728  68.861  49.818  1.00  0.00           H  
ATOM   1751  HA  ALA A 115      13.361  69.297  51.165  1.00  0.00           H  
ATOM   1752 1HB  ALA A 115      13.437  71.594  50.221  1.00  0.00           H  
ATOM   1753 2HB  ALA A 115      13.480  70.355  48.945  1.00  0.00           H  
ATOM   1754 3HB  ALA A 115      11.973  71.241  49.275  1.00  0.00           H  
ATOM   1755  N   GLY A 116      12.092  71.152  52.680  1.00 15.31           N  
ATOM   1756  CA  GLY A 116      11.250  71.880  53.615  1.00 14.17           C  
ATOM   1757  C   GLY A 116      12.018  73.140  54.032  1.00 16.37           C  
ATOM   1758  O   GLY A 116      13.258  73.175  54.100  1.00 15.98           O  
ATOM   1759  H   GLY A 116      13.096  71.209  52.775  1.00  0.00           H  
ATOM   1760 1HA  GLY A 116      10.302  72.125  53.136  1.00  0.00           H  
ATOM   1761 2HA  GLY A 116      11.023  71.245  54.470  1.00  0.00           H  
ATOM   1762  N   LEU A 117      11.220  74.177  54.106  1.00 13.55           N  
ATOM   1763  CA  LEU A 117      11.703  75.521  54.412  1.00 15.19           C  
ATOM   1764  C   LEU A 117      10.979  75.908  55.695  1.00 15.02           C  
ATOM   1765  O   LEU A 117       9.827  76.305  55.685  1.00 14.14           O  
ATOM   1766  CB  LEU A 117      11.280  76.447  53.261  1.00 15.37           C  
ATOM   1767  CG  LEU A 117      11.848  76.136  51.884  1.00 17.10           C  
ATOM   1768  CD1 LEU A 117      11.279  77.097  50.839  1.00 15.97           C  
ATOM   1769  CD2 LEU A 117      13.379  76.212  51.832  1.00 18.41           C  
ATOM   1770  H   LEU A 117      10.233  74.034  53.944  1.00  0.00           H  
ATOM   1771  HA  LEU A 117      12.790  75.490  54.483  1.00  0.00           H  
ATOM   1772 1HB  LEU A 117      10.195  76.419  53.173  1.00  0.00           H  
ATOM   1773 2HB  LEU A 117      11.578  77.466  53.507  1.00  0.00           H  
ATOM   1774  HG  LEU A 117      11.558  75.127  51.590  1.00  0.00           H  
ATOM   1775 1HD1 LEU A 117      11.696  76.859  49.860  1.00  0.00           H  
ATOM   1776 2HD1 LEU A 117      10.194  76.996  50.804  1.00  0.00           H  
ATOM   1777 3HD1 LEU A 117      11.540  78.120  51.106  1.00  0.00           H  
ATOM   1778 1HD2 LEU A 117      13.721  75.979  50.823  1.00  0.00           H  
ATOM   1779 2HD2 LEU A 117      13.703  77.217  52.102  1.00  0.00           H  
ATOM   1780 3HD2 LEU A 117      13.803  75.494  52.534  1.00  0.00           H  
ATOM   1781  N   ILE A 118      11.698  75.904  56.808  1.00 12.90           N  
ATOM   1782  CA  ILE A 118      11.144  76.140  58.120  1.00 13.12           C  
ATOM   1783  C   ILE A 118      11.556  77.488  58.641  1.00 14.38           C  
ATOM   1784  O   ILE A 118      12.764  77.670  58.821  1.00 12.82           O  
ATOM   1785  CB  ILE A 118      11.686  74.996  59.055  1.00 13.78           C  
ATOM   1786  CG1 ILE A 118      11.560  73.583  58.428  1.00 14.77           C  
ATOM   1787  CG2 ILE A 118      10.947  75.169  60.370  1.00 12.08           C  
ATOM   1788  CD1 ILE A 118      10.179  73.296  57.845  1.00 22.31           C  
ATOM   1789  H   ILE A 118      12.688  75.724  56.717  1.00  0.00           H  
ATOM   1790  HA  ILE A 118      10.058  76.091  58.051  1.00  0.00           H  
ATOM   1791  HB  ILE A 118      12.762  75.110  59.184  1.00  0.00           H  
ATOM   1792 1HG1 ILE A 118      12.299  73.470  57.635  1.00  0.00           H  
ATOM   1793 2HG1 ILE A 118      11.776  72.828  59.185  1.00  0.00           H  
ATOM   1794 1HG2 ILE A 118      11.273  74.404  61.074  1.00  0.00           H  
ATOM   1795 2HG2 ILE A 118      11.162  76.155  60.781  1.00  0.00           H  
ATOM   1796 3HG2 ILE A 118       9.875  75.072  60.200  1.00  0.00           H  
ATOM   1797 1HD1 ILE A 118      10.163  72.290  57.424  1.00  0.00           H  
ATOM   1798 2HD1 ILE A 118       9.428  73.371  58.633  1.00  0.00           H  
ATOM   1799 3HD1 ILE A 118       9.957  74.020  57.062  1.00  0.00           H  
ATOM   1800  N   SER A 119      10.644  78.431  58.880  1.00 13.05           N  
ATOM   1801  CA  SER A 119      11.003  79.782  59.323  1.00 13.56           C  
ATOM   1802  C   SER A 119      12.127  80.341  58.451  1.00 14.78           C  
ATOM   1803  O   SER A 119      13.022  81.091  58.884  1.00 15.30           O  
ATOM   1804  CB  SER A 119      11.397  79.797  60.820  1.00 15.56           C  
ATOM   1805  OG  SER A 119      10.400  79.169  61.619  1.00 17.74           O  
ATOM   1806  H   SER A 119       9.670  78.199  58.749  1.00  0.00           H  
ATOM   1807  HA  SER A 119      10.136  80.431  59.192  1.00  0.00           H  
ATOM   1808 1HB  SER A 119      12.348  79.282  60.951  1.00  0.00           H  
ATOM   1809 2HB  SER A 119      11.534  80.826  61.150  1.00  0.00           H  
ATOM   1810  HG  SER A 119       9.713  78.885  61.011  1.00  0.00           H  
ATOM   1811  N   ALA A 120      12.079  80.013  57.172  1.00 13.80           N  
ATOM   1812  CA  ALA A 120      13.197  80.276  56.252  1.00 12.17           C  
ATOM   1813  C   ALA A 120      13.306  81.610  55.526  1.00 12.54           C  
ATOM   1814  O   ALA A 120      12.283  82.243  55.258  1.00 13.75           O  
ATOM   1815  CB  ALA A 120      13.149  79.174  55.197  1.00 13.27           C  
ATOM   1816  H   ALA A 120      11.245  79.567  56.818  1.00  0.00           H  
ATOM   1817  HA  ALA A 120      14.124  80.226  56.823  1.00  0.00           H  
ATOM   1818 1HB  ALA A 120      13.960  79.318  54.483  1.00  0.00           H  
ATOM   1819 2HB  ALA A 120      13.259  78.203  55.680  1.00  0.00           H  
ATOM   1820 3HB  ALA A 120      12.195  79.213  54.674  1.00  0.00           H  
ATOM   1821  N   VAL A 121      14.576  81.975  55.256  1.00 12.57           N  
ATOM   1822  CA  VAL A 121      14.827  83.274  54.584  1.00 12.94           C  
ATOM   1823  C   VAL A 121      14.335  83.492  53.193  1.00 15.58           C  
ATOM   1824  O   VAL A 121      13.958  84.635  52.899  1.00 16.03           O  
ATOM   1825  CB  VAL A 121      16.324  83.674  54.742  1.00 13.28           C  
ATOM   1826  CG1 VAL A 121      16.690  83.785  56.217  1.00 14.57           C  
ATOM   1827  CG2 VAL A 121      17.250  82.656  54.052  1.00 13.48           C  
ATOM   1828  H   VAL A 121      15.361  81.387  55.499  1.00  0.00           H  
ATOM   1829  HA  VAL A 121      14.206  84.035  55.059  1.00  0.00           H  
ATOM   1830  HB  VAL A 121      16.479  84.654  54.289  1.00  0.00           H  
ATOM   1831 1HG1 VAL A 121      17.739  84.066  56.311  1.00  0.00           H  
ATOM   1832 2HG1 VAL A 121      16.068  84.545  56.690  1.00  0.00           H  
ATOM   1833 3HG1 VAL A 121      16.527  82.825  56.706  1.00  0.00           H  
ATOM   1834 1HG2 VAL A 121      18.288  82.963  54.179  1.00  0.00           H  
ATOM   1835 2HG2 VAL A 121      17.105  81.672  54.498  1.00  0.00           H  
ATOM   1836 3HG2 VAL A 121      17.013  82.611  52.989  1.00  0.00           H  
ATOM   1837  N   PRO A 122      14.180  82.524  52.286  1.00 16.19           N  
ATOM   1838  CA  PRO A 122      13.678  82.813  50.942  1.00 15.65           C  
ATOM   1839  C   PRO A 122      12.297  83.391  51.004  1.00 14.23           C  
ATOM   1840  O   PRO A 122      11.545  83.124  51.940  1.00 14.27           O  
ATOM   1841  CB  PRO A 122      13.677  81.437  50.263  1.00 16.93           C  
ATOM   1842  CG  PRO A 122      14.755  80.663  51.013  1.00 15.60           C  
ATOM   1843  CD  PRO A 122      14.553  81.112  52.463  1.00 16.60           C  
ATOM   1844  HA  PRO A 122      14.373  83.499  50.436  1.00  0.00           H  
ATOM   1845 1HB  PRO A 122      12.681  80.978  50.345  1.00  0.00           H  
ATOM   1846 2HB  PRO A 122      13.893  81.547  49.190  1.00  0.00           H  
ATOM   1847 1HG  PRO A 122      14.616  79.581  50.868  1.00  0.00           H  
ATOM   1848 2HG  PRO A 122      15.749  80.912  50.614  1.00  0.00           H  
ATOM   1849 1HD  PRO A 122      13.747  80.520  52.922  1.00  0.00           H  
ATOM   1850 2HD  PRO A 122      15.493  80.986  53.021  1.00  0.00           H  
ATOM   1851  N   PRO A 123      11.921  84.175  49.966  1.00 15.22           N  
ATOM   1852  CA  PRO A 123      12.752  84.437  48.819  1.00 14.30           C  
ATOM   1853  C   PRO A 123      13.845  85.483  49.000  1.00 14.19           C  
ATOM   1854  O   PRO A 123      14.929  85.315  48.478  1.00 16.94           O  
ATOM   1855  CB  PRO A 123      11.745  84.978  47.789  1.00 15.65           C  
ATOM   1856  CG  PRO A 123      10.393  84.445  48.263  1.00 14.63           C  
ATOM   1857  CD  PRO A 123      10.509  84.609  49.784  1.00 16.43           C  
ATOM   1858  HA  PRO A 123      13.202  83.494  48.476  1.00  0.00           H  
ATOM   1859 1HB  PRO A 123      11.784  86.077  47.766  1.00  0.00           H  
ATOM   1860 2HB  PRO A 123      12.011  84.626  46.782  1.00  0.00           H  
ATOM   1861 1HG  PRO A 123       9.576  85.027  47.812  1.00  0.00           H  
ATOM   1862 2HG  PRO A 123      10.259  83.404  47.935  1.00  0.00           H  
ATOM   1863 1HD  PRO A 123      10.337  85.661  50.054  1.00  0.00           H  
ATOM   1864 2HD  PRO A 123       9.776  83.956  50.281  1.00  0.00           H  
ATOM   1865  N   LEU A 124      13.512  86.565  49.709  1.00 15.84           N  
ATOM   1866  CA  LEU A 124      14.479  87.657  49.860  1.00 15.90           C  
ATOM   1867  C   LEU A 124      14.056  88.519  51.015  1.00 15.17           C  
ATOM   1868  O   LEU A 124      12.966  89.065  51.095  1.00 16.67           O  
ATOM   1869  CB  LEU A 124      14.544  88.464  48.521  1.00 16.76           C  
ATOM   1870  CG  LEU A 124      15.380  89.772  48.700  1.00 18.30           C  
ATOM   1871  CD1 LEU A 124      16.869  89.452  48.986  1.00 17.41           C  
ATOM   1872  CD2 LEU A 124      15.234  90.632  47.428  1.00 19.63           C  
ATOM   1873  H   LEU A 124      12.605  86.647  50.145  1.00  0.00           H  
ATOM   1874  HA  LEU A 124      15.457  87.226  50.071  1.00  0.00           H  
ATOM   1875 1HB  LEU A 124      14.993  87.832  47.756  1.00  0.00           H  
ATOM   1876 2HB  LEU A 124      13.527  88.706  48.212  1.00  0.00           H  
ATOM   1877  HG  LEU A 124      15.011  90.325  49.564  1.00  0.00           H  
ATOM   1878 1HD1 LEU A 124      17.425  90.382  49.106  1.00  0.00           H  
ATOM   1879 2HD1 LEU A 124      16.946  88.864  49.901  1.00  0.00           H  
ATOM   1880 3HD1 LEU A 124      17.286  88.886  48.154  1.00  0.00           H  
ATOM   1881 1HD2 LEU A 124      15.813  91.549  47.540  1.00  0.00           H  
ATOM   1882 2HD2 LEU A 124      15.602  90.074  46.567  1.00  0.00           H  
ATOM   1883 3HD2 LEU A 124      14.184  90.882  47.276  1.00  0.00           H  
ATOM   1884  N   MET A 125      14.964  88.711  52.013  1.00 14.24           N  
ATOM   1885  CA  MET A 125      14.584  89.509  53.187  1.00 13.28           C  
ATOM   1886  C   MET A 125      14.653  91.027  52.965  1.00 15.97           C  
ATOM   1887  O   MET A 125      13.815  91.727  53.563  1.00 17.28           O  
ATOM   1888  CB  MET A 125      15.634  89.165  54.302  1.00 14.86           C  
ATOM   1889  CG  MET A 125      15.448  87.667  54.747  1.00 16.04           C  
ATOM   1890  SD  MET A 125      16.369  87.402  56.332  1.00 16.22           S  
ATOM   1891  CE  MET A 125      15.472  88.342  57.506  1.00 14.48           C  
ATOM   1892  H   MET A 125      15.893  88.318  51.965  1.00  0.00           H  
ATOM   1893  HA  MET A 125      13.581  89.214  53.496  1.00  0.00           H  
ATOM   1894 1HB  MET A 125      16.640  89.327  53.917  1.00  0.00           H  
ATOM   1895 2HB  MET A 125      15.497  89.836  55.151  1.00  0.00           H  
ATOM   1896 1HG  MET A 125      14.388  87.457  54.882  1.00  0.00           H  
ATOM   1897 2HG  MET A 125      15.830  87.006  53.969  1.00  0.00           H  
ATOM   1898 1HE  MET A 125      15.944  88.248  58.484  1.00  0.00           H  
ATOM   1899 2HE  MET A 125      15.465  89.390  57.205  1.00  0.00           H  
ATOM   1900 3HE  MET A 125      14.447  87.974  57.561  1.00  0.00           H  
ATOM   1901  N   LEU A 126      15.634  91.385  52.152  1.00 16.19           N  
ATOM   1902  CA  LEU A 126      15.958  92.829  52.037  1.00 16.22           C  
ATOM   1903  C   LEU A 126      14.888  93.637  51.288  1.00 17.46           C  
ATOM   1904  O   LEU A 126      14.457  93.107  50.266  1.00 19.14           O  
ATOM   1905  CB  LEU A 126      17.281  92.914  51.240  1.00 16.38           C  
ATOM   1906  CG  LEU A 126      17.810  94.365  51.050  1.00 15.84           C  
ATOM   1907  CD1 LEU A 126      18.186  94.998  52.377  1.00 15.98           C  
ATOM   1908  CD2 LEU A 126      18.932  94.357  50.036  1.00 15.84           C  
ATOM   1909  H   LEU A 126      16.165  90.717  51.612  1.00  0.00           H  
ATOM   1910  HA  LEU A 126      16.087  93.235  53.040  1.00  0.00           H  
ATOM   1911 1HB  LEU A 126      18.039  92.333  51.762  1.00  0.00           H  
ATOM   1912 2HB  LEU A 126      17.124  92.469  50.258  1.00  0.00           H  
ATOM   1913  HG  LEU A 126      17.001  95.004  50.695  1.00  0.00           H  
ATOM   1914 1HD1 LEU A 126      18.551  96.011  52.207  1.00  0.00           H  
ATOM   1915 2HD1 LEU A 126      17.310  95.033  53.025  1.00  0.00           H  
ATOM   1916 3HD1 LEU A 126      18.967  94.407  52.854  1.00  0.00           H  
ATOM   1917 1HD2 LEU A 126      19.306  95.372  49.899  1.00  0.00           H  
ATOM   1918 2HD2 LEU A 126      19.740  93.718  50.392  1.00  0.00           H  
ATOM   1919 3HD2 LEU A 126      18.560  93.975  49.085  1.00  0.00           H  
ATOM   1920  N   LYS A 127      14.587  94.817  51.771  1.00 17.80           N  
ATOM   1921  CA  LYS A 127      13.672  95.718  51.083  1.00 19.84           C  
ATOM   1922  C   LYS A 127      14.360  96.271  49.826  1.00 19.35           C  
ATOM   1923  O   LYS A 127      15.468  96.782  49.926  1.00 19.93           O  
ATOM   1924  CB  LYS A 127      13.268  96.882  51.989  1.00 20.96           C  
ATOM   1925  CG  LYS A 127      12.290  97.838  51.263  1.00 25.07           C  
ATOM   1926  CD  LYS A 127      11.804  98.870  52.282  1.00 28.38           C  
ATOM   1927  CE  LYS A 127      10.958  99.948  51.546  1.00 29.82           C  
ATOM   1928  NZ  LYS A 127      10.783 101.063  52.539  1.00 32.40           N  
ATOM   1929  H   LYS A 127      15.001  95.109  52.645  1.00  0.00           H  
ATOM   1930  HA  LYS A 127      12.773  95.161  50.816  1.00  0.00           H  
ATOM   1931 1HB  LYS A 127      12.797  96.494  52.893  1.00  0.00           H  
ATOM   1932 2HB  LYS A 127      14.159  97.432  52.294  1.00  0.00           H  
ATOM   1933 1HG  LYS A 127      12.805  98.325  50.434  1.00  0.00           H  
ATOM   1934 2HG  LYS A 127      11.453  97.267  50.862  1.00  0.00           H  
ATOM   1935 1HD  LYS A 127      11.202  98.374  53.044  1.00  0.00           H  
ATOM   1936 2HD  LYS A 127      12.662  99.334  52.768  1.00  0.00           H  
ATOM   1937 1HE  LYS A 127      11.485 100.275  50.651  1.00  0.00           H  
ATOM   1938 2HE  LYS A 127      10.004  99.517  51.242  1.00  0.00           H  
ATOM   1939 1HZ  LYS A 127      10.237 101.803  52.122  1.00  0.00           H  
ATOM   1940 2HZ  LYS A 127      10.306 100.713  53.358  1.00  0.00           H  
ATOM   1941 3HZ  LYS A 127      11.688 101.423  52.805  1.00  0.00           H  
ATOM   1942  N   THR A 128      13.729  96.070  48.675  1.00 20.49           N  
ATOM   1943  CA  THR A 128      14.255  96.572  47.406  1.00 21.61           C  
ATOM   1944  C   THR A 128      13.061  97.050  46.534  1.00 24.36           C  
ATOM   1945  O   THR A 128      11.943  96.975  47.019  1.00 21.99           O  
ATOM   1946  CB  THR A 128      15.028  95.524  46.613  1.00 23.27           C  
ATOM   1947  OG1 THR A 128      14.120  94.489  46.178  1.00 22.93           O  
ATOM   1948  CG2 THR A 128      16.136  94.843  47.429  1.00 23.46           C  
ATOM   1949  H   THR A 128      12.860  95.555  48.678  1.00  0.00           H  
ATOM   1950  HA  THR A 128      14.944  97.390  47.617  1.00  0.00           H  
ATOM   1951  HB  THR A 128      15.494  95.994  45.747  1.00  0.00           H  
ATOM   1952  HG1 THR A 128      13.233  94.692  46.485  1.00  0.00           H  
ATOM   1953 1HG2 THR A 128      16.647  94.109  46.807  1.00  0.00           H  
ATOM   1954 2HG2 THR A 128      16.851  95.592  47.768  1.00  0.00           H  
ATOM   1955 3HG2 THR A 128      15.697  94.343  48.292  1.00  0.00           H  
ATOM   1956  N   GLU A 129      13.359  97.544  45.313  1.00 27.32           N  
ATOM   1957  CA  GLU A 129      12.231  98.054  44.516  1.00 31.94           C  
ATOM   1958  C   GLU A 129      11.363  96.851  44.133  1.00 29.61           C  
ATOM   1959  O   GLU A 129      10.166  96.949  44.200  1.00 29.65           O  
ATOM   1960  CB  GLU A 129      12.707  98.798  43.273  1.00 37.78           C  
ATOM   1961  CG  GLU A 129      11.644  98.920  42.188  1.00 44.63           C  
ATOM   1962  CD  GLU A 129      11.410 100.365  41.781  1.00 50.47           C  
ATOM   1963  OE1 GLU A 129      11.481 101.244  42.687  1.00 54.43           O  
ATOM   1964  OE2 GLU A 129      11.146 100.633  40.587  1.00 51.67           O  
ATOM   1965  H   GLU A 129      14.291  97.582  44.926  1.00  0.00           H  
ATOM   1966  HA  GLU A 129      11.662  98.753  45.130  1.00  0.00           H  
ATOM   1967 1HB  GLU A 129      13.028  99.802  43.551  1.00  0.00           H  
ATOM   1968 2HB  GLU A 129      13.570  98.284  42.849  1.00  0.00           H  
ATOM   1969 1HG  GLU A 129      11.961  98.347  41.317  1.00  0.00           H  
ATOM   1970 2HG  GLU A 129      10.714  98.487  42.554  1.00  0.00           H  
ATOM   1971  N   ALA A 130      11.992  95.704  43.918  1.00 27.81           N  
ATOM   1972  CA  ALA A 130      11.214  94.523  43.524  1.00 26.81           C  
ATOM   1973  C   ALA A 130      10.599  93.817  44.718  1.00 27.33           C  
ATOM   1974  O   ALA A 130       9.602  93.090  44.543  1.00 25.15           O  
ATOM   1975  CB  ALA A 130      12.062  93.621  42.655  1.00 26.00           C  
ATOM   1976  H   ALA A 130      12.994  95.622  44.019  1.00  0.00           H  
ATOM   1977  HA  ALA A 130      10.349  94.862  42.953  1.00  0.00           H  
ATOM   1978 1HB  ALA A 130      11.482  92.745  42.364  1.00  0.00           H  
ATOM   1979 2HB  ALA A 130      12.373  94.163  41.762  1.00  0.00           H  
ATOM   1980 3HB  ALA A 130      12.943  93.304  43.211  1.00  0.00           H  
ATOM   1981  N   ASN A 131      11.147  94.052  45.917  1.00 24.62           N  
ATOM   1982  CA  ASN A 131      10.632  93.479  47.166  1.00 23.83           C  
ATOM   1983  C   ASN A 131      10.316  94.532  48.199  1.00 23.87           C  
ATOM   1984  O   ASN A 131      11.010  94.710  49.225  1.00 21.20           O  
ATOM   1985  CB  ASN A 131      11.769  92.561  47.673  1.00 23.37           C  
ATOM   1986  CG  ASN A 131      11.341  91.686  48.839  1.00 26.47           C  
ATOM   1987  OD1 ASN A 131      10.199  91.194  48.836  1.00 28.20           O  
ATOM   1988  ND2 ASN A 131      12.245  91.527  49.820  1.00 21.81           N  
ATOM   1989  H   ASN A 131      11.956  94.656  45.950  1.00  0.00           H  
ATOM   1990  HA  ASN A 131       9.731  92.908  46.939  1.00  0.00           H  
ATOM   1991 1HB  ASN A 131      12.109  91.919  46.859  1.00  0.00           H  
ATOM   1992 2HB  ASN A 131      12.617  93.171  47.985  1.00  0.00           H  
ATOM   1993 1HD2 ASN A 131      12.025  90.963  50.616  1.00  0.00           H  
ATOM   1994 2HD2 ASN A 131      13.137  91.973  49.754  1.00  0.00           H  
ATOM   1995  N   PRO A 132       9.345  95.407  47.943  1.00 24.43           N  
ATOM   1996  CA  PRO A 132       9.015  96.524  48.805  1.00 24.96           C  
ATOM   1997  C   PRO A 132       8.538  96.182  50.177  1.00 23.91           C  
ATOM   1998  O   PRO A 132       8.658  97.042  51.049  1.00 24.67           O  
ATOM   1999  CB  PRO A 132       7.938  97.313  48.004  1.00 25.56           C  
ATOM   2000  CG  PRO A 132       7.272  96.175  47.279  1.00 25.23           C  
ATOM   2001  CD  PRO A 132       8.445  95.372  46.738  1.00 24.36           C  
ATOM   2002  HA  PRO A 132       9.913  97.142  48.956  1.00  0.00           H  
ATOM   2003 1HB  PRO A 132       7.286  97.867  48.695  1.00  0.00           H  
ATOM   2004 2HB  PRO A 132       8.422  98.056  47.354  1.00  0.00           H  
ATOM   2005 1HG  PRO A 132       6.638  95.603  47.972  1.00  0.00           H  
ATOM   2006 2HG  PRO A 132       6.611  96.562  46.490  1.00  0.00           H  
ATOM   2007 1HD  PRO A 132       8.107  94.359  46.476  1.00  0.00           H  
ATOM   2008 2HD  PRO A 132       8.863  95.881  45.857  1.00  0.00           H  
ATOM   2009  N   GLY A 133       8.056  94.972  50.438  1.00 22.89           N  
ATOM   2010  CA  GLY A 133       7.657  94.582  51.773  1.00 22.29           C  
ATOM   2011  C   GLY A 133       8.829  94.002  52.618  1.00 21.07           C  
ATOM   2012  O   GLY A 133       8.526  93.581  53.722  1.00 21.96           O  
ATOM   2013  H   GLY A 133       7.966  94.307  49.683  1.00  0.00           H  
ATOM   2014 1HA  GLY A 133       7.243  95.445  52.296  1.00  0.00           H  
ATOM   2015 2HA  GLY A 133       6.867  93.834  51.713  1.00  0.00           H  
ATOM   2016  N   GLY A 134      10.051  94.017  52.114  1.00 21.17           N  
ATOM   2017  CA  GLY A 134      11.188  93.429  52.860  1.00 19.91           C  
ATOM   2018  C   GLY A 134      11.626  94.368  53.986  1.00 19.47           C  
ATOM   2019  O   GLY A 134      11.089  95.455  54.141  1.00 20.64           O  
ATOM   2020  H   GLY A 134      10.219  94.433  51.209  1.00  0.00           H  
ATOM   2021 1HA  GLY A 134      10.894  92.462  53.269  1.00  0.00           H  
ATOM   2022 2HA  GLY A 134      12.017  93.249  52.177  1.00  0.00           H  
ATOM   2023  N   LEU A 135      12.690  93.978  54.706  1.00 19.61           N  
ATOM   2024  CA  LEU A 135      13.238  94.817  55.774  1.00 17.67           C  
ATOM   2025  C   LEU A 135      14.310  95.719  55.202  1.00 18.40           C  
ATOM   2026  O   LEU A 135      15.124  95.290  54.399  1.00 18.65           O  
ATOM   2027  CB  LEU A 135      13.920  93.851  56.809  1.00 17.47           C  
ATOM   2028  CG  LEU A 135      12.911  93.093  57.643  1.00 18.56           C  
ATOM   2029  CD1 LEU A 135      13.663  92.019  58.465  1.00 19.69           C  
ATOM   2030  CD2 LEU A 135      12.124  94.009  58.587  1.00 19.22           C  
ATOM   2031  H   LEU A 135      13.123  93.087  54.509  1.00  0.00           H  
ATOM   2032  HA  LEU A 135      12.417  95.358  56.244  1.00  0.00           H  
ATOM   2033 1HB  LEU A 135      14.544  93.144  56.265  1.00  0.00           H  
ATOM   2034 2HB  LEU A 135      14.561  94.440  57.464  1.00  0.00           H  
ATOM   2035  HG  LEU A 135      12.197  92.595  56.987  1.00  0.00           H  
ATOM   2036 1HD1 LEU A 135      12.951  91.461  59.073  1.00  0.00           H  
ATOM   2037 2HD1 LEU A 135      14.174  91.335  57.788  1.00  0.00           H  
ATOM   2038 3HD1 LEU A 135      14.393  92.502  59.113  1.00  0.00           H  
ATOM   2039 1HD2 LEU A 135      11.413  93.415  59.162  1.00  0.00           H  
ATOM   2040 2HD2 LEU A 135      12.813  94.509  59.268  1.00  0.00           H  
ATOM   2041 3HD2 LEU A 135      11.585  94.756  58.004  1.00  0.00           H  
ATOM   2042  N   PRO A 136      14.382  96.969  55.688  1.00 20.22           N  
ATOM   2043  CA  PRO A 136      15.380  97.924  55.276  1.00 19.78           C  
ATOM   2044  C   PRO A 136      16.812  97.517  55.627  1.00 19.61           C  
ATOM   2045  O   PRO A 136      17.005  96.835  56.629  1.00 18.28           O  
ATOM   2046  CB  PRO A 136      15.068  99.184  56.102  1.00 21.18           C  
ATOM   2047  CG  PRO A 136      13.679  98.995  56.547  1.00 23.82           C  
ATOM   2048  CD  PRO A 136      13.430  97.509  56.690  1.00 20.63           C  
ATOM   2049  HA  PRO A 136      15.261  98.131  54.202  1.00  0.00           H  
ATOM   2050 1HB  PRO A 136      15.775  99.269  56.940  1.00  0.00           H  
ATOM   2051 2HB  PRO A 136      15.197 100.083  55.481  1.00  0.00           H  
ATOM   2052 1HG  PRO A 136      13.513  99.513  57.503  1.00  0.00           H  
ATOM   2053 2HG  PRO A 136      12.983  99.439  55.820  1.00  0.00           H  
ATOM   2054 1HD  PRO A 136      13.669  97.194  57.716  1.00  0.00           H  
ATOM   2055 2HD  PRO A 136      12.379  97.288  56.451  1.00  0.00           H  
ATOM   2056  N   MET A 137      17.743  97.900  54.791  1.00 19.06           N  
ATOM   2057  CA  MET A 137      19.134  97.579  55.042  1.00 19.91           C  
ATOM   2058  C   MET A 137      19.586  97.996  56.448  1.00 21.47           C  
ATOM   2059  O   MET A 137      20.411  97.266  57.014  1.00 19.48           O  
ATOM   2060  CB  MET A 137      20.031  98.313  54.021  1.00 21.85           C  
ATOM   2061  CG  MET A 137      21.483  97.915  54.232  1.00 22.61           C  
ATOM   2062  SD  MET A 137      21.903  96.246  53.788  1.00 22.54           S  
ATOM   2063  CE  MET A 137      20.963  95.157  54.824  1.00 29.62           C  
ATOM   2064  H   MET A 137      17.501  98.424  53.962  1.00  0.00           H  
ATOM   2065  HA  MET A 137      19.268  96.504  54.923  1.00  0.00           H  
ATOM   2066 1HB  MET A 137      19.713  98.060  53.010  1.00  0.00           H  
ATOM   2067 2HB  MET A 137      19.913  99.391  54.141  1.00  0.00           H  
ATOM   2068 1HG  MET A 137      22.128  98.568  53.645  1.00  0.00           H  
ATOM   2069 2HG  MET A 137      21.744  98.035  55.283  1.00  0.00           H  
ATOM   2070 1HE  MET A 137      21.200  94.122  54.574  1.00  0.00           H  
ATOM   2071 2HE  MET A 137      21.211  95.345  55.870  1.00  0.00           H  
ATOM   2072 3HE  MET A 137      19.898  95.333  54.666  1.00  0.00           H  
ATOM   2073  N   GLU A 138      19.018  99.078  56.981  1.00 20.81           N  
ATOM   2074  CA  GLU A 138      19.467  99.543  58.296  1.00 23.46           C  
ATOM   2075  C   GLU A 138      19.343  98.440  59.346  1.00 22.92           C  
ATOM   2076  O   GLU A 138      20.039  98.393  60.360  1.00 22.67           O  
ATOM   2077  CB  GLU A 138      18.673 100.764  58.764  1.00 26.68           C  
ATOM   2078  CG  GLU A 138      18.749 102.019  57.936  1.00 33.57           C  
ATOM   2079  CD  GLU A 138      18.706 102.035  56.421  1.00 35.21           C  
ATOM   2080  OE1 GLU A 138      17.873 101.373  55.742  1.00 30.66           O  
ATOM   2081  OE2 GLU A 138      19.568 102.791  55.871  1.00 37.93           O  
ATOM   2082  H   GLU A 138      18.287  99.585  56.503  1.00  0.00           H  
ATOM   2083  HA  GLU A 138      20.516  99.830  58.222  1.00  0.00           H  
ATOM   2084 1HB  GLU A 138      17.615 100.509  58.823  1.00  0.00           H  
ATOM   2085 2HB  GLU A 138      18.998 101.047  59.765  1.00  0.00           H  
ATOM   2086 1HG  GLU A 138      17.922 102.674  58.211  1.00  0.00           H  
ATOM   2087 2HG  GLU A 138      19.679 102.537  58.166  1.00  0.00           H  
ATOM   2088  N   VAL A 139      18.338  97.558  59.191  1.00 19.41           N  
ATOM   2089  CA  VAL A 139      18.124  96.467  60.143  1.00 20.24           C  
ATOM   2090  C   VAL A 139      19.343  95.541  60.137  1.00 19.12           C  
ATOM   2091  O   VAL A 139      19.894  95.246  61.211  1.00 19.65           O  
ATOM   2092  CB  VAL A 139      16.848  95.643  59.823  1.00 19.86           C  
ATOM   2093  CG1 VAL A 139      16.832  94.348  60.611  1.00 20.68           C  
ATOM   2094  CG2 VAL A 139      15.637  96.506  60.231  1.00 18.77           C  
ATOM   2095  H   VAL A 139      17.717  97.650  58.400  1.00  0.00           H  
ATOM   2096  HA  VAL A 139      18.001  96.895  61.138  1.00  0.00           H  
ATOM   2097  HB  VAL A 139      16.827  95.423  58.755  1.00  0.00           H  
ATOM   2098 1HG1 VAL A 139      15.929  93.787  60.370  1.00  0.00           H  
ATOM   2099 2HG1 VAL A 139      17.708  93.753  60.352  1.00  0.00           H  
ATOM   2100 3HG1 VAL A 139      16.846  94.571  61.678  1.00  0.00           H  
ATOM   2101 1HG2 VAL A 139      14.716  95.963  60.021  1.00  0.00           H  
ATOM   2102 2HG2 VAL A 139      15.692  96.730  61.296  1.00  0.00           H  
ATOM   2103 3HG2 VAL A 139      15.646  97.437  59.664  1.00  0.00           H  
ATOM   2104  N   PHE A 140      19.787  95.153  58.953  1.00 17.01           N  
ATOM   2105  CA  PHE A 140      20.961  94.268  58.873  1.00 15.44           C  
ATOM   2106  C   PHE A 140      22.227  94.990  59.267  1.00 17.31           C  
ATOM   2107  O   PHE A 140      23.159  94.358  59.841  1.00 16.21           O  
ATOM   2108  CB  PHE A 140      21.048  93.623  57.498  1.00 16.12           C  
ATOM   2109  CG  PHE A 140      19.650  93.031  57.206  1.00 16.28           C  
ATOM   2110  CD1 PHE A 140      19.184  91.947  57.914  1.00 17.51           C  
ATOM   2111  CD2 PHE A 140      18.878  93.564  56.213  1.00 16.04           C  
ATOM   2112  CE1 PHE A 140      17.922  91.411  57.669  1.00 14.97           C  
ATOM   2113  CE2 PHE A 140      17.616  93.041  55.947  1.00 14.24           C  
ATOM   2114  CZ  PHE A 140      17.135  91.980  56.668  1.00 15.96           C  
ATOM   2115  H   PHE A 140      19.337  95.451  58.100  1.00  0.00           H  
ATOM   2116  HA  PHE A 140      20.853  93.481  59.621  1.00  0.00           H  
ATOM   2117 1HB  PHE A 140      21.335  94.373  56.762  1.00  0.00           H  
ATOM   2118 2HB  PHE A 140      21.822  92.857  57.504  1.00  0.00           H  
ATOM   2119  HD1 PHE A 140      19.816  91.501  58.682  1.00  0.00           H  
ATOM   2120  HD2 PHE A 140      19.251  94.409  55.633  1.00  0.00           H  
ATOM   2121  HE1 PHE A 140      17.567  90.563  58.255  1.00  0.00           H  
ATOM   2122  HE2 PHE A 140      17.009  93.482  55.157  1.00  0.00           H  
ATOM   2123  HZ  PHE A 140      16.143  91.581  56.460  1.00  0.00           H  
ATOM   2124  N   ASP A 141      22.307  96.303  58.929  1.00 16.95           N  
ATOM   2125  CA  ASP A 141      23.489  97.043  59.396  1.00 18.97           C  
ATOM   2126  C   ASP A 141      23.567  97.037  60.918  1.00 18.74           C  
ATOM   2127  O   ASP A 141      24.694  96.933  61.443  1.00 16.55           O  
ATOM   2128  CB  ASP A 141      23.518  98.510  58.922  1.00 19.92           C  
ATOM   2129  CG  ASP A 141      23.612  98.705  57.432  1.00 20.43           C  
ATOM   2130  OD1 ASP A 141      24.091  97.820  56.694  1.00 20.46           O  
ATOM   2131  OD2 ASP A 141      23.198  99.794  56.909  1.00 20.35           O  
ATOM   2132  H   ASP A 141      21.608  96.786  58.383  1.00  0.00           H  
ATOM   2133  HA  ASP A 141      24.381  96.557  58.999  1.00  0.00           H  
ATOM   2134 1HB  ASP A 141      22.615  99.020  59.260  1.00  0.00           H  
ATOM   2135 2HB  ASP A 141      24.370  99.021  59.371  1.00  0.00           H  
ATOM   2136  N   GLY A 142      22.417  97.166  61.561  1.00 16.84           N  
ATOM   2137  CA  GLY A 142      22.317  97.126  63.004  1.00 15.63           C  
ATOM   2138  C   GLY A 142      22.879  95.818  63.597  1.00 17.70           C  
ATOM   2139  O   GLY A 142      23.591  95.812  64.580  1.00 14.17           O  
ATOM   2140  H   GLY A 142      21.579  97.298  61.013  1.00  0.00           H  
ATOM   2141 1HA  GLY A 142      22.858  97.971  63.430  1.00  0.00           H  
ATOM   2142 2HA  GLY A 142      21.274  97.231  63.299  1.00  0.00           H  
ATOM   2143  N   ILE A 143      22.537  94.710  62.926  1.00 16.07           N  
ATOM   2144  CA  ILE A 143      23.036  93.396  63.362  1.00 17.99           C  
ATOM   2145  C   ILE A 143      24.520  93.252  63.133  1.00 16.73           C  
ATOM   2146  O   ILE A 143      25.235  92.733  64.021  1.00 17.13           O  
ATOM   2147  CB  ILE A 143      22.273  92.282  62.581  1.00 17.08           C  
ATOM   2148  CG1 ILE A 143      20.784  92.400  62.783  1.00 17.61           C  
ATOM   2149  CG2 ILE A 143      22.856  90.924  63.052  1.00 15.80           C  
ATOM   2150  CD1 ILE A 143      20.281  92.223  64.196  1.00 22.19           C  
ATOM   2151  H   ILE A 143      21.935  94.764  62.117  1.00  0.00           H  
ATOM   2152  HA  ILE A 143      22.841  93.289  64.428  1.00  0.00           H  
ATOM   2153  HB  ILE A 143      22.426  92.418  61.511  1.00  0.00           H  
ATOM   2154 1HG1 ILE A 143      20.448  93.381  62.449  1.00  0.00           H  
ATOM   2155 2HG1 ILE A 143      20.274  91.655  62.172  1.00  0.00           H  
ATOM   2156 1HG2 ILE A 143      22.351  90.111  62.531  1.00  0.00           H  
ATOM   2157 2HG2 ILE A 143      23.922  90.889  62.830  1.00  0.00           H  
ATOM   2158 3HG2 ILE A 143      22.705  90.816  64.126  1.00  0.00           H  
ATOM   2159 1HD1 ILE A 143      19.196  92.330  64.212  1.00  0.00           H  
ATOM   2160 2HD1 ILE A 143      20.554  91.231  64.558  1.00  0.00           H  
ATOM   2161 3HD1 ILE A 143      20.729  92.980  64.839  1.00  0.00           H  
ATOM   2162  N   ARG A 144      25.077  93.790  62.023  1.00 14.22           N  
ATOM   2163  CA  ARG A 144      26.520  93.740  61.841  1.00 14.15           C  
ATOM   2164  C   ARG A 144      27.221  94.623  62.911  1.00 17.06           C  
ATOM   2165  O   ARG A 144      28.243  94.231  63.486  1.00 15.82           O  
ATOM   2166  CB  ARG A 144      26.948  94.270  60.475  1.00 13.17           C  
ATOM   2167  CG  ARG A 144      26.817  93.276  59.310  1.00 14.51           C  
ATOM   2168  CD  ARG A 144      27.281  93.875  57.999  1.00 14.03           C  
ATOM   2169  NE  ARG A 144      26.194  94.665  57.394  1.00 15.05           N  
ATOM   2170  CZ  ARG A 144      25.175  94.116  56.700  1.00 16.44           C  
ATOM   2171  NH1 ARG A 144      25.180  92.803  56.447  1.00 14.89           N  
ATOM   2172  NH2 ARG A 144      24.212  94.918  56.175  1.00 14.23           N  
ATOM   2173  H   ARG A 144      24.507  94.228  61.314  1.00  0.00           H  
ATOM   2174  HA  ARG A 144      26.842  92.700  61.911  1.00  0.00           H  
ATOM   2175 1HB  ARG A 144      26.352  95.146  60.222  1.00  0.00           H  
ATOM   2176 2HB  ARG A 144      27.991  94.584  60.517  1.00  0.00           H  
ATOM   2177 1HG  ARG A 144      27.424  92.394  59.515  1.00  0.00           H  
ATOM   2178 2HG  ARG A 144      25.773  92.981  59.199  1.00  0.00           H  
ATOM   2179 1HD  ARG A 144      28.138  94.523  58.178  1.00  0.00           H  
ATOM   2180 2HD  ARG A 144      27.567  93.077  57.315  1.00  0.00           H  
ATOM   2181  HE  ARG A 144      26.222  95.669  57.510  1.00  0.00           H  
ATOM   2182 1HH1 ARG A 144      25.943  92.228  56.775  1.00  0.00           H  
ATOM   2183 2HH1 ARG A 144      24.421  92.386  55.928  1.00  0.00           H  
ATOM   2184 1HH2 ARG A 144      24.262  95.919  56.305  1.00  0.00           H  
ATOM   2185 2HH2 ARG A 144      23.447  94.514  55.655  1.00  0.00           H  
ATOM   2186  N   GLN A 145      26.632  95.809  63.117  1.00 16.57           N  
ATOM   2187  CA  GLN A 145      27.239  96.724  64.111  1.00 18.96           C  
ATOM   2188  C   GLN A 145      27.251  96.118  65.505  1.00 19.00           C  
ATOM   2189  O   GLN A 145      28.278  96.152  66.198  1.00 16.12           O  
ATOM   2190  CB  GLN A 145      26.534  98.081  64.056  1.00 24.34           C  
ATOM   2191  CG  GLN A 145      26.968  99.073  65.113  1.00 32.96           C  
ATOM   2192  CD  GLN A 145      26.164 100.372  64.978  1.00 38.53           C  
ATOM   2193  OE1 GLN A 145      25.141 100.396  64.259  1.00 41.37           O  
ATOM   2194  NE2 GLN A 145      26.633 101.413  65.657  1.00 40.22           N  
ATOM   2195  H   GLN A 145      25.799  96.099  62.625  1.00  0.00           H  
ATOM   2196  HA  GLN A 145      28.291  96.859  63.860  1.00  0.00           H  
ATOM   2197 1HB  GLN A 145      26.707  98.542  63.083  1.00  0.00           H  
ATOM   2198 2HB  GLN A 145      25.459  97.937  64.163  1.00  0.00           H  
ATOM   2199 1HG  GLN A 145      26.794  98.639  66.097  1.00  0.00           H  
ATOM   2200 2HG  GLN A 145      28.029  99.287  64.982  1.00  0.00           H  
ATOM   2201 1HE2 GLN A 145      26.158 102.293  65.615  1.00  0.00           H  
ATOM   2202 2HE2 GLN A 145      27.461 101.318  66.210  1.00  0.00           H  
ATOM   2203  N   ALA A 146      26.164  95.467  65.936  1.00 15.47           N  
ATOM   2204  CA  ALA A 146      26.144  94.838  67.249  1.00 15.71           C  
ATOM   2205  C   ALA A 146      27.083  93.621  67.253  1.00 16.83           C  
ATOM   2206  O   ALA A 146      27.658  93.315  68.335  1.00 17.74           O  
ATOM   2207  CB  ALA A 146      24.697  94.444  67.606  1.00 17.64           C  
ATOM   2208  H   ALA A 146      25.344  95.407  65.349  1.00  0.00           H  
ATOM   2209  HA  ALA A 146      26.511  95.562  67.977  1.00  0.00           H  
ATOM   2210 1HB  ALA A 146      24.680  93.973  68.589  1.00  0.00           H  
ATOM   2211 2HB  ALA A 146      24.070  95.336  67.620  1.00  0.00           H  
ATOM   2212 3HB  ALA A 146      24.317  93.745  66.863  1.00  0.00           H  
ATOM   2213  N   SER A 147      27.226  92.894  66.177  1.00 15.46           N  
ATOM   2214  CA  SER A 147      28.145  91.773  66.030  1.00 16.35           C  
ATOM   2215  C   SER A 147      29.564  92.277  66.292  1.00 17.64           C  
ATOM   2216  O   SER A 147      30.329  91.619  67.022  1.00 16.92           O  
ATOM   2217  CB  SER A 147      28.098  91.141  64.651  1.00 15.77           C  
ATOM   2218  OG  SER A 147      26.833  90.429  64.613  1.00 17.36           O  
ATOM   2219  H   SER A 147      26.638  93.153  65.398  1.00  0.00           H  
ATOM   2220  HA  SER A 147      27.869  91.002  66.751  1.00  0.00           H  
ATOM   2221 1HB  SER A 147      28.167  91.919  63.892  1.00  0.00           H  
ATOM   2222 2HB  SER A 147      28.956  90.483  64.523  1.00  0.00           H  
ATOM   2223  HG  SER A 147      26.420  90.577  65.467  1.00  0.00           H  
ATOM   2224  N   LEU A 148      29.894  93.428  65.649  1.00 14.40           N  
ATOM   2225  CA  LEU A 148      31.276  93.896  65.940  1.00 15.29           C  
ATOM   2226  C   LEU A 148      31.434  94.454  67.346  1.00 15.12           C  
ATOM   2227  O   LEU A 148      32.508  94.275  67.968  1.00 17.47           O  
ATOM   2228  CB  LEU A 148      31.697  94.936  64.860  1.00 15.66           C  
ATOM   2229  CG  LEU A 148      31.797  94.448  63.444  1.00 12.60           C  
ATOM   2230  CD1 LEU A 148      31.943  95.623  62.423  1.00 14.61           C  
ATOM   2231  CD2 LEU A 148      32.883  93.394  63.142  1.00 13.80           C  
ATOM   2232  H   LEU A 148      29.314  93.967  65.022  1.00  0.00           H  
ATOM   2233  HA  LEU A 148      31.947  93.039  65.897  1.00  0.00           H  
ATOM   2234 1HB  LEU A 148      30.977  95.753  64.865  1.00  0.00           H  
ATOM   2235 2HB  LEU A 148      32.674  95.339  65.128  1.00  0.00           H  
ATOM   2236  HG  LEU A 148      30.853  93.989  63.150  1.00  0.00           H  
ATOM   2237 1HD1 LEU A 148      32.012  95.220  61.412  1.00  0.00           H  
ATOM   2238 2HD1 LEU A 148      31.074  96.277  62.494  1.00  0.00           H  
ATOM   2239 3HD1 LEU A 148      32.845  96.191  62.649  1.00  0.00           H  
ATOM   2240 1HD2 LEU A 148      32.847  93.127  62.085  1.00  0.00           H  
ATOM   2241 2HD2 LEU A 148      33.865  93.804  63.380  1.00  0.00           H  
ATOM   2242 3HD2 LEU A 148      32.705  92.505  63.747  1.00  0.00           H  
ATOM   2243  N   ALA A 149      30.425  95.120  67.918  1.00 15.06           N  
ATOM   2244  CA  ALA A 149      30.600  95.722  69.243  1.00 14.21           C  
ATOM   2245  C   ALA A 149      30.661  94.670  70.329  1.00 15.60           C  
ATOM   2246  O   ALA A 149      31.497  94.729  71.258  1.00 14.05           O  
ATOM   2247  CB  ALA A 149      29.437  96.675  69.518  1.00 13.05           C  
ATOM   2248  H   ALA A 149      29.536  95.216  67.448  1.00  0.00           H  
ATOM   2249  HA  ALA A 149      31.536  96.281  69.240  1.00  0.00           H  
ATOM   2250 1HB  ALA A 149      29.561  97.126  70.502  1.00  0.00           H  
ATOM   2251 2HB  ALA A 149      29.421  97.458  68.760  1.00  0.00           H  
ATOM   2252 3HB  ALA A 149      28.499  96.122  69.488  1.00  0.00           H  
ATOM   2253  N   ASP A 150      29.702  93.735  70.289  1.00 15.66           N  
ATOM   2254  CA  ASP A 150      29.615  92.733  71.407  1.00 16.19           C  
ATOM   2255  C   ASP A 150      28.666  91.615  70.919  1.00 14.86           C  
ATOM   2256  O   ASP A 150      27.495  91.626  71.294  1.00 15.88           O  
ATOM   2257  CB  ASP A 150      29.164  93.406  72.699  1.00 18.56           C  
ATOM   2258  CG  ASP A 150      29.119  92.503  73.939  1.00 18.68           C  
ATOM   2259  OD1 ASP A 150      29.264  91.278  73.769  1.00 17.44           O  
ATOM   2260  OD2 ASP A 150      28.958  92.996  75.090  1.00 17.65           O  
ATOM   2261  H   ASP A 150      29.037  93.685  69.530  1.00  0.00           H  
ATOM   2262  HA  ASP A 150      30.605  92.305  71.566  1.00  0.00           H  
ATOM   2263 1HB  ASP A 150      29.832  94.236  72.929  1.00  0.00           H  
ATOM   2264 2HB  ASP A 150      28.164  93.818  72.565  1.00  0.00           H  
ATOM   2265  N   ARG A 151      29.207  90.664  70.176  1.00 15.60           N  
ATOM   2266  CA  ARG A 151      28.354  89.611  69.609  1.00 14.96           C  
ATOM   2267  C   ARG A 151      27.817  88.705  70.719  1.00 15.96           C  
ATOM   2268  O   ARG A 151      26.728  88.155  70.543  1.00 16.82           O  
ATOM   2269  CB  ARG A 151      29.050  88.837  68.527  1.00 16.23           C  
ATOM   2270  CG  ARG A 151      30.117  87.808  68.917  1.00 14.53           C  
ATOM   2271  CD  ARG A 151      30.689  87.254  67.606  1.00 16.56           C  
ATOM   2272  NE  ARG A 151      31.695  86.219  67.895  1.00 14.96           N  
ATOM   2273  CZ  ARG A 151      31.556  84.919  67.622  1.00 16.90           C  
ATOM   2274  NH1 ARG A 151      30.435  84.369  67.089  1.00 15.08           N  
ATOM   2275  NH2 ARG A 151      32.576  84.128  68.008  1.00 15.38           N  
ATOM   2276  H   ARG A 151      30.199  90.647  69.989  1.00  0.00           H  
ATOM   2277  HA  ARG A 151      27.473  90.079  69.169  1.00  0.00           H  
ATOM   2278 1HB  ARG A 151      28.314  88.283  67.945  1.00  0.00           H  
ATOM   2279 2HB  ARG A 151      29.550  89.529  67.849  1.00  0.00           H  
ATOM   2280 1HG  ARG A 151      30.895  88.295  69.506  1.00  0.00           H  
ATOM   2281 2HG  ARG A 151      29.658  87.014  69.508  1.00  0.00           H  
ATOM   2282 1HD  ARG A 151      29.885  86.818  67.014  1.00  0.00           H  
ATOM   2283 2HD  ARG A 151      31.156  88.061  67.043  1.00  0.00           H  
ATOM   2284  HE  ARG A 151      32.558  86.512  68.334  1.00  0.00           H  
ATOM   2285 1HH1 ARG A 151      29.639  84.953  66.874  1.00  0.00           H  
ATOM   2286 2HH1 ARG A 151      30.397  83.377  66.907  1.00  0.00           H  
ATOM   2287 1HH2 ARG A 151      33.379  84.529  68.472  1.00  0.00           H  
ATOM   2288 2HH2 ARG A 151      32.538  83.135  67.834  1.00  0.00           H  
ATOM   2289  N   SER A 152      28.580  88.478  71.788  1.00 12.53           N  
ATOM   2290  CA  SER A 152      28.102  87.626  72.882  1.00 15.27           C  
ATOM   2291  C   SER A 152      26.864  88.258  73.481  1.00 16.53           C  
ATOM   2292  O   SER A 152      25.809  87.603  73.603  1.00 15.25           O  
ATOM   2293  CB  SER A 152      29.271  87.589  73.938  1.00 16.55           C  
ATOM   2294  OG  SER A 152      28.816  86.716  74.992  1.00 17.30           O  
ATOM   2295  H   SER A 152      29.498  88.893  71.853  1.00  0.00           H  
ATOM   2296  HA  SER A 152      27.906  86.629  72.484  1.00  0.00           H  
ATOM   2297 1HB  SER A 152      30.180  87.224  73.461  1.00  0.00           H  
ATOM   2298 2HB  SER A 152      29.471  88.599  74.294  1.00  0.00           H  
ATOM   2299  HG  SER A 152      27.940  86.422  74.732  1.00  0.00           H  
ATOM   2300  N   GLN A 153      26.833  89.576  73.656  1.00 15.88           N  
ATOM   2301  CA  GLN A 153      25.621  90.243  74.128  1.00 16.34           C  
ATOM   2302  C   GLN A 153      24.454  90.226  73.078  1.00 16.51           C  
ATOM   2303  O   GLN A 153      23.276  90.137  73.485  1.00 16.21           O  
ATOM   2304  CB  GLN A 153      25.926  91.718  74.494  1.00 17.92           C  
ATOM   2305  CG  GLN A 153      24.839  92.414  75.323  1.00 17.11           C  
ATOM   2306  CD  GLN A 153      24.479  91.622  76.581  1.00 19.16           C  
ATOM   2307  OE1 GLN A 153      25.384  91.249  77.354  1.00 18.02           O  
ATOM   2308  NE2 GLN A 153      23.197  91.303  76.747  1.00 20.27           N  
ATOM   2309  H   GLN A 153      27.655  90.129  73.462  1.00  0.00           H  
ATOM   2310  HA  GLN A 153      25.268  89.727  75.021  1.00  0.00           H  
ATOM   2311 1HB  GLN A 153      26.856  91.767  75.061  1.00  0.00           H  
ATOM   2312 2HB  GLN A 153      26.067  92.297  73.582  1.00  0.00           H  
ATOM   2313 1HG  GLN A 153      25.201  93.397  75.626  1.00  0.00           H  
ATOM   2314 2HG  GLN A 153      23.942  92.518  74.713  1.00  0.00           H  
ATOM   2315 1HE2 GLN A 153      22.910  90.785  77.554  1.00  0.00           H  
ATOM   2316 2HE2 GLN A 153      22.520  91.581  76.065  1.00  0.00           H  
ATOM   2317  N   LEU A 154      24.808  90.456  71.842  1.00 18.11           N  
ATOM   2318  CA  LEU A 154      23.824  90.419  70.752  1.00 18.44           C  
ATOM   2319  C   LEU A 154      23.069  89.100  70.823  1.00 16.58           C  
ATOM   2320  O   LEU A 154      21.842  89.030  70.672  1.00 17.33           O  
ATOM   2321  CB  LEU A 154      24.559  90.454  69.387  1.00 17.92           C  
ATOM   2322  CG  LEU A 154      23.664  90.243  68.155  1.00 17.10           C  
ATOM   2323  CD1 LEU A 154      22.502  91.245  68.117  1.00 15.69           C  
ATOM   2324  CD2 LEU A 154      24.498  90.362  66.865  1.00 15.20           C  
ATOM   2325  H   LEU A 154      25.773  90.663  71.627  1.00  0.00           H  
ATOM   2326  HA  LEU A 154      23.184  91.297  70.834  1.00  0.00           H  
ATOM   2327 1HB  LEU A 154      25.052  91.419  69.282  1.00  0.00           H  
ATOM   2328 2HB  LEU A 154      25.323  89.677  69.384  1.00  0.00           H  
ATOM   2329  HG  LEU A 154      23.213  89.251  68.198  1.00  0.00           H  
ATOM   2330 1HD1 LEU A 154      21.893  91.063  67.231  1.00  0.00           H  
ATOM   2331 2HD1 LEU A 154      21.888  91.124  69.010  1.00  0.00           H  
ATOM   2332 3HD1 LEU A 154      22.898  92.259  68.082  1.00  0.00           H  
ATOM   2333 1HD2 LEU A 154      23.853  90.210  65.999  1.00  0.00           H  
ATOM   2334 2HD2 LEU A 154      24.948  91.354  66.813  1.00  0.00           H  
ATOM   2335 3HD2 LEU A 154      25.284  89.607  66.869  1.00  0.00           H  
ATOM   2336  N   TYR A 155      23.825  88.003  70.915  1.00 19.65           N  
ATOM   2337  CA  TYR A 155      23.159  86.666  70.943  1.00 16.33           C  
ATOM   2338  C   TYR A 155      22.251  86.599  72.131  1.00 18.61           C  
ATOM   2339  O   TYR A 155      21.151  86.072  72.051  1.00 16.38           O  
ATOM   2340  CB  TYR A 155      24.130  85.482  70.886  1.00 14.77           C  
ATOM   2341  CG  TYR A 155      25.067  85.514  69.709  1.00 14.15           C  
ATOM   2342  CD1 TYR A 155      24.745  86.183  68.526  1.00 13.79           C  
ATOM   2343  CD2 TYR A 155      26.309  84.887  69.752  1.00 13.53           C  
ATOM   2344  CE1 TYR A 155      25.629  86.257  67.474  1.00 13.42           C  
ATOM   2345  CE2 TYR A 155      27.188  84.923  68.698  1.00 12.50           C  
ATOM   2346  CZ  TYR A 155      26.850  85.649  67.563  1.00 12.49           C  
ATOM   2347  OH  TYR A 155      27.734  85.674  66.508  1.00 13.83           O  
ATOM   2348  H   TYR A 155      24.833  88.052  70.966  1.00  0.00           H  
ATOM   2349  HA  TYR A 155      22.509  86.585  70.071  1.00  0.00           H  
ATOM   2350 1HB  TYR A 155      24.731  85.460  71.796  1.00  0.00           H  
ATOM   2351 2HB  TYR A 155      23.566  84.551  70.844  1.00  0.00           H  
ATOM   2352  HD1 TYR A 155      23.772  86.664  68.419  1.00  0.00           H  
ATOM   2353  HD2 TYR A 155      26.614  84.342  70.645  1.00  0.00           H  
ATOM   2354  HE1 TYR A 155      25.349  86.786  66.563  1.00  0.00           H  
ATOM   2355  HE2 TYR A 155      28.135  84.386  68.759  1.00  0.00           H  
ATOM   2356  HH  TYR A 155      28.508  85.149  66.728  1.00  0.00           H  
ATOM   2357  N   LYS A 156      22.717  87.003  73.320  1.00 16.25           N  
ATOM   2358  CA  LYS A 156      21.826  87.022  74.483  1.00 16.54           C  
ATOM   2359  C   LYS A 156      20.588  87.911  74.211  1.00 15.56           C  
ATOM   2360  O   LYS A 156      19.495  87.500  74.543  1.00 17.05           O  
ATOM   2361  CB  LYS A 156      22.419  87.638  75.773  1.00 17.00           C  
ATOM   2362  CG  LYS A 156      23.795  87.039  76.190  1.00 20.53           C  
ATOM   2363  CD  LYS A 156      23.587  85.719  76.883  1.00 20.49           C  
ATOM   2364  CE  LYS A 156      24.774  85.252  77.743  1.00 18.49           C  
ATOM   2365  NZ  LYS A 156      24.286  84.204  78.698  1.00 19.88           N  
ATOM   2366  H   LYS A 156      23.677  87.297  73.431  1.00  0.00           H  
ATOM   2367  HA  LYS A 156      21.562  85.994  74.733  1.00  0.00           H  
ATOM   2368 1HB  LYS A 156      22.546  88.713  75.638  1.00  0.00           H  
ATOM   2369 2HB  LYS A 156      21.723  87.492  76.599  1.00  0.00           H  
ATOM   2370 1HG  LYS A 156      24.414  86.897  75.303  1.00  0.00           H  
ATOM   2371 2HG  LYS A 156      24.305  87.731  76.860  1.00  0.00           H  
ATOM   2372 1HD  LYS A 156      22.718  85.785  77.539  1.00  0.00           H  
ATOM   2373 2HD  LYS A 156      23.402  84.943  76.140  1.00  0.00           H  
ATOM   2374 1HE  LYS A 156      25.554  84.849  77.098  1.00  0.00           H  
ATOM   2375 2HE  LYS A 156      25.186  86.102  78.287  1.00  0.00           H  
ATOM   2376 1HZ  LYS A 156      25.055  83.886  79.272  1.00  0.00           H  
ATOM   2377 2HZ  LYS A 156      23.565  84.595  79.288  1.00  0.00           H  
ATOM   2378 3HZ  LYS A 156      23.909  83.424  78.179  1.00  0.00           H  
ATOM   2379  N   ASP A 157      20.739  89.055  73.560  1.00 15.26           N  
ATOM   2380  CA  ASP A 157      19.610  89.946  73.338  1.00 14.34           C  
ATOM   2381  C   ASP A 157      18.624  89.309  72.313  1.00 14.64           C  
ATOM   2382  O   ASP A 157      17.421  89.424  72.521  1.00 16.51           O  
ATOM   2383  CB  ASP A 157      20.123  91.273  72.784  1.00 16.01           C  
ATOM   2384  CG  ASP A 157      20.870  92.117  73.835  1.00 18.80           C  
ATOM   2385  OD1 ASP A 157      20.732  91.843  75.037  1.00 16.45           O  
ATOM   2386  OD2 ASP A 157      21.483  93.131  73.428  1.00 18.70           O  
ATOM   2387  H   ASP A 157      21.649  89.318  73.210  1.00  0.00           H  
ATOM   2388  HA  ASP A 157      19.115  90.121  74.293  1.00  0.00           H  
ATOM   2389 1HB  ASP A 157      20.797  91.082  71.949  1.00  0.00           H  
ATOM   2390 2HB  ASP A 157      19.285  91.856  72.402  1.00  0.00           H  
ATOM   2391  N   LEU A 158      19.137  88.775  71.239  1.00 13.71           N  
ATOM   2392  CA  LEU A 158      18.267  88.142  70.233  1.00 13.90           C  
ATOM   2393  C   LEU A 158      17.423  87.033  70.908  1.00 15.44           C  
ATOM   2394  O   LEU A 158      16.213  86.931  70.675  1.00 13.05           O  
ATOM   2395  CB  LEU A 158      19.063  87.560  69.081  1.00 14.91           C  
ATOM   2396  CG  LEU A 158      19.784  88.595  68.192  1.00 13.59           C  
ATOM   2397  CD1 LEU A 158      20.682  87.902  67.189  1.00 17.95           C  
ATOM   2398  CD2 LEU A 158      18.715  89.444  67.467  1.00 18.71           C  
ATOM   2399  H   LEU A 158      20.135  88.790  71.086  1.00  0.00           H  
ATOM   2400  HA  LEU A 158      17.597  88.900  69.829  1.00  0.00           H  
ATOM   2401 1HB  LEU A 158      19.814  86.883  69.485  1.00  0.00           H  
ATOM   2402 2HB  LEU A 158      18.388  86.985  68.448  1.00  0.00           H  
ATOM   2403  HG  LEU A 158      20.410  89.236  68.814  1.00  0.00           H  
ATOM   2404 1HD1 LEU A 158      21.182  88.648  66.571  1.00  0.00           H  
ATOM   2405 2HD1 LEU A 158      21.429  87.310  67.718  1.00  0.00           H  
ATOM   2406 3HD1 LEU A 158      20.083  87.249  66.555  1.00  0.00           H  
ATOM   2407 1HD2 LEU A 158      19.206  90.183  66.833  1.00  0.00           H  
ATOM   2408 2HD2 LEU A 158      18.091  88.795  66.852  1.00  0.00           H  
ATOM   2409 3HD2 LEU A 158      18.093  89.953  68.204  1.00  0.00           H  
ATOM   2410  N   ALA A 159      18.135  86.150  71.622  1.00 12.90           N  
ATOM   2411  CA  ALA A 159      17.364  85.008  72.205  1.00 15.16           C  
ATOM   2412  C   ALA A 159      16.437  85.489  73.280  1.00 16.04           C  
ATOM   2413  O   ALA A 159      15.353  84.931  73.514  1.00 16.86           O  
ATOM   2414  CB  ALA A 159      18.348  83.968  72.770  1.00 13.59           C  
ATOM   2415  H   ALA A 159      19.130  86.206  71.786  1.00  0.00           H  
ATOM   2416  HA  ALA A 159      16.775  84.555  71.407  1.00  0.00           H  
ATOM   2417 1HB  ALA A 159      17.791  83.134  73.196  1.00  0.00           H  
ATOM   2418 2HB  ALA A 159      18.992  83.603  71.969  1.00  0.00           H  
ATOM   2419 3HB  ALA A 159      18.959  84.429  73.544  1.00  0.00           H  
ATOM   2420  N   SER A 160      16.824  86.527  74.026  1.00 15.73           N  
ATOM   2421  CA  SER A 160      15.999  86.992  75.104  1.00 14.89           C  
ATOM   2422  C   SER A 160      14.810  87.777  74.581  1.00 17.48           C  
ATOM   2423  O   SER A 160      13.885  87.907  75.359  1.00 19.02           O  
ATOM   2424  CB  SER A 160      16.787  87.914  76.070  1.00 18.37           C  
ATOM   2425  OG  SER A 160      17.813  87.134  76.685  1.00 16.35           O  
ATOM   2426  H   SER A 160      17.700  86.995  73.840  1.00  0.00           H  
ATOM   2427  HA  SER A 160      15.650  86.128  75.670  1.00  0.00           H  
ATOM   2428 1HB  SER A 160      17.209  88.750  75.512  1.00  0.00           H  
ATOM   2429 2HB  SER A 160      16.107  88.327  76.814  1.00  0.00           H  
ATOM   2430  HG  SER A 160      17.725  86.249  76.323  1.00  0.00           H  
ATOM   2431  N   GLY A 161      14.890  88.315  73.365  1.00 18.62           N  
ATOM   2432  CA  GLY A 161      13.764  89.182  72.957  1.00 16.95           C  
ATOM   2433  C   GLY A 161      13.022  88.626  71.727  1.00 17.12           C  
ATOM   2434  O   GLY A 161      12.027  87.972  71.951  1.00 15.73           O  
ATOM   2435  H   GLY A 161      15.656  88.168  72.723  1.00  0.00           H  
ATOM   2436 1HA  GLY A 161      13.062  89.281  73.786  1.00  0.00           H  
ATOM   2437 2HA  GLY A 161      14.137  90.180  72.731  1.00  0.00           H  
ATOM   2438  N   PRO A 162      13.418  88.942  70.519  1.00 18.57           N  
ATOM   2439  CA  PRO A 162      12.666  88.490  69.354  1.00 16.78           C  
ATOM   2440  C   PRO A 162      12.691  87.034  68.956  1.00 19.27           C  
ATOM   2441  O   PRO A 162      11.688  86.574  68.419  1.00 18.37           O  
ATOM   2442  CB  PRO A 162      13.272  89.291  68.190  1.00 15.29           C  
ATOM   2443  CG  PRO A 162      14.620  89.721  68.662  1.00 18.06           C  
ATOM   2444  CD  PRO A 162      14.601  89.769  70.152  1.00 17.02           C  
ATOM   2445  HA  PRO A 162      11.604  88.745  69.487  1.00  0.00           H  
ATOM   2446 1HB  PRO A 162      13.328  88.662  67.289  1.00  0.00           H  
ATOM   2447 2HB  PRO A 162      12.625  90.146  67.945  1.00  0.00           H  
ATOM   2448 1HG  PRO A 162      15.389  89.020  68.306  1.00  0.00           H  
ATOM   2449 2HG  PRO A 162      14.872  90.707  68.245  1.00  0.00           H  
ATOM   2450 1HD  PRO A 162      15.532  89.334  70.545  1.00  0.00           H  
ATOM   2451 2HD  PRO A 162      14.489  90.812  70.484  1.00  0.00           H  
ATOM   2452  N   PHE A 163      13.809  86.322  69.148  1.00 15.31           N  
ATOM   2453  CA  PHE A 163      13.961  85.012  68.508  1.00 15.61           C  
ATOM   2454  C   PHE A 163      12.941  83.945  68.923  1.00 17.87           C  
ATOM   2455  O   PHE A 163      12.405  83.241  68.057  1.00 17.05           O  
ATOM   2456  CB  PHE A 163      15.367  84.503  68.819  1.00 16.65           C  
ATOM   2457  CG  PHE A 163      15.847  83.457  67.853  1.00 17.86           C  
ATOM   2458  CD1 PHE A 163      15.489  82.137  68.128  1.00 19.78           C  
ATOM   2459  CD2 PHE A 163      16.593  83.731  66.731  1.00 17.20           C  
ATOM   2460  CE1 PHE A 163      15.868  81.099  67.299  1.00 19.93           C  
ATOM   2461  CE2 PHE A 163      16.983  82.704  65.903  1.00 20.65           C  
ATOM   2462  CZ  PHE A 163      16.638  81.374  66.173  1.00 21.98           C  
ATOM   2463  H   PHE A 163      14.555  86.674  69.731  1.00  0.00           H  
ATOM   2464  HA  PHE A 163      13.840  85.137  67.431  1.00  0.00           H  
ATOM   2465 1HB  PHE A 163      16.068  85.337  68.801  1.00  0.00           H  
ATOM   2466 2HB  PHE A 163      15.387  84.081  69.823  1.00  0.00           H  
ATOM   2467  HD1 PHE A 163      14.896  81.920  69.017  1.00  0.00           H  
ATOM   2468  HD2 PHE A 163      16.876  84.758  66.496  1.00  0.00           H  
ATOM   2469  HE1 PHE A 163      15.563  80.079  67.530  1.00  0.00           H  
ATOM   2470  HE2 PHE A 163      17.575  82.944  65.020  1.00  0.00           H  
ATOM   2471  HZ  PHE A 163      16.962  80.563  65.522  1.00  0.00           H  
ATOM   2472  N   PHE A 164      12.568  83.936  70.202  1.00 16.23           N  
ATOM   2473  CA  PHE A 164      11.607  82.979  70.712  1.00 16.58           C  
ATOM   2474  C   PHE A 164      10.322  83.639  71.209  1.00 17.97           C  
ATOM   2475  O   PHE A 164       9.420  82.962  71.749  1.00 17.14           O  
ATOM   2476  CB  PHE A 164      12.233  82.150  71.859  1.00 17.35           C  
ATOM   2477  CG  PHE A 164      13.440  81.382  71.474  1.00 17.77           C  
ATOM   2478  CD1 PHE A 164      13.267  80.288  70.631  1.00 17.77           C  
ATOM   2479  CD2 PHE A 164      14.724  81.653  71.950  1.00 17.32           C  
ATOM   2480  CE1 PHE A 164      14.315  79.495  70.222  1.00 19.71           C  
ATOM   2481  CE2 PHE A 164      15.755  80.843  71.561  1.00 21.73           C  
ATOM   2482  CZ  PHE A 164      15.603  79.758  70.695  1.00 22.18           C  
ATOM   2483  H   PHE A 164      12.967  84.616  70.833  1.00  0.00           H  
ATOM   2484  HA  PHE A 164      11.329  82.303  69.902  1.00  0.00           H  
ATOM   2485 1HB  PHE A 164      12.507  82.813  72.679  1.00  0.00           H  
ATOM   2486 2HB  PHE A 164      11.497  81.444  72.241  1.00  0.00           H  
ATOM   2487  HD1 PHE A 164      12.266  80.043  70.275  1.00  0.00           H  
ATOM   2488  HD2 PHE A 164      14.911  82.485  72.630  1.00  0.00           H  
ATOM   2489  HE1 PHE A 164      14.136  78.669  69.534  1.00  0.00           H  
ATOM   2490  HE2 PHE A 164      16.738  81.082  71.967  1.00  0.00           H  
ATOM   2491  HZ  PHE A 164      16.437  79.128  70.388  1.00  0.00           H  
ATOM   2492  N   GLY A 165      10.184  84.924  70.885  1.00 16.31           N  
ATOM   2493  CA  GLY A 165       8.975  85.681  71.235  1.00 18.45           C  
ATOM   2494  C   GLY A 165       8.852  85.919  72.739  1.00 18.30           C  
ATOM   2495  O   GLY A 165       7.773  86.236  73.212  1.00 17.38           O  
ATOM   2496  H   GLY A 165      10.929  85.390  70.386  1.00  0.00           H  
ATOM   2497 1HA  GLY A 165       8.987  86.643  70.722  1.00  0.00           H  
ATOM   2498 2HA  GLY A 165       8.095  85.142  70.887  1.00  0.00           H  
ATOM   2499  N   PHE A 166       9.947  85.791  73.487  1.00 17.20           N  
ATOM   2500  CA  PHE A 166       9.930  86.088  74.924  1.00 17.68           C  
ATOM   2501  C   PHE A 166       9.629  87.549  75.222  1.00 21.67           C  
ATOM   2502  O   PHE A 166       9.195  87.886  76.361  1.00 23.73           O  
ATOM   2503  CB  PHE A 166      11.238  85.670  75.586  1.00 17.22           C  
ATOM   2504  CG  PHE A 166      11.610  84.211  75.562  1.00 17.80           C  
ATOM   2505  CD1 PHE A 166      10.675  83.204  75.602  1.00 19.62           C  
ATOM   2506  CD2 PHE A 166      12.954  83.859  75.519  1.00 19.12           C  
ATOM   2507  CE1 PHE A 166      11.005  81.865  75.578  1.00 18.91           C  
ATOM   2508  CE2 PHE A 166      13.344  82.553  75.500  1.00 18.07           C  
ATOM   2509  CZ  PHE A 166      12.369  81.558  75.540  1.00 19.27           C  
ATOM   2510  H   PHE A 166      10.808  85.483  73.058  1.00  0.00           H  
ATOM   2511  HA  PHE A 166       9.117  85.525  75.384  1.00  0.00           H  
ATOM   2512 1HB  PHE A 166      12.068  86.197  75.117  1.00  0.00           H  
ATOM   2513 2HB  PHE A 166      11.221  85.956  76.637  1.00  0.00           H  
ATOM   2514  HD1 PHE A 166       9.617  83.462  75.655  1.00  0.00           H  
ATOM   2515  HD2 PHE A 166      13.702  84.652  75.489  1.00  0.00           H  
ATOM   2516  HE1 PHE A 166      10.219  81.110  75.589  1.00  0.00           H  
ATOM   2517  HE2 PHE A 166      14.398  82.280  75.455  1.00  0.00           H  
ATOM   2518  HZ  PHE A 166      12.695  80.519  75.543  1.00  0.00           H  
ATOM   2519  N   ASN A 167       9.806  88.455  74.245  1.00 21.66           N  
ATOM   2520  CA  ASN A 167       9.441  89.857  74.439  1.00 22.02           C  
ATOM   2521  C   ASN A 167       7.941  90.129  74.239  1.00 25.57           C  
ATOM   2522  O   ASN A 167       7.510  91.271  74.409  1.00 25.00           O  
ATOM   2523  CB  ASN A 167      10.300  90.738  73.522  1.00 22.63           C  
ATOM   2524  CG  ASN A 167      10.080  90.478  72.039  1.00 21.89           C  
ATOM   2525  OD1 ASN A 167       9.229  89.661  71.687  1.00 18.36           O  
ATOM   2526  ND2 ASN A 167      10.849  91.133  71.171  1.00 20.80           N  
ATOM   2527  H   ASN A 167      10.198  88.167  73.360  1.00  0.00           H  
ATOM   2528  HA  ASN A 167       9.636  90.125  75.479  1.00  0.00           H  
ATOM   2529 1HB  ASN A 167      10.083  91.789  73.719  1.00  0.00           H  
ATOM   2530 2HB  ASN A 167      11.355  90.574  73.743  1.00  0.00           H  
ATOM   2531 1HD2 ASN A 167      10.731  90.986  70.188  1.00  0.00           H  
ATOM   2532 2HD2 ASN A 167      11.544  91.771  71.501  1.00  0.00           H  
ATOM   2533  N   GLN A 168       7.118  89.143  73.873  1.00 26.27           N  
ATOM   2534  CA  GLN A 168       5.689  89.375  73.655  1.00 29.31           C  
ATOM   2535  C   GLN A 168       4.979  89.615  74.971  1.00 31.90           C  
ATOM   2536  O   GLN A 168       5.471  89.224  76.029  1.00 32.36           O  
ATOM   2537  CB  GLN A 168       4.998  88.189  72.956  1.00 30.32           C  
ATOM   2538  CG  GLN A 168       5.617  87.928  71.583  1.00 32.20           C  
ATOM   2539  CD  GLN A 168       4.897  88.731  70.519  1.00 35.19           C  
ATOM   2540  OE1 GLN A 168       4.623  89.923  70.687  1.00 37.11           O  
ATOM   2541  NE2 GLN A 168       4.557  88.066  69.431  1.00 36.32           N  
ATOM   2542  H   GLN A 168       7.491  88.213  73.743  1.00  0.00           H  
ATOM   2543  HA  GLN A 168       5.574  90.249  73.014  1.00  0.00           H  
ATOM   2544 1HB  GLN A 168       5.091  87.297  73.576  1.00  0.00           H  
ATOM   2545 2HB  GLN A 168       3.935  88.401  72.845  1.00  0.00           H  
ATOM   2546 1HG  GLN A 168       6.667  88.221  71.607  1.00  0.00           H  
ATOM   2547 2HG  GLN A 168       5.531  86.866  71.353  1.00  0.00           H  
ATOM   2548 1HE2 GLN A 168       4.078  88.534  68.687  1.00  0.00           H  
ATOM   2549 2HE2 GLN A 168       4.777  87.094  69.349  1.00  0.00           H  
ATOM   2550  N   PRO A 169       3.852  90.311  74.925  1.00 35.22           N  
ATOM   2551  CA  PRO A 169       3.115  90.603  76.148  1.00 36.63           C  
ATOM   2552  C   PRO A 169       2.738  89.309  76.853  1.00 37.95           C  
ATOM   2553  O   PRO A 169       2.236  88.367  76.217  1.00 38.85           O  
ATOM   2554  CB  PRO A 169       1.879  91.357  75.681  1.00 36.94           C  
ATOM   2555  CG  PRO A 169       2.215  91.845  74.316  1.00 36.70           C  
ATOM   2556  CD  PRO A 169       3.186  90.845  73.720  1.00 35.31           C  
ATOM   2557  HA  PRO A 169       3.730  91.245  76.796  1.00  0.00           H  
ATOM   2558 1HB  PRO A 169       1.006  90.687  75.683  1.00  0.00           H  
ATOM   2559 2HB  PRO A 169       1.655  92.179  76.376  1.00  0.00           H  
ATOM   2560 1HG  PRO A 169       1.302  91.931  73.708  1.00  0.00           H  
ATOM   2561 2HG  PRO A 169       2.656  92.851  74.370  1.00  0.00           H  
ATOM   2562 1HD  PRO A 169       2.627  90.070  73.176  1.00  0.00           H  
ATOM   2563 2HD  PRO A 169       3.883  91.366  73.047  1.00  0.00           H  
ATOM   2564  N   GLY A 170       3.056  89.231  78.138  1.00 39.09           N  
ATOM   2565  CA  GLY A 170       2.700  88.029  78.899  1.00 41.23           C  
ATOM   2566  C   GLY A 170       3.742  86.936  78.860  1.00 42.15           C  
ATOM   2567  O   GLY A 170       3.613  85.948  79.600  1.00 43.79           O  
ATOM   2568  H   GLY A 170       3.540  89.984  78.606  1.00  0.00           H  
ATOM   2569 1HA  GLY A 170       2.529  88.296  79.942  1.00  0.00           H  
ATOM   2570 2HA  GLY A 170       1.766  87.619  78.516  1.00  0.00           H  
ATOM   2571  N   ALA A 171       4.776  87.108  78.035  1.00 40.75           N  
ATOM   2572  CA  ALA A 171       5.837  86.120  77.943  1.00 39.23           C  
ATOM   2573  C   ALA A 171       7.048  86.517  78.779  1.00 38.38           C  
ATOM   2574  O   ALA A 171       7.297  87.669  79.177  1.00 39.24           O  
ATOM   2575  CB  ALA A 171       6.224  85.941  76.471  1.00 38.18           C  
ATOM   2576  H   ALA A 171       4.826  87.938  77.462  1.00  0.00           H  
ATOM   2577  HA  ALA A 171       5.457  85.178  78.338  1.00  0.00           H  
ATOM   2578 1HB  ALA A 171       7.020  85.201  76.392  1.00  0.00           H  
ATOM   2579 2HB  ALA A 171       5.356  85.602  75.905  1.00  0.00           H  
ATOM   2580 3HB  ALA A 171       6.571  86.891  76.068  1.00  0.00           H  
ATOM   2581  N   LYS A 172       7.857  85.510  79.096  1.00 37.47           N  
ATOM   2582  CA  LYS A 172       9.094  85.720  79.851  1.00 35.74           C  
ATOM   2583  C   LYS A 172      10.160  84.715  79.387  1.00 33.96           C  
ATOM   2584  O   LYS A 172       9.855  83.553  79.122  1.00 29.72           O  
ATOM   2585  CB  LYS A 172       8.827  85.595  81.342  1.00 38.98           C  
ATOM   2586  CG  LYS A 172       9.032  84.265  82.026  1.00 41.89           C  
ATOM   2587  CD  LYS A 172       8.992  84.428  83.536  1.00 45.24           C  
ATOM   2588  CE  LYS A 172       8.525  83.174  84.272  1.00 46.16           C  
ATOM   2589  NZ  LYS A 172       7.780  83.583  85.518  1.00 47.07           N  
ATOM   2590  H   LYS A 172       7.610  84.574  78.807  1.00  0.00           H  
ATOM   2591  HA  LYS A 172       9.460  86.726  79.643  1.00  0.00           H  
ATOM   2592 1HB  LYS A 172       9.463  86.295  81.885  1.00  0.00           H  
ATOM   2593 2HB  LYS A 172       7.791  85.864  81.550  1.00  0.00           H  
ATOM   2594 1HG  LYS A 172       8.249  83.572  81.717  1.00  0.00           H  
ATOM   2595 2HG  LYS A 172       9.996  83.850  81.733  1.00  0.00           H  
ATOM   2596 1HD  LYS A 172       9.988  84.680  83.902  1.00  0.00           H  
ATOM   2597 2HD  LYS A 172       8.313  85.240  83.796  1.00  0.00           H  
ATOM   2598 1HE  LYS A 172       7.878  82.589  83.620  1.00  0.00           H  
ATOM   2599 2HE  LYS A 172       9.389  82.562  84.533  1.00  0.00           H  
ATOM   2600 1HZ  LYS A 172       7.468  82.758  86.011  1.00  0.00           H  
ATOM   2601 2HZ  LYS A 172       8.392  84.121  86.116  1.00  0.00           H  
ATOM   2602 3HZ  LYS A 172       6.980  84.145  85.263  1.00  0.00           H  
ATOM   2603  N   SER A 173      11.415  85.190  79.350  1.00 30.37           N  
ATOM   2604  CA  SER A 173      12.496  84.343  78.909  1.00 27.55           C  
ATOM   2605  C   SER A 173      12.755  83.207  79.882  1.00 28.63           C  
ATOM   2606  O   SER A 173      12.398  83.272  81.067  1.00 26.59           O  
ATOM   2607  CB  SER A 173      13.816  85.079  78.745  1.00 29.56           C  
ATOM   2608  OG  SER A 173      14.242  85.697  79.951  1.00 30.86           O  
ATOM   2609  H   SER A 173      11.616  86.140  79.629  1.00  0.00           H  
ATOM   2610  HA  SER A 173      12.236  83.929  77.934  1.00  0.00           H  
ATOM   2611 1HB  SER A 173      14.584  84.380  78.415  1.00  0.00           H  
ATOM   2612 2HB  SER A 173      13.714  85.841  77.973  1.00  0.00           H  
ATOM   2613  HG  SER A 173      13.569  85.494  80.605  1.00  0.00           H  
ATOM   2614  N   SER A 174      13.391  82.182  79.286  1.00 26.84           N  
ATOM   2615  CA  SER A 174      13.833  81.027  80.082  1.00 23.86           C  
ATOM   2616  C   SER A 174      15.295  80.797  79.702  1.00 21.33           C  
ATOM   2617  O   SER A 174      15.662  80.886  78.529  1.00 18.96           O  
ATOM   2618  CB  SER A 174      12.950  79.831  79.871  1.00 25.87           C  
ATOM   2619  OG  SER A 174      12.951  79.449  78.515  1.00 24.86           O  
ATOM   2620  H   SER A 174      13.571  82.193  78.292  1.00  0.00           H  
ATOM   2621  HA  SER A 174      13.787  81.297  81.138  1.00  0.00           H  
ATOM   2622 1HB  SER A 174      13.302  79.005  80.489  1.00  0.00           H  
ATOM   2623 2HB  SER A 174      11.935  80.068  80.189  1.00  0.00           H  
ATOM   2624  HG  SER A 174      13.531  80.069  78.066  1.00  0.00           H  
ATOM   2625  N   ALA A 175      16.090  80.654  80.739  1.00 19.19           N  
ATOM   2626  CA  ALA A 175      17.550  80.653  80.606  1.00 18.04           C  
ATOM   2627  C   ALA A 175      18.108  79.531  79.808  1.00 17.53           C  
ATOM   2628  O   ALA A 175      19.170  79.748  79.220  1.00 15.99           O  
ATOM   2629  CB  ALA A 175      18.143  80.700  82.030  1.00 17.98           C  
ATOM   2630  H   ALA A 175      15.679  80.541  81.655  1.00  0.00           H  
ATOM   2631  HA  ALA A 175      17.840  81.542  80.046  1.00  0.00           H  
ATOM   2632 1HB  ALA A 175      19.231  80.701  81.971  1.00  0.00           H  
ATOM   2633 2HB  ALA A 175      17.807  81.606  82.535  1.00  0.00           H  
ATOM   2634 3HB  ALA A 175      17.811  79.828  82.591  1.00  0.00           H  
ATOM   2635  N   GLY A 176      17.520  78.323  79.837  1.00 15.42           N  
ATOM   2636  CA  GLY A 176      18.052  77.245  79.050  1.00 15.17           C  
ATOM   2637  C   GLY A 176      17.972  77.645  77.561  1.00 16.01           C  
ATOM   2638  O   GLY A 176      18.912  77.392  76.835  1.00 17.14           O  
ATOM   2639  H   GLY A 176      16.703  78.159  80.408  1.00  0.00           H  
ATOM   2640 1HA  GLY A 176      19.082  77.049  79.350  1.00  0.00           H  
ATOM   2641 2HA  GLY A 176      17.482  76.337  79.245  1.00  0.00           H  
ATOM   2642  N   MET A 177      16.860  78.166  77.107  1.00 16.45           N  
ATOM   2643  CA  MET A 177      16.789  78.539  75.666  1.00 16.89           C  
ATOM   2644  C   MET A 177      17.667  79.747  75.354  1.00 15.67           C  
ATOM   2645  O   MET A 177      18.366  79.726  74.347  1.00 16.25           O  
ATOM   2646  CB  MET A 177      15.309  78.800  75.350  1.00 16.22           C  
ATOM   2647  CG  MET A 177      14.560  77.446  75.258  1.00 18.58           C  
ATOM   2648  SD  MET A 177      12.756  77.745  75.215  1.00 23.82           S  
ATOM   2649  CE  MET A 177      12.556  78.558  73.625  1.00 22.57           C  
ATOM   2650  H   MET A 177      16.055  78.323  77.696  1.00  0.00           H  
ATOM   2651  HA  MET A 177      17.163  77.704  75.074  1.00  0.00           H  
ATOM   2652 1HB  MET A 177      14.875  79.425  76.130  1.00  0.00           H  
ATOM   2653 2HB  MET A 177      15.228  79.347  74.410  1.00  0.00           H  
ATOM   2654 1HG  MET A 177      14.872  76.918  74.358  1.00  0.00           H  
ATOM   2655 2HG  MET A 177      14.815  76.830  76.120  1.00  0.00           H  
ATOM   2656 1HE  MET A 177      11.504  78.797  73.468  1.00  0.00           H  
ATOM   2657 2HE  MET A 177      13.144  79.477  73.609  1.00  0.00           H  
ATOM   2658 3HE  MET A 177      12.899  77.894  72.831  1.00  0.00           H  
ATOM   2659  N   VAL A 178      17.798  80.718  76.226  1.00 15.39           N  
ATOM   2660  CA  VAL A 178      18.707  81.853  75.909  1.00 16.25           C  
ATOM   2661  C   VAL A 178      20.150  81.388  75.805  1.00 17.67           C  
ATOM   2662  O   VAL A 178      20.924  81.710  74.903  1.00 15.92           O  
ATOM   2663  CB  VAL A 178      18.570  82.930  77.004  1.00 16.50           C  
ATOM   2664  CG1 VAL A 178      19.649  83.994  76.851  1.00 17.62           C  
ATOM   2665  CG2 VAL A 178      17.162  83.516  76.911  1.00 17.30           C  
ATOM   2666  H   VAL A 178      17.300  80.717  77.105  1.00  0.00           H  
ATOM   2667  HA  VAL A 178      18.411  82.276  74.948  1.00  0.00           H  
ATOM   2668  HB  VAL A 178      18.727  82.467  77.978  1.00  0.00           H  
ATOM   2669 1HG1 VAL A 178      19.534  84.744  77.634  1.00  0.00           H  
ATOM   2670 2HG1 VAL A 178      20.632  83.530  76.935  1.00  0.00           H  
ATOM   2671 3HG1 VAL A 178      19.554  84.471  75.876  1.00  0.00           H  
ATOM   2672 1HG2 VAL A 178      17.036  84.282  77.676  1.00  0.00           H  
ATOM   2673 2HG2 VAL A 178      17.017  83.959  75.926  1.00  0.00           H  
ATOM   2674 3HG2 VAL A 178      16.428  82.725  77.065  1.00  0.00           H  
ATOM   2675  N   ASP A 179      20.591  80.630  76.868  1.00 16.79           N  
ATOM   2676  CA  ASP A 179      22.025  80.276  76.884  1.00 14.69           C  
ATOM   2677  C   ASP A 179      22.400  79.266  75.852  1.00 15.43           C  
ATOM   2678  O   ASP A 179      23.491  79.277  75.373  1.00 16.89           O  
ATOM   2679  CB  ASP A 179      22.447  79.774  78.288  1.00 17.63           C  
ATOM   2680  CG  ASP A 179      22.632  80.909  79.250  1.00 16.90           C  
ATOM   2681  OD1 ASP A 179      22.498  82.087  78.870  1.00 17.85           O  
ATOM   2682  OD2 ASP A 179      22.809  80.704  80.485  1.00 17.22           O  
ATOM   2683  H   ASP A 179      19.997  80.311  77.620  1.00  0.00           H  
ATOM   2684  HA  ASP A 179      22.604  81.168  76.645  1.00  0.00           H  
ATOM   2685 1HB  ASP A 179      21.688  79.094  78.675  1.00  0.00           H  
ATOM   2686 2HB  ASP A 179      23.379  79.213  78.209  1.00  0.00           H  
ATOM   2687  N   TRP A 180      21.499  78.324  75.445  1.00 14.66           N  
ATOM   2688  CA  TRP A 180      21.903  77.387  74.408  1.00 13.77           C  
ATOM   2689  C   TRP A 180      22.070  78.119  73.081  1.00 13.49           C  
ATOM   2690  O   TRP A 180      22.955  77.739  72.296  1.00 15.11           O  
ATOM   2691  CB  TRP A 180      20.830  76.249  74.347  1.00 12.51           C  
ATOM   2692  CG  TRP A 180      21.285  75.090  73.489  1.00 13.24           C  
ATOM   2693  CD1 TRP A 180      22.483  74.516  73.284  1.00 12.60           C  
ATOM   2694  CD2 TRP A 180      20.348  74.322  72.713  1.00 14.03           C  
ATOM   2695  NE1 TRP A 180      22.377  73.446  72.393  1.00 16.94           N  
ATOM   2696  CE2 TRP A 180      21.060  73.331  72.055  1.00 15.50           C  
ATOM   2697  CE3 TRP A 180      18.960  74.449  72.520  1.00 15.11           C  
ATOM   2698  CZ2 TRP A 180      20.450  72.401  71.196  1.00 17.25           C  
ATOM   2699  CZ3 TRP A 180      18.353  73.540  71.679  1.00 14.50           C  
ATOM   2700  CH2 TRP A 180      19.067  72.525  71.036  1.00 14.20           C  
ATOM   2701  H   TRP A 180      20.570  78.255  75.835  1.00  0.00           H  
ATOM   2702  HA  TRP A 180      22.873  76.969  74.678  1.00  0.00           H  
ATOM   2703 1HB  TRP A 180      20.624  75.889  75.355  1.00  0.00           H  
ATOM   2704 2HB  TRP A 180      19.899  76.648  73.945  1.00  0.00           H  
ATOM   2705  HD1 TRP A 180      23.415  74.837  73.747  1.00  0.00           H  
ATOM   2706  HE1 TRP A 180      23.142  72.873  72.068  1.00  0.00           H  
ATOM   2707  HE3 TRP A 180      18.377  75.228  73.011  1.00  0.00           H  
ATOM   2708  HZ2 TRP A 180      21.019  71.625  70.684  1.00  0.00           H  
ATOM   2709  HZ3 TRP A 180      17.278  73.644  71.531  1.00  0.00           H  
ATOM   2710  HH2 TRP A 180      18.536  71.818  70.398  1.00  0.00           H  
ATOM   2711  N   PHE A 181      21.183  79.060  72.767  1.00 12.93           N  
ATOM   2712  CA  PHE A 181      21.329  79.888  71.566  1.00 14.23           C  
ATOM   2713  C   PHE A 181      22.681  80.627  71.672  1.00 13.70           C  
ATOM   2714  O   PHE A 181      23.478  80.490  70.757  1.00 14.83           O  
ATOM   2715  CB  PHE A 181      20.147  80.876  71.482  1.00 15.26           C  
ATOM   2716  CG  PHE A 181      20.162  81.763  70.258  1.00 15.68           C  
ATOM   2717  CD1 PHE A 181      20.924  82.935  70.271  1.00 16.62           C  
ATOM   2718  CD2 PHE A 181      19.464  81.413  69.116  1.00 15.35           C  
ATOM   2719  CE1 PHE A 181      20.989  83.745  69.135  1.00 18.18           C  
ATOM   2720  CE2 PHE A 181      19.543  82.262  68.008  1.00 16.34           C  
ATOM   2721  CZ  PHE A 181      20.295  83.404  67.989  1.00 17.08           C  
ATOM   2722  H   PHE A 181      20.388  79.207  73.373  1.00  0.00           H  
ATOM   2723  HA  PHE A 181      21.315  79.236  70.692  1.00  0.00           H  
ATOM   2724 1HB  PHE A 181      19.209  80.322  71.482  1.00  0.00           H  
ATOM   2725 2HB  PHE A 181      20.147  81.519  72.361  1.00  0.00           H  
ATOM   2726  HD1 PHE A 181      21.466  83.208  71.177  1.00  0.00           H  
ATOM   2727  HD2 PHE A 181      18.846  80.515  69.072  1.00  0.00           H  
ATOM   2728  HE1 PHE A 181      21.591  84.654  69.148  1.00  0.00           H  
ATOM   2729  HE2 PHE A 181      18.966  81.976  67.129  1.00  0.00           H  
ATOM   2730  HZ  PHE A 181      20.355  84.038  67.106  1.00  0.00           H  
ATOM   2731  N   TRP A 182      22.954  81.245  72.815  1.00 14.61           N  
ATOM   2732  CA  TRP A 182      24.223  82.030  72.931  1.00 14.86           C  
ATOM   2733  C   TRP A 182      25.416  81.118  72.715  1.00 14.04           C  
ATOM   2734  O   TRP A 182      26.425  81.411  72.087  1.00 14.21           O  
ATOM   2735  CB  TRP A 182      24.135  82.715  74.290  1.00 15.61           C  
ATOM   2736  CG  TRP A 182      25.466  83.150  74.791  1.00 15.78           C  
ATOM   2737  CD1 TRP A 182      26.123  84.295  74.433  1.00 16.70           C  
ATOM   2738  CD2 TRP A 182      26.354  82.391  75.619  1.00 15.26           C  
ATOM   2739  NE1 TRP A 182      27.359  84.318  75.057  1.00 17.37           N  
ATOM   2740  CE2 TRP A 182      27.522  83.168  75.765  1.00 16.96           C  
ATOM   2741  CE3 TRP A 182      26.257  81.167  76.295  1.00 15.95           C  
ATOM   2742  CZ2 TRP A 182      28.617  82.744  76.536  1.00 15.26           C  
ATOM   2743  CZ3 TRP A 182      27.311  80.733  77.071  1.00 14.84           C  
ATOM   2744  CH2 TRP A 182      28.464  81.538  77.176  1.00 16.86           C  
ATOM   2745  H   TRP A 182      22.329  81.200  73.607  1.00  0.00           H  
ATOM   2746  HA  TRP A 182      24.254  82.759  72.121  1.00  0.00           H  
ATOM   2747 1HB  TRP A 182      23.482  83.585  74.217  1.00  0.00           H  
ATOM   2748 2HB  TRP A 182      23.690  82.032  75.014  1.00  0.00           H  
ATOM   2749  HD1 TRP A 182      25.727  85.057  73.764  1.00  0.00           H  
ATOM   2750  HE1 TRP A 182      28.034  85.067  74.998  1.00  0.00           H  
ATOM   2751  HE3 TRP A 182      25.350  80.570  76.204  1.00  0.00           H  
ATOM   2752  HZ2 TRP A 182      29.529  83.336  76.622  1.00  0.00           H  
ATOM   2753  HZ3 TRP A 182      27.248  79.778  77.594  1.00  0.00           H  
ATOM   2754  HH2 TRP A 182      29.269  81.161  77.807  1.00  0.00           H  
ATOM   2755  N   LEU A 183      25.383  79.933  73.365  1.00 14.05           N  
ATOM   2756  CA  LEU A 183      26.486  78.994  73.357  1.00 14.26           C  
ATOM   2757  C   LEU A 183      26.854  78.535  71.979  1.00 14.36           C  
ATOM   2758  O   LEU A 183      28.025  78.516  71.604  1.00 16.11           O  
ATOM   2759  CB  LEU A 183      26.142  77.759  74.231  1.00 15.27           C  
ATOM   2760  CG  LEU A 183      27.261  76.691  74.251  1.00 16.29           C  
ATOM   2761  CD1 LEU A 183      28.405  77.147  75.193  1.00 16.11           C  
ATOM   2762  CD2 LEU A 183      26.606  75.408  74.852  1.00 13.97           C  
ATOM   2763  H   LEU A 183      24.544  79.702  73.877  1.00  0.00           H  
ATOM   2764  HA  LEU A 183      27.363  79.487  73.775  1.00  0.00           H  
ATOM   2765 1HB  LEU A 183      25.957  78.095  75.250  1.00  0.00           H  
ATOM   2766 2HB  LEU A 183      25.228  77.306  73.848  1.00  0.00           H  
ATOM   2767  HG  LEU A 183      27.616  76.517  73.235  1.00  0.00           H  
ATOM   2768 1HD1 LEU A 183      29.191  76.391  75.203  1.00  0.00           H  
ATOM   2769 2HD1 LEU A 183      28.816  78.091  74.836  1.00  0.00           H  
ATOM   2770 3HD1 LEU A 183      28.015  77.278  76.202  1.00  0.00           H  
ATOM   2771 1HD2 LEU A 183      27.345  74.608  74.895  1.00  0.00           H  
ATOM   2772 2HD2 LEU A 183      26.244  75.621  75.858  1.00  0.00           H  
ATOM   2773 3HD2 LEU A 183      25.771  75.097  74.224  1.00  0.00           H  
ATOM   2774  N   GLN A 184      25.844  78.189  71.147  1.00 13.85           N  
ATOM   2775  CA  GLN A 184      26.141  77.791  69.783  1.00 14.65           C  
ATOM   2776  C   GLN A 184      26.747  79.017  69.019  1.00 13.92           C  
ATOM   2777  O   GLN A 184      27.663  78.795  68.253  1.00 15.46           O  
ATOM   2778  CB  GLN A 184      24.790  77.385  69.143  1.00 13.95           C  
ATOM   2779  CG  GLN A 184      24.310  75.997  69.717  1.00 14.82           C  
ATOM   2780  CD  GLN A 184      22.954  75.676  69.042  1.00 13.40           C  
ATOM   2781  OE1 GLN A 184      22.903  75.337  67.860  1.00 16.31           O  
ATOM   2782  NE2 GLN A 184      21.940  75.781  69.869  1.00 15.86           N  
ATOM   2783  H   GLN A 184      24.883  78.202  71.457  1.00  0.00           H  
ATOM   2784  HA  GLN A 184      26.823  76.941  69.811  1.00  0.00           H  
ATOM   2785 1HB  GLN A 184      24.044  78.153  69.349  1.00  0.00           H  
ATOM   2786 2HB  GLN A 184      24.904  77.322  68.061  1.00  0.00           H  
ATOM   2787 1HG  GLN A 184      25.055  75.239  69.477  1.00  0.00           H  
ATOM   2788 2HG  GLN A 184      24.198  76.082  70.798  1.00  0.00           H  
ATOM   2789 1HE2 GLN A 184      21.010  75.597  69.547  1.00  0.00           H  
ATOM   2790 2HE2 GLN A 184      22.096  76.044  70.821  1.00  0.00           H  
ATOM   2791  N   GLY A 185      26.131  80.153  69.239  1.00 13.09           N  
ATOM   2792  CA  GLY A 185      26.607  81.372  68.589  1.00 13.81           C  
ATOM   2793  C   GLY A 185      28.092  81.634  68.875  1.00 12.70           C  
ATOM   2794  O   GLY A 185      28.871  81.937  67.914  1.00 15.15           O  
ATOM   2795  H   GLY A 185      25.330  80.203  69.852  1.00  0.00           H  
ATOM   2796 1HA  GLY A 185      26.456  81.293  67.512  1.00  0.00           H  
ATOM   2797 2HA  GLY A 185      26.019  82.222  68.934  1.00  0.00           H  
ATOM   2798  N   MET A 186      28.548  81.413  70.104  1.00 13.30           N  
ATOM   2799  CA  MET A 186      29.983  81.618  70.426  1.00 12.80           C  
ATOM   2800  C   MET A 186      30.880  80.575  69.869  1.00 17.00           C  
ATOM   2801  O   MET A 186      32.110  80.804  69.791  1.00 16.42           O  
ATOM   2802  CB  MET A 186      30.155  81.868  71.909  1.00 15.28           C  
ATOM   2803  CG  MET A 186      29.479  83.090  72.492  1.00 15.10           C  
ATOM   2804  SD  MET A 186      29.553  84.642  71.527  1.00 18.21           S  
ATOM   2805  CE  MET A 186      31.335  84.977  71.626  1.00 17.04           C  
ATOM   2806  H   MET A 186      27.920  81.103  70.832  1.00  0.00           H  
ATOM   2807  HA  MET A 186      30.339  82.491  69.879  1.00  0.00           H  
ATOM   2808 1HB  MET A 186      29.776  81.014  72.468  1.00  0.00           H  
ATOM   2809 2HB  MET A 186      31.216  81.966  72.141  1.00  0.00           H  
ATOM   2810 1HG  MET A 186      28.420  82.883  72.641  1.00  0.00           H  
ATOM   2811 2HG  MET A 186      29.920  83.322  73.461  1.00  0.00           H  
ATOM   2812 1HE  MET A 186      31.563  85.896  71.086  1.00  0.00           H  
ATOM   2813 2HE  MET A 186      31.627  85.087  72.671  1.00  0.00           H  
ATOM   2814 3HE  MET A 186      31.886  84.148  71.180  1.00  0.00           H  
ATOM   2815  N   ALA A 187      30.420  79.401  69.407  1.00 15.84           N  
ATOM   2816  CA  ALA A 187      31.288  78.454  68.722  1.00 14.44           C  
ATOM   2817  C   ALA A 187      31.582  78.875  67.295  1.00 15.71           C  
ATOM   2818  O   ALA A 187      32.498  78.389  66.670  1.00 16.31           O  
ATOM   2819  CB  ALA A 187      30.594  77.063  68.715  1.00 15.88           C  
ATOM   2820  H   ALA A 187      29.446  79.169  69.538  1.00  0.00           H  
ATOM   2821  HA  ALA A 187      32.227  78.395  69.273  1.00  0.00           H  
ATOM   2822 1HB  ALA A 187      31.232  76.341  68.205  1.00  0.00           H  
ATOM   2823 2HB  ALA A 187      30.424  76.736  69.741  1.00  0.00           H  
ATOM   2824 3HB  ALA A 187      29.640  77.135  68.195  1.00  0.00           H  
ATOM   2825  N   ALA A 188      30.662  79.654  66.672  1.00 15.45           N  
ATOM   2826  CA  ALA A 188      30.883  80.078  65.301  1.00 17.22           C  
ATOM   2827  C   ALA A 188      32.099  81.041  65.228  1.00 16.97           C  
ATOM   2828  O   ALA A 188      32.319  81.714  66.218  1.00 17.49           O  
ATOM   2829  CB  ALA A 188      29.621  80.835  64.837  1.00 14.55           C  
ATOM   2830  H   ALA A 188      29.820  79.946  67.148  1.00  0.00           H  
ATOM   2831  HA  ALA A 188      31.033  79.187  64.691  1.00  0.00           H  
ATOM   2832 1HB  ALA A 188      29.754  81.168  63.808  1.00  0.00           H  
ATOM   2833 2HB  ALA A 188      28.757  80.172  64.895  1.00  0.00           H  
ATOM   2834 3HB  ALA A 188      29.459  81.699  65.479  1.00  0.00           H  
ATOM   2835  N   GLY A 189      32.737  81.105  64.067  1.00 17.64           N  
ATOM   2836  CA  GLY A 189      33.790  82.127  63.880  1.00 17.79           C  
ATOM   2837  C   GLY A 189      33.134  83.507  63.760  1.00 18.46           C  
ATOM   2838  O   GLY A 189      32.087  83.701  63.127  1.00 15.39           O  
ATOM   2839  H   GLY A 189      32.523  80.475  63.308  1.00  0.00           H  
ATOM   2840 1HA  GLY A 189      34.479  82.098  64.724  1.00  0.00           H  
ATOM   2841 2HA  GLY A 189      34.368  81.895  62.986  1.00  0.00           H  
ATOM   2842  N   HIS A 190      33.835  84.534  64.288  1.00 15.39           N  
ATOM   2843  CA  HIS A 190      33.303  85.911  64.213  1.00 15.49           C  
ATOM   2844  C   HIS A 190      33.202  86.324  62.756  1.00 15.93           C  
ATOM   2845  O   HIS A 190      32.136  86.887  62.390  1.00 16.52           O  
ATOM   2846  CB  HIS A 190      34.308  86.802  64.935  1.00 14.61           C  
ATOM   2847  CG  HIS A 190      33.963  88.220  65.229  1.00 16.67           C  
ATOM   2848  ND1 HIS A 190      32.699  88.694  65.382  1.00 16.20           N  
ATOM   2849  CD2 HIS A 190      34.797  89.293  65.362  1.00 13.97           C  
ATOM   2850  CE1 HIS A 190      32.708  89.997  65.706  1.00 16.70           C  
ATOM   2851  NE2 HIS A 190      33.983  90.370  65.680  1.00 14.87           N  
ATOM   2852  H   HIS A 190      34.725  84.374  64.737  1.00  0.00           H  
ATOM   2853  HA  HIS A 190      32.336  85.955  64.713  1.00  0.00           H  
ATOM   2854 1HB  HIS A 190      34.551  86.365  65.904  1.00  0.00           H  
ATOM   2855 2HB  HIS A 190      35.231  86.852  64.358  1.00  0.00           H  
ATOM   2856  HD2 HIS A 190      35.883  89.308  65.270  1.00  0.00           H  
ATOM   2857  HE1 HIS A 190      31.832  90.602  65.939  1.00  0.00           H  
ATOM   2858  HE2 HIS A 190      34.330  91.301  65.863  1.00  0.00           H  
ATOM   2859  N   LYS A 191      34.247  86.124  61.962  1.00 13.38           N  
ATOM   2860  CA  LYS A 191      34.164  86.499  60.543  1.00 14.17           C  
ATOM   2861  C   LYS A 191      33.003  85.740  59.872  1.00 16.47           C  
ATOM   2862  O   LYS A 191      32.272  86.287  59.023  1.00 15.05           O  
ATOM   2863  CB  LYS A 191      35.476  86.169  59.852  1.00 15.90           C  
ATOM   2864  CG  LYS A 191      35.541  86.406  58.337  1.00 15.47           C  
ATOM   2865  CD  LYS A 191      35.042  87.838  58.047  1.00 15.23           C  
ATOM   2866  CE  LYS A 191      35.621  88.480  56.800  1.00 20.07           C  
ATOM   2867  NZ  LYS A 191      35.654  87.588  55.626  1.00 22.23           N  
ATOM   2868  H   LYS A 191      35.102  85.718  62.314  1.00  0.00           H  
ATOM   2869  HA  LYS A 191      33.988  87.573  60.479  1.00  0.00           H  
ATOM   2870 1HB  LYS A 191      36.279  86.760  60.293  1.00  0.00           H  
ATOM   2871 2HB  LYS A 191      35.717  85.118  60.012  1.00  0.00           H  
ATOM   2872 1HG  LYS A 191      36.569  86.283  57.993  1.00  0.00           H  
ATOM   2873 2HG  LYS A 191      34.916  85.674  57.827  1.00  0.00           H  
ATOM   2874 1HD  LYS A 191      33.958  87.829  57.929  1.00  0.00           H  
ATOM   2875 2HD  LYS A 191      35.293  88.487  58.886  1.00  0.00           H  
ATOM   2876 1HE  LYS A 191      35.031  89.356  56.535  1.00  0.00           H  
ATOM   2877 2HE  LYS A 191      36.643  88.804  56.998  1.00  0.00           H  
ATOM   2878 1HZ  LYS A 191      36.050  88.081  54.839  1.00  0.00           H  
ATOM   2879 2HZ  LYS A 191      36.220  86.777  55.834  1.00  0.00           H  
ATOM   2880 3HZ  LYS A 191      34.715  87.293  55.400  1.00  0.00           H  
ATOM   2881  N   ASN A 192      32.952  84.450  60.107  1.00 15.32           N  
ATOM   2882  CA  ASN A 192      31.901  83.631  59.427  1.00 14.58           C  
ATOM   2883  C   ASN A 192      30.501  84.074  59.798  1.00 15.08           C  
ATOM   2884  O   ASN A 192      29.702  84.394  58.867  1.00 17.37           O  
ATOM   2885  CB  ASN A 192      32.141  82.154  59.822  1.00 14.81           C  
ATOM   2886  CG  ASN A 192      33.578  81.749  59.582  1.00 14.48           C  
ATOM   2887  OD1 ASN A 192      34.370  81.873  60.550  1.00 15.76           O  
ATOM   2888  ND2 ASN A 192      33.946  81.275  58.406  1.00 13.89           N  
ATOM   2889  H   ASN A 192      33.601  83.996  60.733  1.00  0.00           H  
ATOM   2890  HA  ASN A 192      32.010  83.754  58.348  1.00  0.00           H  
ATOM   2891 1HB  ASN A 192      31.894  82.014  60.875  1.00  0.00           H  
ATOM   2892 2HB  ASN A 192      31.479  81.510  59.242  1.00  0.00           H  
ATOM   2893 1HD2 ASN A 192      34.897  81.008  58.250  1.00  0.00           H  
ATOM   2894 2HD2 ASN A 192      33.274  81.183  57.672  1.00  0.00           H  
ATOM   2895  N   ALA A 193      30.189  84.286  61.048  1.00 15.28           N  
ATOM   2896  CA  ALA A 193      28.880  84.761  61.487  1.00 16.13           C  
ATOM   2897  C   ALA A 193      28.582  86.155  60.940  1.00 16.69           C  
ATOM   2898  O   ALA A 193      27.440  86.477  60.588  1.00 17.01           O  
ATOM   2899  CB  ALA A 193      28.805  84.726  62.995  1.00 13.03           C  
ATOM   2900  H   ALA A 193      30.904  84.107  61.738  1.00  0.00           H  
ATOM   2901  HA  ALA A 193      28.122  84.095  61.075  1.00  0.00           H  
ATOM   2902 1HB  ALA A 193      27.827  85.081  63.319  1.00  0.00           H  
ATOM   2903 2HB  ALA A 193      28.953  83.704  63.343  1.00  0.00           H  
ATOM   2904 3HB  ALA A 193      29.580  85.367  63.412  1.00  0.00           H  
ATOM   2905  N   TYR A 194      29.588  87.028  60.947  1.00 16.24           N  
ATOM   2906  CA  TYR A 194      29.424  88.399  60.421  1.00 15.68           C  
ATOM   2907  C   TYR A 194      29.082  88.432  58.954  1.00 15.60           C  
ATOM   2908  O   TYR A 194      28.120  89.082  58.475  1.00 15.52           O  
ATOM   2909  CB  TYR A 194      30.794  89.128  60.606  1.00 14.36           C  
ATOM   2910  CG  TYR A 194      30.685  90.623  60.156  1.00 15.55           C  
ATOM   2911  CD1 TYR A 194      30.266  91.594  61.061  1.00 13.73           C  
ATOM   2912  CD2 TYR A 194      31.045  90.992  58.880  1.00 16.53           C  
ATOM   2913  CE1 TYR A 194      30.204  92.937  60.638  1.00 16.86           C  
ATOM   2914  CE2 TYR A 194      31.005  92.323  58.450  1.00 18.12           C  
ATOM   2915  CZ  TYR A 194      30.592  93.268  59.369  1.00 17.07           C  
ATOM   2916  OH  TYR A 194      30.484  94.618  58.971  1.00 18.27           O  
ATOM   2917  H   TYR A 194      30.484  86.748  61.320  1.00  0.00           H  
ATOM   2918  HA  TYR A 194      28.648  88.901  60.999  1.00  0.00           H  
ATOM   2919 1HB  TYR A 194      31.095  89.076  61.653  1.00  0.00           H  
ATOM   2920 2HB  TYR A 194      31.559  88.619  60.020  1.00  0.00           H  
ATOM   2921  HD1 TYR A 194      29.993  91.310  62.077  1.00  0.00           H  
ATOM   2922  HD2 TYR A 194      31.374  90.236  58.166  1.00  0.00           H  
ATOM   2923  HE1 TYR A 194      29.879  93.712  61.331  1.00  0.00           H  
ATOM   2924  HE2 TYR A 194      31.292  92.575  57.429  1.00  0.00           H  
ATOM   2925  HH  TYR A 194      30.731  94.699  58.047  1.00  0.00           H  
ATOM   2926  N   ASP A 195      29.877  87.715  58.149  1.00 16.14           N  
ATOM   2927  CA  ASP A 195      29.645  87.702  56.703  1.00 16.83           C  
ATOM   2928  C   ASP A 195      28.307  87.015  56.393  1.00 15.98           C  
ATOM   2929  O   ASP A 195      27.637  87.383  55.430  1.00 16.14           O  
ATOM   2930  CB  ASP A 195      30.714  86.906  55.929  1.00 16.63           C  
ATOM   2931  CG  ASP A 195      32.033  87.650  55.673  1.00 18.08           C  
ATOM   2932  OD1 ASP A 195      32.171  88.773  56.162  1.00 15.71           O  
ATOM   2933  OD2 ASP A 195      32.929  87.085  55.066  1.00 20.53           O  
ATOM   2934  H   ASP A 195      30.643  87.177  58.529  1.00  0.00           H  
ATOM   2935  HA  ASP A 195      29.675  88.729  56.338  1.00  0.00           H  
ATOM   2936 1HB  ASP A 195      30.956  85.995  56.476  1.00  0.00           H  
ATOM   2937 2HB  ASP A 195      30.315  86.609  54.959  1.00  0.00           H  
ATOM   2938  N   CYS A 196      27.887  86.116  57.291  1.00 15.07           N  
ATOM   2939  CA  CYS A 196      26.632  85.409  56.946  1.00 15.52           C  
ATOM   2940  C   CYS A 196      25.427  86.335  56.986  1.00 15.49           C  
ATOM   2941  O   CYS A 196      24.364  86.031  56.400  1.00 14.69           O  
ATOM   2942  CB  CYS A 196      26.456  84.221  57.883  1.00 15.82           C  
ATOM   2943  SG  CYS A 196      25.175  83.036  57.310  1.00 17.07           S  
ATOM   2944  H   CYS A 196      28.353  85.895  58.159  1.00  0.00           H  
ATOM   2945  HA  CYS A 196      26.708  85.050  55.919  1.00  0.00           H  
ATOM   2946 1HB  CYS A 196      27.403  83.689  57.978  1.00  0.00           H  
ATOM   2947 2HB  CYS A 196      26.180  84.578  58.875  1.00  0.00           H  
ATOM   2948  HG  CYS A 196      25.305  82.189  58.326  1.00  0.00           H  
ATOM   2949  N   ILE A 197      25.504  87.443  57.741  1.00 15.30           N  
ATOM   2950  CA  ILE A 197      24.362  88.354  57.832  1.00 14.56           C  
ATOM   2951  C   ILE A 197      23.920  88.843  56.441  1.00 15.98           C  
ATOM   2952  O   ILE A 197      22.717  88.779  56.124  1.00 17.11           O  
ATOM   2953  CB  ILE A 197      24.671  89.546  58.755  1.00 15.08           C  
ATOM   2954  CG1 ILE A 197      25.035  89.055  60.177  1.00 14.14           C  
ATOM   2955  CG2 ILE A 197      23.436  90.463  58.836  1.00 15.25           C  
ATOM   2956  CD1 ILE A 197      25.843  90.125  60.960  1.00 14.23           C  
ATOM   2957  H   ILE A 197      26.348  87.659  58.252  1.00  0.00           H  
ATOM   2958  HA  ILE A 197      23.517  87.808  58.250  1.00  0.00           H  
ATOM   2959  HB  ILE A 197      25.515  90.107  58.355  1.00  0.00           H  
ATOM   2960 1HG1 ILE A 197      24.123  88.816  60.724  1.00  0.00           H  
ATOM   2961 2HG1 ILE A 197      25.622  88.139  60.107  1.00  0.00           H  
ATOM   2962 1HG2 ILE A 197      23.652  91.308  59.490  1.00  0.00           H  
ATOM   2963 2HG2 ILE A 197      23.189  90.829  57.840  1.00  0.00           H  
ATOM   2964 3HG2 ILE A 197      22.592  89.902  59.236  1.00  0.00           H  
ATOM   2965 1HD1 ILE A 197      26.082  89.746  61.954  1.00  0.00           H  
ATOM   2966 2HD1 ILE A 197      26.767  90.347  60.425  1.00  0.00           H  
ATOM   2967 3HD1 ILE A 197      25.249  91.033  61.052  1.00  0.00           H  
ATOM   2968  N   LYS A 198      24.869  89.338  55.633  1.00 15.45           N  
ATOM   2969  CA  LYS A 198      24.585  89.717  54.248  1.00 17.99           C  
ATOM   2970  C   LYS A 198      24.120  88.467  53.478  1.00 17.58           C  
ATOM   2971  O   LYS A 198      23.157  88.523  52.712  1.00 16.79           O  
ATOM   2972  CB  LYS A 198      25.842  90.308  53.609  1.00 19.23           C  
ATOM   2973  CG  LYS A 198      25.731  90.543  52.107  1.00 21.79           C  
ATOM   2974  CD  LYS A 198      26.835  91.475  51.567  1.00 24.66           C  
ATOM   2975  CE  LYS A 198      26.578  91.566  50.047  1.00 27.98           C  
ATOM   2976  NZ  LYS A 198      27.719  92.295  49.392  1.00 31.35           N  
ATOM   2977  H   LYS A 198      25.806  89.452  55.992  1.00  0.00           H  
ATOM   2978  HA  LYS A 198      23.798  90.472  54.250  1.00  0.00           H  
ATOM   2979 1HB  LYS A 198      26.076  91.262  54.081  1.00  0.00           H  
ATOM   2980 2HB  LYS A 198      26.687  89.641  53.783  1.00  0.00           H  
ATOM   2981 1HG  LYS A 198      25.802  89.589  51.583  1.00  0.00           H  
ATOM   2982 2HG  LYS A 198      24.764  90.991  51.879  1.00  0.00           H  
ATOM   2983 1HD  LYS A 198      26.761  92.448  52.055  1.00  0.00           H  
ATOM   2984 2HD  LYS A 198      27.813  91.049  51.792  1.00  0.00           H  
ATOM   2985 1HE  LYS A 198      26.487  90.563  49.633  1.00  0.00           H  
ATOM   2986 2HE  LYS A 198      25.643  92.096  49.867  1.00  0.00           H  
ATOM   2987 1HZ  LYS A 198      27.553  92.356  48.397  1.00  0.00           H  
ATOM   2988 2HZ  LYS A 198      27.791  93.226  49.779  1.00  0.00           H  
ATOM   2989 3HZ  LYS A 198      28.580  91.794  49.559  1.00  0.00           H  
ATOM   2990  N   ALA A 199      24.793  87.298  53.661  1.00 16.85           N  
ATOM   2991  CA  ALA A 199      24.317  86.147  52.883  1.00 16.05           C  
ATOM   2992  C   ALA A 199      22.866  85.742  53.199  1.00 18.00           C  
ATOM   2993  O   ALA A 199      22.149  85.410  52.221  1.00 20.62           O  
ATOM   2994  CB  ALA A 199      25.194  84.926  53.186  1.00 17.71           C  
ATOM   2995  H   ALA A 199      25.579  87.180  54.284  1.00  0.00           H  
ATOM   2996  HA  ALA A 199      24.399  86.396  51.825  1.00  0.00           H  
ATOM   2997 1HB  ALA A 199      24.841  84.072  52.608  1.00  0.00           H  
ATOM   2998 2HB  ALA A 199      26.227  85.144  52.916  1.00  0.00           H  
ATOM   2999 3HB  ALA A 199      25.139  84.693  54.248  1.00  0.00           H  
ATOM   3000  N   PHE A 200      22.393  85.849  54.409  1.00 15.38           N  
ATOM   3001  CA  PHE A 200      20.999  85.407  54.661  1.00 17.09           C  
ATOM   3002  C   PHE A 200      19.998  86.500  54.296  1.00 17.94           C  
ATOM   3003  O   PHE A 200      18.879  86.105  53.963  1.00 17.47           O  
ATOM   3004  CB  PHE A 200      20.776  84.878  56.072  1.00 16.15           C  
ATOM   3005  CG  PHE A 200      20.758  85.841  57.233  1.00 17.29           C  
ATOM   3006  CD1 PHE A 200      19.877  86.887  57.392  1.00 17.38           C  
ATOM   3007  CD2 PHE A 200      21.698  85.641  58.248  1.00 16.65           C  
ATOM   3008  CE1 PHE A 200      19.927  87.707  58.510  1.00 16.33           C  
ATOM   3009  CE2 PHE A 200      21.782  86.425  59.374  1.00 16.55           C  
ATOM   3010  CZ  PHE A 200      20.902  87.472  59.496  1.00 17.58           C  
ATOM   3011  H   PHE A 200      22.938  86.219  55.175  1.00  0.00           H  
ATOM   3012  HA  PHE A 200      20.763  84.595  53.972  1.00  0.00           H  
ATOM   3013 1HB  PHE A 200      19.819  84.359  56.119  1.00  0.00           H  
ATOM   3014 2HB  PHE A 200      21.553  84.154  56.316  1.00  0.00           H  
ATOM   3015  HD1 PHE A 200      19.126  87.072  56.624  1.00  0.00           H  
ATOM   3016  HD2 PHE A 200      22.381  84.801  58.117  1.00  0.00           H  
ATOM   3017  HE1 PHE A 200      19.214  88.524  58.618  1.00  0.00           H  
ATOM   3018  HE2 PHE A 200      22.518  86.238  60.156  1.00  0.00           H  
ATOM   3019  HZ  PHE A 200      20.966  88.123  60.366  1.00  0.00           H  
ATOM   3020  N   SER A 201      20.418  87.766  54.343  1.00 16.54           N  
ATOM   3021  CA  SER A 201      19.442  88.843  54.132  1.00 14.08           C  
ATOM   3022  C   SER A 201      19.428  89.433  52.733  1.00 17.63           C  
ATOM   3023  O   SER A 201      18.399  90.022  52.401  1.00 15.95           O  
ATOM   3024  CB  SER A 201      19.744  89.991  55.135  1.00 16.60           C  
ATOM   3025  OG  SER A 201      21.047  90.512  54.949  1.00 15.55           O  
ATOM   3026  H   SER A 201      21.384  88.005  54.519  1.00  0.00           H  
ATOM   3027  HA  SER A 201      18.443  88.447  54.321  1.00  0.00           H  
ATOM   3028 1HB  SER A 201      19.013  90.789  55.006  1.00  0.00           H  
ATOM   3029 2HB  SER A 201      19.645  89.619  56.154  1.00  0.00           H  
ATOM   3030  HG  SER A 201      21.432  90.010  54.226  1.00  0.00           H  
ATOM   3031  N   GLU A 202      20.453  89.304  51.921  1.00 16.06           N  
ATOM   3032  CA  GLU A 202      20.563  89.987  50.648  1.00 18.41           C  
ATOM   3033  C   GLU A 202      20.493  89.009  49.475  1.00 18.34           C  
ATOM   3034  O   GLU A 202      20.231  89.440  48.356  1.00 17.61           O  
ATOM   3035  CB  GLU A 202      21.900  90.779  50.605  1.00 17.58           C  
ATOM   3036  CG  GLU A 202      21.927  91.882  51.653  1.00 17.23           C  
ATOM   3037  CD  GLU A 202      23.039  92.900  51.435  1.00 19.89           C  
ATOM   3038  OE1 GLU A 202      23.394  93.189  50.267  1.00 21.52           O  
ATOM   3039  OE2 GLU A 202      23.561  93.394  52.449  1.00 20.99           O  
ATOM   3040  H   GLU A 202      21.199  88.690  52.216  1.00  0.00           H  
ATOM   3041  HA  GLU A 202      19.729  90.684  50.556  1.00  0.00           H  
ATOM   3042 1HB  GLU A 202      22.733  90.097  50.775  1.00  0.00           H  
ATOM   3043 2HB  GLU A 202      22.032  91.216  49.615  1.00  0.00           H  
ATOM   3044 1HG  GLU A 202      20.971  92.405  51.640  1.00  0.00           H  
ATOM   3045 2HG  GLU A 202      22.049  91.431  52.637  1.00  0.00           H  
ATOM   3046  N   THR A 203      20.730  87.701  49.768  1.00 16.72           N  
ATOM   3047  CA  THR A 203      20.687  86.721  48.685  1.00 17.45           C  
ATOM   3048  C   THR A 203      19.223  86.583  48.231  1.00 16.58           C  
ATOM   3049  O   THR A 203      18.330  86.392  49.069  1.00 18.10           O  
ATOM   3050  CB  THR A 203      21.226  85.341  49.132  1.00 17.29           C  
ATOM   3051  OG1 THR A 203      22.548  85.530  49.658  1.00 17.06           O  
ATOM   3052  CG2 THR A 203      21.316  84.311  47.995  1.00 18.47           C  
ATOM   3053  H   THR A 203      20.934  87.388  50.707  1.00  0.00           H  
ATOM   3054  HA  THR A 203      21.316  87.079  47.869  1.00  0.00           H  
ATOM   3055  HB  THR A 203      20.572  84.926  49.898  1.00  0.00           H  
ATOM   3056  HG1 THR A 203      22.782  86.460  49.608  1.00  0.00           H  
ATOM   3057 1HG2 THR A 203      21.702  83.370  48.386  1.00  0.00           H  
ATOM   3058 2HG2 THR A 203      20.325  84.149  47.571  1.00  0.00           H  
ATOM   3059 3HG2 THR A 203      21.985  84.682  47.220  1.00  0.00           H  
ATOM   3060  N   ASP A 204      19.011  86.690  46.917  1.00 18.08           N  
ATOM   3061  CA  ASP A 204      17.613  86.535  46.442  1.00 17.12           C  
ATOM   3062  C   ASP A 204      17.468  85.114  45.891  1.00 15.43           C  
ATOM   3063  O   ASP A 204      18.118  84.726  44.937  1.00 16.08           O  
ATOM   3064  CB  ASP A 204      17.394  87.614  45.368  1.00 21.96           C  
ATOM   3065  CG  ASP A 204      16.027  87.538  44.741  1.00 22.02           C  
ATOM   3066  OD1 ASP A 204      15.246  86.611  45.077  1.00 21.33           O  
ATOM   3067  OD2 ASP A 204      15.670  88.457  43.928  1.00 22.35           O  
ATOM   3068  H   ASP A 204      19.742  86.868  46.244  1.00  0.00           H  
ATOM   3069  HA  ASP A 204      16.941  86.694  47.286  1.00  0.00           H  
ATOM   3070 1HB  ASP A 204      17.522  88.601  45.812  1.00  0.00           H  
ATOM   3071 2HB  ASP A 204      18.146  87.507  44.586  1.00  0.00           H  
ATOM   3072  N   PHE A 205      16.708  84.274  46.577  1.00 15.76           N  
ATOM   3073  CA  PHE A 205      16.545  82.869  46.185  1.00 16.44           C  
ATOM   3074  C   PHE A 205      15.350  82.670  45.250  1.00 16.26           C  
ATOM   3075  O   PHE A 205      14.862  81.559  45.035  1.00 15.68           O  
ATOM   3076  CB  PHE A 205      16.355  82.043  47.466  1.00 14.82           C  
ATOM   3077  CG  PHE A 205      17.430  82.242  48.526  1.00 14.51           C  
ATOM   3078  CD1 PHE A 205      18.560  81.432  48.534  1.00 13.98           C  
ATOM   3079  CD2 PHE A 205      17.268  83.219  49.495  1.00 12.60           C  
ATOM   3080  CE1 PHE A 205      19.549  81.640  49.500  1.00 14.49           C  
ATOM   3081  CE2 PHE A 205      18.254  83.440  50.485  1.00 13.61           C  
ATOM   3082  CZ  PHE A 205      19.383  82.625  50.450  1.00 12.44           C  
ATOM   3083  H   PHE A 205      16.226  84.615  47.396  1.00  0.00           H  
ATOM   3084  HA  PHE A 205      17.449  82.547  45.666  1.00  0.00           H  
ATOM   3085 1HB  PHE A 205      15.397  82.291  47.920  1.00  0.00           H  
ATOM   3086 2HB  PHE A 205      16.333  80.983  47.215  1.00  0.00           H  
ATOM   3087  HD1 PHE A 205      18.657  80.646  47.784  1.00  0.00           H  
ATOM   3088  HD2 PHE A 205      16.365  83.830  49.479  1.00  0.00           H  
ATOM   3089  HE1 PHE A 205      20.448  81.024  49.500  1.00  0.00           H  
ATOM   3090  HE2 PHE A 205      18.160  84.207  51.254  1.00  0.00           H  
ATOM   3091  HZ  PHE A 205      20.148  82.787  51.208  1.00  0.00           H  
ATOM   3092  N   THR A 206      14.834  83.769  44.685  1.00 16.52           N  
ATOM   3093  CA  THR A 206      13.599  83.666  43.877  1.00 17.13           C  
ATOM   3094  C   THR A 206      13.780  82.662  42.769  1.00 17.06           C  
ATOM   3095  O   THR A 206      12.951  81.731  42.581  1.00 19.16           O  
ATOM   3096  CB  THR A 206      13.221  85.070  43.316  1.00 17.47           C  
ATOM   3097  OG1 THR A 206      12.844  85.937  44.385  1.00 15.92           O  
ATOM   3098  CG2 THR A 206      12.055  84.903  42.300  1.00 18.11           C  
ATOM   3099  H   THR A 206      15.273  84.671  44.800  1.00  0.00           H  
ATOM   3100  HA  THR A 206      12.793  83.311  44.520  1.00  0.00           H  
ATOM   3101  HB  THR A 206      14.087  85.510  42.823  1.00  0.00           H  
ATOM   3102  HG1 THR A 206      12.906  85.463  45.218  1.00  0.00           H  
ATOM   3103 1HG2 THR A 206      11.780  85.878  41.899  1.00  0.00           H  
ATOM   3104 2HG2 THR A 206      12.372  84.251  41.486  1.00  0.00           H  
ATOM   3105 3HG2 THR A 206      11.195  84.462  42.803  1.00  0.00           H  
ATOM   3106  N   GLU A 207      14.883  82.756  42.046  1.00 18.40           N  
ATOM   3107  CA  GLU A 207      15.077  81.833  40.931  1.00 20.00           C  
ATOM   3108  C   GLU A 207      15.311  80.405  41.415  1.00 20.14           C  
ATOM   3109  O   GLU A 207      14.976  79.439  40.708  1.00 20.76           O  
ATOM   3110  CB  GLU A 207      16.211  82.314  40.014  1.00 20.81           C  
ATOM   3111  CG  GLU A 207      15.790  83.590  39.264  1.00 24.90           C  
ATOM   3112  CD  GLU A 207      14.523  83.493  38.436  1.00 27.12           C  
ATOM   3113  OE1 GLU A 207      14.326  82.536  37.641  1.00 29.10           O  
ATOM   3114  OE2 GLU A 207      13.639  84.374  38.538  1.00 29.52           O  
ATOM   3115  H   GLU A 207      15.594  83.446  42.242  1.00  0.00           H  
ATOM   3116  HA  GLU A 207      14.155  81.794  40.349  1.00  0.00           H  
ATOM   3117 1HB  GLU A 207      17.103  82.510  40.610  1.00  0.00           H  
ATOM   3118 2HB  GLU A 207      16.460  81.528  39.301  1.00  0.00           H  
ATOM   3119 1HG  GLU A 207      15.640  84.391  39.987  1.00  0.00           H  
ATOM   3120 2HG  GLU A 207      16.596  83.888  38.595  1.00  0.00           H  
ATOM   3121  N   ASP A 208      16.003  80.268  42.553  1.00 18.54           N  
ATOM   3122  CA  ASP A 208      16.184  78.926  43.106  1.00 17.23           C  
ATOM   3123  C   ASP A 208      14.829  78.280  43.398  1.00 18.03           C  
ATOM   3124  O   ASP A 208      14.654  77.106  43.097  1.00 18.13           O  
ATOM   3125  CB  ASP A 208      16.976  78.932  44.440  1.00 16.27           C  
ATOM   3126  CG  ASP A 208      18.358  79.533  44.302  1.00 19.48           C  
ATOM   3127  OD1 ASP A 208      19.079  79.300  43.290  1.00 21.62           O  
ATOM   3128  OD2 ASP A 208      18.813  80.156  45.282  1.00 21.32           O  
ATOM   3129  H   ASP A 208      16.402  81.058  43.039  1.00  0.00           H  
ATOM   3130  HA  ASP A 208      16.750  78.330  42.389  1.00  0.00           H  
ATOM   3131 1HB  ASP A 208      16.423  79.499  45.189  1.00  0.00           H  
ATOM   3132 2HB  ASP A 208      17.075  77.911  44.809  1.00  0.00           H  
ATOM   3133  N   LEU A 209      13.920  79.039  44.019  1.00 16.88           N  
ATOM   3134  CA  LEU A 209      12.629  78.443  44.379  1.00 17.04           C  
ATOM   3135  C   LEU A 209      11.835  78.031  43.143  1.00 18.35           C  
ATOM   3136  O   LEU A 209      11.103  77.061  43.236  1.00 18.65           O  
ATOM   3137  CB  LEU A 209      11.792  79.502  45.135  1.00 17.35           C  
ATOM   3138  CG  LEU A 209      12.398  79.953  46.463  1.00 15.90           C  
ATOM   3139  CD1 LEU A 209      11.525  81.012  47.108  1.00 15.44           C  
ATOM   3140  CD2 LEU A 209      12.470  78.735  47.395  1.00 16.46           C  
ATOM   3141  H   LEU A 209      14.095  80.007  44.247  1.00  0.00           H  
ATOM   3142  HA  LEU A 209      12.812  77.589  45.031  1.00  0.00           H  
ATOM   3143 1HB  LEU A 209      11.677  80.375  44.495  1.00  0.00           H  
ATOM   3144 2HB  LEU A 209      10.803  79.088  45.331  1.00  0.00           H  
ATOM   3145  HG  LEU A 209      13.398  80.352  46.290  1.00  0.00           H  
ATOM   3146 1HD1 LEU A 209      11.970  81.324  48.053  1.00  0.00           H  
ATOM   3147 2HD1 LEU A 209      11.446  81.873  46.444  1.00  0.00           H  
ATOM   3148 3HD1 LEU A 209      10.532  80.603  47.292  1.00  0.00           H  
ATOM   3149 1HD2 LEU A 209      12.901  79.033  48.351  1.00  0.00           H  
ATOM   3150 2HD2 LEU A 209      11.467  78.341  47.557  1.00  0.00           H  
ATOM   3151 3HD2 LEU A 209      13.094  77.965  46.940  1.00  0.00           H  
ATOM   3152  N   LYS A 210      11.972  78.766  42.042  1.00 18.65           N  
ATOM   3153  CA  LYS A 210      11.229  78.338  40.828  1.00 21.83           C  
ATOM   3154  C   LYS A 210      11.842  77.072  40.236  1.00 22.17           C  
ATOM   3155  O   LYS A 210      11.200  76.394  39.414  1.00 23.52           O  
ATOM   3156  CB  LYS A 210      11.246  79.457  39.773  1.00 22.09           C  
ATOM   3157  CG  LYS A 210      10.509  80.709  40.262  1.00 23.27           C  
ATOM   3158  CD  LYS A 210      10.416  81.689  39.085  1.00 28.95           C  
ATOM   3159  CE  LYS A 210      10.887  83.075  39.405  1.00 31.36           C  
ATOM   3160  NZ  LYS A 210      10.563  84.054  38.307  1.00 32.63           N  
ATOM   3161  H   LYS A 210      12.552  79.592  41.998  1.00  0.00           H  
ATOM   3162  HA  LYS A 210      10.195  78.136  41.109  1.00  0.00           H  
ATOM   3163 1HB  LYS A 210      12.278  79.717  39.535  1.00  0.00           H  
ATOM   3164 2HB  LYS A 210      10.778  79.099  38.856  1.00  0.00           H  
ATOM   3165 1HG  LYS A 210       9.514  80.432  40.614  1.00  0.00           H  
ATOM   3166 2HG  LYS A 210      11.058  81.153  41.092  1.00  0.00           H  
ATOM   3167 1HD  LYS A 210      11.019  81.319  38.255  1.00  0.00           H  
ATOM   3168 2HD  LYS A 210       9.380  81.763  38.754  1.00  0.00           H  
ATOM   3169 1HE  LYS A 210      10.416  83.415  40.326  1.00  0.00           H  
ATOM   3170 2HE  LYS A 210      11.966  83.067  39.557  1.00  0.00           H  
ATOM   3171 1HZ  LYS A 210      10.898  84.972  38.564  1.00  0.00           H  
ATOM   3172 2HZ  LYS A 210      11.011  83.760  37.450  1.00  0.00           H  
ATOM   3173 3HZ  LYS A 210       9.563  84.087  38.169  1.00  0.00           H  
ATOM   3174  N   LYS A 211      13.046  76.664  40.612  1.00 20.28           N  
ATOM   3175  CA  LYS A 211      13.625  75.426  40.090  1.00 20.48           C  
ATOM   3176  C   LYS A 211      13.313  74.221  40.985  1.00 21.61           C  
ATOM   3177  O   LYS A 211      13.684  73.091  40.641  1.00 24.43           O  
ATOM   3178  CB  LYS A 211      15.140  75.532  39.942  1.00 22.88           C  
ATOM   3179  CG  LYS A 211      15.563  76.536  38.828  1.00 21.29           C  
ATOM   3180  CD  LYS A 211      17.053  76.828  39.104  1.00 26.33           C  
ATOM   3181  CE  LYS A 211      17.711  77.575  37.944  1.00 27.09           C  
ATOM   3182  NZ  LYS A 211      19.034  78.103  38.442  1.00 31.22           N  
ATOM   3183  H   LYS A 211      13.577  77.216  41.271  1.00  0.00           H  
ATOM   3184  HA  LYS A 211      13.201  75.235  39.104  1.00  0.00           H  
ATOM   3185 1HB  LYS A 211      15.577  75.852  40.888  1.00  0.00           H  
ATOM   3186 2HB  LYS A 211      15.552  74.551  39.706  1.00  0.00           H  
ATOM   3187 1HG  LYS A 211      15.407  76.081  37.849  1.00  0.00           H  
ATOM   3188 2HG  LYS A 211      14.948  77.433  38.894  1.00  0.00           H  
ATOM   3189 1HD  LYS A 211      17.144  77.433  40.007  1.00  0.00           H  
ATOM   3190 2HD  LYS A 211      17.585  75.890  39.261  1.00  0.00           H  
ATOM   3191 1HE  LYS A 211      17.850  76.894  37.105  1.00  0.00           H  
ATOM   3192 2HE  LYS A 211      17.061  78.388  37.619  1.00  0.00           H  
ATOM   3193 1HZ  LYS A 211      19.498  78.605  37.698  1.00  0.00           H  
ATOM   3194 2HZ  LYS A 211      18.876  78.727  39.221  1.00  0.00           H  
ATOM   3195 3HZ  LYS A 211      19.614  77.332  38.740  1.00  0.00           H  
ATOM   3196  N   ILE A 212      12.658  74.435  42.124  1.00 18.05           N  
ATOM   3197  CA  ILE A 212      12.328  73.326  43.023  1.00 17.70           C  
ATOM   3198  C   ILE A 212      11.179  72.526  42.400  1.00 19.76           C  
ATOM   3199  O   ILE A 212      10.089  73.049  42.220  1.00 25.02           O  
ATOM   3200  CB  ILE A 212      11.957  73.780  44.444  1.00 18.88           C  
ATOM   3201  CG1 ILE A 212      13.186  74.435  45.085  1.00 17.68           C  
ATOM   3202  CG2 ILE A 212      11.437  72.608  45.312  1.00 19.72           C  
ATOM   3203  CD1 ILE A 212      12.834  75.018  46.460  1.00 16.74           C  
ATOM   3204  H   ILE A 212      12.382  75.373  42.378  1.00  0.00           H  
ATOM   3205  HA  ILE A 212      13.201  72.680  43.109  1.00  0.00           H  
ATOM   3206  HB  ILE A 212      11.175  74.536  44.391  1.00  0.00           H  
ATOM   3207 1HG1 ILE A 212      13.980  73.696  45.188  1.00  0.00           H  
ATOM   3208 2HG1 ILE A 212      13.559  75.225  44.433  1.00  0.00           H  
ATOM   3209 1HG2 ILE A 212      11.188  72.975  46.307  1.00  0.00           H  
ATOM   3210 2HG2 ILE A 212      10.548  72.180  44.850  1.00  0.00           H  
ATOM   3211 3HG2 ILE A 212      12.209  71.843  45.391  1.00  0.00           H  
ATOM   3212 1HD1 ILE A 212      13.720  75.479  46.898  1.00  0.00           H  
ATOM   3213 2HD1 ILE A 212      12.052  75.770  46.347  1.00  0.00           H  
ATOM   3214 3HD1 ILE A 212      12.480  74.221  47.113  1.00  0.00           H  
ATOM   3215  N   ASP A 213      11.458  71.303  42.011  1.00 17.58           N  
ATOM   3216  CA  ASP A 213      10.435  70.475  41.351  1.00 16.36           C  
ATOM   3217  C   ASP A 213      10.120  69.228  42.163  1.00 18.65           C  
ATOM   3218  O   ASP A 213       9.798  68.188  41.568  1.00 18.03           O  
ATOM   3219  CB  ASP A 213      11.025  70.038  40.005  1.00 18.85           C  
ATOM   3220  CG  ASP A 213      12.325  69.297  40.124  1.00 22.07           C  
ATOM   3221  OD1 ASP A 213      13.010  69.196  41.165  1.00 19.95           O  
ATOM   3222  OD2 ASP A 213      12.731  68.775  39.049  1.00 22.97           O  
ATOM   3223  H   ASP A 213      12.380  70.919  42.162  1.00  0.00           H  
ATOM   3224  HA  ASP A 213       9.544  71.084  41.197  1.00  0.00           H  
ATOM   3225 1HB  ASP A 213      10.313  69.394  39.487  1.00  0.00           H  
ATOM   3226 2HB  ASP A 213      11.190  70.915  39.378  1.00  0.00           H  
ATOM   3227  N   VAL A 214      10.223  69.338  43.498  1.00 16.16           N  
ATOM   3228  CA  VAL A 214       9.850  68.246  44.396  1.00 15.10           C  
ATOM   3229  C   VAL A 214       8.924  68.727  45.497  1.00 13.24           C  
ATOM   3230  O   VAL A 214       8.780  69.929  45.690  1.00 16.46           O  
ATOM   3231  CB  VAL A 214      11.106  67.625  45.082  1.00 16.12           C  
ATOM   3232  CG1 VAL A 214      12.068  67.058  44.026  1.00 18.10           C  
ATOM   3233  CG2 VAL A 214      11.808  68.702  45.920  1.00 15.06           C  
ATOM   3234  H   VAL A 214      10.569  70.202  43.891  1.00  0.00           H  
ATOM   3235  HA  VAL A 214       9.360  67.468  43.810  1.00  0.00           H  
ATOM   3236  HB  VAL A 214      10.789  66.804  45.725  1.00  0.00           H  
ATOM   3237 1HG1 VAL A 214      12.939  66.628  44.521  1.00  0.00           H  
ATOM   3238 2HG1 VAL A 214      11.561  66.285  43.449  1.00  0.00           H  
ATOM   3239 3HG1 VAL A 214      12.389  67.858  43.359  1.00  0.00           H  
ATOM   3240 1HG2 VAL A 214      12.686  68.273  46.402  1.00  0.00           H  
ATOM   3241 2HG2 VAL A 214      12.114  69.524  45.273  1.00  0.00           H  
ATOM   3242 3HG2 VAL A 214      11.122  69.075  46.681  1.00  0.00           H  
ATOM   3243  N   PRO A 215       8.144  67.858  46.129  1.00 14.43           N  
ATOM   3244  CA  PRO A 215       7.228  68.232  47.153  1.00 14.14           C  
ATOM   3245  C   PRO A 215       8.033  69.052  48.177  1.00 16.93           C  
ATOM   3246  O   PRO A 215       9.115  68.607  48.516  1.00 14.68           O  
ATOM   3247  CB  PRO A 215       6.754  66.931  47.762  1.00 14.26           C  
ATOM   3248  CG  PRO A 215       6.901  65.943  46.631  1.00 14.40           C  
ATOM   3249  CD  PRO A 215       8.099  66.409  45.837  1.00 14.54           C  
ATOM   3250  HA  PRO A 215       6.379  68.765  46.701  1.00  0.00           H  
ATOM   3251 1HB  PRO A 215       7.368  66.681  48.640  1.00  0.00           H  
ATOM   3252 2HB  PRO A 215       5.717  67.036  48.115  1.00  0.00           H  
ATOM   3253 1HG  PRO A 215       7.040  64.927  47.030  1.00  0.00           H  
ATOM   3254 2HG  PRO A 215       5.985  65.923  46.023  1.00  0.00           H  
ATOM   3255 1HD  PRO A 215       9.001  65.892  46.196  1.00  0.00           H  
ATOM   3256 2HD  PRO A 215       7.934  66.205  44.769  1.00  0.00           H  
ATOM   3257  N   THR A 216       7.409  70.150  48.595  1.00 15.64           N  
ATOM   3258  CA  THR A 216       8.075  71.069  49.503  1.00 16.12           C  
ATOM   3259  C   THR A 216       7.114  71.503  50.585  1.00 15.11           C  
ATOM   3260  O   THR A 216       6.006  71.942  50.296  1.00 16.90           O  
ATOM   3261  CB  THR A 216       8.564  72.301  48.741  1.00 14.52           C  
ATOM   3262  OG1 THR A 216       9.560  71.886  47.784  1.00 15.21           O  
ATOM   3263  CG2 THR A 216       9.250  73.398  49.572  1.00 14.79           C  
ATOM   3264  H   THR A 216       6.469  70.357  48.287  1.00  0.00           H  
ATOM   3265  HA  THR A 216       8.936  70.561  49.939  1.00  0.00           H  
ATOM   3266  HB  THR A 216       7.720  72.782  48.247  1.00  0.00           H  
ATOM   3267  HG1 THR A 216       9.686  70.936  47.846  1.00  0.00           H  
ATOM   3268 1HG2 THR A 216       9.550  74.216  48.918  1.00  0.00           H  
ATOM   3269 2HG2 THR A 216       8.556  73.771  50.325  1.00  0.00           H  
ATOM   3270 3HG2 THR A 216      10.131  72.985  50.063  1.00  0.00           H  
ATOM   3271  N   LEU A 217       7.589  71.387  51.825  1.00 13.78           N  
ATOM   3272  CA  LEU A 217       6.811  71.882  52.986  1.00 15.16           C  
ATOM   3273  C   LEU A 217       7.390  73.254  53.369  1.00 15.75           C  
ATOM   3274  O   LEU A 217       8.628  73.445  53.399  1.00 15.99           O  
ATOM   3275  CB  LEU A 217       7.029  70.929  54.178  1.00 15.22           C  
ATOM   3276  CG  LEU A 217       6.375  71.272  55.502  1.00 15.51           C  
ATOM   3277  CD1 LEU A 217       4.835  71.259  55.419  1.00 14.40           C  
ATOM   3278  CD2 LEU A 217       6.755  70.270  56.613  1.00 15.90           C  
ATOM   3279  H   LEU A 217       8.489  70.958  51.983  1.00  0.00           H  
ATOM   3280  HA  LEU A 217       5.755  71.889  52.717  1.00  0.00           H  
ATOM   3281 1HB  LEU A 217       6.664  69.941  53.904  1.00  0.00           H  
ATOM   3282 2HB  LEU A 217       8.099  70.857  54.374  1.00  0.00           H  
ATOM   3283  HG  LEU A 217       6.693  72.266  55.818  1.00  0.00           H  
ATOM   3284 1HD1 LEU A 217       4.416  71.511  56.393  1.00  0.00           H  
ATOM   3285 2HD1 LEU A 217       4.504  71.991  54.682  1.00  0.00           H  
ATOM   3286 3HD1 LEU A 217       4.495  70.267  55.124  1.00  0.00           H  
ATOM   3287 1HD2 LEU A 217       6.264  70.555  57.544  1.00  0.00           H  
ATOM   3288 2HD2 LEU A 217       6.434  69.269  56.326  1.00  0.00           H  
ATOM   3289 3HD2 LEU A 217       7.836  70.277  56.755  1.00  0.00           H  
ATOM   3290  N   VAL A 218       6.505  74.234  53.662  1.00 13.22           N  
ATOM   3291  CA  VAL A 218       6.961  75.534  54.136  1.00 14.25           C  
ATOM   3292  C   VAL A 218       6.273  75.688  55.473  1.00 14.43           C  
ATOM   3293  O   VAL A 218       5.093  75.392  55.612  1.00 14.49           O  
ATOM   3294  CB  VAL A 218       6.562  76.723  53.192  1.00 14.57           C  
ATOM   3295  CG1 VAL A 218       7.072  78.084  53.695  1.00 11.72           C  
ATOM   3296  CG2 VAL A 218       7.090  76.343  51.842  1.00 12.15           C  
ATOM   3297  H   VAL A 218       5.514  74.070  53.553  1.00  0.00           H  
ATOM   3298  HA  VAL A 218       8.050  75.520  54.191  1.00  0.00           H  
ATOM   3299  HB  VAL A 218       5.477  76.824  53.189  1.00  0.00           H  
ATOM   3300 1HG1 VAL A 218       6.765  78.867  53.001  1.00  0.00           H  
ATOM   3301 2HG1 VAL A 218       6.653  78.288  54.680  1.00  0.00           H  
ATOM   3302 3HG1 VAL A 218       8.160  78.064  53.759  1.00  0.00           H  
ATOM   3303 1HG2 VAL A 218       6.850  77.126  51.124  1.00  0.00           H  
ATOM   3304 2HG2 VAL A 218       8.172  76.219  51.896  1.00  0.00           H  
ATOM   3305 3HG2 VAL A 218       6.633  75.406  51.523  1.00  0.00           H  
ATOM   3306  N   VAL A 219       7.035  75.992  56.572  1.00 14.30           N  
ATOM   3307  CA  VAL A 219       6.413  76.138  57.865  1.00 14.48           C  
ATOM   3308  C   VAL A 219       6.839  77.553  58.359  1.00 12.60           C  
ATOM   3309  O   VAL A 219       8.035  77.813  58.218  1.00 13.84           O  
ATOM   3310  CB  VAL A 219       6.839  75.085  58.895  1.00 14.56           C  
ATOM   3311  CG1 VAL A 219       6.340  75.430  60.320  1.00 15.13           C  
ATOM   3312  CG2 VAL A 219       6.328  73.695  58.464  1.00 16.07           C  
ATOM   3313  H   VAL A 219       8.034  76.116  56.490  1.00  0.00           H  
ATOM   3314  HA  VAL A 219       5.334  76.039  57.743  1.00  0.00           H  
ATOM   3315  HB  VAL A 219       7.927  75.070  58.957  1.00  0.00           H  
ATOM   3316 1HG1 VAL A 219       6.665  74.657  61.017  1.00  0.00           H  
ATOM   3317 2HG1 VAL A 219       6.752  76.391  60.627  1.00  0.00           H  
ATOM   3318 3HG1 VAL A 219       5.252  75.484  60.321  1.00  0.00           H  
ATOM   3319 1HG2 VAL A 219       6.634  72.951  59.199  1.00  0.00           H  
ATOM   3320 2HG2 VAL A 219       5.240  73.712  58.396  1.00  0.00           H  
ATOM   3321 3HG2 VAL A 219       6.748  73.438  57.491  1.00  0.00           H  
ATOM   3322  N   HIS A 220       5.905  78.340  58.897  1.00 13.32           N  
ATOM   3323  CA  HIS A 220       6.343  79.664  59.332  1.00 12.93           C  
ATOM   3324  C   HIS A 220       5.401  80.146  60.406  1.00 12.18           C  
ATOM   3325  O   HIS A 220       4.207  79.922  60.348  1.00 14.87           O  
ATOM   3326  CB  HIS A 220       6.356  80.692  58.172  1.00 13.83           C  
ATOM   3327  CG  HIS A 220       7.556  81.603  58.179  1.00 13.08           C  
ATOM   3328  ND1 HIS A 220       8.622  81.449  57.332  1.00 13.15           N  
ATOM   3329  CD2 HIS A 220       7.764  82.709  58.935  1.00 14.53           C  
ATOM   3330  CE1 HIS A 220       9.506  82.427  57.593  1.00 13.88           C  
ATOM   3331  NE2 HIS A 220       9.000  83.197  58.526  1.00 14.04           N  
ATOM   3332  H   HIS A 220       4.937  78.078  59.017  1.00  0.00           H  
ATOM   3333  HA  HIS A 220       7.360  79.602  59.719  1.00  0.00           H  
ATOM   3334 1HB  HIS A 220       6.335  80.164  57.218  1.00  0.00           H  
ATOM   3335 2HB  HIS A 220       5.460  81.310  58.224  1.00  0.00           H  
ATOM   3336  HD2 HIS A 220       7.116  83.145  59.696  1.00  0.00           H  
ATOM   3337  HE1 HIS A 220      10.475  82.556  57.111  1.00  0.00           H  
ATOM   3338  HE2 HIS A 220       9.432  84.028  58.905  1.00  0.00           H  
ATOM   3339  N   GLY A 221       5.966  80.842  61.411  1.00 11.95           N  
ATOM   3340  CA  GLY A 221       5.057  81.423  62.437  1.00 12.17           C  
ATOM   3341  C   GLY A 221       4.622  82.818  61.888  1.00 14.34           C  
ATOM   3342  O   GLY A 221       5.527  83.562  61.437  1.00 14.25           O  
ATOM   3343  H   GLY A 221       6.962  80.985  61.498  1.00  0.00           H  
ATOM   3344 1HA  GLY A 221       4.209  80.756  62.591  1.00  0.00           H  
ATOM   3345 2HA  GLY A 221       5.583  81.498  63.388  1.00  0.00           H  
ATOM   3346  N   ASP A 222       3.378  83.160  62.166  1.00 13.23           N  
ATOM   3347  CA  ASP A 222       2.964  84.507  61.724  1.00 17.13           C  
ATOM   3348  C   ASP A 222       3.277  85.587  62.763  1.00 18.63           C  
ATOM   3349  O   ASP A 222       2.763  86.691  62.610  1.00 16.36           O  
ATOM   3350  CB  ASP A 222       1.507  84.509  61.233  1.00 16.20           C  
ATOM   3351  CG  ASP A 222       0.520  84.308  62.362  1.00 18.36           C  
ATOM   3352  OD1 ASP A 222       0.836  84.234  63.572  1.00 15.66           O  
ATOM   3353  OD2 ASP A 222      -0.711  84.219  62.087  1.00 18.72           O  
ATOM   3354  H   ASP A 222       2.712  82.574  62.648  1.00  0.00           H  
ATOM   3355  HA  ASP A 222       3.604  84.811  60.896  1.00  0.00           H  
ATOM   3356 1HB  ASP A 222       1.291  85.456  60.738  1.00  0.00           H  
ATOM   3357 2HB  ASP A 222       1.370  83.716  60.497  1.00  0.00           H  
ATOM   3358  N   ALA A 223       4.027  85.268  63.796  1.00 16.89           N  
ATOM   3359  CA  ALA A 223       4.515  86.310  64.721  1.00 17.63           C  
ATOM   3360  C   ALA A 223       6.039  86.287  64.666  1.00 16.71           C  
ATOM   3361  O   ALA A 223       6.742  86.681  65.629  1.00 17.64           O  
ATOM   3362  CB  ALA A 223       3.985  86.142  66.140  1.00 18.44           C  
ATOM   3363  H   ALA A 223       4.276  84.304  63.965  1.00  0.00           H  
ATOM   3364  HA  ALA A 223       4.172  87.277  64.353  1.00  0.00           H  
ATOM   3365 1HB  ALA A 223       4.379  86.938  66.772  1.00  0.00           H  
ATOM   3366 2HB  ALA A 223       2.896  86.192  66.130  1.00  0.00           H  
ATOM   3367 3HB  ALA A 223       4.300  85.177  66.534  1.00  0.00           H  
ATOM   3368  N   ASP A 224       6.582  85.795  63.565  1.00 14.60           N  
ATOM   3369  CA  ASP A 224       8.049  85.704  63.456  1.00 14.77           C  
ATOM   3370  C   ASP A 224       8.581  87.123  63.310  1.00 16.83           C  
ATOM   3371  O   ASP A 224       8.329  87.802  62.308  1.00 16.72           O  
ATOM   3372  CB  ASP A 224       8.468  84.838  62.267  1.00 14.61           C  
ATOM   3373  CG  ASP A 224       9.921  84.522  62.157  1.00 14.29           C  
ATOM   3374  OD1 ASP A 224      10.796  85.354  62.607  1.00 14.25           O  
ATOM   3375  OD2 ASP A 224      10.248  83.455  61.545  1.00 13.60           O  
ATOM   3376  H   ASP A 224       6.011  85.479  62.794  1.00  0.00           H  
ATOM   3377  HA  ASP A 224       8.436  85.243  64.366  1.00  0.00           H  
ATOM   3378 1HB  ASP A 224       7.940  83.885  62.307  1.00  0.00           H  
ATOM   3379 2HB  ASP A 224       8.182  85.332  61.338  1.00  0.00           H  
ATOM   3380  N   GLN A 225       9.393  87.525  64.302  1.00 15.50           N  
ATOM   3381  CA  GLN A 225       9.886  88.911  64.297  1.00 16.75           C  
ATOM   3382  C   GLN A 225      11.222  89.021  63.613  1.00 17.88           C  
ATOM   3383  O   GLN A 225      11.766  90.117  63.432  1.00 18.40           O  
ATOM   3384  CB  GLN A 225      10.091  89.311  65.781  1.00 16.97           C  
ATOM   3385  CG  GLN A 225       8.833  89.492  66.609  1.00 15.97           C  
ATOM   3386  CD  GLN A 225       9.158  89.747  68.079  1.00 18.63           C  
ATOM   3387  OE1 GLN A 225       9.879  90.722  68.331  1.00 18.89           O  
ATOM   3388  NE2 GLN A 225       8.643  88.935  68.999  1.00 18.10           N  
ATOM   3389  H   GLN A 225       9.674  86.906  65.049  1.00  0.00           H  
ATOM   3390  HA  GLN A 225       9.132  89.545  63.831  1.00  0.00           H  
ATOM   3391 1HB  GLN A 225      10.693  88.553  66.282  1.00  0.00           H  
ATOM   3392 2HB  GLN A 225      10.640  90.251  65.832  1.00  0.00           H  
ATOM   3393 1HG  GLN A 225       8.275  90.345  66.222  1.00  0.00           H  
ATOM   3394 2HG  GLN A 225       8.230  88.587  66.537  1.00  0.00           H  
ATOM   3395 1HE2 GLN A 225       8.844  89.085  69.968  1.00  0.00           H  
ATOM   3396 2HE2 GLN A 225       8.055  88.175  68.723  1.00  0.00           H  
ATOM   3397  N   VAL A 226      11.875  87.890  63.340  1.00 15.36           N  
ATOM   3398  CA  VAL A 226      13.210  87.846  62.779  1.00 15.78           C  
ATOM   3399  C   VAL A 226      13.166  87.717  61.255  1.00 16.34           C  
ATOM   3400  O   VAL A 226      13.936  88.381  60.545  1.00 15.02           O  
ATOM   3401  CB  VAL A 226      13.984  86.620  63.358  1.00 17.26           C  
ATOM   3402  CG1 VAL A 226      15.388  86.544  62.764  1.00 16.50           C  
ATOM   3403  CG2 VAL A 226      14.062  86.708  64.867  1.00 16.08           C  
ATOM   3404  H   VAL A 226      11.397  87.023  63.542  1.00  0.00           H  
ATOM   3405  HA  VAL A 226      13.733  88.761  63.059  1.00  0.00           H  
ATOM   3406  HB  VAL A 226      13.460  85.706  63.078  1.00  0.00           H  
ATOM   3407 1HG1 VAL A 226      15.913  85.683  63.179  1.00  0.00           H  
ATOM   3408 2HG1 VAL A 226      15.320  86.439  61.681  1.00  0.00           H  
ATOM   3409 3HG1 VAL A 226      15.936  87.454  63.008  1.00  0.00           H  
ATOM   3410 1HG2 VAL A 226      14.604  85.846  65.254  1.00  0.00           H  
ATOM   3411 2HG2 VAL A 226      14.583  87.622  65.152  1.00  0.00           H  
ATOM   3412 3HG2 VAL A 226      13.055  86.720  65.283  1.00  0.00           H  
ATOM   3413  N   VAL A 227      12.248  86.818  60.815  1.00 14.39           N  
ATOM   3414  CA  VAL A 227      12.088  86.658  59.342  1.00 15.26           C  
ATOM   3415  C   VAL A 227      10.601  86.894  59.092  1.00 14.83           C  
ATOM   3416  O   VAL A 227       9.805  85.962  59.252  1.00 14.19           O  
ATOM   3417  CB  VAL A 227      12.563  85.269  58.899  1.00 13.99           C  
ATOM   3418  CG1 VAL A 227      12.350  85.031  57.389  1.00 12.45           C  
ATOM   3419  CG2 VAL A 227      14.034  84.987  59.238  1.00 15.41           C  
ATOM   3420  H   VAL A 227      11.677  86.261  61.435  1.00  0.00           H  
ATOM   3421  HA  VAL A 227      12.699  87.411  58.844  1.00  0.00           H  
ATOM   3422  HB  VAL A 227      11.957  84.512  59.397  1.00  0.00           H  
ATOM   3423 1HG1 VAL A 227      12.702  84.033  57.125  1.00  0.00           H  
ATOM   3424 2HG1 VAL A 227      11.289  85.115  57.154  1.00  0.00           H  
ATOM   3425 3HG1 VAL A 227      12.909  85.774  56.821  1.00  0.00           H  
ATOM   3426 1HG2 VAL A 227      14.301  83.987  58.897  1.00  0.00           H  
ATOM   3427 2HG2 VAL A 227      14.669  85.722  58.742  1.00  0.00           H  
ATOM   3428 3HG2 VAL A 227      14.178  85.052  60.317  1.00  0.00           H  
ATOM   3429  N   PRO A 228      10.155  88.097  58.834  1.00 14.94           N  
ATOM   3430  CA  PRO A 228       8.732  88.429  58.663  1.00 14.72           C  
ATOM   3431  C   PRO A 228       8.094  87.467  57.633  1.00 14.47           C  
ATOM   3432  O   PRO A 228       8.652  87.302  56.553  1.00 15.14           O  
ATOM   3433  CB  PRO A 228       8.761  89.875  58.185  1.00 15.10           C  
ATOM   3434  CG  PRO A 228       9.974  90.386  59.026  1.00 17.17           C  
ATOM   3435  CD  PRO A 228      11.006  89.319  58.740  1.00 16.29           C  
ATOM   3436  HA  PRO A 228       8.223  88.349  59.635  1.00  0.00           H  
ATOM   3437 1HB  PRO A 228       8.898  89.908  57.094  1.00  0.00           H  
ATOM   3438 2HB  PRO A 228       7.799  90.363  58.403  1.00  0.00           H  
ATOM   3439 1HG  PRO A 228      10.267  91.394  58.697  1.00  0.00           H  
ATOM   3440 2HG  PRO A 228       9.694  90.467  60.087  1.00  0.00           H  
ATOM   3441 1HD  PRO A 228      11.426  89.474  57.735  1.00  0.00           H  
ATOM   3442 2HD  PRO A 228      11.798  89.360  59.502  1.00  0.00           H  
ATOM   3443  N   ILE A 229       6.981  86.868  58.003  1.00 14.78           N  
ATOM   3444  CA  ILE A 229       6.278  85.841  57.230  1.00 14.90           C  
ATOM   3445  C   ILE A 229       5.784  86.260  55.861  1.00 15.20           C  
ATOM   3446  O   ILE A 229       5.974  85.487  54.884  1.00 14.57           O  
ATOM   3447  CB  ILE A 229       5.083  85.262  58.079  1.00 15.16           C  
ATOM   3448  CG1 ILE A 229       4.592  83.956  57.407  1.00 14.10           C  
ATOM   3449  CG2 ILE A 229       3.917  86.236  58.276  1.00 15.71           C  
ATOM   3450  CD1 ILE A 229       3.490  83.283  58.221  1.00 13.75           C  
ATOM   3451  H   ILE A 229       6.603  87.158  58.894  1.00  0.00           H  
ATOM   3452  HA  ILE A 229       6.978  85.036  57.007  1.00  0.00           H  
ATOM   3453  HB  ILE A 229       5.440  84.990  59.072  1.00  0.00           H  
ATOM   3454 1HG1 ILE A 229       4.219  84.179  56.408  1.00  0.00           H  
ATOM   3455 2HG1 ILE A 229       5.430  83.267  57.296  1.00  0.00           H  
ATOM   3456 1HG2 ILE A 229       3.139  85.757  58.870  1.00  0.00           H  
ATOM   3457 2HG2 ILE A 229       4.271  87.127  58.793  1.00  0.00           H  
ATOM   3458 3HG2 ILE A 229       3.510  86.518  57.305  1.00  0.00           H  
ATOM   3459 1HD1 ILE A 229       3.172  82.370  57.718  1.00  0.00           H  
ATOM   3460 2HD1 ILE A 229       3.869  83.037  59.214  1.00  0.00           H  
ATOM   3461 3HD1 ILE A 229       2.642  83.960  58.314  1.00  0.00           H  
ATOM   3462  N   GLU A 230       5.331  87.524  55.676  1.00 16.30           N  
ATOM   3463  CA  GLU A 230       4.784  87.804  54.313  1.00 17.49           C  
ATOM   3464  C   GLU A 230       5.841  87.755  53.241  1.00 18.42           C  
ATOM   3465  O   GLU A 230       5.675  87.300  52.093  1.00 18.13           O  
ATOM   3466  CB  GLU A 230       4.045  89.197  54.395  1.00 19.50           C  
ATOM   3467  CG  GLU A 230       3.426  89.528  53.035  1.00 26.56           C  
ATOM   3468  CD  GLU A 230       2.565  90.789  53.021  1.00 32.07           C  
ATOM   3469  OE1 GLU A 230       2.529  91.557  54.005  1.00 33.22           O  
ATOM   3470  OE2 GLU A 230       1.883  91.052  52.002  1.00 34.79           O  
ATOM   3471  H   GLU A 230       5.336  88.262  56.365  1.00  0.00           H  
ATOM   3472  HA  GLU A 230       4.078  87.014  54.054  1.00  0.00           H  
ATOM   3473 1HB  GLU A 230       3.273  89.155  55.164  1.00  0.00           H  
ATOM   3474 2HB  GLU A 230       4.756  89.970  54.687  1.00  0.00           H  
ATOM   3475 1HG  GLU A 230       4.225  89.658  52.306  1.00  0.00           H  
ATOM   3476 2HG  GLU A 230       2.811  88.689  52.714  1.00  0.00           H  
ATOM   3477  N   ALA A 231       7.039  88.320  53.489  1.00 14.27           N  
ATOM   3478  CA  ALA A 231       8.100  88.350  52.501  1.00 15.03           C  
ATOM   3479  C   ALA A 231       8.946  87.067  52.557  1.00 13.49           C  
ATOM   3480  O   ALA A 231       9.931  86.995  51.848  1.00 15.08           O  
ATOM   3481  CB  ALA A 231       9.041  89.576  52.749  1.00 15.63           C  
ATOM   3482  H   ALA A 231       7.199  88.736  54.395  1.00  0.00           H  
ATOM   3483  HA  ALA A 231       7.643  88.449  51.516  1.00  0.00           H  
ATOM   3484 1HB  ALA A 231       9.832  89.585  51.999  1.00  0.00           H  
ATOM   3485 2HB  ALA A 231       8.464  90.498  52.678  1.00  0.00           H  
ATOM   3486 3HB  ALA A 231       9.483  89.500  53.741  1.00  0.00           H  
ATOM   3487  N   SER A 232       8.538  86.057  53.357  1.00 13.99           N  
ATOM   3488  CA  SER A 232       9.334  84.820  53.418  1.00 13.45           C  
ATOM   3489  C   SER A 232       8.396  83.609  53.210  1.00 14.57           C  
ATOM   3490  O   SER A 232       8.033  83.407  52.048  1.00 14.35           O  
ATOM   3491  CB  SER A 232      10.164  84.690  54.720  1.00 10.50           C  
ATOM   3492  OG  SER A 232       9.252  84.687  55.845  1.00 11.75           O  
ATOM   3493  H   SER A 232       7.699  86.130  53.915  1.00  0.00           H  
ATOM   3494  HA  SER A 232      10.037  84.819  52.584  1.00  0.00           H  
ATOM   3495 1HB  SER A 232      10.748  83.771  54.689  1.00  0.00           H  
ATOM   3496 2HB  SER A 232      10.865  85.521  54.789  1.00  0.00           H  
ATOM   3497  HG  SER A 232       8.371  84.767  55.472  1.00  0.00           H  
ATOM   3498  N   GLY A 233       7.949  82.952  54.279  1.00 15.66           N  
ATOM   3499  CA  GLY A 233       7.111  81.747  54.131  1.00 14.15           C  
ATOM   3500  C   GLY A 233       5.947  81.872  53.171  1.00 15.09           C  
ATOM   3501  O   GLY A 233       5.702  80.966  52.364  1.00 14.16           O  
ATOM   3502  H   GLY A 233       8.183  83.278  55.206  1.00  0.00           H  
ATOM   3503 1HA  GLY A 233       7.727  80.915  53.789  1.00  0.00           H  
ATOM   3504 2HA  GLY A 233       6.703  81.466  55.101  1.00  0.00           H  
ATOM   3505  N   ILE A 234       5.156  82.942  53.258  1.00 12.85           N  
ATOM   3506  CA  ILE A 234       3.993  83.033  52.306  1.00 13.35           C  
ATOM   3507  C   ILE A 234       4.501  83.162  50.889  1.00 16.12           C  
ATOM   3508  O   ILE A 234       4.011  82.533  49.941  1.00 15.37           O  
ATOM   3509  CB  ILE A 234       3.137  84.239  52.763  1.00 13.90           C  
ATOM   3510  CG1 ILE A 234       2.418  83.791  54.059  1.00 14.00           C  
ATOM   3511  CG2 ILE A 234       2.142  84.674  51.682  1.00 17.49           C  
ATOM   3512  CD1 ILE A 234       1.756  84.998  54.762  1.00 15.00           C  
ATOM   3513  H   ILE A 234       5.303  83.684  53.927  1.00  0.00           H  
ATOM   3514  HA  ILE A 234       3.418  82.111  52.374  1.00  0.00           H  
ATOM   3515  HB  ILE A 234       3.788  85.083  52.987  1.00  0.00           H  
ATOM   3516 1HG1 ILE A 234       1.663  83.044  53.816  1.00  0.00           H  
ATOM   3517 2HG1 ILE A 234       3.137  83.322  54.731  1.00  0.00           H  
ATOM   3518 1HG2 ILE A 234       1.561  85.522  52.043  1.00  0.00           H  
ATOM   3519 2HG2 ILE A 234       2.685  84.963  50.783  1.00  0.00           H  
ATOM   3520 3HG2 ILE A 234       1.471  83.846  51.451  1.00  0.00           H  
ATOM   3521 1HD1 ILE A 234       1.257  84.661  55.671  1.00  0.00           H  
ATOM   3522 2HD1 ILE A 234       2.519  85.733  55.019  1.00  0.00           H  
ATOM   3523 3HD1 ILE A 234       1.025  85.452  54.094  1.00  0.00           H  
ATOM   3524  N   ALA A 235       5.514  84.026  50.694  1.00 13.33           N  
ATOM   3525  CA  ALA A 235       6.067  84.268  49.370  1.00 15.13           C  
ATOM   3526  C   ALA A 235       6.792  83.050  48.796  1.00 16.19           C  
ATOM   3527  O   ALA A 235       6.641  82.735  47.603  1.00 13.10           O  
ATOM   3528  CB  ALA A 235       6.979  85.500  49.414  1.00 14.52           C  
ATOM   3529  H   ALA A 235       5.900  84.519  51.486  1.00  0.00           H  
ATOM   3530  HA  ALA A 235       5.239  84.456  48.686  1.00  0.00           H  
ATOM   3531 1HB  ALA A 235       7.393  85.682  48.422  1.00  0.00           H  
ATOM   3532 2HB  ALA A 235       6.402  86.369  49.731  1.00  0.00           H  
ATOM   3533 3HB  ALA A 235       7.790  85.327  50.120  1.00  0.00           H  
ATOM   3534  N   SER A 236       7.462  82.245  49.625  1.00 14.36           N  
ATOM   3535  CA  SER A 236       8.083  81.022  49.178  1.00 16.01           C  
ATOM   3536  C   SER A 236       7.005  80.043  48.714  1.00 14.40           C  
ATOM   3537  O   SER A 236       7.254  79.278  47.769  1.00 17.29           O  
ATOM   3538  CB  SER A 236       8.814  80.379  50.442  1.00 15.57           C  
ATOM   3539  OG  SER A 236      10.023  81.140  50.423  1.00 22.76           O  
ATOM   3540  H   SER A 236       7.534  82.506  50.598  1.00  0.00           H  
ATOM   3541  HA  SER A 236       8.812  81.267  48.404  1.00  0.00           H  
ATOM   3542 1HB  SER A 236       8.193  80.512  51.328  1.00  0.00           H  
ATOM   3543 2HB  SER A 236       8.935  79.308  50.286  1.00  0.00           H  
ATOM   3544  HG  SER A 236       9.947  81.739  49.676  1.00  0.00           H  
ATOM   3545  N   ALA A 237       5.995  79.893  49.560  1.00 14.10           N  
ATOM   3546  CA  ALA A 237       4.938  78.923  49.271  1.00 14.10           C  
ATOM   3547  C   ALA A 237       4.265  79.270  47.932  1.00 16.00           C  
ATOM   3548  O   ALA A 237       3.985  78.401  47.095  1.00 15.19           O  
ATOM   3549  CB  ALA A 237       3.868  78.939  50.361  1.00 15.52           C  
ATOM   3550  H   ALA A 237       5.942  80.441  50.407  1.00  0.00           H  
ATOM   3551  HA  ALA A 237       5.388  77.931  49.240  1.00  0.00           H  
ATOM   3552 1HB  ALA A 237       3.094  78.209  50.122  1.00  0.00           H  
ATOM   3553 2HB  ALA A 237       4.321  78.687  51.320  1.00  0.00           H  
ATOM   3554 3HB  ALA A 237       3.424  79.932  50.420  1.00  0.00           H  
ATOM   3555  N   ALA A 238       4.063  80.570  47.725  1.00 14.54           N  
ATOM   3556  CA  ALA A 238       3.531  80.993  46.396  1.00 15.64           C  
ATOM   3557  C   ALA A 238       4.485  80.639  45.279  1.00 16.21           C  
ATOM   3558  O   ALA A 238       4.035  80.104  44.234  1.00 16.38           O  
ATOM   3559  CB  ALA A 238       3.184  82.457  46.396  1.00 14.56           C  
ATOM   3560  H   ALA A 238       4.254  81.273  48.425  1.00  0.00           H  
ATOM   3561  HA  ALA A 238       2.625  80.421  46.196  1.00  0.00           H  
ATOM   3562 1HB  ALA A 238       2.799  82.740  45.416  1.00  0.00           H  
ATOM   3563 2HB  ALA A 238       2.425  82.651  47.154  1.00  0.00           H  
ATOM   3564 3HB  ALA A 238       4.075  83.042  46.617  1.00  0.00           H  
ATOM   3565  N   LEU A 239       5.802  80.861  45.391  1.00 16.67           N  
ATOM   3566  CA  LEU A 239       6.719  80.569  44.311  1.00 15.45           C  
ATOM   3567  C   LEU A 239       7.012  79.093  44.065  1.00 18.69           C  
ATOM   3568  O   LEU A 239       7.266  78.732  42.902  1.00 17.51           O  
ATOM   3569  CB  LEU A 239       8.076  81.300  44.536  1.00 17.26           C  
ATOM   3570  CG  LEU A 239       8.013  82.793  44.168  1.00 18.77           C  
ATOM   3571  CD1 LEU A 239       9.186  83.505  44.846  1.00 21.98           C  
ATOM   3572  CD2 LEU A 239       8.074  82.920  42.635  1.00 18.80           C  
ATOM   3573  H   LEU A 239       6.163  81.243  46.254  1.00  0.00           H  
ATOM   3574  HA  LEU A 239       6.281  80.926  43.380  1.00  0.00           H  
ATOM   3575 1HB  LEU A 239       8.355  81.199  45.584  1.00  0.00           H  
ATOM   3576 2HB  LEU A 239       8.839  80.812  43.930  1.00  0.00           H  
ATOM   3577  HG  LEU A 239       7.082  83.221  44.540  1.00  0.00           H  
ATOM   3578 1HD1 LEU A 239       9.160  84.566  44.598  1.00  0.00           H  
ATOM   3579 2HD1 LEU A 239       9.110  83.384  45.927  1.00  0.00           H  
ATOM   3580 3HD1 LEU A 239      10.124  83.074  44.497  1.00  0.00           H  
ATOM   3581 1HD2 LEU A 239       8.030  83.973  42.355  1.00  0.00           H  
ATOM   3582 2HD2 LEU A 239       9.006  82.487  42.271  1.00  0.00           H  
ATOM   3583 3HD2 LEU A 239       7.230  82.391  42.192  1.00  0.00           H  
ATOM   3584  N   VAL A 240       7.003  78.268  45.110  1.00 17.51           N  
ATOM   3585  CA  VAL A 240       7.359  76.872  44.932  1.00 14.63           C  
ATOM   3586  C   VAL A 240       6.103  76.143  44.401  1.00 15.30           C  
ATOM   3587  O   VAL A 240       5.147  76.026  45.145  1.00 15.05           O  
ATOM   3588  CB  VAL A 240       7.887  76.169  46.207  1.00 16.26           C  
ATOM   3589  CG1 VAL A 240       8.193  74.709  45.898  1.00 17.43           C  
ATOM   3590  CG2 VAL A 240       9.183  76.983  46.559  1.00 14.45           C  
ATOM   3591  H   VAL A 240       6.751  78.598  46.031  1.00  0.00           H  
ATOM   3592  HA  VAL A 240       8.157  76.810  44.191  1.00  0.00           H  
ATOM   3593  HB  VAL A 240       7.127  76.231  46.986  1.00  0.00           H  
ATOM   3594 1HG1 VAL A 240       8.564  74.217  46.797  1.00  0.00           H  
ATOM   3595 2HG1 VAL A 240       7.285  74.210  45.561  1.00  0.00           H  
ATOM   3596 3HG1 VAL A 240       8.950  74.654  45.116  1.00  0.00           H  
ATOM   3597 1HG2 VAL A 240       9.642  76.567  47.455  1.00  0.00           H  
ATOM   3598 2HG2 VAL A 240       9.887  76.923  45.729  1.00  0.00           H  
ATOM   3599 3HG2 VAL A 240       8.920  78.026  46.737  1.00  0.00           H  
ATOM   3600  N   LYS A 241       6.261  75.587  43.230  1.00 13.94           N  
ATOM   3601  CA  LYS A 241       5.126  74.823  42.634  1.00 16.00           C  
ATOM   3602  C   LYS A 241       4.693  73.651  43.478  1.00 15.39           C  
ATOM   3603  O   LYS A 241       5.522  72.813  43.926  1.00 17.44           O  
ATOM   3604  CB  LYS A 241       5.624  74.306  41.278  1.00 19.88           C  
ATOM   3605  CG  LYS A 241       5.840  75.515  40.329  1.00 24.86           C  
ATOM   3606  CD  LYS A 241       6.360  74.957  38.982  1.00 31.15           C  
ATOM   3607  CE  LYS A 241       7.872  74.861  39.017  1.00 36.52           C  
ATOM   3608  NZ  LYS A 241       8.351  73.438  39.049  1.00 38.84           N  
ATOM   3609  H   LYS A 241       7.128  75.659  42.717  1.00  0.00           H  
ATOM   3610  HA  LYS A 241       4.283  75.502  42.501  1.00  0.00           H  
ATOM   3611 1HB  LYS A 241       6.554  73.754  41.418  1.00  0.00           H  
ATOM   3612 2HB  LYS A 241       4.892  73.614  40.861  1.00  0.00           H  
ATOM   3613 1HG  LYS A 241       4.896  76.045  40.194  1.00  0.00           H  
ATOM   3614 2HG  LYS A 241       6.561  76.201  40.772  1.00  0.00           H  
ATOM   3615 1HD  LYS A 241       5.930  73.970  38.807  1.00  0.00           H  
ATOM   3616 2HD  LYS A 241       6.052  75.617  38.171  1.00  0.00           H  
ATOM   3617 1HE  LYS A 241       8.288  75.349  38.137  1.00  0.00           H  
ATOM   3618 2HE  LYS A 241       8.249  75.375  39.901  1.00  0.00           H  
ATOM   3619 1HZ  LYS A 241       9.361  73.423  39.072  1.00  0.00           H  
ATOM   3620 2HZ  LYS A 241       7.989  72.979  39.873  1.00  0.00           H  
ATOM   3621 3HZ  LYS A 241       8.026  72.954  38.224  1.00  0.00           H  
ATOM   3622  N   GLY A 242       3.410  73.637  43.809  1.00 14.95           N  
ATOM   3623  CA  GLY A 242       2.892  72.494  44.591  1.00 14.99           C  
ATOM   3624  C   GLY A 242       3.249  72.458  46.056  1.00 16.90           C  
ATOM   3625  O   GLY A 242       2.870  71.480  46.726  1.00 16.18           O  
ATOM   3626  H   GLY A 242       2.778  74.379  43.545  1.00  0.00           H  
ATOM   3627 1HA  GLY A 242       1.804  72.476  44.532  1.00  0.00           H  
ATOM   3628 2HA  GLY A 242       3.253  71.563  44.156  1.00  0.00           H  
ATOM   3629  N   SER A 243       3.911  73.512  46.553  1.00 16.20           N  
ATOM   3630  CA  SER A 243       4.276  73.519  47.967  1.00 17.02           C  
ATOM   3631  C   SER A 243       3.102  73.556  48.915  1.00 18.04           C  
ATOM   3632  O   SER A 243       1.972  73.954  48.615  1.00 15.77           O  
ATOM   3633  CB  SER A 243       5.152  74.797  48.246  1.00 16.70           C  
ATOM   3634  OG  SER A 243       4.273  75.911  48.173  1.00 18.69           O  
ATOM   3635  H   SER A 243       4.164  74.301  45.976  1.00  0.00           H  
ATOM   3636  HA  SER A 243       4.858  72.621  48.179  1.00  0.00           H  
ATOM   3637 1HB  SER A 243       5.620  74.711  49.226  1.00  0.00           H  
ATOM   3638 2HB  SER A 243       5.950  74.859  47.507  1.00  0.00           H  
ATOM   3639  HG  SER A 243       3.405  75.551  47.975  1.00  0.00           H  
ATOM   3640  N   THR A 244       3.316  72.998  50.129  1.00 14.47           N  
ATOM   3641  CA  THR A 244       2.366  73.049  51.223  1.00 16.66           C  
ATOM   3642  C   THR A 244       2.826  74.015  52.312  1.00 15.49           C  
ATOM   3643  O   THR A 244       3.990  73.855  52.705  1.00 16.11           O  
ATOM   3644  CB  THR A 244       2.311  71.644  51.856  1.00 19.45           C  
ATOM   3645  OG1 THR A 244       1.776  70.788  50.806  1.00 24.06           O  
ATOM   3646  CG2 THR A 244       1.324  71.549  52.993  1.00 24.55           C  
ATOM   3647  H   THR A 244       4.196  72.521  50.264  1.00  0.00           H  
ATOM   3648  HA  THR A 244       1.389  73.316  50.820  1.00  0.00           H  
ATOM   3649  HB  THR A 244       3.295  71.381  52.243  1.00  0.00           H  
ATOM   3650  HG1 THR A 244       1.605  71.314  50.021  1.00  0.00           H  
ATOM   3651 1HG2 THR A 244       1.331  70.537  53.397  1.00  0.00           H  
ATOM   3652 2HG2 THR A 244       1.602  72.255  53.776  1.00  0.00           H  
ATOM   3653 3HG2 THR A 244       0.325  71.786  52.628  1.00  0.00           H  
ATOM   3654  N   LEU A 245       1.992  74.936  52.761  1.00 13.99           N  
ATOM   3655  CA  LEU A 245       2.439  75.880  53.811  1.00 13.84           C  
ATOM   3656  C   LEU A 245       1.584  75.650  55.048  1.00 14.89           C  
ATOM   3657  O   LEU A 245       0.372  75.475  55.007  1.00 14.55           O  
ATOM   3658  CB  LEU A 245       2.244  77.325  53.301  1.00 13.64           C  
ATOM   3659  CG  LEU A 245       2.333  78.456  54.324  1.00 16.33           C  
ATOM   3660  CD1 LEU A 245       3.736  78.565  54.954  1.00 12.99           C  
ATOM   3661  CD2 LEU A 245       1.953  79.766  53.641  1.00 14.96           C  
ATOM   3662  H   LEU A 245       1.051  75.010  52.401  1.00  0.00           H  
ATOM   3663  HA  LEU A 245       3.496  75.705  54.006  1.00  0.00           H  
ATOM   3664 1HB  LEU A 245       2.997  77.530  52.542  1.00  0.00           H  
ATOM   3665 2HB  LEU A 245       1.261  77.400  52.837  1.00  0.00           H  
ATOM   3666  HG  LEU A 245       1.647  78.256  55.148  1.00  0.00           H  
ATOM   3667 1HD1 LEU A 245       3.749  79.383  55.674  1.00  0.00           H  
ATOM   3668 2HD1 LEU A 245       3.980  77.632  55.462  1.00  0.00           H  
ATOM   3669 3HD1 LEU A 245       4.471  78.758  54.174  1.00  0.00           H  
ATOM   3670 1HD2 LEU A 245       2.012  80.583  54.361  1.00  0.00           H  
ATOM   3671 2HD2 LEU A 245       2.640  79.959  52.817  1.00  0.00           H  
ATOM   3672 3HD2 LEU A 245       0.936  79.694  53.256  1.00  0.00           H  
ATOM   3673  N   LYS A 246       2.222  75.585  56.219  1.00 15.22           N  
ATOM   3674  CA  LYS A 246       1.533  75.528  57.497  1.00 15.20           C  
ATOM   3675  C   LYS A 246       1.925  76.798  58.237  1.00 17.75           C  
ATOM   3676  O   LYS A 246       3.139  77.057  58.418  1.00 14.58           O  
ATOM   3677  CB  LYS A 246       1.876  74.262  58.275  1.00 16.58           C  
ATOM   3678  CG  LYS A 246       1.652  72.958  57.430  1.00 19.29           C  
ATOM   3679  CD  LYS A 246       1.355  71.809  58.372  1.00 20.72           C  
ATOM   3680  CE  LYS A 246      -0.058  71.334  58.500  1.00 25.13           C  
ATOM   3681  NZ  LYS A 246      -0.237  70.273  59.555  1.00 24.58           N  
ATOM   3682  H   LYS A 246       3.232  75.576  56.204  1.00  0.00           H  
ATOM   3683  HA  LYS A 246       0.458  75.526  57.311  1.00  0.00           H  
ATOM   3684 1HB  LYS A 246       2.918  74.301  58.593  1.00  0.00           H  
ATOM   3685 2HB  LYS A 246       1.261  74.209  59.174  1.00  0.00           H  
ATOM   3686 1HG  LYS A 246       0.818  73.108  56.743  1.00  0.00           H  
ATOM   3687 2HG  LYS A 246       2.547  72.745  56.846  1.00  0.00           H  
ATOM   3688 1HD  LYS A 246       1.925  70.931  58.066  1.00  0.00           H  
ATOM   3689 2HD  LYS A 246       1.656  72.081  59.384  1.00  0.00           H  
ATOM   3690 1HE  LYS A 246      -0.703  72.175  58.752  1.00  0.00           H  
ATOM   3691 2HE  LYS A 246      -0.391  70.923  57.547  1.00  0.00           H  
ATOM   3692 1HZ  LYS A 246      -1.207  69.995  59.592  1.00  0.00           H  
ATOM   3693 2HZ  LYS A 246       0.334  69.471  59.327  1.00  0.00           H  
ATOM   3694 3HZ  LYS A 246       0.042  70.640  60.453  1.00  0.00           H  
ATOM   3695  N   ILE A 247       0.923  77.587  58.572  1.00 14.78           N  
ATOM   3696  CA  ILE A 247       1.211  78.843  59.309  1.00 15.72           C  
ATOM   3697  C   ILE A 247       0.925  78.599  60.775  1.00 16.63           C  
ATOM   3698  O   ILE A 247      -0.219  78.291  61.099  1.00 16.82           O  
ATOM   3699  CB  ILE A 247       0.249  79.941  58.777  1.00 13.66           C  
ATOM   3700  CG1 ILE A 247       0.595  80.241  57.298  1.00 12.38           C  
ATOM   3701  CG2 ILE A 247       0.380  81.180  59.685  1.00 14.67           C  
ATOM   3702  CD1 ILE A 247      -0.285  81.347  56.682  1.00 12.88           C  
ATOM   3703  H   ILE A 247      -0.034  77.360  58.341  1.00  0.00           H  
ATOM   3704  HA  ILE A 247       2.244  79.129  59.114  1.00  0.00           H  
ATOM   3705  HB  ILE A 247      -0.775  79.569  58.798  1.00  0.00           H  
ATOM   3706 1HG1 ILE A 247       1.639  80.545  57.223  1.00  0.00           H  
ATOM   3707 2HG1 ILE A 247       0.476  79.334  56.705  1.00  0.00           H  
ATOM   3708 1HG2 ILE A 247      -0.287  81.964  59.329  1.00  0.00           H  
ATOM   3709 2HG2 ILE A 247       0.112  80.912  60.706  1.00  0.00           H  
ATOM   3710 3HG2 ILE A 247       1.409  81.541  59.662  1.00  0.00           H  
ATOM   3711 1HD1 ILE A 247       0.008  81.509  55.644  1.00  0.00           H  
ATOM   3712 2HD1 ILE A 247      -1.332  81.043  56.721  1.00  0.00           H  
ATOM   3713 3HD1 ILE A 247      -0.154  82.271  57.244  1.00  0.00           H  
ATOM   3714  N   TYR A 248       1.919  78.696  61.674  1.00 13.78           N  
ATOM   3715  CA  TYR A 248       1.688  78.492  63.098  1.00 14.78           C  
ATOM   3716  C   TYR A 248       1.196  79.799  63.700  1.00 14.85           C  
ATOM   3717  O   TYR A 248       1.994  80.764  63.767  1.00 14.23           O  
ATOM   3718  CB  TYR A 248       3.005  78.024  63.754  1.00 12.51           C  
ATOM   3719  CG  TYR A 248       3.422  76.604  63.402  1.00 16.03           C  
ATOM   3720  CD1 TYR A 248       2.858  75.833  62.405  1.00 14.43           C  
ATOM   3721  CD2 TYR A 248       4.448  76.023  64.173  1.00 15.78           C  
ATOM   3722  CE1 TYR A 248       3.281  74.538  62.134  1.00 13.90           C  
ATOM   3723  CE2 TYR A 248       4.892  74.754  63.921  1.00 14.58           C  
ATOM   3724  CZ  TYR A 248       4.302  74.003  62.913  1.00 14.76           C  
ATOM   3725  OH  TYR A 248       4.821  72.732  62.682  1.00 15.21           O  
ATOM   3726  H   TYR A 248       2.851  78.916  61.353  1.00  0.00           H  
ATOM   3727  HA  TYR A 248       0.928  77.719  63.218  1.00  0.00           H  
ATOM   3728 1HB  TYR A 248       3.816  78.691  63.458  1.00  0.00           H  
ATOM   3729 2HB  TYR A 248       2.912  78.083  64.838  1.00  0.00           H  
ATOM   3730  HD1 TYR A 248       2.049  76.236  61.796  1.00  0.00           H  
ATOM   3731  HD2 TYR A 248       4.902  76.586  64.988  1.00  0.00           H  
ATOM   3732  HE1 TYR A 248       2.807  73.966  61.337  1.00  0.00           H  
ATOM   3733  HE2 TYR A 248       5.707  74.334  64.512  1.00  0.00           H  
ATOM   3734  HH  TYR A 248       5.545  72.568  63.291  1.00  0.00           H  
ATOM   3735  N   SER A 249      -0.039  79.839  64.148  1.00 14.13           N  
ATOM   3736  CA  SER A 249      -0.605  81.112  64.640  1.00 15.70           C  
ATOM   3737  C   SER A 249       0.087  81.618  65.919  1.00 15.60           C  
ATOM   3738  O   SER A 249       0.240  80.867  66.887  1.00 14.18           O  
ATOM   3739  CB  SER A 249      -2.109  80.987  64.877  1.00 16.97           C  
ATOM   3740  OG  SER A 249      -2.637  82.177  65.403  1.00 16.94           O  
ATOM   3741  H   SER A 249      -0.612  79.008  64.162  1.00  0.00           H  
ATOM   3742  HA  SER A 249      -0.438  81.880  63.884  1.00  0.00           H  
ATOM   3743 1HB  SER A 249      -2.607  80.750  63.937  1.00  0.00           H  
ATOM   3744 2HB  SER A 249      -2.301  80.165  65.566  1.00  0.00           H  
ATOM   3745  HG  SER A 249      -1.896  82.783  65.482  1.00  0.00           H  
ATOM   3746  N   GLY A 250       0.502  82.878  65.842  1.00 16.43           N  
ATOM   3747  CA  GLY A 250       1.190  83.497  66.994  1.00 14.83           C  
ATOM   3748  C   GLY A 250       2.588  82.937  67.246  1.00 17.20           C  
ATOM   3749  O   GLY A 250       3.235  83.414  68.226  1.00 18.13           O  
ATOM   3750  H   GLY A 250       0.355  83.424  65.005  1.00  0.00           H  
ATOM   3751 1HA  GLY A 250       1.273  84.572  66.833  1.00  0.00           H  
ATOM   3752 2HA  GLY A 250       0.594  83.352  67.894  1.00  0.00           H  
ATOM   3753  N   ALA A 251       3.132  82.066  66.435  1.00 14.89           N  
ATOM   3754  CA  ALA A 251       4.421  81.442  66.715  1.00 12.87           C  
ATOM   3755  C   ALA A 251       5.589  82.367  66.345  1.00 13.49           C  
ATOM   3756  O   ALA A 251       5.524  83.152  65.374  1.00 13.85           O  
ATOM   3757  CB  ALA A 251       4.584  80.205  65.863  1.00 14.73           C  
ATOM   3758  H   ALA A 251       2.640  81.820  65.588  1.00  0.00           H  
ATOM   3759  HA  ALA A 251       4.438  81.158  67.767  1.00  0.00           H  
ATOM   3760 1HB  ALA A 251       5.548  79.742  66.075  1.00  0.00           H  
ATOM   3761 2HB  ALA A 251       3.785  79.499  66.089  1.00  0.00           H  
ATOM   3762 3HB  ALA A 251       4.538  80.480  64.810  1.00  0.00           H  
ATOM   3763  N   PRO A 252       6.666  82.263  67.088  1.00 14.64           N  
ATOM   3764  CA  PRO A 252       7.856  83.088  66.868  1.00 13.89           C  
ATOM   3765  C   PRO A 252       8.789  82.381  65.918  1.00 15.08           C  
ATOM   3766  O   PRO A 252       8.463  81.302  65.352  1.00 13.44           O  
ATOM   3767  CB  PRO A 252       8.523  83.088  68.277  1.00 13.92           C  
ATOM   3768  CG  PRO A 252       8.237  81.676  68.727  1.00 13.38           C  
ATOM   3769  CD  PRO A 252       6.816  81.375  68.279  1.00 15.00           C  
ATOM   3770  HA  PRO A 252       7.544  84.101  66.573  1.00  0.00           H  
ATOM   3771 1HB  PRO A 252       9.592  83.329  68.187  1.00  0.00           H  
ATOM   3772 2HB  PRO A 252       8.070  83.867  68.908  1.00  0.00           H  
ATOM   3773 1HG  PRO A 252       8.963  80.981  68.281  1.00  0.00           H  
ATOM   3774 2HG  PRO A 252       8.349  81.595  69.818  1.00  0.00           H  
ATOM   3775 1HD  PRO A 252       6.732  80.311  68.015  1.00  0.00           H  
ATOM   3776 2HD  PRO A 252       6.114  81.631  69.087  1.00  0.00           H  
ATOM   3777  N   HIS A 253       9.945  82.992  65.658  1.00 11.35           N  
ATOM   3778  CA  HIS A 253      10.901  82.408  64.764  1.00 13.53           C  
ATOM   3779  C   HIS A 253      11.422  81.021  65.219  1.00 13.70           C  
ATOM   3780  O   HIS A 253      11.488  80.118  64.382  1.00 15.51           O  
ATOM   3781  CB  HIS A 253      12.110  83.377  64.710  1.00 11.65           C  
ATOM   3782  CG  HIS A 253      13.140  83.032  63.677  1.00 13.92           C  
ATOM   3783  ND1 HIS A 253      12.756  82.885  62.317  1.00 13.13           N  
ATOM   3784  CD2 HIS A 253      14.453  82.831  63.716  1.00 15.01           C  
ATOM   3785  CE1 HIS A 253      13.837  82.639  61.617  1.00 14.49           C  
ATOM   3786  NE2 HIS A 253      14.907  82.593  62.425  1.00 15.99           N  
ATOM   3787  H   HIS A 253      10.156  83.878  66.093  1.00  0.00           H  
ATOM   3788  HA  HIS A 253      10.459  82.308  63.773  1.00  0.00           H  
ATOM   3789 1HB  HIS A 253      11.757  84.388  64.504  1.00  0.00           H  
ATOM   3790 2HB  HIS A 253      12.605  83.395  65.680  1.00  0.00           H  
ATOM   3791  HD2 HIS A 253      15.062  82.864  64.620  1.00  0.00           H  
ATOM   3792  HE1 HIS A 253      13.878  82.492  60.538  1.00  0.00           H  
ATOM   3793  HE2 HIS A 253      15.859  82.417  62.136  1.00  0.00           H  
ATOM   3794  N   GLY A 254      11.760  80.898  66.505  1.00 13.77           N  
ATOM   3795  CA  GLY A 254      12.429  79.629  66.936  1.00 11.87           C  
ATOM   3796  C   GLY A 254      11.404  78.557  67.259  1.00 16.49           C  
ATOM   3797  O   GLY A 254      11.408  77.974  68.336  1.00 17.04           O  
ATOM   3798  H   GLY A 254      11.584  81.619  67.190  1.00  0.00           H  
ATOM   3799 1HA  GLY A 254      13.092  79.280  66.144  1.00  0.00           H  
ATOM   3800 2HA  GLY A 254      13.048  79.823  67.811  1.00  0.00           H  
ATOM   3801  N   LEU A 255      10.525  78.235  66.268  1.00 16.84           N  
ATOM   3802  CA  LEU A 255       9.441  77.297  66.565  1.00 17.75           C  
ATOM   3803  C   LEU A 255       9.902  75.841  66.610  1.00 16.12           C  
ATOM   3804  O   LEU A 255       9.145  74.939  66.991  1.00 14.87           O  
ATOM   3805  CB  LEU A 255       8.280  77.568  65.613  1.00 20.29           C  
ATOM   3806  CG  LEU A 255       8.642  77.562  64.134  1.00 19.77           C  
ATOM   3807  CD1 LEU A 255       8.801  76.141  63.628  1.00 20.28           C  
ATOM   3808  CD2 LEU A 255       7.517  78.236  63.319  1.00 19.96           C  
ATOM   3809  H   LEU A 255      10.599  78.623  65.338  1.00  0.00           H  
ATOM   3810  HA  LEU A 255       9.114  77.461  67.591  1.00  0.00           H  
ATOM   3811 1HB  LEU A 255       7.514  76.811  65.775  1.00  0.00           H  
ATOM   3812 2HB  LEU A 255       7.855  78.543  65.852  1.00  0.00           H  
ATOM   3813  HG  LEU A 255       9.573  78.109  63.985  1.00  0.00           H  
ATOM   3814 1HD1 LEU A 255       9.060  76.159  62.569  1.00  0.00           H  
ATOM   3815 2HD1 LEU A 255       9.594  75.643  64.186  1.00  0.00           H  
ATOM   3816 3HD1 LEU A 255       7.865  75.600  63.764  1.00  0.00           H  
ATOM   3817 1HD2 LEU A 255       7.781  78.230  62.261  1.00  0.00           H  
ATOM   3818 2HD2 LEU A 255       6.585  77.689  63.464  1.00  0.00           H  
ATOM   3819 3HD2 LEU A 255       7.390  79.265  63.656  1.00  0.00           H  
ATOM   3820  N   THR A 256      11.130  75.585  66.259  1.00 15.93           N  
ATOM   3821  CA  THR A 256      11.725  74.256  66.378  1.00 16.58           C  
ATOM   3822  C   THR A 256      11.738  73.903  67.880  1.00 18.63           C  
ATOM   3823  O   THR A 256      11.843  72.739  68.269  1.00 17.48           O  
ATOM   3824  CB  THR A 256      13.201  74.208  65.916  1.00 16.21           C  
ATOM   3825  OG1 THR A 256      13.807  75.460  66.295  1.00 15.91           O  
ATOM   3826  CG2 THR A 256      13.277  74.205  64.404  1.00 16.93           C  
ATOM   3827  H   THR A 256      11.687  76.342  65.890  1.00  0.00           H  
ATOM   3828  HA  THR A 256      11.164  73.568  65.746  1.00  0.00           H  
ATOM   3829  HB  THR A 256      13.674  73.305  66.302  1.00  0.00           H  
ATOM   3830  HG1 THR A 256      13.155  76.010  66.736  1.00  0.00           H  
ATOM   3831 1HG2 THR A 256      14.321  74.171  64.092  1.00  0.00           H  
ATOM   3832 2HG2 THR A 256      12.753  73.332  64.015  1.00  0.00           H  
ATOM   3833 3HG2 THR A 256      12.812  75.110  64.015  1.00  0.00           H  
ATOM   3834  N   ASP A 257      11.718  74.986  68.689  1.00 15.63           N  
ATOM   3835  CA  ASP A 257      11.806  74.774  70.135  1.00 16.55           C  
ATOM   3836  C   ASP A 257      10.518  75.126  70.838  1.00 16.20           C  
ATOM   3837  O   ASP A 257      10.097  74.407  71.732  1.00 17.48           O  
ATOM   3838  CB  ASP A 257      12.940  75.758  70.643  1.00 15.61           C  
ATOM   3839  CG  ASP A 257      14.263  75.238  70.132  1.00 19.15           C  
ATOM   3840  OD1 ASP A 257      14.832  74.357  70.821  1.00 18.37           O  
ATOM   3841  OD2 ASP A 257      14.727  75.701  69.060  1.00 17.75           O  
ATOM   3842  H   ASP A 257      11.645  75.929  68.333  1.00  0.00           H  
ATOM   3843  HA  ASP A 257      12.082  73.735  70.316  1.00  0.00           H  
ATOM   3844 1HB  ASP A 257      12.741  76.764  70.274  1.00  0.00           H  
ATOM   3845 2HB  ASP A 257      12.925  75.800  71.732  1.00  0.00           H  
ATOM   3846  N   THR A 258       9.834  76.208  70.381  1.00 13.40           N  
ATOM   3847  CA  THR A 258       8.577  76.625  71.042  1.00 14.76           C  
ATOM   3848  C   THR A 258       7.382  75.789  70.577  1.00 15.11           C  
ATOM   3849  O   THR A 258       6.404  75.676  71.322  1.00 16.60           O  
ATOM   3850  CB  THR A 258       8.248  78.104  70.746  1.00 16.17           C  
ATOM   3851  OG1 THR A 258       8.132  78.312  69.311  1.00 17.43           O  
ATOM   3852  CG2 THR A 258       9.384  79.008  71.226  1.00 17.73           C  
ATOM   3853  H   THR A 258      10.173  76.737  69.590  1.00  0.00           H  
ATOM   3854  HA  THR A 258       8.699  76.513  72.120  1.00  0.00           H  
ATOM   3855  HB  THR A 258       7.327  78.381  71.258  1.00  0.00           H  
ATOM   3856  HG1 THR A 258       8.286  77.481  68.854  1.00  0.00           H  
ATOM   3857 1HG2 THR A 258       9.137  80.048  71.011  1.00  0.00           H  
ATOM   3858 2HG2 THR A 258       9.520  78.882  72.300  1.00  0.00           H  
ATOM   3859 3HG2 THR A 258      10.305  78.740  70.710  1.00  0.00           H  
ATOM   3860  N   HIS A 259       7.442  75.222  69.395  1.00 13.44           N  
ATOM   3861  CA  HIS A 259       6.338  74.383  68.869  1.00 14.67           C  
ATOM   3862  C   HIS A 259       6.947  73.076  68.408  1.00 15.45           C  
ATOM   3863  O   HIS A 259       6.666  72.467  67.379  1.00 14.33           O  
ATOM   3864  CB  HIS A 259       5.755  75.141  67.652  1.00 14.09           C  
ATOM   3865  CG  HIS A 259       5.004  76.373  68.047  1.00 16.30           C  
ATOM   3866  ND1 HIS A 259       5.543  77.456  68.719  1.00 15.94           N  
ATOM   3867  CD2 HIS A 259       3.682  76.635  67.838  1.00 16.30           C  
ATOM   3868  CE1 HIS A 259       4.562  78.358  68.929  1.00 16.66           C  
ATOM   3869  NE2 HIS A 259       3.432  77.857  68.423  1.00 18.30           N  
ATOM   3870  H   HIS A 259       8.266  75.363  68.828  1.00  0.00           H  
ATOM   3871  HA  HIS A 259       5.575  74.263  69.637  1.00  0.00           H  
ATOM   3872 1HB  HIS A 259       6.564  75.424  66.978  1.00  0.00           H  
ATOM   3873 2HB  HIS A 259       5.084  74.483  67.101  1.00  0.00           H  
ATOM   3874  HD2 HIS A 259       2.952  75.992  67.345  1.00  0.00           H  
ATOM   3875  HE1 HIS A 259       4.678  79.322  69.424  1.00  0.00           H  
ATOM   3876  HE2 HIS A 259       2.523  78.297  68.457  1.00  0.00           H  
ATOM   3877  N   LYS A 260       7.838  72.530  69.285  1.00 13.52           N  
ATOM   3878  CA  LYS A 260       8.614  71.362  68.957  1.00 15.17           C  
ATOM   3879  C   LYS A 260       7.789  70.132  68.541  1.00 13.72           C  
ATOM   3880  O   LYS A 260       8.146  69.477  67.558  1.00 12.39           O  
ATOM   3881  CB  LYS A 260       9.468  71.035  70.212  1.00 14.53           C  
ATOM   3882  CG  LYS A 260      10.459  69.933  70.175  1.00 15.12           C  
ATOM   3883  CD  LYS A 260      11.272  69.854  71.484  1.00 13.95           C  
ATOM   3884  CE  LYS A 260      12.143  71.090  71.746  1.00 15.21           C  
ATOM   3885  NZ  LYS A 260      13.355  70.656  72.566  1.00 16.42           N  
ATOM   3886  H   LYS A 260       7.955  72.960  70.191  1.00  0.00           H  
ATOM   3887  HA  LYS A 260       9.256  71.600  68.108  1.00  0.00           H  
ATOM   3888 1HB  LYS A 260      10.044  71.915  70.500  1.00  0.00           H  
ATOM   3889 2HB  LYS A 260       8.810  70.787  71.045  1.00  0.00           H  
ATOM   3890 1HG  LYS A 260       9.943  68.984  70.024  1.00  0.00           H  
ATOM   3891 2HG  LYS A 260      11.146  70.089  69.344  1.00  0.00           H  
ATOM   3892 1HD  LYS A 260      10.591  69.741  72.329  1.00  0.00           H  
ATOM   3893 2HD  LYS A 260      11.930  68.986  71.452  1.00  0.00           H  
ATOM   3894 1HE  LYS A 260      12.456  71.522  70.797  1.00  0.00           H  
ATOM   3895 2HE  LYS A 260      11.561  71.837  72.286  1.00  0.00           H  
ATOM   3896 1HZ  LYS A 260      13.942  71.457  72.750  1.00  0.00           H  
ATOM   3897 2HZ  LYS A 260      13.045  70.258  73.442  1.00  0.00           H  
ATOM   3898 3HZ  LYS A 260      13.881  69.965  72.050  1.00  0.00           H  
ATOM   3899  N   ASP A 261       6.871  69.696  69.398  1.00 13.35           N  
ATOM   3900  CA  ASP A 261       6.170  68.452  69.070  1.00 16.42           C  
ATOM   3901  C   ASP A 261       5.270  68.670  67.828  1.00 14.69           C  
ATOM   3902  O   ASP A 261       5.054  67.731  67.069  1.00 16.29           O  
ATOM   3903  CB  ASP A 261       5.308  67.991  70.248  1.00 19.21           C  
ATOM   3904  CG  ASP A 261       6.178  67.473  71.414  1.00 22.25           C  
ATOM   3905  OD1 ASP A 261       7.100  66.720  71.144  1.00 22.30           O  
ATOM   3906  OD2 ASP A 261       5.832  67.879  72.524  1.00 25.36           O  
ATOM   3907  H   ASP A 261       6.640  70.180  70.254  1.00  0.00           H  
ATOM   3908  HA  ASP A 261       6.912  67.681  68.861  1.00  0.00           H  
ATOM   3909 1HB  ASP A 261       4.692  68.821  70.595  1.00  0.00           H  
ATOM   3910 2HB  ASP A 261       4.634  67.200  69.918  1.00  0.00           H  
ATOM   3911  N   GLN A 262       4.772  69.872  67.666  1.00 14.74           N  
ATOM   3912  CA  GLN A 262       3.893  70.184  66.492  1.00 14.14           C  
ATOM   3913  C   GLN A 262       4.723  70.075  65.223  1.00 14.47           C  
ATOM   3914  O   GLN A 262       4.309  69.459  64.210  1.00 12.75           O  
ATOM   3915  CB  GLN A 262       3.359  71.606  66.699  1.00 14.66           C  
ATOM   3916  CG  GLN A 262       2.493  72.027  65.467  1.00 14.44           C  
ATOM   3917  CD  GLN A 262       1.805  73.358  65.674  1.00 18.66           C  
ATOM   3918  OE1 GLN A 262       1.190  73.910  64.710  1.00 20.42           O  
ATOM   3919  NE2 GLN A 262       1.906  73.933  66.860  1.00 14.98           N  
ATOM   3920  H   GLN A 262       4.978  70.601  68.334  1.00  0.00           H  
ATOM   3921  HA  GLN A 262       3.070  69.469  66.476  1.00  0.00           H  
ATOM   3922 1HB  GLN A 262       2.763  71.642  67.611  1.00  0.00           H  
ATOM   3923 2HB  GLN A 262       4.195  72.293  66.827  1.00  0.00           H  
ATOM   3924 1HG  GLN A 262       3.139  72.108  64.593  1.00  0.00           H  
ATOM   3925 2HG  GLN A 262       1.728  71.269  65.298  1.00  0.00           H  
ATOM   3926 1HE2 GLN A 262       1.462  74.814  67.029  1.00  0.00           H  
ATOM   3927 2HE2 GLN A 262       2.426  73.488  67.589  1.00  0.00           H  
ATOM   3928  N   LEU A 263       5.897  70.717  65.243  1.00 13.35           N  
ATOM   3929  CA  LEU A 263       6.805  70.636  64.106  1.00 13.31           C  
ATOM   3930  C   LEU A 263       7.242  69.187  63.840  1.00 14.88           C  
ATOM   3931  O   LEU A 263       7.256  68.764  62.683  1.00 12.56           O  
ATOM   3932  CB  LEU A 263       8.021  71.550  64.276  1.00 13.22           C  
ATOM   3933  CG  LEU A 263       9.037  71.504  63.094  1.00 14.63           C  
ATOM   3934  CD1 LEU A 263       8.463  72.177  61.846  1.00 12.97           C  
ATOM   3935  CD2 LEU A 263      10.280  72.360  63.497  1.00 13.53           C  
ATOM   3936  H   LEU A 263       6.165  71.265  66.048  1.00  0.00           H  
ATOM   3937  HA  LEU A 263       6.269  70.955  63.212  1.00  0.00           H  
ATOM   3938 1HB  LEU A 263       7.672  72.575  64.387  1.00  0.00           H  
ATOM   3939 2HB  LEU A 263       8.545  71.266  65.189  1.00  0.00           H  
ATOM   3940  HG  LEU A 263       9.334  70.471  62.909  1.00  0.00           H  
ATOM   3941 1HD1 LEU A 263       9.194  72.129  61.038  1.00  0.00           H  
ATOM   3942 2HD1 LEU A 263       7.552  71.662  61.541  1.00  0.00           H  
ATOM   3943 3HD1 LEU A 263       8.235  73.219  62.067  1.00  0.00           H  
ATOM   3944 1HD2 LEU A 263      11.010  72.345  62.687  1.00  0.00           H  
ATOM   3945 2HD2 LEU A 263       9.968  73.387  63.686  1.00  0.00           H  
ATOM   3946 3HD2 LEU A 263      10.730  71.945  64.399  1.00  0.00           H  
ATOM   3947  N   ASN A 264       7.620  68.454  64.917  1.00 14.83           N  
ATOM   3948  CA  ASN A 264       8.023  67.077  64.709  1.00 14.05           C  
ATOM   3949  C   ASN A 264       6.947  66.302  63.909  1.00 15.87           C  
ATOM   3950  O   ASN A 264       7.245  65.571  62.980  1.00 13.41           O  
ATOM   3951  CB  ASN A 264       8.190  66.396  66.072  1.00 13.79           C  
ATOM   3952  CG  ASN A 264       9.496  66.791  66.807  1.00 16.58           C  
ATOM   3953  OD1 ASN A 264      10.342  67.471  66.205  1.00 18.13           O  
ATOM   3954  ND2 ASN A 264       9.652  66.362  68.057  1.00 18.14           N  
ATOM   3955  H   ASN A 264       7.630  68.833  65.853  1.00  0.00           H  
ATOM   3956  HA  ASN A 264       8.979  67.072  64.182  1.00  0.00           H  
ATOM   3957 1HB  ASN A 264       7.345  66.652  66.713  1.00  0.00           H  
ATOM   3958 2HB  ASN A 264       8.185  65.314  65.941  1.00  0.00           H  
ATOM   3959 1HD2 ASN A 264      10.481  66.595  68.566  1.00  0.00           H  
ATOM   3960 2HD2 ASN A 264       8.941  65.807  68.487  1.00  0.00           H  
ATOM   3961  N   ALA A 265       5.726  66.375  64.368  1.00 13.67           N  
ATOM   3962  CA  ALA A 265       4.584  65.674  63.728  1.00 14.75           C  
ATOM   3963  C   ALA A 265       4.389  66.194  62.290  1.00 13.94           C  
ATOM   3964  O   ALA A 265       4.201  65.324  61.433  1.00 14.72           O  
ATOM   3965  CB  ALA A 265       3.321  65.807  64.562  1.00 14.66           C  
ATOM   3966  H   ALA A 265       5.560  66.934  65.193  1.00  0.00           H  
ATOM   3967  HA  ALA A 265       4.837  64.617  63.649  1.00  0.00           H  
ATOM   3968 1HB  ALA A 265       2.502  65.284  64.068  1.00  0.00           H  
ATOM   3969 2HB  ALA A 265       3.488  65.372  65.547  1.00  0.00           H  
ATOM   3970 3HB  ALA A 265       3.066  66.860  64.670  1.00  0.00           H  
ATOM   3971  N   ASP A 266       4.442  67.497  62.052  1.00 13.96           N  
ATOM   3972  CA  ASP A 266       4.336  67.988  60.661  1.00 14.32           C  
ATOM   3973  C   ASP A 266       5.452  67.490  59.762  1.00 14.68           C  
ATOM   3974  O   ASP A 266       5.219  67.151  58.579  1.00 14.72           O  
ATOM   3975  CB  ASP A 266       4.360  69.510  60.669  1.00 16.28           C  
ATOM   3976  CG  ASP A 266       3.029  70.140  61.071  1.00 15.89           C  
ATOM   3977  OD1 ASP A 266       1.987  69.429  61.149  1.00 18.26           O  
ATOM   3978  OD2 ASP A 266       3.066  71.343  61.319  1.00 15.69           O  
ATOM   3979  H   ASP A 266       4.554  68.164  62.802  1.00  0.00           H  
ATOM   3980  HA  ASP A 266       3.389  67.644  60.244  1.00  0.00           H  
ATOM   3981 1HB  ASP A 266       5.126  69.858  61.362  1.00  0.00           H  
ATOM   3982 2HB  ASP A 266       4.625  69.875  59.676  1.00  0.00           H  
ATOM   3983  N   LEU A 267       6.709  67.423  60.254  1.00 13.67           N  
ATOM   3984  CA  LEU A 267       7.772  66.907  59.405  1.00 14.65           C  
ATOM   3985  C   LEU A 267       7.545  65.419  59.074  1.00 14.66           C  
ATOM   3986  O   LEU A 267       7.755  65.029  57.935  1.00 15.85           O  
ATOM   3987  CB  LEU A 267       9.163  67.015  60.089  1.00 15.10           C  
ATOM   3988  CG  LEU A 267       9.482  68.484  60.480  1.00 16.33           C  
ATOM   3989  CD1 LEU A 267      10.827  68.550  61.219  1.00 17.33           C  
ATOM   3990  CD2 LEU A 267       9.518  69.399  59.244  1.00 15.13           C  
ATOM   3991  H   LEU A 267       6.930  67.721  61.193  1.00  0.00           H  
ATOM   3992  HA  LEU A 267       7.801  67.497  58.490  1.00  0.00           H  
ATOM   3993 1HB  LEU A 267       9.164  66.384  60.976  1.00  0.00           H  
ATOM   3994 2HB  LEU A 267       9.919  66.639  59.400  1.00  0.00           H  
ATOM   3995  HG  LEU A 267       8.715  68.854  61.162  1.00  0.00           H  
ATOM   3996 1HD1 LEU A 267      11.043  69.584  61.490  1.00  0.00           H  
ATOM   3997 2HD1 LEU A 267      10.776  67.942  62.122  1.00  0.00           H  
ATOM   3998 3HD1 LEU A 267      11.617  68.172  60.571  1.00  0.00           H  
ATOM   3999 1HD2 LEU A 267       9.743  70.420  59.553  1.00  0.00           H  
ATOM   4000 2HD2 LEU A 267      10.288  69.050  58.555  1.00  0.00           H  
ATOM   4001 3HD2 LEU A 267       8.549  69.376  58.746  1.00  0.00           H  
ATOM   4002  N   LEU A 268       7.141  64.666  60.103  1.00 14.40           N  
ATOM   4003  CA  LEU A 268       6.922  63.231  59.802  1.00 14.85           C  
ATOM   4004  C   LEU A 268       5.779  63.025  58.803  1.00 15.45           C  
ATOM   4005  O   LEU A 268       5.876  62.240  57.886  1.00 14.66           O  
ATOM   4006  CB  LEU A 268       6.564  62.573  61.136  1.00 14.88           C  
ATOM   4007  CG  LEU A 268       6.327  61.043  60.982  1.00 14.06           C  
ATOM   4008  CD1 LEU A 268       7.567  60.328  60.486  1.00 15.85           C  
ATOM   4009  CD2 LEU A 268       5.760  60.530  62.280  1.00 15.66           C  
ATOM   4010  H   LEU A 268       6.981  65.002  61.042  1.00  0.00           H  
ATOM   4011  HA  LEU A 268       7.847  62.817  59.402  1.00  0.00           H  
ATOM   4012 1HB  LEU A 268       7.376  62.749  61.839  1.00  0.00           H  
ATOM   4013 2HB  LEU A 268       5.663  63.047  61.527  1.00  0.00           H  
ATOM   4014  HG  LEU A 268       5.626  60.864  60.167  1.00  0.00           H  
ATOM   4015 1HD1 LEU A 268       7.359  59.262  60.392  1.00  0.00           H  
ATOM   4016 2HD1 LEU A 268       7.853  60.728  59.513  1.00  0.00           H  
ATOM   4017 3HD1 LEU A 268       8.381  60.478  61.195  1.00  0.00           H  
ATOM   4018 1HD2 LEU A 268       5.582  59.457  62.201  1.00  0.00           H  
ATOM   4019 2HD2 LEU A 268       6.467  60.722  63.087  1.00  0.00           H  
ATOM   4020 3HD2 LEU A 268       4.820  61.039  62.493  1.00  0.00           H  
ATOM   4021  N   ALA A 269       4.677  63.745  59.016  1.00 14.50           N  
ATOM   4022  CA  ALA A 269       3.553  63.554  58.038  1.00 16.30           C  
ATOM   4023  C   ALA A 269       3.936  63.932  56.633  1.00 16.24           C  
ATOM   4024  O   ALA A 269       3.522  63.281  55.623  1.00 15.00           O  
ATOM   4025  CB  ALA A 269       2.319  64.348  58.544  1.00 13.93           C  
ATOM   4026  H   ALA A 269       4.559  64.395  59.780  1.00  0.00           H  
ATOM   4027  HA  ALA A 269       3.316  62.491  57.998  1.00  0.00           H  
ATOM   4028 1HB  ALA A 269       1.492  64.220  57.845  1.00  0.00           H  
ATOM   4029 2HB  ALA A 269       2.025  63.976  59.526  1.00  0.00           H  
ATOM   4030 3HB  ALA A 269       2.572  65.405  58.617  1.00  0.00           H  
ATOM   4031  N   PHE A 270       4.765  64.981  56.512  1.00 15.37           N  
ATOM   4032  CA  PHE A 270       5.206  65.455  55.216  1.00 16.47           C  
ATOM   4033  C   PHE A 270       6.067  64.398  54.534  1.00 16.05           C  
ATOM   4034  O   PHE A 270       5.911  64.012  53.385  1.00 16.58           O  
ATOM   4035  CB  PHE A 270       5.926  66.803  55.352  1.00 16.26           C  
ATOM   4036  CG  PHE A 270       6.574  67.248  54.070  1.00 16.08           C  
ATOM   4037  CD1 PHE A 270       5.793  67.610  52.963  1.00 17.87           C  
ATOM   4038  CD2 PHE A 270       7.953  67.260  53.973  1.00 16.27           C  
ATOM   4039  CE1 PHE A 270       6.435  68.020  51.781  1.00 14.73           C  
ATOM   4040  CE2 PHE A 270       8.578  67.674  52.806  1.00 15.58           C  
ATOM   4041  CZ  PHE A 270       7.812  68.052  51.695  1.00 15.40           C  
ATOM   4042  H   PHE A 270       5.090  65.452  57.345  1.00  0.00           H  
ATOM   4043  HA  PHE A 270       4.330  65.591  54.581  1.00  0.00           H  
ATOM   4044 1HB  PHE A 270       5.215  67.565  55.667  1.00  0.00           H  
ATOM   4045 2HB  PHE A 270       6.691  66.730  56.124  1.00  0.00           H  
ATOM   4046  HD1 PHE A 270       4.706  67.567  53.041  1.00  0.00           H  
ATOM   4047  HD2 PHE A 270       8.551  66.966  54.836  1.00  0.00           H  
ATOM   4048  HE1 PHE A 270       5.844  68.319  50.916  1.00  0.00           H  
ATOM   4049  HE2 PHE A 270       9.666  67.705  52.753  1.00  0.00           H  
ATOM   4050  HZ  PHE A 270       8.294  68.367  50.771  1.00  0.00           H  
ATOM   4051  N   ILE A 271       6.999  63.815  55.300  1.00 16.05           N  
ATOM   4052  CA  ILE A 271       7.850  62.771  54.770  1.00 15.50           C  
ATOM   4053  C   ILE A 271       7.024  61.562  54.327  1.00 18.37           C  
ATOM   4054  O   ILE A 271       7.418  61.016  53.295  1.00 19.09           O  
ATOM   4055  CB  ILE A 271       8.872  62.320  55.855  1.00 17.08           C  
ATOM   4056  CG1 ILE A 271       9.866  63.457  56.084  1.00 16.48           C  
ATOM   4057  CG2 ILE A 271       9.668  61.090  55.385  1.00 19.02           C  
ATOM   4058  CD1 ILE A 271      10.720  63.252  57.346  1.00 15.55           C  
ATOM   4059  H   ILE A 271       7.114  64.103  56.261  1.00  0.00           H  
ATOM   4060  HA  ILE A 271       8.395  63.170  53.915  1.00  0.00           H  
ATOM   4061  HB  ILE A 271       8.341  62.063  56.771  1.00  0.00           H  
ATOM   4062 1HG1 ILE A 271      10.526  63.542  55.222  1.00  0.00           H  
ATOM   4063 2HG1 ILE A 271       9.326  64.400  56.175  1.00  0.00           H  
ATOM   4064 1HG2 ILE A 271      10.375  60.796  56.161  1.00  0.00           H  
ATOM   4065 2HG2 ILE A 271       8.983  60.267  55.188  1.00  0.00           H  
ATOM   4066 3HG2 ILE A 271      10.212  61.335  54.473  1.00  0.00           H  
ATOM   4067 1HD1 ILE A 271      11.408  64.090  57.460  1.00  0.00           H  
ATOM   4068 2HD1 ILE A 271      10.070  63.195  58.220  1.00  0.00           H  
ATOM   4069 3HD1 ILE A 271      11.288  62.327  57.255  1.00  0.00           H  
ATOM   4070  N   LYS A 272       6.042  61.198  55.133  1.00 18.92           N  
ATOM   4071  CA  LYS A 272       5.236  60.002  54.763  1.00 22.88           C  
ATOM   4072  C   LYS A 272       4.316  60.247  53.579  1.00 26.77           C  
ATOM   4073  O   LYS A 272       3.839  59.286  52.966  1.00 26.40           O  
ATOM   4074  CB  LYS A 272       4.406  59.621  56.008  1.00 25.33           C  
ATOM   4075  CG  LYS A 272       5.318  58.948  57.040  1.00 25.00           C  
ATOM   4076  CD  LYS A 272       4.569  58.395  58.206  1.00 30.43           C  
ATOM   4077  CE  LYS A 272       5.389  57.577  59.181  1.00 34.23           C  
ATOM   4078  NZ  LYS A 272       6.555  56.790  58.685  1.00 36.02           N  
ATOM   4079  H   LYS A 272       5.820  61.697  55.983  1.00  0.00           H  
ATOM   4080  HA  LYS A 272       5.918  59.193  54.499  1.00  0.00           H  
ATOM   4081 1HB  LYS A 272       3.949  60.517  56.429  1.00  0.00           H  
ATOM   4082 2HB  LYS A 272       3.599  58.949  55.716  1.00  0.00           H  
ATOM   4083 1HG  LYS A 272       5.862  58.129  56.567  1.00  0.00           H  
ATOM   4084 2HG  LYS A 272       6.041  59.672  57.414  1.00  0.00           H  
ATOM   4085 1HD  LYS A 272       4.126  59.213  58.775  1.00  0.00           H  
ATOM   4086 2HD  LYS A 272       3.768  57.748  57.850  1.00  0.00           H  
ATOM   4087 1HE  LYS A 272       5.802  58.232  59.947  1.00  0.00           H  
ATOM   4088 2HE  LYS A 272       4.748  56.843  59.669  1.00  0.00           H  
ATOM   4089 1HZ  LYS A 272       6.988  56.306  59.458  1.00  0.00           H  
ATOM   4090 2HZ  LYS A 272       6.241  56.117  58.000  1.00  0.00           H  
ATOM   4091 3HZ  LYS A 272       7.226  57.413  58.260  1.00  0.00           H  
ATOM   4092  N   GLY A 273       4.115  61.480  53.161  1.00 26.31           N  
ATOM   4093  CA  GLY A 273       3.295  61.895  52.065  1.00 29.36           C  
ATOM   4094  C   GLY A 273       3.807  61.483  50.693  1.00 31.91           C  
ATOM   4095  O   GLY A 273       4.992  61.082  50.509  1.00 29.68           O  
ATOM   4096  OXT GLY A 273       3.077  61.793  49.704  1.00 33.63           O  
ATOM   4097  H   GLY A 273       4.610  62.178  53.697  1.00  0.00           H  
ATOM   4098 1HA  GLY A 273       2.293  61.483  52.184  1.00  0.00           H  
ATOM   4099 2HA  GLY A 273       3.199  62.980  52.073  1.00  0.00           H  
TER                                                                             
