# Supplementary material for: A new benchmark illustrates that integration of geometric constraints inferred from enzyme reaction chemistry can increase enzyme active site modeling accuracy
Source: PLoS One. 2019 Apr 4;14(4):e0214126. doi: 10.1371/journal.pone.0214126 (PMC6448891; doi:10.1371/journal.pone.0214126)
Supplement: S1 Files — (GZ) [file pone.0214126.s008.gz › benchmark-lite/templates/3ia2/1a8s.pdb.pdb]

REMARK query_anchored_aln STFVAKDGTQIYFKDWGSGKPVLFSHGWLLDADMWEYQMEYLSSRGYRTIAFDRRGFGRSDQPWTGNDYDTFADDIAQLIEHLDLKEVTLVGFSMGGGDVARYIARHGSARVAGLVLLGAVTPLFGQKPDYPQGVPLDVFARFKTELLKDRAQFISDFNAPFYGINKGQVVSQGVQTQTLQIALLASLKATVDCVTAFAETDFRPDMAKIDVPTLVIHGDGDQIVPFETTGKVAAELIKGAELKVYKDAPHGFAVTHAQQLNEDLLAFLKR
ATOM      1  N   SER A   1      31.371  63.356  63.053  1.00  0.00           N  
ATOM      2  CA  SER A   1      32.142  62.905  61.876  1.00  0.00           C  
ATOM      3  C   SER A   1      32.600  64.110  61.062  1.00  0.00           C  
ATOM      4  O   SER A   1      31.990  65.168  61.152  1.00  0.00           O  
ATOM      5  CB  SER A   1      31.308  61.983  61.008  1.00  0.00           C  
ATOM      6  OG  SER A   1      30.982  60.806  61.694  1.00  0.00           O  
ATOM      7 1H   SER A   1      31.074  62.561  63.582  1.00  0.00           H  
ATOM      8 2H   SER A   1      31.946  63.940  63.625  1.00  0.00           H  
ATOM      9 3H   SER A   1      30.570  63.872  62.750  1.00  0.00           H  
ATOM     10  HA  SER A   1      33.016  62.354  62.225  1.00  0.00           H  
ATOM     11 1HB  SER A   1      30.395  62.496  60.706  1.00  0.00           H  
ATOM     12 2HB  SER A   1      31.860  61.738  60.102  1.00  0.00           H  
ATOM     13  HG  SER A   1      31.092  61.004  62.627  1.00  0.00           H  
ATOM     14  N   THR A   2      33.665  63.934  60.289  1.00  0.00           N  
ATOM     15  CA  THR A   2      34.235  65.056  59.553  1.00  0.00           C  
ATOM     16  C   THR A   2      34.444  64.658  58.100  1.00  0.00           C  
ATOM     17  O   THR A   2      34.670  63.485  57.790  1.00  0.00           O  
ATOM     18  CB  THR A   2      35.568  65.520  60.169  1.00  0.00           C  
ATOM     19  OG1 THR A   2      36.522  64.452  60.111  1.00  0.00           O  
ATOM     20  CG2 THR A   2      35.369  65.938  61.618  1.00  0.00           C  
ATOM     21  H   THR A   2      34.091  63.022  60.203  1.00  0.00           H  
ATOM     22  HA  THR A   2      33.534  65.890  59.596  1.00  0.00           H  
ATOM     23  HB  THR A   2      35.955  66.367  59.603  1.00  0.00           H  
ATOM     24  HG1 THR A   2      36.248  63.815  59.446  1.00  0.00           H  
ATOM     25 1HG2 THR A   2      36.321  66.263  62.037  1.00  0.00           H  
ATOM     26 2HG2 THR A   2      34.652  66.757  61.665  1.00  0.00           H  
ATOM     27 3HG2 THR A   2      34.990  65.092  62.192  1.00  0.00           H  
ATOM     28  N   PHE A   3      34.283  65.634  57.232  1.00  0.00           N  
ATOM     29  CA  PHE A   3      34.574  65.461  55.822  1.00  0.00           C  
ATOM     30  C   PHE A   3      35.298  66.721  55.366  1.00  0.00           C  
ATOM     31  O   PHE A   3      35.031  67.791  55.924  1.00  0.00           O  
ATOM     32  CB  PHE A   3      33.298  65.240  55.007  1.00  0.00           C  
ATOM     33  CG  PHE A   3      33.544  65.048  53.537  1.00  0.00           C  
ATOM     34  CD1 PHE A   3      33.995  63.832  53.048  1.00  0.00           C  
ATOM     35  CD2 PHE A   3      33.325  66.084  52.642  1.00  0.00           C  
ATOM     36  CE1 PHE A   3      34.221  63.655  51.696  1.00  0.00           C  
ATOM     37  CE2 PHE A   3      33.549  65.910  51.290  1.00  0.00           C  
ATOM     38  CZ  PHE A   3      33.998  64.693  50.817  1.00  0.00           C  
ATOM     39  H   PHE A   3      33.947  66.529  57.559  1.00  0.00           H  
ATOM     40  HA  PHE A   3      35.208  64.581  55.705  1.00  0.00           H  
ATOM     41 1HB  PHE A   3      32.776  64.361  55.382  1.00  0.00           H  
ATOM     42 2HB  PHE A   3      32.634  66.094  55.133  1.00  0.00           H  
ATOM     43  HD1 PHE A   3      34.170  63.010  53.743  1.00  0.00           H  
ATOM     44  HD2 PHE A   3      32.970  67.045  53.016  1.00  0.00           H  
ATOM     45  HE1 PHE A   3      34.576  62.693  51.324  1.00  0.00           H  
ATOM     46  HE2 PHE A   3      33.372  66.732  50.597  1.00  0.00           H  
ATOM     47  HZ  PHE A   3      34.177  64.555  49.752  1.00  0.00           H  
ATOM     48  N   VAL A   4      36.270  66.637  54.473  1.00  0.00           N  
ATOM     49  CA  VAL A   4      36.949  67.832  53.994  1.00  0.00           C  
ATOM     50  C   VAL A   4      36.529  68.086  52.556  1.00  0.00           C  
ATOM     51  O   VAL A   4      36.630  67.166  51.738  1.00  0.00           O  
ATOM     52  CB  VAL A   4      38.478  67.668  54.074  1.00  0.00           C  
ATOM     53  CG1 VAL A   4      39.176  68.901  53.520  1.00  0.00           C  
ATOM     54  CG2 VAL A   4      38.897  67.413  55.514  1.00  0.00           C  
ATOM     55  H   VAL A   4      36.550  65.735  54.115  1.00  0.00           H  
ATOM     56  HA  VAL A   4      36.659  68.672  54.627  1.00  0.00           H  
ATOM     57  HB  VAL A   4      38.777  66.824  53.453  1.00  0.00           H  
ATOM     58 1HG1 VAL A   4      40.256  68.768  53.584  1.00  0.00           H  
ATOM     59 2HG1 VAL A   4      38.890  69.044  52.478  1.00  0.00           H  
ATOM     60 3HG1 VAL A   4      38.884  69.776  54.101  1.00  0.00           H  
ATOM     61 1HG2 VAL A   4      39.979  67.297  55.563  1.00  0.00           H  
ATOM     62 2HG2 VAL A   4      38.593  68.255  56.136  1.00  0.00           H  
ATOM     63 3HG2 VAL A   4      38.418  66.503  55.876  1.00  0.00           H  
ATOM     64  N   ALA A   5      36.112  69.310  52.262  1.00  0.00           N  
ATOM     65  CA  ALA A   5      35.689  69.724  50.951  1.00  0.00           C  
ATOM     66  C   ALA A   5      36.868  69.908  49.988  1.00  0.00           C  
ATOM     67  O   ALA A   5      38.007  69.909  50.433  1.00  0.00           O  
ATOM     68  CB  ALA A   5      34.883  71.010  51.058  1.00  0.00           C  
ATOM     69  H   ALA A   5      36.097  69.980  53.018  1.00  0.00           H  
ATOM     70  HA  ALA A   5      35.059  68.938  50.534  1.00  0.00           H  
ATOM     71 1HB  ALA A   5      34.563  71.323  50.064  1.00  0.00           H  
ATOM     72 2HB  ALA A   5      34.007  70.839  51.684  1.00  0.00           H  
ATOM     73 3HB  ALA A   5      35.499  71.790  51.503  1.00  0.00           H  
ATOM     74  N   LYS A   6      36.567  70.071  48.694  1.00  0.00           N  
ATOM     75  CA  LYS A   6      37.669  70.232  47.746  1.00  0.00           C  
ATOM     76  C   LYS A   6      38.575  71.408  48.077  1.00  0.00           C  
ATOM     77  O   LYS A   6      39.778  71.296  47.815  1.00  0.00           O  
ATOM     78  CB  LYS A   6      37.121  70.393  46.327  1.00  0.00           C  
ATOM     79  CG  LYS A   6      36.507  69.128  45.743  1.00  0.00           C  
ATOM     80  CD  LYS A   6      35.971  69.371  44.340  1.00  0.00           C  
ATOM     81  CE  LYS A   6      35.351  68.109  43.757  1.00  0.00           C  
ATOM     82  NZ  LYS A   6      34.789  68.341  42.399  1.00  0.00           N  
ATOM     83  H   LYS A   6      35.617  70.087  48.351  1.00  0.00           H  
ATOM     84  HA  LYS A   6      38.292  69.337  47.784  1.00  0.00           H  
ATOM     85 1HB  LYS A   6      36.357  71.171  46.318  1.00  0.00           H  
ATOM     86 2HB  LYS A   6      37.922  70.714  45.662  1.00  0.00           H  
ATOM     87 1HG  LYS A   6      37.261  68.341  45.704  1.00  0.00           H  
ATOM     88 2HG  LYS A   6      35.690  68.792  46.381  1.00  0.00           H  
ATOM     89 1HD  LYS A   6      35.215  70.157  44.369  1.00  0.00           H  
ATOM     90 2HD  LYS A   6      36.784  69.697  43.691  1.00  0.00           H  
ATOM     91 1HE  LYS A   6      36.107  67.328  43.695  1.00  0.00           H  
ATOM     92 2HE  LYS A   6      34.553  67.760  44.412  1.00  0.00           H  
ATOM     93 1HZ  LYS A   6      34.388  67.483  42.049  1.00  0.00           H  
ATOM     94 2HZ  LYS A   6      34.072  69.052  42.448  1.00  0.00           H  
ATOM     95 3HZ  LYS A   6      35.524  68.647  41.778  1.00  0.00           H  
ATOM     96  N   ASP A   7      38.041  72.443  48.664  1.00  0.00           N  
ATOM     97  CA  ASP A   7      38.816  73.626  49.020  1.00  0.00           C  
ATOM     98  C   ASP A   7      39.488  73.492  50.372  1.00  0.00           C  
ATOM     99  O   ASP A   7      40.119  74.469  50.800  1.00  0.00           O  
ATOM    100  CB  ASP A   7      37.920  74.867  49.022  1.00  0.00           C  
ATOM    101  CG  ASP A   7      36.836  74.814  50.091  1.00  0.00           C  
ATOM    102  OD1 ASP A   7      37.042  74.160  51.085  1.00  0.00           O  
ATOM    103  OD2 ASP A   7      35.813  75.427  49.902  1.00  0.00           O  
ATOM    104  H   ASP A   7      37.054  72.419  48.877  1.00  0.00           H  
ATOM    105  HA  ASP A   7      39.601  73.762  48.276  1.00  0.00           H  
ATOM    106 1HB  ASP A   7      38.529  75.756  49.187  1.00  0.00           H  
ATOM    107 2HB  ASP A   7      37.443  74.973  48.047  1.00  0.00           H  
ATOM    108  N   GLY A   8      39.441  72.334  51.039  1.00  0.00           N  
ATOM    109  CA  GLY A   8      40.193  72.211  52.297  1.00  0.00           C  
ATOM    110  C   GLY A   8      39.447  72.498  53.579  1.00  0.00           C  
ATOM    111  O   GLY A   8      39.960  72.260  54.689  1.00  0.00           O  
ATOM    112  H   GLY A   8      38.907  71.544  50.706  1.00  0.00           H  
ATOM    113 1HA  GLY A   8      40.587  71.199  52.388  1.00  0.00           H  
ATOM    114 2HA  GLY A   8      41.047  72.887  52.278  1.00  0.00           H  
ATOM    115  N   THR A   9      38.221  72.984  53.480  1.00  0.00           N  
ATOM    116  CA  THR A   9      37.333  73.282  54.579  1.00  0.00           C  
ATOM    117  C   THR A   9      36.881  71.987  55.258  1.00  0.00           C  
ATOM    118  O   THR A   9      36.498  71.057  54.574  1.00  0.00           O  
ATOM    119  CB  THR A   9      36.110  74.087  54.101  1.00  0.00           C  
ATOM    120  OG1 THR A   9      36.547  75.317  53.507  1.00  0.00           O  
ATOM    121  CG2 THR A   9      35.183  74.392  55.267  1.00  0.00           C  
ATOM    122  H   THR A   9      37.907  73.151  52.535  1.00  0.00           H  
ATOM    123  HA  THR A   9      37.876  73.883  55.309  1.00  0.00           H  
ATOM    124  HB  THR A   9      35.566  73.511  53.352  1.00  0.00           H  
ATOM    125  HG1 THR A   9      36.841  75.151  52.608  1.00  0.00           H  
ATOM    126 1HG2 THR A   9      34.325  74.961  54.910  1.00  0.00           H  
ATOM    127 2HG2 THR A   9      34.840  73.459  55.713  1.00  0.00           H  
ATOM    128 3HG2 THR A   9      35.719  74.976  56.014  1.00  0.00           H  
ATOM    129  N   GLN A  10      36.987  71.927  56.579  1.00  0.00           N  
ATOM    130  CA  GLN A  10      36.580  70.681  57.240  1.00  0.00           C  
ATOM    131  C   GLN A  10      35.153  70.854  57.747  1.00  0.00           C  
ATOM    132  O   GLN A  10      34.921  71.742  58.562  1.00  0.00           O  
ATOM    133  CB  GLN A  10      37.521  70.326  58.394  1.00  0.00           C  
ATOM    134  CG  GLN A  10      37.185  69.019  59.092  1.00  0.00           C  
ATOM    135  CD  GLN A  10      38.168  68.683  60.197  1.00  0.00           C  
ATOM    136  OE1 GLN A  10      38.635  69.567  60.921  1.00  0.00           O  
ATOM    137  NE2 GLN A  10      38.489  67.402  60.333  1.00  0.00           N  
ATOM    138  H   GLN A  10      37.331  72.692  57.141  1.00  0.00           H  
ATOM    139  HA  GLN A  10      36.618  69.873  56.509  1.00  0.00           H  
ATOM    140 1HB  GLN A  10      38.543  70.255  58.021  1.00  0.00           H  
ATOM    141 2HB  GLN A  10      37.499  71.120  59.139  1.00  0.00           H  
ATOM    142 1HG  GLN A  10      36.191  69.099  59.531  1.00  0.00           H  
ATOM    143 2HG  GLN A  10      37.206  68.212  58.359  1.00  0.00           H  
ATOM    144 1HE2 GLN A  10      39.133  67.120  61.046  1.00  0.00           H  
ATOM    145 2HE2 GLN A  10      38.088  66.718  59.725  1.00  0.00           H  
ATOM    146  N   ILE A  11      34.244  70.045  57.227  1.00  0.00           N  
ATOM    147  CA  ILE A  11      32.856  70.113  57.682  1.00  0.00           C  
ATOM    148  C   ILE A  11      32.570  69.015  58.706  1.00  0.00           C  
ATOM    149  O   ILE A  11      32.687  67.836  58.375  1.00  0.00           O  
ATOM    150  CB  ILE A  11      31.879  69.985  56.499  1.00  0.00           C  
ATOM    151  CG1 ILE A  11      32.175  71.054  55.444  1.00  0.00           C  
ATOM    152  CG2 ILE A  11      30.441  70.093  56.982  1.00  0.00           C  
ATOM    153  CD1 ILE A  11      32.073  72.469  55.964  1.00  0.00           C  
ATOM    154  H   ILE A  11      34.496  69.375  56.514  1.00  0.00           H  
ATOM    155  HA  ILE A  11      32.695  71.080  58.157  1.00  0.00           H  
ATOM    156  HB  ILE A  11      32.019  69.018  56.015  1.00  0.00           H  
ATOM    157 1HG1 ILE A  11      33.180  70.907  55.049  1.00  0.00           H  
ATOM    158 2HG1 ILE A  11      31.479  70.947  54.612  1.00  0.00           H  
ATOM    159 1HG2 ILE A  11      29.764  70.000  56.133  1.00  0.00           H  
ATOM    160 2HG2 ILE A  11      30.237  69.296  57.697  1.00  0.00           H  
ATOM    161 3HG2 ILE A  11      30.291  71.059  57.463  1.00  0.00           H  
ATOM    162 1HD1 ILE A  11      32.296  73.170  55.159  1.00  0.00           H  
ATOM    163 2HD1 ILE A  11      31.063  72.650  56.333  1.00  0.00           H  
ATOM    164 3HD1 ILE A  11      32.787  72.611  56.775  1.00  0.00           H  
ATOM    165  N   TYR A  12      32.093  69.395  59.882  1.00  0.00           N  
ATOM    166  CA  TYR A  12      31.627  68.462  60.897  1.00  0.00           C  
ATOM    167  C   TYR A  12      30.146  68.133  60.620  1.00  0.00           C  
ATOM    168  O   TYR A  12      29.323  69.013  60.282  1.00  0.00           O  
ATOM    169  CB  TYR A  12      31.813  69.044  62.300  1.00  0.00           C  
ATOM    170  CG  TYR A  12      31.352  68.123  63.409  1.00  0.00           C  
ATOM    171  CD1 TYR A  12      32.143  67.051  63.794  1.00  0.00           C  
ATOM    172  CD2 TYR A  12      30.137  68.351  64.039  1.00  0.00           C  
ATOM    173  CE1 TYR A  12      31.722  66.210  64.806  1.00  0.00           C  
ATOM    174  CE2 TYR A  12      29.716  67.511  65.051  1.00  0.00           C  
ATOM    175  CZ  TYR A  12      30.504  66.444  65.435  1.00  0.00           C  
ATOM    176  OH  TYR A  12      30.084  65.607  66.443  1.00  0.00           O  
ATOM    177  H   TYR A  12      32.056  70.386  60.071  1.00  0.00           H  
ATOM    178  HA  TYR A  12      32.216  67.547  60.822  1.00  0.00           H  
ATOM    179 1HB  TYR A  12      32.867  69.271  62.463  1.00  0.00           H  
ATOM    180 2HB  TYR A  12      31.259  69.979  62.383  1.00  0.00           H  
ATOM    181  HD1 TYR A  12      33.097  66.872  63.298  1.00  0.00           H  
ATOM    182  HD2 TYR A  12      29.515  69.193  63.735  1.00  0.00           H  
ATOM    183  HE1 TYR A  12      32.343  65.368  65.109  1.00  0.00           H  
ATOM    184  HE2 TYR A  12      28.762  67.689  65.546  1.00  0.00           H  
ATOM    185  HH  TYR A  12      29.231  65.903  66.769  1.00  0.00           H  
ATOM    186  N   PHE A  13      29.813  66.859  60.766  1.00  0.00           N  
ATOM    187  CA  PHE A  13      28.411  66.439  60.629  1.00  0.00           C  
ATOM    188  C   PHE A  13      28.039  65.240  61.512  1.00  0.00           C  
ATOM    189  O   PHE A  13      28.906  64.458  61.949  1.00  0.00           O  
ATOM    190  CB  PHE A  13      28.115  66.094  59.168  1.00  0.00           C  
ATOM    191  CG  PHE A  13      28.912  64.934  58.645  1.00  0.00           C  
ATOM    192  CD1 PHE A  13      28.292  63.736  58.324  1.00  0.00           C  
ATOM    193  CD2 PHE A  13      30.284  65.037  58.474  1.00  0.00           C  
ATOM    194  CE1 PHE A  13      29.025  62.667  57.843  1.00  0.00           C  
ATOM    195  CE2 PHE A  13      31.020  63.972  57.993  1.00  0.00           C  
ATOM    196  CZ  PHE A  13      30.388  62.785  57.677  1.00  0.00           C  
ATOM    197  H   PHE A  13      30.517  66.165  60.972  1.00  0.00           H  
ATOM    198  HA  PHE A  13      27.770  67.267  60.935  1.00  0.00           H  
ATOM    199 1HB  PHE A  13      27.057  65.857  59.058  1.00  0.00           H  
ATOM    200 2HB  PHE A  13      28.323  66.960  58.541  1.00  0.00           H  
ATOM    201  HD1 PHE A  13      27.213  63.643  58.455  1.00  0.00           H  
ATOM    202  HD2 PHE A  13      30.783  65.975  58.724  1.00  0.00           H  
ATOM    203  HE1 PHE A  13      28.525  61.732  57.595  1.00  0.00           H  
ATOM    204  HE2 PHE A  13      32.097  64.066  57.862  1.00  0.00           H  
ATOM    205  HZ  PHE A  13      30.967  61.943  57.299  1.00  0.00           H  
ATOM    206  N   LYS A  14      26.746  65.172  61.821  1.00  0.00           N  
ATOM    207  CA  LYS A  14      26.166  64.099  62.642  1.00  0.00           C  
ATOM    208  C   LYS A  14      25.359  63.193  61.724  1.00  0.00           C  
ATOM    209  O   LYS A  14      24.810  63.687  60.713  1.00  0.00           O  
ATOM    210  CB  LYS A  14      25.286  64.658  63.762  1.00  0.00           C  
ATOM    211  CG  LYS A  14      26.037  65.483  64.799  1.00  0.00           C  
ATOM    212  CD  LYS A  14      25.104  65.970  65.898  1.00  0.00           C  
ATOM    213  CE  LYS A  14      25.851  66.799  66.932  1.00  0.00           C  
ATOM    214  NZ  LYS A  14      24.949  67.291  68.008  1.00  0.00           N  
ATOM    215  H   LYS A  14      26.143  65.901  61.467  1.00  0.00           H  
ATOM    216  HA  LYS A  14      26.980  63.536  63.100  1.00  0.00           H  
ATOM    217 1HB  LYS A  14      24.508  65.289  63.332  1.00  0.00           H  
ATOM    218 2HB  LYS A  14      24.793  63.836  64.281  1.00  0.00           H  
ATOM    219 1HG  LYS A  14      26.825  64.876  65.245  1.00  0.00           H  
ATOM    220 2HG  LYS A  14      26.496  66.345  64.315  1.00  0.00           H  
ATOM    221 1HD  LYS A  14      24.312  66.578  65.460  1.00  0.00           H  
ATOM    222 2HD  LYS A  14      24.649  65.113  66.394  1.00  0.00           H  
ATOM    223 1HE  LYS A  14      26.639  66.196  67.382  1.00  0.00           H  
ATOM    224 2HE  LYS A  14      26.315  67.657  66.444  1.00  0.00           H  
ATOM    225 1HZ  LYS A  14      25.482  67.836  68.671  1.00  0.00           H  
ATOM    226 2HZ  LYS A  14      24.225  67.868  67.604  1.00  0.00           H  
ATOM    227 3HZ  LYS A  14      24.528  66.504  68.480  1.00  0.00           H  
ATOM    228  N   ASP A  15      25.357  61.889  62.064  1.00  0.00           N  
ATOM    229  CA  ASP A  15      24.698  60.941  61.140  1.00  0.00           C  
ATOM    230  C   ASP A  15      24.175  59.813  62.056  1.00  0.00           C  
ATOM    231  O   ASP A  15      24.987  58.998  62.510  1.00  0.00           O  
ATOM    232  CB  ASP A  15      25.658  60.398  60.078  1.00  0.00           C  
ATOM    233  CG  ASP A  15      24.967  59.505  59.056  1.00  0.00           C  
ATOM    234  OD1 ASP A  15      23.809  59.214  59.238  1.00  0.00           O  
ATOM    235  OD2 ASP A  15      25.604  59.123  58.104  1.00  0.00           O  
ATOM    236  H   ASP A  15      25.780  61.537  62.911  1.00  0.00           H  
ATOM    237  HA  ASP A  15      23.893  61.465  60.623  1.00  0.00           H  
ATOM    238 1HB  ASP A  15      26.128  61.230  59.553  1.00  0.00           H  
ATOM    239 2HB  ASP A  15      26.450  59.827  60.562  1.00  0.00           H  
ATOM    240  N   TRP A  16      22.903  59.821  62.315  1.00  0.00           N  
ATOM    241  CA  TRP A  16      22.303  58.870  63.267  1.00  0.00           C  
ATOM    242  C   TRP A  16      21.223  58.024  62.600  1.00  0.00           C  
ATOM    243  O   TRP A  16      20.477  58.514  61.704  1.00  0.00           O  
ATOM    244  CB  TRP A  16      21.701  59.613  64.461  1.00  0.00           C  
ATOM    245  CG  TRP A  16      22.721  60.309  65.309  1.00  0.00           C  
ATOM    246  CD1 TRP A  16      23.088  61.620  65.233  1.00  0.00           C  
ATOM    247  CD2 TRP A  16      23.516  59.732  66.373  1.00  0.00           C  
ATOM    248  NE1 TRP A  16      24.052  61.897  66.170  1.00  0.00           N  
ATOM    249  CE2 TRP A  16      24.325  60.753  66.878  1.00  0.00           C  
ATOM    250  CE3 TRP A  16      23.604  58.450  66.929  1.00  0.00           C  
ATOM    251  CZ2 TRP A  16      25.218  60.537  67.916  1.00  0.00           C  
ATOM    252  CZ3 TRP A  16      24.499  58.233  67.971  1.00  0.00           C  
ATOM    253  CH2 TRP A  16      25.284  59.250  68.451  1.00  0.00           C  
ATOM    254  H   TRP A  16      22.310  60.495  61.853  1.00  0.00           H  
ATOM    255  HA  TRP A  16      23.086  58.204  63.630  1.00  0.00           H  
ATOM    256 1HB  TRP A  16      20.987  60.356  64.105  1.00  0.00           H  
ATOM    257 2HB  TRP A  16      21.155  58.909  65.090  1.00  0.00           H  
ATOM    258  HD1 TRP A  16      22.675  62.342  64.531  1.00  0.00           H  
ATOM    259  HE1 TRP A  16      24.490  62.795  66.316  1.00  0.00           H  
ATOM    260  HE3 TRP A  16      22.981  57.639  66.554  1.00  0.00           H  
ATOM    261  HZ2 TRP A  16      25.851  61.332  68.311  1.00  0.00           H  
ATOM    262  HZ3 TRP A  16      24.562  57.231  68.397  1.00  0.00           H  
ATOM    263  HH2 TRP A  16      25.975  59.046  69.269  1.00  0.00           H  
ATOM    264  N   GLY A  17      21.111  56.748  62.980  1.00  0.00           N  
ATOM    265  CA  GLY A  17      19.954  55.967  62.485  1.00  0.00           C  
ATOM    266  C   GLY A  17      20.138  55.342  61.145  1.00  0.00           C  
ATOM    267  O   GLY A  17      21.188  55.387  60.506  1.00  0.00           O  
ATOM    268  H   GLY A  17      21.782  56.301  63.588  1.00  0.00           H  
ATOM    269 1HA  GLY A  17      19.724  55.170  63.192  1.00  0.00           H  
ATOM    270 2HA  GLY A  17      19.077  56.611  62.431  1.00  0.00           H  
ATOM    271  N   SER A  18      19.077  54.746  60.567  1.00  0.00           N  
ATOM    272  CA  SER A  18      19.164  54.124  59.263  1.00  0.00           C  
ATOM    273  C   SER A  18      17.773  54.317  58.617  1.00  0.00           C  
ATOM    274  O   SER A  18      16.832  54.607  59.402  1.00  0.00           O  
ATOM    275  CB  SER A  18      19.529  52.657  59.377  1.00  0.00           C  
ATOM    276  OG  SER A  18      18.512  51.934  60.014  1.00  0.00           O  
ATOM    277  H   SER A  18      18.196  54.734  61.060  1.00  0.00           H  
ATOM    278  HA  SER A  18      19.945  54.627  58.691  1.00  0.00           H  
ATOM    279 1HB  SER A  18      19.702  52.247  58.382  1.00  0.00           H  
ATOM    280 2HB  SER A  18      20.457  52.556  59.938  1.00  0.00           H  
ATOM    281  HG  SER A  18      17.728  52.044  59.469  1.00  0.00           H  
ATOM    282  N   GLY A  19      17.743  54.200  57.310  1.00  0.00           N  
ATOM    283  CA  GLY A  19      16.463  54.386  56.586  1.00  0.00           C  
ATOM    284  C   GLY A  19      16.672  55.553  55.595  1.00  0.00           C  
ATOM    285  O   GLY A  19      17.808  56.004  55.324  1.00  0.00           O  
ATOM    286  H   GLY A  19      18.578  53.985  56.785  1.00  0.00           H  
ATOM    287 1HA  GLY A  19      16.197  53.461  56.074  1.00  0.00           H  
ATOM    288 2HA  GLY A  19      15.668  54.598  57.301  1.00  0.00           H  
ATOM    289  N   LYS A  20      15.560  56.114  55.168  1.00  0.00           N  
ATOM    290  CA  LYS A  20      15.648  57.217  54.208  1.00  0.00           C  
ATOM    291  C   LYS A  20      16.352  58.383  54.902  1.00  0.00           C  
ATOM    292  O   LYS A  20      16.027  58.702  56.046  1.00  0.00           O  
ATOM    293  CB  LYS A  20      14.265  57.634  53.705  1.00  0.00           C  
ATOM    294  CG  LYS A  20      13.513  56.543  52.955  1.00  0.00           C  
ATOM    295  CD  LYS A  20      14.185  56.220  51.628  1.00  0.00           C  
ATOM    296  CE  LYS A  20      13.382  55.201  50.834  1.00  0.00           C  
ATOM    297  NZ  LYS A  20      14.049  54.842  49.553  1.00  0.00           N  
ATOM    298  H   LYS A  20      14.651  55.807  55.482  1.00  0.00           H  
ATOM    299  HA  LYS A  20      16.235  56.884  53.351  1.00  0.00           H  
ATOM    300 1HB  LYS A  20      13.649  57.946  54.549  1.00  0.00           H  
ATOM    301 2HB  LYS A  20      14.364  58.491  53.038  1.00  0.00           H  
ATOM    302 1HG  LYS A  20      13.479  55.639  53.565  1.00  0.00           H  
ATOM    303 2HG  LYS A  20      12.491  56.870  52.765  1.00  0.00           H  
ATOM    304 1HD  LYS A  20      14.283  57.132  51.039  1.00  0.00           H  
ATOM    305 2HD  LYS A  20      15.181  55.818  51.813  1.00  0.00           H  
ATOM    306 1HE  LYS A  20      13.253  54.297  51.427  1.00  0.00           H  
ATOM    307 2HE  LYS A  20      12.395  55.607  50.613  1.00  0.00           H  
ATOM    308 1HZ  LYS A  20      13.486  54.166  49.057  1.00  0.00           H  
ATOM    309 2HZ  LYS A  20      14.157  55.672  48.985  1.00  0.00           H  
ATOM    310 3HZ  LYS A  20      14.958  54.446  49.745  1.00  0.00           H  
ATOM    311  N   PRO A  21      17.267  59.026  54.186  1.00  0.00           N  
ATOM    312  CA  PRO A  21      18.022  60.127  54.777  1.00  0.00           C  
ATOM    313  C   PRO A  21      17.291  61.460  54.813  1.00  0.00           C  
ATOM    314  O   PRO A  21      16.753  61.907  53.786  1.00  0.00           O  
ATOM    315  CB  PRO A  21      19.248  60.202  53.862  1.00  0.00           C  
ATOM    316  CG  PRO A  21      19.262  58.887  53.160  1.00  0.00           C  
ATOM    317  CD  PRO A  21      17.808  58.520  53.024  1.00  0.00           C  
ATOM    318  HA  PRO A  21      18.305  59.860  55.806  1.00  0.00           H  
ATOM    319 1HB  PRO A  21      19.151  61.053  53.171  1.00  0.00           H  
ATOM    320 2HB  PRO A  21      20.154  60.376  54.460  1.00  0.00           H  
ATOM    321 1HG  PRO A  21      19.768  58.980  52.188  1.00  0.00           H  
ATOM    322 2HG  PRO A  21      19.832  58.150  53.745  1.00  0.00           H  
ATOM    323 1HD  PRO A  21      17.395  58.986  52.117  1.00  0.00           H  
ATOM    324 2HD  PRO A  21      17.708  57.426  52.978  1.00  0.00           H  
ATOM    325  N   VAL A  22      17.361  62.097  55.957  1.00  0.00           N  
ATOM    326  CA  VAL A  22      16.794  63.419  56.171  1.00  0.00           C  
ATOM    327  C   VAL A  22      17.969  64.333  56.538  1.00  0.00           C  
ATOM    328  O   VAL A  22      18.695  63.913  57.441  1.00  0.00           O  
ATOM    329  CB  VAL A  22      15.740  63.406  57.294  1.00  0.00           C  
ATOM    330  CG1 VAL A  22      15.186  64.805  57.520  1.00  0.00           C  
ATOM    331  CG2 VAL A  22      14.624  62.433  56.946  1.00  0.00           C  
ATOM    332  H   VAL A  22      17.835  61.636  56.720  1.00  0.00           H  
ATOM    333  HA  VAL A  22      16.305  63.739  55.250  1.00  0.00           H  
ATOM    334  HB  VAL A  22      16.217  63.096  58.224  1.00  0.00           H  
ATOM    335 1HG1 VAL A  22      14.443  64.778  58.317  1.00  0.00           H  
ATOM    336 2HG1 VAL A  22      15.996  65.476  57.803  1.00  0.00           H  
ATOM    337 3HG1 VAL A  22      14.719  65.164  56.603  1.00  0.00           H  
ATOM    338 1HG2 VAL A  22      13.883  62.429  57.745  1.00  0.00           H  
ATOM    339 2HG2 VAL A  22      14.151  62.741  56.013  1.00  0.00           H  
ATOM    340 3HG2 VAL A  22      15.038  61.432  56.830  1.00  0.00           H  
ATOM    341  N   LEU A  23      18.194  65.362  55.734  1.00  0.00           N  
ATOM    342  CA  LEU A  23      19.356  66.207  55.993  1.00  0.00           C  
ATOM    343  C   LEU A  23      18.813  67.527  56.562  1.00  0.00           C  
ATOM    344  O   LEU A  23      17.903  68.144  55.965  1.00  0.00           O  
ATOM    345  CB  LEU A  23      20.168  66.450  54.714  1.00  0.00           C  
ATOM    346  CG  LEU A  23      21.387  67.369  54.865  1.00  0.00           C  
ATOM    347  CD1 LEU A  23      22.422  66.697  55.758  1.00  0.00           C  
ATOM    348  CD2 LEU A  23      21.966  67.674  53.492  1.00  0.00           C  
ATOM    349  H   LEU A  23      17.592  65.580  54.953  1.00  0.00           H  
ATOM    350  HA  LEU A  23      19.998  65.700  56.712  1.00  0.00           H  
ATOM    351 1HB  LEU A  23      20.520  65.491  54.339  1.00  0.00           H  
ATOM    352 2HB  LEU A  23      19.511  66.892  53.965  1.00  0.00           H  
ATOM    353  HG  LEU A  23      21.085  68.299  55.347  1.00  0.00           H  
ATOM    354 1HD1 LEU A  23      23.288  67.349  55.866  1.00  0.00           H  
ATOM    355 2HD1 LEU A  23      21.987  66.508  56.740  1.00  0.00           H  
ATOM    356 3HD1 LEU A  23      22.731  65.753  55.310  1.00  0.00           H  
ATOM    357 1HD2 LEU A  23      22.833  68.327  53.599  1.00  0.00           H  
ATOM    358 2HD2 LEU A  23      22.270  66.744  53.010  1.00  0.00           H  
ATOM    359 3HD2 LEU A  23      21.211  68.170  52.881  1.00  0.00           H  
ATOM    360  N   PHE A  24      19.430  67.989  57.655  1.00  0.00           N  
ATOM    361  CA  PHE A  24      18.921  69.231  58.271  1.00  0.00           C  
ATOM    362  C   PHE A  24      19.999  70.293  58.124  1.00  0.00           C  
ATOM    363  O   PHE A  24      21.179  70.035  58.415  1.00  0.00           O  
ATOM    364  CB  PHE A  24      18.573  69.030  59.747  1.00  0.00           C  
ATOM    365  CG  PHE A  24      18.085  70.276  60.430  1.00  0.00           C  
ATOM    366  CD1 PHE A  24      16.732  70.471  60.666  1.00  0.00           C  
ATOM    367  CD2 PHE A  24      18.977  71.257  60.836  1.00  0.00           C  
ATOM    368  CE1 PHE A  24      16.283  71.617  61.294  1.00  0.00           C  
ATOM    369  CE2 PHE A  24      18.531  72.403  61.465  1.00  0.00           C  
ATOM    370  CZ  PHE A  24      17.181  72.583  61.693  1.00  0.00           C  
ATOM    371  H   PHE A  24      20.224  67.523  58.070  1.00  0.00           H  
ATOM    372  HA  PHE A  24      18.012  69.530  57.747  1.00  0.00           H  
ATOM    373 1HB  PHE A  24      17.800  68.268  59.838  1.00  0.00           H  
ATOM    374 2HB  PHE A  24      19.451  68.671  60.282  1.00  0.00           H  
ATOM    375  HD1 PHE A  24      16.022  69.706  60.351  1.00  0.00           H  
ATOM    376  HD2 PHE A  24      20.044  71.115  60.655  1.00  0.00           H  
ATOM    377  HE1 PHE A  24      15.217  71.757  61.473  1.00  0.00           H  
ATOM    378  HE2 PHE A  24      19.243  73.166  61.780  1.00  0.00           H  
ATOM    379  HZ  PHE A  24      16.828  73.487  62.187  1.00  0.00           H  
ATOM    380  N   SER A  25      19.591  71.511  57.792  1.00  0.00           N  
ATOM    381  CA  SER A  25      20.554  72.612  57.612  1.00  0.00           C  
ATOM    382  C   SER A  25      20.186  73.714  58.590  1.00  0.00           C  
ATOM    383  O   SER A  25      19.037  74.201  58.602  1.00  0.00           O  
ATOM    384  CB  SER A  25      20.533  73.138  56.190  1.00  0.00           C  
ATOM    385  OG  SER A  25      21.399  74.230  56.046  1.00  0.00           O  
ATOM    386  H   SER A  25      18.606  71.692  57.659  1.00  0.00           H  
ATOM    387  HA  SER A  25      21.556  72.233  57.820  1.00  0.00           H  
ATOM    388 1HB  SER A  25      20.826  72.344  55.504  1.00  0.00           H  
ATOM    389 2HB  SER A  25      19.519  73.438  55.929  1.00  0.00           H  
ATOM    390  HG  SER A  25      21.108  74.696  55.258  1.00  0.00           H  
ATOM    391  N   HIS A  26      21.054  74.028  59.603  1.00  0.00           N  
ATOM    392  CA  HIS A  26      20.688  74.927  60.665  1.00  0.00           C  
ATOM    393  C   HIS A  26      20.689  76.436  60.358  1.00  0.00           C  
ATOM    394  O   HIS A  26      21.120  76.863  59.291  1.00  0.00           O  
ATOM    395  CB  HIS A  26      21.620  74.667  61.853  1.00  0.00           C  
ATOM    396  CG  HIS A  26      23.047  75.038  61.591  1.00  0.00           C  
ATOM    397  ND1 HIS A  26      23.474  76.348  61.523  1.00  0.00           N  
ATOM    398  CD2 HIS A  26      24.143  74.273  61.379  1.00  0.00           C  
ATOM    399  CE1 HIS A  26      24.773  76.371  61.281  1.00  0.00           C  
ATOM    400  NE2 HIS A  26      25.202  75.125  61.190  1.00  0.00           N  
ATOM    401  H   HIS A  26      21.976  73.616  59.603  1.00  0.00           H  
ATOM    402  HA  HIS A  26      19.659  74.734  60.966  1.00  0.00           H  
ATOM    403 1HB  HIS A  26      21.273  75.234  62.718  1.00  0.00           H  
ATOM    404 2HB  HIS A  26      21.585  73.611  62.118  1.00  0.00           H  
ATOM    405  HD1 HIS A  26      22.922  77.161  61.709  1.00  0.00           H  
ATOM    406  HD2 HIS A  26      24.296  73.194  61.340  1.00  0.00           H  
ATOM    407  HE1 HIS A  26      25.304  77.318  61.192  1.00  0.00           H  
ATOM    408  N   GLY A  27      20.137  77.147  61.327  1.00  0.00           N  
ATOM    409  CA  GLY A  27      20.002  78.593  61.246  1.00  0.00           C  
ATOM    410  C   GLY A  27      21.244  79.336  61.722  1.00  0.00           C  
ATOM    411  O   GLY A  27      22.177  78.760  62.239  1.00  0.00           O  
ATOM    412  H   GLY A  27      19.799  76.667  62.149  1.00  0.00           H  
ATOM    413 1HA  GLY A  27      19.795  78.882  60.215  1.00  0.00           H  
ATOM    414 2HA  GLY A  27      19.151  78.913  61.847  1.00  0.00           H  
ATOM    415  N   TRP A  28      21.243  80.653  61.587  1.00  0.00           N  
ATOM    416  CA  TRP A  28      22.341  81.511  62.120  1.00  0.00           C  
ATOM    417  C   TRP A  28      22.084  81.961  63.499  1.00  0.00           C  
ATOM    418  O   TRP A  28      20.899  82.240  63.817  1.00  0.00           O  
ATOM    419  CB  TRP A  28      22.550  82.751  61.249  1.00  0.00           C  
ATOM    420  CG  TRP A  28      21.325  83.604  61.118  1.00  0.00           C  
ATOM    421  CD1 TRP A  28      20.374  83.521  60.145  1.00  0.00           C  
ATOM    422  CD2 TRP A  28      20.908  84.679  61.995  1.00  0.00           C  
ATOM    423  NE1 TRP A  28      19.400  84.466  60.353  1.00  0.00           N  
ATOM    424  CE2 TRP A  28      19.710  85.183  61.481  1.00  0.00           C  
ATOM    425  CE3 TRP A  28      21.448  85.245  63.156  1.00  0.00           C  
ATOM    426  CZ2 TRP A  28      19.036  86.232  62.087  1.00  0.00           C  
ATOM    427  CZ3 TRP A  28      20.772  86.296  63.764  1.00  0.00           C  
ATOM    428  CH2 TRP A  28      19.596  86.775  63.243  1.00  0.00           C  
ATOM    429  H   TRP A  28      20.469  81.087  61.105  1.00  0.00           H  
ATOM    430  HA  TRP A  28      23.265  80.932  62.117  1.00  0.00           H  
ATOM    431 1HB  TRP A  28      23.349  83.362  61.671  1.00  0.00           H  
ATOM    432 2HB  TRP A  28      22.864  82.446  60.251  1.00  0.00           H  
ATOM    433  HD1 TRP A  28      20.386  82.808  59.322  1.00  0.00           H  
ATOM    434  HE1 TRP A  28      18.588  84.612  59.771  1.00  0.00           H  
ATOM    435  HE3 TRP A  28      22.380  84.866  63.576  1.00  0.00           H  
ATOM    436  HZ2 TRP A  28      18.102  86.627  61.688  1.00  0.00           H  
ATOM    437  HZ3 TRP A  28      21.199  86.731  64.668  1.00  0.00           H  
ATOM    438  HH2 TRP A  28      19.091  87.601  63.745  1.00  0.00           H  
ATOM    439  N   LEU A  29      23.089  82.157  64.371  1.00  0.00           N  
ATOM    440  CA  LEU A  29      24.446  81.736  64.174  1.00  0.00           C  
ATOM    441  C   LEU A  29      24.654  80.373  64.882  1.00  0.00           C  
ATOM    442  O   LEU A  29      25.667  80.195  65.584  1.00  0.00           O  
ATOM    443  CB  LEU A  29      25.413  82.793  64.721  1.00  0.00           C  
ATOM    444  CG  LEU A  29      25.322  84.179  64.070  1.00  0.00           C  
ATOM    445  CD1 LEU A  29      26.273  85.136  64.775  1.00  0.00           C  
ATOM    446  CD2 LEU A  29      25.657  84.067  62.590  1.00  0.00           C  
ATOM    447  H   LEU A  29      22.843  82.641  65.223  1.00  0.00           H  
ATOM    448  HA  LEU A  29      24.621  81.621  63.105  1.00  0.00           H  
ATOM    449 1HB  LEU A  29      25.226  82.916  65.787  1.00  0.00           H  
ATOM    450 2HB  LEU A  29      26.433  82.432  64.591  1.00  0.00           H  
ATOM    451  HG  LEU A  29      24.310  84.569  64.184  1.00  0.00           H  
ATOM    452 1HD1 LEU A  29      26.208  86.121  64.312  1.00  0.00           H  
ATOM    453 2HD1 LEU A  29      25.998  85.212  65.827  1.00  0.00           H  
ATOM    454 3HD1 LEU A  29      27.293  84.763  64.692  1.00  0.00           H  
ATOM    455 1HD2 LEU A  29      25.592  85.052  62.126  1.00  0.00           H  
ATOM    456 2HD2 LEU A  29      26.669  83.678  62.474  1.00  0.00           H  
ATOM    457 3HD2 LEU A  29      24.951  83.391  62.107  1.00  0.00           H  
ATOM    458  N   LEU A  30      23.737  79.425  64.624  1.00  0.00           N  
ATOM    459  CA  LEU A  30      23.755  78.190  65.390  1.00  0.00           C  
ATOM    460  C   LEU A  30      24.626  77.110  64.804  1.00  0.00           C  
ATOM    461  O   LEU A  30      25.470  77.327  63.910  1.00  0.00           O  
ATOM    462  CB  LEU A  30      22.326  77.651  65.527  1.00  0.00           C  
ATOM    463  CG  LEU A  30      21.329  78.579  66.233  1.00  0.00           C  
ATOM    464  CD1 LEU A  30      19.944  77.947  66.212  1.00  0.00           C  
ATOM    465  CD2 LEU A  30      21.794  78.831  67.660  1.00  0.00           C  
ATOM    466  H   LEU A  30      23.034  79.550  63.909  1.00  0.00           H  
ATOM    467  HA  LEU A  30      24.152  78.404  66.382  1.00  0.00           H  
ATOM    468 1HB  LEU A  30      21.936  77.443  64.531  1.00  0.00           H  
ATOM    469 2HB  LEU A  30      22.359  76.715  66.084  1.00  0.00           H  
ATOM    470  HG  LEU A  30      21.272  79.527  65.697  1.00  0.00           H  
ATOM    471 1HD1 LEU A  30      19.236  78.607  66.714  1.00  0.00           H  
ATOM    472 2HD1 LEU A  30      19.628  77.796  65.180  1.00  0.00           H  
ATOM    473 3HD1 LEU A  30      19.973  76.988  66.728  1.00  0.00           H  
ATOM    474 1HD2 LEU A  30      21.086  79.492  68.161  1.00  0.00           H  
ATOM    475 2HD2 LEU A  30      21.850  77.884  68.197  1.00  0.00           H  
ATOM    476 3HD2 LEU A  30      22.778  79.299  67.645  1.00  0.00           H  
ATOM    477  N   ASP A  31      24.289  75.839  65.087  1.00  0.00           N  
ATOM    478  CA  ASP A  31      24.965  74.741  64.399  1.00  0.00           C  
ATOM    479  C   ASP A  31      24.015  73.508  64.439  1.00  0.00           C  
ATOM    480  O   ASP A  31      22.846  73.708  64.784  1.00  0.00           O  
ATOM    481  CB  ASP A  31      26.309  74.421  65.057  1.00  0.00           C  
ATOM    482  CG  ASP A  31      26.167  73.971  66.505  1.00  0.00           C  
ATOM    483  OD1 ASP A  31      25.170  73.369  66.825  1.00  0.00           O  
ATOM    484  OD2 ASP A  31      27.058  74.233  67.277  1.00  0.00           O  
ATOM    485  H   ASP A  31      23.575  75.627  65.769  1.00  0.00           H  
ATOM    486  HA  ASP A  31      25.152  75.042  63.368  1.00  0.00           H  
ATOM    487 1HB  ASP A  31      26.811  73.633  64.495  1.00  0.00           H  
ATOM    488 2HB  ASP A  31      26.949  75.303  65.027  1.00  0.00           H  
ATOM    489  N   ALA A  32      24.516  72.369  64.034  1.00  0.00           N  
ATOM    490  CA  ALA A  32      23.691  71.146  63.929  1.00  0.00           C  
ATOM    491  C   ALA A  32      23.008  70.857  65.258  1.00  0.00           C  
ATOM    492  O   ALA A  32      21.919  70.231  65.310  1.00  0.00           O  
ATOM    493  CB  ALA A  32      24.535  69.954  63.500  1.00  0.00           C  
ATOM    494  H   ALA A  32      25.494  72.325  63.786  1.00  0.00           H  
ATOM    495  HA  ALA A  32      22.924  71.319  63.174  1.00  0.00           H  
ATOM    496 1HB  ALA A  32      23.904  69.068  63.431  1.00  0.00           H  
ATOM    497 2HB  ALA A  32      24.984  70.157  62.528  1.00  0.00           H  
ATOM    498 3HB  ALA A  32      25.321  69.783  64.234  1.00  0.00           H  
ATOM    499  N   ASP A  33      23.570  71.273  66.404  1.00  0.00           N  
ATOM    500  CA  ASP A  33      22.938  70.994  67.666  1.00  0.00           C  
ATOM    501  C   ASP A  33      21.509  71.512  67.735  1.00  0.00           C  
ATOM    502  O   ASP A  33      20.656  70.925  68.418  1.00  0.00           O  
ATOM    503  CB  ASP A  33      23.761  71.603  68.804  1.00  0.00           C  
ATOM    504  CG  ASP A  33      25.068  70.863  69.052  1.00  0.00           C  
ATOM    505  OD1 ASP A  33      25.197  69.753  68.591  1.00  0.00           O  
ATOM    506  OD2 ASP A  33      25.925  71.413  69.701  1.00  0.00           O  
ATOM    507  H   ASP A  33      24.440  71.785  66.392  1.00  0.00           H  
ATOM    508  HA  ASP A  33      22.894  69.913  67.800  1.00  0.00           H  
ATOM    509 1HB  ASP A  33      23.988  72.644  68.572  1.00  0.00           H  
ATOM    510 2HB  ASP A  33      23.174  71.593  69.723  1.00  0.00           H  
ATOM    511  N   MET A  34      21.206  72.646  67.116  1.00  0.00           N  
ATOM    512  CA  MET A  34      19.884  73.226  67.208  1.00  0.00           C  
ATOM    513  C   MET A  34      18.793  72.303  66.616  1.00  0.00           C  
ATOM    514  O   MET A  34      17.648  72.554  66.982  1.00  0.00           O  
ATOM    515  CB  MET A  34      19.878  74.584  66.509  1.00  0.00           C  
ATOM    516  CG  MET A  34      18.603  75.390  66.710  1.00  0.00           C  
ATOM    517  SD  MET A  34      18.364  75.898  68.424  1.00  0.00           S  
ATOM    518  CE  MET A  34      16.682  76.511  68.364  1.00  0.00           C  
ATOM    519  H   MET A  34      21.912  73.116  66.568  1.00  0.00           H  
ATOM    520  HA  MET A  34      19.639  73.364  68.261  1.00  0.00           H  
ATOM    521 1HB  MET A  34      20.712  75.183  66.872  1.00  0.00           H  
ATOM    522 2HB  MET A  34      20.019  74.443  65.437  1.00  0.00           H  
ATOM    523 1HG  MET A  34      18.635  76.283  66.087  1.00  0.00           H  
ATOM    524 2HG  MET A  34      17.743  74.793  66.405  1.00  0.00           H  
ATOM    525 1HE  MET A  34      16.388  76.863  69.353  1.00  0.00           H  
ATOM    526 2HE  MET A  34      16.620  77.335  67.652  1.00  0.00           H  
ATOM    527 3HE  MET A  34      16.014  75.709  68.050  1.00  0.00           H  
ATOM    528  N   TRP A  35      19.167  71.341  65.797  1.00  0.00           N  
ATOM    529  CA  TRP A  35      18.120  70.484  65.223  1.00  0.00           C  
ATOM    530  C   TRP A  35      17.897  69.206  66.040  1.00  0.00           C  
ATOM    531  O   TRP A  35      17.193  68.295  65.589  1.00  0.00           O  
ATOM    532  CB  TRP A  35      18.479  70.107  63.784  1.00  0.00           C  
ATOM    533  CG  TRP A  35      19.836  69.484  63.650  1.00  0.00           C  
ATOM    534  CD1 TRP A  35      20.919  70.018  63.020  1.00  0.00           C  
ATOM    535  CD2 TRP A  35      20.262  68.197  64.161  1.00  0.00           C  
ATOM    536  NE1 TRP A  35      21.986  69.157  63.101  1.00  0.00           N  
ATOM    537  CE2 TRP A  35      21.602  68.038  63.797  1.00  0.00           C  
ATOM    538  CE3 TRP A  35      19.624  67.184  64.886  1.00  0.00           C  
ATOM    539  CZ2 TRP A  35      22.323  66.903  64.132  1.00  0.00           C  
ATOM    540  CZ3 TRP A  35      20.347  66.046  65.223  1.00  0.00           C  
ATOM    541  CH2 TRP A  35      21.662  65.911  64.856  1.00  0.00           C  
ATOM    542  H   TRP A  35      20.132  71.171  65.551  1.00  0.00           H  
ATOM    543  HA  TRP A  35      17.183  71.040  65.217  1.00  0.00           H  
ATOM    544 1HB  TRP A  35      17.740  69.407  63.396  1.00  0.00           H  
ATOM    545 2HB  TRP A  35      18.448  70.998  63.157  1.00  0.00           H  
ATOM    546  HD1 TRP A  35      20.937  70.987  62.524  1.00  0.00           H  
ATOM    547  HE1 TRP A  35      22.904  69.319  62.712  1.00  0.00           H  
ATOM    548  HE3 TRP A  35      18.580  67.288  65.183  1.00  0.00           H  
ATOM    549  HZ2 TRP A  35      23.368  66.776  63.849  1.00  0.00           H  
ATOM    550  HZ3 TRP A  35      19.843  65.262  65.788  1.00  0.00           H  
ATOM    551  HH2 TRP A  35      22.200  65.005  65.137  1.00  0.00           H  
ATOM    552  N   GLU A  36      18.628  68.990  67.143  1.00  0.00           N  
ATOM    553  CA  GLU A  36      18.552  67.711  67.824  1.00  0.00           C  
ATOM    554  C   GLU A  36      17.141  67.187  68.164  1.00  0.00           C  
ATOM    555  O   GLU A  36      17.022  65.919  68.229  1.00  0.00           O  
ATOM    556  CB  GLU A  36      19.371  67.803  69.114  1.00  0.00           C  
ATOM    557  CG  GLU A  36      20.875  67.885  68.899  1.00  0.00           C  
ATOM    558  CD  GLU A  36      21.642  68.033  70.183  1.00  0.00           C  
ATOM    559  OE1 GLU A  36      21.023  68.191  71.208  1.00  0.00           O  
ATOM    560  OE2 GLU A  36      22.849  67.989  70.139  1.00  0.00           O  
ATOM    561  H   GLU A  36      19.236  69.708  67.511  1.00  0.00           H  
ATOM    562  HA  GLU A  36      18.977  66.947  67.173  1.00  0.00           H  
ATOM    563 1HB  GLU A  36      19.065  68.685  69.677  1.00  0.00           H  
ATOM    564 2HB  GLU A  36      19.168  66.931  69.736  1.00  0.00           H  
ATOM    565 1HG  GLU A  36      21.209  66.979  68.392  1.00  0.00           H  
ATOM    566 2HG  GLU A  36      21.094  68.732  68.250  1.00  0.00           H  
ATOM    567  N   TYR A  37      16.173  68.050  68.434  1.00  0.00           N  
ATOM    568  CA  TYR A  37      14.853  67.478  68.820  1.00  0.00           C  
ATOM    569  C   TYR A  37      14.112  66.879  67.618  1.00  0.00           C  
ATOM    570  O   TYR A  37      13.503  65.835  67.777  1.00  0.00           O  
ATOM    571  CB  TYR A  37      13.980  68.543  69.487  1.00  0.00           C  
ATOM    572  CG  TYR A  37      14.445  68.934  70.872  1.00  0.00           C  
ATOM    573  CD1 TYR A  37      14.744  70.259  71.155  1.00  0.00           C  
ATOM    574  CD2 TYR A  37      14.573  67.968  71.859  1.00  0.00           C  
ATOM    575  CE1 TYR A  37      15.169  70.616  72.420  1.00  0.00           C  
ATOM    576  CE2 TYR A  37      14.998  68.325  73.124  1.00  0.00           C  
ATOM    577  CZ  TYR A  37      15.295  69.643  73.406  1.00  0.00           C  
ATOM    578  OH  TYR A  37      15.718  69.999  74.666  1.00  0.00           O  
ATOM    579  H   TYR A  37      16.281  69.053  68.393  1.00  0.00           H  
ATOM    580  HA  TYR A  37      15.021  66.670  69.532  1.00  0.00           H  
ATOM    581 1HB  TYR A  37      13.963  69.441  68.867  1.00  0.00           H  
ATOM    582 2HB  TYR A  37      12.956  68.179  69.563  1.00  0.00           H  
ATOM    583  HD1 TYR A  37      14.644  71.018  70.379  1.00  0.00           H  
ATOM    584  HD2 TYR A  37      14.339  66.927  71.637  1.00  0.00           H  
ATOM    585  HE1 TYR A  37      15.404  71.657  72.643  1.00  0.00           H  
ATOM    586  HE2 TYR A  37      15.099  67.566  73.900  1.00  0.00           H  
ATOM    587  HH  TYR A  37      15.881  70.945  74.692  1.00  0.00           H  
ATOM    588  N   GLN A  38      14.255  67.502  66.437  1.00  0.00           N  
ATOM    589  CA  GLN A  38      13.601  66.905  65.253  1.00  0.00           C  
ATOM    590  C   GLN A  38      14.382  65.678  64.842  1.00  0.00           C  
ATOM    591  O   GLN A  38      13.860  64.694  64.285  1.00  0.00           O  
ATOM    592  CB  GLN A  38      13.523  67.896  64.089  1.00  0.00           C  
ATOM    593  CG  GLN A  38      12.595  69.073  64.334  1.00  0.00           C  
ATOM    594  CD  GLN A  38      13.233  70.142  65.201  1.00  0.00           C  
ATOM    595  OE1 GLN A  38      14.410  70.474  65.037  1.00  0.00           O  
ATOM    596  NE2 GLN A  38      12.458  70.688  66.131  1.00  0.00           N  
ATOM    597  H   GLN A  38      14.787  68.354  66.328  1.00  0.00           H  
ATOM    598  HA  GLN A  38      12.584  66.623  65.525  1.00  0.00           H  
ATOM    599 1HB  GLN A  38      14.518  68.290  63.879  1.00  0.00           H  
ATOM    600 2HB  GLN A  38      13.181  67.379  63.193  1.00  0.00           H  
ATOM    601 1HG  GLN A  38      12.333  69.522  63.376  1.00  0.00           H  
ATOM    602 2HG  GLN A  38      11.697  68.716  64.837  1.00  0.00           H  
ATOM    603 1HE2 GLN A  38      12.824  71.399  66.734  1.00  0.00           H  
ATOM    604 2HE2 GLN A  38      11.508  70.390  66.230  1.00  0.00           H  
ATOM    605  N   MET A  39      15.724  65.687  65.011  1.00  0.00           N  
ATOM    606  CA  MET A  39      16.561  64.544  64.630  1.00  0.00           C  
ATOM    607  C   MET A  39      16.283  63.302  65.540  1.00  0.00           C  
ATOM    608  O   MET A  39      16.104  62.228  64.958  1.00  0.00           O  
ATOM    609  CB  MET A  39      18.034  64.943  64.691  1.00  0.00           C  
ATOM    610  CG  MET A  39      19.004  63.831  64.315  1.00  0.00           C  
ATOM    611  SD  MET A  39      19.371  62.732  65.697  1.00  0.00           S  
ATOM    612  CE  MET A  39      20.384  63.798  66.717  1.00  0.00           C  
ATOM    613  H   MET A  39      16.161  66.505  65.411  1.00  0.00           H  
ATOM    614  HA  MET A  39      16.312  64.258  63.608  1.00  0.00           H  
ATOM    615 1HB  MET A  39      18.212  65.782  64.020  1.00  0.00           H  
ATOM    616 2HB  MET A  39      18.280  65.274  65.701  1.00  0.00           H  
ATOM    617 1HG  MET A  39      18.580  63.238  63.505  1.00  0.00           H  
ATOM    618 2HG  MET A  39      19.939  64.267  63.964  1.00  0.00           H  
ATOM    619 1HE  MET A  39      20.691  63.260  67.614  1.00  0.00           H  
ATOM    620 2HE  MET A  39      21.268  64.106  66.157  1.00  0.00           H  
ATOM    621 3HE  MET A  39      19.811  64.681  67.003  1.00  0.00           H  
ATOM    622  N   GLU A  40      16.166  63.523  66.841  1.00  0.00           N  
ATOM    623  CA  GLU A  40      15.929  62.319  67.692  1.00  0.00           C  
ATOM    624  C   GLU A  40      14.545  61.698  67.377  1.00  0.00           C  
ATOM    625  O   GLU A  40      14.370  60.479  67.358  1.00  0.00           O  
ATOM    626  CB  GLU A  40      16.012  62.679  69.177  1.00  0.00           C  
ATOM    627  CG  GLU A  40      17.411  63.038  69.659  1.00  0.00           C  
ATOM    628  CD  GLU A  40      17.443  63.447  71.106  1.00  0.00           C  
ATOM    629  OE1 GLU A  40      16.395  63.570  71.693  1.00  0.00           O  
ATOM    630  OE2 GLU A  40      18.518  63.637  71.624  1.00  0.00           O  
ATOM    631  H   GLU A  40      16.226  64.431  67.279  1.00  0.00           H  
ATOM    632  HA  GLU A  40      16.701  61.582  67.471  1.00  0.00           H  
ATOM    633 1HB  GLU A  40      15.359  63.527  69.383  1.00  0.00           H  
ATOM    634 2HB  GLU A  40      15.657  61.840  69.775  1.00  0.00           H  
ATOM    635 1HG  GLU A  40      18.063  62.176  69.523  1.00  0.00           H  
ATOM    636 2HG  GLU A  40      17.797  63.852  69.048  1.00  0.00           H  
ATOM    637  N   TYR A  41      13.596  62.614  67.161  1.00  0.00           N  
ATOM    638  CA  TYR A  41      12.214  62.165  66.862  1.00  0.00           C  
ATOM    639  C   TYR A  41      12.194  61.357  65.594  1.00  0.00           C  
ATOM    640  O   TYR A  41      11.629  60.259  65.517  1.00  0.00           O  
ATOM    641  CB  TYR A  41      11.255  63.351  66.738  1.00  0.00           C  
ATOM    642  CG  TYR A  41       9.840  62.957  66.376  1.00  0.00           C  
ATOM    643  CD1 TYR A  41       8.993  62.446  67.348  1.00  0.00           C  
ATOM    644  CD2 TYR A  41       9.390  63.107  65.073  1.00  0.00           C  
ATOM    645  CE1 TYR A  41       7.700  62.086  67.017  1.00  0.00           C  
ATOM    646  CE2 TYR A  41       8.098  62.747  64.742  1.00  0.00           C  
ATOM    647  CZ  TYR A  41       7.255  62.238  65.709  1.00  0.00           C  
ATOM    648  OH  TYR A  41       5.968  61.880  65.380  1.00  0.00           O  
ATOM    649  H   TYR A  41      13.795  63.604  67.196  1.00  0.00           H  
ATOM    650  HA  TYR A  41      11.870  61.534  67.682  1.00  0.00           H  
ATOM    651 1HB  TYR A  41      11.226  63.896  67.683  1.00  0.00           H  
ATOM    652 2HB  TYR A  41      11.622  64.038  65.976  1.00  0.00           H  
ATOM    653  HD1 TYR A  41       9.346  62.328  68.372  1.00  0.00           H  
ATOM    654  HD2 TYR A  41      10.057  63.508  64.309  1.00  0.00           H  
ATOM    655  HE1 TYR A  41       7.034  61.684  67.780  1.00  0.00           H  
ATOM    656  HE2 TYR A  41       7.745  62.864  63.717  1.00  0.00           H  
ATOM    657  HH  TYR A  41       5.820  62.046  64.446  1.00  0.00           H  
ATOM    658  N   LEU A  42      12.730  61.926  64.494  1.00  0.00           N  
ATOM    659  CA  LEU A  42      12.650  61.244  63.202  1.00  0.00           C  
ATOM    660  C   LEU A  42      13.520  60.009  63.124  1.00  0.00           C  
ATOM    661  O   LEU A  42      13.145  58.995  62.510  1.00  0.00           O  
ATOM    662  CB  LEU A  42      13.051  62.208  62.078  1.00  0.00           C  
ATOM    663  CG  LEU A  42      12.082  63.369  61.821  1.00  0.00           C  
ATOM    664  CD1 LEU A  42      12.686  64.317  60.794  1.00  0.00           C  
ATOM    665  CD2 LEU A  42      10.747  62.820  61.339  1.00  0.00           C  
ATOM    666  H   LEU A  42      13.190  62.824  64.549  1.00  0.00           H  
ATOM    667  HA  LEU A  42      11.621  60.924  63.043  1.00  0.00           H  
ATOM    668 1HB  LEU A  42      14.023  62.635  62.317  1.00  0.00           H  
ATOM    669 2HB  LEU A  42      13.143  61.642  61.151  1.00  0.00           H  
ATOM    670  HG  LEU A  42      11.932  63.929  62.744  1.00  0.00           H  
ATOM    671 1HD1 LEU A  42      11.998  65.143  60.611  1.00  0.00           H  
ATOM    672 2HD1 LEU A  42      13.630  64.710  61.173  1.00  0.00           H  
ATOM    673 3HD1 LEU A  42      12.864  63.780  59.863  1.00  0.00           H  
ATOM    674 1HD2 LEU A  42      10.059  63.646  61.157  1.00  0.00           H  
ATOM    675 2HD2 LEU A  42      10.896  62.261  60.415  1.00  0.00           H  
ATOM    676 3HD2 LEU A  42      10.330  62.160  62.099  1.00  0.00           H  
ATOM    677  N   SER A  43      14.683  59.987  63.783  1.00  0.00           N  
ATOM    678  CA  SER A  43      15.497  58.755  63.724  1.00  0.00           C  
ATOM    679  C   SER A  43      14.734  57.638  64.472  1.00  0.00           C  
ATOM    680  O   SER A  43      14.820  56.467  64.025  1.00  0.00           O  
ATOM    681  CB  SER A  43      16.863  58.977  64.344  1.00  0.00           C  
ATOM    682  OG  SER A  43      16.755  59.232  65.718  1.00  0.00           O  
ATOM    683  H   SER A  43      15.022  60.776  64.315  1.00  0.00           H  
ATOM    684  HA  SER A  43      15.635  58.481  62.677  1.00  0.00           H  
ATOM    685 1HB  SER A  43      17.483  58.095  64.183  1.00  0.00           H  
ATOM    686 2HB  SER A  43      17.353  59.816  63.853  1.00  0.00           H  
ATOM    687  HG  SER A  43      16.508  60.157  65.796  1.00  0.00           H  
ATOM    688  N   SER A  44      14.023  58.011  65.511  1.00  0.00           N  
ATOM    689  CA  SER A  44      13.285  56.978  66.274  1.00  0.00           C  
ATOM    690  C   SER A  44      12.149  56.440  65.408  1.00  0.00           C  
ATOM    691  O   SER A  44      11.613  55.349  65.704  1.00  0.00           O  
ATOM    692  CB  SER A  44      12.731  57.547  67.566  1.00  0.00           C  
ATOM    693  OG  SER A  44      11.725  58.487  67.310  1.00  0.00           O  
ATOM    694  H   SER A  44      13.964  58.976  65.805  1.00  0.00           H  
ATOM    695  HA  SER A  44      13.976  56.171  66.522  1.00  0.00           H  
ATOM    696 1HB  SER A  44      12.331  56.738  68.177  1.00  0.00           H  
ATOM    697 2HB  SER A  44      13.536  58.016  68.131  1.00  0.00           H  
ATOM    698  HG  SER A  44      11.851  58.769  66.401  1.00  0.00           H  
ATOM    699  N   ARG A  45      11.727  57.221  64.402  1.00  0.00           N  
ATOM    700  CA  ARG A  45      10.607  56.783  63.579  1.00  0.00           C  
ATOM    701  C   ARG A  45      11.084  55.989  62.382  1.00  0.00           C  
ATOM    702  O   ARG A  45      10.270  55.689  61.493  1.00  0.00           O  
ATOM    703  CB  ARG A  45       9.794  57.976  63.097  1.00  0.00           C  
ATOM    704  CG  ARG A  45       9.149  58.798  64.201  1.00  0.00           C  
ATOM    705  CD  ARG A  45       8.067  58.045  64.886  1.00  0.00           C  
ATOM    706  NE  ARG A  45       7.417  58.843  65.913  1.00  0.00           N  
ATOM    707  CZ  ARG A  45       6.463  58.387  66.747  1.00  0.00           C  
ATOM    708  NH1 ARG A  45       6.060  57.138  66.664  1.00  0.00           N  
ATOM    709  NH2 ARG A  45       5.932  59.194  67.649  1.00  0.00           N  
ATOM    710  H   ARG A  45      12.168  58.107  64.201  1.00  0.00           H  
ATOM    711  HA  ARG A  45       9.962  56.146  64.184  1.00  0.00           H  
ATOM    712 1HB  ARG A  45      10.434  58.642  62.520  1.00  0.00           H  
ATOM    713 2HB  ARG A  45       9.000  57.631  62.435  1.00  0.00           H  
ATOM    714 1HG  ARG A  45       9.902  59.067  64.942  1.00  0.00           H  
ATOM    715 2HG  ARG A  45       8.719  59.705  63.775  1.00  0.00           H  
ATOM    716 1HD  ARG A  45       7.314  57.747  64.158  1.00  0.00           H  
ATOM    717 2HD  ARG A  45       8.486  57.157  65.359  1.00  0.00           H  
ATOM    718  HE  ARG A  45       7.701  59.809  66.007  1.00  0.00           H  
ATOM    719 1HH1 ARG A  45       6.465  56.521  65.975  1.00  0.00           H  
ATOM    720 2HH1 ARG A  45       5.345  56.796  67.289  1.00  0.00           H  
ATOM    721 1HH2 ARG A  45       6.242  60.154  67.713  1.00  0.00           H  
ATOM    722 2HH2 ARG A  45       5.218  58.852  68.274  1.00  0.00           H  
ATOM    723  N   GLY A  46      12.361  55.659  62.301  1.00  0.00           N  
ATOM    724  CA  GLY A  46      12.825  54.823  61.210  1.00  0.00           C  
ATOM    725  C   GLY A  46      13.488  55.596  60.089  1.00  0.00           C  
ATOM    726  O   GLY A  46      13.571  55.056  58.978  1.00  0.00           O  
ATOM    727  H   GLY A  46      13.025  55.981  62.991  1.00  0.00           H  
ATOM    728 1HA  GLY A  46      13.537  54.090  61.590  1.00  0.00           H  
ATOM    729 2HA  GLY A  46      11.985  54.268  60.794  1.00  0.00           H  
ATOM    730  N   TYR A  47      14.000  56.804  60.345  1.00  0.00           N  
ATOM    731  CA  TYR A  47      14.733  57.518  59.312  1.00  0.00           C  
ATOM    732  C   TYR A  47      16.203  57.691  59.753  1.00  0.00           C  
ATOM    733  O   TYR A  47      16.464  57.617  60.936  1.00  0.00           O  
ATOM    734  CB  TYR A  47      14.081  58.872  59.026  1.00  0.00           C  
ATOM    735  CG  TYR A  47      12.684  58.769  58.455  1.00  0.00           C  
ATOM    736  CD1 TYR A  47      11.584  58.806  59.301  1.00  0.00           C  
ATOM    737  CD2 TYR A  47      12.502  58.636  57.087  1.00  0.00           C  
ATOM    738  CE1 TYR A  47      10.308  58.712  58.780  1.00  0.00           C  
ATOM    739  CE2 TYR A  47      11.226  58.541  56.566  1.00  0.00           C  
ATOM    740  CZ  TYR A  47      10.132  58.579  57.407  1.00  0.00           C  
ATOM    741  OH  TYR A  47       8.862  58.484  56.888  1.00  0.00           O  
ATOM    742  H   TYR A  47      13.885  57.233  61.252  1.00  0.00           H  
ATOM    743  HA  TYR A  47      14.712  56.923  58.399  1.00  0.00           H  
ATOM    744 1HB  TYR A  47      14.030  59.454  59.948  1.00  0.00           H  
ATOM    745 2HB  TYR A  47      14.695  59.431  58.321  1.00  0.00           H  
ATOM    746  HD1 TYR A  47      11.727  58.911  60.377  1.00  0.00           H  
ATOM    747  HD2 TYR A  47      13.365  58.605  56.423  1.00  0.00           H  
ATOM    748  HE1 TYR A  47       9.445  58.741  59.444  1.00  0.00           H  
ATOM    749  HE2 TYR A  47      11.083  58.436  55.490  1.00  0.00           H  
ATOM    750  HH  TYR A  47       8.913  58.398  55.933  1.00  0.00           H  
ATOM    751  N   ARG A  48      17.046  57.972  58.786  1.00  0.00           N  
ATOM    752  CA  ARG A  48      18.449  58.298  59.017  1.00  0.00           C  
ATOM    753  C   ARG A  48      18.494  59.829  59.071  1.00  0.00           C  
ATOM    754  O   ARG A  48      17.978  60.407  58.112  1.00  0.00           O  
ATOM    755  CB  ARG A  48      19.353  57.764  57.916  1.00  0.00           C  
ATOM    756  CG  ARG A  48      20.831  58.072  58.096  1.00  0.00           C  
ATOM    757  CD  ARG A  48      21.664  57.376  57.082  1.00  0.00           C  
ATOM    758  NE  ARG A  48      21.676  55.937  57.285  1.00  0.00           N  
ATOM    759  CZ  ARG A  48      22.199  55.046  56.419  1.00  0.00           C  
ATOM    760  NH1 ARG A  48      22.746  55.462  55.299  1.00  0.00           N  
ATOM    761  NH2 ARG A  48      22.160  53.754  56.696  1.00  0.00           N  
ATOM    762  H   ARG A  48      16.693  57.958  57.840  1.00  0.00           H  
ATOM    763  HA  ARG A  48      18.761  57.839  59.956  1.00  0.00           H  
ATOM    764 1HB  ARG A  48      19.247  56.682  57.851  1.00  0.00           H  
ATOM    765 2HB  ARG A  48      19.044  58.180  56.957  1.00  0.00           H  
ATOM    766 1HG  ARG A  48      20.994  59.145  57.996  1.00  0.00           H  
ATOM    767 2HG  ARG A  48      21.153  57.746  59.086  1.00  0.00           H  
ATOM    768 1HD  ARG A  48      21.269  57.577  56.087  1.00  0.00           H  
ATOM    769 2HD  ARG A  48      22.690  57.738  57.144  1.00  0.00           H  
ATOM    770  HE  ARG A  48      21.264  55.578  58.136  1.00  0.00           H  
ATOM    771 1HH1 ARG A  48      22.776  56.450  55.087  1.00  0.00           H  
ATOM    772 2HH1 ARG A  48      23.138  54.795  54.650  1.00  0.00           H  
ATOM    773 1HH2 ARG A  48      21.739  53.434  57.557  1.00  0.00           H  
ATOM    774 2HH2 ARG A  48      22.551  53.088  56.047  1.00  0.00           H  
ATOM    775  N   THR A  49      19.110  60.376  60.094  1.00  0.00           N  
ATOM    776  CA  THR A  49      19.114  61.864  60.208  1.00  0.00           C  
ATOM    777  C   THR A  49      20.555  62.391  60.140  1.00  0.00           C  
ATOM    778  O   THR A  49      21.436  61.840  60.845  1.00  0.00           O  
ATOM    779  CB  THR A  49      18.451  62.339  61.514  1.00  0.00           C  
ATOM    780  OG1 THR A  49      19.146  61.779  62.637  1.00  0.00           O  
ATOM    781  CG2 THR A  49      16.993  61.909  61.560  1.00  0.00           C  
ATOM    782  H   THR A  49      19.578  59.827  60.801  1.00  0.00           H  
ATOM    783  HA  THR A  49      18.547  62.276  59.373  1.00  0.00           H  
ATOM    784  HB  THR A  49      18.506  63.426  61.576  1.00  0.00           H  
ATOM    785  HG1 THR A  49      19.109  60.821  62.589  1.00  0.00           H  
ATOM    786 1HG2 THR A  49      16.541  62.253  62.489  1.00  0.00           H  
ATOM    787 2HG2 THR A  49      16.459  62.342  60.714  1.00  0.00           H  
ATOM    788 3HG2 THR A  49      16.932  60.823  61.508  1.00  0.00           H  
ATOM    789  N   ILE A  50      20.782  63.339  59.253  1.00  0.00           N  
ATOM    790  CA  ILE A  50      22.126  63.889  58.992  1.00  0.00           C  
ATOM    791  C   ILE A  50      22.085  65.393  59.245  1.00  0.00           C  
ATOM    792  O   ILE A  50      21.133  66.019  58.692  1.00  0.00           O  
ATOM    793  CB  ILE A  50      22.592  63.609  57.551  1.00  0.00           C  
ATOM    794  CG1 ILE A  50      22.601  62.103  57.276  1.00  0.00           C  
ATOM    795  CG2 ILE A  50      23.971  64.205  57.313  1.00  0.00           C  
ATOM    796  CD1 ILE A  50      21.318  61.587  56.666  1.00  0.00           C  
ATOM    797  H   ILE A  50      19.994  63.699  58.734  1.00  0.00           H  
ATOM    798  HA  ILE A  50      22.832  63.413  59.671  1.00  0.00           H  
ATOM    799  HB  ILE A  50      21.888  64.054  56.849  1.00  0.00           H  
ATOM    800 1HG1 ILE A  50      23.421  61.862  56.601  1.00  0.00           H  
ATOM    801 2HG1 ILE A  50      22.776  61.564  58.207  1.00  0.00           H  
ATOM    802 1HG2 ILE A  50      24.285  63.998  56.291  1.00  0.00           H  
ATOM    803 2HG2 ILE A  50      23.933  65.283  57.470  1.00  0.00           H  
ATOM    804 3HG2 ILE A  50      24.684  63.762  58.009  1.00  0.00           H  
ATOM    805 1HD1 ILE A  50      21.400  60.512  56.500  1.00  0.00           H  
ATOM    806 2HD1 ILE A  50      20.486  61.787  57.343  1.00  0.00           H  
ATOM    807 3HD1 ILE A  50      21.140  62.087  55.715  1.00  0.00           H  
ATOM    808  N   ALA A  51      23.040  65.974  59.991  1.00  0.00           N  
ATOM    809  CA  ALA A  51      22.974  67.445  60.151  1.00  0.00           C  
ATOM    810  C   ALA A  51      24.420  67.957  60.184  1.00  0.00           C  
ATOM    811  O   ALA A  51      25.160  67.435  61.028  1.00  0.00           O  
ATOM    812  CB  ALA A  51      22.220  67.842  61.412  1.00  0.00           C  
ATOM    813  H   ALA A  51      23.787  65.463  60.440  1.00  0.00           H  
ATOM    814  HA  ALA A  51      22.443  67.856  59.292  1.00  0.00           H  
ATOM    815 1HB  ALA A  51      22.194  68.929  61.493  1.00  0.00           H  
ATOM    816 2HB  ALA A  51      21.201  67.457  61.363  1.00  0.00           H  
ATOM    817 3HB  ALA A  51      22.724  67.426  62.283  1.00  0.00           H  
ATOM    818  N   PHE A  52      24.777  68.821  59.237  1.00  0.00           N  
ATOM    819  CA  PHE A  52      26.176  69.270  59.260  1.00  0.00           C  
ATOM    820  C   PHE A  52      26.314  70.663  59.845  1.00  0.00           C  
ATOM    821  O   PHE A  52      25.348  71.433  59.839  1.00  0.00           O  
ATOM    822  CB  PHE A  52      26.767  69.255  57.849  1.00  0.00           C  
ATOM    823  CG  PHE A  52      26.899  67.879  57.261  1.00  0.00           C  
ATOM    824  CD1 PHE A  52      25.774  67.162  56.879  1.00  0.00           C  
ATOM    825  CD2 PHE A  52      28.146  67.298  57.090  1.00  0.00           C  
ATOM    826  CE1 PHE A  52      25.894  65.896  56.338  1.00  0.00           C  
ATOM    827  CE2 PHE A  52      28.269  66.034  56.549  1.00  0.00           C  
ATOM    828  CZ  PHE A  52      27.141  65.332  56.173  1.00  0.00           C  
ATOM    829  H   PHE A  52      24.158  69.176  58.522  1.00  0.00           H  
ATOM    830  HA  PHE A  52      26.749  68.584  59.885  1.00  0.00           H  
ATOM    831 1HB  PHE A  52      26.139  69.850  57.186  1.00  0.00           H  
ATOM    832 2HB  PHE A  52      27.754  69.715  57.864  1.00  0.00           H  
ATOM    833  HD1 PHE A  52      24.788  67.609  57.008  1.00  0.00           H  
ATOM    834  HD2 PHE A  52      29.037  67.853  57.388  1.00  0.00           H  
ATOM    835  HE1 PHE A  52      25.003  65.344  56.042  1.00  0.00           H  
ATOM    836  HE2 PHE A  52      29.255  65.589  56.420  1.00  0.00           H  
ATOM    837  HZ  PHE A  52      27.237  64.334  55.748  1.00  0.00           H  
ATOM    838  N   ASP A  53      27.552  71.000  60.258  1.00  0.00           N  
ATOM    839  CA  ASP A  53      27.793  72.377  60.761  1.00  0.00           C  
ATOM    840  C   ASP A  53      28.234  73.197  59.542  1.00  0.00           C  
ATOM    841  O   ASP A  53      29.208  72.817  58.852  1.00  0.00           O  
ATOM    842  CB  ASP A  53      28.861  72.415  61.857  1.00  0.00           C  
ATOM    843  CG  ASP A  53      28.401  71.765  63.155  1.00  0.00           C  
ATOM    844  OD1 ASP A  53      27.216  71.604  63.329  1.00  0.00           O  
ATOM    845  OD2 ASP A  53      29.239  71.437  63.961  1.00  0.00           O  
ATOM    846  H   ASP A  53      28.319  70.343  60.235  1.00  0.00           H  
ATOM    847  HA  ASP A  53      26.864  72.757  61.188  1.00  0.00           H  
ATOM    848 1HB  ASP A  53      29.758  71.902  61.509  1.00  0.00           H  
ATOM    849 2HB  ASP A  53      29.135  73.450  62.063  1.00  0.00           H  
ATOM    850  N   ARG A  54      27.545  74.304  59.287  1.00  0.00           N  
ATOM    851  CA  ARG A  54      27.914  75.159  58.148  1.00  0.00           C  
ATOM    852  C   ARG A  54      29.376  75.591  58.311  1.00  0.00           C  
ATOM    853  O   ARG A  54      29.780  75.751  59.467  1.00  0.00           O  
ATOM    854  CB  ARG A  54      27.017  76.385  58.063  1.00  0.00           C  
ATOM    855  CG  ARG A  54      25.544  76.086  57.836  1.00  0.00           C  
ATOM    856  CD  ARG A  54      25.271  75.704  56.427  1.00  0.00           C  
ATOM    857  NE  ARG A  54      25.747  74.363  56.128  1.00  0.00           N  
ATOM    858  CZ  ARG A  54      25.090  73.230  56.444  1.00  0.00           C  
ATOM    859  NH1 ARG A  54      23.935  73.292  57.068  1.00  0.00           N  
ATOM    860  NH2 ARG A  54      25.608  72.055  56.127  1.00  0.00           N  
ATOM    861  H   ARG A  54      26.764  74.570  59.869  1.00  0.00           H  
ATOM    862  HA  ARG A  54      27.793  74.583  57.230  1.00  0.00           H  
ATOM    863 1HB  ARG A  54      27.099  76.960  58.984  1.00  0.00           H  
ATOM    864 2HB  ARG A  54      27.353  77.025  57.247  1.00  0.00           H  
ATOM    865 1HG  ARG A  54      25.237  75.262  58.481  1.00  0.00           H  
ATOM    866 2HG  ARG A  54      24.952  76.971  58.072  1.00  0.00           H  
ATOM    867 1HD  ARG A  54      24.198  75.734  56.243  1.00  0.00           H  
ATOM    868 2HD  ARG A  54      25.774  76.401  55.758  1.00  0.00           H  
ATOM    869  HE  ARG A  54      26.633  74.274  55.648  1.00  0.00           H  
ATOM    870 1HH1 ARG A  54      23.539  74.189  57.310  1.00  0.00           H  
ATOM    871 2HH1 ARG A  54      23.443  72.443  57.305  1.00  0.00           H  
ATOM    872 1HH2 ARG A  54      26.496  72.008  55.647  1.00  0.00           H  
ATOM    873 2HH2 ARG A  54      25.116  71.207  56.364  1.00  0.00           H  
ATOM    874  N   ARG A  55      30.052  75.886  57.202  1.00  0.00           N  
ATOM    875  CA  ARG A  55      31.427  76.413  57.437  1.00  0.00           C  
ATOM    876  C   ARG A  55      31.392  77.609  58.366  1.00  0.00           C  
ATOM    877  O   ARG A  55      30.506  78.490  58.447  1.00  0.00           O  
ATOM    878  CB  ARG A  55      32.093  76.824  56.132  1.00  0.00           C  
ATOM    879  CG  ARG A  55      31.463  78.024  55.443  1.00  0.00           C  
ATOM    880  CD  ARG A  55      32.167  78.364  54.180  1.00  0.00           C  
ATOM    881  NE  ARG A  55      31.964  77.352  53.156  1.00  0.00           N  
ATOM    882  CZ  ARG A  55      32.615  77.315  51.977  1.00  0.00           C  
ATOM    883  NH1 ARG A  55      33.506  78.238  51.689  1.00  0.00           N  
ATOM    884  NH2 ARG A  55      32.359  76.351  51.111  1.00  0.00           N  
ATOM    885  H   ARG A  55      29.719  75.785  56.254  1.00  0.00           H  
ATOM    886  HA  ARG A  55      32.027  75.624  57.892  1.00  0.00           H  
ATOM    887 1HB  ARG A  55      33.139  77.062  56.317  1.00  0.00           H  
ATOM    888 2HB  ARG A  55      32.066  75.989  55.431  1.00  0.00           H  
ATOM    889 1HG  ARG A  55      30.422  77.803  55.206  1.00  0.00           H  
ATOM    890 2HG  ARG A  55      31.509  78.889  56.105  1.00  0.00           H  
ATOM    891 1HD  ARG A  55      31.793  79.314  53.799  1.00  0.00           H  
ATOM    892 2HD  ARG A  55      33.237  78.446  54.371  1.00  0.00           H  
ATOM    893  HE  ARG A  55      31.287  76.625  53.342  1.00  0.00           H  
ATOM    894 1HH1 ARG A  55      33.701  78.976  52.351  1.00  0.00           H  
ATOM    895 2HH1 ARG A  55      33.993  78.211  50.805  1.00  0.00           H  
ATOM    896 1HH2 ARG A  55      31.674  75.641  51.332  1.00  0.00           H  
ATOM    897 2HH2 ARG A  55      32.847  76.323  50.228  1.00  0.00           H  
ATOM    898  N   GLY A  56      32.354  77.630  59.304  1.00  0.00           N  
ATOM    899  CA  GLY A  56      32.579  78.626  60.309  1.00  0.00           C  
ATOM    900  C   GLY A  56      31.609  78.586  61.470  1.00  0.00           C  
ATOM    901  O   GLY A  56      31.484  79.589  62.188  1.00  0.00           O  
ATOM    902  H   GLY A  56      32.968  76.830  59.258  1.00  0.00           H  
ATOM    903 1HA  GLY A  56      33.586  78.516  60.712  1.00  0.00           H  
ATOM    904 2HA  GLY A  56      32.520  79.616  59.859  1.00  0.00           H  
ATOM    905  N   PHE A  57      30.795  77.508  61.530  1.00  0.00           N  
ATOM    906  CA  PHE A  57      29.858  77.359  62.640  1.00  0.00           C  
ATOM    907  C   PHE A  57      30.187  76.042  63.378  1.00  0.00           C  
ATOM    908  O   PHE A  57      30.703  75.109  62.784  1.00  0.00           O  
ATOM    909  CB  PHE A  57      28.412  77.351  62.140  1.00  0.00           C  
ATOM    910  CG  PHE A  57      27.988  78.638  61.491  1.00  0.00           C  
ATOM    911  CD1 PHE A  57      28.087  78.805  60.118  1.00  0.00           C  
ATOM    912  CD2 PHE A  57      27.491  79.685  62.252  1.00  0.00           C  
ATOM    913  CE1 PHE A  57      27.698  79.988  59.520  1.00  0.00           C  
ATOM    914  CE2 PHE A  57      27.099  80.868  61.657  1.00  0.00           C  
ATOM    915  CZ  PHE A  57      27.204  81.020  60.289  1.00  0.00           C  
ATOM    916  H   PHE A  57      30.825  76.798  60.813  1.00  0.00           H  
ATOM    917  HA  PHE A  57      29.984  78.206  63.315  1.00  0.00           H  
ATOM    918 1HB  PHE A  57      28.282  76.547  61.417  1.00  0.00           H  
ATOM    919 2HB  PHE A  57      27.740  77.153  62.974  1.00  0.00           H  
ATOM    920  HD1 PHE A  57      28.477  77.988  59.509  1.00  0.00           H  
ATOM    921  HD2 PHE A  57      27.409  79.565  63.333  1.00  0.00           H  
ATOM    922  HE1 PHE A  57      27.781  80.106  58.440  1.00  0.00           H  
ATOM    923  HE2 PHE A  57      26.709  81.683  62.267  1.00  0.00           H  
ATOM    924  HZ  PHE A  57      26.897  81.953  59.819  1.00  0.00           H  
ATOM    925  N   GLY A  58      29.811  75.944  64.650  1.00  0.00           N  
ATOM    926  CA  GLY A  58      29.958  74.728  65.428  1.00  0.00           C  
ATOM    927  C   GLY A  58      31.385  74.190  65.331  1.00  0.00           C  
ATOM    928  O   GLY A  58      32.347  74.925  65.582  1.00  0.00           O  
ATOM    929  H   GLY A  58      29.405  76.760  65.085  1.00  0.00           H  
ATOM    930 1HA  GLY A  58      29.708  74.930  66.470  1.00  0.00           H  
ATOM    931 2HA  GLY A  58      29.254  73.979  65.068  1.00  0.00           H  
ATOM    932  N   ARG A  59      31.461  72.914  64.948  1.00  0.00           N  
ATOM    933  CA  ARG A  59      32.743  72.230  64.893  1.00  0.00           C  
ATOM    934  C   ARG A  59      33.428  72.302  63.564  1.00  0.00           C  
ATOM    935  O   ARG A  59      34.521  71.732  63.430  1.00  0.00           O  
ATOM    936  CB  ARG A  59      32.567  70.763  65.257  1.00  0.00           C  
ATOM    937  CG  ARG A  59      32.594  70.467  66.748  1.00  0.00           C  
ATOM    938  CD  ARG A  59      31.373  70.969  67.430  1.00  0.00           C  
ATOM    939  NE  ARG A  59      31.377  70.656  68.850  1.00  0.00           N  
ATOM    940  CZ  ARG A  59      30.443  71.070  69.727  1.00  0.00           C  
ATOM    941  NH1 ARG A  59      29.438  71.811  69.316  1.00  0.00           N  
ATOM    942  NH2 ARG A  59      30.536  70.731  71.001  1.00  0.00           N  
ATOM    943  H   ARG A  59      30.624  72.411  64.692  1.00  0.00           H  
ATOM    944  HA  ARG A  59      33.414  72.695  65.616  1.00  0.00           H  
ATOM    945 1HB  ARG A  59      31.616  70.403  64.867  1.00  0.00           H  
ATOM    946 2HB  ARG A  59      33.356  70.175  64.790  1.00  0.00           H  
ATOM    947 1HG  ARG A  59      32.654  69.389  66.904  1.00  0.00           H  
ATOM    948 2HG  ARG A  59      33.462  70.949  67.200  1.00  0.00           H  
ATOM    949 1HD  ARG A  59      31.314  72.051  67.320  1.00  0.00           H  
ATOM    950 2HD  ARG A  59      30.492  70.511  66.983  1.00  0.00           H  
ATOM    951  HE  ARG A  59      32.135  70.087  69.204  1.00  0.00           H  
ATOM    952 1HH1 ARG A  59      29.366  72.070  68.343  1.00  0.00           H  
ATOM    953 2HH1 ARG A  59      28.737  72.121  69.974  1.00  0.00           H  
ATOM    954 1HH2 ARG A  59      31.309  70.161  71.317  1.00  0.00           H  
ATOM    955 2HH2 ARG A  59      29.836  71.041  71.659  1.00  0.00           H  
ATOM    956  N   SER A  60      32.802  72.909  62.544  1.00  0.00           N  
ATOM    957  CA  SER A  60      33.504  72.964  61.248  1.00  0.00           C  
ATOM    958  C   SER A  60      34.663  73.989  61.376  1.00  0.00           C  
ATOM    959  O   SER A  60      34.723  74.813  62.281  1.00  0.00           O  
ATOM    960  CB  SER A  60      32.554  73.361  60.135  1.00  0.00           C  
ATOM    961  OG  SER A  60      31.550  72.399  59.965  1.00  0.00           O  
ATOM    962  H   SER A  60      31.885  73.324  62.625  1.00  0.00           H  
ATOM    963  HA  SER A  60      33.900  71.972  61.026  1.00  0.00           H  
ATOM    964 1HB  SER A  60      32.103  74.325  60.368  1.00  0.00           H  
ATOM    965 2HB  SER A  60      33.111  73.477  59.206  1.00  0.00           H  
ATOM    966  HG  SER A  60      30.836  72.842  59.500  1.00  0.00           H  
ATOM    967  N   ASP A  61      35.592  73.858  60.456  1.00  0.00           N  
ATOM    968  CA  ASP A  61      36.699  74.837  60.430  1.00  0.00           C  
ATOM    969  C   ASP A  61      36.111  76.226  60.087  1.00  0.00           C  
ATOM    970  O   ASP A  61      34.990  76.331  59.603  1.00  0.00           O  
ATOM    971  CB  ASP A  61      37.768  74.441  59.408  1.00  0.00           C  
ATOM    972  CG  ASP A  61      39.067  75.217  59.579  1.00  0.00           C  
ATOM    973  OD1 ASP A  61      39.103  76.103  60.398  1.00  0.00           O  
ATOM    974  OD2 ASP A  61      40.010  74.915  58.888  1.00  0.00           O  
ATOM    975  H   ASP A  61      35.575  73.116  59.771  1.00  0.00           H  
ATOM    976  HA  ASP A  61      37.162  74.861  61.417  1.00  0.00           H  
ATOM    977 1HB  ASP A  61      37.982  73.376  59.501  1.00  0.00           H  
ATOM    978 2HB  ASP A  61      37.389  74.612  58.400  1.00  0.00           H  
ATOM    979  N   GLN A  62      36.916  77.261  60.261  1.00  0.00           N  
ATOM    980  CA  GLN A  62      36.423  78.632  60.089  1.00  0.00           C  
ATOM    981  C   GLN A  62      37.164  79.459  59.080  1.00  0.00           C  
ATOM    982  O   GLN A  62      38.071  80.243  59.440  1.00  0.00           O  
ATOM    983  CB  GLN A  62      36.454  79.367  61.432  1.00  0.00           C  
ATOM    984  CG  GLN A  62      35.849  80.760  61.393  1.00  0.00           C  
ATOM    985  CD  GLN A  62      35.856  81.432  62.753  1.00  0.00           C  
ATOM    986  OE1 GLN A  62      35.413  80.854  63.749  1.00  0.00           O  
ATOM    987  NE2 GLN A  62      36.361  82.660  62.802  1.00  0.00           N  
ATOM    988  H   GLN A  62      37.882  77.114  60.515  1.00  0.00           H  
ATOM    989  HA  GLN A  62      35.394  78.587  59.733  1.00  0.00           H  
ATOM    990 1HB  GLN A  62      35.911  78.785  62.177  1.00  0.00           H  
ATOM    991 2HB  GLN A  62      37.485  79.457  61.774  1.00  0.00           H  
ATOM    992 1HG  GLN A  62      36.426  81.376  60.704  1.00  0.00           H  
ATOM    993 2HG  GLN A  62      34.816  80.687  61.053  1.00  0.00           H  
ATOM    994 1HE2 GLN A  62      36.392  83.154  63.672  1.00  0.00           H  
ATOM    995 2HE2 GLN A  62      36.709  83.092  61.970  1.00  0.00           H  
ATOM    996  N   PRO A  63      36.902  79.215  57.826  1.00  0.00           N  
ATOM    997  CA  PRO A  63      37.633  79.896  56.761  1.00  0.00           C  
ATOM    998  C   PRO A  63      37.326  81.371  56.762  1.00  0.00           C  
ATOM    999  O   PRO A  63      36.207  81.844  56.988  1.00  0.00           O  
ATOM   1000  CB  PRO A  63      37.119  79.216  55.488  1.00  0.00           C  
ATOM   1001  CG  PRO A  63      35.780  78.686  55.871  1.00  0.00           C  
ATOM   1002  CD  PRO A  63      35.926  78.316  57.324  1.00  0.00           C  
ATOM   1003  HA  PRO A  63      38.711  79.719  56.891  1.00  0.00           H  
ATOM   1004 1HB  PRO A  63      37.070  79.945  54.666  1.00  0.00           H  
ATOM   1005 2HB  PRO A  63      37.818  78.426  55.175  1.00  0.00           H  
ATOM   1006 1HG  PRO A  63      35.007  79.450  55.704  1.00  0.00           H  
ATOM   1007 2HG  PRO A  63      35.518  77.824  55.239  1.00  0.00           H  
ATOM   1008 1HD  PRO A  63      34.967  78.472  57.840  1.00  0.00           H  
ATOM   1009 2HD  PRO A  63      36.245  77.267  57.405  1.00  0.00           H  
ATOM   1010  N   TRP A  64      38.368  82.174  56.489  1.00  0.00           N  
ATOM   1011  CA  TRP A  64      38.207  83.615  56.350  1.00  0.00           C  
ATOM   1012  C   TRP A  64      37.309  83.917  55.162  1.00  0.00           C  
ATOM   1013  O   TRP A  64      36.517  84.875  55.164  1.00  0.00           O  
ATOM   1014  CB  TRP A  64      39.563  84.300  56.167  1.00  0.00           C  
ATOM   1015  CG  TRP A  64      40.403  84.304  57.409  1.00  0.00           C  
ATOM   1016  CD1 TRP A  64      40.129  83.666  58.581  1.00  0.00           C  
ATOM   1017  CD2 TRP A  64      41.666  84.984  57.608  1.00  0.00           C  
ATOM   1018  NE1 TRP A  64      41.128  83.901  59.492  1.00  0.00           N  
ATOM   1019  CE2 TRP A  64      42.078  84.704  58.913  1.00  0.00           C  
ATOM   1020  CE3 TRP A  64      42.469  85.794  56.795  1.00  0.00           C  
ATOM   1021  CZ2 TRP A  64      43.260  85.207  59.433  1.00  0.00           C  
ATOM   1022  CZ3 TRP A  64      43.655  86.297  57.315  1.00  0.00           C  
ATOM   1023  CH2 TRP A  64      44.040  86.010  58.601  1.00  0.00           C  
ATOM   1024  H   TRP A  64      39.286  81.769  56.377  1.00  0.00           H  
ATOM   1025  HA  TRP A  64      37.745  84.001  57.259  1.00  0.00           H  
ATOM   1026 1HB  TRP A  64      40.121  83.796  55.378  1.00  0.00           H  
ATOM   1027 2HB  TRP A  64      39.410  85.332  55.853  1.00  0.00           H  
ATOM   1028  HD1 TRP A  64      39.245  83.058  58.767  1.00  0.00           H  
ATOM   1029  HE1 TRP A  64      41.160  83.542  60.436  1.00  0.00           H  
ATOM   1030  HE3 TRP A  64      42.169  86.023  55.772  1.00  0.00           H  
ATOM   1031  HZ2 TRP A  64      43.583  84.991  60.452  1.00  0.00           H  
ATOM   1032  HZ3 TRP A  64      44.273  86.927  56.676  1.00  0.00           H  
ATOM   1033  HH2 TRP A  64      44.977  86.421  58.978  1.00  0.00           H  
ATOM   1034  N   THR A  65      37.304  83.048  54.140  1.00  0.00           N  
ATOM   1035  CA  THR A  65      36.595  83.317  52.906  1.00  0.00           C  
ATOM   1036  C   THR A  65      35.458  82.322  52.564  1.00  0.00           C  
ATOM   1037  O   THR A  65      35.472  81.268  53.176  1.00  0.00           O  
ATOM   1038  CB  THR A  65      37.600  83.357  51.740  1.00  0.00           C  
ATOM   1039  OG1 THR A  65      38.195  82.063  51.574  1.00  0.00           O  
ATOM   1040  CG2 THR A  65      38.690  84.381  52.010  1.00  0.00           C  
ATOM   1041  H   THR A  65      37.811  82.180  54.237  1.00  0.00           H  
ATOM   1042  HA  THR A  65      36.107  84.288  52.992  1.00  0.00           H  
ATOM   1043  HB  THR A  65      37.079  83.622  50.820  1.00  0.00           H  
ATOM   1044  HG1 THR A  65      38.002  81.733  50.693  1.00  0.00           H  
ATOM   1045 1HG2 THR A  65      39.391  84.396  51.175  1.00  0.00           H  
ATOM   1046 2HG2 THR A  65      38.242  85.368  52.125  1.00  0.00           H  
ATOM   1047 3HG2 THR A  65      39.221  84.116  52.923  1.00  0.00           H  
ATOM   1048  N   GLY A  66      34.673  82.680  51.565  1.00  0.00           N  
ATOM   1049  CA  GLY A  66      33.643  81.744  51.115  1.00  0.00           C  
ATOM   1050  C   GLY A  66      32.475  81.708  52.094  1.00  0.00           C  
ATOM   1051  O   GLY A  66      31.692  80.740  52.096  1.00  0.00           O  
ATOM   1052  H   GLY A  66      34.760  83.574  51.104  1.00  0.00           H  
ATOM   1053 1HA  GLY A  66      33.289  82.040  50.127  1.00  0.00           H  
ATOM   1054 2HA  GLY A  66      34.074  80.748  51.017  1.00  0.00           H  
ATOM   1055  N   ASN A  67      32.240  82.792  52.824  1.00  0.00           N  
ATOM   1056  CA  ASN A  67      31.080  82.813  53.734  1.00  0.00           C  
ATOM   1057  C   ASN A  67      29.926  83.425  52.935  1.00  0.00           C  
ATOM   1058  O   ASN A  67      29.539  84.584  53.162  1.00  0.00           O  
ATOM   1059  CB  ASN A  67      31.362  83.594  55.005  1.00  0.00           C  
ATOM   1060  CG  ASN A  67      32.406  82.939  55.866  1.00  0.00           C  
ATOM   1061  OD1 ASN A  67      32.261  81.777  56.263  1.00  0.00           O  
ATOM   1062  ND2 ASN A  67      33.455  83.661  56.163  1.00  0.00           N  
ATOM   1063  H   ASN A  67      32.838  83.604  52.771  1.00  0.00           H  
ATOM   1064  HA  ASN A  67      30.845  81.786  54.019  1.00  0.00           H  
ATOM   1065 1HB  ASN A  67      31.698  84.599  54.747  1.00  0.00           H  
ATOM   1066 2HB  ASN A  67      30.442  83.694  55.582  1.00  0.00           H  
ATOM   1067 1HD2 ASN A  67      34.182  83.277  56.733  1.00  0.00           H  
ATOM   1068 2HD2 ASN A  67      33.531  84.597  55.820  1.00  0.00           H  
ATOM   1069  N   ASP A  68      29.370  82.623  52.026  1.00  0.00           N  
ATOM   1070  CA  ASP A  68      28.267  83.135  51.208  1.00  0.00           C  
ATOM   1071  C   ASP A  68      27.384  81.940  50.790  1.00  0.00           C  
ATOM   1072  O   ASP A  68      27.766  80.800  50.986  1.00  0.00           O  
ATOM   1073  CB  ASP A  68      28.790  83.877  49.975  1.00  0.00           C  
ATOM   1074  CG  ASP A  68      29.579  82.978  49.033  1.00  0.00           C  
ATOM   1075  OD1 ASP A  68      29.261  81.815  48.948  1.00  0.00           O  
ATOM   1076  OD2 ASP A  68      30.491  83.463  48.407  1.00  0.00           O  
ATOM   1077  H   ASP A  68      29.687  81.674  51.886  1.00  0.00           H  
ATOM   1078  HA  ASP A  68      27.687  83.836  51.809  1.00  0.00           H  
ATOM   1079 1HB  ASP A  68      27.951  84.307  49.427  1.00  0.00           H  
ATOM   1080 2HB  ASP A  68      29.431  84.700  50.291  1.00  0.00           H  
ATOM   1081  N   TYR A  69      26.209  82.188  50.252  1.00  0.00           N  
ATOM   1082  CA  TYR A  69      25.267  81.077  49.988  1.00  0.00           C  
ATOM   1083  C   TYR A  69      25.723  80.157  48.888  1.00  0.00           C  
ATOM   1084  O   TYR A  69      25.460  78.951  48.954  1.00  0.00           O  
ATOM   1085  CB  TYR A  69      23.879  81.622  49.642  1.00  0.00           C  
ATOM   1086  CG  TYR A  69      23.792  82.237  48.262  1.00  0.00           C  
ATOM   1087  CD1 TYR A  69      23.468  81.446  47.170  1.00  0.00           C  
ATOM   1088  CD2 TYR A  69      24.036  83.591  48.090  1.00  0.00           C  
ATOM   1089  CE1 TYR A  69      23.388  82.007  45.910  1.00  0.00           C  
ATOM   1090  CE2 TYR A  69      23.956  84.152  46.830  1.00  0.00           C  
ATOM   1091  CZ  TYR A  69      23.634  83.366  45.743  1.00  0.00           C  
ATOM   1092  OH  TYR A  69      23.554  83.925  44.489  1.00  0.00           O  
ATOM   1093  H   TYR A  69      25.937  83.131  50.014  1.00  0.00           H  
ATOM   1094  HA  TYR A  69      25.187  80.469  50.890  1.00  0.00           H  
ATOM   1095 1HB  TYR A  69      23.146  80.816  49.702  1.00  0.00           H  
ATOM   1096 2HB  TYR A  69      23.594  82.380  50.370  1.00  0.00           H  
ATOM   1097  HD1 TYR A  69      23.276  80.381  47.305  1.00  0.00           H  
ATOM   1098  HD2 TYR A  69      24.292  84.212  48.948  1.00  0.00           H  
ATOM   1099  HE1 TYR A  69      23.133  81.386  45.052  1.00  0.00           H  
ATOM   1100  HE2 TYR A  69      24.149  85.217  46.695  1.00  0.00           H  
ATOM   1101  HH  TYR A  69      23.750  84.863  44.545  1.00  0.00           H  
ATOM   1102  N   ASP A  70      26.361  80.651  47.831  1.00  0.00           N  
ATOM   1103  CA  ASP A  70      26.865  79.717  46.791  1.00  0.00           C  
ATOM   1104  C   ASP A  70      27.794  78.670  47.411  1.00  0.00           C  
ATOM   1105  O   ASP A  70      27.831  77.497  47.050  1.00  0.00           O  
ATOM   1106  CB  ASP A  70      27.610  80.474  45.689  1.00  0.00           C  
ATOM   1107  CG  ASP A  70      28.029  79.576  44.533  1.00  0.00           C  
ATOM   1108  OD1 ASP A  70      27.204  79.292  43.697  1.00  0.00           O  
ATOM   1109  OD2 ASP A  70      29.171  79.183  44.496  1.00  0.00           O  
ATOM   1110  H   ASP A  70      26.512  81.643  47.716  1.00  0.00           H  
ATOM   1111  HA  ASP A  70      26.013  79.207  46.342  1.00  0.00           H  
ATOM   1112 1HB  ASP A  70      26.974  81.270  45.300  1.00  0.00           H  
ATOM   1113 2HB  ASP A  70      28.501  80.943  46.108  1.00  0.00           H  
ATOM   1114  N   THR A  71      28.698  79.117  48.287  1.00  0.00           N  
ATOM   1115  CA  THR A  71      29.654  78.219  48.927  1.00  0.00           C  
ATOM   1116  C   THR A  71      28.908  77.322  49.902  1.00  0.00           C  
ATOM   1117  O   THR A  71      29.272  76.153  49.984  1.00  0.00           O  
ATOM   1118  CB  THR A  71      30.764  78.993  49.661  1.00  0.00           C  
ATOM   1119  OG1 THR A  71      30.179  79.850  50.650  1.00  0.00           O  
ATOM   1120  CG2 THR A  71      31.568  79.833  48.679  1.00  0.00           C  
ATOM   1121  H   THR A  71      28.721  80.101  48.512  1.00  0.00           H  
ATOM   1122  HA  THR A  71      30.123  77.607  48.156  1.00  0.00           H  
ATOM   1123  HB  THR A  71      31.431  78.289  50.159  1.00  0.00           H  
ATOM   1124  HG1 THR A  71      29.847  80.646  50.227  1.00  0.00           H  
ATOM   1125 1HG2 THR A  71      32.348  80.373  49.216  1.00  0.00           H  
ATOM   1126 2HG2 THR A  71      32.023  79.183  47.933  1.00  0.00           H  
ATOM   1127 3HG2 THR A  71      30.908  80.545  48.186  1.00  0.00           H  
ATOM   1128  N   PHE A  72      28.046  77.868  50.739  1.00  0.00           N  
ATOM   1129  CA  PHE A  72      27.267  77.031  51.674  1.00  0.00           C  
ATOM   1130  C   PHE A  72      26.613  75.885  50.885  1.00  0.00           C  
ATOM   1131  O   PHE A  72      26.489  74.740  51.328  1.00  0.00           O  
ATOM   1132  CB  PHE A  72      26.197  77.854  52.394  1.00  0.00           C  
ATOM   1133  CG  PHE A  72      26.745  78.763  53.457  1.00  0.00           C  
ATOM   1134  CD1 PHE A  72      28.111  78.844  53.684  1.00  0.00           C  
ATOM   1135  CD2 PHE A  72      25.897  79.537  54.234  1.00  0.00           C  
ATOM   1136  CE1 PHE A  72      28.617  79.679  54.662  1.00  0.00           C  
ATOM   1137  CE2 PHE A  72      26.399  80.374  55.212  1.00  0.00           C  
ATOM   1138  CZ  PHE A  72      27.761  80.444  55.426  1.00  0.00           C  
ATOM   1139  H   PHE A  72      27.912  78.869  50.746  1.00  0.00           H  
ATOM   1140  HA  PHE A  72      27.947  76.624  52.423  1.00  0.00           H  
ATOM   1141 1HB  PHE A  72      25.660  78.465  51.669  1.00  0.00           H  
ATOM   1142 2HB  PHE A  72      25.474  77.185  52.858  1.00  0.00           H  
ATOM   1143  HD1 PHE A  72      28.788  78.240  53.079  1.00  0.00           H  
ATOM   1144  HD2 PHE A  72      24.821  79.481  54.065  1.00  0.00           H  
ATOM   1145  HE1 PHE A  72      29.692  79.733  54.830  1.00  0.00           H  
ATOM   1146  HE2 PHE A  72      25.722  80.978  55.815  1.00  0.00           H  
ATOM   1147  HZ  PHE A  72      28.159  81.102  56.198  1.00  0.00           H  
ATOM   1148  N   ALA A  73      25.988  76.264  49.780  1.00  0.00           N  
ATOM   1149  CA  ALA A  73      25.282  75.310  48.936  1.00  0.00           C  
ATOM   1150  C   ALA A  73      26.226  74.247  48.388  1.00  0.00           C  
ATOM   1151  O   ALA A  73      25.936  73.066  48.284  1.00  0.00           O  
ATOM   1152  CB  ALA A  73      24.581  76.033  47.795  1.00  0.00           C  
ATOM   1153  H   ALA A  73      26.001  77.239  49.516  1.00  0.00           H  
ATOM   1154  HA  ALA A  73      24.534  74.805  49.548  1.00  0.00           H  
ATOM   1155 1HB  ALA A  73      24.057  75.308  47.172  1.00  0.00           H  
ATOM   1156 2HB  ALA A  73      23.864  76.746  48.202  1.00  0.00           H  
ATOM   1157 3HB  ALA A  73      25.318  76.563  47.193  1.00  0.00           H  
ATOM   1158  N   ASP A  74      27.425  74.649  47.938  1.00  0.00           N  
ATOM   1159  CA  ASP A  74      28.379  73.742  47.341  1.00  0.00           C  
ATOM   1160  C   ASP A  74      29.000  72.833  48.406  1.00  0.00           C  
ATOM   1161  O   ASP A  74      29.302  71.692  48.105  1.00  0.00           O  
ATOM   1162  CB  ASP A  74      29.474  74.525  46.612  1.00  0.00           C  
ATOM   1163  CG  ASP A  74      30.386  73.633  45.781  1.00  0.00           C  
ATOM   1164  OD1 ASP A  74      29.999  73.266  44.697  1.00  0.00           O  
ATOM   1165  OD2 ASP A  74      31.462  73.328  46.237  1.00  0.00           O  
ATOM   1166  H   ASP A  74      27.663  75.627  48.024  1.00  0.00           H  
ATOM   1167  HA  ASP A  74      27.856  73.116  46.617  1.00  0.00           H  
ATOM   1168 1HB  ASP A  74      29.016  75.265  45.955  1.00  0.00           H  
ATOM   1169 2HB  ASP A  74      30.081  75.064  47.339  1.00  0.00           H  
ATOM   1170  N   ASP A  75      29.183  73.335  49.629  1.00  0.00           N  
ATOM   1171  CA  ASP A  75      29.677  72.504  50.721  1.00  0.00           C  
ATOM   1172  C   ASP A  75      28.617  71.430  51.014  1.00  0.00           C  
ATOM   1173  O   ASP A  75      28.941  70.243  51.185  1.00  0.00           O  
ATOM   1174  CB  ASP A  75      29.960  73.341  51.971  1.00  0.00           C  
ATOM   1175  CG  ASP A  75      30.623  72.539  53.083  1.00  0.00           C  
ATOM   1176  OD1 ASP A  75      31.813  72.341  53.018  1.00  0.00           O  
ATOM   1177  OD2 ASP A  75      29.933  72.132  53.987  1.00  0.00           O  
ATOM   1178  H   ASP A  75      28.977  74.308  49.806  1.00  0.00           H  
ATOM   1179  HA  ASP A  75      30.610  72.036  50.405  1.00  0.00           H  
ATOM   1180 1HB  ASP A  75      30.609  74.177  51.710  1.00  0.00           H  
ATOM   1181 2HB  ASP A  75      29.026  73.756  52.350  1.00  0.00           H  
ATOM   1182  N   ILE A  76      27.337  71.810  51.058  1.00  0.00           N  
ATOM   1183  CA  ILE A  76      26.265  70.828  51.298  1.00  0.00           C  
ATOM   1184  C   ILE A  76      26.258  69.815  50.136  1.00  0.00           C  
ATOM   1185  O   ILE A  76      25.986  68.618  50.342  1.00  0.00           O  
ATOM   1186  CB  ILE A  76      24.889  71.508  51.418  1.00  0.00           C  
ATOM   1187  CG1 ILE A  76      24.822  72.356  52.691  1.00  0.00           C  
ATOM   1188  CG2 ILE A  76      23.779  70.469  51.408  1.00  0.00           C  
ATOM   1189  CD1 ILE A  76      23.618  73.268  52.755  1.00  0.00           C  
ATOM   1190  H   ILE A  76      27.094  72.781  50.926  1.00  0.00           H  
ATOM   1191  HA  ILE A  76      26.471  70.314  52.236  1.00  0.00           H  
ATOM   1192  HB  ILE A  76      24.745  72.189  50.579  1.00  0.00           H  
ATOM   1193 1HG1 ILE A  76      24.802  71.702  53.563  1.00  0.00           H  
ATOM   1194 2HG1 ILE A  76      25.719  72.972  52.766  1.00  0.00           H  
ATOM   1195 1HG2 ILE A  76      22.814  70.967  51.494  1.00  0.00           H  
ATOM   1196 2HG2 ILE A  76      23.815  69.908  50.475  1.00  0.00           H  
ATOM   1197 3HG2 ILE A  76      23.911  69.786  52.247  1.00  0.00           H  
ATOM   1198 1HD1 ILE A  76      23.640  73.836  53.686  1.00  0.00           H  
ATOM   1199 2HD1 ILE A  76      23.637  73.956  51.910  1.00  0.00           H  
ATOM   1200 3HD1 ILE A  76      22.708  72.671  52.718  1.00  0.00           H  
ATOM   1201  N   ALA A  77      26.510  70.303  48.928  1.00  0.00           N  
ATOM   1202  CA  ALA A  77      26.474  69.378  47.772  1.00  0.00           C  
ATOM   1203  C   ALA A  77      27.560  68.325  47.969  1.00  0.00           C  
ATOM   1204  O   ALA A  77      27.396  67.141  47.664  1.00  0.00           O  
ATOM   1205  CB  ALA A  77      26.672  70.119  46.458  1.00  0.00           C  
ATOM   1206  H   ALA A  77      26.724  71.278  48.772  1.00  0.00           H  
ATOM   1207  HA  ALA A  77      25.495  68.899  47.752  1.00  0.00           H  
ATOM   1208 1HB  ALA A  77      26.640  69.409  45.631  1.00  0.00           H  
ATOM   1209 2HB  ALA A  77      25.880  70.857  46.333  1.00  0.00           H  
ATOM   1210 3HB  ALA A  77      27.638  70.622  46.466  1.00  0.00           H  
ATOM   1211  N   GLN A  78      28.732  68.772  48.444  1.00  0.00           N  
ATOM   1212  CA  GLN A  78      29.842  67.840  48.615  1.00  0.00           C  
ATOM   1213  C   GLN A  78      29.584  66.852  49.751  1.00  0.00           C  
ATOM   1214  O   GLN A  78      30.015  65.721  49.648  1.00  0.00           O  
ATOM   1215  CB  GLN A  78      31.142  68.605  48.877  1.00  0.00           C  
ATOM   1216  CG  GLN A  78      31.652  69.393  47.682  1.00  0.00           C  
ATOM   1217  CD  GLN A  78      32.910  70.179  48.002  1.00  0.00           C  
ATOM   1218  OE1 GLN A  78      33.954  69.604  48.320  1.00  0.00           O  
ATOM   1219  NE2 GLN A  78      32.817  71.501  47.919  1.00  0.00           N  
ATOM   1220  H   GLN A  78      28.863  69.744  48.687  1.00  0.00           H  
ATOM   1221  HA  GLN A  78      29.954  67.264  47.697  1.00  0.00           H  
ATOM   1222 1HB  GLN A  78      30.993  69.303  49.701  1.00  0.00           H  
ATOM   1223 2HB  GLN A  78      31.922  67.906  49.177  1.00  0.00           H  
ATOM   1224 1HG  GLN A  78      31.879  68.699  46.873  1.00  0.00           H  
ATOM   1225 2HG  GLN A  78      30.881  70.095  47.367  1.00  0.00           H  
ATOM   1226 1HE2 GLN A  78      33.614  72.073  48.118  1.00  0.00           H  
ATOM   1227 2HE2 GLN A  78      31.950  71.927  47.657  1.00  0.00           H  
ATOM   1228  N   LEU A  79      28.872  67.237  50.776  1.00  0.00           N  
ATOM   1229  CA  LEU A  79      28.543  66.329  51.893  1.00  0.00           C  
ATOM   1230  C   LEU A  79      27.575  65.234  51.362  1.00  0.00           C  
ATOM   1231  O   LEU A  79      27.730  64.044  51.569  1.00  0.00           O  
ATOM   1232  CB  LEU A  79      27.901  67.100  53.053  1.00  0.00           C  
ATOM   1233  CG  LEU A  79      28.830  68.060  53.808  1.00  0.00           C  
ATOM   1234  CD1 LEU A  79      28.014  68.889  54.790  1.00  0.00           C  
ATOM   1235  CD2 LEU A  79      29.907  67.263  54.529  1.00  0.00           C  
ATOM   1236  H   LEU A  79      28.537  68.189  50.801  1.00  0.00           H  
ATOM   1237  HA  LEU A  79      29.465  65.872  52.251  1.00  0.00           H  
ATOM   1238 1HB  LEU A  79      27.068  67.683  52.664  1.00  0.00           H  
ATOM   1239 2HB  LEU A  79      27.510  66.382  53.774  1.00  0.00           H  
ATOM   1240  HG  LEU A  79      29.298  68.745  53.101  1.00  0.00           H  
ATOM   1241 1HD1 LEU A  79      28.674  69.571  55.327  1.00  0.00           H  
ATOM   1242 2HD1 LEU A  79      27.264  69.464  54.246  1.00  0.00           H  
ATOM   1243 3HD1 LEU A  79      27.520  68.228  55.502  1.00  0.00           H  
ATOM   1244 1HD2 LEU A  79      30.568  67.945  55.065  1.00  0.00           H  
ATOM   1245 2HD2 LEU A  79      29.441  66.578  55.237  1.00  0.00           H  
ATOM   1246 3HD2 LEU A  79      30.486  66.694  53.801  1.00  0.00           H  
ATOM   1247  N   ILE A  80      26.547  65.691  50.652  1.00  0.00           N  
ATOM   1248  CA  ILE A  80      25.533  64.775  50.068  1.00  0.00           C  
ATOM   1249  C   ILE A  80      26.254  63.796  49.129  1.00  0.00           C  
ATOM   1250  O   ILE A  80      25.929  62.591  49.177  1.00  0.00           O  
ATOM   1251  CB  ILE A  80      24.443  65.540  49.296  1.00  0.00           C  
ATOM   1252  CG1 ILE A  80      23.637  66.427  50.248  1.00  0.00           C  
ATOM   1253  CG2 ILE A  80      23.528  64.570  48.564  1.00  0.00           C  
ATOM   1254  CD1 ILE A  80      22.891  65.658  51.315  1.00  0.00           C  
ATOM   1255  H   ILE A  80      26.453  66.686  50.506  1.00  0.00           H  
ATOM   1256  HA  ILE A  80      25.050  64.231  50.879  1.00  0.00           H  
ATOM   1257  HB  ILE A  80      24.910  66.203  48.568  1.00  0.00           H  
ATOM   1258 1HG1 ILE A  80      24.304  67.133  50.740  1.00  0.00           H  
ATOM   1259 2HG1 ILE A  80      22.911  67.008  49.678  1.00  0.00           H  
ATOM   1260 1HG2 ILE A  80      22.763  65.127  48.024  1.00  0.00           H  
ATOM   1261 2HG2 ILE A  80      24.113  63.980  47.860  1.00  0.00           H  
ATOM   1262 3HG2 ILE A  80      23.052  63.905  49.286  1.00  0.00           H  
ATOM   1263 1HD1 ILE A  80      22.343  66.354  51.950  1.00  0.00           H  
ATOM   1264 2HD1 ILE A  80      22.190  64.968  50.843  1.00  0.00           H  
ATOM   1265 3HD1 ILE A  80      23.601  65.096  51.921  1.00  0.00           H  
ATOM   1266  N   GLU A  81      27.114  64.304  48.263  1.00  0.00           N  
ATOM   1267  CA  GLU A  81      27.808  63.430  47.309  1.00  0.00           C  
ATOM   1268  C   GLU A  81      28.759  62.497  48.042  1.00  0.00           C  
ATOM   1269  O   GLU A  81      28.857  61.313  47.707  1.00  0.00           O  
ATOM   1270  CB  GLU A  81      28.581  64.255  46.278  1.00  0.00           C  
ATOM   1271  CG  GLU A  81      29.279  63.429  45.207  1.00  0.00           C  
ATOM   1272  CD  GLU A  81      28.318  62.664  44.339  1.00  0.00           C  
ATOM   1273  OE1 GLU A  81      27.172  63.039  44.282  1.00  0.00           O  
ATOM   1274  OE2 GLU A  81      28.732  61.705  43.732  1.00  0.00           O  
ATOM   1275  H   GLU A  81      27.302  65.296  48.248  1.00  0.00           H  
ATOM   1276  HA  GLU A  81      27.064  62.830  46.784  1.00  0.00           H  
ATOM   1277 1HB  GLU A  81      27.899  64.943  45.777  1.00  0.00           H  
ATOM   1278 2HB  GLU A  81      29.337  64.854  46.784  1.00  0.00           H  
ATOM   1279 1HG  GLU A  81      29.869  64.094  44.577  1.00  0.00           H  
ATOM   1280 2HG  GLU A  81      29.961  62.730  45.689  1.00  0.00           H  
ATOM   1281  N   HIS A  82      29.409  63.033  49.068  1.00  0.00           N  
ATOM   1282  CA  HIS A  82      30.339  62.192  49.839  1.00  0.00           C  
ATOM   1283  C   HIS A  82      29.560  61.041  50.457  1.00  0.00           C  
ATOM   1284  O   HIS A  82      30.087  59.911  50.494  1.00  0.00           O  
ATOM   1285  CB  HIS A  82      31.049  62.994  50.934  1.00  0.00           C  
ATOM   1286  CG  HIS A  82      32.047  62.195  51.714  1.00  0.00           C  
ATOM   1287  ND1 HIS A  82      32.987  61.386  51.111  1.00  0.00           N  
ATOM   1288  CD2 HIS A  82      32.251  62.080  53.047  1.00  0.00           C  
ATOM   1289  CE1 HIS A  82      33.727  60.807  52.041  1.00  0.00           C  
ATOM   1290  NE2 HIS A  82      33.300  61.212  53.223  1.00  0.00           N  
ATOM   1291  H   HIS A  82      29.284  63.999  49.334  1.00  0.00           H  
ATOM   1292  HA  HIS A  82      31.105  61.793  49.174  1.00  0.00           H  
ATOM   1293 1HB  HIS A  82      31.567  63.843  50.486  1.00  0.00           H  
ATOM   1294 2HB  HIS A  82      30.312  63.392  51.630  1.00  0.00           H  
ATOM   1295  HD1 HIS A  82      33.153  61.304  50.128  1.00  0.00           H  
ATOM   1296  HD2 HIS A  82      31.759  62.525  53.913  1.00  0.00           H  
ATOM   1297  HE1 HIS A  82      34.531  60.126  51.766  1.00  0.00           H  
ATOM   1298  N   LEU A  83      28.356  61.288  50.976  1.00  0.00           N  
ATOM   1299  CA  LEU A  83      27.589  60.227  51.610  1.00  0.00           C  
ATOM   1300  C   LEU A  83      26.816  59.423  50.569  1.00  0.00           C  
ATOM   1301  O   LEU A  83      26.146  58.446  50.950  1.00  0.00           O  
ATOM   1302  CB  LEU A  83      26.618  60.817  52.641  1.00  0.00           C  
ATOM   1303  CG  LEU A  83      27.268  61.528  53.835  1.00  0.00           C  
ATOM   1304  CD1 LEU A  83      26.185  62.156  54.702  1.00  0.00           C  
ATOM   1305  CD2 LEU A  83      28.096  60.531  54.631  1.00  0.00           C  
ATOM   1306  H   LEU A  83      27.966  62.219  50.932  1.00  0.00           H  
ATOM   1307  HA  LEU A  83      28.281  59.559  52.122  1.00  0.00           H  
ATOM   1308 1HB  LEU A  83      25.972  61.535  52.139  1.00  0.00           H  
ATOM   1309 2HB  LEU A  83      25.997  60.012  53.033  1.00  0.00           H  
ATOM   1310  HG  LEU A  83      27.913  62.330  53.474  1.00  0.00           H  
ATOM   1311 1HD1 LEU A  83      26.647  62.662  55.551  1.00  0.00           H  
ATOM   1312 2HD1 LEU A  83      25.621  62.879  54.113  1.00  0.00           H  
ATOM   1313 3HD1 LEU A  83      25.514  61.379  55.065  1.00  0.00           H  
ATOM   1314 1HD2 LEU A  83      28.559  61.037  55.479  1.00  0.00           H  
ATOM   1315 2HD2 LEU A  83      27.452  59.730  54.994  1.00  0.00           H  
ATOM   1316 3HD2 LEU A  83      28.873  60.111  53.992  1.00  0.00           H  
ATOM   1317  N   ASP A  84      26.867  59.867  49.325  1.00  0.00           N  
ATOM   1318  CA  ASP A  84      26.116  59.210  48.250  1.00  0.00           C  
ATOM   1319  C   ASP A  84      24.641  59.064  48.592  1.00  0.00           C  
ATOM   1320  O   ASP A  84      24.022  58.002  48.331  1.00  0.00           O  
ATOM   1321  CB  ASP A  84      26.706  57.830  47.952  1.00  0.00           C  
ATOM   1322  CG  ASP A  84      26.240  57.261  46.618  1.00  0.00           C  
ATOM   1323  OD1 ASP A  84      25.871  58.031  45.763  1.00  0.00           O  
ATOM   1324  OD2 ASP A  84      26.256  56.063  46.467  1.00  0.00           O  
ATOM   1325  H   ASP A  84      27.433  60.674  49.107  1.00  0.00           H  
ATOM   1326  HA  ASP A  84      26.191  59.823  47.351  1.00  0.00           H  
ATOM   1327 1HB  ASP A  84      27.794  57.893  47.942  1.00  0.00           H  
ATOM   1328 2HB  ASP A  84      26.426  57.135  48.744  1.00  0.00           H  
ATOM   1329  N   LEU A  85      24.065  60.184  49.064  1.00  0.00           N  
ATOM   1330  CA  LEU A  85      22.653  60.093  49.469  1.00  0.00           C  
ATOM   1331  C   LEU A  85      21.762  60.009  48.249  1.00  0.00           C  
ATOM   1332  O   LEU A  85      22.005  60.569  47.191  1.00  0.00           O  
ATOM   1333  CB  LEU A  85      22.250  61.305  50.318  1.00  0.00           C  
ATOM   1334  CG  LEU A  85      22.975  61.447  51.662  1.00  0.00           C  
ATOM   1335  CD1 LEU A  85      22.555  62.748  52.332  1.00  0.00           C  
ATOM   1336  CD2 LEU A  85      22.652  60.249  52.542  1.00  0.00           C  
ATOM   1337  H   LEU A  85      24.546  61.068  49.152  1.00  0.00           H  
ATOM   1338  HA  LEU A  85      22.523  59.193  50.069  1.00  0.00           H  
ATOM   1339 1HB  LEU A  85      22.439  62.210  49.743  1.00  0.00           H  
ATOM   1340 2HB  LEU A  85      21.181  61.247  50.523  1.00  0.00           H  
ATOM   1341  HG  LEU A  85      24.051  61.492  51.492  1.00  0.00           H  
ATOM   1342 1HD1 LEU A  85      23.070  62.849  53.287  1.00  0.00           H  
ATOM   1343 2HD1 LEU A  85      22.815  63.589  51.689  1.00  0.00           H  
ATOM   1344 3HD1 LEU A  85      21.478  62.739  52.500  1.00  0.00           H  
ATOM   1345 1HD2 LEU A  85      23.168  60.349  53.498  1.00  0.00           H  
ATOM   1346 2HD2 LEU A  85      21.576  60.204  52.714  1.00  0.00           H  
ATOM   1347 3HD2 LEU A  85      22.979  59.335  52.047  1.00  0.00           H  
ATOM   1348  N   LYS A  86      20.652  59.266  48.443  1.00  0.00           N  
ATOM   1349  CA  LYS A  86      19.668  59.172  47.385  1.00  0.00           C  
ATOM   1350  C   LYS A  86      18.289  59.335  48.055  1.00  0.00           C  
ATOM   1351  O   LYS A  86      18.046  58.944  49.203  1.00  0.00           O  
ATOM   1352  CB  LYS A  86      19.778  57.844  46.635  1.00  0.00           C  
ATOM   1353  CG  LYS A  86      21.092  57.650  45.888  1.00  0.00           C  
ATOM   1354  CD  LYS A  86      21.105  56.334  45.125  1.00  0.00           C  
ATOM   1355  CE  LYS A  86      22.421  56.134  44.388  1.00  0.00           C  
ATOM   1356  NZ  LYS A  86      22.450  54.846  43.642  1.00  0.00           N  
ATOM   1357  H   LYS A  86      20.491  58.773  49.310  1.00  0.00           H  
ATOM   1358  HA  LYS A  86      19.846  59.980  46.674  1.00  0.00           H  
ATOM   1359 1HB  LYS A  86      19.669  57.018  47.338  1.00  0.00           H  
ATOM   1360 2HB  LYS A  86      18.967  57.767  45.910  1.00  0.00           H  
ATOM   1361 1HG  LYS A  86      21.234  58.470  45.184  1.00  0.00           H  
ATOM   1362 2HG  LYS A  86      21.918  57.657  46.598  1.00  0.00           H  
ATOM   1363 1HD  LYS A  86      20.959  55.508  45.822  1.00  0.00           H  
ATOM   1364 2HD  LYS A  86      20.289  56.324  44.402  1.00  0.00           H  
ATOM   1365 1HE  LYS A  86      22.570  56.951  43.684  1.00  0.00           H  
ATOM   1366 2HE  LYS A  86      23.243  56.144  45.102  1.00  0.00           H  
ATOM   1367 1HZ  LYS A  86      23.338  54.752  43.168  1.00  0.00           H  
ATOM   1368 2HZ  LYS A  86      22.331  54.079  44.289  1.00  0.00           H  
ATOM   1369 3HZ  LYS A  86      21.703  54.833  42.963  1.00  0.00           H  
ATOM   1370  N   GLU A  87      17.385  59.979  47.325  1.00  0.00           N  
ATOM   1371  CA  GLU A  87      16.021  60.165  47.843  1.00  0.00           C  
ATOM   1372  C   GLU A  87      15.992  60.872  49.185  1.00  0.00           C  
ATOM   1373  O   GLU A  87      15.198  60.588  50.069  1.00  0.00           O  
ATOM   1374  CB  GLU A  87      15.315  58.813  47.973  1.00  0.00           C  
ATOM   1375  CG  GLU A  87      15.154  58.060  46.660  1.00  0.00           C  
ATOM   1376  CD  GLU A  87      14.383  56.778  46.812  1.00  0.00           C  
ATOM   1377  OE1 GLU A  87      13.640  56.663  47.757  1.00  0.00           O  
ATOM   1378  OE2 GLU A  87      14.536  55.914  45.981  1.00  0.00           O  
ATOM   1379  H   GLU A  87      17.619  60.346  46.414  1.00  0.00           H  
ATOM   1380  HA  GLU A  87      15.465  60.785  47.139  1.00  0.00           H  
ATOM   1381 1HB  GLU A  87      15.874  58.175  48.658  1.00  0.00           H  
ATOM   1382 2HB  GLU A  87      14.323  58.960  48.398  1.00  0.00           H  
ATOM   1383 1HG  GLU A  87      14.635  58.700  45.947  1.00  0.00           H  
ATOM   1384 2HG  GLU A  87      16.141  57.839  46.257  1.00  0.00           H  
ATOM   1385  N   VAL A  88      16.863  61.876  49.322  1.00  0.00           N  
ATOM   1386  CA  VAL A  88      16.971  62.615  50.577  1.00  0.00           C  
ATOM   1387  C   VAL A  88      15.892  63.695  50.762  1.00  0.00           C  
ATOM   1388  O   VAL A  88      15.414  64.294  49.814  1.00  0.00           O  
ATOM   1389  CB  VAL A  88      18.358  63.279  50.660  1.00  0.00           C  
ATOM   1390  CG1 VAL A  88      18.452  64.166  51.893  1.00  0.00           C  
ATOM   1391  CG2 VAL A  88      19.442  62.212  50.680  1.00  0.00           C  
ATOM   1392  H   VAL A  88      17.459  62.132  48.548  1.00  0.00           H  
ATOM   1393  HA  VAL A  88      16.860  61.912  51.403  1.00  0.00           H  
ATOM   1394  HB  VAL A  88      18.496  63.921  49.790  1.00  0.00           H  
ATOM   1395 1HG1 VAL A  88      19.439  64.627  51.935  1.00  0.00           H  
ATOM   1396 2HG1 VAL A  88      17.690  64.944  51.839  1.00  0.00           H  
ATOM   1397 3HG1 VAL A  88      18.295  63.563  52.787  1.00  0.00           H  
ATOM   1398 1HG2 VAL A  88      20.421  62.688  50.738  1.00  0.00           H  
ATOM   1399 2HG2 VAL A  88      19.301  61.565  51.547  1.00  0.00           H  
ATOM   1400 3HG2 VAL A  88      19.383  61.615  49.769  1.00  0.00           H  
ATOM   1401  N   THR A  89      15.556  63.941  52.030  1.00  0.00           N  
ATOM   1402  CA  THR A  89      14.622  65.018  52.365  1.00  0.00           C  
ATOM   1403  C   THR A  89      15.523  66.084  53.007  1.00  0.00           C  
ATOM   1404  O   THR A  89      16.099  65.776  54.048  1.00  0.00           O  
ATOM   1405  CB  THR A  89      13.499  64.572  53.320  1.00  0.00           C  
ATOM   1406  OG1 THR A  89      12.731  63.529  52.705  1.00  0.00           O  
ATOM   1407  CG2 THR A  89      12.585  65.742  53.652  1.00  0.00           C  
ATOM   1408  H   THR A  89      15.948  63.380  52.773  1.00  0.00           H  
ATOM   1409  HA  THR A  89      14.148  65.363  51.446  1.00  0.00           H  
ATOM   1410  HB  THR A  89      13.936  64.187  54.241  1.00  0.00           H  
ATOM   1411  HG1 THR A  89      13.320  62.932  52.237  1.00  0.00           H  
ATOM   1412 1HG2 THR A  89      11.798  65.408  54.328  1.00  0.00           H  
ATOM   1413 2HG2 THR A  89      13.164  66.532  54.130  1.00  0.00           H  
ATOM   1414 3HG2 THR A  89      12.138  66.124  52.735  1.00  0.00           H  
ATOM   1415  N   LEU A  90      15.547  67.269  52.373  1.00  0.00           N  
ATOM   1416  CA  LEU A  90      16.340  68.360  52.925  1.00  0.00           C  
ATOM   1417  C   LEU A  90      15.478  69.378  53.662  1.00  0.00           C  
ATOM   1418  O   LEU A  90      14.594  70.029  53.072  1.00  0.00           O  
ATOM   1419  CB  LEU A  90      17.117  69.062  51.804  1.00  0.00           C  
ATOM   1420  CG  LEU A  90      18.372  68.334  51.308  1.00  0.00           C  
ATOM   1421  CD1 LEU A  90      17.970  67.033  50.626  1.00  0.00           C  
ATOM   1422  CD2 LEU A  90      19.140  69.237  50.354  1.00  0.00           C  
ATOM   1423  H   LEU A  90      15.027  67.421  51.521  1.00  0.00           H  
ATOM   1424  HA  LEU A  90      17.050  67.944  53.639  1.00  0.00           H  
ATOM   1425 1HB  LEU A  90      16.452  69.194  50.952  1.00  0.00           H  
ATOM   1426 2HB  LEU A  90      17.422  70.047  52.157  1.00  0.00           H  
ATOM   1427  HG  LEU A  90      19.007  68.082  52.158  1.00  0.00           H  
ATOM   1428 1HD1 LEU A  90      18.862  66.516  50.273  1.00  0.00           H  
ATOM   1429 2HD1 LEU A  90      17.440  66.398  51.336  1.00  0.00           H  
ATOM   1430 3HD1 LEU A  90      17.320  67.253  49.779  1.00  0.00           H  
ATOM   1431 1HD2 LEU A  90      20.033  68.719  50.002  1.00  0.00           H  
ATOM   1432 2HD2 LEU A  90      18.507  69.488  49.502  1.00  0.00           H  
ATOM   1433 3HD2 LEU A  90      19.430  70.150  50.872  1.00  0.00           H  
ATOM   1434  N   VAL A  91      15.725  69.551  54.950  1.00  0.00           N  
ATOM   1435  CA  VAL A  91      15.030  70.538  55.779  1.00  0.00           C  
ATOM   1436  C   VAL A  91      15.994  71.654  56.185  1.00  0.00           C  
ATOM   1437  O   VAL A  91      17.072  71.413  56.723  1.00  0.00           O  
ATOM   1438  CB  VAL A  91      14.447  69.873  57.040  1.00  0.00           C  
ATOM   1439  CG1 VAL A  91      13.767  70.909  57.923  1.00  0.00           C  
ATOM   1440  CG2 VAL A  91      13.470  68.778  56.643  1.00  0.00           C  
ATOM   1441  H   VAL A  91      16.432  68.965  55.371  1.00  0.00           H  
ATOM   1442  HA  VAL A  91      14.209  70.961  55.199  1.00  0.00           H  
ATOM   1443  HB  VAL A  91      15.262  69.441  57.622  1.00  0.00           H  
ATOM   1444 1HG1 VAL A  91      13.361  70.422  58.810  1.00  0.00           H  
ATOM   1445 2HG1 VAL A  91      14.494  71.664  58.224  1.00  0.00           H  
ATOM   1446 3HG1 VAL A  91      12.958  71.384  57.368  1.00  0.00           H  
ATOM   1447 1HG2 VAL A  91      13.062  68.311  57.540  1.00  0.00           H  
ATOM   1448 2HG2 VAL A  91      12.658  69.209  56.057  1.00  0.00           H  
ATOM   1449 3HG2 VAL A  91      13.988  68.026  56.048  1.00  0.00           H  
ATOM   1450  N   GLY A  92      15.597  72.915  55.913  1.00  0.00           N  
ATOM   1451  CA  GLY A  92      16.486  74.038  56.262  1.00  0.00           C  
ATOM   1452  C   GLY A  92      15.720  74.926  57.207  1.00  0.00           C  
ATOM   1453  O   GLY A  92      14.611  75.333  56.818  1.00  0.00           O  
ATOM   1454  H   GLY A  92      14.707  73.109  55.477  1.00  0.00           H  
ATOM   1455 1HA  GLY A  92      17.399  73.652  56.717  1.00  0.00           H  
ATOM   1456 2HA  GLY A  92      16.778  74.566  55.355  1.00  0.00           H  
ATOM   1457  N   PHE A  93      16.306  75.386  58.321  1.00  0.00           N  
ATOM   1458  CA  PHE A  93      15.633  76.322  59.201  1.00  0.00           C  
ATOM   1459  C   PHE A  93      16.311  77.711  59.002  1.00  0.00           C  
ATOM   1460  O   PHE A  93      17.519  77.772  59.091  1.00  0.00           O  
ATOM   1461  CB  PHE A  93      15.723  75.865  60.658  1.00  0.00           C  
ATOM   1462  CG  PHE A  93      15.049  76.795  61.627  1.00  0.00           C  
ATOM   1463  CD1 PHE A  93      13.669  76.801  61.760  1.00  0.00           C  
ATOM   1464  CD2 PHE A  93      15.794  77.667  62.407  1.00  0.00           C  
ATOM   1465  CE1 PHE A  93      13.048  77.656  62.651  1.00  0.00           C  
ATOM   1466  CE2 PHE A  93      15.177  78.522  63.299  1.00  0.00           C  
ATOM   1467  CZ  PHE A  93      13.802  78.516  63.421  1.00  0.00           C  
ATOM   1468  H   PHE A  93      17.238  75.074  58.554  1.00  0.00           H  
ATOM   1469  HA  PHE A  93      14.580  76.367  58.918  1.00  0.00           H  
ATOM   1470 1HB  PHE A  93      15.267  74.881  60.760  1.00  0.00           H  
ATOM   1471 2HB  PHE A  93      16.769  75.773  60.947  1.00  0.00           H  
ATOM   1472  HD1 PHE A  93      13.073  76.120  61.152  1.00  0.00           H  
ATOM   1473  HD2 PHE A  93      16.881  77.671  62.310  1.00  0.00           H  
ATOM   1474  HE1 PHE A  93      11.963  77.650  62.745  1.00  0.00           H  
ATOM   1475  HE2 PHE A  93      15.774  79.201  63.907  1.00  0.00           H  
ATOM   1476  HZ  PHE A  93      13.314  79.191  64.122  1.00  0.00           H  
ATOM   1477  N   SER A  94      15.539  78.748  58.705  1.00  0.00           N  
ATOM   1478  CA  SER A  94      16.004  80.128  58.603  1.00  0.00           C  
ATOM   1479  C   SER A  94      17.064  80.282  57.578  1.00  0.00           C  
ATOM   1480  O   SER A  94      16.812  80.031  56.386  1.00  0.00           O  
ATOM   1481  CB  SER A  94      16.535  80.611  59.939  1.00  0.00           C  
ATOM   1482  OG  SER A  94      16.722  82.000  59.932  1.00  0.00           O  
ATOM   1483  H   SER A  94      14.563  78.544  58.542  1.00  0.00           H  
ATOM   1484  HA  SER A  94      15.160  80.757  58.316  1.00  0.00           H  
ATOM   1485 1HB  SER A  94      15.835  80.339  60.728  1.00  0.00           H  
ATOM   1486 2HB  SER A  94      17.480  80.115  60.155  1.00  0.00           H  
ATOM   1487  HG  SER A  94      15.854  82.384  60.076  1.00  0.00           H  
ATOM   1488  N   MET A  95      18.294  80.706  57.975  1.00  0.00           N  
ATOM   1489  CA  MET A  95      19.356  80.732  56.971  1.00  0.00           C  
ATOM   1490  C   MET A  95      19.521  79.378  56.328  1.00  0.00           C  
ATOM   1491  O   MET A  95      19.845  79.328  55.147  1.00  0.00           O  
ATOM   1492  CB  MET A  95      20.675  81.184  57.596  1.00  0.00           C  
ATOM   1493  CG  MET A  95      21.848  81.229  56.626  1.00  0.00           C  
ATOM   1494  SD  MET A  95      22.640  79.622  56.418  1.00  0.00           S  
ATOM   1495  CE  MET A  95      23.445  79.433  58.006  1.00  0.00           C  
ATOM   1496  H   MET A  95      18.502  80.999  58.919  1.00  0.00           H  
ATOM   1497  HA  MET A  95      19.079  81.442  56.193  1.00  0.00           H  
ATOM   1498 1HB  MET A  95      20.553  82.180  58.020  1.00  0.00           H  
ATOM   1499 2HB  MET A  95      20.941  80.511  58.411  1.00  0.00           H  
ATOM   1500 1HG  MET A  95      21.501  81.572  55.652  1.00  0.00           H  
ATOM   1501 2HG  MET A  95      22.593  81.936  56.991  1.00  0.00           H  
ATOM   1502 1HE  MET A  95      23.979  78.483  58.032  1.00  0.00           H  
ATOM   1503 2HE  MET A  95      24.150  80.252  58.156  1.00  0.00           H  
ATOM   1504 3HE  MET A  95      22.696  79.451  58.798  1.00  0.00           H  
ATOM   1505  N   GLY A  96      19.280  78.272  57.055  1.00  0.00           N  
ATOM   1506  CA  GLY A  96      19.555  76.977  56.363  1.00  0.00           C  
ATOM   1507  C   GLY A  96      18.501  76.708  55.278  1.00  0.00           C  
ATOM   1508  O   GLY A  96      18.812  75.919  54.384  1.00  0.00           O  
ATOM   1509  H   GLY A  96      18.937  78.259  58.005  1.00  0.00           H  
ATOM   1510 1HA  GLY A  96      20.549  77.007  55.917  1.00  0.00           H  
ATOM   1511 2HA  GLY A  96      19.554  76.168  57.092  1.00  0.00           H  
ATOM   1512  N   GLY A  97      17.325  77.364  55.357  1.00  0.00           N  
ATOM   1513  CA  GLY A  97      16.341  77.197  54.272  1.00  0.00           C  
ATOM   1514  C   GLY A  97      16.907  77.870  53.015  1.00  0.00           C  
ATOM   1515  O   GLY A  97      16.679  77.349  51.952  1.00  0.00           O  
ATOM   1516  H   GLY A  97      17.100  77.965  56.137  1.00  0.00           H  
ATOM   1517 1HA  GLY A  97      16.158  76.135  54.107  1.00  0.00           H  
ATOM   1518 2HA  GLY A  97      15.393  77.643  54.569  1.00  0.00           H  
ATOM   1519  N   GLY A  98      17.664  78.929  53.154  1.00  0.00           N  
ATOM   1520  CA  GLY A  98      18.351  79.601  52.010  1.00  0.00           C  
ATOM   1521  C   GLY A  98      19.384  78.649  51.456  1.00  0.00           C  
ATOM   1522  O   GLY A  98      19.518  78.410  50.254  1.00  0.00           O  
ATOM   1523  H   GLY A  98      17.782  79.301  54.086  1.00  0.00           H  
ATOM   1524 1HA  GLY A  98      17.616  79.871  51.252  1.00  0.00           H  
ATOM   1525 2HA  GLY A  98      18.811  80.526  52.355  1.00  0.00           H  
ATOM   1526  N   ASP A  99      20.135  77.994  52.367  1.00  0.00           N  
ATOM   1527  CA  ASP A  99      21.133  77.011  51.935  1.00  0.00           C  
ATOM   1528  C   ASP A  99      20.507  75.909  51.082  1.00  0.00           C  
ATOM   1529  O   ASP A  99      21.075  75.493  50.080  1.00  0.00           O  
ATOM   1530  CB  ASP A  99      21.828  76.387  53.147  1.00  0.00           C  
ATOM   1531  CG  ASP A  99      22.775  77.352  53.849  1.00  0.00           C  
ATOM   1532  OD1 ASP A  99      23.126  78.345  53.257  1.00  0.00           O  
ATOM   1533  OD2 ASP A  99      23.139  77.086  54.969  1.00  0.00           O  
ATOM   1534  H   ASP A  99      20.017  78.174  53.354  1.00  0.00           H  
ATOM   1535  HA  ASP A  99      21.881  77.521  51.328  1.00  0.00           H  
ATOM   1536 1HB  ASP A  99      21.079  76.051  53.864  1.00  0.00           H  
ATOM   1537 2HB  ASP A  99      22.395  75.510  52.831  1.00  0.00           H  
ATOM   1538  N   VAL A 100      19.420  75.281  51.559  1.00  0.00           N  
ATOM   1539  CA  VAL A 100      18.748  74.241  50.814  1.00  0.00           C  
ATOM   1540  C   VAL A 100      18.305  74.776  49.443  1.00  0.00           C  
ATOM   1541  O   VAL A 100      18.470  74.083  48.459  1.00  0.00           O  
ATOM   1542  CB  VAL A 100      17.526  73.728  51.599  1.00  0.00           C  
ATOM   1543  CG1 VAL A 100      16.694  72.792  50.736  1.00  0.00           C  
ATOM   1544  CG2 VAL A 100      17.985  73.026  52.869  1.00  0.00           C  
ATOM   1545  H   VAL A 100      19.063  75.545  52.466  1.00  0.00           H  
ATOM   1546  HA  VAL A 100      19.444  73.414  50.669  1.00  0.00           H  
ATOM   1547  HB  VAL A 100      16.892  74.575  51.860  1.00  0.00           H  
ATOM   1548 1HG1 VAL A 100      15.834  72.439  51.307  1.00  0.00           H  
ATOM   1549 2HG1 VAL A 100      16.346  73.325  49.852  1.00  0.00           H  
ATOM   1550 3HG1 VAL A 100      17.301  71.939  50.433  1.00  0.00           H  
ATOM   1551 1HG2 VAL A 100      17.116  72.667  53.419  1.00  0.00           H  
ATOM   1552 2HG2 VAL A 100      18.624  72.183  52.608  1.00  0.00           H  
ATOM   1553 3HG2 VAL A 100      18.543  73.727  53.490  1.00  0.00           H  
ATOM   1554  N   ALA A 101      17.711  75.972  49.465  1.00  0.00           N  
ATOM   1555  CA  ALA A 101      17.214  76.521  48.177  1.00  0.00           C  
ATOM   1556  C   ALA A 101      18.333  76.697  47.182  1.00  0.00           C  
ATOM   1557  O   ALA A 101      18.209  76.339  46.008  1.00  0.00           O  
ATOM   1558  CB  ALA A 101      16.507  77.851  48.390  1.00  0.00           C  
ATOM   1559  H   ALA A 101      17.587  76.511  50.310  1.00  0.00           H  
ATOM   1560  HA  ALA A 101      16.501  75.811  47.759  1.00  0.00           H  
ATOM   1561 1HB  ALA A 101      16.152  78.232  47.432  1.00  0.00           H  
ATOM   1562 2HB  ALA A 101      15.659  77.710  49.060  1.00  0.00           H  
ATOM   1563 3HB  ALA A 101      17.201  78.566  48.829  1.00  0.00           H  
ATOM   1564  N   ARG A 102      19.456  77.240  47.643  1.00  0.00           N  
ATOM   1565  CA  ARG A 102      20.601  77.514  46.749  1.00  0.00           C  
ATOM   1566  C   ARG A 102      21.213  76.201  46.327  1.00  0.00           C  
ATOM   1567  O   ARG A 102      21.736  76.090  45.206  1.00  0.00           O  
ATOM   1568  CB  ARG A 102      21.658  78.369  47.432  1.00  0.00           C  
ATOM   1569  CG  ARG A 102      22.863  78.707  46.569  1.00  0.00           C  
ATOM   1570  CD  ARG A 102      22.482  79.524  45.389  1.00  0.00           C  
ATOM   1571  NE  ARG A 102      23.638  79.886  44.584  1.00  0.00           N  
ATOM   1572  CZ  ARG A 102      23.574  80.409  43.344  1.00  0.00           C  
ATOM   1573  NH1 ARG A 102      22.405  80.625  42.782  1.00  0.00           N  
ATOM   1574  NH2 ARG A 102      24.685  80.706  42.694  1.00  0.00           N  
ATOM   1575  H   ARG A 102      19.531  77.471  48.623  1.00  0.00           H  
ATOM   1576  HA  ARG A 102      20.237  78.059  45.878  1.00  0.00           H  
ATOM   1577 1HB  ARG A 102      21.212  79.308  47.756  1.00  0.00           H  
ATOM   1578 2HB  ARG A 102      22.022  77.856  48.322  1.00  0.00           H  
ATOM   1579 1HG  ARG A 102      23.586  79.272  47.159  1.00  0.00           H  
ATOM   1580 2HG  ARG A 102      23.326  77.785  46.214  1.00  0.00           H  
ATOM   1581 1HD  ARG A 102      21.795  78.958  44.761  1.00  0.00           H  
ATOM   1582 2HD  ARG A 102      21.998  80.441  45.722  1.00  0.00           H  
ATOM   1583  HE  ARG A 102      24.555  79.735  44.984  1.00  0.00           H  
ATOM   1584 1HH1 ARG A 102      21.556  80.398  43.279  1.00  0.00           H  
ATOM   1585 2HH1 ARG A 102      22.357  81.017  41.853  1.00  0.00           H  
ATOM   1586 1HH2 ARG A 102      25.584  80.540  43.126  1.00  0.00           H  
ATOM   1587 2HH2 ARG A 102      24.637  81.098  41.765  1.00  0.00           H  
ATOM   1588  N   TYR A 103      21.213  75.205  47.214  1.00  0.00           N  
ATOM   1589  CA  TYR A 103      21.762  73.892  46.796  1.00  0.00           C  
ATOM   1590  C   TYR A 103      20.975  73.372  45.603  1.00  0.00           C  
ATOM   1591  O   TYR A 103      21.519  72.889  44.600  1.00  0.00           O  
ATOM   1592  CB  TYR A 103      21.721  72.879  47.942  1.00  0.00           C  
ATOM   1593  CG  TYR A 103      22.231  71.507  47.563  1.00  0.00           C  
ATOM   1594  CD1 TYR A 103      23.076  71.358  46.473  1.00  0.00           C  
ATOM   1595  CD2 TYR A 103      21.854  70.397  48.305  1.00  0.00           C  
ATOM   1596  CE1 TYR A 103      23.542  70.104  46.126  1.00  0.00           C  
ATOM   1597  CE2 TYR A 103      22.320  69.144  47.958  1.00  0.00           C  
ATOM   1598  CZ  TYR A 103      23.161  68.996  46.874  1.00  0.00           C  
ATOM   1599  OH  TYR A 103      23.625  67.747  46.529  1.00  0.00           O  
ATOM   1600  H   TYR A 103      20.855  75.312  48.152  1.00  0.00           H  
ATOM   1601  HA  TYR A 103      22.803  74.030  46.501  1.00  0.00           H  
ATOM   1602 1HB  TYR A 103      22.321  73.247  48.775  1.00  0.00           H  
ATOM   1603 2HB  TYR A 103      20.696  72.774  48.299  1.00  0.00           H  
ATOM   1604  HD1 TYR A 103      23.372  72.230  45.890  1.00  0.00           H  
ATOM   1605  HD2 TYR A 103      21.189  70.514  49.161  1.00  0.00           H  
ATOM   1606  HE1 TYR A 103      24.206  69.987  45.270  1.00  0.00           H  
ATOM   1607  HE2 TYR A 103      22.023  68.271  48.541  1.00  0.00           H  
ATOM   1608  HH  TYR A 103      24.193  67.820  45.758  1.00  0.00           H  
ATOM   1609  N   ILE A 104      19.647  73.433  45.730  1.00  0.00           N  
ATOM   1610  CA  ILE A 104      18.771  72.940  44.651  1.00  0.00           C  
ATOM   1611  C   ILE A 104      18.931  73.775  43.386  1.00  0.00           C  
ATOM   1612  O   ILE A 104      19.034  73.266  42.273  1.00  0.00           O  
ATOM   1613  CB  ILE A 104      17.294  72.954  45.085  1.00  0.00           C  
ATOM   1614  CG1 ILE A 104      17.072  71.991  46.254  1.00  0.00           C  
ATOM   1615  CG2 ILE A 104      16.392  72.593  43.915  1.00  0.00           C  
ATOM   1616  CD1 ILE A 104      17.399  70.551  45.930  1.00  0.00           C  
ATOM   1617  H   ILE A 104      19.230  73.817  46.566  1.00  0.00           H  
ATOM   1618  HA  ILE A 104      19.051  71.913  44.421  1.00  0.00           H  
ATOM   1619  HB  ILE A 104      17.029  73.949  45.442  1.00  0.00           H  
ATOM   1620 1HG1 ILE A 104      17.686  72.298  47.100  1.00  0.00           H  
ATOM   1621 2HG1 ILE A 104      16.030  72.039  46.573  1.00  0.00           H  
ATOM   1622 1HG2 ILE A 104      15.352  72.606  44.239  1.00  0.00           H  
ATOM   1623 2HG2 ILE A 104      16.531  73.315  43.112  1.00  0.00           H  
ATOM   1624 3HG2 ILE A 104      16.646  71.596  43.554  1.00  0.00           H  
ATOM   1625 1HD1 ILE A 104      17.216  69.930  46.807  1.00  0.00           H  
ATOM   1626 2HD1 ILE A 104      16.769  70.211  45.107  1.00  0.00           H  
ATOM   1627 3HD1 ILE A 104      18.447  70.472  45.642  1.00  0.00           H  
ATOM   1628  N   ALA A 105      18.967  75.097  43.559  1.00  0.00           N  
ATOM   1629  CA  ALA A 105      19.130  75.958  42.369  1.00  0.00           C  
ATOM   1630  C   ALA A 105      20.470  75.655  41.679  1.00  0.00           C  
ATOM   1631  O   ALA A 105      20.516  75.738  40.425  1.00  0.00           O  
ATOM   1632  CB  ALA A 105      19.047  77.429  42.751  1.00  0.00           C  
ATOM   1633  H   ALA A 105      18.887  75.526  44.470  1.00  0.00           H  
ATOM   1634  HA  ALA A 105      18.322  75.731  41.674  1.00  0.00           H  
ATOM   1635 1HB  ALA A 105      19.169  78.044  41.859  1.00  0.00           H  
ATOM   1636 2HB  ALA A 105      18.075  77.633  43.201  1.00  0.00           H  
ATOM   1637 3HB  ALA A 105      19.834  77.664  43.464  1.00  0.00           H  
ATOM   1638  N   ARG A 106      21.541  75.335  42.399  1.00  0.00           N  
ATOM   1639  CA  ARG A 106      22.831  75.139  41.741  1.00  0.00           C  
ATOM   1640  C   ARG A 106      23.018  73.697  41.298  1.00  0.00           C  
ATOM   1641  O   ARG A 106      23.864  73.377  40.466  1.00  0.00           O  
ATOM   1642  CB  ARG A 106      23.971  75.528  42.671  1.00  0.00           C  
ATOM   1643  CG  ARG A 106      25.362  75.371  42.077  1.00  0.00           C  
ATOM   1644  CD  ARG A 106      25.587  76.311  40.949  1.00  0.00           C  
ATOM   1645  NE  ARG A 106      26.904  76.143  40.357  1.00  0.00           N  
ATOM   1646  CZ  ARG A 106      28.018  76.772  40.779  1.00  0.00           C  
ATOM   1647  NH1 ARG A 106      27.958  77.606  41.794  1.00  0.00           N  
ATOM   1648  NH2 ARG A 106      29.172  76.551  40.174  1.00  0.00           N  
ATOM   1649  H   ARG A 106      21.478  75.224  43.401  1.00  0.00           H  
ATOM   1650  HA  ARG A 106      22.870  75.778  40.858  1.00  0.00           H  
ATOM   1651 1HB  ARG A 106      23.856  76.568  42.972  1.00  0.00           H  
ATOM   1652 2HB  ARG A 106      23.927  74.919  43.574  1.00  0.00           H  
ATOM   1653 1HG  ARG A 106      26.110  75.572  42.845  1.00  0.00           H  
ATOM   1654 2HG  ARG A 106      25.487  74.353  41.707  1.00  0.00           H  
ATOM   1655 1HD  ARG A 106      24.840  76.134  40.175  1.00  0.00           H  
ATOM   1656 2HD  ARG A 106      25.502  77.336  41.307  1.00  0.00           H  
ATOM   1657  HE  ARG A 106      26.991  75.509  39.574  1.00  0.00           H  
ATOM   1658 1HH1 ARG A 106      27.076  77.775  42.257  1.00  0.00           H  
ATOM   1659 2HH1 ARG A 106      28.792  78.078  42.110  1.00  0.00           H  
ATOM   1660 1HH2 ARG A 106      29.218  75.910  39.393  1.00  0.00           H  
ATOM   1661 2HH2 ARG A 106      30.006  77.023  40.490  1.00  0.00           H  
ATOM   1662  N   HIS A 107      22.373  72.733  41.962  1.00  0.00           N  
ATOM   1663  CA  HIS A 107      22.703  71.340  41.752  1.00  0.00           C  
ATOM   1664  C   HIS A 107      21.492  70.501  41.369  1.00  0.00           C  
ATOM   1665  O   HIS A 107      21.761  69.336  41.074  1.00  0.00           O  
ATOM   1666  CB  HIS A 107      23.351  70.757  43.012  1.00  0.00           C  
ATOM   1667  CG  HIS A 107      24.645  71.412  43.381  1.00  0.00           C  
ATOM   1668  ND1 HIS A 107      24.704  72.630  44.027  1.00  0.00           N  
ATOM   1669  CD2 HIS A 107      25.928  71.022  43.196  1.00  0.00           C  
ATOM   1670  CE1 HIS A 107      25.969  72.959  44.223  1.00  0.00           C  
ATOM   1671  NE2 HIS A 107      26.731  72.001  43.728  1.00  0.00           N  
ATOM   1672  H   HIS A 107      21.645  72.972  42.620  1.00  0.00           H  
ATOM   1673  HA  HIS A 107      23.413  71.254  40.930  1.00  0.00           H  
ATOM   1674 1HB  HIS A 107      22.665  70.857  43.854  1.00  0.00           H  
ATOM   1675 2HB  HIS A 107      23.537  69.693  42.866  1.00  0.00           H  
ATOM   1676  HD2 HIS A 107      26.261  70.103  42.713  1.00  0.00           H  
ATOM   1677  HE1 HIS A 107      26.324  73.867  44.711  1.00  0.00           H  
ATOM   1678  HE2 HIS A 107      27.741  71.984  43.736  1.00  0.00           H  
ATOM   1679  N   GLY A 108      20.273  71.033  41.479  1.00  0.00           N  
ATOM   1680  CA  GLY A 108      19.141  70.240  41.006  1.00  0.00           C  
ATOM   1681  C   GLY A 108      18.697  69.222  42.071  1.00  0.00           C  
ATOM   1682  O   GLY A 108      19.254  69.162  43.187  1.00  0.00           O  
ATOM   1683  H   GLY A 108      20.103  71.948  41.870  1.00  0.00           H  
ATOM   1684 1HA  GLY A 108      18.311  70.902  40.759  1.00  0.00           H  
ATOM   1685 2HA  GLY A 108      19.419  69.719  40.091  1.00  0.00           H  
ATOM   1686  N   SER A 109      17.714  68.407  41.665  1.00  0.00           N  
ATOM   1687  CA  SER A 109      17.129  67.486  42.676  1.00  0.00           C  
ATOM   1688  C   SER A 109      17.330  66.035  42.357  1.00  0.00           C  
ATOM   1689  O   SER A 109      16.598  65.177  42.904  1.00  0.00           O  
ATOM   1690  CB  SER A 109      15.641  67.742  42.821  1.00  0.00           C  
ATOM   1691  OG  SER A 109      14.981  67.571  41.597  1.00  0.00           O  
ATOM   1692  H   SER A 109      17.358  68.390  40.720  1.00  0.00           H  
ATOM   1693  HA  SER A 109      17.612  67.674  43.636  1.00  0.00           H  
ATOM   1694 1HB  SER A 109      15.225  67.058  43.560  1.00  0.00           H  
ATOM   1695 2HB  SER A 109      15.481  68.755  43.185  1.00  0.00           H  
ATOM   1696  HG  SER A 109      14.148  68.041  41.678  1.00  0.00           H  
ATOM   1697  N   ALA A 110      18.385  65.687  41.580  1.00  0.00           N  
ATOM   1698  CA  ALA A 110      18.522  64.230  41.385  1.00  0.00           C  
ATOM   1699  C   ALA A 110      18.643  63.471  42.707  1.00  0.00           C  
ATOM   1700  O   ALA A 110      18.331  62.276  42.705  1.00  0.00           O  
ATOM   1701  CB  ALA A 110      19.727  63.929  40.505  1.00  0.00           C  
ATOM   1702  H   ALA A 110      19.053  66.307  41.144  1.00  0.00           H  
ATOM   1703  HA  ALA A 110      17.621  63.869  40.889  1.00  0.00           H  
ATOM   1704 1HB  ALA A 110      19.817  62.851  40.369  1.00  0.00           H  
ATOM   1705 2HB  ALA A 110      19.598  64.408  39.535  1.00  0.00           H  
ATOM   1706 3HB  ALA A 110      20.629  64.311  40.981  1.00  0.00           H  
ATOM   1707  N   ARG A 111      19.216  64.039  43.788  1.00  0.00           N  
ATOM   1708  CA  ARG A 111      19.350  63.265  45.012  1.00  0.00           C  
ATOM   1709  C   ARG A 111      18.325  63.611  46.075  1.00  0.00           C  
ATOM   1710  O   ARG A 111      18.442  63.204  47.241  1.00  0.00           O  
ATOM   1711  CB  ARG A 111      20.741  63.460  45.597  1.00  0.00           C  
ATOM   1712  CG  ARG A 111      21.872  62.877  44.765  1.00  0.00           C  
ATOM   1713  CD  ARG A 111      23.195  63.097  45.404  1.00  0.00           C  
ATOM   1714  NE  ARG A 111      24.284  62.591  44.585  1.00  0.00           N  
ATOM   1715  CZ  ARG A 111      24.727  61.319  44.602  1.00  0.00           C  
ATOM   1716  NH1 ARG A 111      24.165  60.438  45.399  1.00  0.00           N  
ATOM   1717  NH2 ARG A 111      25.727  60.957  43.817  1.00  0.00           N  
ATOM   1718  H   ARG A 111      19.555  64.990  43.768  1.00  0.00           H  
ATOM   1719  HA  ARG A 111      19.212  62.210  44.771  1.00  0.00           H  
ATOM   1720 1HB  ARG A 111      20.938  64.524  45.721  1.00  0.00           H  
ATOM   1721 2HB  ARG A 111      20.788  63.001  46.585  1.00  0.00           H  
ATOM   1722 1HG  ARG A 111      21.722  61.803  44.648  1.00  0.00           H  
ATOM   1723 2HG  ARG A 111      21.883  63.350  43.782  1.00  0.00           H  
ATOM   1724 1HD  ARG A 111      23.351  64.165  45.558  1.00  0.00           H  
ATOM   1725 2HD  ARG A 111      23.224  62.585  46.365  1.00  0.00           H  
ATOM   1726  HE  ARG A 111      24.742  63.240  43.959  1.00  0.00           H  
ATOM   1727 1HH1 ARG A 111      23.401  60.715  45.999  1.00  0.00           H  
ATOM   1728 2HH1 ARG A 111      24.497  59.485  45.412  1.00  0.00           H  
ATOM   1729 1HH2 ARG A 111      26.159  61.635  43.204  1.00  0.00           H  
ATOM   1730 2HH2 ARG A 111      26.059  60.004  43.830  1.00  0.00           H  
ATOM   1731  N   VAL A 112      17.373  64.450  45.678  1.00  0.00           N  
ATOM   1732  CA  VAL A 112      16.379  64.960  46.627  1.00  0.00           C  
ATOM   1733  C   VAL A 112      14.982  64.419  46.350  1.00  0.00           C  
ATOM   1734  O   VAL A 112      14.437  64.739  45.289  1.00  0.00           O  
ATOM   1735  CB  VAL A 112      16.339  66.499  46.575  1.00  0.00           C  
ATOM   1736  CG1 VAL A 112      15.279  67.036  47.525  1.00  0.00           C  
ATOM   1737  CG2 VAL A 112      17.708  67.064  46.919  1.00  0.00           C  
ATOM   1738  H   VAL A 112      17.328  64.744  44.713  1.00  0.00           H  
ATOM   1739  HA  VAL A 112      16.668  64.649  47.632  1.00  0.00           H  
ATOM   1740  HB  VAL A 112      16.057  66.812  45.570  1.00  0.00           H  
ATOM   1741 1HG1 VAL A 112      15.264  68.125  47.476  1.00  0.00           H  
ATOM   1742 2HG1 VAL A 112      14.302  66.647  47.239  1.00  0.00           H  
ATOM   1743 3HG1 VAL A 112      15.511  66.724  48.543  1.00  0.00           H  
ATOM   1744 1HG2 VAL A 112      17.673  68.153  46.879  1.00  0.00           H  
ATOM   1745 2HG2 VAL A 112      17.992  66.746  47.922  1.00  0.00           H  
ATOM   1746 3HG2 VAL A 112      18.443  66.700  46.201  1.00  0.00           H  
ATOM   1747  N   ALA A 113      14.355  63.808  47.318  1.00  0.00           N  
ATOM   1748  CA  ALA A 113      12.972  63.385  47.220  1.00  0.00           C  
ATOM   1749  C   ALA A 113      12.045  64.543  47.593  1.00  0.00           C  
ATOM   1750  O   ALA A 113      10.995  64.709  46.981  1.00  0.00           O  
ATOM   1751  CB  ALA A 113      12.719  62.179  48.112  1.00  0.00           C  
ATOM   1752  H   ALA A 113      14.866  63.626  48.170  1.00  0.00           H  
ATOM   1753  HA  ALA A 113      12.776  63.104  46.185  1.00  0.00           H  
ATOM   1754 1HB  ALA A 113      11.675  61.875  48.026  1.00  0.00           H  
ATOM   1755 2HB  ALA A 113      13.363  61.355  47.803  1.00  0.00           H  
ATOM   1756 3HB  ALA A 113      12.936  62.440  49.147  1.00  0.00           H  
ATOM   1757  N   GLY A 114      12.373  65.330  48.626  1.00  0.00           N  
ATOM   1758  CA  GLY A 114      11.531  66.397  49.110  1.00  0.00           C  
ATOM   1759  C   GLY A 114      12.321  67.520  49.792  1.00  0.00           C  
ATOM   1760  O   GLY A 114      13.429  67.245  50.224  1.00  0.00           O  
ATOM   1761  H   GLY A 114      13.258  65.157  49.081  1.00  0.00           H  
ATOM   1762 1HA  GLY A 114      10.966  66.820  48.279  1.00  0.00           H  
ATOM   1763 2HA  GLY A 114      10.808  65.996  49.819  1.00  0.00           H  
ATOM   1764  N   LEU A 115      11.693  68.688  50.061  1.00  0.00           N  
ATOM   1765  CA  LEU A 115      12.465  69.749  50.740  1.00  0.00           C  
ATOM   1766  C   LEU A 115      11.528  70.429  51.723  1.00  0.00           C  
ATOM   1767  O   LEU A 115      10.303  70.316  51.578  1.00  0.00           O  
ATOM   1768  CB  LEU A 115      13.023  70.770  49.741  1.00  0.00           C  
ATOM   1769  CG  LEU A 115      14.016  70.218  48.710  1.00  0.00           C  
ATOM   1770  CD1 LEU A 115      14.287  71.276  47.648  1.00  0.00           C  
ATOM   1771  CD2 LEU A 115      15.302  69.808  49.413  1.00  0.00           C  
ATOM   1772  H   LEU A 115      10.728  68.861  49.818  1.00  0.00           H  
ATOM   1773  HA  LEU A 115      13.306  69.288  51.257  1.00  0.00           H  
ATOM   1774 1HB  LEU A 115      12.191  71.212  49.195  1.00  0.00           H  
ATOM   1775 2HB  LEU A 115      13.527  71.561  50.296  1.00  0.00           H  
ATOM   1776  HG  LEU A 115      13.581  69.351  48.214  1.00  0.00           H  
ATOM   1777 1HD1 LEU A 115      14.993  70.883  46.916  1.00  0.00           H  
ATOM   1778 2HD1 LEU A 115      13.354  71.536  47.148  1.00  0.00           H  
ATOM   1779 3HD1 LEU A 115      14.708  72.164  48.118  1.00  0.00           H  
ATOM   1780 1HD2 LEU A 115      16.008  69.415  48.681  1.00  0.00           H  
ATOM   1781 2HD2 LEU A 115      15.738  70.676  49.909  1.00  0.00           H  
ATOM   1782 3HD2 LEU A 115      15.082  69.039  50.154  1.00  0.00           H  
ATOM   1783  N   VAL A 116      12.092  71.152  52.680  1.00  0.00           N  
ATOM   1784  CA  VAL A 116      11.250  71.880  53.615  1.00  0.00           C  
ATOM   1785  C   VAL A 116      12.018  73.140  54.032  1.00  0.00           C  
ATOM   1786  O   VAL A 116      13.258  73.175  54.100  1.00  0.00           O  
ATOM   1787  CB  VAL A 116      10.914  71.020  54.848  1.00  0.00           C  
ATOM   1788  CG1 VAL A 116      12.183  70.640  55.595  1.00  0.00           C  
ATOM   1789  CG2 VAL A 116       9.956  71.773  55.759  1.00  0.00           C  
ATOM   1790  H   VAL A 116      13.096  71.209  52.775  1.00  0.00           H  
ATOM   1791  HA  VAL A 116      10.317  72.138  53.112  1.00  0.00           H  
ATOM   1792  HB  VAL A 116      10.446  70.093  54.516  1.00  0.00           H  
ATOM   1793 1HG1 VAL A 116      11.927  70.032  56.463  1.00  0.00           H  
ATOM   1794 2HG1 VAL A 116      12.837  70.071  54.934  1.00  0.00           H  
ATOM   1795 3HG1 VAL A 116      12.696  71.544  55.924  1.00  0.00           H  
ATOM   1796 1HG2 VAL A 116       9.722  71.159  56.628  1.00  0.00           H  
ATOM   1797 2HG2 VAL A 116      10.422  72.703  56.086  1.00  0.00           H  
ATOM   1798 3HG2 VAL A 116       9.038  71.998  55.216  1.00  0.00           H  
ATOM   1799  N   LEU A 117      11.220  74.177  54.106  1.00  0.00           N  
ATOM   1800  CA  LEU A 117      11.703  75.521  54.412  1.00  0.00           C  
ATOM   1801  C   LEU A 117      10.979  75.908  55.695  1.00  0.00           C  
ATOM   1802  O   LEU A 117       9.827  76.305  55.685  1.00  0.00           O  
ATOM   1803  CB  LEU A 117      11.401  76.513  53.281  1.00  0.00           C  
ATOM   1804  CG  LEU A 117      12.007  76.168  51.915  1.00  0.00           C  
ATOM   1805  CD1 LEU A 117      11.509  77.161  50.873  1.00  0.00           C  
ATOM   1806  CD2 LEU A 117      13.525  76.191  52.011  1.00  0.00           C  
ATOM   1807  H   LEU A 117      10.233  74.034  53.944  1.00  0.00           H  
ATOM   1808  HA  LEU A 117      12.784  75.479  54.540  1.00  0.00           H  
ATOM   1809 1HB  LEU A 117      10.322  76.580  53.158  1.00  0.00           H  
ATOM   1810 2HB  LEU A 117      11.775  77.495  53.571  1.00  0.00           H  
ATOM   1811  HG  LEU A 117      11.678  75.174  51.611  1.00  0.00           H  
ATOM   1812 1HD1 LEU A 117      11.940  76.916  49.902  1.00  0.00           H  
ATOM   1813 2HD1 LEU A 117      10.422  77.109  50.811  1.00  0.00           H  
ATOM   1814 3HD1 LEU A 117      11.810  78.168  51.159  1.00  0.00           H  
ATOM   1815 1HD2 LEU A 117      13.956  75.945  51.040  1.00  0.00           H  
ATOM   1816 2HD2 LEU A 117      13.855  77.186  52.313  1.00  0.00           H  
ATOM   1817 3HD2 LEU A 117      13.854  75.460  52.750  1.00  0.00           H  
ATOM   1818  N   LEU A 118      11.698  75.904  56.808  1.00  0.00           N  
ATOM   1819  CA  LEU A 118      11.144  76.140  58.120  1.00  0.00           C  
ATOM   1820  C   LEU A 118      11.556  77.488  58.641  1.00  0.00           C  
ATOM   1821  O   LEU A 118      12.764  77.670  58.821  1.00  0.00           O  
ATOM   1822  CB  LEU A 118      11.598  75.047  59.096  1.00  0.00           C  
ATOM   1823  CG  LEU A 118      11.214  73.612  58.713  1.00  0.00           C  
ATOM   1824  CD1 LEU A 118      11.801  72.641  59.728  1.00  0.00           C  
ATOM   1825  CD2 LEU A 118       9.699  73.490  58.653  1.00  0.00           C  
ATOM   1826  H   LEU A 118      12.688  75.724  56.717  1.00  0.00           H  
ATOM   1827  HA  LEU A 118      10.057  76.113  58.046  1.00  0.00           H  
ATOM   1828 1HB  LEU A 118      12.682  75.088  59.183  1.00  0.00           H  
ATOM   1829 2HB  LEU A 118      11.167  75.255  60.075  1.00  0.00           H  
ATOM   1830  HG  LEU A 118      11.637  73.370  57.737  1.00  0.00           H  
ATOM   1831 1HD1 LEU A 118      11.529  71.621  59.456  1.00  0.00           H  
ATOM   1832 2HD1 LEU A 118      12.887  72.736  59.737  1.00  0.00           H  
ATOM   1833 3HD1 LEU A 118      11.409  72.869  60.719  1.00  0.00           H  
ATOM   1834 1HD2 LEU A 118       9.426  72.470  58.380  1.00  0.00           H  
ATOM   1835 2HD2 LEU A 118       9.275  73.730  59.628  1.00  0.00           H  
ATOM   1836 3HD2 LEU A 118       9.308  74.182  57.907  1.00  0.00           H  
ATOM   1837  N   GLY A 119      10.644  78.431  58.880  1.00  0.00           N  
ATOM   1838  CA  GLY A 119      11.003  79.782  59.323  1.00  0.00           C  
ATOM   1839  C   GLY A 119      12.127  80.341  58.451  1.00  0.00           C  
ATOM   1840  O   GLY A 119      13.022  81.091  58.884  1.00  0.00           O  
ATOM   1841  H   GLY A 119       9.670  78.199  58.749  1.00  0.00           H  
ATOM   1842 1HA  GLY A 119      10.126  80.428  59.268  1.00  0.00           H  
ATOM   1843 2HA  GLY A 119      11.315  79.752  60.366  1.00  0.00           H  
ATOM   1844  N   ALA A 120      12.079  80.013  57.172  1.00  0.00           N  
ATOM   1845  CA  ALA A 120      13.197  80.276  56.252  1.00  0.00           C  
ATOM   1846  C   ALA A 120      13.306  81.610  55.526  1.00  0.00           C  
ATOM   1847  O   ALA A 120      12.283  82.243  55.258  1.00  0.00           O  
ATOM   1848  CB  ALA A 120      13.205  79.176  55.201  1.00  0.00           C  
ATOM   1849  H   ALA A 120      11.245  79.567  56.818  1.00  0.00           H  
ATOM   1850  HA  ALA A 120      14.122  80.250  56.828  1.00  0.00           H  
ATOM   1851 1HB  ALA A 120      14.025  79.345  54.503  1.00  0.00           H  
ATOM   1852 2HB  ALA A 120      13.335  78.209  55.687  1.00  0.00           H  
ATOM   1853 3HB  ALA A 120      12.260  79.184  54.659  1.00  0.00           H  
ATOM   1854  N   VAL A 121      14.576  81.975  55.256  1.00  0.00           N  
ATOM   1855  CA  VAL A 121      14.827  83.274  54.584  1.00  0.00           C  
ATOM   1856  C   VAL A 121      14.335  83.492  53.193  1.00  0.00           C  
ATOM   1857  O   VAL A 121      13.958  84.635  52.899  1.00  0.00           O  
ATOM   1858  CB  VAL A 121      16.345  83.532  54.549  1.00  0.00           C  
ATOM   1859  CG1 VAL A 121      16.903  83.621  55.961  1.00  0.00           C  
ATOM   1860  CG2 VAL A 121      17.039  82.431  53.762  1.00  0.00           C  
ATOM   1861  H   VAL A 121      15.361  81.387  55.499  1.00  0.00           H  
ATOM   1862  HA  VAL A 121      14.339  84.061  55.160  1.00  0.00           H  
ATOM   1863  HB  VAL A 121      16.529  84.494  54.069  1.00  0.00           H  
ATOM   1864 1HG1 VAL A 121      17.977  83.804  55.917  1.00  0.00           H  
ATOM   1865 2HG1 VAL A 121      16.418  84.438  56.494  1.00  0.00           H  
ATOM   1866 3HG1 VAL A 121      16.717  82.684  56.485  1.00  0.00           H  
ATOM   1867 1HG2 VAL A 121      18.112  82.621  53.740  1.00  0.00           H  
ATOM   1868 2HG2 VAL A 121      16.850  81.469  54.238  1.00  0.00           H  
ATOM   1869 3HG2 VAL A 121      16.654  82.414  52.742  1.00  0.00           H  
ATOM   1870  N   THR A 122      14.180  82.524  52.286  1.00  0.00           N  
ATOM   1871  CA  THR A 122      13.678  82.813  50.942  1.00  0.00           C  
ATOM   1872  C   THR A 122      12.297  83.391  51.004  1.00  0.00           C  
ATOM   1873  O   THR A 122      11.545  83.124  51.940  1.00  0.00           O  
ATOM   1874  CB  THR A 122      13.662  81.553  50.057  1.00  0.00           C  
ATOM   1875  OG1 THR A 122      12.812  80.561  50.649  1.00  0.00           O  
ATOM   1876  CG2 THR A 122      15.067  80.988  49.909  1.00  0.00           C  
ATOM   1877  H   THR A 122      14.413  81.572  52.530  1.00  0.00           H  
ATOM   1878  HA  THR A 122      14.338  83.545  50.476  1.00  0.00           H  
ATOM   1879  HB  THR A 122      13.272  81.805  49.072  1.00  0.00           H  
ATOM   1880  HG1 THR A 122      12.030  80.985  51.010  1.00  0.00           H  
ATOM   1881 1HG2 THR A 122      15.036  80.098  49.281  1.00  0.00           H  
ATOM   1882 2HG2 THR A 122      15.713  81.735  49.449  1.00  0.00           H  
ATOM   1883 3HG2 THR A 122      15.458  80.725  50.891  1.00  0.00           H  
ATOM   1884  N   PRO A 123      11.921  84.175  49.966  1.00  0.00           N  
ATOM   1885  CA  PRO A 123      12.752  84.437  48.819  1.00  0.00           C  
ATOM   1886  C   PRO A 123      13.845  85.483  49.000  1.00  0.00           C  
ATOM   1887  O   PRO A 123      14.929  85.315  48.478  1.00  0.00           O  
ATOM   1888  CB  PRO A 123      11.713  84.905  47.795  1.00  0.00           C  
ATOM   1889  CG  PRO A 123      10.575  85.392  48.626  1.00  0.00           C  
ATOM   1890  CD  PRO A 123      10.584  84.496  49.836  1.00  0.00           C  
ATOM   1891  HA  PRO A 123      13.241  83.503  48.505  1.00  0.00           H  
ATOM   1892 1HB  PRO A 123      12.142  85.691  47.156  1.00  0.00           H  
ATOM   1893 2HB  PRO A 123      11.433  84.071  47.135  1.00  0.00           H  
ATOM   1894 1HG  PRO A 123      10.718  86.452  48.882  1.00  0.00           H  
ATOM   1895 2HG  PRO A 123       9.635  85.327  48.058  1.00  0.00           H  
ATOM   1896 1HD  PRO A 123      10.216  85.055  50.709  1.00  0.00           H  
ATOM   1897 2HD  PRO A 123       9.955  83.615  49.645  1.00  0.00           H  
ATOM   1898  N   LEU A 124      13.512  86.565  49.709  1.00  0.00           N  
ATOM   1899  CA  LEU A 124      14.479  87.657  49.860  1.00  0.00           C  
ATOM   1900  C   LEU A 124      14.056  88.519  51.015  1.00  0.00           C  
ATOM   1901  O   LEU A 124      12.966  89.065  51.095  1.00  0.00           O  
ATOM   1902  CB  LEU A 124      14.570  88.502  48.583  1.00  0.00           C  
ATOM   1903  CG  LEU A 124      15.548  89.682  48.635  1.00  0.00           C  
ATOM   1904  CD1 LEU A 124      16.971  89.158  48.779  1.00  0.00           C  
ATOM   1905  CD2 LEU A 124      15.400  90.521  47.374  1.00  0.00           C  
ATOM   1906  H   LEU A 124      12.605  86.647  50.145  1.00  0.00           H  
ATOM   1907  HA  LEU A 124      15.460  87.225  50.054  1.00  0.00           H  
ATOM   1908 1HB  LEU A 124      14.873  87.857  47.760  1.00  0.00           H  
ATOM   1909 2HB  LEU A 124      13.581  88.901  48.359  1.00  0.00           H  
ATOM   1910  HG  LEU A 124      15.330  90.298  49.508  1.00  0.00           H  
ATOM   1911 1HD1 LEU A 124      17.666  89.996  48.816  1.00  0.00           H  
ATOM   1912 2HD1 LEU A 124      17.053  88.578  49.698  1.00  0.00           H  
ATOM   1913 3HD1 LEU A 124      17.212  88.524  47.926  1.00  0.00           H  
ATOM   1914 1HD2 LEU A 124      16.095  91.360  47.411  1.00  0.00           H  
ATOM   1915 2HD2 LEU A 124      15.619  89.906  46.500  1.00  0.00           H  
ATOM   1916 3HD2 LEU A 124      14.379  90.897  47.306  1.00  0.00           H  
ATOM   1917  N   PHE A 125      14.964  88.711  52.013  1.00  0.00           N  
ATOM   1918  CA  PHE A 125      14.584  89.509  53.187  1.00  0.00           C  
ATOM   1919  C   PHE A 125      14.653  91.027  52.965  1.00  0.00           C  
ATOM   1920  O   PHE A 125      13.815  91.727  53.563  1.00  0.00           O  
ATOM   1921  CB  PHE A 125      15.480  89.139  54.370  1.00  0.00           C  
ATOM   1922  CG  PHE A 125      15.091  89.808  55.658  1.00  0.00           C  
ATOM   1923  CD1 PHE A 125      14.370  89.121  56.623  1.00  0.00           C  
ATOM   1924  CD2 PHE A 125      15.443  91.126  55.906  1.00  0.00           C  
ATOM   1925  CE1 PHE A 125      14.011  89.735  57.808  1.00  0.00           C  
ATOM   1926  CE2 PHE A 125      15.087  91.743  57.090  1.00  0.00           C  
ATOM   1927  CZ  PHE A 125      14.370  91.046  58.042  1.00  0.00           C  
ATOM   1928  H   PHE A 125      15.893  88.318  51.965  1.00  0.00           H  
ATOM   1929  HA  PHE A 125      13.548  89.281  53.440  1.00  0.00           H  
ATOM   1930 1HB  PHE A 125      15.452  88.061  54.525  1.00  0.00           H  
ATOM   1931 2HB  PHE A 125      16.511  89.410  54.145  1.00  0.00           H  
ATOM   1932  HD1 PHE A 125      14.088  88.084  56.439  1.00  0.00           H  
ATOM   1933  HD2 PHE A 125      16.009  91.677  55.154  1.00  0.00           H  
ATOM   1934  HE1 PHE A 125      13.445  89.183  58.558  1.00  0.00           H  
ATOM   1935  HE2 PHE A 125      15.370  92.779  57.273  1.00  0.00           H  
ATOM   1936  HZ  PHE A 125      14.086  91.531  58.974  1.00  0.00           H  
ATOM   1937  N   GLY A 126      15.634  91.385  52.152  1.00  0.00           N  
ATOM   1938  CA  GLY A 126      15.958  92.829  52.037  1.00  0.00           C  
ATOM   1939  C   GLY A 126      14.888  93.637  51.288  1.00  0.00           C  
ATOM   1940  O   GLY A 126      14.457  93.107  50.266  1.00  0.00           O  
ATOM   1941  H   GLY A 126      16.165  90.717  51.612  1.00  0.00           H  
ATOM   1942 1HA  GLY A 126      16.080  93.255  53.033  1.00  0.00           H  
ATOM   1943 2HA  GLY A 126      16.908  92.948  51.518  1.00  0.00           H  
ATOM   1944  N   GLN A 127      14.587  94.817  51.771  1.00  0.00           N  
ATOM   1945  CA  GLN A 127      13.672  95.718  51.083  1.00  0.00           C  
ATOM   1946  C   GLN A 127      14.360  96.271  49.826  1.00  0.00           C  
ATOM   1947  O   GLN A 127      15.468  96.782  49.926  1.00  0.00           O  
ATOM   1948  CB  GLN A 127      13.233  96.859  52.005  1.00  0.00           C  
ATOM   1949  CG  GLN A 127      12.195  97.786  51.397  1.00  0.00           C  
ATOM   1950  CD  GLN A 127      11.741  98.862  52.366  1.00  0.00           C  
ATOM   1951  OE1 GLN A 127      12.539  99.393  53.143  1.00  0.00           O  
ATOM   1952  NE2 GLN A 127      10.455  99.190  52.325  1.00  0.00           N  
ATOM   1953  H   GLN A 127      15.001  95.109  52.645  1.00  0.00           H  
ATOM   1954  HA  GLN A 127      12.788  95.154  50.788  1.00  0.00           H  
ATOM   1955 1HB  GLN A 127      12.817  96.445  52.924  1.00  0.00           H  
ATOM   1956 2HB  GLN A 127      14.100  97.459  52.280  1.00  0.00           H  
ATOM   1957 1HG  GLN A 127      12.625  98.273  50.522  1.00  0.00           H  
ATOM   1958 2HG  GLN A 127      11.324  97.199  51.106  1.00  0.00           H  
ATOM   1959 1HE2 GLN A 127      10.098  99.893  52.941  1.00  0.00           H  
ATOM   1960 2HE2 GLN A 127       9.843  98.734  51.679  1.00  0.00           H  
ATOM   1961  N   LYS A 128      13.729  96.070  48.675  1.00  0.00           N  
ATOM   1962  CA  LYS A 128      14.255  96.572  47.406  1.00  0.00           C  
ATOM   1963  C   LYS A 128      13.061  97.050  46.534  1.00  0.00           C  
ATOM   1964  O   LYS A 128      11.943  96.975  47.019  1.00  0.00           O  
ATOM   1965  CB  LYS A 128      15.068  95.494  46.687  1.00  0.00           C  
ATOM   1966  CG  LYS A 128      16.329  95.062  47.422  1.00  0.00           C  
ATOM   1967  CD  LYS A 128      17.112  94.034  46.619  1.00  0.00           C  
ATOM   1968  CE  LYS A 128      18.338  93.552  47.381  1.00  0.00           C  
ATOM   1969  NZ  LYS A 128      19.323  94.646  47.599  1.00  0.00           N  
ATOM   1970  H   LYS A 128      12.860  95.555  48.678  1.00  0.00           H  
ATOM   1971  HA  LYS A 128      14.912  97.417  47.614  1.00  0.00           H  
ATOM   1972 1HB  LYS A 128      14.448  94.610  46.538  1.00  0.00           H  
ATOM   1973 2HB  LYS A 128      15.362  95.857  45.702  1.00  0.00           H  
ATOM   1974 1HG  LYS A 128      16.964  95.932  47.598  1.00  0.00           H  
ATOM   1975 2HG  LYS A 128      16.059  94.630  48.385  1.00  0.00           H  
ATOM   1976 1HD  LYS A 128      16.471  93.178  46.400  1.00  0.00           H  
ATOM   1977 2HD  LYS A 128      17.433  94.476  45.676  1.00  0.00           H  
ATOM   1978 1HE  LYS A 128      18.032  93.156  48.348  1.00  0.00           H  
ATOM   1979 2HE  LYS A 128      18.822  92.751  46.822  1.00  0.00           H  
ATOM   1980 1HZ  LYS A 128      20.119  94.286  48.106  1.00  0.00           H  
ATOM   1981 2HZ  LYS A 128      19.628  95.008  46.707  1.00  0.00           H  
ATOM   1982 3HZ  LYS A 128      18.891  95.386  48.134  1.00  0.00           H  
ATOM   1983  N   PRO A 129      13.359  97.544  45.313  1.00  0.00           N  
ATOM   1984  CA  PRO A 129      12.231  98.054  44.516  1.00  0.00           C  
ATOM   1985  C   PRO A 129      11.363  96.851  44.133  1.00  0.00           C  
ATOM   1986  O   PRO A 129      10.166  96.949  44.200  1.00  0.00           O  
ATOM   1987  CB  PRO A 129      12.897  98.702  43.298  1.00  0.00           C  
ATOM   1988  CG  PRO A 129      14.268  99.047  43.772  1.00  0.00           C  
ATOM   1989  CD  PRO A 129      14.634  97.925  44.707  1.00  0.00           C  
ATOM   1990  HA  PRO A 129      11.685  98.808  45.103  1.00  0.00           H  
ATOM   1991 1HB  PRO A 129      12.902  97.998  42.453  1.00  0.00           H  
ATOM   1992 2HB  PRO A 129      12.322  99.583  42.979  1.00  0.00           H  
ATOM   1993 1HG  PRO A 129      14.956  99.127  42.917  1.00  0.00           H  
ATOM   1994 2HG  PRO A 129      14.263 100.028  44.269  1.00  0.00           H  
ATOM   1995 1HD  PRO A 129      15.079  97.099  44.133  1.00  0.00           H  
ATOM   1996 2HD  PRO A 129      15.340  98.295  45.465  1.00  0.00           H  
ATOM   1997  N   ASP A 130      11.992  95.704  43.918  1.00  0.00           N  
ATOM   1998  CA  ASP A 130      11.214  94.523  43.524  1.00  0.00           C  
ATOM   1999  C   ASP A 130      10.599  93.817  44.718  1.00  0.00           C  
ATOM   2000  O   ASP A 130       9.602  93.090  44.543  1.00  0.00           O  
ATOM   2001  CB  ASP A 130      12.093  93.535  42.753  1.00  0.00           C  
ATOM   2002  CG  ASP A 130      12.536  94.070  41.398  1.00  0.00           C  
ATOM   2003  OD1 ASP A 130      11.925  94.994  40.917  1.00  0.00           O  
ATOM   2004  OD2 ASP A 130      13.482  93.548  40.857  1.00  0.00           O  
ATOM   2005  H   ASP A 130      12.994  95.622  44.019  1.00  0.00           H  
ATOM   2006  HA  ASP A 130      10.400  94.846  42.874  1.00  0.00           H  
ATOM   2007 1HB  ASP A 130      12.980  93.301  43.342  1.00  0.00           H  
ATOM   2008 2HB  ASP A 130      11.546  92.605  42.599  1.00  0.00           H  
ATOM   2009  N   TYR A 131      11.147  94.052  45.917  1.00  0.00           N  
ATOM   2010  CA  TYR A 131      10.632  93.479  47.166  1.00  0.00           C  
ATOM   2011  C   TYR A 131      10.316  94.532  48.199  1.00  0.00           C  
ATOM   2012  O   TYR A 131      11.010  94.710  49.225  1.00  0.00           O  
ATOM   2013  CB  TYR A 131      11.631  92.476  47.746  1.00  0.00           C  
ATOM   2014  CG  TYR A 131      11.939  91.317  46.824  1.00  0.00           C  
ATOM   2015  CD1 TYR A 131      12.703  91.521  45.684  1.00  0.00           C  
ATOM   2016  CD2 TYR A 131      11.456  90.050  47.117  1.00  0.00           C  
ATOM   2017  CE1 TYR A 131      12.984  90.463  44.842  1.00  0.00           C  
ATOM   2018  CE2 TYR A 131      11.737  88.992  46.275  1.00  0.00           C  
ATOM   2019  CZ  TYR A 131      12.497  89.195  45.141  1.00  0.00           C  
ATOM   2020  OH  TYR A 131      12.776  88.141  44.302  1.00  0.00           O  
ATOM   2021  H   TYR A 131      11.956  94.656  45.950  1.00  0.00           H  
ATOM   2022  HA  TYR A 131       9.700  92.957  46.949  1.00  0.00           H  
ATOM   2023 1HB  TYR A 131      12.568  92.986  47.975  1.00  0.00           H  
ATOM   2024 2HB  TYR A 131      11.241  92.073  48.680  1.00  0.00           H  
ATOM   2025  HD1 TYR A 131      13.082  92.517  45.454  1.00  0.00           H  
ATOM   2026  HD2 TYR A 131      10.854  89.890  48.012  1.00  0.00           H  
ATOM   2027  HE1 TYR A 131      13.584  90.623  43.947  1.00  0.00           H  
ATOM   2028  HE2 TYR A 131      11.356  87.997  46.505  1.00  0.00           H  
ATOM   2029  HH  TYR A 131      13.311  88.452  43.567  1.00  0.00           H  
ATOM   2030  N   PRO A 132       9.345  95.407  47.943  1.00  0.00           N  
ATOM   2031  CA  PRO A 132       9.015  96.524  48.805  1.00  0.00           C  
ATOM   2032  C   PRO A 132       8.538  96.182  50.177  1.00  0.00           C  
ATOM   2033  O   PRO A 132       8.658  97.042  51.049  1.00  0.00           O  
ATOM   2034  CB  PRO A 132       7.904  97.220  48.012  1.00  0.00           C  
ATOM   2035  CG  PRO A 132       7.344  96.143  47.146  1.00  0.00           C  
ATOM   2036  CD  PRO A 132       8.532  95.285  46.800  1.00  0.00           C  
ATOM   2037  HA  PRO A 132       9.898  97.171  48.912  1.00  0.00           H  
ATOM   2038 1HB  PRO A 132       7.159  97.643  48.702  1.00  0.00           H  
ATOM   2039 2HB  PRO A 132       8.321  98.058  47.435  1.00  0.00           H  
ATOM   2040 1HG  PRO A 132       6.564  95.588  47.687  1.00  0.00           H  
ATOM   2041 2HG  PRO A 132       6.865  96.581  46.258  1.00  0.00           H  
ATOM   2042 1HD  PRO A 132       8.202  94.248  46.643  1.00  0.00           H  
ATOM   2043 2HD  PRO A 132       9.018  95.679  45.895  1.00  0.00           H  
ATOM   2044  N   GLN A 133       8.056  94.972  50.438  1.00  0.00           N  
ATOM   2045  CA  GLN A 133       7.657  94.582  51.773  1.00  0.00           C  
ATOM   2046  C   GLN A 133       8.829  94.002  52.618  1.00  0.00           C  
ATOM   2047  O   GLN A 133       8.526  93.581  53.722  1.00  0.00           O  
ATOM   2048  CB  GLN A 133       6.518  93.563  51.681  1.00  0.00           C  
ATOM   2049  CG  GLN A 133       5.261  94.093  51.014  1.00  0.00           C  
ATOM   2050  CD  GLN A 133       4.656  95.263  51.766  1.00  0.00           C  
ATOM   2051  OE1 GLN A 133       4.426  95.189  52.977  1.00  0.00           O  
ATOM   2052  NE2 GLN A 133       4.393  96.352  51.053  1.00  0.00           N  
ATOM   2053  H   GLN A 133       7.966  94.307  49.683  1.00  0.00           H  
ATOM   2054  HA  GLN A 133       7.305  95.468  52.301  1.00  0.00           H  
ATOM   2055 1HB  GLN A 133       6.854  92.691  51.121  1.00  0.00           H  
ATOM   2056 2HB  GLN A 133       6.251  93.225  52.683  1.00  0.00           H  
ATOM   2057 1HG  GLN A 133       5.509  94.426  50.007  1.00  0.00           H  
ATOM   2058 2HG  GLN A 133       4.520  93.295  50.971  1.00  0.00           H  
ATOM   2059 1HE2 GLN A 133       3.993  97.156  51.495  1.00  0.00           H  
ATOM   2060 2HE2 GLN A 133       4.595  96.370  50.074  1.00  0.00           H  
ATOM   2061  N   GLY A 134      10.051  94.017  52.114  1.00  0.00           N  
ATOM   2062  CA  GLY A 134      11.188  93.429  52.860  1.00  0.00           C  
ATOM   2063  C   GLY A 134      11.626  94.368  53.986  1.00  0.00           C  
ATOM   2064  O   GLY A 134      11.089  95.455  54.141  1.00  0.00           O  
ATOM   2065  H   GLY A 134      10.219  94.433  51.209  1.00  0.00           H  
ATOM   2066 1HA  GLY A 134      10.894  92.462  53.269  1.00  0.00           H  
ATOM   2067 2HA  GLY A 134      12.017  93.249  52.177  1.00  0.00           H  
ATOM   2068  N   VAL A 135      12.690  93.978  54.706  1.00  0.00           N  
ATOM   2069  CA  VAL A 135      13.238  94.817  55.774  1.00  0.00           C  
ATOM   2070  C   VAL A 135      14.310  95.719  55.202  1.00  0.00           C  
ATOM   2071  O   VAL A 135      15.124  95.290  54.399  1.00  0.00           O  
ATOM   2072  CB  VAL A 135      13.836  93.956  56.902  1.00  0.00           C  
ATOM   2073  CG1 VAL A 135      14.497  94.837  57.952  1.00  0.00           C  
ATOM   2074  CG2 VAL A 135      12.749  93.095  57.528  1.00  0.00           C  
ATOM   2075  H   VAL A 135      13.123  93.087  54.509  1.00  0.00           H  
ATOM   2076  HA  VAL A 135      12.429  95.418  56.192  1.00  0.00           H  
ATOM   2077  HB  VAL A 135      14.613  93.315  56.485  1.00  0.00           H  
ATOM   2078 1HG1 VAL A 135      14.914  94.212  58.742  1.00  0.00           H  
ATOM   2079 2HG1 VAL A 135      15.295  95.418  57.489  1.00  0.00           H  
ATOM   2080 3HG1 VAL A 135      13.756  95.513  58.378  1.00  0.00           H  
ATOM   2081 1HG2 VAL A 135      13.179  92.488  58.324  1.00  0.00           H  
ATOM   2082 2HG2 VAL A 135      11.969  93.736  57.940  1.00  0.00           H  
ATOM   2083 3HG2 VAL A 135      12.319  92.443  56.768  1.00  0.00           H  
ATOM   2084  N   PRO A 136      14.382  96.969  55.688  1.00  0.00           N  
ATOM   2085  CA  PRO A 136      15.380  97.924  55.276  1.00  0.00           C  
ATOM   2086  C   PRO A 136      16.812  97.517  55.627  1.00  0.00           C  
ATOM   2087  O   PRO A 136      17.005  96.835  56.629  1.00  0.00           O  
ATOM   2088  CB  PRO A 136      14.952  99.179  56.043  1.00  0.00           C  
ATOM   2089  CG  PRO A 136      13.509  98.952  56.340  1.00  0.00           C  
ATOM   2090  CD  PRO A 136      13.402  97.468  56.564  1.00  0.00           C  
ATOM   2091  HA  PRO A 136      15.311  98.073  54.188  1.00  0.00           H  
ATOM   2092 1HB  PRO A 136      15.563  99.292  56.951  1.00  0.00           H  
ATOM   2093 2HB  PRO A 136      15.125 100.074  55.426  1.00  0.00           H  
ATOM   2094 1HG  PRO A 136      13.206  99.537  57.221  1.00  0.00           H  
ATOM   2095 2HG  PRO A 136      12.889  99.299  55.500  1.00  0.00           H  
ATOM   2096 1HD  PRO A 136      13.625  97.238  57.617  1.00  0.00           H  
ATOM   2097 2HD  PRO A 136      12.390  97.128  56.299  1.00  0.00           H  
ATOM   2098  N   LEU A 137      17.743  97.900  54.791  1.00  0.00           N  
ATOM   2099  CA  LEU A 137      19.134  97.579  55.042  1.00  0.00           C  
ATOM   2100  C   LEU A 137      19.586  97.996  56.448  1.00  0.00           C  
ATOM   2101  O   LEU A 137      20.411  97.266  57.014  1.00  0.00           O  
ATOM   2102  CB  LEU A 137      20.017  98.263  53.990  1.00  0.00           C  
ATOM   2103  CG  LEU A 137      21.517  97.953  54.078  1.00  0.00           C  
ATOM   2104  CD1 LEU A 137      21.739  96.458  53.894  1.00  0.00           C  
ATOM   2105  CD2 LEU A 137      22.263  98.751  53.019  1.00  0.00           C  
ATOM   2106  H   LEU A 137      17.501  98.424  53.962  1.00  0.00           H  
ATOM   2107  HA  LEU A 137      19.259  96.500  54.965  1.00  0.00           H  
ATOM   2108 1HB  LEU A 137      19.674  97.963  53.001  1.00  0.00           H  
ATOM   2109 2HB  LEU A 137      19.895  99.342  54.083  1.00  0.00           H  
ATOM   2110  HG  LEU A 137      21.888  98.226  55.067  1.00  0.00           H  
ATOM   2111 1HD1 LEU A 137      22.805  96.238  53.957  1.00  0.00           H  
ATOM   2112 2HD1 LEU A 137      21.210  95.913  54.676  1.00  0.00           H  
ATOM   2113 3HD1 LEU A 137      21.362  96.152  52.919  1.00  0.00           H  
ATOM   2114 1HD2 LEU A 137      23.329  98.532  53.082  1.00  0.00           H  
ATOM   2115 2HD2 LEU A 137      21.894  98.478  52.031  1.00  0.00           H  
ATOM   2116 3HD2 LEU A 137      22.101  99.817  53.186  1.00  0.00           H  
ATOM   2117  N   ASP A 138      19.018  99.078  56.981  1.00  0.00           N  
ATOM   2118  CA  ASP A 138      19.467  99.543  58.296  1.00  0.00           C  
ATOM   2119  C   ASP A 138      19.343  98.440  59.346  1.00  0.00           C  
ATOM   2120  O   ASP A 138      20.039  98.393  60.360  1.00  0.00           O  
ATOM   2121  CB  ASP A 138      18.660 100.767  58.737  1.00  0.00           C  
ATOM   2122  CG  ASP A 138      19.008 102.022  57.948  1.00  0.00           C  
ATOM   2123  OD1 ASP A 138      20.034 102.033  57.310  1.00  0.00           O  
ATOM   2124  OD2 ASP A 138      18.245 102.957  57.991  1.00  0.00           O  
ATOM   2125  H   ASP A 138      18.287  99.585  56.503  1.00  0.00           H  
ATOM   2126  HA  ASP A 138      20.517  99.827  58.223  1.00  0.00           H  
ATOM   2127 1HB  ASP A 138      17.596 100.563  58.618  1.00  0.00           H  
ATOM   2128 2HB  ASP A 138      18.840 100.959  59.795  1.00  0.00           H  
ATOM   2129  N   VAL A 139      18.338  97.558  59.191  1.00  0.00           N  
ATOM   2130  CA  VAL A 139      18.124  96.467  60.143  1.00  0.00           C  
ATOM   2131  C   VAL A 139      19.343  95.541  60.137  1.00  0.00           C  
ATOM   2132  O   VAL A 139      19.894  95.246  61.211  1.00  0.00           O  
ATOM   2133  CB  VAL A 139      16.858  95.667  59.782  1.00  0.00           C  
ATOM   2134  CG1 VAL A 139      16.752  94.420  60.647  1.00  0.00           C  
ATOM   2135  CG2 VAL A 139      15.627  96.544  59.946  1.00  0.00           C  
ATOM   2136  H   VAL A 139      17.717  97.650  58.400  1.00  0.00           H  
ATOM   2137  HA  VAL A 139      17.990  96.896  61.137  1.00  0.00           H  
ATOM   2138  HB  VAL A 139      16.933  95.334  58.746  1.00  0.00           H  
ATOM   2139 1HG1 VAL A 139      15.852  93.866  60.378  1.00  0.00           H  
ATOM   2140 2HG1 VAL A 139      17.626  93.790  60.486  1.00  0.00           H  
ATOM   2141 3HG1 VAL A 139      16.699  94.708  61.696  1.00  0.00           H  
ATOM   2142 1HG2 VAL A 139      14.736  95.972  59.688  1.00  0.00           H  
ATOM   2143 2HG2 VAL A 139      15.555  96.881  60.980  1.00  0.00           H  
ATOM   2144 3HG2 VAL A 139      15.706  97.409  59.287  1.00  0.00           H  
ATOM   2145  N   PHE A 140      19.787  95.153  58.953  1.00  0.00           N  
ATOM   2146  CA  PHE A 140      20.961  94.268  58.873  1.00  0.00           C  
ATOM   2147  C   PHE A 140      22.227  94.990  59.267  1.00  0.00           C  
ATOM   2148  O   PHE A 140      23.159  94.358  59.841  1.00  0.00           O  
ATOM   2149  CB  PHE A 140      21.122  93.707  57.459  1.00  0.00           C  
ATOM   2150  CG  PHE A 140      20.108  92.657  57.105  1.00  0.00           C  
ATOM   2151  CD1 PHE A 140      19.284  92.813  56.001  1.00  0.00           C  
ATOM   2152  CD2 PHE A 140      19.977  91.511  57.874  1.00  0.00           C  
ATOM   2153  CE1 PHE A 140      18.350  91.847  55.674  1.00  0.00           C  
ATOM   2154  CE2 PHE A 140      19.046  90.543  57.549  1.00  0.00           C  
ATOM   2155  CZ  PHE A 140      18.232  90.712  56.448  1.00  0.00           C  
ATOM   2156  H   PHE A 140      19.337  95.451  58.100  1.00  0.00           H  
ATOM   2157  HA  PHE A 140      20.814  93.435  59.561  1.00  0.00           H  
ATOM   2158 1HB  PHE A 140      21.040  94.517  56.735  1.00  0.00           H  
ATOM   2159 2HB  PHE A 140      22.115  93.272  57.351  1.00  0.00           H  
ATOM   2160  HD1 PHE A 140      19.378  93.710  55.388  1.00  0.00           H  
ATOM   2161  HD2 PHE A 140      20.620  91.378  58.745  1.00  0.00           H  
ATOM   2162  HE1 PHE A 140      17.709  91.983  54.804  1.00  0.00           H  
ATOM   2163  HE2 PHE A 140      18.954  89.647  58.162  1.00  0.00           H  
ATOM   2164  HZ  PHE A 140      17.496  89.951  56.191  1.00  0.00           H  
ATOM   2165  N   ALA A 141      22.307  96.303  58.929  1.00  0.00           N  
ATOM   2166  CA  ALA A 141      23.489  97.043  59.396  1.00  0.00           C  
ATOM   2167  C   ALA A 141      23.567  97.037  60.918  1.00  0.00           C  
ATOM   2168  O   ALA A 141      24.694  96.933  61.443  1.00  0.00           O  
ATOM   2169  CB  ALA A 141      23.467  98.473  58.876  1.00  0.00           C  
ATOM   2170  H   ALA A 141      21.608  96.786  58.383  1.00  0.00           H  
ATOM   2171  HA  ALA A 141      24.377  96.543  59.009  1.00  0.00           H  
ATOM   2172 1HB  ALA A 141      24.350  99.003  59.232  1.00  0.00           H  
ATOM   2173 2HB  ALA A 141      23.465  98.463  57.786  1.00  0.00           H  
ATOM   2174 3HB  ALA A 141      22.572  98.977  59.235  1.00  0.00           H  
ATOM   2175  N   ARG A 142      22.417  97.166  61.561  1.00  0.00           N  
ATOM   2176  CA  ARG A 142      22.317  97.126  63.004  1.00  0.00           C  
ATOM   2177  C   ARG A 142      22.879  95.818  63.597  1.00  0.00           C  
ATOM   2178  O   ARG A 142      23.591  95.812  64.580  1.00  0.00           O  
ATOM   2179  CB  ARG A 142      20.864  97.291  63.425  1.00  0.00           C  
ATOM   2180  CG  ARG A 142      20.291  98.684  63.212  1.00  0.00           C  
ATOM   2181  CD  ARG A 142      18.857  98.751  63.593  1.00  0.00           C  
ATOM   2182  NE  ARG A 142      18.305 100.081  63.392  1.00  0.00           N  
ATOM   2183  CZ  ARG A 142      17.000 100.394  63.515  1.00  0.00           C  
ATOM   2184  NH1 ARG A 142      16.129  99.465  63.839  1.00  0.00           N  
ATOM   2185  NH2 ARG A 142      16.597 101.636  63.311  1.00  0.00           N  
ATOM   2186  H   ARG A 142      21.579  97.298  61.013  1.00  0.00           H  
ATOM   2187  HA  ARG A 142      22.901  97.951  63.414  1.00  0.00           H  
ATOM   2188 1HB  ARG A 142      20.243  96.591  62.869  1.00  0.00           H  
ATOM   2189 2HB  ARG A 142      20.762  97.050  64.483  1.00  0.00           H  
ATOM   2190 1HG  ARG A 142      20.842  99.401  63.822  1.00  0.00           H  
ATOM   2191 2HG  ARG A 142      20.380  98.957  62.160  1.00  0.00           H  
ATOM   2192 1HD  ARG A 142      18.286  98.050  62.986  1.00  0.00           H  
ATOM   2193 2HD  ARG A 142      18.748  98.493  64.646  1.00  0.00           H  
ATOM   2194  HE  ARG A 142      18.945 100.823  63.142  1.00  0.00           H  
ATOM   2195 1HH1 ARG A 142      16.437  98.516  63.995  1.00  0.00           H  
ATOM   2196 2HH1 ARG A 142      15.151  99.700  63.931  1.00  0.00           H  
ATOM   2197 1HH2 ARG A 142      17.267 102.351  63.062  1.00  0.00           H  
ATOM   2198 2HH2 ARG A 142      15.619 101.871  63.403  1.00  0.00           H  
ATOM   2199  N   PHE A 143      22.537  94.710  62.926  1.00  0.00           N  
ATOM   2200  CA  PHE A 143      23.036  93.396  63.362  1.00  0.00           C  
ATOM   2201  C   PHE A 143      24.520  93.252  63.133  1.00  0.00           C  
ATOM   2202  O   PHE A 143      25.235  92.733  64.021  1.00  0.00           O  
ATOM   2203  CB  PHE A 143      22.306  92.270  62.627  1.00  0.00           C  
ATOM   2204  CG  PHE A 143      20.892  92.062  63.090  1.00  0.00           C  
ATOM   2205  CD1 PHE A 143      20.338  92.880  64.062  1.00  0.00           C  
ATOM   2206  CD2 PHE A 143      20.114  91.046  62.555  1.00  0.00           C  
ATOM   2207  CE1 PHE A 143      19.037  92.689  64.489  1.00  0.00           C  
ATOM   2208  CE2 PHE A 143      18.814  90.853  62.978  1.00  0.00           C  
ATOM   2209  CZ  PHE A 143      18.275  91.676  63.947  1.00  0.00           C  
ATOM   2210  H   PHE A 143      21.935  94.764  62.117  1.00  0.00           H  
ATOM   2211  HA  PHE A 143      22.848  93.292  64.431  1.00  0.00           H  
ATOM   2212 1HB  PHE A 143      22.286  92.486  61.560  1.00  0.00           H  
ATOM   2213 2HB  PHE A 143      22.849  91.336  62.762  1.00  0.00           H  
ATOM   2214  HD1 PHE A 143      20.940  93.682  64.490  1.00  0.00           H  
ATOM   2215  HD2 PHE A 143      20.540  90.396  61.789  1.00  0.00           H  
ATOM   2216  HE1 PHE A 143      18.614  93.339  65.254  1.00  0.00           H  
ATOM   2217  HE2 PHE A 143      18.213  90.052  62.549  1.00  0.00           H  
ATOM   2218  HZ  PHE A 143      17.250  91.524  64.284  1.00  0.00           H  
ATOM   2219  N   LYS A 144      25.077  93.790  62.023  1.00  0.00           N  
ATOM   2220  CA  LYS A 144      26.520  93.740  61.841  1.00  0.00           C  
ATOM   2221  C   LYS A 144      27.221  94.623  62.911  1.00  0.00           C  
ATOM   2222  O   LYS A 144      28.243  94.231  63.486  1.00  0.00           O  
ATOM   2223  CB  LYS A 144      26.895  94.193  60.429  1.00  0.00           C  
ATOM   2224  CG  LYS A 144      28.383  94.114  60.117  1.00  0.00           C  
ATOM   2225  CD  LYS A 144      28.666  94.494  58.671  1.00  0.00           C  
ATOM   2226  CE  LYS A 144      30.154  94.428  58.361  1.00  0.00           C  
ATOM   2227  NZ  LYS A 144      30.445  94.797  56.949  1.00  0.00           N  
ATOM   2228  H   LYS A 144      24.507  94.228  61.314  1.00  0.00           H  
ATOM   2229  HA  LYS A 144      26.850  92.710  61.977  1.00  0.00           H  
ATOM   2230 1HB  LYS A 144      26.366  93.580  59.698  1.00  0.00           H  
ATOM   2231 2HB  LYS A 144      26.576  95.225  60.282  1.00  0.00           H  
ATOM   2232 1HG  LYS A 144      28.929  94.790  60.775  1.00  0.00           H  
ATOM   2233 2HG  LYS A 144      28.738  93.099  60.293  1.00  0.00           H  
ATOM   2234 1HD  LYS A 144      28.133  93.813  58.005  1.00  0.00           H  
ATOM   2235 2HD  LYS A 144      28.311  95.507  58.485  1.00  0.00           H  
ATOM   2236 1HE  LYS A 144      30.693  95.107  59.020  1.00  0.00           H  
ATOM   2237 2HE  LYS A 144      30.518  93.416  58.541  1.00  0.00           H  
ATOM   2238 1HZ  LYS A 144      31.440  94.740  56.785  1.00  0.00           H  
ATOM   2239 2HZ  LYS A 144      29.965  94.161  56.328  1.00  0.00           H  
ATOM   2240 3HZ  LYS A 144      30.129  95.740  56.776  1.00  0.00           H  
ATOM   2241  N   THR A 145      26.632  95.809  63.117  1.00  0.00           N  
ATOM   2242  CA  THR A 145      27.239  96.724  64.111  1.00  0.00           C  
ATOM   2243  C   THR A 145      27.251  96.118  65.505  1.00  0.00           C  
ATOM   2244  O   THR A 145      28.278  96.152  66.198  1.00  0.00           O  
ATOM   2245  CB  THR A 145      26.498  98.073  64.156  1.00  0.00           C  
ATOM   2246  OG1 THR A 145      26.588  98.714  62.877  1.00  0.00           O  
ATOM   2247  CG2 THR A 145      27.103  98.979  65.217  1.00  0.00           C  
ATOM   2248  H   THR A 145      25.799  96.099  62.625  1.00  0.00           H  
ATOM   2249  HA  THR A 145      28.273  96.912  63.822  1.00  0.00           H  
ATOM   2250  HB  THR A 145      25.447  97.903  64.389  1.00  0.00           H  
ATOM   2251  HG1 THR A 145      25.940  98.330  62.281  1.00  0.00           H  
ATOM   2252 1HG2 THR A 145      26.567  99.928  65.234  1.00  0.00           H  
ATOM   2253 2HG2 THR A 145      27.026  98.500  66.192  1.00  0.00           H  
ATOM   2254 3HG2 THR A 145      28.152  99.161  64.984  1.00  0.00           H  
ATOM   2255  N   GLU A 146      26.164  95.467  65.936  1.00  0.00           N  
ATOM   2256  CA  GLU A 146      26.144  94.838  67.249  1.00  0.00           C  
ATOM   2257  C   GLU A 146      27.083  93.621  67.253  1.00  0.00           C  
ATOM   2258  O   GLU A 146      27.658  93.315  68.335  1.00  0.00           O  
ATOM   2259  CB  GLU A 146      24.721  94.417  67.623  1.00  0.00           C  
ATOM   2260  CG  GLU A 146      23.769  95.577  67.880  1.00  0.00           C  
ATOM   2261  CD  GLU A 146      24.190  96.432  69.043  1.00  0.00           C  
ATOM   2262  OE1 GLU A 146      24.683  95.894  70.004  1.00  0.00           O  
ATOM   2263  OE2 GLU A 146      24.017  97.626  68.969  1.00  0.00           O  
ATOM   2264  H   GLU A 146      25.344  95.407  65.349  1.00  0.00           H  
ATOM   2265  HA  GLU A 146      26.497  95.561  67.985  1.00  0.00           H  
ATOM   2266 1HB  GLU A 146      24.299  93.809  66.823  1.00  0.00           H  
ATOM   2267 2HB  GLU A 146      24.748  93.802  68.523  1.00  0.00           H  
ATOM   2268 1HG  GLU A 146      23.721  96.198  66.986  1.00  0.00           H  
ATOM   2269 2HG  GLU A 146      22.773  95.181  68.068  1.00  0.00           H  
ATOM   2270  N   LEU A 147      27.226  92.894  66.177  1.00  0.00           N  
ATOM   2271  CA  LEU A 147      28.145  91.773  66.030  1.00  0.00           C  
ATOM   2272  C   LEU A 147      29.564  92.277  66.292  1.00  0.00           C  
ATOM   2273  O   LEU A 147      30.329  91.619  67.022  1.00  0.00           O  
ATOM   2274  CB  LEU A 147      28.043  91.161  64.627  1.00  0.00           C  
ATOM   2275  CG  LEU A 147      26.744  90.402  64.326  1.00  0.00           C  
ATOM   2276  CD1 LEU A 147      26.702  90.032  62.850  1.00  0.00           C  
ATOM   2277  CD2 LEU A 147      26.665  89.161  65.203  1.00  0.00           C  
ATOM   2278  H   LEU A 147      26.638  93.153  65.398  1.00  0.00           H  
ATOM   2279  HA  LEU A 147      27.878  91.009  66.759  1.00  0.00           H  
ATOM   2280 1HB  LEU A 147      28.138  91.958  63.892  1.00  0.00           H  
ATOM   2281 2HB  LEU A 147      28.872  90.467  64.490  1.00  0.00           H  
ATOM   2282  HG  LEU A 147      25.889  91.047  64.532  1.00  0.00           H  
ATOM   2283 1HD1 LEU A 147      25.779  89.493  62.635  1.00  0.00           H  
ATOM   2284 2HD1 LEU A 147      26.740  90.938  62.246  1.00  0.00           H  
ATOM   2285 3HD1 LEU A 147      27.556  89.399  62.609  1.00  0.00           H  
ATOM   2286 1HD2 LEU A 147      25.742  88.622  64.990  1.00  0.00           H  
ATOM   2287 2HD2 LEU A 147      27.519  88.515  64.997  1.00  0.00           H  
ATOM   2288 3HD2 LEU A 147      26.679  89.456  66.253  1.00  0.00           H  
ATOM   2289  N   LEU A 148      29.894  93.428  65.649  1.00  0.00           N  
ATOM   2290  CA  LEU A 148      31.276  93.896  65.940  1.00  0.00           C  
ATOM   2291  C   LEU A 148      31.434  94.454  67.346  1.00  0.00           C  
ATOM   2292  O   LEU A 148      32.508  94.275  67.968  1.00  0.00           O  
ATOM   2293  CB  LEU A 148      31.692  94.975  64.932  1.00  0.00           C  
ATOM   2294  CG  LEU A 148      31.873  94.499  63.485  1.00  0.00           C  
ATOM   2295  CD1 LEU A 148      32.134  95.699  62.585  1.00  0.00           C  
ATOM   2296  CD2 LEU A 148      33.022  93.504  63.418  1.00  0.00           C  
ATOM   2297  H   LEU A 148      29.314  93.967  65.022  1.00  0.00           H  
ATOM   2298  HA  LEU A 148      31.955  93.049  65.847  1.00  0.00           H  
ATOM   2299 1HB  LEU A 148      30.937  95.759  64.931  1.00  0.00           H  
ATOM   2300 2HB  LEU A 148      32.637  95.410  65.259  1.00  0.00           H  
ATOM   2301  HG  LEU A 148      30.956  94.019  63.143  1.00  0.00           H  
ATOM   2302 1HD1 LEU A 148      32.263  95.361  61.556  1.00  0.00           H  
ATOM   2303 2HD1 LEU A 148      31.289  96.384  62.637  1.00  0.00           H  
ATOM   2304 3HD1 LEU A 148      33.038  96.210  62.914  1.00  0.00           H  
ATOM   2305 1HD2 LEU A 148      33.150  93.165  62.389  1.00  0.00           H  
ATOM   2306 2HD2 LEU A 148      33.940  93.984  63.758  1.00  0.00           H  
ATOM   2307 3HD2 LEU A 148      32.801  92.649  64.056  1.00  0.00           H  
ATOM   2308  N   LYS A 149      30.425  95.120  67.918  1.00  0.00           N  
ATOM   2309  CA  LYS A 149      30.600  95.722  69.243  1.00  0.00           C  
ATOM   2310  C   LYS A 149      30.661  94.670  70.329  1.00  0.00           C  
ATOM   2311  O   LYS A 149      31.497  94.729  71.258  1.00  0.00           O  
ATOM   2312  CB  LYS A 149      29.469  96.708  69.542  1.00  0.00           C  
ATOM   2313  CG  LYS A 149      29.592  97.419  70.883  1.00  0.00           C  
ATOM   2314  CD  LYS A 149      28.482  98.442  71.069  1.00  0.00           C  
ATOM   2315  CE  LYS A 149      28.596  99.145  72.414  1.00  0.00           C  
ATOM   2316  NZ  LYS A 149      27.516 100.149  72.611  1.00  0.00           N  
ATOM   2317  H   LYS A 149      29.536  95.216  67.448  1.00  0.00           H  
ATOM   2318  HA  LYS A 149      31.546  96.265  69.254  1.00  0.00           H  
ATOM   2319 1HB  LYS A 149      29.434  97.468  68.761  1.00  0.00           H  
ATOM   2320 2HB  LYS A 149      28.515  96.181  69.528  1.00  0.00           H  
ATOM   2321 1HG  LYS A 149      29.539  96.686  71.689  1.00  0.00           H  
ATOM   2322 2HG  LYS A 149      30.555  97.926  70.939  1.00  0.00           H  
ATOM   2323 1HD  LYS A 149      28.535  99.186  70.274  1.00  0.00           H  
ATOM   2324 2HD  LYS A 149      27.514  97.944  71.012  1.00  0.00           H  
ATOM   2325 1HE  LYS A 149      28.541  98.409  73.215  1.00  0.00           H  
ATOM   2326 2HE  LYS A 149      29.560  99.649  72.480  1.00  0.00           H  
ATOM   2327 1HZ  LYS A 149      27.627 100.592  73.512  1.00  0.00           H  
ATOM   2328 2HZ  LYS A 149      27.569 100.848  71.883  1.00  0.00           H  
ATOM   2329 3HZ  LYS A 149      26.617  99.690  72.571  1.00  0.00           H  
ATOM   2330  N   ASP A 150      29.702  93.735  70.289  1.00  0.00           N  
ATOM   2331  CA  ASP A 150      29.615  92.733  71.407  1.00  0.00           C  
ATOM   2332  C   ASP A 150      28.666  91.615  70.919  1.00  0.00           C  
ATOM   2333  O   ASP A 150      27.495  91.626  71.294  1.00  0.00           O  
ATOM   2334  CB  ASP A 150      29.090  93.357  72.702  1.00  0.00           C  
ATOM   2335  CG  ASP A 150      29.138  92.397  73.884  1.00  0.00           C  
ATOM   2336  OD1 ASP A 150      29.462  91.251  73.681  1.00  0.00           O  
ATOM   2337  OD2 ASP A 150      28.850  92.820  74.978  1.00  0.00           O  
ATOM   2338  H   ASP A 150      29.037  93.685  69.530  1.00  0.00           H  
ATOM   2339  HA  ASP A 150      30.616  92.347  71.604  1.00  0.00           H  
ATOM   2340 1HB  ASP A 150      29.680  94.240  72.946  1.00  0.00           H  
ATOM   2341 2HB  ASP A 150      28.059  93.681  72.558  1.00  0.00           H  
ATOM   2342  N   ARG A 151      29.207  90.664  70.176  1.00  0.00           N  
ATOM   2343  CA  ARG A 151      28.354  89.611  69.609  1.00  0.00           C  
ATOM   2344  C   ARG A 151      27.817  88.705  70.719  1.00  0.00           C  
ATOM   2345  O   ARG A 151      26.728  88.155  70.543  1.00  0.00           O  
ATOM   2346  CB  ARG A 151      29.124  88.774  68.599  1.00  0.00           C  
ATOM   2347  CG  ARG A 151      28.305  87.702  67.898  1.00  0.00           C  
ATOM   2348  CD  ARG A 151      29.100  86.989  66.866  1.00  0.00           C  
ATOM   2349  NE  ARG A 151      30.218  86.264  67.449  1.00  0.00           N  
ATOM   2350  CZ  ARG A 151      30.127  85.050  68.025  1.00  0.00           C  
ATOM   2351  NH1 ARG A 151      28.965  84.438  68.088  1.00  0.00           N  
ATOM   2352  NH2 ARG A 151      31.205  84.473  68.526  1.00  0.00           N  
ATOM   2353  H   ARG A 151      30.199  90.647  69.989  1.00  0.00           H  
ATOM   2354  HA  ARG A 151      27.515  90.084  69.097  1.00  0.00           H  
ATOM   2355 1HB  ARG A 151      29.542  89.424  67.831  1.00  0.00           H  
ATOM   2356 2HB  ARG A 151      29.958  88.279  69.097  1.00  0.00           H  
ATOM   2357 1HG  ARG A 151      27.959  86.972  68.631  1.00  0.00           H  
ATOM   2358 2HG  ARG A 151      27.444  88.162  67.411  1.00  0.00           H  
ATOM   2359 1HD  ARG A 151      28.464  86.273  66.347  1.00  0.00           H  
ATOM   2360 2HD  ARG A 151      29.495  87.708  66.150  1.00  0.00           H  
ATOM   2361  HE  ARG A 151      31.129  86.703  67.419  1.00  0.00           H  
ATOM   2362 1HH1 ARG A 151      28.141  84.879  67.704  1.00  0.00           H  
ATOM   2363 2HH1 ARG A 151      28.896  83.528  68.519  1.00  0.00           H  
ATOM   2364 1HH2 ARG A 151      32.099  84.944  68.478  1.00  0.00           H  
ATOM   2365 2HH2 ARG A 151      31.137  83.564  68.957  1.00  0.00           H  
ATOM   2366  N   ALA A 152      28.580  88.478  71.788  1.00  0.00           N  
ATOM   2367  CA  ALA A 152      28.102  87.626  72.882  1.00  0.00           C  
ATOM   2368  C   ALA A 152      26.864  88.258  73.481  1.00  0.00           C  
ATOM   2369  O   ALA A 152      25.809  87.603  73.603  1.00  0.00           O  
ATOM   2370  CB  ALA A 152      29.175  87.432  73.944  1.00  0.00           C  
ATOM   2371  H   ALA A 152      29.498  88.893  71.853  1.00  0.00           H  
ATOM   2372  HA  ALA A 152      27.849  86.651  72.466  1.00  0.00           H  
ATOM   2373 1HB  ALA A 152      28.788  86.796  74.740  1.00  0.00           H  
ATOM   2374 2HB  ALA A 152      30.050  86.961  73.495  1.00  0.00           H  
ATOM   2375 3HB  ALA A 152      29.456  88.399  74.357  1.00  0.00           H  
ATOM   2376  N   GLN A 153      26.833  89.576  73.656  1.00  0.00           N  
ATOM   2377  CA  GLN A 153      25.621  90.243  74.128  1.00  0.00           C  
ATOM   2378  C   GLN A 153      24.454  90.226  73.078  1.00  0.00           C  
ATOM   2379  O   GLN A 153      23.276  90.137  73.485  1.00  0.00           O  
ATOM   2380  CB  GLN A 153      25.958  91.685  74.517  1.00  0.00           C  
ATOM   2381  CG  GLN A 153      24.799  92.451  75.132  1.00  0.00           C  
ATOM   2382  CD  GLN A 153      24.338  91.846  76.445  1.00  0.00           C  
ATOM   2383  OE1 GLN A 153      25.145  91.592  77.344  1.00  0.00           O  
ATOM   2384  NE2 GLN A 153      23.036  91.613  76.564  1.00  0.00           N  
ATOM   2385  H   GLN A 153      27.655  90.129  73.462  1.00  0.00           H  
ATOM   2386  HA  GLN A 153      25.253  89.711  75.005  1.00  0.00           H  
ATOM   2387 1HB  GLN A 153      26.780  91.687  75.232  1.00  0.00           H  
ATOM   2388 2HB  GLN A 153      26.291  92.231  73.634  1.00  0.00           H  
ATOM   2389 1HG  GLN A 153      25.114  93.477  75.320  1.00  0.00           H  
ATOM   2390 2HG  GLN A 153      23.959  92.439  74.437  1.00  0.00           H  
ATOM   2391 1HE2 GLN A 153      22.673  91.215  77.407  1.00  0.00           H  
ATOM   2392 2HE2 GLN A 153      22.417  91.835  75.810  1.00  0.00           H  
ATOM   2393  N   PHE A 154      24.808  90.456  71.842  1.00  0.00           N  
ATOM   2394  CA  PHE A 154      23.824  90.419  70.752  1.00  0.00           C  
ATOM   2395  C   PHE A 154      23.069  89.100  70.823  1.00  0.00           C  
ATOM   2396  O   PHE A 154      21.842  89.030  70.672  1.00  0.00           O  
ATOM   2397  CB  PHE A 154      24.499  90.566  69.387  1.00  0.00           C  
ATOM   2398  CG  PHE A 154      23.550  90.466  68.227  1.00  0.00           C  
ATOM   2399  CD1 PHE A 154      22.743  91.538  67.878  1.00  0.00           C  
ATOM   2400  CD2 PHE A 154      23.460  89.298  67.484  1.00  0.00           C  
ATOM   2401  CE1 PHE A 154      21.869  91.447  66.811  1.00  0.00           C  
ATOM   2402  CE2 PHE A 154      22.589  89.205  66.417  1.00  0.00           C  
ATOM   2403  CZ  PHE A 154      21.792  90.280  66.080  1.00  0.00           C  
ATOM   2404  H   PHE A 154      25.773  90.663  71.627  1.00  0.00           H  
ATOM   2405  HA  PHE A 154      23.132  91.252  70.882  1.00  0.00           H  
ATOM   2406 1HB  PHE A 154      25.002  91.531  69.332  1.00  0.00           H  
ATOM   2407 2HB  PHE A 154      25.259  89.795  69.272  1.00  0.00           H  
ATOM   2408  HD1 PHE A 154      22.805  92.461  68.455  1.00  0.00           H  
ATOM   2409  HD2 PHE A 154      24.090  88.448  67.750  1.00  0.00           H  
ATOM   2410  HE1 PHE A 154      21.241  92.298  66.547  1.00  0.00           H  
ATOM   2411  HE2 PHE A 154      22.529  88.282  65.840  1.00  0.00           H  
ATOM   2412  HZ  PHE A 154      21.103  90.207  65.240  1.00  0.00           H  
ATOM   2413  N   ILE A 155      23.825  88.003  70.915  1.00  0.00           N  
ATOM   2414  CA  ILE A 155      23.159  86.666  70.943  1.00  0.00           C  
ATOM   2415  C   ILE A 155      22.251  86.599  72.131  1.00  0.00           C  
ATOM   2416  O   ILE A 155      21.151  86.072  72.051  1.00  0.00           O  
ATOM   2417  CB  ILE A 155      24.171  85.508  71.015  1.00  0.00           C  
ATOM   2418  CG1 ILE A 155      25.026  85.466  69.745  1.00  0.00           C  
ATOM   2419  CG2 ILE A 155      23.451  84.184  71.219  1.00  0.00           C  
ATOM   2420  CD1 ILE A 155      24.232  85.217  68.483  1.00  0.00           C  
ATOM   2421  H   ILE A 155      24.833  88.052  70.966  1.00  0.00           H  
ATOM   2422  HA  ILE A 155      22.584  86.547  70.026  1.00  0.00           H  
ATOM   2423  HB  ILE A 155      24.853  85.672  71.849  1.00  0.00           H  
ATOM   2424 1HG1 ILE A 155      25.557  86.411  69.634  1.00  0.00           H  
ATOM   2425 2HG1 ILE A 155      25.775  84.679  69.837  1.00  0.00           H  
ATOM   2426 1HG2 ILE A 155      24.180  83.376  71.267  1.00  0.00           H  
ATOM   2427 2HG2 ILE A 155      22.885  84.218  72.149  1.00  0.00           H  
ATOM   2428 3HG2 ILE A 155      22.769  84.008  70.386  1.00  0.00           H  
ATOM   2429 1HD1 ILE A 155      24.907  85.201  67.627  1.00  0.00           H  
ATOM   2430 2HD1 ILE A 155      23.719  84.258  68.559  1.00  0.00           H  
ATOM   2431 3HD1 ILE A 155      23.499  86.012  68.352  1.00  0.00           H  
ATOM   2432  N   SER A 156      22.717  87.003  73.320  1.00  0.00           N  
ATOM   2433  CA  SER A 156      21.826  87.022  74.483  1.00  0.00           C  
ATOM   2434  C   SER A 156      20.588  87.911  74.211  1.00  0.00           C  
ATOM   2435  O   SER A 156      19.495  87.500  74.543  1.00  0.00           O  
ATOM   2436  CB  SER A 156      22.574  87.525  75.702  1.00  0.00           C  
ATOM   2437  OG  SER A 156      21.741  87.551  76.828  1.00  0.00           O  
ATOM   2438  H   SER A 156      23.677  87.297  73.431  1.00  0.00           H  
ATOM   2439  HA  SER A 156      21.485  86.004  74.674  1.00  0.00           H  
ATOM   2440 1HB  SER A 156      23.431  86.880  75.895  1.00  0.00           H  
ATOM   2441 2HB  SER A 156      22.956  88.526  75.506  1.00  0.00           H  
ATOM   2442  HG  SER A 156      21.450  86.645  76.962  1.00  0.00           H  
ATOM   2443  N   ASP A 157      20.739  89.055  73.560  1.00  0.00           N  
ATOM   2444  CA  ASP A 157      19.610  89.946  73.338  1.00  0.00           C  
ATOM   2445  C   ASP A 157      18.624  89.309  72.313  1.00  0.00           C  
ATOM   2446  O   ASP A 157      17.421  89.424  72.521  1.00  0.00           O  
ATOM   2447  CB  ASP A 157      20.098  91.309  72.840  1.00  0.00           C  
ATOM   2448  CG  ASP A 157      20.809  92.114  73.918  1.00  0.00           C  
ATOM   2449  OD1 ASP A 157      20.656  91.791  75.072  1.00  0.00           O  
ATOM   2450  OD2 ASP A 157      21.498  93.046  73.578  1.00  0.00           O  
ATOM   2451  H   ASP A 157      21.649  89.318  73.210  1.00  0.00           H  
ATOM   2452  HA  ASP A 157      19.088  90.086  74.285  1.00  0.00           H  
ATOM   2453 1HB  ASP A 157      20.781  91.167  72.002  1.00  0.00           H  
ATOM   2454 2HB  ASP A 157      19.249  91.888  72.474  1.00  0.00           H  
ATOM   2455  N   PHE A 158      19.137  88.775  71.239  1.00  0.00           N  
ATOM   2456  CA  PHE A 158      18.267  88.142  70.233  1.00  0.00           C  
ATOM   2457  C   PHE A 158      17.423  87.033  70.908  1.00  0.00           C  
ATOM   2458  O   PHE A 158      16.213  86.931  70.675  1.00  0.00           O  
ATOM   2459  CB  PHE A 158      19.096  87.555  69.089  1.00  0.00           C  
ATOM   2460  CG  PHE A 158      18.279  86.828  68.059  1.00  0.00           C  
ATOM   2461  CD1 PHE A 158      16.922  87.081  67.926  1.00  0.00           C  
ATOM   2462  CD2 PHE A 158      18.865  85.890  67.223  1.00  0.00           C  
ATOM   2463  CE1 PHE A 158      16.169  86.413  66.978  1.00  0.00           C  
ATOM   2464  CE2 PHE A 158      18.115  85.222  66.275  1.00  0.00           C  
ATOM   2465  CZ  PHE A 158      16.765  85.484  66.153  1.00  0.00           C  
ATOM   2466  H   PHE A 158      20.135  88.790  71.086  1.00  0.00           H  
ATOM   2467  HA  PHE A 158      17.602  88.903  69.822  1.00  0.00           H  
ATOM   2468 1HB  PHE A 158      19.642  88.353  68.589  1.00  0.00           H  
ATOM   2469 2HB  PHE A 158      19.831  86.859  69.493  1.00  0.00           H  
ATOM   2470  HD1 PHE A 158      16.450  87.817  68.578  1.00  0.00           H  
ATOM   2471  HD2 PHE A 158      19.931  85.683  67.320  1.00  0.00           H  
ATOM   2472  HE1 PHE A 158      15.103  86.621  66.884  1.00  0.00           H  
ATOM   2473  HE2 PHE A 158      18.588  84.487  65.623  1.00  0.00           H  
ATOM   2474  HZ  PHE A 158      16.172  84.956  65.407  1.00  0.00           H  
ATOM   2475  N   ASN A 159      18.135  86.150  71.622  1.00  0.00           N  
ATOM   2476  CA  ASN A 159      17.364  85.008  72.205  1.00  0.00           C  
ATOM   2477  C   ASN A 159      16.437  85.489  73.280  1.00  0.00           C  
ATOM   2478  O   ASN A 159      15.353  84.931  73.514  1.00  0.00           O  
ATOM   2479  CB  ASN A 159      18.283  83.936  72.761  1.00  0.00           C  
ATOM   2480  CG  ASN A 159      18.961  83.138  71.682  1.00  0.00           C  
ATOM   2481  OD1 ASN A 159      20.194  83.093  71.607  1.00  0.00           O  
ATOM   2482  ND2 ASN A 159      18.178  82.508  70.844  1.00  0.00           N  
ATOM   2483  H   ASN A 159      19.130  86.206  71.786  1.00  0.00           H  
ATOM   2484  HA  ASN A 159      16.760  84.559  71.415  1.00  0.00           H  
ATOM   2485 1HB  ASN A 159      19.047  84.400  73.387  1.00  0.00           H  
ATOM   2486 2HB  ASN A 159      17.710  83.258  73.393  1.00  0.00           H  
ATOM   2487 1HD2 ASN A 159      18.573  81.961  70.105  1.00  0.00           H  
ATOM   2488 2HD2 ASN A 159      17.185  82.573  70.942  1.00  0.00           H  
ATOM   2489  N   ALA A 160      16.824  86.527  74.026  1.00  0.00           N  
ATOM   2490  CA  ALA A 160      15.999  86.992  75.104  1.00  0.00           C  
ATOM   2491  C   ALA A 160      14.810  87.777  74.581  1.00  0.00           C  
ATOM   2492  O   ALA A 160      13.885  87.907  75.359  1.00  0.00           O  
ATOM   2493  CB  ALA A 160      16.821  87.839  76.065  1.00  0.00           C  
ATOM   2494  H   ALA A 160      17.700  86.995  73.840  1.00  0.00           H  
ATOM   2495  HA  ALA A 160      15.616  86.122  75.637  1.00  0.00           H  
ATOM   2496 1HB  ALA A 160      16.184  88.186  76.879  1.00  0.00           H  
ATOM   2497 2HB  ALA A 160      17.636  87.240  76.472  1.00  0.00           H  
ATOM   2498 3HB  ALA A 160      17.231  88.697  75.534  1.00  0.00           H  
ATOM   2499  N   PRO A 161      14.890  88.315  73.365  1.00  0.00           N  
ATOM   2500  CA  PRO A 161      13.764  89.182  72.957  1.00  0.00           C  
ATOM   2501  C   PRO A 161      13.022  88.626  71.727  1.00  0.00           C  
ATOM   2502  O   PRO A 161      12.027  87.972  71.951  1.00  0.00           O  
ATOM   2503  CB  PRO A 161      14.456  90.511  72.639  1.00  0.00           C  
ATOM   2504  CG  PRO A 161      15.836  90.118  72.237  1.00  0.00           C  
ATOM   2505  CD  PRO A 161      16.151  88.923  73.097  1.00  0.00           C  
ATOM   2506  HA  PRO A 161      13.067  89.291  73.801  1.00  0.00           H  
ATOM   2507 1HB  PRO A 161      13.912  91.037  71.841  1.00  0.00           H  
ATOM   2508 2HB  PRO A 161      14.439  91.165  73.524  1.00  0.00           H  
ATOM   2509 1HG  PRO A 161      15.867  89.886  71.162  1.00  0.00           H  
ATOM   2510 2HG  PRO A 161      16.533  90.954  72.402  1.00  0.00           H  
ATOM   2511 1HD  PRO A 161      16.797  88.229  72.539  1.00  0.00           H  
ATOM   2512 2HD  PRO A 161      16.646  89.256  74.021  1.00  0.00           H  
ATOM   2513  N   PHE A 162      13.418  88.942  70.519  1.00  0.00           N  
ATOM   2514  CA  PHE A 162      12.666  88.490  69.354  1.00  0.00           C  
ATOM   2515  C   PHE A 162      12.691  87.034  68.956  1.00  0.00           C  
ATOM   2516  O   PHE A 162      11.688  86.574  68.419  1.00  0.00           O  
ATOM   2517  CB  PHE A 162      13.135  89.298  68.142  1.00  0.00           C  
ATOM   2518  CG  PHE A 162      12.656  90.722  68.141  1.00  0.00           C  
ATOM   2519  CD1 PHE A 162      11.486  91.076  68.797  1.00  0.00           C  
ATOM   2520  CD2 PHE A 162      13.373  91.710  67.484  1.00  0.00           C  
ATOM   2521  CE1 PHE A 162      11.045  92.385  68.797  1.00  0.00           C  
ATOM   2522  CE2 PHE A 162      12.935  93.020  67.483  1.00  0.00           C  
ATOM   2523  CZ  PHE A 162      11.769  93.357  68.140  1.00  0.00           C  
ATOM   2524  H   PHE A 162      14.248  89.502  70.382  1.00  0.00           H  
ATOM   2525  HA  PHE A 162      11.606  88.675  69.533  1.00  0.00           H  
ATOM   2526 1HB  PHE A 162      14.223  89.305  68.110  1.00  0.00           H  
ATOM   2527 2HB  PHE A 162      12.783  88.820  67.229  1.00  0.00           H  
ATOM   2528  HD1 PHE A 162      10.914  90.307  69.318  1.00  0.00           H  
ATOM   2529  HD2 PHE A 162      14.294  91.443  66.965  1.00  0.00           H  
ATOM   2530  HE1 PHE A 162      10.124  92.649  69.316  1.00  0.00           H  
ATOM   2531  HE2 PHE A 162      13.508  93.787  66.964  1.00  0.00           H  
ATOM   2532  HZ  PHE A 162      11.421  94.389  68.139  1.00  0.00           H  
ATOM   2533  N   TYR A 163      13.809  86.322  69.148  1.00  0.00           N  
ATOM   2534  CA  TYR A 163      13.961  85.012  68.508  1.00  0.00           C  
ATOM   2535  C   TYR A 163      12.941  83.945  68.923  1.00  0.00           C  
ATOM   2536  O   TYR A 163      12.405  83.241  68.057  1.00  0.00           O  
ATOM   2537  CB  TYR A 163      15.374  84.486  68.773  1.00  0.00           C  
ATOM   2538  CG  TYR A 163      15.674  83.172  68.087  1.00  0.00           C  
ATOM   2539  CD1 TYR A 163      15.470  83.040  66.721  1.00  0.00           C  
ATOM   2540  CD2 TYR A 163      16.154  82.099  68.823  1.00  0.00           C  
ATOM   2541  CE1 TYR A 163      15.745  81.840  66.094  1.00  0.00           C  
ATOM   2542  CE2 TYR A 163      16.429  80.899  68.196  1.00  0.00           C  
ATOM   2543  CZ  TYR A 163      16.226  80.768  66.838  1.00  0.00           C  
ATOM   2544  OH  TYR A 163      16.499  79.572  66.214  1.00  0.00           O  
ATOM   2545  H   TYR A 163      14.555  86.674  69.731  1.00  0.00           H  
ATOM   2546  HA  TYR A 163      13.817  85.133  67.434  1.00  0.00           H  
ATOM   2547 1HB  TYR A 163      16.105  85.222  68.435  1.00  0.00           H  
ATOM   2548 2HB  TYR A 163      15.516  84.351  69.844  1.00  0.00           H  
ATOM   2549  HD1 TYR A 163      15.093  83.883  66.142  1.00  0.00           H  
ATOM   2550  HD2 TYR A 163      16.314  82.203  69.896  1.00  0.00           H  
ATOM   2551  HE1 TYR A 163      15.584  81.736  65.021  1.00  0.00           H  
ATOM   2552  HE2 TYR A 163      16.805  80.055  68.775  1.00  0.00           H  
ATOM   2553  HH  TYR A 163      16.820  78.941  66.861  1.00  0.00           H  
ATOM   2554  N   GLY A 164      12.568  83.936  70.202  1.00  0.00           N  
ATOM   2555  CA  GLY A 164      11.607  82.979  70.712  1.00  0.00           C  
ATOM   2556  C   GLY A 164      10.322  83.639  71.209  1.00  0.00           C  
ATOM   2557  O   GLY A 164       9.420  82.962  71.749  1.00  0.00           O  
ATOM   2558  H   GLY A 164      12.967  84.616  70.833  1.00  0.00           H  
ATOM   2559 1HA  GLY A 164      11.356  82.263  69.929  1.00  0.00           H  
ATOM   2560 2HA  GLY A 164      12.054  82.416  71.531  1.00  0.00           H  
ATOM   2561  N   ILE A 165      10.184  84.924  70.885  1.00  0.00           N  
ATOM   2562  CA  ILE A 165       8.975  85.681  71.235  1.00  0.00           C  
ATOM   2563  C   ILE A 165       8.852  85.919  72.739  1.00  0.00           C  
ATOM   2564  O   ILE A 165       7.773  86.236  73.212  1.00  0.00           O  
ATOM   2565  CB  ILE A 165       7.714  84.952  70.736  1.00  0.00           C  
ATOM   2566  CG1 ILE A 165       7.716  84.869  69.207  1.00  0.00           C  
ATOM   2567  CG2 ILE A 165       6.461  85.656  71.232  1.00  0.00           C  
ATOM   2568  CD1 ILE A 165       6.646  83.962  68.644  1.00  0.00           C  
ATOM   2569  H   ILE A 165      10.929  85.390  70.386  1.00  0.00           H  
ATOM   2570  HA  ILE A 165       9.026  86.656  70.752  1.00  0.00           H  
ATOM   2571  HB  ILE A 165       7.715  83.928  71.107  1.00  0.00           H  
ATOM   2572 1HG1 ILE A 165       7.574  85.864  68.788  1.00  0.00           H  
ATOM   2573 2HG1 ILE A 165       8.685  84.505  68.863  1.00  0.00           H  
ATOM   2574 1HG2 ILE A 165       5.579  85.128  70.870  1.00  0.00           H  
ATOM   2575 2HG2 ILE A 165       6.456  85.665  72.321  1.00  0.00           H  
ATOM   2576 3HG2 ILE A 165       6.448  86.681  70.861  1.00  0.00           H  
ATOM   2577 1HD1 ILE A 165       6.711  83.954  67.556  1.00  0.00           H  
ATOM   2578 2HD1 ILE A 165       6.790  82.949  69.023  1.00  0.00           H  
ATOM   2579 3HD1 ILE A 165       5.665  84.326  68.945  1.00  0.00           H  
ATOM   2580  N   ASN A 166       9.947  85.791  73.487  1.00  0.00           N  
ATOM   2581  CA  ASN A 166       9.930  86.088  74.924  1.00  0.00           C  
ATOM   2582  C   ASN A 166       9.629  87.549  75.222  1.00  0.00           C  
ATOM   2583  O   ASN A 166       9.195  87.886  76.361  1.00  0.00           O  
ATOM   2584  CB  ASN A 166      11.250  85.690  75.559  1.00  0.00           C  
ATOM   2585  CG  ASN A 166      11.406  84.200  75.681  1.00  0.00           C  
ATOM   2586  OD1 ASN A 166      10.561  83.520  76.275  1.00  0.00           O  
ATOM   2587  ND2 ASN A 166      12.472  83.678  75.128  1.00  0.00           N  
ATOM   2588  H   ASN A 166      10.808  85.483  73.058  1.00  0.00           H  
ATOM   2589  HA  ASN A 166       9.129  85.510  75.388  1.00  0.00           H  
ATOM   2590 1HB  ASN A 166      12.074  86.083  74.963  1.00  0.00           H  
ATOM   2591 2HB  ASN A 166      11.323  86.133  76.553  1.00  0.00           H  
ATOM   2592 1HD2 ASN A 166      12.628  82.691  75.178  1.00  0.00           H  
ATOM   2593 2HD2 ASN A 166      13.129  84.265  74.657  1.00  0.00           H  
ATOM   2594  N   LYS A 167       9.806  88.455  74.245  1.00  0.00           N  
ATOM   2595  CA  LYS A 167       9.441  89.857  74.439  1.00  0.00           C  
ATOM   2596  C   LYS A 167       7.941  90.129  74.239  1.00  0.00           C  
ATOM   2597  O   LYS A 167       7.510  91.271  74.409  1.00  0.00           O  
ATOM   2598  CB  LYS A 167      10.257  90.739  73.492  1.00  0.00           C  
ATOM   2599  CG  LYS A 167      11.753  90.746  73.772  1.00  0.00           C  
ATOM   2600  CD  LYS A 167      12.494  91.649  72.797  1.00  0.00           C  
ATOM   2601  CE  LYS A 167      13.990  91.656  73.074  1.00  0.00           C  
ATOM   2602  NZ  LYS A 167      14.730  92.519  72.113  1.00  0.00           N  
ATOM   2603  H   LYS A 167      10.198  88.167  73.360  1.00  0.00           H  
ATOM   2604  HA  LYS A 167       9.670  90.135  75.468  1.00  0.00           H  
ATOM   2605 1HB  LYS A 167      10.110  90.402  72.465  1.00  0.00           H  
ATOM   2606 2HB  LYS A 167       9.900  91.767  73.554  1.00  0.00           H  
ATOM   2607 1HG  LYS A 167      11.932  91.099  74.788  1.00  0.00           H  
ATOM   2608 2HG  LYS A 167      12.145  89.733  73.684  1.00  0.00           H  
ATOM   2609 1HD  LYS A 167      12.323  91.301  71.777  1.00  0.00           H  
ATOM   2610 2HD  LYS A 167      12.113  92.667  72.883  1.00  0.00           H  
ATOM   2611 1HE  LYS A 167      14.170  92.021  74.084  1.00  0.00           H  
ATOM   2612 2HE  LYS A 167      14.378  90.640  73.003  1.00  0.00           H  
ATOM   2613 1HZ  LYS A 167      15.716  92.496  72.330  1.00  0.00           H  
ATOM   2614 2HZ  LYS A 167      14.584  92.179  71.173  1.00  0.00           H  
ATOM   2615 3HZ  LYS A 167      14.392  93.468  72.183  1.00  0.00           H  
ATOM   2616  N   GLY A 168       3.852  90.311  74.925  1.00  0.00           N  
ATOM   2617  CA  GLY A 168       3.115  90.603  76.148  1.00  0.00           C  
ATOM   2618  C   GLY A 168       2.738  89.309  76.853  1.00  0.00           C  
ATOM   2619  O   GLY A 168       2.236  88.367  76.217  1.00  0.00           O  
ATOM   2620  H   GLY A 168       3.340  90.114  74.077  1.00  0.00           H  
ATOM   2621 1HA  GLY A 168       3.727  91.225  76.802  1.00  0.00           H  
ATOM   2622 2HA  GLY A 168       2.220  91.175  75.906  1.00  0.00           H  
ATOM   2623  N   GLN A 169       3.056  89.231  78.138  1.00  0.00           N  
ATOM   2624  CA  GLN A 169       2.700  88.029  78.899  1.00  0.00           C  
ATOM   2625  C   GLN A 169       3.742  86.936  78.860  1.00  0.00           C  
ATOM   2626  O   GLN A 169       3.613  85.948  79.600  1.00  0.00           O  
ATOM   2627  CB  GLN A 169       1.372  87.463  78.390  1.00  0.00           C  
ATOM   2628  CG  GLN A 169       0.198  88.419  78.518  1.00  0.00           C  
ATOM   2629  CD  GLN A 169      -0.141  88.728  79.964  1.00  0.00           C  
ATOM   2630  OE1 GLN A 169      -0.328  87.821  80.780  1.00  0.00           O  
ATOM   2631  NE2 GLN A 169      -0.224  90.013  80.290  1.00  0.00           N  
ATOM   2632  H   GLN A 169       3.540  89.984  78.606  1.00  0.00           H  
ATOM   2633  HA  GLN A 169       2.588  88.304  79.948  1.00  0.00           H  
ATOM   2634 1HB  GLN A 169       1.471  87.192  77.339  1.00  0.00           H  
ATOM   2635 2HB  GLN A 169       1.128  86.555  78.941  1.00  0.00           H  
ATOM   2636 1HG  GLN A 169       0.448  89.355  78.018  1.00  0.00           H  
ATOM   2637 2HG  GLN A 169      -0.677  87.969  78.050  1.00  0.00           H  
ATOM   2638 1HE2 GLN A 169      -0.445  90.278  81.230  1.00  0.00           H  
ATOM   2639 2HE2 GLN A 169      -0.066  90.716  79.597  1.00  0.00           H  
ATOM   2640  N   VAL A 170       4.776  87.108  78.035  1.00  0.00           N  
ATOM   2641  CA  VAL A 170       5.837  86.120  77.943  1.00  0.00           C  
ATOM   2642  C   VAL A 170       7.048  86.517  78.779  1.00  0.00           C  
ATOM   2643  O   VAL A 170       7.297  87.669  79.177  1.00  0.00           O  
ATOM   2644  CB  VAL A 170       6.267  85.941  76.475  1.00  0.00           C  
ATOM   2645  CG1 VAL A 170       5.098  85.451  75.633  1.00  0.00           C  
ATOM   2646  CG2 VAL A 170       6.811  87.253  75.931  1.00  0.00           C  
ATOM   2647  H   VAL A 170       4.826  87.938  77.462  1.00  0.00           H  
ATOM   2648  HA  VAL A 170       5.457  85.169  78.317  1.00  0.00           H  
ATOM   2649  HB  VAL A 170       7.042  85.176  76.424  1.00  0.00           H  
ATOM   2650 1HG1 VAL A 170       5.420  85.329  74.599  1.00  0.00           H  
ATOM   2651 2HG1 VAL A 170       4.748  84.493  76.019  1.00  0.00           H  
ATOM   2652 3HG1 VAL A 170       4.288  86.179  75.677  1.00  0.00           H  
ATOM   2653 1HG2 VAL A 170       7.114  87.118  74.893  1.00  0.00           H  
ATOM   2654 2HG2 VAL A 170       6.037  88.019  75.987  1.00  0.00           H  
ATOM   2655 3HG2 VAL A 170       7.673  87.563  76.523  1.00  0.00           H  
ATOM   2656  N   VAL A 171      11.415  85.190  79.350  1.00  0.00           N  
ATOM   2657  CA  VAL A 171      12.496  84.343  78.909  1.00  0.00           C  
ATOM   2658  C   VAL A 171      12.755  83.207  79.882  1.00  0.00           C  
ATOM   2659  O   VAL A 171      12.398  83.272  81.067  1.00  0.00           O  
ATOM   2660  CB  VAL A 171      13.781  85.175  78.741  1.00  0.00           C  
ATOM   2661  CG1 VAL A 171      13.581  86.258  77.691  1.00  0.00           C  
ATOM   2662  CG2 VAL A 171      14.181  85.785  80.076  1.00  0.00           C  
ATOM   2663  H   VAL A 171      11.567  85.818  80.127  1.00  0.00           H  
ATOM   2664  HA  VAL A 171      12.226  83.912  77.944  1.00  0.00           H  
ATOM   2665  HB  VAL A 171      14.580  84.525  78.384  1.00  0.00           H  
ATOM   2666 1HG1 VAL A 171      14.500  86.836  77.586  1.00  0.00           H  
ATOM   2667 2HG1 VAL A 171      13.331  85.797  76.736  1.00  0.00           H  
ATOM   2668 3HG1 VAL A 171      12.771  86.919  78.000  1.00  0.00           H  
ATOM   2669 1HG2 VAL A 171      15.091  86.371  79.950  1.00  0.00           H  
ATOM   2670 2HG2 VAL A 171      13.380  86.431  80.436  1.00  0.00           H  
ATOM   2671 3HG2 VAL A 171      14.360  84.990  80.800  1.00  0.00           H  
ATOM   2672  N   SER A 172      13.391  82.182  79.286  1.00  0.00           N  
ATOM   2673  CA  SER A 172      13.833  81.027  80.082  1.00  0.00           C  
ATOM   2674  C   SER A 172      15.295  80.797  79.702  1.00  0.00           C  
ATOM   2675  O   SER A 172      15.662  80.886  78.529  1.00  0.00           O  
ATOM   2676  CB  SER A 172      12.996  79.795  79.798  1.00  0.00           C  
ATOM   2677  OG  SER A 172      13.468  78.690  80.518  1.00  0.00           O  
ATOM   2678  H   SER A 172      13.571  82.193  78.292  1.00  0.00           H  
ATOM   2679  HA  SER A 172      13.724  81.273  81.139  1.00  0.00           H  
ATOM   2680 1HB  SER A 172      11.958  79.991  80.067  1.00  0.00           H  
ATOM   2681 2HB  SER A 172      13.021  79.576  78.732  1.00  0.00           H  
ATOM   2682  HG  SER A 172      12.892  78.605  81.282  1.00  0.00           H  
ATOM   2683  N   GLN A 173      16.090  80.654  80.739  1.00  0.00           N  
ATOM   2684  CA  GLN A 173      17.550  80.653  80.606  1.00  0.00           C  
ATOM   2685  C   GLN A 173      18.108  79.531  79.808  1.00  0.00           C  
ATOM   2686  O   GLN A 173      19.170  79.748  79.220  1.00  0.00           O  
ATOM   2687  CB  GLN A 173      18.205  80.629  81.990  1.00  0.00           C  
ATOM   2688  CG  GLN A 173      18.031  81.912  82.783  1.00  0.00           C  
ATOM   2689  CD  GLN A 173      18.636  81.822  84.171  1.00  0.00           C  
ATOM   2690  OE1 GLN A 173      18.771  80.732  84.735  1.00  0.00           O  
ATOM   2691  NE2 GLN A 173      19.006  82.968  84.731  1.00  0.00           N  
ATOM   2692  H   GLN A 173      15.679  80.541  81.655  1.00  0.00           H  
ATOM   2693  HA  GLN A 173      17.851  81.565  80.091  1.00  0.00           H  
ATOM   2694 1HB  GLN A 173      17.786  79.811  82.576  1.00  0.00           H  
ATOM   2695 2HB  GLN A 173      19.273  80.441  81.883  1.00  0.00           H  
ATOM   2696 1HG  GLN A 173      18.520  82.727  82.249  1.00  0.00           H  
ATOM   2697 2HG  GLN A 173      16.966  82.121  82.888  1.00  0.00           H  
ATOM   2698 1HE2 GLN A 173      19.412  82.971  85.646  1.00  0.00           H  
ATOM   2699 2HE2 GLN A 173      18.879  83.829  84.238  1.00  0.00           H  
ATOM   2700  N   GLY A 174      17.520  78.323  79.837  1.00  0.00           N  
ATOM   2701  CA  GLY A 174      18.052  77.245  79.050  1.00  0.00           C  
ATOM   2702  C   GLY A 174      17.972  77.645  77.561  1.00  0.00           C  
ATOM   2703  O   GLY A 174      18.912  77.392  76.835  1.00  0.00           O  
ATOM   2704  H   GLY A 174      16.703  78.159  80.408  1.00  0.00           H  
ATOM   2705 1HA  GLY A 174      19.082  77.049  79.350  1.00  0.00           H  
ATOM   2706 2HA  GLY A 174      17.482  76.337  79.245  1.00  0.00           H  
ATOM   2707  N   VAL A 175      16.860  78.166  77.107  1.00  0.00           N  
ATOM   2708  CA  VAL A 175      16.789  78.539  75.666  1.00  0.00           C  
ATOM   2709  C   VAL A 175      17.667  79.747  75.354  1.00  0.00           C  
ATOM   2710  O   VAL A 175      18.366  79.726  74.347  1.00  0.00           O  
ATOM   2711  CB  VAL A 175      15.339  78.862  75.260  1.00  0.00           C  
ATOM   2712  CG1 VAL A 175      15.291  79.403  73.839  1.00  0.00           C  
ATOM   2713  CG2 VAL A 175      14.475  77.616  75.392  1.00  0.00           C  
ATOM   2714  H   VAL A 175      16.055  78.323  77.696  1.00  0.00           H  
ATOM   2715  HA  VAL A 175      17.136  77.693  75.072  1.00  0.00           H  
ATOM   2716  HB  VAL A 175      14.953  79.643  75.915  1.00  0.00           H  
ATOM   2717 1HG1 VAL A 175      14.259  79.626  73.568  1.00  0.00           H  
ATOM   2718 2HG1 VAL A 175      15.887  80.314  73.777  1.00  0.00           H  
ATOM   2719 3HG1 VAL A 175      15.693  78.658  73.152  1.00  0.00           H  
ATOM   2720 1HG2 VAL A 175      13.451  77.852  75.104  1.00  0.00           H  
ATOM   2721 2HG2 VAL A 175      14.864  76.833  74.741  1.00  0.00           H  
ATOM   2722 3HG2 VAL A 175      14.490  77.271  76.425  1.00  0.00           H  
ATOM   2723  N   GLN A 176      17.798  80.718  76.226  1.00  0.00           N  
ATOM   2724  CA  GLN A 176      18.707  81.853  75.909  1.00  0.00           C  
ATOM   2725  C   GLN A 176      20.150  81.388  75.805  1.00  0.00           C  
ATOM   2726  O   GLN A 176      20.924  81.710  74.903  1.00  0.00           O  
ATOM   2727  CB  GLN A 176      18.601  82.953  76.968  1.00  0.00           C  
ATOM   2728  CG  GLN A 176      19.470  84.168  76.693  1.00  0.00           C  
ATOM   2729  CD  GLN A 176      19.327  85.237  77.760  1.00  0.00           C  
ATOM   2730  OE1 GLN A 176      20.211  86.080  77.936  1.00  0.00           O  
ATOM   2731  NE2 GLN A 176      18.212  85.207  78.480  1.00  0.00           N  
ATOM   2732  H   GLN A 176      17.300  80.717  77.105  1.00  0.00           H  
ATOM   2733  HA  GLN A 176      18.414  82.273  74.947  1.00  0.00           H  
ATOM   2734 1HB  GLN A 176      17.567  83.289  77.042  1.00  0.00           H  
ATOM   2735 2HB  GLN A 176      18.884  82.551  77.941  1.00  0.00           H  
ATOM   2736 1HG  GLN A 176      20.514  83.856  76.659  1.00  0.00           H  
ATOM   2737 2HG  GLN A 176      19.179  84.601  75.735  1.00  0.00           H  
ATOM   2738 1HE2 GLN A 176      18.061  85.887  79.199  1.00  0.00           H  
ATOM   2739 2HE2 GLN A 176      17.521  84.505  78.304  1.00  0.00           H  
ATOM   2740  N   THR A 177      20.591  80.630  76.868  1.00  0.00           N  
ATOM   2741  CA  THR A 177      22.025  80.276  76.884  1.00  0.00           C  
ATOM   2742  C   THR A 177      22.400  79.266  75.852  1.00  0.00           C  
ATOM   2743  O   THR A 177      23.491  79.277  75.373  1.00  0.00           O  
ATOM   2744  CB  THR A 177      22.451  79.737  78.262  1.00  0.00           C  
ATOM   2745  OG1 THR A 177      21.683  78.569  78.580  1.00  0.00           O  
ATOM   2746  CG2 THR A 177      22.233  80.791  79.337  1.00  0.00           C  
ATOM   2747  H   THR A 177      19.997  80.311  77.620  1.00  0.00           H  
ATOM   2748  HA  THR A 177      22.606  81.175  76.674  1.00  0.00           H  
ATOM   2749  HB  THR A 177      23.506  79.465  78.236  1.00  0.00           H  
ATOM   2750  HG1 THR A 177      20.750  78.796  78.600  1.00  0.00           H  
ATOM   2751 1HG2 THR A 177      22.540  80.392  80.304  1.00  0.00           H  
ATOM   2752 2HG2 THR A 177      22.825  81.676  79.105  1.00  0.00           H  
ATOM   2753 3HG2 THR A 177      21.178  81.060  79.375  1.00  0.00           H  
ATOM   2754  N   GLN A 178      21.499  78.324  75.445  1.00  0.00           N  
ATOM   2755  CA  GLN A 178      21.903  77.387  74.408  1.00  0.00           C  
ATOM   2756  C   GLN A 178      22.070  78.119  73.081  1.00  0.00           C  
ATOM   2757  O   GLN A 178      22.955  77.739  72.296  1.00  0.00           O  
ATOM   2758  CB  GLN A 178      20.879  76.258  74.267  1.00  0.00           C  
ATOM   2759  CG  GLN A 178      20.837  75.305  75.450  1.00  0.00           C  
ATOM   2760  CD  GLN A 178      19.758  74.248  75.304  1.00  0.00           C  
ATOM   2761  OE1 GLN A 178      18.759  74.454  74.609  1.00  0.00           O  
ATOM   2762  NE2 GLN A 178      19.954  73.110  75.959  1.00  0.00           N  
ATOM   2763  H   GLN A 178      20.570  78.255  75.835  1.00  0.00           H  
ATOM   2764  HA  GLN A 178      22.862  76.951  74.690  1.00  0.00           H  
ATOM   2765 1HB  GLN A 178      19.883  76.683  74.143  1.00  0.00           H  
ATOM   2766 2HB  GLN A 178      21.100  75.675  73.373  1.00  0.00           H  
ATOM   2767 1HG  GLN A 178      21.800  74.801  75.531  1.00  0.00           H  
ATOM   2768 2HG  GLN A 178      20.636  75.876  76.356  1.00  0.00           H  
ATOM   2769 1HE2 GLN A 178      19.276  72.376  75.900  1.00  0.00           H  
ATOM   2770 2HE2 GLN A 178      20.778  72.985  76.511  1.00  0.00           H  
ATOM   2771  N   THR A 179      21.183  79.060  72.767  1.00  0.00           N  
ATOM   2772  CA  THR A 179      21.329  79.888  71.566  1.00  0.00           C  
ATOM   2773  C   THR A 179      22.681  80.627  71.672  1.00  0.00           C  
ATOM   2774  O   THR A 179      23.478  80.490  70.757  1.00  0.00           O  
ATOM   2775  CB  THR A 179      20.170  80.891  71.413  1.00  0.00           C  
ATOM   2776  OG1 THR A 179      20.102  81.727  72.575  1.00  0.00           O  
ATOM   2777  CG2 THR A 179      18.849  80.157  71.243  1.00  0.00           C  
ATOM   2778  H   THR A 179      20.388  79.207  73.373  1.00  0.00           H  
ATOM   2779  HA  THR A 179      21.325  79.235  70.693  1.00  0.00           H  
ATOM   2780  HB  THR A 179      20.345  81.519  70.540  1.00  0.00           H  
ATOM   2781  HG1 THR A 179      20.929  82.206  72.673  1.00  0.00           H  
ATOM   2782 1HG2 THR A 179      18.042  80.881  71.136  1.00  0.00           H  
ATOM   2783 2HG2 THR A 179      18.893  79.528  70.354  1.00  0.00           H  
ATOM   2784 3HG2 THR A 179      18.664  79.534  72.118  1.00  0.00           H  
ATOM   2785  N   LEU A 180      22.954  81.245  72.815  1.00  0.00           N  
ATOM   2786  CA  LEU A 180      24.223  82.030  72.931  1.00  0.00           C  
ATOM   2787  C   LEU A 180      25.416  81.118  72.715  1.00  0.00           C  
ATOM   2788  O   LEU A 180      26.425  81.411  72.087  1.00  0.00           O  
ATOM   2789  CB  LEU A 180      24.337  82.701  74.306  1.00  0.00           C  
ATOM   2790  CG  LEU A 180      25.549  83.621  74.498  1.00  0.00           C  
ATOM   2791  CD1 LEU A 180      25.236  84.657  75.570  1.00  0.00           C  
ATOM   2792  CD2 LEU A 180      26.764  82.788  74.881  1.00  0.00           C  
ATOM   2793  H   LEU A 180      22.329  81.200  73.607  1.00  0.00           H  
ATOM   2794  HA  LEU A 180      24.218  82.809  72.170  1.00  0.00           H  
ATOM   2795 1HB  LEU A 180      23.441  83.294  74.478  1.00  0.00           H  
ATOM   2796 2HB  LEU A 180      24.387  81.924  75.069  1.00  0.00           H  
ATOM   2797  HG  LEU A 180      25.753  84.154  73.569  1.00  0.00           H  
ATOM   2798 1HD1 LEU A 180      26.098  85.311  75.706  1.00  0.00           H  
ATOM   2799 2HD1 LEU A 180      24.376  85.251  75.261  1.00  0.00           H  
ATOM   2800 3HD1 LEU A 180      25.012  84.152  76.509  1.00  0.00           H  
ATOM   2801 1HD2 LEU A 180      27.626  83.443  75.017  1.00  0.00           H  
ATOM   2802 2HD2 LEU A 180      26.562  82.256  75.810  1.00  0.00           H  
ATOM   2803 3HD2 LEU A 180      26.976  82.069  74.089  1.00  0.00           H  
ATOM   2804  N   GLN A 181      25.383  79.933  73.365  1.00  0.00           N  
ATOM   2805  CA  GLN A 181      26.486  78.994  73.357  1.00  0.00           C  
ATOM   2806  C   GLN A 181      26.854  78.535  71.979  1.00  0.00           C  
ATOM   2807  O   GLN A 181      28.025  78.516  71.604  1.00  0.00           O  
ATOM   2808  CB  GLN A 181      26.150  77.776  74.222  1.00  0.00           C  
ATOM   2809  CG  GLN A 181      27.285  76.775  74.356  1.00  0.00           C  
ATOM   2810  CD  GLN A 181      28.470  77.342  75.115  1.00  0.00           C  
ATOM   2811  OE1 GLN A 181      28.319  77.893  76.208  1.00  0.00           O  
ATOM   2812  NE2 GLN A 181      29.659  77.209  74.538  1.00  0.00           N  
ATOM   2813  H   GLN A 181      24.544  79.702  73.877  1.00  0.00           H  
ATOM   2814  HA  GLN A 181      27.364  79.488  73.773  1.00  0.00           H  
ATOM   2815 1HB  GLN A 181      25.874  78.107  75.224  1.00  0.00           H  
ATOM   2816 2HB  GLN A 181      25.291  77.256  73.800  1.00  0.00           H  
ATOM   2817 1HG  GLN A 181      26.922  75.899  74.893  1.00  0.00           H  
ATOM   2818 2HG  GLN A 181      27.622  76.489  73.359  1.00  0.00           H  
ATOM   2819 1HE2 GLN A 181      30.478  77.563  74.992  1.00  0.00           H  
ATOM   2820 2HE2 GLN A 181      29.737  76.754  73.651  1.00  0.00           H  
ATOM   2821  N   ILE A 182      25.844  78.189  71.147  1.00  0.00           N  
ATOM   2822  CA  ILE A 182      26.141  77.791  69.783  1.00  0.00           C  
ATOM   2823  C   ILE A 182      26.747  79.017  69.019  1.00  0.00           C  
ATOM   2824  O   ILE A 182      27.663  78.795  68.253  1.00  0.00           O  
ATOM   2825  CB  ILE A 182      24.875  77.276  69.074  1.00  0.00           C  
ATOM   2826  CG1 ILE A 182      24.356  76.011  69.760  1.00  0.00           C  
ATOM   2827  CG2 ILE A 182      25.161  77.009  67.604  1.00  0.00           C  
ATOM   2828  CD1 ILE A 182      25.339  74.863  69.751  1.00  0.00           C  
ATOM   2829  H   ILE A 182      24.883  78.202  71.457  1.00  0.00           H  
ATOM   2830  HA  ILE A 182      26.873  76.985  69.810  1.00  0.00           H  
ATOM   2831  HB  ILE A 182      24.086  78.023  69.151  1.00  0.00           H  
ATOM   2832 1HG1 ILE A 182      24.104  76.236  70.796  1.00  0.00           H  
ATOM   2833 2HG1 ILE A 182      23.441  75.679  69.268  1.00  0.00           H  
ATOM   2834 1HG2 ILE A 182      24.256  76.645  67.118  1.00  0.00           H  
ATOM   2835 2HG2 ILE A 182      25.485  77.931  67.123  1.00  0.00           H  
ATOM   2836 3HG2 ILE A 182      25.946  76.258  67.516  1.00  0.00           H  
ATOM   2837 1HD1 ILE A 182      24.899  74.002  70.255  1.00  0.00           H  
ATOM   2838 2HD1 ILE A 182      25.578  74.597  68.720  1.00  0.00           H  
ATOM   2839 3HD1 ILE A 182      26.250  75.160  70.269  1.00  0.00           H  
ATOM   2840  N   ALA A 183      26.131  80.153  69.239  1.00  0.00           N  
ATOM   2841  CA  ALA A 183      26.607  81.372  68.589  1.00  0.00           C  
ATOM   2842  C   ALA A 183      28.092  81.634  68.875  1.00  0.00           C  
ATOM   2843  O   ALA A 183      28.871  81.937  67.914  1.00  0.00           O  
ATOM   2844  CB  ALA A 183      25.767  82.561  69.033  1.00  0.00           C  
ATOM   2845  H   ALA A 183      25.330  80.203  69.852  1.00  0.00           H  
ATOM   2846  HA  ALA A 183      26.502  81.244  67.512  1.00  0.00           H  
ATOM   2847 1HB  ALA A 183      26.129  83.465  68.543  1.00  0.00           H  
ATOM   2848 2HB  ALA A 183      24.725  82.393  68.760  1.00  0.00           H  
ATOM   2849 3HB  ALA A 183      25.844  82.678  70.113  1.00  0.00           H  
ATOM   2850  N   LEU A 184      28.548  81.413  70.104  1.00  0.00           N  
ATOM   2851  CA  LEU A 184      29.983  81.618  70.426  1.00  0.00           C  
ATOM   2852  C   LEU A 184      30.880  80.575  69.869  1.00  0.00           C  
ATOM   2853  O   LEU A 184      32.110  80.804  69.791  1.00  0.00           O  
ATOM   2854  CB  LEU A 184      30.191  81.660  71.945  1.00  0.00           C  
ATOM   2855  CG  LEU A 184      31.600  82.047  72.413  1.00  0.00           C  
ATOM   2856  CD1 LEU A 184      31.948  83.432  71.885  1.00  0.00           C  
ATOM   2857  CD2 LEU A 184      31.658  82.010  73.933  1.00  0.00           C  
ATOM   2858  H   LEU A 184      27.920  81.103  70.832  1.00  0.00           H  
ATOM   2859  HA  LEU A 184      30.299  82.572  70.005  1.00  0.00           H  
ATOM   2860 1HB  LEU A 184      29.492  82.377  72.372  1.00  0.00           H  
ATOM   2861 2HB  LEU A 184      29.965  80.675  72.354  1.00  0.00           H  
ATOM   2862  HG  LEU A 184      32.325  81.343  72.005  1.00  0.00           H  
ATOM   2863 1HD1 LEU A 184      32.949  83.707  72.218  1.00  0.00           H  
ATOM   2864 2HD1 LEU A 184      31.918  83.425  70.796  1.00  0.00           H  
ATOM   2865 3HD1 LEU A 184      31.228  84.157  72.264  1.00  0.00           H  
ATOM   2866 1HD2 LEU A 184      32.660  82.285  74.266  1.00  0.00           H  
ATOM   2867 2HD2 LEU A 184      30.934  82.715  74.342  1.00  0.00           H  
ATOM   2868 3HD2 LEU A 184      31.423  81.004  74.282  1.00  0.00           H  
ATOM   2869  N   LEU A 185      30.420  79.401  69.407  1.00  0.00           N  
ATOM   2870  CA  LEU A 185      31.288  78.454  68.722  1.00  0.00           C  
ATOM   2871  C   LEU A 185      31.582  78.875  67.295  1.00  0.00           C  
ATOM   2872  O   LEU A 185      32.498  78.389  66.670  1.00  0.00           O  
ATOM   2873  CB  LEU A 185      30.646  77.061  68.720  1.00  0.00           C  
ATOM   2874  CG  LEU A 185      30.504  76.392  70.094  1.00  0.00           C  
ATOM   2875  CD1 LEU A 185      29.741  75.083  69.945  1.00  0.00           C  
ATOM   2876  CD2 LEU A 185      31.884  76.156  70.689  1.00  0.00           C  
ATOM   2877  H   LEU A 185      29.446  79.169  69.538  1.00  0.00           H  
ATOM   2878  HA  LEU A 185      32.236  78.405  69.257  1.00  0.00           H  
ATOM   2879 1HB  LEU A 185      29.652  77.137  68.284  1.00  0.00           H  
ATOM   2880 2HB  LEU A 185      31.246  76.403  68.092  1.00  0.00           H  
ATOM   2881  HG  LEU A 185      29.929  77.040  70.756  1.00  0.00           H  
ATOM   2882 1HD1 LEU A 185      29.639  74.608  70.921  1.00  0.00           H  
ATOM   2883 2HD1 LEU A 185      28.751  75.284  69.536  1.00  0.00           H  
ATOM   2884 3HD1 LEU A 185      30.284  74.420  69.274  1.00  0.00           H  
ATOM   2885 1HD2 LEU A 185      31.783  75.682  71.666  1.00  0.00           H  
ATOM   2886 2HD2 LEU A 185      32.459  75.507  70.028  1.00  0.00           H  
ATOM   2887 3HD2 LEU A 185      32.400  77.110  70.801  1.00  0.00           H  
ATOM   2888  N   ALA A 186      30.662  79.654  66.672  1.00  0.00           N  
ATOM   2889  CA  ALA A 186      30.883  80.078  65.301  1.00  0.00           C  
ATOM   2890  C   ALA A 186      32.099  81.041  65.228  1.00  0.00           C  
ATOM   2891  O   ALA A 186      32.319  81.714  66.218  1.00  0.00           O  
ATOM   2892  CB  ALA A 186      29.628  80.737  64.747  1.00  0.00           C  
ATOM   2893  H   ALA A 186      29.820  79.946  67.148  1.00  0.00           H  
ATOM   2894  HA  ALA A 186      31.112  79.194  64.706  1.00  0.00           H  
ATOM   2895 1HB  ALA A 186      29.806  81.051  63.718  1.00  0.00           H  
ATOM   2896 2HB  ALA A 186      28.802  80.025  64.772  1.00  0.00           H  
ATOM   2897 3HB  ALA A 186      29.376  81.606  65.353  1.00  0.00           H  
ATOM   2898  N   SER A 187      32.737  81.105  64.067  1.00  0.00           N  
ATOM   2899  CA  SER A 187      33.790  82.127  63.880  1.00  0.00           C  
ATOM   2900  C   SER A 187      33.134  83.507  63.760  1.00  0.00           C  
ATOM   2901  O   SER A 187      32.087  83.701  63.127  1.00  0.00           O  
ATOM   2902  CB  SER A 187      34.617  81.832  62.644  1.00  0.00           C  
ATOM   2903  OG  SER A 187      35.557  82.845  62.415  1.00  0.00           O  
ATOM   2904  H   SER A 187      32.523  80.475  63.308  1.00  0.00           H  
ATOM   2905  HA  SER A 187      34.449  82.108  64.749  1.00  0.00           H  
ATOM   2906 1HB  SER A 187      35.129  80.878  62.768  1.00  0.00           H  
ATOM   2907 2HB  SER A 187      33.960  81.740  61.780  1.00  0.00           H  
ATOM   2908  HG  SER A 187      35.077  83.560  61.990  1.00  0.00           H  
ATOM   2909  N   LEU A 188      33.835  84.534  64.288  1.00  0.00           N  
ATOM   2910  CA  LEU A 188      33.303  85.911  64.213  1.00  0.00           C  
ATOM   2911  C   LEU A 188      33.202  86.324  62.756  1.00  0.00           C  
ATOM   2912  O   LEU A 188      32.136  86.887  62.390  1.00  0.00           O  
ATOM   2913  CB  LEU A 188      34.202  86.895  64.973  1.00  0.00           C  
ATOM   2914  CG  LEU A 188      33.765  88.365  64.930  1.00  0.00           C  
ATOM   2915  CD1 LEU A 188      32.385  88.504  65.558  1.00  0.00           C  
ATOM   2916  CD2 LEU A 188      34.788  89.220  65.662  1.00  0.00           C  
ATOM   2917  H   LEU A 188      34.725  84.374  64.737  1.00  0.00           H  
ATOM   2918  HA  LEU A 188      32.315  85.925  64.672  1.00  0.00           H  
ATOM   2919 1HB  LEU A 188      34.242  86.592  66.018  1.00  0.00           H  
ATOM   2920 2HB  LEU A 188      35.209  86.836  64.560  1.00  0.00           H  
ATOM   2921  HG  LEU A 188      33.694  88.692  63.892  1.00  0.00           H  
ATOM   2922 1HD1 LEU A 188      32.075  89.548  65.527  1.00  0.00           H  
ATOM   2923 2HD1 LEU A 188      31.670  87.897  65.003  1.00  0.00           H  
ATOM   2924 3HD1 LEU A 188      32.422  88.167  66.593  1.00  0.00           H  
ATOM   2925 1HD2 LEU A 188      34.478  90.265  65.630  1.00  0.00           H  
ATOM   2926 2HD2 LEU A 188      34.860  88.894  66.699  1.00  0.00           H  
ATOM   2927 3HD2 LEU A 188      35.761  89.115  65.181  1.00  0.00           H  
ATOM   2928  N   LYS A 189      34.247  86.124  61.962  1.00  0.00           N  
ATOM   2929  CA  LYS A 189      34.164  86.499  60.543  1.00  0.00           C  
ATOM   2930  C   LYS A 189      33.003  85.740  59.872  1.00  0.00           C  
ATOM   2931  O   LYS A 189      32.272  86.287  59.023  1.00  0.00           O  
ATOM   2932  CB  LYS A 189      35.483  86.208  59.825  1.00  0.00           C  
ATOM   2933  CG  LYS A 189      36.629  87.132  60.214  1.00  0.00           C  
ATOM   2934  CD  LYS A 189      37.897  86.793  59.445  1.00  0.00           C  
ATOM   2935  CE  LYS A 189      39.058  87.680  59.873  1.00  0.00           C  
ATOM   2936  NZ  LYS A 189      38.823  89.108  59.530  1.00  0.00           N  
ATOM   2937  H   LYS A 189      35.102  85.718  62.314  1.00  0.00           H  
ATOM   2938  HA  LYS A 189      33.965  87.569  60.479  1.00  0.00           H  
ATOM   2939 1HB  LYS A 189      35.793  85.184  60.035  1.00  0.00           H  
ATOM   2940 2HB  LYS A 189      35.336  86.291  58.748  1.00  0.00           H  
ATOM   2941 1HG  LYS A 189      36.351  88.165  60.002  1.00  0.00           H  
ATOM   2942 2HG  LYS A 189      36.825  87.038  61.281  1.00  0.00           H  
ATOM   2943 1HD  LYS A 189      38.162  85.750  59.622  1.00  0.00           H  
ATOM   2944 2HD  LYS A 189      37.723  86.930  58.378  1.00  0.00           H  
ATOM   2945 1HE  LYS A 189      39.202  87.596  60.949  1.00  0.00           H  
ATOM   2946 2HE  LYS A 189      39.971  87.347  59.379  1.00  0.00           H  
ATOM   2947 1HZ  LYS A 189      39.614  89.661  59.829  1.00  0.00           H  
ATOM   2948 2HZ  LYS A 189      38.706  89.201  58.531  1.00  0.00           H  
ATOM   2949 3HZ  LYS A 189      37.989  89.434  59.997  1.00  0.00           H  
ATOM   2950  N   ALA A 190      32.952  84.450  60.107  1.00  0.00           N  
ATOM   2951  CA  ALA A 190      31.901  83.631  59.427  1.00  0.00           C  
ATOM   2952  C   ALA A 190      30.501  84.074  59.798  1.00  0.00           C  
ATOM   2953  O   ALA A 190      29.702  84.394  58.867  1.00  0.00           O  
ATOM   2954  CB  ALA A 190      32.067  82.155  59.758  1.00  0.00           C  
ATOM   2955  H   ALA A 190      33.601  83.996  60.733  1.00  0.00           H  
ATOM   2956  HA  ALA A 190      32.013  83.762  58.351  1.00  0.00           H  
ATOM   2957 1HB  ALA A 190      31.292  81.579  59.253  1.00  0.00           H  
ATOM   2958 2HB  ALA A 190      33.048  81.815  59.424  1.00  0.00           H  
ATOM   2959 3HB  ALA A 190      31.981  82.012  60.834  1.00  0.00           H  
ATOM   2960  N   THR A 191      30.189  84.286  61.048  1.00  0.00           N  
ATOM   2961  CA  THR A 191      28.880  84.761  61.487  1.00  0.00           C  
ATOM   2962  C   THR A 191      28.582  86.155  60.940  1.00  0.00           C  
ATOM   2963  O   THR A 191      27.440  86.477  60.588  1.00  0.00           O  
ATOM   2964  CB  THR A 191      28.785  84.778  63.024  1.00  0.00           C  
ATOM   2965  OG1 THR A 191      29.810  85.625  63.559  1.00  0.00           O  
ATOM   2966  CG2 THR A 191      28.949  83.373  63.584  1.00  0.00           C  
ATOM   2967  H   THR A 191      30.904  84.107  61.738  1.00  0.00           H  
ATOM   2968  HA  THR A 191      28.119  84.081  61.103  1.00  0.00           H  
ATOM   2969  HB  THR A 191      27.814  85.172  63.324  1.00  0.00           H  
ATOM   2970  HG1 THR A 191      30.671  85.290  63.296  1.00  0.00           H  
ATOM   2971 1HG2 THR A 191      28.879  83.404  64.671  1.00  0.00           H  
ATOM   2972 2HG2 THR A 191      28.164  82.730  63.187  1.00  0.00           H  
ATOM   2973 3HG2 THR A 191      29.922  82.978  63.295  1.00  0.00           H  
ATOM   2974  N   VAL A 192      29.588  87.028  60.947  1.00  0.00           N  
ATOM   2975  CA  VAL A 192      29.424  88.399  60.421  1.00  0.00           C  
ATOM   2976  C   VAL A 192      29.082  88.432  58.954  1.00  0.00           C  
ATOM   2977  O   VAL A 192      28.120  89.082  58.475  1.00  0.00           O  
ATOM   2978  CB  VAL A 192      30.714  89.212  60.636  1.00  0.00           C  
ATOM   2979  CG1 VAL A 192      30.625  90.551  59.919  1.00  0.00           C  
ATOM   2980  CG2 VAL A 192      30.959  89.412  62.124  1.00  0.00           C  
ATOM   2981  H   VAL A 192      30.484  86.748  61.320  1.00  0.00           H  
ATOM   2982  HA  VAL A 192      28.611  88.883  60.963  1.00  0.00           H  
ATOM   2983  HB  VAL A 192      31.552  88.669  60.199  1.00  0.00           H  
ATOM   2984 1HG1 VAL A 192      31.546  91.113  60.081  1.00  0.00           H  
ATOM   2985 2HG1 VAL A 192      30.487  90.384  58.851  1.00  0.00           H  
ATOM   2986 3HG1 VAL A 192      29.782  91.118  60.311  1.00  0.00           H  
ATOM   2987 1HG2 VAL A 192      31.873  89.987  62.268  1.00  0.00           H  
ATOM   2988 2HG2 VAL A 192      30.118  89.951  62.561  1.00  0.00           H  
ATOM   2989 3HG2 VAL A 192      31.060  88.442  62.610  1.00  0.00           H  
ATOM   2990  N   ASP A 193      29.877  87.715  58.149  1.00  0.00           N  
ATOM   2991  CA  ASP A 193      29.645  87.702  56.703  1.00  0.00           C  
ATOM   2992  C   ASP A 193      28.307  87.015  56.393  1.00  0.00           C  
ATOM   2993  O   ASP A 193      27.637  87.383  55.430  1.00  0.00           O  
ATOM   2994  CB  ASP A 193      30.785  86.985  55.976  1.00  0.00           C  
ATOM   2995  CG  ASP A 193      32.082  87.784  55.974  1.00  0.00           C  
ATOM   2996  OD1 ASP A 193      32.031  88.963  56.234  1.00  0.00           O  
ATOM   2997  OD2 ASP A 193      33.111  87.207  55.713  1.00  0.00           O  
ATOM   2998  H   ASP A 193      30.643  87.177  58.529  1.00  0.00           H  
ATOM   2999  HA  ASP A 193      29.604  88.733  56.350  1.00  0.00           H  
ATOM   3000 1HB  ASP A 193      30.970  86.021  56.451  1.00  0.00           H  
ATOM   3001 2HB  ASP A 193      30.494  86.791  54.944  1.00  0.00           H  
ATOM   3002  N   CYS A 194      27.887  86.116  57.291  1.00  0.00           N  
ATOM   3003  CA  CYS A 194      26.632  85.409  56.946  1.00  0.00           C  
ATOM   3004  C   CYS A 194      25.427  86.335  56.986  1.00  0.00           C  
ATOM   3005  O   CYS A 194      24.364  86.031  56.400  1.00  0.00           O  
ATOM   3006  CB  CYS A 194      26.385  84.243  57.904  1.00  0.00           C  
ATOM   3007  SG  CYS A 194      27.572  82.888  57.740  1.00  0.00           S  
ATOM   3008  H   CYS A 194      28.353  85.895  58.159  1.00  0.00           H  
ATOM   3009  HA  CYS A 194      26.725  85.012  55.935  1.00  0.00           H  
ATOM   3010 1HB  CYS A 194      26.424  84.603  58.933  1.00  0.00           H  
ATOM   3011 2HB  CYS A 194      25.387  83.840  57.736  1.00  0.00           H  
ATOM   3012  HG  CYS A 194      27.298  82.618  56.467  1.00  0.00           H  
ATOM   3013  N   VAL A 195      25.504  87.443  57.741  1.00  0.00           N  
ATOM   3014  CA  VAL A 195      24.362  88.354  57.832  1.00  0.00           C  
ATOM   3015  C   VAL A 195      23.920  88.843  56.441  1.00  0.00           C  
ATOM   3016  O   VAL A 195      22.717  88.779  56.124  1.00  0.00           O  
ATOM   3017  CB  VAL A 195      24.721  89.566  58.711  1.00  0.00           C  
ATOM   3018  CG1 VAL A 195      23.627  90.621  58.638  1.00  0.00           C  
ATOM   3019  CG2 VAL A 195      24.942  89.117  60.148  1.00  0.00           C  
ATOM   3020  H   VAL A 195      26.348  87.659  58.252  1.00  0.00           H  
ATOM   3021  HA  VAL A 195      23.529  87.820  58.291  1.00  0.00           H  
ATOM   3022  HB  VAL A 195      25.634  90.023  58.329  1.00  0.00           H  
ATOM   3023 1HG1 VAL A 195      23.897  91.471  59.265  1.00  0.00           H  
ATOM   3024 2HG1 VAL A 195      23.511  90.954  57.607  1.00  0.00           H  
ATOM   3025 3HG1 VAL A 195      22.687  90.195  58.990  1.00  0.00           H  
ATOM   3026 1HG2 VAL A 195      25.196  89.979  60.764  1.00  0.00           H  
ATOM   3027 2HG2 VAL A 195      24.031  88.655  60.528  1.00  0.00           H  
ATOM   3028 3HG2 VAL A 195      25.757  88.394  60.182  1.00  0.00           H  
ATOM   3029  N   THR A 196      24.869  89.338  55.633  1.00  0.00           N  
ATOM   3030  CA  THR A 196      24.585  89.717  54.248  1.00  0.00           C  
ATOM   3031  C   THR A 196      24.120  88.467  53.478  1.00  0.00           C  
ATOM   3032  O   THR A 196      23.157  88.523  52.712  1.00  0.00           O  
ATOM   3033  CB  THR A 196      25.817  90.340  53.566  1.00  0.00           C  
ATOM   3034  OG1 THR A 196      26.197  91.536  54.260  1.00  0.00           O  
ATOM   3035  CG2 THR A 196      25.509  90.677  52.115  1.00  0.00           C  
ATOM   3036  H   THR A 196      25.806  89.452  55.992  1.00  0.00           H  
ATOM   3037  HA  THR A 196      23.787  90.460  54.249  1.00  0.00           H  
ATOM   3038  HB  THR A 196      26.648  89.636  53.601  1.00  0.00           H  
ATOM   3039  HG1 THR A 196      26.410  91.322  55.171  1.00  0.00           H  
ATOM   3040 1HG2 THR A 196      26.391  91.116  51.648  1.00  0.00           H  
ATOM   3041 2HG2 THR A 196      25.231  89.768  51.581  1.00  0.00           H  
ATOM   3042 3HG2 THR A 196      24.686  91.388  52.073  1.00  0.00           H  
ATOM   3043  N   ALA A 197      24.793  87.298  53.661  1.00  0.00           N  
ATOM   3044  CA  ALA A 197      24.317  86.147  52.883  1.00  0.00           C  
ATOM   3045  C   ALA A 197      22.866  85.742  53.199  1.00  0.00           C  
ATOM   3046  O   ALA A 197      22.149  85.410  52.221  1.00  0.00           O  
ATOM   3047  CB  ALA A 197      25.243  84.961  53.110  1.00  0.00           C  
ATOM   3048  H   ALA A 197      25.579  87.180  54.284  1.00  0.00           H  
ATOM   3049  HA  ALA A 197      24.334  86.421  51.828  1.00  0.00           H  
ATOM   3050 1HB  ALA A 197      24.889  84.107  52.532  1.00  0.00           H  
ATOM   3051 2HB  ALA A 197      26.253  85.222  52.791  1.00  0.00           H  
ATOM   3052 3HB  ALA A 197      25.252  84.704  54.168  1.00  0.00           H  
ATOM   3053  N   PHE A 198      22.393  85.849  54.409  1.00  0.00           N  
ATOM   3054  CA  PHE A 198      20.999  85.407  54.661  1.00  0.00           C  
ATOM   3055  C   PHE A 198      19.998  86.500  54.296  1.00  0.00           C  
ATOM   3056  O   PHE A 198      18.879  86.105  53.963  1.00  0.00           O  
ATOM   3057  CB  PHE A 198      20.810  85.017  56.128  1.00  0.00           C  
ATOM   3058  CG  PHE A 198      21.509  83.745  56.512  1.00  0.00           C  
ATOM   3059  CD1 PHE A 198      21.762  82.762  55.566  1.00  0.00           C  
ATOM   3060  CD2 PHE A 198      21.916  83.526  57.820  1.00  0.00           C  
ATOM   3061  CE1 PHE A 198      22.405  81.591  55.918  1.00  0.00           C  
ATOM   3062  CE2 PHE A 198      22.560  82.357  58.174  1.00  0.00           C  
ATOM   3063  CZ  PHE A 198      22.804  81.388  57.222  1.00  0.00           C  
ATOM   3064  H   PHE A 198      22.938  86.219  55.175  1.00  0.00           H  
ATOM   3065  HA  PHE A 198      20.796  84.532  54.042  1.00  0.00           H  
ATOM   3066 1HB  PHE A 198      21.183  85.816  56.768  1.00  0.00           H  
ATOM   3067 2HB  PHE A 198      19.748  84.899  56.339  1.00  0.00           H  
ATOM   3068  HD1 PHE A 198      21.447  82.923  54.535  1.00  0.00           H  
ATOM   3069  HD2 PHE A 198      21.722  84.292  58.572  1.00  0.00           H  
ATOM   3070  HE1 PHE A 198      22.597  80.827  55.165  1.00  0.00           H  
ATOM   3071  HE2 PHE A 198      22.875  82.198  59.206  1.00  0.00           H  
ATOM   3072  HZ  PHE A 198      23.310  80.465  57.500  1.00  0.00           H  
ATOM   3073  N   ALA A 199      20.418  87.766  54.343  1.00  0.00           N  
ATOM   3074  CA  ALA A 199      19.442  88.843  54.132  1.00  0.00           C  
ATOM   3075  C   ALA A 199      19.428  89.433  52.733  1.00  0.00           C  
ATOM   3076  O   ALA A 199      18.399  90.022  52.401  1.00  0.00           O  
ATOM   3077  CB  ALA A 199      19.688  89.956  55.140  1.00  0.00           C  
ATOM   3078  H   ALA A 199      21.384  88.005  54.519  1.00  0.00           H  
ATOM   3079  HA  ALA A 199      18.445  88.431  54.286  1.00  0.00           H  
ATOM   3080 1HB  ALA A 199      18.964  90.756  54.983  1.00  0.00           H  
ATOM   3081 2HB  ALA A 199      19.581  89.563  56.150  1.00  0.00           H  
ATOM   3082 3HB  ALA A 199      20.695  90.349  55.008  1.00  0.00           H  
ATOM   3083  N   GLU A 200      20.453  89.304  51.921  1.00  0.00           N  
ATOM   3084  CA  GLU A 200      20.563  89.987  50.648  1.00  0.00           C  
ATOM   3085  C   GLU A 200      20.493  89.009  49.475  1.00  0.00           C  
ATOM   3086  O   GLU A 200      20.231  89.440  48.356  1.00  0.00           O  
ATOM   3087  CB  GLU A 200      21.870  90.780  50.590  1.00  0.00           C  
ATOM   3088  CG  GLU A 200      21.997  91.862  51.653  1.00  0.00           C  
ATOM   3089  CD  GLU A 200      21.008  92.980  51.471  1.00  0.00           C  
ATOM   3090  OE1 GLU A 200      20.723  93.318  50.348  1.00  0.00           O  
ATOM   3091  OE2 GLU A 200      20.538  93.496  52.458  1.00  0.00           O  
ATOM   3092  H   GLU A 200      21.199  88.690  52.216  1.00  0.00           H  
ATOM   3093  HA  GLU A 200      19.726  90.680  50.553  1.00  0.00           H  
ATOM   3094 1HB  GLU A 200      22.714  90.100  50.703  1.00  0.00           H  
ATOM   3095 2HB  GLU A 200      21.963  91.258  49.614  1.00  0.00           H  
ATOM   3096 1HG  GLU A 200      21.844  91.413  52.634  1.00  0.00           H  
ATOM   3097 2HG  GLU A 200      23.007  92.269  51.623  1.00  0.00           H  
ATOM   3098  N   THR A 201      20.730  87.701  49.768  1.00  0.00           N  
ATOM   3099  CA  THR A 201      20.687  86.721  48.685  1.00  0.00           C  
ATOM   3100  C   THR A 201      19.223  86.583  48.231  1.00  0.00           C  
ATOM   3101  O   THR A 201      18.330  86.392  49.069  1.00  0.00           O  
ATOM   3102  CB  THR A 201      21.251  85.357  49.123  1.00  0.00           C  
ATOM   3103  OG1 THR A 201      22.612  85.512  49.545  1.00  0.00           O  
ATOM   3104  CG2 THR A 201      21.190  84.361  47.975  1.00  0.00           C  
ATOM   3105  H   THR A 201      20.934  87.388  50.707  1.00  0.00           H  
ATOM   3106  HA  THR A 201      21.299  87.089  47.861  1.00  0.00           H  
ATOM   3107  HB  THR A 201      20.667  84.974  49.960  1.00  0.00           H  
ATOM   3108  HG1 THR A 201      22.647  85.546  50.504  1.00  0.00           H  
ATOM   3109 1HG2 THR A 201      21.592  83.402  48.303  1.00  0.00           H  
ATOM   3110 2HG2 THR A 201      20.154  84.232  47.660  1.00  0.00           H  
ATOM   3111 3HG2 THR A 201      21.779  84.734  47.139  1.00  0.00           H  
ATOM   3112  N   ASP A 202      19.011  86.690  46.917  1.00  0.00           N  
ATOM   3113  CA  ASP A 202      17.613  86.535  46.442  1.00  0.00           C  
ATOM   3114  C   ASP A 202      17.468  85.114  45.891  1.00  0.00           C  
ATOM   3115  O   ASP A 202      18.118  84.726  44.937  1.00  0.00           O  
ATOM   3116  CB  ASP A 202      17.262  87.563  45.363  1.00  0.00           C  
ATOM   3117  CG  ASP A 202      15.813  87.467  44.903  1.00  0.00           C  
ATOM   3118  OD1 ASP A 202      15.140  86.550  45.311  1.00  0.00           O  
ATOM   3119  OD2 ASP A 202      15.394  88.311  44.148  1.00  0.00           O  
ATOM   3120  H   ASP A 202      19.742  86.868  46.244  1.00  0.00           H  
ATOM   3121  HA  ASP A 202      16.941  86.690  47.287  1.00  0.00           H  
ATOM   3122 1HB  ASP A 202      17.440  88.568  45.746  1.00  0.00           H  
ATOM   3123 2HB  ASP A 202      17.912  87.421  44.500  1.00  0.00           H  
ATOM   3124  N   PHE A 203      16.708  84.274  46.577  1.00  0.00           N  
ATOM   3125  CA  PHE A 203      16.545  82.869  46.185  1.00  0.00           C  
ATOM   3126  C   PHE A 203      15.350  82.670  45.250  1.00  0.00           C  
ATOM   3127  O   PHE A 203      14.862  81.559  45.035  1.00  0.00           O  
ATOM   3128  CB  PHE A 203      16.373  81.989  47.425  1.00  0.00           C  
ATOM   3129  CG  PHE A 203      17.595  81.924  48.296  1.00  0.00           C  
ATOM   3130  CD1 PHE A 203      17.722  82.752  49.401  1.00  0.00           C  
ATOM   3131  CD2 PHE A 203      18.621  81.035  48.011  1.00  0.00           C  
ATOM   3132  CE1 PHE A 203      18.846  82.693  50.203  1.00  0.00           C  
ATOM   3133  CE2 PHE A 203      19.745  80.973  48.812  1.00  0.00           C  
ATOM   3134  CZ  PHE A 203      19.857  81.804  49.909  1.00  0.00           C  
ATOM   3135  H   PHE A 203      16.226  84.615  47.396  1.00  0.00           H  
ATOM   3136  HA  PHE A 203      17.442  82.552  45.652  1.00  0.00           H  
ATOM   3137 1HB  PHE A 203      15.547  82.366  48.026  1.00  0.00           H  
ATOM   3138 2HB  PHE A 203      16.119  80.975  47.119  1.00  0.00           H  
ATOM   3139  HD1 PHE A 203      16.921  83.455  49.635  1.00  0.00           H  
ATOM   3140  HD2 PHE A 203      18.532  80.380  47.144  1.00  0.00           H  
ATOM   3141  HE1 PHE A 203      18.933  83.350  51.068  1.00  0.00           H  
ATOM   3142  HE2 PHE A 203      20.544  80.270  48.577  1.00  0.00           H  
ATOM   3143  HZ  PHE A 203      20.744  81.757  50.539  1.00  0.00           H  
ATOM   3144  N   ARG A 204      14.834  83.769  44.685  1.00  0.00           N  
ATOM   3145  CA  ARG A 204      13.599  83.666  43.877  1.00  0.00           C  
ATOM   3146  C   ARG A 204      13.780  82.662  42.769  1.00  0.00           C  
ATOM   3147  O   ARG A 204      12.951  81.731  42.581  1.00  0.00           O  
ATOM   3148  CB  ARG A 204      13.219  85.009  43.271  1.00  0.00           C  
ATOM   3149  CG  ARG A 204      11.935  85.002  42.456  1.00  0.00           C  
ATOM   3150  CD  ARG A 204      11.681  86.321  41.821  1.00  0.00           C  
ATOM   3151  NE  ARG A 204      12.716  86.668  40.860  1.00  0.00           N  
ATOM   3152  CZ  ARG A 204      12.789  86.184  39.605  1.00  0.00           C  
ATOM   3153  NH1 ARG A 204      11.883  85.335  39.175  1.00  0.00           N  
ATOM   3154  NH2 ARG A 204      13.772  86.562  38.807  1.00  0.00           N  
ATOM   3155  H   ARG A 204      15.273  84.671  44.800  1.00  0.00           H  
ATOM   3156  HA  ARG A 204      12.786  83.343  44.528  1.00  0.00           H  
ATOM   3157 1HB  ARG A 204      13.101  85.746  44.064  1.00  0.00           H  
ATOM   3158 2HB  ARG A 204      14.021  85.354  42.619  1.00  0.00           H  
ATOM   3159 1HG  ARG A 204      12.007  84.251  41.670  1.00  0.00           H  
ATOM   3160 2HG  ARG A 204      11.092  84.767  43.107  1.00  0.00           H  
ATOM   3161 1HD  ARG A 204      10.726  86.294  41.297  1.00  0.00           H  
ATOM   3162 2HD  ARG A 204      11.654  87.094  42.587  1.00  0.00           H  
ATOM   3163  HE  ARG A 204      13.432  87.319  41.155  1.00  0.00           H  
ATOM   3164 1HH1 ARG A 204      11.131  85.045  39.785  1.00  0.00           H  
ATOM   3165 2HH1 ARG A 204      11.937  84.972  38.234  1.00  0.00           H  
ATOM   3166 1HH2 ARG A 204      14.469  87.215  39.138  1.00  0.00           H  
ATOM   3167 2HH2 ARG A 204      13.827  86.200  37.867  1.00  0.00           H  
ATOM   3168  N   PRO A 205      14.883  82.756  42.046  1.00  0.00           N  
ATOM   3169  CA  PRO A 205      15.077  81.833  40.931  1.00  0.00           C  
ATOM   3170  C   PRO A 205      15.311  80.405  41.415  1.00  0.00           C  
ATOM   3171  O   PRO A 205      14.976  79.439  40.708  1.00  0.00           O  
ATOM   3172  CB  PRO A 205      16.316  82.400  40.231  1.00  0.00           C  
ATOM   3173  CG  PRO A 205      16.993  83.209  41.283  1.00  0.00           C  
ATOM   3174  CD  PRO A 205      15.867  83.740  42.130  1.00  0.00           C  
ATOM   3175  HA  PRO A 205      14.198  81.873  40.271  1.00  0.00           H  
ATOM   3176 1HB  PRO A 205      16.944  81.579  39.854  1.00  0.00           H  
ATOM   3177 2HB  PRO A 205      16.014  83.000  39.359  1.00  0.00           H  
ATOM   3178 1HG  PRO A 205      17.692  82.581  41.855  1.00  0.00           H  
ATOM   3179 2HG  PRO A 205      17.590  84.010  40.822  1.00  0.00           H  
ATOM   3180 1HD  PRO A 205      16.209  83.850  43.169  1.00  0.00           H  
ATOM   3181 2HD  PRO A 205      15.530  84.707  41.728  1.00  0.00           H  
ATOM   3182  N   ASP A 206      16.003  80.268  42.553  1.00  0.00           N  
ATOM   3183  CA  ASP A 206      16.184  78.926  43.106  1.00  0.00           C  
ATOM   3184  C   ASP A 206      14.829  78.280  43.398  1.00  0.00           C  
ATOM   3185  O   ASP A 206      14.654  77.106  43.097  1.00  0.00           O  
ATOM   3186  CB  ASP A 206      17.024  78.976  44.385  1.00  0.00           C  
ATOM   3187  CG  ASP A 206      18.491  79.286  44.119  1.00  0.00           C  
ATOM   3188  OD1 ASP A 206      18.910  79.156  42.993  1.00  0.00           O  
ATOM   3189  OD2 ASP A 206      19.178  79.649  45.043  1.00  0.00           O  
ATOM   3190  H   ASP A 206      16.402  81.058  43.039  1.00  0.00           H  
ATOM   3191  HA  ASP A 206      16.709  78.317  42.370  1.00  0.00           H  
ATOM   3192 1HB  ASP A 206      16.622  79.738  45.054  1.00  0.00           H  
ATOM   3193 2HB  ASP A 206      16.957  78.019  44.902  1.00  0.00           H  
ATOM   3194  N   MET A 207      13.920  79.039  44.019  1.00  0.00           N  
ATOM   3195  CA  MET A 207      12.629  78.443  44.379  1.00  0.00           C  
ATOM   3196  C   MET A 207      11.835  78.031  43.143  1.00  0.00           C  
ATOM   3197  O   MET A 207      11.103  77.061  43.236  1.00  0.00           O  
ATOM   3198  CB  MET A 207      11.816  79.419  45.227  1.00  0.00           C  
ATOM   3199  CG  MET A 207      12.361  79.637  46.632  1.00  0.00           C  
ATOM   3200  SD  MET A 207      11.246  80.607  47.667  1.00  0.00           S  
ATOM   3201  CE  MET A 207      11.484  82.243  46.979  1.00  0.00           C  
ATOM   3202  H   MET A 207      14.095  80.007  44.247  1.00  0.00           H  
ATOM   3203  HA  MET A 207      12.815  77.542  44.963  1.00  0.00           H  
ATOM   3204 1HB  MET A 207      11.777  80.387  44.730  1.00  0.00           H  
ATOM   3205 2HB  MET A 207      10.792  79.056  45.318  1.00  0.00           H  
ATOM   3206 1HG  MET A 207      12.525  78.673  47.112  1.00  0.00           H  
ATOM   3207 2HG  MET A 207      13.317  80.157  46.575  1.00  0.00           H  
ATOM   3208 1HE  MET A 207      10.860  82.958  47.516  1.00  0.00           H  
ATOM   3209 2HE  MET A 207      12.532  82.530  47.077  1.00  0.00           H  
ATOM   3210 3HE  MET A 207      11.206  82.239  45.925  1.00  0.00           H  
ATOM   3211  N   ALA A 208      11.972  78.766  42.042  1.00  0.00           N  
ATOM   3212  CA  ALA A 208      11.229  78.338  40.828  1.00  0.00           C  
ATOM   3213  C   ALA A 208      11.842  77.072  40.236  1.00  0.00           C  
ATOM   3214  O   ALA A 208      11.200  76.394  39.414  1.00  0.00           O  
ATOM   3215  CB  ALA A 208      11.210  79.446  39.785  1.00  0.00           C  
ATOM   3216  H   ALA A 208      12.552  79.592  41.998  1.00  0.00           H  
ATOM   3217  HA  ALA A 208      10.202  78.117  41.120  1.00  0.00           H  
ATOM   3218 1HB  ALA A 208      10.661  79.109  38.906  1.00  0.00           H  
ATOM   3219 2HB  ALA A 208      10.724  80.329  40.200  1.00  0.00           H  
ATOM   3220 3HB  ALA A 208      12.232  79.694  39.501  1.00  0.00           H  
ATOM   3221  N   LYS A 209      13.046  76.664  40.612  1.00  0.00           N  
ATOM   3222  CA  LYS A 209      13.625  75.426  40.090  1.00  0.00           C  
ATOM   3223  C   LYS A 209      13.313  74.221  40.985  1.00  0.00           C  
ATOM   3224  O   LYS A 209      13.684  73.091  40.641  1.00  0.00           O  
ATOM   3225  CB  LYS A 209      15.138  75.578  39.929  1.00  0.00           C  
ATOM   3226  CG  LYS A 209      15.560  76.597  38.878  1.00  0.00           C  
ATOM   3227  CD  LYS A 209      17.074  76.679  38.764  1.00  0.00           C  
ATOM   3228  CE  LYS A 209      17.497  77.691  37.709  1.00  0.00           C  
ATOM   3229  NZ  LYS A 209      18.977  77.806  37.609  1.00  0.00           N  
ATOM   3230  H   LYS A 209      13.577  77.216  41.271  1.00  0.00           H  
ATOM   3231  HA  LYS A 209      13.186  75.224  39.112  1.00  0.00           H  
ATOM   3232 1HB  LYS A 209      15.577  75.879  40.881  1.00  0.00           H  
ATOM   3233 2HB  LYS A 209      15.574  74.617  39.656  1.00  0.00           H  
ATOM   3234 1HG  LYS A 209      15.145  76.314  37.910  1.00  0.00           H  
ATOM   3235 2HG  LYS A 209      15.170  77.579  39.147  1.00  0.00           H  
ATOM   3236 1HD  LYS A 209      17.497  76.972  39.726  1.00  0.00           H  
ATOM   3237 2HD  LYS A 209      17.472  75.701  38.495  1.00  0.00           H  
ATOM   3238 1HE  LYS A 209      17.102  77.392  36.739  1.00  0.00           H  
ATOM   3239 2HE  LYS A 209      17.085  78.669  37.958  1.00  0.00           H  
ATOM   3240 1HZ  LYS A 209      19.216  78.486  36.901  1.00  0.00           H  
ATOM   3241 2HZ  LYS A 209      19.353  78.102  38.500  1.00  0.00           H  
ATOM   3242 3HZ  LYS A 209      19.369  76.910  37.360  1.00  0.00           H  
ATOM   3243  N   ILE A 210      12.658  74.435  42.124  1.00  0.00           N  
ATOM   3244  CA  ILE A 210      12.328  73.326  43.023  1.00  0.00           C  
ATOM   3245  C   ILE A 210      11.179  72.526  42.400  1.00  0.00           C  
ATOM   3246  O   ILE A 210      10.089  73.049  42.220  1.00  0.00           O  
ATOM   3247  CB  ILE A 210      11.930  73.828  44.423  1.00  0.00           C  
ATOM   3248  CG1 ILE A 210      13.095  74.580  45.072  1.00  0.00           C  
ATOM   3249  CG2 ILE A 210      11.489  72.665  45.299  1.00  0.00           C  
ATOM   3250  CD1 ILE A 210      12.720  75.307  46.343  1.00  0.00           C  
ATOM   3251  H   ILE A 210      12.382  75.373  42.378  1.00  0.00           H  
ATOM   3252  HA  ILE A 210      13.208  72.693  43.129  1.00  0.00           H  
ATOM   3253  HB  ILE A 210      11.108  74.537  44.335  1.00  0.00           H  
ATOM   3254 1HG1 ILE A 210      13.896  73.879  45.304  1.00  0.00           H  
ATOM   3255 2HG1 ILE A 210      13.495  75.310  44.367  1.00  0.00           H  
ATOM   3256 1HG2 ILE A 210      11.212  73.038  46.285  1.00  0.00           H  
ATOM   3257 2HG2 ILE A 210      10.631  72.172  44.844  1.00  0.00           H  
ATOM   3258 3HG2 ILE A 210      12.308  71.952  45.397  1.00  0.00           H  
ATOM   3259 1HD1 ILE A 210      13.598  75.816  46.743  1.00  0.00           H  
ATOM   3260 2HD1 ILE A 210      11.943  76.041  46.126  1.00  0.00           H  
ATOM   3261 3HD1 ILE A 210      12.351  74.592  47.076  1.00  0.00           H  
ATOM   3262  N   ASP A 211      11.458  71.303  42.011  1.00  0.00           N  
ATOM   3263  CA  ASP A 211      10.435  70.475  41.351  1.00  0.00           C  
ATOM   3264  C   ASP A 211      10.120  69.228  42.163  1.00  0.00           C  
ATOM   3265  O   ASP A 211       9.798  68.188  41.568  1.00  0.00           O  
ATOM   3266  CB  ASP A 211      10.892  70.066  39.949  1.00  0.00           C  
ATOM   3267  CG  ASP A 211      12.155  69.216  39.961  1.00  0.00           C  
ATOM   3268  OD1 ASP A 211      12.650  68.937  41.028  1.00  0.00           O  
ATOM   3269  OD2 ASP A 211      12.613  68.853  38.904  1.00  0.00           O  
ATOM   3270  H   ASP A 211      12.380  70.919  42.162  1.00  0.00           H  
ATOM   3271  HA  ASP A 211       9.521  71.062  41.260  1.00  0.00           H  
ATOM   3272 1HB  ASP A 211      10.098  69.504  39.456  1.00  0.00           H  
ATOM   3273 2HB  ASP A 211      11.079  70.960  39.352  1.00  0.00           H  
ATOM   3274  N   VAL A 212      10.223  69.338  43.498  1.00  0.00           N  
ATOM   3275  CA  VAL A 212       9.850  68.246  44.396  1.00  0.00           C  
ATOM   3276  C   VAL A 212       8.924  68.727  45.497  1.00  0.00           C  
ATOM   3277  O   VAL A 212       8.780  69.929  45.690  1.00  0.00           O  
ATOM   3278  CB  VAL A 212      11.106  67.619  45.030  1.00  0.00           C  
ATOM   3279  CG1 VAL A 212      12.014  67.042  43.954  1.00  0.00           C  
ATOM   3280  CG2 VAL A 212      11.844  68.662  45.856  1.00  0.00           C  
ATOM   3281  H   VAL A 212      10.569  70.202  43.891  1.00  0.00           H  
ATOM   3282  HA  VAL A 212       9.333  67.481  43.815  1.00  0.00           H  
ATOM   3283  HB  VAL A 212      10.803  66.793  45.673  1.00  0.00           H  
ATOM   3284 1HG1 VAL A 212      12.897  66.603  44.420  1.00  0.00           H  
ATOM   3285 2HG1 VAL A 212      11.477  66.273  43.399  1.00  0.00           H  
ATOM   3286 3HG1 VAL A 212      12.321  67.835  43.273  1.00  0.00           H  
ATOM   3287 1HG2 VAL A 212      12.730  68.212  46.302  1.00  0.00           H  
ATOM   3288 2HG2 VAL A 212      12.141  69.491  45.214  1.00  0.00           H  
ATOM   3289 3HG2 VAL A 212      11.189  69.031  46.646  1.00  0.00           H  
ATOM   3290  N   PRO A 213       8.144  67.858  46.129  1.00  0.00           N  
ATOM   3291  CA  PRO A 213       7.228  68.232  47.153  1.00  0.00           C  
ATOM   3292  C   PRO A 213       8.033  69.052  48.177  1.00  0.00           C  
ATOM   3293  O   PRO A 213       9.115  68.607  48.516  1.00  0.00           O  
ATOM   3294  CB  PRO A 213       6.740  66.890  47.709  1.00  0.00           C  
ATOM   3295  CG  PRO A 213       6.854  65.954  46.555  1.00  0.00           C  
ATOM   3296  CD  PRO A 213       8.124  66.367  45.860  1.00  0.00           C  
ATOM   3297  HA  PRO A 213       6.395  68.794  46.706  1.00  0.00           H  
ATOM   3298 1HB  PRO A 213       7.361  66.589  48.565  1.00  0.00           H  
ATOM   3299 2HB  PRO A 213       5.709  66.989  48.078  1.00  0.00           H  
ATOM   3300 1HG  PRO A 213       6.885  64.913  46.911  1.00  0.00           H  
ATOM   3301 2HG  PRO A 213       5.969  66.040  45.906  1.00  0.00           H  
ATOM   3302 1HD  PRO A 213       8.980  65.855  46.325  1.00  0.00           H  
ATOM   3303 2HD  PRO A 213       8.056  66.118  44.791  1.00  0.00           H  
ATOM   3304  N   THR A 214       7.409  70.150  48.595  1.00  0.00           N  
ATOM   3305  CA  THR A 214       8.075  71.069  49.503  1.00  0.00           C  
ATOM   3306  C   THR A 214       7.114  71.503  50.585  1.00  0.00           C  
ATOM   3307  O   THR A 214       6.006  71.942  50.296  1.00  0.00           O  
ATOM   3308  CB  THR A 214       8.621  72.303  48.762  1.00  0.00           C  
ATOM   3309  OG1 THR A 214       9.546  71.885  47.749  1.00  0.00           O  
ATOM   3310  CG2 THR A 214       9.326  73.239  49.731  1.00  0.00           C  
ATOM   3311  H   THR A 214       6.469  70.357  48.287  1.00  0.00           H  
ATOM   3312  HA  THR A 214       8.916  70.551  49.964  1.00  0.00           H  
ATOM   3313  HB  THR A 214       7.798  72.835  48.285  1.00  0.00           H  
ATOM   3314  HG1 THR A 214       9.097  71.310  47.125  1.00  0.00           H  
ATOM   3315 1HG2 THR A 214       9.705  74.106  49.190  1.00  0.00           H  
ATOM   3316 2HG2 THR A 214       8.623  73.568  50.496  1.00  0.00           H  
ATOM   3317 3HG2 THR A 214      10.156  72.716  50.204  1.00  0.00           H  
ATOM   3318  N   LEU A 215       7.589  71.387  51.825  1.00  0.00           N  
ATOM   3319  CA  LEU A 215       6.811  71.882  52.986  1.00  0.00           C  
ATOM   3320  C   LEU A 215       7.390  73.254  53.369  1.00  0.00           C  
ATOM   3321  O   LEU A 215       8.628  73.445  53.399  1.00  0.00           O  
ATOM   3322  CB  LEU A 215       6.893  70.913  54.172  1.00  0.00           C  
ATOM   3323  CG  LEU A 215       6.133  71.339  55.434  1.00  0.00           C  
ATOM   3324  CD1 LEU A 215       4.637  71.337  55.151  1.00  0.00           C  
ATOM   3325  CD2 LEU A 215       6.475  70.395  56.577  1.00  0.00           C  
ATOM   3326  H   LEU A 215       8.489  70.958  51.983  1.00  0.00           H  
ATOM   3327  HA  LEU A 215       5.766  71.969  52.690  1.00  0.00           H  
ATOM   3328 1HB  LEU A 215       6.500  69.947  53.859  1.00  0.00           H  
ATOM   3329 2HB  LEU A 215       7.941  70.784  54.444  1.00  0.00           H  
ATOM   3330  HG  LEU A 215       6.419  72.356  55.705  1.00  0.00           H  
ATOM   3331 1HD1 LEU A 215       4.096  71.640  56.048  1.00  0.00           H  
ATOM   3332 2HD1 LEU A 215       4.418  72.035  54.343  1.00  0.00           H  
ATOM   3333 3HD1 LEU A 215       4.323  70.335  54.861  1.00  0.00           H  
ATOM   3334 1HD2 LEU A 215       5.935  70.699  57.474  1.00  0.00           H  
ATOM   3335 2HD2 LEU A 215       6.188  69.378  56.307  1.00  0.00           H  
ATOM   3336 3HD2 LEU A 215       7.547  70.430  56.769  1.00  0.00           H  
ATOM   3337  N   VAL A 216       6.505  74.234  53.662  1.00  0.00           N  
ATOM   3338  CA  VAL A 216       6.961  75.534  54.136  1.00  0.00           C  
ATOM   3339  C   VAL A 216       6.273  75.688  55.473  1.00  0.00           C  
ATOM   3340  O   VAL A 216       5.093  75.392  55.612  1.00  0.00           O  
ATOM   3341  CB  VAL A 216       6.575  76.678  53.180  1.00  0.00           C  
ATOM   3342  CG1 VAL A 216       7.032  78.017  53.739  1.00  0.00           C  
ATOM   3343  CG2 VAL A 216       7.182  76.432  51.807  1.00  0.00           C  
ATOM   3344  H   VAL A 216       5.514  74.070  53.553  1.00  0.00           H  
ATOM   3345  HA  VAL A 216       8.049  75.514  54.207  1.00  0.00           H  
ATOM   3346  HB  VAL A 216       5.489  76.719  53.096  1.00  0.00           H  
ATOM   3347 1HG1 VAL A 216       6.751  78.814  53.051  1.00  0.00           H  
ATOM   3348 2HG1 VAL A 216       6.558  78.189  54.705  1.00  0.00           H  
ATOM   3349 3HG1 VAL A 216       8.115  78.010  53.862  1.00  0.00           H  
ATOM   3350 1HG2 VAL A 216       6.904  77.244  51.136  1.00  0.00           H  
ATOM   3351 2HG2 VAL A 216       8.268  76.386  51.891  1.00  0.00           H  
ATOM   3352 3HG2 VAL A 216       6.808  75.489  51.408  1.00  0.00           H  
ATOM   3353  N   ILE A 217       7.035  75.992  56.572  1.00  0.00           N  
ATOM   3354  CA  ILE A 217       6.413  76.138  57.865  1.00  0.00           C  
ATOM   3355  C   ILE A 217       6.839  77.553  58.359  1.00  0.00           C  
ATOM   3356  O   ILE A 217       8.035  77.813  58.218  1.00  0.00           O  
ATOM   3357  CB  ILE A 217       6.854  75.035  58.845  1.00  0.00           C  
ATOM   3358  CG1 ILE A 217       6.526  73.653  58.276  1.00  0.00           C  
ATOM   3359  CG2 ILE A 217       6.189  75.230  60.199  1.00  0.00           C  
ATOM   3360  CD1 ILE A 217       5.045  73.396  58.114  1.00  0.00           C  
ATOM   3361  H   ILE A 217       8.034  76.116  56.490  1.00  0.00           H  
ATOM   3362  HA  ILE A 217       5.334  76.062  57.740  1.00  0.00           H  
ATOM   3363  HB  ILE A 217       7.936  75.074  58.973  1.00  0.00           H  
ATOM   3364 1HG1 ILE A 217       7.001  73.538  57.302  1.00  0.00           H  
ATOM   3365 2HG1 ILE A 217       6.934  72.883  58.931  1.00  0.00           H  
ATOM   3366 1HG2 ILE A 217       6.512  74.442  60.879  1.00  0.00           H  
ATOM   3367 2HG2 ILE A 217       6.472  76.199  60.607  1.00  0.00           H  
ATOM   3368 3HG2 ILE A 217       5.106  75.187  60.082  1.00  0.00           H  
ATOM   3369 1HD1 ILE A 217       4.891  72.396  57.707  1.00  0.00           H  
ATOM   3370 2HD1 ILE A 217       4.554  73.471  59.085  1.00  0.00           H  
ATOM   3371 3HD1 ILE A 217       4.620  74.133  57.434  1.00  0.00           H  
ATOM   3372  N   HIS A 218       5.905  78.340  58.897  1.00  0.00           N  
ATOM   3373  CA  HIS A 218       6.343  79.664  59.332  1.00  0.00           C  
ATOM   3374  C   HIS A 218       5.401  80.146  60.406  1.00  0.00           C  
ATOM   3375  O   HIS A 218       4.207  79.922  60.348  1.00  0.00           O  
ATOM   3376  CB  HIS A 218       6.374  80.662  58.170  1.00  0.00           C  
ATOM   3377  CG  HIS A 218       6.979  81.984  58.528  1.00  0.00           C  
ATOM   3378  ND1 HIS A 218       6.280  82.963  59.202  1.00  0.00           N  
ATOM   3379  CD2 HIS A 218       8.215  82.488  58.306  1.00  0.00           C  
ATOM   3380  CE1 HIS A 218       7.062  84.014  59.380  1.00  0.00           C  
ATOM   3381  NE2 HIS A 218       8.240  83.751  58.845  1.00  0.00           N  
ATOM   3382  H   HIS A 218       4.937  78.078  59.017  1.00  0.00           H  
ATOM   3383  HA  HIS A 218       7.353  79.599  59.735  1.00  0.00           H  
ATOM   3384 1HB  HIS A 218       6.943  80.239  57.342  1.00  0.00           H  
ATOM   3385 2HB  HIS A 218       5.359  80.837  57.814  1.00  0.00           H  
ATOM   3386  HD2 HIS A 218       9.037  81.987  57.794  1.00  0.00           H  
ATOM   3387  HE1 HIS A 218       6.782  84.940  59.882  1.00  0.00           H  
ATOM   3388  HE2 HIS A 218       9.036  84.374  58.831  1.00  0.00           H  
ATOM   3389  N   GLY A 219       5.966  80.842  61.411  1.00  0.00           N  
ATOM   3390  CA  GLY A 219       5.057  81.423  62.437  1.00  0.00           C  
ATOM   3391  C   GLY A 219       4.622  82.818  61.888  1.00  0.00           C  
ATOM   3392  O   GLY A 219       5.527  83.562  61.437  1.00  0.00           O  
ATOM   3393  H   GLY A 219       6.962  80.985  61.498  1.00  0.00           H  
ATOM   3394 1HA  GLY A 219       4.209  80.756  62.591  1.00  0.00           H  
ATOM   3395 2HA  GLY A 219       5.583  81.498  63.388  1.00  0.00           H  
ATOM   3396  N   ASP A 220       3.378  83.160  62.166  1.00  0.00           N  
ATOM   3397  CA  ASP A 220       2.964  84.507  61.724  1.00  0.00           C  
ATOM   3398  C   ASP A 220       3.277  85.587  62.763  1.00  0.00           C  
ATOM   3399  O   ASP A 220       2.763  86.691  62.610  1.00  0.00           O  
ATOM   3400  CB  ASP A 220       1.465  84.527  61.413  1.00  0.00           C  
ATOM   3401  CG  ASP A 220       0.602  84.271  62.641  1.00  0.00           C  
ATOM   3402  OD1 ASP A 220       1.150  84.118  63.707  1.00  0.00           O  
ATOM   3403  OD2 ASP A 220      -0.597  84.230  62.501  1.00  0.00           O  
ATOM   3404  H   ASP A 220       2.712  82.574  62.648  1.00  0.00           H  
ATOM   3405  HA  ASP A 220       3.513  84.757  60.816  1.00  0.00           H  
ATOM   3406 1HB  ASP A 220       1.194  85.495  60.992  1.00  0.00           H  
ATOM   3407 2HB  ASP A 220       1.239  83.769  60.663  1.00  0.00           H  
ATOM   3408  N   GLY A 221       4.027  85.268  63.796  1.00  0.00           N  
ATOM   3409  CA  GLY A 221       4.515  86.310  64.721  1.00  0.00           C  
ATOM   3410  C   GLY A 221       6.039  86.287  64.666  1.00  0.00           C  
ATOM   3411  O   GLY A 221       6.742  86.681  65.629  1.00  0.00           O  
ATOM   3412  H   GLY A 221       4.276  84.304  63.965  1.00  0.00           H  
ATOM   3413 1HA  GLY A 221       4.115  87.279  64.421  1.00  0.00           H  
ATOM   3414 2HA  GLY A 221       4.145  86.107  65.725  1.00  0.00           H  
ATOM   3415  N   ASP A 222       6.582  85.795  63.565  1.00  0.00           N  
ATOM   3416  CA  ASP A 222       8.049  85.704  63.456  1.00  0.00           C  
ATOM   3417  C   ASP A 222       8.581  87.123  63.310  1.00  0.00           C  
ATOM   3418  O   ASP A 222       8.329  87.802  62.308  1.00  0.00           O  
ATOM   3419  CB  ASP A 222       8.479  84.846  62.264  1.00  0.00           C  
ATOM   3420  CG  ASP A 222       8.162  83.369  62.451  1.00  0.00           C  
ATOM   3421  OD1 ASP A 222       7.504  83.040  63.409  1.00  0.00           O  
ATOM   3422  OD2 ASP A 222       8.581  82.584  61.635  1.00  0.00           O  
ATOM   3423  H   ASP A 222       6.011  85.479  62.794  1.00  0.00           H  
ATOM   3424  HA  ASP A 222       8.435  85.238  64.363  1.00  0.00           H  
ATOM   3425 1HB  ASP A 222       7.978  85.199  61.362  1.00  0.00           H  
ATOM   3426 2HB  ASP A 222       9.553  84.955  62.105  1.00  0.00           H  
ATOM   3427  N   GLN A 223       9.393  87.525  64.302  1.00  0.00           N  
ATOM   3428  CA  GLN A 223       9.886  88.911  64.297  1.00  0.00           C  
ATOM   3429  C   GLN A 223      11.222  89.021  63.613  1.00  0.00           C  
ATOM   3430  O   GLN A 223      11.766  90.117  63.432  1.00  0.00           O  
ATOM   3431  CB  GLN A 223       9.999  89.454  65.724  1.00  0.00           C  
ATOM   3432  CG  GLN A 223       8.681  89.507  66.477  1.00  0.00           C  
ATOM   3433  CD  GLN A 223       7.667  90.415  65.805  1.00  0.00           C  
ATOM   3434  OE1 GLN A 223       7.958  91.574  65.499  1.00  0.00           O  
ATOM   3435  NE2 GLN A 223       6.469  89.892  65.572  1.00  0.00           N  
ATOM   3436  H   GLN A 223       9.674  86.906  65.049  1.00  0.00           H  
ATOM   3437  HA  GLN A 223       9.176  89.529  63.748  1.00  0.00           H  
ATOM   3438 1HB  GLN A 223      10.689  88.833  66.296  1.00  0.00           H  
ATOM   3439 2HB  GLN A 223      10.412  90.463  65.698  1.00  0.00           H  
ATOM   3440 1HG  GLN A 223       8.261  88.502  66.525  1.00  0.00           H  
ATOM   3441 2HG  GLN A 223       8.864  89.884  67.483  1.00  0.00           H  
ATOM   3442 1HE2 GLN A 223       5.759  90.443  65.132  1.00  0.00           H  
ATOM   3443 2HE2 GLN A 223       6.275  88.947  65.837  1.00  0.00           H  
ATOM   3444  N   ILE A 224      11.875  87.890  63.340  1.00  0.00           N  
ATOM   3445  CA  ILE A 224      13.210  87.846  62.779  1.00  0.00           C  
ATOM   3446  C   ILE A 224      13.166  87.717  61.255  1.00  0.00           C  
ATOM   3447  O   ILE A 224      13.936  88.381  60.545  1.00  0.00           O  
ATOM   3448  CB  ILE A 224      14.012  86.676  63.377  1.00  0.00           C  
ATOM   3449  CG1 ILE A 224      14.096  86.809  64.900  1.00  0.00           C  
ATOM   3450  CG2 ILE A 224      15.404  86.619  62.767  1.00  0.00           C  
ATOM   3451  CD1 ILE A 224      14.731  88.100  65.366  1.00  0.00           C  
ATOM   3452  H   ILE A 224      11.397  87.023  63.542  1.00  0.00           H  
ATOM   3453  HA  ILE A 224      13.719  88.777  63.025  1.00  0.00           H  
ATOM   3454  HB  ILE A 224      13.497  85.738  63.171  1.00  0.00           H  
ATOM   3455 1HG1 ILE A 224      13.095  86.748  65.326  1.00  0.00           H  
ATOM   3456 2HG1 ILE A 224      14.675  85.979  65.307  1.00  0.00           H  
ATOM   3457 1HG2 ILE A 224      15.958  85.786  63.201  1.00  0.00           H  
ATOM   3458 2HG2 ILE A 224      15.324  86.478  61.690  1.00  0.00           H  
ATOM   3459 3HG2 ILE A 224      15.930  87.551  62.973  1.00  0.00           H  
ATOM   3460 1HD1 ILE A 224      14.755  88.120  66.456  1.00  0.00           H  
ATOM   3461 2HD1 ILE A 224      15.748  88.165  64.979  1.00  0.00           H  
ATOM   3462 3HD1 ILE A 224      14.148  88.944  65.000  1.00  0.00           H  
ATOM   3463  N   VAL A 225      12.248  86.818  60.815  1.00  0.00           N  
ATOM   3464  CA  VAL A 225      12.088  86.658  59.342  1.00  0.00           C  
ATOM   3465  C   VAL A 225      10.601  86.894  59.092  1.00  0.00           C  
ATOM   3466  O   VAL A 225       9.805  85.962  59.252  1.00  0.00           O  
ATOM   3467  CB  VAL A 225      12.505  85.259  58.852  1.00  0.00           C  
ATOM   3468  CG1 VAL A 225      13.989  85.029  59.096  1.00  0.00           C  
ATOM   3469  CG2 VAL A 225      11.673  84.195  59.553  1.00  0.00           C  
ATOM   3470  H   VAL A 225      11.677  86.261  61.435  1.00  0.00           H  
ATOM   3471  HA  VAL A 225      12.728  87.387  58.843  1.00  0.00           H  
ATOM   3472  HB  VAL A 225      12.343  85.197  57.776  1.00  0.00           H  
ATOM   3473 1HG1 VAL A 225      14.267  84.036  58.744  1.00  0.00           H  
ATOM   3474 2HG1 VAL A 225      14.567  85.780  58.556  1.00  0.00           H  
ATOM   3475 3HG1 VAL A 225      14.199  85.107  60.163  1.00  0.00           H  
ATOM   3476 1HG2 VAL A 225      11.973  83.209  59.201  1.00  0.00           H  
ATOM   3477 2HG2 VAL A 225      11.831  84.261  60.630  1.00  0.00           H  
ATOM   3478 3HG2 VAL A 225      10.617  84.354  59.331  1.00  0.00           H  
ATOM   3479  N   PRO A 226      10.155  88.097  58.834  1.00  0.00           N  
ATOM   3480  CA  PRO A 226       8.732  88.429  58.663  1.00  0.00           C  
ATOM   3481  C   PRO A 226       8.094  87.467  57.633  1.00  0.00           C  
ATOM   3482  O   PRO A 226       8.652  87.302  56.553  1.00  0.00           O  
ATOM   3483  CB  PRO A 226       8.766  89.874  58.156  1.00  0.00           C  
ATOM   3484  CG  PRO A 226      10.011  90.440  58.749  1.00  0.00           C  
ATOM   3485  CD  PRO A 226      11.010  89.317  58.666  1.00  0.00           C  
ATOM   3486  HA  PRO A 226       8.227  88.368  59.638  1.00  0.00           H  
ATOM   3487 1HB  PRO A 226       8.773  89.887  57.056  1.00  0.00           H  
ATOM   3488 2HB  PRO A 226       7.859  90.407  58.478  1.00  0.00           H  
ATOM   3489 1HG  PRO A 226      10.328  91.331  58.186  1.00  0.00           H  
ATOM   3490 2HG  PRO A 226       9.825  90.767  59.782  1.00  0.00           H  
ATOM   3491 1HD  PRO A 226      11.499  89.332  57.681  1.00  0.00           H  
ATOM   3492 2HD  PRO A 226      11.752  89.426  59.470  1.00  0.00           H  
ATOM   3493  N   PHE A 227       6.981  86.868  58.003  1.00  0.00           N  
ATOM   3494  CA  PHE A 227       6.278  85.841  57.230  1.00  0.00           C  
ATOM   3495  C   PHE A 227       5.784  86.260  55.861  1.00  0.00           C  
ATOM   3496  O   PHE A 227       5.974  85.487  54.884  1.00  0.00           O  
ATOM   3497  CB  PHE A 227       5.080  85.333  58.035  1.00  0.00           C  
ATOM   3498  CG  PHE A 227       3.921  86.288  58.063  1.00  0.00           C  
ATOM   3499  CD1 PHE A 227       2.927  86.224  57.097  1.00  0.00           C  
ATOM   3500  CD2 PHE A 227       3.820  87.252  59.054  1.00  0.00           C  
ATOM   3501  CE1 PHE A 227       1.860  87.101  57.121  1.00  0.00           C  
ATOM   3502  CE2 PHE A 227       2.754  88.130  59.082  1.00  0.00           C  
ATOM   3503  CZ  PHE A 227       1.773  88.054  58.114  1.00  0.00           C  
ATOM   3504  H   PHE A 227       6.603  87.158  58.894  1.00  0.00           H  
ATOM   3505  HA  PHE A 227       6.965  85.013  57.049  1.00  0.00           H  
ATOM   3506 1HB  PHE A 227       4.734  84.390  57.616  1.00  0.00           H  
ATOM   3507 2HB  PHE A 227       5.387  85.142  59.062  1.00  0.00           H  
ATOM   3508  HD1 PHE A 227       2.996  85.469  56.313  1.00  0.00           H  
ATOM   3509  HD2 PHE A 227       4.596  87.312  59.819  1.00  0.00           H  
ATOM   3510  HE1 PHE A 227       1.087  87.040  56.356  1.00  0.00           H  
ATOM   3511  HE2 PHE A 227       2.687  88.883  59.867  1.00  0.00           H  
ATOM   3512  HZ  PHE A 227       0.933  88.747  58.133  1.00  0.00           H  
ATOM   3513  N   GLU A 228       5.331  87.524  55.676  1.00  0.00           N  
ATOM   3514  CA  GLU A 228       4.784  87.804  54.313  1.00  0.00           C  
ATOM   3515  C   GLU A 228       5.841  87.755  53.241  1.00  0.00           C  
ATOM   3516  O   GLU A 228       5.675  87.300  52.093  1.00  0.00           O  
ATOM   3517  CB  GLU A 228       4.108  89.176  54.270  1.00  0.00           C  
ATOM   3518  CG  GLU A 228       3.455  89.514  52.937  1.00  0.00           C  
ATOM   3519  CD  GLU A 228       2.726  90.829  52.959  1.00  0.00           C  
ATOM   3520  OE1 GLU A 228       2.706  91.458  53.990  1.00  0.00           O  
ATOM   3521  OE2 GLU A 228       2.190  91.205  51.944  1.00  0.00           O  
ATOM   3522  H   GLU A 228       5.336  88.262  56.365  1.00  0.00           H  
ATOM   3523  HA  GLU A 228       4.039  87.044  54.076  1.00  0.00           H  
ATOM   3524 1HB  GLU A 228       3.339  89.227  55.041  1.00  0.00           H  
ATOM   3525 2HB  GLU A 228       4.842  89.951  54.489  1.00  0.00           H  
ATOM   3526 1HG  GLU A 228       4.225  89.551  52.167  1.00  0.00           H  
ATOM   3527 2HG  GLU A 228       2.756  88.721  52.676  1.00  0.00           H  
ATOM   3528  N   THR A 229       7.039  88.320  53.489  1.00  0.00           N  
ATOM   3529  CA  THR A 229       8.100  88.350  52.501  1.00  0.00           C  
ATOM   3530  C   THR A 229       8.946  87.067  52.557  1.00  0.00           C  
ATOM   3531  O   THR A 229       9.931  86.995  51.848  1.00  0.00           O  
ATOM   3532  CB  THR A 229       9.000  89.583  52.703  1.00  0.00           C  
ATOM   3533  OG1 THR A 229       9.586  89.541  54.010  1.00  0.00           O  
ATOM   3534  CG2 THR A 229       8.192  90.863  52.554  1.00  0.00           C  
ATOM   3535  H   THR A 229       7.199  88.736  54.395  1.00  0.00           H  
ATOM   3536  HA  THR A 229       7.649  88.410  51.510  1.00  0.00           H  
ATOM   3537  HB  THR A 229       9.798  89.576  51.961  1.00  0.00           H  
ATOM   3538  HG1 THR A 229       9.287  88.753  54.470  1.00  0.00           H  
ATOM   3539 1HG2 THR A 229       8.844  91.724  52.700  1.00  0.00           H  
ATOM   3540 2HG2 THR A 229       7.754  90.904  51.557  1.00  0.00           H  
ATOM   3541 3HG2 THR A 229       7.398  90.880  53.300  1.00  0.00           H  
ATOM   3542  N   THR A 230       8.538  86.057  53.357  1.00  0.00           N  
ATOM   3543  CA  THR A 230       9.334  84.820  53.418  1.00  0.00           C  
ATOM   3544  C   THR A 230       8.396  83.609  53.210  1.00  0.00           C  
ATOM   3545  O   THR A 230       8.033  83.407  52.048  1.00  0.00           O  
ATOM   3546  CB  THR A 230      10.083  84.692  54.757  1.00  0.00           C  
ATOM   3547  OG1 THR A 230       9.145  84.751  55.840  1.00  0.00           O  
ATOM   3548  CG2 THR A 230      11.098  85.814  54.910  1.00  0.00           C  
ATOM   3549  H   THR A 230       7.699  86.130  53.915  1.00  0.00           H  
ATOM   3550  HA  THR A 230      10.074  84.845  52.618  1.00  0.00           H  
ATOM   3551  HB  THR A 230      10.601  83.734  54.795  1.00  0.00           H  
ATOM   3552  HG1 THR A 230       8.911  85.666  56.011  1.00  0.00           H  
ATOM   3553 1HG2 THR A 230      11.618  85.708  55.862  1.00  0.00           H  
ATOM   3554 2HG2 THR A 230      11.820  85.766  54.095  1.00  0.00           H  
ATOM   3555 3HG2 THR A 230      10.585  86.775  54.883  1.00  0.00           H  
ATOM   3556  N   GLY A 231       7.949  82.952  54.279  1.00  0.00           N  
ATOM   3557  CA  GLY A 231       7.111  81.747  54.131  1.00  0.00           C  
ATOM   3558  C   GLY A 231       5.947  81.872  53.171  1.00  0.00           C  
ATOM   3559  O   GLY A 231       5.702  80.966  52.364  1.00  0.00           O  
ATOM   3560  H   GLY A 231       8.183  83.278  55.206  1.00  0.00           H  
ATOM   3561 1HA  GLY A 231       7.727  80.915  53.789  1.00  0.00           H  
ATOM   3562 2HA  GLY A 231       6.703  81.466  55.101  1.00  0.00           H  
ATOM   3563  N   LYS A 232       5.156  82.942  53.258  1.00  0.00           N  
ATOM   3564  CA  LYS A 232       3.993  83.033  52.306  1.00  0.00           C  
ATOM   3565  C   LYS A 232       4.501  83.162  50.889  1.00  0.00           C  
ATOM   3566  O   LYS A 232       4.011  82.533  49.941  1.00  0.00           O  
ATOM   3567  CB  LYS A 232       3.083  84.217  52.634  1.00  0.00           C  
ATOM   3568  CG  LYS A 232       1.858  84.337  51.736  1.00  0.00           C  
ATOM   3569  CD  LYS A 232       0.966  85.491  52.169  1.00  0.00           C  
ATOM   3570  CE  LYS A 232      -0.304  85.553  51.334  1.00  0.00           C  
ATOM   3571  NZ  LYS A 232      -0.019  85.873  49.909  1.00  0.00           N  
ATOM   3572  H   LYS A 232       5.303  83.684  53.927  1.00  0.00           H  
ATOM   3573  HA  LYS A 232       3.403  82.120  52.392  1.00  0.00           H  
ATOM   3574 1HB  LYS A 232       2.735  84.135  53.664  1.00  0.00           H  
ATOM   3575 2HB  LYS A 232       3.649  85.145  52.552  1.00  0.00           H  
ATOM   3576 1HG  LYS A 232       2.176  84.501  50.706  1.00  0.00           H  
ATOM   3577 2HG  LYS A 232       1.285  83.411  51.777  1.00  0.00           H  
ATOM   3578 1HD  LYS A 232       0.696  85.368  53.219  1.00  0.00           H  
ATOM   3579 2HD  LYS A 232       1.508  86.430  52.059  1.00  0.00           H  
ATOM   3580 1HE  LYS A 232      -0.818  84.594  51.382  1.00  0.00           H  
ATOM   3581 2HE  LYS A 232      -0.969  86.317  51.739  1.00  0.00           H  
ATOM   3582 1HZ  LYS A 232      -0.885  85.906  49.391  1.00  0.00           H  
ATOM   3583 2HZ  LYS A 232       0.442  86.771  49.851  1.00  0.00           H  
ATOM   3584 3HZ  LYS A 232       0.581  85.162  49.517  1.00  0.00           H  
ATOM   3585  N   VAL A 233       5.514  84.026  50.694  1.00  0.00           N  
ATOM   3586  CA  VAL A 233       6.067  84.268  49.370  1.00  0.00           C  
ATOM   3587  C   VAL A 233       6.792  83.050  48.796  1.00  0.00           C  
ATOM   3588  O   VAL A 233       6.641  82.735  47.603  1.00  0.00           O  
ATOM   3589  CB  VAL A 233       7.046  85.456  49.426  1.00  0.00           C  
ATOM   3590  CG1 VAL A 233       8.316  85.065  50.165  1.00  0.00           C  
ATOM   3591  CG2 VAL A 233       7.366  85.930  48.016  1.00  0.00           C  
ATOM   3592  H   VAL A 233       5.900  84.519  51.486  1.00  0.00           H  
ATOM   3593  HA  VAL A 233       5.248  84.513  48.693  1.00  0.00           H  
ATOM   3594  HB  VAL A 233       6.584  86.269  49.987  1.00  0.00           H  
ATOM   3595 1HG1 VAL A 233       8.997  85.917  50.195  1.00  0.00           H  
ATOM   3596 2HG1 VAL A 233       8.067  84.764  51.183  1.00  0.00           H  
ATOM   3597 3HG1 VAL A 233       8.798  84.235  49.648  1.00  0.00           H  
ATOM   3598 1HG2 VAL A 233       8.058  86.770  48.063  1.00  0.00           H  
ATOM   3599 2HG2 VAL A 233       7.822  85.115  47.453  1.00  0.00           H  
ATOM   3600 3HG2 VAL A 233       6.447  86.243  47.520  1.00  0.00           H  
ATOM   3601  N   ALA A 234       7.462  82.245  49.625  1.00  0.00           N  
ATOM   3602  CA  ALA A 234       8.083  81.022  49.178  1.00  0.00           C  
ATOM   3603  C   ALA A 234       7.005  80.043  48.714  1.00  0.00           C  
ATOM   3604  O   ALA A 234       7.254  79.278  47.769  1.00  0.00           O  
ATOM   3605  CB  ALA A 234       8.931  80.417  50.287  1.00  0.00           C  
ATOM   3606  H   ALA A 234       7.534  82.506  50.598  1.00  0.00           H  
ATOM   3607  HA  ALA A 234       8.728  81.259  48.332  1.00  0.00           H  
ATOM   3608 1HB  ALA A 234       9.391  79.495  49.931  1.00  0.00           H  
ATOM   3609 2HB  ALA A 234       9.709  81.123  50.576  1.00  0.00           H  
ATOM   3610 3HB  ALA A 234       8.301  80.198  51.148  1.00  0.00           H  
ATOM   3611  N   ALA A 235       5.995  79.893  49.560  1.00  0.00           N  
ATOM   3612  CA  ALA A 235       4.938  78.923  49.271  1.00  0.00           C  
ATOM   3613  C   ALA A 235       4.265  79.270  47.932  1.00  0.00           C  
ATOM   3614  O   ALA A 235       3.985  78.401  47.095  1.00  0.00           O  
ATOM   3615  CB  ALA A 235       3.916  78.891  50.398  1.00  0.00           C  
ATOM   3616  H   ALA A 235       5.942  80.441  50.407  1.00  0.00           H  
ATOM   3617  HA  ALA A 235       5.397  77.938  49.186  1.00  0.00           H  
ATOM   3618 1HB  ALA A 235       3.139  78.164  50.164  1.00  0.00           H  
ATOM   3619 2HB  ALA A 235       4.409  78.609  51.328  1.00  0.00           H  
ATOM   3620 3HB  ALA A 235       3.468  79.877  50.510  1.00  0.00           H  
ATOM   3621  N   GLU A 236       4.063  80.570  47.725  1.00  0.00           N  
ATOM   3622  CA  GLU A 236       3.531  80.993  46.396  1.00  0.00           C  
ATOM   3623  C   GLU A 236       4.485  80.639  45.279  1.00  0.00           C  
ATOM   3624  O   GLU A 236       4.035  80.104  44.234  1.00  0.00           O  
ATOM   3625  CB  GLU A 236       3.264  82.499  46.366  1.00  0.00           C  
ATOM   3626  CG  GLU A 236       2.090  82.947  47.226  1.00  0.00           C  
ATOM   3627  CD  GLU A 236       1.908  84.439  47.236  1.00  0.00           C  
ATOM   3628  OE1 GLU A 236       2.740  85.124  46.691  1.00  0.00           O  
ATOM   3629  OE2 GLU A 236       0.935  84.895  47.789  1.00  0.00           O  
ATOM   3630  H   GLU A 236       4.254  81.273  48.425  1.00  0.00           H  
ATOM   3631  HA  GLU A 236       2.589  80.473  46.219  1.00  0.00           H  
ATOM   3632 1HB  GLU A 236       4.151  83.033  46.707  1.00  0.00           H  
ATOM   3633 2HB  GLU A 236       3.067  82.814  45.341  1.00  0.00           H  
ATOM   3634 1HG  GLU A 236       1.179  82.484  46.848  1.00  0.00           H  
ATOM   3635 2HG  GLU A 236       2.246  82.598  48.245  1.00  0.00           H  
ATOM   3636  N   LEU A 237       5.802  80.861  45.391  1.00  0.00           N  
ATOM   3637  CA  LEU A 237       6.719  80.569  44.311  1.00  0.00           C  
ATOM   3638  C   LEU A 237       7.012  79.093  44.065  1.00  0.00           C  
ATOM   3639  O   LEU A 237       7.266  78.732  42.902  1.00  0.00           O  
ATOM   3640  CB  LEU A 237       8.042  81.296  44.582  1.00  0.00           C  
ATOM   3641  CG  LEU A 237       7.986  82.827  44.514  1.00  0.00           C  
ATOM   3642  CD1 LEU A 237       9.328  83.405  44.941  1.00  0.00           C  
ATOM   3643  CD2 LEU A 237       7.629  83.261  43.100  1.00  0.00           C  
ATOM   3644  H   LEU A 237       6.163  81.243  46.254  1.00  0.00           H  
ATOM   3645  HA  LEU A 237       6.286  80.935  43.381  1.00  0.00           H  
ATOM   3646 1HB  LEU A 237       8.393  81.021  45.575  1.00  0.00           H  
ATOM   3647 2HB  LEU A 237       8.779  80.959  43.853  1.00  0.00           H  
ATOM   3648  HG  LEU A 237       7.229  83.195  45.208  1.00  0.00           H  
ATOM   3649 1HD1 LEU A 237       9.288  84.493  44.893  1.00  0.00           H  
ATOM   3650 2HD1 LEU A 237       9.549  83.095  45.963  1.00  0.00           H  
ATOM   3651 3HD1 LEU A 237      10.109  83.041  44.274  1.00  0.00           H  
ATOM   3652 1HD2 LEU A 237       7.589  84.349  43.052  1.00  0.00           H  
ATOM   3653 2HD2 LEU A 237       8.386  82.895  42.406  1.00  0.00           H  
ATOM   3654 3HD2 LEU A 237       6.658  82.849  42.827  1.00  0.00           H  
ATOM   3655  N   ILE A 238       7.003  78.268  45.110  1.00  0.00           N  
ATOM   3656  CA  ILE A 238       7.359  76.872  44.932  1.00  0.00           C  
ATOM   3657  C   ILE A 238       6.103  76.143  44.401  1.00  0.00           C  
ATOM   3658  O   ILE A 238       5.147  76.026  45.145  1.00  0.00           O  
ATOM   3659  CB  ILE A 238       7.846  76.239  46.248  1.00  0.00           C  
ATOM   3660  CG1 ILE A 238       9.107  76.949  46.748  1.00  0.00           C  
ATOM   3661  CG2 ILE A 238       8.109  74.753  46.058  1.00  0.00           C  
ATOM   3662  CD1 ILE A 238       9.516  76.554  48.148  1.00  0.00           C  
ATOM   3663  H   ILE A 238       6.751  78.598  46.031  1.00  0.00           H  
ATOM   3664  HA  ILE A 238       8.170  76.812  44.207  1.00  0.00           H  
ATOM   3665  HB  ILE A 238       7.086  76.368  47.017  1.00  0.00           H  
ATOM   3666 1HG1 ILE A 238       9.937  76.733  46.076  1.00  0.00           H  
ATOM   3667 2HG1 ILE A 238       8.947  78.028  46.732  1.00  0.00           H  
ATOM   3668 1HG2 ILE A 238       8.454  74.321  46.997  1.00  0.00           H  
ATOM   3669 2HG2 ILE A 238       7.190  74.258  45.747  1.00  0.00           H  
ATOM   3670 3HG2 ILE A 238       8.873  74.613  45.293  1.00  0.00           H  
ATOM   3671 1HD1 ILE A 238      10.417  77.099  48.432  1.00  0.00           H  
ATOM   3672 2HD1 ILE A 238       8.712  76.795  48.844  1.00  0.00           H  
ATOM   3673 3HD1 ILE A 238       9.716  75.484  48.180  1.00  0.00           H  
ATOM   3674  N   LYS A 239       6.261  75.587  43.230  1.00  0.00           N  
ATOM   3675  CA  LYS A 239       5.126  74.823  42.634  1.00  0.00           C  
ATOM   3676  C   LYS A 239       4.693  73.651  43.478  1.00  0.00           C  
ATOM   3677  O   LYS A 239       5.522  72.813  43.926  1.00  0.00           O  
ATOM   3678  CB  LYS A 239       5.488  74.318  41.237  1.00  0.00           C  
ATOM   3679  CG  LYS A 239       4.354  73.604  40.512  1.00  0.00           C  
ATOM   3680  CD  LYS A 239       4.769  73.192  39.108  1.00  0.00           C  
ATOM   3681  CE  LYS A 239       3.637  72.479  38.382  1.00  0.00           C  
ATOM   3682  NZ  LYS A 239       4.028  72.070  37.006  1.00  0.00           N  
ATOM   3683  H   LYS A 239       7.128  75.659  42.717  1.00  0.00           H  
ATOM   3684  HA  LYS A 239       4.267  75.489  42.550  1.00  0.00           H  
ATOM   3685 1HB  LYS A 239       5.805  75.157  40.617  1.00  0.00           H  
ATOM   3686 2HB  LYS A 239       6.328  73.627  41.306  1.00  0.00           H  
ATOM   3687 1HG  LYS A 239       4.067  72.714  41.073  1.00  0.00           H  
ATOM   3688 2HG  LYS A 239       3.491  74.265  40.448  1.00  0.00           H  
ATOM   3689 1HD  LYS A 239       5.054  74.077  38.538  1.00  0.00           H  
ATOM   3690 2HD  LYS A 239       5.629  72.524  39.163  1.00  0.00           H  
ATOM   3691 1HE  LYS A 239       3.348  71.592  38.944  1.00  0.00           H  
ATOM   3692 2HE  LYS A 239       2.773  73.140  38.319  1.00  0.00           H  
ATOM   3693 1HZ  LYS A 239       3.252  71.602  36.560  1.00  0.00           H  
ATOM   3694 2HZ  LYS A 239       4.281  72.888  36.470  1.00  0.00           H  
ATOM   3695 3HZ  LYS A 239       4.818  71.441  37.053  1.00  0.00           H  
ATOM   3696  N   GLY A 240       3.410  73.637  43.809  1.00  0.00           N  
ATOM   3697  CA  GLY A 240       2.892  72.494  44.591  1.00  0.00           C  
ATOM   3698  C   GLY A 240       3.249  72.458  46.056  1.00  0.00           C  
ATOM   3699  O   GLY A 240       2.870  71.480  46.726  1.00  0.00           O  
ATOM   3700  H   GLY A 240       2.778  74.379  43.545  1.00  0.00           H  
ATOM   3701 1HA  GLY A 240       1.804  72.476  44.532  1.00  0.00           H  
ATOM   3702 2HA  GLY A 240       3.253  71.563  44.156  1.00  0.00           H  
ATOM   3703  N   ALA A 241       3.911  73.512  46.553  1.00  0.00           N  
ATOM   3704  CA  ALA A 241       4.276  73.519  47.967  1.00  0.00           C  
ATOM   3705  C   ALA A 241       3.102  73.556  48.915  1.00  0.00           C  
ATOM   3706  O   ALA A 241       1.972  73.954  48.615  1.00  0.00           O  
ATOM   3707  CB  ALA A 241       5.191  74.701  48.255  1.00  0.00           C  
ATOM   3708  H   ALA A 241       4.164  74.301  45.976  1.00  0.00           H  
ATOM   3709  HA  ALA A 241       4.808  72.593  48.184  1.00  0.00           H  
ATOM   3710 1HB  ALA A 241       5.461  74.703  49.310  1.00  0.00           H  
ATOM   3711 2HB  ALA A 241       6.093  74.618  47.649  1.00  0.00           H  
ATOM   3712 3HB  ALA A 241       4.674  75.628  48.011  1.00  0.00           H  
ATOM   3713  N   GLU A 242       3.316  72.998  50.129  1.00  0.00           N  
ATOM   3714  CA  GLU A 242       2.366  73.049  51.223  1.00  0.00           C  
ATOM   3715  C   GLU A 242       2.826  74.015  52.312  1.00  0.00           C  
ATOM   3716  O   GLU A 242       3.990  73.855  52.705  1.00  0.00           O  
ATOM   3717  CB  GLU A 242       2.165  71.652  51.814  1.00  0.00           C  
ATOM   3718  CG  GLU A 242       1.159  71.590  52.954  1.00  0.00           C  
ATOM   3719  CD  GLU A 242       0.965  70.198  53.489  1.00  0.00           C  
ATOM   3720  OE1 GLU A 242       1.873  69.410  53.383  1.00  0.00           O  
ATOM   3721  OE2 GLU A 242      -0.093  69.923  54.004  1.00  0.00           O  
ATOM   3722  H   GLU A 242       4.196  72.521  50.264  1.00  0.00           H  
ATOM   3723  HA  GLU A 242       1.412  73.407  50.836  1.00  0.00           H  
ATOM   3724 1HB  GLU A 242       1.826  70.971  51.032  1.00  0.00           H  
ATOM   3725 2HB  GLU A 242       3.117  71.274  52.187  1.00  0.00           H  
ATOM   3726 1HG  GLU A 242       1.503  72.233  53.764  1.00  0.00           H  
ATOM   3727 2HG  GLU A 242       0.203  71.975  52.602  1.00  0.00           H  
ATOM   3728  N   LEU A 243       1.992  74.936  52.761  1.00  0.00           N  
ATOM   3729  CA  LEU A 243       2.439  75.880  53.811  1.00  0.00           C  
ATOM   3730  C   LEU A 243       1.584  75.650  55.048  1.00  0.00           C  
ATOM   3731  O   LEU A 243       0.372  75.475  55.007  1.00  0.00           O  
ATOM   3732  CB  LEU A 243       2.313  77.336  53.346  1.00  0.00           C  
ATOM   3733  CG  LEU A 243       2.704  78.401  54.379  1.00  0.00           C  
ATOM   3734  CD1 LEU A 243       4.196  78.303  54.671  1.00  0.00           C  
ATOM   3735  CD2 LEU A 243       2.340  79.780  53.850  1.00  0.00           C  
ATOM   3736  H   LEU A 243       1.051  75.010  52.401  1.00  0.00           H  
ATOM   3737  HA  LEU A 243       3.488  75.682  54.030  1.00  0.00           H  
ATOM   3738 1HB  LEU A 243       2.945  77.477  52.470  1.00  0.00           H  
ATOM   3739 2HB  LEU A 243       1.279  77.520  53.055  1.00  0.00           H  
ATOM   3740  HG  LEU A 243       2.170  78.217  55.311  1.00  0.00           H  
ATOM   3741 1HD1 LEU A 243       4.473  79.059  55.405  1.00  0.00           H  
ATOM   3742 2HD1 LEU A 243       4.425  77.313  55.066  1.00  0.00           H  
ATOM   3743 3HD1 LEU A 243       4.757  78.466  53.752  1.00  0.00           H  
ATOM   3744 1HD2 LEU A 243       2.617  80.536  54.585  1.00  0.00           H  
ATOM   3745 2HD2 LEU A 243       2.876  79.965  52.918  1.00  0.00           H  
ATOM   3746 3HD2 LEU A 243       1.267  79.828  53.667  1.00  0.00           H  
ATOM   3747  N   LYS A 244       2.222  75.585  56.219  1.00  0.00           N  
ATOM   3748  CA  LYS A 244       1.533  75.528  57.497  1.00  0.00           C  
ATOM   3749  C   LYS A 244       1.925  76.798  58.237  1.00  0.00           C  
ATOM   3750  O   LYS A 244       3.139  77.057  58.418  1.00  0.00           O  
ATOM   3751  CB  LYS A 244       1.907  74.277  58.294  1.00  0.00           C  
ATOM   3752  CG  LYS A 244       1.603  72.965  57.583  1.00  0.00           C  
ATOM   3753  CD  LYS A 244       0.104  72.756  57.426  1.00  0.00           C  
ATOM   3754  CE  LYS A 244      -0.205  71.402  56.805  1.00  0.00           C  
ATOM   3755  NZ  LYS A 244      -1.665  71.208  56.591  1.00  0.00           N  
ATOM   3756  H   LYS A 244       3.232  75.576  56.204  1.00  0.00           H  
ATOM   3757  HA  LYS A 244       0.459  75.498  57.310  1.00  0.00           H  
ATOM   3758 1HB  LYS A 244       2.973  74.295  58.520  1.00  0.00           H  
ATOM   3759 2HB  LYS A 244       1.370  74.276  59.243  1.00  0.00           H  
ATOM   3760 1HG  LYS A 244       2.066  72.969  56.596  1.00  0.00           H  
ATOM   3761 2HG  LYS A 244       2.017  72.136  58.157  1.00  0.00           H  
ATOM   3762 1HD  LYS A 244      -0.377  72.818  58.403  1.00  0.00           H  
ATOM   3763 2HD  LYS A 244      -0.307  73.539  56.788  1.00  0.00           H  
ATOM   3764 1HE  LYS A 244       0.304  71.316  55.847  1.00  0.00           H  
ATOM   3765 2HE  LYS A 244       0.161  70.610  57.458  1.00  0.00           H  
ATOM   3766 1HZ  LYS A 244      -1.828  70.300  56.179  1.00  0.00           H  
ATOM   3767 2HZ  LYS A 244      -2.147  71.267  57.477  1.00  0.00           H  
ATOM   3768 3HZ  LYS A 244      -2.013  71.925  55.971  1.00  0.00           H  
ATOM   3769  N   VAL A 245       0.923  77.587  58.572  1.00  0.00           N  
ATOM   3770  CA  VAL A 245       1.211  78.843  59.309  1.00  0.00           C  
ATOM   3771  C   VAL A 245       0.925  78.599  60.775  1.00  0.00           C  
ATOM   3772  O   VAL A 245      -0.219  78.291  61.099  1.00  0.00           O  
ATOM   3773  CB  VAL A 245       0.347  80.012  58.800  1.00  0.00           C  
ATOM   3774  CG1 VAL A 245       0.641  81.276  59.595  1.00  0.00           C  
ATOM   3775  CG2 VAL A 245       0.601  80.237  57.317  1.00  0.00           C  
ATOM   3776  H   VAL A 245      -0.034  77.360  58.341  1.00  0.00           H  
ATOM   3777  HA  VAL A 245       2.258  79.104  59.153  1.00  0.00           H  
ATOM   3778  HB  VAL A 245      -0.704  79.771  58.958  1.00  0.00           H  
ATOM   3779 1HG1 VAL A 245       0.022  82.093  59.222  1.00  0.00           H  
ATOM   3780 2HG1 VAL A 245       0.418  81.104  60.648  1.00  0.00           H  
ATOM   3781 3HG1 VAL A 245       1.692  81.540  59.484  1.00  0.00           H  
ATOM   3782 1HG2 VAL A 245      -0.014  81.064  56.964  1.00  0.00           H  
ATOM   3783 2HG2 VAL A 245       1.653  80.472  57.160  1.00  0.00           H  
ATOM   3784 3HG2 VAL A 245       0.345  79.333  56.764  1.00  0.00           H  
ATOM   3785  N   TYR A 246       1.919  78.696  61.674  1.00  0.00           N  
ATOM   3786  CA  TYR A 246       1.688  78.492  63.098  1.00  0.00           C  
ATOM   3787  C   TYR A 246       1.196  79.799  63.700  1.00  0.00           C  
ATOM   3788  O   TYR A 246       1.994  80.764  63.767  1.00  0.00           O  
ATOM   3789  CB  TYR A 246       2.958  78.009  63.803  1.00  0.00           C  
ATOM   3790  CG  TYR A 246       3.383  76.613  63.405  1.00  0.00           C  
ATOM   3791  CD1 TYR A 246       2.438  75.700  62.960  1.00  0.00           C  
ATOM   3792  CD2 TYR A 246       4.718  76.245  63.486  1.00  0.00           C  
ATOM   3793  CE1 TYR A 246       2.826  74.425  62.597  1.00  0.00           C  
ATOM   3794  CE2 TYR A 246       5.106  74.970  63.123  1.00  0.00           C  
ATOM   3795  CZ  TYR A 246       4.166  74.062  62.680  1.00  0.00           C  
ATOM   3796  OH  TYR A 246       4.553  72.792  62.319  1.00  0.00           O  
ATOM   3797  H   TYR A 246       2.851  78.916  61.353  1.00  0.00           H  
ATOM   3798  HA  TYR A 246       0.919  77.728  63.218  1.00  0.00           H  
ATOM   3799 1HB  TYR A 246       3.779  78.692  63.580  1.00  0.00           H  
ATOM   3800 2HB  TYR A 246       2.803  78.024  64.881  1.00  0.00           H  
ATOM   3801  HD1 TYR A 246       1.389  75.989  62.897  1.00  0.00           H  
ATOM   3802  HD2 TYR A 246       5.460  76.962  63.836  1.00  0.00           H  
ATOM   3803  HE1 TYR A 246       2.084  73.708  62.248  1.00  0.00           H  
ATOM   3804  HE2 TYR A 246       6.156  74.681  63.187  1.00  0.00           H  
ATOM   3805  HH  TYR A 246       3.783  72.293  62.037  1.00  0.00           H  
ATOM   3806  N   LYS A 247      -0.039  79.839  64.148  1.00  0.00           N  
ATOM   3807  CA  LYS A 247      -0.605  81.112  64.640  1.00  0.00           C  
ATOM   3808  C   LYS A 247       0.087  81.618  65.919  1.00  0.00           C  
ATOM   3809  O   LYS A 247       0.240  80.867  66.887  1.00  0.00           O  
ATOM   3810  CB  LYS A 247      -2.105  80.957  64.894  1.00  0.00           C  
ATOM   3811  CG  LYS A 247      -2.806  82.238  65.327  1.00  0.00           C  
ATOM   3812  CD  LYS A 247      -4.303  82.021  65.489  1.00  0.00           C  
ATOM   3813  CE  LYS A 247      -5.004  83.300  65.922  1.00  0.00           C  
ATOM   3814  NZ  LYS A 247      -6.471  83.103  66.084  1.00  0.00           N  
ATOM   3815  H   LYS A 247      -0.612  79.008  64.162  1.00  0.00           H  
ATOM   3816  HA  LYS A 247      -0.455  81.876  63.876  1.00  0.00           H  
ATOM   3817 1HB  LYS A 247      -2.593  80.599  63.987  1.00  0.00           H  
ATOM   3818 2HB  LYS A 247      -2.267  80.208  65.670  1.00  0.00           H  
ATOM   3819 1HG  LYS A 247      -2.392  82.576  66.278  1.00  0.00           H  
ATOM   3820 2HG  LYS A 247      -2.638  83.014  64.582  1.00  0.00           H  
ATOM   3821 1HD  LYS A 247      -4.727  81.688  64.540  1.00  0.00           H  
ATOM   3822 2HD  LYS A 247      -4.481  81.249  66.237  1.00  0.00           H  
ATOM   3823 1HE  LYS A 247      -4.589  83.639  66.870  1.00  0.00           H  
ATOM   3824 2HE  LYS A 247      -4.835  84.078  65.178  1.00  0.00           H  
ATOM   3825 1HZ  LYS A 247      -6.898  83.972  66.372  1.00  0.00           H  
ATOM   3826 2HZ  LYS A 247      -6.870  82.806  65.205  1.00  0.00           H  
ATOM   3827 3HZ  LYS A 247      -6.640  82.397  66.786  1.00  0.00           H  
ATOM   3828  N   ASP A 248       0.502  82.878  65.842  1.00  0.00           N  
ATOM   3829  CA  ASP A 248       1.190  83.497  66.994  1.00  0.00           C  
ATOM   3830  C   ASP A 248       2.588  82.937  67.246  1.00  0.00           C  
ATOM   3831  O   ASP A 248       3.235  83.414  68.226  1.00  0.00           O  
ATOM   3832  CB  ASP A 248       0.352  83.322  68.263  1.00  0.00           C  
ATOM   3833  CG  ASP A 248      -0.980  84.058  68.199  1.00  0.00           C  
ATOM   3834  OD1 ASP A 248      -0.988  85.196  67.792  1.00  0.00           O  
ATOM   3835  OD2 ASP A 248      -1.975  83.476  68.559  1.00  0.00           O  
ATOM   3836  H   ASP A 248       0.355  83.424  65.005  1.00  0.00           H  
ATOM   3837  HA  ASP A 248       1.309  84.562  66.795  1.00  0.00           H  
ATOM   3838 1HB  ASP A 248       0.157  82.262  68.427  1.00  0.00           H  
ATOM   3839 2HB  ASP A 248       0.912  83.689  69.123  1.00  0.00           H  
ATOM   3840  N   ALA A 249       3.132  82.066  66.435  1.00  0.00           N  
ATOM   3841  CA  ALA A 249       4.421  81.442  66.715  1.00  0.00           C  
ATOM   3842  C   ALA A 249       5.589  82.367  66.345  1.00  0.00           C  
ATOM   3843  O   ALA A 249       5.524  83.152  65.374  1.00  0.00           O  
ATOM   3844  CB  ALA A 249       4.535  80.120  65.970  1.00  0.00           C  
ATOM   3845  H   ALA A 249       2.640  81.820  65.588  1.00  0.00           H  
ATOM   3846  HA  ALA A 249       4.480  81.252  67.787  1.00  0.00           H  
ATOM   3847 1HB  ALA A 249       5.500  79.663  66.186  1.00  0.00           H  
ATOM   3848 2HB  ALA A 249       3.737  79.451  66.292  1.00  0.00           H  
ATOM   3849 3HB  ALA A 249       4.449  80.298  64.899  1.00  0.00           H  
ATOM   3850  N   PRO A 250       6.666  82.263  67.088  1.00  0.00           N  
ATOM   3851  CA  PRO A 250       7.856  83.088  66.868  1.00  0.00           C  
ATOM   3852  C   PRO A 250       8.789  82.381  65.918  1.00  0.00           C  
ATOM   3853  O   PRO A 250       8.463  81.302  65.352  1.00  0.00           O  
ATOM   3854  CB  PRO A 250       8.467  83.225  68.266  1.00  0.00           C  
ATOM   3855  CG  PRO A 250       8.196  81.911  68.915  1.00  0.00           C  
ATOM   3856  CD  PRO A 250       6.819  81.534  68.435  1.00  0.00           C  
ATOM   3857  HA  PRO A 250       7.548  84.071  66.481  1.00  0.00           H  
ATOM   3858 1HB  PRO A 250       9.542  83.448  68.187  1.00  0.00           H  
ATOM   3859 2HB  PRO A 250       8.003  84.068  68.799  1.00  0.00           H  
ATOM   3860 1HG  PRO A 250       8.962  81.178  68.622  1.00  0.00           H  
ATOM   3861 2HG  PRO A 250       8.251  82.009  70.009  1.00  0.00           H  
ATOM   3862 1HD  PRO A 250       6.765  80.445  68.295  1.00  0.00           H  
ATOM   3863 2HD  PRO A 250       6.071  81.870  69.168  1.00  0.00           H  
ATOM   3864  N   HIS A 251       9.945  82.992  65.658  1.00  0.00           N  
ATOM   3865  CA  HIS A 251      10.901  82.408  64.764  1.00  0.00           C  
ATOM   3866  C   HIS A 251      11.422  81.021  65.219  1.00  0.00           C  
ATOM   3867  O   HIS A 251      11.488  80.118  64.382  1.00  0.00           O  
ATOM   3868  CB  HIS A 251      12.078  83.373  64.589  1.00  0.00           C  
ATOM   3869  CG  HIS A 251      13.128  82.876  63.645  1.00  0.00           C  
ATOM   3870  ND1 HIS A 251      14.356  83.490  63.508  1.00  0.00           N  
ATOM   3871  CD2 HIS A 251      13.135  81.825  62.792  1.00  0.00           C  
ATOM   3872  CE1 HIS A 251      15.073  82.837  62.611  1.00  0.00           C  
ATOM   3873  NE2 HIS A 251      14.355  81.824  62.161  1.00  0.00           N  
ATOM   3874  H   HIS A 251      10.156  83.878  66.093  1.00  0.00           H  
ATOM   3875  HA  HIS A 251      10.436  82.241  63.793  1.00  0.00           H  
ATOM   3876 1HB  HIS A 251      11.711  84.331  64.218  1.00  0.00           H  
ATOM   3877 2HB  HIS A 251      12.546  83.555  65.556  1.00  0.00           H  
ATOM   3878  HD1 HIS A 251      14.698  84.255  64.054  1.00  0.00           H  
ATOM   3879  HD2 HIS A 251      12.396  81.060  62.553  1.00  0.00           H  
ATOM   3880  HE1 HIS A 251      16.081  83.166  62.359  1.00  0.00           H  
ATOM   3881  N   GLY A 252      11.760  80.898  66.505  1.00  0.00           N  
ATOM   3882  CA  GLY A 252      12.429  79.629  66.936  1.00  0.00           C  
ATOM   3883  C   GLY A 252      11.404  78.557  67.259  1.00  0.00           C  
ATOM   3884  O   GLY A 252      11.408  77.974  68.336  1.00  0.00           O  
ATOM   3885  H   GLY A 252      11.584  81.619  67.190  1.00  0.00           H  
ATOM   3886 1HA  GLY A 252      13.092  79.280  66.144  1.00  0.00           H  
ATOM   3887 2HA  GLY A 252      13.048  79.823  67.811  1.00  0.00           H  
ATOM   3888  N   PHE A 253      10.525  78.235  66.268  1.00  0.00           N  
ATOM   3889  CA  PHE A 253       9.441  77.297  66.565  1.00  0.00           C  
ATOM   3890  C   PHE A 253       9.902  75.841  66.610  1.00  0.00           C  
ATOM   3891  O   PHE A 253       9.145  74.939  66.991  1.00  0.00           O  
ATOM   3892  CB  PHE A 253       8.329  77.440  65.524  1.00  0.00           C  
ATOM   3893  CG  PHE A 253       8.769  77.132  64.121  1.00  0.00           C  
ATOM   3894  CD1 PHE A 253       9.127  75.842  63.759  1.00  0.00           C  
ATOM   3895  CD2 PHE A 253       8.826  78.131  63.162  1.00  0.00           C  
ATOM   3896  CE1 PHE A 253       9.532  75.558  62.468  1.00  0.00           C  
ATOM   3897  CE2 PHE A 253       9.229  77.850  61.871  1.00  0.00           C  
ATOM   3898  CZ  PHE A 253       9.583  76.561  61.524  1.00  0.00           C  
ATOM   3899  H   PHE A 253      10.599  78.623  65.338  1.00  0.00           H  
ATOM   3900  HA  PHE A 253       9.037  77.536  67.550  1.00  0.00           H  
ATOM   3901 1HB  PHE A 253       7.507  76.771  65.777  1.00  0.00           H  
ATOM   3902 2HB  PHE A 253       7.941  78.457  65.544  1.00  0.00           H  
ATOM   3903  HD1 PHE A 253       9.086  75.048  64.505  1.00  0.00           H  
ATOM   3904  HD2 PHE A 253       8.547  79.149  63.436  1.00  0.00           H  
ATOM   3905  HE1 PHE A 253       9.811  74.540  62.197  1.00  0.00           H  
ATOM   3906  HE2 PHE A 253       9.269  78.645  61.126  1.00  0.00           H  
ATOM   3907  HZ  PHE A 253       9.903  76.339  60.507  1.00  0.00           H  
ATOM   3908  N   ALA A 254      11.130  75.585  66.259  1.00  0.00           N  
ATOM   3909  CA  ALA A 254      11.725  74.256  66.378  1.00  0.00           C  
ATOM   3910  C   ALA A 254      11.738  73.903  67.880  1.00  0.00           C  
ATOM   3911  O   ALA A 254      11.843  72.739  68.269  1.00  0.00           O  
ATOM   3912  CB  ALA A 254      13.124  74.219  65.781  1.00  0.00           C  
ATOM   3913  H   ALA A 254      11.687  76.342  65.890  1.00  0.00           H  
ATOM   3914  HA  ALA A 254      11.098  73.554  65.829  1.00  0.00           H  
ATOM   3915 1HB  ALA A 254      13.538  73.216  65.886  1.00  0.00           H  
ATOM   3916 2HB  ALA A 254      13.076  74.483  64.724  1.00  0.00           H  
ATOM   3917 3HB  ALA A 254      13.761  74.931  66.303  1.00  0.00           H  
ATOM   3918  N   VAL A 255      11.718  74.986  68.689  1.00  0.00           N  
ATOM   3919  CA  VAL A 255      11.806  74.774  70.135  1.00  0.00           C  
ATOM   3920  C   VAL A 255      10.518  75.126  70.838  1.00  0.00           C  
ATOM   3921  O   VAL A 255      10.097  74.407  71.732  1.00  0.00           O  
ATOM   3922  CB  VAL A 255      12.946  75.620  70.732  1.00  0.00           C  
ATOM   3923  CG1 VAL A 255      12.973  75.483  72.248  1.00  0.00           C  
ATOM   3924  CG2 VAL A 255      14.276  75.196  70.129  1.00  0.00           C  
ATOM   3925  H   VAL A 255      11.645  75.929  68.333  1.00  0.00           H  
ATOM   3926  HA  VAL A 255      12.020  73.720  70.318  1.00  0.00           H  
ATOM   3927  HB  VAL A 255      12.763  76.671  70.508  1.00  0.00           H  
ATOM   3928 1HG1 VAL A 255      13.785  76.088  72.653  1.00  0.00           H  
ATOM   3929 2HG1 VAL A 255      12.025  75.826  72.661  1.00  0.00           H  
ATOM   3930 3HG1 VAL A 255      13.131  74.439  72.516  1.00  0.00           H  
ATOM   3931 1HG2 VAL A 255      15.078  75.799  70.555  1.00  0.00           H  
ATOM   3932 2HG2 VAL A 255      14.457  74.144  70.349  1.00  0.00           H  
ATOM   3933 3HG2 VAL A 255      14.249  75.341  69.049  1.00  0.00           H  
ATOM   3934  N   THR A 256       9.834  76.208  70.381  1.00  0.00           N  
ATOM   3935  CA  THR A 256       8.577  76.625  71.042  1.00  0.00           C  
ATOM   3936  C   THR A 256       7.382  75.789  70.577  1.00  0.00           C  
ATOM   3937  O   THR A 256       6.404  75.676  71.322  1.00  0.00           O  
ATOM   3938  CB  THR A 256       8.283  78.115  70.786  1.00  0.00           C  
ATOM   3939  OG1 THR A 256       8.140  78.341  69.378  1.00  0.00           O  
ATOM   3940  CG2 THR A 256       9.412  78.981  71.323  1.00  0.00           C  
ATOM   3941  H   THR A 256      10.173  76.737  69.590  1.00  0.00           H  
ATOM   3942  HA  THR A 256       8.686  76.477  72.117  1.00  0.00           H  
ATOM   3943  HB  THR A 256       7.353  78.392  71.281  1.00  0.00           H  
ATOM   3944  HG1 THR A 256       7.259  78.077  69.100  1.00  0.00           H  
ATOM   3945 1HG2 THR A 256       9.187  80.030  71.133  1.00  0.00           H  
ATOM   3946 2HG2 THR A 256       9.516  78.820  72.395  1.00  0.00           H  
ATOM   3947 3HG2 THR A 256      10.343  78.715  70.824  1.00  0.00           H  
ATOM   3948  N   HIS A 257       7.442  75.222  69.395  1.00  0.00           N  
ATOM   3949  CA  HIS A 257       6.338  74.383  68.869  1.00  0.00           C  
ATOM   3950  C   HIS A 257       6.947  73.076  68.408  1.00  0.00           C  
ATOM   3951  O   HIS A 257       6.666  72.467  67.379  1.00  0.00           O  
ATOM   3952  CB  HIS A 257       5.597  75.059  67.711  1.00  0.00           C  
ATOM   3953  CG  HIS A 257       4.929  76.343  68.092  1.00  0.00           C  
ATOM   3954  ND1 HIS A 257       5.620  77.530  68.225  1.00  0.00           N  
ATOM   3955  CD2 HIS A 257       3.635  76.628  68.369  1.00  0.00           C  
ATOM   3956  CE1 HIS A 257       4.777  78.489  68.567  1.00  0.00           C  
ATOM   3957  NE2 HIS A 257       3.568  77.968  68.662  1.00  0.00           N  
ATOM   3958  H   HIS A 257       8.266  75.363  68.828  1.00  0.00           H  
ATOM   3959  HA  HIS A 257       5.609  74.204  69.659  1.00  0.00           H  
ATOM   3960 1HB  HIS A 257       6.297  75.265  66.901  1.00  0.00           H  
ATOM   3961 2HB  HIS A 257       4.837  74.382  67.321  1.00  0.00           H  
ATOM   3962  HD2 HIS A 257       2.801  75.924  68.363  1.00  0.00           H  
ATOM   3963  HE1 HIS A 257       5.037  79.533  68.742  1.00  0.00           H  
ATOM   3964  HE2 HIS A 257       2.726  78.469  68.908  1.00  0.00           H  
ATOM   3965  N   ALA A 258       7.838  72.530  69.285  1.00  0.00           N  
ATOM   3966  CA  ALA A 258       8.614  71.362  68.957  1.00  0.00           C  
ATOM   3967  C   ALA A 258       7.789  70.132  68.541  1.00  0.00           C  
ATOM   3968  O   ALA A 258       8.146  69.477  67.558  1.00  0.00           O  
ATOM   3969  CB  ALA A 258       9.501  71.015  70.144  1.00  0.00           C  
ATOM   3970  H   ALA A 258       7.955  72.960  70.191  1.00  0.00           H  
ATOM   3971  HA  ALA A 258       9.234  71.599  68.093  1.00  0.00           H  
ATOM   3972 1HB  ALA A 258      10.094  70.131  69.909  1.00  0.00           H  
ATOM   3973 2HB  ALA A 258      10.165  71.852  70.359  1.00  0.00           H  
ATOM   3974 3HB  ALA A 258       8.879  70.813  71.015  1.00  0.00           H  
ATOM   3975  N   GLN A 259       6.871  69.696  69.398  1.00  0.00           N  
ATOM   3976  CA  GLN A 259       6.170  68.452  69.070  1.00  0.00           C  
ATOM   3977  C   GLN A 259       5.270  68.670  67.828  1.00  0.00           C  
ATOM   3978  O   GLN A 259       5.054  67.731  67.069  1.00  0.00           O  
ATOM   3979  CB  GLN A 259       5.337  67.972  70.261  1.00  0.00           C  
ATOM   3980  CG  GLN A 259       4.687  66.614  70.059  1.00  0.00           C  
ATOM   3981  CD  GLN A 259       5.707  65.502  69.899  1.00  0.00           C  
ATOM   3982  OE1 GLN A 259       6.853  65.624  70.340  1.00  0.00           O  
ATOM   3983  NE2 GLN A 259       5.296  64.410  69.266  1.00  0.00           N  
ATOM   3984  H   GLN A 259       6.640  70.180  70.254  1.00  0.00           H  
ATOM   3985  HA  GLN A 259       6.912  67.689  68.835  1.00  0.00           H  
ATOM   3986 1HB  GLN A 259       5.968  67.914  71.148  1.00  0.00           H  
ATOM   3987 2HB  GLN A 259       4.547  68.695  70.468  1.00  0.00           H  
ATOM   3988 1HG  GLN A 259       4.067  66.386  70.927  1.00  0.00           H  
ATOM   3989 2HG  GLN A 259       4.073  66.646  69.159  1.00  0.00           H  
ATOM   3990 1HE2 GLN A 259       5.925  63.643  69.130  1.00  0.00           H  
ATOM   3991 2HE2 GLN A 259       4.358  64.352  68.924  1.00  0.00           H  
ATOM   3992  N   GLN A 260       4.772  69.872  67.666  1.00  0.00           N  
ATOM   3993  CA  GLN A 260       3.893  70.184  66.492  1.00  0.00           C  
ATOM   3994  C   GLN A 260       4.723  70.075  65.223  1.00  0.00           C  
ATOM   3995  O   GLN A 260       4.309  69.459  64.210  1.00  0.00           O  
ATOM   3996  CB  GLN A 260       3.278  71.582  66.596  1.00  0.00           C  
ATOM   3997  CG  GLN A 260       2.304  71.918  65.479  1.00  0.00           C  
ATOM   3998  CD  GLN A 260       1.061  71.049  65.514  1.00  0.00           C  
ATOM   3999  OE1 GLN A 260       0.415  70.907  66.556  1.00  0.00           O  
ATOM   4000  NE2 GLN A 260       0.719  70.462  64.373  1.00  0.00           N  
ATOM   4001  H   GLN A 260       4.978  70.601  68.334  1.00  0.00           H  
ATOM   4002  HA  GLN A 260       3.079  69.459  66.467  1.00  0.00           H  
ATOM   4003 1HB  GLN A 260       2.748  71.677  67.544  1.00  0.00           H  
ATOM   4004 2HB  GLN A 260       4.070  72.330  66.588  1.00  0.00           H  
ATOM   4005 1HG  GLN A 260       1.997  72.959  65.581  1.00  0.00           H  
ATOM   4006 2HG  GLN A 260       2.801  71.767  64.521  1.00  0.00           H  
ATOM   4007 1HE2 GLN A 260      -0.092  69.877  64.334  1.00  0.00           H  
ATOM   4008 2HE2 GLN A 260       1.271  70.605  63.551  1.00  0.00           H  
ATOM   4009  N   LEU A 261       5.897  70.717  65.243  1.00  0.00           N  
ATOM   4010  CA  LEU A 261       6.805  70.636  64.106  1.00  0.00           C  
ATOM   4011  C   LEU A 261       7.242  69.187  63.840  1.00  0.00           C  
ATOM   4012  O   LEU A 261       7.256  68.764  62.683  1.00  0.00           O  
ATOM   4013  CB  LEU A 261       8.037  71.515  64.356  1.00  0.00           C  
ATOM   4014  CG  LEU A 261       9.094  71.511  63.244  1.00  0.00           C  
ATOM   4015  CD1 LEU A 261       8.476  72.032  61.954  1.00  0.00           C  
ATOM   4016  CD2 LEU A 261      10.279  72.366  63.667  1.00  0.00           C  
ATOM   4017  H   LEU A 261       6.165  71.265  66.048  1.00  0.00           H  
ATOM   4018  HA  LEU A 261       6.285  71.002  63.221  1.00  0.00           H  
ATOM   4019 1HB  LEU A 261       7.708  72.543  64.497  1.00  0.00           H  
ATOM   4020 2HB  LEU A 261       8.521  71.182  65.274  1.00  0.00           H  
ATOM   4021  HG  LEU A 261       9.429  70.489  63.065  1.00  0.00           H  
ATOM   4022 1HD1 LEU A 261       9.226  72.029  61.164  1.00  0.00           H  
ATOM   4023 2HD1 LEU A 261       7.643  71.390  61.664  1.00  0.00           H  
ATOM   4024 3HD1 LEU A 261       8.115  73.048  62.108  1.00  0.00           H  
ATOM   4025 1HD2 LEU A 261      11.030  72.363  62.877  1.00  0.00           H  
ATOM   4026 2HD2 LEU A 261       9.944  73.389  63.846  1.00  0.00           H  
ATOM   4027 3HD2 LEU A 261      10.712  71.961  64.582  1.00  0.00           H  
ATOM   4028  N   ASN A 262       7.620  68.454  64.917  1.00  0.00           N  
ATOM   4029  CA  ASN A 262       8.023  67.077  64.709  1.00  0.00           C  
ATOM   4030  C   ASN A 262       6.947  66.302  63.909  1.00  0.00           C  
ATOM   4031  O   ASN A 262       7.245  65.571  62.980  1.00  0.00           O  
ATOM   4032  CB  ASN A 262       8.305  66.407  66.041  1.00  0.00           C  
ATOM   4033  CG  ASN A 262       9.588  66.880  66.666  1.00  0.00           C  
ATOM   4034  OD1 ASN A 262      10.508  67.319  65.967  1.00  0.00           O  
ATOM   4035  ND2 ASN A 262       9.667  66.799  67.970  1.00  0.00           N  
ATOM   4036  H   ASN A 262       7.630  68.833  65.853  1.00  0.00           H  
ATOM   4037  HA  ASN A 262       8.936  67.070  64.112  1.00  0.00           H  
ATOM   4038 1HB  ASN A 262       7.483  66.607  66.730  1.00  0.00           H  
ATOM   4039 2HB  ASN A 262       8.359  65.327  65.901  1.00  0.00           H  
ATOM   4040 1HD2 ASN A 262      10.497  67.099  68.440  1.00  0.00           H  
ATOM   4041 2HD2 ASN A 262       8.898  66.437  68.496  1.00  0.00           H  
ATOM   4042  N   GLU A 263       5.726  66.375  64.368  1.00  0.00           N  
ATOM   4043  CA  GLU A 263       4.584  65.674  63.728  1.00  0.00           C  
ATOM   4044  C   GLU A 263       4.389  66.194  62.290  1.00  0.00           C  
ATOM   4045  O   GLU A 263       4.201  65.324  61.433  1.00  0.00           O  
ATOM   4046  CB  GLU A 263       3.299  65.872  64.536  1.00  0.00           C  
ATOM   4047  CG  GLU A 263       3.281  65.147  65.874  1.00  0.00           C  
ATOM   4048  CD  GLU A 263       2.040  65.430  66.675  1.00  0.00           C  
ATOM   4049  OE1 GLU A 263       1.059  65.826  66.094  1.00  0.00           O  
ATOM   4050  OE2 GLU A 263       2.074  65.248  67.870  1.00  0.00           O  
ATOM   4051  H   GLU A 263       5.560  66.934  65.193  1.00  0.00           H  
ATOM   4052  HA  GLU A 263       4.808  64.607  63.693  1.00  0.00           H  
ATOM   4053 1HB  GLU A 263       3.151  66.934  64.729  1.00  0.00           H  
ATOM   4054 2HB  GLU A 263       2.446  65.522  63.954  1.00  0.00           H  
ATOM   4055 1HG  GLU A 263       3.348  64.074  65.696  1.00  0.00           H  
ATOM   4056 2HG  GLU A 263       4.155  65.447  66.450  1.00  0.00           H  
ATOM   4057  N   ASP A 264       4.442  67.497  62.052  1.00  0.00           N  
ATOM   4058  CA  ASP A 264       4.336  67.988  60.661  1.00  0.00           C  
ATOM   4059  C   ASP A 264       5.452  67.490  59.762  1.00  0.00           C  
ATOM   4060  O   ASP A 264       5.219  67.151  58.579  1.00  0.00           O  
ATOM   4061  CB  ASP A 264       4.330  69.518  60.636  1.00  0.00           C  
ATOM   4062  CG  ASP A 264       3.033  70.115  61.166  1.00  0.00           C  
ATOM   4063  OD1 ASP A 264       2.209  69.369  61.641  1.00  0.00           O  
ATOM   4064  OD2 ASP A 264       2.878  71.310  61.091  1.00  0.00           O  
ATOM   4065  H   ASP A 264       4.554  68.164  62.802  1.00  0.00           H  
ATOM   4066  HA  ASP A 264       3.398  67.628  60.237  1.00  0.00           H  
ATOM   4067 1HB  ASP A 264       5.158  69.895  61.237  1.00  0.00           H  
ATOM   4068 2HB  ASP A 264       4.482  69.866  59.614  1.00  0.00           H  
ATOM   4069  N   LEU A 265       6.709  67.423  60.254  1.00  0.00           N  
ATOM   4070  CA  LEU A 265       7.772  66.907  59.405  1.00  0.00           C  
ATOM   4071  C   LEU A 265       7.545  65.419  59.074  1.00  0.00           C  
ATOM   4072  O   LEU A 265       7.755  65.029  57.935  1.00  0.00           O  
ATOM   4073  CB  LEU A 265       9.129  67.091  60.096  1.00  0.00           C  
ATOM   4074  CG  LEU A 265       9.614  68.539  60.235  1.00  0.00           C  
ATOM   4075  CD1 LEU A 265      10.870  68.575  61.095  1.00  0.00           C  
ATOM   4076  CD2 LEU A 265       9.881  69.120  58.854  1.00  0.00           C  
ATOM   4077  H   LEU A 265       6.930  67.721  61.193  1.00  0.00           H  
ATOM   4078  HA  LEU A 265       7.772  67.469  58.472  1.00  0.00           H  
ATOM   4079 1HB  LEU A 265       9.070  66.664  61.096  1.00  0.00           H  
ATOM   4080 2HB  LEU A 265       9.883  66.541  59.533  1.00  0.00           H  
ATOM   4081  HG  LEU A 265       8.849  69.133  60.737  1.00  0.00           H  
ATOM   4082 1HD1 LEU A 265      11.214  69.604  61.194  1.00  0.00           H  
ATOM   4083 2HD1 LEU A 265      10.646  68.172  62.083  1.00  0.00           H  
ATOM   4084 3HD1 LEU A 265      11.649  67.975  60.626  1.00  0.00           H  
ATOM   4085 1HD2 LEU A 265      10.225  70.151  58.953  1.00  0.00           H  
ATOM   4086 2HD2 LEU A 265      10.646  68.529  58.352  1.00  0.00           H  
ATOM   4087 3HD2 LEU A 265       8.962  69.099  58.267  1.00  0.00           H  
ATOM   4088  N   LEU A 266       7.141  64.666  60.103  1.00  0.00           N  
ATOM   4089  CA  LEU A 266       6.922  63.231  59.802  1.00  0.00           C  
ATOM   4090  C   LEU A 266       5.779  63.025  58.803  1.00  0.00           C  
ATOM   4091  O   LEU A 266       5.876  62.240  57.886  1.00  0.00           O  
ATOM   4092  CB  LEU A 266       6.614  62.459  61.091  1.00  0.00           C  
ATOM   4093  CG  LEU A 266       6.370  60.954  60.923  1.00  0.00           C  
ATOM   4094  CD1 LEU A 266       7.609  60.301  60.326  1.00  0.00           C  
ATOM   4095  CD2 LEU A 266       6.026  60.341  62.272  1.00  0.00           C  
ATOM   4096  H   LEU A 266       6.981  65.002  61.042  1.00  0.00           H  
ATOM   4097  HA  LEU A 266       7.833  62.827  59.361  1.00  0.00           H  
ATOM   4098 1HB  LEU A 266       7.449  62.584  61.779  1.00  0.00           H  
ATOM   4099 2HB  LEU A 266       5.724  62.889  61.550  1.00  0.00           H  
ATOM   4100  HG  LEU A 266       5.543  60.794  60.230  1.00  0.00           H  
ATOM   4101 1HD1 LEU A 266       7.436  59.232  60.206  1.00  0.00           H  
ATOM   4102 2HD1 LEU A 266       7.821  60.745  59.353  1.00  0.00           H  
ATOM   4103 3HD1 LEU A 266       8.459  60.459  60.989  1.00  0.00           H  
ATOM   4104 1HD2 LEU A 266       5.851  59.271  62.152  1.00  0.00           H  
ATOM   4105 2HD2 LEU A 266       6.852  60.498  62.965  1.00  0.00           H  
ATOM   4106 3HD2 LEU A 266       5.126  60.813  62.667  1.00  0.00           H  
ATOM   4107  N   ALA A 267       4.677  63.745  59.016  1.00  0.00           N  
ATOM   4108  CA  ALA A 267       3.553  63.554  58.038  1.00  0.00           C  
ATOM   4109  C   ALA A 267       3.936  63.932  56.633  1.00  0.00           C  
ATOM   4110  O   ALA A 267       3.522  63.281  55.623  1.00  0.00           O  
ATOM   4111  CB  ALA A 267       2.330  64.360  58.451  1.00  0.00           C  
ATOM   4112  H   ALA A 267       4.559  64.395  59.780  1.00  0.00           H  
ATOM   4113  HA  ALA A 267       3.287  62.497  58.030  1.00  0.00           H  
ATOM   4114 1HB  ALA A 267       1.530  64.205  57.727  1.00  0.00           H  
ATOM   4115 2HB  ALA A 267       1.996  64.035  59.436  1.00  0.00           H  
ATOM   4116 3HB  ALA A 267       2.587  65.418  58.486  1.00  0.00           H  
ATOM   4117  N   PHE A 268       4.765  64.981  56.512  1.00  0.00           N  
ATOM   4118  CA  PHE A 268       5.206  65.455  55.216  1.00  0.00           C  
ATOM   4119  C   PHE A 268       6.067  64.398  54.534  1.00  0.00           C  
ATOM   4120  O   PHE A 268       5.911  64.012  53.385  1.00  0.00           O  
ATOM   4121  CB  PHE A 268       5.992  66.760  55.360  1.00  0.00           C  
ATOM   4122  CG  PHE A 268       6.469  67.327  54.053  1.00  0.00           C  
ATOM   4123  CD1 PHE A 268       5.583  67.534  53.006  1.00  0.00           C  
ATOM   4124  CD2 PHE A 268       7.803  67.654  53.867  1.00  0.00           C  
ATOM   4125  CE1 PHE A 268       6.021  68.056  51.803  1.00  0.00           C  
ATOM   4126  CE2 PHE A 268       8.243  68.176  52.667  1.00  0.00           C  
ATOM   4127  CZ  PHE A 268       7.350  68.377  51.634  1.00  0.00           C  
ATOM   4128  H   PHE A 268       5.090  65.452  57.345  1.00  0.00           H  
ATOM   4129  HA  PHE A 268       4.326  65.645  54.599  1.00  0.00           H  
ATOM   4130 1HB  PHE A 268       5.368  67.508  55.848  1.00  0.00           H  
ATOM   4131 2HB  PHE A 268       6.860  66.593  55.995  1.00  0.00           H  
ATOM   4132  HD1 PHE A 268       4.531  67.281  53.141  1.00  0.00           H  
ATOM   4133  HD2 PHE A 268       8.509  67.494  54.684  1.00  0.00           H  
ATOM   4134  HE1 PHE A 268       5.314  68.214  50.989  1.00  0.00           H  
ATOM   4135  HE2 PHE A 268       9.295  68.429  52.534  1.00  0.00           H  
ATOM   4136  HZ  PHE A 268       7.696  68.787  50.686  1.00  0.00           H  
ATOM   4137  N   LEU A 269       6.999  63.815  55.300  1.00  0.00           N  
ATOM   4138  CA  LEU A 269       7.850  62.771  54.770  1.00  0.00           C  
ATOM   4139  C   LEU A 269       7.024  61.562  54.327  1.00  0.00           C  
ATOM   4140  O   LEU A 269       7.418  61.016  53.295  1.00  0.00           O  
ATOM   4141  CB  LEU A 269       8.879  62.346  55.825  1.00  0.00           C  
ATOM   4142  CG  LEU A 269      10.196  63.132  55.825  1.00  0.00           C  
ATOM   4143  CD1 LEU A 269       9.904  64.613  56.023  1.00  0.00           C  
ATOM   4144  CD2 LEU A 269      11.104  62.602  56.925  1.00  0.00           C  
ATOM   4145  H   LEU A 269       7.114  64.103  56.261  1.00  0.00           H  
ATOM   4146  HA  LEU A 269       8.378  63.163  53.901  1.00  0.00           H  
ATOM   4147 1HB  LEU A 269       8.429  62.453  56.811  1.00  0.00           H  
ATOM   4148 2HB  LEU A 269       9.120  61.294  55.672  1.00  0.00           H  
ATOM   4149  HG  LEU A 269      10.689  63.016  54.860  1.00  0.00           H  
ATOM   4150 1HD1 LEU A 269      10.840  65.172  56.023  1.00  0.00           H  
ATOM   4151 2HD1 LEU A 269       9.269  64.971  55.213  1.00  0.00           H  
ATOM   4152 3HD1 LEU A 269       9.395  64.759  56.975  1.00  0.00           H  
ATOM   4153 1HD2 LEU A 269      12.041  63.160  56.924  1.00  0.00           H  
ATOM   4154 2HD2 LEU A 269      10.612  62.719  57.891  1.00  0.00           H  
ATOM   4155 3HD2 LEU A 269      11.311  61.546  56.748  1.00  0.00           H  
ATOM   4156  N   LYS A 270       6.042  61.198  55.133  1.00  0.00           N  
ATOM   4157  CA  LYS A 270       5.236  60.002  54.763  1.00  0.00           C  
ATOM   4158  C   LYS A 270       4.316  60.247  53.579  1.00  0.00           C  
ATOM   4159  O   LYS A 270       3.839  59.286  52.966  1.00  0.00           O  
ATOM   4160  CB  LYS A 270       4.402  59.528  55.954  1.00  0.00           C  
ATOM   4161  CG  LYS A 270       5.218  58.953  57.105  1.00  0.00           C  
ATOM   4162  CD  LYS A 270       4.334  58.617  58.296  1.00  0.00           C  
ATOM   4163  CE  LYS A 270       3.435  57.426  58.000  1.00  0.00           C  
ATOM   4164  NZ  LYS A 270       2.631  57.026  59.187  1.00  0.00           N  
ATOM   4165  H   LYS A 270       5.820  61.697  55.983  1.00  0.00           H  
ATOM   4166  HA  LYS A 270       5.918  59.201  54.474  1.00  0.00           H  
ATOM   4167 1HB  LYS A 270       3.817  60.362  56.343  1.00  0.00           H  
ATOM   4168 2HB  LYS A 270       3.701  58.761  55.626  1.00  0.00           H  
ATOM   4169 1HG  LYS A 270       5.727  58.047  56.773  1.00  0.00           H  
ATOM   4170 2HG  LYS A 270       5.970  59.678  57.415  1.00  0.00           H  
ATOM   4171 1HD  LYS A 270       4.958  58.385  59.159  1.00  0.00           H  
ATOM   4172 2HD  LYS A 270       3.711  59.477  58.541  1.00  0.00           H  
ATOM   4173 1HE  LYS A 270       2.757  57.675  57.185  1.00  0.00           H  
ATOM   4174 2HE  LYS A 270       4.045  56.578  57.689  1.00  0.00           H  
ATOM   4175 1HZ  LYS A 270       2.050  56.235  58.950  1.00  0.00           H  
ATOM   4176 2HZ  LYS A 270       3.250  56.774  59.944  1.00  0.00           H  
ATOM   4177 3HZ  LYS A 270       2.046  57.798  59.474  1.00  0.00           H  
ATOM   4178  N   ARG A 271       4.115  61.480  53.161  1.00  0.00           N  
ATOM   4179  CA  ARG A 271       3.295  61.895  52.065  1.00  0.00           C  
ATOM   4180  C   ARG A 271       3.807  61.483  50.693  1.00  0.00           C  
ATOM   4181  O   ARG A 271       4.992  61.082  50.509  1.00  0.00           O  
ATOM   4182  OXT ARG A 271       3.077  61.793  49.704  1.00  0.00           O  
ATOM   4183  CB  ARG A 271       3.144  63.409  52.100  1.00  0.00           C  
ATOM   4184  CG  ARG A 271       2.203  63.982  51.052  1.00  0.00           C  
ATOM   4185  CD  ARG A 271       2.042  65.451  51.203  1.00  0.00           C  
ATOM   4186  NE  ARG A 271       1.157  66.006  50.191  1.00  0.00           N  
ATOM   4187  CZ  ARG A 271       0.821  67.308  50.100  1.00  0.00           C  
ATOM   4188  NH1 ARG A 271       1.302  68.173  50.965  1.00  0.00           N  
ATOM   4189  NH2 ARG A 271       0.008  67.714  49.141  1.00  0.00           N  
ATOM   4190  H   ARG A 271       4.610  62.178  53.697  1.00  0.00           H  
ATOM   4191  HA  ARG A 271       2.313  61.432  52.173  1.00  0.00           H  
ATOM   4192 1HB  ARG A 271       2.774  63.715  53.077  1.00  0.00           H  
ATOM   4193 2HB  ARG A 271       4.119  63.875  51.959  1.00  0.00           H  
ATOM   4194 1HG  ARG A 271       2.601  63.781  50.057  1.00  0.00           H  
ATOM   4195 2HG  ARG A 271       1.222  63.517  51.150  1.00  0.00           H  
ATOM   4196 1HD  ARG A 271       1.619  65.671  52.183  1.00  0.00           H  
ATOM   4197 2HD  ARG A 271       3.013  65.935  51.110  1.00  0.00           H  
ATOM   4198  HE  ARG A 271       0.767  65.371  49.508  1.00  0.00           H  
ATOM   4199 1HH1 ARG A 271       1.924  67.862  51.698  1.00  0.00           H  
ATOM   4200 2HH1 ARG A 271       1.050  69.148  50.897  1.00  0.00           H  
ATOM   4201 1HH2 ARG A 271      -0.362  67.049  48.476  1.00  0.00           H  
ATOM   4202 2HH2 ARG A 271      -0.244  68.689  49.073  1.00  0.00           H  
TER                                                                             
