# Supplementary material for: A new benchmark illustrates that integration of geometric constraints inferred from enzyme reaction chemistry can increase enzyme active site modeling accuracy
Source: PLoS One. 2019 Apr 4;14(4):e0214126. doi: 10.1371/journal.pone.0214126 (PMC6448891; doi:10.1371/journal.pone.0214126)
Supplement: S1 Files — (GZ) [file pone.0214126.s008.gz › benchmark-lite/templates/3ia2/1bro.pdb]

HEADER    HALOPEROXIDASE                          01-JUN-96   1BRO              
TITLE     BROMOPEROXIDASE A2                                                    
COMPND    MOL_ID: 1;                                                            
COMPND   2 MOLECULE: BROMOPEROXIDASE A2;                                        
COMPND   3 CHAIN: A, B;                                                         
COMPND   4 SYNONYM: HALOPEROXIDASE A2, CHLOROPEROXIDASE A2;                     
COMPND   5 EC: 1.11.1.-;                                                        
COMPND   6 ENGINEERED: YES                                                      
SOURCE    MOL_ID: 1;                                                            
SOURCE   2 ORGANISM_SCIENTIFIC: STREPTOMYCES AUREOFACIENS;                      
SOURCE   3 ORGANISM_TAXID: 1894;                                                
SOURCE   4 ATCC: 10762;                                                         
SOURCE   5 GENE: BPOA2;                                                         
SOURCE   6 EXPRESSION_SYSTEM: STREPTOMYCES LIVIDANS;                            
SOURCE   7 EXPRESSION_SYSTEM_TAXID: 1916;                                       
SOURCE   8 EXPRESSION_SYSTEM_STRAIN: TK64;                                      
SOURCE   9 EXPRESSION_SYSTEM_VECTOR_TYPE: BACTERIAL;                            
SOURCE  10 EXPRESSION_SYSTEM_PLASMID: PIJ486;                                   
SOURCE  11 EXPRESSION_SYSTEM_GENE: BPOA2                                        
KEYWDS    ANTIBIOTIC BIOSYNTHESIS, OXIDOREDUCTASE, PEROXIDASE,                  
KEYWDS   2 ALPHA/BETA HYDROLASE FOLD, HALOPEROXIDASE                            
EXPDTA    X-RAY DIFFRACTION                                                     
AUTHOR    H.J.HECHT,H.SOBEK,T.HAAG,O.PFEIFER,K.H.VAN PEE                        
REVDAT   3   24-FEB-09 1BRO    1       VERSN                                    
REVDAT   2   01-APR-03 1BRO    1       JRNL                                     
REVDAT   1   07-DEC-96 1BRO    0                                                
JRNL        AUTH   H.J.HECHT,H.SOBEK,T.HAAG,O.PFEIFER,K.H.VAN PEE               
JRNL        TITL   THE METAL-ION-FREE OXIDOREDUCTASE FROM                       
JRNL        TITL 2 STREPTOMYCES AUREOFACIENS HAS AN ALPHA/BETA                  
JRNL        TITL 3 HYDROLASE FOLD.                                              
JRNL        REF    NAT.STRUCT.BIOL.              V.   1   532 1994              
JRNL        REFN                   ISSN 1072-8368                               
JRNL        PMID   7664081                                                      
JRNL        DOI    10.1038/NSB0894-532                                          
REMARK   1                                                                      
REMARK   1 REFERENCE 1                                                          
REMARK   1  AUTH   K.H.VAN PEE,H.J.HECHT,T.HAAG,O.PFEIFER,R.BANTLEON,           
REMARK   1  AUTH 2 H.SOBEK,I.PELLETIER,J.ALTENBUCHNER                           
REMARK   1  TITL   REACTION MECHANISM AND 3-DIMENSIONAL STRUCTURE OF            
REMARK   1  TITL 2 BACTERIAL NON-HAEM HALOPEROXIDASES                           
REMARK   1  EDIT   A.GRIMVALL, E.W.B.DE LEER                                    
REMARK   1  REF    NATURALLY-PRODUCED                     193 1995              
REMARK   1  REF  2 ORGANOHALOGENS (IN:                                          
REMARK   1  REF  3 ENVIRONMENT & CHEMISTRY,                                     
REMARK   1  REF  4 V.1)                                                         
REMARK   1  PUBL   DORDRECHT : KLUWER ACADEMIC PUBLISHERS                       
REMARK   1  REFN                   ISSN 0792334353                              
REMARK   1 REFERENCE 2                                                          
REMARK   1  AUTH   O.PFEIFER,I.PELLETIER,J.ALTENBUCHNER,K.H.VAN PEE             
REMARK   1  TITL   MOLECULAR CLONING AND SEQUENCING OF A NON-HAEM               
REMARK   1  TITL 2 BROMOPEROXIDASE GENE FROM STREPTOMYCES                       
REMARK   1  TITL 3 AUREOFACIENS ATCC 10762                                      
REMARK   1  REF    J.GEN.MICROBIOL.              V. 138  1123 1992              
REMARK   1  REFN                   ISSN 0022-1287                               
REMARK   2                                                                      
REMARK   2 RESOLUTION.    2.05 ANGSTROMS.                                       
REMARK   3                                                                      
REMARK   3 REFINEMENT.                                                          
REMARK   3   PROGRAM     : PROLSQ                                               
REMARK   3   AUTHORS     : KONNERT,HENDRICKSON                                  
REMARK   3                                                                      
REMARK   3  DATA USED IN REFINEMENT.                                            
REMARK   3   RESOLUTION RANGE HIGH (ANGSTROMS) : 2.05                           
REMARK   3   RESOLUTION RANGE LOW  (ANGSTROMS) : 10.00                          
REMARK   3   DATA CUTOFF            (SIGMA(F)) : 0.000                          
REMARK   3   COMPLETENESS FOR RANGE        (%) : 98.2                           
REMARK   3   NUMBER OF REFLECTIONS             : 41321                          
REMARK   3                                                                      
REMARK   3  FIT TO DATA USED IN REFINEMENT.                                     
REMARK   3   CROSS-VALIDATION METHOD          : NULL                            
REMARK   3   FREE R VALUE TEST SET SELECTION  : NULL                            
REMARK   3   R VALUE     (WORKING + TEST SET) : NULL                            
REMARK   3   R VALUE            (WORKING SET) : NULL                            
REMARK   3   FREE R VALUE                     : NULL                            
REMARK   3   FREE R VALUE TEST SET SIZE   (%) : NULL                            
REMARK   3   FREE R VALUE TEST SET COUNT      : NULL                            
REMARK   3                                                                      
REMARK   3  FIT/AGREEMENT OF MODEL WITH ALL DATA.                               
REMARK   3   R VALUE   (WORKING + TEST SET, NO CUTOFF) : NULL                   
REMARK   3   R VALUE          (WORKING SET, NO CUTOFF) : 0.1840                 
REMARK   3   FREE R VALUE                  (NO CUTOFF) : NULL                   
REMARK   3   FREE R VALUE TEST SET SIZE (%, NO CUTOFF) : NULL                   
REMARK   3   FREE R VALUE TEST SET COUNT   (NO CUTOFF) : NULL                   
REMARK   3   TOTAL NUMBER OF REFLECTIONS   (NO CUTOFF) : NULL                   
REMARK   3                                                                      
REMARK   3  NUMBER OF NON-HYDROGEN ATOMS USED IN REFINEMENT.                    
REMARK   3   PROTEIN ATOMS            : 4294                                    
REMARK   3   NUCLEIC ACID ATOMS       : 0                                       
REMARK   3   HETEROGEN ATOMS          : 0                                       
REMARK   3   SOLVENT ATOMS            : 235                                     
REMARK   3                                                                      
REMARK   3  B VALUES.                                                           
REMARK   3   FROM WILSON PLOT           (A**2) : NULL                           
REMARK   3   MEAN B VALUE      (OVERALL, A**2) : 27.84                          
REMARK   3   OVERALL ANISOTROPIC B VALUE.                                       
REMARK   3    B11 (A**2) : NULL                                                 
REMARK   3    B22 (A**2) : NULL                                                 
REMARK   3    B33 (A**2) : NULL                                                 
REMARK   3    B12 (A**2) : NULL                                                 
REMARK   3    B13 (A**2) : NULL                                                 
REMARK   3    B23 (A**2) : NULL                                                 
REMARK   3                                                                      
REMARK   3  ESTIMATED COORDINATE ERROR.                                         
REMARK   3   ESD FROM LUZZATI PLOT        (A) : 0.22                            
REMARK   3   ESD FROM SIGMAA              (A) : NULL                            
REMARK   3   LOW RESOLUTION CUTOFF        (A) : NULL                            
REMARK   3                                                                      
REMARK   3  RMS DEVIATIONS FROM IDEAL VALUES.                                   
REMARK   3   DISTANCE RESTRAINTS.                    RMS    SIGMA               
REMARK   3    BOND LENGTH                     (A) : 0.021 ; 0.020               
REMARK   3    ANGLE DISTANCE                  (A) : 0.058 ; 0.040               
REMARK   3    INTRAPLANAR 1-4 DISTANCE        (A) : 0.058 ; 0.050               
REMARK   3    H-BOND OR METAL COORDINATION    (A) : NULL  ; NULL                
REMARK   3                                                                      
REMARK   3   PLANE RESTRAINT                  (A) : 0.015 ; 0.020               
REMARK   3   CHIRAL-CENTER RESTRAINT       (A**3) : 0.174 ; 0.150               
REMARK   3                                                                      
REMARK   3   NON-BONDED CONTACT RESTRAINTS.                                     
REMARK   3    SINGLE TORSION                  (A) : 0.183 ; 0.300               
REMARK   3    MULTIPLE TORSION                (A) : 0.267 ; 0.300               
REMARK   3    H-BOND (X...Y)                  (A) : 0.169 ; 0.300               
REMARK   3    H-BOND (X-H...Y)                (A) : NULL  ; NULL                
REMARK   3                                                                      
REMARK   3   CONFORMATIONAL TORSION ANGLE RESTRAINTS.                           
REMARK   3    SPECIFIED                 (DEGREES) : NULL  ; NULL                
REMARK   3    PLANAR                    (DEGREES) : 2.579 ; 3.000               
REMARK   3    STAGGERED                 (DEGREES) : 15.433; 15.000              
REMARK   3    TRANSVERSE                (DEGREES) : 29.657; 20.000              
REMARK   3                                                                      
REMARK   3  ISOTROPIC THERMAL FACTOR RESTRAINTS.    RMS    SIGMA                
REMARK   3   MAIN-CHAIN BOND               (A**2) : 0.999 ; 1.000               
REMARK   3   MAIN-CHAIN ANGLE              (A**2) : 1.595 ; 1.500               
REMARK   3   SIDE-CHAIN BOND               (A**2) : 1.508 ; 1.000               
REMARK   3   SIDE-CHAIN ANGLE              (A**2) : 2.057 ; 1.500               
REMARK   3                                                                      
REMARK   3  OTHER REFINEMENT REMARKS: CCP4 DISTRIBUTED DICT.DAT FOR             
REMARK   3  PROLSQ. FINAL RMS COORD. SHIFT 0.0120 ANGSTROMS                     
REMARK   4                                                                      
REMARK   4 1BRO COMPLIES WITH FORMAT V. 3.15, 01-DEC-08                         
REMARK 100                                                                      
REMARK 100 THIS ENTRY HAS BEEN PROCESSED BY BNL.                                
REMARK 200                                                                      
REMARK 200 EXPERIMENTAL DETAILS                                                 
REMARK 200  EXPERIMENT TYPE                : X-RAY DIFFRACTION                  
REMARK 200  DATE OF DATA COLLECTION        : MAR-93                             
REMARK 200  TEMPERATURE           (KELVIN) : 263                                
REMARK 200  PH                             : 8.0                                
REMARK 200  NUMBER OF CRYSTALS USED        : 1                                  
REMARK 200                                                                      
REMARK 200  SYNCHROTRON              (Y/N) : N                                  
REMARK 200  RADIATION SOURCE               : ROTATING ANODE                     
REMARK 200  BEAMLINE                       : NULL                               
REMARK 200  X-RAY GENERATOR MODEL          : RIGAKU RUH2R                       
REMARK 200  MONOCHROMATIC OR LAUE    (M/L) : M                                  
REMARK 200  WAVELENGTH OR RANGE        (A) : 1.5418                             
REMARK 200  MONOCHROMATOR                  : GRAPHITE(002)                      
REMARK 200  OPTICS                         : NULL                               
REMARK 200                                                                      
REMARK 200  DETECTOR TYPE                  : AREA DETECTOR                      
REMARK 200  DETECTOR MANUFACTURER          : SIEMENS-NICOLET X100               
REMARK 200  INTENSITY-INTEGRATION SOFTWARE : XENGEN                             
REMARK 200  DATA SCALING SOFTWARE          : CCP4 (AGROVATA, ROTAVATA)          
REMARK 200                                                                      
REMARK 200  NUMBER OF UNIQUE REFLECTIONS   : 45014                              
REMARK 200  RESOLUTION RANGE HIGH      (A) : 1.990                              
REMARK 200  RESOLUTION RANGE LOW       (A) : 44.700                             
REMARK 200  REJECTION CRITERIA  (SIGMA(I)) : 0.000                              
REMARK 200                                                                      
REMARK 200 OVERALL.                                                             
REMARK 200  COMPLETENESS FOR RANGE     (%) : 96.3                               
REMARK 200  DATA REDUNDANCY                : 3.300                              
REMARK 200  R MERGE                    (I) : 0.08000                            
REMARK 200  R SYM                      (I) : NULL                               
REMARK 200  <I/SIGMA(I)> FOR THE DATA SET  : NULL                               
REMARK 200                                                                      
REMARK 200 IN THE HIGHEST RESOLUTION SHELL.                                     
REMARK 200  HIGHEST RESOLUTION SHELL, RANGE HIGH (A) : 1.99                     
REMARK 200  HIGHEST RESOLUTION SHELL, RANGE LOW  (A) : 2.05                     
REMARK 200  COMPLETENESS FOR SHELL     (%) : 2.0                                
REMARK 200  DATA REDUNDANCY IN SHELL       : 2.05                               
REMARK 200  R MERGE FOR SHELL          (I) : 0.28400                            
REMARK 200  R SYM FOR SHELL            (I) : NULL                               
REMARK 200  <I/SIGMA(I)> FOR SHELL         : 2.110                              
REMARK 200                                                                      
REMARK 200 DIFFRACTION PROTOCOL: NULL                                           
REMARK 200 METHOD USED TO DETERMINE THE STRUCTURE: ISOMORPHOUS REPLACEMENT      
REMARK 200 SOFTWARE USED: CCP4                                                  
REMARK 200 STARTING MODEL: NULL                                                 
REMARK 200                                                                      
REMARK 200 REMARK: NULL                                                         
REMARK 280                                                                      
REMARK 280 CRYSTAL                                                              
REMARK 280 SOLVENT CONTENT, VS   (%): 56.20                                     
REMARK 280 MATTHEWS COEFFICIENT, VM (ANGSTROMS**3/DA): 2.80                     
REMARK 280                                                                      
REMARK 280 CRYSTALLIZATION CONDITIONS: 1.8 M AMMONIUM SULFATE PH 8.0.           
REMARK 290                                                                      
REMARK 290 CRYSTALLOGRAPHIC SYMMETRY                                            
REMARK 290 SYMMETRY OPERATORS FOR SPACE GROUP: P 21 3                           
REMARK 290                                                                      
REMARK 290      SYMOP   SYMMETRY                                                
REMARK 290     NNNMMM   OPERATOR                                                
REMARK 290       1555   X,Y,Z                                                   
REMARK 290       2555   -X+1/2,-Y,Z+1/2                                         
REMARK 290       3555   -X,Y+1/2,-Z+1/2                                         
REMARK 290       4555   X+1/2,-Y+1/2,-Z                                         
REMARK 290       5555   Z,X,Y                                                   
REMARK 290       6555   Z+1/2,-X+1/2,-Y                                         
REMARK 290       7555   -Z+1/2,-X,Y+1/2                                         
REMARK 290       8555   -Z,X+1/2,-Y+1/2                                         
REMARK 290       9555   Y,Z,X                                                   
REMARK 290      10555   -Y,Z+1/2,-X+1/2                                         
REMARK 290      11555   Y+1/2,-Z+1/2,-X                                         
REMARK 290      12555   -Y+1/2,-Z,X+1/2                                         
REMARK 290                                                                      
REMARK 290     WHERE NNN -> OPERATOR NUMBER                                     
REMARK 290           MMM -> TRANSLATION VECTOR                                  
REMARK 290                                                                      
REMARK 290 CRYSTALLOGRAPHIC SYMMETRY TRANSFORMATIONS                            
REMARK 290 THE FOLLOWING TRANSFORMATIONS OPERATE ON THE ATOM/HETATM             
REMARK 290 RECORDS IN THIS ENTRY TO PRODUCE CRYSTALLOGRAPHICALLY                
REMARK 290 RELATED MOLECULES.                                                   
REMARK 290   SMTRY1   1  1.000000  0.000000  0.000000        0.00000            
REMARK 290   SMTRY2   1  0.000000  1.000000  0.000000        0.00000            
REMARK 290   SMTRY3   1  0.000000  0.000000  1.000000        0.00000            
REMARK 290   SMTRY1   2 -1.000000  0.000000  0.000000       63.25000            
REMARK 290   SMTRY2   2  0.000000 -1.000000  0.000000        0.00000            
REMARK 290   SMTRY3   2  0.000000  0.000000  1.000000       63.25000            
REMARK 290   SMTRY1   3 -1.000000  0.000000  0.000000        0.00000            
REMARK 290   SMTRY2   3  0.000000  1.000000  0.000000       63.25000            
REMARK 290   SMTRY3   3  0.000000  0.000000 -1.000000       63.25000            
REMARK 290   SMTRY1   4  1.000000  0.000000  0.000000       63.25000            
REMARK 290   SMTRY2   4  0.000000 -1.000000  0.000000       63.25000            
REMARK 290   SMTRY3   4  0.000000  0.000000 -1.000000        0.00000            
REMARK 290   SMTRY1   5  0.000000  0.000000  1.000000        0.00000            
REMARK 290   SMTRY2   5  1.000000  0.000000  0.000000        0.00000            
REMARK 290   SMTRY3   5  0.000000  1.000000  0.000000        0.00000            
REMARK 290   SMTRY1   6  0.000000  0.000000  1.000000       63.25000            
REMARK 290   SMTRY2   6 -1.000000  0.000000  0.000000       63.25000            
REMARK 290   SMTRY3   6  0.000000 -1.000000  0.000000        0.00000            
REMARK 290   SMTRY1   7  0.000000  0.000000 -1.000000       63.25000            
REMARK 290   SMTRY2   7 -1.000000  0.000000  0.000000        0.00000            
REMARK 290   SMTRY3   7  0.000000  1.000000  0.000000       63.25000            
REMARK 290   SMTRY1   8  0.000000  0.000000 -1.000000        0.00000            
REMARK 290   SMTRY2   8  1.000000  0.000000  0.000000       63.25000            
REMARK 290   SMTRY3   8  0.000000 -1.000000  0.000000       63.25000            
REMARK 290   SMTRY1   9  0.000000  1.000000  0.000000        0.00000            
REMARK 290   SMTRY2   9  0.000000  0.000000  1.000000        0.00000            
REMARK 290   SMTRY3   9  1.000000  0.000000  0.000000        0.00000            
REMARK 290   SMTRY1  10  0.000000 -1.000000  0.000000        0.00000            
REMARK 290   SMTRY2  10  0.000000  0.000000  1.000000       63.25000            
REMARK 290   SMTRY3  10 -1.000000  0.000000  0.000000       63.25000            
REMARK 290   SMTRY1  11  0.000000  1.000000  0.000000       63.25000            
REMARK 290   SMTRY2  11  0.000000  0.000000 -1.000000       63.25000            
REMARK 290   SMTRY3  11 -1.000000  0.000000  0.000000        0.00000            
REMARK 290   SMTRY1  12  0.000000 -1.000000  0.000000       63.25000            
REMARK 290   SMTRY2  12  0.000000  0.000000 -1.000000        0.00000            
REMARK 290   SMTRY3  12  1.000000  0.000000  0.000000       63.25000            
REMARK 290                                                                      
REMARK 290 REMARK: NULL                                                         
REMARK 300                                                                      
REMARK 300 BIOMOLECULE: 1, 2                                                    
REMARK 300 SEE REMARK 350 FOR THE AUTHOR PROVIDED AND/OR PROGRAM                
REMARK 300 GENERATED ASSEMBLY INFORMATION FOR THE STRUCTURE IN                  
REMARK 300 THIS ENTRY. THE REMARK MAY ALSO PROVIDE INFORMATION ON               
REMARK 300 BURIED SURFACE AREA.                                                 
REMARK 350                                                                      
REMARK 350 COORDINATES FOR A COMPLETE MULTIMER REPRESENTING THE KNOWN           
REMARK 350 BIOLOGICALLY SIGNIFICANT OLIGOMERIZATION STATE OF THE                
REMARK 350 MOLECULE CAN BE GENERATED BY APPLYING BIOMT TRANSFORMATIONS          
REMARK 350 GIVEN BELOW.  BOTH NON-CRYSTALLOGRAPHIC AND                          
REMARK 350 CRYSTALLOGRAPHIC OPERATIONS ARE GIVEN.                               
REMARK 350                                                                      
REMARK 350 BIOMOLECULE: 1                                                       
REMARK 350 AUTHOR DETERMINED BIOLOGICAL UNIT: TRIMERIC                          
REMARK 350 APPLY THE FOLLOWING TO CHAINS: A                                     
REMARK 350   BIOMT1   1  1.000000  0.000000  0.000000        0.00000            
REMARK 350   BIOMT2   1  0.000000  1.000000  0.000000        0.00000            
REMARK 350   BIOMT3   1  0.000000  0.000000  1.000000        0.00000            
REMARK 350   BIOMT1   2  0.000000  0.000000  1.000000        0.00000            
REMARK 350   BIOMT2   2  1.000000  0.000000  0.000000        0.00000            
REMARK 350   BIOMT3   2  0.000000  1.000000  0.000000        0.00000            
REMARK 350   BIOMT1   3  0.000000  1.000000  0.000000        0.00000            
REMARK 350   BIOMT2   3  0.000000  0.000000  1.000000        0.00000            
REMARK 350   BIOMT3   3  1.000000  0.000000  0.000000        0.00000            
REMARK 350                                                                      
REMARK 350 BIOMOLECULE: 2                                                       
REMARK 350 AUTHOR DETERMINED BIOLOGICAL UNIT: TRIMERIC                          
REMARK 350 APPLY THE FOLLOWING TO CHAINS: B                                     
REMARK 350   BIOMT1   1  1.000000  0.000000  0.000000        0.00000            
REMARK 350   BIOMT2   1  0.000000  1.000000  0.000000        0.00000            
REMARK 350   BIOMT3   1  0.000000  0.000000  1.000000        0.00000            
REMARK 350   BIOMT1   2  0.000000 -1.000000  0.000000      126.50000            
REMARK 350   BIOMT2   2  0.000000  0.000000  1.000000       63.25000            
REMARK 350   BIOMT3   2 -1.000000  0.000000  0.000000       63.25000            
REMARK 350   BIOMT1   3  0.000000  0.000000 -1.000000       63.25000            
REMARK 350   BIOMT2   3 -1.000000  0.000000  0.000000      126.50000            
REMARK 350   BIOMT3   3  0.000000  1.000000  0.000000      -63.25000            
REMARK 500                                                                      
REMARK 500 GEOMETRY AND STEREOCHEMISTRY                                         
REMARK 500 SUBTOPIC: COVALENT BOND LENGTHS                                      
REMARK 500                                                                      
REMARK 500 THE STEREOCHEMICAL PARAMETERS OF THE FOLLOWING RESIDUES              
REMARK 500 HAVE VALUES WHICH DEVIATE FROM EXPECTED VALUES BY MORE               
REMARK 500 THAN 6*RMSD (M=MODEL NUMBER; RES=RESIDUE NAME; C=CHAIN               
REMARK 500 IDENTIFIER; SSEQ=SEQUENCE NUMBER; I=INSERTION CODE).                 
REMARK 500                                                                      
REMARK 500 STANDARD TABLE:                                                      
REMARK 500 FORMAT: (10X,I3,1X,2(A3,1X,A1,I4,A1,1X,A4,3X),1X,F6.3)               
REMARK 500                                                                      
REMARK 500 EXPECTED VALUES PROTEIN: ENGH AND HUBER, 1999                        
REMARK 500 EXPECTED VALUES NUCLEIC ACID: CLOWNEY ET AL 1996                     
REMARK 500                                                                      
REMARK 500  M RES CSSEQI ATM1   RES CSSEQI ATM2   DEVIATION                     
REMARK 500    GLU A 265   CD    GLU A 265   OE2     0.071                       
REMARK 500    GLU B 180   CD    GLU B 180   OE1     0.071                       
REMARK 500    ARG B 184   NE    ARG B 184   CZ      0.079                       
REMARK 500    ARG B 184   CZ    ARG B 184   NH1     0.087                       
REMARK 500    ARG B 184   CZ    ARG B 184   NH2     0.091                       
REMARK 500    ASP B 217   CA    ASP B 217   CB      0.138                       
REMARK 500    GLU B 253   CD    GLU B 253   OE2     0.075                       
REMARK 500                                                                      
REMARK 500 REMARK: NULL                                                         
REMARK 500                                                                      
REMARK 500 GEOMETRY AND STEREOCHEMISTRY                                         
REMARK 500 SUBTOPIC: COVALENT BOND ANGLES                                       
REMARK 500                                                                      
REMARK 500 THE STEREOCHEMICAL PARAMETERS OF THE FOLLOWING RESIDUES              
REMARK 500 HAVE VALUES WHICH DEVIATE FROM EXPECTED VALUES BY MORE               
REMARK 500 THAN 6*RMSD (M=MODEL NUMBER; RES=RESIDUE NAME; C=CHAIN               
REMARK 500 IDENTIFIER; SSEQ=SEQUENCE NUMBER; I=INSERTION CODE).                 
REMARK 500                                                                      
REMARK 500 STANDARD TABLE:                                                      
REMARK 500 FORMAT: (10X,I3,1X,A3,1X,A1,I4,A1,3(1X,A4,2X),12X,F5.1)              
REMARK 500                                                                      
REMARK 500 EXPECTED VALUES PROTEIN: ENGH AND HUBER, 1999                        
REMARK 500 EXPECTED VALUES NUCLEIC ACID: CLOWNEY ET AL 1996                     
REMARK 500                                                                      
REMARK 500  M RES CSSEQI ATM1   ATM2   ATM3                                     
REMARK 500    ASP A  14   CB  -  CG  -  OD1 ANGL. DEV. =   8.8 DEGREES          
REMARK 500    ARG A  41   CD  -  NE  -  CZ  ANGL. DEV. = -15.3 DEGREES          
REMARK 500    ARG A  41   NH1 -  CZ  -  NH2 ANGL. DEV. = -12.6 DEGREES          
REMARK 500    ARG A  41   NE  -  CZ  -  NH1 ANGL. DEV. =   5.2 DEGREES          
REMARK 500    ARG A  41   NE  -  CZ  -  NH2 ANGL. DEV. =   7.4 DEGREES          
REMARK 500    ASP A  48   CB  -  CG  -  OD2 ANGL. DEV. =  -9.6 DEGREES          
REMARK 500    TYR A  51   CB  -  CG  -  CD2 ANGL. DEV. =  -5.5 DEGREES          
REMARK 500    ARG A  52   NH1 -  CZ  -  NH2 ANGL. DEV. =  -9.0 DEGREES          
REMARK 500    ARG A  52   NE  -  CZ  -  NH2 ANGL. DEV. =   6.0 DEGREES          
REMARK 500    ASP A  57   CB  -  CG  -  OD2 ANGL. DEV. =   5.5 DEGREES          
REMARK 500    ARG A  58   NE  -  CZ  -  NH1 ANGL. DEV. =   4.0 DEGREES          
REMARK 500    TYR A  71   CB  -  CG  -  CD1 ANGL. DEV. =  -5.0 DEGREES          
REMARK 500    ASP A  72   CB  -  CG  -  OD1 ANGL. DEV. =   9.0 DEGREES          
REMARK 500    ASP A  74   CB  -  CG  -  OD1 ANGL. DEV. =   6.1 DEGREES          
REMARK 500    ASP A  91   N   -  CA  -  CB  ANGL. DEV. = -10.9 DEGREES          
REMARK 500    ASP A  91   CB  -  CG  -  OD2 ANGL. DEV. =  -7.9 DEGREES          
REMARK 500    GLN A  90   O   -  C   -  N   ANGL. DEV. =  10.2 DEGREES          
REMARK 500    ARG A 106   CD  -  NE  -  CZ  ANGL. DEV. =  12.2 DEGREES          
REMARK 500    ARG A 106   NH1 -  CZ  -  NH2 ANGL. DEV. =  -7.8 DEGREES          
REMARK 500    ARG A 106   NE  -  CZ  -  NH1 ANGL. DEV. =   4.0 DEGREES          
REMARK 500    ARG A 106   NE  -  CZ  -  NH2 ANGL. DEV. =   3.6 DEGREES          
REMARK 500    PRO A 127   N   -  CD  -  CG  ANGL. DEV. =  -9.2 DEGREES          
REMARK 500    ASP A 134   CB  -  CA  -  C   ANGL. DEV. =  12.2 DEGREES          
REMARK 500    ASP A 134   CB  -  CG  -  OD2 ANGL. DEV. =  -8.0 DEGREES          
REMARK 500    ASP A 137   CB  -  CG  -  OD2 ANGL. DEV. =  -5.8 DEGREES          
REMARK 500    ASP A 155   CB  -  CG  -  OD1 ANGL. DEV. =   5.4 DEGREES          
REMARK 500    ARG A 156   NE  -  CZ  -  NH2 ANGL. DEV. =  -4.9 DEGREES          
REMARK 500    PHE A 164   CZ  -  CE2 -  CD2 ANGL. DEV. =  -7.5 DEGREES          
REMARK 500    ASN A 165   N   -  CA  -  CB  ANGL. DEV. = -14.1 DEGREES          
REMARK 500    ASN A 165   OD1 -  CG  -  ND2 ANGL. DEV. =  22.9 DEGREES          
REMARK 500    ASN A 165   CB  -  CG  -  OD1 ANGL. DEV. = -13.3 DEGREES          
REMARK 500    ASP A 166   CB  -  CG  -  OD2 ANGL. DEV. =  -6.6 DEGREES          
REMARK 500    ASP A 171   CB  -  CG  -  OD2 ANGL. DEV. =   6.9 DEGREES          
REMARK 500    GLU A 172   CA  -  CB  -  CG  ANGL. DEV. =  16.3 DEGREES          
REMARK 500    ARG A 177   NE  -  CZ  -  NH1 ANGL. DEV. =  10.3 DEGREES          
REMARK 500    ARG A 177   NE  -  CZ  -  NH2 ANGL. DEV. =  -8.0 DEGREES          
REMARK 500    GLU A 180   OE1 -  CD  -  OE2 ANGL. DEV. =   7.5 DEGREES          
REMARK 500    ARG A 184   CD  -  NE  -  CZ  ANGL. DEV. =  16.4 DEGREES          
REMARK 500    ARG A 184   NE  -  CZ  -  NH1 ANGL. DEV. =  10.7 DEGREES          
REMARK 500    ARG A 184   NE  -  CZ  -  NH2 ANGL. DEV. =  -8.4 DEGREES          
REMARK 500    PHE A 195   O   -  C   -  N   ANGL. DEV. =  -9.8 DEGREES          
REMARK 500    TRP A 205   CE3 -  CZ3 -  CH2 ANGL. DEV. =   6.7 DEGREES          
REMARK 500    ASP A 208   CB  -  CG  -  OD2 ANGL. DEV. =  -6.5 DEGREES          
REMARK 500    ARG A 210   NE  -  CZ  -  NH1 ANGL. DEV. =   3.7 DEGREES          
REMARK 500    ARG A 215   NE  -  CZ  -  NH1 ANGL. DEV. =   6.8 DEGREES          
REMARK 500    ARG A 215   NE  -  CZ  -  NH2 ANGL. DEV. =  -3.4 DEGREES          
REMARK 500    ASP A 217   N   -  CA  -  CB  ANGL. DEV. = -13.3 DEGREES          
REMARK 500    ASP A 217   CB  -  CG  -  OD1 ANGL. DEV. =   6.0 DEGREES          
REMARK 500    ASP A 217   C   -  N   -  CA  ANGL. DEV. =  23.5 DEGREES          
REMARK 500    ARG A 229   NE  -  CZ  -  NH1 ANGL. DEV. =   7.2 DEGREES          
REMARK 500                                                                      
REMARK 500 THIS ENTRY HAS     148 ANGLE DEVIATIONS.                             
REMARK 500                                                                      
REMARK 500 REMARK: NULL                                                         
REMARK 500                                                                      
REMARK 500 GEOMETRY AND STEREOCHEMISTRY                                         
REMARK 500 SUBTOPIC: TORSION ANGLES                                             
REMARK 500                                                                      
REMARK 500 TORSION ANGLES OUTSIDE THE EXPECTED RAMACHANDRAN REGIONS:            
REMARK 500 (M=MODEL NUMBER; RES=RESIDUE NAME; C=CHAIN IDENTIFIER;               
REMARK 500 SSEQ=SEQUENCE NUMBER; I=INSERTION CODE).                             
REMARK 500                                                                      
REMARK 500 STANDARD TABLE:                                                      
REMARK 500 FORMAT:(10X,I3,1X,A3,1X,A1,I4,A1,4X,F7.2,3X,F7.2)                    
REMARK 500                                                                      
REMARK 500 EXPECTED VALUES: GJ KLEYWEGT AND TA JONES (1996). PHI/PSI-           
REMARK 500 CHOLOGY: RAMACHANDRAN REVISITED. STRUCTURE 4, 1395 - 1400            
REMARK 500                                                                      
REMARK 500  M RES CSSEQI        PSI       PHI                                   
REMARK 500    ASN A   9     -124.24     54.78                                   
REMARK 500    PRO A  33       49.46   -105.79                                   
REMARK 500    LEU A  34     -151.06    -94.26                                   
REMARK 500    GLN A  66       65.31   -119.51                                   
REMARK 500    SER A  98     -117.97     51.04                                   
REMARK 500    PHE A 128      103.80   -168.80                                   
REMARK 500    THR A 132     -167.68   -129.94                                   
REMARK 500    ASP A 155       92.51    179.04                                   
REMARK 500    THR A 176      -76.92   -116.07                                   
REMARK 500    THR A 236     -103.65   -124.14                                   
REMARK 500    PRO A 256     -168.99    -79.66                                   
REMARK 500    ASN B   9     -128.58     54.58                                   
REMARK 500    PRO B  33       45.96   -107.06                                   
REMARK 500    LEU B  34     -147.54    -95.88                                   
REMARK 500    SER B  98     -116.24     50.28                                   
REMARK 500    PHE B 128      104.83   -169.56                                   
REMARK 500    ASP B 155       96.43   -171.70                                   
REMARK 500    THR B 176      -63.87   -120.29                                   
REMARK 500    TYR B 206       38.47    -96.40                                   
REMARK 500    THR B 236      -99.68   -122.03                                   
REMARK 500                                                                      
REMARK 500 REMARK: NULL                                                         
REMARK 800                                                                      
REMARK 800 SITE                                                                 
REMARK 800 SITE_IDENTIFIER: ACT                                                 
REMARK 800 EVIDENCE_CODE: UNKNOWN                                               
REMARK 800 SITE_DESCRIPTION: CATALYTIC TRIAD.                                   
REMARK 800 SITE_IDENTIFIER: BCT                                                 
REMARK 800 EVIDENCE_CODE: UNKNOWN                                               
REMARK 800 SITE_DESCRIPTION: CATALYTIC TRIAD.                                   
DBREF  1BRO A    1   277  UNP    P29715   BPOA2_STRAU      1    277             
DBREF  1BRO B    1   277  UNP    P29715   BPOA2_STRAU      1    277             
SEQRES   1 A  277  PRO PHE ILE THR VAL GLY GLN GLU ASN SER THR SER ILE          
SEQRES   2 A  277  ASP LEU TYR TYR GLU ASP HIS GLY THR GLY GLN PRO VAL          
SEQRES   3 A  277  VAL LEU ILE HIS GLY PHE PRO LEU SER GLY HIS SER TRP          
SEQRES   4 A  277  GLU ARG GLN SER ALA ALA LEU LEU ASP ALA GLY TYR ARG          
SEQRES   5 A  277  VAL ILE THR TYR ASP ARG ARG GLY PHE GLY GLN SER SER          
SEQRES   6 A  277  GLN PRO THR THR GLY TYR ASP TYR ASP THR PHE ALA ALA          
SEQRES   7 A  277  ASP LEU ASN THR VAL LEU GLU THR LEU ASP LEU GLN ASP          
SEQRES   8 A  277  ALA VAL LEU VAL GLY PHE SER MET GLY THR GLY GLU VAL          
SEQRES   9 A  277  ALA ARG TYR VAL SER SER TYR GLY THR ALA ARG ILE ALA          
SEQRES  10 A  277  LYS VAL ALA PHE LEU ALA SER LEU GLU PRO PHE LEU LEU          
SEQRES  11 A  277  LYS THR ASP ASP ASN PRO ASP GLY ALA ALA PRO GLN GLU          
SEQRES  12 A  277  PHE PHE ASP GLY ILE VAL ALA ALA VAL LYS ALA ASP ARG          
SEQRES  13 A  277  TYR ALA PHE TYR THR GLY PHE PHE ASN ASP PHE TYR ASN          
SEQRES  14 A  277  LEU ASP GLU ASN LEU GLY THR ARG ILE SER GLU GLU ALA          
SEQRES  15 A  277  VAL ARG ASN SER TRP ASN THR ALA ALA SER GLY GLY PHE          
SEQRES  16 A  277  PHE ALA ALA ALA ALA ALA PRO THR THR TRP TYR THR ASP          
SEQRES  17 A  277  PHE ARG ALA ASP ILE PRO ARG ILE ASP VAL PRO ALA LEU          
SEQRES  18 A  277  ILE LEU HIS GLY THR GLY ASP ARG THR LEU PRO ILE GLU          
SEQRES  19 A  277  ASN THR ALA ARG VAL PHE HIS LYS ALA LEU PRO SER ALA          
SEQRES  20 A  277  GLU TYR VAL GLU VAL GLU GLY ALA PRO HIS GLY LEU LEU          
SEQRES  21 A  277  TRP THR HIS ALA GLU GLU VAL ASN THR ALA LEU LEU ALA          
SEQRES  22 A  277  PHE LEU ALA LYS                                              
SEQRES   1 B  277  PRO PHE ILE THR VAL GLY GLN GLU ASN SER THR SER ILE          
SEQRES   2 B  277  ASP LEU TYR TYR GLU ASP HIS GLY THR GLY GLN PRO VAL          
SEQRES   3 B  277  VAL LEU ILE HIS GLY PHE PRO LEU SER GLY HIS SER TRP          
SEQRES   4 B  277  GLU ARG GLN SER ALA ALA LEU LEU ASP ALA GLY TYR ARG          
SEQRES   5 B  277  VAL ILE THR TYR ASP ARG ARG GLY PHE GLY GLN SER SER          
SEQRES   6 B  277  GLN PRO THR THR GLY TYR ASP TYR ASP THR PHE ALA ALA          
SEQRES   7 B  277  ASP LEU ASN THR VAL LEU GLU THR LEU ASP LEU GLN ASP          
SEQRES   8 B  277  ALA VAL LEU VAL GLY PHE SER MET GLY THR GLY GLU VAL          
SEQRES   9 B  277  ALA ARG TYR VAL SER SER TYR GLY THR ALA ARG ILE ALA          
SEQRES  10 B  277  LYS VAL ALA PHE LEU ALA SER LEU GLU PRO PHE LEU LEU          
SEQRES  11 B  277  LYS THR ASP ASP ASN PRO ASP GLY ALA ALA PRO GLN GLU          
SEQRES  12 B  277  PHE PHE ASP GLY ILE VAL ALA ALA VAL LYS ALA ASP ARG          
SEQRES  13 B  277  TYR ALA PHE TYR THR GLY PHE PHE ASN ASP PHE TYR ASN          
SEQRES  14 B  277  LEU ASP GLU ASN LEU GLY THR ARG ILE SER GLU GLU ALA          
SEQRES  15 B  277  VAL ARG ASN SER TRP ASN THR ALA ALA SER GLY GLY PHE          
SEQRES  16 B  277  PHE ALA ALA ALA ALA ALA PRO THR THR TRP TYR THR ASP          
SEQRES  17 B  277  PHE ARG ALA ASP ILE PRO ARG ILE ASP VAL PRO ALA LEU          
SEQRES  18 B  277  ILE LEU HIS GLY THR GLY ASP ARG THR LEU PRO ILE GLU          
SEQRES  19 B  277  ASN THR ALA ARG VAL PHE HIS LYS ALA LEU PRO SER ALA          
SEQRES  20 B  277  GLU TYR VAL GLU VAL GLU GLY ALA PRO HIS GLY LEU LEU          
SEQRES  21 B  277  TRP THR HIS ALA GLU GLU VAL ASN THR ALA LEU LEU ALA          
SEQRES  22 B  277  PHE LEU ALA LYS                                              
FORMUL   3  HOH   *235(H2 O)                                                    
HELIX    1   1 GLY A   36  ASP A   48  5                                  13    
HELIX    2   2 TYR A   73  LEU A   87  1                                  15    
HELIX    3   3 SER A   98  TYR A  111  5                                  14    
HELIX    4   4 GLN A  142  ALA A  154  1                                  13    
HELIX    5   5 ARG A  156  TYR A  168  1                                  13    
HELIX    6   6 LEU A  170  ASN A  173  1                                   4    
HELIX    7   7 GLU A  180  ALA A  191  1                                  12    
HELIX    8   8 PHE A  195  THR A  204  1                                  10    
HELIX    9   9 ILE A  213  ARG A  215  5                                   3    
HELIX   10  10 ALA A  237  ALA A  243  1                                   7    
HELIX   11  11 LEU A  259  THR A  262  1                                   4    
HELIX   12  12 ALA A  264  ALA A  276  1                                  13    
HELIX   13  13 GLY B   36  ASP B   48  5                                  13    
HELIX   14  14 TYR B   73  LEU B   87  1                                  15    
HELIX   15  15 SER B   98  TYR B  111  5                                  14    
HELIX   16  16 GLN B  142  ALA B  154  1                                  13    
HELIX   17  17 ARG B  156  PHE B  167  1                                  12    
HELIX   18  18 LEU B  170  ASN B  173  1                                   4    
HELIX   19  19 GLU B  180  ALA B  191  1                                  12    
HELIX   20  20 PHE B  195  THR B  204  1                                  10    
HELIX   21  21 ARG B  210  ARG B  215  1                                   6    
HELIX   22  22 ALA B  237  ALA B  243  1                                   7    
HELIX   23  23 LEU B  259  THR B  262  1                                   4    
HELIX   24  24 ALA B  264  LEU B  275  1                                  12    
SHEET    1   A 7 TYR A  17  HIS A  20  0                                        
SHEET    2   A 7 ARG A  52  TYR A  56 -1  N  THR A  55   O  GLU A  18           
SHEET    3   A 7 PRO A  25  ILE A  29  1  N  VAL A  26   O  ARG A  52           
SHEET    4   A 7 ALA A  92  PHE A  97  1  N  VAL A  93   O  VAL A  27           
SHEET    5   A 7 ILE A 116  LEU A 122  1  N  ALA A 117   O  ALA A  92           
SHEET    6   A 7 PRO A 219  GLY A 225  1  N  PRO A 219   O  VAL A 119           
SHEET    7   A 7 GLU A 248  VAL A 252  1  N  GLU A 248   O  ILE A 222           
SHEET    1   B 7 TYR B  17  HIS B  20  0                                        
SHEET    2   B 7 ARG B  52  TYR B  56 -1  N  THR B  55   O  GLU B  18           
SHEET    3   B 7 PRO B  25  ILE B  29  1  N  VAL B  26   O  ARG B  52           
SHEET    4   B 7 ALA B  92  PHE B  97  1  N  VAL B  93   O  VAL B  27           
SHEET    5   B 7 ILE B 116  LEU B 122  1  N  ALA B 117   O  ALA B  92           
SHEET    6   B 7 PRO B 219  GLY B 225  1  N  PRO B 219   O  VAL B 119           
SHEET    7   B 7 GLU B 248  VAL B 252  1  N  GLU B 248   O  ILE B 222           
SHEET    1   C 2 PHE A   2  GLU A   8  0                                        
SHEET    2   C 2 THR A  11  TYR A  16 -1  N  LEU A  15   O  ILE A   3           
SHEET    1   D 2 PHE B   2  GLU B   8  0                                        
SHEET    2   D 2 THR B  11  TYR B  16 -1  N  LEU B  15   O  ILE B   3           
CISPEP   1 PHE A   32    PRO A   33          0        -3.72                     
CISPEP   2 GLU A  126    PRO A  127          0         1.88                     
CISPEP   3 PHE B   32    PRO B   33          0        -3.46                     
CISPEP   4 GLU B  126    PRO B  127          0         1.25                     
SITE     1 ACT  3 SER A  98  ASP A 228  HIS A 257                               
SITE     1 BCT  3 SER B  98  ASP B 228  HIS B 257                               
CRYST1  126.500  126.500  126.500  90.00  90.00  90.00 P 21 3       24          
ORIGX1      1.000000  0.000000  0.000000        0.00000                         
ORIGX2      0.000000  1.000000  0.000000        0.00000                         
ORIGX3      0.000000  0.000000  1.000000        0.00000                         
SCALE1      0.007905  0.000000  0.000000        0.00000                         
SCALE2      0.000000  0.007905  0.000000        0.00000                         
SCALE3      0.000000  0.000000  0.007905        0.00000                         
MTRIX1   1  0.338640  0.724930  0.599830      -54.00097    1                    
MTRIX2   1 -0.724980  0.607390 -0.324780       20.21999    1                    
MTRIX3   1 -0.599770 -0.324880  0.731250       71.15529    1                    
ATOM      1  N   PRO A   1      33.233  43.297  33.992  1.00 25.02           N  
ATOM      2  CA  PRO A   1      33.301  44.251  35.127  1.00 25.02           C  
ATOM      3  C   PRO A   1      32.464  43.836  36.344  1.00 25.02           C  
ATOM      4  O   PRO A   1      31.360  43.265  36.116  1.00 25.02           O  
ATOM      5  CB  PRO A   1      32.902  45.562  34.416  1.00 25.28           C  
ATOM      6  CG  PRO A   1      33.206  45.369  32.924  1.00 25.28           C  
ATOM      7  CD  PRO A   1      32.758  43.929  32.737  1.00 25.28           C  
ATOM      8  N   PHE A   2      32.872  44.080  37.609  1.00 23.45           N  
ATOM      9  CA  PHE A   2      32.081  43.751  38.796  1.00 23.45           C  
ATOM     10  C   PHE A   2      31.957  44.913  39.775  1.00 23.45           C  
ATOM     11  O   PHE A   2      32.873  45.704  39.892  1.00 23.45           O  
ATOM     12  CB  PHE A   2      32.638  42.649  39.755  1.00 25.05           C  
ATOM     13  CG  PHE A   2      32.659  41.448  38.874  1.00 25.05           C  
ATOM     14  CD1 PHE A   2      33.732  41.158  38.070  1.00 25.05           C  
ATOM     15  CD2 PHE A   2      31.501  40.672  38.831  1.00 25.05           C  
ATOM     16  CE1 PHE A   2      33.678  40.046  37.214  1.00 25.05           C  
ATOM     17  CE2 PHE A   2      31.419  39.586  37.993  1.00 25.05           C  
ATOM     18  CZ  PHE A   2      32.503  39.253  37.195  1.00 25.05           C  
ATOM     19  N   ILE A   3      30.852  44.855  40.479  1.00 22.34           N  
ATOM     20  CA  ILE A   3      30.532  45.806  41.577  1.00 22.34           C  
ATOM     21  C   ILE A   3      30.149  44.828  42.705  1.00 22.34           C  
ATOM     22  O   ILE A   3      29.331  43.938  42.583  1.00 22.34           O  
ATOM     23  CB  ILE A   3      29.473  46.894  41.331  1.00 20.82           C  
ATOM     24  CG1 ILE A   3      29.865  47.784  40.149  1.00 20.82           C  
ATOM     25  CG2 ILE A   3      29.248  47.806  42.557  1.00 20.82           C  
ATOM     26  CD1 ILE A   3      28.797  48.832  39.798  1.00 20.82           C  
ATOM     27  N   THR A   4      30.835  44.941  43.820  1.00 23.27           N  
ATOM     28  CA  THR A   4      30.664  44.190  45.087  1.00 23.27           C  
ATOM     29  C   THR A   4      29.494  44.810  45.868  1.00 23.27           C  
ATOM     30  O   THR A   4      29.438  46.032  46.160  1.00 23.27           O  
ATOM     31  CB  THR A   4      31.973  44.190  45.996  1.00 23.09           C  
ATOM     32  OG1 THR A   4      33.005  43.638  45.121  1.00 23.09           O  
ATOM     33  CG2 THR A   4      31.805  43.488  47.361  1.00 23.09           C  
ATOM     34  N   VAL A   5      28.518  44.048  46.245  1.00 22.01           N  
ATOM     35  CA  VAL A   5      27.324  44.563  46.962  1.00 22.01           C  
ATOM     36  C   VAL A   5      27.279  43.980  48.348  1.00 22.01           C  
ATOM     37  O   VAL A   5      26.521  44.382  49.190  1.00 22.01           O  
ATOM     38  CB  VAL A   5      26.128  44.222  46.028  1.00 19.98           C  
ATOM     39  CG1 VAL A   5      26.202  45.143  44.762  1.00 19.98           C  
ATOM     40  CG2 VAL A   5      25.977  42.719  45.794  1.00 19.98           C  
ATOM     41  N   GLY A   6      28.093  42.993  48.706  1.00 22.65           N  
ATOM     42  CA  GLY A   6      28.025  42.388  50.017  1.00 22.65           C  
ATOM     43  C   GLY A   6      29.007  41.255  50.206  1.00 22.65           C  
ATOM     44  O   GLY A   6      29.914  41.033  49.427  1.00 22.65           O  
ATOM     45  N   GLN A   7      28.726  40.570  51.310  1.00 22.35           N  
ATOM     46  CA  GLN A   7      29.590  39.431  51.707  1.00 22.35           C  
ATOM     47  C   GLN A   7      28.744  38.233  52.061  1.00 22.35           C  
ATOM     48  O   GLN A   7      27.695  38.442  52.680  1.00 22.35           O  
ATOM     49  CB  GLN A   7      30.525  39.975  52.841  1.00 23.67           C  
ATOM     50  CG  GLN A   7      31.447  38.840  53.336  1.00 23.67           C  
ATOM     51  CD  GLN A   7      32.811  38.887  52.711  1.00 23.67           C  
ATOM     52  OE1 GLN A   7      32.991  39.922  52.063  1.00 23.67           O  
ATOM     53  NE2 GLN A   7      33.694  37.894  52.911  1.00 23.67           N  
ATOM     54  N   GLU A   8      29.194  37.059  51.664  1.00 21.73           N  
ATOM     55  CA  GLU A   8      28.520  35.815  51.994  1.00 21.73           C  
ATOM     56  C   GLU A   8      29.597  34.915  52.583  1.00 21.73           C  
ATOM     57  O   GLU A   8      30.419  34.529  51.734  1.00 21.73           O  
ATOM     58  CB  GLU A   8      27.918  34.988  50.858  1.00 25.11           C  
ATOM     59  CG  GLU A   8      27.142  33.724  51.310  1.00 25.11           C  
ATOM     60  CD  GLU A   8      26.681  33.001  50.053  1.00 25.11           C  
ATOM     61  OE1 GLU A   8      27.346  33.146  48.945  1.00 25.11           O  
ATOM     62  OE2 GLU A   8      25.685  32.298  50.206  1.00 25.11           O  
ATOM     63  N   ASN A   9      29.696  34.535  53.787  1.00 19.50           N  
ATOM     64  CA  ASN A   9      30.670  33.670  54.417  1.00 19.50           C  
ATOM     65  C   ASN A   9      32.040  34.235  54.128  1.00 19.50           C  
ATOM     66  O   ASN A   9      32.299  35.427  54.383  1.00 19.50           O  
ATOM     67  CB  ASN A   9      30.462  32.228  54.095  1.00 19.49           C  
ATOM     68  CG  ASN A   9      29.148  31.612  54.566  1.00 19.49           C  
ATOM     69  OD1 ASN A   9      28.366  32.273  55.284  1.00 19.49           O  
ATOM     70  ND2 ASN A   9      28.903  30.332  54.203  1.00 19.49           N  
ATOM     71  N   SER A  10      32.867  33.403  53.551  1.00 21.27           N  
ATOM     72  CA  SER A  10      34.247  33.846  53.219  1.00 21.27           C  
ATOM     73  C   SER A  10      34.319  34.598  51.904  1.00 21.27           C  
ATOM     74  O   SER A  10      35.433  35.117  51.593  1.00 21.27           O  
ATOM     75  CB  SER A  10      35.175  32.629  53.163  1.00 19.94           C  
ATOM     76  OG  SER A  10      34.813  31.817  52.009  1.00 19.94           O  
ATOM     77  N   THR A  11      33.245  34.695  51.097  1.00 22.33           N  
ATOM     78  CA  THR A  11      33.349  35.350  49.807  1.00 22.33           C  
ATOM     79  C   THR A  11      32.601  36.655  49.659  1.00 22.33           C  
ATOM     80  O   THR A  11      31.519  36.817  50.295  1.00 22.33           O  
ATOM     81  CB  THR A  11      32.695  34.265  48.801  1.00 21.94           C  
ATOM     82  OG1 THR A  11      31.236  34.263  49.034  1.00 21.94           O  
ATOM     83  CG2 THR A  11      33.074  32.798  48.938  1.00 21.94           C  
ATOM     84  N   SER A  12      32.951  37.569  48.778  1.00 22.70           N  
ATOM     85  CA  SER A  12      32.082  38.749  48.544  1.00 22.70           C  
ATOM     86  C   SER A  12      31.044  38.401  47.475  1.00 22.70           C  
ATOM     87  O   SER A  12      31.129  37.389  46.738  1.00 22.70           O  
ATOM     88  CB  SER A  12      32.873  39.997  48.188  1.00 24.33           C  
ATOM     89  OG  SER A  12      33.401  39.594  46.937  1.00 24.33           O  
ATOM     90  N   ILE A  13      29.997  39.192  47.394  1.00 20.73           N  
ATOM     91  CA  ILE A  13      28.902  39.122  46.446  1.00 20.73           C  
ATOM     92  C   ILE A  13      29.156  40.223  45.438  1.00 20.73           C  
ATOM     93  O   ILE A  13      29.074  41.401  45.768  1.00 20.73           O  
ATOM     94  CB  ILE A  13      27.535  39.263  47.179  1.00 18.93           C  
ATOM     95  CG1 ILE A  13      27.332  38.250  48.312  1.00 18.93           C  
ATOM     96  CG2 ILE A  13      26.508  39.234  46.016  1.00 18.93           C  
ATOM     97  CD1 ILE A  13      26.091  38.514  49.155  1.00 18.93           C  
ATOM     98  N   ASP A  14      29.489  39.843  44.220  1.00 22.17           N  
ATOM     99  CA  ASP A  14      29.791  40.758  43.125  1.00 22.17           C  
ATOM    100  C   ASP A  14      28.800  40.699  41.974  1.00 22.17           C  
ATOM    101  O   ASP A  14      28.437  39.622  41.587  1.00 22.17           O  
ATOM    102  CB  ASP A  14      31.156  40.393  42.558  1.00 25.70           C  
ATOM    103  CG  ASP A  14      32.274  40.547  43.561  1.00 25.70           C  
ATOM    104  OD1 ASP A  14      32.275  41.257  44.579  1.00 25.70           O  
ATOM    105  OD2 ASP A  14      33.337  39.933  43.311  1.00 25.70           O  
ATOM    106  N   LEU A  15      28.383  41.794  41.433  1.00 21.43           N  
ATOM    107  CA  LEU A  15      27.468  41.847  40.300  1.00 21.43           C  
ATOM    108  C   LEU A  15      28.297  42.191  39.083  1.00 21.43           C  
ATOM    109  O   LEU A  15      29.100  43.135  39.007  1.00 21.43           O  
ATOM    110  CB  LEU A  15      26.436  42.969  40.557  1.00 21.71           C  
ATOM    111  CG  LEU A  15      25.561  42.938  41.782  1.00 21.71           C  
ATOM    112  CD1 LEU A  15      24.521  44.075  41.707  1.00 21.71           C  
ATOM    113  CD2 LEU A  15      24.871  41.573  41.936  1.00 21.71           C  
ATOM    114  N   TYR A  16      28.039  41.418  38.055  1.00 20.07           N  
ATOM    115  CA  TYR A  16      28.688  41.627  36.730  1.00 20.07           C  
ATOM    116  C   TYR A  16      27.945  42.811  36.106  1.00 20.07           C  
ATOM    117  O   TYR A  16      26.662  42.869  36.116  1.00 20.07           O  
ATOM    118  CB  TYR A  16      28.446  40.318  35.924  1.00 19.17           C  
ATOM    119  CG  TYR A  16      28.988  40.544  34.551  1.00 19.17           C  
ATOM    120  CD1 TYR A  16      30.388  40.485  34.294  1.00 19.17           C  
ATOM    121  CD2 TYR A  16      28.100  40.985  33.530  1.00 19.17           C  
ATOM    122  CE1 TYR A  16      30.872  40.772  33.022  1.00 19.17           C  
ATOM    123  CE2 TYR A  16      28.554  41.275  32.235  1.00 19.17           C  
ATOM    124  CZ  TYR A  16      29.945  41.164  32.047  1.00 19.17           C  
ATOM    125  OH  TYR A  16      30.368  41.434  30.706  1.00 19.17           O  
ATOM    126  N   TYR A  17      28.586  43.806  35.567  1.00 20.25           N  
ATOM    127  CA  TYR A  17      27.958  44.925  34.874  1.00 20.25           C  
ATOM    128  C   TYR A  17      28.768  45.332  33.620  1.00 20.25           C  
ATOM    129  O   TYR A  17      29.952  45.045  33.423  1.00 20.25           O  
ATOM    130  CB  TYR A  17      27.670  46.084  35.847  1.00 20.49           C  
ATOM    131  CG  TYR A  17      28.891  47.033  35.993  1.00 20.49           C  
ATOM    132  CD1 TYR A  17      30.051  46.662  36.681  1.00 20.49           C  
ATOM    133  CD2 TYR A  17      28.862  48.308  35.385  1.00 20.49           C  
ATOM    134  CE1 TYR A  17      31.129  47.517  36.741  1.00 20.49           C  
ATOM    135  CE2 TYR A  17      29.871  49.243  35.459  1.00 20.49           C  
ATOM    136  CZ  TYR A  17      31.012  48.819  36.175  1.00 20.49           C  
ATOM    137  OH  TYR A  17      32.075  49.675  36.350  1.00 20.49           O  
ATOM    138  N   GLU A  18      28.132  46.081  32.718  1.00 21.20           N  
ATOM    139  CA  GLU A  18      28.667  46.653  31.488  1.00 21.20           C  
ATOM    140  C   GLU A  18      28.222  48.145  31.437  1.00 21.20           C  
ATOM    141  O   GLU A  18      27.198  48.464  32.030  1.00 21.20           O  
ATOM    142  CB  GLU A  18      28.277  45.962  30.214  1.00 23.07           C  
ATOM    143  CG  GLU A  18      29.041  44.630  30.105  1.00 23.07           C  
ATOM    144  CD  GLU A  18      28.682  43.732  28.968  1.00 23.07           C  
ATOM    145  OE1 GLU A  18      28.148  44.440  28.029  1.00 23.07           O  
ATOM    146  OE2 GLU A  18      28.910  42.494  28.967  1.00 23.07           O  
ATOM    147  N   ASP A  19      29.078  48.935  30.831  1.00 22.00           N  
ATOM    148  CA  ASP A  19      28.939  50.395  30.742  1.00 22.00           C  
ATOM    149  C   ASP A  19      29.444  50.823  29.355  1.00 22.00           C  
ATOM    150  O   ASP A  19      30.688  50.914  29.100  1.00 22.00           O  
ATOM    151  CB  ASP A  19      29.860  50.962  31.844  1.00 21.97           C  
ATOM    152  CG  ASP A  19      29.788  52.467  32.050  1.00 21.97           C  
ATOM    153  OD1 ASP A  19      29.077  53.107  31.198  1.00 21.97           O  
ATOM    154  OD2 ASP A  19      30.380  52.915  33.059  1.00 21.97           O  
ATOM    155  N   HIS A  20      28.461  51.063  28.516  1.00 23.07           N  
ATOM    156  CA  HIS A  20      28.703  51.422  27.127  1.00 23.07           C  
ATOM    157  C   HIS A  20      28.062  52.739  26.685  1.00 23.07           C  
ATOM    158  O   HIS A  20      27.033  53.213  27.189  1.00 23.07           O  
ATOM    159  CB  HIS A  20      28.292  50.274  26.175  1.00 20.81           C  
ATOM    160  CG  HIS A  20      28.842  48.882  26.485  1.00 20.81           C  
ATOM    161  ND1 HIS A  20      30.155  48.524  26.605  1.00 20.81           N  
ATOM    162  CD2 HIS A  20      28.111  47.716  26.619  1.00 20.81           C  
ATOM    163  CE1 HIS A  20      30.189  47.213  26.831  1.00 20.81           C  
ATOM    164  NE2 HIS A  20      28.980  46.726  26.884  1.00 20.81           N  
ATOM    165  N   GLY A  21      28.800  53.318  25.688  1.00 26.33           N  
ATOM    166  CA  GLY A  21      28.348  54.576  25.111  1.00 26.33           C  
ATOM    167  C   GLY A  21      28.514  55.824  25.917  1.00 26.33           C  
ATOM    168  O   GLY A  21      29.120  55.883  27.032  1.00 26.33           O  
ATOM    169  N   THR A  22      27.948  56.951  25.420  1.00 28.39           N  
ATOM    170  CA  THR A  22      28.144  58.222  26.214  1.00 28.39           C  
ATOM    171  C   THR A  22      26.806  58.954  26.070  1.00 28.39           C  
ATOM    172  O   THR A  22      26.219  58.694  25.015  1.00 28.39           O  
ATOM    173  CB  THR A  22      29.308  59.078  25.583  1.00 30.53           C  
ATOM    174  OG1 THR A  22      28.797  59.483  24.213  1.00 30.53           O  
ATOM    175  CG2 THR A  22      30.642  58.424  25.221  1.00 30.53           C  
ATOM    176  N   GLY A  23      26.504  59.792  27.026  1.00 27.08           N  
ATOM    177  CA  GLY A  23      25.230  60.495  26.866  1.00 27.08           C  
ATOM    178  C   GLY A  23      24.520  60.161  28.194  1.00 27.08           C  
ATOM    179  O   GLY A  23      25.154  59.681  29.129  1.00 27.08           O  
ATOM    180  N   GLN A  24      23.261  60.494  28.182  1.00 26.70           N  
ATOM    181  CA  GLN A  24      22.366  60.261  29.289  1.00 26.70           C  
ATOM    182  C   GLN A  24      22.378  58.726  29.551  1.00 26.70           C  
ATOM    183  O   GLN A  24      22.192  57.916  28.635  1.00 26.70           O  
ATOM    184  CB  GLN A  24      20.946  60.714  29.043  1.00 30.25           C  
ATOM    185  CG  GLN A  24      20.147  60.508  30.344  1.00 30.25           C  
ATOM    186  CD  GLN A  24      18.720  60.991  30.159  1.00 30.25           C  
ATOM    187  OE1 GLN A  24      18.197  61.138  29.041  1.00 30.25           O  
ATOM    188  NE2 GLN A  24      18.005  61.202  31.262  1.00 30.25           N  
ATOM    189  N   PRO A  25      22.579  58.427  30.836  1.00 25.15           N  
ATOM    190  CA  PRO A  25      22.655  57.066  31.349  1.00 25.15           C  
ATOM    191  C   PRO A  25      21.283  56.390  31.424  1.00 25.15           C  
ATOM    192  O   PRO A  25      20.330  56.970  31.960  1.00 25.15           O  
ATOM    193  CB  PRO A  25      23.300  57.119  32.739  1.00 24.82           C  
ATOM    194  CG  PRO A  25      23.181  58.550  33.137  1.00 24.82           C  
ATOM    195  CD  PRO A  25      22.799  59.392  31.928  1.00 24.82           C  
ATOM    196  N   VAL A  26      21.306  55.170  30.808  1.00 24.72           N  
ATOM    197  CA  VAL A  26      20.078  54.360  30.822  1.00 24.72           C  
ATOM    198  C   VAL A  26      20.420  53.026  31.472  1.00 24.72           C  
ATOM    199  O   VAL A  26      21.280  52.365  30.904  1.00 24.72           O  
ATOM    200  CB  VAL A  26      19.478  54.290  29.410  1.00 25.32           C  
ATOM    201  CG1 VAL A  26      18.166  53.456  29.470  1.00 25.32           C  
ATOM    202  CG2 VAL A  26      19.273  55.650  28.689  1.00 25.32           C  
ATOM    203  N   VAL A  27      19.810  52.687  32.612  1.00 23.54           N  
ATOM    204  CA  VAL A  27      20.108  51.412  33.280  1.00 23.54           C  
ATOM    205  C   VAL A  27      18.989  50.400  32.999  1.00 23.54           C  
ATOM    206  O   VAL A  27      17.800  50.669  33.334  1.00 23.54           O  
ATOM    207  CB  VAL A  27      20.187  51.741  34.785  1.00 22.98           C  
ATOM    208  CG1 VAL A  27      20.581  50.496  35.569  1.00 22.98           C  
ATOM    209  CG2 VAL A  27      20.991  52.991  34.998  1.00 22.98           C  
ATOM    210  N   LEU A  28      19.373  49.269  32.457  1.00 22.17           N  
ATOM    211  CA  LEU A  28      18.480  48.149  32.059  1.00 22.17           C  
ATOM    212  C   LEU A  28      18.589  47.038  33.099  1.00 22.17           C  
ATOM    213  O   LEU A  28      19.699  46.617  33.413  1.00 22.17           O  
ATOM    214  CB  LEU A  28      18.813  47.731  30.586  1.00 21.72           C  
ATOM    215  CG  LEU A  28      19.054  48.710  29.447  1.00 21.72           C  
ATOM    216  CD1 LEU A  28      19.283  48.092  28.052  1.00 21.72           C  
ATOM    217  CD2 LEU A  28      17.854  49.665  29.345  1.00 21.72           C  
ATOM    218  N   ILE A  29      17.465  46.615  33.653  1.00 20.43           N  
ATOM    219  CA  ILE A  29      17.346  45.595  34.717  1.00 20.43           C  
ATOM    220  C   ILE A  29      16.555  44.421  34.146  1.00 20.43           C  
ATOM    221  O   ILE A  29      15.363  44.619  33.885  1.00 20.43           O  
ATOM    222  CB  ILE A  29      16.624  46.182  36.001  1.00 19.32           C  
ATOM    223  CG1 ILE A  29      17.275  47.570  36.240  1.00 19.32           C  
ATOM    224  CG2 ILE A  29      16.832  45.070  37.040  1.00 19.32           C  
ATOM    225  CD1 ILE A  29      16.806  48.640  37.168  1.00 19.32           C  
ATOM    226  N   HIS A  30      17.247  43.331  33.917  1.00 20.89           N  
ATOM    227  CA  HIS A  30      16.750  42.165  33.223  1.00 20.89           C  
ATOM    228  C   HIS A  30      15.689  41.417  34.005  1.00 20.89           C  
ATOM    229  O   HIS A  30      15.482  41.630  35.239  1.00 20.89           O  
ATOM    230  CB  HIS A  30      17.915  41.218  32.722  1.00 19.52           C  
ATOM    231  CG  HIS A  30      18.533  40.489  33.860  1.00 19.52           C  
ATOM    232  ND1 HIS A  30      18.132  39.237  34.358  1.00 19.52           N  
ATOM    233  CD2 HIS A  30      19.534  40.843  34.715  1.00 19.52           C  
ATOM    234  CE1 HIS A  30      18.819  38.916  35.439  1.00 19.52           C  
ATOM    235  NE2 HIS A  30      19.703  39.879  35.663  1.00 19.52           N  
ATOM    236  N   GLY A  31      15.086  40.457  33.270  1.00 23.33           N  
ATOM    237  CA  GLY A  31      14.072  39.530  33.825  1.00 23.33           C  
ATOM    238  C   GLY A  31      14.653  38.130  34.051  1.00 23.33           C  
ATOM    239  O   GLY A  31      15.783  37.724  33.767  1.00 23.33           O  
ATOM    240  N   PHE A  32      13.814  37.335  34.747  1.00 25.13           N  
ATOM    241  CA  PHE A  32      14.136  35.919  35.072  1.00 25.13           C  
ATOM    242  C   PHE A  32      13.867  35.022  33.822  1.00 25.13           C  
ATOM    243  O   PHE A  32      12.855  35.178  33.119  1.00 25.13           O  
ATOM    244  CB  PHE A  32      13.333  35.476  36.332  1.00 25.97           C  
ATOM    245  CG  PHE A  32      13.256  34.026  36.692  1.00 25.97           C  
ATOM    246  CD1 PHE A  32      12.458  33.142  35.903  1.00 25.97           C  
ATOM    247  CD2 PHE A  32      13.959  33.519  37.785  1.00 25.97           C  
ATOM    248  CE1 PHE A  32      12.331  31.791  36.176  1.00 25.97           C  
ATOM    249  CE2 PHE A  32      13.844  32.134  38.058  1.00 25.97           C  
ATOM    250  CZ  PHE A  32      13.065  31.241  37.269  1.00 25.97           C  
ATOM    251  N   PRO A  33      14.718  34.023  33.599  1.00 24.61           N  
ATOM    252  CA  PRO A  33      15.969  33.689  34.368  1.00 24.61           C  
ATOM    253  C   PRO A  33      17.146  34.125  33.463  1.00 24.61           C  
ATOM    254  O   PRO A  33      18.066  33.331  33.228  1.00 24.61           O  
ATOM    255  CB  PRO A  33      15.849  32.170  34.470  1.00 24.17           C  
ATOM    256  CG  PRO A  33      14.945  31.733  33.309  1.00 24.17           C  
ATOM    257  CD  PRO A  33      14.481  32.995  32.560  1.00 24.17           C  
ATOM    258  N   LEU A  34      17.157  35.336  32.919  1.00 24.21           N  
ATOM    259  CA  LEU A  34      18.118  35.854  31.972  1.00 24.21           C  
ATOM    260  C   LEU A  34      19.264  36.631  32.611  1.00 24.21           C  
ATOM    261  O   LEU A  34      19.649  36.345  33.771  1.00 24.21           O  
ATOM    262  CB  LEU A  34      17.313  36.584  30.873  1.00 23.34           C  
ATOM    263  CG  LEU A  34      16.256  35.702  30.197  1.00 23.34           C  
ATOM    264  CD1 LEU A  34      15.600  36.427  29.023  1.00 23.34           C  
ATOM    265  CD2 LEU A  34      16.846  34.374  29.638  1.00 23.34           C  
ATOM    266  N   SER A  35      19.805  37.607  31.831  1.00 24.08           N  
ATOM    267  CA  SER A  35      20.965  38.436  32.251  1.00 24.08           C  
ATOM    268  C   SER A  35      21.007  39.779  31.512  1.00 24.08           C  
ATOM    269  O   SER A  35      20.083  39.934  30.658  1.00 24.08           O  
ATOM    270  CB  SER A  35      22.247  37.611  32.055  1.00 23.35           C  
ATOM    271  OG  SER A  35      22.546  37.695  30.655  1.00 23.35           O  
ATOM    272  N   GLY A  36      21.947  40.673  31.834  1.00 23.39           N  
ATOM    273  CA  GLY A  36      22.031  41.985  31.190  1.00 23.39           C  
ATOM    274  C   GLY A  36      22.089  41.792  29.680  1.00 23.39           C  
ATOM    275  O   GLY A  36      21.653  42.680  28.914  1.00 23.39           O  
ATOM    276  N   HIS A  37      22.598  40.670  29.189  1.00 23.84           N  
ATOM    277  CA  HIS A  37      22.778  40.357  27.751  1.00 23.84           C  
ATOM    278  C   HIS A  37      21.527  40.233  26.886  1.00 23.84           C  
ATOM    279  O   HIS A  37      21.557  40.468  25.653  1.00 23.84           O  
ATOM    280  CB  HIS A  37      23.734  39.159  27.529  1.00 23.57           C  
ATOM    281  CG  HIS A  37      25.185  39.544  27.822  1.00 23.57           C  
ATOM    282  ND1 HIS A  37      26.151  38.637  28.200  1.00 23.57           N  
ATOM    283  CD2 HIS A  37      25.785  40.782  27.759  1.00 23.57           C  
ATOM    284  CE1 HIS A  37      27.304  39.268  28.317  1.00 23.57           C  
ATOM    285  NE2 HIS A  37      27.099  40.562  28.083  1.00 23.57           N  
ATOM    286  N   SER A  38      20.411  39.982  27.570  1.00 23.62           N  
ATOM    287  CA  SER A  38      19.074  39.838  27.017  1.00 23.62           C  
ATOM    288  C   SER A  38      18.554  41.162  26.434  1.00 23.62           C  
ATOM    289  O   SER A  38      17.610  41.178  25.564  1.00 23.62           O  
ATOM    290  CB  SER A  38      18.174  39.231  28.088  1.00 22.68           C  
ATOM    291  OG  SER A  38      17.836  40.206  29.050  1.00 22.68           O  
ATOM    292  N   TRP A  39      19.145  42.274  26.855  1.00 23.09           N  
ATOM    293  CA  TRP A  39      18.785  43.586  26.338  1.00 23.09           C  
ATOM    294  C   TRP A  39      19.507  43.986  25.038  1.00 23.09           C  
ATOM    295  O   TRP A  39      19.314  45.155  24.667  1.00 23.09           O  
ATOM    296  CB  TRP A  39      19.106  44.650  27.374  1.00 23.38           C  
ATOM    297  CG  TRP A  39      18.321  44.599  28.650  1.00 23.38           C  
ATOM    298  CD1 TRP A  39      18.697  44.086  29.872  1.00 23.38           C  
ATOM    299  CD2 TRP A  39      17.018  45.190  28.794  1.00 23.38           C  
ATOM    300  NE1 TRP A  39      17.705  44.317  30.768  1.00 23.38           N  
ATOM    301  CE2 TRP A  39      16.659  45.037  30.173  1.00 23.38           C  
ATOM    302  CE3 TRP A  39      16.149  45.872  27.916  1.00 23.38           C  
ATOM    303  CZ2 TRP A  39      15.428  45.491  30.702  1.00 23.38           C  
ATOM    304  CZ3 TRP A  39      14.927  46.353  28.448  1.00 23.38           C  
ATOM    305  CH2 TRP A  39      14.580  46.138  29.825  1.00 23.38           C  
ATOM    306  N   GLU A  40      20.297  43.077  24.451  1.00 25.17           N  
ATOM    307  CA  GLU A  40      21.104  43.350  23.249  1.00 25.17           C  
ATOM    308  C   GLU A  40      20.375  44.070  22.117  1.00 25.17           C  
ATOM    309  O   GLU A  40      21.070  44.919  21.516  1.00 25.17           O  
ATOM    310  CB  GLU A  40      21.847  42.143  22.738  1.00 25.61           C  
ATOM    311  CG  GLU A  40      20.903  41.088  22.079  1.00 25.61           C  
ATOM    312  CD  GLU A  40      21.644  39.822  21.770  1.00 25.61           C  
ATOM    313  OE1 GLU A  40      22.481  39.787  20.840  1.00 25.61           O  
ATOM    314  OE2 GLU A  40      21.440  38.792  22.461  1.00 25.61           O  
ATOM    315  N   ARG A  41      19.098  43.787  21.846  1.00 27.98           N  
ATOM    316  CA  ARG A  41      18.340  44.460  20.761  1.00 27.98           C  
ATOM    317  C   ARG A  41      18.062  45.922  21.127  1.00 27.98           C  
ATOM    318  O   ARG A  41      18.206  46.812  20.240  1.00 27.98           O  
ATOM    319  CB  ARG A  41      17.091  43.641  20.387  1.00 37.00           C  
ATOM    320  CG  ARG A  41      17.608  42.360  19.673  1.00 37.00           C  
ATOM    321  CD  ARG A  41      16.560  41.996  18.708  1.00 37.00           C  
ATOM    322  NE  ARG A  41      17.051  41.338  17.457  1.00 37.00           N  
ATOM    323  CZ  ARG A  41      16.051  40.485  16.989  1.00 37.00           C  
ATOM    324  NH1 ARG A  41      14.842  40.304  17.565  1.00 37.00           N  
ATOM    325  NH2 ARG A  41      16.093  39.676  15.903  1.00 37.00           N  
ATOM    326  N   GLN A  42      17.753  46.128  22.441  1.00 25.17           N  
ATOM    327  CA  GLN A  42      17.511  47.458  22.987  1.00 25.17           C  
ATOM    328  C   GLN A  42      18.838  48.248  23.109  1.00 25.17           C  
ATOM    329  O   GLN A  42      18.856  49.433  22.666  1.00 25.17           O  
ATOM    330  CB  GLN A  42      16.681  47.364  24.261  1.00 24.04           C  
ATOM    331  CG  GLN A  42      15.254  46.945  24.054  1.00 24.04           C  
ATOM    332  CD  GLN A  42      15.084  45.518  23.595  1.00 24.04           C  
ATOM    333  OE1 GLN A  42      15.725  44.631  24.177  1.00 24.04           O  
ATOM    334  NE2 GLN A  42      14.236  45.310  22.550  1.00 24.04           N  
ATOM    335  N   SER A  43      19.894  47.639  23.643  1.00 24.99           N  
ATOM    336  CA  SER A  43      21.205  48.278  23.797  1.00 24.99           C  
ATOM    337  C   SER A  43      21.756  48.885  22.499  1.00 24.99           C  
ATOM    338  O   SER A  43      22.305  50.012  22.507  1.00 24.99           O  
ATOM    339  CB  SER A  43      22.318  47.372  24.362  1.00 26.92           C  
ATOM    340  OG  SER A  43      21.901  46.856  25.622  1.00 26.92           O  
ATOM    341  N   ALA A  44      21.630  48.138  21.441  1.00 22.72           N  
ATOM    342  CA  ALA A  44      22.129  48.608  20.099  1.00 22.72           C  
ATOM    343  C   ALA A  44      21.387  49.847  19.630  1.00 22.72           C  
ATOM    344  O   ALA A  44      22.103  50.724  19.189  1.00 22.72           O  
ATOM    345  CB  ALA A  44      22.050  47.482  19.086  1.00 22.56           C  
ATOM    346  N   ALA A  45      20.089  49.930  19.759  1.00 22.94           N  
ATOM    347  CA  ALA A  45      19.214  51.066  19.420  1.00 22.94           C  
ATOM    348  C   ALA A  45      19.571  52.216  20.349  1.00 22.94           C  
ATOM    349  O   ALA A  45      19.794  53.293  19.813  1.00 22.94           O  
ATOM    350  CB  ALA A  45      17.720  50.706  19.553  1.00 22.16           C  
ATOM    351  N   LEU A  46      19.705  52.027  21.634  1.00 23.00           N  
ATOM    352  CA  LEU A  46      20.085  53.129  22.545  1.00 23.00           C  
ATOM    353  C   LEU A  46      21.478  53.689  22.233  1.00 23.00           C  
ATOM    354  O   LEU A  46      21.696  54.887  22.384  1.00 23.00           O  
ATOM    355  CB  LEU A  46      19.998  52.656  24.002  1.00 24.26           C  
ATOM    356  CG  LEU A  46      18.567  52.313  24.428  1.00 24.26           C  
ATOM    357  CD1 LEU A  46      18.570  51.840  25.889  1.00 24.26           C  
ATOM    358  CD2 LEU A  46      17.682  53.537  24.331  1.00 24.26           C  
ATOM    359  N   LEU A  47      22.373  52.797  21.879  1.00 24.64           N  
ATOM    360  CA  LEU A  47      23.746  53.186  21.556  1.00 24.64           C  
ATOM    361  C   LEU A  47      23.668  54.035  20.287  1.00 24.64           C  
ATOM    362  O   LEU A  47      24.307  55.116  20.188  1.00 24.64           O  
ATOM    363  CB  LEU A  47      24.672  51.968  21.485  1.00 25.42           C  
ATOM    364  CG  LEU A  47      25.224  51.311  22.753  1.00 25.42           C  
ATOM    365  CD1 LEU A  47      26.015  50.081  22.295  1.00 25.42           C  
ATOM    366  CD2 LEU A  47      26.157  52.226  23.542  1.00 25.42           C  
ATOM    367  N   ASP A  48      22.901  53.568  19.324  1.00 28.26           N  
ATOM    368  CA  ASP A  48      22.772  54.317  18.059  1.00 28.26           C  
ATOM    369  C   ASP A  48      22.116  55.696  18.251  1.00 28.26           C  
ATOM    370  O   ASP A  48      22.548  56.655  17.550  1.00 28.26           O  
ATOM    371  CB  ASP A  48      22.060  53.524  16.976  1.00 31.98           C  
ATOM    372  CG  ASP A  48      23.005  52.428  16.463  1.00 31.98           C  
ATOM    373  OD1 ASP A  48      24.284  52.458  16.657  1.00 31.98           O  
ATOM    374  OD2 ASP A  48      22.321  51.542  15.891  1.00 31.98           O  
ATOM    375  N   ALA A  49      21.120  55.756  19.129  1.00 28.28           N  
ATOM    376  CA  ALA A  49      20.344  56.920  19.534  1.00 28.28           C  
ATOM    377  C   ALA A  49      21.131  57.929  20.356  1.00 28.28           C  
ATOM    378  O   ALA A  49      20.740  59.118  20.645  1.00 28.28           O  
ATOM    379  CB  ALA A  49      18.998  56.501  20.196  1.00 27.76           C  
ATOM    380  N   GLY A  50      22.317  57.523  20.828  1.00 25.99           N  
ATOM    381  CA  GLY A  50      23.245  58.305  21.646  1.00 25.99           C  
ATOM    382  C   GLY A  50      23.041  58.375  23.154  1.00 25.99           C  
ATOM    383  O   GLY A  50      23.039  59.457  23.793  1.00 25.99           O  
ATOM    384  N   TYR A  51      22.864  57.254  23.816  1.00 23.94           N  
ATOM    385  CA  TYR A  51      22.727  57.095  25.271  1.00 23.94           C  
ATOM    386  C   TYR A  51      23.907  56.279  25.850  1.00 23.94           C  
ATOM    387  O   TYR A  51      24.612  55.521  25.174  1.00 23.94           O  
ATOM    388  CB  TYR A  51      21.409  56.328  25.635  1.00 26.24           C  
ATOM    389  CG  TYR A  51      20.251  57.251  25.317  1.00 26.24           C  
ATOM    390  CD1 TYR A  51      19.845  58.276  26.213  1.00 26.24           C  
ATOM    391  CD2 TYR A  51      19.613  57.030  24.050  1.00 26.24           C  
ATOM    392  CE1 TYR A  51      18.775  59.097  25.806  1.00 26.24           C  
ATOM    393  CE2 TYR A  51      18.548  57.875  23.675  1.00 26.24           C  
ATOM    394  CZ  TYR A  51      18.129  58.863  24.562  1.00 26.24           C  
ATOM    395  OH  TYR A  51      17.064  59.660  24.182  1.00 26.24           O  
ATOM    396  N   ARG A  52      24.042  56.472  27.138  1.00 22.94           N  
ATOM    397  CA  ARG A  52      25.096  55.660  27.857  1.00 22.94           C  
ATOM    398  C   ARG A  52      24.269  54.497  28.414  1.00 22.94           C  
ATOM    399  O   ARG A  52      23.254  54.679  29.109  1.00 22.94           O  
ATOM    400  CB  ARG A  52      25.688  56.488  28.953  1.00 23.93           C  
ATOM    401  CG  ARG A  52      26.729  55.717  29.726  1.00 23.93           C  
ATOM    402  CD  ARG A  52      27.283  56.608  30.800  1.00 23.93           C  
ATOM    403  NE  ARG A  52      28.167  55.774  31.653  1.00 23.93           N  
ATOM    404  CZ  ARG A  52      28.643  56.323  32.755  1.00 23.93           C  
ATOM    405  NH1 ARG A  52      28.369  57.580  33.127  1.00 23.93           N  
ATOM    406  NH2 ARG A  52      29.467  55.745  33.636  1.00 23.93           N  
ATOM    407  N   VAL A  53      24.675  53.302  28.038  1.00 22.34           N  
ATOM    408  CA  VAL A  53      23.915  52.085  28.449  1.00 22.34           C  
ATOM    409  C   VAL A  53      24.615  51.289  29.554  1.00 22.34           C  
ATOM    410  O   VAL A  53      25.770  50.799  29.410  1.00 22.34           O  
ATOM    411  CB  VAL A  53      23.462  51.232  27.210  1.00 22.78           C  
ATOM    412  CG1 VAL A  53      22.611  49.996  27.585  1.00 22.78           C  
ATOM    413  CG2 VAL A  53      22.722  51.918  26.029  1.00 22.78           C  
ATOM    414  N   ILE A  54      23.902  51.152  30.692  1.00 22.12           N  
ATOM    415  CA  ILE A  54      24.397  50.371  31.861  1.00 22.12           C  
ATOM    416  C   ILE A  54      23.495  49.129  32.023  1.00 22.12           C  
ATOM    417  O   ILE A  54      22.257  49.103  32.059  1.00 22.12           O  
ATOM    418  CB  ILE A  54      24.572  51.228  33.150  1.00 22.70           C  
ATOM    419  CG1 ILE A  54      25.731  52.286  32.961  1.00 22.70           C  
ATOM    420  CG2 ILE A  54      24.851  50.264  34.345  1.00 22.70           C  
ATOM    421  CD1 ILE A  54      25.195  53.677  32.553  1.00 22.70           C  
ATOM    422  N   THR A  55      24.073  47.970  32.050  1.00 20.93           N  
ATOM    423  CA  THR A  55      23.427  46.691  32.262  1.00 20.93           C  
ATOM    424  C   THR A  55      24.164  46.017  33.448  1.00 20.93           C  
ATOM    425  O   THR A  55      25.396  46.216  33.677  1.00 20.93           O  
ATOM    426  CB  THR A  55      23.295  45.762  30.992  1.00 20.72           C  
ATOM    427  OG1 THR A  55      24.661  45.383  30.631  1.00 20.72           O  
ATOM    428  CG2 THR A  55      22.540  46.354  29.790  1.00 20.72           C  
ATOM    429  N   TYR A  56      23.413  45.188  34.142  1.00 21.79           N  
ATOM    430  CA  TYR A  56      24.096  44.447  35.279  1.00 21.79           C  
ATOM    431  C   TYR A  56      23.266  43.139  35.403  1.00 21.79           C  
ATOM    432  O   TYR A  56      22.107  43.103  34.941  1.00 21.79           O  
ATOM    433  CB  TYR A  56      24.359  45.216  36.569  1.00 23.18           C  
ATOM    434  CG  TYR A  56      23.101  45.496  37.397  1.00 23.18           C  
ATOM    435  CD1 TYR A  56      22.195  46.511  37.095  1.00 23.18           C  
ATOM    436  CD2 TYR A  56      22.763  44.614  38.452  1.00 23.18           C  
ATOM    437  CE1 TYR A  56      21.022  46.721  37.832  1.00 23.18           C  
ATOM    438  CE2 TYR A  56      21.575  44.795  39.214  1.00 23.18           C  
ATOM    439  CZ  TYR A  56      20.714  45.894  38.880  1.00 23.18           C  
ATOM    440  OH  TYR A  56      19.614  46.048  39.662  1.00 23.18           O  
ATOM    441  N   ASP A  57      23.884  42.113  35.986  1.00 21.29           N  
ATOM    442  CA  ASP A  57      23.248  40.814  36.178  1.00 21.29           C  
ATOM    443  C   ASP A  57      22.810  40.790  37.657  1.00 21.29           C  
ATOM    444  O   ASP A  57      23.702  41.011  38.522  1.00 21.29           O  
ATOM    445  CB  ASP A  57      24.237  39.711  35.871  1.00 20.77           C  
ATOM    446  CG  ASP A  57      24.633  39.537  34.410  1.00 20.77           C  
ATOM    447  OD1 ASP A  57      24.017  40.271  33.620  1.00 20.77           O  
ATOM    448  OD2 ASP A  57      25.541  38.750  34.017  1.00 20.77           O  
ATOM    449  N   ARG A  58      21.494  40.565  37.856  1.00 19.21           N  
ATOM    450  CA  ARG A  58      21.010  40.464  39.273  1.00 19.21           C  
ATOM    451  C   ARG A  58      21.771  39.312  39.965  1.00 19.21           C  
ATOM    452  O   ARG A  58      22.141  38.333  39.301  1.00 19.21           O  
ATOM    453  CB  ARG A  58      19.482  40.191  39.262  1.00 19.33           C  
ATOM    454  CG  ARG A  58      18.825  39.828  40.593  1.00 19.33           C  
ATOM    455  CD  ARG A  58      17.321  39.594  40.450  1.00 19.33           C  
ATOM    456  NE  ARG A  58      16.610  40.762  39.837  1.00 19.33           N  
ATOM    457  CZ  ARG A  58      16.266  40.869  38.548  1.00 19.33           C  
ATOM    458  NH1 ARG A  58      16.497  39.928  37.625  1.00 19.33           N  
ATOM    459  NH2 ARG A  58      15.627  41.991  38.137  1.00 19.33           N  
ATOM    460  N   ARG A  59      21.989  39.407  41.259  1.00 19.56           N  
ATOM    461  CA  ARG A  59      22.628  38.378  42.068  1.00 19.56           C  
ATOM    462  C   ARG A  59      21.982  37.006  41.725  1.00 19.56           C  
ATOM    463  O   ARG A  59      20.721  36.972  41.715  1.00 19.56           O  
ATOM    464  CB  ARG A  59      22.460  38.606  43.599  1.00 18.31           C  
ATOM    465  CG  ARG A  59      21.052  38.816  44.135  1.00 18.31           C  
ATOM    466  CD  ARG A  59      21.187  38.804  45.637  1.00 18.31           C  
ATOM    467  NE  ARG A  59      21.859  39.941  46.241  1.00 18.31           N  
ATOM    468  CZ  ARG A  59      22.528  40.039  47.399  1.00 18.31           C  
ATOM    469  NH1 ARG A  59      22.659  38.968  48.222  1.00 18.31           N  
ATOM    470  NH2 ARG A  59      23.109  41.204  47.756  1.00 18.31           N  
ATOM    471  N   GLY A  60      22.765  35.927  41.545  1.00 20.78           N  
ATOM    472  CA  GLY A  60      22.202  34.606  41.212  1.00 20.78           C  
ATOM    473  C   GLY A  60      21.996  34.341  39.713  1.00 20.78           C  
ATOM    474  O   GLY A  60      21.617  33.177  39.408  1.00 20.78           O  
ATOM    475  N   PHE A  61      22.173  35.362  38.818  1.00 20.85           N  
ATOM    476  CA  PHE A  61      21.964  35.299  37.380  1.00 20.85           C  
ATOM    477  C   PHE A  61      23.177  35.700  36.566  1.00 20.85           C  
ATOM    478  O   PHE A  61      24.007  36.454  37.068  1.00 20.85           O  
ATOM    479  CB  PHE A  61      20.788  36.196  36.945  1.00 20.63           C  
ATOM    480  CG  PHE A  61      19.560  35.647  37.586  1.00 20.63           C  
ATOM    481  CD1 PHE A  61      18.851  34.607  36.982  1.00 20.63           C  
ATOM    482  CD2 PHE A  61      19.145  36.132  38.818  1.00 20.63           C  
ATOM    483  CE1 PHE A  61      17.745  34.021  37.575  1.00 20.63           C  
ATOM    484  CE2 PHE A  61      18.033  35.553  39.470  1.00 20.63           C  
ATOM    485  CZ  PHE A  61      17.356  34.461  38.850  1.00 20.63           C  
ATOM    486  N   GLY A  62      23.218  35.218  35.346  1.00 22.74           N  
ATOM    487  CA  GLY A  62      24.233  35.493  34.335  1.00 22.74           C  
ATOM    488  C   GLY A  62      25.608  35.385  34.973  1.00 22.74           C  
ATOM    489  O   GLY A  62      25.887  34.283  35.542  1.00 22.74           O  
ATOM    490  N   GLN A  63      26.405  36.458  34.937  1.00 23.00           N  
ATOM    491  CA  GLN A  63      27.776  36.384  35.487  1.00 23.00           C  
ATOM    492  C   GLN A  63      27.994  36.897  36.911  1.00 23.00           C  
ATOM    493  O   GLN A  63      29.167  36.944  37.337  1.00 23.00           O  
ATOM    494  CB  GLN A  63      28.838  37.042  34.552  1.00 23.92           C  
ATOM    495  CG  GLN A  63      28.708  36.210  33.254  1.00 23.92           C  
ATOM    496  CD  GLN A  63      29.442  36.942  32.184  1.00 23.92           C  
ATOM    497  OE1 GLN A  63      28.905  37.766  31.435  1.00 23.92           O  
ATOM    498  NE2 GLN A  63      30.770  36.740  32.110  1.00 23.92           N  
ATOM    499  N   SER A  64      26.946  37.292  37.607  1.00 21.84           N  
ATOM    500  CA  SER A  64      27.049  37.728  38.985  1.00 21.84           C  
ATOM    501  C   SER A  64      27.269  36.468  39.804  1.00 21.84           C  
ATOM    502  O   SER A  64      27.037  35.326  39.431  1.00 21.84           O  
ATOM    503  CB  SER A  64      25.737  38.437  39.369  1.00 20.32           C  
ATOM    504  OG  SER A  64      25.847  39.675  38.690  1.00 20.32           O  
ATOM    505  N   SER A  65      27.711  36.726  41.053  1.00 23.00           N  
ATOM    506  CA  SER A  65      27.897  35.732  42.120  1.00 23.00           C  
ATOM    507  C   SER A  65      26.489  35.097  42.395  1.00 23.00           C  
ATOM    508  O   SER A  65      25.409  35.698  42.137  1.00 23.00           O  
ATOM    509  CB  SER A  65      28.398  36.340  43.438  1.00 23.33           C  
ATOM    510  OG  SER A  65      29.679  36.860  43.285  1.00 23.33           O  
ATOM    511  N   GLN A  66      26.633  33.898  42.946  1.00 22.71           N  
ATOM    512  CA  GLN A  66      25.478  33.083  43.259  1.00 22.71           C  
ATOM    513  C   GLN A  66      25.345  32.748  44.722  1.00 22.71           C  
ATOM    514  O   GLN A  66      25.504  31.549  45.070  1.00 22.71           O  
ATOM    515  CB  GLN A  66      25.580  31.790  42.453  1.00 22.74           C  
ATOM    516  CG  GLN A  66      25.683  32.050  40.953  1.00 22.74           C  
ATOM    517  CD  GLN A  66      25.903  30.831  40.116  1.00 22.74           C  
ATOM    518  OE1 GLN A  66      26.101  29.686  40.604  1.00 22.74           O  
ATOM    519  NE2 GLN A  66      25.891  30.945  38.784  1.00 22.74           N  
ATOM    520  N   PRO A  67      25.118  33.758  45.550  1.00 23.06           N  
ATOM    521  CA  PRO A  67      24.876  33.518  46.983  1.00 23.06           C  
ATOM    522  C   PRO A  67      23.520  32.757  47.087  1.00 23.06           C  
ATOM    523  O   PRO A  67      22.604  32.496  46.257  1.00 23.06           O  
ATOM    524  CB  PRO A  67      24.733  34.914  47.567  1.00 21.57           C  
ATOM    525  CG  PRO A  67      24.136  35.757  46.447  1.00 21.57           C  
ATOM    526  CD  PRO A  67      24.903  35.188  45.240  1.00 21.57           C  
ATOM    527  N   THR A  68      23.344  32.388  48.337  1.00 25.82           N  
ATOM    528  CA  THR A  68      22.167  31.662  48.818  1.00 25.82           C  
ATOM    529  C   THR A  68      21.400  32.597  49.762  1.00 25.82           C  
ATOM    530  O   THR A  68      20.580  32.112  50.581  1.00 25.82           O  
ATOM    531  CB  THR A  68      22.482  30.192  49.344  1.00 24.43           C  
ATOM    532  OG1 THR A  68      23.307  30.305  50.521  1.00 24.43           O  
ATOM    533  CG2 THR A  68      23.017  29.276  48.207  1.00 24.43           C  
ATOM    534  N   THR A  69      21.626  33.894  49.627  1.00 26.08           N  
ATOM    535  CA  THR A  69      21.031  34.976  50.417  1.00 26.08           C  
ATOM    536  C   THR A  69      20.704  36.234  49.630  1.00 26.08           C  
ATOM    537  O   THR A  69      21.333  36.498  48.603  1.00 26.08           O  
ATOM    538  CB  THR A  69      22.037  35.571  51.529  1.00 28.93           C  
ATOM    539  OG1 THR A  69      23.431  35.598  51.027  1.00 28.93           O  
ATOM    540  CG2 THR A  69      22.016  34.845  52.850  1.00 28.93           C  
ATOM    541  N   GLY A  70      19.772  36.952  50.214  1.00 24.64           N  
ATOM    542  CA  GLY A  70      19.339  38.261  49.649  1.00 24.64           C  
ATOM    543  C   GLY A  70      18.357  38.186  48.486  1.00 24.64           C  
ATOM    544  O   GLY A  70      18.433  39.142  47.659  1.00 24.64           O  
ATOM    545  N   TYR A  71      17.508  37.180  48.378  1.00 24.85           N  
ATOM    546  CA  TYR A  71      16.520  37.090  47.256  1.00 24.85           C  
ATOM    547  C   TYR A  71      15.196  37.724  47.668  1.00 24.85           C  
ATOM    548  O   TYR A  71      14.240  36.995  48.101  1.00 24.85           O  
ATOM    549  CB  TYR A  71      16.347  35.603  46.873  1.00 22.92           C  
ATOM    550  CG  TYR A  71      17.710  35.230  46.256  1.00 22.92           C  
ATOM    551  CD1 TYR A  71      17.957  35.724  44.942  1.00 22.92           C  
ATOM    552  CD2 TYR A  71      18.640  34.454  46.946  1.00 22.92           C  
ATOM    553  CE1 TYR A  71      19.171  35.476  44.329  1.00 22.92           C  
ATOM    554  CE2 TYR A  71      19.844  34.209  46.340  1.00 22.92           C  
ATOM    555  CZ  TYR A  71      20.116  34.738  45.057  1.00 22.92           C  
ATOM    556  OH  TYR A  71      21.342  34.431  44.476  1.00 22.92           O  
ATOM    557  N   ASP A  72      15.132  39.077  47.617  1.00 25.48           N  
ATOM    558  CA  ASP A  72      13.959  39.877  48.050  1.00 25.48           C  
ATOM    559  C   ASP A  72      14.168  41.280  47.462  1.00 25.48           C  
ATOM    560  O   ASP A  72      15.366  41.660  47.224  1.00 25.48           O  
ATOM    561  CB  ASP A  72      13.855  39.831  49.572  1.00 26.90           C  
ATOM    562  CG  ASP A  72      14.827  40.740  50.302  1.00 26.90           C  
ATOM    563  OD1 ASP A  72      14.674  41.949  50.574  1.00 26.90           O  
ATOM    564  OD2 ASP A  72      15.920  40.174  50.678  1.00 26.90           O  
ATOM    565  N   TYR A  73      13.046  41.949  47.242  1.00 24.35           N  
ATOM    566  CA  TYR A  73      13.098  43.278  46.591  1.00 24.35           C  
ATOM    567  C   TYR A  73      13.823  44.330  47.389  1.00 24.35           C  
ATOM    568  O   TYR A  73      14.344  45.242  46.694  1.00 24.35           O  
ATOM    569  CB  TYR A  73      11.788  43.825  46.050  1.00 25.35           C  
ATOM    570  CG  TYR A  73      11.631  43.124  44.743  1.00 25.35           C  
ATOM    571  CD1 TYR A  73      12.331  43.572  43.598  1.00 25.35           C  
ATOM    572  CD2 TYR A  73      10.788  42.004  44.629  1.00 25.35           C  
ATOM    573  CE1 TYR A  73      12.192  42.894  42.385  1.00 25.35           C  
ATOM    574  CE2 TYR A  73      10.591  41.346  43.414  1.00 25.35           C  
ATOM    575  CZ  TYR A  73      11.296  41.819  42.323  1.00 25.35           C  
ATOM    576  OH  TYR A  73      11.123  41.134  41.137  1.00 25.35           O  
ATOM    577  N   ASP A  74      13.864  44.190  48.697  1.00 23.98           N  
ATOM    578  CA  ASP A  74      14.682  45.275  49.314  1.00 23.98           C  
ATOM    579  C   ASP A  74      16.192  45.169  49.029  1.00 23.98           C  
ATOM    580  O   ASP A  74      16.885  46.179  48.958  1.00 23.98           O  
ATOM    581  CB  ASP A  74      14.525  45.470  50.826  1.00 29.38           C  
ATOM    582  CG  ASP A  74      13.096  45.891  51.139  1.00 29.38           C  
ATOM    583  OD1 ASP A  74      12.494  46.816  50.564  1.00 29.38           O  
ATOM    584  OD2 ASP A  74      12.552  45.201  52.072  1.00 29.38           O  
ATOM    585  N   THR A  75      16.691  43.945  49.055  1.00 21.74           N  
ATOM    586  CA  THR A  75      18.078  43.609  48.767  1.00 21.74           C  
ATOM    587  C   THR A  75      18.385  43.952  47.289  1.00 21.74           C  
ATOM    588  O   THR A  75      19.404  44.551  47.059  1.00 21.74           O  
ATOM    589  CB  THR A  75      18.346  42.061  48.959  1.00 21.15           C  
ATOM    590  OG1 THR A  75      18.003  41.976  50.361  1.00 21.15           O  
ATOM    591  CG2 THR A  75      19.812  41.746  48.752  1.00 21.15           C  
ATOM    592  N   PHE A  76      17.476  43.498  46.461  1.00 20.73           N  
ATOM    593  CA  PHE A  76      17.663  43.798  45.032  1.00 20.73           C  
ATOM    594  C   PHE A  76      17.726  45.320  44.809  1.00 20.73           C  
ATOM    595  O   PHE A  76      18.449  45.785  43.911  1.00 20.73           O  
ATOM    596  CB  PHE A  76      16.543  43.129  44.250  1.00 20.94           C  
ATOM    597  CG  PHE A  76      16.449  41.628  44.199  1.00 20.94           C  
ATOM    598  CD1 PHE A  76      17.574  40.818  44.391  1.00 20.94           C  
ATOM    599  CD2 PHE A  76      15.198  41.039  43.920  1.00 20.94           C  
ATOM    600  CE1 PHE A  76      17.445  39.427  44.336  1.00 20.94           C  
ATOM    601  CE2 PHE A  76      15.073  39.644  43.850  1.00 20.94           C  
ATOM    602  CZ  PHE A  76      16.190  38.820  44.088  1.00 20.94           C  
ATOM    603  N   ALA A  77      16.919  46.098  45.529  1.00 20.88           N  
ATOM    604  CA  ALA A  77      16.839  47.559  45.418  1.00 20.88           C  
ATOM    605  C   ALA A  77      18.114  48.135  46.003  1.00 20.88           C  
ATOM    606  O   ALA A  77      18.617  49.126  45.517  1.00 20.88           O  
ATOM    607  CB  ALA A  77      15.585  48.222  46.026  1.00 21.93           C  
ATOM    608  N   ALA A  78      18.591  47.547  47.063  1.00 21.06           N  
ATOM    609  CA  ALA A  78      19.833  48.006  47.674  1.00 21.06           C  
ATOM    610  C   ALA A  78      21.024  47.667  46.758  1.00 21.06           C  
ATOM    611  O   ALA A  78      22.058  48.368  46.718  1.00 21.06           O  
ATOM    612  CB  ALA A  78      20.014  47.268  48.999  1.00 21.60           C  
ATOM    613  N   ASP A  79      20.896  46.556  46.041  1.00 21.88           N  
ATOM    614  CA  ASP A  79      21.964  46.173  45.079  1.00 21.88           C  
ATOM    615  C   ASP A  79      22.038  47.291  43.976  1.00 21.88           C  
ATOM    616  O   ASP A  79      23.140  47.817  43.606  1.00 21.88           O  
ATOM    617  CB  ASP A  79      21.684  44.791  44.569  1.00 22.34           C  
ATOM    618  CG  ASP A  79      22.040  43.512  45.300  1.00 22.34           C  
ATOM    619  OD1 ASP A  79      22.622  43.623  46.409  1.00 22.34           O  
ATOM    620  OD2 ASP A  79      21.715  42.397  44.867  1.00 22.34           O  
ATOM    621  N   LEU A  80      20.853  47.655  43.491  1.00 20.93           N  
ATOM    622  CA  LEU A  80      20.725  48.691  42.467  1.00 20.93           C  
ATOM    623  C   LEU A  80      21.311  50.011  42.974  1.00 20.93           C  
ATOM    624  O   LEU A  80      22.032  50.760  42.275  1.00 20.93           O  
ATOM    625  CB  LEU A  80      19.211  48.789  42.065  1.00 19.19           C  
ATOM    626  CG  LEU A  80      18.950  49.989  41.105  1.00 19.19           C  
ATOM    627  CD1 LEU A  80      19.789  49.990  39.831  1.00 19.19           C  
ATOM    628  CD2 LEU A  80      17.456  49.957  40.804  1.00 19.19           C  
ATOM    629  N   ASN A  81      20.931  50.312  44.241  1.00 21.28           N  
ATOM    630  CA  ASN A  81      21.444  51.528  44.876  1.00 21.28           C  
ATOM    631  C   ASN A  81      22.992  51.593  44.815  1.00 21.28           C  
ATOM    632  O   ASN A  81      23.566  52.660  44.477  1.00 21.28           O  
ATOM    633  CB  ASN A  81      20.924  51.604  46.308  1.00 21.69           C  
ATOM    634  CG  ASN A  81      21.466  52.927  46.902  1.00 21.69           C  
ATOM    635  OD1 ASN A  81      22.148  52.853  47.985  1.00 21.69           O  
ATOM    636  ND2 ASN A  81      21.218  54.126  46.351  1.00 21.69           N  
ATOM    637  N   THR A  82      23.617  50.483  45.164  1.00 22.02           N  
ATOM    638  CA  THR A  82      25.085  50.448  45.165  1.00 22.02           C  
ATOM    639  C   THR A  82      25.669  50.697  43.803  1.00 22.02           C  
ATOM    640  O   THR A  82      26.731  51.319  43.728  1.00 22.02           O  
ATOM    641  CB  THR A  82      25.545  49.046  45.684  1.00 23.86           C  
ATOM    642  OG1 THR A  82      25.329  49.078  47.156  1.00 23.86           O  
ATOM    643  CG2 THR A  82      27.011  48.800  45.406  1.00 23.86           C  
ATOM    644  N   VAL A  83      24.976  50.170  42.798  1.00 22.68           N  
ATOM    645  CA  VAL A  83      25.447  50.374  41.415  1.00 22.68           C  
ATOM    646  C   VAL A  83      25.377  51.875  41.072  1.00 22.68           C  
ATOM    647  O   VAL A  83      26.394  52.368  40.546  1.00 22.68           O  
ATOM    648  CB  VAL A  83      24.674  49.528  40.376  1.00 22.89           C  
ATOM    649  CG1 VAL A  83      25.026  49.846  38.898  1.00 22.89           C  
ATOM    650  CG2 VAL A  83      24.825  48.002  40.620  1.00 22.89           C  
ATOM    651  N   LEU A  84      24.233  52.474  41.346  1.00 23.56           N  
ATOM    652  CA  LEU A  84      23.995  53.889  41.040  1.00 23.56           C  
ATOM    653  C   LEU A  84      24.992  54.864  41.705  1.00 23.56           C  
ATOM    654  O   LEU A  84      25.455  55.846  41.132  1.00 23.56           O  
ATOM    655  CB  LEU A  84      22.560  54.311  41.401  1.00 25.24           C  
ATOM    656  CG  LEU A  84      21.439  53.695  40.584  1.00 25.24           C  
ATOM    657  CD1 LEU A  84      20.043  54.249  40.862  1.00 25.24           C  
ATOM    658  CD2 LEU A  84      21.674  53.902  39.084  1.00 25.24           C  
ATOM    659  N   GLU A  85      25.181  54.564  42.979  1.00 27.37           N  
ATOM    660  CA  GLU A  85      26.090  55.336  43.787  1.00 27.37           C  
ATOM    661  C   GLU A  85      27.523  55.010  43.381  1.00 27.37           C  
ATOM    662  O   GLU A  85      28.349  55.930  43.421  1.00 27.37           O  
ATOM    663  CB  GLU A  85      26.055  54.940  45.266  1.00 34.93           C  
ATOM    664  CG  GLU A  85      24.752  55.421  45.869  1.00 34.93           C  
ATOM    665  CD  GLU A  85      24.699  55.400  47.399  1.00 34.93           C  
ATOM    666  OE1 GLU A  85      25.388  54.611  48.138  1.00 34.93           O  
ATOM    667  OE2 GLU A  85      23.921  56.302  47.878  1.00 34.93           O  
ATOM    668  N   THR A  86      27.863  53.797  43.028  1.00 26.83           N  
ATOM    669  CA  THR A  86      29.242  53.433  42.627  1.00 26.83           C  
ATOM    670  C   THR A  86      29.662  54.213  41.377  1.00 26.83           C  
ATOM    671  O   THR A  86      30.799  54.708  41.261  1.00 26.83           O  
ATOM    672  CB  THR A  86      29.411  51.854  42.388  1.00 26.51           C  
ATOM    673  OG1 THR A  86      29.144  51.287  43.713  1.00 26.51           O  
ATOM    674  CG2 THR A  86      30.837  51.594  41.946  1.00 26.51           C  
ATOM    675  N   LEU A  87      28.705  54.258  40.447  1.00 25.53           N  
ATOM    676  CA  LEU A  87      28.976  54.978  39.187  1.00 25.53           C  
ATOM    677  C   LEU A  87      28.630  56.455  39.267  1.00 25.53           C  
ATOM    678  O   LEU A  87      28.973  57.096  38.264  1.00 25.53           O  
ATOM    679  CB  LEU A  87      28.216  54.180  38.126  1.00 22.84           C  
ATOM    680  CG  LEU A  87      28.486  52.709  38.024  1.00 22.84           C  
ATOM    681  CD1 LEU A  87      27.830  52.164  36.745  1.00 22.84           C  
ATOM    682  CD2 LEU A  87      29.966  52.515  37.793  1.00 22.84           C  
ATOM    683  N   ASP A  88      28.037  56.994  40.306  1.00 27.30           N  
ATOM    684  CA  ASP A  88      27.641  58.387  40.495  1.00 27.30           C  
ATOM    685  C   ASP A  88      26.756  58.871  39.354  1.00 27.30           C  
ATOM    686  O   ASP A  88      26.955  59.956  38.708  1.00 27.30           O  
ATOM    687  CB  ASP A  88      28.827  59.345  40.682  1.00 30.37           C  
ATOM    688  CG  ASP A  88      28.484  60.717  41.260  1.00 30.37           C  
ATOM    689  OD1 ASP A  88      27.343  60.810  41.819  1.00 30.37           O  
ATOM    690  OD2 ASP A  88      29.301  61.703  41.140  1.00 30.37           O  
ATOM    691  N   LEU A  89      25.750  58.001  39.104  1.00 29.86           N  
ATOM    692  CA  LEU A  89      24.786  58.307  37.995  1.00 29.86           C  
ATOM    693  C   LEU A  89      23.814  59.398  38.509  1.00 29.86           C  
ATOM    694  O   LEU A  89      23.291  59.379  39.611  1.00 29.86           O  
ATOM    695  CB  LEU A  89      24.141  57.091  37.424  1.00 28.74           C  
ATOM    696  CG  LEU A  89      24.936  55.891  36.990  1.00 28.74           C  
ATOM    697  CD1 LEU A  89      23.864  54.923  36.527  1.00 28.74           C  
ATOM    698  CD2 LEU A  89      25.905  56.174  35.867  1.00 28.74           C  
ATOM    699  N   GLN A  90      23.725  60.300  37.569  1.00 33.74           N  
ATOM    700  CA  GLN A  90      22.933  61.499  37.650  1.00 33.74           C  
ATOM    701  C   GLN A  90      21.976  61.498  36.457  1.00 33.74           C  
ATOM    702  O   GLN A  90      22.501  61.169  35.373  1.00 33.74           O  
ATOM    703  CB  GLN A  90      23.840  62.707  37.381  1.00 43.51           C  
ATOM    704  CG  GLN A  90      24.718  63.274  38.476  1.00 43.51           C  
ATOM    705  CD  GLN A  90      23.915  63.169  39.783  1.00 43.51           C  
ATOM    706  OE1 GLN A  90      24.558  62.783  40.835  1.00 43.51           O  
ATOM    707  NE2 GLN A  90      22.542  63.431  39.808  1.00 43.51           N  
ATOM    708  N   ASP A  91      20.736  61.902  36.788  1.00 33.74           N  
ATOM    709  CA  ASP A  91      19.719  62.026  35.710  1.00 33.74           C  
ATOM    710  C   ASP A  91      19.539  60.813  34.823  1.00 33.74           C  
ATOM    711  O   ASP A  91      19.421  60.882  33.583  1.00 33.74           O  
ATOM    712  CB  ASP A  91      20.384  63.131  34.848  1.00 42.08           C  
ATOM    713  CG  ASP A  91      19.378  64.130  34.292  1.00 42.08           C  
ATOM    714  OD1 ASP A  91      18.445  64.544  35.118  1.00 42.08           O  
ATOM    715  OD2 ASP A  91      19.636  64.386  33.056  1.00 42.08           O  
ATOM    716  N   ALA A  92      19.582  59.698  35.492  1.00 27.14           N  
ATOM    717  CA  ALA A  92      19.465  58.360  34.914  1.00 27.14           C  
ATOM    718  C   ALA A  92      17.993  57.973  34.639  1.00 27.14           C  
ATOM    719  O   ALA A  92      17.087  58.406  35.301  1.00 27.14           O  
ATOM    720  CB  ALA A  92      20.224  57.414  35.927  1.00 26.92           C  
ATOM    721  N   VAL A  93      17.844  57.137  33.633  1.00 25.64           N  
ATOM    722  CA  VAL A  93      16.608  56.506  33.233  1.00 25.64           C  
ATOM    723  C   VAL A  93      16.756  55.070  33.709  1.00 25.64           C  
ATOM    724  O   VAL A  93      17.765  54.352  33.501  1.00 25.64           O  
ATOM    725  CB  VAL A  93      16.274  56.603  31.723  1.00 25.76           C  
ATOM    726  CG1 VAL A  93      14.969  55.881  31.346  1.00 25.76           C  
ATOM    727  CG2 VAL A  93      16.246  58.111  31.368  1.00 25.76           C  
ATOM    728  N   LEU A  94      15.795  54.556  34.443  1.00 24.86           N  
ATOM    729  CA  LEU A  94      15.727  53.172  34.933  1.00 24.86           C  
ATOM    730  C   LEU A  94      14.646  52.430  34.104  1.00 24.86           C  
ATOM    731  O   LEU A  94      13.443  52.781  34.077  1.00 24.86           O  
ATOM    732  CB  LEU A  94      15.452  53.100  36.442  1.00 23.41           C  
ATOM    733  CG  LEU A  94      16.277  53.821  37.472  1.00 23.41           C  
ATOM    734  CD1 LEU A  94      15.677  53.493  38.850  1.00 23.41           C  
ATOM    735  CD2 LEU A  94      17.729  53.441  37.348  1.00 23.41           C  
ATOM    736  N   VAL A  95      15.064  51.368  33.428  1.00 24.13           N  
ATOM    737  CA  VAL A  95      14.163  50.547  32.609  1.00 24.13           C  
ATOM    738  C   VAL A  95      14.240  49.115  33.203  1.00 24.13           C  
ATOM    739  O   VAL A  95      15.356  48.575  33.250  1.00 24.13           O  
ATOM    740  CB  VAL A  95      14.535  50.614  31.107  1.00 23.86           C  
ATOM    741  CG1 VAL A  95      13.647  49.710  30.245  1.00 23.86           C  
ATOM    742  CG2 VAL A  95      14.644  52.085  30.612  1.00 23.86           C  
ATOM    743  N   GLY A  96      13.060  48.611  33.608  1.00 22.76           N  
ATOM    744  CA  GLY A  96      13.000  47.239  34.161  1.00 22.76           C  
ATOM    745  C   GLY A  96      12.107  46.431  33.215  1.00 22.76           C  
ATOM    746  O   GLY A  96      11.200  46.972  32.564  1.00 22.76           O  
ATOM    747  N   PHE A  97      12.406  45.169  33.071  1.00 22.18           N  
ATOM    748  CA  PHE A  97      11.671  44.199  32.274  1.00 22.18           C  
ATOM    749  C   PHE A  97      11.286  43.082  33.257  1.00 22.18           C  
ATOM    750  O   PHE A  97      12.173  42.548  33.901  1.00 22.18           O  
ATOM    751  CB  PHE A  97      12.395  43.550  31.082  1.00 23.54           C  
ATOM    752  CG  PHE A  97      11.769  42.329  30.486  1.00 23.54           C  
ATOM    753  CD1 PHE A  97      10.603  42.366  29.672  1.00 23.54           C  
ATOM    754  CD2 PHE A  97      12.347  41.050  30.734  1.00 23.54           C  
ATOM    755  CE1 PHE A  97      10.029  41.221  29.093  1.00 23.54           C  
ATOM    756  CE2 PHE A  97      11.796  39.864  30.209  1.00 23.54           C  
ATOM    757  CZ  PHE A  97      10.642  40.009  29.374  1.00 23.54           C  
ATOM    758  N   SER A  98      10.010  42.753  33.305  1.00 24.06           N  
ATOM    759  CA  SER A  98       9.490  41.674  34.200  1.00 24.06           C  
ATOM    760  C   SER A  98       9.991  41.905  35.652  1.00 24.06           C  
ATOM    761  O   SER A  98       9.677  42.953  36.338  1.00 24.06           O  
ATOM    762  CB  SER A  98       9.798  40.399  33.453  1.00 24.93           C  
ATOM    763  OG  SER A  98       9.355  39.163  34.009  1.00 24.93           O  
ATOM    764  N   MET A  99      10.776  40.941  36.178  1.00 24.33           N  
ATOM    765  CA  MET A  99      11.351  41.033  37.537  1.00 24.33           C  
ATOM    766  C   MET A  99      11.976  42.411  37.795  1.00 24.33           C  
ATOM    767  O   MET A  99      11.811  42.959  38.887  1.00 24.33           O  
ATOM    768  CB  MET A  99      12.450  39.968  37.784  1.00 25.47           C  
ATOM    769  CG  MET A  99      11.961  38.922  38.738  1.00 25.47           C  
ATOM    770  SD  MET A  99      13.268  37.705  39.149  1.00 25.47           S  
ATOM    771  CE  MET A  99      13.591  38.345  40.872  1.00 25.47           C  
ATOM    772  N   GLY A 100      12.680  42.959  36.800  1.00 23.09           N  
ATOM    773  CA  GLY A 100      13.348  44.267  36.860  1.00 23.09           C  
ATOM    774  C   GLY A 100      12.367  45.352  37.196  1.00 23.09           C  
ATOM    775  O   GLY A 100      12.844  46.365  37.752  1.00 23.09           O  
ATOM    776  N   THR A 101      11.078  45.207  36.846  1.00 22.35           N  
ATOM    777  CA  THR A 101      10.143  46.305  37.209  1.00 22.35           C  
ATOM    778  C   THR A 101       9.927  46.393  38.741  1.00 22.35           C  
ATOM    779  O   THR A 101       9.474  47.477  39.273  1.00 22.35           O  
ATOM    780  CB  THR A 101       8.843  46.173  36.310  1.00 21.54           C  
ATOM    781  OG1 THR A 101       8.322  44.881  36.792  1.00 21.54           O  
ATOM    782  CG2 THR A 101       9.149  46.115  34.852  1.00 21.54           C  
ATOM    783  N   GLY A 102      10.263  45.287  39.444  1.00 23.36           N  
ATOM    784  CA  GLY A 102      10.133  45.283  40.944  1.00 23.36           C  
ATOM    785  C   GLY A 102      11.271  46.166  41.514  1.00 23.36           C  
ATOM    786  O   GLY A 102      11.044  46.936  42.476  1.00 23.36           O  
ATOM    787  N   GLU A 103      12.470  46.106  40.946  1.00 22.57           N  
ATOM    788  CA  GLU A 103      13.590  46.924  41.331  1.00 22.57           C  
ATOM    789  C   GLU A 103      13.233  48.422  41.134  1.00 22.57           C  
ATOM    790  O   GLU A 103      13.452  49.270  42.026  1.00 22.57           O  
ATOM    791  CB  GLU A 103      14.976  46.783  40.592  1.00 23.44           C  
ATOM    792  CG  GLU A 103      15.975  45.722  41.063  1.00 23.44           C  
ATOM    793  CD  GLU A 103      15.767  44.337  40.562  1.00 23.44           C  
ATOM    794  OE1 GLU A 103      14.789  44.080  39.811  1.00 23.44           O  
ATOM    795  OE2 GLU A 103      16.522  43.389  40.864  1.00 23.44           O  
ATOM    796  N   VAL A 104      12.790  48.786  39.934  1.00 23.40           N  
ATOM    797  CA  VAL A 104      12.420  50.189  39.607  1.00 23.40           C  
ATOM    798  C   VAL A 104      11.445  50.732  40.660  1.00 23.40           C  
ATOM    799  O   VAL A 104      11.782  51.802  41.239  1.00 23.40           O  
ATOM    800  CB  VAL A 104      11.993  50.280  38.126  1.00 22.30           C  
ATOM    801  CG1 VAL A 104      11.518  51.674  37.834  1.00 22.30           C  
ATOM    802  CG2 VAL A 104      13.076  49.766  37.143  1.00 22.30           C  
ATOM    803  N   ALA A 105      10.335  50.062  41.007  1.00 24.43           N  
ATOM    804  CA  ALA A 105       9.337  50.559  42.005  1.00 24.43           C  
ATOM    805  C   ALA A 105       9.854  50.734  43.435  1.00 24.43           C  
ATOM    806  O   ALA A 105       9.682  51.789  44.078  1.00 24.43           O  
ATOM    807  CB  ALA A 105       8.137  49.575  42.016  1.00 25.58           C  
ATOM    808  N   ARG A 106      10.511  49.591  43.783  1.00 25.27           N  
ATOM    809  CA  ARG A 106      11.129  49.540  45.122  1.00 25.27           C  
ATOM    810  C   ARG A 106      12.261  50.574  45.321  1.00 25.27           C  
ATOM    811  O   ARG A 106      12.339  51.232  46.391  1.00 25.27           O  
ATOM    812  CB  ARG A 106      11.490  48.099  45.574  1.00 26.86           C  
ATOM    813  CG  ARG A 106      11.956  48.085  47.041  1.00 26.86           C  
ATOM    814  CD  ARG A 106      10.928  48.737  48.019  1.00 26.86           C  
ATOM    815  NE  ARG A 106       9.660  48.001  47.885  1.00 26.86           N  
ATOM    816  CZ  ARG A 106       9.202  46.779  48.251  1.00 26.86           C  
ATOM    817  NH1 ARG A 106       9.925  45.870  48.942  1.00 26.86           N  
ATOM    818  NH2 ARG A 106       7.980  46.272  47.874  1.00 26.86           N  
ATOM    819  N   TYR A 107      13.161  50.786  44.383  1.00 25.89           N  
ATOM    820  CA  TYR A 107      14.239  51.790  44.516  1.00 25.89           C  
ATOM    821  C   TYR A 107      13.662  53.220  44.616  1.00 25.89           C  
ATOM    822  O   TYR A 107      13.963  54.092  45.483  1.00 25.89           O  
ATOM    823  CB  TYR A 107      15.223  51.574  43.339  1.00 24.34           C  
ATOM    824  CG  TYR A 107      16.184  52.732  43.363  1.00 24.34           C  
ATOM    825  CD1 TYR A 107      15.859  53.914  42.719  1.00 24.34           C  
ATOM    826  CD2 TYR A 107      17.390  52.630  44.042  1.00 24.34           C  
ATOM    827  CE1 TYR A 107      16.674  55.029  42.740  1.00 24.34           C  
ATOM    828  CE2 TYR A 107      18.227  53.750  44.086  1.00 24.34           C  
ATOM    829  CZ  TYR A 107      17.886  54.943  43.443  1.00 24.34           C  
ATOM    830  OH  TYR A 107      18.774  56.012  43.527  1.00 24.34           O  
ATOM    831  N   VAL A 108      12.791  53.579  43.678  1.00 29.98           N  
ATOM    832  CA  VAL A 108      12.155  54.896  43.606  1.00 29.98           C  
ATOM    833  C   VAL A 108      11.432  55.198  44.931  1.00 29.98           C  
ATOM    834  O   VAL A 108      11.580  56.327  45.520  1.00 29.98           O  
ATOM    835  CB  VAL A 108      11.231  54.874  42.401  1.00 30.26           C  
ATOM    836  CG1 VAL A 108      10.019  55.762  42.623  1.00 30.26           C  
ATOM    837  CG2 VAL A 108      11.936  55.225  41.114  1.00 30.26           C  
ATOM    838  N   SER A 109      10.654  54.182  45.331  1.00 31.74           N  
ATOM    839  CA  SER A 109       9.879  54.264  46.566  1.00 31.74           C  
ATOM    840  C   SER A 109      10.771  54.470  47.797  1.00 31.74           C  
ATOM    841  O   SER A 109      10.461  55.425  48.564  1.00 31.74           O  
ATOM    842  CB  SER A 109       9.034  52.999  46.712  1.00 33.81           C  
ATOM    843  OG  SER A 109       8.479  52.862  48.025  1.00 33.81           O  
ATOM    844  N   SER A 110      11.807  53.668  48.018  1.00 30.53           N  
ATOM    845  CA  SER A 110      12.658  53.784  49.190  1.00 30.53           C  
ATOM    846  C   SER A 110      13.717  54.857  49.145  1.00 30.53           C  
ATOM    847  O   SER A 110      13.907  55.634  50.089  1.00 30.53           O  
ATOM    848  CB  SER A 110      13.438  52.492  49.483  1.00 32.49           C  
ATOM    849  OG  SER A 110      12.475  51.487  49.742  1.00 32.49           O  
ATOM    850  N   TYR A 111      14.452  54.889  48.048  1.00 28.90           N  
ATOM    851  CA  TYR A 111      15.545  55.860  47.893  1.00 28.90           C  
ATOM    852  C   TYR A 111      15.180  57.179  47.273  1.00 28.90           C  
ATOM    853  O   TYR A 111      16.037  58.113  47.291  1.00 28.90           O  
ATOM    854  CB  TYR A 111      16.626  55.111  47.083  1.00 26.11           C  
ATOM    855  CG  TYR A 111      17.096  53.831  47.799  1.00 26.11           C  
ATOM    856  CD1 TYR A 111      16.467  52.612  47.597  1.00 26.11           C  
ATOM    857  CD2 TYR A 111      18.188  53.911  48.665  1.00 26.11           C  
ATOM    858  CE1 TYR A 111      16.959  51.489  48.264  1.00 26.11           C  
ATOM    859  CE2 TYR A 111      18.654  52.787  49.305  1.00 26.11           C  
ATOM    860  CZ  TYR A 111      18.038  51.559  49.127  1.00 26.11           C  
ATOM    861  OH  TYR A 111      18.545  50.463  49.799  1.00 26.11           O  
ATOM    862  N   GLY A 112      14.011  57.330  46.638  1.00 28.55           N  
ATOM    863  CA  GLY A 112      13.750  58.677  46.027  1.00 28.55           C  
ATOM    864  C   GLY A 112      14.397  58.698  44.639  1.00 28.55           C  
ATOM    865  O   GLY A 112      15.172  57.899  44.157  1.00 28.55           O  
ATOM    866  N   THR A 113      13.993  59.796  44.027  1.00 30.18           N  
ATOM    867  CA  THR A 113      14.341  60.106  42.606  1.00 30.18           C  
ATOM    868  C   THR A 113      15.388  61.176  42.456  1.00 30.18           C  
ATOM    869  O   THR A 113      15.457  61.738  41.357  1.00 30.18           O  
ATOM    870  CB  THR A 113      13.003  60.215  41.744  1.00 30.60           C  
ATOM    871  OG1 THR A 113      12.318  61.363  42.381  1.00 30.60           O  
ATOM    872  CG2 THR A 113      11.987  59.041  41.765  1.00 30.60           C  
ATOM    873  N   ALA A 114      16.300  61.505  43.367  1.00 29.45           N  
ATOM    874  CA  ALA A 114      17.371  62.475  43.120  1.00 29.45           C  
ATOM    875  C   ALA A 114      18.301  62.129  41.937  1.00 29.45           C  
ATOM    876  O   ALA A 114      18.699  63.108  41.204  1.00 29.45           O  
ATOM    877  CB  ALA A 114      18.263  62.649  44.346  1.00 29.69           C  
ATOM    878  N   ARG A 115      18.695  60.881  41.687  1.00 27.21           N  
ATOM    879  CA  ARG A 115      19.536  60.563  40.514  1.00 27.21           C  
ATOM    880  C   ARG A 115      18.787  60.201  39.235  1.00 27.21           C  
ATOM    881  O   ARG A 115      19.407  60.033  38.194  1.00 27.21           O  
ATOM    882  CB  ARG A 115      20.357  59.325  40.888  1.00 29.32           C  
ATOM    883  CG  ARG A 115      21.272  59.697  42.072  1.00 29.32           C  
ATOM    884  CD  ARG A 115      22.056  58.390  42.199  1.00 29.32           C  
ATOM    885  NE  ARG A 115      22.961  58.507  43.350  1.00 29.32           N  
ATOM    886  CZ  ARG A 115      24.170  59.075  43.254  1.00 29.32           C  
ATOM    887  NH1 ARG A 115      24.571  59.521  42.072  1.00 29.32           N  
ATOM    888  NH2 ARG A 115      24.918  59.158  44.358  1.00 29.32           N  
ATOM    889  N   ILE A 116      17.489  60.112  39.317  1.00 26.70           N  
ATOM    890  CA  ILE A 116      16.531  59.636  38.357  1.00 26.70           C  
ATOM    891  C   ILE A 116      15.711  60.638  37.545  1.00 26.70           C  
ATOM    892  O   ILE A 116      14.914  61.406  38.155  1.00 26.70           O  
ATOM    893  CB  ILE A 116      15.557  58.564  39.097  1.00 25.36           C  
ATOM    894  CG1 ILE A 116      16.305  57.560  40.049  1.00 25.36           C  
ATOM    895  CG2 ILE A 116      14.740  57.740  38.088  1.00 25.36           C  
ATOM    896  CD1 ILE A 116      17.278  56.635  39.215  1.00 25.36           C  
ATOM    897  N   ALA A 117      15.848  60.556  36.229  1.00 27.31           N  
ATOM    898  CA  ALA A 117      15.074  61.413  35.338  1.00 27.31           C  
ATOM    899  C   ALA A 117      13.728  60.769  34.938  1.00 27.31           C  
ATOM    900  O   ALA A 117      12.699  61.488  34.853  1.00 27.31           O  
ATOM    901  CB  ALA A 117      15.861  61.924  34.111  1.00 26.50           C  
ATOM    902  N   LYS A 118      13.666  59.479  34.630  1.00 27.17           N  
ATOM    903  CA  LYS A 118      12.420  58.800  34.176  1.00 27.17           C  
ATOM    904  C   LYS A 118      12.575  57.286  34.407  1.00 27.17           C  
ATOM    905  O   LYS A 118      13.713  56.833  34.522  1.00 27.17           O  
ATOM    906  CB  LYS A 118      12.192  58.926  32.657  1.00 31.35           C  
ATOM    907  CG  LYS A 118      12.571  60.248  31.962  1.00 31.35           C  
ATOM    908  CD  LYS A 118      12.294  60.032  30.471  1.00 31.35           C  
ATOM    909  CE  LYS A 118      11.624  61.197  29.727  1.00 31.35           C  
ATOM    910  NZ  LYS A 118      12.549  62.372  29.844  1.00 31.35           N  
ATOM    911  N   VAL A 119      11.425  56.641  34.410  1.00 26.02           N  
ATOM    912  CA  VAL A 119      11.324  55.172  34.605  1.00 26.02           C  
ATOM    913  C   VAL A 119      10.457  54.566  33.529  1.00 26.02           C  
ATOM    914  O   VAL A 119       9.638  55.252  32.867  1.00 26.02           O  
ATOM    915  CB  VAL A 119      10.862  54.865  36.055  1.00 24.57           C  
ATOM    916  CG1 VAL A 119      11.909  55.307  37.065  1.00 24.57           C  
ATOM    917  CG2 VAL A 119       9.521  55.550  36.341  1.00 24.57           C  
ATOM    918  N   ALA A 120      10.628  53.282  33.308  1.00 25.45           N  
ATOM    919  CA  ALA A 120       9.888  52.581  32.255  1.00 25.45           C  
ATOM    920  C   ALA A 120       9.732  51.208  32.825  1.00 25.45           C  
ATOM    921  O   ALA A 120      10.677  50.737  33.399  1.00 25.45           O  
ATOM    922  CB  ALA A 120      10.688  52.533  30.957  1.00 25.45           C  
ATOM    923  N   PHE A 121       8.565  50.707  32.658  1.00 26.69           N  
ATOM    924  CA  PHE A 121       8.123  49.374  33.133  1.00 26.69           C  
ATOM    925  C   PHE A 121       7.663  48.537  31.918  1.00 26.69           C  
ATOM    926  O   PHE A 121       6.674  48.954  31.278  1.00 26.69           O  
ATOM    927  CB  PHE A 121       7.005  49.550  34.120  1.00 26.84           C  
ATOM    928  CG  PHE A 121       7.314  50.408  35.320  1.00 26.84           C  
ATOM    929  CD1 PHE A 121       7.850  49.749  36.449  1.00 26.84           C  
ATOM    930  CD2 PHE A 121       7.043  51.778  35.341  1.00 26.84           C  
ATOM    931  CE1 PHE A 121       8.127  50.476  37.601  1.00 26.84           C  
ATOM    932  CE2 PHE A 121       7.316  52.538  36.470  1.00 26.84           C  
ATOM    933  CZ  PHE A 121       7.856  51.868  37.600  1.00 26.84           C  
ATOM    934  N   LEU A 122       8.378  47.444  31.616  1.00 28.32           N  
ATOM    935  CA  LEU A 122       8.028  46.593  30.474  1.00 28.32           C  
ATOM    936  C   LEU A 122       7.597  45.245  30.990  1.00 28.32           C  
ATOM    937  O   LEU A 122       8.479  44.749  31.763  1.00 28.32           O  
ATOM    938  CB  LEU A 122       9.312  46.537  29.618  1.00 29.49           C  
ATOM    939  CG  LEU A 122       9.925  47.840  29.138  1.00 29.49           C  
ATOM    940  CD1 LEU A 122      11.094  47.668  28.166  1.00 29.49           C  
ATOM    941  CD2 LEU A 122       8.854  48.646  28.382  1.00 29.49           C  
ATOM    942  N   ALA A 123       6.434  44.725  30.600  1.00 29.99           N  
ATOM    943  CA  ALA A 123       6.063  43.366  31.105  1.00 29.99           C  
ATOM    944  C   ALA A 123       6.199  43.341  32.635  1.00 29.99           C  
ATOM    945  O   ALA A 123       6.918  42.466  33.170  1.00 29.99           O  
ATOM    946  CB  ALA A 123       6.920  42.262  30.492  1.00 28.32           C  
ATOM    947  N   SER A 124       5.599  44.319  33.327  1.00 31.67           N  
ATOM    948  CA  SER A 124       5.568  44.562  34.773  1.00 31.67           C  
ATOM    949  C   SER A 124       4.828  43.557  35.667  1.00 31.67           C  
ATOM    950  O   SER A 124       3.768  42.997  35.285  1.00 31.67           O  
ATOM    951  CB  SER A 124       4.788  45.871  35.150  1.00 32.03           C  
ATOM    952  OG  SER A 124       5.173  46.902  34.254  1.00 32.03           O  
ATOM    953  N   LEU A 125       5.331  43.398  36.874  1.00 33.14           N  
ATOM    954  CA  LEU A 125       4.826  42.575  37.970  1.00 33.14           C  
ATOM    955  C   LEU A 125       3.632  43.344  38.680  1.00 33.14           C  
ATOM    956  O   LEU A 125       2.651  42.710  39.169  1.00 33.14           O  
ATOM    957  CB  LEU A 125       5.857  42.343  39.094  1.00 32.92           C  
ATOM    958  CG  LEU A 125       7.157  41.640  38.957  1.00 32.92           C  
ATOM    959  CD1 LEU A 125       7.756  41.581  40.349  1.00 32.92           C  
ATOM    960  CD2 LEU A 125       6.894  40.235  38.391  1.00 32.92           C  
ATOM    961  N   GLU A 126       3.806  44.688  38.723  1.00 33.46           N  
ATOM    962  CA  GLU A 126       2.912  45.600  39.379  1.00 33.46           C  
ATOM    963  C   GLU A 126       1.418  45.446  38.972  1.00 33.46           C  
ATOM    964  O   GLU A 126       1.054  45.123  37.835  1.00 33.46           O  
ATOM    965  CB  GLU A 126       3.313  47.054  39.175  1.00 33.74           C  
ATOM    966  CG  GLU A 126       4.482  47.672  39.874  1.00 33.74           C  
ATOM    967  CD  GLU A 126       5.824  47.264  39.346  1.00 33.74           C  
ATOM    968  OE1 GLU A 126       5.900  46.750  38.238  1.00 33.74           O  
ATOM    969  OE2 GLU A 126       6.858  47.411  40.060  1.00 33.74           O  
ATOM    970  N   PRO A 127       0.586  45.703  39.960  1.00 35.13           N  
ATOM    971  CA  PRO A 127       0.900  46.141  41.343  1.00 35.13           C  
ATOM    972  C   PRO A 127       1.113  45.170  42.514  1.00 35.13           C  
ATOM    973  O   PRO A 127       1.747  45.402  43.598  1.00 35.13           O  
ATOM    974  CB  PRO A 127      -0.273  47.136  41.573  1.00 35.04           C  
ATOM    975  CG  PRO A 127      -1.073  47.150  40.277  1.00 35.04           C  
ATOM    976  CD  PRO A 127      -0.890  45.721  39.717  1.00 35.04           C  
ATOM    977  N   PHE A 128       0.517  43.984  42.286  1.00 37.85           N  
ATOM    978  CA  PHE A 128       0.560  42.873  43.288  1.00 37.85           C  
ATOM    979  C   PHE A 128       0.044  41.607  42.611  1.00 37.85           C  
ATOM    980  O   PHE A 128      -1.194  41.565  42.402  1.00 37.85           O  
ATOM    981  CB  PHE A 128      -0.151  43.281  44.548  1.00 36.25           C  
ATOM    982  CG  PHE A 128      -0.220  42.347  45.698  1.00 36.25           C  
ATOM    983  CD1 PHE A 128       0.802  41.433  45.999  1.00 36.25           C  
ATOM    984  CD2 PHE A 128      -1.333  42.411  46.566  1.00 36.25           C  
ATOM    985  CE1 PHE A 128       0.747  40.590  47.090  1.00 36.25           C  
ATOM    986  CE2 PHE A 128      -1.389  41.570  47.693  1.00 36.25           C  
ATOM    987  CZ  PHE A 128      -0.342  40.677  47.968  1.00 36.25           C  
ATOM    988  N   LEU A 129       0.868  40.658  42.220  1.00 40.45           N  
ATOM    989  CA  LEU A 129       0.322  39.462  41.557  1.00 40.45           C  
ATOM    990  C   LEU A 129      -0.407  38.476  42.495  1.00 40.45           C  
ATOM    991  O   LEU A 129      -1.035  37.555  41.886  1.00 40.45           O  
ATOM    992  CB  LEU A 129       1.481  38.688  40.975  1.00 38.92           C  
ATOM    993  CG  LEU A 129       2.201  39.009  39.738  1.00 38.92           C  
ATOM    994  CD1 LEU A 129       3.372  38.026  39.620  1.00 38.92           C  
ATOM    995  CD2 LEU A 129       1.190  38.896  38.585  1.00 38.92           C  
ATOM    996  N   LEU A 130      -0.293  38.562  43.808  1.00 45.19           N  
ATOM    997  CA  LEU A 130      -0.958  37.603  44.659  1.00 45.19           C  
ATOM    998  C   LEU A 130      -2.464  37.945  44.731  1.00 45.19           C  
ATOM    999  O   LEU A 130      -2.880  39.087  45.042  1.00 45.19           O  
ATOM   1000  CB  LEU A 130      -0.298  37.442  46.037  1.00 43.10           C  
ATOM   1001  CG  LEU A 130      -0.759  36.125  46.675  1.00 43.10           C  
ATOM   1002  CD1 LEU A 130      -0.295  34.964  45.824  1.00 43.10           C  
ATOM   1003  CD2 LEU A 130      -0.215  36.117  48.087  1.00 43.10           C  
ATOM   1004  N   LYS A 131      -3.218  36.880  44.426  1.00 52.66           N  
ATOM   1005  CA  LYS A 131      -4.695  36.973  44.447  1.00 52.66           C  
ATOM   1006  C   LYS A 131      -5.202  36.753  45.862  1.00 52.66           C  
ATOM   1007  O   LYS A 131      -5.085  35.629  46.375  1.00 52.66           O  
ATOM   1008  CB  LYS A 131      -5.334  35.917  43.597  1.00 56.22           C  
ATOM   1009  CG  LYS A 131      -6.831  36.245  43.367  1.00 56.22           C  
ATOM   1010  CD  LYS A 131      -6.948  35.612  41.959  1.00 56.22           C  
ATOM   1011  CE  LYS A 131      -8.314  35.913  41.366  1.00 56.22           C  
ATOM   1012  NZ  LYS A 131      -9.246  35.057  42.205  1.00 56.22           N  
ATOM   1013  N   THR A 132      -5.689  37.821  46.434  1.00 58.58           N  
ATOM   1014  CA  THR A 132      -6.186  37.671  47.824  1.00 58.58           C  
ATOM   1015  C   THR A 132      -7.576  38.281  47.843  1.00 58.58           C  
ATOM   1016  O   THR A 132      -8.230  38.533  46.820  1.00 58.58           O  
ATOM   1017  CB  THR A 132      -5.155  38.164  48.883  1.00 58.06           C  
ATOM   1018  OG1 THR A 132      -5.124  39.615  48.856  1.00 58.06           O  
ATOM   1019  CG2 THR A 132      -3.719  37.700  48.593  1.00 58.06           C  
ATOM   1020  N   ASP A 133      -7.999  38.435  49.073  1.00 65.83           N  
ATOM   1021  CA  ASP A 133      -9.344  38.994  49.325  1.00 65.83           C  
ATOM   1022  C   ASP A 133      -9.228  40.507  49.069  1.00 65.83           C  
ATOM   1023  O   ASP A 133     -10.145  41.133  48.496  1.00 65.83           O  
ATOM   1024  CB  ASP A 133      -9.843  38.831  50.751  1.00 70.44           C  
ATOM   1025  CG  ASP A 133      -9.425  37.613  51.570  1.00 70.44           C  
ATOM   1026  OD1 ASP A 133     -10.082  36.539  51.308  1.00 70.44           O  
ATOM   1027  OD2 ASP A 133      -8.481  37.860  52.426  1.00 70.44           O  
ATOM   1028  N   ASP A 134      -8.095  40.979  49.595  1.00 65.27           N  
ATOM   1029  CA  ASP A 134      -7.840  42.440  49.476  1.00 65.27           C  
ATOM   1030  C   ASP A 134      -7.281  42.738  48.094  1.00 65.27           C  
ATOM   1031  O   ASP A 134      -7.377  43.907  47.665  1.00 65.27           O  
ATOM   1032  CB  ASP A 134      -7.134  42.848  50.742  1.00 67.29           C  
ATOM   1033  CG  ASP A 134      -5.618  42.791  50.703  1.00 67.29           C  
ATOM   1034  OD1 ASP A 134      -5.027  41.693  50.536  1.00 67.29           O  
ATOM   1035  OD2 ASP A 134      -5.126  43.959  50.878  1.00 67.29           O  
ATOM   1036  N   ASN A 135      -6.801  41.693  47.453  1.00 62.52           N  
ATOM   1037  CA  ASN A 135      -6.210  41.821  46.113  1.00 62.52           C  
ATOM   1038  C   ASN A 135      -6.879  40.810  45.183  1.00 62.52           C  
ATOM   1039  O   ASN A 135      -6.439  39.703  44.832  1.00 62.52           O  
ATOM   1040  CB  ASN A 135      -4.685  41.830  46.137  1.00 60.14           C  
ATOM   1041  CG  ASN A 135      -4.166  42.144  44.748  1.00 60.14           C  
ATOM   1042  OD1 ASN A 135      -4.250  43.245  44.211  1.00 60.14           O  
ATOM   1043  ND2 ASN A 135      -3.647  41.075  44.159  1.00 60.14           N  
ATOM   1044  N   PRO A 136      -8.054  41.298  44.789  1.00 62.90           N  
ATOM   1045  CA  PRO A 136      -8.966  40.551  43.870  1.00 62.90           C  
ATOM   1046  C   PRO A 136      -8.513  40.337  42.419  1.00 62.90           C  
ATOM   1047  O   PRO A 136      -8.811  39.326  41.713  1.00 62.90           O  
ATOM   1048  CB  PRO A 136     -10.280  41.349  43.975  1.00 63.23           C  
ATOM   1049  CG  PRO A 136     -10.059  42.562  44.838  1.00 63.23           C  
ATOM   1050  CD  PRO A 136      -8.594  42.611  45.212  1.00 63.23           C  
ATOM   1051  N   ASP A 137      -7.760  41.317  41.914  1.00 60.15           N  
ATOM   1052  CA  ASP A 137      -7.131  41.469  40.603  1.00 60.15           C  
ATOM   1053  C   ASP A 137      -5.824  40.665  40.426  1.00 60.15           C  
ATOM   1054  O   ASP A 137      -5.317  40.621  39.309  1.00 60.15           O  
ATOM   1055  CB  ASP A 137      -6.712  42.933  40.280  1.00 62.82           C  
ATOM   1056  CG  ASP A 137      -7.961  43.677  39.762  1.00 62.82           C  
ATOM   1057  OD1 ASP A 137      -8.581  43.034  38.859  1.00 62.82           O  
ATOM   1058  OD2 ASP A 137      -8.132  44.799  40.335  1.00 62.82           O  
ATOM   1059  N   GLY A 138      -5.375  40.171  41.559  1.00 55.31           N  
ATOM   1060  CA  GLY A 138      -4.175  39.359  41.627  1.00 55.31           C  
ATOM   1061  C   GLY A 138      -4.412  38.289  40.545  1.00 55.31           C  
ATOM   1062  O   GLY A 138      -5.526  37.852  40.240  1.00 55.31           O  
ATOM   1063  N   ALA A 139      -3.285  37.937  39.981  1.00 52.63           N  
ATOM   1064  CA  ALA A 139      -3.209  36.955  38.917  1.00 52.63           C  
ATOM   1065  C   ALA A 139      -3.314  35.518  39.407  1.00 52.63           C  
ATOM   1066  O   ALA A 139      -3.834  34.701  38.603  1.00 52.63           O  
ATOM   1067  CB  ALA A 139      -1.950  37.242  38.070  1.00 52.57           C  
ATOM   1068  N   ALA A 140      -2.886  35.074  40.572  1.00 49.50           N  
ATOM   1069  CA  ALA A 140      -2.949  33.675  41.017  1.00 49.50           C  
ATOM   1070  C   ALA A 140      -2.893  33.568  42.537  1.00 49.50           C  
ATOM   1071  O   ALA A 140      -2.445  34.492  43.268  1.00 49.50           O  
ATOM   1072  CB  ALA A 140      -1.845  32.842  40.362  1.00 49.03           C  
ATOM   1073  N   PRO A 141      -3.397  32.410  42.984  1.00 47.17           N  
ATOM   1074  CA  PRO A 141      -3.405  32.111  44.440  1.00 47.17           C  
ATOM   1075  C   PRO A 141      -1.967  31.673  44.751  1.00 47.17           C  
ATOM   1076  O   PRO A 141      -1.148  31.270  43.884  1.00 47.17           O  
ATOM   1077  CB  PRO A 141      -4.531  31.119  44.586  1.00 47.41           C  
ATOM   1078  CG  PRO A 141      -4.534  30.340  43.280  1.00 47.41           C  
ATOM   1079  CD  PRO A 141      -3.943  31.270  42.206  1.00 47.41           C  
ATOM   1080  N   GLN A 142      -1.667  31.800  46.011  1.00 46.72           N  
ATOM   1081  CA  GLN A 142      -0.363  31.468  46.561  1.00 46.72           C  
ATOM   1082  C   GLN A 142       0.148  30.078  46.199  1.00 46.72           C  
ATOM   1083  O   GLN A 142       1.365  29.882  45.995  1.00 46.72           O  
ATOM   1084  CB  GLN A 142      -0.546  31.652  48.050  1.00 46.97           C  
ATOM   1085  CG  GLN A 142       0.650  31.091  48.794  1.00 46.97           C  
ATOM   1086  CD  GLN A 142       1.746  32.137  48.939  1.00 46.97           C  
ATOM   1087  OE1 GLN A 142       1.650  33.330  49.315  1.00 46.97           O  
ATOM   1088  NE2 GLN A 142       2.862  31.456  48.610  1.00 46.97           N  
ATOM   1089  N   GLU A 143      -0.787  29.169  46.139  1.00 48.23           N  
ATOM   1090  CA  GLU A 143      -0.590  27.758  45.804  1.00 48.23           C  
ATOM   1091  C   GLU A 143       0.077  27.533  44.426  1.00 48.23           C  
ATOM   1092  O   GLU A 143       0.756  26.516  44.182  1.00 48.23           O  
ATOM   1093  CB  GLU A 143      -1.945  27.030  45.613  1.00 56.36           C  
ATOM   1094  CG  GLU A 143      -2.802  26.994  46.860  1.00 56.36           C  
ATOM   1095  CD  GLU A 143      -3.587  28.212  47.294  1.00 56.36           C  
ATOM   1096  OE1 GLU A 143      -4.777  28.240  46.766  1.00 56.36           O  
ATOM   1097  OE2 GLU A 143      -3.176  29.061  48.127  1.00 56.36           O  
ATOM   1098  N   PHE A 144      -0.246  28.516  43.596  1.00 44.63           N  
ATOM   1099  CA  PHE A 144       0.261  28.562  42.227  1.00 44.63           C  
ATOM   1100  C   PHE A 144       1.766  28.864  42.193  1.00 44.63           C  
ATOM   1101  O   PHE A 144       2.457  28.242  41.363  1.00 44.63           O  
ATOM   1102  CB  PHE A 144      -0.596  29.577  41.469  1.00 46.19           C  
ATOM   1103  CG  PHE A 144       0.152  30.005  40.244  1.00 46.19           C  
ATOM   1104  CD1 PHE A 144       0.071  29.227  39.096  1.00 46.19           C  
ATOM   1105  CD2 PHE A 144       0.976  31.123  40.293  1.00 46.19           C  
ATOM   1106  CE1 PHE A 144       0.811  29.622  37.985  1.00 46.19           C  
ATOM   1107  CE2 PHE A 144       1.735  31.511  39.184  1.00 46.19           C  
ATOM   1108  CZ  PHE A 144       1.635  30.748  38.004  1.00 46.19           C  
ATOM   1109  N   PHE A 145       2.255  29.777  43.014  1.00 40.18           N  
ATOM   1110  CA  PHE A 145       3.658  30.193  43.114  1.00 40.18           C  
ATOM   1111  C   PHE A 145       4.500  29.104  43.746  1.00 40.18           C  
ATOM   1112  O   PHE A 145       5.591  28.848  43.294  1.00 40.18           O  
ATOM   1113  CB  PHE A 145       3.769  31.448  43.947  1.00 40.99           C  
ATOM   1114  CG  PHE A 145       3.129  32.543  43.138  1.00 40.99           C  
ATOM   1115  CD1 PHE A 145       3.883  33.098  42.086  1.00 40.99           C  
ATOM   1116  CD2 PHE A 145       1.811  32.957  43.433  1.00 40.99           C  
ATOM   1117  CE1 PHE A 145       3.319  34.128  41.326  1.00 40.99           C  
ATOM   1118  CE2 PHE A 145       1.224  33.982  42.687  1.00 40.99           C  
ATOM   1119  CZ  PHE A 145       2.005  34.536  41.653  1.00 40.99           C  
ATOM   1120  N   ASP A 146       3.884  28.529  44.746  1.00 38.13           N  
ATOM   1121  CA  ASP A 146       4.427  27.419  45.516  1.00 38.13           C  
ATOM   1122  C   ASP A 146       4.752  26.262  44.568  1.00 38.13           C  
ATOM   1123  O   ASP A 146       5.654  25.457  44.805  1.00 38.13           O  
ATOM   1124  CB  ASP A 146       3.371  26.898  46.483  1.00 42.46           C  
ATOM   1125  CG  ASP A 146       3.210  27.610  47.809  1.00 42.46           C  
ATOM   1126  OD1 ASP A 146       3.933  28.587  48.106  1.00 42.46           O  
ATOM   1127  OD2 ASP A 146       2.347  27.267  48.677  1.00 42.46           O  
ATOM   1128  N   GLY A 147       3.960  26.225  43.530  1.00 35.08           N  
ATOM   1129  CA  GLY A 147       3.947  25.313  42.395  1.00 35.08           C  
ATOM   1130  C   GLY A 147       5.221  25.337  41.550  1.00 35.08           C  
ATOM   1131  O   GLY A 147       5.957  24.390  41.264  1.00 35.08           O  
ATOM   1132  N   ILE A 148       5.534  26.551  41.125  1.00 32.28           N  
ATOM   1133  CA  ILE A 148       6.727  26.932  40.343  1.00 32.28           C  
ATOM   1134  C   ILE A 148       7.976  26.611  41.159  1.00 32.28           C  
ATOM   1135  O   ILE A 148       8.908  26.013  40.618  1.00 32.28           O  
ATOM   1136  CB  ILE A 148       6.628  28.462  39.971  1.00 33.68           C  
ATOM   1137  CG1 ILE A 148       5.296  28.623  39.181  1.00 33.68           C  
ATOM   1138  CG2 ILE A 148       7.911  28.908  39.231  1.00 33.68           C  
ATOM   1139  CD1 ILE A 148       4.783  30.090  39.145  1.00 33.68           C  
ATOM   1140  N   VAL A 149       7.956  27.016  42.406  1.00 27.78           N  
ATOM   1141  CA  VAL A 149       9.116  26.739  43.238  1.00 27.78           C  
ATOM   1142  C   VAL A 149       9.396  25.239  43.172  1.00 27.78           C  
ATOM   1143  O   VAL A 149      10.546  24.790  42.904  1.00 27.78           O  
ATOM   1144  CB  VAL A 149       8.996  27.316  44.667  1.00 26.43           C  
ATOM   1145  CG1 VAL A 149      10.198  26.874  45.536  1.00 26.43           C  
ATOM   1146  CG2 VAL A 149       8.818  28.830  44.708  1.00 26.43           C  
ATOM   1147  N   ALA A 150       8.356  24.472  43.426  1.00 27.95           N  
ATOM   1148  CA  ALA A 150       8.480  23.010  43.429  1.00 27.95           C  
ATOM   1149  C   ALA A 150       9.001  22.398  42.126  1.00 27.95           C  
ATOM   1150  O   ALA A 150       9.745  21.395  42.077  1.00 27.95           O  
ATOM   1151  CB  ALA A 150       7.106  22.403  43.768  1.00 28.67           C  
ATOM   1152  N   ALA A 151       8.585  23.069  41.077  1.00 28.17           N  
ATOM   1153  CA  ALA A 151       8.954  22.661  39.692  1.00 28.17           C  
ATOM   1154  C   ALA A 151      10.441  22.981  39.422  1.00 28.17           C  
ATOM   1155  O   ALA A 151      11.115  22.062  38.857  1.00 28.17           O  
ATOM   1156  CB  ALA A 151       7.983  23.265  38.699  1.00 26.60           C  
ATOM   1157  N   VAL A 152      10.863  24.182  39.783  1.00 28.09           N  
ATOM   1158  CA  VAL A 152      12.264  24.514  39.599  1.00 28.09           C  
ATOM   1159  C   VAL A 152      13.107  23.579  40.443  1.00 28.09           C  
ATOM   1160  O   VAL A 152      14.085  23.061  39.889  1.00 28.09           O  
ATOM   1161  CB  VAL A 152      12.560  25.984  39.951  1.00 26.38           C  
ATOM   1162  CG1 VAL A 152      14.057  26.201  39.650  1.00 26.38           C  
ATOM   1163  CG2 VAL A 152      11.630  26.847  39.116  1.00 26.38           C  
ATOM   1164  N   LYS A 153      12.817  23.311  41.675  1.00 31.41           N  
ATOM   1165  CA  LYS A 153      13.615  22.393  42.514  1.00 31.41           C  
ATOM   1166  C   LYS A 153      13.745  20.941  41.979  1.00 31.41           C  
ATOM   1167  O   LYS A 153      14.740  20.175  42.172  1.00 31.41           O  
ATOM   1168  CB  LYS A 153      13.130  22.319  43.971  1.00 35.34           C  
ATOM   1169  CG  LYS A 153      13.295  23.564  44.835  1.00 35.34           C  
ATOM   1170  CD  LYS A 153      12.789  23.611  46.261  1.00 35.34           C  
ATOM   1171  CE  LYS A 153      13.295  24.645  47.256  1.00 35.34           C  
ATOM   1172  NZ  LYS A 153      12.443  25.185  48.411  1.00 35.34           N  
ATOM   1173  N   ALA A 154      12.643  20.561  41.298  1.00 31.71           N  
ATOM   1174  CA  ALA A 154      12.595  19.207  40.744  1.00 31.71           C  
ATOM   1175  C   ALA A 154      13.557  19.021  39.571  1.00 31.71           C  
ATOM   1176  O   ALA A 154      14.184  17.904  39.451  1.00 31.71           O  
ATOM   1177  CB  ALA A 154      11.129  18.944  40.459  1.00 31.51           C  
ATOM   1178  N   ASP A 155      13.812  19.955  38.668  1.00 28.39           N  
ATOM   1179  CA  ASP A 155      14.706  19.890  37.504  1.00 28.39           C  
ATOM   1180  C   ASP A 155      14.531  21.284  36.859  1.00 28.39           C  
ATOM   1181  O   ASP A 155      13.613  21.513  36.056  1.00 28.39           O  
ATOM   1182  CB  ASP A 155      14.333  18.827  36.483  1.00 29.58           C  
ATOM   1183  CG  ASP A 155      15.271  18.587  35.323  1.00 29.58           C  
ATOM   1184  OD1 ASP A 155      16.221  19.364  35.015  1.00 29.58           O  
ATOM   1185  OD2 ASP A 155      15.153  17.538  34.663  1.00 29.58           O  
ATOM   1186  N   ARG A 156      15.387  22.204  37.241  1.00 25.17           N  
ATOM   1187  CA  ARG A 156      15.264  23.575  36.666  1.00 25.17           C  
ATOM   1188  C   ARG A 156      15.597  23.477  35.165  1.00 25.17           C  
ATOM   1189  O   ARG A 156      15.022  24.299  34.430  1.00 25.17           O  
ATOM   1190  CB  ARG A 156      16.203  24.430  37.542  1.00 23.36           C  
ATOM   1191  CG  ARG A 156      17.724  24.172  37.280  1.00 23.36           C  
ATOM   1192  CD  ARG A 156      18.532  24.840  38.355  1.00 23.36           C  
ATOM   1193  NE  ARG A 156      19.971  24.895  38.290  1.00 23.36           N  
ATOM   1194  CZ  ARG A 156      20.715  25.824  37.666  1.00 23.36           C  
ATOM   1195  NH1 ARG A 156      20.185  26.857  36.990  1.00 23.36           N  
ATOM   1196  NH2 ARG A 156      22.040  25.679  37.792  1.00 23.36           N  
ATOM   1197  N   TYR A 157      16.464  22.542  34.703  1.00 24.24           N  
ATOM   1198  CA  TYR A 157      16.883  22.396  33.299  1.00 24.24           C  
ATOM   1199  C   TYR A 157      15.721  22.204  32.325  1.00 24.24           C  
ATOM   1200  O   TYR A 157      15.588  22.877  31.326  1.00 24.24           O  
ATOM   1201  CB  TYR A 157      17.930  21.233  33.163  1.00 24.99           C  
ATOM   1202  CG  TYR A 157      19.120  21.656  34.031  1.00 24.99           C  
ATOM   1203  CD1 TYR A 157      19.804  22.877  33.763  1.00 24.99           C  
ATOM   1204  CD2 TYR A 157      19.511  20.878  35.103  1.00 24.99           C  
ATOM   1205  CE1 TYR A 157      20.831  23.321  34.591  1.00 24.99           C  
ATOM   1206  CE2 TYR A 157      20.543  21.299  35.938  1.00 24.99           C  
ATOM   1207  CZ  TYR A 157      21.190  22.507  35.659  1.00 24.99           C  
ATOM   1208  OH  TYR A 157      22.208  22.834  36.510  1.00 24.99           O  
ATOM   1209  N   ALA A 158      14.947  21.223  32.643  1.00 25.28           N  
ATOM   1210  CA  ALA A 158      13.720  20.764  32.045  1.00 25.28           C  
ATOM   1211  C   ALA A 158      12.698  21.899  32.261  1.00 25.28           C  
ATOM   1212  O   ALA A 158      11.913  22.253  31.350  1.00 25.28           O  
ATOM   1213  CB  ALA A 158      13.234  19.495  32.716  1.00 25.40           C  
ATOM   1214  N   PHE A 159      12.703  22.503  33.440  1.00 25.43           N  
ATOM   1215  CA  PHE A 159      11.748  23.607  33.731  1.00 25.43           C  
ATOM   1216  C   PHE A 159      11.920  24.765  32.728  1.00 25.43           C  
ATOM   1217  O   PHE A 159      10.946  25.338  32.262  1.00 25.43           O  
ATOM   1218  CB  PHE A 159      11.838  24.062  35.192  1.00 26.57           C  
ATOM   1219  CG  PHE A 159      11.210  25.424  35.414  1.00 26.57           C  
ATOM   1220  CD1 PHE A 159      11.952  26.624  35.249  1.00 26.57           C  
ATOM   1221  CD2 PHE A 159       9.861  25.532  35.770  1.00 26.57           C  
ATOM   1222  CE1 PHE A 159      11.420  27.870  35.404  1.00 26.57           C  
ATOM   1223  CE2 PHE A 159       9.261  26.825  35.933  1.00 26.57           C  
ATOM   1224  CZ  PHE A 159      10.080  27.949  35.755  1.00 26.57           C  
ATOM   1225  N   TYR A 160      13.165  25.145  32.479  1.00 26.26           N  
ATOM   1226  CA  TYR A 160      13.470  26.268  31.613  1.00 26.26           C  
ATOM   1227  C   TYR A 160      12.779  26.039  30.240  1.00 26.26           C  
ATOM   1228  O   TYR A 160      12.327  27.050  29.663  1.00 26.26           O  
ATOM   1229  CB  TYR A 160      14.989  26.553  31.339  1.00 26.29           C  
ATOM   1230  CG  TYR A 160      15.672  26.882  32.636  1.00 26.29           C  
ATOM   1231  CD1 TYR A 160      15.111  27.746  33.556  1.00 26.29           C  
ATOM   1232  CD2 TYR A 160      16.951  26.339  32.916  1.00 26.29           C  
ATOM   1233  CE1 TYR A 160      15.781  28.023  34.766  1.00 26.29           C  
ATOM   1234  CE2 TYR A 160      17.637  26.587  34.114  1.00 26.29           C  
ATOM   1235  CZ  TYR A 160      17.030  27.434  35.063  1.00 26.29           C  
ATOM   1236  OH  TYR A 160      17.667  27.686  36.262  1.00 26.29           O  
ATOM   1237  N   THR A 161      12.835  24.788  29.828  1.00 27.62           N  
ATOM   1238  CA  THR A 161      12.211  24.502  28.536  1.00 27.62           C  
ATOM   1239  C   THR A 161      10.726  24.903  28.413  1.00 27.62           C  
ATOM   1240  O   THR A 161      10.304  25.646  27.462  1.00 27.62           O  
ATOM   1241  CB  THR A 161      12.424  22.972  28.218  1.00 28.47           C  
ATOM   1242  OG1 THR A 161      13.849  22.705  28.004  1.00 28.47           O  
ATOM   1243  CG2 THR A 161      11.659  22.665  26.928  1.00 28.47           C  
ATOM   1244  N   GLY A 162       9.839  24.508  29.323  1.00 29.20           N  
ATOM   1245  CA  GLY A 162       8.420  24.834  29.318  1.00 29.20           C  
ATOM   1246  C   GLY A 162       8.160  26.332  29.521  1.00 29.20           C  
ATOM   1247  O   GLY A 162       7.193  26.939  28.984  1.00 29.20           O  
ATOM   1248  N   PHE A 163       9.064  26.889  30.352  1.00 29.91           N  
ATOM   1249  CA  PHE A 163       9.098  28.305  30.686  1.00 29.91           C  
ATOM   1250  C   PHE A 163       9.282  29.191  29.419  1.00 29.91           C  
ATOM   1251  O   PHE A 163       8.493  30.201  29.274  1.00 29.91           O  
ATOM   1252  CB  PHE A 163      10.085  28.582  31.857  1.00 31.44           C  
ATOM   1253  CG  PHE A 163      10.052  30.027  32.311  1.00 31.44           C  
ATOM   1254  CD1 PHE A 163       9.116  30.466  33.260  1.00 31.44           C  
ATOM   1255  CD2 PHE A 163      10.909  30.999  31.732  1.00 31.44           C  
ATOM   1256  CE1 PHE A 163       9.045  31.804  33.717  1.00 31.44           C  
ATOM   1257  CE2 PHE A 163      10.837  32.335  32.147  1.00 31.44           C  
ATOM   1258  CZ  PHE A 163       9.920  32.749  33.149  1.00 31.44           C  
ATOM   1259  N   PHE A 164      10.254  28.804  28.603  1.00 31.77           N  
ATOM   1260  CA  PHE A 164      10.548  29.597  27.404  1.00 31.77           C  
ATOM   1261  C   PHE A 164       9.495  29.514  26.299  1.00 31.77           C  
ATOM   1262  O   PHE A 164       9.322  30.409  25.454  1.00 31.77           O  
ATOM   1263  CB  PHE A 164      11.947  29.426  26.868  1.00 31.55           C  
ATOM   1264  CG  PHE A 164      12.941  30.158  27.775  1.00 31.55           C  
ATOM   1265  CD1 PHE A 164      12.850  31.506  28.044  1.00 31.55           C  
ATOM   1266  CD2 PHE A 164      14.012  29.402  28.335  1.00 31.55           C  
ATOM   1267  CE1 PHE A 164      13.814  32.101  28.838  1.00 31.55           C  
ATOM   1268  CE2 PHE A 164      15.032  29.948  29.112  1.00 31.55           C  
ATOM   1269  CZ  PHE A 164      14.853  31.306  29.352  1.00 31.55           C  
ATOM   1270  N   ASN A 165       8.793  28.426  26.363  1.00 34.33           N  
ATOM   1271  CA  ASN A 165       7.667  28.179  25.451  1.00 34.33           C  
ATOM   1272  C   ASN A 165       6.565  29.213  25.601  1.00 34.33           C  
ATOM   1273  O   ASN A 165       6.039  29.772  24.657  1.00 34.33           O  
ATOM   1274  CB  ASN A 165       7.215  26.858  26.087  1.00 39.60           C  
ATOM   1275  CG  ASN A 165       7.018  25.970  24.851  1.00 39.60           C  
ATOM   1276  OD1 ASN A 165       5.904  26.324  24.263  1.00 39.60           O  
ATOM   1277  ND2 ASN A 165       8.123  25.170  24.762  1.00 39.60           N  
ATOM   1278  N   ASP A 166       6.203  29.501  26.820  1.00 33.65           N  
ATOM   1279  CA  ASP A 166       5.226  30.468  27.256  1.00 33.65           C  
ATOM   1280  C   ASP A 166       5.781  31.888  27.340  1.00 33.65           C  
ATOM   1281  O   ASP A 166       4.975  32.780  27.110  1.00 33.65           O  
ATOM   1282  CB  ASP A 166       4.577  30.215  28.627  1.00 38.60           C  
ATOM   1283  CG  ASP A 166       3.643  28.999  28.445  1.00 38.60           C  
ATOM   1284  OD1 ASP A 166       3.078  28.721  27.333  1.00 38.60           O  
ATOM   1285  OD2 ASP A 166       3.567  28.312  29.490  1.00 38.60           O  
ATOM   1286  N   PHE A 167       7.037  31.909  27.660  1.00 31.70           N  
ATOM   1287  CA  PHE A 167       7.756  33.188  27.770  1.00 31.70           C  
ATOM   1288  C   PHE A 167       7.723  33.799  26.375  1.00 31.70           C  
ATOM   1289  O   PHE A 167       7.396  35.006  26.151  1.00 31.70           O  
ATOM   1290  CB  PHE A 167       9.158  32.849  28.315  1.00 33.05           C  
ATOM   1291  CG  PHE A 167      10.036  34.050  28.451  1.00 33.05           C  
ATOM   1292  CD1 PHE A 167      10.675  34.642  27.362  1.00 33.05           C  
ATOM   1293  CD2 PHE A 167      10.251  34.633  29.718  1.00 33.05           C  
ATOM   1294  CE1 PHE A 167      11.508  35.761  27.489  1.00 33.05           C  
ATOM   1295  CE2 PHE A 167      11.110  35.763  29.879  1.00 33.05           C  
ATOM   1296  CZ  PHE A 167      11.736  36.329  28.781  1.00 33.05           C  
ATOM   1297  N   TYR A 168       8.040  32.966  25.376  1.00 31.57           N  
ATOM   1298  CA  TYR A 168       8.039  33.412  23.996  1.00 31.57           C  
ATOM   1299  C   TYR A 168       6.788  33.067  23.170  1.00 31.57           C  
ATOM   1300  O   TYR A 168       6.847  33.635  22.023  1.00 31.57           O  
ATOM   1301  CB  TYR A 168       9.273  32.915  23.259  1.00 31.67           C  
ATOM   1302  CG  TYR A 168      10.583  33.450  23.764  1.00 31.67           C  
ATOM   1303  CD1 TYR A 168      10.870  34.833  23.753  1.00 31.67           C  
ATOM   1304  CD2 TYR A 168      11.552  32.555  24.255  1.00 31.67           C  
ATOM   1305  CE1 TYR A 168      12.117  35.336  24.202  1.00 31.67           C  
ATOM   1306  CE2 TYR A 168      12.793  33.030  24.714  1.00 31.67           C  
ATOM   1307  CZ  TYR A 168      13.075  34.425  24.691  1.00 31.67           C  
ATOM   1308  OH  TYR A 168      14.322  34.784  25.135  1.00 31.67           O  
ATOM   1309  N   ASN A 169       5.789  32.349  23.656  1.00 34.39           N  
ATOM   1310  CA  ASN A 169       4.634  31.988  22.770  1.00 34.39           C  
ATOM   1311  C   ASN A 169       5.285  31.246  21.562  1.00 34.39           C  
ATOM   1312  O   ASN A 169       5.042  31.605  20.380  1.00 34.39           O  
ATOM   1313  CB  ASN A 169       3.778  33.156  22.289  1.00 34.56           C  
ATOM   1314  CG  ASN A 169       2.958  33.840  23.345  1.00 34.56           C  
ATOM   1315  OD1 ASN A 169       3.267  33.750  24.569  1.00 34.56           O  
ATOM   1316  ND2 ASN A 169       1.895  34.555  22.914  1.00 34.56           N  
ATOM   1317  N   LEU A 170       6.168  30.319  21.817  1.00 38.56           N  
ATOM   1318  CA  LEU A 170       6.879  29.625  20.747  1.00 38.56           C  
ATOM   1319  C   LEU A 170       5.888  28.960  19.800  1.00 38.56           C  
ATOM   1320  O   LEU A 170       6.277  28.944  18.635  1.00 38.56           O  
ATOM   1321  CB  LEU A 170       7.938  28.668  21.291  1.00 36.83           C  
ATOM   1322  CG  LEU A 170       9.109  29.337  22.012  1.00 36.83           C  
ATOM   1323  CD1 LEU A 170       9.982  28.157  22.471  1.00 36.83           C  
ATOM   1324  CD2 LEU A 170       9.811  30.333  21.066  1.00 36.83           C  
ATOM   1325  N   ASP A 171       4.770  28.453  20.293  1.00 44.94           N  
ATOM   1326  CA  ASP A 171       3.754  27.863  19.385  1.00 44.94           C  
ATOM   1327  C   ASP A 171       3.366  28.883  18.305  1.00 44.94           C  
ATOM   1328  O   ASP A 171       2.999  28.524  17.175  1.00 44.94           O  
ATOM   1329  CB  ASP A 171       2.566  27.384  20.239  1.00 47.49           C  
ATOM   1330  CG  ASP A 171       1.723  28.528  20.733  1.00 47.49           C  
ATOM   1331  OD1 ASP A 171       2.258  29.648  20.930  1.00 47.49           O  
ATOM   1332  OD2 ASP A 171       0.515  28.466  20.983  1.00 47.49           O  
ATOM   1333  N   GLU A 172       3.432  30.167  18.518  1.00 46.94           N  
ATOM   1334  CA  GLU A 172       3.137  31.199  17.545  1.00 46.94           C  
ATOM   1335  C   GLU A 172       4.403  31.770  16.879  1.00 46.94           C  
ATOM   1336  O   GLU A 172       4.490  31.850  15.614  1.00 46.94           O  
ATOM   1337  CB  GLU A 172       2.371  32.410  18.097  1.00 52.18           C  
ATOM   1338  CG  GLU A 172       1.100  32.458  18.903  1.00 52.18           C  
ATOM   1339  CD  GLU A 172       0.647  33.519  19.889  1.00 52.18           C  
ATOM   1340  OE1 GLU A 172       1.334  34.594  19.855  1.00 52.18           O  
ATOM   1341  OE2 GLU A 172      -0.292  33.374  20.747  1.00 52.18           O  
ATOM   1342  N   ASN A 173       5.437  32.155  17.626  1.00 43.85           N  
ATOM   1343  CA  ASN A 173       6.658  32.856  17.217  1.00 43.85           C  
ATOM   1344  C   ASN A 173       7.907  32.188  16.668  1.00 43.85           C  
ATOM   1345  O   ASN A 173       8.722  32.931  16.078  1.00 43.85           O  
ATOM   1346  CB  ASN A 173       7.067  33.777  18.438  1.00 41.73           C  
ATOM   1347  CG  ASN A 173       6.011  34.854  18.673  1.00 41.73           C  
ATOM   1348  OD1 ASN A 173       5.479  35.146  19.764  1.00 41.73           O  
ATOM   1349  ND2 ASN A 173       5.693  35.447  17.529  1.00 41.73           N  
ATOM   1350  N   LEU A 174       8.046  30.910  16.936  1.00 44.58           N  
ATOM   1351  CA  LEU A 174       9.197  30.130  16.512  1.00 44.58           C  
ATOM   1352  C   LEU A 174       9.237  30.071  14.976  1.00 44.58           C  
ATOM   1353  O   LEU A 174       8.214  29.705  14.369  1.00 44.58           O  
ATOM   1354  CB  LEU A 174       9.280  28.727  17.118  1.00 44.99           C  
ATOM   1355  CG  LEU A 174      10.555  27.933  17.101  1.00 44.99           C  
ATOM   1356  CD1 LEU A 174      11.674  28.667  17.862  1.00 44.99           C  
ATOM   1357  CD2 LEU A 174      10.365  26.606  17.843  1.00 44.99           C  
ATOM   1358  N   GLY A 175      10.401  30.454  14.487  1.00 45.07           N  
ATOM   1359  CA  GLY A 175      10.656  30.466  13.067  1.00 45.07           C  
ATOM   1360  C   GLY A 175      10.180  31.687  12.327  1.00 45.07           C  
ATOM   1361  O   GLY A 175      10.368  31.810  11.082  1.00 45.07           O  
ATOM   1362  N   THR A 176       9.563  32.596  13.040  1.00 43.86           N  
ATOM   1363  CA  THR A 176       8.938  33.871  12.613  1.00 43.86           C  
ATOM   1364  C   THR A 176       9.640  35.081  13.225  1.00 43.86           C  
ATOM   1365  O   THR A 176      10.478  35.770  12.596  1.00 43.86           O  
ATOM   1366  CB  THR A 176       7.417  33.645  13.055  1.00 45.07           C  
ATOM   1367  OG1 THR A 176       6.884  32.720  12.017  1.00 45.07           O  
ATOM   1368  CG2 THR A 176       6.561  34.855  13.392  1.00 45.07           C  
ATOM   1369  N   ARG A 177       9.318  35.275  14.501  1.00 39.00           N  
ATOM   1370  CA  ARG A 177       9.765  36.294  15.424  1.00 39.00           C  
ATOM   1371  C   ARG A 177      10.955  35.870  16.273  1.00 39.00           C  
ATOM   1372  O   ARG A 177      11.660  36.820  16.665  1.00 39.00           O  
ATOM   1373  CB  ARG A 177       8.585  36.675  16.334  1.00 41.16           C  
ATOM   1374  CG  ARG A 177       7.690  37.492  15.350  1.00 41.16           C  
ATOM   1375  CD  ARG A 177       6.777  38.167  16.332  1.00 41.16           C  
ATOM   1376  NE  ARG A 177       6.043  39.177  15.615  1.00 41.16           N  
ATOM   1377  CZ  ARG A 177       6.292  40.472  15.407  1.00 41.16           C  
ATOM   1378  NH1 ARG A 177       7.297  41.231  15.812  1.00 41.16           N  
ATOM   1379  NH2 ARG A 177       5.339  41.065  14.631  1.00 41.16           N  
ATOM   1380  N   ILE A 178      11.111  34.572  16.483  1.00 33.55           N  
ATOM   1381  CA  ILE A 178      12.251  34.079  17.242  1.00 33.55           C  
ATOM   1382  C   ILE A 178      12.784  32.807  16.588  1.00 33.55           C  
ATOM   1383  O   ILE A 178      12.030  31.906  16.221  1.00 33.55           O  
ATOM   1384  CB  ILE A 178      12.044  33.960  18.796  1.00 31.33           C  
ATOM   1385  CG1 ILE A 178      13.441  33.767  19.479  1.00 31.33           C  
ATOM   1386  CG2 ILE A 178      11.010  32.873  19.165  1.00 31.33           C  
ATOM   1387  CD1 ILE A 178      13.498  33.991  21.005  1.00 31.33           C  
ATOM   1388  N   SER A 179      14.122  32.808  16.428  1.00 33.46           N  
ATOM   1389  CA  SER A 179      14.816  31.646  15.874  1.00 33.46           C  
ATOM   1390  C   SER A 179      15.022  30.621  17.026  1.00 33.46           C  
ATOM   1391  O   SER A 179      14.989  30.876  18.265  1.00 33.46           O  
ATOM   1392  CB  SER A 179      16.178  31.885  15.253  1.00 31.52           C  
ATOM   1393  OG  SER A 179      17.075  32.370  16.242  1.00 31.52           O  
ATOM   1394  N   GLU A 180      15.266  29.395  16.571  1.00 34.90           N  
ATOM   1395  CA  GLU A 180      15.540  28.300  17.505  1.00 34.90           C  
ATOM   1396  C   GLU A 180      16.898  28.503  18.219  1.00 34.90           C  
ATOM   1397  O   GLU A 180      17.023  28.051  19.385  1.00 34.90           O  
ATOM   1398  CB  GLU A 180      15.511  27.058  16.720  1.00 46.89           C  
ATOM   1399  CG  GLU A 180      15.985  25.783  17.403  1.00 46.89           C  
ATOM   1400  CD  GLU A 180      16.154  24.730  16.271  1.00 46.89           C  
ATOM   1401  OE1 GLU A 180      14.990  24.461  15.717  1.00 46.89           O  
ATOM   1402  OE2 GLU A 180      17.320  24.305  15.999  1.00 46.89           O  
ATOM   1403  N   GLU A 181      17.818  29.145  17.514  1.00 30.97           N  
ATOM   1404  CA  GLU A 181      19.147  29.512  18.023  1.00 30.97           C  
ATOM   1405  C   GLU A 181      19.033  30.566  19.145  1.00 30.97           C  
ATOM   1406  O   GLU A 181      19.700  30.469  20.206  1.00 30.97           O  
ATOM   1407  CB  GLU A 181      20.062  29.993  16.881  1.00 31.55           C  
ATOM   1408  CG  GLU A 181      20.485  28.884  15.928  1.00 31.55           C  
ATOM   1409  CD  GLU A 181      19.596  28.743  14.714  1.00 31.55           C  
ATOM   1410  OE1 GLU A 181      18.459  29.204  14.777  1.00 31.55           O  
ATOM   1411  OE2 GLU A 181      20.088  28.215  13.680  1.00 31.55           O  
ATOM   1412  N   ALA A 182      18.191  31.582  18.978  1.00 29.25           N  
ATOM   1413  CA  ALA A 182      17.875  32.658  19.903  1.00 29.25           C  
ATOM   1414  C   ALA A 182      17.322  31.964  21.178  1.00 29.25           C  
ATOM   1415  O   ALA A 182      17.774  32.325  22.314  1.00 29.25           O  
ATOM   1416  CB  ALA A 182      16.977  33.766  19.419  1.00 27.68           C  
ATOM   1417  N   VAL A 183      16.392  31.032  21.071  1.00 28.85           N  
ATOM   1418  CA  VAL A 183      15.851  30.317  22.218  1.00 28.85           C  
ATOM   1419  C   VAL A 183      16.948  29.455  22.891  1.00 28.85           C  
ATOM   1420  O   VAL A 183      16.997  29.235  24.133  1.00 28.85           O  
ATOM   1421  CB  VAL A 183      14.620  29.449  21.833  1.00 28.70           C  
ATOM   1422  CG1 VAL A 183      14.100  28.736  23.068  1.00 28.70           C  
ATOM   1423  CG2 VAL A 183      13.513  30.207  21.111  1.00 28.70           C  
ATOM   1424  N   ARG A 184      17.859  28.886  22.108  1.00 29.31           N  
ATOM   1425  CA  ARG A 184      18.947  28.071  22.628  1.00 29.31           C  
ATOM   1426  C   ARG A 184      19.879  28.863  23.599  1.00 29.31           C  
ATOM   1427  O   ARG A 184      20.327  28.361  24.643  1.00 29.31           O  
ATOM   1428  CB  ARG A 184      19.718  27.528  21.437  1.00 39.03           C  
ATOM   1429  CG  ARG A 184      20.840  26.639  21.989  1.00 39.03           C  
ATOM   1430  CD  ARG A 184      20.976  25.521  21.020  1.00 39.03           C  
ATOM   1431  NE  ARG A 184      21.603  25.904  19.749  1.00 39.03           N  
ATOM   1432  CZ  ARG A 184      21.376  25.827  18.409  1.00 39.03           C  
ATOM   1433  NH1 ARG A 184      20.317  25.314  17.703  1.00 39.03           N  
ATOM   1434  NH2 ARG A 184      22.444  26.318  17.675  1.00 39.03           N  
ATOM   1435  N   ASN A 185      20.121  30.091  23.162  1.00 26.01           N  
ATOM   1436  CA  ASN A 185      20.963  31.041  23.884  1.00 26.01           C  
ATOM   1437  C   ASN A 185      20.302  31.378  25.215  1.00 26.01           C  
ATOM   1438  O   ASN A 185      20.981  31.368  26.257  1.00 26.01           O  
ATOM   1439  CB  ASN A 185      21.115  32.270  22.963  1.00 25.95           C  
ATOM   1440  CG  ASN A 185      21.993  33.282  23.731  1.00 25.95           C  
ATOM   1441  OD1 ASN A 185      21.416  34.314  24.165  1.00 25.95           O  
ATOM   1442  ND2 ASN A 185      23.261  32.950  23.882  1.00 25.95           N  
ATOM   1443  N   SER A 186      18.987  31.626  25.166  1.00 24.59           N  
ATOM   1444  CA  SER A 186      18.198  31.863  26.374  1.00 24.59           C  
ATOM   1445  C   SER A 186      18.284  30.711  27.389  1.00 24.59           C  
ATOM   1446  O   SER A 186      18.425  31.014  28.607  1.00 24.59           O  
ATOM   1447  CB  SER A 186      16.714  32.086  26.156  1.00 25.23           C  
ATOM   1448  OG  SER A 186      16.569  33.327  25.517  1.00 25.23           O  
ATOM   1449  N   TRP A 187      18.161  29.460  27.004  1.00 24.83           N  
ATOM   1450  CA  TRP A 187      18.196  28.314  27.876  1.00 24.83           C  
ATOM   1451  C   TRP A 187      19.593  28.235  28.488  1.00 24.83           C  
ATOM   1452  O   TRP A 187      19.799  27.985  29.701  1.00 24.83           O  
ATOM   1453  CB  TRP A 187      17.810  27.023  27.095  1.00 25.36           C  
ATOM   1454  CG  TRP A 187      17.816  25.808  27.984  1.00 25.36           C  
ATOM   1455  CD1 TRP A 187      16.746  25.264  28.650  1.00 25.36           C  
ATOM   1456  CD2 TRP A 187      18.976  25.035  28.349  1.00 25.36           C  
ATOM   1457  NE1 TRP A 187      17.148  24.198  29.410  1.00 25.36           N  
ATOM   1458  CE2 TRP A 187      18.511  24.029  29.236  1.00 25.36           C  
ATOM   1459  CE3 TRP A 187      20.329  25.099  28.014  1.00 25.36           C  
ATOM   1460  CZ2 TRP A 187      19.384  23.077  29.803  1.00 25.36           C  
ATOM   1461  CZ3 TRP A 187      21.228  24.194  28.573  1.00 25.36           C  
ATOM   1462  CH2 TRP A 187      20.726  23.197  29.465  1.00 25.36           C  
ATOM   1463  N   ASN A 188      20.610  28.385  27.610  1.00 25.18           N  
ATOM   1464  CA  ASN A 188      22.019  28.347  28.099  1.00 25.18           C  
ATOM   1465  C   ASN A 188      22.200  29.446  29.189  1.00 25.18           C  
ATOM   1466  O   ASN A 188      22.885  29.134  30.193  1.00 25.18           O  
ATOM   1467  CB  ASN A 188      23.071  28.495  27.007  1.00 27.00           C  
ATOM   1468  CG  ASN A 188      23.253  27.279  26.110  1.00 27.00           C  
ATOM   1469  OD1 ASN A 188      23.809  27.437  25.000  1.00 27.00           O  
ATOM   1470  ND2 ASN A 188      22.811  26.110  26.551  1.00 27.00           N  
ATOM   1471  N   THR A 189      21.674  30.661  28.931  1.00 23.76           N  
ATOM   1472  CA  THR A 189      21.853  31.727  29.943  1.00 23.76           C  
ATOM   1473  C   THR A 189      21.237  31.341  31.320  1.00 23.76           C  
ATOM   1474  O   THR A 189      21.865  31.615  32.393  1.00 23.76           O  
ATOM   1475  CB  THR A 189      21.259  33.106  29.458  1.00 22.98           C  
ATOM   1476  OG1 THR A 189      21.954  33.346  28.205  1.00 22.98           O  
ATOM   1477  CG2 THR A 189      21.247  34.210  30.496  1.00 22.98           C  
ATOM   1478  N   ALA A 190      19.995  30.806  31.200  1.00 22.81           N  
ATOM   1479  CA  ALA A 190      19.307  30.379  32.411  1.00 22.81           C  
ATOM   1480  C   ALA A 190      20.074  29.227  33.131  1.00 22.81           C  
ATOM   1481  O   ALA A 190      20.162  29.325  34.391  1.00 22.81           O  
ATOM   1482  CB  ALA A 190      17.893  29.959  32.016  1.00 22.05           C  
ATOM   1483  N   ALA A 191      20.504  28.186  32.431  1.00 24.70           N  
ATOM   1484  CA  ALA A 191      21.184  27.033  32.985  1.00 24.70           C  
ATOM   1485  C   ALA A 191      22.435  27.439  33.773  1.00 24.70           C  
ATOM   1486  O   ALA A 191      23.002  26.780  34.722  1.00 24.70           O  
ATOM   1487  CB  ALA A 191      21.576  26.077  31.831  1.00 24.26           C  
ATOM   1488  N   SER A 192      22.959  28.614  33.328  1.00 26.72           N  
ATOM   1489  CA  SER A 192      24.153  29.321  33.880  1.00 26.72           C  
ATOM   1490  C   SER A 192      23.869  30.129  35.162  1.00 26.72           C  
ATOM   1491  O   SER A 192      24.880  30.397  35.826  1.00 26.72           O  
ATOM   1492  CB  SER A 192      24.913  30.212  32.859  1.00 29.08           C  
ATOM   1493  OG  SER A 192      24.548  31.650  32.947  1.00 29.08           O  
ATOM   1494  N   GLY A 193      22.681  30.531  35.561  1.00 24.83           N  
ATOM   1495  CA  GLY A 193      22.300  31.192  36.786  1.00 24.83           C  
ATOM   1496  C   GLY A 193      22.474  30.153  37.942  1.00 24.83           C  
ATOM   1497  O   GLY A 193      22.569  28.925  37.674  1.00 24.83           O  
ATOM   1498  N   GLY A 194      22.559  30.588  39.212  1.00 23.80           N  
ATOM   1499  CA  GLY A 194      22.737  29.741  40.387  1.00 23.80           C  
ATOM   1500  C   GLY A 194      21.543  28.832  40.657  1.00 23.80           C  
ATOM   1501  O   GLY A 194      20.379  29.220  40.492  1.00 23.80           O  
ATOM   1502  N   PHE A 195      21.718  27.593  41.056  1.00 23.84           N  
ATOM   1503  CA  PHE A 195      20.580  26.711  41.346  1.00 23.84           C  
ATOM   1504  C   PHE A 195      19.690  27.323  42.411  1.00 23.84           C  
ATOM   1505  O   PHE A 195      18.470  27.231  42.504  1.00 23.84           O  
ATOM   1506  CB  PHE A 195      21.097  25.311  41.802  1.00 25.03           C  
ATOM   1507  CG  PHE A 195      21.535  25.225  43.251  1.00 25.03           C  
ATOM   1508  CD1 PHE A 195      20.628  24.915  44.274  1.00 25.03           C  
ATOM   1509  CD2 PHE A 195      22.870  25.474  43.588  1.00 25.03           C  
ATOM   1510  CE1 PHE A 195      20.995  24.863  45.595  1.00 25.03           C  
ATOM   1511  CE2 PHE A 195      23.264  25.468  44.943  1.00 25.03           C  
ATOM   1512  CZ  PHE A 195      22.313  25.164  45.974  1.00 25.03           C  
ATOM   1513  N   PHE A 196      20.241  27.944  43.443  1.00 24.12           N  
ATOM   1514  CA  PHE A 196      19.504  28.469  44.577  1.00 24.12           C  
ATOM   1515  C   PHE A 196      18.646  29.624  44.121  1.00 24.12           C  
ATOM   1516  O   PHE A 196      17.470  29.562  44.537  1.00 24.12           O  
ATOM   1517  CB  PHE A 196      20.472  28.745  45.759  1.00 24.79           C  
ATOM   1518  CG  PHE A 196      19.696  29.100  47.014  1.00 24.79           C  
ATOM   1519  CD1 PHE A 196      19.212  30.413  47.153  1.00 24.79           C  
ATOM   1520  CD2 PHE A 196      19.414  28.056  47.925  1.00 24.79           C  
ATOM   1521  CE1 PHE A 196      18.463  30.692  48.284  1.00 24.79           C  
ATOM   1522  CE2 PHE A 196      18.673  28.352  49.077  1.00 24.79           C  
ATOM   1523  CZ  PHE A 196      18.185  29.683  49.256  1.00 24.79           C  
ATOM   1524  N   ALA A 197      19.259  30.553  43.383  1.00 23.39           N  
ATOM   1525  CA  ALA A 197      18.565  31.720  42.898  1.00 23.39           C  
ATOM   1526  C   ALA A 197      17.317  31.374  42.040  1.00 23.39           C  
ATOM   1527  O   ALA A 197      16.252  32.081  42.030  1.00 23.39           O  
ATOM   1528  CB  ALA A 197      19.586  32.600  42.108  1.00 22.96           C  
ATOM   1529  N   ALA A 198      17.469  30.291  41.264  1.00 24.06           N  
ATOM   1530  CA  ALA A 198      16.434  29.784  40.373  1.00 24.06           C  
ATOM   1531  C   ALA A 198      15.122  29.451  41.130  1.00 24.06           C  
ATOM   1532  O   ALA A 198      14.032  29.879  40.688  1.00 24.06           O  
ATOM   1533  CB  ALA A 198      16.991  28.624  39.593  1.00 23.93           C  
ATOM   1534  N   ALA A 199      15.262  28.714  42.235  1.00 26.24           N  
ATOM   1535  CA  ALA A 199      14.138  28.318  43.075  1.00 26.24           C  
ATOM   1536  C   ALA A 199      13.697  29.451  44.003  1.00 26.24           C  
ATOM   1537  O   ALA A 199      12.476  29.537  44.306  1.00 26.24           O  
ATOM   1538  CB  ALA A 199      14.517  27.021  43.789  1.00 25.46           C  
ATOM   1539  N   ALA A 200      14.575  30.338  44.478  1.00 28.13           N  
ATOM   1540  CA  ALA A 200      14.250  31.454  45.347  1.00 28.13           C  
ATOM   1541  C   ALA A 200      13.613  32.617  44.582  1.00 28.13           C  
ATOM   1542  O   ALA A 200      12.828  33.396  45.149  1.00 28.13           O  
ATOM   1543  CB  ALA A 200      15.542  31.922  46.045  1.00 27.05           C  
ATOM   1544  N   ALA A 201      13.879  32.863  43.299  1.00 31.37           N  
ATOM   1545  CA  ALA A 201      13.324  33.989  42.544  1.00 31.37           C  
ATOM   1546  C   ALA A 201      11.798  34.035  42.511  1.00 31.37           C  
ATOM   1547  O   ALA A 201      11.220  35.116  42.765  1.00 31.37           O  
ATOM   1548  CB  ALA A 201      13.886  33.996  41.114  1.00 32.13           C  
ATOM   1549  N   PRO A 202      11.162  32.934  42.141  1.00 32.59           N  
ATOM   1550  CA  PRO A 202       9.694  32.889  42.068  1.00 32.59           C  
ATOM   1551  C   PRO A 202       8.972  33.350  43.342  1.00 32.59           C  
ATOM   1552  O   PRO A 202       7.801  33.853  43.367  1.00 32.59           O  
ATOM   1553  CB  PRO A 202       9.392  31.476  41.568  1.00 32.50           C  
ATOM   1554  CG  PRO A 202      10.726  31.008  40.977  1.00 32.50           C  
ATOM   1555  CD  PRO A 202      11.837  31.677  41.749  1.00 32.50           C  
ATOM   1556  N   THR A 203       9.573  33.237  44.501  1.00 32.85           N  
ATOM   1557  CA  THR A 203       8.981  33.705  45.746  1.00 32.85           C  
ATOM   1558  C   THR A 203       8.969  35.228  45.744  1.00 32.85           C  
ATOM   1559  O   THR A 203       8.127  35.848  46.453  1.00 32.85           O  
ATOM   1560  CB  THR A 203       9.637  33.036  47.010  1.00 33.45           C  
ATOM   1561  OG1 THR A 203      10.984  33.618  47.277  1.00 33.45           O  
ATOM   1562  CG2 THR A 203       9.793  31.504  46.867  1.00 33.45           C  
ATOM   1563  N   THR A 204       9.819  35.999  45.059  1.00 31.03           N  
ATOM   1564  CA  THR A 204       9.802  37.466  45.070  1.00 31.03           C  
ATOM   1565  C   THR A 204       8.711  37.977  44.132  1.00 31.03           C  
ATOM   1566  O   THR A 204       8.371  39.153  44.393  1.00 31.03           O  
ATOM   1567  CB  THR A 204      11.268  38.018  44.791  1.00 28.18           C  
ATOM   1568  OG1 THR A 204      11.398  37.863  43.331  1.00 28.18           O  
ATOM   1569  CG2 THR A 204      12.297  37.257  45.607  1.00 28.18           C  
ATOM   1570  N   TRP A 205       8.187  37.213  43.192  1.00 34.19           N  
ATOM   1571  CA  TRP A 205       7.157  37.576  42.213  1.00 34.19           C  
ATOM   1572  C   TRP A 205       5.854  38.098  42.759  1.00 34.19           C  
ATOM   1573  O   TRP A 205       5.347  39.011  42.069  1.00 34.19           O  
ATOM   1574  CB  TRP A 205       6.862  36.512  41.149  1.00 37.04           C  
ATOM   1575  CG  TRP A 205       8.085  36.066  40.432  1.00 37.04           C  
ATOM   1576  CD1 TRP A 205       9.289  36.734  40.411  1.00 37.04           C  
ATOM   1577  CD2 TRP A 205       8.272  34.937  39.554  1.00 37.04           C  
ATOM   1578  NE1 TRP A 205      10.207  36.048  39.636  1.00 37.04           N  
ATOM   1579  CE2 TRP A 205       9.620  34.956  39.087  1.00 37.04           C  
ATOM   1580  CE3 TRP A 205       7.422  33.909  39.137  1.00 37.04           C  
ATOM   1581  CZ2 TRP A 205      10.188  34.015  38.239  1.00 37.04           C  
ATOM   1582  CZ3 TRP A 205       8.030  32.971  38.295  1.00 37.04           C  
ATOM   1583  CH2 TRP A 205       9.362  32.969  37.814  1.00 37.04           C  
ATOM   1584  N   TYR A 206       5.348  37.674  43.886  1.00 36.11           N  
ATOM   1585  CA  TYR A 206       4.137  38.242  44.477  1.00 36.11           C  
ATOM   1586  C   TYR A 206       4.353  39.252  45.617  1.00 36.11           C  
ATOM   1587  O   TYR A 206       3.584  39.347  46.584  1.00 36.11           O  
ATOM   1588  CB  TYR A 206       3.174  37.195  45.033  1.00 40.19           C  
ATOM   1589  CG  TYR A 206       3.895  36.121  45.794  1.00 40.19           C  
ATOM   1590  CD1 TYR A 206       4.426  35.038  45.094  1.00 40.19           C  
ATOM   1591  CD2 TYR A 206       4.025  36.178  47.170  1.00 40.19           C  
ATOM   1592  CE1 TYR A 206       5.066  33.978  45.748  1.00 40.19           C  
ATOM   1593  CE2 TYR A 206       4.676  35.149  47.855  1.00 40.19           C  
ATOM   1594  CZ  TYR A 206       5.181  34.048  47.155  1.00 40.19           C  
ATOM   1595  OH  TYR A 206       5.848  33.030  47.876  1.00 40.19           O  
ATOM   1596  N   THR A 207       5.403  40.039  45.513  1.00 34.01           N  
ATOM   1597  CA  THR A 207       5.752  41.127  46.424  1.00 34.01           C  
ATOM   1598  C   THR A 207       4.653  42.175  46.122  1.00 34.01           C  
ATOM   1599  O   THR A 207       4.238  42.443  44.983  1.00 34.01           O  
ATOM   1600  CB  THR A 207       7.201  41.688  46.118  1.00 33.52           C  
ATOM   1601  OG1 THR A 207       8.227  40.682  46.493  1.00 33.52           O  
ATOM   1602  CG2 THR A 207       7.540  43.082  46.656  1.00 33.52           C  
ATOM   1603  N   ASP A 208       4.199  42.790  47.194  1.00 34.09           N  
ATOM   1604  CA  ASP A 208       3.155  43.843  47.022  1.00 34.09           C  
ATOM   1605  C   ASP A 208       3.794  45.222  46.754  1.00 34.09           C  
ATOM   1606  O   ASP A 208       4.383  45.828  47.650  1.00 34.09           O  
ATOM   1607  CB  ASP A 208       2.201  43.787  48.205  1.00 36.08           C  
ATOM   1608  CG  ASP A 208       1.052  44.794  48.188  1.00 36.08           C  
ATOM   1609  OD1 ASP A 208       0.678  45.270  47.085  1.00 36.08           O  
ATOM   1610  OD2 ASP A 208       0.563  44.976  49.353  1.00 36.08           O  
ATOM   1611  N   PHE A 209       3.649  45.695  45.531  1.00 33.86           N  
ATOM   1612  CA  PHE A 209       4.236  47.005  45.232  1.00 33.86           C  
ATOM   1613  C   PHE A 209       3.205  48.140  45.300  1.00 33.86           C  
ATOM   1614  O   PHE A 209       3.451  49.243  44.726  1.00 33.86           O  
ATOM   1615  CB  PHE A 209       4.852  46.836  43.812  1.00 30.89           C  
ATOM   1616  CG  PHE A 209       5.955  45.862  43.652  1.00 30.89           C  
ATOM   1617  CD1 PHE A 209       7.236  46.229  44.156  1.00 30.89           C  
ATOM   1618  CD2 PHE A 209       5.748  44.625  43.046  1.00 30.89           C  
ATOM   1619  CE1 PHE A 209       8.315  45.351  44.040  1.00 30.89           C  
ATOM   1620  CE2 PHE A 209       6.880  43.765  42.938  1.00 30.89           C  
ATOM   1621  CZ  PHE A 209       8.125  44.124  43.442  1.00 30.89           C  
ATOM   1622  N   ARG A 210       2.061  47.836  45.929  1.00 36.90           N  
ATOM   1623  CA  ARG A 210       0.951  48.806  46.003  1.00 36.90           C  
ATOM   1624  C   ARG A 210       1.322  50.133  46.633  1.00 36.90           C  
ATOM   1625  O   ARG A 210       0.874  51.197  46.109  1.00 36.90           O  
ATOM   1626  CB  ARG A 210      -0.340  48.196  46.561  1.00 39.25           C  
ATOM   1627  CG  ARG A 210      -0.957  47.259  45.499  1.00 39.25           C  
ATOM   1628  CD  ARG A 210      -2.206  46.636  46.022  1.00 39.25           C  
ATOM   1629  NE  ARG A 210      -1.930  45.907  47.228  1.00 39.25           N  
ATOM   1630  CZ  ARG A 210      -2.771  45.198  47.991  1.00 39.25           C  
ATOM   1631  NH1 ARG A 210      -4.064  45.050  47.731  1.00 39.25           N  
ATOM   1632  NH2 ARG A 210      -2.345  44.575  49.134  1.00 39.25           N  
ATOM   1633  N   ALA A 211       2.148  50.142  47.664  1.00 36.93           N  
ATOM   1634  CA  ALA A 211       2.634  51.390  48.307  1.00 36.93           C  
ATOM   1635  C   ALA A 211       3.871  52.087  47.716  1.00 36.93           C  
ATOM   1636  O   ALA A 211       4.257  53.219  48.133  1.00 36.93           O  
ATOM   1637  CB  ALA A 211       2.971  51.013  49.736  1.00 37.90           C  
ATOM   1638  N   ASP A 212       4.480  51.430  46.758  1.00 35.28           N  
ATOM   1639  CA  ASP A 212       5.621  51.913  45.997  1.00 35.28           C  
ATOM   1640  C   ASP A 212       5.131  52.887  44.921  1.00 35.28           C  
ATOM   1641  O   ASP A 212       5.785  53.916  44.778  1.00 35.28           O  
ATOM   1642  CB  ASP A 212       6.355  50.743  45.316  1.00 35.96           C  
ATOM   1643  CG  ASP A 212       6.972  49.932  46.442  1.00 35.96           C  
ATOM   1644  OD1 ASP A 212       7.517  50.452  47.423  1.00 35.96           O  
ATOM   1645  OD2 ASP A 212       6.921  48.723  46.446  1.00 35.96           O  
ATOM   1646  N   ILE A 213       4.054  52.476  44.279  1.00 37.17           N  
ATOM   1647  CA  ILE A 213       3.464  53.299  43.204  1.00 37.17           C  
ATOM   1648  C   ILE A 213       3.212  54.799  43.402  1.00 37.17           C  
ATOM   1649  O   ILE A 213       3.524  55.663  42.499  1.00 37.17           O  
ATOM   1650  CB  ILE A 213       2.252  52.520  42.594  1.00 35.87           C  
ATOM   1651  CG1 ILE A 213       2.595  51.016  42.443  1.00 35.87           C  
ATOM   1652  CG2 ILE A 213       1.906  53.216  41.232  1.00 35.87           C  
ATOM   1653  CD1 ILE A 213       1.523  50.347  41.514  1.00 35.87           C  
ATOM   1654  N   PRO A 214       2.664  55.233  44.506  1.00 40.21           N  
ATOM   1655  CA  PRO A 214       2.400  56.620  44.849  1.00 40.21           C  
ATOM   1656  C   PRO A 214       3.649  57.485  44.944  1.00 40.21           C  
ATOM   1657  O   PRO A 214       3.568  58.739  44.844  1.00 40.21           O  
ATOM   1658  CB  PRO A 214       1.776  56.539  46.259  1.00 39.24           C  
ATOM   1659  CG  PRO A 214       1.057  55.205  46.123  1.00 39.24           C  
ATOM   1660  CD  PRO A 214       2.198  54.335  45.573  1.00 39.24           C  
ATOM   1661  N   ARG A 215       4.790  56.863  45.158  1.00 43.66           N  
ATOM   1662  CA  ARG A 215       6.128  57.415  45.276  1.00 43.66           C  
ATOM   1663  C   ARG A 215       6.809  57.714  43.958  1.00 43.66           C  
ATOM   1664  O   ARG A 215       7.884  58.346  43.868  1.00 43.66           O  
ATOM   1665  CB  ARG A 215       6.962  56.248  45.862  1.00 55.61           C  
ATOM   1666  CG  ARG A 215       6.341  55.859  47.219  1.00 55.61           C  
ATOM   1667  CD  ARG A 215       6.944  56.873  48.145  1.00 55.61           C  
ATOM   1668  NE  ARG A 215       6.171  56.927  49.362  1.00 55.61           N  
ATOM   1669  CZ  ARG A 215       5.151  57.777  49.687  1.00 55.61           C  
ATOM   1670  NH1 ARG A 215       4.644  58.795  48.917  1.00 55.61           N  
ATOM   1671  NH2 ARG A 215       4.570  57.616  50.952  1.00 55.61           N  
ATOM   1672  N   ILE A 216       6.246  57.174  42.887  1.00 43.14           N  
ATOM   1673  CA  ILE A 216       6.786  57.417  41.529  1.00 43.14           C  
ATOM   1674  C   ILE A 216       6.309  58.828  41.156  1.00 43.14           C  
ATOM   1675  O   ILE A 216       5.146  59.178  40.903  1.00 43.14           O  
ATOM   1676  CB  ILE A 216       6.478  56.297  40.506  1.00 42.49           C  
ATOM   1677  CG1 ILE A 216       7.015  54.970  41.135  1.00 42.49           C  
ATOM   1678  CG2 ILE A 216       7.070  56.688  39.117  1.00 42.49           C  
ATOM   1679  CD1 ILE A 216       6.171  53.776  40.601  1.00 42.49           C  
ATOM   1680  N   ASP A 217       7.234  59.706  41.192  1.00 42.10           N  
ATOM   1681  CA  ASP A 217       7.539  61.086  41.045  1.00 42.10           C  
ATOM   1682  C   ASP A 217       7.893  61.760  39.729  1.00 42.10           C  
ATOM   1683  O   ASP A 217       7.660  62.950  39.465  1.00 42.10           O  
ATOM   1684  CB  ASP A 217       8.983  61.054  41.753  1.00 48.42           C  
ATOM   1685  CG  ASP A 217       9.112  62.128  42.778  1.00 48.42           C  
ATOM   1686  OD1 ASP A 217       8.676  63.290  42.638  1.00 48.42           O  
ATOM   1687  OD2 ASP A 217       9.721  61.802  43.850  1.00 48.42           O  
ATOM   1688  N   VAL A 218       8.594  61.004  38.900  1.00 35.30           N  
ATOM   1689  CA  VAL A 218       9.174  61.259  37.583  1.00 35.30           C  
ATOM   1690  C   VAL A 218       8.286  60.630  36.539  1.00 35.30           C  
ATOM   1691  O   VAL A 218       7.530  59.713  36.834  1.00 35.30           O  
ATOM   1692  CB  VAL A 218      10.578  60.606  37.560  1.00 32.30           C  
ATOM   1693  CG1 VAL A 218      11.405  61.298  38.625  1.00 32.30           C  
ATOM   1694  CG2 VAL A 218      10.548  59.088  37.650  1.00 32.30           C  
ATOM   1695  N   PRO A 219       8.410  61.132  35.335  1.00 33.44           N  
ATOM   1696  CA  PRO A 219       7.676  60.593  34.182  1.00 33.44           C  
ATOM   1697  C   PRO A 219       7.984  59.086  34.029  1.00 33.44           C  
ATOM   1698  O   PRO A 219       9.125  58.612  34.137  1.00 33.44           O  
ATOM   1699  CB  PRO A 219       8.204  61.314  32.953  1.00 33.23           C  
ATOM   1700  CG  PRO A 219       8.900  62.534  33.529  1.00 33.23           C  
ATOM   1701  CD  PRO A 219       9.330  62.224  34.935  1.00 33.23           C  
ATOM   1702  N   ALA A 220       6.908  58.352  33.788  1.00 32.42           N  
ATOM   1703  CA  ALA A 220       6.934  56.894  33.576  1.00 32.42           C  
ATOM   1704  C   ALA A 220       6.263  56.418  32.266  1.00 32.42           C  
ATOM   1705  O   ALA A 220       5.387  57.057  31.633  1.00 32.42           O  
ATOM   1706  CB  ALA A 220       6.313  56.224  34.794  1.00 32.48           C  
ATOM   1707  N   LEU A 221       6.783  55.239  31.877  1.00 31.07           N  
ATOM   1708  CA  LEU A 221       6.237  54.557  30.691  1.00 31.07           C  
ATOM   1709  C   LEU A 221       5.809  53.143  31.168  1.00 31.07           C  
ATOM   1710  O   LEU A 221       6.602  52.566  31.933  1.00 31.07           O  
ATOM   1711  CB  LEU A 221       7.206  54.521  29.527  1.00 31.46           C  
ATOM   1712  CG  LEU A 221       6.807  53.555  28.394  1.00 31.46           C  
ATOM   1713  CD1 LEU A 221       5.765  54.111  27.417  1.00 31.46           C  
ATOM   1714  CD2 LEU A 221       8.087  53.203  27.616  1.00 31.46           C  
ATOM   1715  N   ILE A 222       4.649  52.647  30.790  1.00 31.43           N  
ATOM   1716  CA  ILE A 222       4.135  51.290  31.080  1.00 31.43           C  
ATOM   1717  C   ILE A 222       3.951  50.627  29.686  1.00 31.43           C  
ATOM   1718  O   ILE A 222       3.242  51.185  28.806  1.00 31.43           O  
ATOM   1719  CB  ILE A 222       2.865  51.142  31.975  1.00 31.01           C  
ATOM   1720  CG1 ILE A 222       3.059  51.866  33.330  1.00 31.01           C  
ATOM   1721  CG2 ILE A 222       2.442  49.640  32.141  1.00 31.01           C  
ATOM   1722  CD1 ILE A 222       1.749  52.327  34.021  1.00 31.01           C  
ATOM   1723  N   LEU A 223       4.580  49.502  29.474  1.00 31.14           N  
ATOM   1724  CA  LEU A 223       4.503  48.808  28.186  1.00 31.14           C  
ATOM   1725  C   LEU A 223       4.285  47.340  28.435  1.00 31.14           C  
ATOM   1726  O   LEU A 223       5.030  46.656  29.167  1.00 31.14           O  
ATOM   1727  CB  LEU A 223       5.813  49.184  27.426  1.00 30.52           C  
ATOM   1728  CG  LEU A 223       5.733  48.751  25.961  1.00 30.52           C  
ATOM   1729  CD1 LEU A 223       6.501  49.724  25.089  1.00 30.52           C  
ATOM   1730  CD2 LEU A 223       6.177  47.303  25.885  1.00 30.52           C  
ATOM   1731  N   HIS A 224       3.224  46.866  27.790  1.00 32.65           N  
ATOM   1732  CA  HIS A 224       2.855  45.437  27.932  1.00 32.65           C  
ATOM   1733  C   HIS A 224       2.423  44.793  26.616  1.00 32.65           C  
ATOM   1734  O   HIS A 224       1.914  45.490  25.726  1.00 32.65           O  
ATOM   1735  CB  HIS A 224       1.848  45.270  29.070  1.00 32.72           C  
ATOM   1736  CG  HIS A 224       2.000  43.998  29.899  1.00 32.72           C  
ATOM   1737  ND1 HIS A 224       2.636  43.938  31.138  1.00 32.72           N  
ATOM   1738  CD2 HIS A 224       1.506  42.747  29.598  1.00 32.72           C  
ATOM   1739  CE1 HIS A 224       2.505  42.683  31.561  1.00 32.72           C  
ATOM   1740  NE2 HIS A 224       1.828  41.947  30.677  1.00 32.72           N  
ATOM   1741  N   GLY A 225       2.638  43.493  26.467  1.00 32.83           N  
ATOM   1742  CA  GLY A 225       2.290  42.641  25.292  1.00 32.83           C  
ATOM   1743  C   GLY A 225       0.885  42.126  25.636  1.00 32.83           C  
ATOM   1744  O   GLY A 225       0.686  41.648  26.780  1.00 32.83           O  
ATOM   1745  N   THR A 226       0.014  42.329  24.630  1.00 34.78           N  
ATOM   1746  CA  THR A 226      -1.375  41.823  24.922  1.00 34.78           C  
ATOM   1747  C   THR A 226      -1.396  40.292  24.895  1.00 34.78           C  
ATOM   1748  O   THR A 226      -2.250  39.798  25.676  1.00 34.78           O  
ATOM   1749  CB  THR A 226      -2.540  42.531  24.174  1.00 35.00           C  
ATOM   1750  OG1 THR A 226      -2.523  41.948  22.831  1.00 35.00           O  
ATOM   1751  CG2 THR A 226      -2.381  44.050  24.242  1.00 35.00           C  
ATOM   1752  N   GLY A 227      -0.480  39.586  24.227  1.00 35.16           N  
ATOM   1753  CA  GLY A 227      -0.393  38.112  24.238  1.00 35.16           C  
ATOM   1754  C   GLY A 227       0.501  37.543  25.353  1.00 35.16           C  
ATOM   1755  O   GLY A 227       1.004  36.394  25.262  1.00 35.16           O  
ATOM   1756  N   ASP A 228       0.718  38.318  26.444  1.00 36.00           N  
ATOM   1757  CA  ASP A 228       1.532  37.949  27.595  1.00 36.00           C  
ATOM   1758  C   ASP A 228       0.827  36.823  28.381  1.00 36.00           C  
ATOM   1759  O   ASP A 228      -0.199  37.065  29.060  1.00 36.00           O  
ATOM   1760  CB  ASP A 228       1.959  39.106  28.492  1.00 32.22           C  
ATOM   1761  CG  ASP A 228       3.186  38.878  29.354  1.00 32.22           C  
ATOM   1762  OD1 ASP A 228       3.360  37.722  29.820  1.00 32.22           O  
ATOM   1763  OD2 ASP A 228       4.006  39.821  29.584  1.00 32.22           O  
ATOM   1764  N   ARG A 229       1.474  35.660  28.261  1.00 38.93           N  
ATOM   1765  CA  ARG A 229       1.034  34.426  28.922  1.00 38.93           C  
ATOM   1766  C   ARG A 229       1.713  34.244  30.312  1.00 38.93           C  
ATOM   1767  O   ARG A 229       1.236  33.424  31.153  1.00 38.93           O  
ATOM   1768  CB  ARG A 229       1.216  33.097  28.169  1.00 41.17           C  
ATOM   1769  CG  ARG A 229       0.598  32.768  26.819  1.00 41.17           C  
ATOM   1770  CD  ARG A 229       1.207  31.588  26.102  1.00 41.17           C  
ATOM   1771  NE  ARG A 229       0.867  31.518  24.656  1.00 41.17           N  
ATOM   1772  CZ  ARG A 229       1.485  30.737  23.747  1.00 41.17           C  
ATOM   1773  NH1 ARG A 229       2.491  29.899  23.954  1.00 41.17           N  
ATOM   1774  NH2 ARG A 229       0.979  30.890  22.512  1.00 41.17           N  
ATOM   1775  N   THR A 230       2.797  35.005  30.507  1.00 39.08           N  
ATOM   1776  CA  THR A 230       3.559  34.926  31.752  1.00 39.08           C  
ATOM   1777  C   THR A 230       2.919  35.899  32.733  1.00 39.08           C  
ATOM   1778  O   THR A 230       2.633  35.396  33.853  1.00 39.08           O  
ATOM   1779  CB  THR A 230       5.095  34.984  31.451  1.00 39.36           C  
ATOM   1780  OG1 THR A 230       5.453  33.958  30.461  1.00 39.36           O  
ATOM   1781  CG2 THR A 230       6.024  34.727  32.642  1.00 39.36           C  
ATOM   1782  N   LEU A 231       2.701  37.154  32.422  1.00 38.65           N  
ATOM   1783  CA  LEU A 231       2.096  38.208  33.262  1.00 38.65           C  
ATOM   1784  C   LEU A 231       0.878  38.789  32.517  1.00 38.65           C  
ATOM   1785  O   LEU A 231       0.934  39.730  31.688  1.00 38.65           O  
ATOM   1786  CB  LEU A 231       3.089  39.334  33.613  1.00 38.06           C  
ATOM   1787  CG  LEU A 231       4.411  38.851  34.207  1.00 38.06           C  
ATOM   1788  CD1 LEU A 231       5.391  40.001  34.356  1.00 38.06           C  
ATOM   1789  CD2 LEU A 231       4.026  38.225  35.539  1.00 38.06           C  
ATOM   1790  N   PRO A 232      -0.253  38.152  32.868  1.00 38.45           N  
ATOM   1791  CA  PRO A 232      -1.546  38.548  32.198  1.00 38.45           C  
ATOM   1792  C   PRO A 232      -1.729  40.037  32.125  1.00 38.45           C  
ATOM   1793  O   PRO A 232      -1.748  40.569  33.257  1.00 38.45           O  
ATOM   1794  CB  PRO A 232      -2.528  37.780  33.077  1.00 39.36           C  
ATOM   1795  CG  PRO A 232      -1.734  36.494  33.382  1.00 39.36           C  
ATOM   1796  CD  PRO A 232      -0.376  37.051  33.860  1.00 39.36           C  
ATOM   1797  N   ILE A 233      -1.801  40.626  30.938  1.00 38.99           N  
ATOM   1798  CA  ILE A 233      -1.963  42.127  30.932  1.00 38.99           C  
ATOM   1799  C   ILE A 233      -3.057  42.699  31.809  1.00 38.99           C  
ATOM   1800  O   ILE A 233      -3.015  43.807  32.412  1.00 38.99           O  
ATOM   1801  CB  ILE A 233      -1.956  42.636  29.451  1.00 38.15           C  
ATOM   1802  CG1 ILE A 233      -2.023  44.188  29.364  1.00 38.15           C  
ATOM   1803  CG2 ILE A 233      -3.074  41.943  28.612  1.00 38.15           C  
ATOM   1804  CD1 ILE A 233      -1.827  44.616  27.887  1.00 38.15           C  
ATOM   1805  N   GLU A 234      -4.150  41.992  32.012  1.00 41.79           N  
ATOM   1806  CA  GLU A 234      -5.323  42.295  32.838  1.00 41.79           C  
ATOM   1807  C   GLU A 234      -5.071  42.290  34.344  1.00 41.79           C  
ATOM   1808  O   GLU A 234      -5.860  43.000  34.997  1.00 41.79           O  
ATOM   1809  CB  GLU A 234      -6.492  41.349  32.494  1.00 47.96           C  
ATOM   1810  CG  GLU A 234      -5.989  39.911  32.272  1.00 47.96           C  
ATOM   1811  CD  GLU A 234      -5.537  39.383  30.932  1.00 47.96           C  
ATOM   1812  OE1 GLU A 234      -6.473  39.805  30.161  1.00 47.96           O  
ATOM   1813  OE2 GLU A 234      -4.573  38.720  30.466  1.00 47.96           O  
ATOM   1814  N   ASN A 235      -4.081  41.630  34.920  1.00 40.24           N  
ATOM   1815  CA  ASN A 235      -3.768  41.555  36.336  1.00 40.24           C  
ATOM   1816  C   ASN A 235      -2.554  42.407  36.757  1.00 40.24           C  
ATOM   1817  O   ASN A 235      -2.209  42.545  37.963  1.00 40.24           O  
ATOM   1818  CB  ASN A 235      -3.466  40.106  36.812  1.00 42.45           C  
ATOM   1819  CG  ASN A 235      -4.643  39.215  36.390  1.00 42.45           C  
ATOM   1820  OD1 ASN A 235      -4.590  38.268  35.585  1.00 42.45           O  
ATOM   1821  ND2 ASN A 235      -5.818  39.600  36.941  1.00 42.45           N  
ATOM   1822  N   THR A 236      -1.972  42.904  35.687  1.00 36.56           N  
ATOM   1823  CA  THR A 236      -0.741  43.696  35.758  1.00 36.56           C  
ATOM   1824  C   THR A 236      -0.873  45.054  35.120  1.00 36.56           C  
ATOM   1825  O   THR A 236      -1.440  45.955  35.745  1.00 36.56           O  
ATOM   1826  CB  THR A 236       0.436  42.771  35.170  1.00 34.12           C  
ATOM   1827  OG1 THR A 236       0.191  42.514  33.747  1.00 34.12           O  
ATOM   1828  CG2 THR A 236       0.633  41.443  35.892  1.00 34.12           C  
ATOM   1829  N   ALA A 237      -0.326  45.214  33.937  1.00 38.40           N  
ATOM   1830  CA  ALA A 237      -0.294  46.483  33.218  1.00 38.40           C  
ATOM   1831  C   ALA A 237      -1.593  47.308  33.348  1.00 38.40           C  
ATOM   1832  O   ALA A 237      -1.535  48.544  33.597  1.00 38.40           O  
ATOM   1833  CB  ALA A 237       0.082  46.353  31.752  1.00 37.06           C  
ATOM   1834  N   ARG A 238      -2.730  46.612  33.073  1.00 41.31           N  
ATOM   1835  CA  ARG A 238      -4.061  47.289  33.105  1.00 41.31           C  
ATOM   1836  C   ARG A 238      -4.450  47.848  34.485  1.00 41.31           C  
ATOM   1837  O   ARG A 238      -4.968  49.020  34.425  1.00 41.31           O  
ATOM   1838  CB  ARG A 238      -5.197  46.509  32.431  1.00 42.96           C  
ATOM   1839  CG  ARG A 238      -4.827  46.543  30.939  1.00 42.96           C  
ATOM   1840  CD  ARG A 238      -5.943  45.815  30.269  1.00 42.96           C  
ATOM   1841  NE  ARG A 238      -5.493  45.678  28.894  1.00 42.96           N  
ATOM   1842  CZ  ARG A 238      -6.084  44.799  28.030  1.00 42.96           C  
ATOM   1843  NH1 ARG A 238      -7.126  44.092  28.564  1.00 42.96           N  
ATOM   1844  NH2 ARG A 238      -5.681  44.557  26.735  1.00 42.96           N  
ATOM   1845  N   VAL A 239      -4.150  47.108  35.540  1.00 40.03           N  
ATOM   1846  CA  VAL A 239      -4.503  47.659  36.854  1.00 40.03           C  
ATOM   1847  C   VAL A 239      -3.434  48.626  37.318  1.00 40.03           C  
ATOM   1848  O   VAL A 239      -3.762  49.580  38.046  1.00 40.03           O  
ATOM   1849  CB  VAL A 239      -5.039  46.542  37.740  1.00 41.06           C  
ATOM   1850  CG1 VAL A 239      -4.742  45.129  37.253  1.00 41.06           C  
ATOM   1851  CG2 VAL A 239      -4.566  46.711  39.173  1.00 41.06           C  
ATOM   1852  N   PHE A 240      -2.207  48.466  36.871  1.00 39.54           N  
ATOM   1853  CA  PHE A 240      -1.074  49.366  37.196  1.00 39.54           C  
ATOM   1854  C   PHE A 240      -1.303  50.793  36.671  1.00 39.54           C  
ATOM   1855  O   PHE A 240      -1.000  51.816  37.290  1.00 39.54           O  
ATOM   1856  CB  PHE A 240       0.151  48.648  36.623  1.00 37.18           C  
ATOM   1857  CG  PHE A 240       1.493  49.257  36.858  1.00 37.18           C  
ATOM   1858  CD1 PHE A 240       1.660  50.279  37.808  1.00 37.18           C  
ATOM   1859  CD2 PHE A 240       2.589  48.805  36.114  1.00 37.18           C  
ATOM   1860  CE1 PHE A 240       2.901  50.864  38.001  1.00 37.18           C  
ATOM   1861  CE2 PHE A 240       3.831  49.394  36.312  1.00 37.18           C  
ATOM   1862  CZ  PHE A 240       4.009  50.398  37.273  1.00 37.18           C  
ATOM   1863  N   HIS A 241      -1.812  50.923  35.472  1.00 43.47           N  
ATOM   1864  CA  HIS A 241      -2.105  52.139  34.748  1.00 43.47           C  
ATOM   1865  C   HIS A 241      -3.218  52.912  35.496  1.00 43.47           C  
ATOM   1866  O   HIS A 241      -3.194  54.146  35.481  1.00 43.47           O  
ATOM   1867  CB  HIS A 241      -2.538  52.050  33.272  1.00 47.69           C  
ATOM   1868  CG  HIS A 241      -2.528  53.427  32.631  1.00 47.69           C  
ATOM   1869  ND1 HIS A 241      -3.412  53.826  31.620  1.00 47.69           N  
ATOM   1870  CD2 HIS A 241      -1.657  54.483  32.870  1.00 47.69           C  
ATOM   1871  CE1 HIS A 241      -3.037  55.076  31.266  1.00 47.69           C  
ATOM   1872  NE2 HIS A 241      -2.007  55.509  32.000  1.00 47.69           N  
ATOM   1873  N   LYS A 242      -4.116  52.143  36.085  1.00 47.22           N  
ATOM   1874  CA  LYS A 242      -5.169  52.795  36.857  1.00 47.22           C  
ATOM   1875  C   LYS A 242      -4.528  53.404  38.127  1.00 47.22           C  
ATOM   1876  O   LYS A 242      -5.017  54.446  38.610  1.00 47.22           O  
ATOM   1877  CB  LYS A 242      -6.241  51.900  37.394  1.00 54.55           C  
ATOM   1878  CG  LYS A 242      -7.547  51.645  36.688  1.00 54.55           C  
ATOM   1879  CD  LYS A 242      -8.194  50.363  37.297  1.00 54.55           C  
ATOM   1880  CE  LYS A 242      -8.339  49.220  36.261  1.00 54.55           C  
ATOM   1881  NZ  LYS A 242      -9.070  48.031  36.877  1.00 54.55           N  
ATOM   1882  N   ALA A 243      -3.504  52.720  38.635  1.00 47.72           N  
ATOM   1883  CA  ALA A 243      -2.781  53.148  39.853  1.00 47.72           C  
ATOM   1884  C   ALA A 243      -1.841  54.331  39.588  1.00 47.72           C  
ATOM   1885  O   ALA A 243      -1.587  55.058  40.605  1.00 47.72           O  
ATOM   1886  CB  ALA A 243      -2.090  51.999  40.583  1.00 47.53           C  
ATOM   1887  N   LEU A 244      -1.414  54.462  38.329  1.00 47.43           N  
ATOM   1888  CA  LEU A 244      -0.520  55.533  37.819  1.00 47.43           C  
ATOM   1889  C   LEU A 244      -1.036  55.973  36.436  1.00 47.43           C  
ATOM   1890  O   LEU A 244      -0.515  55.614  35.338  1.00 47.43           O  
ATOM   1891  CB  LEU A 244       0.888  54.945  37.901  1.00 46.01           C  
ATOM   1892  CG  LEU A 244       2.096  55.846  37.727  1.00 46.01           C  
ATOM   1893  CD1 LEU A 244       2.263  56.778  38.913  1.00 46.01           C  
ATOM   1894  CD2 LEU A 244       3.301  54.946  37.484  1.00 46.01           C  
ATOM   1895  N   PRO A 245      -2.146  56.750  36.459  1.00 48.39           N  
ATOM   1896  CA  PRO A 245      -2.893  57.300  35.312  1.00 48.39           C  
ATOM   1897  C   PRO A 245      -2.053  58.141  34.344  1.00 48.39           C  
ATOM   1898  O   PRO A 245      -2.141  58.278  33.107  1.00 48.39           O  
ATOM   1899  CB  PRO A 245      -3.870  58.302  35.967  1.00 48.69           C  
ATOM   1900  CG  PRO A 245      -3.129  58.681  37.256  1.00 48.69           C  
ATOM   1901  CD  PRO A 245      -2.837  57.226  37.698  1.00 48.69           C  
ATOM   1902  N   SER A 246      -1.169  58.747  35.077  1.00 47.23           N  
ATOM   1903  CA  SER A 246      -0.122  59.641  34.606  1.00 47.23           C  
ATOM   1904  C   SER A 246       0.927  59.020  33.677  1.00 47.23           C  
ATOM   1905  O   SER A 246       1.539  59.628  32.762  1.00 47.23           O  
ATOM   1906  CB  SER A 246       0.449  60.029  35.993  1.00 49.62           C  
ATOM   1907  OG  SER A 246       1.060  61.278  35.677  1.00 49.62           O  
ATOM   1908  N   ALA A 247       1.167  57.717  33.899  1.00 45.06           N  
ATOM   1909  CA  ALA A 247       2.125  56.957  33.108  1.00 45.06           C  
ATOM   1910  C   ALA A 247       1.625  56.977  31.656  1.00 45.06           C  
ATOM   1911  O   ALA A 247       0.409  56.927  31.359  1.00 45.06           O  
ATOM   1912  CB  ALA A 247       2.232  55.484  33.527  1.00 43.76           C  
ATOM   1913  N   GLU A 248       2.608  57.047  30.803  1.00 42.96           N  
ATOM   1914  CA  GLU A 248       2.362  56.941  29.352  1.00 42.96           C  
ATOM   1915  C   GLU A 248       2.243  55.408  29.257  1.00 42.96           C  
ATOM   1916  O   GLU A 248       2.908  54.616  29.920  1.00 42.96           O  
ATOM   1917  CB  GLU A 248       3.517  57.531  28.688  1.00 50.85           C  
ATOM   1918  CG  GLU A 248       3.796  57.088  27.251  1.00 50.85           C  
ATOM   1919  CD  GLU A 248       4.615  58.212  26.596  1.00 50.85           C  
ATOM   1920  OE1 GLU A 248       4.497  59.353  27.164  1.00 50.85           O  
ATOM   1921  OE2 GLU A 248       5.305  57.778  25.592  1.00 50.85           O  
ATOM   1922  N   TYR A 249       1.300  54.931  28.482  1.00 39.89           N  
ATOM   1923  CA  TYR A 249       1.017  53.493  28.374  1.00 39.89           C  
ATOM   1924  C   TYR A 249       0.824  53.014  26.965  1.00 39.89           C  
ATOM   1925  O   TYR A 249       0.091  53.523  26.116  1.00 39.89           O  
ATOM   1926  CB  TYR A 249      -0.236  53.401  29.236  1.00 41.09           C  
ATOM   1927  CG  TYR A 249      -0.885  52.061  29.221  1.00 41.09           C  
ATOM   1928  CD1 TYR A 249      -1.784  51.583  28.279  1.00 41.09           C  
ATOM   1929  CD2 TYR A 249      -0.519  51.229  30.289  1.00 41.09           C  
ATOM   1930  CE1 TYR A 249      -2.307  50.280  28.422  1.00 41.09           C  
ATOM   1931  CE2 TYR A 249      -1.029  49.926  30.419  1.00 41.09           C  
ATOM   1932  CZ  TYR A 249      -1.943  49.462  29.477  1.00 41.09           C  
ATOM   1933  OH  TYR A 249      -2.461  48.226  29.643  1.00 41.09           O  
ATOM   1934  N   VAL A 250       1.556  51.965  26.657  1.00 38.22           N  
ATOM   1935  CA  VAL A 250       1.594  51.300  25.363  1.00 38.22           C  
ATOM   1936  C   VAL A 250       1.284  49.804  25.418  1.00 38.22           C  
ATOM   1937  O   VAL A 250       2.012  49.071  26.146  1.00 38.22           O  
ATOM   1938  CB  VAL A 250       3.021  51.555  24.810  1.00 37.31           C  
ATOM   1939  CG1 VAL A 250       3.234  50.767  23.510  1.00 37.31           C  
ATOM   1940  CG2 VAL A 250       3.353  53.036  24.763  1.00 37.31           C  
ATOM   1941  N   GLU A 251       0.257  49.404  24.636  1.00 38.79           N  
ATOM   1942  CA  GLU A 251      -0.078  47.982  24.563  1.00 38.79           C  
ATOM   1943  C   GLU A 251       0.506  47.423  23.257  1.00 38.79           C  
ATOM   1944  O   GLU A 251       0.288  48.109  22.256  1.00 38.79           O  
ATOM   1945  CB  GLU A 251      -1.525  47.548  24.540  1.00 40.57           C  
ATOM   1946  CG  GLU A 251      -2.140  47.820  25.911  1.00 40.57           C  
ATOM   1947  CD  GLU A 251      -3.450  47.142  26.158  1.00 40.57           C  
ATOM   1948  OE1 GLU A 251      -3.913  46.587  25.125  1.00 40.57           O  
ATOM   1949  OE2 GLU A 251      -3.924  47.205  27.290  1.00 40.57           O  
ATOM   1950  N   VAL A 252       1.229  46.315  23.304  1.00 39.11           N  
ATOM   1951  CA  VAL A 252       1.873  45.700  22.131  1.00 39.11           C  
ATOM   1952  C   VAL A 252       0.968  44.476  21.894  1.00 39.11           C  
ATOM   1953  O   VAL A 252       0.807  43.451  22.572  1.00 39.11           O  
ATOM   1954  CB  VAL A 252       3.385  45.502  22.162  1.00 37.74           C  
ATOM   1955  CG1 VAL A 252       3.870  44.817  20.898  1.00 37.74           C  
ATOM   1956  CG2 VAL A 252       4.225  46.779  22.416  1.00 37.74           C  
ATOM   1957  N   GLU A 253       0.285  44.777  20.796  1.00 41.31           N  
ATOM   1958  CA  GLU A 253      -0.743  43.896  20.252  1.00 41.31           C  
ATOM   1959  C   GLU A 253      -0.195  42.529  19.946  1.00 41.31           C  
ATOM   1960  O   GLU A 253       0.660  42.404  19.049  1.00 41.31           O  
ATOM   1961  CB  GLU A 253      -1.378  44.496  18.980  1.00 50.95           C  
ATOM   1962  CG  GLU A 253      -2.908  44.284  18.938  1.00 50.95           C  
ATOM   1963  CD  GLU A 253      -3.600  44.813  20.213  1.00 50.95           C  
ATOM   1964  OE1 GLU A 253      -3.586  45.989  20.666  1.00 50.95           O  
ATOM   1965  OE2 GLU A 253      -4.204  43.821  20.802  1.00 50.95           O  
ATOM   1966  N   GLY A 254      -0.686  41.562  20.686  1.00 37.24           N  
ATOM   1967  CA  GLY A 254      -0.274  40.152  20.535  1.00 37.24           C  
ATOM   1968  C   GLY A 254       1.182  39.809  20.811  1.00 37.24           C  
ATOM   1969  O   GLY A 254       1.643  38.725  20.353  1.00 37.24           O  
ATOM   1970  N   ALA A 255       1.898  40.685  21.540  1.00 31.76           N  
ATOM   1971  CA  ALA A 255       3.300  40.462  21.893  1.00 31.76           C  
ATOM   1972  C   ALA A 255       3.233  39.535  23.088  1.00 31.76           C  
ATOM   1973  O   ALA A 255       2.338  39.742  23.913  1.00 31.76           O  
ATOM   1974  CB  ALA A 255       3.812  41.839  22.285  1.00 31.08           C  
ATOM   1975  N   PRO A 256       4.155  38.575  23.132  1.00 30.55           N  
ATOM   1976  CA  PRO A 256       4.245  37.681  24.303  1.00 30.55           C  
ATOM   1977  C   PRO A 256       4.993  38.412  25.439  1.00 30.55           C  
ATOM   1978  O   PRO A 256       5.286  39.654  25.473  1.00 30.55           O  
ATOM   1979  CB  PRO A 256       5.106  36.576  23.695  1.00 30.40           C  
ATOM   1980  CG  PRO A 256       6.105  37.336  22.843  1.00 30.40           C  
ATOM   1981  CD  PRO A 256       5.259  38.379  22.156  1.00 30.40           C  
ATOM   1982  N   HIS A 257       5.353  37.634  26.489  1.00 30.65           N  
ATOM   1983  CA  HIS A 257       6.158  38.159  27.657  1.00 30.65           C  
ATOM   1984  C   HIS A 257       7.534  38.698  27.197  1.00 30.65           C  
ATOM   1985  O   HIS A 257       8.105  39.752  27.517  1.00 30.65           O  
ATOM   1986  CB  HIS A 257       6.411  37.076  28.759  1.00 29.47           C  
ATOM   1987  CG  HIS A 257       6.918  37.646  30.053  1.00 29.47           C  
ATOM   1988  ND1 HIS A 257       6.309  38.713  30.726  1.00 29.47           N  
ATOM   1989  CD2 HIS A 257       7.981  37.334  30.803  1.00 29.47           C  
ATOM   1990  CE1 HIS A 257       6.928  39.028  31.836  1.00 29.47           C  
ATOM   1991  NE2 HIS A 257       7.951  38.176  31.908  1.00 29.47           N  
ATOM   1992  N   GLY A 258       8.192  37.869  26.358  1.00 29.88           N  
ATOM   1993  CA  GLY A 258       9.495  37.989  25.738  1.00 29.88           C  
ATOM   1994  C   GLY A 258       9.521  38.955  24.570  1.00 29.88           C  
ATOM   1995  O   GLY A 258      10.263  38.642  23.645  1.00 29.88           O  
ATOM   1996  N   LEU A 259       8.795  40.031  24.669  1.00 29.40           N  
ATOM   1997  CA  LEU A 259       8.652  41.058  23.617  1.00 29.40           C  
ATOM   1998  C   LEU A 259       9.953  41.782  23.323  1.00 29.40           C  
ATOM   1999  O   LEU A 259       9.993  42.383  22.219  1.00 29.40           O  
ATOM   2000  CB  LEU A 259       7.390  41.867  24.008  1.00 29.65           C  
ATOM   2001  CG  LEU A 259       7.320  43.056  24.949  1.00 29.65           C  
ATOM   2002  CD1 LEU A 259       5.854  43.517  25.294  1.00 29.65           C  
ATOM   2003  CD2 LEU A 259       8.011  42.896  26.308  1.00 29.65           C  
ATOM   2004  N   LEU A 260      10.978  41.759  24.205  1.00 29.36           N  
ATOM   2005  CA  LEU A 260      12.238  42.450  23.942  1.00 29.36           C  
ATOM   2006  C   LEU A 260      12.900  41.941  22.642  1.00 29.36           C  
ATOM   2007  O   LEU A 260      13.536  42.748  21.916  1.00 29.36           O  
ATOM   2008  CB  LEU A 260      13.201  42.356  25.098  1.00 28.05           C  
ATOM   2009  CG  LEU A 260      12.934  42.806  26.512  1.00 28.05           C  
ATOM   2010  CD1 LEU A 260      14.212  42.577  27.349  1.00 28.05           C  
ATOM   2011  CD2 LEU A 260      12.425  44.215  26.486  1.00 28.05           C  
ATOM   2012  N   TRP A 261      12.785  40.645  22.447  1.00 30.19           N  
ATOM   2013  CA  TRP A 261      13.287  39.947  21.263  1.00 30.19           C  
ATOM   2014  C   TRP A 261      12.220  39.893  20.135  1.00 30.19           C  
ATOM   2015  O   TRP A 261      12.464  40.513  19.067  1.00 30.19           O  
ATOM   2016  CB  TRP A 261      13.901  38.543  21.430  1.00 28.89           C  
ATOM   2017  CG  TRP A 261      14.657  37.974  20.243  1.00 28.89           C  
ATOM   2018  CD1 TRP A 261      14.136  37.247  19.210  1.00 28.89           C  
ATOM   2019  CD2 TRP A 261      16.077  38.113  19.964  1.00 28.89           C  
ATOM   2020  NE1 TRP A 261      15.147  36.911  18.320  1.00 28.89           N  
ATOM   2021  CE2 TRP A 261      16.331  37.446  18.730  1.00 28.89           C  
ATOM   2022  CE3 TRP A 261      17.122  38.769  20.671  1.00 28.89           C  
ATOM   2023  CZ2 TRP A 261      17.565  37.376  18.141  1.00 28.89           C  
ATOM   2024  CZ3 TRP A 261      18.358  38.724  20.066  1.00 28.89           C  
ATOM   2025  CH2 TRP A 261      18.594  38.062  18.847  1.00 28.89           C  
ATOM   2026  N   THR A 262      11.086  39.217  20.306  1.00 30.61           N  
ATOM   2027  CA  THR A 262       9.971  39.072  19.282  1.00 30.61           C  
ATOM   2028  C   THR A 262       9.463  40.389  18.671  1.00 30.61           C  
ATOM   2029  O   THR A 262       9.254  40.420  17.424  1.00 30.61           O  
ATOM   2030  CB  THR A 262       8.843  38.101  19.835  1.00 29.87           C  
ATOM   2031  OG1 THR A 262       8.147  38.727  20.989  1.00 29.87           O  
ATOM   2032  CG2 THR A 262       9.373  36.711  20.222  1.00 29.87           C  
ATOM   2033  N   HIS A 263       9.347  41.459  19.418  1.00 28.91           N  
ATOM   2034  CA  HIS A 263       8.900  42.787  19.044  1.00 28.91           C  
ATOM   2035  C   HIS A 263       9.904  43.883  19.354  1.00 28.91           C  
ATOM   2036  O   HIS A 263       9.480  44.983  19.738  1.00 28.91           O  
ATOM   2037  CB  HIS A 263       7.544  43.008  19.792  1.00 30.59           C  
ATOM   2038  CG  HIS A 263       6.499  42.003  19.320  1.00 30.59           C  
ATOM   2039  ND1 HIS A 263       6.420  40.653  19.661  1.00 30.59           N  
ATOM   2040  CD2 HIS A 263       5.431  42.211  18.492  1.00 30.59           C  
ATOM   2041  CE1 HIS A 263       5.448  40.042  19.034  1.00 30.59           C  
ATOM   2042  NE2 HIS A 263       4.808  41.002  18.343  1.00 30.59           N  
ATOM   2043  N   ALA A 264      11.185  43.571  19.255  1.00 32.26           N  
ATOM   2044  CA  ALA A 264      12.241  44.521  19.576  1.00 32.26           C  
ATOM   2045  C   ALA A 264      11.904  45.885  19.014  1.00 32.26           C  
ATOM   2046  O   ALA A 264      12.050  46.980  19.590  1.00 32.26           O  
ATOM   2047  CB  ALA A 264      13.606  44.028  19.114  1.00 31.38           C  
ATOM   2048  N   GLU A 265      11.359  45.901  17.804  1.00 37.59           N  
ATOM   2049  CA  GLU A 265      10.976  47.160  17.134  1.00 37.59           C  
ATOM   2050  C   GLU A 265      10.010  48.183  17.682  1.00 37.59           C  
ATOM   2051  O   GLU A 265      10.175  49.393  17.727  1.00 37.59           O  
ATOM   2052  CB  GLU A 265      10.193  46.704  15.863  1.00 51.28           C  
ATOM   2053  CG  GLU A 265      11.217  46.382  14.787  1.00 51.28           C  
ATOM   2054  CD  GLU A 265      12.265  47.519  14.651  1.00 51.28           C  
ATOM   2055  OE1 GLU A 265      12.171  48.747  15.057  1.00 51.28           O  
ATOM   2056  OE2 GLU A 265      13.301  46.968  14.040  1.00 51.28           O  
ATOM   2057  N   GLU A 266       8.893  47.552  18.026  1.00 35.47           N  
ATOM   2058  CA  GLU A 266       7.747  48.190  18.611  1.00 35.47           C  
ATOM   2059  C   GLU A 266       8.316  48.578  19.958  1.00 35.47           C  
ATOM   2060  O   GLU A 266       7.972  49.681  20.382  1.00 35.47           O  
ATOM   2061  CB  GLU A 266       6.576  47.253  18.700  1.00 40.68           C  
ATOM   2062  CG  GLU A 266       6.067  46.659  17.388  1.00 40.68           C  
ATOM   2063  CD  GLU A 266       6.787  45.456  16.833  1.00 40.68           C  
ATOM   2064  OE1 GLU A 266       7.963  45.096  17.145  1.00 40.68           O  
ATOM   2065  OE2 GLU A 266       6.206  44.726  15.970  1.00 40.68           O  
ATOM   2066  N   VAL A 267       9.148  47.721  20.552  1.00 31.17           N  
ATOM   2067  CA  VAL A 267       9.748  48.085  21.877  1.00 31.17           C  
ATOM   2068  C   VAL A 267      10.684  49.290  21.771  1.00 31.17           C  
ATOM   2069  O   VAL A 267      10.617  50.312  22.487  1.00 31.17           O  
ATOM   2070  CB  VAL A 267      10.374  46.805  22.446  1.00 30.38           C  
ATOM   2071  CG1 VAL A 267      11.219  47.169  23.660  1.00 30.38           C  
ATOM   2072  CG2 VAL A 267       9.369  45.714  22.771  1.00 30.38           C  
ATOM   2073  N   ASN A 268      11.643  49.306  20.864  1.00 29.25           N  
ATOM   2074  CA  ASN A 268      12.636  50.354  20.637  1.00 29.25           C  
ATOM   2075  C   ASN A 268      12.010  51.686  20.302  1.00 29.25           C  
ATOM   2076  O   ASN A 268      12.386  52.748  20.883  1.00 29.25           O  
ATOM   2077  CB  ASN A 268      13.616  49.861  19.602  1.00 28.42           C  
ATOM   2078  CG  ASN A 268      14.429  48.663  20.098  1.00 28.42           C  
ATOM   2079  OD1 ASN A 268      14.375  48.230  21.268  1.00 28.42           O  
ATOM   2080  ND2 ASN A 268      15.205  48.088  19.145  1.00 28.42           N  
ATOM   2081  N   THR A 269      11.018  51.597  19.402  1.00 31.35           N  
ATOM   2082  CA  THR A 269      10.229  52.786  18.979  1.00 31.35           C  
ATOM   2083  C   THR A 269       9.493  53.409  20.153  1.00 31.35           C  
ATOM   2084  O   THR A 269       9.602  54.646  20.268  1.00 31.35           O  
ATOM   2085  CB  THR A 269       9.311  52.477  17.752  1.00 33.01           C  
ATOM   2086  OG1 THR A 269      10.189  51.919  16.728  1.00 33.01           O  
ATOM   2087  CG2 THR A 269       8.662  53.780  17.229  1.00 33.01           C  
ATOM   2088  N   ALA A 270       8.762  52.749  21.033  1.00 32.10           N  
ATOM   2089  CA  ALA A 270       8.106  53.324  22.231  1.00 32.10           C  
ATOM   2090  C   ALA A 270       9.141  53.967  23.194  1.00 32.10           C  
ATOM   2091  O   ALA A 270       9.132  55.119  23.742  1.00 32.10           O  
ATOM   2092  CB  ALA A 270       7.193  52.282  22.871  1.00 30.66           C  
ATOM   2093  N   LEU A 271      10.212  53.201  23.433  1.00 34.16           N  
ATOM   2094  CA  LEU A 271      11.347  53.521  24.326  1.00 34.16           C  
ATOM   2095  C   LEU A 271      12.061  54.824  23.923  1.00 34.16           C  
ATOM   2096  O   LEU A 271      12.147  55.729  24.773  1.00 34.16           O  
ATOM   2097  CB  LEU A 271      12.340  52.324  24.391  1.00 36.14           C  
ATOM   2098  CG  LEU A 271      13.244  52.277  25.610  1.00 36.14           C  
ATOM   2099  CD1 LEU A 271      12.499  52.633  26.912  1.00 36.14           C  
ATOM   2100  CD2 LEU A 271      13.764  50.833  25.630  1.00 36.14           C  
ATOM   2101  N   LEU A 272      12.533  54.805  22.674  1.00 33.71           N  
ATOM   2102  CA  LEU A 272      13.208  55.995  22.134  1.00 33.71           C  
ATOM   2103  C   LEU A 272      12.251  57.209  22.110  1.00 33.71           C  
ATOM   2104  O   LEU A 272      12.813  58.339  22.462  1.00 33.71           O  
ATOM   2105  CB  LEU A 272      13.964  55.598  20.872  1.00 33.02           C  
ATOM   2106  CG  LEU A 272      15.239  54.758  20.980  1.00 33.02           C  
ATOM   2107  CD1 LEU A 272      15.610  54.249  19.587  1.00 33.02           C  
ATOM   2108  CD2 LEU A 272      16.361  55.598  21.564  1.00 33.02           C  
ATOM   2109  N   ALA A 273      10.953  57.096  21.841  1.00 33.26           N  
ATOM   2110  CA  ALA A 273      10.029  58.261  21.844  1.00 33.26           C  
ATOM   2111  C   ALA A 273       9.828  58.788  23.314  1.00 33.26           C  
ATOM   2112  O   ALA A 273       9.891  60.026  23.619  1.00 33.26           O  
ATOM   2113  CB  ALA A 273       8.653  57.969  21.302  1.00 32.61           C  
ATOM   2114  N   PHE A 274       9.643  57.768  24.167  1.00 32.75           N  
ATOM   2115  CA  PHE A 274       9.490  58.155  25.579  1.00 32.75           C  
ATOM   2116  C   PHE A 274      10.784  58.798  26.023  1.00 32.75           C  
ATOM   2117  O   PHE A 274      10.624  59.846  26.690  1.00 32.75           O  
ATOM   2118  CB  PHE A 274       9.052  57.002  26.410  1.00 30.28           C  
ATOM   2119  CG  PHE A 274       9.202  57.248  27.868  1.00 30.28           C  
ATOM   2120  CD1 PHE A 274       8.244  58.024  28.528  1.00 30.28           C  
ATOM   2121  CD2 PHE A 274      10.305  56.716  28.564  1.00 30.28           C  
ATOM   2122  CE1 PHE A 274       8.330  58.246  29.906  1.00 30.28           C  
ATOM   2123  CE2 PHE A 274      10.388  56.909  29.960  1.00 30.28           C  
ATOM   2124  CZ  PHE A 274       9.400  57.686  30.595  1.00 30.28           C  
ATOM   2125  N   LEU A 275      11.975  58.292  25.744  1.00 38.29           N  
ATOM   2126  CA  LEU A 275      13.189  58.977  26.240  1.00 38.29           C  
ATOM   2127  C   LEU A 275      13.420  60.333  25.545  1.00 38.29           C  
ATOM   2128  O   LEU A 275      14.039  61.190  26.214  1.00 38.29           O  
ATOM   2129  CB  LEU A 275      14.435  58.156  26.050  1.00 36.73           C  
ATOM   2130  CG  LEU A 275      14.550  56.758  26.618  1.00 36.73           C  
ATOM   2131  CD1 LEU A 275      15.769  56.125  25.947  1.00 36.73           C  
ATOM   2132  CD2 LEU A 275      14.617  56.940  28.122  1.00 36.73           C  
ATOM   2133  N   ALA A 276      13.016  60.498  24.297  1.00 45.78           N  
ATOM   2134  CA  ALA A 276      13.183  61.707  23.496  1.00 45.78           C  
ATOM   2135  C   ALA A 276      12.551  62.935  24.126  1.00 45.78           C  
ATOM   2136  O   ALA A 276      13.078  64.043  24.059  1.00 45.78           O  
ATOM   2137  CB  ALA A 276      12.475  61.589  22.136  1.00 45.45           C  
ATOM   2138  N   LYS A 277      11.368  62.720  24.678  1.00 53.56           N  
ATOM   2139  CA  LYS A 277      10.588  63.756  25.331  1.00 53.56           C  
ATOM   2140  C   LYS A 277      11.255  64.378  26.570  1.00 53.56           C  
ATOM   2141  O   LYS A 277      12.288  63.912  27.119  1.00 53.56           O  
ATOM   2142  CB  LYS A 277       9.237  63.267  25.810  1.00 56.55           C  
ATOM   2143  CG  LYS A 277       8.500  62.705  24.598  1.00 56.55           C  
ATOM   2144  CD  LYS A 277       7.345  62.080  25.408  1.00 56.55           C  
ATOM   2145  CE  LYS A 277       6.780  61.041  24.414  1.00 56.55           C  
ATOM   2146  NZ  LYS A 277       5.306  60.997  24.750  1.00 56.55           N  
ATOM   2147  OXT LYS A 277      10.586  65.409  26.913  1.00 56.55           O  
TER    2148      LYS A 277                                                      
ATOM   2149  N   PRO B   1      34.931  89.477  17.796  1.00 25.22           N  
ATOM   2150  CA  PRO B   1      33.589  89.745  18.287  1.00 25.22           C  
ATOM   2151  C   PRO B   1      32.950  88.400  18.691  1.00 25.22           C  
ATOM   2152  O   PRO B   1      33.218  87.380  18.069  1.00 25.22           O  
ATOM   2153  CB  PRO B   1      32.942  90.504  17.135  1.00 26.39           C  
ATOM   2154  CG  PRO B   1      34.025  91.104  16.307  1.00 26.39           C  
ATOM   2155  CD  PRO B   1      35.208  90.138  16.481  1.00 26.39           C  
ATOM   2156  N   PHE B   2      32.121  88.458  19.710  1.00 23.71           N  
ATOM   2157  CA  PHE B   2      31.449  87.294  20.250  1.00 23.71           C  
ATOM   2158  C   PHE B   2      29.972  87.554  20.581  1.00 23.71           C  
ATOM   2159  O   PHE B   2      29.683  88.694  20.931  1.00 23.71           O  
ATOM   2160  CB  PHE B   2      32.151  86.777  21.565  1.00 25.12           C  
ATOM   2161  CG  PHE B   2      33.496  86.223  21.258  1.00 25.12           C  
ATOM   2162  CD1 PHE B   2      33.660  84.936  20.817  1.00 25.12           C  
ATOM   2163  CD2 PHE B   2      34.630  87.044  21.433  1.00 25.12           C  
ATOM   2164  CE1 PHE B   2      34.944  84.459  20.532  1.00 25.12           C  
ATOM   2165  CE2 PHE B   2      35.936  86.632  21.143  1.00 25.12           C  
ATOM   2166  CZ  PHE B   2      36.036  85.323  20.695  1.00 25.12           C  
ATOM   2167  N   ILE B   3      29.163  86.519  20.492  1.00 23.87           N  
ATOM   2168  CA  ILE B   3      27.737  86.484  20.800  1.00 23.87           C  
ATOM   2169  C   ILE B   3      27.547  85.342  21.793  1.00 23.87           C  
ATOM   2170  O   ILE B   3      27.958  84.178  21.495  1.00 23.87           O  
ATOM   2171  CB  ILE B   3      26.827  86.298  19.511  1.00 23.08           C  
ATOM   2172  CG1 ILE B   3      27.003  87.627  18.762  1.00 23.08           C  
ATOM   2173  CG2 ILE B   3      25.362  86.064  19.940  1.00 23.08           C  
ATOM   2174  CD1 ILE B   3      26.490  87.842  17.356  1.00 23.08           C  
ATOM   2175  N   THR B   4      27.005  85.620  22.992  1.00 24.67           N  
ATOM   2176  CA  THR B   4      26.784  84.516  23.983  1.00 24.67           C  
ATOM   2177  C   THR B   4      25.513  83.766  23.582  1.00 24.67           C  
ATOM   2178  O   THR B   4      24.483  84.443  23.361  1.00 24.67           O  
ATOM   2179  CB  THR B   4      26.689  85.046  25.468  1.00 25.04           C  
ATOM   2180  OG1 THR B   4      27.866  85.859  25.627  1.00 25.04           O  
ATOM   2181  CG2 THR B   4      26.525  83.870  26.443  1.00 25.04           C  
ATOM   2182  N   VAL B   5      25.541  82.454  23.433  1.00 24.87           N  
ATOM   2183  CA  VAL B   5      24.403  81.620  22.993  1.00 24.87           C  
ATOM   2184  C   VAL B   5      24.015  80.733  24.171  1.00 24.87           C  
ATOM   2185  O   VAL B   5      22.971  80.038  24.096  1.00 24.87           O  
ATOM   2186  CB  VAL B   5      24.759  80.891  21.677  1.00 23.21           C  
ATOM   2187  CG1 VAL B   5      25.048  81.923  20.581  1.00 23.21           C  
ATOM   2188  CG2 VAL B   5      25.883  79.904  22.015  1.00 23.21           C  
ATOM   2189  N   GLY B   6      24.795  80.781  25.266  1.00 27.14           N  
ATOM   2190  CA  GLY B   6      24.337  79.928  26.391  1.00 27.14           C  
ATOM   2191  C   GLY B   6      25.385  79.871  27.486  1.00 27.14           C  
ATOM   2192  O   GLY B   6      26.239  80.789  27.474  1.00 27.14           O  
ATOM   2193  N   GLN B   7      25.228  78.801  28.263  1.00 29.49           N  
ATOM   2194  CA  GLN B   7      26.055  78.437  29.411  1.00 29.49           C  
ATOM   2195  C   GLN B   7      26.436  76.959  29.540  1.00 29.49           C  
ATOM   2196  O   GLN B   7      25.787  75.983  29.209  1.00 29.49           O  
ATOM   2197  CB  GLN B   7      25.418  78.810  30.751  1.00 39.40           C  
ATOM   2198  CG  GLN B   7      25.417  80.243  31.192  1.00 39.40           C  
ATOM   2199  CD  GLN B   7      26.636  80.955  31.764  1.00 39.40           C  
ATOM   2200  OE1 GLN B   7      26.684  82.157  31.274  1.00 39.40           O  
ATOM   2201  NE2 GLN B   7      27.554  80.420  32.685  1.00 39.40           N  
ATOM   2202  N   GLU B   8      27.646  76.807  30.091  1.00 27.10           N  
ATOM   2203  CA  GLU B   8      28.207  75.500  30.362  1.00 27.10           C  
ATOM   2204  C   GLU B   8      28.943  75.616  31.701  1.00 27.10           C  
ATOM   2205  O   GLU B   8      30.069  76.230  31.790  1.00 27.10           O  
ATOM   2206  CB  GLU B   8      29.094  74.987  29.272  1.00 26.50           C  
ATOM   2207  CG  GLU B   8      29.673  73.591  29.593  1.00 26.50           C  
ATOM   2208  CD  GLU B   8      30.887  73.189  28.795  1.00 26.50           C  
ATOM   2209  OE1 GLU B   8      31.579  74.174  28.378  1.00 26.50           O  
ATOM   2210  OE2 GLU B   8      31.098  71.993  28.584  1.00 26.50           O  
ATOM   2211  N   ASN B   9      28.337  75.038  32.750  1.00 25.28           N  
ATOM   2212  CA  ASN B   9      28.962  75.113  34.097  1.00 25.28           C  
ATOM   2213  C   ASN B   9      29.244  76.579  34.483  1.00 25.28           C  
ATOM   2214  O   ASN B   9      28.358  77.435  34.358  1.00 25.28           O  
ATOM   2215  CB  ASN B   9      30.202  74.198  34.325  1.00 26.50           C  
ATOM   2216  CG  ASN B   9      29.885  72.730  34.182  1.00 26.50           C  
ATOM   2217  OD1 ASN B   9      28.671  72.415  34.034  1.00 26.50           O  
ATOM   2218  ND2 ASN B   9      30.828  71.778  34.214  1.00 26.50           N  
ATOM   2219  N   SER B  10      30.498  76.798  34.885  1.00 25.05           N  
ATOM   2220  CA  SER B  10      30.948  78.122  35.297  1.00 25.05           C  
ATOM   2221  C   SER B  10      31.200  79.098  34.169  1.00 25.05           C  
ATOM   2222  O   SER B  10      31.396  80.296  34.457  1.00 25.05           O  
ATOM   2223  CB  SER B  10      32.151  78.026  36.262  1.00 25.70           C  
ATOM   2224  OG  SER B  10      33.217  77.561  35.478  1.00 25.70           O  
ATOM   2225  N   THR B  11      31.182  78.708  32.903  1.00 25.83           N  
ATOM   2226  CA  THR B  11      31.485  79.497  31.704  1.00 25.83           C  
ATOM   2227  C   THR B  11      30.259  79.715  30.805  1.00 25.83           C  
ATOM   2228  O   THR B  11      29.209  79.022  30.833  1.00 25.83           O  
ATOM   2229  CB  THR B  11      32.664  78.655  30.982  1.00 25.92           C  
ATOM   2230  OG1 THR B  11      32.104  77.422  30.389  1.00 25.92           O  
ATOM   2231  CG2 THR B  11      33.822  78.207  31.907  1.00 25.92           C  
ATOM   2232  N   SER B  12      30.284  80.716  29.946  1.00 24.65           N  
ATOM   2233  CA  SER B  12      29.211  80.994  28.953  1.00 24.65           C  
ATOM   2234  C   SER B  12      29.806  80.439  27.650  1.00 24.65           C  
ATOM   2235  O   SER B  12      31.023  80.180  27.543  1.00 24.65           O  
ATOM   2236  CB  SER B  12      28.797  82.471  28.911  1.00 26.99           C  
ATOM   2237  OG  SER B  12      30.064  83.060  28.590  1.00 26.99           O  
ATOM   2238  N   ILE B  13      28.926  80.160  26.713  1.00 21.27           N  
ATOM   2239  CA  ILE B  13      29.235  79.624  25.392  1.00 21.27           C  
ATOM   2240  C   ILE B  13      29.118  80.814  24.470  1.00 21.27           C  
ATOM   2241  O   ILE B  13      27.992  81.320  24.383  1.00 21.27           O  
ATOM   2242  CB  ILE B  13      28.276  78.494  24.922  1.00 19.26           C  
ATOM   2243  CG1 ILE B  13      28.353  77.435  26.034  1.00 19.26           C  
ATOM   2244  CG2 ILE B  13      28.720  78.018  23.505  1.00 19.26           C  
ATOM   2245  CD1 ILE B  13      27.207  76.389  25.962  1.00 19.26           C  
ATOM   2246  N   ASP B  14      30.200  81.264  23.916  1.00 21.27           N  
ATOM   2247  CA  ASP B  14      30.161  82.424  23.008  1.00 21.27           C  
ATOM   2248  C   ASP B  14      30.642  81.987  21.635  1.00 21.27           C  
ATOM   2249  O   ASP B  14      31.581  81.190  21.471  1.00 21.27           O  
ATOM   2250  CB  ASP B  14      31.131  83.536  23.416  1.00 23.82           C  
ATOM   2251  CG  ASP B  14      30.975  83.905  24.859  1.00 23.82           C  
ATOM   2252  OD1 ASP B  14      29.838  83.939  25.396  1.00 23.82           O  
ATOM   2253  OD2 ASP B  14      32.019  84.095  25.520  1.00 23.82           O  
ATOM   2254  N   LEU B  15      30.015  82.607  20.669  1.00 20.60           N  
ATOM   2255  CA  LEU B  15      30.444  82.309  19.249  1.00 20.60           C  
ATOM   2256  C   LEU B  15      31.261  83.503  18.698  1.00 20.60           C  
ATOM   2257  O   LEU B  15      30.795  84.641  18.835  1.00 20.60           O  
ATOM   2258  CB  LEU B  15      29.132  81.997  18.471  1.00 21.87           C  
ATOM   2259  CG  LEU B  15      28.311  80.865  19.065  1.00 21.87           C  
ATOM   2260  CD1 LEU B  15      27.168  80.512  18.088  1.00 21.87           C  
ATOM   2261  CD2 LEU B  15      29.158  79.567  19.261  1.00 21.87           C  
ATOM   2262  N   TYR B  16      32.397  83.170  18.081  1.00 19.21           N  
ATOM   2263  CA  TYR B  16      33.171  84.276  17.474  1.00 19.21           C  
ATOM   2264  C   TYR B  16      32.432  84.643  16.193  1.00 19.21           C  
ATOM   2265  O   TYR B  16      32.004  83.699  15.492  1.00 19.21           O  
ATOM   2266  CB  TYR B  16      34.506  83.617  17.080  1.00 18.08           C  
ATOM   2267  CG  TYR B  16      35.354  84.624  16.335  1.00 18.08           C  
ATOM   2268  CD1 TYR B  16      36.076  85.607  16.965  1.00 18.08           C  
ATOM   2269  CD2 TYR B  16      35.311  84.540  14.944  1.00 18.08           C  
ATOM   2270  CE1 TYR B  16      36.790  86.595  16.299  1.00 18.08           C  
ATOM   2271  CE2 TYR B  16      36.042  85.445  14.175  1.00 18.08           C  
ATOM   2272  CZ  TYR B  16      36.771  86.469  14.900  1.00 18.08           C  
ATOM   2273  OH  TYR B  16      37.503  87.313  14.051  1.00 18.08           O  
ATOM   2274  N   TYR B  17      32.314  85.888  15.821  1.00 18.37           N  
ATOM   2275  CA  TYR B  17      31.669  86.223  14.554  1.00 18.37           C  
ATOM   2276  C   TYR B  17      32.323  87.474  13.973  1.00 18.37           C  
ATOM   2277  O   TYR B  17      33.010  88.240  14.684  1.00 18.37           O  
ATOM   2278  CB  TYR B  17      30.163  86.425  14.737  1.00 19.91           C  
ATOM   2279  CG  TYR B  17      29.767  87.790  15.240  1.00 19.91           C  
ATOM   2280  CD1 TYR B  17      29.847  88.109  16.598  1.00 19.91           C  
ATOM   2281  CD2 TYR B  17      29.236  88.779  14.387  1.00 19.91           C  
ATOM   2282  CE1 TYR B  17      29.482  89.420  17.031  1.00 19.91           C  
ATOM   2283  CE2 TYR B  17      28.871  90.068  14.770  1.00 19.91           C  
ATOM   2284  CZ  TYR B  17      28.985  90.337  16.149  1.00 19.91           C  
ATOM   2285  OH  TYR B  17      28.633  91.556  16.668  1.00 19.91           O  
ATOM   2286  N   GLU B  18      32.183  87.743  12.706  1.00 19.02           N  
ATOM   2287  CA  GLU B  18      32.616  88.892  11.926  1.00 19.02           C  
ATOM   2288  C   GLU B  18      31.446  89.579  11.157  1.00 19.02           C  
ATOM   2289  O   GLU B  18      30.485  88.875  10.771  1.00 19.02           O  
ATOM   2290  CB  GLU B  18      33.765  88.552  10.989  1.00 20.62           C  
ATOM   2291  CG  GLU B  18      35.072  88.456  11.794  1.00 20.62           C  
ATOM   2292  CD  GLU B  18      36.275  87.926  11.046  1.00 20.62           C  
ATOM   2293  OE1 GLU B  18      36.227  88.163   9.830  1.00 20.62           O  
ATOM   2294  OE2 GLU B  18      37.213  87.323  11.550  1.00 20.62           O  
ATOM   2295  N   ASP B  19      31.524  90.897  10.995  1.00 19.61           N  
ATOM   2296  CA  ASP B  19      30.413  91.655  10.368  1.00 19.61           C  
ATOM   2297  C   ASP B  19      31.061  92.780   9.533  1.00 19.61           C  
ATOM   2298  O   ASP B  19      31.504  93.835  10.093  1.00 19.61           O  
ATOM   2299  CB  ASP B  19      29.529  92.176  11.533  1.00 18.97           C  
ATOM   2300  CG  ASP B  19      28.356  92.903  10.955  1.00 18.97           C  
ATOM   2301  OD1 ASP B  19      28.272  92.994   9.738  1.00 18.97           O  
ATOM   2302  OD2 ASP B  19      27.570  93.315  11.841  1.00 18.97           O  
ATOM   2303  N   HIS B  20      31.077  92.560   8.221  1.00 20.94           N  
ATOM   2304  CA  HIS B  20      31.707  93.485   7.286  1.00 20.94           C  
ATOM   2305  C   HIS B  20      30.876  93.965   6.093  1.00 20.94           C  
ATOM   2306  O   HIS B  20      30.017  93.255   5.535  1.00 20.94           O  
ATOM   2307  CB  HIS B  20      32.894  92.765   6.563  1.00 20.47           C  
ATOM   2308  CG  HIS B  20      33.840  92.101   7.514  1.00 20.47           C  
ATOM   2309  ND1 HIS B  20      34.590  92.715   8.454  1.00 20.47           N  
ATOM   2310  CD2 HIS B  20      34.172  90.752   7.544  1.00 20.47           C  
ATOM   2311  CE1 HIS B  20      35.359  91.826   9.059  1.00 20.47           C  
ATOM   2312  NE2 HIS B  20      35.116  90.643   8.539  1.00 20.47           N  
ATOM   2313  N   GLY B  21      31.270  95.190   5.708  1.00 23.84           N  
ATOM   2314  CA  GLY B  21      30.618  95.783   4.556  1.00 23.84           C  
ATOM   2315  C   GLY B  21      29.238  96.373   4.773  1.00 23.84           C  
ATOM   2316  O   GLY B  21      28.668  96.451   5.881  1.00 23.84           O  
ATOM   2317  N   THR B  22      28.614  96.794   3.680  1.00 27.75           N  
ATOM   2318  CA  THR B  22      27.245  97.410   3.712  1.00 27.75           C  
ATOM   2319  C   THR B  22      26.487  96.812   2.521  1.00 27.75           C  
ATOM   2320  O   THR B  22      27.083  96.391   1.460  1.00 27.75           O  
ATOM   2321  CB  THR B  22      27.346  98.971   3.707  1.00 30.97           C  
ATOM   2322  OG1 THR B  22      27.808  99.356   2.337  1.00 30.97           O  
ATOM   2323  CG2 THR B  22      28.392  99.551   4.651  1.00 30.97           C  
ATOM   2324  N   GLY B  23      25.188  96.706   2.688  1.00 24.43           N  
ATOM   2325  CA  GLY B  23      24.478  96.049   1.510  1.00 24.43           C  
ATOM   2326  C   GLY B  23      23.644  94.995   2.253  1.00 24.43           C  
ATOM   2327  O   GLY B  23      23.676  94.963   3.532  1.00 24.43           O  
ATOM   2328  N   GLN B  24      22.969  94.246   1.364  1.00 21.94           N  
ATOM   2329  CA  GLN B  24      22.088  93.135   1.933  1.00 21.94           C  
ATOM   2330  C   GLN B  24      22.960  92.190   2.804  1.00 21.94           C  
ATOM   2331  O   GLN B  24      24.066  91.900   2.304  1.00 21.94           O  
ATOM   2332  CB  GLN B  24      21.427  92.370   0.775  1.00 23.82           C  
ATOM   2333  CG  GLN B  24      20.474  91.283   1.236  1.00 23.82           C  
ATOM   2334  CD  GLN B  24      19.563  90.694   0.189  1.00 23.82           C  
ATOM   2335  OE1 GLN B  24      19.961  90.902  -0.995  1.00 23.82           O  
ATOM   2336  NE2 GLN B  24      18.478  89.984   0.534  1.00 23.82           N  
ATOM   2337  N   PRO B  25      22.448  91.796   3.961  1.00 20.09           N  
ATOM   2338  CA  PRO B  25      23.223  90.922   4.841  1.00 20.09           C  
ATOM   2339  C   PRO B  25      23.139  89.508   4.341  1.00 20.09           C  
ATOM   2340  O   PRO B  25      22.040  88.989   4.076  1.00 20.09           O  
ATOM   2341  CB  PRO B  25      22.588  91.182   6.188  1.00 19.89           C  
ATOM   2342  CG  PRO B  25      21.163  91.539   5.899  1.00 19.89           C  
ATOM   2343  CD  PRO B  25      21.155  92.144   4.518  1.00 19.89           C  
ATOM   2344  N   VAL B  26      24.346  88.901   4.182  1.00 19.35           N  
ATOM   2345  CA  VAL B  26      24.525  87.473   3.697  1.00 19.35           C  
ATOM   2346  C   VAL B  26      25.228  86.728   4.855  1.00 19.35           C  
ATOM   2347  O   VAL B  26      26.340  87.181   5.140  1.00 19.35           O  
ATOM   2348  CB  VAL B  26      25.306  87.332   2.366  1.00 17.46           C  
ATOM   2349  CG1 VAL B  26      25.432  85.929   1.811  1.00 17.46           C  
ATOM   2350  CG2 VAL B  26      24.632  88.195   1.307  1.00 17.46           C  
ATOM   2351  N   VAL B  27      24.606  85.735   5.466  1.00 17.79           N  
ATOM   2352  CA  VAL B  27      25.214  84.973   6.555  1.00 17.79           C  
ATOM   2353  C   VAL B  27      25.754  83.680   5.986  1.00 17.79           C  
ATOM   2354  O   VAL B  27      25.015  82.884   5.363  1.00 17.79           O  
ATOM   2355  CB  VAL B  27      24.121  84.784   7.610  1.00 17.28           C  
ATOM   2356  CG1 VAL B  27      24.687  84.018   8.804  1.00 17.28           C  
ATOM   2357  CG2 VAL B  27      23.467  86.130   7.884  1.00 17.28           C  
ATOM   2358  N   LEU B  28      27.033  83.460   6.216  1.00 17.82           N  
ATOM   2359  CA  LEU B  28      27.748  82.239   5.717  1.00 17.82           C  
ATOM   2360  C   LEU B  28      27.967  81.253   6.831  1.00 17.82           C  
ATOM   2361  O   LEU B  28      28.611  81.626   7.876  1.00 17.82           O  
ATOM   2362  CB  LEU B  28      28.976  82.836   5.011  1.00 17.76           C  
ATOM   2363  CG  LEU B  28      28.879  83.809   3.841  1.00 17.76           C  
ATOM   2364  CD1 LEU B  28      30.307  84.218   3.441  1.00 17.76           C  
ATOM   2365  CD2 LEU B  28      28.171  83.127   2.674  1.00 17.76           C  
ATOM   2366  N   ILE B  29      27.518  80.030   6.767  1.00 17.59           N  
ATOM   2367  CA  ILE B  29      27.620  78.949   7.801  1.00 17.59           C  
ATOM   2368  C   ILE B  29      28.526  77.831   7.298  1.00 17.59           C  
ATOM   2369  O   ILE B  29      28.060  77.092   6.373  1.00 17.59           O  
ATOM   2370  CB  ILE B  29      26.169  78.426   8.201  1.00 18.09           C  
ATOM   2371  CG1 ILE B  29      25.344  79.731   8.417  1.00 18.09           C  
ATOM   2372  CG2 ILE B  29      26.308  77.609   9.519  1.00 18.09           C  
ATOM   2373  CD1 ILE B  29      23.805  79.622   8.359  1.00 18.09           C  
ATOM   2374  N   HIS B  30      29.739  77.852   7.870  1.00 16.27           N  
ATOM   2375  CA  HIS B  30      30.818  76.941   7.481  1.00 16.27           C  
ATOM   2376  C   HIS B  30      30.535  75.425   7.788  1.00 16.27           C  
ATOM   2377  O   HIS B  30      29.644  74.944   8.528  1.00 16.27           O  
ATOM   2378  CB  HIS B  30      32.210  77.367   8.038  1.00 15.63           C  
ATOM   2379  CG  HIS B  30      32.254  77.092   9.543  1.00 15.63           C  
ATOM   2380  ND1 HIS B  30      32.680  75.861  10.043  1.00 15.63           N  
ATOM   2381  CD2 HIS B  30      31.940  77.820  10.658  1.00 15.63           C  
ATOM   2382  CE1 HIS B  30      32.570  75.849  11.387  1.00 15.63           C  
ATOM   2383  NE2 HIS B  30      32.116  77.032  11.794  1.00 15.63           N  
ATOM   2384  N   GLY B  31      31.461  74.652   7.185  1.00 17.50           N  
ATOM   2385  CA  GLY B  31      31.423  73.210   7.350  1.00 17.50           C  
ATOM   2386  C   GLY B  31      32.475  72.650   8.299  1.00 17.50           C  
ATOM   2387  O   GLY B  31      33.335  73.380   8.846  1.00 17.50           O  
ATOM   2388  N   PHE B  32      32.494  71.357   8.574  1.00 18.31           N  
ATOM   2389  CA  PHE B  32      33.457  70.743   9.467  1.00 18.31           C  
ATOM   2390  C   PHE B  32      34.755  70.488   8.675  1.00 18.31           C  
ATOM   2391  O   PHE B  32      34.638  70.114   7.484  1.00 18.31           O  
ATOM   2392  CB  PHE B  32      32.841  69.342   9.857  1.00 18.25           C  
ATOM   2393  CG  PHE B  32      33.660  68.355  10.593  1.00 18.25           C  
ATOM   2394  CD1 PHE B  32      34.485  67.442   9.870  1.00 18.25           C  
ATOM   2395  CD2 PHE B  32      33.646  68.282  11.988  1.00 18.25           C  
ATOM   2396  CE1 PHE B  32      35.305  66.523  10.513  1.00 18.25           C  
ATOM   2397  CE2 PHE B  32      34.473  67.363  12.678  1.00 18.25           C  
ATOM   2398  CZ  PHE B  32      35.261  66.482  11.915  1.00 18.25           C  
ATOM   2399  N   PRO B  33      35.919  70.578   9.287  1.00 19.09           N  
ATOM   2400  CA  PRO B  33      36.189  70.978  10.699  1.00 19.09           C  
ATOM   2401  C   PRO B  33      36.803  72.393  10.667  1.00 19.09           C  
ATOM   2402  O   PRO B  33      37.858  72.621  11.284  1.00 19.09           O  
ATOM   2403  CB  PRO B  33      37.263  69.910  11.116  1.00 18.77           C  
ATOM   2404  CG  PRO B  33      37.953  69.512   9.795  1.00 18.77           C  
ATOM   2405  CD  PRO B  33      37.196  70.166   8.620  1.00 18.77           C  
ATOM   2406  N   LEU B  34      36.221  73.288   9.895  1.00 18.25           N  
ATOM   2407  CA  LEU B  34      36.746  74.633   9.692  1.00 18.25           C  
ATOM   2408  C   LEU B  34      36.155  75.684  10.564  1.00 18.25           C  
ATOM   2409  O   LEU B  34      35.898  75.438  11.740  1.00 18.25           O  
ATOM   2410  CB  LEU B  34      36.775  74.886   8.174  1.00 19.52           C  
ATOM   2411  CG  LEU B  34      37.503  73.790   7.407  1.00 19.52           C  
ATOM   2412  CD1 LEU B  34      37.242  73.835   5.890  1.00 19.52           C  
ATOM   2413  CD2 LEU B  34      39.023  73.832   7.607  1.00 19.52           C  
ATOM   2414  N   SER B  35      36.072  76.886  10.010  1.00 17.62           N  
ATOM   2415  CA  SER B  35      35.605  78.102  10.694  1.00 17.62           C  
ATOM   2416  C   SER B  35      35.090  79.094   9.633  1.00 17.62           C  
ATOM   2417  O   SER B  35      35.046  78.841   8.410  1.00 17.62           O  
ATOM   2418  CB  SER B  35      36.720  78.789  11.498  1.00 16.18           C  
ATOM   2419  OG  SER B  35      37.671  79.260  10.556  1.00 16.18           O  
ATOM   2420  N   GLY B  36      34.601  80.209  10.088  1.00 17.75           N  
ATOM   2421  CA  GLY B  36      34.026  81.283   9.288  1.00 17.75           C  
ATOM   2422  C   GLY B  36      35.056  81.708   8.271  1.00 17.75           C  
ATOM   2423  O   GLY B  36      34.649  82.088   7.145  1.00 17.75           O  
ATOM   2424  N   HIS B  37      36.334  81.673   8.644  1.00 18.22           N  
ATOM   2425  CA  HIS B  37      37.463  82.082   7.789  1.00 18.22           C  
ATOM   2426  C   HIS B  37      37.630  81.332   6.448  1.00 18.22           C  
ATOM   2427  O   HIS B  37      38.190  81.923   5.493  1.00 18.22           O  
ATOM   2428  CB  HIS B  37      38.847  82.171   8.531  1.00 19.02           C  
ATOM   2429  CG  HIS B  37      38.833  83.299   9.500  1.00 19.02           C  
ATOM   2430  ND1 HIS B  37      39.630  83.325  10.612  1.00 19.02           N  
ATOM   2431  CD2 HIS B  37      38.117  84.466   9.545  1.00 19.02           C  
ATOM   2432  CE1 HIS B  37      39.410  84.496  11.268  1.00 19.02           C  
ATOM   2433  NE2 HIS B  37      38.472  85.197  10.682  1.00 19.02           N  
ATOM   2434  N   SER B  38      37.169  80.102   6.434  1.00 18.58           N  
ATOM   2435  CA  SER B  38      37.126  79.181   5.309  1.00 18.58           C  
ATOM   2436  C   SER B  38      36.346  79.723   4.090  1.00 18.58           C  
ATOM   2437  O   SER B  38      36.537  79.292   2.924  1.00 18.58           O  
ATOM   2438  CB  SER B  38      36.603  77.815   5.776  1.00 19.01           C  
ATOM   2439  OG  SER B  38      35.185  77.765   5.942  1.00 19.01           O  
ATOM   2440  N   TRP B  39      35.470  80.736   4.259  1.00 17.62           N  
ATOM   2441  CA  TRP B  39      34.707  81.390   3.247  1.00 17.62           C  
ATOM   2442  C   TRP B  39      35.498  82.539   2.643  1.00 17.62           C  
ATOM   2443  O   TRP B  39      34.749  83.117   1.766  1.00 17.62           O  
ATOM   2444  CB  TRP B  39      33.462  82.045   3.919  1.00 16.88           C  
ATOM   2445  CG  TRP B  39      32.361  81.072   4.299  1.00 16.88           C  
ATOM   2446  CD1 TRP B  39      32.056  80.692   5.594  1.00 16.88           C  
ATOM   2447  CD2 TRP B  39      31.440  80.356   3.419  1.00 16.88           C  
ATOM   2448  NE1 TRP B  39      31.016  79.783   5.528  1.00 16.88           N  
ATOM   2449  CE2 TRP B  39      30.576  79.623   4.232  1.00 16.88           C  
ATOM   2450  CE3 TRP B  39      31.210  80.414   2.051  1.00 16.88           C  
ATOM   2451  CZ2 TRP B  39      29.503  78.869   3.747  1.00 16.88           C  
ATOM   2452  CZ3 TRP B  39      30.131  79.671   1.583  1.00 16.88           C  
ATOM   2453  CH2 TRP B  39      29.255  78.892   2.387  1.00 16.88           C  
ATOM   2454  N   GLU B  40      36.766  82.805   3.010  1.00 17.00           N  
ATOM   2455  CA  GLU B  40      37.440  83.991   2.470  1.00 17.00           C  
ATOM   2456  C   GLU B  40      37.337  84.235   0.957  1.00 17.00           C  
ATOM   2457  O   GLU B  40      37.254  85.433   0.612  1.00 17.00           O  
ATOM   2458  CB  GLU B  40      38.869  84.081   2.885  1.00 19.25           C  
ATOM   2459  CG  GLU B  40      39.674  82.982   2.125  1.00 19.25           C  
ATOM   2460  CD  GLU B  40      41.003  82.963   2.821  1.00 19.25           C  
ATOM   2461  OE1 GLU B  40      41.830  83.863   2.750  1.00 19.25           O  
ATOM   2462  OE2 GLU B  40      41.271  81.970   3.571  1.00 19.25           O  
ATOM   2463  N   ARG B  41      37.316  83.279   0.106  1.00 18.78           N  
ATOM   2464  CA  ARG B  41      37.132  83.479  -1.356  1.00 18.78           C  
ATOM   2465  C   ARG B  41      35.741  83.988  -1.720  1.00 18.78           C  
ATOM   2466  O   ARG B  41      35.564  84.830  -2.614  1.00 18.78           O  
ATOM   2467  CB  ARG B  41      37.505  82.236  -2.136  1.00 23.85           C  
ATOM   2468  CG  ARG B  41      39.055  82.060  -2.022  1.00 23.85           C  
ATOM   2469  CD  ARG B  41      39.473  81.096  -3.107  1.00 23.85           C  
ATOM   2470  NE  ARG B  41      40.889  81.357  -3.420  1.00 23.85           N  
ATOM   2471  CZ  ARG B  41      41.565  80.448  -4.210  1.00 23.85           C  
ATOM   2472  NH1 ARG B  41      41.056  79.296  -4.789  1.00 23.85           N  
ATOM   2473  NH2 ARG B  41      42.881  80.761  -4.424  1.00 23.85           N  
ATOM   2474  N   GLN B  42      34.743  83.524  -0.991  1.00 19.88           N  
ATOM   2475  CA  GLN B  42      33.348  83.980  -1.215  1.00 19.88           C  
ATOM   2476  C   GLN B  42      33.170  85.347  -0.592  1.00 19.88           C  
ATOM   2477  O   GLN B  42      32.525  86.227  -1.226  1.00 19.88           O  
ATOM   2478  CB  GLN B  42      32.304  82.977  -0.688  1.00 18.94           C  
ATOM   2479  CG  GLN B  42      32.275  81.664  -1.516  1.00 18.94           C  
ATOM   2480  CD  GLN B  42      33.493  80.800  -1.465  1.00 18.94           C  
ATOM   2481  OE1 GLN B  42      33.964  80.525  -0.371  1.00 18.94           O  
ATOM   2482  NE2 GLN B  42      34.065  80.468  -2.607  1.00 18.94           N  
ATOM   2483  N   SER B  43      33.701  85.540   0.645  1.00 20.33           N  
ATOM   2484  CA  SER B  43      33.577  86.870   1.326  1.00 20.33           C  
ATOM   2485  C   SER B  43      34.211  87.989   0.489  1.00 20.33           C  
ATOM   2486  O   SER B  43      33.582  89.069   0.412  1.00 20.33           O  
ATOM   2487  CB  SER B  43      34.251  86.965   2.680  1.00 21.19           C  
ATOM   2488  OG  SER B  43      33.816  85.927   3.525  1.00 21.19           O  
ATOM   2489  N   ALA B  44      35.399  87.792  -0.036  1.00 18.35           N  
ATOM   2490  CA  ALA B  44      35.964  88.878  -0.852  1.00 18.35           C  
ATOM   2491  C   ALA B  44      35.050  89.180  -2.060  1.00 18.35           C  
ATOM   2492  O   ALA B  44      34.925  90.388  -2.376  1.00 18.35           O  
ATOM   2493  CB  ALA B  44      37.361  88.491  -1.336  1.00 17.20           C  
ATOM   2494  N   ALA B  45      34.509  88.180  -2.748  1.00 18.48           N  
ATOM   2495  CA  ALA B  45      33.656  88.373  -3.929  1.00 18.48           C  
ATOM   2496  C   ALA B  45      32.355  89.060  -3.538  1.00 18.48           C  
ATOM   2497  O   ALA B  45      31.856  89.953  -4.306  1.00 18.48           O  
ATOM   2498  CB  ALA B  45      33.452  87.060  -4.692  1.00 17.69           C  
ATOM   2499  N   LEU B  46      31.786  88.746  -2.388  1.00 19.17           N  
ATOM   2500  CA  LEU B  46      30.549  89.351  -1.879  1.00 19.17           C  
ATOM   2501  C   LEU B  46      30.798  90.803  -1.440  1.00 19.17           C  
ATOM   2502  O   LEU B  46      29.893  91.602  -1.768  1.00 19.17           O  
ATOM   2503  CB  LEU B  46      29.900  88.555  -0.734  1.00 19.54           C  
ATOM   2504  CG  LEU B  46      29.276  87.193  -1.096  1.00 19.54           C  
ATOM   2505  CD1 LEU B  46      29.177  86.368   0.186  1.00 19.54           C  
ATOM   2506  CD2 LEU B  46      27.915  87.367  -1.786  1.00 19.54           C  
ATOM   2507  N   LEU B  47      31.904  91.078  -0.748  1.00 19.98           N  
ATOM   2508  CA  LEU B  47      32.208  92.489  -0.392  1.00 19.98           C  
ATOM   2509  C   LEU B  47      32.491  93.236  -1.703  1.00 19.98           C  
ATOM   2510  O   LEU B  47      32.035  94.396  -1.760  1.00 19.98           O  
ATOM   2511  CB  LEU B  47      33.454  92.641   0.507  1.00 18.85           C  
ATOM   2512  CG  LEU B  47      33.307  92.055   1.908  1.00 18.85           C  
ATOM   2513  CD1 LEU B  47      34.700  91.865   2.553  1.00 18.85           C  
ATOM   2514  CD2 LEU B  47      32.345  93.040   2.599  1.00 18.85           C  
ATOM   2515  N   ASP B  48      33.186  92.737  -2.683  1.00 21.31           N  
ATOM   2516  CA  ASP B  48      33.408  93.448  -3.948  1.00 21.31           C  
ATOM   2517  C   ASP B  48      32.104  93.806  -4.738  1.00 21.31           C  
ATOM   2518  O   ASP B  48      32.181  94.799  -5.511  1.00 21.31           O  
ATOM   2519  CB  ASP B  48      34.309  92.618  -4.855  1.00 23.97           C  
ATOM   2520  CG  ASP B  48      35.736  92.543  -4.346  1.00 23.97           C  
ATOM   2521  OD1 ASP B  48      36.162  93.327  -3.434  1.00 23.97           O  
ATOM   2522  OD2 ASP B  48      36.338  91.612  -4.986  1.00 23.97           O  
ATOM   2523  N   ALA B  49      31.040  92.995  -4.596  1.00 22.15           N  
ATOM   2524  CA  ALA B  49      29.775  93.198  -5.310  1.00 22.15           C  
ATOM   2525  C   ALA B  49      28.788  93.976  -4.424  1.00 22.15           C  
ATOM   2526  O   ALA B  49      27.622  94.099  -4.813  1.00 22.15           O  
ATOM   2527  CB  ALA B  49      29.100  91.925  -5.827  1.00 21.37           C  
ATOM   2528  N   GLY B  50      29.199  94.450  -3.234  1.00 23.06           N  
ATOM   2529  CA  GLY B  50      28.380  95.244  -2.331  1.00 23.06           C  
ATOM   2530  C   GLY B  50      27.366  94.685  -1.397  1.00 23.06           C  
ATOM   2531  O   GLY B  50      26.279  95.252  -1.204  1.00 23.06           O  
ATOM   2532  N   TYR B  51      27.598  93.538  -0.820  1.00 20.67           N  
ATOM   2533  CA  TYR B  51      26.802  92.871   0.183  1.00 20.67           C  
ATOM   2534  C   TYR B  51      27.520  93.087   1.530  1.00 20.67           C  
ATOM   2535  O   TYR B  51      28.758  93.291   1.601  1.00 20.67           O  
ATOM   2536  CB  TYR B  51      26.870  91.312  -0.044  1.00 19.97           C  
ATOM   2537  CG  TYR B  51      26.063  91.106  -1.312  1.00 19.97           C  
ATOM   2538  CD1 TYR B  51      24.681  91.154  -1.223  1.00 19.97           C  
ATOM   2539  CD2 TYR B  51      26.667  90.969  -2.562  1.00 19.97           C  
ATOM   2540  CE1 TYR B  51      23.872  91.047  -2.340  1.00 19.97           C  
ATOM   2541  CE2 TYR B  51      25.904  90.841  -3.720  1.00 19.97           C  
ATOM   2542  CZ  TYR B  51      24.495  90.883  -3.604  1.00 19.97           C  
ATOM   2543  OH  TYR B  51      23.665  90.715  -4.698  1.00 19.97           O  
ATOM   2544  N   ARG B  52      26.766  92.955   2.604  1.00 19.86           N  
ATOM   2545  CA  ARG B  52      27.266  92.958   3.985  1.00 19.86           C  
ATOM   2546  C   ARG B  52      27.481  91.437   4.297  1.00 19.86           C  
ATOM   2547  O   ARG B  52      26.633  90.545   4.048  1.00 19.86           O  
ATOM   2548  CB  ARG B  52      26.191  93.566   4.829  1.00 20.25           C  
ATOM   2549  CG  ARG B  52      26.610  93.255   6.313  1.00 20.25           C  
ATOM   2550  CD  ARG B  52      25.635  94.172   7.002  1.00 20.25           C  
ATOM   2551  NE  ARG B  52      25.763  94.014   8.403  1.00 20.25           N  
ATOM   2552  CZ  ARG B  52      24.921  94.213   9.397  1.00 20.25           C  
ATOM   2553  NH1 ARG B  52      23.664  94.610   9.075  1.00 20.25           N  
ATOM   2554  NH2 ARG B  52      25.193  94.070  10.697  1.00 20.25           N  
ATOM   2555  N   VAL B  53      28.652  91.060   4.749  1.00 19.56           N  
ATOM   2556  CA  VAL B  53      28.978  89.641   5.023  1.00 19.56           C  
ATOM   2557  C   VAL B  53      29.117  89.326   6.480  1.00 19.56           C  
ATOM   2558  O   VAL B  53      29.972  89.975   7.110  1.00 19.56           O  
ATOM   2559  CB  VAL B  53      30.312  89.380   4.232  1.00 19.83           C  
ATOM   2560  CG1 VAL B  53      30.724  87.956   4.614  1.00 19.83           C  
ATOM   2561  CG2 VAL B  53      30.171  89.530   2.732  1.00 19.83           C  
ATOM   2562  N   ILE B  54      28.400  88.358   7.032  1.00 19.81           N  
ATOM   2563  CA  ILE B  54      28.425  87.887   8.398  1.00 19.81           C  
ATOM   2564  C   ILE B  54      28.832  86.414   8.368  1.00 19.81           C  
ATOM   2565  O   ILE B  54      28.214  85.576   7.725  1.00 19.81           O  
ATOM   2566  CB  ILE B  54      27.038  88.071   9.134  1.00 21.69           C  
ATOM   2567  CG1 ILE B  54      26.833  89.626   9.176  1.00 21.69           C  
ATOM   2568  CG2 ILE B  54      26.986  87.355  10.534  1.00 21.69           C  
ATOM   2569  CD1 ILE B  54      25.496  90.178   8.678  1.00 21.69           C  
ATOM   2570  N   THR B  55      29.945  86.126   9.092  1.00 19.20           N  
ATOM   2571  CA  THR B  55      30.453  84.740   9.220  1.00 19.20           C  
ATOM   2572  C   THR B  55      30.514  84.503  10.734  1.00 19.20           C  
ATOM   2573  O   THR B  55      30.640  85.477  11.523  1.00 19.20           O  
ATOM   2574  CB  THR B  55      31.827  84.474   8.473  1.00 17.90           C  
ATOM   2575  OG1 THR B  55      32.741  85.352   9.230  1.00 17.90           O  
ATOM   2576  CG2 THR B  55      31.848  84.731   6.971  1.00 17.90           C  
ATOM   2577  N   TYR B  56      30.327  83.274  11.136  1.00 19.94           N  
ATOM   2578  CA  TYR B  56      30.467  82.939  12.567  1.00 19.94           C  
ATOM   2579  C   TYR B  56      31.041  81.489  12.571  1.00 19.94           C  
ATOM   2580  O   TYR B  56      30.915  80.770  11.568  1.00 19.94           O  
ATOM   2581  CB  TYR B  56      29.253  83.129  13.502  1.00 21.86           C  
ATOM   2582  CG  TYR B  56      28.218  82.027  13.343  1.00 21.86           C  
ATOM   2583  CD1 TYR B  56      27.290  82.186  12.276  1.00 21.86           C  
ATOM   2584  CD2 TYR B  56      28.135  80.885  14.173  1.00 21.86           C  
ATOM   2585  CE1 TYR B  56      26.297  81.198  12.091  1.00 21.86           C  
ATOM   2586  CE2 TYR B  56      27.146  79.928  13.991  1.00 21.86           C  
ATOM   2587  CZ  TYR B  56      26.240  80.092  12.945  1.00 21.86           C  
ATOM   2588  OH  TYR B  56      25.190  79.222  12.638  1.00 21.86           O  
ATOM   2589  N   ASP B  57      31.644  81.209  13.703  1.00 19.15           N  
ATOM   2590  CA  ASP B  57      32.252  79.910  14.011  1.00 19.15           C  
ATOM   2591  C   ASP B  57      31.242  79.080  14.816  1.00 19.15           C  
ATOM   2592  O   ASP B  57      30.880  79.617  15.878  1.00 19.15           O  
ATOM   2593  CB  ASP B  57      33.552  80.107  14.826  1.00 18.57           C  
ATOM   2594  CG  ASP B  57      34.663  80.785  14.021  1.00 18.57           C  
ATOM   2595  OD1 ASP B  57      34.382  80.964  12.817  1.00 18.57           O  
ATOM   2596  OD2 ASP B  57      35.702  81.113  14.579  1.00 18.57           O  
ATOM   2597  N   ARG B  58      30.822  77.949  14.355  1.00 18.23           N  
ATOM   2598  CA  ARG B  58      29.872  77.103  15.086  1.00 18.23           C  
ATOM   2599  C   ARG B  58      30.484  76.750  16.462  1.00 18.23           C  
ATOM   2600  O   ARG B  58      31.750  76.665  16.534  1.00 18.23           O  
ATOM   2601  CB  ARG B  58      29.740  75.775  14.273  1.00 15.57           C  
ATOM   2602  CG  ARG B  58      28.799  74.709  14.853  1.00 15.57           C  
ATOM   2603  CD  ARG B  58      28.504  73.517  13.919  1.00 15.57           C  
ATOM   2604  NE  ARG B  58      27.950  73.871  12.580  1.00 15.57           N  
ATOM   2605  CZ  ARG B  58      28.527  74.095  11.412  1.00 15.57           C  
ATOM   2606  NH1 ARG B  58      29.857  74.001  11.287  1.00 15.57           N  
ATOM   2607  NH2 ARG B  58      27.697  74.456  10.443  1.00 15.57           N  
ATOM   2608  N   ARG B  59      29.714  76.523  17.509  1.00 18.83           N  
ATOM   2609  CA  ARG B  59      30.224  76.083  18.802  1.00 18.83           C  
ATOM   2610  C   ARG B  59      31.214  74.904  18.593  1.00 18.83           C  
ATOM   2611  O   ARG B  59      30.880  73.976  17.803  1.00 18.83           O  
ATOM   2612  CB  ARG B  59      29.101  75.661  19.768  1.00 18.51           C  
ATOM   2613  CG  ARG B  59      28.203  74.531  19.328  1.00 18.51           C  
ATOM   2614  CD  ARG B  59      27.384  74.093  20.504  1.00 18.51           C  
ATOM   2615  NE  ARG B  59      26.430  75.163  20.858  1.00 18.51           N  
ATOM   2616  CZ  ARG B  59      25.879  75.212  22.108  1.00 18.51           C  
ATOM   2617  NH1 ARG B  59      26.144  74.300  23.067  1.00 18.51           N  
ATOM   2618  NH2 ARG B  59      25.074  76.174  22.553  1.00 18.51           N  
ATOM   2619  N   GLY B  60      32.399  74.985  19.274  1.00 18.18           N  
ATOM   2620  CA  GLY B  60      33.413  73.945  19.233  1.00 18.18           C  
ATOM   2621  C   GLY B  60      34.439  74.020  18.154  1.00 18.18           C  
ATOM   2622  O   GLY B  60      35.406  73.200  18.022  1.00 18.18           O  
ATOM   2623  N   PHE B  61      34.335  75.065  17.308  1.00 17.38           N  
ATOM   2624  CA  PHE B  61      35.146  75.321  16.110  1.00 17.38           C  
ATOM   2625  C   PHE B  61      35.698  76.733  16.095  1.00 17.38           C  
ATOM   2626  O   PHE B  61      35.091  77.599  16.688  1.00 17.38           O  
ATOM   2627  CB  PHE B  61      34.388  75.021  14.770  1.00 17.04           C  
ATOM   2628  CG  PHE B  61      33.913  73.550  14.701  1.00 17.04           C  
ATOM   2629  CD1 PHE B  61      34.788  72.594  14.185  1.00 17.04           C  
ATOM   2630  CD2 PHE B  61      32.658  73.179  15.213  1.00 17.04           C  
ATOM   2631  CE1 PHE B  61      34.372  71.234  14.233  1.00 17.04           C  
ATOM   2632  CE2 PHE B  61      32.286  71.811  15.234  1.00 17.04           C  
ATOM   2633  CZ  PHE B  61      33.123  70.818  14.753  1.00 17.04           C  
ATOM   2634  N   GLY B  62      36.836  76.775  15.403  1.00 18.98           N  
ATOM   2635  CA  GLY B  62      37.551  78.042  15.186  1.00 18.98           C  
ATOM   2636  C   GLY B  62      37.834  78.749  16.518  1.00 18.98           C  
ATOM   2637  O   GLY B  62      38.491  78.131  17.401  1.00 18.98           O  
ATOM   2638  N   GLN B  63      37.364  79.985  16.576  1.00 19.08           N  
ATOM   2639  CA  GLN B  63      37.481  80.785  17.758  1.00 19.08           C  
ATOM   2640  C   GLN B  63      36.242  80.703  18.679  1.00 19.08           C  
ATOM   2641  O   GLN B  63      36.402  81.500  19.648  1.00 19.08           O  
ATOM   2642  CB  GLN B  63      37.833  82.242  17.461  1.00 21.64           C  
ATOM   2643  CG  GLN B  63      39.234  82.206  16.830  1.00 21.64           C  
ATOM   2644  CD  GLN B  63      39.596  83.516  16.195  1.00 21.64           C  
ATOM   2645  OE1 GLN B  63      39.442  83.788  14.992  1.00 21.64           O  
ATOM   2646  NE2 GLN B  63      40.102  84.401  17.053  1.00 21.64           N  
ATOM   2647  N   SER B  64      35.229  79.906  18.443  1.00 18.67           N  
ATOM   2648  CA  SER B  64      34.079  79.874  19.382  1.00 18.67           C  
ATOM   2649  C   SER B  64      34.488  79.071  20.591  1.00 18.67           C  
ATOM   2650  O   SER B  64      35.548  78.376  20.573  1.00 18.67           O  
ATOM   2651  CB  SER B  64      32.934  79.236  18.603  1.00 16.92           C  
ATOM   2652  OG  SER B  64      32.523  80.305  17.781  1.00 16.92           O  
ATOM   2653  N   SER B  65      33.735  79.115  21.630  1.00 19.49           N  
ATOM   2654  CA  SER B  65      33.814  78.331  22.892  1.00 19.49           C  
ATOM   2655  C   SER B  65      33.719  76.839  22.415  1.00 19.49           C  
ATOM   2656  O   SER B  65      33.217  76.482  21.336  1.00 19.49           O  
ATOM   2657  CB  SER B  65      32.654  78.528  23.880  1.00 18.80           C  
ATOM   2658  OG  SER B  65      32.771  79.847  24.381  1.00 18.80           O  
ATOM   2659  N   GLN B  66      34.296  76.026  23.277  1.00 20.89           N  
ATOM   2660  CA  GLN B  66      34.419  74.589  23.103  1.00 20.89           C  
ATOM   2661  C   GLN B  66      33.773  73.812  24.241  1.00 20.89           C  
ATOM   2662  O   GLN B  66      34.402  73.058  25.027  1.00 20.89           O  
ATOM   2663  CB  GLN B  66      35.891  74.178  22.875  1.00 21.36           C  
ATOM   2664  CG  GLN B  66      36.577  74.997  21.823  1.00 21.36           C  
ATOM   2665  CD  GLN B  66      38.051  74.636  21.842  1.00 21.36           C  
ATOM   2666  OE1 GLN B  66      38.629  73.998  22.701  1.00 21.36           O  
ATOM   2667  NE2 GLN B  66      38.688  75.035  20.743  1.00 21.36           N  
ATOM   2668  N   PRO B  67      32.444  73.889  24.240  1.00 21.71           N  
ATOM   2669  CA  PRO B  67      31.661  73.137  25.255  1.00 21.71           C  
ATOM   2670  C   PRO B  67      31.657  71.632  24.952  1.00 21.71           C  
ATOM   2671  O   PRO B  67      31.954  71.126  23.834  1.00 21.71           O  
ATOM   2672  CB  PRO B  67      30.262  73.801  25.217  1.00 21.05           C  
ATOM   2673  CG  PRO B  67      30.159  74.061  23.724  1.00 21.05           C  
ATOM   2674  CD  PRO B  67      31.562  74.644  23.376  1.00 21.05           C  
ATOM   2675  N   THR B  68      31.232  70.897  25.980  1.00 23.22           N  
ATOM   2676  CA  THR B  68      31.124  69.432  25.744  1.00 23.22           C  
ATOM   2677  C   THR B  68      29.626  69.133  25.660  1.00 23.22           C  
ATOM   2678  O   THR B  68      29.248  67.985  25.974  1.00 23.22           O  
ATOM   2679  CB  THR B  68      32.053  68.586  26.689  1.00 22.16           C  
ATOM   2680  OG1 THR B  68      31.548  68.852  28.007  1.00 22.16           O  
ATOM   2681  CG2 THR B  68      33.537  68.921  26.499  1.00 22.16           C  
ATOM   2682  N   THR B  69      28.804  70.062  25.251  1.00 24.27           N  
ATOM   2683  CA  THR B  69      27.375  69.930  25.105  1.00 24.27           C  
ATOM   2684  C   THR B  69      26.723  70.672  23.922  1.00 24.27           C  
ATOM   2685  O   THR B  69      27.242  71.729  23.448  1.00 24.27           O  
ATOM   2686  CB  THR B  69      26.561  70.502  26.363  1.00 27.30           C  
ATOM   2687  OG1 THR B  69      26.993  71.908  26.646  1.00 27.30           O  
ATOM   2688  CG2 THR B  69      26.721  69.796  27.678  1.00 27.30           C  
ATOM   2689  N   GLY B  70      25.521  70.171  23.516  1.00 22.11           N  
ATOM   2690  CA  GLY B  70      24.724  70.820  22.478  1.00 22.11           C  
ATOM   2691  C   GLY B  70      25.155  70.583  21.057  1.00 22.11           C  
ATOM   2692  O   GLY B  70      24.890  71.434  20.166  1.00 22.11           O  
ATOM   2693  N   TYR B  71      25.733  69.391  20.862  1.00 21.77           N  
ATOM   2694  CA  TYR B  71      26.160  69.043  19.463  1.00 21.77           C  
ATOM   2695  C   TYR B  71      25.008  68.350  18.773  1.00 21.77           C  
ATOM   2696  O   TYR B  71      25.017  67.108  18.726  1.00 21.77           O  
ATOM   2697  CB  TYR B  71      27.494  68.229  19.415  1.00 20.56           C  
ATOM   2698  CG  TYR B  71      28.597  69.175  19.940  1.00 20.56           C  
ATOM   2699  CD1 TYR B  71      29.070  70.189  19.065  1.00 20.56           C  
ATOM   2700  CD2 TYR B  71      29.050  69.064  21.249  1.00 20.56           C  
ATOM   2701  CE1 TYR B  71      30.026  71.089  19.483  1.00 20.56           C  
ATOM   2702  CE2 TYR B  71      30.028  69.996  21.645  1.00 20.56           C  
ATOM   2703  CZ  TYR B  71      30.481  70.998  20.804  1.00 20.56           C  
ATOM   2704  OH  TYR B  71      31.366  71.873  21.310  1.00 20.56           O  
ATOM   2705  N   ASP B  72      24.040  69.061  18.244  1.00 21.18           N  
ATOM   2706  CA  ASP B  72      22.865  68.604  17.549  1.00 21.18           C  
ATOM   2707  C   ASP B  72      22.228  69.828  16.822  1.00 21.18           C  
ATOM   2708  O   ASP B  72      22.443  70.945  17.299  1.00 21.18           O  
ATOM   2709  CB  ASP B  72      21.941  67.952  18.603  1.00 24.26           C  
ATOM   2710  CG  ASP B  72      21.248  68.964  19.456  1.00 24.26           C  
ATOM   2711  OD1 ASP B  72      20.199  69.573  19.132  1.00 24.26           O  
ATOM   2712  OD2 ASP B  72      21.718  69.275  20.604  1.00 24.26           O  
ATOM   2713  N   TYR B  73      21.505  69.524  15.756  1.00 19.64           N  
ATOM   2714  CA  TYR B  73      20.900  70.517  14.935  1.00 19.64           C  
ATOM   2715  C   TYR B  73      19.892  71.413  15.615  1.00 19.64           C  
ATOM   2716  O   TYR B  73      19.795  72.563  15.110  1.00 19.64           O  
ATOM   2717  CB  TYR B  73      20.420  70.007  13.566  1.00 18.51           C  
ATOM   2718  CG  TYR B  73      21.650  69.992  12.670  1.00 18.51           C  
ATOM   2719  CD1 TYR B  73      22.148  71.131  12.089  1.00 18.51           C  
ATOM   2720  CD2 TYR B  73      22.324  68.777  12.457  1.00 18.51           C  
ATOM   2721  CE1 TYR B  73      23.297  71.029  11.302  1.00 18.51           C  
ATOM   2722  CE2 TYR B  73      23.463  68.651  11.652  1.00 18.51           C  
ATOM   2723  CZ  TYR B  73      23.932  69.813  11.064  1.00 18.51           C  
ATOM   2724  OH  TYR B  73      25.072  69.780  10.281  1.00 18.51           O  
ATOM   2725  N   ASP B  74      19.224  70.882  16.632  1.00 20.33           N  
ATOM   2726  CA  ASP B  74      18.330  71.813  17.347  1.00 20.33           C  
ATOM   2727  C   ASP B  74      19.160  72.852  18.104  1.00 20.33           C  
ATOM   2728  O   ASP B  74      18.662  73.982  17.982  1.00 20.33           O  
ATOM   2729  CB  ASP B  74      17.380  71.178  18.338  1.00 24.76           C  
ATOM   2730  CG  ASP B  74      16.299  70.514  17.479  1.00 24.76           C  
ATOM   2731  OD1 ASP B  74      15.666  71.097  16.555  1.00 24.76           O  
ATOM   2732  OD2 ASP B  74      16.102  69.298  17.773  1.00 24.76           O  
ATOM   2733  N   THR B  75      20.245  72.544  18.817  1.00 19.08           N  
ATOM   2734  CA  THR B  75      21.060  73.539  19.470  1.00 19.08           C  
ATOM   2735  C   THR B  75      21.737  74.420  18.444  1.00 19.08           C  
ATOM   2736  O   THR B  75      21.765  75.665  18.574  1.00 19.08           O  
ATOM   2737  CB  THR B  75      22.208  72.892  20.346  1.00 20.21           C  
ATOM   2738  OG1 THR B  75      21.339  72.056  21.200  1.00 20.21           O  
ATOM   2739  CG2 THR B  75      23.005  73.931  21.124  1.00 20.21           C  
ATOM   2740  N   PHE B  76      22.274  73.818  17.411  1.00 17.67           N  
ATOM   2741  CA  PHE B  76      22.919  74.650  16.327  1.00 17.67           C  
ATOM   2742  C   PHE B  76      21.935  75.661  15.722  1.00 17.67           C  
ATOM   2743  O   PHE B  76      22.367  76.827  15.413  1.00 17.67           O  
ATOM   2744  CB  PHE B  76      23.612  73.777  15.338  1.00 15.83           C  
ATOM   2745  CG  PHE B  76      24.633  72.719  15.616  1.00 15.83           C  
ATOM   2746  CD1 PHE B  76      25.514  72.897  16.697  1.00 15.83           C  
ATOM   2747  CD2 PHE B  76      24.645  71.551  14.827  1.00 15.83           C  
ATOM   2748  CE1 PHE B  76      26.441  71.831  16.862  1.00 15.83           C  
ATOM   2749  CE2 PHE B  76      25.578  70.521  15.027  1.00 15.83           C  
ATOM   2750  CZ  PHE B  76      26.525  70.641  16.083  1.00 15.83           C  
ATOM   2751  N   ALA B  77      20.668  75.342  15.480  1.00 18.42           N  
ATOM   2752  CA  ALA B  77      19.636  76.247  14.917  1.00 18.42           C  
ATOM   2753  C   ALA B  77      19.315  77.367  15.926  1.00 18.42           C  
ATOM   2754  O   ALA B  77      19.143  78.589  15.568  1.00 18.42           O  
ATOM   2755  CB  ALA B  77      18.356  75.533  14.453  1.00 17.20           C  
ATOM   2756  N   ALA B  78      19.314  76.965  17.217  1.00 18.92           N  
ATOM   2757  CA  ALA B  78      19.054  77.948  18.291  1.00 18.92           C  
ATOM   2758  C   ALA B  78      20.123  79.027  18.409  1.00 18.92           C  
ATOM   2759  O   ALA B  78      19.887  80.231  18.680  1.00 18.92           O  
ATOM   2760  CB  ALA B  78      18.944  77.240  19.653  1.00 18.78           C  
ATOM   2761  N   ASP B  79      21.390  78.526  18.231  1.00 19.56           N  
ATOM   2762  CA  ASP B  79      22.616  79.348  18.216  1.00 19.56           C  
ATOM   2763  C   ASP B  79      22.450  80.361  17.024  1.00 19.56           C  
ATOM   2764  O   ASP B  79      22.739  81.503  17.372  1.00 19.56           O  
ATOM   2765  CB  ASP B  79      23.898  78.519  17.999  1.00 20.94           C  
ATOM   2766  CG  ASP B  79      24.387  77.635  19.130  1.00 20.94           C  
ATOM   2767  OD1 ASP B  79      23.777  77.713  20.237  1.00 20.94           O  
ATOM   2768  OD2 ASP B  79      25.380  76.896  18.948  1.00 20.94           O  
ATOM   2769  N   LEU B  80      22.090  79.852  15.838  1.00 19.06           N  
ATOM   2770  CA  LEU B  80      21.919  80.686  14.684  1.00 19.06           C  
ATOM   2771  C   LEU B  80      20.809  81.665  14.966  1.00 19.06           C  
ATOM   2772  O   LEU B  80      20.953  82.848  14.632  1.00 19.06           O  
ATOM   2773  CB  LEU B  80      21.616  79.829  13.460  1.00 17.98           C  
ATOM   2774  CG  LEU B  80      21.235  80.684  12.243  1.00 17.98           C  
ATOM   2775  CD1 LEU B  80      22.425  81.628  11.984  1.00 17.98           C  
ATOM   2776  CD2 LEU B  80      20.933  79.787  11.035  1.00 17.98           C  
ATOM   2777  N   ASN B  81      19.718  81.242  15.553  1.00 20.16           N  
ATOM   2778  CA  ASN B  81      18.638  82.179  15.858  1.00 20.16           C  
ATOM   2779  C   ASN B  81      19.127  83.372  16.669  1.00 20.16           C  
ATOM   2780  O   ASN B  81      18.845  84.593  16.520  1.00 20.16           O  
ATOM   2781  CB  ASN B  81      17.526  81.290  16.458  1.00 22.15           C  
ATOM   2782  CG  ASN B  81      16.372  82.209  16.908  1.00 22.15           C  
ATOM   2783  OD1 ASN B  81      16.170  82.255  18.171  1.00 22.15           O  
ATOM   2784  ND2 ASN B  81      15.603  82.979  16.159  1.00 22.15           N  
ATOM   2785  N   THR B  82      19.897  83.002  17.682  1.00 23.36           N  
ATOM   2786  CA  THR B  82      20.545  83.960  18.590  1.00 23.36           C  
ATOM   2787  C   THR B  82      21.441  84.950  17.793  1.00 23.36           C  
ATOM   2788  O   THR B  82      21.368  86.177  18.155  1.00 23.36           O  
ATOM   2789  CB  THR B  82      21.331  83.327  19.808  1.00 25.55           C  
ATOM   2790  OG1 THR B  82      20.352  82.374  20.420  1.00 25.55           O  
ATOM   2791  CG2 THR B  82      21.904  84.413  20.759  1.00 25.55           C  
ATOM   2792  N   VAL B  83      22.266  84.566  16.863  1.00 22.48           N  
ATOM   2793  CA  VAL B  83      23.023  85.525  16.059  1.00 22.48           C  
ATOM   2794  C   VAL B  83      22.008  86.416  15.311  1.00 22.48           C  
ATOM   2795  O   VAL B  83      22.204  87.631  15.434  1.00 22.48           O  
ATOM   2796  CB  VAL B  83      23.929  84.728  15.082  1.00 22.48           C  
ATOM   2797  CG1 VAL B  83      24.616  85.660  14.088  1.00 22.48           C  
ATOM   2798  CG2 VAL B  83      24.895  83.801  15.877  1.00 22.48           C  
ATOM   2799  N   LEU B  84      20.990  85.921  14.659  1.00 23.82           N  
ATOM   2800  CA  LEU B  84      20.042  86.712  13.894  1.00 23.82           C  
ATOM   2801  C   LEU B  84      19.256  87.765  14.700  1.00 23.82           C  
ATOM   2802  O   LEU B  84      19.085  88.888  14.179  1.00 23.82           O  
ATOM   2803  CB  LEU B  84      19.071  85.837  13.085  1.00 24.76           C  
ATOM   2804  CG  LEU B  84      19.778  84.845  12.165  1.00 24.76           C  
ATOM   2805  CD1 LEU B  84      18.858  84.042  11.272  1.00 24.76           C  
ATOM   2806  CD2 LEU B  84      20.750  85.542  11.180  1.00 24.76           C  
ATOM   2807  N   GLU B  85      18.849  87.257  15.865  1.00 27.35           N  
ATOM   2808  CA  GLU B  85      18.071  88.139  16.744  1.00 27.35           C  
ATOM   2809  C   GLU B  85      18.924  89.242  17.339  1.00 27.35           C  
ATOM   2810  O   GLU B  85      18.431  90.387  17.432  1.00 27.35           O  
ATOM   2811  CB  GLU B  85      17.456  87.329  17.887  1.00 32.79           C  
ATOM   2812  CG  GLU B  85      16.432  86.328  17.298  1.00 32.79           C  
ATOM   2813  CD  GLU B  85      15.187  86.873  16.637  1.00 32.79           C  
ATOM   2814  OE1 GLU B  85      14.767  87.903  17.309  1.00 32.79           O  
ATOM   2815  OE2 GLU B  85      14.536  86.498  15.624  1.00 32.79           O  
ATOM   2816  N   THR B  86      20.134  88.951  17.719  1.00 27.03           N  
ATOM   2817  CA  THR B  86      21.152  89.835  18.295  1.00 27.03           C  
ATOM   2818  C   THR B  86      21.566  90.899  17.269  1.00 27.03           C  
ATOM   2819  O   THR B  86      21.563  92.069  17.719  1.00 27.03           O  
ATOM   2820  CB  THR B  86      22.480  89.158  18.854  1.00 26.63           C  
ATOM   2821  OG1 THR B  86      21.958  88.164  19.804  1.00 26.63           O  
ATOM   2822  CG2 THR B  86      23.520  90.085  19.473  1.00 26.63           C  
ATOM   2823  N   LEU B  87      21.844  90.473  16.035  1.00 26.52           N  
ATOM   2824  CA  LEU B  87      22.197  91.483  15.015  1.00 26.52           C  
ATOM   2825  C   LEU B  87      20.906  92.094  14.437  1.00 26.52           C  
ATOM   2826  O   LEU B  87      21.073  93.123  13.763  1.00 26.52           O  
ATOM   2827  CB  LEU B  87      23.206  90.932  13.995  1.00 27.08           C  
ATOM   2828  CG  LEU B  87      24.447  90.207  14.554  1.00 27.08           C  
ATOM   2829  CD1 LEU B  87      25.308  89.549  13.451  1.00 27.08           C  
ATOM   2830  CD2 LEU B  87      25.338  91.170  15.309  1.00 27.08           C  
ATOM   2831  N   ASP B  88      19.700  91.623  14.653  1.00 26.58           N  
ATOM   2832  CA  ASP B  88      18.426  92.115  14.088  1.00 26.58           C  
ATOM   2833  C   ASP B  88      18.417  92.286  12.550  1.00 26.58           C  
ATOM   2834  O   ASP B  88      18.140  93.388  11.956  1.00 26.58           O  
ATOM   2835  CB  ASP B  88      18.027  93.363  14.853  1.00 29.77           C  
ATOM   2836  CG  ASP B  88      16.569  93.649  14.632  1.00 29.77           C  
ATOM   2837  OD1 ASP B  88      15.734  92.766  14.400  1.00 29.77           O  
ATOM   2838  OD2 ASP B  88      16.306  94.869  14.673  1.00 29.77           O  
ATOM   2839  N   LEU B  89      18.796  91.151  11.910  1.00 25.82           N  
ATOM   2840  CA  LEU B  89      18.876  91.132  10.461  1.00 25.82           C  
ATOM   2841  C   LEU B  89      17.465  91.001   9.883  1.00 25.82           C  
ATOM   2842  O   LEU B  89      16.590  90.325  10.425  1.00 25.82           O  
ATOM   2843  CB  LEU B  89      19.858  90.068  10.021  1.00 25.11           C  
ATOM   2844  CG  LEU B  89      21.273  90.228  10.570  1.00 25.11           C  
ATOM   2845  CD1 LEU B  89      22.138  89.108   9.981  1.00 25.11           C  
ATOM   2846  CD2 LEU B  89      21.935  91.514  10.206  1.00 25.11           C  
ATOM   2847  N   GLN B  90      17.331  91.688   8.793  1.00 27.92           N  
ATOM   2848  CA  GLN B  90      16.137  91.795   7.979  1.00 27.92           C  
ATOM   2849  C   GLN B  90      16.563  91.464   6.543  1.00 27.92           C  
ATOM   2850  O   GLN B  90      17.660  91.870   6.210  1.00 27.92           O  
ATOM   2851  CB  GLN B  90      15.513  93.191   8.085  1.00 38.93           C  
ATOM   2852  CG  GLN B  90      14.883  93.642   9.389  1.00 38.93           C  
ATOM   2853  CD  GLN B  90      13.984  92.592  10.046  1.00 38.93           C  
ATOM   2854  OE1 GLN B  90      13.192  91.770   9.451  1.00 38.93           O  
ATOM   2855  NE2 GLN B  90      14.020  92.487  11.422  1.00 38.93           N  
ATOM   2856  N   ASP B  91      15.811  90.751   5.736  1.00 27.64           N  
ATOM   2857  CA  ASP B  91      16.181  90.389   4.365  1.00 27.64           C  
ATOM   2858  C   ASP B  91      17.547  89.752   4.178  1.00 27.64           C  
ATOM   2859  O   ASP B  91      18.237  90.076   3.203  1.00 27.64           O  
ATOM   2860  CB  ASP B  91      16.273  91.639   3.445  1.00 37.04           C  
ATOM   2861  CG  ASP B  91      14.819  91.864   3.083  1.00 37.04           C  
ATOM   2862  OD1 ASP B  91      14.122  90.917   2.529  1.00 37.04           O  
ATOM   2863  OD2 ASP B  91      14.348  92.978   3.472  1.00 37.04           O  
ATOM   2864  N   ALA B  92      17.851  88.891   5.133  1.00 22.74           N  
ATOM   2865  CA  ALA B  92      19.202  88.226   5.092  1.00 22.74           C  
ATOM   2866  C   ALA B  92      19.065  87.046   4.175  1.00 22.74           C  
ATOM   2867  O   ALA B  92      17.989  86.505   3.935  1.00 22.74           O  
ATOM   2868  CB  ALA B  92      19.491  87.769   6.509  1.00 22.29           C  
ATOM   2869  N   VAL B  93      20.201  86.669   3.659  1.00 20.84           N  
ATOM   2870  CA  VAL B  93      20.335  85.499   2.817  1.00 20.84           C  
ATOM   2871  C   VAL B  93      21.128  84.520   3.699  1.00 20.84           C  
ATOM   2872  O   VAL B  93      22.173  84.896   4.291  1.00 20.84           O  
ATOM   2873  CB  VAL B  93      21.000  85.962   1.548  1.00 21.02           C  
ATOM   2874  CG1 VAL B  93      21.273  84.711   0.707  1.00 21.02           C  
ATOM   2875  CG2 VAL B  93      20.229  87.025   0.764  1.00 21.02           C  
ATOM   2876  N   LEU B  94      20.681  83.285   3.891  1.00 20.26           N  
ATOM   2877  CA  LEU B  94      21.437  82.274   4.683  1.00 20.26           C  
ATOM   2878  C   LEU B  94      22.191  81.357   3.632  1.00 20.26           C  
ATOM   2879  O   LEU B  94      21.518  80.792   2.734  1.00 20.26           O  
ATOM   2880  CB  LEU B  94      20.571  81.425   5.632  1.00 21.31           C  
ATOM   2881  CG  LEU B  94      19.673  82.150   6.625  1.00 21.31           C  
ATOM   2882  CD1 LEU B  94      18.770  81.102   7.345  1.00 21.31           C  
ATOM   2883  CD2 LEU B  94      20.670  82.879   7.550  1.00 21.31           C  
ATOM   2884  N   VAL B  95      23.517  81.254   3.781  1.00 18.81           N  
ATOM   2885  CA  VAL B  95      24.314  80.432   2.880  1.00 18.81           C  
ATOM   2886  C   VAL B  95      24.947  79.309   3.700  1.00 18.81           C  
ATOM   2887  O   VAL B  95      25.843  79.620   4.512  1.00 18.81           O  
ATOM   2888  CB  VAL B  95      25.307  81.320   2.079  1.00 17.13           C  
ATOM   2889  CG1 VAL B  95      26.077  80.331   1.190  1.00 17.13           C  
ATOM   2890  CG2 VAL B  95      24.600  82.402   1.321  1.00 17.13           C  
ATOM   2891  N   GLY B  96      24.606  78.049   3.586  1.00 19.16           N  
ATOM   2892  CA  GLY B  96      25.298  77.024   4.405  1.00 19.16           C  
ATOM   2893  C   GLY B  96      26.161  76.206   3.454  1.00 19.16           C  
ATOM   2894  O   GLY B  96      25.893  76.004   2.248  1.00 19.16           O  
ATOM   2895  N   PHE B  97      27.213  75.713   4.099  1.00 19.35           N  
ATOM   2896  CA  PHE B  97      28.137  74.852   3.345  1.00 19.35           C  
ATOM   2897  C   PHE B  97      28.253  73.551   4.175  1.00 19.35           C  
ATOM   2898  O   PHE B  97      28.536  73.705   5.403  1.00 19.35           O  
ATOM   2899  CB  PHE B  97      29.450  75.554   2.986  1.00 19.50           C  
ATOM   2900  CG  PHE B  97      30.500  74.549   2.595  1.00 19.50           C  
ATOM   2901  CD1 PHE B  97      30.494  73.972   1.304  1.00 19.50           C  
ATOM   2902  CD2 PHE B  97      31.474  74.126   3.538  1.00 19.50           C  
ATOM   2903  CE1 PHE B  97      31.470  73.029   1.020  1.00 19.50           C  
ATOM   2904  CE2 PHE B  97      32.475  73.189   3.218  1.00 19.50           C  
ATOM   2905  CZ  PHE B  97      32.485  72.649   1.897  1.00 19.50           C  
ATOM   2906  N   SER B  98      28.059  72.417   3.500  1.00 19.65           N  
ATOM   2907  CA  SER B  98      28.198  71.046   4.090  1.00 19.65           C  
ATOM   2908  C   SER B  98      27.390  70.999   5.376  1.00 19.65           C  
ATOM   2909  O   SER B  98      26.138  71.183   5.379  1.00 19.65           O  
ATOM   2910  CB  SER B  98      29.736  70.842   4.161  1.00 19.35           C  
ATOM   2911  OG  SER B  98      30.165  69.614   4.746  1.00 19.35           O  
ATOM   2912  N   MET B  99      28.014  70.806   6.531  1.00 20.29           N  
ATOM   2913  CA  MET B  99      27.345  70.818   7.839  1.00 20.29           C  
ATOM   2914  C   MET B  99      26.430  72.049   7.960  1.00 20.29           C  
ATOM   2915  O   MET B  99      25.340  71.891   8.529  1.00 20.29           O  
ATOM   2916  CB  MET B  99      28.423  70.871   8.953  1.00 22.87           C  
ATOM   2917  CG  MET B  99      28.002  70.162  10.167  1.00 22.87           C  
ATOM   2918  SD  MET B  99      29.395  69.817  11.367  1.00 22.87           S  
ATOM   2919  CE  MET B  99      28.116  69.732  12.722  1.00 22.87           C  
ATOM   2920  N   GLY B 100      26.851  73.242   7.509  1.00 17.73           N  
ATOM   2921  CA  GLY B 100      26.023  74.427   7.606  1.00 17.73           C  
ATOM   2922  C   GLY B 100      24.709  74.296   6.825  1.00 17.73           C  
ATOM   2923  O   GLY B 100      23.813  75.129   7.132  1.00 17.73           O  
ATOM   2924  N   THR B 101      24.523  73.388   5.858  1.00 16.65           N  
ATOM   2925  CA  THR B 101      23.211  73.304   5.198  1.00 16.65           C  
ATOM   2926  C   THR B 101      22.141  72.781   6.138  1.00 16.65           C  
ATOM   2927  O   THR B 101      20.925  72.998   5.923  1.00 16.65           O  
ATOM   2928  CB  THR B 101      23.319  72.398   3.916  1.00 15.79           C  
ATOM   2929  OG1 THR B 101      23.844  71.126   4.357  1.00 15.79           O  
ATOM   2930  CG2 THR B 101      24.174  73.096   2.821  1.00 15.79           C  
ATOM   2931  N   GLY B 102      22.600  72.092   7.167  1.00 17.51           N  
ATOM   2932  CA  GLY B 102      21.858  71.517   8.275  1.00 17.51           C  
ATOM   2933  C   GLY B 102      21.254  72.655   9.088  1.00 17.51           C  
ATOM   2934  O   GLY B 102      20.031  72.663   9.369  1.00 17.51           O  
ATOM   2935  N   GLU B 103      21.983  73.682   9.524  1.00 18.57           N  
ATOM   2936  CA  GLU B 103      21.425  74.803  10.236  1.00 18.57           C  
ATOM   2937  C   GLU B 103      20.420  75.577   9.384  1.00 18.57           C  
ATOM   2938  O   GLU B 103      19.376  76.119   9.948  1.00 18.57           O  
ATOM   2939  CB  GLU B 103      22.443  75.908  10.664  1.00 19.15           C  
ATOM   2940  CG  GLU B 103      23.293  75.578  11.849  1.00 19.15           C  
ATOM   2941  CD  GLU B 103      24.625  74.901  11.785  1.00 19.15           C  
ATOM   2942  OE1 GLU B 103      24.955  74.228  10.796  1.00 19.15           O  
ATOM   2943  OE2 GLU B 103      25.422  75.054  12.715  1.00 19.15           O  
ATOM   2944  N   VAL B 104      20.717  75.772   8.054  1.00 18.88           N  
ATOM   2945  CA  VAL B 104      19.722  76.563   7.225  1.00 18.88           C  
ATOM   2946  C   VAL B 104      18.349  75.829   7.252  1.00 18.88           C  
ATOM   2947  O   VAL B 104      17.366  76.522   7.560  1.00 18.88           O  
ATOM   2948  CB  VAL B 104      20.288  76.823   5.814  1.00 18.57           C  
ATOM   2949  CG1 VAL B 104      19.266  77.523   4.948  1.00 18.57           C  
ATOM   2950  CG2 VAL B 104      21.614  77.546   5.823  1.00 18.57           C  
ATOM   2951  N   ALA B 105      18.266  74.507   6.967  1.00 19.32           N  
ATOM   2952  CA  ALA B 105      16.979  73.787   7.005  1.00 19.32           C  
ATOM   2953  C   ALA B 105      16.250  73.796   8.357  1.00 19.32           C  
ATOM   2954  O   ALA B 105      15.002  73.989   8.496  1.00 19.32           O  
ATOM   2955  CB  ALA B 105      17.316  72.340   6.583  1.00 18.73           C  
ATOM   2956  N   ARG B 106      16.961  73.506   9.447  1.00 19.66           N  
ATOM   2957  CA  ARG B 106      16.382  73.438  10.789  1.00 19.66           C  
ATOM   2958  C   ARG B 106      15.936  74.810  11.292  1.00 19.66           C  
ATOM   2959  O   ARG B 106      14.902  74.935  11.999  1.00 19.66           O  
ATOM   2960  CB  ARG B 106      17.376  72.710  11.748  1.00 22.55           C  
ATOM   2961  CG  ARG B 106      16.799  72.505  13.144  1.00 22.55           C  
ATOM   2962  CD  ARG B 106      15.441  71.847  13.097  1.00 22.55           C  
ATOM   2963  NE  ARG B 106      15.575  70.542  12.456  1.00 22.55           N  
ATOM   2964  CZ  ARG B 106      16.102  69.387  12.870  1.00 22.55           C  
ATOM   2965  NH1 ARG B 106      16.668  69.093  14.074  1.00 22.55           N  
ATOM   2966  NH2 ARG B 106      16.161  68.298  12.026  1.00 22.55           N  
ATOM   2967  N   TYR B 107      16.770  75.812  11.031  1.00 20.10           N  
ATOM   2968  CA  TYR B 107      16.397  77.153  11.458  1.00 20.10           C  
ATOM   2969  C   TYR B 107      15.060  77.579  10.832  1.00 20.10           C  
ATOM   2970  O   TYR B 107      14.103  78.104  11.463  1.00 20.10           O  
ATOM   2971  CB  TYR B 107      17.531  78.151  11.106  1.00 19.15           C  
ATOM   2972  CG  TYR B 107      17.037  79.583  11.413  1.00 19.15           C  
ATOM   2973  CD1 TYR B 107      17.079  80.181  12.690  1.00 19.15           C  
ATOM   2974  CD2 TYR B 107      16.478  80.289  10.345  1.00 19.15           C  
ATOM   2975  CE1 TYR B 107      16.566  81.457  12.882  1.00 19.15           C  
ATOM   2976  CE2 TYR B 107      15.921  81.547  10.556  1.00 19.15           C  
ATOM   2977  CZ  TYR B 107      15.992  82.149  11.841  1.00 19.15           C  
ATOM   2978  OH  TYR B 107      15.501  83.444  11.878  1.00 19.15           O  
ATOM   2979  N   VAL B 108      14.918  77.510   9.535  1.00 22.17           N  
ATOM   2980  CA  VAL B 108      13.799  77.887   8.663  1.00 22.17           C  
ATOM   2981  C   VAL B 108      12.577  77.128   9.166  1.00 22.17           C  
ATOM   2982  O   VAL B 108      11.485  77.697   9.378  1.00 22.17           O  
ATOM   2983  CB  VAL B 108      14.263  77.705   7.187  1.00 22.96           C  
ATOM   2984  CG1 VAL B 108      13.192  77.179   6.301  1.00 22.96           C  
ATOM   2985  CG2 VAL B 108      14.908  78.985   6.651  1.00 22.96           C  
ATOM   2986  N   SER B 109      12.798  75.865   9.460  1.00 22.47           N  
ATOM   2987  CA  SER B 109      11.711  74.994   9.946  1.00 22.47           C  
ATOM   2988  C   SER B 109      11.188  75.265  11.313  1.00 22.47           C  
ATOM   2989  O   SER B 109       9.999  75.307  11.729  1.00 22.47           O  
ATOM   2990  CB  SER B 109      12.327  73.621   9.680  1.00 24.54           C  
ATOM   2991  OG  SER B 109      11.663  72.722  10.467  1.00 24.54           O  
ATOM   2992  N   SER B 110      12.097  75.574  12.222  1.00 23.17           N  
ATOM   2993  CA  SER B 110      11.866  75.868  13.610  1.00 23.17           C  
ATOM   2994  C   SER B 110      11.602  77.355  13.769  1.00 23.17           C  
ATOM   2995  O   SER B 110      10.696  77.627  14.615  1.00 23.17           O  
ATOM   2996  CB  SER B 110      12.963  75.451  14.596  1.00 23.12           C  
ATOM   2997  OG  SER B 110      13.082  74.015  14.653  1.00 23.12           O  
ATOM   2998  N   TYR B 111      12.222  78.304  13.138  1.00 23.24           N  
ATOM   2999  CA  TYR B 111      11.844  79.686  13.464  1.00 23.24           C  
ATOM   3000  C   TYR B 111      11.161  80.397  12.324  1.00 23.24           C  
ATOM   3001  O   TYR B 111      10.875  81.585  12.667  1.00 23.24           O  
ATOM   3002  CB  TYR B 111      13.134  80.500  13.748  1.00 23.49           C  
ATOM   3003  CG  TYR B 111      13.840  79.735  14.854  1.00 23.49           C  
ATOM   3004  CD1 TYR B 111      14.721  78.716  14.571  1.00 23.49           C  
ATOM   3005  CD2 TYR B 111      13.505  80.104  16.190  1.00 23.49           C  
ATOM   3006  CE1 TYR B 111      15.345  78.031  15.619  1.00 23.49           C  
ATOM   3007  CE2 TYR B 111      14.088  79.412  17.274  1.00 23.49           C  
ATOM   3008  CZ  TYR B 111      15.016  78.405  16.914  1.00 23.49           C  
ATOM   3009  OH  TYR B 111      15.569  77.715  17.976  1.00 23.49           O  
ATOM   3010  N   GLY B 112      11.026  79.787  11.149  1.00 22.60           N  
ATOM   3011  CA  GLY B 112      10.354  80.599  10.098  1.00 22.60           C  
ATOM   3012  C   GLY B 112      11.306  81.531   9.357  1.00 22.60           C  
ATOM   3013  O   GLY B 112      12.468  81.708   9.705  1.00 22.60           O  
ATOM   3014  N   THR B 113      10.808  82.140   8.314  1.00 21.36           N  
ATOM   3015  CA  THR B 113      11.511  83.001   7.396  1.00 21.36           C  
ATOM   3016  C   THR B 113      11.202  84.466   7.453  1.00 21.36           C  
ATOM   3017  O   THR B 113      11.483  85.139   6.409  1.00 21.36           O  
ATOM   3018  CB  THR B 113      11.334  82.239   6.010  1.00 20.83           C  
ATOM   3019  OG1 THR B 113       9.886  82.402   5.758  1.00 20.83           O  
ATOM   3020  CG2 THR B 113      11.889  80.803   6.074  1.00 20.83           C  
ATOM   3021  N   ALA B 114      10.733  85.008   8.581  1.00 20.29           N  
ATOM   3022  CA  ALA B 114      10.455  86.429   8.733  1.00 20.29           C  
ATOM   3023  C   ALA B 114      11.642  87.335   8.481  1.00 20.29           C  
ATOM   3024  O   ALA B 114      11.435  88.423   7.926  1.00 20.29           O  
ATOM   3025  CB  ALA B 114       9.893  86.755  10.127  1.00 20.28           C  
ATOM   3026  N   ARG B 115      12.873  86.971   8.819  1.00 19.15           N  
ATOM   3027  CA  ARG B 115      14.073  87.779   8.580  1.00 19.15           C  
ATOM   3028  C   ARG B 115      14.792  87.376   7.301  1.00 19.15           C  
ATOM   3029  O   ARG B 115      15.764  88.024   6.999  1.00 19.15           O  
ATOM   3030  CB  ARG B 115      15.012  87.419   9.737  1.00 22.11           C  
ATOM   3031  CG  ARG B 115      14.652  87.931  11.108  1.00 22.11           C  
ATOM   3032  CD  ARG B 115      15.803  87.663  12.082  1.00 22.11           C  
ATOM   3033  NE  ARG B 115      15.390  88.270  13.359  1.00 22.11           N  
ATOM   3034  CZ  ARG B 115      15.363  89.596  13.569  1.00 22.11           C  
ATOM   3035  NH1 ARG B 115      15.683  90.592  12.740  1.00 22.11           N  
ATOM   3036  NH2 ARG B 115      14.941  89.929  14.836  1.00 22.11           N  
ATOM   3037  N   ILE B 116      14.375  86.358   6.553  1.00 18.89           N  
ATOM   3038  CA  ILE B 116      15.105  85.811   5.408  1.00 18.89           C  
ATOM   3039  C   ILE B 116      14.571  86.109   4.041  1.00 18.89           C  
ATOM   3040  O   ILE B 116      13.310  85.852   3.944  1.00 18.89           O  
ATOM   3041  CB  ILE B 116      15.029  84.215   5.564  1.00 17.94           C  
ATOM   3042  CG1 ILE B 116      15.289  83.775   7.034  1.00 17.94           C  
ATOM   3043  CG2 ILE B 116      15.956  83.406   4.647  1.00 17.94           C  
ATOM   3044  CD1 ILE B 116      16.679  84.321   7.549  1.00 17.94           C  
ATOM   3045  N   ALA B 117      15.393  86.507   3.101  1.00 19.25           N  
ATOM   3046  CA  ALA B 117      14.912  86.731   1.721  1.00 19.25           C  
ATOM   3047  C   ALA B 117      15.152  85.523   0.805  1.00 19.25           C  
ATOM   3048  O   ALA B 117      14.402  85.224  -0.171  1.00 19.25           O  
ATOM   3049  CB  ALA B 117      15.656  87.928   1.117  1.00 18.39           C  
ATOM   3050  N   LYS B 118      16.259  84.791   1.066  1.00 20.58           N  
ATOM   3051  CA  LYS B 118      16.725  83.628   0.300  1.00 20.58           C  
ATOM   3052  C   LYS B 118      17.599  82.694   1.147  1.00 20.58           C  
ATOM   3053  O   LYS B 118      18.152  83.176   2.174  1.00 20.58           O  
ATOM   3054  CB  LYS B 118      17.693  84.041  -0.847  1.00 20.61           C  
ATOM   3055  CG  LYS B 118      17.115  85.047  -1.841  1.00 20.61           C  
ATOM   3056  CD  LYS B 118      18.163  85.456  -2.830  1.00 20.61           C  
ATOM   3057  CE  LYS B 118      17.713  86.052  -4.133  1.00 20.61           C  
ATOM   3058  NZ  LYS B 118      16.987  87.352  -3.957  1.00 20.61           N  
ATOM   3059  N   VAL B 119      17.739  81.453   0.652  1.00 19.87           N  
ATOM   3060  CA  VAL B 119      18.617  80.401   1.268  1.00 19.87           C  
ATOM   3061  C   VAL B 119      19.459  79.780   0.155  1.00 19.87           C  
ATOM   3062  O   VAL B 119      18.959  79.667  -1.017  1.00 19.87           O  
ATOM   3063  CB  VAL B 119      17.799  79.361   2.081  1.00 18.39           C  
ATOM   3064  CG1 VAL B 119      17.215  80.019   3.346  1.00 18.39           C  
ATOM   3065  CG2 VAL B 119      16.743  78.700   1.207  1.00 18.39           C  
ATOM   3066  N   ALA B 120      20.683  79.342   0.273  1.00 18.16           N  
ATOM   3067  CA  ALA B 120      21.581  78.716  -0.676  1.00 18.16           C  
ATOM   3068  C   ALA B 120      22.188  77.532   0.135  1.00 18.16           C  
ATOM   3069  O   ALA B 120      22.652  77.621   1.335  1.00 18.16           O  
ATOM   3070  CB  ALA B 120      22.635  79.713  -1.206  1.00 16.99           C  
ATOM   3071  N   PHE B 121      22.172  76.373  -0.573  1.00 17.65           N  
ATOM   3072  CA  PHE B 121      22.674  75.092  -0.020  1.00 17.65           C  
ATOM   3073  C   PHE B 121      23.888  74.647  -0.876  1.00 17.65           C  
ATOM   3074  O   PHE B 121      23.588  74.327  -2.050  1.00 17.65           O  
ATOM   3075  CB  PHE B 121      21.553  74.057   0.073  1.00 16.76           C  
ATOM   3076  CG  PHE B 121      20.368  74.419   0.900  1.00 16.76           C  
ATOM   3077  CD1 PHE B 121      20.334  74.111   2.263  1.00 16.76           C  
ATOM   3078  CD2 PHE B 121      19.281  75.050   0.284  1.00 16.76           C  
ATOM   3079  CE1 PHE B 121      19.207  74.397   3.057  1.00 16.76           C  
ATOM   3080  CE2 PHE B 121      18.164  75.365   1.066  1.00 16.76           C  
ATOM   3081  CZ  PHE B 121      18.110  75.050   2.445  1.00 16.76           C  
ATOM   3082  N   LEU B 122      25.074  74.682  -0.295  1.00 18.83           N  
ATOM   3083  CA  LEU B 122      26.299  74.281  -1.002  1.00 18.83           C  
ATOM   3084  C   LEU B 122      26.872  72.976  -0.400  1.00 18.83           C  
ATOM   3085  O   LEU B 122      27.063  73.003   0.846  1.00 18.83           O  
ATOM   3086  CB  LEU B 122      27.360  75.388  -1.072  1.00 20.36           C  
ATOM   3087  CG  LEU B 122      26.929  76.847  -1.235  1.00 20.36           C  
ATOM   3088  CD1 LEU B 122      28.170  77.700  -1.431  1.00 20.36           C  
ATOM   3089  CD2 LEU B 122      25.980  77.135  -2.374  1.00 20.36           C  
ATOM   3090  N   ALA B 123      27.078  71.918  -1.233  1.00 19.58           N  
ATOM   3091  CA  ALA B 123      27.596  70.630  -0.689  1.00 19.58           C  
ATOM   3092  C   ALA B 123      26.677  70.172   0.485  1.00 19.58           C  
ATOM   3093  O   ALA B 123      27.145  69.926   1.587  1.00 19.58           O  
ATOM   3094  CB  ALA B 123      29.097  70.717  -0.398  1.00 17.96           C  
ATOM   3095  N   SER B 124      25.369  70.091   0.230  1.00 20.72           N  
ATOM   3096  CA  SER B 124      24.324  69.710   1.176  1.00 20.72           C  
ATOM   3097  C   SER B 124      24.298  68.267   1.746  1.00 20.72           C  
ATOM   3098  O   SER B 124      24.580  67.265   1.025  1.00 20.72           O  
ATOM   3099  CB  SER B 124      22.894  69.836   0.545  1.00 21.67           C  
ATOM   3100  OG  SER B 124      22.777  71.085  -0.057  1.00 21.67           O  
ATOM   3101  N   LEU B 125      23.847  68.265   3.002  1.00 20.29           N  
ATOM   3102  CA  LEU B 125      23.661  67.070   3.789  1.00 20.29           C  
ATOM   3103  C   LEU B 125      22.317  66.419   3.408  1.00 20.29           C  
ATOM   3104  O   LEU B 125      22.200  65.170   3.500  1.00 20.29           O  
ATOM   3105  CB  LEU B 125      23.517  67.247   5.329  1.00 20.29           C  
ATOM   3106  CG  LEU B 125      24.710  67.785   6.063  1.00 20.29           C  
ATOM   3107  CD1 LEU B 125      24.285  67.985   7.524  1.00 20.29           C  
ATOM   3108  CD2 LEU B 125      25.806  66.760   5.984  1.00 20.29           C  
ATOM   3109  N   GLU B 126      21.384  67.324   3.099  1.00 21.70           N  
ATOM   3110  CA  GLU B 126      19.988  66.971   2.747  1.00 21.70           C  
ATOM   3111  C   GLU B 126      19.798  66.038   1.502  1.00 21.70           C  
ATOM   3112  O   GLU B 126      20.548  66.023   0.524  1.00 21.70           O  
ATOM   3113  CB  GLU B 126      19.009  68.129   2.473  1.00 21.09           C  
ATOM   3114  CG  GLU B 126      18.775  69.202   3.509  1.00 21.09           C  
ATOM   3115  CD  GLU B 126      19.879  70.165   3.951  1.00 21.09           C  
ATOM   3116  OE1 GLU B 126      20.979  70.364   3.425  1.00 21.09           O  
ATOM   3117  OE2 GLU B 126      19.530  70.827   4.968  1.00 21.09           O  
ATOM   3118  N   PRO B 127      18.675  65.251   1.603  1.00 22.72           N  
ATOM   3119  CA  PRO B 127      17.682  65.249   2.729  1.00 22.72           C  
ATOM   3120  C   PRO B 127      17.862  64.405   3.973  1.00 22.72           C  
ATOM   3121  O   PRO B 127      17.363  64.796   5.087  1.00 22.72           O  
ATOM   3122  CB  PRO B 127      16.401  64.743   1.991  1.00 21.68           C  
ATOM   3123  CG  PRO B 127      16.733  64.575   0.534  1.00 21.68           C  
ATOM   3124  CD  PRO B 127      18.249  64.412   0.465  1.00 21.68           C  
ATOM   3125  N   PHE B 128      18.577  63.275   3.906  1.00 23.34           N  
ATOM   3126  CA  PHE B 128      18.763  62.307   5.031  1.00 23.34           C  
ATOM   3127  C   PHE B 128      19.850  61.325   4.586  1.00 23.34           C  
ATOM   3128  O   PHE B 128      19.588  60.463   3.697  1.00 23.34           O  
ATOM   3129  CB  PHE B 128      17.481  61.562   5.334  1.00 21.39           C  
ATOM   3130  CG  PHE B 128      17.487  60.555   6.425  1.00 21.39           C  
ATOM   3131  CD1 PHE B 128      18.403  60.643   7.487  1.00 21.39           C  
ATOM   3132  CD2 PHE B 128      16.531  59.506   6.440  1.00 21.39           C  
ATOM   3133  CE1 PHE B 128      18.347  59.750   8.535  1.00 21.39           C  
ATOM   3134  CE2 PHE B 128      16.481  58.532   7.465  1.00 21.39           C  
ATOM   3135  CZ  PHE B 128      17.391  58.708   8.512  1.00 21.39           C  
ATOM   3136  N   LEU B 129      21.035  61.510   5.153  1.00 26.82           N  
ATOM   3137  CA  LEU B 129      22.218  60.704   4.746  1.00 26.82           C  
ATOM   3138  C   LEU B 129      22.302  59.193   5.087  1.00 26.82           C  
ATOM   3139  O   LEU B 129      22.979  58.407   4.398  1.00 26.82           O  
ATOM   3140  CB  LEU B 129      23.390  61.545   5.263  1.00 27.70           C  
ATOM   3141  CG  LEU B 129      24.274  62.417   4.421  1.00 27.70           C  
ATOM   3142  CD1 LEU B 129      25.568  62.581   5.311  1.00 27.70           C  
ATOM   3143  CD2 LEU B 129      24.556  61.922   2.981  1.00 27.70           C  
ATOM   3144  N   LEU B 130      21.595  58.840   6.157  1.00 29.66           N  
ATOM   3145  CA  LEU B 130      21.554  57.462   6.606  1.00 29.66           C  
ATOM   3146  C   LEU B 130      20.676  56.580   5.726  1.00 29.66           C  
ATOM   3147  O   LEU B 130      19.498  56.775   5.426  1.00 29.66           O  
ATOM   3148  CB  LEU B 130      21.154  57.597   8.052  1.00 29.69           C  
ATOM   3149  CG  LEU B 130      21.456  56.387   8.914  1.00 29.69           C  
ATOM   3150  CD1 LEU B 130      22.936  56.115   9.161  1.00 29.69           C  
ATOM   3151  CD2 LEU B 130      20.668  56.799  10.179  1.00 29.69           C  
ATOM   3152  N   LYS B 131      21.387  55.576   5.291  1.00 37.64           N  
ATOM   3153  CA  LYS B 131      20.766  54.571   4.449  1.00 37.64           C  
ATOM   3154  C   LYS B 131      19.974  53.651   5.406  1.00 37.64           C  
ATOM   3155  O   LYS B 131      20.597  52.911   6.165  1.00 37.64           O  
ATOM   3156  CB  LYS B 131      21.733  53.775   3.594  1.00 42.86           C  
ATOM   3157  CG  LYS B 131      20.701  52.950   2.771  1.00 42.86           C  
ATOM   3158  CD  LYS B 131      21.565  52.115   1.861  1.00 42.86           C  
ATOM   3159  CE  LYS B 131      21.830  52.892   0.565  1.00 42.86           C  
ATOM   3160  NZ  LYS B 131      21.542  52.005  -0.634  1.00 42.86           N  
ATOM   3161  N   THR B 132      18.660  53.735   5.356  1.00 44.67           N  
ATOM   3162  CA  THR B 132      17.715  52.987   6.181  1.00 44.67           C  
ATOM   3163  C   THR B 132      16.623  52.359   5.292  1.00 44.67           C  
ATOM   3164  O   THR B 132      16.682  52.421   4.063  1.00 44.67           O  
ATOM   3165  CB  THR B 132      17.067  53.771   7.376  1.00 44.15           C  
ATOM   3166  OG1 THR B 132      15.897  54.558   6.958  1.00 44.15           O  
ATOM   3167  CG2 THR B 132      18.063  54.733   8.044  1.00 44.15           C  
ATOM   3168  N   ASP B 133      15.706  51.721   6.002  1.00 51.23           N  
ATOM   3169  CA  ASP B 133      14.537  51.023   5.504  1.00 51.23           C  
ATOM   3170  C   ASP B 133      13.614  51.966   4.725  1.00 51.23           C  
ATOM   3171  O   ASP B 133      13.145  51.672   3.633  1.00 51.23           O  
ATOM   3172  CB  ASP B 133      13.555  50.643   6.660  1.00 58.08           C  
ATOM   3173  CG  ASP B 133      14.278  49.553   7.491  1.00 58.08           C  
ATOM   3174  OD1 ASP B 133      14.807  48.630   6.767  1.00 58.08           O  
ATOM   3175  OD2 ASP B 133      14.187  49.888   8.723  1.00 58.08           O  
ATOM   3176  N   ASP B 134      13.391  53.035   5.454  1.00 48.98           N  
ATOM   3177  CA  ASP B 134      12.534  54.103   4.893  1.00 48.98           C  
ATOM   3178  C   ASP B 134      13.395  55.148   4.174  1.00 48.98           C  
ATOM   3179  O   ASP B 134      12.763  56.142   3.753  1.00 48.98           O  
ATOM   3180  CB  ASP B 134      11.715  54.563   6.092  1.00 52.69           C  
ATOM   3181  CG  ASP B 134      12.396  55.627   6.963  1.00 52.69           C  
ATOM   3182  OD1 ASP B 134      13.535  55.545   7.495  1.00 52.69           O  
ATOM   3183  OD2 ASP B 134      11.549  56.596   7.033  1.00 52.69           O  
ATOM   3184  N   ASN B 135      14.694  54.936   4.066  1.00 43.00           N  
ATOM   3185  CA  ASN B 135      15.593  55.878   3.410  1.00 43.00           C  
ATOM   3186  C   ASN B 135      16.722  55.198   2.653  1.00 43.00           C  
ATOM   3187  O   ASN B 135      17.957  55.191   2.850  1.00 43.00           O  
ATOM   3188  CB  ASN B 135      16.058  56.963   4.397  1.00 39.70           C  
ATOM   3189  CG  ASN B 135      16.750  57.997   3.492  1.00 39.70           C  
ATOM   3190  OD1 ASN B 135      16.103  58.492   2.558  1.00 39.70           O  
ATOM   3191  ND2 ASN B 135      18.026  58.215   3.789  1.00 39.70           N  
ATOM   3192  N   PRO B 136      16.289  54.518   1.586  1.00 42.60           N  
ATOM   3193  CA  PRO B 136      17.161  53.762   0.624  1.00 42.60           C  
ATOM   3194  C   PRO B 136      18.081  54.618  -0.260  1.00 42.60           C  
ATOM   3195  O   PRO B 136      19.070  54.217  -0.927  1.00 42.60           O  
ATOM   3196  CB  PRO B 136      16.123  52.938  -0.183  1.00 43.45           C  
ATOM   3197  CG  PRO B 136      14.855  53.779  -0.189  1.00 43.45           C  
ATOM   3198  CD  PRO B 136      14.845  54.400   1.204  1.00 43.45           C  
ATOM   3199  N   ASP B 137      17.759  55.914  -0.269  1.00 39.28           N  
ATOM   3200  CA  ASP B 137      18.481  56.961  -0.978  1.00 39.28           C  
ATOM   3201  C   ASP B 137      19.685  57.433  -0.154  1.00 39.28           C  
ATOM   3202  O   ASP B 137      20.450  58.189  -0.750  1.00 39.28           O  
ATOM   3203  CB  ASP B 137      17.563  58.140  -1.297  1.00 43.14           C  
ATOM   3204  CG  ASP B 137      16.717  57.866  -2.559  1.00 43.14           C  
ATOM   3205  OD1 ASP B 137      17.216  57.225  -3.530  1.00 43.14           O  
ATOM   3206  OD2 ASP B 137      15.527  58.326  -2.572  1.00 43.14           O  
ATOM   3207  N   GLY B 138      19.703  56.948   1.088  1.00 34.25           N  
ATOM   3208  CA  GLY B 138      20.734  57.278   2.050  1.00 34.25           C  
ATOM   3209  C   GLY B 138      22.059  56.795   1.476  1.00 34.25           C  
ATOM   3210  O   GLY B 138      22.193  55.771   0.772  1.00 34.25           O  
ATOM   3211  N   ALA B 139      23.025  57.629   1.829  1.00 32.81           N  
ATOM   3212  CA  ALA B 139      24.383  57.386   1.337  1.00 32.81           C  
ATOM   3213  C   ALA B 139      25.014  56.171   1.991  1.00 32.81           C  
ATOM   3214  O   ALA B 139      25.644  55.415   1.216  1.00 32.81           O  
ATOM   3215  CB  ALA B 139      25.277  58.628   1.504  1.00 31.34           C  
ATOM   3216  N   ALA B 140      24.968  55.975   3.303  1.00 31.47           N  
ATOM   3217  CA  ALA B 140      25.666  54.831   3.879  1.00 31.47           C  
ATOM   3218  C   ALA B 140      24.952  54.458   5.169  1.00 31.47           C  
ATOM   3219  O   ALA B 140      24.202  55.288   5.665  1.00 31.47           O  
ATOM   3220  CB  ALA B 140      27.116  55.158   4.188  1.00 31.71           C  
ATOM   3221  N   PRO B 141      25.250  53.235   5.566  1.00 30.77           N  
ATOM   3222  CA  PRO B 141      24.667  52.728   6.831  1.00 30.77           C  
ATOM   3223  C   PRO B 141      25.395  53.386   7.997  1.00 30.77           C  
ATOM   3224  O   PRO B 141      26.465  54.002   7.889  1.00 30.77           O  
ATOM   3225  CB  PRO B 141      24.849  51.246   6.644  1.00 30.15           C  
ATOM   3226  CG  PRO B 141      26.145  51.103   5.869  1.00 30.15           C  
ATOM   3227  CD  PRO B 141      26.190  52.309   4.932  1.00 30.15           C  
ATOM   3228  N   GLN B 142      24.763  53.277   9.159  1.00 32.02           N  
ATOM   3229  CA  GLN B 142      25.199  53.782  10.447  1.00 32.02           C  
ATOM   3230  C   GLN B 142      26.706  53.550  10.733  1.00 32.02           C  
ATOM   3231  O   GLN B 142      27.435  54.450  11.145  1.00 32.02           O  
ATOM   3232  CB  GLN B 142      24.435  53.038  11.564  1.00 36.83           C  
ATOM   3233  CG  GLN B 142      24.942  53.360  12.984  1.00 36.83           C  
ATOM   3234  CD  GLN B 142      24.396  54.759  13.218  1.00 36.83           C  
ATOM   3235  OE1 GLN B 142      23.203  55.074  13.392  1.00 36.83           O  
ATOM   3236  NE2 GLN B 142      25.305  55.730  13.190  1.00 36.83           N  
ATOM   3237  N   GLU B 143      27.045  52.293  10.548  1.00 31.03           N  
ATOM   3238  CA  GLU B 143      28.409  51.835  10.849  1.00 31.03           C  
ATOM   3239  C   GLU B 143      29.443  52.665  10.116  1.00 31.03           C  
ATOM   3240  O   GLU B 143      30.593  52.747  10.562  1.00 31.03           O  
ATOM   3241  CB  GLU B 143      28.694  50.345  10.706  1.00 33.33           C  
ATOM   3242  CG  GLU B 143      28.322  49.674   9.412  1.00 33.33           C  
ATOM   3243  CD  GLU B 143      26.858  49.294   9.226  1.00 33.33           C  
ATOM   3244  OE1 GLU B 143      25.961  49.667  10.058  1.00 33.33           O  
ATOM   3245  OE2 GLU B 143      26.807  48.552   8.178  1.00 33.33           O  
ATOM   3246  N   PHE B 144      28.976  53.243   9.026  1.00 30.11           N  
ATOM   3247  CA  PHE B 144      29.903  54.123   8.304  1.00 30.11           C  
ATOM   3248  C   PHE B 144      30.189  55.402   9.097  1.00 30.11           C  
ATOM   3249  O   PHE B 144      31.397  55.723   9.238  1.00 30.11           O  
ATOM   3250  CB  PHE B 144      29.334  54.269   6.930  1.00 34.74           C  
ATOM   3251  CG  PHE B 144      30.147  55.326   6.242  1.00 34.74           C  
ATOM   3252  CD1 PHE B 144      31.310  54.931   5.528  1.00 34.74           C  
ATOM   3253  CD2 PHE B 144      29.744  56.673   6.338  1.00 34.74           C  
ATOM   3254  CE1 PHE B 144      32.079  55.905   4.866  1.00 34.74           C  
ATOM   3255  CE2 PHE B 144      30.472  57.667   5.669  1.00 34.74           C  
ATOM   3256  CZ  PHE B 144      31.651  57.272   4.952  1.00 34.74           C  
ATOM   3257  N   PHE B 145      29.212  56.121   9.585  1.00 30.18           N  
ATOM   3258  CA  PHE B 145      29.429  57.323  10.395  1.00 30.18           C  
ATOM   3259  C   PHE B 145      30.204  57.037  11.688  1.00 30.18           C  
ATOM   3260  O   PHE B 145      31.004  57.829  12.243  1.00 30.18           O  
ATOM   3261  CB  PHE B 145      28.093  57.991  10.811  1.00 30.68           C  
ATOM   3262  CG  PHE B 145      27.479  58.325   9.475  1.00 30.68           C  
ATOM   3263  CD1 PHE B 145      28.008  59.393   8.760  1.00 30.68           C  
ATOM   3264  CD2 PHE B 145      26.479  57.465   8.981  1.00 30.68           C  
ATOM   3265  CE1 PHE B 145      27.450  59.648   7.493  1.00 30.68           C  
ATOM   3266  CE2 PHE B 145      25.934  57.752   7.716  1.00 30.68           C  
ATOM   3267  CZ  PHE B 145      26.434  58.822   6.963  1.00 30.68           C  
ATOM   3268  N   ASP B 146      29.893  55.850  12.212  1.00 30.01           N  
ATOM   3269  CA  ASP B 146      30.497  55.219  13.413  1.00 30.01           C  
ATOM   3270  C   ASP B 146      32.049  55.099  13.292  1.00 30.01           C  
ATOM   3271  O   ASP B 146      32.864  55.361  14.221  1.00 30.01           O  
ATOM   3272  CB  ASP B 146      29.840  53.881  13.783  1.00 34.03           C  
ATOM   3273  CG  ASP B 146      28.429  53.813  14.320  1.00 34.03           C  
ATOM   3274  OD1 ASP B 146      27.651  54.787  14.592  1.00 34.03           O  
ATOM   3275  OD2 ASP B 146      27.917  52.673  14.532  1.00 34.03           O  
ATOM   3276  N   GLY B 147      32.460  54.689  12.089  1.00 27.45           N  
ATOM   3277  CA  GLY B 147      33.894  54.519  11.792  1.00 27.45           C  
ATOM   3278  C   GLY B 147      34.523  55.919  11.751  1.00 27.45           C  
ATOM   3279  O   GLY B 147      35.733  56.073  12.108  1.00 27.45           O  
ATOM   3280  N   ILE B 148      33.858  57.000  11.332  1.00 24.89           N  
ATOM   3281  CA  ILE B 148      34.457  58.360  11.359  1.00 24.89           C  
ATOM   3282  C   ILE B 148      34.643  58.800  12.815  1.00 24.89           C  
ATOM   3283  O   ILE B 148      35.725  59.296  13.173  1.00 24.89           O  
ATOM   3284  CB  ILE B 148      33.630  59.416  10.528  1.00 25.03           C  
ATOM   3285  CG1 ILE B 148      33.603  58.724   9.124  1.00 25.03           C  
ATOM   3286  CG2 ILE B 148      34.182  60.838  10.645  1.00 25.03           C  
ATOM   3287  CD1 ILE B 148      32.295  59.202   8.419  1.00 25.03           C  
ATOM   3288  N   VAL B 149      33.612  58.718  13.648  1.00 22.26           N  
ATOM   3289  CA  VAL B 149      33.756  59.111  15.047  1.00 22.26           C  
ATOM   3290  C   VAL B 149      34.923  58.350  15.694  1.00 22.26           C  
ATOM   3291  O   VAL B 149      35.733  58.949  16.448  1.00 22.26           O  
ATOM   3292  CB  VAL B 149      32.395  58.801  15.721  1.00 20.56           C  
ATOM   3293  CG1 VAL B 149      32.581  58.874  17.206  1.00 20.56           C  
ATOM   3294  CG2 VAL B 149      31.328  59.708  15.132  1.00 20.56           C  
ATOM   3295  N   ALA B 150      35.063  57.047  15.462  1.00 21.80           N  
ATOM   3296  CA  ALA B 150      36.141  56.281  16.112  1.00 21.80           C  
ATOM   3297  C   ALA B 150      37.513  56.726  15.632  1.00 21.80           C  
ATOM   3298  O   ALA B 150      38.465  56.847  16.435  1.00 21.80           O  
ATOM   3299  CB  ALA B 150      35.915  54.792  15.836  1.00 21.82           C  
ATOM   3300  N   ALA B 151      37.619  56.993  14.331  1.00 20.69           N  
ATOM   3301  CA  ALA B 151      38.882  57.489  13.777  1.00 20.69           C  
ATOM   3302  C   ALA B 151      39.222  58.866  14.392  1.00 20.69           C  
ATOM   3303  O   ALA B 151      40.413  59.075  14.634  1.00 20.69           O  
ATOM   3304  CB  ALA B 151      38.828  57.652  12.274  1.00 20.58           C  
ATOM   3305  N   VAL B 152      38.277  59.718  14.632  1.00 20.70           N  
ATOM   3306  CA  VAL B 152      38.513  61.035  15.217  1.00 20.70           C  
ATOM   3307  C   VAL B 152      39.071  60.829  16.629  1.00 20.70           C  
ATOM   3308  O   VAL B 152      40.071  61.403  17.069  1.00 20.70           O  
ATOM   3309  CB  VAL B 152      37.253  61.949  15.240  1.00 20.95           C  
ATOM   3310  CG1 VAL B 152      37.469  63.154  16.147  1.00 20.95           C  
ATOM   3311  CG2 VAL B 152      36.880  62.342  13.801  1.00 20.95           C  
ATOM   3312  N   LYS B 153      38.311  59.967  17.311  1.00 23.06           N  
ATOM   3313  CA  LYS B 153      38.755  59.719  18.704  1.00 23.06           C  
ATOM   3314  C   LYS B 153      40.115  59.045  18.799  1.00 23.06           C  
ATOM   3315  O   LYS B 153      40.706  59.333  19.852  1.00 23.06           O  
ATOM   3316  CB  LYS B 153      37.784  58.827  19.438  1.00 28.58           C  
ATOM   3317  CG  LYS B 153      36.455  59.593  19.509  1.00 28.58           C  
ATOM   3318  CD  LYS B 153      35.638  58.806  20.559  1.00 28.58           C  
ATOM   3319  CE  LYS B 153      34.294  59.518  20.685  1.00 28.58           C  
ATOM   3320  NZ  LYS B 153      33.829  59.292  22.105  1.00 28.58           N  
ATOM   3321  N   ALA B 154      40.456  58.234  17.774  1.00 22.25           N  
ATOM   3322  CA  ALA B 154      41.793  57.534  17.804  1.00 22.25           C  
ATOM   3323  C   ALA B 154      42.970  58.519  17.777  1.00 22.25           C  
ATOM   3324  O   ALA B 154      43.940  58.383  18.542  1.00 22.25           O  
ATOM   3325  CB  ALA B 154      41.956  56.471  16.731  1.00 21.17           C  
ATOM   3326  N   ASP B 155      42.919  59.504  16.952  1.00 20.27           N  
ATOM   3327  CA  ASP B 155      43.951  60.550  16.828  1.00 20.27           C  
ATOM   3328  C   ASP B 155      43.363  61.610  15.882  1.00 20.27           C  
ATOM   3329  O   ASP B 155      43.400  61.448  14.635  1.00 20.27           O  
ATOM   3330  CB  ASP B 155      45.224  59.909  16.288  1.00 19.45           C  
ATOM   3331  CG  ASP B 155      46.247  60.999  16.136  1.00 19.45           C  
ATOM   3332  OD1 ASP B 155      46.071  62.232  16.170  1.00 19.45           O  
ATOM   3333  OD2 ASP B 155      47.411  60.680  15.938  1.00 19.45           O  
ATOM   3334  N   ARG B 156      42.780  62.664  16.448  1.00 18.33           N  
ATOM   3335  CA  ARG B 156      42.119  63.609  15.488  1.00 18.33           C  
ATOM   3336  C   ARG B 156      43.134  64.245  14.608  1.00 18.33           C  
ATOM   3337  O   ARG B 156      42.818  64.583  13.435  1.00 18.33           O  
ATOM   3338  CB  ARG B 156      41.288  64.563  16.358  1.00 17.98           C  
ATOM   3339  CG  ARG B 156      42.180  65.513  17.215  1.00 17.98           C  
ATOM   3340  CD  ARG B 156      41.190  66.230  18.097  1.00 17.98           C  
ATOM   3341  NE  ARG B 156      41.593  67.378  18.845  1.00 17.98           N  
ATOM   3342  CZ  ARG B 156      41.508  68.700  18.609  1.00 17.98           C  
ATOM   3343  NH1 ARG B 156      40.972  69.259  17.519  1.00 17.98           N  
ATOM   3344  NH2 ARG B 156      41.953  69.537  19.569  1.00 17.98           N  
ATOM   3345  N   TYR B 157      44.368  64.504  14.987  1.00 17.09           N  
ATOM   3346  CA  TYR B 157      45.415  65.212  14.179  1.00 17.09           C  
ATOM   3347  C   TYR B 157      45.743  64.479  12.899  1.00 17.09           C  
ATOM   3348  O   TYR B 157      45.708  65.052  11.831  1.00 17.09           O  
ATOM   3349  CB  TYR B 157      46.684  65.436  15.028  1.00 16.88           C  
ATOM   3350  CG  TYR B 157      46.204  66.140  16.269  1.00 16.88           C  
ATOM   3351  CD1 TYR B 157      45.778  67.452  16.139  1.00 16.88           C  
ATOM   3352  CD2 TYR B 157      46.148  65.484  17.472  1.00 16.88           C  
ATOM   3353  CE1 TYR B 157      45.299  68.175  17.237  1.00 16.88           C  
ATOM   3354  CE2 TYR B 157      45.676  66.131  18.636  1.00 16.88           C  
ATOM   3355  CZ  TYR B 157      45.320  67.473  18.485  1.00 16.88           C  
ATOM   3356  OH  TYR B 157      44.884  68.128  19.592  1.00 16.88           O  
ATOM   3357  N   ALA B 158      45.982  63.170  13.092  1.00 18.03           N  
ATOM   3358  CA  ALA B 158      46.259  62.291  11.947  1.00 18.03           C  
ATOM   3359  C   ALA B 158      44.941  62.173  11.175  1.00 18.03           C  
ATOM   3360  O   ALA B 158      44.975  62.116   9.908  1.00 18.03           O  
ATOM   3361  CB  ALA B 158      46.814  60.955  12.413  1.00 16.73           C  
ATOM   3362  N   PHE B 159      43.785  62.083  11.821  1.00 18.66           N  
ATOM   3363  CA  PHE B 159      42.505  61.997  11.111  1.00 18.66           C  
ATOM   3364  C   PHE B 159      42.403  63.140  10.081  1.00 18.66           C  
ATOM   3365  O   PHE B 159      42.043  62.919   8.912  1.00 18.66           O  
ATOM   3366  CB  PHE B 159      41.310  62.012  12.101  1.00 21.13           C  
ATOM   3367  CG  PHE B 159      39.997  62.270  11.392  1.00 21.13           C  
ATOM   3368  CD1 PHE B 159      39.342  61.185  10.715  1.00 21.13           C  
ATOM   3369  CD2 PHE B 159      39.420  63.530  11.361  1.00 21.13           C  
ATOM   3370  CE1 PHE B 159      38.118  61.438   9.998  1.00 21.13           C  
ATOM   3371  CE2 PHE B 159      38.194  63.777  10.703  1.00 21.13           C  
ATOM   3372  CZ  PHE B 159      37.521  62.765   9.992  1.00 21.13           C  
ATOM   3373  N   TYR B 160      42.732  64.366  10.502  1.00 19.14           N  
ATOM   3374  CA  TYR B 160      42.594  65.543   9.641  1.00 19.14           C  
ATOM   3375  C   TYR B 160      43.280  65.388   8.273  1.00 19.14           C  
ATOM   3376  O   TYR B 160      42.728  65.768   7.215  1.00 19.14           O  
ATOM   3377  CB  TYR B 160      43.011  66.898  10.288  1.00 18.36           C  
ATOM   3378  CG  TYR B 160      42.176  67.190  11.515  1.00 18.36           C  
ATOM   3379  CD1 TYR B 160      40.797  67.031  11.568  1.00 18.36           C  
ATOM   3380  CD2 TYR B 160      42.816  67.689  12.658  1.00 18.36           C  
ATOM   3381  CE1 TYR B 160      40.076  67.321  12.762  1.00 18.36           C  
ATOM   3382  CE2 TYR B 160      42.107  67.955  13.856  1.00 18.36           C  
ATOM   3383  CZ  TYR B 160      40.748  67.777  13.887  1.00 18.36           C  
ATOM   3384  OH  TYR B 160      40.090  68.077  15.104  1.00 18.36           O  
ATOM   3385  N   THR B 161      44.459  64.850   8.294  1.00 19.99           N  
ATOM   3386  CA  THR B 161      45.264  64.607   7.106  1.00 19.99           C  
ATOM   3387  C   THR B 161      44.496  63.801   6.025  1.00 19.99           C  
ATOM   3388  O   THR B 161      44.351  64.218   4.858  1.00 19.99           O  
ATOM   3389  CB  THR B 161      46.595  63.829   7.513  1.00 18.86           C  
ATOM   3390  OG1 THR B 161      47.299  64.720   8.424  1.00 18.86           O  
ATOM   3391  CG2 THR B 161      47.354  63.510   6.215  1.00 18.86           C  
ATOM   3392  N   GLY B 162      43.969  62.658   6.493  1.00 21.77           N  
ATOM   3393  CA  GLY B 162      43.269  61.788   5.541  1.00 21.77           C  
ATOM   3394  C   GLY B 162      41.969  62.472   5.103  1.00 21.77           C  
ATOM   3395  O   GLY B 162      41.516  62.327   3.936  1.00 21.77           O  
ATOM   3396  N   PHE B 163      41.442  63.137   6.110  1.00 23.43           N  
ATOM   3397  CA  PHE B 163      40.179  63.840   5.815  1.00 23.43           C  
ATOM   3398  C   PHE B 163      40.312  64.847   4.632  1.00 23.43           C  
ATOM   3399  O   PHE B 163      39.544  64.784   3.645  1.00 23.43           O  
ATOM   3400  CB  PHE B 163      39.572  64.358   7.123  1.00 25.87           C  
ATOM   3401  CG  PHE B 163      38.275  65.061   6.859  1.00 25.87           C  
ATOM   3402  CD1 PHE B 163      37.071  64.318   6.784  1.00 25.87           C  
ATOM   3403  CD2 PHE B 163      38.304  66.452   6.645  1.00 25.87           C  
ATOM   3404  CE1 PHE B 163      35.850  64.992   6.498  1.00 25.87           C  
ATOM   3405  CE2 PHE B 163      37.106  67.144   6.378  1.00 25.87           C  
ATOM   3406  CZ  PHE B 163      35.888  66.399   6.316  1.00 25.87           C  
ATOM   3407  N   PHE B 164      41.257  65.751   4.713  1.00 24.14           N  
ATOM   3408  CA  PHE B 164      41.575  66.795   3.771  1.00 24.14           C  
ATOM   3409  C   PHE B 164      41.840  66.216   2.392  1.00 24.14           C  
ATOM   3410  O   PHE B 164      41.595  66.888   1.375  1.00 24.14           O  
ATOM   3411  CB  PHE B 164      42.620  67.789   4.334  1.00 24.09           C  
ATOM   3412  CG  PHE B 164      41.935  68.734   5.327  1.00 24.09           C  
ATOM   3413  CD1 PHE B 164      40.718  69.384   4.995  1.00 24.09           C  
ATOM   3414  CD2 PHE B 164      42.496  68.884   6.602  1.00 24.09           C  
ATOM   3415  CE1 PHE B 164      40.031  70.230   5.845  1.00 24.09           C  
ATOM   3416  CE2 PHE B 164      41.756  69.705   7.482  1.00 24.09           C  
ATOM   3417  CZ  PHE B 164      40.570  70.379   7.130  1.00 24.09           C  
ATOM   3418  N   ASN B 165      42.327  64.998   2.401  1.00 28.16           N  
ATOM   3419  CA  ASN B 165      42.610  64.304   1.153  1.00 28.16           C  
ATOM   3420  C   ASN B 165      41.416  64.120   0.186  1.00 28.16           C  
ATOM   3421  O   ASN B 165      41.522  64.410  -1.018  1.00 28.16           O  
ATOM   3422  CB  ASN B 165      43.093  62.851   1.487  1.00 36.25           C  
ATOM   3423  CG  ASN B 165      44.283  62.807   0.499  1.00 36.25           C  
ATOM   3424  OD1 ASN B 165      44.002  62.468  -0.720  1.00 36.25           O  
ATOM   3425  ND2 ASN B 165      45.339  63.253   1.233  1.00 36.25           N  
ATOM   3426  N   ASP B 166      40.370  63.610   0.802  1.00 27.30           N  
ATOM   3427  CA  ASP B 166      39.098  63.401   0.100  1.00 27.30           C  
ATOM   3428  C   ASP B 166      38.163  64.590   0.079  1.00 27.30           C  
ATOM   3429  O   ASP B 166      37.177  64.550  -0.685  1.00 27.30           O  
ATOM   3430  CB  ASP B 166      38.269  62.267   0.733  1.00 32.52           C  
ATOM   3431  CG  ASP B 166      39.095  61.054   0.303  1.00 32.52           C  
ATOM   3432  OD1 ASP B 166      39.666  60.769  -0.780  1.00 32.52           O  
ATOM   3433  OD2 ASP B 166      39.210  60.347   1.313  1.00 32.52           O  
ATOM   3434  N   PHE B 167      38.378  65.496   0.982  1.00 21.69           N  
ATOM   3435  CA  PHE B 167      37.625  66.755   1.145  1.00 21.69           C  
ATOM   3436  C   PHE B 167      37.936  67.619  -0.102  1.00 21.69           C  
ATOM   3437  O   PHE B 167      37.116  68.230  -0.764  1.00 21.69           O  
ATOM   3438  CB  PHE B 167      38.035  67.443   2.433  1.00 21.08           C  
ATOM   3439  CG  PHE B 167      37.431  68.784   2.683  1.00 21.08           C  
ATOM   3440  CD1 PHE B 167      37.962  69.986   2.293  1.00 21.08           C  
ATOM   3441  CD2 PHE B 167      36.230  68.781   3.443  1.00 21.08           C  
ATOM   3442  CE1 PHE B 167      37.334  71.162   2.648  1.00 21.08           C  
ATOM   3443  CE2 PHE B 167      35.539  69.953   3.779  1.00 21.08           C  
ATOM   3444  CZ  PHE B 167      36.125  71.157   3.350  1.00 21.08           C  
ATOM   3445  N   TYR B 168      39.224  67.720  -0.396  1.00 20.19           N  
ATOM   3446  CA  TYR B 168      39.718  68.443  -1.553  1.00 20.19           C  
ATOM   3447  C   TYR B 168      40.076  67.586  -2.752  1.00 20.19           C  
ATOM   3448  O   TYR B 168      40.485  68.347  -3.663  1.00 20.19           O  
ATOM   3449  CB  TYR B 168      40.902  69.297  -1.174  1.00 21.59           C  
ATOM   3450  CG  TYR B 168      40.702  70.425  -0.153  1.00 21.59           C  
ATOM   3451  CD1 TYR B 168      39.874  71.518  -0.436  1.00 21.59           C  
ATOM   3452  CD2 TYR B 168      41.368  70.349   1.089  1.00 21.59           C  
ATOM   3453  CE1 TYR B 168      39.786  72.515   0.521  1.00 21.59           C  
ATOM   3454  CE2 TYR B 168      41.284  71.354   2.053  1.00 21.59           C  
ATOM   3455  CZ  TYR B 168      40.476  72.440   1.763  1.00 21.59           C  
ATOM   3456  OH  TYR B 168      40.330  73.462   2.670  1.00 21.59           O  
ATOM   3457  N   ASN B 169      39.963  66.286  -2.831  1.00 20.33           N  
ATOM   3458  CA  ASN B 169      40.415  65.465  -4.000  1.00 20.33           C  
ATOM   3459  C   ASN B 169      41.885  65.879  -4.306  1.00 20.33           C  
ATOM   3460  O   ASN B 169      42.246  66.306  -5.428  1.00 20.33           O  
ATOM   3461  CB  ASN B 169      39.563  65.586  -5.236  1.00 21.17           C  
ATOM   3462  CG  ASN B 169      38.172  65.154  -5.105  1.00 21.17           C  
ATOM   3463  OD1 ASN B 169      37.633  64.849  -3.996  1.00 21.17           O  
ATOM   3464  ND2 ASN B 169      37.298  65.094  -6.095  1.00 21.17           N  
ATOM   3465  N   LEU B 170      42.719  65.789  -3.285  1.00 23.14           N  
ATOM   3466  CA  LEU B 170      44.104  66.276  -3.446  1.00 23.14           C  
ATOM   3467  C   LEU B 170      44.909  65.647  -4.560  1.00 23.14           C  
ATOM   3468  O   LEU B 170      45.790  66.246  -5.200  1.00 23.14           O  
ATOM   3469  CB  LEU B 170      44.877  66.336  -2.110  1.00 22.25           C  
ATOM   3470  CG  LEU B 170      44.359  67.375  -1.124  1.00 22.25           C  
ATOM   3471  CD1 LEU B 170      45.092  67.184   0.177  1.00 22.25           C  
ATOM   3472  CD2 LEU B 170      44.530  68.778  -1.697  1.00 22.25           C  
ATOM   3473  N   ASP B 171      44.554  64.392  -4.748  1.00 29.63           N  
ATOM   3474  CA  ASP B 171      45.129  63.510  -5.795  1.00 29.63           C  
ATOM   3475  C   ASP B 171      44.920  64.236  -7.143  1.00 29.63           C  
ATOM   3476  O   ASP B 171      45.838  64.193  -7.994  1.00 29.63           O  
ATOM   3477  CB  ASP B 171      44.502  62.101  -5.689  1.00 35.47           C  
ATOM   3478  CG  ASP B 171      43.011  62.065  -6.080  1.00 35.47           C  
ATOM   3479  OD1 ASP B 171      42.096  62.799  -5.572  1.00 35.47           O  
ATOM   3480  OD2 ASP B 171      42.647  61.352  -7.033  1.00 35.47           O  
ATOM   3481  N   GLU B 172      43.774  64.882  -7.349  1.00 29.76           N  
ATOM   3482  CA  GLU B 172      43.592  65.630  -8.603  1.00 29.76           C  
ATOM   3483  C   GLU B 172      43.905  67.131  -8.543  1.00 29.76           C  
ATOM   3484  O   GLU B 172      44.363  67.737  -9.570  1.00 29.76           O  
ATOM   3485  CB  GLU B 172      42.187  65.412  -9.125  1.00 34.35           C  
ATOM   3486  CG  GLU B 172      41.173  65.003  -8.083  1.00 34.35           C  
ATOM   3487  CD  GLU B 172      39.790  64.867  -8.738  1.00 34.35           C  
ATOM   3488  OE1 GLU B 172      39.921  64.025  -9.676  1.00 34.35           O  
ATOM   3489  OE2 GLU B 172      38.755  65.475  -8.484  1.00 34.35           O  
ATOM   3490  N   ASN B 173      43.722  67.803  -7.388  1.00 26.12           N  
ATOM   3491  CA  ASN B 173      43.858  69.236  -7.166  1.00 26.12           C  
ATOM   3492  C   ASN B 173      45.092  69.881  -6.565  1.00 26.12           C  
ATOM   3493  O   ASN B 173      45.198  71.121  -6.779  1.00 26.12           O  
ATOM   3494  CB  ASN B 173      42.584  69.640  -6.339  1.00 24.45           C  
ATOM   3495  CG  ASN B 173      41.314  69.400  -7.148  1.00 24.45           C  
ATOM   3496  OD1 ASN B 173      41.233  69.646  -8.374  1.00 24.45           O  
ATOM   3497  ND2 ASN B 173      40.201  68.986  -6.527  1.00 24.45           N  
ATOM   3498  N   LEU B 174      45.899  69.132  -5.821  1.00 27.02           N  
ATOM   3499  CA  LEU B 174      47.086  69.760  -5.192  1.00 27.02           C  
ATOM   3500  C   LEU B 174      48.018  70.216  -6.312  1.00 27.02           C  
ATOM   3501  O   LEU B 174      48.298  69.405  -7.255  1.00 27.02           O  
ATOM   3502  CB  LEU B 174      47.693  68.830  -4.184  1.00 24.76           C  
ATOM   3503  CG  LEU B 174      48.728  69.553  -3.308  1.00 24.76           C  
ATOM   3504  CD1 LEU B 174      48.160  70.369  -2.220  1.00 24.76           C  
ATOM   3505  CD2 LEU B 174      49.451  68.352  -2.760  1.00 24.76           C  
ATOM   3506  N   GLY B 175      48.380  71.484  -6.191  1.00 29.86           N  
ATOM   3507  CA  GLY B 175      49.180  72.209  -7.133  1.00 29.86           C  
ATOM   3508  C   GLY B 175      48.537  72.924  -8.306  1.00 29.86           C  
ATOM   3509  O   GLY B 175      49.162  73.587  -9.196  1.00 29.86           O  
ATOM   3510  N   THR B 176      47.256  72.831  -8.584  1.00 31.09           N  
ATOM   3511  CA  THR B 176      46.462  73.476  -9.650  1.00 31.09           C  
ATOM   3512  C   THR B 176      45.346  74.331  -8.978  1.00 31.09           C  
ATOM   3513  O   THR B 176      45.409  75.608  -9.115  1.00 31.09           O  
ATOM   3514  CB  THR B 176      45.863  72.516 -10.736  1.00 32.49           C  
ATOM   3515  OG1 THR B 176      44.926  71.551 -10.135  1.00 32.49           O  
ATOM   3516  CG2 THR B 176      47.051  71.874 -11.508  1.00 32.49           C  
ATOM   3517  N   ARG B 177      44.454  73.588  -8.272  1.00 25.40           N  
ATOM   3518  CA  ARG B 177      43.329  74.289  -7.612  1.00 25.40           C  
ATOM   3519  C   ARG B 177      43.546  74.552  -6.130  1.00 25.40           C  
ATOM   3520  O   ARG B 177      42.754  75.352  -5.638  1.00 25.40           O  
ATOM   3521  CB  ARG B 177      42.024  73.523  -7.857  1.00 24.73           C  
ATOM   3522  CG  ARG B 177      41.722  73.451  -9.365  1.00 24.73           C  
ATOM   3523  CD  ARG B 177      40.424  72.750  -9.544  1.00 24.73           C  
ATOM   3524  NE  ARG B 177      39.891  73.013 -10.873  1.00 24.73           N  
ATOM   3525  CZ  ARG B 177      39.108  74.063 -11.241  1.00 24.73           C  
ATOM   3526  NH1 ARG B 177      38.634  75.103 -10.480  1.00 24.73           N  
ATOM   3527  NH2 ARG B 177      38.723  74.038 -12.544  1.00 24.73           N  
ATOM   3528  N   ILE B 178      44.503  73.889  -5.534  1.00 22.49           N  
ATOM   3529  CA  ILE B 178      44.802  74.105  -4.138  1.00 22.49           C  
ATOM   3530  C   ILE B 178      46.305  73.933  -3.885  1.00 22.49           C  
ATOM   3531  O   ILE B 178      46.943  72.988  -4.398  1.00 22.49           O  
ATOM   3532  CB  ILE B 178      43.952  73.220  -3.172  1.00 22.04           C  
ATOM   3533  CG1 ILE B 178      44.123  73.798  -1.719  1.00 22.04           C  
ATOM   3534  CG2 ILE B 178      44.387  71.727  -3.246  1.00 22.04           C  
ATOM   3535  CD1 ILE B 178      42.951  73.299  -0.844  1.00 22.04           C  
ATOM   3536  N   SER B 179      46.882  74.848  -3.086  1.00 21.72           N  
ATOM   3537  CA  SER B 179      48.329  74.792  -2.732  1.00 21.72           C  
ATOM   3538  C   SER B 179      48.451  73.988  -1.426  1.00 21.72           C  
ATOM   3539  O   SER B 179      47.558  73.831  -0.559  1.00 21.72           O  
ATOM   3540  CB  SER B 179      49.047  76.128  -2.451  1.00 17.65           C  
ATOM   3541  OG  SER B 179      48.295  76.822  -1.490  1.00 17.65           O  
ATOM   3542  N   GLU B 180      49.674  73.528  -1.357  1.00 24.92           N  
ATOM   3543  CA  GLU B 180      50.061  72.770  -0.132  1.00 24.92           C  
ATOM   3544  C   GLU B 180      49.892  73.700   1.086  1.00 24.92           C  
ATOM   3545  O   GLU B 180      49.497  73.187   2.169  1.00 24.92           O  
ATOM   3546  CB  GLU B 180      51.458  72.417  -0.461  1.00 38.84           C  
ATOM   3547  CG  GLU B 180      52.184  71.536   0.497  1.00 38.84           C  
ATOM   3548  CD  GLU B 180      53.448  70.961  -0.193  1.00 38.84           C  
ATOM   3549  OE1 GLU B 180      53.210  70.459  -1.394  1.00 38.84           O  
ATOM   3550  OE2 GLU B 180      54.568  70.970   0.426  1.00 38.84           O  
ATOM   3551  N   GLU B 181      50.152  75.015   0.985  1.00 21.00           N  
ATOM   3552  CA  GLU B 181      49.993  76.022   2.016  1.00 21.00           C  
ATOM   3553  C   GLU B 181      48.493  76.245   2.394  1.00 21.00           C  
ATOM   3554  O   GLU B 181      48.233  76.377   3.617  1.00 21.00           O  
ATOM   3555  CB  GLU B 181      50.541  77.407   1.706  1.00 22.58           C  
ATOM   3556  CG  GLU B 181      52.034  77.354   1.410  1.00 22.58           C  
ATOM   3557  CD  GLU B 181      52.502  76.971   0.035  1.00 22.58           C  
ATOM   3558  OE1 GLU B 181      52.001  76.347  -0.901  1.00 22.58           O  
ATOM   3559  OE2 GLU B 181      53.711  77.369  -0.073  1.00 22.58           O  
ATOM   3560  N   ALA B 182      47.612  76.204   1.388  1.00 18.58           N  
ATOM   3561  CA  ALA B 182      46.192  76.353   1.687  1.00 18.58           C  
ATOM   3562  C   ALA B 182      45.734  75.106   2.490  1.00 18.58           C  
ATOM   3563  O   ALA B 182      44.911  75.234   3.444  1.00 18.58           O  
ATOM   3564  CB  ALA B 182      45.425  76.659   0.429  1.00 18.17           C  
ATOM   3565  N   VAL B 183      46.231  73.933   2.164  1.00 18.94           N  
ATOM   3566  CA  VAL B 183      45.877  72.729   2.938  1.00 18.94           C  
ATOM   3567  C   VAL B 183      46.378  72.805   4.399  1.00 18.94           C  
ATOM   3568  O   VAL B 183      45.767  72.456   5.420  1.00 18.94           O  
ATOM   3569  CB  VAL B 183      46.374  71.462   2.155  1.00 18.28           C  
ATOM   3570  CG1 VAL B 183      46.125  70.205   3.023  1.00 18.28           C  
ATOM   3571  CG2 VAL B 183      45.844  71.317   0.728  1.00 18.28           C  
ATOM   3572  N   ARG B 184      47.588  73.271   4.652  1.00 22.30           N  
ATOM   3573  CA  ARG B 184      48.295  73.452   5.907  1.00 22.30           C  
ATOM   3574  C   ARG B 184      47.421  74.316   6.844  1.00 22.30           C  
ATOM   3575  O   ARG B 184      47.191  74.039   8.051  1.00 22.30           O  
ATOM   3576  CB  ARG B 184      49.677  74.055   5.675  1.00 38.08           C  
ATOM   3577  CG  ARG B 184      50.520  74.599   6.792  1.00 38.08           C  
ATOM   3578  CD  ARG B 184      51.029  73.617   7.744  1.00 38.08           C  
ATOM   3579  NE  ARG B 184      50.315  72.532   8.490  1.00 38.08           N  
ATOM   3580  CZ  ARG B 184      50.783  71.217   8.648  1.00 38.08           C  
ATOM   3581  NH1 ARG B 184      52.012  70.874   8.040  1.00 38.08           N  
ATOM   3582  NH2 ARG B 184      50.203  70.135   9.356  1.00 38.08           N  
ATOM   3583  N   ASN B 185      46.990  75.382   6.191  1.00 19.52           N  
ATOM   3584  CA  ASN B 185      46.093  76.339   6.794  1.00 19.52           C  
ATOM   3585  C   ASN B 185      44.817  75.644   7.295  1.00 19.52           C  
ATOM   3586  O   ASN B 185      44.354  75.844   8.424  1.00 19.52           O  
ATOM   3587  CB  ASN B 185      45.798  77.519   5.852  1.00 20.26           C  
ATOM   3588  CG  ASN B 185      44.906  78.473   6.658  1.00 20.26           C  
ATOM   3589  OD1 ASN B 185      43.640  78.571   6.295  1.00 20.26           O  
ATOM   3590  ND2 ASN B 185      45.321  79.184   7.716  1.00 20.26           N  
ATOM   3591  N   SER B 186      44.110  74.820   6.530  1.00 18.65           N  
ATOM   3592  CA  SER B 186      42.887  74.102   6.885  1.00 18.65           C  
ATOM   3593  C   SER B 186      43.314  73.135   8.016  1.00 18.65           C  
ATOM   3594  O   SER B 186      42.470  73.015   8.894  1.00 18.65           O  
ATOM   3595  CB  SER B 186      42.369  73.213   5.738  1.00 19.80           C  
ATOM   3596  OG  SER B 186      41.971  74.095   4.702  1.00 19.80           O  
ATOM   3597  N   TRP B 187      44.500  72.539   7.884  1.00 18.09           N  
ATOM   3598  CA  TRP B 187      44.918  71.654   9.004  1.00 18.09           C  
ATOM   3599  C   TRP B 187      45.002  72.394  10.382  1.00 18.09           C  
ATOM   3600  O   TRP B 187      44.404  71.949  11.439  1.00 18.09           O  
ATOM   3601  CB  TRP B 187      46.146  70.844   8.655  1.00 18.59           C  
ATOM   3602  CG  TRP B 187      46.380  69.744   9.653  1.00 18.59           C  
ATOM   3603  CD1 TRP B 187      45.979  68.420   9.552  1.00 18.59           C  
ATOM   3604  CD2 TRP B 187      47.072  69.908  10.926  1.00 18.59           C  
ATOM   3605  NE1 TRP B 187      46.389  67.785  10.720  1.00 18.59           N  
ATOM   3606  CE2 TRP B 187      47.033  68.637  11.575  1.00 18.59           C  
ATOM   3607  CE3 TRP B 187      47.717  71.001  11.544  1.00 18.59           C  
ATOM   3608  CZ2 TRP B 187      47.634  68.426  12.803  1.00 18.59           C  
ATOM   3609  CZ3 TRP B 187      48.299  70.740  12.814  1.00 18.59           C  
ATOM   3610  CH2 TRP B 187      48.274  69.481  13.434  1.00 18.59           C  
ATOM   3611  N   ASN B 188      45.695  73.515  10.340  1.00 18.74           N  
ATOM   3612  CA  ASN B 188      45.836  74.339  11.560  1.00 18.74           C  
ATOM   3613  C   ASN B 188      44.453  74.725  12.132  1.00 18.74           C  
ATOM   3614  O   ASN B 188      44.241  74.806  13.344  1.00 18.74           O  
ATOM   3615  CB  ASN B 188      46.653  75.583  11.188  1.00 20.55           C  
ATOM   3616  CG  ASN B 188      48.155  75.328  11.081  1.00 20.55           C  
ATOM   3617  OD1 ASN B 188      48.917  76.258  10.620  1.00 20.55           O  
ATOM   3618  ND2 ASN B 188      48.593  74.198  11.547  1.00 20.55           N  
ATOM   3619  N   THR B 189      43.530  75.092  11.231  1.00 19.32           N  
ATOM   3620  CA  THR B 189      42.174  75.491  11.684  1.00 19.32           C  
ATOM   3621  C   THR B 189      41.438  74.316  12.345  1.00 19.32           C  
ATOM   3622  O   THR B 189      40.776  74.572  13.378  1.00 19.32           O  
ATOM   3623  CB  THR B 189      41.219  76.077  10.521  1.00 19.61           C  
ATOM   3624  OG1 THR B 189      42.021  77.178   9.953  1.00 19.61           O  
ATOM   3625  CG2 THR B 189      39.795  76.429  10.966  1.00 19.61           C  
ATOM   3626  N   ALA B 190      41.618  73.135  11.711  1.00 18.50           N  
ATOM   3627  CA  ALA B 190      40.923  71.948  12.254  1.00 18.50           C  
ATOM   3628  C   ALA B 190      41.494  71.654  13.649  1.00 18.50           C  
ATOM   3629  O   ALA B 190      40.729  71.382  14.596  1.00 18.50           O  
ATOM   3630  CB  ALA B 190      40.993  70.775  11.278  1.00 17.65           C  
ATOM   3631  N   ALA B 191      42.830  71.635  13.748  1.00 18.40           N  
ATOM   3632  CA  ALA B 191      43.513  71.303  15.010  1.00 18.40           C  
ATOM   3633  C   ALA B 191      43.147  72.318  16.105  1.00 18.40           C  
ATOM   3634  O   ALA B 191      43.237  72.007  17.324  1.00 18.40           O  
ATOM   3635  CB  ALA B 191      45.047  71.215  14.757  1.00 16.23           C  
ATOM   3636  N   SER B 192      42.734  73.533  15.777  1.00 19.14           N  
ATOM   3637  CA  SER B 192      42.338  74.478  16.805  1.00 19.14           C  
ATOM   3638  C   SER B 192      40.925  74.250  17.284  1.00 19.14           C  
ATOM   3639  O   SER B 192      40.567  74.860  18.316  1.00 19.14           O  
ATOM   3640  CB  SER B 192      42.725  75.895  16.314  1.00 21.09           C  
ATOM   3641  OG  SER B 192      41.556  76.355  15.543  1.00 21.09           O  
ATOM   3642  N   GLY B 193      39.995  73.513  16.739  1.00 17.90           N  
ATOM   3643  CA  GLY B 193      38.655  73.265  17.265  1.00 17.90           C  
ATOM   3644  C   GLY B 193      38.857  72.362  18.509  1.00 17.90           C  
ATOM   3645  O   GLY B 193      39.892  71.687  18.740  1.00 17.90           O  
ATOM   3646  N   GLY B 194      37.779  72.307  19.276  1.00 17.76           N  
ATOM   3647  CA  GLY B 194      37.729  71.514  20.516  1.00 17.76           C  
ATOM   3648  C   GLY B 194      37.745  70.024  20.137  1.00 17.76           C  
ATOM   3649  O   GLY B 194      37.188  69.547  19.119  1.00 17.76           O  
ATOM   3650  N   PHE B 195      38.404  69.254  21.059  1.00 19.35           N  
ATOM   3651  CA  PHE B 195      38.523  67.786  20.892  1.00 19.35           C  
ATOM   3652  C   PHE B 195      37.148  67.101  20.865  1.00 19.35           C  
ATOM   3653  O   PHE B 195      36.926  66.136  20.115  1.00 19.35           O  
ATOM   3654  CB  PHE B 195      39.398  67.113  21.995  1.00 19.76           C  
ATOM   3655  CG  PHE B 195      38.861  67.023  23.372  1.00 19.76           C  
ATOM   3656  CD1 PHE B 195      39.031  68.090  24.262  1.00 19.76           C  
ATOM   3657  CD2 PHE B 195      38.103  65.920  23.759  1.00 19.76           C  
ATOM   3658  CE1 PHE B 195      38.466  68.033  25.575  1.00 19.76           C  
ATOM   3659  CE2 PHE B 195      37.471  65.854  24.992  1.00 19.76           C  
ATOM   3660  CZ  PHE B 195      37.643  66.890  25.904  1.00 19.76           C  
ATOM   3661  N   PHE B 196      36.324  67.593  21.774  1.00 19.49           N  
ATOM   3662  CA  PHE B 196      34.969  67.045  22.035  1.00 19.49           C  
ATOM   3663  C   PHE B 196      34.079  67.197  20.762  1.00 19.49           C  
ATOM   3664  O   PHE B 196      33.506  66.214  20.286  1.00 19.49           O  
ATOM   3665  CB  PHE B 196      34.418  67.646  23.341  1.00 20.30           C  
ATOM   3666  CG  PHE B 196      33.133  66.930  23.609  1.00 20.30           C  
ATOM   3667  CD1 PHE B 196      31.970  67.132  22.933  1.00 20.30           C  
ATOM   3668  CD2 PHE B 196      33.180  66.001  24.665  1.00 20.30           C  
ATOM   3669  CE1 PHE B 196      30.834  66.402  23.200  1.00 20.30           C  
ATOM   3670  CE2 PHE B 196      32.033  65.229  24.983  1.00 20.30           C  
ATOM   3671  CZ  PHE B 196      30.839  65.462  24.233  1.00 20.30           C  
ATOM   3672  N   ALA B 197      33.942  68.421  20.283  1.00 18.95           N  
ATOM   3673  CA  ALA B 197      33.174  68.720  19.064  1.00 18.95           C  
ATOM   3674  C   ALA B 197      33.746  67.976  17.863  1.00 18.95           C  
ATOM   3675  O   ALA B 197      32.941  67.659  16.966  1.00 18.95           O  
ATOM   3676  CB  ALA B 197      33.249  70.289  18.864  1.00 18.60           C  
ATOM   3677  N   ALA B 198      35.042  67.737  17.748  1.00 20.40           N  
ATOM   3678  CA  ALA B 198      35.719  67.079  16.615  1.00 20.40           C  
ATOM   3679  C   ALA B 198      35.048  65.676  16.526  1.00 20.40           C  
ATOM   3680  O   ALA B 198      34.632  65.286  15.403  1.00 20.40           O  
ATOM   3681  CB  ALA B 198      37.292  67.012  16.629  1.00 19.66           C  
ATOM   3682  N   ALA B 199      34.942  65.005  17.710  1.00 21.86           N  
ATOM   3683  CA  ALA B 199      34.325  63.666  17.678  1.00 21.86           C  
ATOM   3684  C   ALA B 199      32.786  63.623  17.695  1.00 21.86           C  
ATOM   3685  O   ALA B 199      32.104  62.632  17.227  1.00 21.86           O  
ATOM   3686  CB  ALA B 199      34.923  62.818  18.831  1.00 21.44           C  
ATOM   3687  N   ALA B 200      32.153  64.693  18.257  1.00 23.43           N  
ATOM   3688  CA  ALA B 200      30.694  64.803  18.392  1.00 23.43           C  
ATOM   3689  C   ALA B 200      30.121  65.278  17.068  1.00 23.43           C  
ATOM   3690  O   ALA B 200      29.009  64.744  16.770  1.00 23.43           O  
ATOM   3691  CB  ALA B 200      30.175  65.601  19.616  1.00 22.65           C  
ATOM   3692  N   ALA B 201      30.783  66.098  16.253  1.00 24.36           N  
ATOM   3693  CA  ALA B 201      30.184  66.594  14.999  1.00 24.36           C  
ATOM   3694  C   ALA B 201      29.763  65.512  14.017  1.00 24.36           C  
ATOM   3695  O   ALA B 201      28.584  65.737  13.540  1.00 24.36           O  
ATOM   3696  CB  ALA B 201      30.902  67.775  14.380  1.00 24.17           C  
ATOM   3697  N   PRO B 202      30.566  64.483  13.720  1.00 25.42           N  
ATOM   3698  CA  PRO B 202      30.179  63.387  12.751  1.00 25.42           C  
ATOM   3699  C   PRO B 202      28.809  62.725  13.035  1.00 25.42           C  
ATOM   3700  O   PRO B 202      28.040  62.328  12.123  1.00 25.42           O  
ATOM   3701  CB  PRO B 202      31.449  62.502  12.703  1.00 24.64           C  
ATOM   3702  CG  PRO B 202      32.571  63.483  13.050  1.00 24.64           C  
ATOM   3703  CD  PRO B 202      31.952  64.278  14.216  1.00 24.64           C  
ATOM   3704  N   THR B 203      28.345  62.586  14.296  1.00 25.63           N  
ATOM   3705  CA  THR B 203      27.051  62.031  14.641  1.00 25.63           C  
ATOM   3706  C   THR B 203      25.833  62.910  14.247  1.00 25.63           C  
ATOM   3707  O   THR B 203      24.651  62.429  14.145  1.00 25.63           O  
ATOM   3708  CB  THR B 203      26.935  61.664  16.174  1.00 25.21           C  
ATOM   3709  OG1 THR B 203      26.843  62.951  16.889  1.00 25.21           O  
ATOM   3710  CG2 THR B 203      28.101  60.869  16.797  1.00 25.21           C  
ATOM   3711  N   THR B 204      26.014  64.229  13.977  1.00 24.63           N  
ATOM   3712  CA  THR B 204      24.880  65.079  13.607  1.00 24.63           C  
ATOM   3713  C   THR B 204      24.629  65.034  12.104  1.00 24.63           C  
ATOM   3714  O   THR B 204      23.621  65.516  11.580  1.00 24.63           O  
ATOM   3715  CB  THR B 204      25.150  66.555  14.133  1.00 22.72           C  
ATOM   3716  OG1 THR B 204      26.162  67.127  13.247  1.00 22.72           O  
ATOM   3717  CG2 THR B 204      25.588  66.701  15.573  1.00 22.72           C  
ATOM   3718  N   TRP B 205      25.609  64.536  11.378  1.00 26.06           N  
ATOM   3719  CA  TRP B 205      25.559  64.489   9.896  1.00 26.06           C  
ATOM   3720  C   TRP B 205      24.349  63.675   9.410  1.00 26.06           C  
ATOM   3721  O   TRP B 205      23.743  64.141   8.410  1.00 26.06           O  
ATOM   3722  CB  TRP B 205      26.865  63.997   9.228  1.00 27.10           C  
ATOM   3723  CG  TRP B 205      28.093  64.793   9.554  1.00 27.10           C  
ATOM   3724  CD1 TRP B 205      28.156  66.041  10.197  1.00 27.10           C  
ATOM   3725  CD2 TRP B 205      29.473  64.483   9.195  1.00 27.10           C  
ATOM   3726  NE1 TRP B 205      29.465  66.462  10.271  1.00 27.10           N  
ATOM   3727  CE2 TRP B 205      30.294  65.555   9.684  1.00 27.10           C  
ATOM   3728  CE3 TRP B 205      30.078  63.430   8.506  1.00 27.10           C  
ATOM   3729  CZ2 TRP B 205      31.673  65.558   9.505  1.00 27.10           C  
ATOM   3730  CZ3 TRP B 205      31.456  63.456   8.348  1.00 27.10           C  
ATOM   3731  CH2 TRP B 205      32.271  64.508   8.841  1.00 27.10           C  
ATOM   3732  N   TYR B 206      23.979  62.572  10.053  1.00 25.69           N  
ATOM   3733  CA  TYR B 206      22.844  61.769   9.589  1.00 25.69           C  
ATOM   3734  C   TYR B 206      21.503  62.040  10.273  1.00 25.69           C  
ATOM   3735  O   TYR B 206      20.656  61.179  10.532  1.00 25.69           O  
ATOM   3736  CB  TYR B 206      23.208  60.305   9.557  1.00 27.19           C  
ATOM   3737  CG  TYR B 206      23.819  59.887  10.865  1.00 27.19           C  
ATOM   3738  CD1 TYR B 206      22.963  59.530  11.906  1.00 27.19           C  
ATOM   3739  CD2 TYR B 206      25.215  59.876  11.045  1.00 27.19           C  
ATOM   3740  CE1 TYR B 206      23.448  59.099  13.141  1.00 27.19           C  
ATOM   3741  CE2 TYR B 206      25.704  59.439  12.275  1.00 27.19           C  
ATOM   3742  CZ  TYR B 206      24.833  59.036  13.309  1.00 27.19           C  
ATOM   3743  OH  TYR B 206      25.297  58.616  14.580  1.00 27.19           O  
ATOM   3744  N   THR B 207      21.328  63.329  10.517  1.00 24.45           N  
ATOM   3745  CA  THR B 207      20.129  64.027  11.003  1.00 24.45           C  
ATOM   3746  C   THR B 207      19.213  63.909   9.744  1.00 24.45           C  
ATOM   3747  O   THR B 207      19.630  63.985   8.560  1.00 24.45           O  
ATOM   3748  CB  THR B 207      20.369  65.541  11.406  1.00 24.21           C  
ATOM   3749  OG1 THR B 207      21.215  65.498  12.620  1.00 24.21           O  
ATOM   3750  CG2 THR B 207      19.072  66.301  11.676  1.00 24.21           C  
ATOM   3751  N   ASP B 208      17.937  63.622  10.015  1.00 23.68           N  
ATOM   3752  CA  ASP B 208      16.925  63.467   8.934  1.00 23.68           C  
ATOM   3753  C   ASP B 208      16.354  64.870   8.686  1.00 23.68           C  
ATOM   3754  O   ASP B 208      15.744  65.321   9.690  1.00 23.68           O  
ATOM   3755  CB  ASP B 208      15.844  62.527   9.417  1.00 24.75           C  
ATOM   3756  CG  ASP B 208      14.729  62.241   8.429  1.00 24.75           C  
ATOM   3757  OD1 ASP B 208      14.735  62.861   7.359  1.00 24.75           O  
ATOM   3758  OD2 ASP B 208      13.918  61.328   8.827  1.00 24.75           O  
ATOM   3759  N   PHE B 209      16.568  65.409   7.514  1.00 23.20           N  
ATOM   3760  CA  PHE B 209      15.973  66.776   7.355  1.00 23.20           C  
ATOM   3761  C   PHE B 209      14.683  66.736   6.490  1.00 23.20           C  
ATOM   3762  O   PHE B 209      14.241  67.800   6.052  1.00 23.20           O  
ATOM   3763  CB  PHE B 209      17.019  67.673   6.664  1.00 22.54           C  
ATOM   3764  CG  PHE B 209      18.252  67.843   7.513  1.00 22.54           C  
ATOM   3765  CD1 PHE B 209      18.197  68.831   8.534  1.00 22.54           C  
ATOM   3766  CD2 PHE B 209      19.412  67.102   7.282  1.00 22.54           C  
ATOM   3767  CE1 PHE B 209      19.248  69.103   9.376  1.00 22.54           C  
ATOM   3768  CE2 PHE B 209      20.532  67.373   8.131  1.00 22.54           C  
ATOM   3769  CZ  PHE B 209      20.415  68.344   9.173  1.00 22.54           C  
ATOM   3770  N   ARG B 210      14.115  65.580   6.267  1.00 24.31           N  
ATOM   3771  CA  ARG B 210      12.950  65.361   5.458  1.00 24.31           C  
ATOM   3772  C   ARG B 210      11.704  66.119   5.864  1.00 24.31           C  
ATOM   3773  O   ARG B 210      10.911  66.575   4.986  1.00 24.31           O  
ATOM   3774  CB  ARG B 210      12.702  63.838   5.333  1.00 25.29           C  
ATOM   3775  CG  ARG B 210      13.658  63.292   4.256  1.00 25.29           C  
ATOM   3776  CD  ARG B 210      13.565  61.813   4.246  1.00 25.29           C  
ATOM   3777  NE  ARG B 210      13.486  61.056   5.469  1.00 25.29           N  
ATOM   3778  CZ  ARG B 210      13.087  59.753   5.668  1.00 25.29           C  
ATOM   3779  NH1 ARG B 210      12.643  58.860   4.765  1.00 25.29           N  
ATOM   3780  NH2 ARG B 210      13.103  59.246   6.934  1.00 25.29           N  
ATOM   3781  N   ALA B 211      11.473  66.279   7.149  1.00 22.90           N  
ATOM   3782  CA  ALA B 211      10.353  67.050   7.683  1.00 22.90           C  
ATOM   3783  C   ALA B 211      10.720  68.514   7.634  1.00 22.90           C  
ATOM   3784  O   ALA B 211       9.767  69.300   7.674  1.00 22.90           O  
ATOM   3785  CB  ALA B 211       9.845  66.597   9.043  1.00 21.43           C  
ATOM   3786  N   ASP B 212      11.933  69.017   7.488  1.00 23.38           N  
ATOM   3787  CA  ASP B 212      12.228  70.454   7.420  1.00 23.38           C  
ATOM   3788  C   ASP B 212      12.012  71.124   6.051  1.00 23.38           C  
ATOM   3789  O   ASP B 212      11.680  72.316   5.967  1.00 23.38           O  
ATOM   3790  CB  ASP B 212      13.729  70.616   7.680  1.00 25.28           C  
ATOM   3791  CG  ASP B 212      14.083  70.175   9.070  1.00 25.28           C  
ATOM   3792  OD1 ASP B 212      13.475  70.638  10.076  1.00 25.28           O  
ATOM   3793  OD2 ASP B 212      14.952  69.343   9.311  1.00 25.28           O  
ATOM   3794  N   ILE B 213      12.335  70.325   5.030  1.00 26.14           N  
ATOM   3795  CA  ILE B 213      12.310  70.734   3.610  1.00 26.14           C  
ATOM   3796  C   ILE B 213      11.016  71.448   3.185  1.00 26.14           C  
ATOM   3797  O   ILE B 213      11.059  72.545   2.592  1.00 26.14           O  
ATOM   3798  CB  ILE B 213      12.881  69.680   2.571  1.00 24.90           C  
ATOM   3799  CG1 ILE B 213      14.289  69.214   3.011  1.00 24.90           C  
ATOM   3800  CG2 ILE B 213      12.932  70.253   1.116  1.00 24.90           C  
ATOM   3801  CD1 ILE B 213      14.770  67.873   2.310  1.00 24.90           C  
ATOM   3802  N   PRO B 214       9.848  70.840   3.489  1.00 29.36           N  
ATOM   3803  CA  PRO B 214       8.534  71.420   3.158  1.00 29.36           C  
ATOM   3804  C   PRO B 214       8.328  72.813   3.736  1.00 29.36           C  
ATOM   3805  O   PRO B 214       7.433  73.550   3.290  1.00 29.36           O  
ATOM   3806  CB  PRO B 214       7.569  70.380   3.799  1.00 28.63           C  
ATOM   3807  CG  PRO B 214       8.385  69.104   3.624  1.00 28.63           C  
ATOM   3808  CD  PRO B 214       9.761  69.498   4.141  1.00 28.63           C  
ATOM   3809  N   ARG B 215       9.102  73.176   4.757  1.00 30.80           N  
ATOM   3810  CA  ARG B 215       9.008  74.471   5.407  1.00 30.80           C  
ATOM   3811  C   ARG B 215       9.778  75.551   4.706  1.00 30.80           C  
ATOM   3812  O   ARG B 215       9.743  76.692   5.154  1.00 30.80           O  
ATOM   3813  CB  ARG B 215       9.673  74.443   6.796  1.00 44.17           C  
ATOM   3814  CG  ARG B 215       9.117  73.272   7.571  1.00 44.17           C  
ATOM   3815  CD  ARG B 215       7.639  73.435   7.469  1.00 44.17           C  
ATOM   3816  NE  ARG B 215       7.020  72.791   8.599  1.00 44.17           N  
ATOM   3817  CZ  ARG B 215       6.805  73.318   9.861  1.00 44.17           C  
ATOM   3818  NH1 ARG B 215       7.106  74.569  10.368  1.00 44.17           N  
ATOM   3819  NH2 ARG B 215       6.153  72.436  10.725  1.00 44.17           N  
ATOM   3820  N   ILE B 216      10.545  75.196   3.724  1.00 28.42           N  
ATOM   3821  CA  ILE B 216      11.358  76.179   2.980  1.00 28.42           C  
ATOM   3822  C   ILE B 216      10.401  76.917   2.028  1.00 28.42           C  
ATOM   3823  O   ILE B 216       9.831  76.454   1.051  1.00 28.42           O  
ATOM   3824  CB  ILE B 216      12.639  75.594   2.292  1.00 26.78           C  
ATOM   3825  CG1 ILE B 216      13.530  74.886   3.368  1.00 26.78           C  
ATOM   3826  CG2 ILE B 216      13.375  76.730   1.460  1.00 26.78           C  
ATOM   3827  CD1 ILE B 216      14.464  73.828   2.723  1.00 26.78           C  
ATOM   3828  N   ASP B 217      10.190  78.135   2.357  1.00 27.32           N  
ATOM   3829  CA  ASP B 217       9.453  79.257   1.922  1.00 27.32           C  
ATOM   3830  C   ASP B 217       9.925  80.459   1.124  1.00 27.32           C  
ATOM   3831  O   ASP B 217       9.139  81.366   0.883  1.00 27.32           O  
ATOM   3832  CB  ASP B 217       9.388  80.028   3.405  1.00 32.91           C  
ATOM   3833  CG  ASP B 217       7.893  79.903   3.527  1.00 32.91           C  
ATOM   3834  OD1 ASP B 217       7.309  79.336   2.512  1.00 32.91           O  
ATOM   3835  OD2 ASP B 217       7.494  80.351   4.599  1.00 32.91           O  
ATOM   3836  N   VAL B 218      11.222  80.521   0.856  1.00 22.22           N  
ATOM   3837  CA  VAL B 218      11.870  81.632   0.132  1.00 22.22           C  
ATOM   3838  C   VAL B 218      12.628  81.056  -1.056  1.00 22.22           C  
ATOM   3839  O   VAL B 218      12.868  79.814  -1.095  1.00 22.22           O  
ATOM   3840  CB  VAL B 218      12.777  82.272   1.239  1.00 20.15           C  
ATOM   3841  CG1 VAL B 218      11.891  82.865   2.357  1.00 20.15           C  
ATOM   3842  CG2 VAL B 218      13.822  81.277   1.805  1.00 20.15           C  
ATOM   3843  N   PRO B 219      12.971  81.910  -2.011  1.00 19.48           N  
ATOM   3844  CA  PRO B 219      13.790  81.479  -3.152  1.00 19.48           C  
ATOM   3845  C   PRO B 219      15.027  80.768  -2.553  1.00 19.48           C  
ATOM   3846  O   PRO B 219      15.685  81.153  -1.546  1.00 19.48           O  
ATOM   3847  CB  PRO B 219      13.990  82.870  -3.795  1.00 19.95           C  
ATOM   3848  CG  PRO B 219      12.639  83.560  -3.514  1.00 19.95           C  
ATOM   3849  CD  PRO B 219      12.623  83.353  -2.000  1.00 19.95           C  
ATOM   3850  N   ALA B 220      15.403  79.620  -3.136  1.00 18.49           N  
ATOM   3851  CA  ALA B 220      16.531  78.719  -2.808  1.00 18.49           C  
ATOM   3852  C   ALA B 220      17.402  78.297  -3.989  1.00 18.49           C  
ATOM   3853  O   ALA B 220      17.029  78.164  -5.169  1.00 18.49           O  
ATOM   3854  CB  ALA B 220      15.996  77.490  -2.062  1.00 17.87           C  
ATOM   3855  N   LEU B 221      18.696  78.030  -3.761  1.00 18.86           N  
ATOM   3856  CA  LEU B 221      19.706  77.542  -4.651  1.00 18.86           C  
ATOM   3857  C   LEU B 221      20.285  76.257  -4.051  1.00 18.86           C  
ATOM   3858  O   LEU B 221      20.534  76.232  -2.805  1.00 18.86           O  
ATOM   3859  CB  LEU B 221      20.882  78.510  -4.883  1.00 19.40           C  
ATOM   3860  CG  LEU B 221      22.065  77.910  -5.672  1.00 19.40           C  
ATOM   3861  CD1 LEU B 221      21.834  77.731  -7.167  1.00 19.40           C  
ATOM   3862  CD2 LEU B 221      23.179  78.974  -5.514  1.00 19.40           C  
ATOM   3863  N   ILE B 222      20.447  75.286  -4.879  1.00 18.10           N  
ATOM   3864  CA  ILE B 222      21.068  73.996  -4.513  1.00 18.10           C  
ATOM   3865  C   ILE B 222      22.260  73.848  -5.503  1.00 18.10           C  
ATOM   3866  O   ILE B 222      22.082  73.859  -6.743  1.00 18.10           O  
ATOM   3867  CB  ILE B 222      20.134  72.732  -4.502  1.00 18.70           C  
ATOM   3868  CG1 ILE B 222      18.916  72.944  -3.550  1.00 18.70           C  
ATOM   3869  CG2 ILE B 222      20.942  71.430  -4.221  1.00 18.70           C  
ATOM   3870  CD1 ILE B 222      17.756  71.915  -3.817  1.00 18.70           C  
ATOM   3871  N   LEU B 223      23.447  73.771  -4.903  1.00 17.92           N  
ATOM   3872  CA  LEU B 223      24.706  73.697  -5.665  1.00 17.92           C  
ATOM   3873  C   LEU B 223      25.532  72.536  -5.204  1.00 17.92           C  
ATOM   3874  O   LEU B 223      25.703  72.486  -3.953  1.00 17.92           O  
ATOM   3875  CB  LEU B 223      25.434  75.072  -5.601  1.00 18.38           C  
ATOM   3876  CG  LEU B 223      26.677  75.284  -6.466  1.00 18.38           C  
ATOM   3877  CD1 LEU B 223      26.881  76.778  -6.775  1.00 18.38           C  
ATOM   3878  CD2 LEU B 223      27.899  74.836  -5.632  1.00 18.38           C  
ATOM   3879  N   HIS B 224      26.133  71.724  -6.072  1.00 17.34           N  
ATOM   3880  CA  HIS B 224      26.930  70.586  -5.521  1.00 17.34           C  
ATOM   3881  C   HIS B 224      28.014  70.261  -6.520  1.00 17.34           C  
ATOM   3882  O   HIS B 224      27.815  70.516  -7.731  1.00 17.34           O  
ATOM   3883  CB  HIS B 224      25.945  69.384  -5.311  1.00 16.17           C  
ATOM   3884  CG  HIS B 224      26.286  68.457  -4.135  1.00 16.17           C  
ATOM   3885  ND1 HIS B 224      25.703  68.565  -2.890  1.00 16.17           N  
ATOM   3886  CD2 HIS B 224      27.171  67.378  -4.048  1.00 16.17           C  
ATOM   3887  CE1 HIS B 224      26.192  67.624  -2.098  1.00 16.17           C  
ATOM   3888  NE2 HIS B 224      27.111  66.929  -2.726  1.00 16.17           N  
ATOM   3889  N   GLY B 225      29.107  69.680  -6.108  1.00 17.20           N  
ATOM   3890  CA  GLY B 225      30.183  69.237  -7.025  1.00 17.20           C  
ATOM   3891  C   GLY B 225      29.954  67.759  -7.410  1.00 17.20           C  
ATOM   3892  O   GLY B 225      29.565  66.881  -6.548  1.00 17.20           O  
ATOM   3893  N   THR B 226      30.157  67.469  -8.704  1.00 19.81           N  
ATOM   3894  CA  THR B 226      29.959  66.103  -9.207  1.00 19.81           C  
ATOM   3895  C   THR B 226      31.112  65.213  -8.709  1.00 19.81           C  
ATOM   3896  O   THR B 226      30.788  63.948  -8.715  1.00 19.81           O  
ATOM   3897  CB  THR B 226      29.681  66.013 -10.787  1.00 19.11           C  
ATOM   3898  OG1 THR B 226      30.935  66.252 -11.480  1.00 19.11           O  
ATOM   3899  CG2 THR B 226      28.541  66.977 -11.191  1.00 19.11           C  
ATOM   3900  N   GLY B 227      32.289  65.682  -8.321  1.00 20.47           N  
ATOM   3901  CA  GLY B 227      33.397  64.909  -7.820  1.00 20.47           C  
ATOM   3902  C   GLY B 227      33.448  64.867  -6.309  1.00 20.47           C  
ATOM   3903  O   GLY B 227      34.530  64.534  -5.761  1.00 20.47           O  
ATOM   3904  N   ASP B 228      32.386  65.160  -5.585  1.00 22.33           N  
ATOM   3905  CA  ASP B 228      32.271  65.202  -4.133  1.00 22.33           C  
ATOM   3906  C   ASP B 228      32.435  63.771  -3.609  1.00 22.33           C  
ATOM   3907  O   ASP B 228      31.546  62.923  -3.953  1.00 22.33           O  
ATOM   3908  CB  ASP B 228      30.909  65.771  -3.706  1.00 20.14           C  
ATOM   3909  CG  ASP B 228      30.903  66.220  -2.250  1.00 20.14           C  
ATOM   3910  OD1 ASP B 228      31.524  65.428  -1.485  1.00 20.14           O  
ATOM   3911  OD2 ASP B 228      30.391  67.251  -1.760  1.00 20.14           O  
ATOM   3912  N   ARG B 229      33.513  63.546  -2.843  1.00 26.60           N  
ATOM   3913  CA  ARG B 229      33.721  62.172  -2.316  1.00 26.60           C  
ATOM   3914  C   ARG B 229      33.082  61.967  -0.939  1.00 26.60           C  
ATOM   3915  O   ARG B 229      32.795  60.784  -0.562  1.00 26.60           O  
ATOM   3916  CB  ARG B 229      35.199  61.721  -2.165  1.00 27.14           C  
ATOM   3917  CG  ARG B 229      35.870  61.771  -3.526  1.00 27.14           C  
ATOM   3918  CD  ARG B 229      37.308  61.398  -3.245  1.00 27.14           C  
ATOM   3919  NE  ARG B 229      38.072  61.640  -4.464  1.00 27.14           N  
ATOM   3920  CZ  ARG B 229      39.390  61.834  -4.704  1.00 27.14           C  
ATOM   3921  NH1 ARG B 229      40.317  61.817  -3.715  1.00 27.14           N  
ATOM   3922  NH2 ARG B 229      39.705  62.121  -5.996  1.00 27.14           N  
ATOM   3923  N   THR B 230      32.873  63.102  -0.245  1.00 27.11           N  
ATOM   3924  CA  THR B 230      32.298  63.134   1.114  1.00 27.11           C  
ATOM   3925  C   THR B 230      30.777  62.953   1.163  1.00 27.11           C  
ATOM   3926  O   THR B 230      30.257  62.122   1.973  1.00 27.11           O  
ATOM   3927  CB  THR B 230      32.809  64.445   1.909  1.00 27.16           C  
ATOM   3928  OG1 THR B 230      34.218  64.628   1.491  1.00 27.16           O  
ATOM   3929  CG2 THR B 230      32.589  64.349   3.405  1.00 27.16           C  
ATOM   3930  N   LEU B 231      30.050  63.761   0.395  1.00 24.33           N  
ATOM   3931  CA  LEU B 231      28.570  63.776   0.275  1.00 24.33           C  
ATOM   3932  C   LEU B 231      28.288  63.460  -1.191  1.00 24.33           C  
ATOM   3933  O   LEU B 231      28.329  64.383  -2.051  1.00 24.33           O  
ATOM   3934  CB  LEU B 231      28.146  65.177   0.806  1.00 24.53           C  
ATOM   3935  CG  LEU B 231      28.380  65.669   2.241  1.00 24.53           C  
ATOM   3936  CD1 LEU B 231      27.780  67.033   2.488  1.00 24.53           C  
ATOM   3937  CD2 LEU B 231      27.912  64.558   3.211  1.00 24.53           C  
ATOM   3938  N   PRO B 232      28.078  62.199  -1.569  1.00 22.24           N  
ATOM   3939  CA  PRO B 232      27.829  61.860  -2.991  1.00 22.24           C  
ATOM   3940  C   PRO B 232      26.585  62.585  -3.483  1.00 22.24           C  
ATOM   3941  O   PRO B 232      25.549  62.539  -2.877  1.00 22.24           O  
ATOM   3942  CB  PRO B 232      27.740  60.336  -2.996  1.00 22.92           C  
ATOM   3943  CG  PRO B 232      28.439  59.980  -1.680  1.00 22.92           C  
ATOM   3944  CD  PRO B 232      28.034  61.037  -0.667  1.00 22.92           C  
ATOM   3945  N   ILE B 233      26.725  63.272  -4.584  1.00 22.06           N  
ATOM   3946  CA  ILE B 233      25.650  64.102  -5.188  1.00 22.06           C  
ATOM   3947  C   ILE B 233      24.391  63.279  -5.432  1.00 22.06           C  
ATOM   3948  O   ILE B 233      23.279  63.829  -5.382  1.00 22.06           O  
ATOM   3949  CB  ILE B 233      26.213  64.759  -6.515  1.00 20.04           C  
ATOM   3950  CG1 ILE B 233      25.276  65.928  -6.954  1.00 20.04           C  
ATOM   3951  CG2 ILE B 233      26.445  63.764  -7.673  1.00 20.04           C  
ATOM   3952  CD1 ILE B 233      25.957  66.739  -8.126  1.00 20.04           C  
ATOM   3953  N   GLU B 234      24.624  61.969  -5.665  1.00 24.99           N  
ATOM   3954  CA  GLU B 234      23.438  61.126  -5.952  1.00 24.99           C  
ATOM   3955  C   GLU B 234      22.514  60.947  -4.742  1.00 24.99           C  
ATOM   3956  O   GLU B 234      21.322  60.703  -5.012  1.00 24.99           O  
ATOM   3957  CB  GLU B 234      23.574  59.647  -6.346  1.00 32.21           C  
ATOM   3958  CG  GLU B 234      24.782  59.207  -7.145  1.00 32.21           C  
ATOM   3959  CD  GLU B 234      26.144  59.420  -6.499  1.00 32.21           C  
ATOM   3960  OE1 GLU B 234      26.851  60.411  -6.550  1.00 32.21           O  
ATOM   3961  OE2 GLU B 234      26.513  58.380  -5.830  1.00 32.21           O  
ATOM   3962  N   ASN B 235      23.051  61.021  -3.556  1.00 22.15           N  
ATOM   3963  CA  ASN B 235      22.253  60.805  -2.326  1.00 22.15           C  
ATOM   3964  C   ASN B 235      21.942  62.102  -1.629  1.00 22.15           C  
ATOM   3965  O   ASN B 235      21.341  61.976  -0.540  1.00 22.15           O  
ATOM   3966  CB  ASN B 235      23.120  59.922  -1.350  1.00 23.65           C  
ATOM   3967  CG  ASN B 235      23.702  58.671  -2.033  1.00 23.65           C  
ATOM   3968  OD1 ASN B 235      24.854  58.514  -2.378  1.00 23.65           O  
ATOM   3969  ND2 ASN B 235      22.850  57.673  -2.354  1.00 23.65           N  
ATOM   3970  N   THR B 236      22.430  63.170  -2.158  1.00 19.24           N  
ATOM   3971  CA  THR B 236      22.212  64.499  -1.573  1.00 19.24           C  
ATOM   3972  C   THR B 236      21.546  65.441  -2.546  1.00 19.24           C  
ATOM   3973  O   THR B 236      20.325  65.338  -2.672  1.00 19.24           O  
ATOM   3974  CB  THR B 236      23.570  65.012  -0.982  1.00 18.39           C  
ATOM   3975  OG1 THR B 236      24.511  65.031  -2.117  1.00 18.39           O  
ATOM   3976  CG2 THR B 236      24.149  64.211   0.189  1.00 18.39           C  
ATOM   3977  N   ALA B 237      22.233  66.324  -3.220  1.00 19.03           N  
ATOM   3978  CA  ALA B 237      21.758  67.342  -4.162  1.00 19.03           C  
ATOM   3979  C   ALA B 237      20.688  66.778  -5.126  1.00 19.03           C  
ATOM   3980  O   ALA B 237      19.627  67.411  -5.290  1.00 19.03           O  
ATOM   3981  CB  ALA B 237      22.868  68.075  -4.914  1.00 16.31           C  
ATOM   3982  N   ARG B 238      20.873  65.650  -5.858  1.00 21.39           N  
ATOM   3983  CA  ARG B 238      19.842  65.160  -6.802  1.00 21.39           C  
ATOM   3984  C   ARG B 238      18.526  64.750  -6.152  1.00 21.39           C  
ATOM   3985  O   ARG B 238      17.512  65.030  -6.857  1.00 21.39           O  
ATOM   3986  CB  ARG B 238      20.471  64.060  -7.649  1.00 22.30           C  
ATOM   3987  CG  ARG B 238      21.533  64.605  -8.596  1.00 22.30           C  
ATOM   3988  CD  ARG B 238      22.122  63.510  -9.455  1.00 22.30           C  
ATOM   3989  NE  ARG B 238      23.165  64.129 -10.235  1.00 22.30           N  
ATOM   3990  CZ  ARG B 238      24.176  63.484 -10.882  1.00 22.30           C  
ATOM   3991  NH1 ARG B 238      24.209  62.120 -10.808  1.00 22.30           N  
ATOM   3992  NH2 ARG B 238      25.190  64.108 -11.528  1.00 22.30           N  
ATOM   3993  N   VAL B 239      18.454  64.174  -4.963  1.00 21.44           N  
ATOM   3994  CA  VAL B 239      17.160  63.833  -4.343  1.00 21.44           C  
ATOM   3995  C   VAL B 239      16.647  65.081  -3.608  1.00 21.44           C  
ATOM   3996  O   VAL B 239      15.411  65.245  -3.460  1.00 21.44           O  
ATOM   3997  CB  VAL B 239      17.323  62.538  -3.530  1.00 23.04           C  
ATOM   3998  CG1 VAL B 239      18.013  61.449  -4.424  1.00 23.04           C  
ATOM   3999  CG2 VAL B 239      18.337  62.658  -2.449  1.00 23.04           C  
ATOM   4000  N   PHE B 240      17.596  65.925  -3.180  1.00 20.90           N  
ATOM   4001  CA  PHE B 240      17.272  67.175  -2.485  1.00 20.90           C  
ATOM   4002  C   PHE B 240      16.428  68.039  -3.441  1.00 20.90           C  
ATOM   4003  O   PHE B 240      15.348  68.584  -3.063  1.00 20.90           O  
ATOM   4004  CB  PHE B 240      18.471  67.895  -1.904  1.00 19.68           C  
ATOM   4005  CG  PHE B 240      18.205  69.099  -1.033  1.00 19.68           C  
ATOM   4006  CD1 PHE B 240      16.908  69.443  -0.571  1.00 19.68           C  
ATOM   4007  CD2 PHE B 240      19.231  69.941  -0.633  1.00 19.68           C  
ATOM   4008  CE1 PHE B 240      16.636  70.545   0.246  1.00 19.68           C  
ATOM   4009  CE2 PHE B 240      18.974  71.081   0.213  1.00 19.68           C  
ATOM   4010  CZ  PHE B 240      17.684  71.379   0.667  1.00 19.68           C  
ATOM   4011  N   HIS B 241      16.801  68.182  -4.699  1.00 22.42           N  
ATOM   4012  CA  HIS B 241      16.136  68.980  -5.697  1.00 22.42           C  
ATOM   4013  C   HIS B 241      14.713  68.469  -5.945  1.00 22.42           C  
ATOM   4014  O   HIS B 241      13.769  69.268  -6.194  1.00 22.42           O  
ATOM   4015  CB  HIS B 241      16.868  68.991  -7.049  1.00 22.53           C  
ATOM   4016  CG  HIS B 241      16.297  70.097  -7.922  1.00 22.53           C  
ATOM   4017  ND1 HIS B 241      16.380  70.062  -9.317  1.00 22.53           N  
ATOM   4018  CD2 HIS B 241      15.690  71.276  -7.552  1.00 22.53           C  
ATOM   4019  CE1 HIS B 241      15.851  71.192  -9.771  1.00 22.53           C  
ATOM   4020  NE2 HIS B 241      15.452  71.907  -8.740  1.00 22.53           N  
ATOM   4021  N   LYS B 242      14.660  67.139  -5.904  1.00 24.08           N  
ATOM   4022  CA  LYS B 242      13.338  66.454  -6.071  1.00 24.08           C  
ATOM   4023  C   LYS B 242      12.403  66.901  -4.942  1.00 24.08           C  
ATOM   4024  O   LYS B 242      11.161  67.149  -5.125  1.00 24.08           O  
ATOM   4025  CB  LYS B 242      13.647  64.956  -6.194  1.00 33.98           C  
ATOM   4026  CG  LYS B 242      12.510  64.049  -6.592  1.00 33.98           C  
ATOM   4027  CD  LYS B 242      12.596  62.523  -6.592  1.00 33.98           C  
ATOM   4028  CE  LYS B 242      12.890  61.679  -5.345  1.00 33.98           C  
ATOM   4029  NZ  LYS B 242      13.124  60.141  -5.433  1.00 33.98           N  
ATOM   4030  N   ALA B 243      12.917  67.030  -3.695  1.00 21.55           N  
ATOM   4031  CA  ALA B 243      12.172  67.457  -2.507  1.00 21.55           C  
ATOM   4032  C   ALA B 243      11.889  68.967  -2.499  1.00 21.55           C  
ATOM   4033  O   ALA B 243      10.910  69.435  -1.839  1.00 21.55           O  
ATOM   4034  CB  ALA B 243      12.926  67.073  -1.225  1.00 20.26           C  
ATOM   4035  N   LEU B 244      12.697  69.809  -3.171  1.00 20.75           N  
ATOM   4036  CA  LEU B 244      12.572  71.281  -3.221  1.00 20.75           C  
ATOM   4037  C   LEU B 244      12.677  71.696  -4.700  1.00 20.75           C  
ATOM   4038  O   LEU B 244      13.683  72.272  -5.169  1.00 20.75           O  
ATOM   4039  CB  LEU B 244      13.743  71.742  -2.274  1.00 20.96           C  
ATOM   4040  CG  LEU B 244      13.698  73.272  -2.010  1.00 20.96           C  
ATOM   4041  CD1 LEU B 244      12.498  73.598  -1.082  1.00 20.96           C  
ATOM   4042  CD2 LEU B 244      14.945  73.829  -1.389  1.00 20.96           C  
ATOM   4043  N   PRO B 245      11.608  71.338  -5.463  1.00 22.04           N  
ATOM   4044  CA  PRO B 245      11.623  71.533  -6.916  1.00 22.04           C  
ATOM   4045  C   PRO B 245      11.613  72.984  -7.301  1.00 22.04           C  
ATOM   4046  O   PRO B 245      12.041  73.252  -8.467  1.00 22.04           O  
ATOM   4047  CB  PRO B 245      10.499  70.654  -7.473  1.00 20.54           C  
ATOM   4048  CG  PRO B 245       9.524  70.620  -6.317  1.00 20.54           C  
ATOM   4049  CD  PRO B 245      10.378  70.620  -5.070  1.00 20.54           C  
ATOM   4050  N   SER B 246      11.173  73.873  -6.419  1.00 23.89           N  
ATOM   4051  CA  SER B 246      11.184  75.314  -6.774  1.00 23.89           C  
ATOM   4052  C   SER B 246      12.638  75.833  -6.703  1.00 23.89           C  
ATOM   4053  O   SER B 246      12.719  76.997  -7.227  1.00 23.89           O  
ATOM   4054  CB  SER B 246      10.257  76.109  -5.896  1.00 24.25           C  
ATOM   4055  OG  SER B 246      10.748  75.990  -4.526  1.00 24.25           O  
ATOM   4056  N   ALA B 247      13.667  75.113  -6.200  1.00 23.48           N  
ATOM   4057  CA  ALA B 247      15.027  75.602  -6.090  1.00 23.48           C  
ATOM   4058  C   ALA B 247      15.742  75.634  -7.437  1.00 23.48           C  
ATOM   4059  O   ALA B 247      15.489  74.894  -8.366  1.00 23.48           O  
ATOM   4060  CB  ALA B 247      16.007  74.772  -5.201  1.00 22.72           C  
ATOM   4061  N   GLU B 248      16.643  76.573  -7.480  1.00 24.04           N  
ATOM   4062  CA  GLU B 248      17.594  76.826  -8.528  1.00 24.04           C  
ATOM   4063  C   GLU B 248      18.657  75.748  -8.157  1.00 24.04           C  
ATOM   4064  O   GLU B 248      19.033  75.571  -6.988  1.00 24.04           O  
ATOM   4065  CB  GLU B 248      18.238  78.164  -8.443  1.00 35.17           C  
ATOM   4066  CG  GLU B 248      19.296  78.439  -9.559  1.00 35.17           C  
ATOM   4067  CD  GLU B 248      19.021  79.903  -9.976  1.00 35.17           C  
ATOM   4068  OE1 GLU B 248      17.868  80.374  -9.744  1.00 35.17           O  
ATOM   4069  OE2 GLU B 248      20.064  80.554 -10.409  1.00 35.17           O  
ATOM   4070  N   TYR B 249      19.035  75.064  -9.213  1.00 21.67           N  
ATOM   4071  CA  TYR B 249      19.943  73.939  -9.033  1.00 21.67           C  
ATOM   4072  C   TYR B 249      21.228  73.969  -9.815  1.00 21.67           C  
ATOM   4073  O   TYR B 249      21.061  74.152 -11.066  1.00 21.67           O  
ATOM   4074  CB  TYR B 249      19.090  72.678  -9.430  1.00 21.54           C  
ATOM   4075  CG  TYR B 249      19.873  71.353  -9.309  1.00 21.54           C  
ATOM   4076  CD1 TYR B 249      20.047  70.835  -8.014  1.00 21.54           C  
ATOM   4077  CD2 TYR B 249      20.434  70.626 -10.363  1.00 21.54           C  
ATOM   4078  CE1 TYR B 249      20.751  69.662  -7.815  1.00 21.54           C  
ATOM   4079  CE2 TYR B 249      21.136  69.448 -10.171  1.00 21.54           C  
ATOM   4080  CZ  TYR B 249      21.262  68.971  -8.896  1.00 21.54           C  
ATOM   4081  OH  TYR B 249      21.970  67.821  -8.597  1.00 21.54           O  
ATOM   4082  N   VAL B 250      22.389  73.731  -9.215  1.00 20.92           N  
ATOM   4083  CA  VAL B 250      23.593  73.764 -10.073  1.00 20.92           C  
ATOM   4084  C   VAL B 250      24.540  72.648  -9.676  1.00 20.92           C  
ATOM   4085  O   VAL B 250      24.773  72.498  -8.469  1.00 20.92           O  
ATOM   4086  CB  VAL B 250      24.408  75.110  -9.909  1.00 21.28           C  
ATOM   4087  CG1 VAL B 250      25.729  75.108 -10.749  1.00 21.28           C  
ATOM   4088  CG2 VAL B 250      23.547  76.362 -10.132  1.00 21.28           C  
ATOM   4089  N   GLU B 251      25.028  71.971 -10.694  1.00 21.10           N  
ATOM   4090  CA  GLU B 251      26.033  70.906 -10.542  1.00 21.10           C  
ATOM   4091  C   GLU B 251      27.378  71.483 -11.010  1.00 21.10           C  
ATOM   4092  O   GLU B 251      27.387  72.028 -12.150  1.00 21.10           O  
ATOM   4093  CB  GLU B 251      25.757  69.679 -11.416  1.00 20.20           C  
ATOM   4094  CG  GLU B 251      24.393  69.119 -10.995  1.00 20.20           C  
ATOM   4095  CD  GLU B 251      24.222  67.666 -11.350  1.00 20.20           C  
ATOM   4096  OE1 GLU B 251      24.912  67.123 -12.214  1.00 20.20           O  
ATOM   4097  OE2 GLU B 251      23.378  66.974 -10.797  1.00 20.20           O  
ATOM   4098  N   VAL B 252      28.456  71.464 -10.267  1.00 21.66           N  
ATOM   4099  CA  VAL B 252      29.756  71.992 -10.678  1.00 21.66           C  
ATOM   4100  C   VAL B 252      30.522  70.724 -11.086  1.00 21.66           C  
ATOM   4101  O   VAL B 252      30.978  69.942 -10.250  1.00 21.66           O  
ATOM   4102  CB  VAL B 252      30.482  72.805  -9.579  1.00 21.22           C  
ATOM   4103  CG1 VAL B 252      31.879  73.303  -9.989  1.00 21.22           C  
ATOM   4104  CG2 VAL B 252      29.490  73.829  -9.023  1.00 21.22           C  
ATOM   4105  N   GLU B 253      30.687  70.493 -12.351  1.00 26.34           N  
ATOM   4106  CA  GLU B 253      31.382  69.366 -12.919  1.00 26.34           C  
ATOM   4107  C   GLU B 253      32.811  69.174 -12.361  1.00 26.34           C  
ATOM   4108  O   GLU B 253      33.676  70.067 -12.410  1.00 26.34           O  
ATOM   4109  CB  GLU B 253      31.522  69.574 -14.422  1.00 39.33           C  
ATOM   4110  CG  GLU B 253      32.008  68.458 -15.344  1.00 39.33           C  
ATOM   4111  CD  GLU B 253      31.210  67.177 -15.247  1.00 39.33           C  
ATOM   4112  OE1 GLU B 253      29.960  67.216 -15.607  1.00 39.33           O  
ATOM   4113  OE2 GLU B 253      31.843  66.104 -14.790  1.00 39.33           O  
ATOM   4114  N   GLY B 254      33.035  67.987 -11.786  1.00 23.86           N  
ATOM   4115  CA  GLY B 254      34.321  67.575 -11.234  1.00 23.86           C  
ATOM   4116  C   GLY B 254      34.675  68.238  -9.938  1.00 23.86           C  
ATOM   4117  O   GLY B 254      35.733  67.901  -9.485  1.00 23.86           O  
ATOM   4118  N   ALA B 255      33.944  69.115  -9.329  1.00 19.98           N  
ATOM   4119  CA  ALA B 255      34.292  69.739  -8.053  1.00 19.98           C  
ATOM   4120  C   ALA B 255      34.232  68.709  -6.918  1.00 19.98           C  
ATOM   4121  O   ALA B 255      33.371  67.843  -6.887  1.00 19.98           O  
ATOM   4122  CB  ALA B 255      33.380  70.953  -7.896  1.00 18.96           C  
ATOM   4123  N   PRO B 256      35.173  68.815  -5.981  1.00 18.00           N  
ATOM   4124  CA  PRO B 256      35.216  67.916  -4.793  1.00 18.00           C  
ATOM   4125  C   PRO B 256      34.250  68.495  -3.737  1.00 18.00           C  
ATOM   4126  O   PRO B 256      33.494  69.498  -3.953  1.00 18.00           O  
ATOM   4127  CB  PRO B 256      36.689  68.118  -4.373  1.00 17.34           C  
ATOM   4128  CG  PRO B 256      37.014  69.612  -4.601  1.00 17.34           C  
ATOM   4129  CD  PRO B 256      36.265  69.867  -5.911  1.00 17.34           C  
ATOM   4130  N   HIS B 257      34.271  67.928  -2.540  1.00 18.40           N  
ATOM   4131  CA  HIS B 257      33.473  68.475  -1.426  1.00 18.40           C  
ATOM   4132  C   HIS B 257      34.040  69.844  -1.050  1.00 18.40           C  
ATOM   4133  O   HIS B 257      33.160  70.744  -0.849  1.00 18.40           O  
ATOM   4134  CB  HIS B 257      33.552  67.593  -0.180  1.00 18.64           C  
ATOM   4135  CG  HIS B 257      32.550  67.956   0.893  1.00 18.64           C  
ATOM   4136  ND1 HIS B 257      31.202  67.917   0.653  1.00 18.64           N  
ATOM   4137  CD2 HIS B 257      32.681  68.321   2.229  1.00 18.64           C  
ATOM   4138  CE1 HIS B 257      30.477  68.234   1.734  1.00 18.64           C  
ATOM   4139  NE2 HIS B 257      31.380  68.500   2.625  1.00 18.64           N  
ATOM   4140  N   GLY B 258      35.384  70.145  -1.001  1.00 17.64           N  
ATOM   4141  CA  GLY B 258      35.868  71.443  -0.574  1.00 17.64           C  
ATOM   4142  C   GLY B 258      35.874  72.436  -1.684  1.00 17.64           C  
ATOM   4143  O   GLY B 258      36.904  73.098  -1.820  1.00 17.64           O  
ATOM   4144  N   LEU B 259      34.809  72.590  -2.413  1.00 18.17           N  
ATOM   4145  CA  LEU B 259      34.710  73.445  -3.621  1.00 18.17           C  
ATOM   4146  C   LEU B 259      34.789  74.948  -3.374  1.00 18.17           C  
ATOM   4147  O   LEU B 259      35.094  75.571  -4.429  1.00 18.17           O  
ATOM   4148  CB  LEU B 259      33.512  72.983  -4.502  1.00 18.43           C  
ATOM   4149  CG  LEU B 259      32.025  73.373  -4.314  1.00 18.43           C  
ATOM   4150  CD1 LEU B 259      31.235  72.475  -5.240  1.00 18.43           C  
ATOM   4151  CD2 LEU B 259      31.554  73.282  -2.875  1.00 18.43           C  
ATOM   4152  N   LEU B 260      34.578  75.415  -2.147  1.00 17.48           N  
ATOM   4153  CA  LEU B 260      34.633  76.843  -1.862  1.00 17.48           C  
ATOM   4154  C   LEU B 260      36.004  77.395  -2.291  1.00 17.48           C  
ATOM   4155  O   LEU B 260      36.088  78.526  -2.768  1.00 17.48           O  
ATOM   4156  CB  LEU B 260      34.404  77.094  -0.361  1.00 16.57           C  
ATOM   4157  CG  LEU B 260      33.073  76.653   0.243  1.00 16.57           C  
ATOM   4158  CD1 LEU B 260      32.988  77.123   1.699  1.00 16.57           C  
ATOM   4159  CD2 LEU B 260      31.895  77.224  -0.554  1.00 16.57           C  
ATOM   4160  N   TRP B 261      37.004  76.585  -2.028  1.00 17.83           N  
ATOM   4161  CA  TRP B 261      38.385  76.958  -2.389  1.00 17.83           C  
ATOM   4162  C   TRP B 261      38.739  76.480  -3.801  1.00 17.83           C  
ATOM   4163  O   TRP B 261      39.047  77.365  -4.687  1.00 17.83           O  
ATOM   4164  CB  TRP B 261      39.446  76.448  -1.417  1.00 18.03           C  
ATOM   4165  CG  TRP B 261      40.802  77.095  -1.590  1.00 18.03           C  
ATOM   4166  CD1 TRP B 261      41.764  76.659  -2.450  1.00 18.03           C  
ATOM   4167  CD2 TRP B 261      41.303  78.296  -0.969  1.00 18.03           C  
ATOM   4168  NE1 TRP B 261      42.849  77.542  -2.396  1.00 18.03           N  
ATOM   4169  CE2 TRP B 261      42.603  78.522  -1.475  1.00 18.03           C  
ATOM   4170  CE3 TRP B 261      40.761  79.248  -0.078  1.00 18.03           C  
ATOM   4171  CZ2 TRP B 261      43.397  79.656  -1.152  1.00 18.03           C  
ATOM   4172  CZ3 TRP B 261      41.617  80.291   0.325  1.00 18.03           C  
ATOM   4173  CH2 TRP B 261      42.891  80.527  -0.176  1.00 18.03           C  
ATOM   4174  N   THR B 262      38.664  75.172  -4.040  1.00 17.97           N  
ATOM   4175  CA  THR B 262      39.057  74.666  -5.338  1.00 17.97           C  
ATOM   4176  C   THR B 262      38.313  75.240  -6.559  1.00 17.97           C  
ATOM   4177  O   THR B 262      38.933  75.447  -7.642  1.00 17.97           O  
ATOM   4178  CB  THR B 262      39.177  73.063  -5.380  1.00 17.39           C  
ATOM   4179  OG1 THR B 262      37.783  72.682  -5.418  1.00 17.39           O  
ATOM   4180  CG2 THR B 262      39.881  72.406  -4.209  1.00 17.39           C  
ATOM   4181  N   HIS B 263      37.017  75.491  -6.438  1.00 18.82           N  
ATOM   4182  CA  HIS B 263      36.229  75.971  -7.601  1.00 18.82           C  
ATOM   4183  C   HIS B 263      35.666  77.307  -7.161  1.00 18.82           C  
ATOM   4184  O   HIS B 263      34.477  77.528  -7.444  1.00 18.82           O  
ATOM   4185  CB  HIS B 263      35.158  74.850  -7.942  1.00 17.36           C  
ATOM   4186  CG  HIS B 263      35.822  73.691  -8.665  1.00 17.36           C  
ATOM   4187  ND1 HIS B 263      36.615  72.715  -8.096  1.00 17.36           N  
ATOM   4188  CD2 HIS B 263      35.746  73.315  -9.975  1.00 17.36           C  
ATOM   4189  CE1 HIS B 263      37.076  71.877  -8.977  1.00 17.36           C  
ATOM   4190  NE2 HIS B 263      36.542  72.205 -10.156  1.00 17.36           N  
ATOM   4191  N   ALA B 264      36.439  78.130  -6.441  1.00 19.30           N  
ATOM   4192  CA  ALA B 264      35.874  79.414  -6.005  1.00 19.30           C  
ATOM   4193  C   ALA B 264      35.166  80.205  -7.128  1.00 19.30           C  
ATOM   4194  O   ALA B 264      34.037  80.807  -6.948  1.00 19.30           O  
ATOM   4195  CB  ALA B 264      37.036  80.146  -5.334  1.00 19.30           C  
ATOM   4196  N   GLU B 265      35.837  80.230  -8.320  1.00 21.75           N  
ATOM   4197  CA  GLU B 265      35.223  80.975  -9.462  1.00 21.75           C  
ATOM   4198  C   GLU B 265      33.813  80.529  -9.854  1.00 21.75           C  
ATOM   4199  O   GLU B 265      32.911  81.386 -10.052  1.00 21.75           O  
ATOM   4200  CB  GLU B 265      36.079  81.036 -10.732  1.00 29.31           C  
ATOM   4201  CG  GLU B 265      37.405  81.821 -10.425  1.00 29.31           C  
ATOM   4202  CD  GLU B 265      37.027  83.269 -10.165  1.00 29.31           C  
ATOM   4203  OE1 GLU B 265      35.928  83.928 -10.077  1.00 29.31           O  
ATOM   4204  OE2 GLU B 265      38.041  84.053 -10.000  1.00 29.31           O  
ATOM   4205  N   GLU B 266      33.690  79.228  -9.932  1.00 20.43           N  
ATOM   4206  CA  GLU B 266      32.420  78.550 -10.304  1.00 20.43           C  
ATOM   4207  C   GLU B 266      31.367  78.772  -9.239  1.00 20.43           C  
ATOM   4208  O   GLU B 266      30.181  79.019  -9.502  1.00 20.43           O  
ATOM   4209  CB  GLU B 266      32.601  77.028 -10.520  1.00 26.42           C  
ATOM   4210  CG  GLU B 266      33.588  76.669 -11.633  1.00 26.42           C  
ATOM   4211  CD  GLU B 266      35.048  76.717 -11.428  1.00 26.42           C  
ATOM   4212  OE1 GLU B 266      35.689  77.187 -10.434  1.00 26.42           O  
ATOM   4213  OE2 GLU B 266      35.920  76.207 -12.207  1.00 26.42           O  
ATOM   4214  N   VAL B 267      31.840  78.666  -7.987  1.00 19.14           N  
ATOM   4215  CA  VAL B 267      30.888  78.916  -6.899  1.00 19.14           C  
ATOM   4216  C   VAL B 267      30.416  80.390  -6.883  1.00 19.14           C  
ATOM   4217  O   VAL B 267      29.227  80.714  -6.702  1.00 19.14           O  
ATOM   4218  CB  VAL B 267      31.571  78.507  -5.543  1.00 18.68           C  
ATOM   4219  CG1 VAL B 267      30.865  79.098  -4.319  1.00 18.68           C  
ATOM   4220  CG2 VAL B 267      31.671  76.962  -5.512  1.00 18.68           C  
ATOM   4221  N   ASN B 268      31.406  81.258  -6.994  1.00 20.51           N  
ATOM   4222  CA  ASN B 268      31.160  82.685  -6.916  1.00 20.51           C  
ATOM   4223  C   ASN B 268      30.176  83.200  -7.992  1.00 20.51           C  
ATOM   4224  O   ASN B 268      29.335  84.073  -7.612  1.00 20.51           O  
ATOM   4225  CB  ASN B 268      32.439  83.536  -6.848  1.00 21.29           C  
ATOM   4226  CG  ASN B 268      33.238  83.410  -5.565  1.00 21.29           C  
ATOM   4227  OD1 ASN B 268      32.617  82.929  -4.577  1.00 21.29           O  
ATOM   4228  ND2 ASN B 268      34.519  83.807  -5.520  1.00 21.29           N  
ATOM   4229  N   THR B 269      30.460  82.684  -9.182  1.00 21.11           N  
ATOM   4230  CA  THR B 269      29.671  83.001 -10.391  1.00 21.11           C  
ATOM   4231  C   THR B 269      28.198  82.712 -10.133  1.00 21.11           C  
ATOM   4232  O   THR B 269      27.279  83.532 -10.221  1.00 21.11           O  
ATOM   4233  CB  THR B 269      30.315  82.105 -11.545  1.00 24.20           C  
ATOM   4234  OG1 THR B 269      31.534  82.795 -11.957  1.00 24.20           O  
ATOM   4235  CG2 THR B 269      29.532  82.359 -12.820  1.00 24.20           C  
ATOM   4236  N   ALA B 270      27.959  81.442  -9.770  1.00 20.96           N  
ATOM   4237  CA  ALA B 270      26.627  80.953  -9.440  1.00 20.96           C  
ATOM   4238  C   ALA B 270      25.927  81.669  -8.281  1.00 20.96           C  
ATOM   4239  O   ALA B 270      24.687  81.923  -8.249  1.00 20.96           O  
ATOM   4240  CB  ALA B 270      26.686  79.412  -9.145  1.00 19.76           C  
ATOM   4241  N   LEU B 271      26.648  81.922  -7.196  1.00 21.81           N  
ATOM   4242  CA  LEU B 271      26.060  82.575  -5.997  1.00 21.81           C  
ATOM   4243  C   LEU B 271      25.556  84.005  -6.227  1.00 21.81           C  
ATOM   4244  O   LEU B 271      24.432  84.440  -5.829  1.00 21.81           O  
ATOM   4245  CB  LEU B 271      27.089  82.388  -4.867  1.00 23.57           C  
ATOM   4246  CG  LEU B 271      26.566  82.766  -3.485  1.00 23.57           C  
ATOM   4247  CD1 LEU B 271      25.293  82.042  -3.073  1.00 23.57           C  
ATOM   4248  CD2 LEU B 271      27.789  82.594  -2.535  1.00 23.57           C  
ATOM   4249  N   LEU B 272      26.430  84.729  -6.924  1.00 22.04           N  
ATOM   4250  CA  LEU B 272      26.182  86.143  -7.270  1.00 22.04           C  
ATOM   4251  C   LEU B 272      25.053  86.189  -8.283  1.00 22.04           C  
ATOM   4252  O   LEU B 272      24.239  87.127  -8.168  1.00 22.04           O  
ATOM   4253  CB  LEU B 272      27.485  86.798  -7.646  1.00 24.78           C  
ATOM   4254  CG  LEU B 272      28.472  86.877  -6.476  1.00 24.78           C  
ATOM   4255  CD1 LEU B 272      29.731  87.550  -6.964  1.00 24.78           C  
ATOM   4256  CD2 LEU B 272      27.918  87.942  -5.517  1.00 24.78           C  
ATOM   4257  N   ALA B 273      25.038  85.213  -9.192  1.00 20.97           N  
ATOM   4258  CA  ALA B 273      23.890  85.255 -10.160  1.00 20.97           C  
ATOM   4259  C   ALA B 273      22.573  85.037  -9.370  1.00 20.97           C  
ATOM   4260  O   ALA B 273      21.525  85.702  -9.551  1.00 20.97           O  
ATOM   4261  CB  ALA B 273      24.176  84.270 -11.285  1.00 20.14           C  
ATOM   4262  N   PHE B 274      22.613  84.109  -8.422  1.00 19.31           N  
ATOM   4263  CA  PHE B 274      21.427  83.851  -7.605  1.00 19.31           C  
ATOM   4264  C   PHE B 274      21.042  85.025  -6.730  1.00 19.31           C  
ATOM   4265  O   PHE B 274      19.830  85.325  -6.586  1.00 19.31           O  
ATOM   4266  CB  PHE B 274      21.757  82.533  -6.899  1.00 18.83           C  
ATOM   4267  CG  PHE B 274      20.712  82.300  -5.824  1.00 18.83           C  
ATOM   4268  CD1 PHE B 274      19.433  81.911  -6.267  1.00 18.83           C  
ATOM   4269  CD2 PHE B 274      21.056  82.491  -4.499  1.00 18.83           C  
ATOM   4270  CE1 PHE B 274      18.459  81.667  -5.278  1.00 18.83           C  
ATOM   4271  CE2 PHE B 274      20.062  82.230  -3.554  1.00 18.83           C  
ATOM   4272  CZ  PHE B 274      18.752  81.797  -3.896  1.00 18.83           C  
ATOM   4273  N   LEU B 275      22.036  85.667  -6.091  1.00 21.01           N  
ATOM   4274  CA  LEU B 275      21.739  86.805  -5.211  1.00 21.01           C  
ATOM   4275  C   LEU B 275      21.232  88.002  -6.026  1.00 21.01           C  
ATOM   4276  O   LEU B 275      20.553  88.842  -5.438  1.00 21.01           O  
ATOM   4277  CB  LEU B 275      22.972  87.287  -4.458  1.00 22.55           C  
ATOM   4278  CG  LEU B 275      23.595  86.380  -3.429  1.00 22.55           C  
ATOM   4279  CD1 LEU B 275      24.798  87.030  -2.756  1.00 22.55           C  
ATOM   4280  CD2 LEU B 275      22.520  85.971  -2.441  1.00 22.55           C  
ATOM   4281  N   ALA B 276      21.627  88.075  -7.276  1.00 26.68           N  
ATOM   4282  CA  ALA B 276      21.220  89.165  -8.164  1.00 26.68           C  
ATOM   4283  C   ALA B 276      19.684  89.063  -8.410  1.00 26.68           C  
ATOM   4284  O   ALA B 276      19.184  90.131  -8.826  1.00 26.68           O  
ATOM   4285  CB  ALA B 276      21.898  89.309  -9.516  1.00 24.95           C  
ATOM   4286  N   LYS B 277      19.028  87.934  -8.198  1.00 32.50           N  
ATOM   4287  CA  LYS B 277      17.574  87.879  -8.374  1.00 32.50           C  
ATOM   4288  C   LYS B 277      16.702  88.382  -7.220  1.00 32.50           C  
ATOM   4289  O   LYS B 277      17.159  88.728  -6.084  1.00 32.50           O  
ATOM   4290  CB  LYS B 277      17.258  86.390  -8.525  1.00 37.46           C  
ATOM   4291  CG  LYS B 277      17.860  85.818  -9.813  1.00 37.46           C  
ATOM   4292  CD  LYS B 277      17.669  84.275  -9.578  1.00 37.46           C  
ATOM   4293  CE  LYS B 277      17.979  83.735 -10.988  1.00 37.46           C  
ATOM   4294  NZ  LYS B 277      19.443  83.884 -11.394  1.00 37.46           N  
ATOM   4295  OXT LYS B 277      15.453  88.418  -7.425  1.00 37.46           O  
TER    4296      LYS B 277                                                      
HETATM 4297  O   HOH A 278      30.020  31.835  47.950  1.00 22.07           O  
HETATM 4298  O   HOH A 279      28.808  35.226  46.975  1.00 32.09           O  
HETATM 4299  O   HOH A 280      25.571  28.187  42.775  1.00 21.48           O  
HETATM 4300  O   HOH A 281      26.020  56.105  22.818  1.00 28.56           O  
HETATM 4301  O   HOH A 282      15.392  40.334  30.139  1.00 44.53           O  
HETATM 4302  O   HOH A 283      21.188  33.495  34.228  1.00 18.49           O  
HETATM 4303  O   HOH A 284      20.415  36.451  28.632  1.00 44.99           O  
HETATM 4304  O   HOH A 285      25.074  35.664  30.379  1.00 47.71           O  
HETATM 4305  O   HOH A 286      22.854  44.172  26.426  1.00 24.85           O  
HETATM 4306  O   HOH A 287      26.362  38.362  31.593  1.00 21.93           O  
HETATM 4307  O   HOH A 288      25.090  33.572  38.065  1.00 24.36           O  
HETATM 4308  O   HOH A 289      20.872  42.038  42.390  1.00 19.62           O  
HETATM 4309  O   HOH A 290      19.021  44.258  41.683  1.00 22.84           O  
HETATM 4310  O   HOH A 291       3.738  46.467  31.998  1.00 27.65           O  
HETATM 4311  O   HOH A 292       3.674  41.256  42.636  1.00 25.40           O  
HETATM 4312  O   HOH A 293      15.171  23.178  25.979  1.00 38.84           O  
HETATM 4313  O   HOH A 294       3.186  36.356  20.379  1.00 35.45           O  
HETATM 4314  O   HOH A 295      10.531  40.682  47.903  1.00 31.96           O  
HETATM 4315  O   HOH A 296       3.986  35.027  26.736  1.00 24.07           O  
HETATM 4316  O   HOH A 297      14.752  50.183  16.407  1.00 57.72           O  
HETATM 4317  O   HOH A 298      15.588  61.258  28.701  1.00 38.71           O  
HETATM 4318  O   HOH A 299      24.884  31.746  52.382  1.00 27.77           O  
HETATM 4319  O   HOH A 300      25.685  42.968  31.564  1.00 31.86           O  
HETATM 4320  O   HOH A 301      20.102  44.006  32.988  1.00 24.42           O  
HETATM 4321  O   HOH A 302      24.095  42.411  49.920  1.00 37.03           O  
HETATM 4322  O   HOH A 303      23.174  39.063  50.914  1.00 29.05           O  
HETATM 4323  O   HOH A 304      22.182  31.004  43.611  1.00 21.75           O  
HETATM 4324  O   HOH A 305      15.171  35.613  16.012  1.00 36.24           O  
HETATM 4325  O   HOH A 306       4.628  41.627  27.903  1.00 24.70           O  
HETATM 4326  O   HOH A 307       6.518  56.066  24.058  1.00 42.86           O  
HETATM 4327  O   HOH A 308      17.113  25.415  46.926  1.00 38.81           O  
HETATM 4328  O   HOH A 309      17.023  24.887  42.196  1.00 33.31           O  
HETATM 4329  O   HOH A 310      25.195  44.553  27.718  1.00 31.93           O  
HETATM 4330  O   HOH A 311      19.345  31.269  38.513  1.00 24.78           O  
HETATM 4331  O   HOH A 312      23.659  29.217  44.278  1.00 26.46           O  
HETATM 4332  O   HOH A 313      16.105  28.056  46.891  1.00 46.52           O  
HETATM 4333  O   HOH A 314      21.390  43.743  18.856  1.00 30.32           O  
HETATM 4334  O   HOH A 315      29.297  32.730  43.102  1.00 33.47           O  
HETATM 4335  O   HOH A 316      18.284  30.286  36.436  1.00 24.12           O  
HETATM 4336  O   HOH A 317      16.632  48.749  50.131  1.00 30.26           O  
HETATM 4337  O   HOH A 318      26.884  59.816  30.917  1.00 45.76           O  
HETATM 4338  O   HOH A 319      18.336  46.253  17.441  1.00 65.71           O  
HETATM 4339  O   HOH A 320      11.594  25.979  25.012  1.00 43.59           O  
HETATM 4340  O   HOH A 321      17.884  58.401  43.510  1.00 28.40           O  
HETATM 4341  O   HOH A 322      16.950  42.414  23.294  1.00 17.93           O  
HETATM 4342  O   HOH A 323      10.860  20.621  36.501  1.00 36.02           O  
HETATM 4343  O   HOH A 324       7.844  24.712  32.979  1.00 48.17           O  
HETATM 4344  O   HOH A 325      19.163  37.777  23.680  1.00 31.74           O  
HETATM 4345  O   HOH A 326      -5.336  50.461  40.452  1.00 53.52           O  
HETATM 4346  O   HOH A 327       5.662  50.821  19.691  1.00 46.86           O  
HETATM 4347  O   HOH A 328      16.654  21.600  39.937  1.00 30.95           O  
HETATM 4348  O   HOH A 329      25.237  39.748  52.341  1.00 41.66           O  
HETATM 4349  O   HOH A 330      21.931  61.270  25.661  1.00 38.24           O  
HETATM 4350  O   HOH A 331      20.915  50.557  50.901  1.00 39.43           O  
HETATM 4351  O   HOH A 332      22.262  41.162  18.788  1.00 30.22           O  
HETATM 4352  O   HOH A 333      22.856  44.689  48.833  1.00 26.07           O  
HETATM 4353  O   HOH A 334      24.463  26.648  40.303  1.00 24.34           O  
HETATM 4354  O   HOH A 335      10.651  56.596  18.124  1.00 48.02           O  
HETATM 4355  O   HOH A 336      16.995  23.794  44.853  1.00 31.44           O  
HETATM 4356  O   HOH A 337      12.585  16.559  34.645  1.00 44.39           O  
HETATM 4357  O   HOH A 338      10.081  58.849  45.559  1.00 45.53           O  
HETATM 4358  O   HOH A 339      18.272  53.426  17.160  1.00 39.72           O  
HETATM 4359  O   HOH A 340      24.498  30.559  24.640  1.00 45.38           O  
HETATM 4360  O   HOH A 341      32.967  47.125  43.999  1.00 50.37           O  
HETATM 4361  O   HOH A 342       6.609  29.196  48.073  1.00 44.49           O  
HETATM 4362  O   HOH A 343      22.248  24.145  24.852  1.00 54.90           O  
HETATM 4363  O   HOH A 344      14.824  38.106  25.406  1.00 69.11           O  
HETATM 4364  O   HOH A 345      33.793  55.224  41.956  1.00 78.25           O  
HETATM 4365  O   HOH A 346      27.684  54.782  20.241  1.00 99.29           O  
HETATM 4366  O   HOH A 347      28.556  58.873  35.897  1.00 25.05           O  
HETATM 4367  O   HOH A 348      27.935  62.917  25.964  1.00 75.61           O  
HETATM 4368  O   HOH A 349      27.842  36.040  55.570  1.00 33.75           O  
HETATM 4369  O   HOH A 350      22.867  50.128  49.031  1.00 22.77           O  
HETATM 4370  O   HOH A 351      28.222  38.263  55.815  1.00 35.16           O  
HETATM 4371  O   HOH A 352      14.343  49.142  50.103  1.00 44.15           O  
HETATM 4372  O   HOH A 353      23.699  63.316  25.209  1.00 63.63           O  
HETATM 4373  O   HOH A 354      23.649  48.979  15.820  1.00 78.14           O  
HETATM 4374  O   HOH A 355      29.017  32.786  45.584  1.00 39.27           O  
HETATM 4375  O   HOH A 356      25.494  47.968  28.797  1.00 36.52           O  
HETATM 4376  O   HOH A 357      28.230  62.174  37.599  1.00 30.62           O  
HETATM 4377  O   HOH A 358      35.563  45.043  37.588  1.00 40.21           O  
HETATM 4378  O   HOH A 359      37.325  36.250  53.599  1.00 49.15           O  
HETATM 4379  O   HOH A 360      25.155  40.653  31.116  1.00 22.98           O  
HETATM 4380  O   HOH A 361      29.950  57.746  28.889  1.00 21.91           O  
HETATM 4381  O   HOH A 362      28.654  59.914  28.872  1.00 28.77           O  
HETATM 4382  O   HOH A 363      24.946  46.981  49.060  1.00 43.85           O  
HETATM 4383  O   HOH A 364      33.001  55.780  38.498  1.00 58.79           O  
HETATM 4384  O   HOH A 365      24.289  62.827  33.400  1.00 52.94           O  
HETATM 4385  O   HOH A 366      24.451  23.652  18.730  1.00 49.20           O  
HETATM 4386  O   HOH A 367       3.732  39.015  49.218  1.00 60.22           O  
HETATM 4387  O   HOH A 368      29.832  47.657  48.299  1.00 66.81           O  
HETATM 4388  O   HOH A 369      29.955  57.031  21.854  1.00 81.36           O  
HETATM 4389  O   HOH A 370      32.346  35.466  34.291  1.00 66.17           O  
HETATM 4390  O   HOH A 371      19.433  42.474  53.305  1.00 95.99           O  
HETATM 4391  O   HOH B 278      33.641  92.332  12.253  1.00 22.10           O  
HETATM 4392  O   HOH B 279      32.067  76.939  27.139  1.00 29.09           O  
HETATM 4393  O   HOH B 280      38.287  71.950  24.439  1.00 21.93           O  
HETATM 4394  O   HOH B 281      30.155  95.472   0.866  1.00 26.36           O  
HETATM 4395  O   HOH B 282      33.533  75.941   5.428  1.00 23.17           O
[truncated: 11,179 more chars]
