# Supplementary material for: A new benchmark illustrates that integration of geometric constraints inferred from enzyme reaction chemistry can increase enzyme active site modeling accuracy
Source: PLoS One. 2019 Apr 4;14(4):e0214126. doi: 10.1371/journal.pone.0214126 (PMC6448891; doi:10.1371/journal.pone.0214126)
Supplement: S1 Files — (GZ) [file pone.0214126.s008.gz › benchmark-lite/templates/3ia2/1bro.pdb.clean2]

HEADER    HALOPEROXIDASE                          01-JUN-96   1BRO              
TITLE     BROMOPEROXIDASE A2                                                    
COMPND    MOL_ID: 1;                                                            
COMPND   2 MOLECULE: BROMOPEROXIDASE A2;                                        
COMPND   3 CHAIN: A, B;                                                         
COMPND   4 SYNONYM: HALOPEROXIDASE A2, CHLOROPEROXIDASE A2;                     
COMPND   5 EC: 1.11.1.-;                                                        
COMPND   6 ENGINEERED: YES                                                      
SOURCE    MOL_ID: 1;                                                            
SOURCE   2 ORGANISM_SCIENTIFIC: STREPTOMYCES AUREOFACIENS;                      
SOURCE   3 ORGANISM_TAXID: 1894;                                                
SOURCE   4 ATCC: 10762;                                                         
SOURCE   5 GENE: BPOA2;                                                         
SOURCE   6 EXPRESSION_SYSTEM: STREPTOMYCES LIVIDANS;                            
SOURCE   7 EXPRESSION_SYSTEM_TAXID: 1916;                                       
SOURCE   8 EXPRESSION_SYSTEM_STRAIN: TK64;                                      
SOURCE   9 EXPRESSION_SYSTEM_VECTOR_TYPE: BACTERIAL;                            
SOURCE  10 EXPRESSION_SYSTEM_PLASMID: PIJ486;                                   
SOURCE  11 EXPRESSION_SYSTEM_GENE: BPOA2                                        
KEYWDS    ANTIBIOTIC BIOSYNTHESIS, OXIDOREDUCTASE, PEROXIDASE,                  
KEYWDS   2 ALPHA/BETA HYDROLASE FOLD, HALOPEROXIDASE                            
EXPDTA    X-RAY DIFFRACTION                                                     
AUTHOR    H.J.HECHT,H.SOBEK,T.HAAG,O.PFEIFER,K.H.VAN PEE                        
REVDAT   3   24-FEB-09 1BRO    1       VERSN                                    
REVDAT   2   01-APR-03 1BRO    1       JRNL                                     
REVDAT   1   07-DEC-96 1BRO    0                                                
JRNL        AUTH   H.J.HECHT,H.SOBEK,T.HAAG,O.PFEIFER,K.H.VAN PEE               
JRNL        TITL   THE METAL-ION-FREE OXIDOREDUCTASE FROM                       
JRNL        TITL 2 STREPTOMYCES AUREOFACIENS HAS AN ALPHA/BETA                  
JRNL        TITL 3 HYDROLASE FOLD.                                              
JRNL        REF    NAT.STRUCT.BIOL.              V.   1   532 1994              
JRNL        REFN                   ISSN 1072-8368                               
JRNL        PMID   7664081                                                      
JRNL        DOI    10.1038/NSB0894-532                                          
REMARK   1                                                                      
REMARK   1 REFERENCE 1                                                          
REMARK   1  AUTH   K.H.VAN PEE,H.J.HECHT,T.HAAG,O.PFEIFER,R.BANTLEON,           
REMARK   1  AUTH 2 H.SOBEK,I.PELLETIER,J.ALTENBUCHNER                           
REMARK   1  TITL   REACTION MECHANISM AND 3-DIMENSIONAL STRUCTURE OF            
REMARK   1  TITL 2 BACTERIAL NON-HAEM HALOPEROXIDASES                           
REMARK   1  EDIT   A.GRIMVALL, E.W.B.DE LEER                                    
REMARK   1  REF    NATURALLY-PRODUCED                     193 1995              
REMARK   1  REF  2 ORGANOHALOGENS (IN:                                          
REMARK   1  REF  3 ENVIRONMENT & CHEMISTRY,                                     
REMARK   1  REF  4 V.1)                                                         
REMARK   1  PUBL   DORDRECHT : KLUWER ACADEMIC PUBLISHERS                       
REMARK   1  REFN                   ISSN 0792334353                              
REMARK   1 REFERENCE 2                                                          
REMARK   1  AUTH   O.PFEIFER,I.PELLETIER,J.ALTENBUCHNER,K.H.VAN PEE             
REMARK   1  TITL   MOLECULAR CLONING AND SEQUENCING OF A NON-HAEM               
REMARK   1  TITL 2 BROMOPEROXIDASE GENE FROM STREPTOMYCES                       
REMARK   1  TITL 3 AUREOFACIENS ATCC 10762                                      
REMARK   1  REF    J.GEN.MICROBIOL.              V. 138  1123 1992              
REMARK   1  REFN                   ISSN 0022-1287                               
REMARK   2                                                                      
REMARK   2 RESOLUTION.    2.05 ANGSTROMS.                                       
REMARK   3                                                                      
REMARK   3 REFINEMENT.                                                          
REMARK   3   PROGRAM     : PROLSQ                                               
REMARK   3   AUTHORS     : KONNERT,HENDRICKSON                                  
REMARK   3                                                                      
REMARK   3  DATA USED IN REFINEMENT.                                            
REMARK   3   RESOLUTION RANGE HIGH (ANGSTROMS) : 2.05                           
REMARK   3   RESOLUTION RANGE LOW  (ANGSTROMS) : 10.00                          
REMARK   3   DATA CUTOFF            (SIGMA(F)) : 0.000                          
REMARK   3   COMPLETENESS FOR RANGE        (%) : 98.2                           
REMARK   3   NUMBER OF REFLECTIONS             : 41321                          
REMARK   3                                                                      
REMARK   3  FIT TO DATA USED IN REFINEMENT.                                     
REMARK   3   CROSS-VALIDATION METHOD          : NULL                            
REMARK   3   FREE R VALUE TEST SET SELECTION  : NULL                            
REMARK   3   R VALUE     (WORKING + TEST SET) : NULL                            
REMARK   3   R VALUE            (WORKING SET) : NULL                            
REMARK   3   FREE R VALUE                     : NULL                            
REMARK   3   FREE R VALUE TEST SET SIZE   (%) : NULL                            
REMARK   3   FREE R VALUE TEST SET COUNT      : NULL                            
REMARK   3                                                                      
REMARK   3  FIT/AGREEMENT OF MODEL WITH ALL DATA.                               
REMARK   3   R VALUE   (WORKING + TEST SET, NO CUTOFF) : NULL                   
REMARK   3   R VALUE          (WORKING SET, NO CUTOFF) : 0.1840                 
REMARK   3   FREE R VALUE                  (NO CUTOFF) : NULL                   
REMARK   3   FREE R VALUE TEST SET SIZE (%, NO CUTOFF) : NULL                   
REMARK   3   FREE R VALUE TEST SET COUNT   (NO CUTOFF) : NULL                   
REMARK   3   TOTAL NUMBER OF REFLECTIONS   (NO CUTOFF) : NULL                   
REMARK   3                                                                      
REMARK   3  NUMBER OF NON-HYDROGEN ATOMS USED IN REFINEMENT.                    
REMARK   3   PROTEIN ATOMS            : 4294                                    
REMARK   3   NUCLEIC ACID ATOMS       : 0                                       
REMARK   3   HETEROGEN ATOMS          : 0                                       
REMARK   3   SOLVENT ATOMS            : 235                                     
REMARK   3                                                                      
REMARK   3  B VALUES.                                                           
REMARK   3   FROM WILSON PLOT           (A**2) : NULL                           
REMARK   3   MEAN B VALUE      (OVERALL, A**2) : 27.84                          
REMARK   3   OVERALL ANISOTROPIC B VALUE.                                       
REMARK   3    B11 (A**2) : NULL                                                 
REMARK   3    B22 (A**2) : NULL                                                 
REMARK   3    B33 (A**2) : NULL                                                 
REMARK   3    B12 (A**2) : NULL                                                 
REMARK   3    B13 (A**2) : NULL                                                 
REMARK   3    B23 (A**2) : NULL                                                 
REMARK   3                                                                      
REMARK   3  ESTIMATED COORDINATE ERROR.                                         
REMARK   3   ESD FROM LUZZATI PLOT        (A) : 0.22                            
REMARK   3   ESD FROM SIGMAA              (A) : NULL                            
REMARK   3   LOW RESOLUTION CUTOFF        (A) : NULL                            
REMARK   3                                                                      
REMARK   3  RMS DEVIATIONS FROM IDEAL VALUES.                                   
REMARK   3   DISTANCE RESTRAINTS.                    RMS    SIGMA               
REMARK   3    BOND LENGTH                     (A) : 0.021 ; 0.020               
REMARK   3    ANGLE DISTANCE                  (A) : 0.058 ; 0.040               
REMARK   3    INTRAPLANAR 1-4 DISTANCE        (A) : 0.058 ; 0.050               
REMARK   3    H-BOND OR METAL COORDINATION    (A) : NULL  ; NULL                
REMARK   3                                                                      
REMARK   3   PLANE RESTRAINT                  (A) : 0.015 ; 0.020               
REMARK   3   CHIRAL-CENTER RESTRAINT       (A**3) : 0.174 ; 0.150               
REMARK   3                                                                      
REMARK   3   NON-BONDED CONTACT RESTRAINTS.                                     
REMARK   3    SINGLE TORSION                  (A) : 0.183 ; 0.300               
REMARK   3    MULTIPLE TORSION                (A) : 0.267 ; 0.300               
REMARK   3    H-BOND (X...Y)                  (A) : 0.169 ; 0.300               
REMARK   3    H-BOND (X-H...Y)                (A) : NULL  ; NULL                
REMARK   3                                                                      
REMARK   3   CONFORMATIONAL TORSION ANGLE RESTRAINTS.                           
REMARK   3    SPECIFIED                 (DEGREES) : NULL  ; NULL                
REMARK   3    PLANAR                    (DEGREES) : 2.579 ; 3.000               
REMARK   3    STAGGERED                 (DEGREES) : 15.433; 15.000              
REMARK   3    TRANSVERSE                (DEGREES) : 29.657; 20.000              
REMARK   3                                                                      
REMARK   3  ISOTROPIC THERMAL FACTOR RESTRAINTS.    RMS    SIGMA                
REMARK   3   MAIN-CHAIN BOND               (A**2) : 0.999 ; 1.000               
REMARK   3   MAIN-CHAIN ANGLE              (A**2) : 1.595 ; 1.500               
REMARK   3   SIDE-CHAIN BOND               (A**2) : 1.508 ; 1.000               
REMARK   3   SIDE-CHAIN ANGLE              (A**2) : 2.057 ; 1.500               
REMARK   3                                                                      
REMARK   3  OTHER REFINEMENT REMARKS: CCP4 DISTRIBUTED DICT.DAT FOR             
REMARK   3  PROLSQ. FINAL RMS COORD. SHIFT 0.0120 ANGSTROMS                     
REMARK   4                                                                      
REMARK   4 1BRO COMPLIES WITH FORMAT V. 3.15, 01-DEC-08                         
REMARK 100                                                                      
REMARK 100 THIS ENTRY HAS BEEN PROCESSED BY BNL.                                
REMARK 200                                                                      
REMARK 200 EXPERIMENTAL DETAILS                                                 
REMARK 200  EXPERIMENT TYPE                : X-RAY DIFFRACTION                  
REMARK 200  DATE OF DATA COLLECTION        : MAR-93                             
REMARK 200  TEMPERATURE           (KELVIN) : 263                                
REMARK 200  PH                             : 8.0                                
REMARK 200  NUMBER OF CRYSTALS USED        : 1                                  
REMARK 200                                                                      
REMARK 200  SYNCHROTRON              (Y/N) : N                                  
REMARK 200  RADIATION SOURCE               : ROTATING ANODE                     
REMARK 200  BEAMLINE                       : NULL                               
REMARK 200  X-RAY GENERATOR MODEL          : RIGAKU RUH2R                       
REMARK 200  MONOCHROMATIC OR LAUE    (M/L) : M                                  
REMARK 200  WAVELENGTH OR RANGE        (A) : 1.5418                             
REMARK 200  MONOCHROMATOR                  : GRAPHITE(002)                      
REMARK 200  OPTICS                         : NULL                               
REMARK 200                                                                      
REMARK 200  DETECTOR TYPE                  : AREA DETECTOR                      
REMARK 200  DETECTOR MANUFACTURER          : SIEMENS-NICOLET X100               
REMARK 200  INTENSITY-INTEGRATION SOFTWARE : XENGEN                             
REMARK 200  DATA SCALING SOFTWARE          : CCP4 (AGROVATA, ROTAVATA)          
REMARK 200                                                                      
REMARK 200  NUMBER OF UNIQUE REFLECTIONS   : 45014                              
REMARK 200  RESOLUTION RANGE HIGH      (A) : 1.990                              
REMARK 200  RESOLUTION RANGE LOW       (A) : 44.700                             
REMARK 200  REJECTION CRITERIA  (SIGMA(I)) : 0.000                              
REMARK 200                                                                      
REMARK 200 OVERALL.                                                             
REMARK 200  COMPLETENESS FOR RANGE     (%) : 96.3                               
REMARK 200  DATA REDUNDANCY                : 3.300                              
REMARK 200  R MERGE                    (I) : 0.08000                            
REMARK 200  R SYM                      (I) : NULL                               
REMARK 200  <I/SIGMA(I)> FOR THE DATA SET  : NULL                               
REMARK 200                                                                      
REMARK 200 IN THE HIGHEST RESOLUTION SHELL.                                     
REMARK 200  HIGHEST RESOLUTION SHELL, RANGE HIGH (A) : 1.99                     
REMARK 200  HIGHEST RESOLUTION SHELL, RANGE LOW  (A) : 2.05                     
REMARK 200  COMPLETENESS FOR SHELL     (%) : 2.0                                
REMARK 200  DATA REDUNDANCY IN SHELL       : 2.05                               
REMARK 200  R MERGE FOR SHELL          (I) : 0.28400                            
REMARK 200  R SYM FOR SHELL            (I) : NULL                               
REMARK 200  <I/SIGMA(I)> FOR SHELL         : 2.110                              
REMARK 200                                                                      
REMARK 200 DIFFRACTION PROTOCOL: NULL                                           
REMARK 200 METHOD USED TO DETERMINE THE STRUCTURE: ISOMORPHOUS REPLACEMENT      
REMARK 200 SOFTWARE USED: CCP4                                                  
REMARK 200 STARTING MODEL: NULL                                                 
REMARK 200                                                                      
REMARK 200 REMARK: NULL                                                         
REMARK 280                                                                      
REMARK 280 CRYSTAL                                                              
REMARK 280 SOLVENT CONTENT, VS   (%): 56.20                                     
REMARK 280 MATTHEWS COEFFICIENT, VM (ANGSTROMS**3/DA): 2.80                     
REMARK 280                                                                      
REMARK 280 CRYSTALLIZATION CONDITIONS: 1.8 M AMMONIUM SULFATE PH 8.0.           
REMARK 290                                                                      
REMARK 290 CRYSTALLOGRAPHIC SYMMETRY                                            
REMARK 290 SYMMETRY OPERATORS FOR SPACE GROUP: P 21 3                           
REMARK 290                                                                      
REMARK 290      SYMOP   SYMMETRY                                                
REMARK 290     NNNMMM   OPERATOR                                                
REMARK 290       1555   X,Y,Z                                                   
REMARK 290       2555   -X+1/2,-Y,Z+1/2                                         
REMARK 290       3555   -X,Y+1/2,-Z+1/2                                         
REMARK 290       4555   X+1/2,-Y+1/2,-Z                                         
REMARK 290       5555   Z,X,Y                                                   
REMARK 290       6555   Z+1/2,-X+1/2,-Y                                         
REMARK 290       7555   -Z+1/2,-X,Y+1/2                                         
REMARK 290       8555   -Z,X+1/2,-Y+1/2                                         
REMARK 290       9555   Y,Z,X                                                   
REMARK 290      10555   -Y,Z+1/2,-X+1/2                                         
REMARK 290      11555   Y+1/2,-Z+1/2,-X                                         
REMARK 290      12555   -Y+1/2,-Z,X+1/2                                         
REMARK 290                                                                      
REMARK 290     WHERE NNN -> OPERATOR NUMBER                                     
REMARK 290           MMM -> TRANSLATION VECTOR                                  
REMARK 290                                                                      
REMARK 290 CRYSTALLOGRAPHIC SYMMETRY TRANSFORMATIONS                            
REMARK 290 THE FOLLOWING TRANSFORMATIONS OPERATE ON THE ATOM/HETATM             
REMARK 290 RECORDS IN THIS ENTRY TO PRODUCE CRYSTALLOGRAPHICALLY                
REMARK 290 RELATED MOLECULES.                                                   
REMARK 290   SMTRY1   1  1.000000  0.000000  0.000000        0.00000            
REMARK 290   SMTRY2   1  0.000000  1.000000  0.000000        0.00000            
REMARK 290   SMTRY3   1  0.000000  0.000000  1.000000        0.00000            
REMARK 290   SMTRY1   2 -1.000000  0.000000  0.000000       63.25000            
REMARK 290   SMTRY2   2  0.000000 -1.000000  0.000000        0.00000            
REMARK 290   SMTRY3   2  0.000000  0.000000  1.000000       63.25000            
REMARK 290   SMTRY1   3 -1.000000  0.000000  0.000000        0.00000            
REMARK 290   SMTRY2   3  0.000000  1.000000  0.000000       63.25000            
REMARK 290   SMTRY3   3  0.000000  0.000000 -1.000000       63.25000            
REMARK 290   SMTRY1   4  1.000000  0.000000  0.000000       63.25000            
REMARK 290   SMTRY2   4  0.000000 -1.000000  0.000000       63.25000            
REMARK 290   SMTRY3   4  0.000000  0.000000 -1.000000        0.00000            
REMARK 290   SMTRY1   5  0.000000  0.000000  1.000000        0.00000            
REMARK 290   SMTRY2   5  1.000000  0.000000  0.000000        0.00000            
REMARK 290   SMTRY3   5  0.000000  1.000000  0.000000        0.00000            
REMARK 290   SMTRY1   6  0.000000  0.000000  1.000000       63.25000            
REMARK 290   SMTRY2   6 -1.000000  0.000000  0.000000       63.25000            
REMARK 290   SMTRY3   6  0.000000 -1.000000  0.000000        0.00000            
REMARK 290   SMTRY1   7  0.000000  0.000000 -1.000000       63.25000            
REMARK 290   SMTRY2   7 -1.000000  0.000000  0.000000        0.00000            
REMARK 290   SMTRY3   7  0.000000  1.000000  0.000000       63.25000            
REMARK 290   SMTRY1   8  0.000000  0.000000 -1.000000        0.00000            
REMARK 290   SMTRY2   8  1.000000  0.000000  0.000000       63.25000            
REMARK 290   SMTRY3   8  0.000000 -1.000000  0.000000       63.25000            
REMARK 290   SMTRY1   9  0.000000  1.000000  0.000000        0.00000            
REMARK 290   SMTRY2   9  0.000000  0.000000  1.000000        0.00000            
REMARK 290   SMTRY3   9  1.000000  0.000000  0.000000        0.00000            
REMARK 290   SMTRY1  10  0.000000 -1.000000  0.000000        0.00000            
REMARK 290   SMTRY2  10  0.000000  0.000000  1.000000       63.25000            
REMARK 290   SMTRY3  10 -1.000000  0.000000  0.000000       63.25000            
REMARK 290   SMTRY1  11  0.000000  1.000000  0.000000       63.25000            
REMARK 290   SMTRY2  11  0.000000  0.000000 -1.000000       63.25000            
REMARK 290   SMTRY3  11 -1.000000  0.000000  0.000000        0.00000            
REMARK 290   SMTRY1  12  0.000000 -1.000000  0.000000       63.25000            
REMARK 290   SMTRY2  12  0.000000  0.000000 -1.000000        0.00000            
REMARK 290   SMTRY3  12  1.000000  0.000000  0.000000       63.25000            
REMARK 290                                                                      
REMARK 290 REMARK: NULL                                                         
REMARK 300                                                                      
REMARK 300 BIOMOLECULE: 1, 2                                                    
REMARK 300 SEE REMARK 350 FOR THE AUTHOR PROVIDED AND/OR PROGRAM                
REMARK 300 GENERATED ASSEMBLY INFORMATION FOR THE STRUCTURE IN                  
REMARK 300 THIS ENTRY. THE REMARK MAY ALSO PROVIDE INFORMATION ON               
REMARK 300 BURIED SURFACE AREA.                                                 
REMARK 350                                                                      
REMARK 350 COORDINATES FOR A COMPLETE MULTIMER REPRESENTING THE KNOWN           
REMARK 350 BIOLOGICALLY SIGNIFICANT OLIGOMERIZATION STATE OF THE                
REMARK 350 MOLECULE CAN BE GENERATED BY APPLYING BIOMT TRANSFORMATIONS          
REMARK 350 GIVEN BELOW.  BOTH NON-CRYSTALLOGRAPHIC AND                          
REMARK 350 CRYSTALLOGRAPHIC OPERATIONS ARE GIVEN.                               
REMARK 350                                                                      
REMARK 350 BIOMOLECULE: 1                                                       
REMARK 350 AUTHOR DETERMINED BIOLOGICAL UNIT: TRIMERIC                          
REMARK 350 APPLY THE FOLLOWING TO CHAINS: A                                     
REMARK 350   BIOMT1   1  1.000000  0.000000  0.000000        0.00000            
REMARK 350   BIOMT2   1  0.000000  1.000000  0.000000        0.00000            
REMARK 350   BIOMT3   1  0.000000  0.000000  1.000000        0.00000            
REMARK 350   BIOMT1   2  0.000000  0.000000  1.000000        0.00000            
REMARK 350   BIOMT2   2  1.000000  0.000000  0.000000        0.00000            
REMARK 350   BIOMT3   2  0.000000  1.000000  0.000000        0.00000            
REMARK 350   BIOMT1   3  0.000000  1.000000  0.000000        0.00000            
REMARK 350   BIOMT2   3  0.000000  0.000000  1.000000        0.00000            
REMARK 350   BIOMT3   3  1.000000  0.000000  0.000000        0.00000            
REMARK 350                                                                      
REMARK 350 BIOMOLECULE: 2                                                       
REMARK 350 AUTHOR DETERMINED BIOLOGICAL UNIT: TRIMERIC                          
REMARK 350 APPLY THE FOLLOWING TO CHAINS: B                                     
REMARK 350   BIOMT1   1  1.000000  0.000000  0.000000        0.00000            
REMARK 350   BIOMT2   1  0.000000  1.000000  0.000000        0.00000            
REMARK 350   BIOMT3   1  0.000000  0.000000  1.000000        0.00000            
REMARK 350   BIOMT1   2  0.000000 -1.000000  0.000000      126.50000            
REMARK 350   BIOMT2   2  0.000000  0.000000  1.000000       63.25000            
REMARK 350   BIOMT3   2 -1.000000  0.000000  0.000000       63.25000            
REMARK 350   BIOMT1   3  0.000000  0.000000 -1.000000       63.25000            
REMARK 350   BIOMT2   3 -1.000000  0.000000  0.000000      126.50000            
REMARK 350   BIOMT3   3  0.000000  1.000000  0.000000      -63.25000            
REMARK 500                                                                      
REMARK 500 GEOMETRY AND STEREOCHEMISTRY                                         
REMARK 500 SUBTOPIC: COVALENT BOND LENGTHS                                      
REMARK 500                                                                      
REMARK 500 THE STEREOCHEMICAL PARAMETERS OF THE FOLLOWING RESIDUES              
REMARK 500 HAVE VALUES WHICH DEVIATE FROM EXPECTED VALUES BY MORE               
REMARK 500 THAN 6*RMSD (M=MODEL NUMBER; RES=RESIDUE NAME; C=CHAIN               
REMARK 500 IDENTIFIER; SSEQ=SEQUENCE NUMBER; I=INSERTION CODE).                 
REMARK 500                                                                      
REMARK 500 STANDARD TABLE:                                                      
REMARK 500 FORMAT: (10X,I3,1X,2(A3,1X,A1,I4,A1,1X,A4,3X),1X,F6.3)               
REMARK 500                                                                      
REMARK 500 EXPECTED VALUES PROTEIN: ENGH AND HUBER, 1999                        
REMARK 500 EXPECTED VALUES NUCLEIC ACID: CLOWNEY ET AL 1996                     
REMARK 500                                                                      
REMARK 500  M RES CSSEQI ATM1   RES CSSEQI ATM2   DEVIATION                     
REMARK 500    GLU A 265   CD    GLU A 265   OE2     0.071                       
REMARK 500    GLU B 180   CD    GLU B 180   OE1     0.071                       
REMARK 500    ARG B 184   NE    ARG B 184   CZ      0.079                       
REMARK 500    ARG B 184   CZ    ARG B 184   NH1     0.087                       
REMARK 500    ARG B 184   CZ    ARG B 184   NH2     0.091                       
REMARK 500    ASP B 217   CA    ASP B 217   CB      0.138                       
REMARK 500    GLU B 253   CD    GLU B 253   OE2     0.075                       
REMARK 500                                                                      
REMARK 500 REMARK: NULL                                                         
REMARK 500                                                                      
REMARK 500 GEOMETRY AND STEREOCHEMISTRY                                         
REMARK 500 SUBTOPIC: COVALENT BOND ANGLES                                       
REMARK 500                                                                      
REMARK 500 THE STEREOCHEMICAL PARAMETERS OF THE FOLLOWING RESIDUES              
REMARK 500 HAVE VALUES WHICH DEVIATE FROM EXPECTED VALUES BY MORE               
REMARK 500 THAN 6*RMSD (M=MODEL NUMBER; RES=RESIDUE NAME; C=CHAIN               
REMARK 500 IDENTIFIER; SSEQ=SEQUENCE NUMBER; I=INSERTION CODE).                 
REMARK 500                                                                      
REMARK 500 STANDARD TABLE:                                                      
REMARK 500 FORMAT: (10X,I3,1X,A3,1X,A1,I4,A1,3(1X,A4,2X),12X,F5.1)              
REMARK 500                                                                      
REMARK 500 EXPECTED VALUES PROTEIN: ENGH AND HUBER, 1999                        
REMARK 500 EXPECTED VALUES NUCLEIC ACID: CLOWNEY ET AL 1996                     
REMARK 500                                                                      
REMARK 500  M RES CSSEQI ATM1   ATM2   ATM3                                     
REMARK 500    ASP A  14   CB  -  CG  -  OD1 ANGL. DEV. =   8.8 DEGREES          
REMARK 500    ARG A  41   CD  -  NE  -  CZ  ANGL. DEV. = -15.3 DEGREES          
REMARK 500    ARG A  41   NH1 -  CZ  -  NH2 ANGL. DEV. = -12.6 DEGREES          
REMARK 500    ARG A  41   NE  -  CZ  -  NH1 ANGL. DEV. =   5.2 DEGREES          
REMARK 500    ARG A  41   NE  -  CZ  -  NH2 ANGL. DEV. =   7.4 DEGREES          
REMARK 500    ASP A  48   CB  -  CG  -  OD2 ANGL. DEV. =  -9.6 DEGREES          
REMARK 500    TYR A  51   CB  -  CG  -  CD2 ANGL. DEV. =  -5.5 DEGREES          
REMARK 500    ARG A  52   NH1 -  CZ  -  NH2 ANGL. DEV. =  -9.0 DEGREES          
REMARK 500    ARG A  52   NE  -  CZ  -  NH2 ANGL. DEV. =   6.0 DEGREES          
REMARK 500    ASP A  57   CB  -  CG  -  OD2 ANGL. DEV. =   5.5 DEGREES          
REMARK 500    ARG A  58   NE  -  CZ  -  NH1 ANGL. DEV. =   4.0 DEGREES          
REMARK 500    TYR A  71   CB  -  CG  -  CD1 ANGL. DEV. =  -5.0 DEGREES          
REMARK 500    ASP A  72   CB  -  CG  -  OD1 ANGL. DEV. =   9.0 DEGREES          
REMARK 500    ASP A  74   CB  -  CG  -  OD1 ANGL. DEV. =   6.1 DEGREES          
REMARK 500    ASP A  91   N   -  CA  -  CB  ANGL. DEV. = -10.9 DEGREES          
REMARK 500    ASP A  91   CB  -  CG  -  OD2 ANGL. DEV. =  -7.9 DEGREES          
REMARK 500    GLN A  90   O   -  C   -  N   ANGL. DEV. =  10.2 DEGREES          
REMARK 500    ARG A 106   CD  -  NE  -  CZ  ANGL. DEV. =  12.2 DEGREES          
REMARK 500    ARG A 106   NH1 -  CZ  -  NH2 ANGL. DEV. =  -7.8 DEGREES          
REMARK 500    ARG A 106   NE  -  CZ  -  NH1 ANGL. DEV. =   4.0 DEGREES          
REMARK 500    ARG A 106   NE  -  CZ  -  NH2 ANGL. DEV. =   3.6 DEGREES          
REMARK 500    PRO A 127   N   -  CD  -  CG  ANGL. DEV. =  -9.2 DEGREES          
REMARK 500    ASP A 134   CB  -  CA  -  C   ANGL. DEV. =  12.2 DEGREES          
REMARK 500    ASP A 134   CB  -  CG  -  OD2 ANGL. DEV. =  -8.0 DEGREES          
REMARK 500    ASP A 137   CB  -  CG  -  OD2 ANGL. DEV. =  -5.8 DEGREES          
REMARK 500    ASP A 155   CB  -  CG  -  OD1 ANGL. DEV. =   5.4 DEGREES          
REMARK 500    ARG A 156   NE  -  CZ  -  NH2 ANGL. DEV. =  -4.9 DEGREES          
REMARK 500    PHE A 164   CZ  -  CE2 -  CD2 ANGL. DEV. =  -7.5 DEGREES          
REMARK 500    ASN A 165   N   -  CA  -  CB  ANGL. DEV. = -14.1 DEGREES          
REMARK 500    ASN A 165   OD1 -  CG  -  ND2 ANGL. DEV. =  22.9 DEGREES          
REMARK 500    ASN A 165   CB  -  CG  -  OD1 ANGL. DEV. = -13.3 DEGREES          
REMARK 500    ASP A 166   CB  -  CG  -  OD2 ANGL. DEV. =  -6.6 DEGREES          
REMARK 500    ASP A 171   CB  -  CG  -  OD2 ANGL. DEV. =   6.9 DEGREES          
REMARK 500    GLU A 172   CA  -  CB  -  CG  ANGL. DEV. =  16.3 DEGREES          
REMARK 500    ARG A 177   NE  -  CZ  -  NH1 ANGL. DEV. =  10.3 DEGREES          
REMARK 500    ARG A 177   NE  -  CZ  -  NH2 ANGL. DEV. =  -8.0 DEGREES          
REMARK 500    GLU A 180   OE1 -  CD  -  OE2 ANGL. DEV. =   7.5 DEGREES          
REMARK 500    ARG A 184   CD  -  NE  -  CZ  ANGL. DEV. =  16.4 DEGREES          
REMARK 500    ARG A 184   NE  -  CZ  -  NH1 ANGL. DEV. =  10.7 DEGREES          
REMARK 500    ARG A 184   NE  -  CZ  -  NH2 ANGL. DEV. =  -8.4 DEGREES          
REMARK 500    PHE A 195   O   -  C   -  N   ANGL. DEV. =  -9.8 DEGREES          
REMARK 500    TRP A 205   CE3 -  CZ3 -  CH2 ANGL. DEV. =   6.7 DEGREES          
REMARK 500    ASP A 208   CB  -  CG  -  OD2 ANGL. DEV. =  -6.5 DEGREES          
REMARK 500    ARG A 210   NE  -  CZ  -  NH1 ANGL. DEV. =   3.7 DEGREES          
REMARK 500    ARG A 215   NE  -  CZ  -  NH1 ANGL. DEV. =   6.8 DEGREES          
REMARK 500    ARG A 215   NE  -  CZ  -  NH2 ANGL. DEV. =  -3.4 DEGREES          
REMARK 500    ASP A 217   N   -  CA  -  CB  ANGL. DEV. = -13.3 DEGREES          
REMARK 500    ASP A 217   CB  -  CG  -  OD1 ANGL. DEV. =   6.0 DEGREES          
REMARK 500    ASP A 217   C   -  N   -  CA  ANGL. DEV. =  23.5 DEGREES          
REMARK 500    ARG A 229   NE  -  CZ  -  NH1 ANGL. DEV. =   7.2 DEGREES          
REMARK 500                                                                      
REMARK 500 THIS ENTRY HAS     148 ANGLE DEVIATIONS.                             
REMARK 500                                                                      
REMARK 500 REMARK: NULL                                                         
REMARK 500                                                                      
REMARK 500 GEOMETRY AND STEREOCHEMISTRY                                         
REMARK 500 SUBTOPIC: TORSION ANGLES                                             
REMARK 500                                                                      
REMARK 500 TORSION ANGLES OUTSIDE THE EXPECTED RAMACHANDRAN REGIONS:            
REMARK 500 (M=MODEL NUMBER; RES=RESIDUE NAME; C=CHAIN IDENTIFIER;               
REMARK 500 SSEQ=SEQUENCE NUMBER; I=INSERTION CODE).                             
REMARK 500                                                                      
REMARK 500 STANDARD TABLE:                                                      
REMARK 500 FORMAT:(10X,I3,1X,A3,1X,A1,I4,A1,4X,F7.2,3X,F7.2)                    
REMARK 500                                                                      
REMARK 500 EXPECTED VALUES: GJ KLEYWEGT AND TA JONES (1996). PHI/PSI-           
REMARK 500 CHOLOGY: RAMACHANDRAN REVISITED. STRUCTURE 4, 1395 - 1400            
REMARK 500                                                                      
REMARK 500  M RES CSSEQI        PSI       PHI                                   
REMARK 500    ASN A   9     -124.24     54.78                                   
REMARK 500    PRO A  33       49.46   -105.79                                   
REMARK 500    LEU A  34     -151.06    -94.26                                   
REMARK 500    GLN A  66       65.31   -119.51                                   
REMARK 500    SER A  98     -117.97     51.04                                   
REMARK 500    PHE A 128      103.80   -168.80                                   
REMARK 500    THR A 132     -167.68   -129.94                                   
REMARK 500    ASP A 155       92.51    179.04                                   
REMARK 500    THR A 176      -76.92   -116.07                                   
REMARK 500    THR A 236     -103.65   -124.14                                   
REMARK 500    PRO A 256     -168.99    -79.66                                   
REMARK 500    ASN B   9     -128.58     54.58                                   
REMARK 500    PRO B  33       45.96   -107.06                                   
REMARK 500    LEU B  34     -147.54    -95.88                                   
REMARK 500    SER B  98     -116.24     50.28                                   
REMARK 500    PHE B 128      104.83   -169.56                                   
REMARK 500    ASP B 155       96.43   -171.70                                   
REMARK 500    THR B 176      -63.87   -120.29                                   
REMARK 500    TYR B 206       38.47    -96.40                                   
REMARK 500    THR B 236      -99.68   -122.03                                   
REMARK 500                                                                      
REMARK 500 REMARK: NULL                                                         
REMARK 800                                                                      
REMARK 800 SITE                                                                 
REMARK 800 SITE_IDENTIFIER: ACT                                                 
REMARK 800 EVIDENCE_CODE: UNKNOWN                                               
REMARK 800 SITE_DESCRIPTION: CATALYTIC TRIAD.                                   
REMARK 800 SITE_IDENTIFIER: BCT                                                 
REMARK 800 EVIDENCE_CODE: UNKNOWN                                               
REMARK 800 SITE_DESCRIPTION: CATALYTIC TRIAD.                                   
DBREF  1BRO A    1   277  UNP    P29715   BPOA2_STRAU      1    277             
DBREF  1BRO B    1   277  UNP    P29715   BPOA2_STRAU      1    277             
SEQRES   1 A  277  PRO PHE ILE THR VAL GLY GLN GLU ASN SER THR SER ILE          
SEQRES   2 A  277  ASP LEU TYR TYR GLU ASP HIS GLY THR GLY GLN PRO VAL          
SEQRES   3 A  277  VAL LEU ILE HIS GLY PHE PRO LEU SER GLY HIS SER TRP          
SEQRES   4 A  277  GLU ARG GLN SER ALA ALA LEU LEU ASP ALA GLY TYR ARG          
SEQRES   5 A  277  VAL ILE THR TYR ASP ARG ARG GLY PHE GLY GLN SER SER          
SEQRES   6 A  277  GLN PRO THR THR GLY TYR ASP TYR ASP THR PHE ALA ALA          
SEQRES   7 A  277  ASP LEU ASN THR VAL LEU GLU THR LEU ASP LEU GLN ASP          
SEQRES   8 A  277  ALA VAL LEU VAL GLY PHE SER MET GLY THR GLY GLU VAL          
SEQRES   9 A  277  ALA ARG TYR VAL SER SER TYR GLY THR ALA ARG ILE ALA          
SEQRES  10 A  277  LYS VAL ALA PHE LEU ALA SER LEU GLU PRO PHE LEU LEU          
SEQRES  11 A  277  LYS THR ASP ASP ASN PRO ASP GLY ALA ALA PRO GLN GLU          
SEQRES  12 A  277  PHE PHE ASP GLY ILE VAL ALA ALA VAL LYS ALA ASP ARG          
SEQRES  13 A  277  TYR ALA PHE TYR THR GLY PHE PHE ASN ASP PHE TYR ASN          
SEQRES  14 A  277  LEU ASP GLU ASN LEU GLY THR ARG ILE SER GLU GLU ALA          
SEQRES  15 A  277  VAL ARG ASN SER TRP ASN THR ALA ALA SER GLY GLY PHE          
SEQRES  16 A  277  PHE ALA ALA ALA ALA ALA PRO THR THR TRP TYR THR ASP          
SEQRES  17 A  277  PHE ARG ALA ASP ILE PRO ARG ILE ASP VAL PRO ALA LEU          
SEQRES  18 A  277  ILE LEU HIS GLY THR GLY ASP ARG THR LEU PRO ILE GLU          
SEQRES  19 A  277  ASN THR ALA ARG VAL PHE HIS LYS ALA LEU PRO SER ALA          
SEQRES  20 A  277  GLU TYR VAL GLU VAL GLU GLY ALA PRO HIS GLY LEU LEU          
SEQRES  21 A  277  TRP THR HIS ALA GLU GLU VAL ASN THR ALA LEU LEU ALA          
SEQRES  22 A  277  PHE LEU ALA LYS                                              
SEQRES   1 B  277  PRO PHE ILE THR VAL GLY GLN GLU ASN SER THR SER ILE          
SEQRES   2 B  277  ASP LEU TYR TYR GLU ASP HIS GLY THR GLY GLN PRO VAL          
SEQRES   3 B  277  VAL LEU ILE HIS GLY PHE PRO LEU SER GLY HIS SER TRP          
SEQRES   4 B  277  GLU ARG GLN SER ALA ALA LEU LEU ASP ALA GLY TYR ARG          
SEQRES   5 B  277  VAL ILE THR TYR ASP ARG ARG GLY PHE GLY GLN SER SER          
SEQRES   6 B  277  GLN PRO THR THR GLY TYR ASP TYR ASP THR PHE ALA ALA          
SEQRES   7 B  277  ASP LEU ASN THR VAL LEU GLU THR LEU ASP LEU GLN ASP          
SEQRES   8 B  277  ALA VAL LEU VAL GLY PHE SER MET GLY THR GLY GLU VAL          
SEQRES   9 B  277  ALA ARG TYR VAL SER SER TYR GLY THR ALA ARG ILE ALA          
SEQRES  10 B  277  LYS VAL ALA PHE LEU ALA SER LEU GLU PRO PHE LEU LEU          
SEQRES  11 B  277  LYS THR ASP ASP ASN PRO ASP GLY ALA ALA PRO GLN GLU          
SEQRES  12 B  277  PHE PHE ASP GLY ILE VAL ALA ALA VAL LYS ALA ASP ARG          
SEQRES  13 B  277  TYR ALA PHE TYR THR GLY PHE PHE ASN ASP PHE TYR ASN          
SEQRES  14 B  277  LEU ASP GLU ASN LEU GLY THR ARG ILE SER GLU GLU ALA          
SEQRES  15 B  277  VAL ARG ASN SER TRP ASN THR ALA ALA SER GLY GLY PHE          
SEQRES  16 B  277  PHE ALA ALA ALA ALA ALA PRO THR THR TRP TYR THR ASP          
SEQRES  17 B  277  PHE ARG ALA ASP ILE PRO ARG ILE ASP VAL PRO ALA LEU          
SEQRES  18 B  277  ILE LEU HIS GLY THR GLY ASP ARG THR LEU PRO ILE GLU          
SEQRES  19 B  277  ASN THR ALA ARG VAL PHE HIS LYS ALA LEU PRO SER ALA          
SEQRES  20 B  277  GLU TYR VAL GLU VAL GLU GLY ALA PRO HIS GLY LEU LEU          
SEQRES  21 B  277  TRP THR HIS ALA GLU GLU VAL ASN THR ALA LEU LEU ALA          
SEQRES  22 B  277  PHE LEU ALA LYS                                              
FORMUL   3  HOH   *235(H2 O)                                                    
HELIX    1   1 GLY A   36  ASP A   48  5                                  13    
HELIX    2   2 TYR A   73  LEU A   87  1                                  15    
HELIX    3   3 SER A   98  TYR A  111  5                                  14    
HELIX    4   4 GLN A  142  ALA A  154  1                                  13    
HELIX    5   5 ARG A  156  TYR A  168  1                                  13    
HELIX    6   6 LEU A  170  ASN A  173  1                                   4    
HELIX    7   7 GLU A  180  ALA A  191  1                                  12    
HELIX    8   8 PHE A  195  THR A  204  1                                  10    
HELIX    9   9 ILE A  213  ARG A  215  5                                   3    
HELIX   10  10 ALA A  237  ALA A  243  1                                   7    
HELIX   11  11 LEU A  259  THR A  262  1                                   4    
HELIX   12  12 ALA A  264  ALA A  276  1                                  13    
HELIX   13  13 GLY B   36  ASP B   48  5                                  13    
HELIX   14  14 TYR B   73  LEU B   87  1                                  15    
HELIX   15  15 SER B   98  TYR B  111  5                                  14    
HELIX   16  16 GLN B  142  ALA B  154  1                                  13    
HELIX   17  17 ARG B  156  PHE B  167  1                                  12    
HELIX   18  18 LEU B  170  ASN B  173  1                                   4    
HELIX   19  19 GLU B  180  ALA B  191  1                                  12    
HELIX   20  20 PHE B  195  THR B  204  1                                  10    
HELIX   21  21 ARG B  210  ARG B  215  1                                   6    
HELIX   22  22 ALA B  237  ALA B  243  1                                   7    
HELIX   23  23 LEU B  259  THR B  262  1                                   4    
HELIX   24  24 ALA B  264  LEU B  275  1                                  12    
SHEET    1   A 7 TYR A  17  HIS A  20  0                                        
SHEET    2   A 7 ARG A  52  TYR A  56 -1  N  THR A  55   O  GLU A  18           
SHEET    3   A 7 PRO A  25  ILE A  29  1  N  VAL A  26   O  ARG A  52           
SHEET    4   A 7 ALA A  92  PHE A  97  1  N  VAL A  93   O  VAL A  27           
SHEET    5   A 7 ILE A 116  LEU A 122  1  N  ALA A 117   O  ALA A  92           
SHEET    6   A 7 PRO A 219  GLY A 225  1  N  PRO A 219   O  VAL A 119           
SHEET    7   A 7 GLU A 248  VAL A 252  1  N  GLU A 248   O  ILE A 222           
SHEET    1   B 7 TYR B  17  HIS B  20  0                                        
SHEET    2   B 7 ARG B  52  TYR B  56 -1  N  THR B  55   O  GLU B  18           
SHEET    3   B 7 PRO B  25  ILE B  29  1  N  VAL B  26   O  ARG B  52           
SHEET    4   B 7 ALA B  92  PHE B  97  1  N  VAL B  93   O  VAL B  27           
SHEET    5   B 7 ILE B 116  LEU B 122  1  N  ALA B 117   O  ALA B  92           
SHEET    6   B 7 PRO B 219  GLY B 225  1  N  PRO B 219   O  VAL B 119           
SHEET    7   B 7 GLU B 248  VAL B 252  1  N  GLU B 248   O  ILE B 222           
SHEET    1   C 2 PHE A   2  GLU A   8  0                                        
SHEET    2   C 2 THR A  11  TYR A  16 -1  N  LEU A  15   O  ILE A   3           
SHEET    1   D 2 PHE B   2  GLU B   8  0                                        
SHEET    2   D 2 THR B  11  TYR B  16 -1  N  LEU B  15   O  ILE B   3           
CISPEP   1 PHE A   32    PRO A   33          0        -3.72                     
CISPEP   2 GLU A  126    PRO A  127          0         1.88                     
CISPEP   3 PHE B   32    PRO B   33          0        -3.46                     
CISPEP   4 GLU B  126    PRO B  127          0         1.25                     
SITE     1 ACT  3 SER A  98  ASP A 228  HIS A 257                               
SITE     1 BCT  3 SER B  98  ASP B 228  HIS B 257                               
CRYST1  126.500  126.500  126.500  90.00  90.00  90.00 P 21 3       24          
ORIGX1      1.000000  0.000000  0.000000        0.00000                         
ORIGX2      0.000000  1.000000  0.000000        0.00000                         
ORIGX3      0.000000  0.000000  1.000000        0.00000                         
SCALE1      0.007905  0.000000  0.000000        0.00000                         
SCALE2      0.000000  0.007905  0.000000        0.00000                         
SCALE3      0.000000  0.000000  0.007905        0.00000                         
MTRIX1   1  0.338640  0.724930  0.599830      -54.00097    1                    
MTRIX2   1 -0.724980  0.607390 -0.324780       20.21999    1                    
MTRIX3   1 -0.599770 -0.324880  0.731250       71.15529    1                    
ATOM   2149  N   PRO B   1      34.931  89.477  17.796  1.00 25.22           N  
ATOM   2150  CA  PRO B   1      33.589  89.745  18.287  1.00 25.22           C  
ATOM   2151  C   PRO B   1      32.950  88.400  18.691  1.00 25.22           C  
ATOM   2152  O   PRO B   1      33.218  87.380  18.069  1.00 25.22           O  
ATOM   2153  CB  PRO B   1      32.942  90.504  17.135  1.00 26.39           C  
ATOM   2154  CG  PRO B   1      34.025  91.104  16.307  1.00 26.39           C  
ATOM   2155  CD  PRO B   1      35.208  90.138  16.481  1.00 26.39           C  
ATOM   2156  N   PHE B   2      32.121  88.458  19.710  1.00 23.71           N  
ATOM   2157  CA  PHE B   2      31.449  87.294  20.250  1.00 23.71           C  
ATOM   2158  C   PHE B   2      29.972  87.554  20.581  1.00 23.71           C  
ATOM   2159  O   PHE B   2      29.683  88.694  20.931  1.00 23.71           O  
ATOM   2160  CB  PHE B   2      32.151  86.777  21.565  1.00 25.12           C  
ATOM   2161  CG  PHE B   2      33.496  86.223  21.258  1.00 25.12           C  
ATOM   2162  CD1 PHE B   2      33.660  84.936  20.817  1.00 25.12           C  
ATOM   2163  CD2 PHE B   2      34.630  87.044  21.433  1.00 25.12           C  
ATOM   2164  CE1 PHE B   2      34.944  84.459  20.532  1.00 25.12           C  
ATOM   2165  CE2 PHE B   2      35.936  86.632  21.143  1.00 25.12           C  
ATOM   2166  CZ  PHE B   2      36.036  85.323  20.695  1.00 25.12           C  
ATOM   2167  N   ILE B   3      29.163  86.519  20.492  1.00 23.87           N  
ATOM   2168  CA  ILE B   3      27.737  86.484  20.800  1.00 23.87           C  
ATOM   2169  C   ILE B   3      27.547  85.342  21.793  1.00 23.87           C  
ATOM   2170  O   ILE B   3      27.958  84.178  21.495  1.00 23.87           O  
ATOM   2171  CB  ILE B   3      26.827  86.298  19.511  1.00 23.08           C  
ATOM   2172  CG1 ILE B   3      27.003  87.627  18.762  1.00 23.08           C  
ATOM   2173  CG2 ILE B   3      25.362  86.064  19.940  1.00 23.08           C  
ATOM   2174  CD1 ILE B   3      26.490  87.842  17.356  1.00 23.08           C  
ATOM   2175  N   THR B   4      27.005  85.620  22.992  1.00 24.67           N  
ATOM   2176  CA  THR B   4      26.784  84.516  23.983  1.00 24.67           C  
ATOM   2177  C   THR B   4      25.513  83.766  23.582  1.00 24.67           C  
ATOM   2178  O   THR B   4      24.483  84.443  23.361  1.00 24.67           O  
ATOM   2179  CB  THR B   4      26.689  85.046  25.468  1.00 25.04           C  
ATOM   2180  OG1 THR B   4      27.866  85.859  25.627  1.00 25.04           O  
ATOM   2181  CG2 THR B   4      26.525  83.870  26.443  1.00 25.04           C  
ATOM   2182  N   VAL B   5      25.541  82.454  23.433  1.00 24.87           N  
ATOM   2183  CA  VAL B   5      24.403  81.620  22.993  1.00 24.87           C  
ATOM   2184  C   VAL B   5      24.015  80.733  24.171  1.00 24.87           C  
ATOM   2185  O   VAL B   5      22.971  80.038  24.096  1.00 24.87           O  
ATOM   2186  CB  VAL B   5      24.759  80.891  21.677  1.00 23.21           C  
ATOM   2187  CG1 VAL B   5      25.048  81.923  20.581  1.00 23.21           C  
ATOM   2188  CG2 VAL B   5      25.883  79.904  22.015  1.00 23.21           C  
ATOM   2189  N   GLY B   6      24.795  80.781  25.266  1.00 27.14           N  
ATOM   2190  CA  GLY B   6      24.337  79.928  26.391  1.00 27.14           C  
ATOM   2191  C   GLY B   6      25.385  79.871  27.486  1.00 27.14           C  
ATOM   2192  O   GLY B   6      26.239  80.789  27.474  1.00 27.14           O  
ATOM   2193  N   GLN B   7      25.228  78.801  28.263  1.00 29.49           N  
ATOM   2194  CA  GLN B   7      26.055  78.437  29.411  1.00 29.49           C  
ATOM   2195  C   GLN B   7      26.436  76.959  29.540  1.00 29.49           C  
ATOM   2196  O   GLN B   7      25.787  75.983  29.209  1.00 29.49           O  
ATOM   2197  CB  GLN B   7      25.418  78.810  30.751  1.00 39.40           C  
ATOM   2198  CG  GLN B   7      25.417  80.243  31.192  1.00 39.40           C  
ATOM   2199  CD  GLN B   7      26.636  80.955  31.764  1.00 39.40           C  
ATOM   2200  OE1 GLN B   7      26.684  82.157  31.274  1.00 39.40           O  
ATOM   2201  NE2 GLN B   7      27.554  80.420  32.685  1.00 39.40           N  
ATOM   2202  N   GLU B   8      27.646  76.807  30.091  1.00 27.10           N  
ATOM   2203  CA  GLU B   8      28.207  75.500  30.362  1.00 27.10           C  
ATOM   2204  C   GLU B   8      28.943  75.616  31.701  1.00 27.10           C  
ATOM   2205  O   GLU B   8      30.069  76.230  31.790  1.00 27.10           O  
ATOM   2206  CB  GLU B   8      29.094  74.987  29.272  1.00 26.50           C  
ATOM   2207  CG  GLU B   8      29.673  73.591  29.593  1.00 26.50           C  
ATOM   2208  CD  GLU B   8      30.887  73.189  28.795  1.00 26.50           C  
ATOM   2209  OE1 GLU B   8      31.579  74.174  28.378  1.00 26.50           O  
ATOM   2210  OE2 GLU B   8      31.098  71.993  28.584  1.00 26.50           O  
ATOM   2211  N   ASN B   9      28.337  75.038  32.750  1.00 25.28           N  
ATOM   2212  CA  ASN B   9      28.962  75.113  34.097  1.00 25.28           C  
ATOM   2213  C   ASN B   9      29.244  76.579  34.483  1.00 25.28           C  
ATOM   2214  O   ASN B   9      28.358  77.435  34.358  1.00 25.28           O  
ATOM   2215  CB  ASN B   9      30.202  74.198  34.325  1.00 26.50           C  
ATOM   2216  CG  ASN B   9      29.885  72.730  34.182  1.00 26.50           C  
ATOM   2217  OD1 ASN B   9      28.671  72.415  34.034  1.00 26.50           O  
ATOM   2218  ND2 ASN B   9      30.828  71.778  34.214  1.00 26.50           N  
ATOM   2219  N   SER B  10      30.498  76.798  34.885  1.00 25.05           N  
ATOM   2220  CA  SER B  10      30.948  78.122  35.297  1.00 25.05           C  
ATOM   2221  C   SER B  10      31.200  79.098  34.169  1.00 25.05           C  
ATOM   2222  O   SER B  10      31.396  80.296  34.457  1.00 25.05           O  
ATOM   2223  CB  SER B  10      32.151  78.026  36.262  1.00 25.70           C  
ATOM   2224  OG  SER B  10      33.217  77.561  35.478  1.00 25.70           O  
ATOM   2225  N   THR B  11      31.182  78.708  32.903  1.00 25.83           N  
ATOM   2226  CA  THR B  11      31.485  79.497  31.704  1.00 25.83           C  
ATOM   2227  C   THR B  11      30.259  79.715  30.805  1.00 25.83           C  
ATOM   2228  O   THR B  11      29.209  79.022  30.833  1.00 25.83           O  
ATOM   2229  CB  THR B  11      32.664  78.655  30.982  1.00 25.92           C  
ATOM   2230  OG1 THR B  11      32.104  77.422  30.389  1.00 25.92           O  
ATOM   2231  CG2 THR B  11      33.822  78.207  31.907  1.00 25.92           C  
ATOM   2232  N   SER B  12      30.284  80.716  29.946  1.00 24.65           N  
ATOM   2233  CA  SER B  12      29.211  80.994  28.953  1.00 24.65           C  
ATOM   2234  C   SER B  12      29.806  80.439  27.650  1.00 24.65           C  
ATOM   2235  O   SER B  12      31.023  80.180  27.543  1.00 24.65           O  
ATOM   2236  CB  SER B  12      28.797  82.471  28.911  1.00 26.99           C  
ATOM   2237  OG  SER B  12      30.064  83.060  28.590  1.00 26.99           O  
ATOM   2238  N   ILE B  13      28.926  80.160  26.713  1.00 21.27           N  
ATOM   2239  CA  ILE B  13      29.235  79.624  25.392  1.00 21.27           C  
ATOM   2240  C   ILE B  13      29.118  80.814  24.470  1.00 21.27           C  
ATOM   2241  O   ILE B  13      27.992  81.320  24.383  1.00 21.27           O  
ATOM   2242  CB  ILE B  13      28.276  78.494  24.922  1.00 19.26           C  
ATOM   2243  CG1 ILE B  13      28.353  77.435  26.034  1.00 19.26           C  
ATOM   2244  CG2 ILE B  13      28.720  78.018  23.505  1.00 19.26           C  
ATOM   2245  CD1 ILE B  13      27.207  76.389  25.962  1.00 19.26           C  
ATOM   2246  N   ASP B  14      30.200  81.264  23.916  1.00 21.27           N  
ATOM   2247  CA  ASP B  14      30.161  82.424  23.008  1.00 21.27           C  
ATOM   2248  C   ASP B  14      30.642  81.987  21.635  1.00 21.27           C  
ATOM   2249  O   ASP B  14      31.581  81.190  21.471  1.00 21.27           O  
ATOM   2250  CB  ASP B  14      31.131  83.536  23.416  1.00 23.82           C  
ATOM   2251  CG  ASP B  14      30.975  83.905  24.859  1.00 23.82           C  
ATOM   2252  OD1 ASP B  14      29.838  83.939  25.396  1.00 23.82           O  
ATOM   2253  OD2 ASP B  14      32.019  84.095  25.520  1.00 23.82           O  
ATOM   2254  N   LEU B  15      30.015  82.607  20.669  1.00 20.60           N  
ATOM   2255  CA  LEU B  15      30.444  82.309  19.249  1.00 20.60           C  
ATOM   2256  C   LEU B  15      31.261  83.503  18.698  1.00 20.60           C  
ATOM   2257  O   LEU B  15      30.795  84.641  18.835  1.00 20.60           O  
ATOM   2258  CB  LEU B  15      29.132  81.997  18.471  1.00 21.87           C  
ATOM   2259  CG  LEU B  15      28.311  80.865  19.065  1.00 21.87           C  
ATOM   2260  CD1 LEU B  15      27.168  80.512  18.088  1.00 21.87           C  
ATOM   2261  CD2 LEU B  15      29.158  79.567  19.261  1.00 21.87           C  
ATOM   2262  N   TYR B  16      32.397  83.170  18.081  1.00 19.21           N  
ATOM   2263  CA  TYR B  16      33.171  84.276  17.474  1.00 19.21           C  
ATOM   2264  C   TYR B  16      32.432  84.643  16.193  1.00 19.21           C  
ATOM   2265  O   TYR B  16      32.004  83.699  15.492  1.00 19.21           O  
ATOM   2266  CB  TYR B  16      34.506  83.617  17.080  1.00 18.08           C  
ATOM   2267  CG  TYR B  16      35.354  84.624  16.335  1.00 18.08           C  
ATOM   2268  CD1 TYR B  16      36.076  85.607  16.965  1.00 18.08           C  
ATOM   2269  CD2 TYR B  16      35.311  84.540  14.944  1.00 18.08           C  
ATOM   2270  CE1 TYR B  16      36.790  86.595  16.299  1.00 18.08           C  
ATOM   2271  CE2 TYR B  16      36.042  85.445  14.175  1.00 18.08           C  
ATOM   2272  CZ  TYR B  16      36.771  86.469  14.900  1.00 18.08           C  
ATOM   2273  OH  TYR B  16      37.503  87.313  14.051  1.00 18.08           O  
ATOM   2274  N   TYR B  17      32.314  85.888  15.821  1.00 18.37           N  
ATOM   2275  CA  TYR B  17      31.669  86.223  14.554  1.00 18.37           C  
ATOM   2276  C   TYR B  17      32.323  87.474  13.973  1.00 18.37           C  
ATOM   2277  O   TYR B  17      33.010  88.240  14.684  1.00 18.37           O  
ATOM   2278  CB  TYR B  17      30.163  86.425  14.737  1.00 19.91           C  
ATOM   2279  CG  TYR B  17      29.767  87.790  15.240  1.00 19.91           C  
ATOM   2280  CD1 TYR B  17      29.847  88.109  16.598  1.00 19.91           C  
ATOM   2281  CD2 TYR B  17      29.236  88.779  14.387  1.00 19.91           C  
ATOM   2282  CE1 TYR B  17      29.482  89.420  17.031  1.00 19.91           C  
ATOM   2283  CE2 TYR B  17      28.871  90.068  14.770  1.00 19.91           C  
ATOM   2284  CZ  TYR B  17      28.985  90.337  16.149  1.00 19.91           C  
ATOM   2285  OH  TYR B  17      28.633  91.556  16.668  1.00 19.91           O  
ATOM   2286  N   GLU B  18      32.183  87.743  12.706  1.00 19.02           N  
ATOM   2287  CA  GLU B  18      32.616  88.892  11.926  1.00 19.02           C  
ATOM   2288  C   GLU B  18      31.446  89.579  11.157  1.00 19.02           C  
ATOM   2289  O   GLU B  18      30.485  88.875  10.771  1.00 19.02           O  
ATOM   2290  CB  GLU B  18      33.765  88.552  10.989  1.00 20.62           C  
ATOM   2291  CG  GLU B  18      35.072  88.456  11.794  1.00 20.62           C  
ATOM   2292  CD  GLU B  18      36.275  87.926  11.046  1.00 20.62           C  
ATOM   2293  OE1 GLU B  18      36.227  88.163   9.830  1.00 20.62           O  
ATOM   2294  OE2 GLU B  18      37.213  87.323  11.550  1.00 20.62           O  
ATOM   2295  N   ASP B  19      31.524  90.897  10.995  1.00 19.61           N  
ATOM   2296  CA  ASP B  19      30.413  91.655  10.368  1.00 19.61           C  
ATOM   2297  C   ASP B  19      31.061  92.780   9.533  1.00 19.61           C  
ATOM   2298  O   ASP B  19      31.504  93.835  10.093  1.00 19.61           O  
ATOM   2299  CB  ASP B  19      29.529  92.176  11.533  1.00 18.97           C  
ATOM   2300  CG  ASP B  19      28.356  92.903  10.955  1.00 18.97           C  
ATOM   2301  OD1 ASP B  19      28.272  92.994   9.738  1.00 18.97           O  
ATOM   2302  OD2 ASP B  19      27.570  93.315  11.841  1.00 18.97           O  
ATOM   2303  N   HIS B  20      31.077  92.560   8.221  1.00 20.94           N  
ATOM   2304  CA  HIS B  20      31.707  93.485   7.286  1.00 20.94           C  
ATOM   2305  C   HIS B  20      30.876  93.965   6.093  1.00 20.94           C  
ATOM   2306  O   HIS B  20      30.017  93.255   5.535  1.00 20.94           O  
ATOM   2307  CB  HIS B  20      32.894  92.765   6.563  1.00 20.47           C  
ATOM   2308  CG  HIS B  20      33.840  92.101   7.514  1.00 20.47           C  
ATOM   2309  ND1 HIS B  20      34.590  92.715   8.454  1.00 20.47           N  
ATOM   2310  CD2 HIS B  20      34.172  90.752   7.544  1.00 20.47           C  
ATOM   2311  CE1 HIS B  20      35.359  91.826   9.059  1.00 20.47           C  
ATOM   2312  NE2 HIS B  20      35.116  90.643   8.539  1.00 20.47           N  
ATOM   2313  N   GLY B  21      31.270  95.190   5.708  1.00 23.84           N  
ATOM   2314  CA  GLY B  21      30.618  95.783   4.556  1.00 23.84           C  
ATOM   2315  C   GLY B  21      29.238  96.373   4.773  1.00 23.84           C  
ATOM   2316  O   GLY B  21      28.668  96.451   5.881  1.00 23.84           O  
ATOM   2317  N   THR B  22      28.614  96.794   3.680  1.00 27.75           N  
ATOM   2318  CA  THR B  22      27.245  97.410   3.712  1.00 27.75           C  
ATOM   2319  C   THR B  22      26.487  96.812   2.521  1.00 27.75           C  
ATOM   2320  O   THR B  22      27.083  96.391   1.460  1.00 27.75           O  
ATOM   2321  CB  THR B  22      27.346  98.971   3.707  1.00 30.97           C  
ATOM   2322  OG1 THR B  22      27.808  99.356   2.337  1.00 30.97           O  
ATOM   2323  CG2 THR B  22      28.392  99.551   4.651  1.00 30.97           C  
ATOM   2324  N   GLY B  23      25.188  96.706   2.688  1.00 24.43           N  
ATOM   2325  CA  GLY B  23      24.478  96.049   1.510  1.00 24.43           C  
ATOM   2326  C   GLY B  23      23.644  94.995   2.253  1.00 24.43           C  
ATOM   2327  O   GLY B  23      23.676  94.963   3.532  1.00 24.43           O  
ATOM   2328  N   GLN B  24      22.969  94.246   1.364  1.00 21.94           N  
ATOM   2329  CA  GLN B  24      22.088  93.135   1.933  1.00 21.94           C  
ATOM   2330  C   GLN B  24      22.960  92.190   2.804  1.00 21.94           C  
ATOM   2331  O   GLN B  24      24.066  91.900   2.304  1.00 21.94           O  
ATOM   2332  CB  GLN B  24      21.427  92.370   0.775  1.00 23.82           C  
ATOM   2333  CG  GLN B  24      20.474  91.283   1.236  1.00 23.82           C  
ATOM   2334  CD  GLN B  24      19.563  90.694   0.189  1.00 23.82           C  
ATOM   2335  OE1 GLN B  24      19.961  90.902  -0.995  1.00 23.82           O  
ATOM   2336  NE2 GLN B  24      18.478  89.984   0.534  1.00 23.82           N  
ATOM   2337  N   PRO B  25      22.448  91.796   3.961  1.00 20.09           N  
ATOM   2338  CA  PRO B  25      23.223  90.922   4.841  1.00 20.09           C  
ATOM   2339  C   PRO B  25      23.139  89.508   4.341  1.00 20.09           C  
ATOM   2340  O   PRO B  25      22.040  88.989   4.076  1.00 20.09           O  
ATOM   2341  CB  PRO B  25      22.588  91.182   6.188  1.00 19.89           C  
ATOM   2342  CG  PRO B  25      21.163  91.539   5.899  1.00 19.89           C  
ATOM   2343  CD  PRO B  25      21.155  92.144   4.518  1.00 19.89           C  
ATOM   2344  N   VAL B  26      24.346  88.901   4.182  1.00 19.35           N  
ATOM   2345  CA  VAL B  26      24.525  87.473   3.697  1.00 19.35           C  
ATOM   2346  C   VAL B  26      25.228  86.728   4.855  1.00 19.35           C  
ATOM   2347  O   VAL B  26      26.340  87.181   5.140  1.00 19.35           O  
ATOM   2348  CB  VAL B  26      25.306  87.332   2.366  1.00 17.46           C  
ATOM   2349  CG1 VAL B  26      25.432  85.929   1.811  1.00 17.46           C  
ATOM   2350  CG2 VAL B  26      24.632  88.195   1.307  1.00 17.46           C  
ATOM   2351  N   VAL B  27      24.606  85.735   5.466  1.00 17.79           N  
ATOM   2352  CA  VAL B  27      25.214  84.973   6.555  1.00 17.79           C  
ATOM   2353  C   VAL B  27      25.754  83.680   5.986  1.00 17.79           C  
ATOM   2354  O   VAL B  27      25.015  82.884   5.363  1.00 17.79           O  
ATOM   2355  CB  VAL B  27      24.121  84.784   7.610  1.00 17.28           C  
ATOM   2356  CG1 VAL B  27      24.687  84.018   8.804  1.00 17.28           C  
ATOM   2357  CG2 VAL B  27      23.467  86.130   7.884  1.00 17.28           C  
ATOM   2358  N   LEU B  28      27.033  83.460   6.216  1.00 17.82           N  
ATOM   2359  CA  LEU B  28      27.748  82.239   5.717  1.00 17.82           C  
ATOM   2360  C   LEU B  28      27.967  81.253   6.831  1.00 17.82           C  
ATOM   2361  O   LEU B  28      28.611  81.626   7.876  1.00 17.82           O  
ATOM   2362  CB  LEU B  28      28.976  82.836   5.011  1.00 17.76           C  
ATOM   2363  CG  LEU B  28      28.879  83.809   3.841  1.00 17.76           C  
ATOM   2364  CD1 LEU B  28      30.307  84.218   3.441  1.00 17.76           C  
ATOM   2365  CD2 LEU B  28      28.171  83.127   2.674  1.00 17.76           C  
ATOM   2366  N   ILE B  29      27.518  80.030   6.767  1.00 17.59           N  
ATOM   2367  CA  ILE B  29      27.620  78.949   7.801  1.00 17.59           C  
ATOM   2368  C   ILE B  29      28.526  77.831   7.298  1.00 17.59           C  
ATOM   2369  O   ILE B  29      28.060  77.092   6.373  1.00 17.59           O  
ATOM   2370  CB  ILE B  29      26.169  78.426   8.201  1.00 18.09           C  
ATOM   2371  CG1 ILE B  29      25.344  79.731   8.417  1.00 18.09           C  
ATOM   2372  CG2 ILE B  29      26.308  77.609   9.519  1.00 18.09           C  
ATOM   2373  CD1 ILE B  29      23.805  79.622   8.359  1.00 18.09           C  
ATOM   2374  N   HIS B  30      29.739  77.852   7.870  1.00 16.27           N  
ATOM   2375  CA  HIS B  30      30.818  76.941   7.481  1.00 16.27           C  
ATOM   2376  C   HIS B  30      30.535  75.425   7.788  1.00 16.27           C  
ATOM   2377  O   HIS B  30      29.644  74.944   8.528  1.00 16.27           O  
ATOM   2378  CB  HIS B  30      32.210  77.367   8.038  1.00 15.63           C  
ATOM   2379  CG  HIS B  30      32.254  77.092   9.543  1.00 15.63           C  
ATOM   2380  ND1 HIS B  30      32.680  75.861  10.043  1.00 15.63           N  
ATOM   2381  CD2 HIS B  30      31.940  77.820  10.658  1.00 15.63           C  
ATOM   2382  CE1 HIS B  30      32.570  75.849  11.387  1.00 15.63           C  
ATOM   2383  NE2 HIS B  30      32.116  77.032  11.794  1.00 15.63           N  
ATOM   2384  N   GLY B  31      31.461  74.652   7.185  1.00 17.50           N  
ATOM   2385  CA  GLY B  31      31.423  73.210   7.350  1.00 17.50           C  
ATOM   2386  C   GLY B  31      32.475  72.650   8.299  1.00 17.50           C  
ATOM   2387  O   GLY B  31      33.335  73.380   8.846  1.00 17.50           O  
ATOM   2388  N   PHE B  32      32.494  71.357   8.574  1.00 18.31           N  
ATOM   2389  CA  PHE B  32      33.457  70.743   9.467  1.00 18.31           C  
ATOM   2390  C   PHE B  32      34.755  70.488   8.675  1.00 18.31           C  
ATOM   2391  O   PHE B  32      34.638  70.114   7.484  1.00 18.31           O  
ATOM   2392  CB  PHE B  32      32.841  69.342   9.857  1.00 18.25           C  
ATOM   2393  CG  PHE B  32      33.660  68.355  10.593  1.00 18.25           C  
ATOM   2394  CD1 PHE B  32      34.485  67.442   9.870  1.00 18.25           C  
ATOM   2395  CD2 PHE B  32      33.646  68.282  11.988  1.00 18.25           C  
ATOM   2396  CE1 PHE B  32      35.305  66.523  10.513  1.00 18.25           C  
ATOM   2397  CE2 PHE B  32      34.473  67.363  12.678  1.00 18.25           C  
ATOM   2398  CZ  PHE B  32      35.261  66.482  11.915  1.00 18.25           C  
ATOM   2399  N   PRO B  33      35.919  70.578   9.287  1.00 19.09           N  
ATOM   2400  CA  PRO B  33      36.189  70.978  10.699  1.00 19.09           C  
ATOM   2401  C   PRO B  33      36.803  72.393  10.667  1.00 19.09           C  
ATOM   2402  O   PRO B  33      37.858  72.621  11.284  1.00 19.09           O  
ATOM   2403  CB  PRO B  33      37.263  69.910  11.116  1.00 18.77           C  
ATOM   2404  CG  PRO B  33      37.953  69.512   9.795  1.00 18.77           C  
ATOM   2405  CD  PRO B  33      37.196  70.166   8.620  1.00 18.77           C  
ATOM   2406  N   LEU B  34      36.221  73.288   9.895  1.00 18.25           N  
ATOM   2407  CA  LEU B  34      36.746  74.633   9.692  1.00 18.25           C  
ATOM   2408  C   LEU B  34      36.155  75.684  10.564  1.00 18.25           C  
ATOM   2409  O   LEU B  34      35.898  75.438  11.740  1.00 18.25           O  
ATOM   2410  CB  LEU B  34      36.775  74.886   8.174  1.00 19.52           C  
ATOM   2411  CG  LEU B  34      37.503  73.790   7.407  1.00 19.52           C  
ATOM   2412  CD1 LEU B  34      37.242  73.835   5.890  1.00 19.52           C  
ATOM   2413  CD2 LEU B  34      39.023  73.832   7.607  1.00 19.52           C  
ATOM   2414  N   SER B  35      36.072  76.886  10.010  1.00 17.62           N  
ATOM   2415  CA  SER B  35      35.605  78.102  10.694  1.00 17.62           C  
ATOM   2416  C   SER B  35      35.090  79.094   9.633  1.00 17.62           C  
ATOM   2417  O   SER B  35      35.046  78.841   8.410  1.00 17.62           O  
ATOM   2418  CB  SER B  35      36.720  78.789  11.498  1.00 16.18           C  
ATOM   2419  OG  SER B  35      37.671  79.260  10.556  1.00 16.18           O  
ATOM   2420  N   GLY B  36      34.601  80.209  10.088  1.00 17.75           N  
ATOM   2421  CA  GLY B  36      34.026  81.283   9.288  1.00 17.75           C  
ATOM   2422  C   GLY B  36      35.056  81.708   8.271  1.00 17.75           C  
ATOM   2423  O   GLY B  36      34.649  82.088   7.145  1.00 17.75           O  
ATOM   2424  N   HIS B  37      36.334  81.673   8.644  1.00 18.22           N  
ATOM   2425  CA  HIS B  37      37.463  82.082   7.789  1.00 18.22           C  
ATOM   2426  C   HIS B  37      37.630  81.332   6.448  1.00 18.22           C  
ATOM   2427  O   HIS B  37      38.190  81.923   5.493  1.00 18.22           O  
ATOM   2428  CB  HIS B  37      38.847  82.171   8.531  1.00 19.02           C  
ATOM   2429  CG  HIS B  37      38.833  83.299   9.500  1.00 19.02           C  
ATOM   2430  ND1 HIS B  37      39.630  83.325  10.612  1.00 19.02           N  
ATOM   2431  CD2 HIS B  37      38.117  84.466   9.545  1.00 19.02           C  
ATOM   2432  CE1 HIS B  37      39.410  84.496  11.268  1.00 19.02           C  
ATOM   2433  NE2 HIS B  37      38.472  85.197  10.682  1.00 19.02           N  
ATOM   2434  N   SER B  38      37.169  80.102   6.434  1.00 18.58           N  
ATOM   2435  CA  SER B  38      37.126  79.181   5.309  1.00 18.58           C  
ATOM   2436  C   SER B  38      36.346  79.723   4.090  1.00 18.58           C  
ATOM   2437  O   SER B  38      36.537  79.292   2.924  1.00 18.58           O  
ATOM   2438  CB  SER B  38      36.603  77.815   5.776  1.00 19.01           C  
ATOM   2439  OG  SER B  38      35.185  77.765   5.942  1.00 19.01           O  
ATOM   2440  N   TRP B  39      35.470  80.736   4.259  1.00 17.62           N  
ATOM   2441  CA  TRP B  39      34.707  81.390   3.247  1.00 17.62           C  
ATOM   2442  C   TRP B  39      35.498  82.539   2.643  1.00 17.62           C  
ATOM   2443  O   TRP B  39      34.749  83.117   1.766  1.00 17.62           O  
ATOM   2444  CB  TRP B  39      33.462  82.045   3.919  1.00 16.88           C  
ATOM   2445  CG  TRP B  39      32.361  81.072   4.299  1.00 16.88           C  
ATOM   2446  CD1 TRP B  39      32.056  80.692   5.594  1.00 16.88           C  
ATOM   2447  CD2 TRP B  39      31.440  80.356   3.419  1.00 16.88           C  
ATOM   2448  NE1 TRP B  39      31.016  79.783   5.528  1.00 16.88           N  
ATOM   2449  CE2 TRP B  39      30.576  79.623   4.232  1.00 16.88           C  
ATOM   2450  CE3 TRP B  39      31.210  80.414   2.051  1.00 16.88           C  
ATOM   2451  CZ2 TRP B  39      29.503  78.869   3.747  1.00 16.88           C  
ATOM   2452  CZ3 TRP B  39      30.131  79.671   1.583  1.00 16.88           C  
ATOM   2453  CH2 TRP B  39      29.255  78.892   2.387  1.00 16.88           C  
ATOM   2454  N   GLU B  40      36.766  82.805   3.010  1.00 17.00           N  
ATOM   2455  CA  GLU B  40      37.440  83.991   2.470  1.00 17.00           C  
ATOM   2456  C   GLU B  40      37.337  84.235   0.957  1.00 17.00           C  
ATOM   2457  O   GLU B  40      37.254  85.433   0.612  1.00 17.00           O  
ATOM   2458  CB  GLU B  40      38.869  84.081   2.885  1.00 19.25           C  
ATOM   2459  CG  GLU B  40      39.674  82.982   2.125  1.00 19.25           C  
ATOM   2460  CD  GLU B  40      41.003  82.963   2.821  1.00 19.25           C  
ATOM   2461  OE1 GLU B  40      41.830  83.863   2.750  1.00 19.25           O  
ATOM   2462  OE2 GLU B  40      41.271  81.970   3.571  1.00 19.25           O  
ATOM   2463  N   ARG B  41      37.316  83.279   0.106  1.00 18.78           N  
ATOM   2464  CA  ARG B  41      37.132  83.479  -1.356  1.00 18.78           C  
ATOM   2465  C   ARG B  41      35.741  83.988  -1.720  1.00 18.78           C  
ATOM   2466  O   ARG B  41      35.564  84.830  -2.614  1.00 18.78           O  
ATOM   2467  CB  ARG B  41      37.505  82.236  -2.136  1.00 23.85           C  
ATOM   2468  CG  ARG B  41      39.055  82.060  -2.022  1.00 23.85           C  
ATOM   2469  CD  ARG B  41      39.473  81.096  -3.107  1.00 23.85           C  
ATOM   2470  NE  ARG B  41      40.889  81.357  -3.420  1.00 23.85           N  
ATOM   2471  CZ  ARG B  41      41.565  80.448  -4.210  1.00 23.85           C  
ATOM   2472  NH1 ARG B  41      41.056  79.296  -4.789  1.00 23.85           N  
ATOM   2473  NH2 ARG B  41      42.881  80.761  -4.424  1.00 23.85           N  
ATOM   2474  N   GLN B  42      34.743  83.524  -0.991  1.00 19.88           N  
ATOM   2475  CA  GLN B  42      33.348  83.980  -1.215  1.00 19.88           C  
ATOM   2476  C   GLN B  42      33.170  85.347  -0.592  1.00 19.88           C  
ATOM   2477  O   GLN B  42      32.525  86.227  -1.226  1.00 19.88           O  
ATOM   2478  CB  GLN B  42      32.304  82.977  -0.688  1.00 18.94           C  
ATOM   2479  CG  GLN B  42      32.275  81.664  -1.516  1.00 18.94           C  
ATOM   2480  CD  GLN B  42      33.493  80.800  -1.465  1.00 18.94           C  
ATOM   2481  OE1 GLN B  42      33.964  80.525  -0.371  1.00 18.94           O  
ATOM   2482  NE2 GLN B  42      34.065  80.468  -2.607  1.00 18.94           N  
ATOM   2483  N   SER B  43      33.701  85.540   0.645  1.00 20.33           N  
ATOM   2484  CA  SER B  43      33.577  86.870   1.326  1.00 20.33           C  
ATOM   2485  C   SER B  43      34.211  87.989   0.489  1.00 20.33           C  
ATOM   2486  O   SER B  43      33.582  89.069   0.412  1.00 20.33           O  
ATOM   2487  CB  SER B  43      34.251  86.965   2.680  1.00 21.19           C  
ATOM   2488  OG  SER B  43      33.816  85.927   3.525  1.00 21.19           O  
ATOM   2489  N   ALA B  44      35.399  87.792  -0.036  1.00 18.35           N  
ATOM   2490  CA  ALA B  44      35.964  88.878  -0.852  1.00 18.35           C  
ATOM   2491  C   ALA B  44      35.050  89.180  -2.060  1.00 18.35           C  
ATOM   2492  O   ALA B  44      34.925  90.388  -2.376  1.00 18.35           O  
ATOM   2493  CB  ALA B  44      37.361  88.491  -1.336  1.00 17.20           C  
ATOM   2494  N   ALA B  45      34.509  88.180  -2.748  1.00 18.48           N  
ATOM   2495  CA  ALA B  45      33.656  88.373  -3.929  1.00 18.48           C  
ATOM   2496  C   ALA B  45      32.355  89.060  -3.538  1.00 18.48           C  
ATOM   2497  O   ALA B  45      31.856  89.953  -4.306  1.00 18.48           O  
ATOM   2498  CB  ALA B  45      33.452  87.060  -4.692  1.00 17.69           C  
ATOM   2499  N   LEU B  46      31.786  88.746  -2.388  1.00 19.17           N  
ATOM   2500  CA  LEU B  46      30.549  89.351  -1.879  1.00 19.17           C  
ATOM   2501  C   LEU B  46      30.798  90.803  -1.440  1.00 19.17           C  
ATOM   2502  O   LEU B  46      29.893  91.602  -1.768  1.00 19.17           O  
ATOM   2503  CB  LEU B  46      29.900  88.555  -0.734  1.00 19.54           C  
ATOM   2504  CG  LEU B  46      29.276  87.193  -1.096  1.00 19.54           C  
ATOM   2505  CD1 LEU B  46      29.177  86.368   0.186  1.00 19.54           C  
ATOM   2506  CD2 LEU B  46      27.915  87.367  -1.786  1.00 19.54           C  
ATOM   2507  N   LEU B  47      31.904  91.078  -0.748  1.00 19.98           N  
ATOM   2508  CA  LEU B  47      32.208  92.489  -0.392  1.00 19.98           C  
ATOM   2509  C   LEU B  47      32.491  93.236  -1.703  1.00 19.98           C  
ATOM   2510  O   LEU B  47      32.035  94.396  -1.760  1.00 19.98           O  
ATOM   2511  CB  LEU B  47      33.454  92.641   0.507  1.00 18.85           C  
ATOM   2512  CG  LEU B  47      33.307  92.055   1.908  1.00 18.85           C  
ATOM   2513  CD1 LEU B  47      34.700  91.865   2.553  1.00 18.85           C  
ATOM   2514  CD2 LEU B  47      32.345  93.040   2.599  1.00 18.85           C  
ATOM   2515  N   ASP B  48      33.186  92.737  -2.683  1.00 21.31           N  
ATOM   2516  CA  ASP B  48      33.408  93.448  -3.948  1.00 21.31           C  
ATOM   2517  C   ASP B  48      32.104  93.806  -4.738  1.00 21.31           C  
ATOM   2518  O   ASP B  48      32.181  94.799  -5.511  1.00 21.31           O  
ATOM   2519  CB  ASP B  48      34.309  92.618  -4.855  1.00 23.97           C  
ATOM   2520  CG  ASP B  48      35.736  92.543  -4.346  1.00 23.97           C  
ATOM   2521  OD1 ASP B  48      36.162  93.327  -3.434  1.00 23.97           O  
ATOM   2522  OD2 ASP B  48      36.338  91.612  -4.986  1.00 23.97           O  
ATOM   2523  N   ALA B  49      31.040  92.995  -4.596  1.00 22.15           N  
ATOM   2524  CA  ALA B  49      29.775  93.198  -5.310  1.00 22.15           C  
ATOM   2525  C   ALA B  49      28.788  93.976  -4.424  1.00 22.15           C  
ATOM   2526  O   ALA B  49      27.622  94.099  -4.813  1.00 22.15           O  
ATOM   2527  CB  ALA B  49      29.100  91.925  -5.827  1.00 21.37           C  
ATOM   2528  N   GLY B  50      29.199  94.450  -3.234  1.00 23.06           N  
ATOM   2529  CA  GLY B  50      28.380  95.244  -2.331  1.00 23.06           C  
ATOM   2530  C   GLY B  50      27.366  94.685  -1.397  1.00 23.06           C  
ATOM   2531  O   GLY B  50      26.279  95.252  -1.204  1.00 23.06           O  
ATOM   2532  N   TYR B  51      27.598  93.538  -0.820  1.00 20.67           N  
ATOM   2533  CA  TYR B  51      26.802  92.871   0.183  1.00 20.67           C  
ATOM   2534  C   TYR B  51      27.520  93.087   1.530  1.00 20.67           C  
ATOM   2535  O   TYR B  51      28.758  93.291   1.601  1.00 20.67           O  
ATOM   2536  CB  TYR B  51      26.870  91.312  -0.044  1.00 19.97           C  
ATOM   2537  CG  TYR B  51      26.063  91.106  -1.312  1.00 19.97           C  
ATOM   2538  CD1 TYR B  51      24.681  91.154  -1.223  1.00 19.97           C  
ATOM   2539  CD2 TYR B  51      26.667  90.969  -2.562  1.00 19.97           C  
ATOM   2540  CE1 TYR B  51      23.872  91.047  -2.340  1.00 19.97           C  
ATOM   2541  CE2 TYR B  51      25.904  90.841  -3.720  1.00 19.97           C  
ATOM   2542  CZ  TYR B  51      24.495  90.883  -3.604  1.00 19.97           C  
ATOM   2543  OH  TYR B  51      23.665  90.715  -4.698  1.00 19.97           O  
ATOM   2544  N   ARG B  52      26.766  92.955   2.604  1.00 19.86           N  
ATOM   2545  CA  ARG B  52      27.266  92.958   3.985  1.00 19.86           C  
ATOM   2546  C   ARG B  52      27.481  91.437   4.297  1.00 19.86           C  
ATOM   2547  O   ARG B  52      26.633  90.545   4.048  1.00 19.86           O  
ATOM   2548  CB  ARG B  52      26.191  93.566   4.829  1.00 20.25           C  
ATOM   2549  CG  ARG B  52      26.610  93.255   6.313  1.00 20.25           C  
ATOM   2550  CD  ARG B  52      25.635  94.172   7.002  1.00 20.25           C  
ATOM   2551  NE  ARG B  52      25.763  94.014   8.403  1.00 20.25           N  
ATOM   2552  CZ  ARG B  52      24.921  94.213   9.397  1.00 20.25           C  
ATOM   2553  NH1 ARG B  52      23.664  94.610   9.075  1.00 20.25           N  
ATOM   2554  NH2 ARG B  52      25.193  94.070  10.697  1.00 20.25           N  
ATOM   2555  N   VAL B  53      28.652  91.060   4.749  1.00 19.56           N  
ATOM   2556  CA  VAL B  53      28.978  89.641   5.023  1.00 19.56           C  
ATOM   2557  C   VAL B  53      29.117  89.326   6.480  1.00 19.56           C  
ATOM   2558  O   VAL B  53      29.972  89.975   7.110  1.00 19.56           O  
ATOM   2559  CB  VAL B  53      30.312  89.380   4.232  1.00 19.83           C  
ATOM   2560  CG1 VAL B  53      30.724  87.956   4.614  1.00 19.83           C  
ATOM   2561  CG2 VAL B  53      30.171  89.530   2.732  1.00 19.83           C  
ATOM   2562  N   ILE B  54      28.400  88.358   7.032  1.00 19.81           N  
ATOM   2563  CA  ILE B  54      28.425  87.887   8.398  1.00 19.81           C  
ATOM   2564  C   ILE B  54      28.832  86.414   8.368  1.00 19.81           C  
ATOM   2565  O   ILE B  54      28.214  85.576   7.725  1.00 19.81           O  
ATOM   2566  CB  ILE B  54      27.038  88.071   9.134  1.00 21.69           C  
ATOM   2567  CG1 ILE B  54      26.833  89.626   9.176  1.00 21.69           C  
ATOM   2568  CG2 ILE B  54      26.986  87.355  10.534  1.00 21.69           C  
ATOM   2569  CD1 ILE B  54      25.496  90.178   8.678  1.00 21.69           C  
ATOM   2570  N   THR B  55      29.945  86.126   9.092  1.00 19.20           N  
ATOM   2571  CA  THR B  55      30.453  84.740   9.220  1.00 19.20           C  
ATOM   2572  C   THR B  55      30.514  84.503  10.734  1.00 19.20           C  
ATOM   2573  O   THR B  55      30.640  85.477  11.523  1.00 19.20           O  
ATOM   2574  CB  THR B  55      31.827  84.474   8.473  1.00 17.90           C  
ATOM   2575  OG1 THR B  55      32.741  85.352   9.230  1.00 17.90           O  
ATOM   2576  CG2 THR B  55      31.848  84.731   6.971  1.00 17.90           C  
ATOM   2577  N   TYR B  56      30.327  83.274  11.136  1.00 19.94           N  
ATOM   2578  CA  TYR B  56      30.467  82.939  12.567  1.00 19.94           C  
ATOM   2579  C   TYR B  56      31.041  81.489  12.571  1.00 19.94           C  
ATOM   2580  O   TYR B  56      30.915  80.770  11.568  1.00 19.94           O  
ATOM   2581  CB  TYR B  56      29.253  83.129  13.502  1.00 21.86           C  
ATOM   2582  CG  TYR B  56      28.218  82.027  13.343  1.00 21.86           C  
ATOM   2583  CD1 TYR B  56      27.290  82.186  12.276  1.00 21.86           C  
ATOM   2584  CD2 TYR B  56      28.135  80.885  14.173  1.00 21.86           C  
ATOM   2585  CE1 TYR B  56      26.297  81.198  12.091  1.00 21.86           C  
ATOM   2586  CE2 TYR B  56      27.146  79.928  13.991  1.00 21.86           C  
ATOM   2587  CZ  TYR B  56      26.240  80.092  12.945  1.00 21.86           C  
ATOM   2588  OH  TYR B  56      25.190  79.222  12.638  1.00 21.86           O  
ATOM   2589  N   ASP B  57      31.644  81.209  13.703  1.00 19.15           N  
ATOM   2590  CA  ASP B  57      32.252  79.910  14.011  1.00 19.15           C  
ATOM   2591  C   ASP B  57      31.242  79.080  14.816  1.00 19.15           C  
ATOM   2592  O   ASP B  57      30.880  79.617  15.878  1.00 19.15           O  
ATOM   2593  CB  ASP B  57      33.552  80.107  14.826  1.00 18.57           C  
ATOM   2594  CG  ASP B  57      34.663  80.785  14.021  1.00 18.57           C  
ATOM   2595  OD1 ASP B  57      34.382  80.964  12.817  1.00 18.57           O  
ATOM   2596  OD2 ASP B  57      35.702  81.113  14.579  1.00 18.57           O  
ATOM   2597  N   ARG B  58      30.822  77.949  14.355  1.00 18.23           N  
ATOM   2598  CA  ARG B  58      29.872  77.103  15.086  1.00 18.23           C  
ATOM   2599  C   ARG B  58      30.484  76.750  16.462  1.00 18.23           C  
ATOM   2600  O   ARG B  58      31.750  76.665  16.534  1.00 18.23           O  
ATOM   2601  CB  ARG B  58      29.740  75.775  14.273  1.00 15.57           C  
ATOM   2602  CG  ARG B  58      28.799  74.709  14.853  1.00 15.57           C  
ATOM   2603  CD  ARG B  58      28.504  73.517  13.919  1.00 15.57           C  
ATOM   2604  NE  ARG B  58      27.950  73.871  12.580  1.00 15.57           N  
ATOM   2605  CZ  ARG B  58      28.527  74.095  11.412  1.00 15.57           C  
ATOM   2606  NH1 ARG B  58      29.857  74.001  11.287  1.00 15.57           N  
ATOM   2607  NH2 ARG B  58      27.697  74.456  10.443  1.00 15.57           N  
ATOM   2608  N   ARG B  59      29.714  76.523  17.509  1.00 18.83           N  
ATOM   2609  CA  ARG B  59      30.224  76.083  18.802  1.00 18.83           C  
ATOM   2610  C   ARG B  59      31.214  74.904  18.593  1.00 18.83           C  
ATOM   2611  O   ARG B  59      30.880  73.976  17.803  1.00 18.83           O  
ATOM   2612  CB  ARG B  59      29.101  75.661  19.768  1.00 18.51           C  
ATOM   2613  CG  ARG B  59      28.203  74.531  19.328  1.00 18.51           C  
ATOM   2614  CD  ARG B  59      27.384  74.093  20.504  1.00 18.51           C  
ATOM   2615  NE  ARG B  59      26.430  75.163  20.858  1.00 18.51           N  
ATOM   2616  CZ  ARG B  59      25.879  75.212  22.108  1.00 18.51           C  
ATOM   2617  NH1 ARG B  59      26.144  74.300  23.067  1.00 18.51           N  
ATOM   2618  NH2 ARG B  59      25.074  76.174  22.553  1.00 18.51           N  
ATOM   2619  N   GLY B  60      32.399  74.985  19.274  1.00 18.18           N  
ATOM   2620  CA  GLY B  60      33.413  73.945  19.233  1.00 18.18           C  
ATOM   2621  C   GLY B  60      34.439  74.020  18.154  1.00 18.18           C  
ATOM   2622  O   GLY B  60      35.406  73.200  18.022  1.00 18.18           O  
ATOM   2623  N   PHE B  61      34.335  75.065  17.308  1.00 17.38           N  
ATOM   2624  CA  PHE B  61      35.146  75.321  16.110  1.00 17.38           C  
ATOM   2625  C   PHE B  61      35.698  76.733  16.095  1.00 17.38           C  
ATOM   2626  O   PHE B  61      35.091  77.599  16.688  1.00 17.38           O  
ATOM   2627  CB  PHE B  61      34.388  75.021  14.770  1.00 17.04           C  
ATOM   2628  CG  PHE B  61      33.913  73.550  14.701  1.00 17.04           C  
ATOM   2629  CD1 PHE B  61      34.788  72.594  14.185  1.00 17.04           C  
ATOM   2630  CD2 PHE B  61      32.658  73.179  15.213  1.00 17.04           C  
ATOM   2631  CE1 PHE B  61      34.372  71.234  14.233  1.00 17.04           C  
ATOM   2632  CE2 PHE B  61      32.286  71.811  15.234  1.00 17.04           C  
ATOM   2633  CZ  PHE B  61      33.123  70.818  14.753  1.00 17.04           C  
ATOM   2634  N   GLY B  62      36.836  76.775  15.403  1.00 18.98           N  
ATOM   2635  CA  GLY B  62      37.551  78.042  15.186  1.00 18.98           C  
ATOM   2636  C   GLY B  62      37.834  78.749  16.518  1.00 18.98           C  
ATOM   2637  O   GLY B  62      38.491  78.131  17.401  1.00 18.98           O  
ATOM   2638  N   GLN B  63      37.364  79.985  16.576  1.00 19.08           N  
ATOM   2639  CA  GLN B  63      37.481  80.785  17.758  1.00 19.08           C  
ATOM   2640  C   GLN B  63      36.242  80.703  18.679  1.00 19.08           C  
ATOM   2641  O   GLN B  63      36.402  81.500  19.648  1.00 19.08           O  
ATOM   2642  CB  GLN B  63      37.833  82.242  17.461  1.00 21.64           C  
ATOM   2643  CG  GLN B  63      39.234  82.206  16.830  1.00 21.64           C  
ATOM   2644  CD  GLN B  63      39.596  83.516  16.195  1.00 21.64           C  
ATOM   2645  OE1 GLN B  63      39.442  83.788  14.992  1.00 21.64           O  
ATOM   2646  NE2 GLN B  63      40.102  84.401  17.053  1.00 21.64           N  
ATOM   2647  N   SER B  64      35.229  79.906  18.443  1.00 18.67           N  
ATOM   2648  CA  SER B  64      34.079  79.874  19.382  1.00 18.67           C  
ATOM   2649  C   SER B  64      34.488  79.071  20.591  1.00 18.67           C  
ATOM   2650  O   SER B  64      35.548  78.376  20.573  1.00 18.67           O  
ATOM   2651  CB  SER B  64      32.934  79.236  18.603  1.00 16.92           C  
ATOM   2652  OG  SER B  64      32.523  80.305  17.781  1.00 16.92           O  
ATOM   2653  N   SER B  65      33.735  79.115  21.630  1.00 19.49           N  
ATOM   2654  CA  SER B  65      33.814  78.331  22.892  1.00 19.49           C  
ATOM   2655  C   SER B  65      33.719  76.839  22.415  1.00 19.49           C  
ATOM   2656  O   SER B  65      33.217  76.482  21.336  1.00 19.49           O  
ATOM   2657  CB  SER B  65      32.654  78.528  23.880  1.00 18.80           C  
ATOM   2658  OG  SER B  65      32.771  79.847  24.381  1.00 18.80           O  
ATOM   2659  N   GLN B  66      34.296  76.026  23.277  1.00 20.89           N  
ATOM   2660  CA  GLN B  66      34.419  74.589  23.103  1.00 20.89           C  
ATOM   2661  C   GLN B  66      33.773  73.812  24.241  1.00 20.89           C  
ATOM   2662  O   GLN B  66      34.402  73.058  25.027  1.00 20.89           O  
ATOM   2663  CB  GLN B  66      35.891  74.178  22.875  1.00 21.36           C  
ATOM   2664  CG  GLN B  66      36.577  74.997  21.823  1.00 21.36           C  
ATOM   2665  CD  GLN B  66      38.051  74.636  21.842  1.00 21.36           C  
ATOM   2666  OE1 GLN B  66      38.629  73.998  22.701  1.00 21.36           O  
ATOM   2667  NE2 GLN B  66      38.688  75.035  20.743  1.00 21.36           N  
ATOM   2668  N   PRO B  67      32.444  73.889  24.240  1.00 21.71           N  
ATOM   2669  CA  PRO B  67      31.661  73.137  25.255  1.00 21.71           C  
ATOM   2670  C   PRO B  67      31.657  71.632  24.952  1.00 21.71           C  
ATOM   2671  O   PRO B  67      31.954  71.126  23.834  1.00 21.71           O  
ATOM   2672  CB  PRO B  67      30.262  73.801  25.217  1.00 21.05           C  
ATOM   2673  CG  PRO B  67      30.159  74.061  23.724  1.00 21.05           C  
ATOM   2674  CD  PRO B  67      31.562  74.644  23.376  1.00 21.05           C  
ATOM   2675  N   THR B  68      31.232  70.897  25.980  1.00 23.22           N  
ATOM   2676  CA  THR B  68      31.124  69.432  25.744  1.00 23.22           C  
ATOM   2677  C   THR B  68      29.626  69.133  25.660  1.00 23.22           C  
ATOM   2678  O   THR B  68      29.248  67.985  25.974  1.00 23.22           O  
ATOM   2679  CB  THR B  68      32.053  68.586  26.689  1.00 22.16           C  
ATOM   2680  OG1 THR B  68      31.548  68.852  28.007  1.00 22.16           O  
ATOM   2681  CG2 THR B  68      33.537  68.921  26.499  1.00 22.16           C  
ATOM   2682  N   THR B  69      28.804  70.062  25.251  1.00 24.27           N  
ATOM   2683  CA  THR B  69      27.375  69.930  25.105  1.00 24.27           C  
ATOM   2684  C   THR B  69      26.723  70.672  23.922  1.00 24.27           C  
ATOM   2685  O   THR B  69      27.242  71.729  23.448  1.00 24.27           O  
ATOM   2686  CB  THR B  69      26.561  70.502  26.363  1.00 27.30           C  
ATOM   2687  OG1 THR B  69      26.993  71.908  26.646  1.00 27.30           O  
ATOM   2688  CG2 THR B  69      26.721  69.796  27.678  1.00 27.30           C  
ATOM   2689  N   GLY B  70      25.521  70.171  23.516  1.00 22.11           N  
ATOM   2690  CA  GLY B  70      24.724  70.820  22.478  1.00 22.11           C  
ATOM   2691  C   GLY B  70      25.155  70.583  21.057  1.00 22.11           C  
ATOM   2692  O   GLY B  70      24.890  71.434  20.166  1.00 22.11           O  
ATOM   2693  N   TYR B  71      25.733  69.391  20.862  1.00 21.77           N  
ATOM   2694  CA  TYR B  71      26.160  69.043  19.463  1.00 21.77           C  
ATOM   2695  C   TYR B  71      25.008  68.350  18.773  1.00 21.77           C  
ATOM   2696  O   TYR B  71      25.017  67.108  18.726  1.00 21.77           O  
ATOM   2697  CB  TYR B  71      27.494  68.229  19.415  1.00 20.56           C  
ATOM   2698  CG  TYR B  71      28.597  69.175  19.940  1.00 20.56           C  
ATOM   2699  CD1 TYR B  71      29.070  70.189  19.065  1.00 20.56           C  
ATOM   2700  CD2 TYR B  71      29.050  69.064  21.249  1.00 20.56           C  
ATOM   2701  CE1 TYR B  71      30.026  71.089  19.483  1.00 20.56           C  
ATOM   2702  CE2 TYR B  71      30.028  69.996  21.645  1.00 20.56           C  
ATOM   2703  CZ  TYR B  71      30.481  70.998  20.804  1.00 20.56           C  
ATOM   2704  OH  TYR B  71      31.366  71.873  21.310  1.00 20.56           O  
ATOM   2705  N   ASP B  72      24.040  69.061  18.244  1.00 21.18           N  
ATOM   2706  CA  ASP B  72      22.865  68.604  17.549  1.00 21.18           C  
ATOM   2707  C   ASP B  72      22.228  69.828  16.822  1.00 21.18           C  
ATOM   2708  O   ASP B  72      22.443  70.945  17.299  1.00 21.18           O  
ATOM   2709  CB  ASP B  72      21.941  67.952  18.603  1.00 24.26           C  
ATOM   2710  CG  ASP B  72      21.248  68.964  19.456  1.00 24.26           C  
ATOM   2711  OD1 ASP B  72      20.199  69.573  19.132  1.00 24.26           O  
ATOM   2712  OD2 ASP B  72      21.718  69.275  20.604  1.00 24.26           O  
ATOM   2713  N   TYR B  73      21.505  69.524  15.756  1.00 19.64           N  
ATOM   2714  CA  TYR B  73      20.900  70.517  14.935  1.00 19.64           C  
ATOM   2715  C   TYR B  73      19.892  71.413  15.615  1.00 19.64           C  
ATOM   2716  O   TYR B  73      19.795  72.563  15.110  1.00 19.64           O  
ATOM   2717  CB  TYR B  73      20.420  70.007  13.566  1.00 18.51           C  
ATOM   2718  CG  TYR B  73      21.650  69.992  12.670  1.00 18.51           C  
ATOM   2719  CD1 TYR B  73      22.148  71.131  12.089  1.00 18.51           C  
ATOM   2720  CD2 TYR B  73      22.324  68.777  12.457  1.00 18.51           C  
ATOM   2721  CE1 TYR B  73      23.297  71.029  11.302  1.00 18.51           C  
ATOM   2722  CE2 TYR B  73      23.463  68.651  11.652  1.00 18.51           C  
ATOM   2723  CZ  TYR B  73      23.932  69.813  11.064  1.00 18.51           C  
ATOM   2724  OH  TYR B  73      25.072  69.780  10.281  1.00 18.51           O  
ATOM   2725  N   ASP B  74      19.224  70.882  16.632  1.00 20.33           N  
ATOM   2726  CA  ASP B  74      18.330  71.813  17.347  1.00 20.33           C  
ATOM   2727  C   ASP B  74      19.160  72.852  18.104  1.00 20.33           C  
ATOM   2728  O   ASP B  74      18.662  73.982  17.982  1.00 20.33           O  
ATOM   2729  CB  ASP B  74      17.380  71.178  18.338  1.00 24.76           C  
ATOM   2730  CG  ASP B  74      16.299  70.514  17.479  1.00 24.76           C  
ATOM   2731  OD1 ASP B  74      15.666  71.097  16.555  1.00 24.76           O  
ATOM   2732  OD2 ASP B  74      16.102  69.298  17.773  1.00 24.76           O  
ATOM   2733  N   THR B  75      20.245  72.544  18.817  1.00 19.08           N  
ATOM   2734  CA  THR B  75      21.060  73.539  19.470  1.00 19.08           C  
ATOM   2735  C   THR B  75      21.737  74.420  18.444  1.00 19.08           C  
ATOM   2736  O   THR B  75      21.765  75.665  18.574  1.00 19.08           O  
ATOM   2737  CB  THR B  75      22.208  72.892  20.346  1.00 20.21           C  
ATOM   2738  OG1 THR B  75      21.339  72.056  21.200  1.00 20.21           O  
ATOM   2739  CG2 THR B  75      23.005  73.931  21.124  1.00 20.21           C  
ATOM   2740  N   PHE B  76      22.274  73.818  17.411  1.00 17.67           N  
ATOM   2741  CA  PHE B  76      22.919  74.650  16.327  1.00 17.67           C  
ATOM   2742  C   PHE B  76      21.935  75.661  15.722  1.00 17.67           C  
ATOM   2743  O   PHE B  76      22.367  76.827  15.413  1.00 17.67           O  
ATOM   2744  CB  PHE B  76      23.612  73.777  15.338  1.00 15.83           C  
ATOM   2745  CG  PHE B  76      24.633  72.719  15.616  1.00 15.83           C  
ATOM   2746  CD1 PHE B  76      25.514  72.897  16.697  1.00 15.83           C  
ATOM   2747  CD2 PHE B  76      24.645  71.551  14.827  1.00 15.83           C  
ATOM   2748  CE1 PHE B  76      26.441  71.831  16.862  1.00 15.83           C  
ATOM   2749  CE2 PHE B  76      25.578  70.521  15.027  1.00 15.83           C  
ATOM   2750  CZ  PHE B  76      26.525  70.641  16.083  1.00 15.83           C  
ATOM   2751  N   ALA B  77      20.668  75.342  15.480  1.00 18.42           N  
ATOM   2752  CA  ALA B  77      19.636  76.247  14.917  1.00 18.42           C  
ATOM   2753  C   ALA B  77      19.315  77.367  15.926  1.00 18.42           C  
ATOM   2754  O   ALA B  77      19.143  78.589  15.568  1.00 18.42           O  
ATOM   2755  CB  ALA B  77      18.356  75.533  14.453  1.00 17.20           C  
ATOM   2756  N   ALA B  78      19.314  76.965  17.217  1.00 18.92           N  
ATOM   2757  CA  ALA B  78      19.054  77.948  18.291  1.00 18.92           C  
ATOM   2758  C   ALA B  78      20.123  79.027  18.409  1.00 18.92           C  
ATOM   2759  O   ALA B  78      19.887  80.231  18.680  1.00 18.92           O  
ATOM   2760  CB  ALA B  78      18.944  77.240  19.653  1.00 18.78           C  
ATOM   2761  N   ASP B  79      21.390  78.526  18.231  1.00 19.56           N  
ATOM   2762  CA  ASP B  79      22.616  79.348  18.216  1.00 19.56           C  
ATOM   2763  C   ASP B  79      22.450  80.361  17.024  1.00 19.56           C  
ATOM   2764  O   ASP B  79      22.739  81.503  17.372  1.00 19.56           O  
ATOM   2765  CB  ASP B  79      23.898  78.519  17.999  1.00 20.94           C  
ATOM   2766  CG  ASP B  79      24.387  77.635  19.130  1.00 20.94           C  
ATOM   2767  OD1 ASP B  79      23.777  77.713  20.237  1.00 20.94           O  
ATOM   2768  OD2 ASP B  79      25.380  76.896  18.948  1.00 20.94           O  
ATOM   2769  N   LEU B  80      22.090  79.852  15.838  1.00 19.06           N  
ATOM   2770  CA  LEU B  80      21.919  80.686  14.684  1.00 19.06           C  
ATOM   2771  C   LEU B  80      20.809  81.665  14.966  1.00 19.06           C  
ATOM   2772  O   LEU B  80      20.953  82.848  14.632  1.00 19.06           O  
ATOM   2773  CB  LEU B  80      21.616  79.829  13.460  1.00 17.98           C  
ATOM   2774  CG  LEU B  80      21.235  80.684  12.243  1.00 17.98           C  
ATOM   2775  CD1 LEU B  80      22.425  81.628  11.984  1.00 17.98           C  
ATOM   2776  CD2 LEU B  80      20.933  79.787  11.035  1.00 17.98           C  
ATOM   2777  N   ASN B  81      19.718  81.242  15.553  1.00 20.16           N  
ATOM   2778  CA  ASN B  81      18.638  82.179  15.858  1.00 20.16           C  
ATOM   2779  C   ASN B  81      19.127  83.372  16.669  1.00 20.16           C  
ATOM   2780  O   ASN B  81      18.845  84.593  16.520  1.00 20.16           O  
ATOM   2781  CB  ASN B  81      17.526  81.290  16.458  1.00 22.15           C  
ATOM   2782  CG  ASN B  81      16.372  82.209  16.908  1.00 22.15           C  
ATOM   2783  OD1 ASN B  81      16.170  82.255  18.171  1.00 22.15           O  
ATOM   2784  ND2 ASN B  81      15.603  82.979  16.159  1.00 22.15           N  
ATOM   2785  N   THR B  82      19.897  83.002  17.682  1.00 23.36           N  
ATOM   2786  CA  THR B  82      20.545  83.960  18.590  1.00 23.36           C  
ATOM   2787  C   THR B  82      21.441  84.950  17.793  1.00 23.36           C  
ATOM   2788  O   THR B  82      21.368  86.177  18.155  1.00 23.36           O  
ATOM   2789  CB  THR B  82      21.331  83.327  19.808  1.00 25.55           C  
ATOM   2790  OG1 THR B  82      20.352  82.374  20.420  1.00 25.55           O  
ATOM   2791  CG2 THR B  82      21.904  84.413  20.759  1.00 25.55           C  
ATOM   2792  N   VAL B  83      22.266  84.566  16.863  1.00 22.48           N  
ATOM   2793  CA  VAL B  83      23.023  85.525  16.059  1.00 22.48           C  
ATOM   2794  C   VAL B  83      22.008  86.416  15.311  1.00 22.48           C  
ATOM   2795  O   VAL B  83      22.204  87.631  15.434  1.00 22.48           O  
ATOM   2796  CB  VAL B  83      23.929  84.728  15.082  1.00 22.48           C  
ATOM   2797  CG1 VAL B  83      24.616  85.660  14.088  1.00 22.48           C  
ATOM   2798  CG2 VAL B  83      24.895  83.801  15.877  1.00 22.48           C  
ATOM   2799  N   LEU B  84      20.990  85.921  14.659  1.00 23.82           N  
ATOM   2800  CA  LEU B  84      20.042  86.712  13.894  1.00 23.82           C  
ATOM   2801  C   LEU B  84      19.256  87.765  14.700  1.00 23.82           C  
ATOM   2802  O   LEU B  84      19.085  88.888  14.179  1.00 23.82           O  
ATOM   2803  CB  LEU B  84      19.071  85.837  13.085  1.00 24.76           C  
ATOM   2804  CG  LEU B  84      19.778  84.845  12.165  1.00 24.76           C  
ATOM   2805  CD1 LEU B  84      18.858  84.042  11.272  1.00 24.76           C  
ATOM   2806  CD2 LEU B  84      20.750  85.542  11.180  1.00 24.76           C  
ATOM   2807  N   GLU B  85      18.849  87.257  15.865  1.00 27.35           N  
ATOM   2808  CA  GLU B  85      18.071  88.139  16.744  1.00 27.35           C  
ATOM   2809  C   GLU B  85      18.924  89.242  17.339  1.00 27.35           C  
ATOM   2810  O   GLU B  85      18.431  90.387  17.432  1.00 27.35           O  
ATOM   2811  CB  GLU B  85      17.456  87.329  17.887  1.00 32.79           C  
ATOM   2812  CG  GLU B  85      16.432  86.328  17.298  1.00 32.79           C  
ATOM   2813  CD  GLU B  85      15.187  86.873  16.637  1.00 32.79           C  
ATOM   2814  OE1 GLU B  85      14.767  87.903  17.309  1.00 32.79           O  
ATOM   2815  OE2 GLU B  85      14.536  86.498  15.624  1.00 32.79           O  
ATOM   2816  N   THR B  86      20.134  88.951  17.719  1.00 27.03           N  
ATOM   2817  CA  THR B  86      21.152  89.835  18.295  1.00 27.03           C  
ATOM   2818  C   THR B  86      21.566  90.899  17.269  1.00 27.03           C  
ATOM   2819  O   THR B  86      21.563  92.069  17.719  1.00 27.03           O  
ATOM   2820  CB  THR B  86      22.480  89.158  18.854  1.00 26.63           C  
ATOM   2821  OG1 THR B  86      21.958  88.164  19.804  1.00 26.63           O  
ATOM   2822  CG2 THR B  86      23.520  90.085  19.473  1.00 26.63           C  
ATOM   2823  N   LEU B  87      21.844  90.473  16.035  1.00 26.52           N  
ATOM   2824  CA  LEU B  87      22.197  91.483  15.015  1.00 26.52           C  
ATOM   2825  C   LEU B  87      20.906  92.094  14.437  1.00 26.52           C  
ATOM   2826  O   LEU B  87      21.073  93.123  13.763  1.00 26.52           O  
ATOM   2827  CB  LEU B  87      23.206  90.932  13.995  1.00 27.08           C  
ATOM   2828  CG  LEU B  87      24.447  90.207  14.554  1.00 27.08           C  
ATOM   2829  CD1 LEU B  87      25.308  89.549  13.451  1.00 27.08           C  
ATOM   2830  CD2 LEU B  87      25.338  91.170  15.309  1.00 27.08           C  
ATOM   2831  N   ASP B  88      19.700  91.623  14.653  1.00 26.58           N  
ATOM   2832  CA  ASP B  88      18.426  92.115  14.088  1.00 26.58           C  
ATOM   2833  C   ASP B  88      18.417  92.286  12.550  1.00 26.58           C  
ATOM   2834  O   ASP B  88      18.140  93.388  11.956  1.00 26.58           O  
ATOM   2835  CB  ASP B  88      18.027  93.363  14.853  1.00 29.77           C  
ATOM   2836  CG  ASP B  88      16.569  93.649  14.632  1.00 29.77           C  
ATOM   2837  OD1 ASP B  88      15.734  92.766  14.400  1.00 29.77           O  
ATOM   2838  OD2 ASP B  88      16.306  94.869  14.673  1.00 29.77           O  
ATOM   2839  N   LEU B  89      18.796  91.151  11.910  1.00 25.82           N  
ATOM   2840  CA  LEU B  89      18.876  91.132  10.461  1.00 25.82           C  
ATOM   2841  C   LEU B  89      17.465  91.001   9.883  1.00 25.82           C  
ATOM   2842  O   LEU B  89      16.590  90.325  10.425  1.00 25.82           O  
ATOM   2843  CB  LEU B  89      19.858  90.068  10.021  1.00 25.11           C  
ATOM   2844  CG  LEU B  89      21.273  90.228  10.570  1.00 25.11           C  
ATOM   2845  CD1 LEU B  89      22.138  89.108   9.981  1.00 25.11           C  
ATOM   2846  CD2 LEU B  89      21.935  91.514  10.206  1.00 25.11           C  
ATOM   2847  N   GLN B  90      17.331  91.688   8.793  1.00 27.92           N  
ATOM   2848  CA  GLN B  90      16.137  91.795   7.979  1.00 27.92           C  
ATOM   2849  C   GLN B  90      16.563  91.464   6.543  1.00 27.92           C  
ATOM   2850  O   GLN B  90      17.660  91.870   6.210  1.00 27.92           O  
ATOM   2851  CB  GLN B  90      15.513  93.191   8.085  1.00 38.93           C  
ATOM   2852  CG  GLN B  90      14.883  93.642   9.389  1.00 38.93           C  
ATOM   2853  CD  GLN B  90      13.984  92.592  10.046  1.00 38.93           C  
ATOM   2854  OE1 GLN B  90      13.192  91.770   9.451  1.00 38.93           O  
ATOM   2855  NE2 GLN B  90      14.020  92.487  11.422  1.00 38.93           N  
ATOM   2856  N   ASP B  91      15.811  90.751   5.736  1.00 27.64           N  
ATOM   2857  CA  ASP B  91      16.181  90.389   4.365  1.00 27.64           C  
ATOM   2858  C   ASP B  91      17.547  89.752   4.178  1.00 27.64           C  
ATOM   2859  O   ASP B  91      18.237  90.076   3.203  1.00 27.64           O  
ATOM   2860  CB  ASP B  91      16.273  91.639   3.445  1.00 37.04           C  
ATOM   2861  CG  ASP B  91      14.819  91.864   3.083  1.00 37.04           C  
ATOM   2862  OD1 ASP B  91      14.122  90.917   2.529  1.00 37.04           O  
ATOM   2863  OD2 ASP B  91      14.348  92.978   3.472  1.00 37.04           O  
ATOM   2864  N   ALA B  92      17.851  88.891   5.133  1.00 22.74           N  
ATOM   2865  CA  ALA B  92      19.202  88.226   5.092  1.00 22.74           C  
ATOM   2866  C   ALA B  92      19.065  87.046   4.175  1.00 22.74           C  
ATOM   2867  O   ALA B  92      17.989  86.505   3.935  1.00 22.74           O  
ATOM   2868  CB  ALA B  92      19.491  87.769   6.509  1.00 22.29           C  
ATOM   2869  N   VAL B  93      20.201  86.669   3.659  1.00 20.84           N  
ATOM   2870  CA  VAL B  93      20.335  85.499   2.817  1.00 20.84           C  
ATOM   2871  C   VAL B  93      21.128  84.520   3.699  1.00 20.84           C  
ATOM   2872  O   VAL B  93      22.173  84.896   4.291  1.00 20.84           O  
ATOM   2873  CB  VAL B  93      21.000  85.962   1.548  1.00 21.02           C  
ATOM   2874  CG1 VAL B  93      21.273  84.711   0.707  1.00 21.02           C  
ATOM   2875  CG2 VAL B  93      20.229  87.025   0.764  1.00 21.02           C  
ATOM   2876  N   LEU B  94      20.681  83.285   3.891  1.00 20.26           N  
ATOM   2877  CA  LEU B  94      21.437  82.274   4.683  1.00 20.26           C  
ATOM   2878  C   LEU B  94      22.191  81.357   3.632  1.00 20.26           C  
ATOM   2879  O   LEU B  94      21.518  80.792   2.734  1.00 20.26           O  
ATOM   2880  CB  LEU B  94      20.571  81.425   5.632  1.00 21.31           C  
ATOM   2881  CG  LEU B  94      19.673  82.150   6.625  1.00 21.31           C  
ATOM   2882  CD1 LEU B  94      18.770  81.102   7.345  1.00 21.31           C  
ATOM   2883  CD2 LEU B  94      20.670  82.879   7.550  1.00 21.31           C  
ATOM   2884  N   VAL B  95      23.517  81.254   3.781  1.00 18.81           N  
ATOM   2885  CA  VAL B  95      24.314  80.432   2.880  1.00 18.81           C  
ATOM   2886  C   VAL B  95      24.947  79.309   3.700  1.00 18.81           C  
ATOM   2887  O   VAL B  95      25.843  79.620   4.512  1.00 18.81           O  
ATOM   2888  CB  VAL B  95      25.307  81.320   2.079  1.00 17.13           C  
ATOM   2889  CG1 VAL B  95      26.077  80.331   1.190  1.00 17.13           C  
ATOM   2890  CG2 VAL B  95      24.600  82.402   1.321  1.00 17.13           C  
ATOM   2891  N   GLY B  96      24.606  78.049   3.586  1.00 19.16           N  
ATOM   2892  CA  GLY B  96      25.298  77.024   4.405  1.00 19.16           C  
ATOM   2893  C   GLY B  96      26.161  76.206   3.454  1.00 19.16           C  
ATOM   2894  O   GLY B  96      25.893  76.004   2.248  1.00 19.16           O  
ATOM   2895  N   PHE B  97      27.213  75.713   4.099  1.00 19.35           N  
ATOM   2896  CA  PHE B  97      28.137  74.852   3.345  1.00 19.35           C  
ATOM   2897  C   PHE B  97      28.253  73.551   4.175  1.00 19.35           C  
ATOM   2898  O   PHE B  97      28.536  73.705   5.403  1.00 19.35           O  
ATOM   2899  CB  PHE B  97      29.450  75.554   2.986  1.00 19.50           C  
ATOM   2900  CG  PHE B  97      30.500  74.549   2.595  1.00 19.50           C  
ATOM   2901  CD1 PHE B  97      30.494  73.972   1.304  1.00 19.50           C  
ATOM   2902  CD2 PHE B  97      31.474  74.126   3.538  1.00 19.50           C  
ATOM   2903  CE1 PHE B  97      31.470  73.029   1.020  1.00 19.50           C  
ATOM   2904  CE2 PHE B  97      32.475  73.189   3.218  1.00 19.50           C  
ATOM   2905  CZ  PHE B  97      32.485  72.649   1.897  1.00 19.50           C  
ATOM   2906  N   SER B  98      28.059  72.417   3.500  1.00 19.65           N  
ATOM   2907  CA  SER B  98      28.198  71.046   4.090  1.00 19.65           C  
ATOM   2908  C   SER B  98      27.390  70.999   5.376  1.00 19.65           C  
ATOM   2909  O   SER B  98      26.138  71.183   5.379  1.00 19.65           O  
ATOM   2910  CB  SER B  98      29.736  70.842   4.161  1.00 19.35           C  
ATOM   2911  OG  SER B  98      30.165  69.614   4.746  1.00 19.35           O  
ATOM   2912  N   MET B  99      28.014  70.806   6.531  1.00 20.29           N  
ATOM   2913  CA  MET B  99      27.345  70.818   7.839  1.00 20.29           C  
ATOM   2914  C   MET B  99      26.430  72.049   7.960  1.00 20.29           C  
ATOM   2915  O   MET B  99      25.340  71.891   8.529  1.00 20.29           O  
ATOM   2916  CB  MET B  99      28.423  70.871   8.953  1.00 22.87           C  
ATOM   2917  CG  MET B  99      28.002  70.162  10.167  1.00 22.87           C  
ATOM   2918  SD  MET B  99      29.395  69.817  11.367  1.00 22.87           S  
ATOM   2919  CE  MET B  99      28.116  69.732  12.722  1.00 22.87           C  
ATOM   2920  N   GLY B 100      26.851  73.242   7.509  1.00 17.73           N  
ATOM   2921  CA  GLY B 100      26.023  74.427   7.606  1.00 17.73           C  
ATOM   2922  C   GLY B 100      24.709  74.296   6.825  1.00 17.73           C  
ATOM   2923  O   GLY B 100      23.813  75.129   7.132  1.00 17.73           O  
ATOM   2924  N   THR B 101      24.523  73.388   5.858  1.00 16.65           N  
ATOM   2925  CA  THR B 101      23.211  73.304   5.198  1.00 16.65           C  
ATOM   2926  C   THR B 101      22.141  72.781   6.138  1.00 16.65           C  
ATOM   2927  O   THR B 101      20.925  72.998   5.923  1.00 16.65           O  
ATOM   2928  CB  THR B 101      23.319  72.398   3.916  1.00 15.79           C  
ATOM   2929  OG1 THR B 101      23.844  71.126   4.357  1.00 15.79           O  
ATOM   2930  CG2 THR B 101      24.174  73.096   2.821  1.00 15.79           C  
ATOM   2931  N   GLY B 102      22.600  72.092   7.167  1.00 17.51           N  
ATOM   2932  CA  GLY B 102      21.858  71.517   8.275  1.00 17.51           C  
ATOM   2933  C   GLY B 102      21.254  72.655   9.088  1.00 17.51           C  
ATOM   2934  O   GLY B 102      20.031  72.663   9.369  1.00 17.51           O  
ATOM   2935  N   GLU B 103      21.983  73.682   9.524  1.00 18.57           N  
ATOM   2936  CA  GLU B 103      21.425  74.803  10.236  1.00 18.57           C  
ATOM   2937  C   GLU B 103      20.420  75.577   9.384  1.00 18.57           C  
ATOM   2938  O   GLU B 103      19.376  76.119   9.948  1.00 18.57           O  
ATOM   2939  CB  GLU B 103      22.443  75.908  10.664  1.00 19.15           C  
ATOM   2940  CG  GLU B 103      23.293  75.578  11.849  1.00 19.15           C  
ATOM   2941  CD  GLU B 103      24.625  74.901  11.785  1.00 19.15           C  
ATOM   2942  OE1 GLU B 103      24.955  74.228  10.796  1.00 19.15           O  
ATOM   2943  OE2 GLU B 103      25.422  75.054  12.715  1.00 19.15           O  
ATOM   2944  N   VAL B 104      20.717  75.772   8.054  1.00 18.88           N  
ATOM   2945  CA  VAL B 104      19.722  76.563   7.225  1.00 18.88           C  
ATOM   2946  C   VAL B 104      18.349  75.829   7.252  1.00 18.88           C  
ATOM   2947  O   VAL B 104      17.366  76.522   7.560  1.00 18.88           O  
ATOM   2948  CB  VAL B 104      20.288  76.823   5.814  1.00 18.57           C  
ATOM   2949  CG1 VAL B 104      19.266  77.523   4.948  1.00 18.57           C  
ATOM   2950  CG2 VAL B 104      21.614  77.546   5.823  1.00 18.57           C  
ATOM   2951  N   ALA B 105      18.266  74.507   6.967  1.00 19.32           N  
ATOM   2952  CA  ALA B 105      16.979  73.787   7.005  1.00 19.32           C  
ATOM   2953  C   ALA B 105      16.250  73.796   8.357  1.00 19.32           C  
ATOM   2954  O   ALA B 105      15.002  73.989   8.496  1.00 19.32           O  
ATOM   2955  CB  ALA B 105      17.316  72.340   6.583  1.00 18.73           C  
ATOM   2956  N   ARG B 106      16.961  73.506   9.447  1.00 19.66           N  
ATOM   2957  CA  ARG B 106      16.382  73.438  10.789  1.00 19.66           C  
ATOM   2958  C   ARG B 106      15.936  74.810  11.292  1.00 19.66           C  
ATOM   2959  O   ARG B 106      14.902  74.935  11.999  1.00 19.66           O  
ATOM   2960  CB  ARG B 106      17.376  72.710  11.748  1.00 22.55           C  
ATOM   2961  CG  ARG B 106      16.799  72.505  13.144  1.00 22.55           C  
ATOM   2962  CD  ARG B 106      15.441  71.847  13.097  1.00 22.55           C  
ATOM   2963  NE  ARG B 106      15.575  70.542  12.456  1.00 22.55           N  
ATOM   2964  CZ  ARG B 106      16.102  69.387  12.870  1.00 22.55           C  
ATOM   2965  NH1 ARG B 106      16.668  69.093  14.074  1.00 22.55           N  
ATOM   2966  NH2 ARG B 106      16.161  68.298  12.026  1.00 22.55           N  
ATOM   2967  N   TYR B 107      16.770  75.812  11.031  1.00 20.10           N  
ATOM   2968  CA  TYR B 107      16.397  77.153  11.458  1.00 20.10           C  
ATOM   2969  C   TYR B 107      15.060  77.579  10.832  1.00 20.10           C  
ATOM   2970  O   TYR B 107      14.103  78.104  11.463  1.00 20.10           O  
ATOM   2971  CB  TYR B 107      17.531  78.151  11.106  1.00 19.15           C  
ATOM   2972  CG  TYR B 107      17.037  79.583  11.413  1.00 19.15           C  
ATOM   2973  CD1 TYR B 107      17.079  80.181  12.690  1.00 19.15           C  
ATOM   2974  CD2 TYR B 107      16.478  80.289  10.345  1.00 19.15           C  
ATOM   2975  CE1 TYR B 107      16.566  81.457  12.882  1.00 19.15           C  
ATOM   2976  CE2 TYR B 107      15.921  81.547  10.556  1.00 19.15           C  
ATOM   2977  CZ  TYR B 107      15.992  82.149  11.841  1.00 19.15           C  
ATOM   2978  OH  TYR B 107      15.501  83.444  11.878  1.00 19.15           O  
ATOM   2979  N   VAL B 108      14.918  77.510   9.535  1.00 22.17           N  
ATOM   2980  CA  VAL B 108      13.799  77.887   8.663  1.00 22.17           C  
ATOM   2981  C   VAL B 108      12.577  77.128   9.166  1.00 22.17           C  
ATOM   2982  O   VAL B 108      11.485  77.697   9.378  1.00 22.17           O  
ATOM   2983  CB  VAL B 108      14.263  77.705   7.187  1.00 22.96           C  
ATOM   2984  CG1 VAL B 108      13.192  77.179   6.301  1.00 22.96           C  
ATOM   2985  CG2 VAL B 108      14.908  78.985   6.651  1.00 22.96           C  
ATOM   2986  N   SER B 109      12.798  75.865   9.460  1.00 22.47           N  
ATOM   2987  CA  SER B 109      11.711  74.994   9.946  1.00 22.47           C  
ATOM   2988  C   SER B 109      11.188  75.265  11.313  1.00 22.47           C  
ATOM   2989  O   SER B 109       9.999  75.307  11.729  1.00 22.47           O  
ATOM   2990  CB  SER B 109      12.327  73.621   9.680  1.00 24.54           C  
ATOM   2991  OG  SER B 109      11.663  72.722  10.467  1.00 24.54           O  
ATOM   2992  N   SER B 110      12.097  75.574  12.222  1.00 23.17           N  
ATOM   2993  CA  SER B 110      11.866  75.868  13.610  1.00 23.17           C  
ATOM   2994  C   SER B 110      11.602  77.355  13.769  1.00 23.17           C  
ATOM   2995  O   SER B 110      10.696  77.627  14.615  1.00 23.17           O  
ATOM   2996  CB  SER B 110      12.963  75.451  14.596  1.00 23.12           C  
ATOM   2997  OG  SER B 110      13.082  74.015  14.653  1.00 23.12           O  
ATOM   2998  N   TYR B 111      12.222  78.304  13.138  1.00 23.24           N  
ATOM   2999  CA  TYR B 111      11.844  79.686  13.464  1.00 23.24           C  
ATOM   3000  C   TYR B 111      11.161  80.397  12.324  1.00 23.24           C  
ATOM   3001  O   TYR B 111      10.875  81.585  12.667  1.00 23.24           O  
ATOM   3002  CB  TYR B 111      13.134  80.500  13.748  1.00 23.49           C  
ATOM   3003  CG  TYR B 111      13.840  79.735  14.854  1.00 23.49           C  
ATOM   3004  CD1 TYR B 111      14.721  78.716  14.571  1.00 23.49           C  
ATOM   3005  CD2 TYR B 111      13.505  80.104  16.190  1.00 23.49           C  
ATOM   3006  CE1 TYR B 111      15.345  78.031  15.619  1.00 23.49           C  
ATOM   3007  CE2 TYR B 111      14.088  79.412  17.274  1.00 23.49           C  
ATOM   3008  CZ  TYR B 111      15.016  78.405  16.914  1.00 23.49           C  
ATOM   3009  OH  TYR B 111      15.569  77.715  17.976  1.00 23.49           O  
ATOM   3010  N   GLY B 112      11.026  79.787  11.149  1.00 22.60           N  
ATOM   3011  CA  GLY B 112      10.354  80.599  10.098  1.00 22.60           C  
ATOM   3012  C   GLY B 112      11.306  81.531   9.357  1.00 22.60           C  
ATOM   3013  O   GLY B 112      12.468  81.708   9.705  1.00 22.60           O  
ATOM   3014  N   THR B 113      10.808  82.140   8.314  1.00 21.36           N  
ATOM   3015  CA  THR B 113      11.511  83.001   7.396  1.00 21.36           C  
ATOM   3016  C   THR B 113      11.202  84.466   7.453  1.00 21.36           C  
ATOM   3017  O   THR B 113      11.483  85.139   6.409  1.00 21.36           O  
ATOM   3018  CB  THR B 113      11.334  82.239   6.010  1.00 20.83           C  
ATOM   3019  OG1 THR B 113       9.886  82.402   5.758  1.00 20.83           O  
ATOM   3020  CG2 THR B 113      11.889  80.803   6.074  1.00 20.83           C  
ATOM   3021  N   ALA B 114      10.733  85.008   8.581  1.00 20.29           N  
ATOM   3022  CA  ALA B 114      10.455  86.429   8.733  1.00 20.29           C  
ATOM   3023  C   ALA B 114      11.642  87.335   8.481  1.00 20.29           C  
ATOM   3024  O   ALA B 114      11.435  88.423   7.926  1.00 20.29           O  
ATOM   3025  CB  ALA B 114       9.893  86.755  10.127  1.00 20.28           C  
ATOM   3026  N   ARG B 115      12.873  86.971   8.819  1.00 19.15           N  
ATOM   3027  CA  ARG B 115      14.073  87.779   8.580  1.00 19.15           C  
ATOM   3028  C   ARG B 115      14.792  87.376   7.301  1.00 19.15           C  
ATOM   3029  O   ARG B 115      15.764  88.024   6.999  1.00 19.15           O  
ATOM   3030  CB  ARG B 115      15.012  87.419   9.737  1.00 22.11           C  
ATOM   3031  CG  ARG B 115      14.652  87.931  11.108  1.00 22.11           C  
ATOM   3032  CD  ARG B 115      15.803  87.663  12.082  1.00 22.11           C  
ATOM   3033  NE  ARG B 115      15.390  88.270  13.359  1.00 22.11           N  
ATOM   3034  CZ  ARG B 115      15.363  89.596  13.569  1.00 22.11           C  
ATOM   3035  NH1 ARG B 115      15.683  90.592  12.740  1.00 22.11           N  
ATOM   3036  NH2 ARG B 115      14.941  89.929  14.836  1.00 22.11           N  
ATOM   3037  N   ILE B 116      14.375  86.358   6.553  1.00 18.89           N  
ATOM   3038  CA  ILE B 116      15.105  85.811   5.408  1.00 18.89           C  
ATOM   3039  C   ILE B 116      14.571  86.109   4.041  1.00 18.89           C  
ATOM   3040  O   ILE B 116      13.310  85.852   3.944  1.00 18.89           O  
ATOM   3041  CB  ILE B 116      15.029  84.215   5.564  1.00 17.94           C  
ATOM   3042  CG1 ILE B 116      15.289  83.775   7.034  1.00 17.94           C  
ATOM   3043  CG2 ILE B 116      15.956  83.406   4.647  1.00 17.94           C  
ATOM   3044  CD1 ILE B 116      16.679  84.321   7.549  1.00 17.94           C  
ATOM   3045  N   ALA B 117      15.393  86.507   3.101  1.00 19.25           N  
ATOM   3046  CA  ALA B 117      14.912  86.731   1.721  1.00 19.25           C  
ATOM   3047  C   ALA B 117      15.152  85.523   0.805  1.00 19.25           C  
ATOM   3048  O   ALA B 117      14.402  85.224  -0.171  1.00 19.25           O  
ATOM   3049  CB  ALA B 117      15.656  87.928   1.117  1.00 18.39           C  
ATOM   3050  N   LYS B 118      16.259  84.791   1.066  1.00 20.58           N  
ATOM   3051  CA  LYS B 118      16.725  83.628   0.300  1.00 20.58           C  
ATOM   3052  C   LYS B 118      17.599  82.694   1.147  1.00 20.58           C  
ATOM   3053  O   LYS B 118      18.152  83.176   2.174  1.00 20.58           O  
ATOM   3054  CB  LYS B 118      17.693  84.041  -0.847  1.00 20.61           C  
ATOM   3055  CG  LYS B 118      17.115  85.047  -1.841  1.00 20.61           C  
ATOM   3056  CD  LYS B 118      18.163  85.456  -2.830  1.00 20.61           C  
ATOM   3057  CE  LYS B 118      17.713  86.052  -4.133  1.00 20.61           C  
ATOM   3058  NZ  LYS B 118      16.987  87.352  -3.957  1.00 20.61           N  
ATOM   3059  N   VAL B 119      17.739  81.453   0.652  1.00 19.87           N  
ATOM   3060  CA  VAL B 119      18.617  80.401   1.268  1.00 19.87           C  
ATOM   3061  C   VAL B 119      19.459  79.780   0.155  1.00 19.87           C  
ATOM   3062  O   VAL B 119      18.959  79.667  -1.017  1.00 19.87           O  
ATOM   3063  CB  VAL B 119      17.799  79.361   2.081  1.00 18.39           C  
ATOM   3064  CG1 VAL B 119      17.215  80.019   3.346  1.00 18.39           C  
ATOM   3065  CG2 VAL B 119      16.743  78.700   1.207  1.00 18.39           C  
ATOM   3066  N   ALA B 120      20.683  79.342   0.273  1.00 18.16           N  
ATOM   3067  CA  ALA B 120      21.581  78.716  -0.676  1.00 18.16           C  
ATOM   3068  C   ALA B 120      22.188  77.532   0.135  1.00 18.16           C  
ATOM   3069  O   ALA B 120      22.652  77.621   1.335  1.00 18.16           O  
ATOM   3070  CB  ALA B 120      22.635  79.713  -1.206  1.00 16.99           C  
ATOM   3071  N   PHE B 121      22.172  76.373  -0.573  1.00 17.65           N  
ATOM   3072  CA  PHE B 121      22.674  75.092  -0.020  1.00 17.65           C  
ATOM   3073  C   PHE B 121      23.888  74.647  -0.876  1.00 17.65           C  
ATOM   3074  O   PHE B 121      23.588  74.327  -2.050  1.00 17.65           O  
ATOM   3075  CB  PHE B 121      21.553  74.057   0.073  1.00 16.76           C  
ATOM   3076  CG  PHE B 121      20.368  74.419   0.900  1.00 16.76           C  
ATOM   3077  CD1 PHE B 121      20.334  74.111   2.263  1.00 16.76           C  
ATOM   3078  CD2 PHE B 121      19.281  75.050   0.284  1.00 16.76           C  
ATOM   3079  CE1 PHE B 121      19.207  74.397   3.057  1.00 16.76           C  
ATOM   3080  CE2 PHE B 121      18.164  75.365   1.066  1.00 16.76           C  
ATOM   3081  CZ  PHE B 121      18.110  75.050   2.445  1.00 16.76           C  
ATOM   3082  N   LEU B 122      25.074  74.682  -0.295  1.00 18.83           N  
ATOM   3083  CA  LEU B 122      26.299  74.281  -1.002  1.00 18.83           C  
ATOM   3084  C   LEU B 122      26.872  72.976  -0.400  1.00 18.83           C  
ATOM   3085  O   LEU B 122      27.063  73.003   0.846  1.00 18.83           O  
ATOM   3086  CB  LEU B 122      27.360  75.388  -1.072  1.00 20.36           C  
ATOM   3087  CG  LEU B 122      26.929  76.847  -1.235  1.00 20.36           C  
ATOM   3088  CD1 LEU B 122      28.170  77.700  -1.431  1.00 20.36           C  
ATOM   3089  CD2 LEU B 122      25.980  77.135  -2.374  1.00 20.36           C  
ATOM   3090  N   ALA B 123      27.078  71.918  -1.233  1.00 19.58           N  
ATOM   3091  CA  ALA B 123      27.596  70.630  -0.689  1.00 19.58           C  
ATOM   3092  C   ALA B 123      26.677  70.172   0.485  1.00 19.58           C  
ATOM   3093  O   ALA B 123      27.145  69.926   1.587  1.00 19.58           O  
ATOM   3094  CB  ALA B 123      29.097  70.717  -0.398  1.00 17.96           C  
ATOM   3095  N   SER B 124      25.369  70.091   0.230  1.00 20.72           N  
ATOM   3096  CA  SER B 124      24.324  69.710   1.176  1.00 20.72           C  
ATOM   3097  C   SER B 124      24.298  68.267   1.746  1.00 20.72           C  
ATOM   3098  O   SER B 124      24.580  67.265   1.025  1.00 20.72           O  
ATOM   3099  CB  SER B 124      22.894  69.836   0.545  1.00 21.67           C  
ATOM   3100  OG  SER B 124      22.777  71.085  -0.057  1.00 21.67           O  
ATOM   3101  N   LEU B 125      23.847  68.265   3.002  1.00 20.29           N  
ATOM   3102  CA  LEU B 125      23.661  67.070   3.789  1.00 20.29           C  
ATOM   3103  C   LEU B 125      22.317  66.419   3.408  1.00 20.29           C  
ATOM   3104  O   LEU B 125      22.200  65.170   3.500  1.00 20.29           O  
ATOM   3105  CB  LEU B 125      23.517  67.247   5.329  1.00 20.29           C  
ATOM   3106  CG  LEU B 125      24.710  67.785   6.063  1.00 20.29           C  
ATOM   3107  CD1 LEU B 125      24.285  67.985   7.524  1.00 20.29           C  
ATOM   3108  CD2 LEU B 125      25.806  66.760   5.984  1.00 20.29           C  
ATOM   3109  N   GLU B 126      21.384  67.324   3.099  1.00 21.70           N  
ATOM   3110  CA  GLU B 126      19.988  66.971   2.747  1.00 21.70           C  
ATOM   3111  C   GLU B 126      19.798  66.038   1.502  1.00 21.70           C  
ATOM   3112  O   GLU B 126      20.548  66.023   0.524  1.00 21.70           O  
ATOM   3113  CB  GLU B 126      19.009  68.129   2.473  1.00 21.09           C  
ATOM   3114  CG  GLU B 126      18.775  69.202   3.509  1.00 21.09           C  
ATOM   3115  CD  GLU B 126      19.879  70.165   3.951  1.00 21.09           C  
ATOM   3116  OE1 GLU B 126      20.979  70.364   3.425  1.00 21.09           O  
ATOM   3117  OE2 GLU B 126      19.530  70.827   4.968  1.00 21.09           O  
ATOM   3118  N   PRO B 127      18.675  65.251   1.603  1.00 22.72           N  
ATOM   3119  CA  PRO B 127      17.682  65.249   2.729  1.00 22.72           C  
ATOM   3120  C   PRO B 127      17.862  64.405   3.973  1.00 22.72           C  
ATOM   3121  O   PRO B 127      17.363  64.796   5.087  1.00 22.72           O  
ATOM   3122  CB  PRO B 127      16.401  64.743   1.991  1.00 21.68           C  
ATOM   3123  CG  PRO B 127      16.733  64.575   0.534  1.00 21.68           C  
ATOM   3124  CD  PRO B 127      18.249  64.412   0.465  1.00 21.68           C  
ATOM   3125  N   PHE B 128      18.577  63.275   3.906  1.00 23.34           N  
ATOM   3126  CA  PHE B 128      18.763  62.307   5.031  1.00 23.34           C  
ATOM   3127  C   PHE B 128      19.850  61.325   4.586  1.00 23.34           C  
ATOM   3128  O   PHE B 128      19.588  60.463   3.697  1.00 23.34           O  
ATOM   3129  CB  PHE B 128      17.481  61.562   5.334  1.00 21.39           C  
ATOM   3130  CG  PHE B 128      17.487  60.555   6.425  1.00 21.39           C  
ATOM   3131  CD1 PHE B 128      18.403  60.643   7.487  1.00 21.39           C  
ATOM   3132  CD2 PHE B 128      16.531  59.506   6.440  1.00 21.39           C  
ATOM   3133  CE1 PHE B 128      18.347  59.750   8.535  1.00 21.39           C  
ATOM   3134  CE2 PHE B 128      16.481  58.532   7.465  1.00 21.39           C  
ATOM   3135  CZ  PHE B 128      17.391  58.708   8.512  1.00 21.39           C  
ATOM   3136  N   LEU B 129      21.035  61.510   5.153  1.00 26.82           N  
ATOM   3137  CA  LEU B 129      22.218  60.704   4.746  1.00 26.82           C  
ATOM   3138  C   LEU B 129      22.302  59.193   5.087  1.00 26.82           C  
ATOM   3139  O   LEU B 129      22.979  58.407   4.398  1.00 26.82           O  
ATOM   3140  CB  LEU B 129      23.390  61.545   5.263  1.00 27.70           C  
ATOM   3141  CG  LEU B 129      24.274  62.417   4.421  1.00 27.70           C  
ATOM   3142  CD1 LEU B 129      25.568  62.581   5.311  1.00 27.70           C  
ATOM   3143  CD2 LEU B 129      24.556  61.922   2.981  1.00 27.70           C  
ATOM   3144  N   LEU B 130      21.595  58.840   6.157  1.00 29.66           N  
ATOM   3145  CA  LEU B 130      21.554  57.462   6.606  1.00 29.66           C  
ATOM   3146  C   LEU B 130      20.676  56.580   5.726  1.00 29.66           C  
ATOM   3147  O   LEU B 130      19.498  56.775   5.426  1.00 29.66           O  
ATOM   3148  CB  LEU B 130      21.154  57.597   8.052  1.00 29.69           C  
ATOM   3149  CG  LEU B 130      21.456  56.387   8.914  1.00 29.69           C  
ATOM   3150  CD1 LEU B 130      22.936  56.115   9.161  1.00 29.69           C  
ATOM   3151  CD2 LEU B 130      20.668  56.799  10.179  1.00 29.69           C  
ATOM   3152  N   LYS B 131      21.387  55.576   5.291  1.00 37.64           N  
ATOM   3153  CA  LYS B 131      20.766  54.571   4.449  1.00 37.64           C  
ATOM   3154  C   LYS B 131      19.974  53.651   5.406  1.00 37.64           C  
ATOM   3155  O   LYS B 131      20.597  52.911   6.165  1.00 37.64           O  
ATOM   3156  CB  LYS B 131      21.733  53.775   3.594  1.00 42.86           C  
ATOM   3157  CG  LYS B 131      20.701  52.950   2.771  1.00 42.86           C  
ATOM   3158  CD  LYS B 131      21.565  52.115   1.861  1.00 42.86           C  
ATOM   3159  CE  LYS B 131      21.830  52.892   0.565  1.00 42.86           C  
ATOM   3160  NZ  LYS B 131      21.542  52.005  -0.634  1.00 42.86           N  
ATOM   3161  N   THR B 132      18.660  53.735   5.356  1.00 44.67           N  
ATOM   3162  CA  THR B 132      17.715  52.987   6.181  1.00 44.67           C  
ATOM   3163  C   THR B 132      16.623  52.359   5.292  1.00 44.67           C  
ATOM   3164  O   THR B 132      16.682  52.421   4.063  1.00 44.67           O  
ATOM   3165  CB  THR B 132      17.067  53.771   7.376  1.00 44.15           C  
ATOM   3166  OG1 THR B 132      15.897  54.558   6.958  1.00 44.15           O  
ATOM   3167  CG2 THR B 132      18.063  54.733   8.044  1.00 44.15           C  
ATOM   3168  N   ASP B 133      15.706  51.721   6.002  1.00 51.23           N  
ATOM   3169  CA  ASP B 133      14.537  51.023   5.504  1.00 51.23           C  
ATOM   3170  C   ASP B 133      13.614  51.966   4.725  1.00 51.23           C  
ATOM   3171  O   ASP B 133      13.145  51.672   3.633  1.00 51.23           O  
ATOM   3172  CB  ASP B 133      13.555  50.643   6.660  1.00 58.08           C  
ATOM   3173  CG  ASP B 133      14.278  49.553   7.491  1.00 58.08           C  
ATOM   3174  OD1 ASP B 133      14.807  48.630   6.767  1.00 58.08           O  
ATOM   3175  OD2 ASP B 133      14.187  49.888   8.723  1.00 58.08           O  
ATOM   3176  N   ASP B 134      13.391  53.035   5.454  1.00 48.98           N  
ATOM   3177  CA  ASP B 134      12.534  54.103   4.893  1.00 48.98           C  
ATOM   3178  C   ASP B 134      13.395  55.148   4.174  1.00 48.98           C  
ATOM   3179  O   ASP B 134      12.763  56.142   3.753  1.00 48.98           O  
ATOM   3180  CB  ASP B 134      11.715  54.563   6.092  1.00 52.69           C  
ATOM   3181  CG  ASP B 134      12.396  55.627   6.963  1.00 52.69           C  
ATOM   3182  OD1 ASP B 134      13.535  55.545   7.495  1.00 52.69           O  
ATOM   3183  OD2 ASP B 134      11.549  56.596   7.033  1.00 52.69           O  
ATOM   3184  N   ASN B 135      14.694  54.936   4.066  1.00 43.00           N  
ATOM   3185  CA  ASN B 135      15.593  55.878   3.410  1.00 43.00           C  
ATOM   3186  C   ASN B 135      16.722  55.198   2.653  1.00 43.00           C  
ATOM   3187  O   ASN B 135      17.957  55.191   2.850  1.00 43.00           O  
ATOM   3188  CB  ASN B 135      16.058  56.963   4.397  1.00 39.70           C  
ATOM   3189  CG  ASN B 135      16.750  57.997   3.492  1.00 39.70           C  
ATOM   3190  OD1 ASN B 135      16.103  58.492   2.558  1.00 39.70           O  
ATOM   3191  ND2 ASN B 135      18.026  58.215   3.789  1.00 39.70           N  
ATOM   3192  N   PRO B 136      16.289  54.518   1.586  1.00 42.60           N  
ATOM   3193  CA  PRO B 136      17.161  53.762   0.624  1.00 42.60           C  
ATOM   3194  C   PRO B 136      18.081  54.618  -0.260  1.00 42.60           C  
ATOM   3195  O   PRO B 136      19.070  54.217  -0.927  1.00 42.60           O  
ATOM   3196  CB  PRO B 136      16.123  52.938  -0.183  1.00 43.45           C  
ATOM   3197  CG  PRO B 136      14.855  53.779  -0.189  1.00 43.45           C  
ATOM   3198  CD  PRO B 136      14.845  54.400   1.204  1.00 43.45           C  
ATOM   3199  N   ASP B 137      17.759  55.914  -0.269  1.00 39.28           N  
ATOM   3200  CA  ASP B 137      18.481  56.961  -0.978  1.00 39.28           C  
ATOM   3201  C   ASP B 137      19.685  57.433  -0.154  1.00 39.28           C  
ATOM   3202  O   ASP B 137      20.450  58.189  -0.750  1.00 39.28           O  
ATOM   3203  CB  ASP B 137      17.563  58.140  -1.297  1.00 43.14           C  
ATOM   3204  CG  ASP B 137      16.717  57.866  -2.559  1.00 43.14           C  
ATOM   3205  OD1 ASP B 137      17.216  57.225  -3.530  1.00 43.14           O  
ATOM   3206  OD2 ASP B 137      15.527  58.326  -2.572  1.00 43.14           O  
ATOM   3207  N   GLY B 138      19.703  56.948   1.088  1.00 34.25           N  
ATOM   3208  CA  GLY B 138      20.734  57.278   2.050  1.00 34.25           C  
ATOM   3209  C   GLY B 138      22.059  56.795   1.476  1.00 34.25           C  
ATOM   3210  O   GLY B 138      22.193  55.771   0.772  1.00 34.25           O  
ATOM   3211  N   ALA B 139      23.025  57.629   1.829  1.00 32.81           N  
ATOM   3212  CA  ALA B 139      24.383  57.386   1.337  1.00 32.81           C  
ATOM   3213  C   ALA B 139      25.014  56.171   1.991  1.00 32.81           C  
ATOM   3214  O   ALA B 139      25.644  55.415   1.216  1.00 32.81           O  
ATOM   3215  CB  ALA B 139      25.277  58.628   1.504  1.00 31.34           C  
ATOM   3216  N   ALA B 140      24.968  55.975   3.303  1.00 31.47           N  
ATOM   3217  CA  ALA B 140      25.666  54.831   3.879  1.00 31.47           C  
ATOM   3218  C   ALA B 140      24.952  54.458   5.169  1.00 31.47           C  
ATOM   3219  O   ALA B 140      24.202  55.288   5.665  1.00 31.47           O  
ATOM   3220  CB  ALA B 140      27.116  55.158   4.188  1.00 31.71           C  
ATOM   3221  N   PRO B 141      25.250  53.235   5.566  1.00 30.77           N  
ATOM   3222  CA  PRO B 141      24.667  52.728   6.831  1.00 30.77           C  
ATOM   3223  C   PRO B 141      25.395  53.386   7.997  1.00 30.77           C  
ATOM   3224  O   PRO B 141      26.465  54.002   7.889  1.00 30.77           O  
ATOM   3225  CB  PRO B 141      24.849  51.246   6.644  1.00 30.15           C  
ATOM   3226  CG  PRO B 141      26.145  51.103   5.869  1.00 30.15           C  
ATOM   3227  CD  PRO B 141      26.190  52.309   4.932  1.00 30.15           C  
ATOM   3228  N   GLN B 142      24.763  53.277   9.159  1.00 32.02           N  
ATOM   3229  CA  GLN B 142      25.199  53.782  10.447  1.00 32.02           C  
ATOM   3230  C   GLN B 142      26.706  53.550  10.733  1.00 32.02           C  
ATOM   3231  O   GLN B 142      27.435  54.450  11.145  1.00 32.02           O  
ATOM   3232  CB  GLN B 142      24.435  53.038  11.564  1.00 36.83           C  
ATOM   3233  CG  GLN B 142      24.942  53.360  12.984  1.00 36.83           C  
ATOM   3234  CD  GLN B 142      24.396  54.759  13.218  1.00 36.83           C  
ATOM   3235  OE1 GLN B 142      23.203  55.074  13.392  1.00 36.83           O  
ATOM   3236  NE2 GLN B 142      25.305  55.730  13.190  1.00 36.83           N  
ATOM   3237  N   GLU B 143      27.045  52.293  10.548  1.00 31.03           N  
ATOM   3238  CA  GLU B 143      28.409  51.835  10.849  1.00 31.03           C  
ATOM   3239  C   GLU B 143      29.443  52.665  10.116  1.00 31.03           C  
ATOM   3240  O   GLU B 143      30.593  52.747  10.562  1.00 31.03           O  
ATOM   3241  CB  GLU B 143      28.694  50.345  10.706  1.00 33.33           C  
ATOM   3242  CG  GLU B 143      28.322  49.674   9.412  1.00 33.33           C  
ATOM   3243  CD  GLU B 143      26.858  49.294   9.226  1.00 33.33           C  
ATOM   3244  OE1 GLU B 143      25.961  49.667  10.058  1.00 33.33           O  
ATOM   3245  OE2 GLU B 143      26.807  48.552   8.178  1.00 33.33           O  
ATOM   3246  N   PHE B 144      28.976  53.243   9.026  1.00 30.11           N  
ATOM   3247  CA  PHE B 144      29.903  54.123   8.304  1.00 30.11           C  
ATOM   3248  C   PHE B 144      30.189  55.402   9.097  1.00 30.11           C  
ATOM   3249  O   PHE B 144      31.397  55.723   9.238  1.00 30.11           O  
ATOM   3250  CB  PHE B 144      29.334  54.269   6.930  1.00 34.74           C  
ATOM   3251  CG  PHE B 144      30.147  55.326   6.242  1.00 34.74           C  
ATOM   3252  CD1 PHE B 144      31.310  54.931   5.528  1.00 34.74           C  
ATOM   3253  CD2 PHE B 144      29.744  56.673   6.338  1.00 34.74           C  
ATOM   3254  CE1 PHE B 144      32.079  55.905   4.866  1.00 34.74           C  
ATOM   3255  CE2 PHE B 144      30.472  57.667   5.669  1.00 34.74           C  
ATOM   3256  CZ  PHE B 144      31.651  57.272   4.952  1.00 34.74           C  
ATOM   3257  N   PHE B 145      29.212  56.121   9.585  1.00 30.18           N  
ATOM   3258  CA  PHE B 145      29.429  57.323  10.395  1.00 30.18           C  
ATOM   3259  C   PHE B 145      30.204  57.037  11.688  1.00 30.18           C  
ATOM   3260  O   PHE B 145      31.004  57.829  12.243  1.00 30.18           O  
ATOM   3261  CB  PHE B 145      28.093  57.991  10.811  1.00 30.68           C  
ATOM   3262  CG  PHE B 145      27.479  58.325   9.475  1.00 30.68           C  
ATOM   3263  CD1 PHE B 145      28.008  59.393   8.760  1.00 30.68           C  
ATOM   3264  CD2 PHE B 145      26.479  57.465   8.981  1.00 30.68           C  
ATOM   3265  CE1 PHE B 145      27.450  59.648   7.493  1.00 30.68           C  
ATOM   3266  CE2 PHE B 145      25.934  57.752   7.716  1.00 30.68           C  
ATOM   3267  CZ  PHE B 145      26.434  58.822   6.963  1.00 30.68           C  
ATOM   3268  N   ASP B 146      29.893  55.850  12.212  1.00 30.01           N  
ATOM   3269  CA  ASP B 146      30.497  55.219  13.413  1.00 30.01           C  
ATOM   3270  C   ASP B 146      32.049  55.099  13.292  1.00 30.01           C  
ATOM   3271  O   ASP B 146      32.864  55.361  14.221  1.00 30.01           O  
ATOM   3272  CB  ASP B 146      29.840  53.881  13.783  1.00 34.03           C  
ATOM   3273  CG  ASP B 146      28.429  53.813  14.320  1.00 34.03           C  
ATOM   3274  OD1 ASP B 146      27.651  54.787  14.592  1.00 34.03           O  
ATOM   3275  OD2 ASP B 146      27.917  52.673  14.532  1.00 34.03           O  
ATOM   3276  N   GLY B 147      32.460  54.689  12.089  1.00 27.45           N  
ATOM   3277  CA  GLY B 147      33.894  54.519  11.792  1.00 27.45           C  
ATOM   3278  C   GLY B 147      34.523  55.919  11.751  1.00 27.45           C  
ATOM   3279  O   GLY B 147      35.733  56.073  12.108  1.00 27.45           O  
ATOM   3280  N   ILE B 148      33.858  57.000  11.332  1.00 24.89           N  
ATOM   3281  CA  ILE B 148      34.457  58.360  11.359  1.00 24.89           C  
ATOM   3282  C   ILE B 148      34.643  58.800  12.815  1.00 24.89           C  
ATOM   3283  O   ILE B 148      35.725  59.296  13.173  1.00 24.89           O  
ATOM   3284  CB  ILE B 148      33.630  59.416  10.528  1.00 25.03           C  
ATOM   3285  CG1 ILE B 148      33.603  58.724   9.124  1.00 25.03           C  
ATOM   3286  CG2 ILE B 148      34.182  60.838  10.645  1.00 25.03           C  
ATOM   3287  CD1 ILE B 148      32.295  59.202   8.419  1.00 25.03           C  
ATOM   3288  N   VAL B 149      33.612  58.718  13.648  1.00 22.26           N  
ATOM   3289  CA  VAL B 149      33.756  59.111  15.047  1.00 22.26           C  
ATOM   3290  C   VAL B 149      34.923  58.350  15.694  1.00 22.26           C  
ATOM   3291  O   VAL B 149      35.733  58.949  16.448  1.00 22.26           O  
ATOM   3292  CB  VAL B 149      32.395  58.801  15.721  1.00 20.56           C  
ATOM   3293  CG1 VAL B 149      32.581  58.874  17.206  1.00 20.56           C  
ATOM   3294  CG2 VAL B 149      31.328  59.708  15.132  1.00 20.56           C  
ATOM   3295  N   ALA B 150      35.063  57.047  15.462  1.00 21.80           N  
ATOM   3296  CA  ALA B 150      36.141  56.281  16.112  1.00 21.80           C  
ATOM   3297  C   ALA B 150      37.513  56.726  15.632  1.00 21.80           C  
ATOM   3298  O   ALA B 150      38.465  56.847  16.435  1.00 21.80           O  
ATOM   3299  CB  ALA B 150      35.915  54.792  15.836  1.00 21.82           C  
ATOM   3300  N   ALA B 151      37.619  56.993  14.331  1.00 20.69           N  
ATOM   3301  CA  ALA B 151      38.882  57.489  13.777  1.00 20.69           C  
ATOM   3302  C   ALA B 151      39.222  58.866  14.392  1.00 20.69           C  
ATOM   3303  O   ALA B 151      40.413  59.075  14.634  1.00 20.69           O  
ATOM   3304  CB  ALA B 151      38.828  57.652  12.274  1.00 20.58           C  
ATOM   3305  N   VAL B 152      38.277  59.718  14.632  1.00 20.70           N  
ATOM   3306  CA  VAL B 152      38.513  61.035  15.217  1.00 20.70           C  
ATOM   3307  C   VAL B 152      39.071  60.829  16.629  1.00 20.70           C  
ATOM   3308  O   VAL B 152      40.071  61.403  17.069  1.00 20.70           O  
ATOM   3309  CB  VAL B 152      37.253  61.949  15.240  1.00 20.95           C  
ATOM   3310  CG1 VAL B 152      37.469  63.154  16.147  1.00 20.95           C  
ATOM   3311  CG2 VAL B 152      36.880  62.342  13.801  1.00 20.95           C  
ATOM   3312  N   LYS B 153      38.311  59.967  17.311  1.00 23.06           N  
ATOM   3313  CA  LYS B 153      38.755  59.719  18.704  1.00 23.06           C  
ATOM   3314  C   LYS B 153      40.115  59.045  18.799  1.00 23.06           C  
ATOM   3315  O   LYS B 153      40.706  59.333  19.852  1.00 23.06           O  
ATOM   3316  CB  LYS B 153      37.784  58.827  19.438  1.00 28.58           C  
ATOM   3317  CG  LYS B 153      36.455  59.593  19.509  1.00 28.58           C  
ATOM   3318  CD  LYS B 153      35.638  58.806  20.559  1.00 28.58           C  
ATOM   3319  CE  LYS B 153      34.294  59.518  20.685  1.00 28.58           C  
ATOM   3320  NZ  LYS B 153      33.829  59.292  22.105  1.00 28.58           N  
ATOM   3321  N   ALA B 154      40.456  58.234  17.774  1.00 22.25           N  
ATOM   3322  CA  ALA B 154      41.793  57.534  17.804  1.00 22.25           C  
ATOM   3323  C   ALA B 154      42.970  58.519  17.777  1.00 22.25           C  
ATOM   3324  O   ALA B 154      43.940  58.383  18.542  1.00 22.25           O  
ATOM   3325  CB  ALA B 154      41.956  56.471  16.731  1.00 21.17           C  
ATOM   3326  N   ASP B 155      42.919  59.504  16.952  1.00 20.27           N  
ATOM   3327  CA  ASP B 155      43.951  60.550  16.828  1.00 20.27           C  
ATOM   3328  C   ASP B 155      43.363  61.610  15.882  1.00 20.27           C  
ATOM   3329  O   ASP B 155      43.400  61.448  14.635  1.00 20.27           O  
ATOM   3330  CB  ASP B 155      45.224  59.909  16.288  1.00 19.45           C  
ATOM   3331  CG  ASP B 155      46.247  60.999  16.136  1.00 19.45           C  
ATOM   3332  OD1 ASP B 155      46.071  62.232  16.170  1.00 19.45           O  
ATOM   3333  OD2 ASP B 155      47.411  60.680  15.938  1.00 19.45           O  
ATOM   3334  N   ARG B 156      42.780  62.664  16.448  1.00 18.33           N  
ATOM   3335  CA  ARG B 156      42.119  63.609  15.488  1.00 18.33           C  
ATOM   3336  C   ARG B 156      43.134  64.245  14.608  1.00 18.33           C  
ATOM   3337  O   ARG B 156      42.818  64.583  13.435  1.00 18.33           O  
ATOM   3338  CB  ARG B 156      41.288  64.563  16.358  1.00 17.98           C  
ATOM   3339  CG  ARG B 156      42.180  65.513  17.215  1.00 17.98           C  
ATOM   3340  CD  ARG B 156      41.190  66.230  18.097  1.00 17.98           C  
ATOM   3341  NE  ARG B 156      41.593  67.378  18.845  1.00 17.98           N  
ATOM   3342  CZ  ARG B 156      41.508  68.700  18.609  1.00 17.98           C  
ATOM   3343  NH1 ARG B 156      40.972  69.259  17.519  1.00 17.98           N  
ATOM   3344  NH2 ARG B 156      41.953  69.537  19.569  1.00 17.98           N  
ATOM   3345  N   TYR B 157      44.368  64.504  14.987  1.00 17.09           N  
ATOM   3346  CA  TYR B 157      45.415  65.212  14.179  1.00 17.09           C  
ATOM   3347  C   TYR B 157      45.743  64.479  12.899  1.00 17.09           C  
ATOM   3348  O   TYR B 157      45.708  65.052  11.831  1.00 17.09           O  
ATOM   3349  CB  TYR B 157      46.684  65.436  15.028  1.00 16.88           C  
ATOM   3350  CG  TYR B 157      46.204  66.140  16.269  1.00 16.88           C  
ATOM   3351  CD1 TYR B 157      45.778  67.452  16.139  1.00 16.88           C  
ATOM   3352  CD2 TYR B 157      46.148  65.484  17.472  1.00 16.88           C  
ATOM   3353  CE1 TYR B 157      45.299  68.175  17.237  1.00 16.88           C  
ATOM   3354  CE2 TYR B 157      45.676  66.131  18.636  1.00 16.88           C  
ATOM   3355  CZ  TYR B 157      45.320  67.473  18.485  1.00 16.88           C  
ATOM   3356  OH  TYR B 157      44.884  68.128  19.592  1.00 16.88           O  
ATOM   3357  N   ALA B 158      45.982  63.170  13.092  1.00 18.03           N  
ATOM   3358  CA  ALA B 158      46.259  62.291  11.947  1.00 18.03           C  
ATOM   3359  C   ALA B 158      44.941  62.173  11.175  1.00 18.03           C  
ATOM   3360  O   ALA B 158      44.975  62.116   9.908  1.00 18.03           O  
ATOM   3361  CB  ALA B 158      46.814  60.955  12.413  1.00 16.73           C  
ATOM   3362  N   PHE B 159      43.785  62.083  11.821  1.00 18.66           N  
ATOM   3363  CA  PHE B 159      42.505  61.997  11.111  1.00 18.66           C  
ATOM   3364  C   PHE B 159      42.403  63.140  10.081  1.00 18.66           C  
ATOM   3365  O   PHE B 159      42.043  62.919   8.912  1.00 18.66           O  
ATOM   3366  CB  PHE B 159      41.310  62.012  12.101  1.00 21.13           C  
ATOM   3367  CG  PHE B 159      39.997  62.270  11.392  1.00 21.13           C  
ATOM   3368  CD1 PHE B 159      39.342  61.185  10.715  1.00 21.13           C  
ATOM   3369  CD2 PHE B 159      39.420  63.530  11.361  1.00 21.13           C  
ATOM   3370  CE1 PHE B 159      38.118  61.438   9.998  1.00 21.13           C  
ATOM   3371  CE2 PHE B 159      38.194  63.777  10.703  1.00 21.13           C  
ATOM   3372  CZ  PHE B 159      37.521  62.765   9.992  1.00 21.13           C  
ATOM   3373  N   TYR B 160      42.732  64.366  10.502  1.00 19.14           N  
ATOM   3374  CA  TYR B 160      42.594  65.543   9.641  1.00 19.14           C  
ATOM   3375  C   TYR B 160      43.280  65.388   8.273  1.00 19.14           C  
ATOM   3376  O   TYR B 160      42.728  65.768   7.215  1.00 19.14           O  
ATOM   3377  CB  TYR B 160      43.011  66.898  10.288  1.00 18.36           C  
ATOM   3378  CG  TYR B 160      42.176  67.190  11.515  1.00 18.36           C  
ATOM   3379  CD1 TYR B 160      40.797  67.031  11.568  1.00 18.36           C  
ATOM   3380  CD2 TYR B 160      42.816  67.689  12.658  1.00 18.36           C  
ATOM   3381  CE1 TYR B 160      40.076  67.321  12.762  1.00 18.36           C  
ATOM   3382  CE2 TYR B 160      42.107  67.955  13.856  1.00 18.36           C  
ATOM   3383  CZ  TYR B 160      40.748  67.777  13.887  1.00 18.36           C  
ATOM   3384  OH  TYR B 160      40.090  68.077  15.104  1.00 18.36           O  
ATOM   3385  N   THR B 161      44.459  64.850   8.294  1.00 19.99           N  
ATOM   3386  CA  THR B 161      45.264  64.607   7.106  1.00 19.99           C  
ATOM   3387  C   THR B 161      44.496  63.801   6.025  1.00 19.99           C  
ATOM   3388  O   THR B 161      44.351  64.218   4.858  1.00 19.99           O  
ATOM   3389  CB  THR B 161      46.595  63.829   7.513  1.00 18.86           C  
ATOM   3390  OG1 THR B 161      47.299  64.720   8.424  1.00 18.86           O  
ATOM   3391  CG2 THR B 161      47.354  63.510   6.215  1.00 18.86           C  
ATOM   3392  N   GLY B 162      43.969  62.658   6.493  1.00 21.77           N  
ATOM   3393  CA  GLY B 162      43.269  61.788   5.541  1.00 21.77           C  
ATOM   3394  C   GLY B 162      41.969  62.472   5.103  1.00 21.77           C  
ATOM   3395  O   GLY B 162      41.516  62.327   3.936  1.00 21.77           O  
ATOM   3396  N   PHE B 163      41.442  63.137   6.110  1.00 23.43           N  
ATOM   3397  CA  PHE B 163      40.179  63.840   5.815  1.00 23.43           C  
ATOM   3398  C   PHE B 163      40.312  64.847   4.632  1.00 23.43           C  
ATOM   3399  O   PHE B 163      39.544  64.784   3.645  1.00 23.43           O  
ATOM   3400  CB  PHE B 163      39.572  64.358   7.123  1.00 25.87           C  
ATOM   3401  CG  PHE B 163      38.275  65.061   6.859  1.00 25.87           C  
ATOM   3402  CD1 PHE B 163      37.071  64.318   6.784  1.00 25.87           C  
ATOM   3403  CD2 PHE B 163      38.304  66.452   6.645  1.00 25.87           C  
ATOM   3404  CE1 PHE B 163      35.850  64.992   6.498  1.00 25.87           C  
ATOM   3405  CE2 PHE B 163      37.106  67.144   6.378  1.00 25.87           C  
ATOM   3406  CZ  PHE B 163      35.888  66.399   6.316  1.00 25.87           C  
ATOM   3407  N   PHE B 164      41.257  65.751   4.713  1.00 24.14           N  
ATOM   3408  CA  PHE B 164      41.575  66.795   3.771  1.00 24.14           C  
ATOM   3409  C   PHE B 164      41.840  66.216   2.392  1.00 24.14           C  
ATOM   3410  O   PHE B 164      41.595  66.888   1.375  1.00 24.14           O  
ATOM   3411  CB  PHE B 164      42.620  67.789   4.334  1.00 24.09           C  
ATOM   3412  CG  PHE B 164      41.935  68.734   5.327  1.00 24.09           C  
ATOM   3413  CD1 PHE B 164      40.718  69.384   4.995  1.00 24.09           C  
ATOM   3414  CD2 PHE B 164      42.496  68.884   6.602  1.00 24.09           C  
ATOM   3415  CE1 PHE B 164      40.031  70.230   5.845  1.00 24.09           C  
ATOM   3416  CE2 PHE B 164      41.756  69.705   7.482  1.00 24.09           C  
ATOM   3417  CZ  PHE B 164      40.570  70.379   7.130  1.00 24.09           C  
ATOM   3418  N   ASN B 165      42.327  64.998   2.401  1.00 28.16           N  
ATOM   3419  CA  ASN B 165      42.610  64.304   1.153  1.00 28.16           C  
ATOM   3420  C   ASN B 165      41.416  64.120   0.186  1.00 28.16           C  
ATOM   3421  O   ASN B 165      41.522  64.410  -1.018  1.00 28.16           O  
ATOM   3422  CB  ASN B 165      43.093  62.851   1.487  1.00 36.25           C  
ATOM   3423  CG  ASN B 165      44.283  62.807   0.499  1.00 36.25           C  
ATOM   3424  OD1 ASN B 165      44.002  62.468  -0.720  1.00 36.25           O  
ATOM   3425  ND2 ASN B 165      45.339  63.253   1.233  1.00 36.25           N  
ATOM   3426  N   ASP B 166      40.370  63.610   0.802  1.00 27.30           N  
ATOM   3427  CA  ASP B 166      39.098  63.401   0.100  1.00 27.30           C  
ATOM   3428  C   ASP B 166      38.163  64.590   0.079  1.00 27.30           C  
ATOM   3429  O   ASP B 166      37.177  64.550  -0.685  1.00 27.30           O  
ATOM   3430  CB  ASP B 166      38.269  62.267   0.733  1.00 32.52           C  
ATOM   3431  CG  ASP B 166      39.095  61.054   0.303  1.00 32.52           C  
ATOM   3432  OD1 ASP B 166      39.666  60.769  -0.780  1.00 32.52           O  
ATOM   3433  OD2 ASP B 166      39.210  60.347   1.313  1.00 32.52           O  
ATOM   3434  N   PHE B 167      38.378  65.496   0.982  1.00 21.69           N  
ATOM   3435  CA  PHE B 167      37.625  66.755   1.145  1.00 21.69           C  
ATOM   3436  C   PHE B 167      37.936  67.619  -0.102  1.00 21.69           C  
ATOM   3437  O   PHE B 167      37.116  68.230  -0.764  1.00 21.69           O  
ATOM   3438  CB  PHE B 167      38.035  67.443   2.433  1.00 21.08           C  
ATOM   3439  CG  PHE B 167      37.431  68.784   2.683  1.00 21.08           C  
ATOM   3440  CD1 PHE B 167      37.962  69.986   2.293  1.00 21.08           C  
ATOM   3441  CD2 PHE B 167      36.230  68.781   3.443  1.00 21.08           C  
ATOM   3442  CE1 PHE B 167      37.334  71.162   2.648  1.00 21.08           C  
ATOM   3443  CE2 PHE B 167      35.539  69.953   3.779  1.00 21.08           C  
ATOM   3444  CZ  PHE B 167      36.125  71.157   3.350  1.00 21.08           C  
ATOM   3445  N   TYR B 168      39.224  67.720  -0.396  1.00 20.19           N  
ATOM   3446  CA  TYR B 168      39.718  68.443  -1.553  1.00 20.19           C  
ATOM   3447  C   TYR B 168      40.076  67.586  -2.752  1.00 20.19           C  
ATOM   3448  O   TYR B 168      40.485  68.347  -3.663  1.00 20.19           O  
ATOM   3449  CB  TYR B 168      40.902  69.297  -1.174  1.00 21.59           C  
ATOM   3450  CG  TYR B 168      40.702  70.425  -0.153  1.00 21.59           C  
ATOM   3451  CD1 TYR B 168      39.874  71.518  -0.436  1.00 21.59           C  
ATOM   3452  CD2 TYR B 168      41.368  70.349   1.089  1.00 21.59           C  
ATOM   3453  CE1 TYR B 168      39.786  72.515   0.521  1.00 21.59           C  
ATOM   3454  CE2 TYR B 168      41.284  71.354   2.053  1.00 21.59           C  
ATOM   3455  CZ  TYR B 168      40.476  72.440   1.763  1.00 21.59           C  
ATOM   3456  OH  TYR B 168      40.330  73.462   2.670  1.00 21.59           O  
ATOM   3457  N   ASN B 169      39.963  66.286  -2.831  1.00 20.33           N  
ATOM   3458  CA  ASN B 169      40.415  65.465  -4.000  1.00 20.33           C  
ATOM   3459  C   ASN B 169      41.885  65.879  -4.306  1.00 20.33           C  
ATOM   3460  O   ASN B 169      42.246  66.306  -5.428  1.00 20.33           O  
ATOM   3461  CB  ASN B 169      39.563  65.586  -5.236  1.00 21.17           C  
ATOM   3462  CG  ASN B 169      38.172  65.154  -5.105  1.00 21.17           C  
ATOM   3463  OD1 ASN B 169      37.633  64.849  -3.996  1.00 21.17           O  
ATOM   3464  ND2 ASN B 169      37.298  65.094  -6.095  1.00 21.17           N  
ATOM   3465  N   LEU B 170      42.719  65.789  -3.285  1.00 23.14           N  
ATOM   3466  CA  LEU B 170      44.104  66.276  -3.446  1.00 23.14           C  
ATOM   3467  C   LEU B 170      44.909  65.647  -4.560  1.00 23.14           C  
ATOM   3468  O   LEU B 170      45.790  66.246  -5.200  1.00 23.14           O  
ATOM   3469  CB  LEU B 170      44.877  66.336  -2.110  1.00 22.25           C  
ATOM   3470  CG  LEU B 170      44.359  67.375  -1.124  1.00 22.25           C  
ATOM   3471  CD1 LEU B 170      45.092  67.184   0.177  1.00 22.25           C  
ATOM   3472  CD2 LEU B 170      44.530  68.778  -1.697  1.00 22.25           C  
ATOM   3473  N   ASP B 171      44.554  64.392  -4.748  1.00 29.63           N  
ATOM   3474  CA  ASP B 171      45.129  63.510  -5.795  1.00 29.63           C  
ATOM   3475  C   ASP B 171      44.920  64.236  -7.143  1.00 29.63           C  
ATOM   3476  O   ASP B 171      45.838  64.193  -7.994  1.00 29.63           O  
ATOM   3477  CB  ASP B 171      44.502  62.101  -5.689  1.00 35.47           C  
ATOM   3478  CG  ASP B 171      43.011  62.065  -6.080  1.00 35.47           C  
ATOM   3479  OD1 ASP B 171      42.096  62.799  -5.572  1.00 35.47           O  
ATOM   3480  OD2 ASP B 171      42.647  61.352  -7.033  1.00 35.47           O  
ATOM   3481  N   GLU B 172      43.774  64.882  -7.349  1.00 29.76           N  
ATOM   3482  CA  GLU B 172      43.592  65.630  -8.603  1.00 29.76           C  
ATOM   3483  C   GLU B 172      43.905  67.131  -8.543  1.00 29.76           C  
ATOM   3484  O   GLU B 172      44.363  67.737  -9.570  1.00 29.76           O  
ATOM   3485  CB  GLU B 172      42.187  65.412  -9.125  1.00 34.35           C  
ATOM   3486  CG  GLU B 172      41.173  65.003  -8.083  1.00 34.35           C  
ATOM   3487  CD  GLU B 172      39.790  64.867  -8.738  1.00 34.35           C  
ATOM   3488  OE1 GLU B 172      39.921  64.025  -9.676  1.00 34.35           O  
ATOM   3489  OE2 GLU B 172      38.755  65.475  -8.484  1.00 34.35           O  
ATOM   3490  N   ASN B 173      43.722  67.803  -7.388  1.00 26.12           N  
ATOM   3491  CA  ASN B 173      43.858  69.236  -7.166  1.00 26.12           C  
ATOM   3492  C   ASN B 173      45.092  69.881  -6.565  1.00 26.12           C  
ATOM   3493  O   ASN B 173      45.198  71.121  -6.779  1.00 26.12           O  
ATOM   3494  CB  ASN B 173      42.584  69.640  -6.339  1.00 24.45           C  
ATOM   3495  CG  ASN B 173      41.314  69.400  -7.148  1.00 24.45           C  
ATOM   3496  OD1 ASN B 173      41.233  69.646  -8.374  1.00 24.45           O  
ATOM   3497  ND2 ASN B 173      40.201  68.986  -6.527  1.00 24.45           N  
ATOM   3498  N   LEU B 174      45.899  69.132  -5.821  1.00 27.02           N  
ATOM   3499  CA  LEU B 174      47.086  69.760  -5.192  1.00 27.02           C  
ATOM   3500  C   LEU B 174      48.018  70.216  -6.312  1.00 27.02           C  
ATOM   3501  O   LEU B 174      48.298  69.405  -7.255  1.00 27.02           O  
ATOM   3502  CB  LEU B 174      47.693  68.830  -4.184  1.00 24.76           C  
ATOM   3503  CG  LEU B 174      48.728  69.553  -3.308  1.00 24.76           C  
ATOM   3504  CD1 LEU B 174      48.160  70.369  -2.220  1.00 24.76           C  
ATOM   3505  CD2 LEU B 174      49.451  68.352  -2.760  1.00 24.76           C  
ATOM   3506  N   GLY B 175      48.380  71.484  -6.191  1.00 29.86           N  
ATOM   3507  CA  GLY B 175      49.180  72.209  -7.133  1.00 29.86           C  
ATOM   3508  C   GLY B 175      48.537  72.924  -8.306  1.00 29.86           C  
ATOM   3509  O   GLY B 175      49.162  73.587  -9.196  1.00 29.86           O  
ATOM   3510  N   THR B 176      47.256  72.831  -8.584  1.00 31.09           N  
ATOM   3511  CA  THR B 176      46.462  73.476  -9.650  1.00 31.09           C  
ATOM   3512  C   THR B 176      45.346  74.331  -8.978  1.00 31.09           C  
ATOM   3513  O   THR B 176      45.409  75.608  -9.115  1.00 31.09           O  
ATOM   3514  CB  THR B 176      45.863  72.516 -10.736  1.00 32.49           C  
ATOM   3515  OG1 THR B 176      44.926  71.551 -10.135  1.00 32.49           O  
ATOM   3516  CG2 THR B 176      47.051  71.874 -11.508  1.00 32.49           C  
ATOM   3517  N   ARG B 177      44.454  73.588  -8.272  1.00 25.40           N  
ATOM   3518  CA  ARG B 177      43.329  74.289  -7.612  1.00 25.40           C  
ATOM   3519  C   ARG B 177      43.546  74.552  -6.130  1.00 25.40           C  
ATOM   3520  O   ARG B 177      42.754  75.352  -5.638  1.00 25.40           O  
ATOM   3521  CB  ARG B 177      42.024  73.523  -7.857  1.00 24.73           C  
ATOM   3522  CG  ARG B 177      41.722  73.451  -9.365  1.00 24.73           C  
ATOM   3523  CD  ARG B 177      40.424  72.750  -9.544  1.00 24.73           C  
ATOM   3524  NE  ARG B 177      39.891  73.013 -10.873  1.00 24.73           N  
ATOM   3525  CZ  ARG B 177      39.108  74.063 -11.241  1.00 24.73           C  
ATOM   3526  NH1 ARG B 177      38.634  75.103 -10.480  1.00 24.73           N  
ATOM   3527  NH2 ARG B 177      38.723  74.038 -12.544  1.00 24.73           N  
ATOM   3528  N   ILE B 178      44.503  73.889  -5.534  1.00 22.49           N  
ATOM   3529  CA  ILE B 178      44.802  74.105  -4.138  1.00 22.49           C  
ATOM   3530  C   ILE B 178      46.305  73.933  -3.885  1.00 22.49           C  
ATOM   3531  O   ILE B 178      46.943  72.988  -4.398  1.00 22.49           O  
ATOM   3532  CB  ILE B 178      43.952  73.220  -3.172  1.00 22.04           C  
ATOM   3533  CG1 ILE B 178      44.123  73.798  -1.719  1.00 22.04           C  
ATOM   3534  CG2 ILE B 178      44.387  71.727  -3.246  1.00 22.04           C  
ATOM   3535  CD1 ILE B 178      42.951  73.299  -0.844  1.00 22.04           C  
ATOM   3536  N   SER B 179      46.882  74.848  -3.086  1.00 21.72           N  
ATOM   3537  CA  SER B 179      48.329  74.792  -2.732  1.00 21.72           C  
ATOM   3538  C   SER B 179      48.451  73.988  -1.426  1.00 21.72           C  
ATOM   3539  O   SER B 179      47.558  73.831  -0.559  1.00 21.72           O  
ATOM   3540  CB  SER B 179      49.047  76.128  -2.451  1.00 17.65           C  
ATOM   3541  OG  SER B 179      48.295  76.822  -1.490  1.00 17.65           O  
ATOM   3542  N   GLU B 180      49.674  73.528  -1.357  1.00 24.92           N  
ATOM   3543  CA  GLU B 180      50.061  72.770  -0.132  1.00 24.92           C  
ATOM   3544  C   GLU B 180      49.892  73.700   1.086  1.00 24.92           C  
ATOM   3545  O   GLU B 180      49.497  73.187   2.169  1.00 24.92           O  
ATOM   3546  CB  GLU B 180      51.458  72.417  -0.461  1.00 38.84           C  
ATOM   3547  CG  GLU B 180      52.184  71.536   0.497  1.00 38.84           C  
ATOM   3548  CD  GLU B 180      53.448  70.961  -0.193  1.00 38.84           C  
ATOM   3549  OE1 GLU B 180      53.210  70.459  -1.394  1.00 38.84           O  
ATOM   3550  OE2 GLU B 180      54.568  70.970   0.426  1.00 38.84           O  
ATOM   3551  N   GLU B 181      50.152  75.015   0.985  1.00 21.00           N  
ATOM   3552  CA  GLU B 181      49.993  76.022   2.016  1.00 21.00           C  
ATOM   3553  C   GLU B 181      48.493  76.245   2.394  1.00 21.00           C  
ATOM   3554  O   GLU B 181      48.233  76.377   3.617  1.00 21.00           O  
ATOM   3555  CB  GLU B 181      50.541  77.407   1.706  1.00 22.58           C  
ATOM   3556  CG  GLU B 181      52.034  77.354   1.410  1.00 22.58           C  
ATOM   3557  CD  GLU B 181      52.502  76.971   0.035  1.00 22.58           C  
ATOM   3558  OE1 GLU B 181      52.001  76.347  -0.901  1.00 22.58           O  
ATOM   3559  OE2 GLU B 181      53.711  77.369  -0.073  1.00 22.58           O  
ATOM   3560  N   ALA B 182      47.612  76.204   1.388  1.00 18.58           N  
ATOM   3561  CA  ALA B 182      46.192  76.353   1.687  1.00 18.58           C  
ATOM   3562  C   ALA B 182      45.734  75.106   2.490  1.00 18.58           C  
ATOM   3563  O   ALA B 182      44.911  75.234   3.444  1.00 18.58           O  
ATOM   3564  CB  ALA B 182      45.425  76.659   0.429  1.00 18.17           C  
ATOM   3565  N   VAL B 183      46.231  73.933   2.164  1.00 18.94           N  
ATOM   3566  CA  VAL B 183      45.877  72.729   2.938  1.00 18.94           C  
ATOM   3567  C   VAL B 183      46.378  72.805   4.399  1.00 18.94           C  
ATOM   3568  O   VAL B 183      45.767  72.456   5.420  1.00 18.94           O  
ATOM   3569  CB  VAL B 183      46.374  71.462   2.155  1.00 18.28           C  
ATOM   3570  CG1 VAL B 183      46.125  70.205   3.023  1.00 18.28           C  
ATOM   3571  CG2 VAL B 183      45.844  71.317   0.728  1.00 18.28           C  
ATOM   3572  N   ARG B 184      47.588  73.271   4.652  1.00 22.30           N  
ATOM   3573  CA  ARG B 184      48.295  73.452   5.907  1.00 22.30           C  
ATOM   3574  C   ARG B 184      47.421  74.316   6.844  1.00 22.30           C  
ATOM   3575  O   ARG B 184      47.191  74.039   8.051  1.00 22.30           O  
ATOM   3576  CB  ARG B 184      49.677  74.055   5.675  1.00 38.08           C  
ATOM   3577  CG  ARG B 184      50.520  74.599   6.792  1.00 38.08           C  
ATOM   3578  CD  ARG B 184      51.029  73.617   7.744  1.00 38.08           C  
ATOM   3579  NE  ARG B 184      50.315  72.532   8.490  1.00 38.08           N  
ATOM   3580  CZ  ARG B 184      50.783  71.217   8.648  1.00 38.08           C  
ATOM   3581  NH1 ARG B 184      52.012  70.874   8.040  1.00 38.08           N  
ATOM   3582  NH2 ARG B 184      50.203  70.135   9.356  1.00 38.08           N  
ATOM   3583  N   ASN B 185      46.990  75.382   6.191  1.00 19.52           N  
ATOM   3584  CA  ASN B 185      46.093  76.339   6.794  1.00 19.52           C  
ATOM   3585  C   ASN B 185      44.817  75.644   7.295  1.00 19.52           C  
ATOM   3586  O   ASN B 185      44.354  75.844   8.424  1.00 19.52           O  
ATOM   3587  CB  ASN B 185      45.798  77.519   5.852  1.00 20.26           C  
ATOM   3588  CG  ASN B 185      44.906  78.473   6.658  1.00 20.26           C  
ATOM   3589  OD1 ASN B 185      43.640  78.571   6.295  1.00 20.26           O  
ATOM   3590  ND2 ASN B 185      45.321  79.184   7.716  1.00 20.26           N  
ATOM   3591  N   SER B 186      44.110  74.820   6.530  1.00 18.65           N  
ATOM   3592  CA  SER B 186      42.887  74.102   6.885  1.00 18.65           C  
ATOM   3593  C   SER B 186      43.314  73.135   8.016  1.00 18.65           C  
ATOM   3594  O   SER B 186      42.470  73.015   8.894  1.00 18.65           O  
ATOM   3595  CB  SER B 186      42.369  73.213   5.738  1.00 19.80           C  
ATOM   3596  OG  SER B 186      41.971  74.095   4.702  1.00 19.80           O  
ATOM   3597  N   TRP B 187      44.500  72.539   7.884  1.00 18.09           N  
ATOM   3598  CA  TRP B 187      44.918  71.654   9.004  1.00 18.09           C  
ATOM   3599  C   TRP B 187      45.002  72.394  10.382  1.00 18.09           C  
ATOM   3600  O   TRP B 187      44.404  71.949  11.439  1.00 18.09           O  
ATOM   3601  CB  TRP B 187      46.146  70.844   8.655  1.00 18.59           C  
ATOM   3602  CG  TRP B 187      46.380  69.744   9.653  1.00 18.59           C  
ATOM   3603  CD1 TRP B 187      45.979  68.420   9.552  1.00 18.59           C  
ATOM   3604  CD2 TRP B 187      47.072  69.908  10.926  1.00 18.59           C  
ATOM   3605  NE1 TRP B 187      46.389  67.785  10.720  1.00 18.59           N  
ATOM   3606  CE2 TRP B 187      47.033  68.637  11.575  1.00 18.59           C  
ATOM   3607  CE3 TRP B 187      47.717  71.001  11.544  1.00 18.59           C  
ATOM   3608  CZ2 TRP B 187      47.634  68.426  12.803  1.00 18.59           C  
ATOM   3609  CZ3 TRP B 187      48.299  70.740  12.814  1.00 18.59           C  
ATOM   3610  CH2 TRP B 187      48.274  69.481  13.434  1.00 18.59           C  
ATOM   3611  N   ASN B 188      45.695  73.515  10.340  1.00 18.74           N  
ATOM   3612  CA  ASN B 188      45.836  74.339  11.560  1.00 18.74           C  
ATOM   3613  C   ASN B 188      44.453  74.725  12.132  1.00 18.74           C  
ATOM   3614  O   ASN B 188      44.241  74.806  13.344  1.00 18.74           O  
ATOM   3615  CB  ASN B 188      46.653  75.583  11.188  1.00 20.55           C  
ATOM   3616  CG  ASN B 188      48.155  75.328  11.081  1.00 20.55           C  
ATOM   3617  OD1 ASN B 188      48.917  76.258  10.620  1.00 20.55           O  
ATOM   3618  ND2 ASN B 188      48.593  74.198  11.547  1.00 20.55           N  
ATOM   3619  N   THR B 189      43.530  75.092  11.231  1.00 19.32           N  
ATOM   3620  CA  THR B 189      42.174  75.491  11.684  1.00 19.32           C  
ATOM   3621  C   THR B 189      41.438  74.316  12.345  1.00 19.32           C  
ATOM   3622  O   THR B 189      40.776  74.572  13.378  1.00 19.32           O  
ATOM   3623  CB  THR B 189      41.219  76.077  10.521  1.00 19.61           C  
ATOM   3624  OG1 THR B 189      42.021  77.178   9.953  1.00 19.61           O  
ATOM   3625  CG2 THR B 189      39.795  76.429  10.966  1.00 19.61           C  
ATOM   3626  N   ALA B 190      41.618  73.135  11.711  1.00 18.50           N  
ATOM   3627  CA  ALA B 190      40.923  71.948  12.254  1.00 18.50           C  
ATOM   3628  C   ALA B 190      41.494  71.654  13.649  1.00 18.50           C  
ATOM   3629  O   ALA B 190      40.729  71.382  14.596  1.00 18.50           O  
ATOM   3630  CB  ALA B 190      40.993  70.775  11.278  1.00 17.65           C  
ATOM   3631  N   ALA B 191      42.830  71.635  13.748  1.00 18.40           N  
ATOM   3632  CA  ALA B 191      43.513  71.303  15.010  1.00 18.40           C  
ATOM   3633  C   ALA B 191      43.147  72.318  16.105  1.00 18.40           C  
ATOM   3634  O   ALA B 191      43.237  72.007  17.324  1.00 18.40           O  
ATOM   3635  CB  ALA B 191      45.047  71.215  14.757  1.00 16.23           C  
ATOM   3636  N   SER B 192      42.734  73.533  15.777  1.00 19.14           N  
ATOM   3637  CA  SER B 192      42.338  74.478  16.805  1.00 19.14           C  
ATOM   3638  C   SER B 192      40.925  74.250  17.284  1.00 19.14           C  
ATOM   3639  O   SER B 192      40.567  74.860  18.316  1.00 19.14           O  
ATOM   3640  CB  SER B 192      42.725  75.895  16.314  1.00 21.09           C  
ATOM   3641  OG  SER B 192      41.556  76.355  15.543  1.00 21.09           O  
ATOM   3642  N   GLY B 193      39.995  73.513  16.739  1.00 17.90           N  
ATOM   3643  CA  GLY B 193      38.655  73.265  17.265  1.00 17.90           C  
ATOM   3644  C   GLY B 193      38.857  72.362  18.509  1.00 17.90           C  
ATOM   3645  O   GLY B 193      39.892  71.687  18.740  1.00 17.90           O  
ATOM   3646  N   GLY B 194      37.779  72.307  19.276  1.00 17.76           N  
ATOM   3647  CA  GLY B 194      37.729  71.514  20.516  1.00 17.76           C  
ATOM   3648  C   GLY B 194      37.745  70.024  20.137  1.00 17.76           C  
ATOM   3649  O   GLY B 194      37.188  69.547  19.119  1.00 17.76           O  
ATOM   3650  N   PHE B 195      38.404  69.254  21.059  1.00 19.35           N  
ATOM   3651  CA  PHE B 195      38.523  67.786  20.892  1.00 19.35           C  
ATOM   3652  C   PHE B 195      37.148  67.101  20.865  1.00 19.35           C  
ATOM   3653  O   PHE B 195      36.926  66.136  20.115  1.00 19.35           O  
ATOM   3654  CB  PHE B 195      39.398  67.113  21.995  1.00 19.76           C  
ATOM   3655  CG  PHE B 195      38.861  67.023  23.372  1.00 19.76           C  
ATOM   3656  CD1 PHE B 195      39.031  68.090  24.262  1.00 19.76           C  
ATOM   3657  CD2 PHE B 195      38.103  65.920  23.759  1.00 19.76           C  
ATOM   3658  CE1 PHE B 195      38.466  68.033  25.575  1.00 19.76           C  
ATOM   3659  CE2 PHE B 195      37.471  65.854  24.992  1.00 19.76           C  
ATOM   3660  CZ  PHE B 195      37.643  66.890  25.904  1.00 19.76           C  
ATOM   3661  N   PHE B 196      36.324  67.593  21.774  1.00 19.49           N  
ATOM   3662  CA  PHE B 196      34.969  67.045  22.035  1.00 19.49           C  
ATOM   3663  C   PHE B 196      34.079  67.197  20.762  1.00 19.49           C  
ATOM   3664  O   PHE B 196      33.506  66.214  20.286  1.00 19.49           O  
ATOM   3665  CB  PHE B 196      34.418  67.646  23.341  1.00 20.30           C  
ATOM   3666  CG  PHE B 196      33.133  66.930  23.609  1.00 20.30           C  
ATOM   3667  CD1 PHE B 196      31.970  67.132  22.933  1.00 20.30           C  
ATOM   3668  CD2 PHE B 196      33.180  66.001  24.665  1.00 20.30           C  
ATOM   3669  CE1 PHE B 196      30.834  66.402  23.200  1.00 20.30           C  
ATOM   3670  CE2 PHE B 196      32.033  65.229  24.983  1.00 20.30           C  
ATOM   3671  CZ  PHE B 196      30.839  65.462  24.233  1.00 20.30           C  
ATOM   3672  N   ALA B 197      33.942  68.421  20.283  1.00 18.95           N  
ATOM   3673  CA  ALA B 197      33.174  68.720  19.064  1.00 18.95           C  
ATOM   3674  C   ALA B 197      33.746  67.976  17.863  1.00 18.95           C  
ATOM   3675  O   ALA B 197      32.941  67.659  16.966  1.00 18.95           O  
ATOM   3676  CB  ALA B 197      33.249  70.289  18.864  1.00 18.60           C  
ATOM   3677  N   ALA B 198      35.042  67.737  17.748  1.00 20.40           N  
ATOM   3678  CA  ALA B 198      35.719  67.079  16.615  1.00 20.40           C  
ATOM   3679  C   ALA B 198      35.048  65.676  16.526  1.00 20.40           C  
ATOM   3680  O   ALA B 198      34.632  65.286  15.403  1.00 20.40           O  
ATOM   3681  CB  ALA B 198      37.292  67.012  16.629  1.00 19.66           C  
ATOM   3682  N   ALA B 199      34.942  65.005  17.710  1.00 21.86           N  
ATOM   3683  CA  ALA B 199      34.325  63.666  17.678  1.00 21.86           C  
ATOM   3684  C   ALA B 199      32.786  63.623  17.695  1.00 21.86           C  
ATOM   3685  O   ALA B 199      32.104  62.632  17.227  1.00 21.86           O  
ATOM   3686  CB  ALA B 199      34.923  62.818  18.831  1.00 21.44           C  
ATOM   3687  N   ALA B 200      32.153  64.693  18.257  1.00 23.43           N  
ATOM   3688  CA  ALA B 200      30.694  64.803  18.392  1.00 23.43           C  
ATOM   3689  C   ALA B 200      30.121  65.278  17.068  1.00 23.43           C  
ATOM   3690  O   ALA B 200      29.009  64.744  16.770  1.00 23.43           O  
ATOM   3691  CB  ALA B 200      30.175  65.601  19.616  1.00 22.65           C  
ATOM   3692  N   ALA B 201      30.783  66.098  16.253  1.00 24.36           N  
ATOM   3693  CA  ALA B 201      30.184  66.594  14.999  1.00 24.36           C  
ATOM   3694  C   ALA B 201      29.763  65.512  14.017  1.00 24.36           C  
ATOM   3695  O   ALA B 201      28.584  65.737  13.540  1.00 24.36           O  
ATOM   3696  CB  ALA B 201      30.902  67.775  14.380  1.00 24.17           C  
ATOM   3697  N   PRO B 202      30.566  64.483  13.720  1.00 25.42           N  
ATOM   3698  CA  PRO B 202      30.179  63.387  12.751  1.00 25.42           C  
ATOM   3699  C   PRO B 202      28.809  62.725  13.035  1.00 25.42           C  
ATOM   3700  O   PRO B 202      28.040  62.328  12.123  1.00 25.42           O  
ATOM   3701  CB  PRO B 202      31.449  62.502  12.703  1.00 24.64           C  
ATOM   3702  CG  PRO B 202      32.571  63.483  13.050  1.00 24.64           C  
ATOM   3703  CD  PRO B 202      31.952  64.278  14.216  1.00 24.64           C  
ATOM   3704  N   THR B 203      28.345  62.586  14.296  1.00 25.63           N  
ATOM   3705  CA  THR B 203      27.051  62.031  14.641  1.00 25.63           C  
ATOM   3706  C   THR B 203      25.833  62.910  14.247  1.00 25.63           C  
ATOM   3707  O   THR B 203      24.651  62.429  14.145  1.00 25.63           O  
ATOM   3708  CB  THR B 203      26.935  61.664  16.174  1.00 25.21           C  
ATOM   3709  OG1 THR B 203      26.843  62.951  16.889  1.00 25.21           O  
ATOM   3710  CG2 THR B 203      28.101  60.869  16.797  1.00 25.21           C  
ATOM   3711  N   THR B 204      26.014  64.229  13.977  1.00 24.63           N  
ATOM   3712  CA  THR B 204      24.880  65.079  13.607  1.00 24.63           C  
ATOM   3713  C   THR B 204      24.629  65.034  12.104  1.00 24.63           C  
ATOM   3714  O   THR B 204      23.621  65.516  11.580  1.00 24.63           O  
ATOM   3715  CB  THR B 204      25.150  66.555  14.133  1.00 22.72           C  
ATOM   3716  OG1 THR B 204      26.162  67.127  13.247  1.00 22.72           O  
ATOM   3717  CG2 THR B 204      25.588  66.701  15.573  1.00 22.72           C  
ATOM   3718  N   TRP B 205      25.609  64.536  11.378  1.00 26.06           N  
ATOM   3719  CA  TRP B 205      25.559  64.489   9.896  1.00 26.06           C  
ATOM   3720  C   TRP B 205      24.349  63.675   9.410  1.00 26.06           C  
ATOM   3721  O   TRP B 205      23.743  64.141   8.410  1.00 26.06           O  
ATOM   3722  CB  TRP B 205      26.865  63.997   9.228  1.00 27.10           C  
ATOM   3723  CG  TRP B 205      28.093  64.793   9.554  1.00 27.10           C  
ATOM   3724  CD1 TRP B 205      28.156  66.041  10.197  1.00 27.10           C  
ATOM   3725  CD2 TRP B 205      29.473  64.483   9.195  1.00 27.10           C  
ATOM   3726  NE1 TRP B 205      29.465  66.462  10.271  1.00 27.10           N  
ATOM   3727  CE2 TRP B 205      30.294  65.555   9.684  1.00 27.10           C  
ATOM   3728  CE3 TRP B 205      30.078  63.430   8.506  1.00 27.10           C  
ATOM   3729  CZ2 TRP B 205      31.673  65.558   9.505  1.00 27.10           C  
ATOM   3730  CZ3 TRP B 205      31.456  63.456   8.348  1.00 27.10           C  
ATOM   3731  CH2 TRP B 205      32.271  64.508   8.841  1.00 27.10           C  
ATOM   3732  N   TYR B 206      23.979  62.572  10.053  1.00 25.69           N  
ATOM   3733  CA  TYR B 206      22.844  61.769   9.589  1.00 25.69           C  
ATOM   3734  C   TYR B 206      21.503  62.040  10.273  1.00 25.69           C  
ATOM   3735  O   TYR B 206      20.656  61.179  10.532  1.00 25.69           O  
ATOM   3736  CB  TYR B 206      23.208  60.305   9.557  1.00 27.19           C  
ATOM   3737  CG  TYR B 206      23.819  59.887  10.865  1.00 27.19           C  
ATOM   3738  CD1 TYR B 206      22.963  59.530  11.906  1.00 27.19           C  
ATOM   3739  CD2 TYR B 206      25.215  59.876  11.045  1.00 27.19           C  
ATOM   3740  CE1 TYR B 206      23.448  59.099  13.141  1.00 27.19           C  
ATOM   3741  CE2 TYR B 206      25.704  59.439  12.275  1.00 27.19           C  
ATOM   3742  CZ  TYR B 206      24.833  59.036  13.309  1.00 27.19           C  
ATOM   3743  OH  TYR B 206      25.297  58.616  14.580  1.00 27.19           O  
ATOM   3744  N   THR B 207      21.328  63.329  10.517  1.00 24.45           N  
ATOM   3745  CA  THR B 207      20.129  64.027  11.003  1.00 24.45           C  
ATOM   3746  C   THR B 207      19.213  63.909   9.744  1.00 24.45           C  
ATOM   3747  O   THR B 207      19.630  63.985   8.560  1.00 24.45           O  
ATOM   3748  CB  THR B 207      20.369  65.541  11.406  1.00 24.21           C  
ATOM   3749  OG1 THR B 207      21.215  65.498  12.620  1.00 24.21           O  
ATOM   3750  CG2 THR B 207      19.072  66.301  11.676  1.00 24.21           C  
ATOM   3751  N   ASP B 208      17.937  63.622  10.015  1.00 23.68           N  
ATOM   3752  CA  ASP B 208      16.925  63.467   8.934  1.00 23.68           C  
ATOM   3753  C   ASP B 208      16.354  64.870   8.686  1.00 23.68           C  
ATOM   3754  O   ASP B 208      15.744  65.321   9.690  1.00 23.68           O  
ATOM   3755  CB  ASP B 208      15.844  62.527   9.417  1.00 24.75           C  
ATOM   3756  CG  ASP B 208      14.729  62.241   8.429  1.00 24.75           C  
ATOM   3757  OD1 ASP B 208      14.735  62.861   7.359  1.00 24.75           O  
ATOM   3758  OD2 ASP B 208      13.918  61.328   8.827  1.00 24.75           O  
ATOM   3759  N   PHE B 209      16.568  65.409   7.514  1.00 23.20           N  
ATOM   3760  CA  PHE B 209      15.973  66.776   7.355  1.00 23.20           C  
ATOM   3761  C   PHE B 209      14.683  66.736   6.490  1.00 23.20           C  
ATOM   3762  O   PHE B 209      14.241  67.800   6.052  1.00 23.20           O  
ATOM   3763  CB  PHE B 209      17.019  67.673   6.664  1.00 22.54           C  
ATOM   3764  CG  PHE B 209      18.252  67.843   7.513  1.00 22.54           C  
ATOM   3765  CD1 PHE B 209      18.197  68.831   8.534  1.00 22.54           C  
ATOM   3766  CD2 PHE B 209      19.412  67.102   7.282  1.00 22.54           C  
ATOM   3767  CE1 PHE B 209      19.248  69.103   9.376  1.00 22.54           C  
ATOM   3768  CE2 PHE B 209      20.532  67.373   8.131  1.00 22.54           C  
ATOM   3769  CZ  PHE B 209      20.415  68.344   9.173  1.00 22.54           C  
ATOM   3770  N   ARG B 210      14.115  65.580   6.267  1.00 24.31           N  
ATOM   3771  CA  ARG B 210      12.950  65.361   5.458  1.00 24.31           C  
ATOM   3772  C   ARG B 210      11.704  66.119   5.864  1.00 24.31           C  
ATOM   3773  O   ARG B 210      10.911  66.575   4.986  1.00 24.31           O  
ATOM   3774  CB  ARG B 210      12.702  63.838   5.333  1.00 25.29           C  
ATOM   3775  CG  ARG B 210      13.658  63.292   4.256  1.00 25.29           C  
ATOM   3776  CD  ARG B 210      13.565  61.813   4.246  1.00 25.29           C  
ATOM   3777  NE  ARG B 210      13.486  61.056   5.469  1.00 25.29           N  
ATOM   3778  CZ  ARG B 210      13.087  59.753   5.668  1.00 25.29           C  
ATOM   3779  NH1 ARG B 210      12.643  58.860   4.765  1.00 25.29           N  
ATOM   3780  NH2 ARG B 210      13.103  59.246   6.934  1.00 25.29           N  
ATOM   3781  N   ALA B 211      11.473  66.279   7.149  1.00 22.90           N  
ATOM   3782  CA  ALA B 211      10.353  67.050   7.683  1.00 22.90           C  
ATOM   3783  C   ALA B 211      10.720  68.514   7.634  1.00 22.90           C  
ATOM   3784  O   ALA B 211       9.767  69.300   7.674  1.00 22.90           O  
ATOM   3785  CB  ALA B 211       9.845  66.597   9.043  1.00 21.43           C  
ATOM   3786  N   ASP B 212      11.933  69.017   7.488  1.00 23.38           N  
ATOM   3787  CA  ASP B 212      12.228  70.454   7.420  1.00 23.38           C  
ATOM   3788  C   ASP B 212      12.012  71.124   6.051  1.00 23.38           C  
ATOM   3789  O   ASP B 212      11.680  72.316   5.967  1.00 23.38           O  
ATOM   3790  CB  ASP B 212      13.729  70.616   7.680  1.00 25.28           C  
ATOM   3791  CG  ASP B 212      14.083  70.175   9.070  1.00 25.28           C  
ATOM   3792  OD1 ASP B 212      13.475  70.638  10.076  1.00 25.28           O  
ATOM   3793  OD2 ASP B 212      14.952  69.343   9.311  1.00 25.28           O  
ATOM   3794  N   ILE B 213      12.335  70.325   5.030  1.00 26.14           N  
ATOM   3795  CA  ILE B 213      12.310  70.734   3.610  1.00 26.14           C  
ATOM   3796  C   ILE B 213      11.016  71.448   3.185  1.00 26.14           C  
ATOM   3797  O   ILE B 213      11.059  72.545   2.592  1.00 26.14           O  
ATOM   3798  CB  ILE B 213      12.881  69.680   2.571  1.00 24.90           C  
ATOM   3799  CG1 ILE B 213      14.289  69.214   3.011  1.00 24.90           C  
ATOM   3800  CG2 ILE B 213      12.932  70.253   1.116  1.00 24.90           C  
ATOM   3801  CD1 ILE B 213      14.770  67.873   2.310  1.00 24.90           C  
ATOM   3802  N   PRO B 214       9.848  70.840   3.489  1.00 29.36           N  
ATOM   3803  CA  PRO B 214       8.534  71.420   3.158  1.00 29.36           C  
ATOM   3804  C   PRO B 214       8.328  72.813   3.736  1.00 29.36           C  
ATOM   3805  O   PRO B 214       7.433  73.550   3.290  1.00 29.36           O  
ATOM   3806  CB  PRO B 214       7.569  70.380   3.799  1.00 28.63           C  
ATOM   3807  CG  PRO B 214       8.385  69.104   3.624  1.00 28.63           C  
ATOM   3808  CD  PRO B 214       9.761  69.498   4.141  1.00 28.63           C  
ATOM   3809  N   ARG B 215       9.102  73.176   4.757  1.00 30.80           N  
ATOM   3810  CA  ARG B 215       9.008  74.471   5.407  1.00 30.80           C  
ATOM   3811  C   ARG B 215       9.778  75.551   4.706  1.00 30.80           C  
ATOM   3812  O   ARG B 215       9.743  76.692   5.154  1.00 30.80           O  
ATOM   3813  CB  ARG B 215       9.673  74.443   6.796  1.00 44.17           C  
ATOM   3814  CG  ARG B 215       9.117  73.272   7.571  1.00 44.17           C  
ATOM   3815  CD  ARG B 215       7.639  73.435   7.469  1.00 44.17           C  
ATOM   3816  NE  ARG B 215       7.020  72.791   8.599  1.00 44.17           N  
ATOM   3817  CZ  ARG B 215       6.805  73.318   9.861  1.00 44.17           C  
ATOM   3818  NH1 ARG B 215       7.106  74.569  10.368  1.00 44.17           N  
ATOM   3819  NH2 ARG B 215       6.153  72.436  10.725  1.00 44.17           N  
ATOM   3820  N   ILE B 216      10.545  75.196   3.724  1.00 28.42           N  
ATOM   3821  CA  ILE B 216      11.358  76.179   2.980  1.00 28.42           C  
ATOM   3822  C   ILE B 216      10.401  76.917   2.028  1.00 28.42           C  
ATOM   3823  O   ILE B 216       9.831  76.454   1.051  1.00 28.42           O  
ATOM   3824  CB  ILE B 216      12.639  75.594   2.292  1.00 26.78           C  
ATOM   3825  CG1 ILE B 216      13.530  74.886   3.368  1.00 26.78           C  
ATOM   3826  CG2 ILE B 216      13.375  76.730   1.460  1.00 26.78           C  
ATOM   3827  CD1 ILE B 216      14.464  73.828   2.723  1.00 26.78           C  
ATOM   3828  N   ASP B 217      10.190  78.135   2.357  1.00 27.32           N  
ATOM   3829  CA  ASP B 217       9.453  79.257   1.922  1.00 27.32           C  
ATOM   3830  C   ASP B 217       9.925  80.459   1.124  1.00 27.32           C  
ATOM   3831  O   ASP B 217       9.139  81.366   0.883  1.00 27.32           O  
ATOM   3832  CB  ASP B 217       9.388  80.028   3.405  1.00 32.91           C  
ATOM   3833  CG  ASP B 217       7.893  79.903   3.527  1.00 32.91           C  
ATOM   3834  OD1 ASP B 217       7.309  79.336   2.512  1.00 32.91           O  
ATOM   3835  OD2 ASP B 217       7.494  80.351   4.599  1.00 32.91           O  
ATOM   3836  N   VAL B 218      11.222  80.521   0.856  1.00 22.22           N  
ATOM   3837  CA  VAL B 218      11.870  81.632   0.132  1.00 22.22           C  
ATOM   3838  C   VAL B 218      12.628  81.056  -1.056  1.00 22.22           C  
ATOM   3839  O   VAL B 218      12.868  79.814  -1.095  1.00 22.22           O  
ATOM   3840  CB  VAL B 218      12.777  82.272   1.239  1.00 20.15           C  
ATOM   3841  CG1 VAL B 218      11.891  82.865   2.357  1.00 20.15           C  
ATOM   3842  CG2 VAL B 218      13.822  81.277   1.805  1.00 20.15           C  
ATOM   3843  N   PRO B 219      12.971  81.910  -2.011  1.00 19.48           N  
ATOM   3844  CA  PRO B 219      13.790  81.479  -3.152  1.00 19.48           C  
ATOM   3845  C   PRO B 219      15.027  80.768  -2.553  1.00 19.48           C  
ATOM   3846  O   PRO B 219      15.685  81.153  -1.546  1.00 19.48           O  
ATOM   3847  CB  PRO B 219      13.990  82.870  -3.795  1.00 19.95           C  
ATOM   3848  CG  PRO B 219      12.639  83.560  -3.514  1.00 19.95           C  
ATOM   3849  CD  PRO B 219      12.623  83.353  -2.000  1.00 19.95           C  
ATOM   3850  N   ALA B 220      15.403  79.620  -3.136  1.00 18.49           N  
ATOM   3851  CA  ALA B 220      16.531  78.719  -2.808  1.00 18.49           C  
ATOM   3852  C   ALA B 220      17.402  78.297  -3.989  1.00 18.49           C  
ATOM   3853  O   ALA B 220      17.029  78.164  -5.169  1.00 18.49           O  
ATOM   3854  CB  ALA B 220      15.996  77.490  -2.062  1.00 17.87           C  
ATOM   3855  N   LEU B 221      18.696  78.030  -3.761  1.00 18.86           N  
ATOM   3856  CA  LEU B 221      19.706  77.542  -4.651  1.00 18.86           C  
ATOM   3857  C   LEU B 221      20.285  76.257  -4.051  1.00 18.86           C  
ATOM   3858  O   LEU B 221      20.534  76.232  -2.805  1.00 18.86           O  
ATOM   3859  CB  LEU B 221      20.882  78.510  -4.883  1.00 19.40           C  
ATOM   3860  CG  LEU B 221      22.065  77.910  -5.672  1.00 19.40           C  
ATOM   3861  CD1 LEU B 221      21.834  77.731  -7.167  1.00 19.40           C  
ATOM   3862  CD2 LEU B 221      23.179  78.974  -5.514  1.00 19.40           C  
ATOM   3863  N   ILE B 222      20.447  75.286  -4.879  1.00 18.10           N  
ATOM   3864  CA  ILE B 222      21.068  73.996  -4.513  1.00 18.10           C  
ATOM   3865  C   ILE B 222      22.260  73.848  -5.503  1.00 18.10           C  
ATOM   3866  O   ILE B 222      22.082  73.859  -6.743  1.00 18.10           O  
ATOM   3867  CB  ILE B 222      20.134  72.732  -4.502  1.00 18.70           C  
ATOM   3868  CG1 ILE B 222      18.916  72.944  -3.550  1.00 18.70           C  
ATOM   3869  CG2 ILE B 222      20.942  71.430  -4.221  1.00 18.70           C  
ATOM   3870  CD1 ILE B 222      17.756  71.915  -3.817  1.00 18.70           C  
ATOM   3871  N   LEU B 223      23.447  73.771  -4.903  1.00 17.92           N  
ATOM   3872  CA  LEU B 223      24.706  73.697  -5.665  1.00 17.92           C  
ATOM   3873  C   LEU B 223      25.532  72.536  -5.204  1.00 17.92           C  
ATOM   3874  O   LEU B 223      25.703  72.486  -3.953  1.00 17.92           O  
ATOM   3875  CB  LEU B 223      25.434  75.072  -5.601  1.00 18.38           C  
ATOM   3876  CG  LEU B 223      26.677  75.284  -6.466  1.00 18.38           C  
ATOM   3877  CD1 LEU B 223      26.881  76.778  -6.775  1.00 18.38           C  
ATOM   3878  CD2 LEU B 223      27.899  74.836  -5.632  1.00 18.38           C  
ATOM   3879  N   HIS B 224      26.133  71.724  -6.072  1.00 17.34           N  
ATOM   3880  CA  HIS B 224      26.930  70.586  -5.521  1.00 17.34           C  
ATOM   3881  C   HIS B 224      28.014  70.261  -6.520  1.00 17.34           C  
ATOM   3882  O   HIS B 224      27.815  70.516  -7.731  1.00 17.34           O  
ATOM   3883  CB  HIS B 224      25.945  69.384  -5.311  1.00 16.17           C  
ATOM   3884  CG  HIS B 224      26.286  68.457  -4.135  1.00 16.17           C  
ATOM   3885  ND1 HIS B 224      25.703  68.565  -2.890  1.00 16.17           N  
ATOM   3886  CD2 HIS B 224      27.171  67.378  -4.048  1.00 16.17           C  
ATOM   3887  CE1 HIS B 224      26.192  67.624  -2.098  1.00 16.17           C  
ATOM   3888  NE2 HIS B 224      27.111  66.929  -2.726  1.00 16.17           N  
ATOM   3889  N   GLY B 225      29.107  69.680  -6.108  1.00 17.20           N  
ATOM   3890  CA  GLY B 225      30.183  69.237  -7.025  1.00 17.20           C  
ATOM   3891  C   GLY B 225      29.954  67.759  -7.410  1.00 17.20           C  
ATOM   3892  O   GLY B 225      29.565  66.881  -6.548  1.00 17.20           O  
ATOM   3893  N   THR B 226      30.157  67.469  -8.704  1.00 19.81           N  
ATOM   3894  CA  THR B 226      29.959  66.103  -9.207  1.00 19.81           C  
ATOM   3895  C   THR B 226      31.112  65.213  -8.709  1.00 19.81           C  
ATOM   3896  O   THR B 226      30.788  63.948  -8.715  1.00 19.81           O  
ATOM   3897  CB  THR B 226      29.681  66.013 -10.787  1.00 19.11           C  
ATOM   3898  OG1 THR B 226      30.935  66.252 -11.480  1.00 19.11           O  
ATOM   3899  CG2 THR B 226      28.541  66.977 -11.191  1.00 19.11           C  
ATOM   3900  N   GLY B 227      32.289  65.682  -8.321  1.00 20.47           N  
ATOM   3901  CA  GLY B 227      33.397  64.909  -7.820  1.00 20.47           C  
ATOM   3902  C   GLY B 227      33.448  64.867  -6.309  1.00 20.47           C  
ATOM   3903  O   GLY B 227      34.530  64.534  -5.761  1.00 20.47           O  
ATOM   3904  N   ASP B 228      32.386  65.160  -5.585  1.00 22.33           N  
ATOM   3905  CA  ASP B 228      32.271  65.202  -4.133  1.00 22.33           C  
ATOM   3906  C   ASP B 228      32.435  63.771  -3.609  1.00 22.33           C  
ATOM   3907  O   ASP B 228      31.546  62.923  -3.953  1.00 22.33           O  
ATOM   3908  CB  ASP B 228      30.909  65.771  -3.706  1.00 20.14           C  
ATOM   3909  CG  ASP B 228      30.903  66.220  -2.250  1.00 20.14           C  
ATOM   3910  OD1 ASP B 228      31.524  65.428  -1.485  1.00 20.14           O  
ATOM   3911  OD2 ASP B 228      30.391  67.251  -1.760  1.00 20.14           O  
ATOM   3912  N   ARG B 229      33.513  63.546  -2.843  1.00 26.60           N  
ATOM   3913  CA  ARG B 229      33.721  62.172  -2.316  1.00 26.60           C  
ATOM   3914  C   ARG B 229      33.082  61.967  -0.939  1.00 26.60           C  
ATOM   3915  O   ARG B 229      32.795  60.784  -0.562  1.00 26.60           O  
ATOM   3916  CB  ARG B 229      35.199  61.721  -2.165  1.00 27.14           C  
ATOM   3917  CG  ARG B 229      35.870  61.771  -3.526  1.00 27.14           C  
ATOM   3918  CD  ARG B 229      37.308  61.398  -3.245  1.00 27.14           C  
ATOM   3919  NE  ARG B 229      38.072  61.640  -4.464  1.00 27.14           N  
ATOM   3920  CZ  ARG B 229      39.390  61.834  -4.704  1.00 27.14           C  
ATOM   3921  NH1 ARG B 229      40.317  61.817  -3.715  1.00 27.14           N  
ATOM   3922  NH2 ARG B 229      39.705  62.121  -5.996  1.00 27.14           N  
ATOM   3923  N   THR B 230      32.873  63.102  -0.245  1.00 27.11           N  
ATOM   3924  CA  THR B 230      32.298  63.134   1.114  1.00 27.11           C  
ATOM   3925  C   THR B 230      30.777  62.953   1.163  1.00 27.11           C  
ATOM   3926  O   THR B 230      30.257  62.122   1.973  1.00 27.11           O  
ATOM   3927  CB  THR B 230      32.809  64.445   1.909  1.00 27.16           C  
ATOM   3928  OG1 THR B 230      34.218  64.628   1.491  1.00 27.16           O  
ATOM   3929  CG2 THR B 230      32.589  64.349   3.405  1.00 27.16           C  
ATOM   3930  N   LEU B 231      30.050  63.761   0.395  1.00 24.33           N  
ATOM   3931  CA  LEU B 231      28.570  63.776   0.275  1.00 24.33           C  
ATOM   3932  C   LEU B 231      28.288  63.460  -1.191  1.00 24.33           C  
ATOM   3933  O   LEU B 231      28.329  64.383  -2.051  1.00 24.33           O  
ATOM   3934  CB  LEU B 231      28.146  65.177   0.806  1.00 24.53           C  
ATOM   3935  CG  LEU B 231      28.380  65.669   2.241  1.00 24.53           C  
ATOM   3936  CD1 LEU B 231      27.780  67.033   2.488  1.00 24.53           C  
ATOM   3937  CD2 LEU B 231      27.912  64.558   3.211  1.00 24.53           C  
ATOM   3938  N   PRO B 232      28.078  62.199  -1.569  1.00 22.24           N  
ATOM   3939  CA  PRO B 232      27.829  61.860  -2.991  1.00 22.24           C  
ATOM   3940  C   PRO B 232      26.585  62.585  -3.483  1.00 22.24           C  
ATOM   3941  O   PRO B 232      25.549  62.539  -2.877  1.00 22.24           O  
ATOM   3942  CB  PRO B 232      27.740  60.336  -2.996  1.00 22.92           C  
ATOM   3943  CG  PRO B 232      28.439  59.980  -1.680  1.00 22.92           C  
ATOM   3944  CD  PRO B 232      28.034  61.037  -0.667  1.00 22.92           C  
ATOM   3945  N   ILE B 233      26.725  63.272  -4.584  1.00 22.06           N  
ATOM   3946  CA  ILE B 233      25.650  64.102  -5.188  1.00 22.06           C  
ATOM   3947  C   ILE B 233      24.391  63.279  -5.432  1.00 22.06           C  
ATOM   3948  O   ILE B 233      23.279  63.829  -5.382  1.00 22.06           O  
ATOM   3949  CB  ILE B 233      26.213  64.759  -6.515  1.00 20.04           C  
ATOM   3950  CG1 ILE B 233      25.276  65.928  -6.954  1.00 20.04           C  
ATOM   3951  CG2 ILE B 233      26.445  63.764  -7.673  1.00 20.04           C  
ATOM   3952  CD1 ILE B 233      25.957  66.739  -8.126  1.00 20.04           C  
ATOM   3953  N   GLU B 234      24.624  61.969  -5.665  1.00 24.99           N  
ATOM   3954  CA  GLU B 234      23.438  61.126  -5.952  1.00 24.99           C  
ATOM   3955  C   GLU B 234      22.514  60.947  -4.742  1.00 24.99           C  
ATOM   3956  O   GLU B 234      21.322  60.703  -5.012  1.00 24.99           O  
ATOM   3957  CB  GLU B 234      23.574  59.647  -6.346  1.00 32.21           C  
ATOM   3958  CG  GLU B 234      24.782  59.207  -7.145  1.00 32.21           C  
ATOM   3959  CD  GLU B 234      26.144  59.420  -6.499  1.00 32.21           C  
ATOM   3960  OE1 GLU B 234      26.851  60.411  -6.550  1.00 32.21           O  
ATOM   3961  OE2 GLU B 234      26.513  58.380  -5.830  1.00 32.21           O  
ATOM   3962  N   ASN B 235      23.051  61.021  -3.556  1.00 22.15           N  
ATOM   3963  CA  ASN B 235      22.253  60.805  -2.326  1.00 22.15           C  
ATOM   3964  C   ASN B 235      21.942  62.102  -1.629  1.00 22.15           C  
ATOM   3965  O   ASN B 235      21.341  61.976  -0.540  1.00 22.15           O  
ATOM   3966  CB  ASN B 235      23.120  59.922  -1.350  1.00 23.65           C  
ATOM   3967  CG  ASN B 235      23.702  58.671  -2.033  1.00 23.65           C  
ATOM   3968  OD1 ASN B 235      24.854  58.514  -2.378  1.00 23.65           O  
ATOM   3969  ND2 ASN B 235      22.850  57.673  -2.354  1.00 23.65           N  
ATOM   3970  N   THR B 236      22.430  63.170  -2.158  1.00 19.24           N  
ATOM   3971  CA  THR B 236      22.212  64.499  -1.573  1.00 19.24           C  
ATOM   3972  C   THR B 236      21.546  65.441  -2.546  1.00 19.24           C  
ATOM   3973  O   THR B 236      20.325  65.338  -2.672  1.00 19.24           O  
ATOM   3974  CB  THR B 236      23.570  65.012  -0.982  1.00 18.39           C  
ATOM   3975  OG1 THR B 236      24.511  65.031  -2.117  1.00 18.39           O  
ATOM   3976  CG2 THR B 236      24.149  64.211   0.189  1.00 18.39           C  
ATOM   3977  N   ALA B 237      22.233  66.324  -3.220  1.00 19.03           N  
ATOM   3978  CA  ALA B 237      21.758  67.342  -4.162  1.00 19.03           C  
ATOM   3979  C   ALA B 237      20.688  66.778  -5.126  1.00 19.03           C  
ATOM   3980  O   ALA B 237      19.627  67.411  -5.290  1.00 19.03           O  
ATOM   3981  CB  ALA B 237      22.868  68.075  -4.914  1.00 16.31           C  
ATOM   3982  N   ARG B 238      20.873  65.650  -5.858  1.00 21.39           N  
ATOM   3983  CA  ARG B 238      19.842  65.160  -6.802  1.00 21.39           C  
ATOM   3984  C   ARG B 238      18.526  64.750  -6.152  1.00 21.39           C  
ATOM   3985  O   ARG B 238      17.512  65.030  -6.857  1.00 21.39           O  
ATOM   3986  CB  ARG B 238      20.471  64.060  -7.649  1.00 22.30           C  
ATOM   3987  CG  ARG B 238      21.533  64.605  -8.596  1.00 22.30           C  
ATOM   3988  CD  ARG B 238      22.122  63.510  -9.455  1.00 22.30           C  
ATOM   3989  NE  ARG B 238      23.165  64.129 -10.235  1.00 22.30           N  
ATOM   3990  CZ  ARG B 238      24.176  63.484 -10.882  1.00 22.30           C  
ATOM   3991  NH1 ARG B 238      24.209  62.120 -10.808  1.00 22.30           N  
ATOM   3992  NH2 ARG B 238      25.190  64.108 -11.528  1.00 22.30           N  
ATOM   3993  N   VAL B 239      18.454  64.174  -4.963  1.00 21.44           N  
ATOM   3994  CA  VAL B 239      17.160  63.833  -4.343  1.00 21.44           C  
ATOM   3995  C   VAL B 239      16.647  65.081  -3.608  1.00 21.44           C  
ATOM   3996  O   VAL B 239      15.411  65.245  -3.460  1.00 21.44           O  
ATOM   3997  CB  VAL B 239      17.323  62.538  -3.530  1.00 23.04           C  
ATOM   3998  CG1 VAL B 239      18.013  61.449  -4.424  1.00 23.04           C  
ATOM   3999  CG2 VAL B 239      18.337  62.658  -2.449  1.00 23.04           C  
ATOM   4000  N   PHE B 240      17.596  65.925  -3.180  1.00 20.90           N  
ATOM   4001  CA  PHE B 240      17.272  67.175  -2.485  1.00 20.90           C  
ATOM   4002  C   PHE B 240      16.428  68.039  -3.441  1.00 20.90           C  
ATOM   4003  O   PHE B 240      15.348  68.584  -3.063  1.00 20.90           O  
ATOM   4004  CB  PHE B 240      18.471  67.895  -1.904  1.00 19.68           C  
ATOM   4005  CG  PHE B 240      18.205  69.099  -1.033  1.00 19.68           C  
ATOM   4006  CD1 PHE B 240      16.908  69.443  -0.571  1.00 19.68           C  
ATOM   4007  CD2 PHE B 240      19.231  69.941  -0.633  1.00 19.68           C  
ATOM   4008  CE1 PHE B 240      16.636  70.545   0.246  1.00 19.68           C  
ATOM   4009  CE2 PHE B 240      18.974  71.081   0.213  1.00 19.68           C  
ATOM   4010  CZ  PHE B 240      17.684  71.379   0.667  1.00 19.68           C  
ATOM   4011  N   HIS B 241      16.801  68.182  -4.699  1.00 22.42           N  
ATOM   4012  CA  HIS B 241      16.136  68.980  -5.697  1.00 22.42           C  
ATOM   4013  C   HIS B 241      14.713  68.469  -5.945  1.00 22.42           C  
ATOM   4014  O   HIS B 241      13.769  69.268  -6.194  1.00 22.42           O  
ATOM   4015  CB  HIS B 241      16.868  68.991  -7.049  1.00 22.53           C  
ATOM   4016  CG  HIS B 241      16.297  70.097  -7.922  1.00 22.53           C  
ATOM   4017  ND1 HIS B 241      16.380  70.062  -9.317  1.00 22.53           N  
ATOM   4018  CD2 HIS B 241      15.690  71.276  -7.552  1.00 22.53           C  
ATOM   4019  CE1 HIS B 241      15.851  71.192  -9.771  1.00 22.53           C  
ATOM   4020  NE2 HIS B 241      15.452  71.907  -8.740  1.00 22.53           N  
ATOM   4021  N   LYS B 242      14.660  67.139  -5.904  1.00 24.08           N  
ATOM   4022  CA  LYS B 242      13.338  66.454  -6.071  1.00 24.08           C  
ATOM   4023  C   LYS B 242      12.403  66.901  -4.942  1.00 24.08           C  
ATOM   4024  O   LYS B 242      11.161  67.149  -5.125  1.00 24.08           O  
ATOM   4025  CB  LYS B 242      13.647  64.956  -6.194  1.00 33.98           C  
ATOM   4026  CG  LYS B 242      12.510  64.049  -6.592  1.00 33.98           C  
ATOM   4027  CD  LYS B 242      12.596  62.523  -6.592  1.00 33.98           C  
ATOM   4028  CE  LYS B 242      12.890  61.679  -5.345  1.00 33.98           C  
ATOM   4029  NZ  LYS B 242      13.124  60.141  -5.433  1.00 33.98           N  
ATOM   4030  N   ALA B 243      12.917  67.030  -3.695  1.00 21.55           N  
ATOM   4031  CA  ALA B 243      12.172  67.457  -2.507  1.00 21.55           C  
ATOM   4032  C   ALA B 243      11.889  68.967  -2.499  1.00 21.55           C  
ATOM   4033  O   ALA B 243      10.910  69.435  -1.839  1.00 21.55           O  
ATOM   4034  CB  ALA B 243      12.926  67.073  -1.225  1.00 20.26           C  
ATOM   4035  N   LEU B 244      12.697  69.809  -3.171  1.00 20.75           N  
ATOM   4036  CA  LEU B 244      12.572  71.281  -3.221  1.00 20.75           C  
ATOM   4037  C   LEU B 244      12.677  71.696  -4.700  1.00 20.75           C  
ATOM   4038  O   LEU B 244      13.683  72.272  -5.169  1.00 20.75           O  
ATOM   4039  CB  LEU B 244      13.743  71.742  -2.274  1.00 20.96           C  
ATOM   4040  CG  LEU B 244      13.698  73.272  -2.010  1.00 20.96           C  
ATOM   4041  CD1 LEU B 244      12.498  73.598  -1.082  1.00 20.96           C  
ATOM   4042  CD2 LEU B 244      14.945  73.829  -1.389  1.00 20.96           C  
ATOM   4043  N   PRO B 245      11.608  71.338  -5.463  1.00 22.04           N  
ATOM   4044  CA  PRO B 245      11.623  71.533  -6.916  1.00 22.04           C  
ATOM   4045  C   PRO B 245      11.613  72.984  -7.301  1.00 22.04           C  
ATOM   4046  O   PRO B 245      12.041  73.252  -8.467  1.00 22.04           O  
ATOM   4047  CB  PRO B 245      10.499  70.654  -7.473  1.00 20.54           C  
ATOM   4048  CG  PRO B 245       9.524  70.620  -6.317  1.00 20.54           C  
ATOM   4049  CD  PRO B 245      10.378  70.620  -5.070  1.00 20.54           C  
ATOM   4050  N   SER B 246      11.173  73.873  -6.419  1.00 23.89           N  
ATOM   4051  CA  SER B 246      11.184  75.314  -6.774  1.00 23.89           C  
ATOM   4052  C   SER B 246      12.638  75.833  -6.703  1.00 23.89           C  
ATOM   4053  O   SER B 246      12.719  76.997  -7.227  1.00 23.89           O  
ATOM   4054  CB  SER B 246      10.257  76.109  -5.896  1.00 24.25           C  
ATOM   4055  OG  SER B 246      10.748  75.990  -4.526  1.00 24.25           O  
ATOM   4056  N   ALA B 247      13.667  75.113  -6.200  1.00 23.48           N  
ATOM   4057  CA  ALA B 247      15.027  75.602  -6.090  1.00 23.48           C  
ATOM   4058  C   ALA B 247      15.742  75.634  -7.437  1.00 23.48           C  
ATOM   4059  O   ALA B 247      15.489  74.894  -8.366  1.00 23.48           O  
ATOM   4060  CB  ALA B 247      16.007  74.772  -5.201  1.00 22.72           C  
ATOM   4061  N   GLU B 248      16.643  76.573  -7.480  1.00 24.04           N  
ATOM   4062  CA  GLU B 248      17.594  76.826  -8.528  1.00 24.04           C  
ATOM   4063  C   GLU B 248      18.657  75.748  -8.157  1.00 24.04           C  
ATOM   4064  O   GLU B 248      19.033  75.571  -6.988  1.00 24.04           O  
ATOM   4065  CB  GLU B 248      18.238  78.164  -8.443  1.00 35.17           C  
ATOM   4066  CG  GLU B 248      19.296  78.439  -9.559  1.00 35.17           C  
ATOM   4067  CD  GLU B 248      19.021  79.903  -9.976  1.00 35.17           C  
ATOM   4068  OE1 GLU B 248      17.868  80.374  -9.744  1.00 35.17           O  
ATOM   4069  OE2 GLU B 248      20.064  80.554 -10.409  1.00 35.17           O  
ATOM   4070  N   TYR B 249      19.035  75.064  -9.213  1.00 21.67           N  
ATOM   4071  CA  TYR B 249      19.943  73.939  -9.033  1.00 21.67           C  
ATOM   4072  C   TYR B 249      21.228  73.969  -9.815  1.00 21.67           C  
ATOM   4073  O   TYR B 249      21.061  74.152 -11.066  1.00 21.67           O  
ATOM   4074  CB  TYR B 249      19.090  72.678  -9.430  1.00 21.54           C  
ATOM   4075  CG  TYR B 249      19.873  71.353  -9.309  1.00 21.54           C  
ATOM   4076  CD1 TYR B 249      20.047  70.835  -8.014  1.00 21.54           C  
ATOM   4077  CD2 TYR B 249      20.434  70.626 -10.363  1.00 21.54           C  
ATOM   4078  CE1 TYR B 249      20.751  69.662  -7.815  1.00 21.54           C  
ATOM   4079  CE2 TYR B 249      21.136  69.448 -10.171  1.00 21.54           C  
ATOM   4080  CZ  TYR B 249      21.262  68.971  -8.896  1.00 21.54           C  
ATOM   4081  OH  TYR B 249      21.970  67.821  -8.597  1.00 21.54           O  
ATOM   4082  N   VAL B 250      22.389  73.731  -9.215  1.00 20.92           N  
ATOM   4083  CA  VAL B 250      23.593  73.764 -10.073  1.00 20.92           C  
ATOM   4084  C   VAL B 250      24.540  72.648  -9.676  1.00 20.92           C  
ATOM   4085  O   VAL B 250      24.773  72.498  -8.469  1.00 20.92           O  
ATOM   4086  CB  VAL B 250      24.408  75.110  -9.909  1.00 21.28           C  
ATOM   4087  CG1 VAL B 250      25.729  75.108 -10.749  1.00 21.28           C  
ATOM   4088  CG2 VAL B 250      23.547  76.362 -10.132  1.00 21.28           C  
ATOM   4089  N   GLU B 251      25.028  71.971 -10.694  1.00 21.10           N  
ATOM   4090  CA  GLU B 251      26.033  70.906 -10.542  1.00 21.10           C  
ATOM   4091  C   GLU B 251      27.378  71.483 -11.010  1.00 21.10           C  
ATOM   4092  O   GLU B 251      27.387  72.028 -12.150  1.00 21.10           O  
ATOM   4093  CB  GLU B 251      25.757  69.679 -11.416  1.00 20.20           C  
ATOM   4094  CG  GLU B 251      24.393  69.119 -10.995  1.00 20.20           C  
ATOM   4095  CD  GLU B 251      24.222  67.666 -11.350  1.00 20.20           C  
ATOM   4096  OE1 GLU B 251      24.912  67.123 -12.214  1.00 20.20           O  
ATOM   4097  OE2 GLU B 251      23.378  66.974 -10.797  1.00 20.20           O  
ATOM   4098  N   VAL B 252      28.456  71.464 -10.267  1.00 21.66           N  
ATOM   4099  CA  VAL B 252      29.756  71.992 -10.678  1.00 21.66           C  
ATOM   4100  C   VAL B 252      30.522  70.724 -11.086  1.00 21.66           C  
ATOM   4101  O   VAL B 252      30.978  69.942 -10.250  1.00 21.66           O  
ATOM   4102  CB  VAL B 252      30.482  72.805  -9.579  1.00 21.22           C  
ATOM   4103  CG1 VAL B 252      31.879  73.303  -9.989  1.00 21.22           C  
ATOM   4104  CG2 VAL B 252      29.490  73.829  -9.023  1.00 21.22           C  
ATOM   4105  N   GLU B 253      30.687  70.493 -12.351  1.00 26.34           N  
ATOM   4106  CA  GLU B 253      31.382  69.366 -12.919  1.00 26.34           C  
ATOM   4107  C   GLU B 253      32.811  69.174 -12.361  1.00 26.34           C  
ATOM   4108  O   GLU B 253      33.676  70.067 -12.410  1.00 26.34           O  
ATOM   4109  CB  GLU B 253      31.522  69.574 -14.422  1.00 39.33           C  
ATOM   4110  CG  GLU B 253      32.008  68.458 -15.344  1.00 39.33           C  
ATOM   4111  CD  GLU B 253      31.210  67.177 -15.247  1.00 39.33           C  
ATOM   4112  OE1 GLU B 253      29.960  67.216 -15.607  1.00 39.33           O  
ATOM   4113  OE2 GLU B 253      31.843  66.104 -14.790  1.00 39.33           O  
ATOM   4114  N   GLY B 254      33.035  67.987 -11.786  1.00 23.86           N  
ATOM   4115  CA  GLY B 254      34.321  67.575 -11.234  1.00 23.86           C  
ATOM   4116  C   GLY B 254      34.675  68.238  -9.938  1.00 23.86           C  
ATOM   4117  O   GLY B 254      35.733  67.901  -9.485  1.00 23.86           O  
ATOM   4118  N   ALA B 255      33.944  69.115  -9.329  1.00 19.98           N  
ATOM   4119  CA  ALA B 255      34.292  69.739  -8.053  1.00 19.98           C  
ATOM   4120  C   ALA B 255      34.232  68.709  -6.918  1.00 19.98           C  
ATOM   4121  O   ALA B 255      33.371  67.843  -6.887  1.00 19.98           O  
ATOM   4122  CB  ALA B 255      33.380  70.953  -7.896  1.00 18.96           C  
ATOM   4123  N   PRO B 256      35.173  68.815  -5.981  1.00 18.00           N  
ATOM   4124  CA  PRO B 256      35.216  67.916  -4.793  1.00 18.00           C  
ATOM   4125  C   PRO B 256      34.250  68.495  -3.737  1.00 18.00           C  
ATOM   4126  O   PRO B 256      33.494  69.498  -3.953  1.00 18.00           O  
ATOM   4127  CB  PRO B 256      36.689  68.118  -4.373  1.00 17.34           C  
ATOM   4128  CG  PRO B 256      37.014  69.612  -4.601  1.00 17.34           C  
ATOM   4129  CD  PRO B 256      36.265  69.867  -5.911  1.00 17.34           C  
ATOM   4130  N   HIS B 257      34.271  67.928  -2.540  1.00 18.40           N  
ATOM   4131  CA  HIS B 257      33.473  68.475  -1.426  1.00 18.40           C  
ATOM   4132  C   HIS B 257      34.040  69.844  -1.050  1.00 18.40           C  
ATOM   4133  O   HIS B 257      33.160  70.744  -0.849  1.00 18.40           O  
ATOM   4134  CB  HIS B 257      33.552  67.593  -0.180  1.00 18.64           C  
ATOM   4135  CG  HIS B 257      32.550  67.956   0.893  1.00 18.64           C  
ATOM   4136  ND1 HIS B 257      31.202  67.917   0.653  1.00 18.64           N  
ATOM   4137  CD2 HIS B 257      32.681  68.321   2.229  1.00 18.64           C  
ATOM   4138  CE1 HIS B 257      30.477  68.234   1.734  1.00 18.64           C  
ATOM   4139  NE2 HIS B 257      31.380  68.500   2.625  1.00 18.64           N  
ATOM   4140  N   GLY B 258      35.384  70.145  -1.001  1.00 17.64           N  
ATOM   4141  CA  GLY B 258      35.868  71.443  -0.574  1.00 17.64           C  
ATOM   4142  C   GLY B 258      35.874  72.436  -1.684  1.00 17.64           C  
ATOM   4143  O   GLY B 258      36.904  73.098  -1.820  1.00 17.64           O  
ATOM   4144  N   LEU B 259      34.809  72.590  -2.413  1.00 18.17           N  
ATOM   4145  CA  LEU B 259      34.710  73.445  -3.621  1.00 18.17           C  
ATOM   4146  C   LEU B 259      34.789  74.948  -3.374  1.00 18.17           C  
ATOM   4147  O   LEU B 259      35.094  75.571  -4.429  1.00 18.17           O  
ATOM   4148  CB  LEU B 259      33.512  72.983  -4.502  1.00 18.43           C  
ATOM   4149  CG  LEU B 259      32.025  73.373  -4.314  1.00 18.43           C  
ATOM   4150  CD1 LEU B 259      31.235  72.475  -5.240  1.00 18.43           C  
ATOM   4151  CD2 LEU B 259      31.554  73.282  -2.875  1.00 18.43           C  
ATOM   4152  N   LEU B 260      34.578  75.415  -2.147  1.00 17.48           N  
ATOM   4153  CA  LEU B 260      34.633  76.843  -1.862  1.00 17.48           C  
ATOM   4154  C   LEU B 260      36.004  77.395  -2.291  1.00 17.48           C  
ATOM   4155  O   LEU B 260      36.088  78.526  -2.768  1.00 17.48           O  
ATOM   4156  CB  LEU B 260      34.404  77.094  -0.361  1.00 16.57           C  
ATOM   4157  CG  LEU B 260      33.073  76.653   0.243  1.00 16.57           C  
ATOM   4158  CD1 LEU B 260      32.988  77.123   1.699  1.00 16.57           C  
ATOM   4159  CD2 LEU B 260      31.895  77.224  -0.554  1.00 16.57           C  
ATOM   4160  N   TRP B 261      37.004  76.585  -2.028  1.00 17.83           N  
ATOM   4161  CA  TRP B 261      38.385  76.958  -2.389  1.00 17.83           C  
ATOM   4162  C   TRP B 261      38.739  76.480  -3.801  1.00 17.83           C  
ATOM   4163  O   TRP B 261      39.047  77.365  -4.687  1.00 17.83           O  
ATOM   4164  CB  TRP B 261      39.446  76.448  -1.417  1.00 18.03           C  
ATOM   4165  CG  TRP B 261      40.802  77.095  -1.590  1.00 18.03           C  
ATOM   4166  CD1 TRP B 261      41.764  76.659  -2.450  1.00 18.03           C  
ATOM   4167  CD2 TRP B 261      41.303  78.296  -0.969  1.00 18.03           C  
ATOM   4168  NE1 TRP B 261      42.849  77.542  -2.396  1.00 18.03           N  
ATOM   4169  CE2 TRP B 261      42.603  78.522  -1.475  1.00 18.03           C  
ATOM   4170  CE3 TRP B 261      40.761  79.248  -0.078  1.00 18.03           C  
ATOM   4171  CZ2 TRP B 261      43.397  79.656  -1.152  1.00 18.03           C  
ATOM   4172  CZ3 TRP B 261      41.617  80.291   0.325  1.00 18.03           C  
ATOM   4173  CH2 TRP B 261      42.891  80.527  -0.176  1.00 18.03           C  
ATOM   4174  N   THR B 262      38.664  75.172  -4.040  1.00 17.97           N  
ATOM   4175  CA  THR B 262      39.057  74.666  -5.338  1.00 17.97           C  
ATOM   4176  C   THR B 262      38.313  75.240  -6.559  1.00 17.97           C  
ATOM   4177  O   THR B 262      38.933  75.447  -7.642  1.00 17.97           O  
ATOM   4178  CB  THR B 262      39.177  73.063  -5.380  1.00 17.39           C  
ATOM   4179  OG1 THR B 262      37.783  72.682  -5.418  1.00 17.39           O  
ATOM   4180  CG2 THR B 262      39.881  72.406  -4.209  1.00 17.39           C  
ATOM   4181  N   HIS B 263      37.017  75.491  -6.438  1.00 18.82           N  
ATOM   4182  CA  HIS B 263      36.229  75.971  -7.601  1.00 18.82           C  
ATOM   4183  C   HIS B 263      35.666  77.307  -7.161  1.00 18.82           C  
ATOM   4184  O   HIS B 263      34.477  77.528  -7.444  1.00 18.82           O  
ATOM   4185  CB  HIS B 263      35.158  74.850  -7.942  1.00 17.36           C  
ATOM   4186  CG  HIS B 263      35.822  73.691  -8.665  1.00 17.36           C  
ATOM   4187  ND1 HIS B 263      36.615  72.715  -8.096  1.00 17.36           N  
ATOM   4188  CD2 HIS B 263      35.746  73.315  -9.975  1.00 17.36           C  
ATOM   4189  CE1 HIS B 263      37.076  71.877  -8.977  1.00 17.36           C  
ATOM   4190  NE2 HIS B 263      36.542  72.205 -10.156  1.00 17.36           N  
ATOM   4191  N   ALA B 264      36.439  78.130  -6.441  1.00 19.30           N  
ATOM   4192  CA  ALA B 264      35.874  79.414  -6.005  1.00 19.30           C  
ATOM   4193  C   ALA B 264      35.166  80.205  -7.128  1.00 19.30           C  
ATOM   4194  O   ALA B 264      34.037  80.807  -6.948  1.00 19.30           O  
ATOM   4195  CB  ALA B 264      37.036  80.146  -5.334  1.00 19.30           C  
ATOM   4196  N   GLU B 265      35.837  80.230  -8.320  1.00 21.75           N  
ATOM   4197  CA  GLU B 265      35.223  80.975  -9.462  1.00 21.75           C  
ATOM   4198  C   GLU B 265      33.813  80.529  -9.854  1.00 21.75           C  
ATOM   4199  O   GLU B 265      32.911  81.386 -10.052  1.00 21.75           O  
ATOM   4200  CB  GLU B 265      36.079  81.036 -10.732  1.00 29.31           C  
ATOM   4201  CG  GLU B 265      37.405  81.821 -10.425  1.00 29.31           C  
ATOM   4202  CD  GLU B 265      37.027  83.269 -10.165  1.00 29.31           C  
ATOM   4203  OE1 GLU B 265      35.928  83.928 -10.077  1.00 29.31           O  
ATOM   4204  OE2 GLU B 265      38.041  84.053 -10.000  1.00 29.31           O  
ATOM   4205  N   GLU B 266      33.690  79.228  -9.932  1.00 20.43           N  
ATOM   4206  CA  GLU B 266      32.420  78.550 -10.304  1.00 20.43           C  
ATOM   4207  C   GLU B 266      31.367  78.772  -9.239  1.00 20.43           C  
ATOM   4208  O   GLU B 266      30.181  79.019  -9.502  1.00 20.43           O  
ATOM   4209  CB  GLU B 266      32.601  77.028 -10.520  1.00 26.42           C  
ATOM   4210  CG  GLU B 266      33.588  76.669 -11.633  1.00 26.42           C  
ATOM   4211  CD  GLU B 266      35.048  76.717 -11.428  1.00 26.42           C  
ATOM   4212  OE1 GLU B 266      35.689  77.187 -10.434  1.00 26.42           O  
ATOM   4213  OE2 GLU B 266      35.920  76.207 -12.207  1.00 26.42           O  
ATOM   4214  N   VAL B 267      31.840  78.666  -7.987  1.00 19.14           N  
ATOM   4215  CA  VAL B 267      30.888  78.916  -6.899  1.00 19.14           C  
ATOM   4216  C   VAL B 267      30.416  80.390  -6.883  1.00 19.14           C  
ATOM   4217  O   VAL B 267      29.227  80.714  -6.702  1.00 19.14           O  
ATOM   4218  CB  VAL B 267      31.571  78.507  -5.543  1.00 18.68           C  
ATOM   4219  CG1 VAL B 267      30.865  79.098  -4.319  1.00 18.68           C  
ATOM   4220  CG2 VAL B 267      31.671  76.962  -5.512  1.00 18.68           C  
ATOM   4221  N   ASN B 268      31.406  81.258  -6.994  1.00 20.51           N  
ATOM   4222  CA  ASN B 268      31.160  82.685  -6.916  1.00 20.51           C  
ATOM   4223  C   ASN B 268      30.176  83.200  -7.992  1.00 20.51           C  
ATOM   4224  O   ASN B 268      29.335  84.073  -7.612  1.00 20.51           O  
ATOM   4225  CB  ASN B 268      32.439  83.536  -6.848  1.00 21.29           C  
ATOM   4226  CG  ASN B 268      33.238  83.410  -5.565  1.00 21.29           C  
ATOM   4227  OD1 ASN B 268      32.617  82.929  -4.577  1.00 21.29           O  
ATOM   4228  ND2 ASN B 268      34.519  83.807  -5.520  1.00 21.29           N  
ATOM   4229  N   THR B 269      30.460  82.684  -9.182  1.00 21.11           N  
ATOM   4230  CA  THR B 269      29.671  83.001 -10.391  1.00 21.11           C  
ATOM   4231  C   THR B 269      28.198  82.712 -10.133  1.00 21.11           C  
ATOM   4232  O   THR B 269      27.279  83.532 -10.221  1.00 21.11           O  
ATOM   4233  CB  THR B 269      30.315  82.105 -11.545  1.00 24.20           C  
ATOM   4234  OG1 THR B 269      31.534  82.795 -11.957  1.00 24.20           O  
ATOM   4235  CG2 THR B 269      29.532  82.359 -12.820  1.00 24.20           C  
ATOM   4236  N   ALA B 270      27.959  81.442  -9.770  1.00 20.96           N  
ATOM   4237  CA  ALA B 270      26.627  80.953  -9.440  1.00 20.96           C  
ATOM   4238  C   ALA B 270      25.927  81.669  -8.281  1.00 20.96           C  
ATOM   4239  O   ALA B 270      24.687  81.923  -8.249  1.00 20.96           O  
ATOM   4240  CB  ALA B 270      26.686  79.412  -9.145  1.00 19.76           C  
ATOM   4241  N   LEU B 271      26.648  81.922  -7.196  1.00 21.81           N  
ATOM   4242  CA  LEU B 271      26.060  82.575  -5.997  1.00 21.81           C  
ATOM   4243  C   LEU B 271      25.556  84.005  -6.227  1.00 21.81           C  
ATOM   4244  O   LEU B 271      24.432  84.440  -5.829  1.00 21.81           O  
ATOM   4245  CB  LEU B 271      27.089  82.388  -4.867  1.00 23.57           C  
ATOM   4246  CG  LEU B 271      26.566  82.766  -3.485  1.00 23.57           C  
ATOM   4247  CD1 LEU B 271      25.293  82.042  -3.073  1.00 23.57           C  
ATOM   4248  CD2 LEU B 271      27.789  82.594  -2.535  1.00 23.57           C  
ATOM   4249  N   LEU B 272      26.430  84.729  -6.924  1.00 22.04           N  
ATOM   4250  CA  LEU B 272      26.182  86.143  -7.270  1.00 22.04           C  
ATOM   4251  C   LEU B 272      25.053  86.189  -8.283  1.00 22.04           C  
ATOM   4252  O   LEU B 272      24.239  87.127  -8.168  1.00 22.04           O  
ATOM   4253  CB  LEU B 272      27.485  86.798  -7.646  1.00 24.78           C  
ATOM   4254  CG  LEU B 272      28.472  86.877  -6.476  1.00 24.78           C  
ATOM   4255  CD1 LEU B 272      29.731  87.550  -6.964  1.00 24.78           C  
ATOM   4256  CD2 LEU B 272      27.918  87.942  -5.517  1.00 24.78           C  
ATOM   4257  N   ALA B 273      25.038  85.213  -9.192  1.00 20.97           N  
ATOM   4258  CA  ALA B 273      23.890  85.255 -10.160  1.00 20.97           C  
ATOM   4259  C   ALA B 273      22.573  85.037  -9.370  1.00 20.97           C  
ATOM   4260  O   ALA B 273      21.525  85.702  -9.551  1.00 20.97           O  
ATOM   4261  CB  ALA B 273      24.176  84.270 -11.285  1.00 20.14           C  
ATOM   4262  N   PHE B 274      22.613  84.109  -8.422  1.00 19.31           N  
ATOM   4263  CA  PHE B 274      21.427  83.851  -7.605  1.00 19.31           C  
ATOM   4264  C   PHE B 274      21.042  85.025  -6.730  1.00 19.31           C  
ATOM   4265  O   PHE B 274      19.830  85.325  -6.586  1.00 19.31           O  
ATOM   4266  CB  PHE B 274      21.757  82.533  -6.899  1.00 18.83           C  
ATOM   4267  CG  PHE B 274      20.712  82.300  -5.824  1.00 18.83           C  
ATOM   4268  CD1 PHE B 274      19.433  81.911  -6.267  1.00 18.83           C  
ATOM   4269  CD2 PHE B 274      21.056  82.491  -4.499  1.00 18.83           C  
ATOM   4270  CE1 PHE B 274      18.459  81.667  -5.278  1.00 18.83           C  
ATOM   4271  CE2 PHE B 274      20.062  82.230  -3.554  1.00 18.83           C  
ATOM   4272  CZ  PHE B 274      18.752  81.797  -3.896  1.00 18.83           C  
ATOM   4273  N   LEU B 275      22.036  85.667  -6.091  1.00 21.01           N  
ATOM   4274  CA  LEU B 275      21.739  86.805  -5.211  1.00 21.01           C  
ATOM   4275  C   LEU B 275      21.232  88.002  -6.026  1.00 21.01           C  
ATOM   4276  O   LEU B 275      20.553  88.842  -5.438  1.00 21.01           O  
ATOM   4277  CB  LEU B 275      22.972  87.287  -4.458  1.00 22.55           C  
ATOM   4278  CG  LEU B 275      23.595  86.380  -3.429  1.00 22.55           C  
ATOM   4279  CD1 LEU B 275      24.798  87.030  -2.756  1.00 22.55           C  
ATOM   4280  CD2 LEU B 275      22.520  85.971  -2.441  1.00 22.55           C  
ATOM   4281  N   ALA B 276      21.627  88.075  -7.276  1.00 26.68           N  
ATOM   4282  CA  ALA B 276      21.220  89.165  -8.164  1.00 26.68           C  
ATOM   4283  C   ALA B 276      19.684  89.063  -8.410  1.00 26.68           C  
ATOM   4284  O   ALA B 276      19.184  90.131  -8.826  1.00 26.68           O  
ATOM   4285  CB  ALA B 276      21.898  89.309  -9.516  1.00 24.95           C  
ATOM   4286  N   LYS B 277      19.028  87.934  -8.198  1.00 32.50           N  
ATOM   4287  CA  LYS B 277      17.574  87.879  -8.374  1.00 32.50           C  
ATOM   4288  C   LYS B 277      16.702  88.382  -7.220  1.00 32.50           C  
ATOM   4289  O   LYS B 277      17.159  88.728  -6.084  1.00 32.50           O  
ATOM   4290  CB  LYS B 277      17.258  86.390  -8.525  1.00 37.46           C  
ATOM   4291  CG  LYS B 277      17.860  85.818  -9.813  1.00 37.46           C  
ATOM   4292  CD  LYS B 277      17.669  84.275  -9.578  1.00 37.46           C  
ATOM   4293  CE  LYS B 277      17.979  83.735 -10.988  1.00 37.46           C  
ATOM   4294  NZ  LYS B 277      19.443  83.884 -11.394  1.00 37.46           N  
ATOM   4295  OXT LYS B 277      15.453  88.418  -7.425  1.00 37.46           O  
TER    4296      LYS B 277                                                      
HETATM 4297  O   HOH A 278      30.020  31.835  47.950  1.00 22.07           O  
HETATM 4298  O   HOH A 279      28.808  35.226  46.975  1.00 32.09           O  
HETATM 4299  O   HOH A 280      25.571  28.187  42.775  1.00 21.48           O  
HETATM 4300  O   HOH A 281      26.020  56.105  22.818  1.00 28.56           O  
HETATM 4301  O   HOH A 282      15.392  40.334  30.139  1.00 44.53           O  
HETATM 4302  O   HOH A 283      21.188  33.495  34.228  1.00 18.49           O  
HETATM 4303  O   HOH A 284      20.415  36.451  28.632  1.00 44.99           O  
HETATM 4304  O   HOH A 285      25.074  35.664  30.379  1.00 47.71           O  
HETATM 4305  O   HOH A 286      22.854  44.172  26.426  1.00 24.85           O  
HETATM 4306  O   HOH A 287      26.362  38.362  31.593  1.00 21.93           O  
HETATM 4307  O   HOH A 288      25.090  33.572  38.065  1.00 24.36           O  
HETATM 4308  O   HOH A 289      20.872  42.038  42.390  1.00 19.62           O  
HETATM 4309  O   HOH A 290      19.021  44.258  41.683  1.00 22.84           O  
HETATM 4310  O   HOH A 291       3.738  46.467  31.998  1.00 27.65           O  
HETATM 4311  O   HOH A 292       3.674  41.256  42.636  1.00 25.40           O  
HETATM 4312  O   HOH A 293      15.171  23.178  25.979  1.00 38.84           O  
HETATM 4313  O   HOH A 294       3.186  36.356  20.379  1.00 35.45           O  
HETATM 4314  O   HOH A 295      10.531  40.682  47.903  1.00 31.96           O  
HETATM 4315  O   HOH A 296       3.986  35.027  26.736  1.00 24.07           O  
HETATM 4316  O   HOH A 297      14.752  50.183  16.407  1.00 57.72           O  
HETATM 4317  O   HOH A 298      15.588  61.258  28.701  1.00 38.71           O  
HETATM 4318  O   HOH A 299      24.884  31.746  52.382  1.00 27.77           O  
HETATM 4319  O   HOH A 300      25.685  42.968  31.564  1.00 31.86           O  
HETATM 4320  O   HOH A 301      20.102  44.006  32.988  1.00 24.42           O  
HETATM 4321  O   HOH A 302      24.095  42.411  49.920  1.00 37.03           O  
HETATM 4322  O   HOH A 303      23.174  39.063  50.914  1.00 29.05           O  
HETATM 4323  O   HOH A 304      22.182  31.004  43.611  1.00 21.75           O  
HETATM 4324  O   HOH A 305      15.171  35.613  16.012  1.00 36.24           O  
HETATM 4325  O   HOH A 306       4.628  41.627  27.903  1.00 24.70           O  
HETATM 4326  O   HOH A 307       6.518  56.066  24.058  1.00 42.86           O  
HETATM 4327  O   HOH A 308      17.113  25.415  46.926  1.00 38.81           O  
HETATM 4328  O   HOH A 309      17.023  24.887  42.196  1.00 33.31           O  
HETATM 4329  O   HOH A 310      25.195  44.553  27.718  1.00 31.93           O  
HETATM 4330  O   HOH A 311      19.345  31.269  38.513  1.00 24.78           O  
HETATM 4331  O   HOH A 312      23.659  29.217  44.278  1.00 26.46           O  
HETATM 4332  O   HOH A 313      16.105  28.056  46.891  1.00 46.52           O  
HETATM 4333  O   HOH A 314      21.390  43.743  18.856  1.00 30.32           O  
HETATM 4334  O   HOH A 315      29.297  32.730  43.102  1.00 33.47           O  
HETATM 4335  O   HOH A 316      18.284  30.286  36.436  1.00 24.12           O  
HETATM 4336  O   HOH A 317      16.632  48.749  50.131  1.00 30.26           O  
HETATM 4337  O   HOH A 318      26.884  59.816  30.917  1.00 45.76           O  
HETATM 4338  O   HOH A 319      18.336  46.253  17.441  1.00 65.71           O  
HETATM 4339  O   HOH A 320      11.594  25.979  25.012  1.00 43.59           O  
HETATM 4340  O   HOH A 321      17.884  58.401  43.510  1.00 28.40           O  
HETATM 4341  O   HOH A 322      16.950  42.414  23.294  1.00 17.93           O  
HETATM 4342  O   HOH A 323      10.860  20.621  36.501  1.00 36.02           O  
HETATM 4343  O   HOH A 324       7.844  24.712  32.979  1.00 48.17           O  
HETATM 4344  O   HOH A 325      19.163  37.777  23.680  1.00 31.74           O  
HETATM 4345  O   HOH A 326      -5.336  50.461  40.452  1.00 53.52           O  
HETATM 4346  O   HOH A 327       5.662  50.821  19.691  1.00 46.86           O  
HETATM 4347  O   HOH A 328      16.654  21.600  39.937  1.00 30.95           O  
HETATM 4348  O   HOH A 329      25.237  39.748  52.341  1.00 41.66           O  
HETATM 4349  O   HOH A 330      21.931  61.270  25.661  1.00 38.24           O  
HETATM 4350  O   HOH A 331      20.915  50.557  50.901  1.00 39.43           O  
HETATM 4351  O   HOH A 332      22.262  41.162  18.788  1.00 30.22           O  
HETATM 4352  O   HOH A 333      22.856  44.689  48.833  1.00 26.07           O  
HETATM 4353  O   HOH A 334      24.463  26.648  40.303  1.00 24.34           O  
HETATM 4354  O   HOH A 335      10.651  56.596  18.124  1.00 48.02           O  
HETATM 4355  O   HOH A 336      16.995  23.794  44.853  1.00 31.44           O  
HETATM 4356  O   HOH A 337      12.585  16.559  34.645  1.00 44.39           O  
HETATM 4357  O   HOH A 338      10.081  58.849  45.559  1.00 45.53           O  
HETATM 4358  O   HOH A 339      18.272  53.426  17.160  1.00 39.72           O  
HETATM 4359  O   HOH A 340      24.498  30.559  24.640  1.00 45.38           O  
HETATM 4360  O   HOH A 341      32.967  47.125  43.999  1.00 50.37           O  
HETATM 4361  O   HOH A 342       6.609  29.196  48.073  1.00 44.49           O  
HETATM 4362  O   HOH A 343      22.248  24.145  24.852  1.00 54.90           O  
HETATM 4363  O   HOH A 344      14.824  38.106  25.406  1.00 69.11           O  
HETATM 4364  O   HOH A 345      33.793  55.224  41.956  1.00 78.25           O  
HETATM 4365  O   HOH A 346      27.684  54.782  20.241  1.00 99.29           O  
HETATM 4366  O   HOH A 347      28.556  58.873  35.897  1.00 25.05           O  
HETATM 4367  O   HOH A 348      27.935  62.917  25.964  1.00 75.61           O  
HETATM 4368  O   HOH A 349      27.842  36.040  55.570  1.00 33.75           O  
HETATM 4369  O   HOH A 350      22.867  50.128  49.031  1.00 22.77           O  
HETATM 4370  O   HOH A 351      28.222  38.263  55.815  1.00 35.16           O  
HETATM 4371  O   HOH A 352      14.343  49.142  50.103  1.00 44.15           O  
HETATM 4372  O   HOH A 353      23.699  63.316  25.209  1.00 63.63           O  
HETATM 4373  O   HOH A 354      23.649  48.979  15.820  1.00 78.14           O  
HETATM 4374  O   HOH A 355      29.017  32.786  45.584  1.00 39.27           O  
HETATM 4375  O   HOH A 356      25.494  47.968  28.797  1.00 36.52           O  
HETATM 4376  O   HOH A 357      28.230  62.174  37.599  1.00 30.62           O  
HETATM 4377  O   HOH A 358      35.563  45.043  37.588  1.00 40.21           O  
HETATM 4378  O   HOH A 359      37.325  36.250  53.599  1.00 49.15           O  
HETATM 4379  O   HOH A 360      25.155  40.653  31.116  1.00 22.98           O  
HETATM 4380  O   HOH A 361      29.950  57.746  28.889  1.00 21.91           O  
HETATM 4381  O   HOH A 362      28.654  59.914  28.872  1.00 28.77           O  
HETATM 4382  O   HOH A 363      24.946  46.981  49.060  1.00 43.85           O  
HETATM 4383  O   HOH A 364      33.001  55.780  38.498  1.00 58.79           O  
HETATM 4384  O   HOH A 365      24.289  62.827  33.400  1.00 52.94           O  
HETATM 4385  O   HOH A 366      24.451  23.652  18.730  1.00 49.20           O  
HETATM 4386  O   HOH A 367       3.732  39.015  49.218  1.00 60.22           O  
HETATM 4387  O   HOH A 368      29.832  47.657  48.299  1.00 66.81           O  
HETATM 4388  O   HOH A 369      29.955  57.031  21.854  1.00 81.36           O  
HETATM 4389  O   HOH A 370      32.346  35.466  34.291  1.00 66.17           O  
HETATM 4390  O   HOH A 371      19.433  42.474  53.305  1.00 95.99           O  
HETATM 4391  O   HOH B 278      33.641  92.332  12.253  1.00 22.10           O  
HETATM 4392  O   HOH B 279      32.067  76.939  27.139  1.00 29.09           O  
HETATM 4393  O   HOH B 280      38.287  71.950  24.439  1.00 21.93           O  
HETATM 4394  O   HOH B 281      30.155  95.472   0.866  1.00 26.36           O  
HETATM 4395  O   HOH B 282      33.533  75.941   5.428  1.00 23.17           O  
HETATM 4396  O   HOH B 283      38.107  74.618  13.800  1.00 16.96           O  
HETATM 4397  O   HOH B 284      38.775  78.041   8.334  1.00 39.44           O  
HETATM 4398  O   HOH B 285      39.591  80.239  12.387  1.00 30.74           O  
HETATM 4399  O   HOH B 286      35.558  84.684   5.591  1.00 22.56           O  
HETATM 4400  O   HOH B 287      37.959  82.197  13.480  1.00 19.91           O  
HETATM 4401  O   HOH B 288      37.169  76.395  19.121  1.00 21.38           O  
HETATM 4402  O   HOH B 289      26.784  76.881  16.950  1.00 18.98           O  
HETATM 4403  O   HOH B 290      25.194  76.966  14.395  1.00 16.16           O  
HETATM 4404  O   HOH B 291      23.994  70.491  -2.505  1.00 17.39           O  
HETATM 4405  O   HOH B 292      21.435  63.649   6.913  1.00 22.56           O  
HETATM 4406  O   HOH B 293      48.687  66.934   7.742  1.00 28.71           O  
HETATM 4407  O   HOH B 294      38.260  67.761  -8.158  1.00 25.78           O  
HETATM 4408  O   HOH B 295      20.926  66.735  15.200  1.00 25.46           O  
HETATM 4409  O   HOH B 296      35.456  65.384  -2.473  1.00 17.52           O  
HETATM 4410  O   HOH B 297      35.463  85.205  -7.771  1.00 21.10           O  
HETATM 4411  O   HOH B 298      19.482  88.735  -2.914  1.00 28.54           O  
HETATM 4412  O   HOH B 299      29.831  70.338  30.053  1.00 28.06           O  
HETATM 4413  O   HOH B 300      35.593  83.226  11.484  1.00 28.85           O  
HETATM 4414  O   HOH B 301      30.716  80.674   8.952  1.00 16.84           O  
HETATM 4415  O   HOH B 302      23.242  76.717  24.632  1.00 34.83           O  
HETATM 4416  O   HOH B 303      24.382  73.616  25.339  1.00 33.38           O  
HETATM 4417  O   HOH B 304      34.534  70.843  22.017  1.00 16.31           O  
HETATM 4418  O   HOH B 305      48.909  59.377  17.964  1.00 26.50           O  
HETATM 4419  O   HOH B 306      30.342  69.340  -3.444  1.00 15.96           O  
HETATM 4420  O   HOH B 307      23.029  80.353 -10.089  1.00 43.37           O  
HETATM 4421  O   HOH B 308      35.110  62.853  23.374  1.00 32.68           O  
HETATM 4422  O   HOH B 309      38.260  63.810  19.966  1.00 25.64           O  
HETATM 4423  O   HOH B 310      34.934  86.374   7.819  1.00 45.95           O  
HETATM 4424  O   HOH B 311      36.374  70.539  16.534  1.00 18.05           O  
HETATM 4425  O   HOH B 312      36.139  70.631  24.017  1.00 23.74           O  
HETATM 4426  O   HOH B 313      32.938  63.656  21.637  1.00 25.17           O  
HETATM 4427  O   HOH B 314      40.080  85.871  -0.560  1.00 21.97           O  
HETATM 4428  O   HOH B 315      36.154  77.175  25.377  1.00 34.40           O  
HETATM 4429  O   HOH B 316      38.158  70.102  14.674  1.00 22.77           O  
HETATM 4430  O   HOH B 317      16.135  74.998  17.869  1.00 26.15           O  
HETATM 4431  O   HOH B 318      22.769  95.723   6.032  1.00 36.61           O  
HETATM 4432  O   HOH B 319      37.444  85.849  -4.278  1.00 32.97           O  
HETATM 4433  O   HOH B 320      45.579  66.612   3.886  1.00 36.14           O  
HETATM 4434  O   HOH B 321      13.351  84.275  10.357  1.00 22.02           O  
HETATM 4435  O   HOH B 322      36.824  80.471   0.280  1.00 15.48           O  
HETATM 4436  O   HOH B 323      42.822  58.684  13.248  1.00 32.48           O  
HETATM 4437  O   HOH B 324      40.872  60.072   7.657  1.00 56.00           O  
HETATM 4438  O   HOH B 325      40.491  78.982   3.603  1.00 34.47           O  
HETATM 4439  O   HOH B 326      13.560  63.812  -2.452  1.00 38.31           O  
HETATM 4440  O   HOH B 327      29.200  78.211 -12.001  1.00 33.73           O  
HETATM 4441  O   HOH B 328      41.993  62.419  19.176  1.00 24.86           O  
HETATM 4442  O   HOH B 329      22.892  76.516  27.755  1.00 57.57           O  
HETATM 4443  O   HOH B 330      23.378  94.877  -1.219  1.00 25.62           O  
HETATM 4444  O   HOH B 331      15.790  79.192  20.586  1.00 59.68           O  
HETATM 4445  O   HOH B 332      42.297  85.462   0.819  1.00 20.55           O  
HETATM 4446  O   HOH B 333      21.621  78.378  22.004  1.00 31.77           O  
HETATM 4447  O   HOH B 334      40.475  70.988  22.650  1.00 20.20           O  
HETATM 4448  O   HOH B 335      27.524  85.947 -11.629  1.00 35.64           O  
HETATM 4449  O   HOH B 336      37.482  62.395  22.219  1.00 32.12           O  
HETATM 4450  O   HOH B 337      47.579  58.097  14.585  1.00 36.84           O  
HETATM 4451  O   HOH B 338       9.378  78.573   7.205  1.00 42.15           O  
HETATM 4452  O   HOH B 339      32.511  89.804  -6.863  1.00 21.10           O  
HETATM 4453  O   HOH B 340      47.012  78.515   9.482  1.00 28.52           O  
HETATM 4454  O   HOH B 341      25.980  88.478  23.371  1.00 39.75           O  
HETATM 4455  O   HOH B 342      28.180  57.519  14.834  1.00 38.46           O  
HETATM 4456  O   HOH B 343      51.069  73.278  10.821  1.00 39.04           O  
HETATM 4457  O   HOH B 344      38.662  77.416   2.081  1.00 40.36           O  
HETATM 4458  O   HOH B 345      22.680  93.979  20.093  1.00 73.44           O  
HETATM 4459  O   HOH B 346      27.241  90.485  21.027  1.00 57.20           O  
HETATM 4460  O   HOH B 347      16.161  90.025  -1.892  1.00 38.32           O  
HETATM 4461  O   HOH B 348      42.687  77.059   3.614  1.00 28.84           O  
HETATM 4462  O   HOH B 349      23.155  94.821  12.631  1.00 37.30           O  
HETATM 4463  O   HOH B 350      14.343  86.959  -2.402  1.00 19.56           O  
HETATM 4464  O   HOH B 351      21.095  62.890   2.083  1.00 19.97           O  
HETATM 4465  O   HOH B 352      29.429  63.192  -5.878  1.00 19.99           O  
HETATM 4466  O   HOH B 353      24.814  89.671  -7.103  1.00 33.84           O  
HETATM 4467  O   HOH B 354      20.234  60.483  -7.915  1.00 30.09           O  
HETATM 4468  O   HOH B 355      23.595  87.034  23.263  1.00 45.21           O  
HETATM 4469  O   HOH B 356      13.624  87.349  -9.455  1.00 32.54           O  
HETATM 4470  O   HOH B 357      33.909  54.886   7.978  1.00 45.73           O  
HETATM 4471  O   HOH B 358      42.505  83.294  -2.824  1.00 35.49           O  
HETATM 4472  O   HOH B 359      41.723  72.734  20.789  1.00 22.62           O  
HETATM 4473  O   HOH B 360      37.027  91.675  -0.809  1.00 48.59           O  
HETATM 4474  O   HOH B 361      17.308  65.839  -9.491  1.00 29.00           O  
HETATM 4475  O   HOH B 362      40.170  86.750  14.114  1.00 41.57           O  
HETATM 4476  O   HOH B 363      12.994  90.268   6.405  1.00 28.52           O  
HETATM 4477  O   HOH B 364      42.153  81.478  10.862  1.00 59.54           O  
HETATM 4478  O   HOH B 365       9.335  67.102  -7.019  1.00 37.13           O  
HETATM 4479  O   HOH B 366      36.680  70.642 -12.388  1.00 25.24           O  
HETATM 4480  O   HOH B 367      27.193  95.681  -6.967  1.00 28.56           O  
HETATM 4481  O   HOH B 368      20.618  78.884  25.628  1.00 70.48           O  
HETATM 4482  O   HOH B 369      24.430  94.608  -4.079  1.00 36.18           O  
HETATM 4483  O   HOH B 370      35.305  81.998  23.187  1.00 46.52           O  
HETATM 4484  O   HOH B 371      37.427  53.752  12.213  1.00 35.03           O  
HETATM 4485  O   HOH B 372       7.669  81.535   7.769  1.00 47.62           O  
HETATM 4486  O   HOH B 373      30.346  79.806 -14.311  1.00 43.51           O  
HETATM 4487  O   HOH B 374      36.911  89.021  18.898  1.00 43.48           O  
HETATM 4488  O   HOH B 375      13.390  90.685   0.035  1.00 55.83           O  
HETATM 4489  O   HOH B 376      22.560  59.904 -10.410  1.00 27.28           O  
HETATM 4490  O   HOH B 377      19.140  60.687   0.833  1.00 23.31           O  
HETATM 4491  O   HOH B 378      50.248  70.834   3.379  1.00 36.68           O  
HETATM 4492  O   HOH B 379      46.129  74.984  15.168  1.00 29.64           O  
HETATM 4493  O   HOH B 380       6.841  69.132   7.278  1.00 45.30           O  
HETATM 4494  O   HOH B 381      10.985  78.058  -2.357  1.00 34.72           O  
HETATM 4495  O   HOH B 382       9.625  73.659  -3.735  1.00 31.21           O  
HETATM 4496  O   HOH B 383      38.505  83.473  -6.135  1.00 61.16           O  
HETATM 4497  O   HOH B 384      25.034  47.056   7.094  1.00 33.71           O  
HETATM 4498  O   HOH B 385      32.871  82.636  30.120  1.00 60.86           O  
HETATM 4499  O   HOH B 386      15.806  84.645  14.354  1.00 33.19           O  
HETATM 4500  O   HOH B 387       8.515  77.146   9.591  1.00 47.11           O  
HETATM 4501  O   HOH B 388      25.115  58.917 -10.700  1.00 55.74           O  
HETATM 4502  O   HOH B 389      26.817  67.804 -14.434  1.00 46.20           O  
HETATM 4503  O   HOH B 390      32.179  55.055  17.129  1.00 72.80           O  
HETATM 4504  O   HOH B 391      38.805  55.267  18.768  1.00 42.88           O  
HETATM 4505  O   HOH B 392      35.791  62.001  -7.466  1.00 57.71           O  
HETATM 4506  O   HOH B 393      11.308  66.213   2.163  1.00 53.31           O  
HETATM 4507  O   HOH B 394      31.045  60.349  -4.886  1.00 57.80           O  
HETATM 4508  O   HOH B 395      17.381  68.350 -10.838  1.00 31.00           O  
HETATM 4509  O   HOH B 396       9.230  67.642   0.389  1.00 49.66           O  
HETATM 4510  O   HOH B 397      37.388  75.256   1.963  1.00 50.64           O  
HETATM 4511  O   HOH B 398      20.662  86.582 -12.336  1.00 61.61           O  
HETATM 4512  O   HOH B 399      18.465  91.151  -5.378  1.00 45.29           O  
HETATM 4513  O   HOH B 400      35.059  96.458  -0.596  1.00 71.64           O  
HETATM 4514  O   HOH B 401      41.370  81.475 -11.977  1.00 49.35           O  
HETATM 4515  O   HOH B 402      32.836  96.447   1.144  1.00 72.22           O  
HETATM 4516  O   HOH B 403      21.097  93.229  -2.828  1.00 46.96           O  
HETATM 4517  O   HOH B 404      20.200  56.682  -4.434  1.00 53.93           O  
HETATM 4518  O   HOH B 405      21.040  56.565  14.590  1.00 67.70           O  
HETATM 4519  O   HOH B 406      42.069  77.499 -10.149  1.00 53.53           O  
HETATM 4520  O   HOH B 407      49.329  68.498   1.056  1.00 54.34           O  
HETATM 4521  O   HOH B 408      41.809  76.229  20.486  1.00 40.66           O  
HETATM 4522  O   HOH B 409      12.254  59.344   1.844  1.00 74.89           O  
HETATM 4523  O   HOH B 410      14.899  61.541   0.126  1.00 72.55           O  
HETATM 4524  O   HOH B 411      37.419  58.975  23.856  1.00 67.40           O  
HETATM 4525  O   HOH B 412      24.655  94.086  17.826  1.00 50.35           O  
HETATM 4526  O   HOH B 413      19.262  94.173   8.455  1.00 53.65           O  
HETATM 4527  O   HOH B 414      29.794  49.504  14.437  1.00 52.76           O  
HETATM 4528  O   HOH B 415      51.318  73.488  -3.570  1.00 43.36           O  
HETATM 4529  O   HOH B 416      52.133  70.850  -4.854  1.00 72.92           O  
HETATM 4530  O   HOH B 417      16.812  62.695  13.037  1.00 55.01           O  
HETATM 4531  O   HOH B 418      20.871  84.095 -13.923  1.00 75.88           O  
MASTER      404    0    0   24   18    0    2    9 4529    2    0   44          
END                                                                             
