# Supplementary material for: A new benchmark illustrates that integration of geometric constraints inferred from enzyme reaction chemistry can increase enzyme active site modeling accuracy
Source: PLoS One. 2019 Apr 4;14(4):e0214126. doi: 10.1371/journal.pone.0214126 (PMC6448891; doi:10.1371/journal.pone.0214126)
Supplement: S1 Files — (GZ) [file pone.0214126.s008.gz › benchmark-lite/templates/3ia2/1bro.pdb.pdb]

REMARK query_anchored_aln -TFVAKDGTQIYFKDWGSGKPVLFSHGWLLDADMWEYQMEYLSSRGYRTIAFDRRGFGRSDQPWTGNDYDTFADDIAQLIEHLDLKEVTLVGFSMGGGDVARYIARHGSARVAGLVLLGAVTPLFGQKPDYPQGVP--VFARFKTELLKDRAQFISDFNAPFYGINKGQVVSQGVQTQTLQIALLASLKATVDCVTAF-ETDFRPDMAKIDVPTLVIHGDGDQIVPFETTGKVAAELIKGAELKVYKDAPHGFAVTHAQQLNEDLLAFLKR
ATOM      1  N   THR A   2      32.872  44.080  37.609  1.00  0.00           N  
ATOM      2  CA  THR A   2      32.081  43.751  38.796  1.00  0.00           C  
ATOM      3  C   THR A   2      31.957  44.913  39.775  1.00  0.00           C  
ATOM      4  O   THR A   2      32.873  45.704  39.892  1.00  0.00           O  
ATOM      5  CB  THR A   2      32.683  42.538  39.529  1.00  0.00           C  
ATOM      6  OG1 THR A   2      33.989  42.871  40.018  1.00  0.00           O  
ATOM      7  CG2 THR A   2      32.786  41.345  38.592  1.00  0.00           C  
ATOM      8  H   THR A   2      33.591  44.786  37.677  1.00  0.00           H  
ATOM      9  HA  THR A   2      31.069  43.498  38.478  1.00  0.00           H  
ATOM     10  HB  THR A   2      32.050  42.274  40.376  1.00  0.00           H  
ATOM     11  HG1 THR A   2      34.232  42.263  40.719  1.00  0.00           H  
ATOM     12 1HG2 THR A   2      33.213  40.497  39.127  1.00  0.00           H  
ATOM     13 2HG2 THR A   2      31.793  41.082  38.228  1.00  0.00           H  
ATOM     14 3HG2 THR A   2      33.425  41.600  37.748  1.00  0.00           H  
ATOM     15  N   PHE A   3      30.852  44.855  40.479  1.00  0.00           N  
ATOM     16  CA  PHE A   3      30.532  45.806  41.577  1.00  0.00           C  
ATOM     17  C   PHE A   3      30.149  44.828  42.705  1.00  0.00           C  
ATOM     18  O   PHE A   3      29.331  43.938  42.583  1.00  0.00           O  
ATOM     19  CB  PHE A   3      29.391  46.766  41.236  1.00  0.00           C  
ATOM     20  CG  PHE A   3      29.090  47.760  42.323  1.00  0.00           C  
ATOM     21  CD1 PHE A   3      29.903  48.867  42.514  1.00  0.00           C  
ATOM     22  CD2 PHE A   3      27.995  47.589  43.156  1.00  0.00           C  
ATOM     23  CE1 PHE A   3      29.628  49.782  43.513  1.00  0.00           C  
ATOM     24  CE2 PHE A   3      27.717  48.502  44.154  1.00  0.00           C  
ATOM     25  CZ  PHE A   3      28.535  49.599  44.333  1.00  0.00           C  
ATOM     26  H   PHE A   3      30.193  44.123  40.254  1.00  0.00           H  
ATOM     27  HA  PHE A   3      31.416  46.413  41.778  1.00  0.00           H  
ATOM     28 1HB  PHE A   3      29.638  47.318  40.330  1.00  0.00           H  
ATOM     29 2HB  PHE A   3      28.484  46.197  41.036  1.00  0.00           H  
ATOM     30  HD1 PHE A   3      30.767  49.012  41.864  1.00  0.00           H  
ATOM     31  HD2 PHE A   3      27.349  46.722  43.015  1.00  0.00           H  
ATOM     32  HE1 PHE A   3      30.275  50.647  43.652  1.00  0.00           H  
ATOM     33  HE2 PHE A   3      26.852  48.356  44.802  1.00  0.00           H  
ATOM     34  HZ  PHE A   3      28.318  50.319  45.121  1.00  0.00           H  
ATOM     35  N   VAL A   4      30.835  44.941  43.820  1.00  0.00           N  
ATOM     36  CA  VAL A   4      30.664  44.190  45.087  1.00  0.00           C  
ATOM     37  C   VAL A   4      29.494  44.810  45.868  1.00  0.00           C  
ATOM     38  O   VAL A   4      29.438  46.032  46.160  1.00  0.00           O  
ATOM     39  CB  VAL A   4      31.946  44.237  45.940  1.00  0.00           C  
ATOM     40  CG1 VAL A   4      31.725  43.538  47.273  1.00  0.00           C  
ATOM     41  CG2 VAL A   4      33.097  43.598  45.180  1.00  0.00           C  
ATOM     42  H   VAL A   4      31.560  45.641  43.757  1.00  0.00           H  
ATOM     43  HA  VAL A   4      30.452  43.148  44.846  1.00  0.00           H  
ATOM     44  HB  VAL A   4      32.187  45.278  46.159  1.00  0.00           H  
ATOM     45 1HG1 VAL A   4      32.640  43.581  47.863  1.00  0.00           H  
ATOM     46 2HG1 VAL A   4      30.920  44.035  47.815  1.00  0.00           H  
ATOM     47 3HG1 VAL A   4      31.456  42.497  47.097  1.00  0.00           H  
ATOM     48 1HG2 VAL A   4      34.000  43.635  45.788  1.00  0.00           H  
ATOM     49 2HG2 VAL A   4      32.853  42.559  44.956  1.00  0.00           H  
ATOM     50 3HG2 VAL A   4      33.265  44.140  44.249  1.00  0.00           H  
ATOM     51  N   ALA A   5      28.518  44.048  46.245  1.00  0.00           N  
ATOM     52  CA  ALA A   5      27.324  44.563  46.962  1.00  0.00           C  
ATOM     53  C   ALA A   5      27.279  43.980  48.348  1.00  0.00           C  
ATOM     54  O   ALA A   5      26.521  44.382  49.190  1.00  0.00           O  
ATOM     55  CB  ALA A   5      26.040  44.234  46.215  1.00  0.00           C  
ATOM     56  H   ALA A   5      28.580  43.061  46.038  1.00  0.00           H  
ATOM     57  HA  ALA A   5      27.412  45.647  47.032  1.00  0.00           H  
ATOM     58 1HB  ALA A   5      25.186  44.626  46.769  1.00  0.00           H  
ATOM     59 2HB  ALA A   5      26.069  44.688  45.224  1.00  0.00           H  
ATOM     60 3HB  ALA A   5      25.943  43.154  46.117  1.00  0.00           H  
ATOM     61  N   LYS A   6      28.093  42.993  48.706  1.00  0.00           N  
ATOM     62  CA  LYS A   6      28.025  42.388  50.017  1.00  0.00           C  
ATOM     63  C   LYS A   6      29.007  41.255  50.206  1.00  0.00           C  
ATOM     64  O   LYS A   6      29.914  41.033  49.427  1.00  0.00           O  
ATOM     65  CB  LYS A   6      26.605  41.886  50.284  1.00  0.00           C  
ATOM     66  CG  LYS A   6      25.563  42.988  50.419  1.00  0.00           C  
ATOM     67  CD  LYS A   6      24.182  42.412  50.696  1.00  0.00           C  
ATOM     68  CE  LYS A   6      23.139  43.512  50.826  1.00  0.00           C  
ATOM     69  NZ  LYS A   6      21.778  42.962  51.068  1.00  0.00           N  
ATOM     70  H   LYS A   6      28.778  42.657  48.044  1.00  0.00           H  
ATOM     71  HA  LYS A   6      28.279  43.144  50.761  1.00  0.00           H  
ATOM     72 1HB  LYS A   6      26.293  41.228  49.473  1.00  0.00           H  
ATOM     73 2HB  LYS A   6      26.594  41.300  51.204  1.00  0.00           H  
ATOM     74 1HG  LYS A   6      25.841  43.653  51.238  1.00  0.00           H  
ATOM     75 2HG  LYS A   6      25.527  43.570  49.499  1.00  0.00           H  
ATOM     76 1HD  LYS A   6      23.896  41.746  49.881  1.00  0.00           H  
ATOM     77 2HD  LYS A   6      24.207  41.836  51.621  1.00  0.00           H  
ATOM     78 1HE  LYS A   6      23.404  44.168  51.653  1.00  0.00           H  
ATOM     79 2HE  LYS A   6      23.119  44.105  49.912  1.00  0.00           H  
ATOM     80 1HZ  LYS A   6      21.116  43.721  51.148  1.00  0.00           H  
ATOM     81 2HZ  LYS A   6      21.513  42.365  50.297  1.00  0.00           H  
ATOM     82 3HZ  LYS A   6      21.778  42.425  51.924  1.00  0.00           H  
ATOM     83  N   ASP A   7      33.245  34.695  51.097  1.00  0.00           N  
ATOM     84  CA  ASP A   7      33.349  35.350  49.807  1.00  0.00           C  
ATOM     85  C   ASP A   7      32.601  36.655  49.659  1.00  0.00           C  
ATOM     86  O   ASP A   7      31.519  36.817  50.295  1.00  0.00           O  
ATOM     87  CB  ASP A   7      32.866  34.390  48.717  1.00  0.00           C  
ATOM     88  CG  ASP A   7      33.810  33.215  48.501  1.00  0.00           C  
ATOM     89  OD1 ASP A   7      34.938  33.298  48.926  1.00  0.00           O  
ATOM     90  OD2 ASP A   7      33.394  32.245  47.914  1.00  0.00           O  
ATOM     91  H   ASP A   7      33.770  33.848  51.263  1.00  0.00           H  
ATOM     92  HA  ASP A   7      34.395  35.600  49.629  1.00  0.00           H  
ATOM     93 1HB  ASP A   7      31.882  34.004  48.982  1.00  0.00           H  
ATOM     94 2HB  ASP A   7      32.763  34.931  47.775  1.00  0.00           H  
ATOM     95  N   GLY A   8      32.951  37.569  48.778  1.00  0.00           N  
ATOM     96  CA  GLY A   8      32.082  38.749  48.544  1.00  0.00           C  
ATOM     97  C   GLY A   8      31.044  38.401  47.475  1.00  0.00           C  
ATOM     98  O   GLY A   8      31.129  37.389  46.738  1.00  0.00           O  
ATOM     99  H   GLY A   8      33.810  37.479  48.254  1.00  0.00           H  
ATOM    100 1HA  GLY A   8      31.596  39.034  49.477  1.00  0.00           H  
ATOM    101 2HA  GLY A   8      32.693  39.594  48.229  1.00  0.00           H  
ATOM    102  N   THR A   9      29.997  39.192  47.394  1.00  0.00           N  
ATOM    103  CA  THR A   9      28.902  39.122  46.446  1.00  0.00           C  
ATOM    104  C   THR A   9      29.156  40.223  45.438  1.00  0.00           C  
ATOM    105  O   THR A   9      29.074  41.401  45.768  1.00  0.00           O  
ATOM    106  CB  THR A   9      27.527  39.295  47.116  1.00  0.00           C  
ATOM    107  OG1 THR A   9      27.326  38.251  48.078  1.00  0.00           O  
ATOM    108  CG2 THR A   9      26.417  39.243  46.078  1.00  0.00           C  
ATOM    109  H   THR A   9      29.996  39.920  48.094  1.00  0.00           H  
ATOM    110  HA  THR A   9      28.917  38.140  45.972  1.00  0.00           H  
ATOM    111  HB  THR A   9      27.491  40.255  47.631  1.00  0.00           H  
ATOM    112  HG1 THR A   9      27.916  37.519  47.883  1.00  0.00           H  
ATOM    113 1HG2 THR A   9      25.452  39.368  46.570  1.00  0.00           H  
ATOM    114 2HG2 THR A   9      26.560  40.043  45.352  1.00  0.00           H  
ATOM    115 3HG2 THR A   9      26.441  38.282  45.567  1.00  0.00           H  
ATOM    116  N   GLN A  10      29.489  39.843  44.220  1.00  0.00           N  
ATOM    117  CA  GLN A  10      29.791  40.758  43.125  1.00  0.00           C  
ATOM    118  C   GLN A  10      28.800  40.699  41.974  1.00  0.00           C  
ATOM    119  O   GLN A  10      28.437  39.622  41.587  1.00  0.00           O  
ATOM    120  CB  GLN A  10      31.198  40.477  42.591  1.00  0.00           C  
ATOM    121  CG  GLN A  10      32.308  40.731  43.597  1.00  0.00           C  
ATOM    122  CD  GLN A  10      33.684  40.445  43.026  1.00  0.00           C  
ATOM    123  OE1 GLN A  10      34.128  41.103  42.082  1.00  0.00           O  
ATOM    124  NE2 GLN A  10      34.367  39.459  43.596  1.00  0.00           N  
ATOM    125  H   GLN A  10      29.532  38.847  44.055  1.00  0.00           H  
ATOM    126  HA  GLN A  10      29.753  41.778  43.506  1.00  0.00           H  
ATOM    127 1HB  GLN A  10      31.265  39.438  42.271  1.00  0.00           H  
ATOM    128 2HB  GLN A  10      31.387  41.101  41.718  1.00  0.00           H  
ATOM    129 1HG  GLN A  10      32.275  41.776  43.903  1.00  0.00           H  
ATOM    130 2HG  GLN A  10      32.155  40.084  44.461  1.00  0.00           H  
ATOM    131 1HE2 GLN A  10      35.281  39.225  43.262  1.00  0.00           H  
ATOM    132 2HE2 GLN A  10      33.969  38.951  44.360  1.00  0.00           H  
ATOM    133  N   ILE A  11      28.383  41.794  41.433  1.00  0.00           N  
ATOM    134  CA  ILE A  11      27.468  41.847  40.300  1.00  0.00           C  
ATOM    135  C   ILE A  11      28.297  42.191  39.083  1.00  0.00           C  
ATOM    136  O   ILE A  11      29.100  43.135  39.007  1.00  0.00           O  
ATOM    137  CB  ILE A  11      26.350  42.887  40.501  1.00  0.00           C  
ATOM    138  CG1 ILE A  11      26.948  44.283  40.692  1.00  0.00           C  
ATOM    139  CG2 ILE A  11      25.481  42.509  41.691  1.00  0.00           C  
ATOM    140  CD1 ILE A  11      25.921  45.393  40.688  1.00  0.00           C  
ATOM    141  H   ILE A  11      28.722  42.658  41.832  1.00  0.00           H  
ATOM    142  HA  ILE A  11      26.998  40.871  40.189  1.00  0.00           H  
ATOM    143  HB  ILE A  11      25.728  42.930  39.608  1.00  0.00           H  
ATOM    144 1HG1 ILE A  11      27.489  44.321  41.637  1.00  0.00           H  
ATOM    145 2HG1 ILE A  11      27.667  44.483  39.897  1.00  0.00           H  
ATOM    146 1HG2 ILE A  11      24.697  43.255  41.819  1.00  0.00           H  
ATOM    147 2HG2 ILE A  11      25.029  41.534  41.516  1.00  0.00           H  
ATOM    148 3HG2 ILE A  11      26.094  42.469  42.591  1.00  0.00           H  
ATOM    149 1HD1 ILE A  11      26.421  46.351  40.828  1.00  0.00           H  
ATOM    150 2HD1 ILE A  11      25.391  45.395  39.735  1.00  0.00           H  
ATOM    151 3HD1 ILE A  11      25.211  45.233  41.499  1.00  0.00           H  
ATOM    152  N   TYR A  12      28.039  41.418  38.055  1.00  0.00           N  
ATOM    153  CA  TYR A  12      28.688  41.627  36.730  1.00  0.00           C  
ATOM    154  C   TYR A  12      27.945  42.811  36.106  1.00  0.00           C  
ATOM    155  O   TYR A  12      26.662  42.869  36.116  1.00  0.00           O  
ATOM    156  CB  TYR A  12      28.614  40.386  35.838  1.00  0.00           C  
ATOM    157  CG  TYR A  12      29.281  40.561  34.492  1.00  0.00           C  
ATOM    158  CD1 TYR A  12      30.664  40.507  34.391  1.00  0.00           C  
ATOM    159  CD2 TYR A  12      28.511  40.775  33.359  1.00  0.00           C  
ATOM    160  CE1 TYR A  12      31.273  40.667  33.161  1.00  0.00           C  
ATOM    161  CE2 TYR A  12      29.120  40.935  32.129  1.00  0.00           C  
ATOM    162  CZ  TYR A  12      30.496  40.882  32.029  1.00  0.00           C  
ATOM    163  OH  TYR A  12      31.103  41.041  30.804  1.00  0.00           O  
ATOM    164  H   TYR A  12      27.381  40.660  38.166  1.00  0.00           H  
ATOM    165  HA  TYR A  12      29.742  41.854  36.893  1.00  0.00           H  
ATOM    166 1HB  TYR A  12      29.088  39.544  36.346  1.00  0.00           H  
ATOM    167 2HB  TYR A  12      27.571  40.121  35.669  1.00  0.00           H  
ATOM    168  HD1 TYR A  12      31.270  40.339  35.281  1.00  0.00           H  
ATOM    169  HD2 TYR A  12      27.425  40.818  33.438  1.00  0.00           H  
ATOM    170  HE1 TYR A  12      32.359  40.626  33.082  1.00  0.00           H  
ATOM    171  HE2 TYR A  12      28.515  41.104  31.239  1.00  0.00           H  
ATOM    172  HH  TYR A  12      32.055  40.977  30.909  1.00  0.00           H  
ATOM    173  N   PHE A  13      28.586  43.806  35.567  1.00  0.00           N  
ATOM    174  CA  PHE A  13      27.958  44.925  34.874  1.00  0.00           C  
ATOM    175  C   PHE A  13      28.768  45.332  33.620  1.00  0.00           C  
ATOM    176  O   PHE A  13      29.952  45.045  33.423  1.00  0.00           O  
ATOM    177  CB  PHE A  13      27.822  46.120  35.820  1.00  0.00           C  
ATOM    178  CG  PHE A  13      29.137  46.700  36.256  1.00  0.00           C  
ATOM    179  CD1 PHE A  13      29.940  47.388  35.359  1.00  0.00           C  
ATOM    180  CD2 PHE A  13      29.574  46.559  37.565  1.00  0.00           C  
ATOM    181  CE1 PHE A  13      31.150  47.922  35.759  1.00  0.00           C  
ATOM    182  CE2 PHE A  13      30.782  47.093  37.968  1.00  0.00           C  
ATOM    183  CZ  PHE A  13      31.571  47.775  37.064  1.00  0.00           C  
ATOM    184  H   PHE A  13      29.592  43.779  35.647  1.00  0.00           H  
ATOM    185  HA  PHE A  13      26.963  44.617  34.550  1.00  0.00           H  
ATOM    186 1HB  PHE A  13      27.248  46.906  35.332  1.00  0.00           H  
ATOM    187 2HB  PHE A  13      27.271  45.818  36.710  1.00  0.00           H  
ATOM    188  HD1 PHE A  13      29.606  47.505  34.327  1.00  0.00           H  
ATOM    189  HD2 PHE A  13      28.951  46.020  38.279  1.00  0.00           H  
ATOM    190  HE1 PHE A  13      31.771  48.460  35.043  1.00  0.00           H  
ATOM    191  HE2 PHE A  13      31.114  46.975  38.999  1.00  0.00           H  
ATOM    192  HZ  PHE A  13      32.525  48.195  37.380  1.00  0.00           H  
ATOM    193  N   LYS A  14      28.132  46.081  32.718  1.00  0.00           N  
ATOM    194  CA  LYS A  14      28.667  46.653  31.488  1.00  0.00           C  
ATOM    195  C   LYS A  14      28.222  48.145  31.437  1.00  0.00           C  
ATOM    196  O   LYS A  14      27.198  48.464  32.030  1.00  0.00           O  
ATOM    197  CB  LYS A  14      28.179  45.879  30.262  1.00  0.00           C  
ATOM    198  CG  LYS A  14      28.642  44.430  30.208  1.00  0.00           C  
ATOM    199  CD  LYS A  14      28.185  43.751  28.925  1.00  0.00           C  
ATOM    200  CE  LYS A  14      26.685  43.495  28.938  1.00  0.00           C  
ATOM    201  NZ  LYS A  14      26.245  42.706  27.755  1.00  0.00           N  
ATOM    202  H   LYS A  14      27.165  46.246  32.957  1.00  0.00           H  
ATOM    203  HA  LYS A  14      29.755  46.590  31.522  1.00  0.00           H  
ATOM    204 1HB  LYS A  14      27.089  45.883  30.240  1.00  0.00           H  
ATOM    205 2HB  LYS A  14      28.527  46.376  29.356  1.00  0.00           H  
ATOM    206 1HG  LYS A  14      29.731  44.393  30.260  1.00  0.00           H  
ATOM    207 2HG  LYS A  14      28.238  43.886  31.061  1.00  0.00           H  
ATOM    208 1HD  LYS A  14      28.430  44.384  28.071  1.00  0.00           H  
ATOM    209 2HD  LYS A  14      28.705  42.800  28.811  1.00  0.00           H  
ATOM    210 1HE  LYS A  14      26.417  42.951  29.843  1.00  0.00           H  
ATOM    211 2HE  LYS A  14      26.154  44.446  28.942  1.00  0.00           H  
ATOM    212 1HZ  LYS A  14      25.247  42.558  27.801  1.00  0.00           H  
ATOM    213 2HZ  LYS A  14      26.472  43.211  26.910  1.00  0.00           H  
ATOM    214 3HZ  LYS A  14      26.717  41.813  27.751  1.00  0.00           H  
ATOM    215  N   ASP A  15      29.078  48.935  30.831  1.00  0.00           N  
ATOM    216  CA  ASP A  15      28.939  50.395  30.742  1.00  0.00           C  
ATOM    217  C   ASP A  15      29.444  50.823  29.355  1.00  0.00           C  
ATOM    218  O   ASP A  15      30.688  50.914  29.100  1.00  0.00           O  
ATOM    219  CB  ASP A  15      29.728  51.103  31.846  1.00  0.00           C  
ATOM    220  CG  ASP A  15      29.532  52.613  31.840  1.00  0.00           C  
ATOM    221  OD1 ASP A  15      28.905  53.107  30.933  1.00  0.00           O  
ATOM    222  OD2 ASP A  15      30.011  53.258  32.741  1.00  0.00           O  
ATOM    223  H   ASP A  15      29.878  48.490  30.404  1.00  0.00           H  
ATOM    224  HA  ASP A  15      27.886  50.650  30.861  1.00  0.00           H  
ATOM    225 1HB  ASP A  15      29.421  50.716  32.818  1.00  0.00           H  
ATOM    226 2HB  ASP A  15      30.791  50.889  31.729  1.00  0.00           H  
ATOM    227  N   TRP A  16      28.461  51.063  28.516  1.00  0.00           N  
ATOM    228  CA  TRP A  16      28.703  51.422  27.127  1.00  0.00           C  
ATOM    229  C   TRP A  16      28.062  52.739  26.685  1.00  0.00           C  
ATOM    230  O   TRP A  16      27.033  53.213  27.189  1.00  0.00           O  
ATOM    231  CB  TRP A  16      28.199  50.297  26.221  1.00  0.00           C  
ATOM    232  CG  TRP A  16      28.946  49.010  26.393  1.00  0.00           C  
ATOM    233  CD1 TRP A  16      28.584  47.956  27.178  1.00  0.00           C  
ATOM    234  CD2 TRP A  16      30.194  48.630  25.763  1.00  0.00           C  
ATOM    235  NE1 TRP A  16      29.516  46.952  27.082  1.00  0.00           N  
ATOM    236  CE2 TRP A  16      30.507  47.347  26.220  1.00  0.00           C  
ATOM    237  CE3 TRP A  16      31.056  49.267  24.862  1.00  0.00           C  
ATOM    238  CZ2 TRP A  16      31.651  46.681  25.808  1.00  0.00           C  
ATOM    239  CZ3 TRP A  16      32.202  48.599  24.448  1.00  0.00           C  
ATOM    240  CH2 TRP A  16      32.491  47.339  24.909  1.00  0.00           C  
ATOM    241  H   TRP A  16      27.510  50.995  28.848  1.00  0.00           H  
ATOM    242  HA  TRP A  16      29.776  51.545  26.984  1.00  0.00           H  
ATOM    243 1HB  TRP A  16      27.144  50.111  26.424  1.00  0.00           H  
ATOM    244 2HB  TRP A  16      28.283  50.605  25.179  1.00  0.00           H  
ATOM    245  HD1 TRP A  16      27.686  47.917  27.792  1.00  0.00           H  
ATOM    246  HE1 TRP A  16      29.480  46.068  27.568  1.00  0.00           H  
ATOM    247  HE3 TRP A  16      30.830  50.266  24.490  1.00  0.00           H  
ATOM    248  HZ2 TRP A  16      31.898  45.681  26.163  1.00  0.00           H  
ATOM    249  HZ3 TRP A  16      32.868  49.102  23.747  1.00  0.00           H  
ATOM    250  HH2 TRP A  16      33.399  46.843  24.564  1.00  0.00           H  
ATOM    251  N   GLY A  17      28.800  53.318  25.688  1.00  0.00           N  
ATOM    252  CA  GLY A  17      28.348  54.576  25.111  1.00  0.00           C  
ATOM    253  C   GLY A  17      28.514  55.824  25.917  1.00  0.00           C  
ATOM    254  O   GLY A  17      29.120  55.883  27.032  1.00  0.00           O  
ATOM    255  H   GLY A  17      29.650  52.895  25.342  1.00  0.00           H  
ATOM    256 1HA  GLY A  17      28.872  54.754  24.172  1.00  0.00           H  
ATOM    257 2HA  GLY A  17      27.286  54.509  24.879  1.00  0.00           H  
ATOM    258  N   SER A  18      27.948  56.951  25.420  1.00  0.00           N  
ATOM    259  CA  SER A  18      28.144  58.222  26.214  1.00  0.00           C  
ATOM    260  C   SER A  18      26.806  58.954  26.070  1.00  0.00           C  
ATOM    261  O   SER A  18      26.219  58.694  25.015  1.00  0.00           O  
ATOM    262  CB  SER A  18      29.288  59.069  25.691  1.00  0.00           C  
ATOM    263  OG  SER A  18      29.016  59.537  24.399  1.00  0.00           O  
ATOM    264  H   SER A  18      27.413  56.983  24.564  1.00  0.00           H  
ATOM    265  HA  SER A  18      28.378  57.953  27.245  1.00  0.00           H  
ATOM    266 1HB  SER A  18      29.451  59.913  26.360  1.00  0.00           H  
ATOM    267 2HB  SER A  18      30.203  58.478  25.682  1.00  0.00           H  
ATOM    268  HG  SER A  18      28.086  59.778  24.395  1.00  0.00           H  
ATOM    269  N   GLY A  19      26.504  59.792  27.026  1.00  0.00           N  
ATOM    270  CA  GLY A  19      25.230  60.495  26.866  1.00  0.00           C  
ATOM    271  C   GLY A  19      24.520  60.161  28.194  1.00  0.00           C  
ATOM    272  O   GLY A  19      25.154  59.681  29.129  1.00  0.00           O  
ATOM    273  H   GLY A  19      27.071  59.981  27.840  1.00  0.00           H  
ATOM    274 1HA  GLY A  19      25.418  61.558  26.710  1.00  0.00           H  
ATOM    275 2HA  GLY A  19      24.720  60.125  25.977  1.00  0.00           H  
ATOM    276  N   LYS A  20      23.261  60.494  28.182  1.00  0.00           N  
ATOM    277  CA  LYS A  20      22.366  60.261  29.289  1.00  0.00           C  
ATOM    278  C   LYS A  20      22.378  58.726  29.551  1.00  0.00           C  
ATOM    279  O   LYS A  20      22.192  57.916  28.635  1.00  0.00           O  
ATOM    280  CB  LYS A  20      20.960  60.778  28.981  1.00  0.00           C  
ATOM    281  CG  LYS A  20      20.878  62.281  28.752  1.00  0.00           C  
ATOM    282  CD  LYS A  20      21.130  63.050  30.041  1.00  0.00           C  
ATOM    283  CE  LYS A  20      20.959  64.548  29.834  1.00  0.00           C  
ATOM    284  NZ  LYS A  20      21.242  65.317  31.077  1.00  0.00           N  
ATOM    285  H   LYS A  20      22.906  60.938  27.347  1.00  0.00           H  
ATOM    286  HA  LYS A  20      22.745  60.798  30.159  1.00  0.00           H  
ATOM    287 1HB  LYS A  20      20.578  60.282  28.088  1.00  0.00           H  
ATOM    288 2HB  LYS A  20      20.291  60.528  29.805  1.00  0.00           H  
ATOM    289 1HG  LYS A  20      21.621  62.578  28.011  1.00  0.00           H  
ATOM    290 2HG  LYS A  20      19.890  62.538  28.373  1.00  0.00           H  
ATOM    291 1HD  LYS A  20      20.430  62.716  30.807  1.00  0.00           H  
ATOM    292 2HD  LYS A  20      22.144  62.855  30.389  1.00  0.00           H  
ATOM    293 1HE  LYS A  20      21.636  64.886  29.051  1.00  0.00           H  
ATOM    294 2HE  LYS A  20      19.938  64.758  29.518  1.00  0.00           H  
ATOM    295 1HZ  LYS A  20      21.118  66.304  30.898  1.00  0.00           H  
ATOM    296 2HZ  LYS A  20      20.608  65.024  31.806  1.00  0.00           H  
ATOM    297 3HZ  LYS A  20      22.194  65.146  31.370  1.00  0.00           H  
ATOM    298  N   PRO A  21      22.579  58.427  30.836  1.00  0.00           N  
ATOM    299  CA  PRO A  21      22.655  57.066  31.349  1.00  0.00           C  
ATOM    300  C   PRO A  21      21.283  56.390  31.424  1.00  0.00           C  
ATOM    301  O   PRO A  21      20.330  56.970  31.960  1.00  0.00           O  
ATOM    302  CB  PRO A  21      23.257  57.270  32.743  1.00  0.00           C  
ATOM    303  CG  PRO A  21      22.851  58.654  33.118  1.00  0.00           C  
ATOM    304  CD  PRO A  21      22.813  59.400  31.811  1.00  0.00           C  
ATOM    305  HA  PRO A  21      23.326  56.475  30.708  1.00  0.00           H  
ATOM    306 1HB  PRO A  21      22.869  56.508  33.435  1.00  0.00           H  
ATOM    307 2HB  PRO A  21      24.349  57.142  32.703  1.00  0.00           H  
ATOM    308 1HG  PRO A  21      21.875  58.639  33.625  1.00  0.00           H  
ATOM    309 2HG  PRO A  21      23.572  59.082  33.830  1.00  0.00           H  
ATOM    310 1HD  PRO A  21      21.985  60.124  31.825  1.00  0.00           H  
ATOM    311 2HD  PRO A  21      23.774  59.913  31.654  1.00  0.00           H  
ATOM    312  N   VAL A  22      21.306  55.170  30.808  1.00  0.00           N  
ATOM    313  CA  VAL A  22      20.078  54.360  30.822  1.00  0.00           C  
ATOM    314  C   VAL A  22      20.420  53.026  31.472  1.00  0.00           C  
ATOM    315  O   VAL A  22      21.280  52.365  30.904  1.00  0.00           O  
ATOM    316  CB  VAL A  22      19.535  54.132  29.399  1.00  0.00           C  
ATOM    317  CG1 VAL A  22      18.281  53.272  29.439  1.00  0.00           C  
ATOM    318  CG2 VAL A  22      19.251  55.469  28.732  1.00  0.00           C  
ATOM    319  H   VAL A  22      22.129  54.808  30.348  1.00  0.00           H  
ATOM    320  HA  VAL A  22      19.318  54.894  31.394  1.00  0.00           H  
ATOM    321  HB  VAL A  22      20.280  53.586  28.819  1.00  0.00           H  
ATOM    322 1HG1 VAL A  22      17.911  53.120  28.425  1.00  0.00           H  
ATOM    323 2HG1 VAL A  22      18.515  52.307  29.887  1.00  0.00           H  
ATOM    324 3HG1 VAL A  22      17.515  53.772  30.032  1.00  0.00           H  
ATOM    325 1HG2 VAL A  22      18.868  55.300  27.726  1.00  0.00           H  
ATOM    326 2HG2 VAL A  22      18.511  56.017  29.316  1.00  0.00           H  
ATOM    327 3HG2 VAL A  22      20.172  56.051  28.677  1.00  0.00           H  
ATOM    328  N   LEU A  23      19.810  52.687  32.612  1.00  0.00           N  
ATOM    329  CA  LEU A  23      20.108  51.412  33.280  1.00  0.00           C  
ATOM    330  C   LEU A  23      18.989  50.400  32.999  1.00  0.00           C  
ATOM    331  O   LEU A  23      17.800  50.669  33.334  1.00  0.00           O  
ATOM    332  CB  LEU A  23      20.262  51.618  34.792  1.00  0.00           C  
ATOM    333  CG  LEU A  23      20.514  50.348  35.615  1.00  0.00           C  
ATOM    334  CD1 LEU A  23      21.860  49.750  35.226  1.00  0.00           C  
ATOM    335  CD2 LEU A  23      20.475  50.687  37.097  1.00  0.00           C  
ATOM    336  H   LEU A  23      19.133  53.312  33.025  1.00  0.00           H  
ATOM    337  HA  LEU A  23      21.047  51.026  32.885  1.00  0.00           H  
ATOM    338 1HB  LEU A  23      21.095  52.297  34.967  1.00  0.00           H  
ATOM    339 2HB  LEU A  23      19.353  52.085  35.173  1.00  0.00           H  
ATOM    340  HG  LEU A  23      19.744  49.610  35.390  1.00  0.00           H  
ATOM    341 1HD1 LEU A  23      22.039  48.848  35.810  1.00  0.00           H  
ATOM    342 2HD1 LEU A  23      21.853  49.499  34.165  1.00  0.00           H  
ATOM    343 3HD1 LEU A  23      22.650  50.473  35.423  1.00  0.00           H  
ATOM    344 1HD2 LEU A  23      20.654  49.784  37.682  1.00  0.00           H  
ATOM    345 2HD2 LEU A  23      21.246  51.424  37.323  1.00  0.00           H  
ATOM    346 3HD2 LEU A  23      19.497  51.096  37.351  1.00  0.00           H  
ATOM    347  N   PHE A  24      19.373  49.269  32.457  1.00  0.00           N  
ATOM    348  CA  PHE A  24      18.480  48.149  32.059  1.00  0.00           C  
ATOM    349  C   PHE A  24      18.589  47.038  33.099  1.00  0.00           C  
ATOM    350  O   PHE A  24      19.699  46.617  33.413  1.00  0.00           O  
ATOM    351  CB  PHE A  24      18.846  47.605  30.677  1.00  0.00           C  
ATOM    352  CG  PHE A  24      17.973  46.470  30.222  1.00  0.00           C  
ATOM    353  CD1 PHE A  24      16.959  46.683  29.299  1.00  0.00           C  
ATOM    354  CD2 PHE A  24      18.163  45.188  30.715  1.00  0.00           C  
ATOM    355  CE1 PHE A  24      16.156  45.639  28.880  1.00  0.00           C  
ATOM    356  CE2 PHE A  24      17.362  44.143  30.297  1.00  0.00           C  
ATOM    357  CZ  PHE A  24      16.357  44.370  29.379  1.00  0.00           C  
ATOM    358  H   PHE A  24      20.368  49.181  32.310  1.00  0.00           H  
ATOM    359  HA  PHE A  24      17.455  48.521  32.018  1.00  0.00           H  
ATOM    360 1HB  PHE A  24      18.775  48.405  29.941  1.00  0.00           H  
ATOM    361 2HB  PHE A  24      19.878  47.258  30.684  1.00  0.00           H  
ATOM    362  HD1 PHE A  24      16.801  47.686  28.904  1.00  0.00           H  
ATOM    363  HD2 PHE A  24      18.957  45.010  31.441  1.00  0.00           H  
ATOM    364  HE1 PHE A  24      15.363  45.820  28.155  1.00  0.00           H  
ATOM    365  HE2 PHE A  24      17.523  43.141  30.693  1.00  0.00           H  
ATOM    366  HZ  PHE A  24      15.724  43.547  29.050  1.00  0.00           H  
ATOM    367  N   SER A  25      17.465  46.615  33.653  1.00  0.00           N  
ATOM    368  CA  SER A  25      17.346  45.595  34.717  1.00  0.00           C  
ATOM    369  C   SER A  25      16.555  44.421  34.146  1.00  0.00           C  
ATOM    370  O   SER A  25      15.363  44.619  33.885  1.00  0.00           O  
ATOM    371  CB  SER A  25      16.653  46.155  35.944  1.00  0.00           C  
ATOM    372  OG  SER A  25      16.486  45.165  36.922  1.00  0.00           O  
ATOM    373  H   SER A  25      16.628  47.050  33.293  1.00  0.00           H  
ATOM    374  HA  SER A  25      18.349  45.278  35.007  1.00  0.00           H  
ATOM    375 1HB  SER A  25      17.241  46.976  36.351  1.00  0.00           H  
ATOM    376 2HB  SER A  25      15.681  46.557  35.661  1.00  0.00           H  
ATOM    377  HG  SER A  25      16.668  45.591  37.763  1.00  0.00           H  
ATOM    378  N   HIS A  26      17.247  43.331  33.917  1.00  0.00           N  
ATOM    379  CA  HIS A  26      16.750  42.165  33.223  1.00  0.00           C  
ATOM    380  C   HIS A  26      15.689  41.417  34.005  1.00  0.00           C  
ATOM    381  O   HIS A  26      15.482  41.630  35.239  1.00  0.00           O  
ATOM    382  CB  HIS A  26      17.906  41.213  32.899  1.00  0.00           C  
ATOM    383  CG  HIS A  26      18.526  40.586  34.109  1.00  0.00           C  
ATOM    384  ND1 HIS A  26      17.778  40.007  35.112  1.00  0.00           N  
ATOM    385  CD2 HIS A  26      19.821  40.448  34.477  1.00  0.00           C  
ATOM    386  CE1 HIS A  26      18.588  39.538  36.046  1.00  0.00           C  
ATOM    387  NE2 HIS A  26      19.832  39.794  35.684  1.00  0.00           N  
ATOM    388  H   HIS A  26      18.196  43.331  34.262  1.00  0.00           H  
ATOM    389  HA  HIS A  26      16.284  42.470  32.286  1.00  0.00           H  
ATOM    390 1HB  HIS A  26      17.549  40.416  32.246  1.00  0.00           H  
ATOM    391 2HB  HIS A  26      18.683  41.755  32.360  1.00  0.00           H  
ATOM    392  HD1 HIS A  26      16.786  39.876  35.110  1.00  0.00           H  
ATOM    393  HD2 HIS A  26      20.760  40.747  34.010  1.00  0.00           H  
ATOM    394  HE1 HIS A  26      18.188  39.039  36.928  1.00  0.00           H  
ATOM    395  N   GLY A  27      15.086  40.457  33.270  1.00  0.00           N  
ATOM    396  CA  GLY A  27      14.072  39.530  33.825  1.00  0.00           C  
ATOM    397  C   GLY A  27      14.653  38.130  34.051  1.00  0.00           C  
ATOM    398  O   GLY A  27      15.783  37.724  33.767  1.00  0.00           O  
ATOM    399  H   GLY A  27      15.346  40.376  32.297  1.00  0.00           H  
ATOM    400 1HA  GLY A  27      13.696  39.925  34.769  1.00  0.00           H  
ATOM    401 2HA  GLY A  27      13.225  39.467  33.143  1.00  0.00           H  
ATOM    402  N   TRP A  28      13.814  37.335  34.747  1.00  0.00           N  
ATOM    403  CA  TRP A  28      14.136  35.919  35.072  1.00  0.00           C  
ATOM    404  C   TRP A  28      13.867  35.022  33.822  1.00  0.00           C  
ATOM    405  O   TRP A  28      12.855  35.178  33.119  1.00  0.00           O  
ATOM    406  CB  TRP A  28      13.303  35.432  36.259  1.00  0.00           C  
ATOM    407  CG  TRP A  28      13.608  34.022  36.666  1.00  0.00           C  
ATOM    408  CD1 TRP A  28      14.596  33.614  37.512  1.00  0.00           C  
ATOM    409  CD2 TRP A  28      12.919  32.820  36.245  1.00  0.00           C  
ATOM    410  NE1 TRP A  28      14.570  32.248  37.645  1.00  0.00           N  
ATOM    411  CE2 TRP A  28      13.549  31.746  36.878  1.00  0.00           C  
ATOM    412  CE3 TRP A  28      11.833  32.574  35.396  1.00  0.00           C  
ATOM    413  CZ2 TRP A  28      13.134  30.437  36.690  1.00  0.00           C  
ATOM    414  CZ3 TRP A  28      11.416  31.262  35.208  1.00  0.00           C  
ATOM    415  CH2 TRP A  28      12.049  30.222  35.839  1.00  0.00           C  
ATOM    416  H   TRP A  28      12.934  37.723  35.056  1.00  0.00           H  
ATOM    417  HA  TRP A  28      15.190  35.857  35.341  1.00  0.00           H  
ATOM    418 1HB  TRP A  28      13.476  36.082  37.117  1.00  0.00           H  
ATOM    419 2HB  TRP A  28      12.244  35.494  36.010  1.00  0.00           H  
ATOM    420  HD1 TRP A  28      15.303  34.276  38.010  1.00  0.00           H  
ATOM    421  HE1 TRP A  28      15.200  31.700  38.214  1.00  0.00           H  
ATOM    422  HE3 TRP A  28      11.325  33.397  34.894  1.00  0.00           H  
ATOM    423  HZ2 TRP A  28      13.624  29.597  37.182  1.00  0.00           H  
ATOM    424  HZ3 TRP A  28      10.570  31.079  34.544  1.00  0.00           H  
ATOM    425  HH2 TRP A  28      11.696  29.204  35.670  1.00  0.00           H  
ATOM    426  N   LEU A  29      14.718  34.023  33.599  1.00  0.00           N  
ATOM    427  CA  LEU A  29      15.969  33.689  34.368  1.00  0.00           C  
ATOM    428  C   LEU A  29      17.146  34.125  33.463  1.00  0.00           C  
ATOM    429  O   LEU A  29      18.066  33.331  33.228  1.00  0.00           O  
ATOM    430  CB  LEU A  29      16.061  32.194  34.696  1.00  0.00           C  
ATOM    431  CG  LEU A  29      17.300  31.762  35.492  1.00  0.00           C  
ATOM    432  CD1 LEU A  29      17.291  32.442  36.854  1.00  0.00           C  
ATOM    433  CD2 LEU A  29      17.309  30.248  35.636  1.00  0.00           C  
ATOM    434  H   LEU A  29      14.455  33.446  32.812  1.00  0.00           H  
ATOM    435  HA  LEU A  29      15.953  34.238  35.309  1.00  0.00           H  
ATOM    436 1HB  LEU A  29      15.182  31.910  35.273  1.00  0.00           H  
ATOM    437 2HB  LEU A  29      16.055  31.631  33.763  1.00  0.00           H  
ATOM    438  HG  LEU A  29      18.200  32.082  34.966  1.00  0.00           H  
ATOM    439 1HD1 LEU A  29      18.172  32.136  37.420  1.00  0.00           H  
ATOM    440 2HD1 LEU A  29      17.305  33.524  36.722  1.00  0.00           H  
ATOM    441 3HD1 LEU A  29      16.393  32.154  37.399  1.00  0.00           H  
ATOM    442 1HD2 LEU A  29      18.190  29.941  36.201  1.00  0.00           H  
ATOM    443 2HD2 LEU A  29      16.411  29.927  36.163  1.00  0.00           H  
ATOM    444 3HD2 LEU A  29      17.334  29.788  34.648  1.00  0.00           H  
ATOM    445  N   LEU A  30      17.157  35.336  32.919  1.00  0.00           N  
ATOM    446  CA  LEU A  30      18.118  35.854  31.972  1.00  0.00           C  
ATOM    447  C   LEU A  30      19.264  36.631  32.611  1.00  0.00           C  
ATOM    448  O   LEU A  30      19.649  36.345  33.771  1.00  0.00           O  
ATOM    449  CB  LEU A  30      17.395  36.757  30.964  1.00  0.00           C  
ATOM    450  CG  LEU A  30      16.284  36.085  30.148  1.00  0.00           C  
ATOM    451  CD1 LEU A  30      15.604  37.123  29.264  1.00  0.00           C  
ATOM    452  CD2 LEU A  30      16.876  34.960  29.312  1.00  0.00           C  
ATOM    453  H   LEU A  30      16.398  35.929  33.224  1.00  0.00           H  
ATOM    454  HA  LEU A  30      18.570  35.015  31.444  1.00  0.00           H  
ATOM    455 1HB  LEU A  30      16.952  37.593  31.502  1.00  0.00           H  
ATOM    456 2HB  LEU A  30      18.130  37.151  30.262  1.00  0.00           H  
ATOM    457  HG  LEU A  30      15.531  35.679  30.823  1.00  0.00           H  
ATOM    458 1HD1 LEU A  30      14.814  36.646  28.684  1.00  0.00           H  
ATOM    459 2HD1 LEU A  30      15.173  37.906  29.889  1.00  0.00           H  
ATOM    460 3HD1 LEU A  30      16.337  37.561  28.588  1.00  0.00           H  
ATOM    461 1HD2 LEU A  30      16.085  34.482  28.733  1.00  0.00           H  
ATOM    462 2HD2 LEU A  30      17.628  35.366  28.635  1.00  0.00           H  
ATOM    463 3HD2 LEU A  30      17.339  34.224  29.970  1.00  0.00           H  
ATOM    464  N   ASP A  31      19.805  37.607  31.831  1.00  0.00           N  
ATOM    465  CA  ASP A  31      20.965  38.436  32.251  1.00  0.00           C  
ATOM    466  C   ASP A  31      21.007  39.779  31.512  1.00  0.00           C  
ATOM    467  O   ASP A  31      20.083  39.934  30.658  1.00  0.00           O  
ATOM    468  CB  ASP A  31      22.278  37.687  32.010  1.00  0.00           C  
ATOM    469  CG  ASP A  31      22.513  37.361  30.541  1.00  0.00           C  
ATOM    470  OD1 ASP A  31      21.738  37.798  29.724  1.00  0.00           O  
ATOM    471  OD2 ASP A  31      23.465  36.677  30.250  1.00  0.00           O  
ATOM    472  H   ASP A  31      19.389  37.766  30.925  1.00  0.00           H  
ATOM    473  HA  ASP A  31      20.874  38.643  33.318  1.00  0.00           H  
ATOM    474 1HB  ASP A  31      23.112  38.288  32.372  1.00  0.00           H  
ATOM    475 2HB  ASP A  31      22.275  36.756  32.578  1.00  0.00           H  
ATOM    476  N   ALA A  32      21.947  40.673  31.834  1.00  0.00           N  
ATOM    477  CA  ALA A  32      22.031  41.985  31.190  1.00  0.00           C  
ATOM    478  C   ALA A  32      22.089  41.792  29.680  1.00  0.00           C  
ATOM    479  O   ALA A  32      21.653  42.680  28.914  1.00  0.00           O  
ATOM    480  CB  ALA A  32      23.244  42.761  31.683  1.00  0.00           C  
ATOM    481  H   ALA A  32      22.620  40.431  32.547  1.00  0.00           H  
ATOM    482  HA  ALA A  32      21.133  42.546  31.447  1.00  0.00           H  
ATOM    483 1HB  ALA A  32      23.281  43.731  31.188  1.00  0.00           H  
ATOM    484 2HB  ALA A  32      23.169  42.906  32.761  1.00  0.00           H  
ATOM    485 3HB  ALA A  32      24.150  42.202  31.454  1.00  0.00           H  
ATOM    486  N   ASP A  33      22.598  40.670  29.189  1.00  0.00           N  
ATOM    487  CA  ASP A  33      22.778  40.357  27.751  1.00  0.00           C  
ATOM    488  C   ASP A  33      21.527  40.233  26.886  1.00  0.00           C  
ATOM    489  O   ASP A  33      21.557  40.468  25.653  1.00  0.00           O  
ATOM    490  CB  ASP A  33      23.563  39.050  27.621  1.00  0.00           C  
ATOM    491  CG  ASP A  33      25.027  39.196  28.015  1.00  0.00           C  
ATOM    492  OD1 ASP A  33      25.496  40.307  28.079  1.00  0.00           O  
ATOM    493  OD2 ASP A  33      25.662  38.195  28.247  1.00  0.00           O  
ATOM    494  H   ASP A  33      22.878  39.988  29.880  1.00  0.00           H  
ATOM    495  HA  ASP A  33      23.344  41.166  27.289  1.00  0.00           H  
ATOM    496 1HB  ASP A  33      23.107  38.287  28.252  1.00  0.00           H  
ATOM    497 2HB  ASP A  33      23.513  38.696  26.591  1.00  0.00           H  
ATOM    498  N   MET A  34      20.411  39.982  27.570  1.00  0.00           N  
ATOM    499  CA  MET A  34      19.074  39.838  27.017  1.00  0.00           C  
ATOM    500  C   MET A  34      18.554  41.162  26.434  1.00  0.00           C  
ATOM    501  O   MET A  34      17.610  41.178  25.564  1.00  0.00           O  
ATOM    502  CB  MET A  34      18.123  39.315  28.092  1.00  0.00           C  
ATOM    503  CG  MET A  34      18.430  37.903  28.571  1.00  0.00           C  
ATOM    504  SD  MET A  34      18.344  36.684  27.245  1.00  0.00           S  
ATOM    505  CE  MET A  34      20.074  36.532  26.811  1.00  0.00           C  
ATOM    506  H   MET A  34      20.544  39.889  28.567  1.00  0.00           H  
ATOM    507  HA  MET A  34      19.114  39.119  26.199  1.00  0.00           H  
ATOM    508 1HB  MET A  34      18.154  39.975  28.957  1.00  0.00           H  
ATOM    509 2HB  MET A  34      17.102  39.323  27.710  1.00  0.00           H  
ATOM    510 1HG  MET A  34      19.431  37.875  29.001  1.00  0.00           H  
ATOM    511 2HG  MET A  34      17.719  37.619  29.346  1.00  0.00           H  
ATOM    512 1HE  MET A  34      20.185  35.811  26.001  1.00  0.00           H  
ATOM    513 2HE  MET A  34      20.455  37.502  26.489  1.00  0.00           H  
ATOM    514 3HE  MET A  34      20.639  36.191  27.680  1.00  0.00           H  
ATOM    515  N   TRP A  35      19.145  42.274  26.855  1.00  0.00           N  
ATOM    516  CA  TRP A  35      18.785  43.586  26.338  1.00  0.00           C  
ATOM    517  C   TRP A  35      19.507  43.986  25.038  1.00  0.00           C  
ATOM    518  O   TRP A  35      19.314  45.155  24.667  1.00  0.00           O  
ATOM    519  CB  TRP A  35      19.066  44.641  27.410  1.00  0.00           C  
ATOM    520  CG  TRP A  35      20.472  44.607  27.929  1.00  0.00           C  
ATOM    521  CD1 TRP A  35      21.552  45.247  27.399  1.00  0.00           C  
ATOM    522  CD2 TRP A  35      20.960  43.892  29.090  1.00  0.00           C  
ATOM    523  NE1 TRP A  35      22.673  44.981  28.145  1.00  0.00           N  
ATOM    524  CE2 TRP A  35      22.329  44.154  29.185  1.00  0.00           C  
ATOM    525  CE3 TRP A  35      20.353  43.064  30.042  1.00  0.00           C  
ATOM    526  CZ2 TRP A  35      23.110  43.617  30.195  1.00  0.00           C  
ATOM    527  CZ3 TRP A  35      21.136  42.526  31.056  1.00  0.00           C  
ATOM    528  CH2 TRP A  35      22.479  42.796  31.130  1.00  0.00           C  
ATOM    529  H   TRP A  35      19.868  42.203  27.557  1.00  0.00           H  
ATOM    530  HA  TRP A  35      17.721  43.585  26.104  1.00  0.00           H  
ATOM    531 1HB  TRP A  35      18.875  45.634  27.003  1.00  0.00           H  
ATOM    532 2HB  TRP A  35      18.387  44.495  28.250  1.00  0.00           H  
ATOM    533  HD1 TRP A  35      21.528  45.878  26.512  1.00  0.00           H  
ATOM    534  HE1 TRP A  35      23.601  45.334  27.960  1.00  0.00           H  
ATOM    535  HE3 TRP A  35      19.286  42.848  29.989  1.00  0.00           H  
ATOM    536  HZ2 TRP A  35      24.179  43.819  30.271  1.00  0.00           H  
ATOM    537  HZ3 TRP A  35      20.656  41.881  31.793  1.00  0.00           H  
ATOM    538  HH2 TRP A  35      23.064  42.358  31.939  1.00  0.00           H  
ATOM    539  N   GLU A  36      20.297  43.077  24.451  1.00  0.00           N  
ATOM    540  CA  GLU A  36      21.104  43.350  23.249  1.00  0.00           C  
ATOM    541  C   GLU A  36      20.375  44.070  22.117  1.00  0.00           C  
ATOM    542  O   GLU A  36      21.070  44.919  21.516  1.00  0.00           O  
ATOM    543  CB  GLU A  36      21.667  42.034  22.707  1.00  0.00           C  
ATOM    544  CG  GLU A  36      22.585  42.192  21.503  1.00  0.00           C  
ATOM    545  CD  GLU A  36      23.165  40.887  21.034  1.00  0.00           C  
ATOM    546  OE1 GLU A  36      22.882  39.881  21.640  1.00  0.00           O  
ATOM    547  OE2 GLU A  36      23.892  40.895  20.069  1.00  0.00           O  
ATOM    548  H   GLU A  36      20.331  42.158  24.868  1.00  0.00           H  
ATOM    549  HA  GLU A  36      21.930  44.005  23.528  1.00  0.00           H  
ATOM    550 1HB  GLU A  36      22.229  41.528  23.492  1.00  0.00           H  
ATOM    551 2HB  GLU A  36      20.846  41.379  22.417  1.00  0.00           H  
ATOM    552 1HG  GLU A  36      22.021  42.640  20.685  1.00  0.00           H  
ATOM    553 2HG  GLU A  36      23.396  42.872  21.764  1.00  0.00           H  
ATOM    554  N   TYR A  37      19.098  43.787  21.846  1.00  0.00           N  
ATOM    555  CA  TYR A  37      18.340  44.460  20.761  1.00  0.00           C  
ATOM    556  C   TYR A  37      18.062  45.922  21.127  1.00  0.00           C  
ATOM    557  O   TYR A  37      18.206  46.812  20.240  1.00  0.00           O  
ATOM    558  CB  TYR A  37      17.027  43.728  20.476  1.00  0.00           C  
ATOM    559  CG  TYR A  37      17.208  42.397  19.781  1.00  0.00           C  
ATOM    560  CD1 TYR A  37      17.224  41.224  20.522  1.00  0.00           C  
ATOM    561  CD2 TYR A  37      17.358  42.348  18.403  1.00  0.00           C  
ATOM    562  CE1 TYR A  37      17.390  40.008  19.888  1.00  0.00           C  
ATOM    563  CE2 TYR A  37      17.523  41.133  17.769  1.00  0.00           C  
ATOM    564  CZ  TYR A  37      17.540  39.966  18.506  1.00  0.00           C  
ATOM    565  OH  TYR A  37      17.705  38.755  17.874  1.00  0.00           O  
ATOM    566  H   TYR A  37      18.636  43.085  22.407  1.00  0.00           H  
ATOM    567  HA  TYR A  37      18.946  44.445  19.855  1.00  0.00           H  
ATOM    568 1HB  TYR A  37      16.496  43.554  21.413  1.00  0.00           H  
ATOM    569 2HB  TYR A  37      16.390  44.354  19.851  1.00  0.00           H  
ATOM    570  HD1 TYR A  37      17.107  41.262  21.606  1.00  0.00           H  
ATOM    571  HD2 TYR A  37      17.346  43.270  17.821  1.00  0.00           H  
ATOM    572  HE1 TYR A  37      17.403  39.087  20.470  1.00  0.00           H  
ATOM    573  HE2 TYR A  37      17.642  41.095  16.686  1.00  0.00           H  
ATOM    574  HH  TYR A  37      17.793  38.898  16.929  1.00  0.00           H  
ATOM    575  N   GLN A  38      17.753  46.128  22.441  1.00  0.00           N  
ATOM    576  CA  GLN A  38      17.511  47.458  22.987  1.00  0.00           C  
ATOM    577  C   GLN A  38      18.838  48.248  23.109  1.00  0.00           C  
ATOM    578  O   GLN A  38      18.856  49.433  22.666  1.00  0.00           O  
ATOM    579  CB  GLN A  38      16.822  47.355  24.350  1.00  0.00           C  
ATOM    580  CG  GLN A  38      16.463  48.695  24.970  1.00  0.00           C  
ATOM    581  CD  GLN A  38      15.738  48.545  26.293  1.00  0.00           C  
ATOM    582  OE1 GLN A  38      14.760  47.799  26.401  1.00  0.00           O  
ATOM    583  NE2 GLN A  38      16.213  49.254  27.311  1.00  0.00           N  
ATOM    584  H   GLN A  38      17.691  45.326  23.052  1.00  0.00           H  
ATOM    585  HA  GLN A  38      16.856  47.998  22.304  1.00  0.00           H  
ATOM    586 1HB  GLN A  38      15.905  46.773  24.252  1.00  0.00           H  
ATOM    587 2HB  GLN A  38      17.472  46.825  25.047  1.00  0.00           H  
ATOM    588 1HG  GLN A  38      17.379  49.260  25.143  1.00  0.00           H  
ATOM    589 2HG  GLN A  38      15.813  49.238  24.283  1.00  0.00           H  
ATOM    590 1HE2 GLN A  38      15.776  49.195  28.209  1.00  0.00           H  
ATOM    591 2HE2 GLN A  38      17.008  49.846  27.180  1.00  0.00           H  
ATOM    592  N   MET A  39      19.894  47.639  23.643  1.00  0.00           N  
ATOM    593  CA  MET A  39      21.205  48.278  23.797  1.00  0.00           C  
ATOM    594  C   MET A  39      21.756  48.885  22.499  1.00  0.00           C  
ATOM    595  O   MET A  39      22.305  50.012  22.507  1.00  0.00           O  
ATOM    596  CB  MET A  39      22.200  47.264  24.358  1.00  0.00           C  
ATOM    597  CG  MET A  39      23.607  47.810  24.563  1.00  0.00           C  
ATOM    598  SD  MET A  39      24.760  46.555  25.152  1.00  0.00           S  
ATOM    599  CE  MET A  39      24.946  45.549  23.682  1.00  0.00           C  
ATOM    600  H   MET A  39      19.772  46.686  23.954  1.00  0.00           H  
ATOM    601  HA  MET A  39      21.106  49.107  24.498  1.00  0.00           H  
ATOM    602 1HB  MET A  39      21.842  46.896  25.318  1.00  0.00           H  
ATOM    603 2HB  MET A  39      22.268  46.410  23.684  1.00  0.00           H  
ATOM    604 1HG  MET A  39      23.983  48.209  23.621  1.00  0.00           H  
ATOM    605 2HG  MET A  39      23.580  48.621  25.290  1.00  0.00           H  
ATOM    606 1HE  MET A  39      25.632  44.727  23.888  1.00  0.00           H  
ATOM    607 2HE  MET A  39      23.974  45.147  23.391  1.00  0.00           H  
ATOM    608 3HE  MET A  39      25.343  46.159  22.871  1.00  0.00           H  
ATOM    609  N   GLU A  40      21.630  48.138  21.441  1.00  0.00           N  
ATOM    610  CA  GLU A  40      22.129  48.608  20.099  1.00  0.00           C  
ATOM    611  C   GLU A  40      21.387  49.847  19.630  1.00  0.00           C  
ATOM    612  O   GLU A  40      22.103  50.724  19.189  1.00  0.00           O  
ATOM    613  CB  GLU A  40      21.982  47.511  19.042  1.00  0.00           C  
ATOM    614  CG  GLU A  40      22.501  47.894  17.663  1.00  0.00           C  
ATOM    615  CD  GLU A  40      23.989  48.110  17.637  1.00  0.00           C  
ATOM    616  OE1 GLU A  40      24.658  47.613  18.511  1.00  0.00           O  
ATOM    617  OE2 GLU A  40      24.457  48.773  16.742  1.00  0.00           O  
ATOM    618  H   GLU A  40      21.193  47.230  21.513  1.00  0.00           H  
ATOM    619  HA  GLU A  40      23.187  48.857  20.191  1.00  0.00           H  
ATOM    620 1HB  GLU A  40      22.519  46.619  19.366  1.00  0.00           H  
ATOM    621 2HB  GLU A  40      20.931  47.242  18.940  1.00  0.00           H  
ATOM    622 1HG  GLU A  40      22.249  47.102  16.958  1.00  0.00           H  
ATOM    623 2HG  GLU A  40      22.001  48.805  17.338  1.00  0.00           H  
ATOM    624  N   TYR A  41      20.089  49.930  19.759  1.00  0.00           N  
ATOM    625  CA  TYR A  41      19.214  51.066  19.420  1.00  0.00           C  
ATOM    626  C   TYR A  41      19.571  52.216  20.349  1.00  0.00           C  
ATOM    627  O   TYR A  41      19.794  53.293  19.813  1.00  0.00           O  
ATOM    628  CB  TYR A  41      17.734  50.699  19.548  1.00  0.00           C  
ATOM    629  CG  TYR A  41      17.237  49.778  18.456  1.00  0.00           C  
ATOM    630  CD1 TYR A  41      16.651  48.564  18.786  1.00  0.00           C  
ATOM    631  CD2 TYR A  41      17.366  50.146  17.125  1.00  0.00           C  
ATOM    632  CE1 TYR A  41      16.197  47.723  17.789  1.00  0.00           C  
ATOM    633  CE2 TYR A  41      16.912  49.305  16.128  1.00  0.00           C  
ATOM    634  CZ  TYR A  41      16.330  48.098  16.457  1.00  0.00           C  
ATOM    635  OH  TYR A  41      15.877  47.260  15.464  1.00  0.00           O  
ATOM    636  H   TYR A  41      19.679  49.090  20.141  1.00  0.00           H  
ATOM    637  HA  TYR A  41      19.403  51.351  18.385  1.00  0.00           H  
ATOM    638 1HB  TYR A  41      17.561  50.213  20.509  1.00  0.00           H  
ATOM    639 2HB  TYR A  41      17.131  51.607  19.527  1.00  0.00           H  
ATOM    640  HD1 TYR A  41      16.549  48.275  19.832  1.00  0.00           H  
ATOM    641  HD2 TYR A  41      17.827  51.100  16.866  1.00  0.00           H  
ATOM    642  HE1 TYR A  41      15.737  46.770  18.048  1.00  0.00           H  
ATOM    643  HE2 TYR A  41      17.015  49.594  15.082  1.00  0.00           H  
ATOM    644  HH  TYR A  41      16.042  47.662  14.607  1.00  0.00           H  
ATOM    645  N   LEU A  42      19.705  52.027  21.634  1.00  0.00           N  
ATOM    646  CA  LEU A  42      20.085  53.129  22.545  1.00  0.00           C  
ATOM    647  C   LEU A  42      21.478  53.689  22.233  1.00  0.00           C  
ATOM    648  O   LEU A  42      21.696  54.887  22.384  1.00  0.00           O  
ATOM    649  CB  LEU A  42      20.049  52.645  24.000  1.00  0.00           C  
ATOM    650  CG  LEU A  42      18.656  52.336  24.564  1.00  0.00           C  
ATOM    651  CD1 LEU A  42      18.794  51.708  25.944  1.00  0.00           C  
ATOM    652  CD2 LEU A  42      17.837  53.617  24.625  1.00  0.00           C  
ATOM    653  H   LEU A  42      19.545  51.106  22.016  1.00  0.00           H  
ATOM    654  HA  LEU A  42      19.367  53.939  22.426  1.00  0.00           H  
ATOM    655 1HB  LEU A  42      20.647  51.739  24.080  1.00  0.00           H  
ATOM    656 2HB  LEU A  42      20.499  53.410  24.632  1.00  0.00           H  
ATOM    657  HG  LEU A  42      18.154  51.615  23.918  1.00  0.00           H  
ATOM    658 1HD1 LEU A  42      17.804  51.488  26.344  1.00  0.00           H  
ATOM    659 2HD1 LEU A  42      19.367  50.784  25.867  1.00  0.00           H  
ATOM    660 3HD1 LEU A  42      19.308  52.401  26.609  1.00  0.00           H  
ATOM    661 1HD2 LEU A  42      16.847  53.397  25.025  1.00  0.00           H  
ATOM    662 2HD2 LEU A  42      18.337  54.338  25.272  1.00  0.00           H  
ATOM    663 3HD2 LEU A  42      17.739  54.035  23.623  1.00  0.00           H  
ATOM    664  N   SER A  43      22.373  52.797  21.879  1.00  0.00           N  
ATOM    665  CA  SER A  43      23.746  53.186  21.556  1.00  0.00           C  
ATOM    666  C   SER A  43      23.668  54.035  20.287  1.00  0.00           C  
ATOM    667  O   SER A  43      24.307  55.116  20.188  1.00  0.00           O  
ATOM    668  CB  SER A  43      24.631  51.973  21.345  1.00  0.00           C  
ATOM    669  OG  SER A  43      25.942  52.357  21.032  1.00  0.00           O  
ATOM    670  H   SER A  43      22.113  51.822  21.827  1.00  0.00           H  
ATOM    671  HA  SER A  43      24.149  53.760  22.392  1.00  0.00           H  
ATOM    672 1HB  SER A  43      24.634  51.363  22.248  1.00  0.00           H  
ATOM    673 2HB  SER A  43      24.226  51.363  20.539  1.00  0.00           H  
ATOM    674  HG  SER A  43      26.127  51.985  20.167  1.00  0.00           H  
ATOM    675  N   SER A  44      22.901  53.568  19.324  1.00  0.00           N  
ATOM    676  CA  SER A  44      22.772  54.317  18.059  1.00  0.00           C  
ATOM    677  C   SER A  44      22.116  55.696  18.251  1.00  0.00           C  
ATOM    678  O   SER A  44      22.548  56.655  17.550  1.00  0.00           O  
ATOM    679  CB  SER A  44      21.963  53.508  17.064  1.00  0.00           C  
ATOM    680  OG  SER A  44      22.646  52.342  16.692  1.00  0.00           O  
ATOM    681  H   SER A  44      22.396  52.701  19.436  1.00  0.00           H  
ATOM    682  HA  SER A  44      23.770  54.484  17.652  1.00  0.00           H  
ATOM    683 1HB  SER A  44      21.002  53.245  17.505  1.00  0.00           H  
ATOM    684 2HB  SER A  44      21.763  54.112  16.181  1.00  0.00           H  
ATOM    685  HG  SER A  44      22.503  51.713  17.404  1.00  0.00           H  
ATOM    686  N   ARG A  45      21.120  55.756  19.129  1.00  0.00           N  
ATOM    687  CA  ARG A  45      20.344  56.920  19.534  1.00  0.00           C  
ATOM    688  C   ARG A  45      21.131  57.929  20.356  1.00  0.00           C  
ATOM    689  O   ARG A  45      20.740  59.118  20.645  1.00  0.00           O  
ATOM    690  CB  ARG A  45      19.130  56.478  20.338  1.00  0.00           C  
ATOM    691  CG  ARG A  45      18.247  57.610  20.838  1.00  0.00           C  
ATOM    692  CD  ARG A  45      17.600  58.338  19.717  1.00  0.00           C  
ATOM    693  NE  ARG A  45      16.788  59.448  20.188  1.00  0.00           N  
ATOM    694  CZ  ARG A  45      17.268  60.668  20.500  1.00  0.00           C  
ATOM    695  NH1 ARG A  45      18.553  60.918  20.386  1.00  0.00           N  
ATOM    696  NH2 ARG A  45      16.445  61.614  20.921  1.00  0.00           N  
ATOM    697  H   ARG A  45      20.911  54.858  19.541  1.00  0.00           H  
ATOM    698  HA  ARG A  45      20.005  57.439  18.637  1.00  0.00           H  
ATOM    699 1HB  ARG A  45      18.511  55.821  19.729  1.00  0.00           H  
ATOM    700 2HB  ARG A  45      19.458  55.906  21.207  1.00  0.00           H  
ATOM    701 1HG  ARG A  45      17.465  57.205  21.481  1.00  0.00           H  
ATOM    702 2HG  ARG A  45      18.851  58.319  21.405  1.00  0.00           H  
ATOM    703 1HD  ARG A  45      18.366  58.734  19.051  1.00  0.00           H  
ATOM    704 2HD  ARG A  45      16.956  57.656  19.164  1.00  0.00           H  
ATOM    705  HE  ARG A  45      15.794  59.294  20.289  1.00  0.00           H  
ATOM    706 1HH1 ARG A  45      19.182  60.196  20.064  1.00  0.00           H  
ATOM    707 2HH1 ARG A  45      18.912  61.832  20.620  1.00  0.00           H  
ATOM    708 1HH2 ARG A  45      15.457  61.421  21.009  1.00  0.00           H  
ATOM    709 2HH2 ARG A  45      16.805  62.527  21.155  1.00  0.00           H  
ATOM    710  N   GLY A  46      22.317  57.523  20.828  1.00  0.00           N  
ATOM    711  CA  GLY A  46      23.245  58.305  21.646  1.00  0.00           C  
ATOM    712  C   GLY A  46      23.041  58.375  23.154  1.00  0.00           C  
ATOM    713  O   GLY A  46      23.039  59.457  23.793  1.00  0.00           O  
ATOM    714  H   GLY A  46      22.562  56.577  20.574  1.00  0.00           H  
ATOM    715 1HA  GLY A  46      24.258  57.925  21.511  1.00  0.00           H  
ATOM    716 2HA  GLY A  46      23.243  59.341  21.309  1.00  0.00           H  
ATOM    717  N   TYR A  47      22.864  57.254  23.816  1.00  0.00           N  
ATOM    718  CA  TYR A  47      22.727  57.095  25.271  1.00  0.00           C  
ATOM    719  C   TYR A  47      23.907  56.279  25.850  1.00  0.00           C  
ATOM    720  O   TYR A  47      24.612  55.521  25.174  1.00  0.00           O  
ATOM    721  CB  TYR A  47      21.394  56.426  25.611  1.00  0.00           C  
ATOM    722  CG  TYR A  47      20.183  57.250  25.233  1.00  0.00           C  
ATOM    723  CD1 TYR A  47      19.256  56.747  24.332  1.00  0.00           C  
ATOM    724  CD2 TYR A  47      20.000  58.508  25.787  1.00  0.00           C  
ATOM    725  CE1 TYR A  47      18.150  57.500  23.986  1.00  0.00           C  
ATOM    726  CE2 TYR A  47      18.894  59.260  25.442  1.00  0.00           C  
ATOM    727  CZ  TYR A  47      17.972  58.760  24.545  1.00  0.00           C  
ATOM    728  OH  TYR A  47      16.870  59.510  24.201  1.00  0.00           O  
ATOM    729  H   TYR A  47      22.823  56.436  23.226  1.00  0.00           H  
ATOM    730  HA  TYR A  47      22.749  58.083  25.731  1.00  0.00           H  
ATOM    731 1HB  TYR A  47      21.326  55.466  25.097  1.00  0.00           H  
ATOM    732 2HB  TYR A  47      21.349  56.227  26.682  1.00  0.00           H  
ATOM    733  HD1 TYR A  47      19.400  55.758  23.896  1.00  0.00           H  
ATOM    734  HD2 TYR A  47      20.729  58.903  26.494  1.00  0.00           H  
ATOM    735  HE1 TYR A  47      17.422  57.105  23.279  1.00  0.00           H  
ATOM    736  HE2 TYR A  47      18.750  60.250  25.877  1.00  0.00           H  
ATOM    737  HH  TYR A  47      16.895  60.347  24.670  1.00  0.00           H  
ATOM    738  N   ARG A  48      24.042  56.472  27.138  1.00  0.00           N  
ATOM    739  CA  ARG A  48      25.096  55.660  27.857  1.00  0.00           C  
ATOM    740  C   ARG A  48      24.269  54.497  28.414  1.00  0.00           C  
ATOM    741  O   ARG A  48      23.254  54.679  29.109  1.00  0.00           O  
ATOM    742  CB  ARG A  48      25.796  56.419  28.974  1.00  0.00           C  
ATOM    743  CG  ARG A  48      26.857  55.625  29.720  1.00  0.00           C  
ATOM    744  CD  ARG A  48      27.628  56.482  30.657  1.00  0.00           C  
ATOM    745  NE  ARG A  48      28.469  57.436  29.951  1.00  0.00           N  
ATOM    746  CZ  ARG A  48      29.135  58.449  30.538  1.00  0.00           C  
ATOM    747  NH1 ARG A  48      29.049  58.626  31.838  1.00  0.00           N  
ATOM    748  NH2 ARG A  48      29.876  59.264  29.808  1.00  0.00           N  
ATOM    749  H   ARG A  48      23.483  57.128  27.664  1.00  0.00           H  
ATOM    750  HA  ARG A  48      25.862  55.372  27.137  1.00  0.00           H  
ATOM    751 1HB  ARG A  48      26.276  57.307  28.565  1.00  0.00           H  
ATOM    752 2HB  ARG A  48      25.059  56.753  29.705  1.00  0.00           H  
ATOM    753 1HG  ARG A  48      26.379  54.832  30.296  1.00  0.00           H  
ATOM    754 2HG  ARG A  48      27.553  55.186  29.005  1.00  0.00           H  
ATOM    755 1HD  ARG A  48      26.939  57.039  31.291  1.00  0.00           H  
ATOM    756 2HD  ARG A  48      28.268  55.858  31.278  1.00  0.00           H  
ATOM    757  HE  ARG A  48      28.560  57.331  28.949  1.00  0.00           H  
ATOM    758 1HH1 ARG A  48      28.483  58.003  32.397  1.00  0.00           H  
ATOM    759 2HH1 ARG A  48      29.549  59.386  32.278  1.00  0.00           H  
ATOM    760 1HH2 ARG A  48      29.942  59.127  28.808  1.00  0.00           H  
ATOM    761 2HH2 ARG A  48      30.375  60.022  30.247  1.00  0.00           H  
ATOM    762  N   THR A  49      24.675  53.302  28.038  1.00  0.00           N  
ATOM    763  CA  THR A  49      23.915  52.085  28.449  1.00  0.00           C  
ATOM    764  C   THR A  49      24.615  51.289  29.554  1.00  0.00           C  
ATOM    765  O   THR A  49      25.770  50.799  29.410  1.00  0.00           O  
ATOM    766  CB  THR A  49      23.671  51.154  27.247  1.00  0.00           C  
ATOM    767  OG1 THR A  49      22.899  51.843  26.254  1.00  0.00           O  
ATOM    768  CG2 THR A  49      22.926  49.902  27.684  1.00  0.00           C  
ATOM    769  H   THR A  49      25.503  53.196  27.469  1.00  0.00           H  
ATOM    770  HA  THR A  49      22.948  52.398  28.843  1.00  0.00           H  
ATOM    771  HB  THR A  49      24.627  50.867  26.809  1.00  0.00           H  
ATOM    772  HG1 THR A  49      23.475  52.418  25.745  1.00  0.00           H  
ATOM    773 1HG2 THR A  49      22.763  49.256  26.822  1.00  0.00           H  
ATOM    774 2HG2 THR A  49      23.516  49.370  28.431  1.00  0.00           H  
ATOM    775 3HG2 THR A  49      21.965  50.182  28.114  1.00  0.00           H  
ATOM    776  N   ILE A  50      23.902  51.152  30.692  1.00  0.00           N  
ATOM    777  CA  ILE A  50      24.397  50.371  31.861  1.00  0.00           C  
ATOM    778  C   ILE A  50      23.495  49.129  32.023  1.00  0.00           C  
ATOM    779  O   ILE A  50      22.257  49.103  32.059  1.00  0.00           O  
ATOM    780  CB  ILE A  50      24.388  51.204  33.156  1.00  0.00           C  
ATOM    781  CG1 ILE A  50      25.278  52.440  33.001  1.00  0.00           C  
ATOM    782  CG2 ILE A  50      24.845  50.359  34.335  1.00  0.00           C  
ATOM    783  CD1 ILE A  50      24.554  53.650  32.456  1.00  0.00           C  
ATOM    784  H   ILE A  50      22.998  51.599  30.746  1.00  0.00           H  
ATOM    785  HA  ILE A  50      25.425  50.068  31.664  1.00  0.00           H  
ATOM    786  HB  ILE A  50      23.378  51.565  33.349  1.00  0.00           H  
ATOM    787 1HG1 ILE A  50      25.704  52.705  33.969  1.00  0.00           H  
ATOM    788 2HG1 ILE A  50      26.108  52.210  32.332  1.00  0.00           H  
ATOM    789 1HG2 ILE A  50      24.833  50.964  35.242  1.00  0.00           H  
ATOM    790 2HG2 ILE A  50      24.173  49.511  34.456  1.00  0.00           H  
ATOM    791 3HG2 ILE A  50      25.857  49.997  34.153  1.00  0.00           H  
ATOM    792 1HD1 ILE A  50      25.251  54.485  32.375  1.00  0.00           H  
ATOM    793 2HD1 ILE A  50      24.149  53.418  31.470  1.00  0.00           H  
ATOM    794 3HD1 ILE A  50      23.741  53.921  33.128  1.00  0.00           H  
ATOM    795  N   ALA A  51      24.073  47.970  32.050  1.00  0.00           N  
ATOM    796  CA  ALA A  51      23.427  46.691  32.262  1.00  0.00           C  
ATOM    797  C   ALA A  51      24.164  46.017  33.448  1.00  0.00           C  
ATOM    798  O   ALA A  51      25.396  46.216  33.677  1.00  0.00           O  
ATOM    799  CB  ALA A  51      23.471  45.836  31.004  1.00  0.00           C  
ATOM    800  H   ALA A  51      25.072  47.999  31.906  1.00  0.00           H  
ATOM    801  HA  ALA A  51      22.384  46.877  32.518  1.00  0.00           H  
ATOM    802 1HB  ALA A  51      22.978  44.883  31.194  1.00  0.00           H  
ATOM    803 2HB  ALA A  51      22.957  46.355  30.194  1.00  0.00           H  
ATOM    804 3HB  ALA A  51      24.507  45.659  30.721  1.00  0.00           H  
ATOM    805  N   PHE A  52      23.413  45.188  34.142  1.00  0.00           N  
ATOM    806  CA  PHE A  52      24.096  44.447  35.279  1.00  0.00           C  
ATOM    807  C   PHE A  52      23.266  43.139  35.403  1.00  0.00           C  
ATOM    808  O   PHE A  52      22.107  43.103  34.941  1.00  0.00           O  
ATOM    809  CB  PHE A  52      24.092  45.232  36.592  1.00  0.00           C  
ATOM    810  CG  PHE A  52      22.717  45.492  37.139  1.00  0.00           C  
ATOM    811  CD1 PHE A  52      22.295  44.885  38.312  1.00  0.00           C  
ATOM    812  CD2 PHE A  52      21.843  46.344  36.481  1.00  0.00           C  
ATOM    813  CE1 PHE A  52      21.031  45.123  38.816  1.00  0.00           C  
ATOM    814  CE2 PHE A  52      20.579  46.585  36.982  1.00  0.00           C  
ATOM    815  CZ  PHE A  52      20.172  45.973  38.151  1.00  0.00           C  
ATOM    816  H   PHE A  52      22.433  45.021  33.965  1.00  0.00           H  
ATOM    817  HA  PHE A  52      25.138  44.276  35.004  1.00  0.00           H  
ATOM    818 1HB  PHE A  52      24.659  44.685  37.344  1.00  0.00           H  
ATOM    819 2HB  PHE A  52      24.586  46.191  36.444  1.00  0.00           H  
ATOM    820  HD1 PHE A  52      22.975  44.213  38.838  1.00  0.00           H  
ATOM    821  HD2 PHE A  52      22.164  46.826  35.557  1.00  0.00           H  
ATOM    822  HE1 PHE A  52      20.712  44.639  39.738  1.00  0.00           H  
ATOM    823  HE2 PHE A  52      19.901  47.257  36.456  1.00  0.00           H  
ATOM    824  HZ  PHE A  52      19.175  46.161  38.547  1.00  0.00           H  
ATOM    825  N   ASP A  53      23.884  42.113  35.986  1.00  0.00           N  
ATOM    826  CA  ASP A  53      23.248  40.814  36.178  1.00  0.00           C  
ATOM    827  C   ASP A  53      22.810  40.790  37.657  1.00  0.00           C  
ATOM    828  O   ASP A  53      23.702  41.011  38.522  1.00  0.00           O  
ATOM    829  CB  ASP A  53      24.200  39.659  35.858  1.00  0.00           C  
ATOM    830  CG  ASP A  53      24.534  39.559  34.376  1.00  0.00           C  
ATOM    831  OD1 ASP A  53      23.811  40.119  33.585  1.00  0.00           O  
ATOM    832  OD2 ASP A  53      25.508  38.925  34.048  1.00  0.00           O  
ATOM    833  H   ASP A  53      24.832  42.248  36.306  1.00  0.00           H  
ATOM    834  HA  ASP A  53      22.395  40.743  35.503  1.00  0.00           H  
ATOM    835 1HB  ASP A  53      25.127  39.786  36.417  1.00  0.00           H  
ATOM    836 2HB  ASP A  53      23.751  38.718  36.178  1.00  0.00           H  
ATOM    837  N   ARG A  54      21.494  40.565  37.856  1.00  0.00           N  
ATOM    838  CA  ARG A  54      21.010  40.464  39.273  1.00  0.00           C  
ATOM    839  C   ARG A  54      21.771  39.312  39.965  1.00  0.00           C  
ATOM    840  O   ARG A  54      22.141  38.333  39.301  1.00  0.00           O  
ATOM    841  CB  ARG A  54      19.512  40.204  39.339  1.00  0.00           C  
ATOM    842  CG  ARG A  54      18.927  40.190  40.742  1.00  0.00           C  
ATOM    843  CD  ARG A  54      17.456  39.981  40.722  1.00  0.00           C  
ATOM    844  NE  ARG A  54      16.761  41.080  40.072  1.00  0.00           N  
ATOM    845  CZ  ARG A  54      16.243  41.029  38.829  1.00  0.00           C  
ATOM    846  NH1 ARG A  54      16.350  39.930  38.116  1.00  0.00           N  
ATOM    847  NH2 ARG A  54      15.627  42.085  38.326  1.00  0.00           N  
ATOM    848  H   ARG A  54      20.831  40.463  37.101  1.00  0.00           H  
ATOM    849  HA  ARG A  54      21.211  41.411  39.775  1.00  0.00           H  
ATOM    850 1HB  ARG A  54      18.985  40.967  38.769  1.00  0.00           H  
ATOM    851 2HB  ARG A  54      19.290  39.240  38.880  1.00  0.00           H  
ATOM    852 1HG  ARG A  54      19.380  39.384  41.318  1.00  0.00           H  
ATOM    853 2HG  ARG A  54      19.130  41.144  41.230  1.00  0.00           H  
ATOM    854 1HD  ARG A  54      17.227  39.064  40.179  1.00  0.00           H  
ATOM    855 2HD  ARG A  54      17.086  39.900  41.743  1.00  0.00           H  
ATOM    856  HE  ARG A  54      16.659  41.943  40.589  1.00  0.00           H  
ATOM    857 1HH1 ARG A  54      16.820  39.123  38.501  1.00  0.00           H  
ATOM    858 2HH1 ARG A  54      15.962  39.892  37.185  1.00  0.00           H  
ATOM    859 1HH2 ARG A  54      15.545  42.931  38.874  1.00  0.00           H  
ATOM    860 2HH2 ARG A  54      15.239  42.047  37.395  1.00  0.00           H  
ATOM    861  N   ARG A  55      21.989  39.407  41.259  1.00  0.00           N  
ATOM    862  CA  ARG A  55      22.628  38.378  42.068  1.00  0.00           C  
ATOM    863  C   ARG A  55      21.982  37.006  41.725  1.00  0.00           C  
ATOM    864  O   ARG A  55      20.721  36.972  41.715  1.00  0.00           O  
ATOM    865  CB  ARG A  55      22.476  38.682  43.551  1.00  0.00           C  
ATOM    866  CG  ARG A  55      21.052  38.596  44.078  1.00  0.00           C  
ATOM    867  CD  ARG A  55      20.985  38.902  45.530  1.00  0.00           C  
ATOM    868  NE  ARG A  55      21.270  40.302  45.804  1.00  0.00           N  
ATOM    869  CZ  ARG A  55      21.443  40.821  47.035  1.00  0.00           C  
ATOM    870  NH1 ARG A  55      21.358  40.046  48.093  1.00  0.00           N  
ATOM    871  NH2 ARG A  55      21.700  42.109  47.178  1.00  0.00           N  
ATOM    872  H   ARG A  55      21.684  40.262  41.702  1.00  0.00           H  
ATOM    873  HA  ARG A  55      23.691  38.359  41.827  1.00  0.00           H  
ATOM    874 1HB  ARG A  55      23.083  37.986  44.129  1.00  0.00           H  
ATOM    875 2HB  ARG A  55      22.844  39.687  43.757  1.00  0.00           H  
ATOM    876 1HG  ARG A  55      20.424  39.312  43.548  1.00  0.00           H  
ATOM    877 2HG  ARG A  55      20.666  37.588  43.922  1.00  0.00           H  
ATOM    878 1HD  ARG A  55      19.986  38.679  45.903  1.00  0.00           H  
ATOM    879 2HD  ARG A  55      21.715  38.295  46.064  1.00  0.00           H  
ATOM    880  HE  ARG A  55      21.343  40.929  45.014  1.00  0.00           H  
ATOM    881 1HH1 ARG A  55      21.162  39.061  47.983  1.00  0.00           H  
ATOM    882 2HH1 ARG A  55      21.488  40.435  49.016  1.00  0.00           H  
ATOM    883 1HH2 ARG A  55      21.765  42.705  46.364  1.00  0.00           H  
ATOM    884 2HH2 ARG A  55      21.829  42.498  48.100  1.00  0.00           H  
ATOM    885  N   GLY A  56      22.765  35.927  41.545  1.00  0.00           N  
ATOM    886  CA  GLY A  56      22.202  34.606  41.212  1.00  0.00           C  
ATOM    887  C   GLY A  56      21.996  34.341  39.713  1.00  0.00           C  
ATOM    888  O   GLY A  56      21.617  33.177  39.408  1.00  0.00           O  
ATOM    889  H   GLY A  56      23.766  36.025  41.641  1.00  0.00           H  
ATOM    890 1HA  GLY A  56      22.856  33.824  41.598  1.00  0.00           H  
ATOM    891 2HA  GLY A  56      21.237  34.488  41.703  1.00  0.00           H  
ATOM    892  N   PHE A  57      22.173  35.362  38.818  1.00  0.00           N  
ATOM    893  CA  PHE A  57      21.964  35.299  37.380  1.00  0.00           C  
ATOM    894  C   PHE A  57      23.177  35.700  36.566  1.00  0.00           C  
ATOM    895  O   PHE A  57      24.007  36.454  37.068  1.00  0.00           O  
ATOM    896  CB  PHE A  57      20.786  36.194  36.989  1.00  0.00           C  
ATOM    897  CG  PHE A  57      19.475  35.764  37.584  1.00  0.00           C  
ATOM    898  CD1 PHE A  57      19.242  34.432  37.894  1.00  0.00           C  
ATOM    899  CD2 PHE A  57      18.473  36.689  37.833  1.00  0.00           C  
ATOM    900  CE1 PHE A  57      18.036  34.036  38.441  1.00  0.00           C  
ATOM    901  CE2 PHE A  57      17.268  36.296  38.380  1.00  0.00           C  
ATOM    902  CZ  PHE A  57      17.049  34.967  38.685  1.00  0.00           C  
ATOM    903  H   PHE A  57      22.480  36.230  39.233  1.00  0.00           H  
ATOM    904  HA  PHE A  57      21.732  34.268  37.109  1.00  0.00           H  
ATOM    905 1HB  PHE A  57      20.985  37.216  37.307  1.00  0.00           H  
ATOM    906 2HB  PHE A  57      20.681  36.203  35.905  1.00  0.00           H  
ATOM    907  HD1 PHE A  57      20.023  33.696  37.703  1.00  0.00           H  
ATOM    908  HD2 PHE A  57      18.646  37.739  37.592  1.00  0.00           H  
ATOM    909  HE1 PHE A  57      17.865  32.987  38.681  1.00  0.00           H  
ATOM    910  HE2 PHE A  57      16.488  37.034  38.572  1.00  0.00           H  
ATOM    911  HZ  PHE A  57      16.098  34.656  39.115  1.00  0.00           H  
ATOM    912  N   GLY A  58      23.218  35.218  35.346  1.00  0.00           N  
ATOM    913  CA  GLY A  58      24.233  35.493  34.335  1.00  0.00           C  
ATOM    914  C   GLY A  58      25.608  35.385  34.973  1.00  0.00           C  
ATOM    915  O   GLY A  58      25.887  34.283  35.542  1.00  0.00           O  
ATOM    916  H   GLY A  58      22.454  34.598  35.120  1.00  0.00           H  
ATOM    917 1HA  GLY A  58      24.130  34.784  33.513  1.00  0.00           H  
ATOM    918 2HA  GLY A  58      24.074  36.488  33.922  1.00  0.00           H  
ATOM    919  N   ARG A  59      26.405  36.458  34.937  1.00  0.00           N  
ATOM    920  CA  ARG A  59      27.776  36.384  35.487  1.00  0.00           C  
ATOM    921  C   ARG A  59      27.994  36.897  36.911  1.00  0.00           C  
ATOM    922  O   ARG A  59      29.167  36.944  37.337  1.00  0.00           O  
ATOM    923  CB  ARG A  59      28.720  37.153  34.574  1.00  0.00           C  
ATOM    924  CG  ARG A  59      28.929  36.532  33.202  1.00  0.00           C  
ATOM    925  CD  ARG A  59      29.710  37.426  32.309  1.00  0.00           C  
ATOM    926  NE  ARG A  59      29.993  36.799  31.027  1.00  0.00           N  
ATOM    927  CZ  ARG A  59      29.112  36.704  30.012  1.00  0.00           C  
ATOM    928  NH1 ARG A  59      27.901  37.198  30.143  1.00  0.00           N  
ATOM    929  NH2 ARG A  59      29.466  36.114  28.883  1.00  0.00           N  
ATOM    930  H   ARG A  59      26.082  37.327  34.536  1.00  0.00           H  
ATOM    931  HA  ARG A  59      28.079  35.337  35.520  1.00  0.00           H  
ATOM    932 1HB  ARG A  59      28.339  38.162  34.425  1.00  0.00           H  
ATOM    933 2HB  ARG A  59      29.697  37.238  35.050  1.00  0.00           H  
ATOM    934 1HG  ARG A  59      29.471  35.592  33.306  1.00  0.00           H  
ATOM    935 2HG  ARG A  59      27.961  36.343  32.736  1.00  0.00           H  
ATOM    936 1HD  ARG A  59      29.146  38.340  32.124  1.00  0.00           H  
ATOM    937 2HD  ARG A  59      30.659  37.675  32.783  1.00  0.00           H  
ATOM    938  HE  ARG A  59      30.915  36.408  30.888  1.00  0.00           H  
ATOM    939 1HH1 ARG A  59      27.630  37.649  31.006  1.00  0.00           H  
ATOM    940 2HH1 ARG A  59      27.241  37.126  29.382  1.00  0.00           H  
ATOM    941 1HH2 ARG A  59      30.398  35.734  28.782  1.00  0.00           H  
ATOM    942 2HH2 ARG A  59      28.807  36.043  28.123  1.00  0.00           H  
ATOM    943  N   SER A  60      26.946  37.292  37.607  1.00  0.00           N  
ATOM    944  CA  SER A  60      27.049  37.728  38.985  1.00  0.00           C  
ATOM    945  C   SER A  60      27.269  36.468  39.804  1.00  0.00           C  
ATOM    946  O   SER A  60      27.037  35.326  39.431  1.00  0.00           O  
ATOM    947  CB  SER A  60      25.800  38.462  39.432  1.00  0.00           C  
ATOM    948  OG  SER A  60      24.703  37.592  39.498  1.00  0.00           O  
ATOM    949  H   SER A  60      26.041  37.289  37.158  1.00  0.00           H  
ATOM    950  HA  SER A  60      27.893  38.413  39.069  1.00  0.00           H  
ATOM    951 1HB  SER A  60      25.972  38.910  40.410  1.00  0.00           H  
ATOM    952 2HB  SER A  60      25.584  39.271  38.735  1.00  0.00           H  
ATOM    953  HG  SER A  60      24.588  37.243  38.611  1.00  0.00           H  
ATOM    954  N   ASP A  61      27.711  36.726  41.053  1.00  0.00           N  
ATOM    955  CA  ASP A  61      27.897  35.732  42.120  1.00  0.00           C  
ATOM    956  C   ASP A  61      26.489  35.097  42.395  1.00  0.00           C  
ATOM    957  O   ASP A  61      25.409  35.698  42.137  1.00  0.00           O  
ATOM    958  CB  ASP A  61      28.473  36.373  43.385  1.00  0.00           C  
ATOM    959  CG  ASP A  61      29.928  36.794  43.225  1.00  0.00           C  
ATOM    960  OD1 ASP A  61      30.560  36.340  42.301  1.00  0.00           O  
ATOM    961  OD2 ASP A  61      30.393  37.566  44.030  1.00  0.00           O  
ATOM    962  H   ASP A  61      27.924  37.695  41.241  1.00  0.00           H  
ATOM    963  HA  ASP A  61      28.601  34.976  41.770  1.00  0.00           H  
ATOM    964 1HB  ASP A  61      27.883  37.251  43.649  1.00  0.00           H  
ATOM    965 2HB  ASP A  61      28.403  35.669  44.214  1.00  0.00           H  
ATOM    966  N   GLN A  62      26.633  33.898  42.946  1.00  0.00           N  
ATOM    967  CA  GLN A  62      25.478  33.083  43.259  1.00  0.00           C  
ATOM    968  C   GLN A  62      25.345  32.748  44.722  1.00  0.00           C  
ATOM    969  O   GLN A  62      25.504  31.549  45.070  1.00  0.00           O  
ATOM    970  CB  GLN A  62      25.524  31.785  42.448  1.00  0.00           C  
ATOM    971  CG  GLN A  62      25.435  31.987  40.945  1.00  0.00           C  
ATOM    972  CD  GLN A  62      25.484  30.677  40.181  1.00  0.00           C  
ATOM    973  OE1 GLN A  62      26.032  29.682  40.663  1.00  0.00           O  
ATOM    974  NE2 GLN A  62      24.910  30.670  38.983  1.00  0.00           N  
ATOM    975  H   GLN A  62      27.556  33.543  43.152  1.00  0.00           H  
ATOM    976  HA  GLN A  62      24.580  33.638  42.989  1.00  0.00           H  
ATOM    977 1HB  GLN A  62      26.452  31.255  42.662  1.00  0.00           H  
ATOM    978 2HB  GLN A  62      24.700  31.138  42.750  1.00  0.00           H  
ATOM    979 1HG  GLN A  62      24.494  32.484  40.711  1.00  0.00           H  
ATOM    980 2HG  GLN A  62      26.274  32.603  40.621  1.00  0.00           H  
ATOM    981 1HE2 GLN A  62      24.911  29.834  38.433  1.00  0.00           H  
ATOM    982 2HE2 GLN A  62      24.477  31.500  38.631  1.00  0.00           H  
ATOM    983  N   PRO A  63      25.118  33.758  45.550  1.00  0.00           N  
ATOM    984  CA  PRO A  63      24.876  33.518  46.983  1.00  0.00           C  
ATOM    985  C   PRO A  63      23.520  32.757  47.087  1.00  0.00           C  
ATOM    986  O   PRO A  63      22.604  32.496  46.257  1.00  0.00           O  
ATOM    987  CB  PRO A  63      24.812  34.924  47.587  1.00  0.00           C  
ATOM    988  CG  PRO A  63      24.331  35.782  46.467  1.00  0.00           C  
ATOM    989  CD  PRO A  63      24.957  35.179  45.238  1.00  0.00           C  
ATOM    990  HA  PRO A  63      25.722  32.955  47.404  1.00  0.00           H  
ATOM    991 1HB  PRO A  63      24.133  34.932  48.453  1.00  0.00           H  
ATOM    992 2HB  PRO A  63      25.805  35.221  47.955  1.00  0.00           H  
ATOM    993 1HG  PRO A  63      23.231  35.775  46.429  1.00  0.00           H  
ATOM    994 2HG  PRO A  63      24.637  36.826  46.629  1.00  0.00           H  
ATOM    995 1HD  PRO A  63      24.278  35.303  44.382  1.00  0.00           H  
ATOM    996 2HD  PRO A  63      25.923  35.667  45.041  1.00  0.00           H  
ATOM    997  N   TRP A  64      23.344  32.388  48.337  1.00  0.00           N  
ATOM    998  CA  TRP A  64      22.167  31.662  48.818  1.00  0.00           C  
ATOM    999  C   TRP A  64      21.400  32.597  49.762  1.00  0.00           C  
ATOM   1000  O   TRP A  64      20.580  32.112  50.581  1.00  0.00           O  
ATOM   1001  CB  TRP A  64      22.564  30.374  49.542  1.00  0.00           C  
ATOM   1002  CG  TRP A  64      23.534  30.593  50.664  1.00  0.00           C  
ATOM   1003  CD1 TRP A  64      24.893  30.530  50.591  1.00  0.00           C  
ATOM   1004  CD2 TRP A  64      23.221  30.915  52.041  1.00  0.00           C  
ATOM   1005  NE1 TRP A  64      25.446  30.787  51.821  1.00  0.00           N  
ATOM   1006  CE2 TRP A  64      24.437  31.026  52.720  1.00  0.00           C  
ATOM   1007  CE3 TRP A  64      22.024  31.115  52.741  1.00  0.00           C  
ATOM   1008  CZ2 TRP A  64      24.498  31.328  54.071  1.00  0.00           C  
ATOM   1009  CZ3 TRP A  64      22.085  31.419  54.095  1.00  0.00           C  
ATOM   1010  CH2 TRP A  64      23.291  31.523  54.743  1.00  0.00           C  
ATOM   1011  H   TRP A  64      24.075  32.628  48.991  1.00  0.00           H  
ATOM   1012  HA  TRP A  64      21.551  31.394  47.960  1.00  0.00           H  
ATOM   1013 1HB  TRP A  64      21.673  29.895  49.948  1.00  0.00           H  
ATOM   1014 2HB  TRP A  64      23.014  29.681  48.832  1.00  0.00           H  
ATOM   1015  HD1 TRP A  64      25.458  30.307  49.687  1.00  0.00           H  
ATOM   1016  HE1 TRP A  64      26.433  30.798  52.032  1.00  0.00           H  
ATOM   1017  HE3 TRP A  64      21.065  31.036  52.231  1.00  0.00           H  
ATOM   1018  HZ2 TRP A  64      25.446  31.415  54.603  1.00  0.00           H  
ATOM   1019  HZ3 TRP A  64      21.149  31.572  54.633  1.00  0.00           H  
ATOM   1020  HH2 TRP A  64      23.302  31.763  55.806  1.00  0.00           H  
ATOM   1021  N   THR A  65      21.626  33.894  49.627  1.00  0.00           N  
ATOM   1022  CA  THR A  65      21.031  34.976  50.417  1.00  0.00           C  
ATOM   1023  C   THR A  65      20.704  36.234  49.630  1.00  0.00           C  
ATOM   1024  O   THR A  65      21.333  36.498  48.603  1.00  0.00           O  
ATOM   1025  CB  THR A  65      21.961  35.357  51.584  1.00  0.00           C  
ATOM   1026  OG1 THR A  65      21.298  36.299  52.438  1.00  0.00           O  
ATOM   1027  CG2 THR A  65      23.249  35.972  51.061  1.00  0.00           C  
ATOM   1028  H   THR A  65      22.282  34.123  48.894  1.00  0.00           H  
ATOM   1029  HA  THR A  65      20.082  34.626  50.824  1.00  0.00           H  
ATOM   1030  HB  THR A  65      22.199  34.466  52.165  1.00  0.00           H  
ATOM   1031  HG1 THR A  65      21.951  36.767  52.964  1.00  0.00           H  
ATOM   1032 1HG2 THR A  65      23.894  36.235  51.899  1.00  0.00           H  
ATOM   1033 2HG2 THR A  65      23.761  35.254  50.420  1.00  0.00           H  
ATOM   1034 3HG2 THR A  65      23.018  36.869  50.487  1.00  0.00           H  
ATOM   1035  N   GLY A  66      19.772  36.952  50.214  1.00  0.00           N  
ATOM   1036  CA  GLY A  66      19.339  38.261  49.649  1.00  0.00           C  
ATOM   1037  C   GLY A  66      18.357  38.186  48.486  1.00  0.00           C  
ATOM   1038  O   GLY A  66      18.433  39.142  47.659  1.00  0.00           O  
ATOM   1039  H   GLY A  66      19.338  36.614  51.061  1.00  0.00           H  
ATOM   1040 1HA  GLY A  66      18.871  38.858  50.432  1.00  0.00           H  
ATOM   1041 2HA  GLY A  66      20.211  38.814  49.302  1.00  0.00           H  
ATOM   1042  N   ASN A  67      17.508  37.180  48.378  1.00  0.00           N  
ATOM   1043  CA  ASN A  67      16.520  37.090  47.256  1.00  0.00           C  
ATOM   1044  C   ASN A  67      15.196  37.724  47.668  1.00  0.00           C  
ATOM   1045  O   ASN A  67      14.240  36.995  48.101  1.00  0.00           O  
ATOM   1046  CB  ASN A  67      16.302  35.652  46.822  1.00  0.00           C  
ATOM   1047  CG  ASN A  67      17.528  35.044  46.200  1.00  0.00           C  
ATOM   1048  OD1 ASN A  67      18.066  35.568  45.217  1.00  0.00           O  
ATOM   1049  ND2 ASN A  67      17.981  33.948  46.754  1.00  0.00           N  
ATOM   1050  H   ASN A  67      17.528  36.450  49.076  1.00  0.00           H  
ATOM   1051  HA  ASN A  67      16.912  37.647  46.404  1.00  0.00           H  
ATOM   1052 1HB  ASN A  67      16.010  35.052  47.684  1.00  0.00           H  
ATOM   1053 2HB  ASN A  67      15.485  35.609  46.102  1.00  0.00           H  
ATOM   1054 1HD2 ASN A  67      18.795  33.499  46.382  1.00  0.00           H  
ATOM   1055 2HD2 ASN A  67      17.515  33.560  47.548  1.00  0.00           H  
ATOM   1056  N   ASP A  68      15.132  39.077  47.617  1.00  0.00           N  
ATOM   1057  CA  ASP A  68      13.959  39.877  48.050  1.00  0.00           C  
ATOM   1058  C   ASP A  68      14.168  41.280  47.462  1.00  0.00           C  
ATOM   1059  O   ASP A  68      15.366  41.660  47.224  1.00  0.00           O  
ATOM   1060  CB  ASP A  68      13.832  39.939  49.574  1.00  0.00           C  
ATOM   1061  CG  ASP A  68      12.440  40.349  50.036  1.00  0.00           C  
ATOM   1062  OD1 ASP A  68      11.627  40.665  49.200  1.00  0.00           O  
ATOM   1063  OD2 ASP A  68      12.203  40.342  51.221  1.00  0.00           O  
ATOM   1064  H   ASP A  68      15.947  39.553  47.257  1.00  0.00           H  
ATOM   1065  HA  ASP A  68      13.056  39.407  47.659  1.00  0.00           H  
ATOM   1066 1HB  ASP A  68      14.067  38.962  49.999  1.00  0.00           H  
ATOM   1067 2HB  ASP A  68      14.555  40.651  49.971  1.00  0.00           H  
ATOM   1068  N   TYR A  69      13.046  41.949  47.242  1.00  0.00           N  
ATOM   1069  CA  TYR A  69      13.098  43.278  46.591  1.00  0.00           C  
ATOM   1070  C   TYR A  69      13.823  44.330  47.389  1.00  0.00           C  
ATOM   1071  O   TYR A  69      14.344  45.242  46.694  1.00  0.00           O  
ATOM   1072  CB  TYR A  69      11.682  43.775  46.289  1.00  0.00           C  
ATOM   1073  CG  TYR A  69      10.902  44.182  47.519  1.00  0.00           C  
ATOM   1074  CD1 TYR A  69      10.978  45.485  47.988  1.00  0.00           C  
ATOM   1075  CD2 TYR A  69      10.112  43.252  48.178  1.00  0.00           C  
ATOM   1076  CE1 TYR A  69      10.265  45.857  49.112  1.00  0.00           C  
ATOM   1077  CE2 TYR A  69       9.400  43.624  49.301  1.00  0.00           C  
ATOM   1078  CZ  TYR A  69       9.475  44.920  49.768  1.00  0.00           C  
ATOM   1079  OH  TYR A  69       8.765  45.290  50.888  1.00  0.00           O  
ATOM   1080  H   TYR A  69      12.150  41.568  47.511  1.00  0.00           H  
ATOM   1081  HA  TYR A  69      13.644  43.182  45.652  1.00  0.00           H  
ATOM   1082 1HB  TYR A  69      11.734  44.634  45.618  1.00  0.00           H  
ATOM   1083 2HB  TYR A  69      11.124  42.992  45.775  1.00  0.00           H  
ATOM   1084  HD1 TYR A  69      11.599  46.216  47.471  1.00  0.00           H  
ATOM   1085  HD2 TYR A  69      10.053  42.228  47.810  1.00  0.00           H  
ATOM   1086  HE1 TYR A  69      10.325  46.880  49.481  1.00  0.00           H  
ATOM   1087  HE2 TYR A  69       8.779  42.892  49.820  1.00  0.00           H  
ATOM   1088  HH  TYR A  69       8.274  44.534  51.219  1.00  0.00           H  
ATOM   1089  N   ASP A  70      13.864  44.190  48.697  1.00  0.00           N  
ATOM   1090  CA  ASP A  70      14.682  45.275  49.314  1.00  0.00           C  
ATOM   1091  C   ASP A  70      16.192  45.169  49.029  1.00  0.00           C  
ATOM   1092  O   ASP A  70      16.885  46.179  48.958  1.00  0.00           O  
ATOM   1093  CB  ASP A  70      14.470  45.291  50.830  1.00  0.00           C  
ATOM   1094  CG  ASP A  70      15.125  46.487  51.508  1.00  0.00           C  
ATOM   1095  OD1 ASP A  70      14.554  47.551  51.472  1.00  0.00           O  
ATOM   1096  OD2 ASP A  70      16.190  46.324  52.054  1.00  0.00           O  
ATOM   1097  H   ASP A  70      13.443  43.492  49.293  1.00  0.00           H  
ATOM   1098  HA  ASP A  70      14.357  46.231  48.902  1.00  0.00           H  
ATOM   1099 1HB  ASP A  70      13.402  45.308  51.048  1.00  0.00           H  
ATOM   1100 2HB  ASP A  70      14.878  44.377  51.264  1.00  0.00           H  
ATOM   1101  N   THR A  71      16.691  43.945  49.055  1.00  0.00           N  
ATOM   1102  CA  THR A  71      18.078  43.609  48.767  1.00  0.00           C  
ATOM   1103  C   THR A  71      18.385  43.952  47.289  1.00  0.00           C  
ATOM   1104  O   THR A  71      19.404  44.551  47.059  1.00  0.00           O  
ATOM   1105  CB  THR A  71      18.364  42.122  49.048  1.00  0.00           C  
ATOM   1106  OG1 THR A  71      17.489  41.307  48.257  1.00  0.00           O  
ATOM   1107  CG2 THR A  71      18.152  41.807  50.520  1.00  0.00           C  
ATOM   1108  H   THR A  71      16.045  43.206  49.294  1.00  0.00           H  
ATOM   1109  HA  THR A  71      18.720  44.208  49.413  1.00  0.00           H  
ATOM   1110  HB  THR A  71      19.395  41.893  48.777  1.00  0.00           H  
ATOM   1111  HG1 THR A  71      18.011  40.746  47.679  1.00  0.00           H  
ATOM   1112 1HG2 THR A  71      18.359  40.752  50.700  1.00  0.00           H  
ATOM   1113 2HG2 THR A  71      18.824  42.417  51.123  1.00  0.00           H  
ATOM   1114 3HG2 THR A  71      17.121  42.025  50.794  1.00  0.00           H  
ATOM   1115  N   PHE A  72      17.476  43.498  46.461  1.00  0.00           N  
ATOM   1116  CA  PHE A  72      17.663  43.798  45.032  1.00  0.00           C  
ATOM   1117  C   PHE A  72      17.726  45.320  44.809  1.00  0.00           C  
ATOM   1118  O   PHE A  72      18.449  45.785  43.911  1.00  0.00           O  
ATOM   1119  CB  PHE A  72      16.528  43.196  44.201  1.00  0.00           C  
ATOM   1120  CG  PHE A  72      16.617  41.705  44.045  1.00  0.00           C  
ATOM   1121  CD1 PHE A  72      17.840  41.056  44.120  1.00  0.00           C  
ATOM   1122  CD2 PHE A  72      15.477  40.947  43.823  1.00  0.00           C  
ATOM   1123  CE1 PHE A  72      17.923  39.684  43.976  1.00  0.00           C  
ATOM   1124  CE2 PHE A  72      15.556  39.575  43.681  1.00  0.00           C  
ATOM   1125  CZ  PHE A  72      16.781  38.943  43.757  1.00  0.00           C  
ATOM   1126  H   PHE A  72      16.670  42.963  46.750  1.00  0.00           H  
ATOM   1127  HA  PHE A  72      18.605  43.355  44.706  1.00  0.00           H  
ATOM   1128 1HB  PHE A  72      15.572  43.434  44.665  1.00  0.00           H  
ATOM   1129 2HB  PHE A  72      16.529  43.642  43.207  1.00  0.00           H  
ATOM   1130  HD1 PHE A  72      18.743  41.642  44.294  1.00  0.00           H  
ATOM   1131  HD2 PHE A  72      14.509  41.446  43.763  1.00  0.00           H  
ATOM   1132  HE1 PHE A  72      18.891  39.188  44.037  1.00  0.00           H  
ATOM   1133  HE2 PHE A  72      14.652  38.991  43.508  1.00  0.00           H  
ATOM   1134  HZ  PHE A  72      16.845  37.862  43.643  1.00  0.00           H  
ATOM   1135  N   ALA A  73      16.919  46.098  45.529  1.00  0.00           N  
ATOM   1136  CA  ALA A  73      16.839  47.559  45.418  1.00  0.00           C  
ATOM   1137  C   ALA A  73      18.114  48.135  46.003  1.00  0.00           C  
ATOM   1138  O   ALA A  73      18.617  49.126  45.517  1.00  0.00           O  
ATOM   1139  CB  ALA A  73      15.614  48.109  46.133  1.00  0.00           C  
ATOM   1140  H   ALA A  73      16.327  45.622  46.195  1.00  0.00           H  
ATOM   1141  HA  ALA A  73      16.762  47.815  44.361  1.00  0.00           H  
ATOM   1142 1HB  ALA A  73      15.588  49.194  46.029  1.00  0.00           H  
ATOM   1143 2HB  ALA A  73      14.713  47.681  45.693  1.00  0.00           H  
ATOM   1144 3HB  ALA A  73      15.661  47.847  47.189  1.00  0.00           H  
ATOM   1145  N   ASP A  74      18.591  47.547  47.063  1.00  0.00           N  
ATOM   1146  CA  ASP A  74      19.833  48.006  47.674  1.00  0.00           C  
ATOM   1147  C   ASP A  74      21.024  47.667  46.758  1.00  0.00           C  
ATOM   1148  O   ASP A  74      22.058  48.368  46.718  1.00  0.00           O  
ATOM   1149  CB  ASP A  74      20.025  47.368  49.052  1.00  0.00           C  
ATOM   1150  CG  ASP A  74      21.185  47.974  49.830  1.00  0.00           C  
ATOM   1151  OD1 ASP A  74      21.194  49.169  50.010  1.00  0.00           O  
ATOM   1152  OD2 ASP A  74      22.051  47.237  50.236  1.00  0.00           O  
ATOM   1153  H   ASP A  74      18.101  46.764  47.472  1.00  0.00           H  
ATOM   1154  HA  ASP A  74      19.779  49.088  47.797  1.00  0.00           H  
ATOM   1155 1HB  ASP A  74      19.113  47.485  49.638  1.00  0.00           H  
ATOM   1156 2HB  ASP A  74      20.204  46.298  48.936  1.00  0.00           H  
ATOM   1157  N   ASP A  75      20.896  46.556  46.041  1.00  0.00           N  
ATOM   1158  CA  ASP A  75      21.964  46.173  45.079  1.00  0.00           C  
ATOM   1159  C   ASP A  75      22.038  47.291  43.976  1.00  0.00           C  
ATOM   1160  O   ASP A  75      23.140  47.817  43.606  1.00  0.00           O  
ATOM   1161  CB  ASP A  75      21.681  44.806  44.450  1.00  0.00           C  
ATOM   1162  CG  ASP A  75      22.818  44.314  43.566  1.00  0.00           C  
ATOM   1163  OD1 ASP A  75      23.778  43.804  44.095  1.00  0.00           O  
ATOM   1164  OD2 ASP A  75      22.717  44.451  42.371  1.00  0.00           O  
ATOM   1165  H   ASP A  75      20.084  45.963  46.136  1.00  0.00           H  
ATOM   1166  HA  ASP A  75      22.910  46.112  45.618  1.00  0.00           H  
ATOM   1167 1HB  ASP A  75      21.508  44.072  45.238  1.00  0.00           H  
ATOM   1168 2HB  ASP A  75      20.772  44.863  43.850  1.00  0.00           H  
ATOM   1169  N   ILE A  76      20.853  47.655  43.491  1.00  0.00           N  
ATOM   1170  CA  ILE A  76      20.725  48.691  42.467  1.00  0.00           C  
ATOM   1171  C   ILE A  76      21.311  50.011  42.974  1.00  0.00           C  
ATOM   1172  O   ILE A  76      22.032  50.760  42.275  1.00  0.00           O  
ATOM   1173  CB  ILE A  76      19.253  48.895  42.064  1.00  0.00           C  
ATOM   1174  CG1 ILE A  76      18.726  47.662  41.325  1.00  0.00           C  
ATOM   1175  CG2 ILE A  76      19.105  50.140  41.203  1.00  0.00           C  
ATOM   1176  CD1 ILE A  76      17.226  47.654  41.142  1.00  0.00           C  
ATOM   1177  H   ILE A  76      20.020  47.203  43.840  1.00  0.00           H  
ATOM   1178  HA  ILE A  76      21.281  48.376  41.585  1.00  0.00           H  
ATOM   1179  HB  ILE A  76      18.643  49.009  42.960  1.00  0.00           H  
ATOM   1180 1HG1 ILE A  76      19.191  47.602  40.341  1.00  0.00           H  
ATOM   1181 2HG1 ILE A  76      19.006  46.762  41.873  1.00  0.00           H  
ATOM   1182 1HG2 ILE A  76      18.058  50.268  40.927  1.00  0.00           H  
ATOM   1183 2HG2 ILE A  76      19.442  51.011  41.763  1.00  0.00           H  
ATOM   1184 3HG2 ILE A  76      19.707  50.032  40.301  1.00  0.00           H  
ATOM   1185 1HD1 ILE A  76      16.929  46.750  40.610  1.00  0.00           H  
ATOM   1186 2HD1 ILE A  76      16.740  47.678  42.118  1.00  0.00           H  
ATOM   1187 3HD1 ILE A  76      16.926  48.528  40.565  1.00  0.00           H  
ATOM   1188  N   ALA A  77      20.931  50.312  44.241  1.00  0.00           N  
ATOM   1189  CA  ALA A  77      21.444  51.528  44.876  1.00  0.00           C  
ATOM   1190  C   ALA A  77      22.992  51.593  44.815  1.00  0.00           C  
ATOM   1191  O   ALA A  77      23.566  52.660  44.477  1.00  0.00           O  
ATOM   1192  CB  ALA A  77      20.963  51.604  46.318  1.00  0.00           C  
ATOM   1193  H   ALA A  77      20.301  49.715  44.758  1.00  0.00           H  
ATOM   1194  HA  ALA A  77      21.058  52.386  44.325  1.00  0.00           H  
ATOM   1195 1HB  ALA A  77      21.349  52.511  46.783  1.00  0.00           H  
ATOM   1196 2HB  ALA A  77      19.873  51.622  46.337  1.00  0.00           H  
ATOM   1197 3HB  ALA A  77      21.321  50.735  46.867  1.00  0.00           H  
ATOM   1198  N   GLN A  78      23.617  50.483  45.164  1.00  0.00           N  
ATOM   1199  CA  GLN A  78      25.085  50.448  45.165  1.00  0.00           C  
ATOM   1200  C   GLN A  78      25.669  50.697  43.803  1.00  0.00           C  
ATOM   1201  O   GLN A  78      26.731  51.319  43.728  1.00  0.00           O  
ATOM   1202  CB  GLN A  78      25.591  49.101  45.689  1.00  0.00           C  
ATOM   1203  CG  GLN A  78      25.308  48.861  47.162  1.00  0.00           C  
ATOM   1204  CD  GLN A  78      26.020  49.856  48.058  1.00  0.00           C  
ATOM   1205  OE1 GLN A  78      27.230  50.067  47.937  1.00  0.00           O  
ATOM   1206  NE2 GLN A  78      25.273  50.476  48.964  1.00  0.00           N  
ATOM   1207  H   GLN A  78      23.105  49.654  45.431  1.00  0.00           H  
ATOM   1208  HA  GLN A  78      25.449  51.236  45.824  1.00  0.00           H  
ATOM   1209 1HB  GLN A  78      25.129  48.293  45.122  1.00  0.00           H  
ATOM   1210 2HB  GLN A  78      26.668  49.033  45.538  1.00  0.00           H  
ATOM   1211 1HG  GLN A  78      24.236  48.951  47.335  1.00  0.00           H  
ATOM   1212 2HG  GLN A  78      25.646  47.859  47.428  1.00  0.00           H  
ATOM   1213 1HE2 GLN A  78      25.687  51.144  49.584  1.00  0.00           H  
ATOM   1214 2HE2 GLN A  78      24.295  50.276  49.028  1.00  0.00           H  
ATOM   1215  N   LEU A  79      24.976  50.170  42.798  1.00  0.00           N  
ATOM   1216  CA  LEU A  79      25.447  50.374  41.415  1.00  0.00           C  
ATOM   1217  C   LEU A  79      25.377  51.875  41.072  1.00  0.00           C  
ATOM   1218  O   LEU A  79      26.394  52.368  40.546  1.00  0.00           O  
ATOM   1219  CB  LEU A  79      24.599  49.564  40.426  1.00  0.00           C  
ATOM   1220  CG  LEU A  79      24.963  49.730  38.946  1.00  0.00           C  
ATOM   1221  CD1 LEU A  79      26.398  49.273  38.721  1.00  0.00           C  
ATOM   1222  CD2 LEU A  79      23.994  48.928  38.091  1.00  0.00           C  
ATOM   1223  H   LEU A  79      24.135  49.634  42.957  1.00  0.00           H  
ATOM   1224  HA  LEU A  79      26.479  50.031  41.347  1.00  0.00           H  
ATOM   1225 1HB  LEU A  79      24.691  48.508  40.674  1.00  0.00           H  
ATOM   1226 2HB  LEU A  79      23.555  49.854  40.545  1.00  0.00           H  
ATOM   1227  HG  LEU A  79      24.902  50.784  38.671  1.00  0.00           H  
ATOM   1228 1HD1 LEU A  79      26.658  49.391  37.669  1.00  0.00           H  
ATOM   1229 2HD1 LEU A  79      27.072  49.877  39.330  1.00  0.00           H  
ATOM   1230 3HD1 LEU A  79      26.494  48.225  39.003  1.00  0.00           H  
ATOM   1231 1HD2 LEU A  79      24.252  49.046  37.038  1.00  0.00           H  
ATOM   1232 2HD2 LEU A  79      24.055  47.874  38.363  1.00  0.00           H  
ATOM   1233 3HD2 LEU A  79      22.978  49.287  38.258  1.00  0.00           H  
ATOM   1234  N   ILE A  80      24.233  52.474  41.346  1.00  0.00           N  
ATOM   1235  CA  ILE A  80      23.995  53.889  41.040  1.00  0.00           C  
ATOM   1236  C   ILE A  80      24.992  54.864  41.705  1.00  0.00           C  
ATOM   1237  O   ILE A  80      25.455  55.846  41.132  1.00  0.00           O  
ATOM   1238  CB  ILE A  80      22.565  54.279  41.456  1.00  0.00           C  
ATOM   1239  CG1 ILE A  80      21.539  53.576  40.564  1.00  0.00           C  
ATOM   1240  CG2 ILE A  80      22.385  55.787  41.393  1.00  0.00           C  
ATOM   1241  CD1 ILE A  80      20.119  53.673  41.073  1.00  0.00           C  
ATOM   1242  H   ILE A  80      23.499  51.935  41.782  1.00  0.00           H  
ATOM   1243  HA  ILE A  80      24.103  54.033  39.966  1.00  0.00           H  
ATOM   1244  HB  ILE A  80      22.379  53.942  42.476  1.00  0.00           H  
ATOM   1245 1HG1 ILE A  80      21.573  54.005  39.563  1.00  0.00           H  
ATOM   1246 2HG1 ILE A  80      21.796  52.520  40.475  1.00  0.00           H  
ATOM   1247 1HG2 ILE A  80      21.369  56.045  41.690  1.00  0.00           H  
ATOM   1248 2HG2 ILE A  80      23.092  56.267  42.069  1.00  0.00           H  
ATOM   1249 3HG2 ILE A  80      22.564  56.133  40.375  1.00  0.00           H  
ATOM   1250 1HD1 ILE A  80      19.450  53.151  40.388  1.00  0.00           H  
ATOM   1251 2HD1 ILE A  80      20.054  53.216  42.061  1.00  0.00           H  
ATOM   1252 3HD1 ILE A  80      19.826  54.720  41.137  1.00  0.00           H  
ATOM   1253  N   GLU A  81      25.181  54.564  42.979  1.00  0.00           N  
ATOM   1254  CA  GLU A  81      26.090  55.336  43.787  1.00  0.00           C  
ATOM   1255  C   GLU A  81      27.523  55.010  43.381  1.00  0.00           C  
ATOM   1256  O   GLU A  81      28.349  55.930  43.421  1.00  0.00           O  
ATOM   1257  CB  GLU A  81      25.872  55.046  45.274  1.00  0.00           C  
ATOM   1258  CG  GLU A  81      24.547  55.554  45.825  1.00  0.00           C  
ATOM   1259  CD  GLU A  81      24.349  55.213  47.276  1.00  0.00           C  
ATOM   1260  OE1 GLU A  81      25.157  54.496  47.814  1.00  0.00           O  
ATOM   1261  OE2 GLU A  81      23.387  55.671  47.847  1.00  0.00           O  
ATOM   1262  H   GLU A  81      24.688  53.788  43.398  1.00  0.00           H  
ATOM   1263  HA  GLU A  81      25.898  56.395  43.608  1.00  0.00           H  
ATOM   1264 1HB  GLU A  81      25.914  53.970  45.445  1.00  0.00           H  
ATOM   1265 2HB  GLU A  81      26.673  55.502  45.855  1.00  0.00           H  
ATOM   1266 1HG  GLU A  81      24.509  56.637  45.710  1.00  0.00           H  
ATOM   1267 2HG  GLU A  81      23.734  55.125  45.242  1.00  0.00           H  
ATOM   1268  N   HIS A  82      27.863  53.797  43.028  1.00  0.00           N  
ATOM   1269  CA  HIS A  82      29.242  53.433  42.627  1.00  0.00           C  
ATOM   1270  C   HIS A  82      29.662  54.213  41.377  1.00  0.00           C  
ATOM   1271  O   HIS A  82      30.799  54.708  41.261  1.00  0.00           O  
ATOM   1272  CB  HIS A  82      29.360  51.929  42.359  1.00  0.00           C  
ATOM   1273  CG  HIS A  82      30.743  51.490  41.989  1.00  0.00           C  
ATOM   1274  ND1 HIS A  82      31.781  51.461  42.896  1.00  0.00           N  
ATOM   1275  CD2 HIS A  82      31.258  51.064  40.813  1.00  0.00           C  
ATOM   1276  CE1 HIS A  82      32.877  51.035  42.292  1.00  0.00           C  
ATOM   1277  NE2 HIS A  82      32.586  50.788  41.028  1.00  0.00           N  
ATOM   1278  H   HIS A  82      27.147  53.084  43.032  1.00  0.00           H  
ATOM   1279  HA  HIS A  82      29.933  53.684  43.431  1.00  0.00           H  
ATOM   1280 1HB  HIS A  82      29.052  51.376  43.247  1.00  0.00           H  
ATOM   1281 2HB  HIS A  82      28.685  51.650  41.550  1.00  0.00           H  
ATOM   1282  HD2 HIS A  82      30.720  50.960  39.870  1.00  0.00           H  
ATOM   1283  HE1 HIS A  82      33.854  50.908  42.758  1.00  0.00           H  
ATOM   1284  HE2 HIS A  82      33.231  50.450  40.329  1.00  0.00           H  
ATOM   1285  N   LEU A  83      28.705  54.258  40.447  1.00  0.00           N  
ATOM   1286  CA  LEU A  83      28.976  54.978  39.187  1.00  0.00           C  
ATOM   1287  C   LEU A  83      28.630  56.455  39.267  1.00  0.00           C  
ATOM   1288  O   LEU A  83      28.973  57.096  38.264  1.00  0.00           O  
ATOM   1289  CB  LEU A  83      28.186  54.342  38.036  1.00  0.00           C  
ATOM   1290  CG  LEU A  83      28.546  52.889  37.705  1.00  0.00           C  
ATOM   1291  CD1 LEU A  83      27.612  52.368  36.621  1.00  0.00           C  
ATOM   1292  CD2 LEU A  83      29.999  52.815  37.257  1.00  0.00           C  
ATOM   1293  H   LEU A  83      27.806  53.817  40.578  1.00  0.00           H  
ATOM   1294  HA  LEU A  83      30.040  54.901  38.967  1.00  0.00           H  
ATOM   1295 1HB  LEU A  83      27.126  54.373  38.284  1.00  0.00           H  
ATOM   1296 2HB  LEU A  83      28.344  54.936  37.136  1.00  0.00           H  
ATOM   1297  HG  LEU A  83      28.408  52.268  38.591  1.00  0.00           H  
ATOM   1298 1HD1 LEU A  83      27.868  51.334  36.386  1.00  0.00           H  
ATOM   1299 2HD1 LEU A  83      26.582  52.414  36.976  1.00  0.00           H  
ATOM   1300 3HD1 LEU A  83      27.716  52.980  35.726  1.00  0.00           H  
ATOM   1301 1HD2 LEU A  83      30.255  51.781  37.022  1.00  0.00           H  
ATOM   1302 2HD2 LEU A  83      30.138  53.434  36.370  1.00  0.00           H  
ATOM   1303 3HD2 LEU A  83      30.645  53.176  38.057  1.00  0.00           H  
ATOM   1304  N   ASP A  84      28.037  56.994  40.306  1.00  0.00           N  
ATOM   1305  CA  ASP A  84      27.641  58.387  40.495  1.00  0.00           C  
ATOM   1306  C   ASP A  84      26.756  58.871  39.354  1.00  0.00           C  
ATOM   1307  O   ASP A  84      26.955  59.956  38.708  1.00  0.00           O  
ATOM   1308  CB  ASP A  84      28.875  59.286  40.605  1.00  0.00           C  
ATOM   1309  CG  ASP A  84      28.558  60.660  41.179  1.00  0.00           C  
ATOM   1310  OD1 ASP A  84      27.578  60.780  41.875  1.00  0.00           O  
ATOM   1311  OD2 ASP A  84      29.299  61.577  40.916  1.00  0.00           O  
ATOM   1312  H   ASP A  84      27.851  56.326  41.040  1.00  0.00           H  
ATOM   1313  HA  ASP A  84      27.072  58.462  41.422  1.00  0.00           H  
ATOM   1314 1HB  ASP A  84      29.619  58.805  41.241  1.00  0.00           H  
ATOM   1315 2HB  ASP A  84      29.321  59.414  39.619  1.00  0.00           H  
ATOM   1316  N   LEU A  85      25.750  58.001  39.104  1.00  0.00           N  
ATOM   1317  CA  LEU A  85      24.786  58.307  37.995  1.00  0.00           C  
ATOM   1318  C   LEU A  85      23.814  59.398  38.509  1.00  0.00           C  
ATOM   1319  O   LEU A  85      23.291  59.379  39.611  1.00  0.00           O  
ATOM   1320  CB  LEU A  85      24.007  57.057  37.567  1.00  0.00           C  
ATOM   1321  CG  LEU A  85      24.847  55.924  36.964  1.00  0.00           C  
ATOM   1322  CD1 LEU A  85      23.957  54.718  36.696  1.00  0.00           C  
ATOM   1323  CD2 LEU A  85      25.511  56.409  35.684  1.00  0.00           C  
ATOM   1324  H   LEU A  85      25.630  57.154  39.641  1.00  0.00           H  
ATOM   1325  HA  LEU A  85      25.351  58.666  37.135  1.00  0.00           H  
ATOM   1326 1HB  LEU A  85      23.487  56.657  38.436  1.00  0.00           H  
ATOM   1327 2HB  LEU A  85      23.263  57.348  36.826  1.00  0.00           H  
ATOM   1328  HG  LEU A  85      25.614  55.620  37.678  1.00  0.00           H  
ATOM   1329 1HD1 LEU A  85      24.554  53.913  36.267  1.00  0.00           H  
ATOM   1330 2HD1 LEU A  85      23.510  54.380  37.631  1.00  0.00           H  
ATOM   1331 3HD1 LEU A  85      23.169  54.997  35.997  1.00  0.00           H  
ATOM   1332 1HD2 LEU A  85      26.109  55.604  35.256  1.00  0.00           H  
ATOM   1333 2HD2 LEU A  85      24.745  56.712  34.969  1.00  0.00           H  
ATOM   1334 3HD2 LEU A  85      26.155  57.260  35.908  1.00  0.00           H  
ATOM   1335  N   LYS A  86      23.725  60.300  37.569  1.00  0.00           N  
ATOM   1336  CA  LYS A  86      22.933  61.499  37.650  1.00  0.00           C  
ATOM   1337  C   LYS A  86      21.976  61.498  36.457  1.00  0.00           C  
ATOM   1338  O   LYS A  86      22.501  61.169  35.373  1.00  0.00           O  
ATOM   1339  CB  LYS A  86      23.817  62.747  37.655  1.00  0.00           C  
ATOM   1340  CG  LYS A  86      24.727  62.868  38.871  1.00  0.00           C  
ATOM   1341  CD  LYS A  86      25.538  64.155  38.828  1.00  0.00           C  
ATOM   1342  CE  LYS A  86      26.455  64.272  40.036  1.00  0.00           C  
ATOM   1343  NZ  LYS A  86      27.262  65.522  40.003  1.00  0.00           N  
ATOM   1344  H   LYS A  86      24.261  60.120  36.732  1.00  0.00           H  
ATOM   1345  HA  LYS A  86      22.366  61.477  38.581  1.00  0.00           H  
ATOM   1346 1HB  LYS A  86      24.446  62.751  36.765  1.00  0.00           H  
ATOM   1347 2HB  LYS A  86      23.190  63.638  37.617  1.00  0.00           H  
ATOM   1348 1HG  LYS A  86      24.123  62.859  39.779  1.00  0.00           H  
ATOM   1349 2HG  LYS A  86      25.409  62.020  38.901  1.00  0.00           H  
ATOM   1350 1HD  LYS A  86      26.142  64.174  37.920  1.00  0.00           H  
ATOM   1351 2HD  LYS A  86      24.863  65.010  38.812  1.00  0.00           H  
ATOM   1352 1HE  LYS A  86      25.859  64.263  40.947  1.00  0.00           H  
ATOM   1353 2HE  LYS A  86      27.133  63.419  40.063  1.00  0.00           H  
ATOM   1354 1HZ  LYS A  86      27.856  65.562  40.819  1.00  0.00           H  
ATOM   1355 2HZ  LYS A  86      27.834  65.533  39.170  1.00  0.00           H  
ATOM   1356 3HZ  LYS A  86      26.645  66.322  39.997  1.00  0.00           H  
ATOM   1357  N   GLU A  87      20.736  61.902  36.788  1.00  0.00           N  
ATOM   1358  CA  GLU A  87      19.719  62.026  35.710  1.00  0.00           C  
ATOM   1359  C   GLU A  87      19.539  60.813  34.823  1.00  0.00           C  
ATOM   1360  O   GLU A  87      19.421  60.882  33.583  1.00  0.00           O  
ATOM   1361  CB  GLU A  87      20.061  63.219  34.815  1.00  0.00           C  
ATOM   1362  CG  GLU A  87      20.073  64.561  35.533  1.00  0.00           C  
ATOM   1363  CD  GLU A  87      20.326  65.718  34.607  1.00  0.00           C  
ATOM   1364  OE1 GLU A  87      20.605  65.483  33.455  1.00  0.00           O  
ATOM   1365  OE2 GLU A  87      20.240  66.838  35.051  1.00  0.00           O  
ATOM   1366  H   GLU A  87      20.475  62.122  37.738  1.00  0.00           H  
ATOM   1367  HA  GLU A  87      18.745  62.195  36.171  1.00  0.00           H  
ATOM   1368 1HB  GLU A  87      21.045  63.069  34.369  1.00  0.00           H  
ATOM   1369 2HB  GLU A  87      19.339  63.282  34.001  1.00  0.00           H  
ATOM   1370 1HG  GLU A  87      19.112  64.707  36.024  1.00  0.00           H  
ATOM   1371 2HG  GLU A  87      20.844  64.542  36.302  1.00  0.00           H  
ATOM   1372  N   VAL A  88      19.582  59.698  35.492  1.00  0.00           N  
ATOM   1373  CA  VAL A  88      19.465  58.360  34.914  1.00  0.00           C  
ATOM   1374  C   VAL A  88      17.993  57.973  34.639  1.00  0.00           C  
ATOM   1375  O   VAL A  88      17.087  58.406  35.301  1.00  0.00           O  
ATOM   1376  CB  VAL A  88      20.098  57.325  35.863  1.00  0.00           C  
ATOM   1377  CG1 VAL A  88      19.286  57.210  37.144  1.00  0.00           C  
ATOM   1378  CG2 VAL A  88      20.199  55.977  35.165  1.00  0.00           C  
ATOM   1379  H   VAL A  88      19.707  59.794  36.490  1.00  0.00           H  
ATOM   1380  HA  VAL A  88      20.001  58.345  33.964  1.00  0.00           H  
ATOM   1381  HB  VAL A  88      21.095  57.665  36.144  1.00  0.00           H  
ATOM   1382 1HG1 VAL A  88      19.747  56.474  37.803  1.00  0.00           H  
ATOM   1383 2HG1 VAL A  88      19.257  58.178  37.645  1.00  0.00           H  
ATOM   1384 3HG1 VAL A  88      18.271  56.894  36.904  1.00  0.00           H  
ATOM   1385 1HG2 VAL A  88      20.648  55.250  35.842  1.00  0.00           H  
ATOM   1386 2HG2 VAL A  88      19.203  55.640  34.879  1.00  0.00           H  
ATOM   1387 3HG2 VAL A  88      20.819  56.074  34.274  1.00  0.00           H  
ATOM   1388  N   THR A  89      17.844  57.137  33.633  1.00  0.00           N  
ATOM   1389  CA  THR A  89      16.608  56.506  33.233  1.00  0.00           C  
ATOM   1390  C   THR A  89      16.756  55.070  33.709  1.00  0.00           C  
ATOM   1391  O   THR A  89      17.765  54.352  33.501  1.00  0.00           O  
ATOM   1392  CB  THR A  89      16.361  56.577  31.715  1.00  0.00           C  
ATOM   1393  OG1 THR A  89      16.283  57.948  31.304  1.00  0.00           O  
ATOM   1394  CG2 THR A  89      15.066  55.868  31.351  1.00  0.00           C  
ATOM   1395  H   THR A  89      18.688  56.939  33.114  1.00  0.00           H  
ATOM   1396  HA  THR A  89      15.782  57.022  33.723  1.00  0.00           H  
ATOM   1397  HB  THR A  89      17.189  56.101  31.189  1.00  0.00           H  
ATOM   1398  HG1 THR A  89      17.108  58.392  31.515  1.00  0.00           H  
ATOM   1399 1HG2 THR A  89      14.908  55.928  30.274  1.00  0.00           H  
ATOM   1400 2HG2 THR A  89      15.126  54.822  31.652  1.00  0.00           H  
ATOM   1401 3HG2 THR A  89      14.233  56.345  31.866  1.00  0.00           H  
ATOM   1402  N   LEU A  90      15.795  54.556  34.443  1.00  0.00           N  
ATOM   1403  CA  LEU A  90      15.727  53.172  34.933  1.00  0.00           C  
ATOM   1404  C   LEU A  90      14.646  52.430  34.104  1.00  0.00           C  
ATOM   1405  O   LEU A  90      13.443  52.781  34.077  1.00  0.00           O  
ATOM   1406  CB  LEU A  90      15.387  53.135  36.428  1.00  0.00           C  
ATOM   1407  CG  LEU A  90      16.372  53.861  37.353  1.00  0.00           C  
ATOM   1408  CD1 LEU A  90      15.860  53.806  38.786  1.00  0.00           C  
ATOM   1409  CD2 LEU A  90      17.745  53.217  37.238  1.00  0.00           C  
ATOM   1410  H   LEU A  90      15.050  55.197  34.674  1.00  0.00           H  
ATOM   1411  HA  LEU A  90      16.702  52.707  34.790  1.00  0.00           H  
ATOM   1412 1HB  LEU A  90      14.405  53.584  36.572  1.00  0.00           H  
ATOM   1413 2HB  LEU A  90      15.338  52.094  36.748  1.00  0.00           H  
ATOM   1414  HG  LEU A  90      16.438  54.910  37.062  1.00  0.00           H  
ATOM   1415 1HD1 LEU A  90      16.560  54.323  39.443  1.00  0.00           H  
ATOM   1416 2HD1 LEU A  90      14.885  54.291  38.842  1.00  0.00           H  
ATOM   1417 3HD1 LEU A  90      15.767  52.767  39.099  1.00  0.00           H  
ATOM   1418 1HD2 LEU A  90      18.446  53.733  37.895  1.00  0.00           H  
ATOM   1419 2HD2 LEU A  90      17.681  52.168  37.530  1.00  0.00           H  
ATOM   1420 3HD2 LEU A  90      18.095  53.286  36.208  1.00  0.00           H  
ATOM   1421  N   VAL A  91      15.064  51.368  33.428  1.00  0.00           N  
ATOM   1422  CA  VAL A  91      14.163  50.547  32.609  1.00  0.00           C  
ATOM   1423  C   VAL A  91      14.240  49.115  33.203  1.00  0.00           C  
ATOM   1424  O   VAL A  91      15.356  48.575  33.250  1.00  0.00           O  
ATOM   1425  CB  VAL A  91      14.584  50.551  31.127  1.00  0.00           C  
ATOM   1426  CG1 VAL A  91      13.657  49.665  30.308  1.00  0.00           C  
ATOM   1427  CG2 VAL A  91      14.581  51.975  30.592  1.00  0.00           C  
ATOM   1428  H   VAL A  91      16.042  51.120  33.483  1.00  0.00           H  
ATOM   1429  HA  VAL A  91      13.157  50.964  32.677  1.00  0.00           H  
ATOM   1430  HB  VAL A  91      15.586  50.132  31.043  1.00  0.00           H  
ATOM   1431 1HG1 VAL A  91      13.969  49.679  29.264  1.00  0.00           H  
ATOM   1432 2HG1 VAL A  91      13.702  48.644  30.686  1.00  0.00           H  
ATOM   1433 3HG1 VAL A  91      12.635  50.037  30.386  1.00  0.00           H  
ATOM   1434 1HG2 VAL A  91      14.880  51.970  29.544  1.00  0.00           H  
ATOM   1435 2HG2 VAL A  91      13.579  52.396  30.682  1.00  0.00           H  
ATOM   1436 3HG2 VAL A  91      15.282  52.581  31.167  1.00  0.00           H  
ATOM   1437  N   GLY A  92      13.060  48.611  33.608  1.00  0.00           N  
ATOM   1438  CA  GLY A  92      13.000  47.239  34.161  1.00  0.00           C  
ATOM   1439  C   GLY A  92      12.107  46.431  33.215  1.00  0.00           C  
ATOM   1440  O   GLY A  92      11.200  46.972  32.564  1.00  0.00           O  
ATOM   1441  H   GLY A  92      12.210  49.152  33.542  1.00  0.00           H  
ATOM   1442 1HA  GLY A  92      14.008  46.828  34.226  1.00  0.00           H  
ATOM   1443 2HA  GLY A  92      12.601  47.272  35.174  1.00  0.00           H  
ATOM   1444  N   PHE A  93      12.406  45.169  33.071  1.00  0.00           N  
ATOM   1445  CA  PHE A  93      11.671  44.199  32.274  1.00  0.00           C  
ATOM   1446  C   PHE A  93      11.286  43.082  33.257  1.00  0.00           C  
ATOM   1447  O   PHE A  93      12.173  42.548  33.901  1.00  0.00           O  
ATOM   1448  CB  PHE A  93      12.511  43.658  31.115  1.00  0.00           C  
ATOM   1449  CG  PHE A  93      11.789  42.657  30.259  1.00  0.00           C  
ATOM   1450  CD1 PHE A  93      11.276  43.022  29.023  1.00  0.00           C  
ATOM   1451  CD2 PHE A  93      11.620  41.349  30.688  1.00  0.00           C  
ATOM   1452  CE1 PHE A  93      10.611  42.102  28.235  1.00  0.00           C  
ATOM   1453  CE2 PHE A  93      10.957  40.427  29.901  1.00  0.00           C  
ATOM   1454  CZ  PHE A  93      10.452  40.804  28.673  1.00  0.00           C  
ATOM   1455  H   PHE A  93      13.230  44.870  33.573  1.00  0.00           H  
ATOM   1456  HA  PHE A  93      10.794  44.691  31.852  1.00  0.00           H  
ATOM   1457 1HB  PHE A  93      12.828  44.484  30.480  1.00  0.00           H  
ATOM   1458 2HB  PHE A  93      13.410  43.184  31.508  1.00  0.00           H  
ATOM   1459  HD1 PHE A  93      11.403  44.047  28.676  1.00  0.00           H  
ATOM   1460  HD2 PHE A  93      12.019  41.051  31.658  1.00  0.00           H  
ATOM   1461  HE1 PHE A  93      10.213  42.402  27.266  1.00  0.00           H  
ATOM   1462  HE2 PHE A  93      10.832  39.402  30.250  1.00  0.00           H  
ATOM   1463  HZ  PHE A  93       9.928  40.079  28.053  1.00  0.00           H  
ATOM   1464  N   SER A  94      10.010  42.753  33.305  1.00  0.00           N  
ATOM   1465  CA  SER A  94       9.490  41.674  34.200  1.00  0.00           C  
ATOM   1466  C   SER A  94       9.991  41.905  35.652  1.00  0.00           C  
ATOM   1467  O   SER A  94       9.677  42.953  36.338  1.00  0.00           O  
ATOM   1468  CB  SER A  94       9.935  40.311  33.707  1.00  0.00           C  
ATOM   1469  OG  SER A  94       9.238  39.288  34.364  1.00  0.00           O  
ATOM   1470  H   SER A  94       9.364  43.254  32.711  1.00  0.00           H  
ATOM   1471  HA  SER A  94       8.400  41.709  34.187  1.00  0.00           H  
ATOM   1472 1HB  SER A  94       9.766  40.239  32.633  1.00  0.00           H  
ATOM   1473 2HB  SER A  94      11.004  40.193  33.879  1.00  0.00           H  
ATOM   1474  HG  SER A  94       8.639  39.725  34.974  1.00  0.00           H  
ATOM   1475  N   MET A  95      10.776  40.941  36.178  1.00  0.00           N  
ATOM   1476  CA  MET A  95      11.351  41.033  37.537  1.00  0.00           C  
ATOM   1477  C   MET A  95      11.976  42.411  37.795  1.00  0.00           C  
ATOM   1478  O   MET A  95      11.811  42.959  38.887  1.00  0.00           O  
ATOM   1479  CB  MET A  95      12.392  39.935  37.745  1.00  0.00           C  
ATOM   1480  CG  MET A  95      12.868  39.783  39.183  1.00  0.00           C  
ATOM   1481  SD  MET A  95      11.579  39.160  40.280  1.00  0.00           S  
ATOM   1482  CE  MET A  95      11.054  40.673  41.080  1.00  0.00           C  
ATOM   1483  H   MET A  95      10.974  40.127  35.614  1.00  0.00           H  
ATOM   1484  HA  MET A  95      10.549  40.897  38.262  1.00  0.00           H  
ATOM   1485 1HB  MET A  95      11.980  38.978  37.428  1.00  0.00           H  
ATOM   1486 2HB  MET A  95      13.265  40.138  37.124  1.00  0.00           H  
ATOM   1487 1HG  MET A  95      13.712  39.095  39.216  1.00  0.00           H  
ATOM   1488 2HG  MET A  95      13.203  40.750  39.560  1.00  0.00           H  
ATOM   1489 1HE  MET A  95      10.258  40.452  41.790  1.00  0.00           H  
ATOM   1490 2HE  MET A  95      11.899  41.119  41.607  1.00  0.00           H  
ATOM   1491 3HE  MET A  95      10.686  41.373  40.329  1.00  0.00           H  
ATOM   1492  N   GLY A  96      12.680  42.959  36.800  1.00  0.00           N  
ATOM   1493  CA  GLY A  96      13.348  44.267  36.860  1.00  0.00           C  
ATOM   1494  C   GLY A  96      12.367  45.352  37.196  1.00  0.00           C  
ATOM   1495  O   GLY A  96      12.844  46.365  37.752  1.00  0.00           O  
ATOM   1496  H   GLY A  96      12.743  42.413  35.953  1.00  0.00           H  
ATOM   1497 1HA  GLY A  96      14.140  44.237  37.609  1.00  0.00           H  
ATOM   1498 2HA  GLY A  96      13.821  44.478  35.902  1.00  0.00           H  
ATOM   1499  N   GLY A  97      11.078  45.207  36.846  1.00  0.00           N  
ATOM   1500  CA  GLY A  97      10.143  46.305  37.209  1.00  0.00           C  
ATOM   1501  C   GLY A  97       9.927  46.393  38.741  1.00  0.00           C  
ATOM   1502  O   GLY A  97       9.474  47.477  39.273  1.00  0.00           O  
ATOM   1503  H   GLY A  97      10.721  44.399  36.356  1.00  0.00           H  
ATOM   1504 1HA  GLY A  97      10.536  47.254  36.844  1.00  0.00           H  
ATOM   1505 2HA  GLY A  97       9.185  46.144  36.717  1.00  0.00           H  
ATOM   1506  N   GLY A  98      10.263  45.287  39.444  1.00  0.00           N  
ATOM   1507  CA  GLY A  98      10.133  45.283  40.944  1.00  0.00           C  
ATOM   1508  C   GLY A  98      11.271  46.166  41.514  1.00  0.00           C  
ATOM   1509  O   GLY A  98      11.044  46.936  42.476  1.00  0.00           O  
ATOM   1510  H   GLY A  98      10.602  44.458  38.977  1.00  0.00           H  
ATOM   1511 1HA  GLY A  98       9.151  45.664  41.225  1.00  0.00           H  
ATOM   1512 2HA  GLY A  98      10.198  44.260  41.312  1.00  0.00           H  
ATOM   1513  N   ASP A  99      12.470  46.106  40.946  1.00  0.00           N  
ATOM   1514  CA  ASP A  99      13.590  46.924  41.331  1.00  0.00           C  
ATOM   1515  C   ASP A  99      13.233  48.422  41.134  1.00  0.00           C  
ATOM   1516  O   ASP A  99      13.452  49.270  42.026  1.00  0.00           O  
ATOM   1517  CB  ASP A  99      14.828  46.548  40.513  1.00  0.00           C  
ATOM   1518  CG  ASP A  99      15.409  45.196  40.905  1.00  0.00           C  
ATOM   1519  OD1 ASP A  99      15.077  44.713  41.961  1.00  0.00           O  
ATOM   1520  OD2 ASP A  99      16.179  44.661  40.144  1.00  0.00           O  
ATOM   1521  H   ASP A  99      12.583  45.437  40.198  1.00  0.00           H  
ATOM   1522  HA  ASP A  99      13.801  46.748  42.386  1.00  0.00           H  
ATOM   1523 1HB  ASP A  99      14.570  46.523  39.454  1.00  0.00           H  
ATOM   1524 2HB  ASP A  99      15.597  47.310  40.645  1.00  0.00           H  
ATOM   1525  N   VAL A 100      12.790  48.786  39.934  1.00  0.00           N  
ATOM   1526  CA  VAL A 100      12.420  50.189  39.607  1.00  0.00           C  
ATOM   1527  C   VAL A 100      11.445  50.732  40.660  1.00  0.00           C  
ATOM   1528  O   VAL A 100      11.782  51.802  41.239  1.00  0.00           O  
ATOM   1529  CB  VAL A 100      11.769  50.276  38.214  1.00  0.00           C  
ATOM   1530  CG1 VAL A 100      11.196  51.665  37.979  1.00  0.00           C  
ATOM   1531  CG2 VAL A 100      12.789  49.925  37.142  1.00  0.00           C  
ATOM   1532  H   VAL A 100      12.704  48.076  39.221  1.00  0.00           H  
ATOM   1533  HA  VAL A 100      13.328  50.794  39.601  1.00  0.00           H  
ATOM   1534  HB  VAL A 100      10.936  49.573  38.168  1.00  0.00           H  
ATOM   1535 1HG1 VAL A 100      10.739  51.708  36.990  1.00  0.00           H  
ATOM   1536 2HG1 VAL A 100      10.442  51.880  38.736  1.00  0.00           H  
ATOM   1537 3HG1 VAL A 100      11.995  52.404  38.042  1.00  0.00           H  
ATOM   1538 1HG2 VAL A 100      12.322  49.988  36.160  1.00  0.00           H  
ATOM   1539 2HG2 VAL A 100      13.624  50.624  37.192  1.00  0.00           H  
ATOM   1540 3HG2 VAL A 100      13.155  48.911  37.306  1.00  0.00           H  
ATOM   1541  N   ALA A 101      10.335  50.062  41.007  1.00  0.00           N  
ATOM   1542  CA  ALA A 101       9.337  50.559  42.005  1.00  0.00           C  
ATOM   1543  C   ALA A 101       9.854  50.734  43.435  1.00  0.00           C  
ATOM   1544  O   ALA A 101       9.682  51.789  44.078  1.00  0.00           O  
ATOM   1545  CB  ALA A 101       8.136  49.624  42.033  1.00  0.00           C  
ATOM   1546  H   ALA A 101      10.180  49.171  40.558  1.00  0.00           H  
ATOM   1547  HA  ALA A 101       9.013  51.552  41.694  1.00  0.00           H  
ATOM   1548 1HB  ALA A 101       7.410  49.987  42.760  1.00  0.00           H  
ATOM   1549 2HB  ALA A 101       7.676  49.593  41.045  1.00  0.00           H  
ATOM   1550 3HB  ALA A 101       8.461  48.624  42.314  1.00  0.00           H  
ATOM   1551  N   ARG A 102      10.511  49.591  43.783  1.00  0.00           N  
ATOM   1552  CA  ARG A 102      11.129  49.540  45.122  1.00  0.00           C  
ATOM   1553  C   ARG A 102      12.261  50.574  45.321  1.00  0.00           C  
ATOM   1554  O   ARG A 102      12.339  51.232  46.391  1.00  0.00           O  
ATOM   1555  CB  ARG A 102      11.685  48.148  45.382  1.00  0.00           C  
ATOM   1556  CG  ARG A 102      12.338  47.964  46.743  1.00  0.00           C  
ATOM   1557  CD  ARG A 102      11.359  48.125  47.848  1.00  0.00           C  
ATOM   1558  NE  ARG A 102      11.970  47.906  49.149  1.00  0.00           N  
ATOM   1559  CZ  ARG A 102      11.363  48.141  50.329  1.00  0.00           C  
ATOM   1560  NH1 ARG A 102      10.131  48.602  50.354  1.00  0.00           N  
ATOM   1561  NH2 ARG A 102      12.005  47.910  51.461  1.00  0.00           N  
ATOM   1562  H   ARG A 102      10.592  48.790  43.173  1.00  0.00           H  
ATOM   1563  HA  ARG A 102      10.362  49.760  45.866  1.00  0.00           H  
ATOM   1564 1HB  ARG A 102      10.883  47.415  45.299  1.00  0.00           H  
ATOM   1565 2HB  ARG A 102      12.429  47.905  44.623  1.00  0.00           H  
ATOM   1566 1HG  ARG A 102      12.767  46.963  46.808  1.00  0.00           H  
ATOM   1567 2HG  ARG A 102      13.126  48.706  46.871  1.00  0.00           H  
ATOM   1568 1HD  ARG A 102      10.952  49.135  47.828  1.00  0.00           H  
ATOM   1569 2HD  ARG A 102      10.551  47.405  47.726  1.00  0.00           H  
ATOM   1570  HE  ARG A 102      12.917  47.552  49.171  1.00  0.00           H  
ATOM   1571 1HH1 ARG A 102       9.641  48.779  49.489  1.00  0.00           H  
ATOM   1572 2HH1 ARG A 102       9.676  48.778  51.238  1.00  0.00           H  
ATOM   1573 1HH2 ARG A 102      12.951  47.556  51.441  1.00  0.00           H  
ATOM   1574 2HH2 ARG A 102      11.550  48.086  52.344  1.00  0.00           H  
ATOM   1575  N   TYR A 103      13.161  50.786  44.383  1.00  0.00           N  
ATOM   1576  CA  TYR A 103      14.239  51.790  44.516  1.00  0.00           C  
ATOM   1577  C   TYR A 103      13.662  53.220  44.616  1.00  0.00           C  
ATOM   1578  O   TYR A 103      13.963  54.092  45.483  1.00  0.00           O  
ATOM   1579  CB  TYR A 103      15.211  51.691  43.338  1.00  0.00           C  
ATOM   1580  CG  TYR A 103      16.320  52.719  43.374  1.00  0.00           C  
ATOM   1581  CD1 TYR A 103      17.408  52.536  44.215  1.00  0.00           C  
ATOM   1582  CD2 TYR A 103      16.250  53.844  42.565  1.00  0.00           C  
ATOM   1583  CE1 TYR A 103      18.421  53.475  44.248  1.00  0.00           C  
ATOM   1584  CE2 TYR A 103      17.263  54.782  42.598  1.00  0.00           C  
ATOM   1585  CZ  TYR A 103      18.345  54.601  43.435  1.00  0.00           C  
ATOM   1586  OH  TYR A 103      19.354  55.535  43.468  1.00  0.00           O  
ATOM   1587  H   TYR A 103      13.104  50.234  43.539  1.00  0.00           H  
ATOM   1588  HA  TYR A 103      14.787  51.590  45.437  1.00  0.00           H  
ATOM   1589 1HB  TYR A 103      15.665  50.700  43.323  1.00  0.00           H  
ATOM   1590 2HB  TYR A 103      14.663  51.814  42.404  1.00  0.00           H  
ATOM   1591  HD1 TYR A 103      17.463  51.652  44.851  1.00  0.00           H  
ATOM   1592  HD2 TYR A 103      15.395  53.988  41.905  1.00  0.00           H  
ATOM   1593  HE1 TYR A 103      19.275  53.331  44.909  1.00  0.00           H  
ATOM   1594  HE2 TYR A 103      17.207  55.667  41.963  1.00  0.00           H  
ATOM   1595  HH  TYR A 103      19.152  56.245  42.854  1.00  0.00           H  
ATOM   1596  N   ILE A 104      12.791  53.579  43.678  1.00  0.00           N  
ATOM   1597  CA  ILE A 104      12.155  54.896  43.606  1.00  0.00           C  
ATOM   1598  C   ILE A 104      11.432  55.198  44.931  1.00  0.00           C  
ATOM   1599  O   ILE A 104      11.580  56.327  45.520  1.00  0.00           O  
ATOM   1600  CB  ILE A 104      11.159  54.969  42.434  1.00  0.00           C  
ATOM   1601  CG1 ILE A 104      11.903  54.912  41.097  1.00  0.00           C  
ATOM   1602  CG2 ILE A 104      10.321  56.235  42.527  1.00  0.00           C  
ATOM   1603  CD1 ILE A 104      11.000  54.689  39.905  1.00  0.00           C  
ATOM   1604  H   ILE A 104      12.566  52.885  42.979  1.00  0.00           H  
ATOM   1605  HA  ILE A 104      12.929  55.645  43.445  1.00  0.00           H  
ATOM   1606  HB  ILE A 104      10.498  54.104  42.464  1.00  0.00           H  
ATOM   1607 1HG1 ILE A 104      12.447  55.844  40.944  1.00  0.00           H  
ATOM   1608 2HG1 ILE A 104      12.637  54.106  41.123  1.00  0.00           H  
ATOM   1609 1HG2 ILE A 104       9.623  56.271  41.691  1.00  0.00           H  
ATOM   1610 2HG2 ILE A 104       9.765  56.235  43.464  1.00  0.00           H  
ATOM   1611 3HG2 ILE A 104      10.974  57.107  42.493  1.00  0.00           H  
ATOM   1612 1HD1 ILE A 104      11.600  54.660  38.995  1.00  0.00           H  
ATOM   1613 2HD1 ILE A 104      10.471  53.743  40.022  1.00  0.00           H  
ATOM   1614 3HD1 ILE A 104      10.279  55.503  39.838  1.00  0.00           H  
ATOM   1615  N   ALA A 105      10.654  54.182  45.331  1.00  0.00           N  
ATOM   1616  CA  ALA A 105       9.879  54.264  46.566  1.00  0.00           C  
ATOM   1617  C   ALA A 105      10.771  54.470  47.797  1.00  0.00           C  
ATOM   1618  O   ALA A 105      10.461  55.425  48.564  1.00  0.00           O  
ATOM   1619  CB  ALA A 105       9.034  53.010  46.733  1.00  0.00           C  
ATOM   1620  H   ALA A 105      10.600  53.343  44.771  1.00  0.00           H  
ATOM   1621  HA  ALA A 105       9.221  55.131  46.496  1.00  0.00           H  
ATOM   1622 1HB  ALA A 105       8.459  53.079  47.657  1.00  0.00           H  
ATOM   1623 2HB  ALA A 105       8.352  52.915  45.888  1.00  0.00           H  
ATOM   1624 3HB  ALA A 105       9.683  52.137  46.775  1.00  0.00           H  
ATOM   1625  N   ARG A 106      11.807  53.668  48.018  1.00  0.00           N  
ATOM   1626  CA  ARG A 106      12.658  53.784  49.190  1.00  0.00           C  
ATOM   1627  C   ARG A 106      13.717  54.857  49.145  1.00  0.00           C  
ATOM   1628  O   ARG A 106      13.907  55.634  50.089  1.00  0.00           O  
ATOM   1629  CB  ARG A 106      13.351  52.453  49.441  1.00  0.00           C  
ATOM   1630  CG  ARG A 106      14.268  52.428  50.654  1.00  0.00           C  
ATOM   1631  CD  ARG A 106      13.516  52.655  51.915  1.00  0.00           C  
ATOM   1632  NE  ARG A 106      14.381  52.588  53.082  1.00  0.00           N  
ATOM   1633  CZ  ARG A 106      14.014  52.945  54.328  1.00  0.00           C  
ATOM   1634  NH1 ARG A 106      12.798  53.390  54.553  1.00  0.00           N  
ATOM   1635  NH2 ARG A 106      14.876  52.847  55.325  1.00  0.00           N  
ATOM   1636  H   ARG A 106      12.004  52.949  47.336  1.00  0.00           H  
ATOM   1637  HA  ARG A 106      12.033  54.031  50.049  1.00  0.00           H  
ATOM   1638 1HB  ARG A 106      12.603  51.674  49.578  1.00  0.00           H  
ATOM   1639 2HB  ARG A 106      13.949  52.184  48.571  1.00  0.00           H  
ATOM   1640 1HG  ARG A 106      14.760  51.458  50.719  1.00  0.00           H  
ATOM   1641 2HG  ARG A 106      15.020  53.212  50.558  1.00  0.00           H  
ATOM   1642 1HD  ARG A 106      13.053  53.641  51.890  1.00  0.00           H  
ATOM   1643 2HD  ARG A 106      12.743  51.894  52.020  1.00  0.00           H  
ATOM   1644  HE  ARG A 106      15.325  52.250  52.949  1.00  0.00           H  
ATOM   1645 1HH1 ARG A 106      12.138  53.465  53.791  1.00  0.00           H  
ATOM   1646 2HH1 ARG A 106      12.522  53.658  55.487  1.00  0.00           H  
ATOM   1647 1HH2 ARG A 106      15.812  52.505  55.152  1.00  0.00           H  
ATOM   1648 2HH2 ARG A 106      14.601  53.114  56.258  1.00  0.00           H  
ATOM   1649  N   HIS A 107      14.452  54.889  48.048  1.00  0.00           N  
ATOM   1650  CA  HIS A 107      15.545  55.860  47.893  1.00  0.00           C  
ATOM   1651  C   HIS A 107      15.180  57.179  47.273  1.00  0.00           C  
ATOM   1652  O   HIS A 107      16.037  58.113  47.291  1.00  0.00           O  
ATOM   1653  CB  HIS A 107      16.671  55.244  47.057  1.00  0.00           C  
ATOM   1654  CG  HIS A 107      17.360  54.096  47.728  1.00  0.00           C  
ATOM   1655  ND1 HIS A 107      16.821  52.827  47.769  1.00  0.00           N  
ATOM   1656  CD2 HIS A 107      18.541  54.025  48.384  1.00  0.00           C  
ATOM   1657  CE1 HIS A 107      17.644  52.025  48.422  1.00  0.00           C  
ATOM   1658  NE2 HIS A 107      18.694  52.727  48.806  1.00  0.00           N  
ATOM   1659  H   HIS A 107      14.263  54.237  47.300  1.00  0.00           H  
ATOM   1660  HA  HIS A 107      15.944  56.118  48.874  1.00  0.00           H  
ATOM   1661 1HB  HIS A 107      16.268  54.892  46.106  1.00  0.00           H  
ATOM   1662 2HB  HIS A 107      17.417  56.006  46.833  1.00  0.00           H  
ATOM   1663  HD2 HIS A 107      19.241  54.846  48.548  1.00  0.00           H  
ATOM   1664  HE1 HIS A 107      17.483  50.964  48.612  1.00  0.00           H  
ATOM   1665  HE2 HIS A 107      19.485  52.373  49.325  1.00  0.00           H  
ATOM   1666  N   GLY A 108      14.011  57.330  46.638  1.00  0.00           N  
ATOM   1667  CA  GLY A 108      13.750  58.677  46.027  1.00  0.00           C  
ATOM   1668  C   GLY A 108      14.397  58.698  44.639  1.00  0.00           C  
ATOM   1669  O   GLY A 108      15.172  57.899  44.157  1.00  0.00           O  
ATOM   1670  H   GLY A 108      13.312  56.606  46.549  1.00  0.00           H  
ATOM   1671 1HA  GLY A 108      12.675  58.847  45.967  1.00  0.00           H  
ATOM   1672 2HA  GLY A 108      14.163  59.454  46.669  1.00  0.00           H  
ATOM   1673  N   SER A 109      13.993  59.796  44.027  1.00  0.00           N  
ATOM   1674  CA  SER A 109      14.341  60.106  42.606  1.00  0.00           C  
ATOM   1675  C   SER A 109      15.388  61.176  42.456  1.00  0.00           C  
ATOM   1676  O   SER A 109      15.457  61.738  41.357  1.00  0.00           O  
ATOM   1677  CB  SER A 109      13.104  60.541  41.845  1.00  0.00           C  
ATOM   1678  OG  SER A 109      12.540  61.689  42.418  1.00  0.00           O  
ATOM   1679  H   SER A 109      13.425  60.449  44.548  1.00  0.00           H  
ATOM   1680  HA  SER A 109      14.738  59.202  42.142  1.00  0.00           H  
ATOM   1681 1HB  SER A 109      13.367  60.741  40.807  1.00  0.00           H  
ATOM   1682 2HB  SER A 109      12.373  59.734  41.847  1.00  0.00           H  
ATOM   1683  HG  SER A 109      11.804  61.383  42.953  1.00  0.00           H  
ATOM   1684  N   ALA A 110      16.300  61.505  43.367  1.00  0.00           N  
ATOM   1685  CA  ALA A 110      17.371  62.475  43.120  1.00  0.00           C  
ATOM   1686  C   ALA A 110      18.301  62.129  41.937  1.00  0.00           C  
ATOM   1687  O   ALA A 110      18.699  63.108  41.204  1.00  0.00           O  
ATOM   1688  CB  ALA A 110      18.197  62.638  44.388  1.00  0.00           C  
ATOM   1689  H   ALA A 110      16.241  61.057  44.270  1.00  0.00           H  
ATOM   1690  HA  ALA A 110      16.911  63.428  42.860  1.00  0.00           H  
ATOM   1691 1HB  ALA A 110      18.996  63.359  44.211  1.00  0.00           H  
ATOM   1692 2HB  ALA A 110      17.557  62.996  45.195  1.00  0.00           H  
ATOM   1693 3HB  ALA A 110      18.629  61.679  44.666  1.00  0.00           H  
ATOM   1694  N   ARG A 111      18.695  60.881  41.687  1.00  0.00           N  
ATOM   1695  CA  ARG A 111      19.536  60.563  40.514  1.00  0.00           C  
ATOM   1696  C   ARG A 111      18.787  60.201  39.235  1.00  0.00           C  
ATOM   1697  O   ARG A 111      19.407  60.033  38.194  1.00  0.00           O  
ATOM   1698  CB  ARG A 111      20.467  59.408  40.853  1.00  0.00           C  
ATOM   1699  CG  ARG A 111      21.697  59.793  41.658  1.00  0.00           C  
ATOM   1700  CD  ARG A 111      21.410  59.834  43.115  1.00  0.00           C  
ATOM   1701  NE  ARG A 111      21.146  58.509  43.653  1.00  0.00           N  
ATOM   1702  CZ  ARG A 111      20.671  58.267  44.890  1.00  0.00           C  
ATOM   1703  NH1 ARG A 111      20.412  59.267  45.703  1.00  0.00           N  
ATOM   1704  NH2 ARG A 111      20.464  57.023  45.287  1.00  0.00           N  
ATOM   1705  H   ARG A 111      18.416  60.136  42.309  1.00  0.00           H  
ATOM   1706  HA  ARG A 111      20.133  61.442  40.268  1.00  0.00           H  
ATOM   1707 1HB  ARG A 111      19.922  58.657  41.423  1.00  0.00           H  
ATOM   1708 2HB  ARG A 111      20.810  58.935  39.933  1.00  0.00           H  
ATOM   1709 1HG  ARG A 111      22.489  59.064  41.485  1.00  0.00           H  
ATOM   1710 2HG  ARG A 111      22.040  60.781  41.349  1.00  0.00           H  
ATOM   1711 1HD  ARG A 111      22.266  60.252  43.643  1.00  0.00           H  
ATOM   1712 2HD  ARG A 111      20.534  60.456  43.295  1.00  0.00           H  
ATOM   1713  HE  ARG A 111      21.333  57.714  43.057  1.00  0.00           H  
ATOM   1714 1HH1 ARG A 111      20.570  60.218  45.400  1.00  0.00           H  
ATOM   1715 2HH1 ARG A 111      20.056  59.085  46.630  1.00  0.00           H  
ATOM   1716 1HH2 ARG A 111      20.663  56.254  44.662  1.00  0.00           H  
ATOM   1717 2HH2 ARG A 111      20.108  56.841  46.213  1.00  0.00           H  
ATOM   1718  N   VAL A 112      17.489  60.112  39.317  1.00  0.00           N  
ATOM   1719  CA  VAL A 112      16.531  59.636  38.357  1.00  0.00           C  
ATOM   1720  C   VAL A 112      15.711  60.638  37.545  1.00  0.00           C  
ATOM   1721  O   VAL A 112      14.914  61.406  38.155  1.00  0.00           O  
ATOM   1722  CB  VAL A 112      15.544  58.721  39.106  1.00  0.00           C  
ATOM   1723  CG1 VAL A 112      14.471  58.206  38.158  1.00  0.00           C  
ATOM   1724  CG2 VAL A 112      16.296  57.565  39.749  1.00  0.00           C  
ATOM   1725  H   VAL A 112      17.164  60.442  40.214  1.00  0.00           H  
ATOM   1726  HA  VAL A 112      17.061  59.069  37.591  1.00  0.00           H  
ATOM   1727  HB  VAL A 112      15.039  59.301  39.878  1.00  0.00           H  
ATOM   1728 1HG1 VAL A 112      13.782  57.561  38.705  1.00  0.00           H  
ATOM   1729 2HG1 VAL A 112      13.923  59.048  37.738  1.00  0.00           H  
ATOM   1730 3HG1 VAL A 112      14.938  57.638  37.354  1.00  0.00           H  
ATOM   1731 1HG2 VAL A 112      15.592  56.923  40.277  1.00  0.00           H  
ATOM   1732 2HG2 VAL A 112      16.806  56.988  38.977  1.00  0.00           H  
ATOM   1733 3HG2 VAL A 112      17.030  57.956  40.454  1.00  0.00           H  
ATOM   1734  N   ALA A 113      15.848  60.556  36.229  1.00  0.00           N  
ATOM   1735  CA  ALA A 113      15.074  61.413  35.338  1.00  0.00           C  
ATOM   1736  C   ALA A 113      13.728  60.769  34.938  1.00  0.00           C  
ATOM   1737  O   ALA A 113      12.699  61.488  34.853  1.00  0.00           O  
ATOM   1738  CB  ALA A 113      15.894  61.743  34.099  1.00  0.00           C  
ATOM   1739  H   ALA A 113      16.497  59.892  35.832  1.00  0.00           H  
ATOM   1740  HA  ALA A 113      14.844  62.336  35.871  1.00  0.00           H  
ATOM   1741 1HB  ALA A 113      15.311  62.384  33.437  1.00  0.00           H  
ATOM   1742 2HB  ALA A 113      16.806  62.261  34.394  1.00  0.00           H  
ATOM   1743 3HB  ALA A 113      16.152  60.823  33.578  1.00  0.00           H  
ATOM   1744  N   GLY A 114      13.666  59.479  34.630  1.00  0.00           N  
ATOM   1745  CA  GLY A 114      12.420  58.800  34.176  1.00  0.00           C  
ATOM   1746  C   GLY A 114      12.575  57.286  34.407  1.00  0.00           C  
ATOM   1747  O   GLY A 114      13.713  56.833  34.522  1.00  0.00           O  
ATOM   1748  H   GLY A 114      14.517  58.941  34.713  1.00  0.00           H  
ATOM   1749 1HA  GLY A 114      11.568  59.195  34.729  1.00  0.00           H  
ATOM   1750 2HA  GLY A 114      12.249  59.020  33.123  1.00  0.00           H  
ATOM   1751  N   LEU A 115      11.425  56.641  34.410  1.00  0.00           N  
ATOM   1752  CA  LEU A 115      11.324  55.172  34.605  1.00  0.00           C  
ATOM   1753  C   LEU A 115      10.457  54.566  33.529  1.00  0.00           C  
ATOM   1754  O   LEU A 115       9.638  55.252  32.867  1.00  0.00           O  
ATOM   1755  CB  LEU A 115      10.737  54.836  35.982  1.00  0.00           C  
ATOM   1756  CG  LEU A 115       9.260  55.199  36.182  1.00  0.00           C  
ATOM   1757  CD1 LEU A 115       8.703  54.426  37.369  1.00  0.00           C  
ATOM   1758  CD2 LEU A 115       9.131  56.699  36.397  1.00  0.00           C  
ATOM   1759  H   LEU A 115      10.581  57.178  34.273  1.00  0.00           H  
ATOM   1760  HA  LEU A 115      12.325  54.746  34.546  1.00  0.00           H  
ATOM   1761 1HB  LEU A 115      10.841  53.765  36.151  1.00  0.00           H  
ATOM   1762 2HB  LEU A 115      11.313  55.361  36.743  1.00  0.00           H  
ATOM   1763  HG  LEU A 115       8.691  54.908  35.298  1.00  0.00           H  
ATOM   1764 1HD1 LEU A 115       7.653  54.684  37.511  1.00  0.00           H  
ATOM   1765 2HD1 LEU A 115       8.790  53.356  37.180  1.00  0.00           H  
ATOM   1766 3HD1 LEU A 115       9.264  54.684  38.267  1.00  0.00           H  
ATOM   1767 1HD2 LEU A 115       8.081  56.958  36.538  1.00  0.00           H  
ATOM   1768 2HD2 LEU A 115       9.698  56.991  37.281  1.00  0.00           H  
ATOM   1769 3HD2 LEU A 115       9.520  57.227  35.526  1.00  0.00           H  
ATOM   1770  N   VAL A 116      10.628  53.282  33.308  1.00  0.00           N  
ATOM   1771  CA  VAL A 116       9.888  52.581  32.255  1.00  0.00           C  
ATOM   1772  C   VAL A 116       9.732  51.208  32.825  1.00  0.00           C  
ATOM   1773  O   VAL A 116      10.677  50.737  33.399  1.00  0.00           O  
ATOM   1774  CB  VAL A 116      10.642  52.539  30.913  1.00  0.00           C  
ATOM   1775  CG1 VAL A 116       9.835  51.778  29.872  1.00  0.00           C  
ATOM   1776  CG2 VAL A 116      10.935  53.955  30.439  1.00  0.00           C  
ATOM   1777  H   VAL A 116      11.284  52.765  33.876  1.00  0.00           H  
ATOM   1778  HA  VAL A 116       8.948  53.107  32.084  1.00  0.00           H  
ATOM   1779  HB  VAL A 116      11.580  52.001  31.050  1.00  0.00           H  
ATOM   1780 1HG1 VAL A 116      10.384  51.758  28.929  1.00  0.00           H  
ATOM   1781 2HG1 VAL A 116       9.669  50.757  30.216  1.00  0.00           H  
ATOM   1782 3HG1 VAL A 116       8.876  52.273  29.722  1.00  0.00           H  
ATOM   1783 1HG2 VAL A 116      11.469  53.918  29.490  1.00  0.00           H  
ATOM   1784 2HG2 VAL A 116       9.997  54.496  30.308  1.00  0.00           H  
ATOM   1785 3HG2 VAL A 116      11.548  54.468  31.181  1.00  0.00           H  
ATOM   1786  N   LEU A 117       8.565  50.707  32.658  1.00  0.00           N  
ATOM   1787  CA  LEU A 117       8.123  49.374  33.133  1.00  0.00           C  
ATOM   1788  C   LEU A 117       7.663  48.537  31.918  1.00  0.00           C  
ATOM   1789  O   LEU A 117       6.674  48.954  31.278  1.00  0.00           O  
ATOM   1790  CB  LEU A 117       6.982  49.506  34.149  1.00  0.00           C  
ATOM   1791  CG  LEU A 117       7.310  50.302  35.419  1.00  0.00           C  
ATOM   1792  CD1 LEU A 117       6.049  50.466  36.256  1.00  0.00           C  
ATOM   1793  CD2 LEU A 117       8.397  49.582  36.203  1.00  0.00           C  
ATOM   1794  H   LEU A 117       7.912  51.292  32.157  1.00  0.00           H  
ATOM   1795  HA  LEU A 117       8.965  48.885  33.622  1.00  0.00           H  
ATOM   1796 1HB  LEU A 117       6.138  49.992  33.663  1.00  0.00           H  
ATOM   1797 2HB  LEU A 117       6.672  48.507  34.455  1.00  0.00           H  
ATOM   1798  HG  LEU A 117       7.660  51.297  35.144  1.00  0.00           H  
ATOM   1799 1HD1 LEU A 117       6.282  51.032  37.158  1.00  0.00           H  
ATOM   1800 2HD1 LEU A 117       5.296  51.001  35.678  1.00  0.00           H  
ATOM   1801 3HD1 LEU A 117       5.666  49.485  36.533  1.00  0.00           H  
ATOM   1802 1HD2 LEU A 117       8.631  50.148  37.105  1.00  0.00           H  
ATOM   1803 2HD2 LEU A 117       8.048  48.587  36.479  1.00  0.00           H  
ATOM   1804 3HD2 LEU A 117       9.292  49.494  35.587  1.00  0.00           H  
ATOM   1805  N   LEU A 118       8.378  47.444  31.616  1.00  0.00           N  
ATOM   1806  CA  LEU A 118       8.028  46.593  30.474  1.00  0.00           C  
ATOM   1807  C   LEU A 118       7.597  45.245  30.990  1.00  0.00           C  
ATOM   1808  O   LEU A 118       8.479  44.749  31.763  1.00  0.00           O  
ATOM   1809  CB  LEU A 118       9.215  46.432  29.516  1.00  0.00           C  
ATOM   1810  CG  LEU A 118       9.753  47.730  28.900  1.00  0.00           C  
ATOM   1811  CD1 LEU A 118      10.987  47.421  28.062  1.00  0.00           C  
ATOM   1812  CD2 LEU A 118       8.667  48.381  28.056  1.00  0.00           C  
ATOM   1813  H   LEU A 118       9.175  47.199  32.186  1.00  0.00           H  
ATOM   1814  HA  LEU A 118       7.211  47.064  29.929  1.00  0.00           H  
ATOM   1815 1HB  LEU A 118      10.033  45.956  30.053  1.00  0.00           H  
ATOM   1816 2HB  LEU A 118       8.915  45.777  28.698  1.00  0.00           H  
ATOM   1817  HG  LEU A 118      10.053  48.413  29.695  1.00  0.00           H  
ATOM   1818 1HD1 LEU A 118      11.369  48.344  27.625  1.00  0.00           H  
ATOM   1819 2HD1 LEU A 118      11.754  46.975  28.694  1.00  0.00           H  
ATOM   1820 3HD1 LEU A 118      10.721  46.726  27.266  1.00  0.00           H  
ATOM   1821 1HD2 LEU A 118       9.050  49.304  27.619  1.00  0.00           H  
ATOM   1822 2HD2 LEU A 118       8.368  47.699  27.260  1.00  0.00           H  
ATOM   1823 3HD2 LEU A 118       7.805  48.607  28.684  1.00  0.00           H  
ATOM   1824  N   GLY A 119       6.434  44.725  30.600  1.00  0.00           N  
ATOM   1825  CA  GLY A 119       6.063  43.366  31.105  1.00  0.00           C  
ATOM   1826  C   GLY A 119       6.199  43.341  32.635  1.00  0.00           C  
ATOM   1827  O   GLY A 119       6.918  42.466  33.170  1.00  0.00           O  
ATOM   1828  H   GLY A 119       5.800  45.210  29.982  1.00  0.00           H  
ATOM   1829 1HA  GLY A 119       5.041  43.132  30.804  1.00  0.00           H  
ATOM   1830 2HA  GLY A 119       6.711  42.619  30.648  1.00  0.00           H  
ATOM   1831  N   ALA A 120       5.599  44.319  33.327  1.00  0.00           N  
ATOM   1832  CA  ALA A 120       5.568  44.562  34.773  1.00  0.00           C  
ATOM   1833  C   ALA A 120       4.828  43.557  35.667  1.00  0.00           C  
ATOM   1834  O   ALA A 120       3.768  42.997  35.285  1.00  0.00           O  
ATOM   1835  CB  ALA A 120       4.980  45.945  35.010  1.00  0.00           C  
ATOM   1836  H   ALA A 120       5.111  44.953  32.711  1.00  0.00           H  
ATOM   1837  HA  ALA A 120       6.592  44.525  35.145  1.00  0.00           H  
ATOM   1838 1HB  ALA A 120       4.947  46.148  36.080  1.00  0.00           H  
ATOM   1839 2HB  ALA A 120       5.601  46.694  34.517  1.00  0.00           H  
ATOM   1840 3HB  ALA A 120       3.971  45.986  34.602  1.00  0.00           H  
ATOM   1841  N   VAL A 121       5.331  43.398  36.874  1.00  0.00           N  
ATOM   1842  CA  VAL A 121       4.826  42.575  37.970  1.00  0.00           C  
ATOM   1843  C   VAL A 121       3.632  43.344  38.680  1.00  0.00           C  
ATOM   1844  O   VAL A 121       2.651  42.710  39.169  1.00  0.00           O  
ATOM   1845  CB  VAL A 121       5.956  42.276  38.973  1.00  0.00           C  
ATOM   1846  CG1 VAL A 121       5.408  41.550  40.192  1.00  0.00           C  
ATOM   1847  CG2 VAL A 121       7.043  41.453  38.298  1.00  0.00           C  
ATOM   1848  H   VAL A 121       6.175  43.935  37.011  1.00  0.00           H  
ATOM   1849  HA  VAL A 121       4.464  41.633  37.557  1.00  0.00           H  
ATOM   1850  HB  VAL A 121       6.378  43.219  39.323  1.00  0.00           H  
ATOM   1851 1HG1 VAL A 121       6.220  41.347  40.891  1.00  0.00           H  
ATOM   1852 2HG1 VAL A 121       4.658  42.173  40.680  1.00  0.00           H  
ATOM   1853 3HG1 VAL A 121       4.954  40.609  39.882  1.00  0.00           H  
ATOM   1854 1HG2 VAL A 121       7.839  41.246  39.013  1.00  0.00           H  
ATOM   1855 2HG2 VAL A 121       6.620  40.513  37.943  1.00  0.00           H  
ATOM   1856 3HG2 VAL A 121       7.449  42.009  37.454  1.00  0.00           H  
ATOM   1857  N   THR A 122       3.806  44.688  38.723  1.00  0.00           N  
ATOM   1858  CA  THR A 122       2.912  45.600  39.379  1.00  0.00           C  
ATOM   1859  C   THR A 122       1.418  45.446  38.972  1.00  0.00           C  
ATOM   1860  O   THR A 122       1.054  45.123  37.835  1.00  0.00           O  
ATOM   1861  CB  THR A 122       3.375  47.044  39.113  1.00  0.00           C  
ATOM   1862  OG1 THR A 122       3.380  47.295  37.702  1.00  0.00           O  
ATOM   1863  CG2 THR A 122       4.774  47.267  39.669  1.00  0.00           C  
ATOM   1864  H   THR A 122       4.625  45.052  38.257  1.00  0.00           H  
ATOM   1865  HA  THR A 122       2.943  45.404  40.451  1.00  0.00           H  
ATOM   1866  HB  THR A 122       2.686  47.741  39.590  1.00  0.00           H  
ATOM   1867  HG1 THR A 122       3.359  48.242  37.545  1.00  0.00           H  
ATOM   1868 1HG2 THR A 122       5.084  48.293  39.472  1.00  0.00           H  
ATOM   1869 2HG2 THR A 122       4.771  47.088  40.744  1.00  0.00           H  
ATOM   1870 3HG2 THR A 122       5.469  46.579  39.189  1.00  0.00           H  
ATOM   1871  N   PRO A 123       0.586  45.703  39.960  1.00  0.00           N  
ATOM   1872  CA  PRO A 123       0.900  46.141  41.343  1.00  0.00           C  
ATOM   1873  C   PRO A 123       1.113  45.170  42.514  1.00  0.00           C  
ATOM   1874  O   PRO A 123       1.747  45.402  43.598  1.00  0.00           O  
ATOM   1875  CB  PRO A 123      -0.331  47.006  41.631  1.00  0.00           C  
ATOM   1876  CG  PRO A 123      -1.414  46.384  40.816  1.00  0.00           C  
ATOM   1877  CD  PRO A 123      -0.719  45.918  39.564  1.00  0.00           C  
ATOM   1878  HA  PRO A 123       1.831  46.728  41.334  1.00  0.00           H  
ATOM   1879 1HB  PRO A 123      -0.551  47.000  42.709  1.00  0.00           H  
ATOM   1880 2HB  PRO A 123      -0.132  48.050  41.349  1.00  0.00           H  
ATOM   1881 1HG  PRO A 123      -1.881  45.558  41.373  1.00  0.00           H  
ATOM   1882 2HG  PRO A 123      -2.206  47.119  40.613  1.00  0.00           H  
ATOM   1883 1HD  PRO A 123      -1.189  44.989  39.208  1.00  0.00           H  
ATOM   1884 2HD  PRO A 123      -0.781  46.704  38.796  1.00  0.00           H  
ATOM   1885  N   LEU A 124       0.517  43.984  42.286  1.00  0.00           N  
ATOM   1886  CA  LEU A 124       0.560  42.873  43.288  1.00  0.00           C  
ATOM   1887  C   LEU A 124       0.044  41.607  42.611  1.00  0.00           C  
ATOM   1888  O   LEU A 124      -1.194  41.565  42.402  1.00  0.00           O  
ATOM   1889  CB  LEU A 124      -0.293  43.192  44.522  1.00  0.00           C  
ATOM   1890  CG  LEU A 124      -0.183  42.195  45.683  1.00  0.00           C  
ATOM   1891  CD1 LEU A 124      -0.573  42.883  46.983  1.00  0.00           C  
ATOM   1892  CD2 LEU A 124      -1.080  40.996  45.408  1.00  0.00           C  
ATOM   1893  H   LEU A 124       0.028  43.841  41.414  1.00  0.00           H  
ATOM   1894  HA  LEU A 124       1.591  42.741  43.614  1.00  0.00           H  
ATOM   1895 1HB  LEU A 124      -0.004  44.172  44.900  1.00  0.00           H  
ATOM   1896 2HB  LEU A 124      -1.339  43.236  44.220  1.00  0.00           H  
ATOM   1897  HG  LEU A 124       0.850  41.860  45.779  1.00  0.00           H  
ATOM   1898 1HD1 LEU A 124      -0.496  42.174  47.808  1.00  0.00           H  
ATOM   1899 2HD1 LEU A 124       0.096  43.724  47.165  1.00  0.00           H  
ATOM   1900 3HD1 LEU A 124      -1.599  43.244  46.911  1.00  0.00           H  
ATOM   1901 1HD2 LEU A 124      -1.002  40.287  46.232  1.00  0.00           H  
ATOM   1902 2HD2 LEU A 124      -2.114  41.330  45.313  1.00  0.00           H  
ATOM   1903 3HD2 LEU A 124      -0.768  40.513  44.482  1.00  0.00           H  
ATOM   1904  N   PHE A 125       0.868  40.658  42.220  1.00  0.00           N  
ATOM   1905  CA  PHE A 125       0.322  39.462  41.557  1.00  0.00           C  
ATOM   1906  C   PHE A 125      -0.407  38.476  42.495  1.00  0.00           C  
ATOM   1907  O   PHE A 125      -1.035  37.555  41.886  1.00  0.00           O  
ATOM   1908  CB  PHE A 125       1.452  38.720  40.842  1.00  0.00           C  
ATOM   1909  CG  PHE A 125       0.977  37.617  39.940  1.00  0.00           C  
ATOM   1910  CD1 PHE A 125       0.426  37.904  38.700  1.00  0.00           C  
ATOM   1911  CD2 PHE A 125       1.079  36.290  40.329  1.00  0.00           C  
ATOM   1912  CE1 PHE A 125      -0.011  36.890  37.869  1.00  0.00           C  
ATOM   1913  CE2 PHE A 125       0.643  35.274  39.500  1.00  0.00           C  
ATOM   1914  CZ  PHE A 125       0.097  35.575  38.268  1.00  0.00           C  
ATOM   1915  H   PHE A 125       1.865  40.729  42.363  1.00  0.00           H  
ATOM   1916  HA  PHE A 125      -0.419  39.781  40.823  1.00  0.00           H  
ATOM   1917 1HB  PHE A 125       2.028  39.424  40.243  1.00  0.00           H  
ATOM   1918 2HB  PHE A 125       2.128  38.288  41.579  1.00  0.00           H  
ATOM   1919  HD1 PHE A 125       0.341  38.944  38.383  1.00  0.00           H  
ATOM   1920  HD2 PHE A 125       1.510  36.052  41.302  1.00  0.00           H  
ATOM   1921  HE1 PHE A 125      -0.442  37.130  36.897  1.00  0.00           H  
ATOM   1922  HE2 PHE A 125       0.730  34.235  39.817  1.00  0.00           H  
ATOM   1923  HZ  PHE A 125      -0.248  34.776  37.615  1.00  0.00           H  
ATOM   1924  N   GLY A 126      -0.293  38.562  43.808  1.00  0.00           N  
ATOM   1925  CA  GLY A 126      -0.958  37.603  44.659  1.00  0.00           C  
ATOM   1926  C   GLY A 126      -2.464  37.945  44.731  1.00  0.00           C  
ATOM   1927  O   GLY A 126      -2.880  39.087  45.042  1.00  0.00           O  
ATOM   1928  H   GLY A 126       0.258  39.296  44.230  1.00  0.00           H  
ATOM   1929 1HA  GLY A 126      -0.809  36.599  44.262  1.00  0.00           H  
ATOM   1930 2HA  GLY A 126      -0.510  37.625  45.652  1.00  0.00           H  
ATOM   1931  N   GLN A 127      -3.218  36.880  44.426  1.00  0.00           N  
ATOM   1932  CA  GLN A 127      -4.695  36.973  44.447  1.00  0.00           C  
ATOM   1933  C   GLN A 127      -5.202  36.753  45.862  1.00  0.00           C  
ATOM   1934  O   GLN A 127      -5.085  35.629  46.375  1.00  0.00           O  
ATOM   1935  CB  GLN A 127      -5.330  35.951  43.500  1.00  0.00           C  
ATOM   1936  CG  GLN A 127      -6.844  36.040  43.413  1.00  0.00           C  
ATOM   1937  CD  GLN A 127      -7.427  35.043  42.430  1.00  0.00           C  
ATOM   1938  OE1 GLN A 127      -6.954  33.908  42.322  1.00  0.00           O  
ATOM   1939  NE2 GLN A 127      -8.460  35.460  41.707  1.00  0.00           N  
ATOM   1940  H   GLN A 127      -2.784  36.002  44.179  1.00  0.00           H  
ATOM   1941  HA  GLN A 127      -4.983  37.971  44.116  1.00  0.00           H  
ATOM   1942 1HB  GLN A 127      -4.927  36.086  42.496  1.00  0.00           H  
ATOM   1943 2HB  GLN A 127      -5.070  34.944  43.824  1.00  0.00           H  
ATOM   1944 1HG  GLN A 127      -7.267  35.837  44.397  1.00  0.00           H  
ATOM   1945 2HG  GLN A 127      -7.121  37.043  43.087  1.00  0.00           H  
ATOM   1946 1HE2 GLN A 127      -8.886  34.846  41.042  1.00  0.00           H  
ATOM   1947 2HE2 GLN A 127      -8.812  36.389  41.827  1.00  0.00           H  
ATOM   1948  N   LYS A 128      -5.689  37.821  46.434  1.00  0.00           N  
ATOM   1949  CA  LYS A 128      -6.186  37.671  47.824  1.00  0.00           C  
ATOM   1950  C   LYS A 128      -7.576  38.281  47.843  1.00  0.00           C  
ATOM   1951  O   LYS A 128      -8.230  38.533  46.820  1.00  0.00           O  
ATOM   1952  CB  LYS A 128      -5.275  38.354  48.845  1.00  0.00           C  
ATOM   1953  CG  LYS A 128      -3.843  37.834  48.858  1.00  0.00           C  
ATOM   1954  CD  LYS A 128      -3.781  36.401  49.366  1.00  0.00           C  
ATOM   1955  CE  LYS A 128      -2.345  35.909  49.464  1.00  0.00           C  
ATOM   1956  NZ  LYS A 128      -2.271  34.487  49.896  1.00  0.00           N  
ATOM   1957  H   LYS A 128      -5.743  38.725  45.987  1.00  0.00           H  
ATOM   1958  HA  LYS A 128      -6.219  36.608  48.067  1.00  0.00           H  
ATOM   1959 1HB  LYS A 128      -5.239  39.425  48.642  1.00  0.00           H  
ATOM   1960 2HB  LYS A 128      -5.687  38.225  49.845  1.00  0.00           H  
ATOM   1961 1HG  LYS A 128      -3.433  37.871  47.848  1.00  0.00           H  
ATOM   1962 2HG  LYS A 128      -3.233  38.465  49.502  1.00  0.00           H  
ATOM   1963 1HD  LYS A 128      -4.245  36.344  50.352  1.00  0.00           H  
ATOM   1964 2HD  LYS A 128      -4.332  35.750  48.686  1.00  0.00           H  
ATOM   1965 1HE  LYS A 128      -1.860  36.007  48.493  1.00  0.00           H  
ATOM   1966 2HE  LYS A 128      -1.799  36.522  50.181  1.00  0.00           H  
ATOM   1967 1HZ  LYS A 128      -1.304  34.200  49.949  1.00  0.00           H  
ATOM   1968 2HZ  LYS A 128      -2.702  34.388  50.805  1.00  0.00           H  
ATOM   1969 3HZ  LYS A 128      -2.758  33.906  49.228  1.00  0.00           H  
ATOM   1970  N   PRO A 129      -7.999  38.435  49.073  1.00  0.00           N  
ATOM   1971  CA  PRO A 129      -9.344  38.994  49.325  1.00  0.00           C  
ATOM   1972  C   PRO A 129      -9.228  40.507  49.069  1.00  0.00           C  
ATOM   1973  O   PRO A 129     -10.145  41.133  48.496  1.00  0.00           O  
ATOM   1974  CB  PRO A 129      -9.625  38.666  50.795  1.00  0.00           C  
ATOM   1975  CG  PRO A 129      -8.797  37.456  51.064  1.00  0.00           C  
ATOM   1976  CD  PRO A 129      -7.537  37.681  50.271  1.00  0.00           C  
ATOM   1977  HA  PRO A 129     -10.073  38.489  48.675  1.00  0.00           H  
ATOM   1978 1HB  PRO A 129      -9.350  39.521  51.430  1.00  0.00           H  
ATOM   1979 2HB  PRO A 129     -10.700  38.488  50.942  1.00  0.00           H  
ATOM   1980 1HG  PRO A 129      -8.607  37.358  52.143  1.00  0.00           H  
ATOM   1981 2HG  PRO A 129      -9.337  36.549  50.753  1.00  0.00           H  
ATOM   1982 1HD  PRO A 129      -6.825  38.266  50.872  1.00  0.00           H  
ATOM   1983 2HD  PRO A 129      -7.102  36.710  49.990  1.00  0.00           H  
ATOM   1984  N   ASP A 130      -8.095  40.979  49.595  1.00  0.00           N  
ATOM   1985  CA  ASP A 130      -7.840  42.440  49.476  1.00  0.00           C  
ATOM   1986  C   ASP A 130      -7.281  42.738  48.094  1.00  0.00           C  
ATOM   1987  O   ASP A 130      -7.377  43.907  47.665  1.00  0.00           O  
ATOM   1988  CB  ASP A 130      -6.861  42.929  50.546  1.00  0.00           C  
ATOM   1989  CG  ASP A 130      -7.441  42.866  51.953  1.00  0.00           C  
ATOM   1990  OD1 ASP A 130      -8.640  42.786  52.077  1.00  0.00           O  
ATOM   1991  OD2 ASP A 130      -6.679  42.900  52.890  1.00  0.00           O  
ATOM   1992  H   ASP A 130      -7.414  40.397  50.063  1.00  0.00           H  
ATOM   1993  HA  ASP A 130      -8.784  42.968  49.613  1.00  0.00           H  
ATOM   1994 1HB  ASP A 130      -5.955  42.323  50.515  1.00  0.00           H  
ATOM   1995 2HB  ASP A 130      -6.574  43.959  50.333  1.00  0.00           H  
ATOM   1996  N   TYR A 131      -6.801  41.693  47.453  1.00  0.00           N  
ATOM   1997  CA  TYR A 131      -6.210  41.821  46.113  1.00  0.00           C  
ATOM   1998  C   TYR A 131      -6.879  40.810  45.183  1.00  0.00           C  
ATOM   1999  O   TYR A 131      -6.439  39.703  44.832  1.00  0.00           O  
ATOM   2000  CB  TYR A 131      -4.695  41.605  46.151  1.00  0.00           C  
ATOM   2001  CG  TYR A 131      -3.960  42.593  47.028  1.00  0.00           C  
ATOM   2002  CD1 TYR A 131      -3.219  42.142  48.111  1.00  0.00           C  
ATOM   2003  CD2 TYR A 131      -4.026  43.951  46.751  1.00  0.00           C  
ATOM   2004  CE1 TYR A 131      -2.547  43.045  48.912  1.00  0.00           C  
ATOM   2005  CE2 TYR A 131      -3.354  44.853  47.552  1.00  0.00           C  
ATOM   2006  CZ  TYR A 131      -2.617  44.404  48.629  1.00  0.00           C  
ATOM   2007  OH  TYR A 131      -1.948  45.303  49.427  1.00  0.00           O  
ATOM   2008  H   TYR A 131      -6.839  40.783  47.889  1.00  0.00           H  
ATOM   2009  HA  TYR A 131      -6.402  42.829  45.745  1.00  0.00           H  
ATOM   2010 1HB  TYR A 131      -4.480  40.600  46.515  1.00  0.00           H  
ATOM   2011 2HB  TYR A 131      -4.292  41.681  45.141  1.00  0.00           H  
ATOM   2012  HD1 TYR A 131      -3.167  41.075  48.329  1.00  0.00           H  
ATOM   2013  HD2 TYR A 131      -4.609  44.305  45.901  1.00  0.00           H  
ATOM   2014  HE1 TYR A 131      -1.965  42.690  49.763  1.00  0.00           H  
ATOM   2015  HE2 TYR A 131      -3.407  45.920  47.335  1.00  0.00           H  
ATOM   2016  HH  TYR A 131      -1.488  44.829  50.125  1.00  0.00           H  
ATOM   2017  N   PRO A 132      -8.054  41.298  44.789  1.00  0.00           N  
ATOM   2018  CA  PRO A 132      -8.966  40.551  43.870  1.00  0.00           C  
ATOM   2019  C   PRO A 132      -8.513  40.337  42.419  1.00  0.00           C  
ATOM   2020  O   PRO A 132      -8.811  39.326  41.713  1.00  0.00           O  
ATOM   2021  CB  PRO A 132     -10.221  41.430  43.901  1.00  0.00           C  
ATOM   2022  CG  PRO A 132      -9.720  42.766  44.333  1.00  0.00           C  
ATOM   2023  CD  PRO A 132      -8.574  42.456  45.259  1.00  0.00           C  
ATOM   2024  HA  PRO A 132      -9.160  39.552  44.287  1.00  0.00           H  
ATOM   2025 1HB  PRO A 132     -10.690  41.450  42.907  1.00  0.00           H  
ATOM   2026 2HB  PRO A 132     -10.960  41.006  44.597  1.00  0.00           H  
ATOM   2027 1HG  PRO A 132      -9.410  43.356  43.458  1.00  0.00           H  
ATOM   2028 2HG  PRO A 132     -10.524  43.331  44.828  1.00  0.00           H  
ATOM   2029 1HD  PRO A 132      -7.824  43.257  45.195  1.00  0.00           H  
ATOM   2030 2HD  PRO A 132      -8.950  42.357  46.288  1.00  0.00           H  
ATOM   2031  N   GLN A 133      -7.760  41.317  41.914  1.00  0.00           N  
ATOM   2032  CA  GLN A 133      -7.131  41.469  40.603  1.00  0.00           C  
ATOM   2033  C   GLN A 133      -5.824  40.665  40.426  1.00  0.00           C  
ATOM   2034  O   GLN A 133      -5.317  40.621  39.309  1.00  0.00           O  
ATOM   2035  CB  GLN A 133      -6.856  42.952  40.343  1.00  0.00           C  
ATOM   2036  CG  GLN A 133      -8.105  43.814  40.273  1.00  0.00           C  
ATOM   2037  CD  GLN A 133      -9.022  43.412  39.134  1.00  0.00           C  
ATOM   2038  OE1 GLN A 133      -8.592  43.294  37.983  1.00  0.00           O  
ATOM   2039  NE2 GLN A 133     -10.295  43.198  39.448  1.00  0.00           N  
ATOM   2040  H   GLN A 133      -7.643  42.046  42.603  1.00  0.00           H  
ATOM   2041  HA  GLN A 133      -7.817  41.093  39.844  1.00  0.00           H  
ATOM   2042 1HB  GLN A 133      -6.218  43.348  41.133  1.00  0.00           H  
ATOM   2043 2HB  GLN A 133      -6.317  43.063  39.401  1.00  0.00           H  
ATOM   2044 1HG  GLN A 133      -8.656  43.714  41.208  1.00  0.00           H  
ATOM   2045 2HG  GLN A 133      -7.809  44.853  40.123  1.00  0.00           H  
ATOM   2046 1HE2 GLN A 133     -10.948  42.930  38.739  1.00  0.00           H  
ATOM   2047 2HE2 GLN A 133     -10.602  43.305  40.394  1.00  0.00           H  
ATOM   2048  N   GLY A 134      -5.375  40.171  41.559  1.00  0.00           N  
ATOM   2049  CA  GLY A 134      -4.175  39.359  41.627  1.00  0.00           C  
ATOM   2050  C   GLY A 134      -4.412  38.289  40.545  1.00  0.00           C  
ATOM   2051  O   GLY A 134      -5.526  37.852  40.240  1.00  0.00           O  
ATOM   2052  H   GLY A 134      -5.886  40.366  42.408  1.00  0.00           H  
ATOM   2053 1HA  GLY A 134      -3.302  39.984  41.441  1.00  0.00           H  
ATOM   2054 2HA  GLY A 134      -4.069  38.950  42.631  1.00  0.00           H  
ATOM   2055  N   VAL A 135      -3.285  37.937  39.981  1.00  0.00           N  
ATOM   2056  CA  VAL A 135      -3.209  36.955  38.917  1.00  0.00           C  
ATOM   2057  C   VAL A 135      -3.314  35.518  39.407  1.00  0.00           C  
ATOM   2058  O   VAL A 135      -3.834  34.701  38.603  1.00  0.00           O  
ATOM   2059  CB  VAL A 135      -1.883  37.125  38.153  1.00  0.00           C  
ATOM   2060  CG1 VAL A 135      -1.708  36.009  37.134  1.00  0.00           C  
ATOM   2061  CG2 VAL A 135      -1.847  38.486  37.474  1.00  0.00           C  
ATOM   2062  H   VAL A 135      -2.436  38.374  40.308  1.00  0.00           H  
ATOM   2063  HA  VAL A 135      -4.040  37.123  38.231  1.00  0.00           H  
ATOM   2064  HB  VAL A 135      -1.055  37.049  38.858  1.00  0.00           H  
ATOM   2065 1HG1 VAL A 135      -0.765  36.145  36.603  1.00  0.00           H  
ATOM   2066 2HG1 VAL A 135      -1.700  35.047  37.646  1.00  0.00           H  
ATOM   2067 3HG1 VAL A 135      -2.532  36.035  36.421  1.00  0.00           H  
ATOM   2068 1HG2 VAL A 135      -0.906  38.600  36.936  1.00  0.00           H  
ATOM   2069 2HG2 VAL A 135      -2.678  38.564  36.773  1.00  0.00           H  
ATOM   2070 3HG2 VAL A 135      -1.932  39.270  38.226  1.00  0.00           H  
ATOM   2071  N   PRO A 136      -2.886  35.074  40.572  1.00  0.00           N  
ATOM   2072  CA  PRO A 136      -2.949  33.675  41.017  1.00  0.00           C  
ATOM   2073  C   PRO A 136      -2.893  33.568  42.537  1.00  0.00           C  
ATOM   2074  O   PRO A 136      -2.445  34.492  43.268  1.00  0.00           O  
ATOM   2075  CB  PRO A 136      -1.712  33.049  40.365  1.00  0.00           C  
ATOM   2076  CG  PRO A 136      -0.760  34.186  40.219  1.00  0.00           C  
ATOM   2077  CD  PRO A 136      -1.639  35.375  39.932  1.00  0.00           C  
ATOM   2078  HA  PRO A 136      -3.871  33.215  40.634  1.00  0.00           H  
ATOM   2079 1HB  PRO A 136      -1.319  32.242  41.002  1.00  0.00           H  
ATOM   2080 2HB  PRO A 136      -1.985  32.593  39.402  1.00  0.00           H  
ATOM   2081 1HG  PRO A 136      -0.170  34.308  41.139  1.00  0.00           H  
ATOM   2082 2HG  PRO A 136      -0.046  33.982  39.407  1.00  0.00           H  
ATOM   2083 1HD  PRO A 136      -1.191  36.277  40.373  1.00  0.00           H  
ATOM   2084 2HD  PRO A 136      -1.755  35.491  38.844  1.00  0.00           H  
ATOM   2085  N   VAL A 139      -0.246  28.516  43.596  1.00  0.00           N  
ATOM   2086  CA  VAL A 139       0.261  28.562  42.227  1.00  0.00           C  
ATOM   2087  C   VAL A 139       1.766  28.864  42.193  1.00  0.00           C  
ATOM   2088  O   VAL A 139       2.457  28.242  41.363  1.00  0.00           O  
ATOM   2089  CB  VAL A 139      -0.494  29.634  41.419  1.00  0.00           C  
ATOM   2090  CG1 VAL A 139       0.085  29.751  40.017  1.00  0.00           C  
ATOM   2091  CG2 VAL A 139      -1.976  29.293  41.364  1.00  0.00           C  
ATOM   2092  H   VAL A 139      -0.084  29.303  44.207  1.00  0.00           H  
ATOM   2093  HA  VAL A 139       0.094  27.589  41.763  1.00  0.00           H  
ATOM   2094  HB  VAL A 139      -0.362  30.602  41.904  1.00  0.00           H  
ATOM   2095 1HG1 VAL A 139      -0.461  30.513  39.461  1.00  0.00           H  
ATOM   2096 2HG1 VAL A 139       1.136  30.031  40.080  1.00  0.00           H  
ATOM   2097 3HG1 VAL A 139      -0.007  28.794  39.505  1.00  0.00           H  
ATOM   2098 1HG2 VAL A 139      -2.504  30.055  40.792  1.00  0.00           H  
ATOM   2099 2HG2 VAL A 139      -2.108  28.322  40.885  1.00  0.00           H  
ATOM   2100 3HG2 VAL A 139      -2.378  29.255  42.377  1.00  0.00           H  
ATOM   2101  N   PHE A 140       2.255  29.777  43.014  1.00  0.00           N  
ATOM   2102  CA  PHE A 140       3.658  30.193  43.114  1.00  0.00           C  
ATOM   2103  C   PHE A 140       4.500  29.104  43.746  1.00  0.00           C  
ATOM   2104  O   PHE A 140       5.591  28.848  43.294  1.00  0.00           O  
ATOM   2105  CB  PHE A 140       3.786  31.478  43.934  1.00  0.00           C  
ATOM   2106  CG  PHE A 140       3.309  32.707  43.214  1.00  0.00           C  
ATOM   2107  CD1 PHE A 140       2.314  33.505  43.758  1.00  0.00           C  
ATOM   2108  CD2 PHE A 140       3.852  33.067  41.990  1.00  0.00           C  
ATOM   2109  CE1 PHE A 140       1.874  34.636  43.096  1.00  0.00           C  
ATOM   2110  CE2 PHE A 140       3.415  34.197  41.326  1.00  0.00           C  
ATOM   2111  CZ  PHE A 140       2.424  34.982  41.881  1.00  0.00           C  
ATOM   2112  H   PHE A 140       1.569  30.210  43.616  1.00  0.00           H  
ATOM   2113  HA  PHE A 140       4.035  30.385  42.108  1.00  0.00           H  
ATOM   2114 1HB  PHE A 140       3.214  31.380  44.855  1.00  0.00           H  
ATOM   2115 2HB  PHE A 140       4.829  31.630  44.211  1.00  0.00           H  
ATOM   2116  HD1 PHE A 140       1.879  33.232  44.720  1.00  0.00           H  
ATOM   2117  HD2 PHE A 140       4.635  32.446  41.552  1.00  0.00           H  
ATOM   2118  HE1 PHE A 140       1.091  35.254  43.536  1.00  0.00           H  
ATOM   2119  HE2 PHE A 140       3.851  34.469  40.365  1.00  0.00           H  
ATOM   2120  HZ  PHE A 140       2.078  35.872  41.358  1.00  0.00           H  
ATOM   2121  N   ALA A 141       3.884  28.529  44.746  1.00  0.00           N  
ATOM   2122  CA  ALA A 141       4.427  27.419  45.516  1.00  0.00           C  
ATOM   2123  C   ALA A 141       4.752  26.262  44.568  1.00  0.00           C  
ATOM   2124  O   ALA A 141       5.654  25.457  44.805  1.00  0.00           O  
ATOM   2125  CB  ALA A 141       3.449  26.980  46.596  1.00  0.00           C  
ATOM   2126  H   ALA A 141       2.973  28.894  44.984  1.00  0.00           H  
ATOM   2127  HA  ALA A 141       5.347  27.756  45.994  1.00  0.00           H  
ATOM   2128 1HB  ALA A 141       3.877  26.150  47.159  1.00  0.00           H  
ATOM   2129 2HB  ALA A 141       3.255  27.814  47.272  1.00  0.00           H  
ATOM   2130 3HB  ALA A 141       2.516  26.663  46.135  1.00  0.00           H  
ATOM   2131  N   ARG A 142       3.960  26.225  43.530  1.00  0.00           N  
ATOM   2132  CA  ARG A 142       3.947  25.313  42.395  1.00  0.00           C  
ATOM   2133  C   ARG A 142       5.221  25.337  41.550  1.00  0.00           C  
ATOM   2134  O   ARG A 142       5.957  24.390  41.264  1.00  0.00           O  
ATOM   2135  CB  ARG A 142       2.761  25.634  41.497  1.00  0.00           C  
ATOM   2136  CG  ARG A 142       2.617  24.732  40.282  1.00  0.00           C  
ATOM   2137  CD  ARG A 142       1.491  25.159  39.411  1.00  0.00           C  
ATOM   2138  NE  ARG A 142       1.710  26.484  38.853  1.00  0.00           N  
ATOM   2139  CZ  ARG A 142       2.510  26.749  37.803  1.00  0.00           C  
ATOM   2140  NH1 ARG A 142       3.160  25.772  37.208  1.00  0.00           N  
ATOM   2141  NH2 ARG A 142       2.643  27.990  37.369  1.00  0.00           N  
ATOM   2142  H   ARG A 142       3.273  26.964  43.575  1.00  0.00           H  
ATOM   2143  HA  ARG A 142       3.845  24.294  42.771  1.00  0.00           H  
ATOM   2144 1HB  ARG A 142       1.839  25.561  42.073  1.00  0.00           H  
ATOM   2145 2HB  ARG A 142       2.843  26.660  41.138  1.00  0.00           H  
ATOM   2146 1HG  ARG A 142       3.535  24.762  39.695  1.00  0.00           H  
ATOM   2147 2HG  ARG A 142       2.428  23.708  40.608  1.00  0.00           H  
ATOM   2148 1HD  ARG A 142       1.382  24.455  38.587  1.00  0.00           H  
ATOM   2149 2HD  ARG A 142       0.570  25.182  39.993  1.00  0.00           H  
ATOM   2150  HE  ARG A 142       1.227  27.261  39.284  1.00  0.00           H  
ATOM   2151 1HH1 ARG A 142       3.058  24.823  37.539  1.00  0.00           H  
ATOM   2152 2HH1 ARG A 142       3.759  25.971  36.421  1.00  0.00           H  
ATOM   2153 1HH2 ARG A 142       2.144  28.741  37.826  1.00  0.00           H  
ATOM   2154 2HH2 ARG A 142       3.243  28.188  36.582  1.00  0.00           H  
ATOM   2155  N   PHE A 143       5.534  26.551  41.125  1.00  0.00           N  
ATOM   2156  CA  PHE A 143       6.727  26.932  40.343  1.00  0.00           C  
ATOM   2157  C   PHE A 143       7.976  26.611  41.159  1.00  0.00           C  
ATOM   2158  O   PHE A 143       8.908  26.013  40.618  1.00  0.00           O  
ATOM   2159  CB  PHE A 143       6.704  28.419  39.983  1.00  0.00           C  
ATOM   2160  CG  PHE A 143       5.720  28.766  38.902  1.00  0.00           C  
ATOM   2161  CD1 PHE A 143       4.735  29.716  39.121  1.00  0.00           C  
ATOM   2162  CD2 PHE A 143       5.777  28.142  37.665  1.00  0.00           C  
ATOM   2163  CE1 PHE A 143       3.828  30.036  38.128  1.00  0.00           C  
ATOM   2164  CE2 PHE A 143       4.874  28.461  36.670  1.00  0.00           C  
ATOM   2165  CZ  PHE A 143       3.898  29.409  36.903  1.00  0.00           C  
ATOM   2166  H   PHE A 143       4.865  27.263  41.381  1.00  0.00           H  
ATOM   2167  HA  PHE A 143       6.732  26.356  39.416  1.00  0.00           H  
ATOM   2168 1HB  PHE A 143       6.458  29.003  40.868  1.00  0.00           H  
ATOM   2169 2HB  PHE A 143       7.695  28.728  39.653  1.00  0.00           H  
ATOM   2170  HD1 PHE A 143       4.680  30.213  40.090  1.00  0.00           H  
ATOM   2171  HD2 PHE A 143       6.548  27.392  37.482  1.00  0.00           H  
ATOM   2172  HE1 PHE A 143       3.059  30.785  38.314  1.00  0.00           H  
ATOM   2173  HE2 PHE A 143       4.930  27.963  35.702  1.00  0.00           H  
ATOM   2174  HZ  PHE A 143       3.184  29.660  36.119  1.00  0.00           H  
ATOM   2175  N   LYS A 144       7.956  27.016  42.406  1.00  0.00           N  
ATOM   2176  CA  LYS A 144       9.116  26.739  43.238  1.00  0.00           C  
ATOM   2177  C   LYS A 144       9.396  25.239  43.172  1.00  0.00           C  
ATOM   2178  O   LYS A 144      10.546  24.790  42.904  1.00  0.00           O  
ATOM   2179  CB  LYS A 144       8.886  27.192  44.681  1.00  0.00           C  
ATOM   2180  CG  LYS A 144      10.072  26.963  45.608  1.00  0.00           C  
ATOM   2181  CD  LYS A 144       9.781  27.471  47.013  1.00  0.00           C  
ATOM   2182  CE  LYS A 144      10.947  27.201  47.953  1.00  0.00           C  
ATOM   2183  NZ  LYS A 144      10.676  27.692  49.331  1.00  0.00           N  
ATOM   2184  H   LYS A 144       7.170  27.509  42.806  1.00  0.00           H  
ATOM   2185  HA  LYS A 144       9.968  27.291  42.839  1.00  0.00           H  
ATOM   2186 1HB  LYS A 144       8.650  28.256  44.695  1.00  0.00           H  
ATOM   2187 2HB  LYS A 144       8.029  26.661  45.097  1.00  0.00           H  
ATOM   2188 1HG  LYS A 144      10.298  25.897  45.655  1.00  0.00           H  
ATOM   2189 2HG  LYS A 144      10.945  27.484  45.217  1.00  0.00           H  
ATOM   2190 1HD  LYS A 144       9.592  28.544  46.980  1.00  0.00           H  
ATOM   2191 2HD  LYS A 144       8.892  26.975  47.401  1.00  0.00           H  
ATOM   2192 1HE  LYS A 144      11.141  26.130  47.993  1.00  0.00           H  
ATOM   2193 2HE  LYS A 144      11.841  27.695  47.574  1.00  0.00           H  
ATOM   2194 1HZ  LYS A 144      11.471  27.494  49.922  1.00  0.00           H  
ATOM   2195 2HZ  LYS A 144      10.513  28.689  49.308  1.00  0.00           H  
ATOM   2196 3HZ  LYS A 144       9.859  27.226  49.700  1.00  0.00           H  
ATOM   2197  N   THR A 145       8.356  24.472  43.426  1.00  0.00           N  
ATOM   2198  CA  THR A 145       8.480  23.010  43.429  1.00  0.00           C  
ATOM   2199  C   THR A 145       9.001  22.398  42.126  1.00  0.00           C  
ATOM   2200  O   THR A 145       9.745  21.395  42.077  1.00  0.00           O  
ATOM   2201  CB  THR A 145       7.121  22.367  43.764  1.00  0.00           C  
ATOM   2202  OG1 THR A 145       6.697  22.792  45.066  1.00  0.00           O  
ATOM   2203  CG2 THR A 145       7.228  20.850  43.739  1.00  0.00           C  
ATOM   2204  H   THR A 145       7.458  24.890  43.622  1.00  0.00           H  
ATOM   2205  HA  THR A 145       9.203  22.726  44.194  1.00  0.00           H  
ATOM   2206  HB  THR A 145       6.378  22.685  43.033  1.00  0.00           H  
ATOM   2207  HG1 THR A 145       6.313  23.670  45.006  1.00  0.00           H  
ATOM   2208 1HG2 THR A 145       6.259  20.413  43.978  1.00  0.00           H  
ATOM   2209 2HG2 THR A 145       7.540  20.524  42.747  1.00  0.00           H  
ATOM   2210 3HG2 THR A 145       7.963  20.526  44.475  1.00  0.00           H  
ATOM   2211  N   GLU A 146       8.585  23.069  41.077  1.00  0.00           N  
ATOM   2212  CA  GLU A 146       8.954  22.661  39.692  1.00  0.00           C  
ATOM   2213  C   GLU A 146      10.441  22.981  39.422  1.00  0.00           C  
ATOM   2214  O   GLU A 146      11.115  22.062  38.857  1.00  0.00           O  
ATOM   2215  CB  GLU A 146       8.072  23.370  38.662  1.00  0.00           C  
ATOM   2216  CG  GLU A 146       8.355  22.980  37.218  1.00  0.00           C  
ATOM   2217  CD  GLU A 146       8.047  21.537  36.929  1.00  0.00           C  
ATOM   2218  OE1 GLU A 146       7.286  20.954  37.663  1.00  0.00           O  
ATOM   2219  OE2 GLU A 146       8.574  21.018  35.974  1.00  0.00           O  
ATOM   2220  H   GLU A 146       8.001  23.882  41.211  1.00  0.00           H  
ATOM   2221  HA  GLU A 146       8.801  21.586  39.596  1.00  0.00           H  
ATOM   2222 1HB  GLU A 146       7.024  23.151  38.867  1.00  0.00           H  
ATOM   2223 2HB  GLU A 146       8.204  24.448  38.749  1.00  0.00           H  
ATOM   2224 1HG  GLU A 146       7.755  23.607  36.559  1.00  0.00           H  
ATOM   2225 2HG  GLU A 146       9.405  23.173  37.000  1.00  0.00           H  
ATOM   2226  N   LEU A 147      10.863  24.182  39.783  1.00  0.00           N  
ATOM   2227  CA  LEU A 147      12.264  24.514  39.599  1.00  0.00           C  
ATOM   2228  C   LEU A 147      13.107  23.579  40.443  1.00  0.00           C  
ATOM   2229  O   LEU A 147      14.085  23.061  39.889  1.00  0.00           O  
ATOM   2230  CB  LEU A 147      12.535  25.972  39.990  1.00  0.00           C  
ATOM   2231  CG  LEU A 147      13.960  26.477  39.726  1.00  0.00           C  
ATOM   2232  CD1 LEU A 147      14.889  25.973  40.823  1.00  0.00           C  
ATOM   2233  CD2 LEU A 147      14.422  26.003  38.357  1.00  0.00           C  
ATOM   2234  H   LEU A 147      10.242  24.872  40.181  1.00  0.00           H  
ATOM   2235  HA  LEU A 147      12.514  24.387  38.546  1.00  0.00           H  
ATOM   2236 1HB  LEU A 147      11.849  26.613  39.438  1.00  0.00           H  
ATOM   2237 2HB  LEU A 147      12.333  26.090  41.054  1.00  0.00           H  
ATOM   2238  HG  LEU A 147      13.970  27.567  39.756  1.00  0.00           H  
ATOM   2239 1HD1 LEU A 147      15.901  26.332  40.636  1.00  0.00           H  
ATOM   2240 2HD1 LEU A 147      14.546  26.343  41.789  1.00  0.00           H  
ATOM   2241 3HD1 LEU A 147      14.886  24.884  40.829  1.00  0.00           H  
ATOM   2242 1HD2 LEU A 147      15.434  26.363  38.169  1.00  0.00           H  
ATOM   2243 2HD2 LEU A 147      14.413  24.913  38.327  1.00  0.00           H  
ATOM   2244 3HD2 LEU A 147      13.751  26.392  37.591  1.00  0.00           H  
ATOM   2245  N   LEU A 148      12.817  23.311  41.675  1.00  0.00           N  
ATOM   2246  CA  LEU A 148      13.615  22.393  42.514  1.00  0.00           C  
ATOM   2247  C   LEU A 148      13.745  20.941  41.979  1.00  0.00           C  
ATOM   2248  O   LEU A 148      14.740  20.175  42.172  1.00  0.00           O  
ATOM   2249  CB  LEU A 148      13.003  22.349  43.920  1.00  0.00           C  
ATOM   2250  CG  LEU A 148      13.779  21.527  44.957  1.00  0.00           C  
ATOM   2251  CD1 LEU A 148      15.179  22.105  45.120  1.00  0.00           C  
ATOM   2252  CD2 LEU A 148      13.026  21.538  46.280  1.00  0.00           C  
ATOM   2253  H   LEU A 148      12.003  23.757  42.072  1.00  0.00           H  
ATOM   2254  HA  LEU A 148      14.633  22.776  42.574  1.00  0.00           H  
ATOM   2255 1HB  LEU A 148      12.923  23.367  44.296  1.00  0.00           H  
ATOM   2256 2HB  LEU A 148      11.999  21.930  43.849  1.00  0.00           H  
ATOM   2257  HG  LEU A 148      13.881  20.500  44.606  1.00  0.00           H  
ATOM   2258 1HD1 LEU A 148      15.730  21.521  45.857  1.00  0.00           H  
ATOM   2259 2HD1 LEU A 148      15.701  22.067  44.164  1.00  0.00           H  
ATOM   2260 3HD1 LEU A 148      15.109  23.139  45.455  1.00  0.00           H  
ATOM   2261 1HD2 LEU A 148      13.578  20.954  47.017  1.00  0.00           H  
ATOM   2262 2HD2 LEU A 148      12.925  22.565  46.632  1.00  0.00           H  
ATOM   2263 3HD2 LEU A 148      12.037  21.104  46.139  1.00  0.00           H  
ATOM   2264  N   LYS A 149      12.643  20.561  41.298  1.00  0.00           N  
ATOM   2265  CA  LYS A 149      12.595  19.207  40.744  1.00  0.00           C  
ATOM   2266  C   LYS A 149      13.557  19.021  39.571  1.00  0.00           C  
ATOM   2267  O   LYS A 149      14.184  17.904  39.451  1.00  0.00           O  
ATOM   2268  CB  LYS A 149      11.170  18.868  40.303  1.00  0.00           C  
ATOM   2269  CG  LYS A 149      10.988  17.440  39.806  1.00  0.00           C  
ATOM   2270  CD  LYS A 149       9.527  17.144  39.501  1.00  0.00           C  
ATOM   2271  CE  LYS A 149       9.343  15.717  39.006  1.00  0.00           C  
ATOM   2272  NZ  LYS A 149       7.918  15.412  38.703  1.00  0.00           N  
ATOM   2273  H   LYS A 149      11.855  21.178  41.159  1.00  0.00           H  
ATOM   2274  HA  LYS A 149      12.899  18.504  41.521  1.00  0.00           H  
ATOM   2275 1HB  LYS A 149      10.485  19.022  41.137  1.00  0.00           H  
ATOM   2276 2HB  LYS A 149      10.867  19.543  39.502  1.00  0.00           H  
ATOM   2277 1HG  LYS A 149      11.577  17.292  38.901  1.00  0.00           H  
ATOM   2278 2HG  LYS A 149      11.340  16.743  40.566  1.00  0.00           H  
ATOM   2279 1HD  LYS A 149       8.930  17.287  40.403  1.00  0.00           H  
ATOM   2280 2HD  LYS A 149       9.168  17.832  38.736  1.00  0.00           H  
ATOM   2281 1HE  LYS A 149       9.934  15.566  38.104  1.00  0.00           H  
ATOM   2282 2HE  LYS A 149       9.697  15.020  39.766  1.00  0.00           H  
ATOM   2283 1HZ  LYS A 149       7.839  14.458  38.379  1.00  0.00           H  
ATOM   2284 2HZ  LYS A 149       7.363  15.531  39.539  1.00  0.00           H  
ATOM   2285 3HZ  LYS A 149       7.585  16.040  37.986  1.00  0.00           H  
ATOM   2286  N   ASP A 150      13.812  19.955  38.668  1.00  0.00           N  
ATOM   2287  CA  ASP A 150      14.706  19.890  37.504  1.00  0.00           C  
ATOM   2288  C   ASP A 150      14.531  21.284  36.859  1.00  0.00           C  
ATOM   2289  O   ASP A 150      13.613  21.513  36.056  1.00  0.00           O  
ATOM   2290  CB  ASP A 150      14.336  18.762  36.537  1.00  0.00           C  
ATOM   2291  CG  ASP A 150      15.343  18.597  35.406  1.00  0.00           C  
ATOM   2292  OD1 ASP A 150      16.233  19.408  35.307  1.00  0.00           O  
ATOM   2293  OD2 ASP A 150      15.211  17.663  34.653  1.00  0.00           O  
ATOM   2294  H   ASP A 150      13.299  20.806  38.848  1.00  0.00           H  
ATOM   2295  HA  ASP A 150      15.720  19.701  37.857  1.00  0.00           H  
ATOM   2296 1HB  ASP A 150      14.269  17.822  37.084  1.00  0.00           H  
ATOM   2297 2HB  ASP A 150      13.355  18.961  36.105  1.00  0.00           H  
ATOM   2298  N   ARG A 151      15.387  22.204  37.241  1.00  0.00           N  
ATOM   2299  CA  ARG A 151      15.264  23.575  36.666  1.00  0.00           C  
ATOM   2300  C   ARG A 151      15.597  23.477  35.165  1.00  0.00           C  
ATOM   2301  O   ARG A 151      15.022  24.299  34.430  1.00  0.00           O  
ATOM   2302  CB  ARG A 151      16.203  24.561  37.345  1.00  0.00           C  
ATOM   2303  CG  ARG A 151      17.682  24.309  37.101  1.00  0.00           C  
ATOM   2304  CD  ARG A 151      18.535  25.244  37.878  1.00  0.00           C  
ATOM   2305  NE  ARG A 151      19.949  25.034  37.616  1.00  0.00           N  
ATOM   2306  CZ  ARG A 151      20.715  24.116  38.238  1.00  0.00           C  
ATOM   2307  NH1 ARG A 151      20.189  23.334  39.155  1.00  0.00           N  
ATOM   2308  NH2 ARG A 151      21.994  24.003  37.928  1.00  0.00           N  
ATOM   2309  H   ARG A 151      16.122  22.014  37.908  1.00  0.00           H  
ATOM   2310  HA  ARG A 151      14.242  23.924  36.818  1.00  0.00           H  
ATOM   2311 1HB  ARG A 151      15.979  25.571  37.003  1.00  0.00           H  
ATOM   2312 2HB  ARG A 151      16.038  24.537  38.423  1.00  0.00           H  
ATOM   2313 1HG  ARG A 151      17.931  23.290  37.398  1.00  0.00           H  
ATOM   2314 2HG  ARG A 151      17.904  24.442  36.041  1.00  0.00           H  
ATOM   2315 1HD  ARG A 151      18.287  26.270  37.609  1.00  0.00           H  
ATOM   2316 2HD  ARG A 151      18.360  25.096  38.943  1.00  0.00           H  
ATOM   2317  HE  ARG A 151      20.390  25.617  36.916  1.00  0.00           H  
ATOM   2318 1HH1 ARG A 151      19.211  23.421  39.392  1.00  0.00           H  
ATOM   2319 2HH1 ARG A 151      20.763  22.647  39.622  1.00  0.00           H  
ATOM   2320 1HH2 ARG A 151      22.399  24.604  37.223  1.00  0.00           H  
ATOM   2321 2HH2 ARG A 151      22.568  23.316  38.395  1.00  0.00           H  
ATOM   2322  N   ALA A 152      16.464  22.542  34.703  1.00  0.00           N  
ATOM   2323  CA  ALA A 152      16.883  22.396  33.299  1.00  0.00           C  
ATOM   2324  C   ALA A 152      15.721  22.204  32.325  1.00  0.00           C  
ATOM   2325  O   ALA A 152      15.588  22.877  31.326  1.00  0.00           O  
ATOM   2326  CB  ALA A 152      17.853  21.230  33.170  1.00  0.00           C  
ATOM   2327  H   ALA A 152      16.837  21.909  35.396  1.00  0.00           H  
ATOM   2328  HA  ALA A 152      17.386  23.315  32.998  1.00  0.00           H  
ATOM   2329 1HB  ALA A 152      18.160  21.126  32.129  1.00  0.00           H  
ATOM   2330 2HB  ALA A 152      18.730  21.416  33.790  1.00  0.00           H  
ATOM   2331 3HB  ALA A 152      17.365  20.314  33.497  1.00  0.00           H  
ATOM   2332  N   GLN A 153      14.947  21.223  32.643  1.00  0.00           N  
ATOM   2333  CA  GLN A 153      13.720  20.764  32.045  1.00  0.00           C  
ATOM   2334  C   GLN A 153      12.698  21.899  32.261  1.00  0.00           C  
ATOM   2335  O   GLN A 153      11.913  22.253  31.350  1.00  0.00           O  
ATOM   2336  CB  GLN A 153      13.249  19.448  32.669  1.00  0.00           C  
ATOM   2337  CG  GLN A 153      12.019  18.850  32.008  1.00  0.00           C  
ATOM   2338  CD  GLN A 153      12.273  18.452  30.566  1.00  0.00           C  
ATOM   2339  OE1 GLN A 153      13.243  17.753  30.262  1.00  0.00           O  
ATOM   2340  NE2 GLN A 153      11.400  18.896  29.668  1.00  0.00           N  
ATOM   2341  H   GLN A 153      15.314  20.737  33.449  1.00  0.00           H  
ATOM   2342  HA  GLN A 153      13.896  20.592  30.983  1.00  0.00           H  
ATOM   2343 1HB  GLN A 153      14.051  18.712  32.615  1.00  0.00           H  
ATOM   2344 2HB  GLN A 153      13.020  19.606  33.723  1.00  0.00           H  
ATOM   2345 1HG  GLN A 153      11.718  17.960  32.560  1.00  0.00           H  
ATOM   2346 2HG  GLN A 153      11.216  19.588  32.022  1.00  0.00           H  
ATOM   2347 1HE2 GLN A 153      11.516  18.665  28.701  1.00  0.00           H  
ATOM   2348 2HE2 GLN A 153      10.627  19.460  29.958  1.00  0.00           H  
ATOM   2349  N   PHE A 154      12.703  22.503  33.440  1.00  0.00           N  
ATOM   2350  CA  PHE A 154      11.748  23.607  33.731  1.00  0.00           C  
ATOM   2351  C   PHE A 154      11.920  24.765  32.728  1.00  0.00           C  
ATOM   2352  O   PHE A 154      10.946  25.338  32.262  1.00  0.00           O  
ATOM   2353  CB  PHE A 154      11.944  24.130  35.155  1.00  0.00           C  
ATOM   2354  CG  PHE A 154      11.029  25.266  35.515  1.00  0.00           C  
ATOM   2355  CD1 PHE A 154       9.849  25.472  34.816  1.00  0.00           C  
ATOM   2356  CD2 PHE A 154      11.346  26.130  36.552  1.00  0.00           C  
ATOM   2357  CE1 PHE A 154       9.006  26.517  35.147  1.00  0.00           C  
ATOM   2358  CE2 PHE A 154      10.505  27.174  36.885  1.00  0.00           C  
ATOM   2359  CZ  PHE A 154       9.334  27.367  36.181  1.00  0.00           C  
ATOM   2360  H   PHE A 154      13.358  22.218  34.154  1.00  0.00           H  
ATOM   2361  HA  PHE A 154      10.732  23.219  33.641  1.00  0.00           H  
ATOM   2362 1HB  PHE A 154      11.779  23.322  35.866  1.00  0.00           H  
ATOM   2363 2HB  PHE A 154      12.972  24.470  35.279  1.00  0.00           H  
ATOM   2364  HD1 PHE A 154       9.589  24.799  33.999  1.00  0.00           H  
ATOM   2365  HD2 PHE A 154      12.272  25.977  37.108  1.00  0.00           H  
ATOM   2366  HE1 PHE A 154       8.082  26.667  34.589  1.00  0.00           H  
ATOM   2367  HE2 PHE A 154      10.766  27.845  37.703  1.00  0.00           H  
ATOM   2368  HZ  PHE A 154       8.670  28.191  36.441  1.00  0.00           H  
ATOM   2369  N   ILE A 155      13.165  25.145  32.479  1.00  0.00           N  
ATOM   2370  CA  ILE A 155      13.470  26.268  31.613  1.00  0.00           C  
ATOM   2371  C   ILE A 155      12.779  26.039  30.240  1.00  0.00           C  
ATOM   2372  O   ILE A 155      12.327  27.050  29.663  1.00  0.00           O  
ATOM   2373  CB  ILE A 155      14.990  26.434  31.436  1.00  0.00           C  
ATOM   2374  CG1 ILE A 155      15.636  26.879  32.751  1.00  0.00           C  
ATOM   2375  CG2 ILE A 155      15.291  27.431  30.327  1.00  0.00           C  
ATOM   2376  CD1 ILE A 155      17.145  26.798  32.748  1.00  0.00           C  
ATOM   2377  H   ILE A 155      13.924  24.634  32.908  1.00  0.00           H  
ATOM   2378  HA  ILE A 155      13.077  27.175  32.072  1.00  0.00           H  
ATOM   2379  HB  ILE A 155      15.433  25.473  31.177  1.00  0.00           H  
ATOM   2380 1HG1 ILE A 155      15.350  27.907  32.967  1.00  0.00           H  
ATOM   2381 2HG1 ILE A 155      15.264  26.259  33.567  1.00  0.00           H  
ATOM   2382 1HG2 ILE A 155      16.370  27.537  30.216  1.00  0.00           H  
ATOM   2383 2HG2 ILE A 155      14.863  27.074  29.391  1.00  0.00           H  
ATOM   2384 3HG2 ILE A 155      14.856  28.398  30.580  1.00  0.00           H  
ATOM   2385 1HD1 ILE A 155      17.529  27.129  33.713  1.00  0.00           H  
ATOM   2386 2HD1 ILE A 155      17.455  25.768  32.568  1.00  0.00           H  
ATOM   2387 3HD1 ILE A 155      17.542  27.438  31.961  1.00  0.00           H  
ATOM   2388  N   SER A 156      12.835  24.788  29.828  1.00  0.00           N  
ATOM   2389  CA  SER A 156      12.211  24.502  28.536  1.00  0.00           C  
ATOM   2390  C   SER A 156      10.726  24.903  28.413  1.00  0.00           C  
ATOM   2391  O   SER A 156      10.304  25.646  27.462  1.00  0.00           O  
ATOM   2392  CB  SER A 156      12.348  23.020  28.248  1.00  0.00           C  
ATOM   2393  OG  SER A 156      11.752  22.689  27.024  1.00  0.00           O  
ATOM   2394  H   SER A 156      13.273  24.036  30.340  1.00  0.00           H  
ATOM   2395  HA  SER A 156      12.733  25.072  27.766  1.00  0.00           H  
ATOM   2396 1HB  SER A 156      13.403  22.749  28.227  1.00  0.00           H  
ATOM   2397 2HB  SER A 156      11.880  22.449  29.049  1.00  0.00           H  
ATOM   2398  HG  SER A 156      10.809  22.624  27.197  1.00  0.00           H  
ATOM   2399  N   ASP A 157       9.839  24.508  29.323  1.00  0.00           N  
ATOM   2400  CA  ASP A 157       8.420  24.834  29.318  1.00  0.00           C  
ATOM   2401  C   ASP A 157       8.160  26.332  29.521  1.00  0.00           C  
ATOM   2402  O   ASP A 157       7.193  26.939  28.984  1.00  0.00           O  
ATOM   2403  CB  ASP A 157       7.697  24.036  30.406  1.00  0.00           C  
ATOM   2404  CG  ASP A 157       7.582  22.554  30.076  1.00  0.00           C  
ATOM   2405  OD1 ASP A 157       7.759  22.204  28.934  1.00  0.00           O  
ATOM   2406  OD2 ASP A 157       7.318  21.786  30.970  1.00  0.00           O  
ATOM   2407  H   ASP A 157      10.210  23.935  30.068  1.00  0.00           H  
ATOM   2408  HA  ASP A 157       8.006  24.562  28.347  1.00  0.00           H  
ATOM   2409 1HB  ASP A 157       8.231  24.143  31.351  1.00  0.00           H  
ATOM   2410 2HB  ASP A 157       6.695  24.441  30.549  1.00  0.00           H  
ATOM   2411  N   PHE A 158       9.064  26.889  30.352  1.00  0.00           N  
ATOM   2412  CA  PHE A 158       9.098  28.305  30.686  1.00  0.00           C  
ATOM   2413  C   PHE A 158       9.282  29.191  29.419  1.00  0.00           C  
ATOM   2414  O   PHE A 158       8.493  30.201  29.274  1.00  0.00           O  
ATOM   2415  CB  PHE A 158      10.226  28.574  31.684  1.00  0.00           C  
ATOM   2416  CG  PHE A 158      10.375  30.023  32.053  1.00  0.00           C  
ATOM   2417  CD1 PHE A 158       9.289  30.750  32.517  1.00  0.00           C  
ATOM   2418  CD2 PHE A 158      11.601  30.661  31.938  1.00  0.00           C  
ATOM   2419  CE1 PHE A 158       9.425  32.083  32.857  1.00  0.00           C  
ATOM   2420  CE2 PHE A 158      11.740  31.992  32.278  1.00  0.00           C  
ATOM   2421  CZ  PHE A 158      10.650  32.704  32.738  1.00  0.00           C  
ATOM   2422  H   PHE A 158       9.752  26.271  30.758  1.00  0.00           H  
ATOM   2423  HA  PHE A 158       8.146  28.575  31.145  1.00  0.00           H  
ATOM   2424 1HB  PHE A 158      10.047  28.007  32.596  1.00  0.00           H  
ATOM   2425 2HB  PHE A 158      11.171  28.231  31.265  1.00  0.00           H  
ATOM   2426  HD1 PHE A 158       8.320  30.259  32.612  1.00  0.00           H  
ATOM   2427  HD2 PHE A 158      12.461  30.099  31.574  1.00  0.00           H  
ATOM   2428  HE1 PHE A 158       8.563  32.643  33.220  1.00  0.00           H  
ATOM   2429  HE2 PHE A 158      12.709  32.482  32.184  1.00  0.00           H  
ATOM   2430  HZ  PHE A 158      10.758  33.754  33.005  1.00  0.00           H  
ATOM   2431  N   ASN A 159      10.254  28.804  28.603  1.00  0.00           N  
ATOM   2432  CA  ASN A 159      10.548  29.597  27.404  1.00  0.00           C  
ATOM   2433  C   ASN A 159       9.495  29.514  26.299  1.00  0.00           C  
ATOM   2434  O   ASN A 159       9.322  30.409  25.454  1.00  0.00           O  
ATOM   2435  CB  ASN A 159      11.901  29.193  26.848  1.00  0.00           C  
ATOM   2436  CG  ASN A 159      13.043  29.681  27.694  1.00  0.00           C  
ATOM   2437  OD1 ASN A 159      12.929  30.701  28.384  1.00  0.00           O  
ATOM   2438  ND2 ASN A 159      14.143  28.973  27.656  1.00  0.00           N  
ATOM   2439  H   ASN A 159      10.798  27.973  28.789  1.00  0.00           H  
ATOM   2440  HA  ASN A 159      10.578  30.651  27.685  1.00  0.00           H  
ATOM   2441 1HB  ASN A 159      11.955  28.106  26.776  1.00  0.00           H  
ATOM   2442 2HB  ASN A 159      12.014  29.593  25.840  1.00  0.00           H  
ATOM   2443 1HD2 ASN A 159      14.936  29.251  28.199  1.00  0.00           H  
ATOM   2444 2HD2 ASN A 159      14.191  28.155  27.084  1.00  0.00           H  
ATOM   2445  N   ALA A 160       8.793  28.426  26.363  1.00  0.00           N  
ATOM   2446  CA  ALA A 160       7.667  28.179  25.451  1.00  0.00           C  
ATOM   2447  C   ALA A 160       6.565  29.213  25.601  1.00  0.00           C  
ATOM   2448  O   ALA A 160       6.039  29.772  24.657  1.00  0.00           O  
ATOM   2449  CB  ALA A 160       7.100  26.785  25.678  1.00  0.00           C  
ATOM   2450  H   ALA A 160       9.026  27.730  27.057  1.00  0.00           H  
ATOM   2451  HA  ALA A 160       8.038  28.248  24.428  1.00  0.00           H  
ATOM   2452 1HB  ALA A 160       6.267  26.616  24.995  1.00  0.00           H  
ATOM   2453 2HB  ALA A 160       7.876  26.042  25.494  1.00  0.00           H  
ATOM   2454 3HB  ALA A 160       6.751  26.698  26.705  1.00  0.00           H  
ATOM   2455  N   PRO A 161       6.203  29.501  26.820  1.00  0.00           N  
ATOM   2456  CA  PRO A 161       5.226  30.468  27.256  1.00  0.00           C  
ATOM   2457  C   PRO A 161       5.781  31.888  27.340  1.00  0.00           C  
ATOM   2458  O   PRO A 161       4.975  32.780  27.110  1.00  0.00           O  
ATOM   2459  CB  PRO A 161       4.838  29.934  28.639  1.00  0.00           C  
ATOM   2460  CG  PRO A 161       5.139  28.476  28.566  1.00  0.00           C  
ATOM   2461  CD  PRO A 161       6.380  28.393  27.717  1.00  0.00           C  
ATOM   2462  HA  PRO A 161       4.369  30.453  26.566  1.00  0.00           H  
ATOM   2463 1HB  PRO A 161       5.417  30.452  29.418  1.00  0.00           H  
ATOM   2464 2HB  PRO A 161       3.776  30.141  28.837  1.00  0.00           H  
ATOM   2465 1HG  PRO A 161       5.290  28.069  29.576  1.00  0.00           H  
ATOM   2466 2HG  PRO A 161       4.289  27.934  28.128  1.00  0.00           H  
ATOM   2467 1HD  PRO A 161       7.269  28.512  28.353  1.00  0.00           H  
ATOM   2468 2HD  PRO A 161       6.403  27.425  27.195  1.00  0.00           H  
ATOM   2469  N   PHE A 162       7.037  31.909  27.660  1.00  0.00           N  
ATOM   2470  CA  PHE A 162       7.756  33.188  27.770  1.00  0.00           C  
ATOM   2471  C   PHE A 162       7.723  33.799  26.375  1.00  0.00           C  
ATOM   2472  O   PHE A 162       7.396  35.006  26.151  1.00  0.00           O  
ATOM   2473  CB  PHE A 162       9.197  33.001  28.249  1.00  0.00           C  
ATOM   2474  CG  PHE A 162       9.970  34.284  28.361  1.00  0.00           C  
ATOM   2475  CD1 PHE A 162      10.165  34.888  29.594  1.00  0.00           C  
ATOM   2476  CD2 PHE A 162      10.503  34.891  27.234  1.00  0.00           C  
ATOM   2477  CE1 PHE A 162      10.875  36.069  29.698  1.00  0.00           C  
ATOM   2478  CE2 PHE A 162      11.215  36.070  27.335  1.00  0.00           C  
ATOM   2479  CZ  PHE A 162      11.401  36.660  28.569  1.00  0.00           C  
ATOM   2480  H   PHE A 162       7.535  31.048  27.837  1.00  0.00           H  
ATOM   2481  HA  PHE A 162       7.240  33.813  28.500  1.00  0.00           H  
ATOM   2482 1HB  PHE A 162       9.195  32.519  29.226  1.00  0.00           H  
ATOM   2483 2HB  PHE A 162       9.726  32.344  27.561  1.00  0.00           H  
ATOM   2484  HD1 PHE A 162       9.750  34.420  30.488  1.00  0.00           H  
ATOM   2485  HD2 PHE A 162      10.355  34.425  26.259  1.00  0.00           H  
ATOM   2486  HE1 PHE A 162      11.021  36.532  30.674  1.00  0.00           H  
ATOM   2487  HE2 PHE A 162      11.629  36.536  26.441  1.00  0.00           H  
ATOM   2488  HZ  PHE A 162      11.960  37.591  28.650  1.00  0.00           H  
ATOM   2489  N   TYR A 163       8.040  32.966  25.376  1.00  0.00           N  
ATOM   2490  CA  TYR A 163       8.039  33.412  23.996  1.00  0.00           C  
ATOM   2491  C   TYR A 163       6.788  33.067  23.170  1.00  0.00           C  
ATOM   2492  O   TYR A 163       6.847  33.635  22.023  1.00  0.00           O  
ATOM   2493  CB  TYR A 163       9.279  32.847  23.300  1.00  0.00           C  
ATOM   2494  CG  TYR A 163      10.584  33.384  23.845  1.00  0.00           C  
ATOM   2495  CD1 TYR A 163      11.527  32.513  24.371  1.00  0.00           C  
ATOM   2496  CD2 TYR A 163      10.837  34.748  23.820  1.00  0.00           C  
ATOM   2497  CE1 TYR A 163      12.718  33.004  24.869  1.00  0.00           C  
ATOM   2498  CE2 TYR A 163      12.028  35.238  24.318  1.00  0.00           C  
ATOM   2499  CZ  TYR A 163      12.966  34.372  24.841  1.00  0.00           C  
ATOM   2500  OH  TYR A 163      14.153  34.860  25.338  1.00  0.00           O  
ATOM   2501  H   TYR A 163       8.285  32.008  25.583  1.00  0.00           H  
ATOM   2502  HA  TYR A 163       8.079  34.502  23.985  1.00  0.00           H  
ATOM   2503 1HB  TYR A 163       9.290  31.761  23.400  1.00  0.00           H  
ATOM   2504 2HB  TYR A 163       9.235  33.077  22.235  1.00  0.00           H  
ATOM   2505  HD1 TYR A 163      11.328  31.442  24.391  1.00  0.00           H  
ATOM   2506  HD2 TYR A 163      10.095  35.432  23.408  1.00  0.00           H  
ATOM   2507  HE1 TYR A 163      13.459  32.320  25.282  1.00  0.00           H  
ATOM   2508  HE2 TYR A 163      12.227  36.310  24.299  1.00  0.00           H  
ATOM   2509  HH  TYR A 163      14.168  35.816  25.245  1.00  0.00           H  
ATOM   2510  N   GLY A 164       5.789  32.349  23.656  1.00  0.00           N  
ATOM   2511  CA  GLY A 164       4.634  31.988  22.770  1.00  0.00           C  
ATOM   2512  C   GLY A 164       5.285  31.246  21.562  1.00  0.00           C  
ATOM   2513  O   GLY A 164       5.042  31.605  20.380  1.00  0.00           O  
ATOM   2514  H   GLY A 164       5.788  32.037  24.617  1.00  0.00           H  
ATOM   2515 1HA  GLY A 164       3.931  31.366  23.324  1.00  0.00           H  
ATOM   2516 2HA  GLY A 164       4.102  32.893  22.479  1.00  0.00           H  
ATOM   2517  N   ILE A 165       6.168  30.319  21.817  1.00  0.00           N  
ATOM   2518  CA  ILE A 165       6.879  29.625  20.747  1.00  0.00           C  
ATOM   2519  C   ILE A 165       5.888  28.960  19.800  1.00  0.00           C  
ATOM   2520  O   ILE A 165       6.277  28.944  18.635  1.00  0.00           O  
ATOM   2521  CB  ILE A 165       7.844  28.568  21.314  1.00  0.00           C  
ATOM   2522  CG1 ILE A 165       8.948  29.240  22.136  1.00  0.00           C  
ATOM   2523  CG2 ILE A 165       8.444  27.738  20.190  1.00  0.00           C  
ATOM   2524  CD1 ILE A 165       9.803  30.200  21.341  1.00  0.00           C  
ATOM   2525  H   ILE A 165       6.365  30.075  22.777  1.00  0.00           H  
ATOM   2526  HA  ILE A 165       7.462  30.356  20.189  1.00  0.00           H  
ATOM   2527  HB  ILE A 165       7.304  27.909  21.992  1.00  0.00           H  
ATOM   2528 1HG1 ILE A 165       8.502  29.786  22.966  1.00  0.00           H  
ATOM   2529 2HG1 ILE A 165       9.600  28.477  22.561  1.00  0.00           H  
ATOM   2530 1HG2 ILE A 165       9.124  26.996  20.609  1.00  0.00           H  
ATOM   2531 2HG2 ILE A 165       7.647  27.232  19.646  1.00  0.00           H  
ATOM   2532 3HG2 ILE A 165       8.992  28.389  19.509  1.00  0.00           H  
ATOM   2533 1HD1 ILE A 165      10.562  30.635  21.991  1.00  0.00           H  
ATOM   2534 2HD1 ILE A 165      10.288  29.665  20.524  1.00  0.00           H  
ATOM   2535 3HD1 ILE A 165       9.176  30.993  20.934  1.00  0.00           H  
ATOM   2536  N   ASN A 166       4.770  28.453  20.293  1.00  0.00           N  
ATOM   2537  CA  ASN A 166       3.754  27.863  19.385  1.00  0.00           C  
ATOM   2538  C   ASN A 166       3.366  28.883  18.305  1.00  0.00           C  
ATOM   2539  O   ASN A 166       2.999  28.524  17.175  1.00  0.00           O  
ATOM   2540  CB  ASN A 166       2.529  27.404  20.155  1.00  0.00           C  
ATOM   2541  CG  ASN A 166       2.783  26.155  20.953  1.00  0.00           C  
ATOM   2542  OD1 ASN A 166       3.651  25.347  20.605  1.00  0.00           O  
ATOM   2543  ND2 ASN A 166       2.042  25.982  22.017  1.00  0.00           N  
ATOM   2544  H   ASN A 166       4.595  28.461  21.288  1.00  0.00           H  
ATOM   2545  HA  ASN A 166       4.193  26.995  18.891  1.00  0.00           H  
ATOM   2546 1HB  ASN A 166       2.208  28.195  20.833  1.00  0.00           H  
ATOM   2547 2HB  ASN A 166       1.711  27.216  19.459  1.00  0.00           H  
ATOM   2548 1HD2 ASN A 166       2.167  25.169  22.587  1.00  0.00           H  
ATOM   2549 2HD2 ASN A 166       1.351  26.662  22.262  1.00  0.00           H  
ATOM   2550  N   LYS A 167       3.432  30.167  18.518  1.00  0.00           N  
ATOM   2551  CA  LYS A 167       3.137  31.199  17.545  1.00  0.00           C  
ATOM   2552  C   LYS A 167       4.403  31.770  16.879  1.00  0.00           C  
ATOM   2553  O   LYS A 167       4.490  31.850  15.614  1.00  0.00           O  
ATOM   2554  CB  LYS A 167       2.341  32.322  18.212  1.00  0.00           C  
ATOM   2555  CG  LYS A 167       0.960  31.909  18.702  1.00  0.00           C  
ATOM   2556  CD  LYS A 167       0.220  33.084  19.323  1.00  0.00           C  
ATOM   2557  CE  LYS A 167      -1.164  32.675  19.806  1.00  0.00           C  
ATOM   2558  NZ  LYS A 167      -1.888  33.807  20.445  1.00  0.00           N  
ATOM   2559  H   LYS A 167       3.716  30.436  19.449  1.00  0.00           H  
ATOM   2560  HA  LYS A 167       2.535  30.761  16.748  1.00  0.00           H  
ATOM   2561 1HB  LYS A 167       2.899  32.705  19.067  1.00  0.00           H  
ATOM   2562 2HB  LYS A 167       2.214  33.145  17.509  1.00  0.00           H  
ATOM   2563 1HG  LYS A 167       0.376  31.525  17.864  1.00  0.00           H  
ATOM   2564 2HG  LYS A 167       1.059  31.119  19.445  1.00  0.00           H  
ATOM   2565 1HD  LYS A 167       0.791  33.468  20.169  1.00  0.00           H  
ATOM   2566 2HD  LYS A 167       0.116  33.879  18.586  1.00  0.00           H  
ATOM   2567 1HE  LYS A 167      -1.751  32.314  18.963  1.00  0.00           H  
ATOM   2568 2HE  LYS A 167      -1.072  31.865  20.530  1.00  0.00           H  
ATOM   2569 1HZ  LYS A 167      -2.799  33.495  20.751  1.00  0.00           H  
ATOM   2570 2HZ  LYS A 167      -1.361  34.138  21.241  1.00  0.00           H  
ATOM   2571 3HZ  LYS A 167      -1.997  34.557  19.778  1.00  0.00           H  
ATOM   2572  N   GLY A 168       8.046  30.910  16.936  1.00  0.00           N  
ATOM   2573  CA  GLY A 168       9.197  30.130  16.512  1.00  0.00           C  
ATOM   2574  C   GLY A 168       9.237  30.071  14.976  1.00  0.00           C  
ATOM   2575  O   GLY A 168       8.214  29.705  14.369  1.00  0.00           O  
ATOM   2576  H   GLY A 168       8.175  31.652  17.609  1.00  0.00           H  
ATOM   2577 1HA  GLY A 168      10.108  30.584  16.903  1.00  0.00           H  
ATOM   2578 2HA  GLY A 168       9.132  29.127  16.933  1.00  0.00           H  
ATOM   2579  N   GLN A 169      10.401  30.454  14.487  1.00  0.00           N  
ATOM   2580  CA  GLN A 169      10.656  30.466  13.067  1.00  0.00           C  
ATOM   2581  C   GLN A 169      10.180  31.687  12.327  1.00  0.00           C  
ATOM   2582  O   GLN A 169      10.368  31.810  11.082  1.00  0.00           O  
ATOM   2583  CB  GLN A 169      10.022  29.226  12.431  1.00  0.00           C  
ATOM   2584  CG  GLN A 169      10.539  27.909  12.984  1.00  0.00           C  
ATOM   2585  CD  GLN A 169      12.012  27.698  12.691  1.00  0.00           C  
ATOM   2586  OE1 GLN A 169      12.452  27.799  11.542  1.00  0.00           O  
ATOM   2587  NE2 GLN A 169      12.785  27.401  13.730  1.00  0.00           N  
ATOM   2588  H   GLN A 169      11.131  30.746  15.120  1.00  0.00           H  
ATOM   2589  HA  GLN A 169      11.734  30.439  12.909  1.00  0.00           H  
ATOM   2590 1HB  GLN A 169       8.942  29.253  12.580  1.00  0.00           H  
ATOM   2591 2HB  GLN A 169      10.204  29.235  11.356  1.00  0.00           H  
ATOM   2592 1HG  GLN A 169      10.401  27.901  14.065  1.00  0.00           H  
ATOM   2593 2HG  GLN A 169       9.980  27.091  12.530  1.00  0.00           H  
ATOM   2594 1HE2 GLN A 169      13.766  27.251  13.598  1.00  0.00           H  
ATOM   2595 2HE2 GLN A 169      12.387  27.328  14.644  1.00  0.00           H  
ATOM   2596  N   VAL A 170       9.563  32.596  13.040  1.00  0.00           N  
ATOM   2597  CA  VAL A 170       8.938  33.871  12.613  1.00  0.00           C  
ATOM   2598  C   VAL A 170       9.640  35.081  13.225  1.00  0.00           C  
ATOM   2599  O   VAL A 170      10.478  35.770  12.596  1.00  0.00           O  
ATOM   2600  CB  VAL A 170       7.451  33.902  13.014  1.00  0.00           C  
ATOM   2601  CG1 VAL A 170       6.688  32.787  12.315  1.00  0.00           C  
ATOM   2602  CG2 VAL A 170       7.320  33.781  14.525  1.00  0.00           C  
ATOM   2603  H   VAL A 170       9.539  32.339  14.016  1.00  0.00           H  
ATOM   2604  HA  VAL A 170       9.008  33.944  11.527  1.00  0.00           H  
ATOM   2605  HB  VAL A 170       7.015  34.845  12.685  1.00  0.00           H  
ATOM   2606 1HG1 VAL A 170       5.639  32.824  12.610  1.00  0.00           H  
ATOM   2607 2HG1 VAL A 170       6.765  32.914  11.236  1.00  0.00           H  
ATOM   2608 3HG1 VAL A 170       7.110  31.823  12.600  1.00  0.00           H  
ATOM   2609 1HG2 VAL A 170       6.266  33.805  14.801  1.00  0.00           H  
ATOM   2610 2HG2 VAL A 170       7.761  32.840  14.854  1.00  0.00           H  
ATOM   2611 3HG2 VAL A 170       7.839  34.612  15.003  1.00  0.00           H  
ATOM   2612  N   VAL A 171      11.111  34.572  16.483  1.00  0.00           N  
ATOM   2613  CA  VAL A 171      12.251  34.079  17.242  1.00  0.00           C  
ATOM   2614  C   VAL A 171      12.784  32.807  16.588  1.00  0.00           C  
ATOM   2615  O   VAL A 171      12.030  31.906  16.221  1.00  0.00           O  
ATOM   2616  CB  VAL A 171      11.850  33.789  18.701  1.00  0.00           C  
ATOM   2617  CG1 VAL A 171      13.008  33.153  19.455  1.00  0.00           C  
ATOM   2618  CG2 VAL A 171      11.406  35.075  19.381  1.00  0.00           C  
ATOM   2619  H   VAL A 171      10.325  34.969  16.978  1.00  0.00           H  
ATOM   2620  HA  VAL A 171      13.025  34.847  17.241  1.00  0.00           H  
ATOM   2621  HB  VAL A 171      11.030  33.072  18.707  1.00  0.00           H  
ATOM   2622 1HG1 VAL A 171      12.708  32.955  20.484  1.00  0.00           H  
ATOM   2623 2HG1 VAL A 171      13.286  32.217  18.972  1.00  0.00           H  
ATOM   2624 3HG1 VAL A 171      13.861  33.832  19.451  1.00  0.00           H  
ATOM   2625 1HG2 VAL A 171      11.123  34.863  20.411  1.00  0.00           H  
ATOM   2626 2HG2 VAL A 171      12.224  35.795  19.369  1.00  0.00           H  
ATOM   2627 3HG2 VAL A 171      10.550  35.491  18.848  1.00  0.00           H  
ATOM   2628  N   SER A 172      14.122  32.808  16.428  1.00  0.00           N  
ATOM   2629  CA  SER A 172      14.816  31.646  15.874  1.00  0.00           C  
ATOM   2630  C   SER A 172      15.022  30.621  17.026  1.00  0.00           C  
ATOM   2631  O   SER A 172      14.989  30.876  18.265  1.00  0.00           O  
ATOM   2632  CB  SER A 172      16.143  32.054  15.264  1.00  0.00           C  
ATOM   2633  OG  SER A 172      15.952  32.915  14.175  1.00  0.00           O  
ATOM   2634  H   SER A 172      14.659  33.621  16.693  1.00  0.00           H  
ATOM   2635  HA  SER A 172      14.193  31.212  15.090  1.00  0.00           H  
ATOM   2636 1HB  SER A 172      16.753  32.549  16.020  1.00  0.00           H  
ATOM   2637 2HB  SER A 172      16.682  31.165  14.939  1.00  0.00           H  
ATOM   2638  HG  SER A 172      16.038  32.370  13.389  1.00  0.00           H  
ATOM   2639  N   GLN A 173      15.266  29.395  16.571  1.00  0.00           N  
ATOM   2640  CA  GLN A 173      15.540  28.300  17.505  1.00  0.00           C  
ATOM   2641  C   GLN A 173      16.898  28.503  18.219  1.00  0.00           C  
ATOM   2642  O   GLN A 173      17.023  28.051  19.385  1.00  0.00           O  
ATOM   2643  CB  GLN A 173      15.525  26.958  16.768  1.00  0.00           C  
ATOM   2644  CG  GLN A 173      14.151  26.534  16.276  1.00  0.00           C  
ATOM   2645  CD  GLN A 173      14.191  25.228  15.506  1.00  0.00           C  
ATOM   2646  OE1 GLN A 173      15.220  24.860  14.932  1.00  0.00           O  
ATOM   2647  NE2 GLN A 173      13.068  24.518  15.488  1.00  0.00           N  
ATOM   2648  H   GLN A 173      15.265  29.207  15.579  1.00  0.00           H  
ATOM   2649  HA  GLN A 173      14.760  28.291  18.266  1.00  0.00           H  
ATOM   2650 1HB  GLN A 173      16.190  27.008  15.906  1.00  0.00           H  
ATOM   2651 2HB  GLN A 173      15.902  26.177  17.428  1.00  0.00           H  
ATOM   2652 1HG  GLN A 173      13.493  26.404  17.135  1.00  0.00           H  
ATOM   2653 2HG  GLN A 173      13.758  27.308  15.617  1.00  0.00           H  
ATOM   2654 1HE2 GLN A 173      13.034  23.647  14.995  1.00  0.00           H  
ATOM   2655 2HE2 GLN A 173      12.257  24.853  15.967  1.00  0.00           H  
ATOM   2656  N   GLY A 174      17.818  29.145  17.514  1.00  0.00           N  
ATOM   2657  CA  GLY A 174      19.147  29.512  18.023  1.00  0.00           C  
ATOM   2658  C   GLY A 174      19.033  30.566  19.145  1.00  0.00           C  
ATOM   2659  O   GLY A 174      19.700  30.469  20.206  1.00  0.00           O  
ATOM   2660  H   GLY A 174      17.570  29.389  16.566  1.00  0.00           H  
ATOM   2661 1HA  GLY A 174      19.651  28.622  18.400  1.00  0.00           H  
ATOM   2662 2HA  GLY A 174      19.754  29.903  17.207  1.00  0.00           H  
ATOM   2663  N   VAL A 175      18.191  31.582  18.978  1.00  0.00           N  
ATOM   2664  CA  VAL A 175      17.875  32.658  19.903  1.00  0.00           C  
ATOM   2665  C   VAL A 175      17.322  31.964  21.178  1.00  0.00           C  
ATOM   2666  O   VAL A 175      17.774  32.325  22.314  1.00  0.00           O  
ATOM   2667  CB  VAL A 175      16.839  33.628  19.304  1.00  0.00           C  
ATOM   2668  CG1 VAL A 175      16.364  34.617  20.358  1.00  0.00           C  
ATOM   2669  CG2 VAL A 175      17.441  34.357  18.113  1.00  0.00           C  
ATOM   2670  H   VAL A 175      17.737  31.559  18.076  1.00  0.00           H  
ATOM   2671  HA  VAL A 175      18.788  33.218  20.107  1.00  0.00           H  
ATOM   2672  HB  VAL A 175      15.967  33.059  18.981  1.00  0.00           H  
ATOM   2673 1HG1 VAL A 175      15.632  35.295  19.918  1.00  0.00           H  
ATOM   2674 2HG1 VAL A 175      15.904  34.075  21.184  1.00  0.00           H  
ATOM   2675 3HG1 VAL A 175      17.213  35.192  20.727  1.00  0.00           H  
ATOM   2676 1HG2 VAL A 175      16.703  35.041  17.694  1.00  0.00           H  
ATOM   2677 2HG2 VAL A 175      18.317  34.921  18.435  1.00  0.00           H  
ATOM   2678 3HG2 VAL A 175      17.736  33.632  17.354  1.00  0.00           H  
ATOM   2679  N   GLN A 176      16.392  31.032  21.071  1.00  0.00           N  
ATOM   2680  CA  GLN A 176      15.851  30.317  22.218  1.00  0.00           C  
ATOM   2681  C   GLN A 176      16.948  29.455  22.891  1.00  0.00           C  
ATOM   2682  O   GLN A 176      16.997  29.235  24.133  1.00  0.00           O  
ATOM   2683  CB  GLN A 176      14.670  29.442  21.788  1.00  0.00           C  
ATOM   2684  CG  GLN A 176      13.976  28.727  22.935  1.00  0.00           C  
ATOM   2685  CD  GLN A 176      12.764  27.938  22.476  1.00  0.00           C  
ATOM   2686  OE1 GLN A 176      12.520  27.791  21.275  1.00  0.00           O  
ATOM   2687  NE2 GLN A 176      11.997  27.425  23.430  1.00  0.00           N  
ATOM   2688  H   GLN A 176      16.047  30.813  20.147  1.00  0.00           H  
ATOM   2689  HA  GLN A 176      15.499  31.047  22.946  1.00  0.00           H  
ATOM   2690 1HB  GLN A 176      13.929  30.057  21.277  1.00  0.00           H  
ATOM   2691 2HB  GLN A 176      15.014  28.688  21.081  1.00  0.00           H  
ATOM   2692 1HG  GLN A 176      14.680  28.035  23.397  1.00  0.00           H  
ATOM   2693 2HG  GLN A 176      13.646  29.467  23.664  1.00  0.00           H  
ATOM   2694 1HE2 GLN A 176      11.183  26.895  23.188  1.00  0.00           H  
ATOM   2695 2HE2 GLN A 176      12.231  27.569  24.392  1.00  0.00           H  
ATOM   2696  N   THR A 177      17.859  28.886  22.108  1.00  0.00           N  
ATOM   2697  CA  THR A 177      18.947  28.071  22.628  1.00  0.00           C  
ATOM   2698  C   THR A 177      19.879  28.863  23.599  1.00  0.00           C  
ATOM   2699  O   THR A 177      20.327  28.361  24.643  1.00  0.00           O  
ATOM   2700  CB  THR A 177      19.774  27.489  21.466  1.00  0.00           C  
ATOM   2701  OG1 THR A 177      18.941  26.647  20.658  1.00  0.00           O  
ATOM   2702  CG2 THR A 177      20.944  26.677  21.999  1.00  0.00           C  
ATOM   2703  H   THR A 177      17.786  29.031  21.111  1.00  0.00           H  
ATOM   2704  HA  THR A 177      18.519  27.249  23.202  1.00  0.00           H  
ATOM   2705  HB  THR A 177      20.154  28.302  20.848  1.00  0.00           H  
ATOM   2706  HG1 THR A 177      18.212  27.163  20.305  1.00  0.00           H  
ATOM   2707 1HG2 THR A 177      21.517  26.274  21.164  1.00  0.00           H  
ATOM   2708 2HG2 THR A 177      21.586  27.317  22.604  1.00  0.00           H  
ATOM   2709 3HG2 THR A 177      20.570  25.857  22.610  1.00  0.00           H  
ATOM   2710  N   GLN A 178      20.121  30.091  23.162  1.00  0.00           N  
ATOM   2711  CA  GLN A 178      20.963  31.041  23.884  1.00  0.00           C  
ATOM   2712  C   GLN A 178      20.302  31.378  25.215  1.00  0.00           C  
ATOM   2713  O   GLN A 178      20.981  31.368  26.257  1.00  0.00           O  
ATOM   2714  CB  GLN A 178      21.191  32.312  23.062  1.00  0.00           C  
ATOM   2715  CG  GLN A 178      22.069  32.113  21.838  1.00  0.00           C  
ATOM   2716  CD  GLN A 178      22.200  33.376  21.008  1.00  0.00           C  
ATOM   2717  OE1 GLN A 178      21.326  34.247  21.036  1.00  0.00           O  
ATOM   2718  NE2 GLN A 178      23.294  33.483  20.263  1.00  0.00           N  
ATOM   2719  H   GLN A 178      19.699  30.373  22.289  1.00  0.00           H  
ATOM   2720  HA  GLN A 178      21.930  30.574  24.069  1.00  0.00           H  
ATOM   2721 1HB  GLN A 178      20.232  32.706  22.727  1.00  0.00           H  
ATOM   2722 2HB  GLN A 178      21.656  33.073  23.690  1.00  0.00           H  
ATOM   2723 1HG  GLN A 178      23.065  31.813  22.164  1.00  0.00           H  
ATOM   2724 2HG  GLN A 178      21.631  31.336  21.212  1.00  0.00           H  
ATOM   2725 1HE2 GLN A 178      23.436  34.294  19.694  1.00  0.00           H  
ATOM   2726 2HE2 GLN A 178      23.978  32.753  20.270  1.00  0.00           H  
ATOM   2727  N   THR A 179      18.987  31.626  25.166  1.00  0.00           N  
ATOM   2728  CA  THR A 179      18.198  31.863  26.374  1.00  0.00           C  
ATOM   2729  C   THR A 179      18.284  30.711  27.389  1.00  0.00           C  
ATOM   2730  O   THR A 179      18.425  31.014  28.607  1.00  0.00           O  
ATOM   2731  CB  THR A 179      16.722  32.111  26.010  1.00  0.00           C  
ATOM   2732  OG1 THR A 179      16.621  33.278  25.183  1.00  0.00           O  
ATOM   2733  CG2 THR A 179      15.890  32.311  27.267  1.00  0.00           C  
ATOM   2734  H   THR A 179      18.528  31.650  24.266  1.00  0.00           H  
ATOM   2735  HA  THR A 179      18.589  32.750  26.874  1.00  0.00           H  
ATOM   2736  HB  THR A 179      16.335  31.256  25.457  1.00  0.00           H  
ATOM   2737  HG1 THR A 179      15.722  33.613  25.213  1.00  0.00           H  
ATOM   2738 1HG2 THR A 179      14.850  32.485  26.991  1.00  0.00           H  
ATOM   2739 2HG2 THR A 179      15.955  31.421  27.893  1.00  0.00           H  
ATOM   2740 3HG2 THR A 179      16.266  33.171  27.820  1.00  0.00           H  
ATOM   2741  N   LEU A 180      18.161  29.460  27.004  1.00  0.00           N  
ATOM   2742  CA  LEU A 180      18.196  28.314  27.876  1.00  0.00           C  
ATOM   2743  C   LEU A 180      19.593  28.235  28.488  1.00  0.00           C  
ATOM   2744  O   LEU A 180      19.799  27.985  29.701  1.00  0.00           O  
ATOM   2745  CB  LEU A 180      17.864  27.030  27.105  1.00  0.00           C  
ATOM   2746  CG  LEU A 180      17.756  25.755  27.950  1.00  0.00           C  
ATOM   2747  CD1 LEU A 180      16.854  24.752  27.244  1.00  0.00           C  
ATOM   2748  CD2 LEU A 180      19.145  25.177  28.177  1.00  0.00           C  
ATOM   2749  H   LEU A 180      18.033  29.320  26.012  1.00  0.00           H  
ATOM   2750  HA  LEU A 180      17.448  28.450  28.656  1.00  0.00           H  
ATOM   2751 1HB  LEU A 180      16.914  27.169  26.592  1.00  0.00           H  
ATOM   2752 2HB  LEU A 180      18.638  26.866  26.354  1.00  0.00           H  
ATOM   2753  HG  LEU A 180      17.301  25.994  28.912  1.00  0.00           H  
ATOM   2754 1HD1 LEU A 180      16.777  23.846  27.845  1.00  0.00           H  
ATOM   2755 2HD1 LEU A 180      15.862  25.185  27.113  1.00  0.00           H  
ATOM   2756 3HD1 LEU A 180      17.275  24.506  26.270  1.00  0.00           H  
ATOM   2757 1HD2 LEU A 180      19.068  24.270  28.779  1.00  0.00           H  
ATOM   2758 2HD2 LEU A 180      19.600  24.936  27.216  1.00  0.00           H  
ATOM   2759 3HD2 LEU A 180      19.763  25.907  28.698  1.00  0.00           H  
ATOM   2760  N   GLN A 181      20.610  28.385  27.610  1.00  0.00           N  
ATOM   2761  CA  GLN A 181      22.019  28.347  28.099  1.00  0.00           C  
ATOM   2762  C   GLN A 181      22.200  29.446  29.189  1.00  0.00           C  
ATOM   2763  O   GLN A 181      22.885  29.134  30.193  1.00  0.00           O  
ATOM   2764  CB  GLN A 181      23.009  28.559  26.951  1.00  0.00           C  
ATOM   2765  CG  GLN A 181      23.087  27.400  25.973  1.00  0.00           C  
ATOM   2766  CD  GLN A 181      24.014  27.686  24.807  1.00  0.00           C  
ATOM   2767  OE1 GLN A 181      24.243  28.845  24.448  1.00  0.00           O  
ATOM   2768  NE2 GLN A 181      24.554  26.631  24.209  1.00  0.00           N  
ATOM   2769  H   GLN A 181      20.435  28.523  26.625  1.00  0.00           H  
ATOM   2770  HA  GLN A 181      22.207  27.366  28.536  1.00  0.00           H  
ATOM   2771 1HB  GLN A 181      22.732  29.453  26.392  1.00  0.00           H  
ATOM   2772 2HB  GLN A 181      24.007  28.724  27.357  1.00  0.00           H  
ATOM   2773 1HG  GLN A 181      23.458  26.520  26.497  1.00  0.00           H  
ATOM   2774 2HG  GLN A 181      22.090  27.205  25.577  1.00  0.00           H  
ATOM   2775 1HE2 GLN A 181      25.175  26.758  23.433  1.00  0.00           H  
ATOM   2776 2HE2 GLN A 181      24.341  25.709  24.532  1.00  0.00           H  
ATOM   2777  N   ILE A 182      21.674  30.661  28.931  1.00  0.00           N  
ATOM   2778  CA  ILE A 182      21.853  31.727  29.943  1.00  0.00           C  
ATOM   2779  C   ILE A 182      21.237  31.341  31.320  1.00  0.00           C  
ATOM   2780  O   ILE A 182      21.865  31.615  32.393  1.00  0.00           O  
ATOM   2781  CB  ILE A 182      21.225  33.045  29.453  1.00  0.00           C  
ATOM   2782  CG1 ILE A 182      21.960  33.558  28.212  1.00  0.00           C  
ATOM   2783  CG2 ILE A 182      21.249  34.089  30.559  1.00  0.00           C  
ATOM   2784  CD1 ILE A 182      23.417  33.880  28.455  1.00  0.00           C  
ATOM   2785  H   ILE A 182      21.168  30.869  28.082  1.00  0.00           H  
ATOM   2786  HA  ILE A 182      22.920  31.884  30.094  1.00  0.00           H  
ATOM   2787  HB  ILE A 182      20.192  32.867  29.157  1.00  0.00           H  
ATOM   2788 1HG1 ILE A 182      21.903  32.811  27.421  1.00  0.00           H  
ATOM   2789 2HG1 ILE A 182      21.469  34.459  27.845  1.00  0.00           H  
ATOM   2790 1HG2 ILE A 182      20.803  35.014  30.196  1.00  0.00           H  
ATOM   2791 2HG2 ILE A 182      20.683  33.724  31.416  1.00  0.00           H  
ATOM   2792 3HG2 ILE A 182      22.280  34.277  30.859  1.00  0.00           H  
ATOM   2793 1HD1 ILE A 182      23.870  34.237  27.529  1.00  0.00           H  
ATOM   2794 2HD1 ILE A 182      23.496  34.653  29.220  1.00  0.00           H  
ATOM   2795 3HD1 ILE A 182      23.937  32.983  28.789  1.00  0.00           H  
ATOM   2796  N   ALA A 183      19.995  30.806  31.200  1.00  0.00           N  
ATOM   2797  CA  ALA A 183      19.307  30.379  32.411  1.00  0.00           C  
ATOM   2798  C   ALA A 183      20.074  29.227  33.131  1.00  0.00           C  
ATOM   2799  O   ALA A 183      20.162  29.325  34.391  1.00  0.00           O  
ATOM   2800  CB  ALA A 183      17.887  29.952  32.071  1.00  0.00           C  
ATOM   2801  H   ALA A 183      19.535  30.695  30.308  1.00  0.00           H  
ATOM   2802  HA  ALA A 183      19.273  31.225  33.097  1.00  0.00           H  
ATOM   2803 1HB  ALA A 183      17.375  29.634  32.979  1.00  0.00           H  
ATOM   2804 2HB  ALA A 183      17.351  30.792  31.628  1.00  0.00           H  
ATOM   2805 3HB  ALA A 183      17.915  29.126  31.362  1.00  0.00           H  
ATOM   2806  N   LEU A 184      20.504  28.186  32.431  1.00  0.00           N  
ATOM   2807  CA  LEU A 184      21.184  27.033  32.985  1.00  0.00           C  
ATOM   2808  C   LEU A 184      22.435  27.439  33.773  1.00  0.00           C  
ATOM   2809  O   LEU A 184      23.002  26.780  34.722  1.00  0.00           O  
ATOM   2810  CB  LEU A 184      21.568  26.065  31.859  1.00  0.00           C  
ATOM   2811  CG  LEU A 184      22.193  24.738  32.306  1.00  0.00           C  
ATOM   2812  CD1 LEU A 184      21.209  23.987  33.193  1.00  0.00           C  
ATOM   2813  CD2 LEU A 184      22.565  23.914  31.083  1.00  0.00           C  
ATOM   2814  H   LEU A 184      20.332  28.225  31.437  1.00  0.00           H  
ATOM   2815  HA  LEU A 184      20.505  26.527  33.670  1.00  0.00           H  
ATOM   2816 1HB  LEU A 184      20.675  25.833  31.281  1.00  0.00           H  
ATOM   2817 2HB  LEU A 184      22.281  26.562  31.201  1.00  0.00           H  
ATOM   2818  HG  LEU A 184      23.088  24.937  32.896  1.00  0.00           H  
ATOM   2819 1HD1 LEU A 184      21.653  23.043  33.511  1.00  0.00           H  
ATOM   2820 2HD1 LEU A 184      20.975  24.591  34.070  1.00  0.00           H  
ATOM   2821 3HD1 LEU A 184      20.295  23.787  32.635  1.00  0.00           H  
ATOM   2822 1HD2 LEU A 184      23.010  22.970  31.401  1.00  0.00           H  
ATOM   2823 2HD2 LEU A 184      21.670  23.712  30.493  1.00  0.00           H  
ATOM   2824 3HD2 LEU A 184      23.282  24.467  30.476  1.00  0.00           H  
ATOM   2825  N   LEU A 185      22.959  28.614  33.328  1.00  0.00           N  
ATOM   2826  CA  LEU A 185      24.153  29.321  33.880  1.00  0.00           C  
ATOM   2827  C   LEU A 185      23.869  30.129  35.162  1.00  0.00           C  
ATOM   2828  O   LEU A 185      24.880  30.397  35.826  1.00  0.00           O  
ATOM   2829  CB  LEU A 185      24.729  30.267  32.819  1.00  0.00           C  
ATOM   2830  CG  LEU A 185      26.063  30.935  33.177  1.00  0.00           C  
ATOM   2831  CD1 LEU A 185      27.116  29.863  33.428  1.00  0.00           C  
ATOM   2832  CD2 LEU A 185      26.486  31.862  32.047  1.00  0.00           C  
ATOM   2833  H   LEU A 185      22.465  29.019  32.546  1.00  0.00           H  
ATOM   2834  HA  LEU A 185      24.906  28.577  34.139  1.00  0.00           H  
ATOM   2835 1HB  LEU A 185      24.875  29.708  31.897  1.00  0.00           H  
ATOM   2836 2HB  LEU A 185      24.003  31.058  32.628  1.00  0.00           H  
ATOM   2837  HG  LEU A 185      25.947  31.511  34.095  1.00  0.00           H  
ATOM   2838 1HD1 LEU A 185      28.064  30.337  33.683  1.00  0.00           H  
ATOM   2839 2HD1 LEU A 185      26.797  29.226  34.253  1.00  0.00           H  
ATOM   2840 3HD1 LEU A 185      27.242  29.259  32.530  1.00  0.00           H  
ATOM   2841 1HD2 LEU A 185      27.434  32.337  32.302  1.00  0.00           H  
ATOM   2842 2HD2 LEU A 185      26.603  31.287  31.129  1.00  0.00           H  
ATOM   2843 3HD2 LEU A 185      25.724  32.628  31.901  1.00  0.00           H  
ATOM   2844  N   ALA A 186      22.681  30.531  35.561  1.00  0.00           N  
ATOM   2845  CA  ALA A 186      22.300  31.192  36.786  1.00  0.00           C  
ATOM   2846  C   ALA A 186      22.474  30.153  37.942  1.00  0.00           C  
ATOM   2847  O   ALA A 186      22.569  28.925  37.674  1.00  0.00           O  
ATOM   2848  CB  ALA A 186      20.874  31.716  36.696  1.00  0.00           C  
ATOM   2849  H   ALA A 186      21.971  30.322  34.873  1.00  0.00           H  
ATOM   2850  HA  ALA A 186      22.973  32.036  36.939  1.00  0.00           H  
ATOM   2851 1HB  ALA A 186      20.609  32.210  37.631  1.00  0.00           H  
ATOM   2852 2HB  ALA A 186      20.799  32.429  35.875  1.00  0.00           H  
ATOM   2853 3HB  ALA A 186      20.192  30.886  36.519  1.00  0.00           H  
ATOM   2854  N   SER A 187      22.559  30.588  39.212  1.00  0.00           N  
ATOM   2855  CA  SER A 187      22.737  29.741  40.387  1.00  0.00           C  
ATOM   2856  C   SER A 187      21.543  28.832  40.657  1.00  0.00           C  
ATOM   2857  O   SER A 187      20.379  29.220  40.492  1.00  0.00           O  
ATOM   2858  CB  SER A 187      22.994  30.608  41.604  1.00  0.00           C  
ATOM   2859  OG  SER A 187      23.089  29.829  42.765  1.00  0.00           O  
ATOM   2860  H   SER A 187      22.491  31.588  39.332  1.00  0.00           H  
ATOM   2861  HA  SER A 187      23.600  29.095  40.221  1.00  0.00           H  
ATOM   2862 1HB  SER A 187      23.918  31.169  41.463  1.00  0.00           H  
ATOM   2863 2HB  SER A 187      22.186  31.330  41.713  1.00  0.00           H  
ATOM   2864  HG  SER A 187      23.823  29.227  42.620  1.00  0.00           H  
ATOM   2865  N   LEU A 188      21.718  27.593  41.056  1.00  0.00           N  
ATOM   2866  CA  LEU A 188      20.580  26.711  41.346  1.00  0.00           C  
ATOM   2867  C   LEU A 188      19.690  27.323  42.411  1.00  0.00           C  
ATOM   2868  O   LEU A 188      18.470  27.231  42.504  1.00  0.00           O  
ATOM   2869  CB  LEU A 188      21.068  25.334  41.812  1.00  0.00           C  
ATOM   2870  CG  LEU A 188      19.970  24.307  42.119  1.00  0.00           C  
ATOM   2871  CD1 LEU A 188      19.148  24.052  40.863  1.00  0.00           C  
ATOM   2872  CD2 LEU A 188      20.604  23.021  42.627  1.00  0.00           C  
ATOM   2873  H   LEU A 188      22.657  27.237  41.166  1.00  0.00           H  
ATOM   2874  HA  LEU A 188      20.000  26.583  40.432  1.00  0.00           H  
ATOM   2875 1HB  LEU A 188      21.708  24.912  41.038  1.00  0.00           H  
ATOM   2876 2HB  LEU A 188      21.663  25.463  42.716  1.00  0.00           H  
ATOM   2877  HG  LEU A 188      19.300  24.708  42.880  1.00  0.00           H  
ATOM   2878 1HD1 LEU A 188      18.367  23.323  41.081  1.00  0.00           H  
ATOM   2879 2HD1 LEU A 188      18.690  24.984  40.532  1.00  0.00           H  
ATOM   2880 3HD1 LEU A 188      19.795  23.666  40.076  1.00  0.00           H  
ATOM   2881 1HD2 LEU A 188      19.824  22.292  42.846  1.00  0.00           H  
ATOM   2882 2HD2 LEU A 188      21.273  22.620  41.866  1.00  0.00           H  
ATOM   2883 3HD2 LEU A 188      21.171  23.230  43.535  1.00  0.00           H  
ATOM   2884  N   LYS A 189      20.241  27.944  43.443  1.00  0.00           N  
ATOM   2885  CA  LYS A 189      19.504  28.469  44.577  1.00  0.00           C  
ATOM   2886  C   LYS A 189      18.646  29.624  44.121  1.00  0.00           C  
ATOM   2887  O   LYS A 189      17.470  29.562  44.537  1.00  0.00           O  
ATOM   2888  CB  LYS A 189      20.451  28.913  45.693  1.00  0.00           C  
ATOM   2889  CG  LYS A 189      21.196  27.773  46.376  1.00  0.00           C  
ATOM   2890  CD  LYS A 189      20.243  26.879  47.156  1.00  0.00           C  
ATOM   2891  CE  LYS A 189      20.993  25.783  47.897  1.00  0.00           C  
ATOM   2892  NZ  LYS A 189      20.071  24.881  48.639  1.00  0.00           N  
ATOM   2893  H   LYS A 189      21.245  28.048  43.418  1.00  0.00           H  
ATOM   2894  HA  LYS A 189      18.861  27.680  44.967  1.00  0.00           H  
ATOM   2895 1HB  LYS A 189      21.193  29.602  45.289  1.00  0.00           H  
ATOM   2896 2HB  LYS A 189      19.887  29.449  46.457  1.00  0.00           H  
ATOM   2897 1HG  LYS A 189      21.711  27.174  45.625  1.00  0.00           H  
ATOM   2898 2HG  LYS A 189      21.938  28.183  47.061  1.00  0.00           H  
ATOM   2899 1HD  LYS A 189      19.688  27.480  47.877  1.00  0.00           H  
ATOM   2900 2HD  LYS A 189      19.532  26.419  46.469  1.00  0.00           H  
ATOM   2901 1HE  LYS A 189      21.567  25.190  47.186  1.00  0.00           H  
ATOM   2902 2HE  LYS A 189      21.689  26.233  48.606  1.00  0.00           H  
ATOM   2903 1HZ  LYS A 189      20.607  24.170  49.117  1.00  0.00           H  
ATOM   2904 2HZ  LYS A 189      19.546  25.418  49.316  1.00  0.00           H  
ATOM   2905 3HZ  LYS A 189      19.433  24.443  47.990  1.00  0.00           H  
ATOM   2906  N   ALA A 190      19.259  30.553  43.383  1.00  0.00           N  
ATOM   2907  CA  ALA A 190      18.565  31.720  42.898  1.00  0.00           C  
ATOM   2908  C   ALA A 190      17.317  31.374  42.040  1.00  0.00           C  
ATOM   2909  O   ALA A 190      16.252  32.081  42.030  1.00  0.00           O  
ATOM   2910  CB  ALA A 190      19.536  32.583  42.106  1.00  0.00           C  
ATOM   2911  H   ALA A 190      20.237  30.433  43.159  1.00  0.00           H  
ATOM   2912  HA  ALA A 190      18.200  32.279  43.759  1.00  0.00           H  
ATOM   2913 1HB  ALA A 190      19.018  33.468  41.736  1.00  0.00           H  
ATOM   2914 2HB  ALA A 190      20.361  32.889  42.750  1.00  0.00           H  
ATOM   2915 3HB  ALA A 190      19.926  32.013  41.264  1.00  0.00           H  
ATOM   2916  N   THR A 191      17.469  30.291  41.264  1.00  0.00           N  
ATOM   2917  CA  THR A 191      16.434  29.784  40.373  1.00  0.00           C  
ATOM   2918  C   THR A 191      15.122  29.451  41.130  1.00  0.00           C  
ATOM   2919  O   THR A 191      14.032  29.879  40.688  1.00  0.00           O  
ATOM   2920  CB  THR A 191      16.936  28.536  39.623  1.00  0.00           C  
ATOM   2921  OG1 THR A 191      17.325  27.532  40.569  1.00  0.00           O  
ATOM   2922  CG2 THR A 191      18.125  28.885  38.742  1.00  0.00           C  
ATOM   2923  H   THR A 191      18.356  29.811  41.311  1.00  0.00           H  
ATOM   2924  HA  THR A 191      16.197  30.558  39.643  1.00  0.00           H  
ATOM   2925  HB  THR A 191      16.134  28.138  39.002  1.00  0.00           H  
ATOM   2926  HG1 THR A 191      17.488  27.942  41.422  1.00  0.00           H  
ATOM   2927 1HG2 THR A 191      18.465  27.991  38.220  1.00  0.00           H  
ATOM   2928 2HG2 THR A 191      17.829  29.640  38.014  1.00  0.00           H  
ATOM   2929 3HG2 THR A 191      18.933  29.274  39.359  1.00  0.00           H  
ATOM   2930  N   VAL A 192      15.262  28.714  42.235  1.00  0.00           N  
ATOM   2931  CA  VAL A 192      14.138  28.318  43.075  1.00  0.00           C  
ATOM   2932  C   VAL A 192      13.697  29.451  44.003  1.00  0.00           C  
ATOM   2933  O   VAL A 192      12.476  29.537  44.306  1.00  0.00           O  
ATOM   2934  CB  VAL A 192      14.517  27.087  43.919  1.00  0.00           C  
ATOM   2935  CG1 VAL A 192      15.495  27.475  45.018  1.00  0.00           C  
ATOM   2936  CG2 VAL A 192      13.265  26.458  44.510  1.00  0.00           C  
ATOM   2937  H   VAL A 192      16.194  28.423  42.492  1.00  0.00           H  
ATOM   2938  HA  VAL A 192      13.298  28.057  42.429  1.00  0.00           H  
ATOM   2939  HB  VAL A 192      15.023  26.362  43.281  1.00  0.00           H  
ATOM   2940 1HG1 VAL A 192      15.753  26.593  45.604  1.00  0.00           H  
ATOM   2941 2HG1 VAL A 192      16.399  27.890  44.571  1.00  0.00           H  
ATOM   2942 3HG1 VAL A 192      15.036  28.220  45.667  1.00  0.00           H  
ATOM   2943 1HG2 VAL A 192      13.540  25.588  45.104  1.00  0.00           H  
ATOM   2944 2HG2 VAL A 192      12.757  27.185  45.143  1.00  0.00           H  
ATOM   2945 3HG2 VAL A 192      12.598  26.150  43.704  1.00  0.00           H  
ATOM   2946  N   ASP A 193      14.575  30.338  44.478  1.00  0.00           N  
ATOM   2947  CA  ASP A 193      14.250  31.454  45.347  1.00  0.00           C  
ATOM   2948  C   ASP A 193      13.613  32.617  44.582  1.00  0.00           C  
ATOM   2949  O   ASP A 193      12.828  33.396  45.149  1.00  0.00           O  
ATOM   2950  CB  ASP A 193      15.509  31.940  46.069  1.00  0.00           C  
ATOM   2951  CG  ASP A 193      16.031  30.939  47.090  1.00  0.00           C  
ATOM   2952  OD1 ASP A 193      15.286  30.067  47.472  1.00  0.00           O  
ATOM   2953  OD2 ASP A 193      17.168  31.055  47.479  1.00  0.00           O  
ATOM   2954  H   ASP A 193      15.534  30.198  44.195  1.00  0.00           H  
ATOM   2955  HA  ASP A 193      13.527  31.115  46.089  1.00  0.00           H  
ATOM   2956 1HB  ASP A 193      16.295  32.134  45.338  1.00  0.00           H  
ATOM   2957 2HB  ASP A 193      15.297  32.880  46.578  1.00  0.00           H  
ATOM   2958  N   CYS A 194      13.879  32.863  43.299  1.00  0.00           N  
ATOM   2959  CA  CYS A 194      13.324  33.989  42.544  1.00  0.00           C  
ATOM   2960  C   CYS A 194      11.798  34.035  42.511  1.00  0.00           C  
ATOM   2961  O   CYS A 194      11.220  35.116  42.765  1.00  0.00           O  
ATOM   2962  CB  CYS A 194      13.837  33.949  41.104  1.00  0.00           C  
ATOM   2963  SG  CYS A 194      13.261  35.321  40.076  1.00  0.00           S  
ATOM   2964  H   CYS A 194      14.505  32.221  42.835  1.00  0.00           H  
ATOM   2965  HA  CYS A 194      13.654  34.916  43.013  1.00  0.00           H  
ATOM   2966 1HB  CYS A 194      14.928  33.964  41.106  1.00  0.00           H  
ATOM   2967 2HB  CYS A 194      13.524  33.018  40.632  1.00  0.00           H  
ATOM   2968  HG  CYS A 194      13.794  36.285  40.820  1.00  0.00           H  
ATOM   2969  N   VAL A 195      11.162  32.934  42.141  1.00  0.00           N  
ATOM   2970  CA  VAL A 195       9.694  32.889  42.068  1.00  0.00           C  
ATOM   2971  C   VAL A 195       8.972  33.350  43.342  1.00  0.00           C  
ATOM   2972  O   VAL A 195       7.801  33.853  43.367  1.00  0.00           O  
ATOM   2973  CB  VAL A 195       9.244  31.452  41.746  1.00  0.00           C  
ATOM   2974  CG1 VAL A 195       9.764  31.024  40.381  1.00  0.00           C  
ATOM   2975  CG2 VAL A 195       9.730  30.502  42.830  1.00  0.00           C  
ATOM   2976  H   VAL A 195      11.692  32.108  41.904  1.00  0.00           H  
ATOM   2977  HA  VAL A 195       9.367  33.555  41.269  1.00  0.00           H  
ATOM   2978  HB  VAL A 195       8.155  31.424  41.698  1.00  0.00           H  
ATOM   2979 1HG1 VAL A 195       9.436  30.006  40.169  1.00  0.00           H  
ATOM   2980 2HG1 VAL A 195       9.374  31.696  39.617  1.00  0.00           H  
ATOM   2981 3HG1 VAL A 195      10.853  31.062  40.379  1.00  0.00           H  
ATOM   2982 1HG2 VAL A 195       9.407  29.487  42.596  1.00  0.00           H  
ATOM   2983 2HG2 VAL A 195      10.818  30.534  42.881  1.00  0.00           H  
ATOM   2984 3HG2 VAL A 195       9.312  30.802  43.791  1.00  0.00           H  
ATOM   2985  N   THR A 196       9.573  33.237  44.501  1.00  0.00           N  
ATOM   2986  CA  THR A 196       8.981  33.705  45.746  1.00  0.00           C  
ATOM   2987  C   THR A 196       8.969  35.228  45.744  1.00  0.00           C  
ATOM   2988  O   THR A 196       8.127  35.848  46.453  1.00  0.00           O  
ATOM   2989  CB  THR A 196       9.747  33.180  46.974  1.00  0.00           C  
ATOM   2990  OG1 THR A 196      11.106  33.632  46.923  1.00  0.00           O  
ATOM   2991  CG2 THR A 196       9.724  31.659  47.007  1.00  0.00           C  
ATOM   2992  H   THR A 196      10.486  32.805  44.522  1.00  0.00           H  
ATOM   2993  HA  THR A 196       7.957  33.335  45.803  1.00  0.00           H  
ATOM   2994  HB  THR A 196       9.284  33.564  47.883  1.00  0.00           H  
ATOM   2995  HG1 THR A 196      11.522  33.303  46.122  1.00  0.00           H  
ATOM   2996 1HG2 THR A 196      10.269  31.306  47.882  1.00  0.00           H  
ATOM   2997 2HG2 THR A 196       8.692  31.312  47.058  1.00  0.00           H  
ATOM   2998 3HG2 THR A 196      10.193  31.269  46.105  1.00  0.00           H  
ATOM   2999  N   ALA A 197       9.819  35.999  45.059  1.00  0.00           N  
ATOM   3000  CA  ALA A 197       9.802  37.466  45.070  1.00  0.00           C  
ATOM   3001  C   ALA A 197       8.711  37.977  44.132  1.00  0.00           C  
ATOM   3002  O   ALA A 197       8.371  39.153  44.393  1.00  0.00           O  
ATOM   3003  CB  ALA A 197      11.159  38.027  44.670  1.00  0.00           C  
ATOM   3004  H   ALA A 197      10.512  35.519  44.503  1.00  0.00           H  
ATOM   3005  HA  ALA A 197       9.574  37.794  46.084  1.00  0.00           H  
ATOM   3006 1HB  ALA A 197      11.121  39.116  44.685  1.00  0.00           H  
ATOM   3007 2HB  ALA A 197      11.917  37.680  45.371  1.00  0.00           H  
ATOM   3008 3HB  ALA A 197      11.411  37.687  43.666  1.00  0.00           H  
ATOM   3009  N   PHE A 198       8.187  37.213  43.192  1.00  0.00           N  
ATOM   3010  CA  PHE A 198       7.157  37.576  42.213  1.00  0.00           C  
ATOM   3011  C   PHE A 198       5.854  38.098  42.759  1.00  0.00           C  
ATOM   3012  O   PHE A 198       5.347  39.011  42.069  1.00  0.00           O  
ATOM   3013  CB  PHE A 198       6.844  36.362  41.336  1.00  0.00           C  
ATOM   3014  CG  PHE A 198       7.980  35.951  40.443  1.00  0.00           C  
ATOM   3015  CD1 PHE A 198       9.198  36.613  40.496  1.00  0.00           C  
ATOM   3016  CD2 PHE A 198       7.834  34.901  39.549  1.00  0.00           C  
ATOM   3017  CE1 PHE A 198      10.243  36.236  39.675  1.00  0.00           C  
ATOM   3018  CE2 PHE A 198       8.878  34.521  38.728  1.00  0.00           C  
ATOM   3019  CZ  PHE A 198      10.084  35.190  38.791  1.00  0.00           C  
ATOM   3020  H   PHE A 198       8.568  36.278  43.181  1.00  0.00           H  
ATOM   3021  HA  PHE A 198       7.543  38.382  41.587  1.00  0.00           H  
ATOM   3022 1HB  PHE A 198       6.584  35.514  41.968  1.00  0.00           H  
ATOM   3023 2HB  PHE A 198       5.981  36.579  40.709  1.00  0.00           H  
ATOM   3024  HD1 PHE A 198       9.324  37.440  41.195  1.00  0.00           H  
ATOM   3025  HD2 PHE A 198       6.881  34.373  39.499  1.00  0.00           H  
ATOM   3026  HE1 PHE A 198      11.194  36.765  39.726  1.00  0.00           H  
ATOM   3027  HE2 PHE A 198       8.750  33.694  38.030  1.00  0.00           H  
ATOM   3028  HZ  PHE A 198      10.907  34.892  38.143  1.00  0.00           H  
ATOM   3029  N   GLU A 200       5.348  37.674  43.886  1.00  0.00           N  
ATOM   3030  CA  GLU A 200       4.137  38.242  44.477  1.00  0.00           C  
ATOM   3031  C   GLU A 200       4.353  39.252  45.617  1.00  0.00           C  
ATOM   3032  O   GLU A 200       3.584  39.347  46.584  1.00  0.00           O  
ATOM   3033  CB  GLU A 200       3.255  37.101  44.989  1.00  0.00           C  
ATOM   3034  CG  GLU A 200       3.866  36.296  46.127  1.00  0.00           C  
ATOM   3035  CD  GLU A 200       2.992  35.157  46.573  1.00  0.00           C  
ATOM   3036  OE1 GLU A 200       1.794  35.276  46.469  1.00  0.00           O  
ATOM   3037  OE2 GLU A 200       3.522  34.166  47.017  1.00  0.00           O  
ATOM   3038  H   GLU A 200       6.249  38.014  44.189  1.00  0.00           H  
ATOM   3039  HA  GLU A 200       3.602  38.796  43.705  1.00  0.00           H  
ATOM   3040 1HB  GLU A 200       2.304  37.505  45.337  1.00  0.00           H  
ATOM   3041 2HB  GLU A 200       3.038  36.414  44.171  1.00  0.00           H  
ATOM   3042 1HG  GLU A 200       4.826  35.896  45.801  1.00  0.00           H  
ATOM   3043 2HG  GLU A 200       4.048  36.960  46.971  1.00  0.00           H  
ATOM   3044  N   THR A 201       5.403  40.039  45.513  1.00  0.00           N  
ATOM   3045  CA  THR A 201       5.752  41.127  46.424  1.00  0.00           C  
ATOM   3046  C   THR A 201       4.653  42.175  46.122  1.00  0.00           C  
ATOM   3047  O   THR A 201       4.238  42.443  44.983  1.00  0.00           O  
ATOM   3048  CB  THR A 201       7.168  41.687  46.191  1.00  0.00           C  
ATOM   3049  OG1 THR A 201       8.134  40.648  46.393  1.00  0.00           O  
ATOM   3050  CG2 THR A 201       7.452  42.833  47.150  1.00  0.00           C  
ATOM   3051  H   THR A 201       6.002  39.848  44.722  1.00  0.00           H  
ATOM   3052  HA  THR A 201       5.719  40.747  47.445  1.00  0.00           H  
ATOM   3053  HB  THR A 201       7.252  42.048  45.166  1.00  0.00           H  
ATOM   3054  HG1 THR A 201       8.410  40.298  45.543  1.00  0.00           H  
ATOM   3055 1HG2 THR A 201       8.457  43.216  46.970  1.00  0.00           H  
ATOM   3056 2HG2 THR A 201       6.726  43.629  46.991  1.00  0.00           H  
ATOM   3057 3HG2 THR A 201       7.379  42.475  48.176  1.00  0.00           H  
ATOM   3058  N   ASP A 202       4.199  42.790  47.194  1.00  0.00           N  
ATOM   3059  CA  ASP A 202       3.155  43.843  47.022  1.00  0.00           C  
ATOM   3060  C   ASP A 202       3.794  45.222  46.754  1.00  0.00           C  
ATOM   3061  O   ASP A 202       4.383  45.828  47.650  1.00  0.00           O  
ATOM   3062  CB  ASP A 202       2.260  43.927  48.261  1.00  0.00           C  
ATOM   3063  CG  ASP A 202       1.133  44.940  48.110  1.00  0.00           C  
ATOM   3064  OD1 ASP A 202       1.125  45.650  47.132  1.00  0.00           O  
ATOM   3065  OD2 ASP A 202       0.290  44.994  48.973  1.00  0.00           O  
ATOM   3066  H   ASP A 202       4.532  42.574  48.123  1.00  0.00           H  
ATOM   3067  HA  ASP A 202       2.535  43.579  46.164  1.00  0.00           H  
ATOM   3068 1HB  ASP A 202       1.824  42.948  48.462  1.00  0.00           H  
ATOM   3069 2HB  ASP A 202       2.862  44.202  49.127  1.00  0.00           H  
ATOM   3070  N   PHE A 203       3.649  45.695  45.531  1.00  0.00           N  
ATOM   3071  CA  PHE A 203       4.236  47.005  45.232  1.00  0.00           C  
ATOM   3072  C   PHE A 203       3.205  48.140  45.300  1.00  0.00           C  
ATOM   3073  O   PHE A 203       3.451  49.243  44.726  1.00  0.00           O  
ATOM   3074  CB  PHE A 203       4.880  46.986  43.844  1.00  0.00           C  
ATOM   3075  CG  PHE A 203       6.057  46.060  43.735  1.00  0.00           C  
ATOM   3076  CD1 PHE A 203       6.060  45.024  42.813  1.00  0.00           C  
ATOM   3077  CD2 PHE A 203       7.164  46.221  44.555  1.00  0.00           C  
ATOM   3078  CE1 PHE A 203       7.142  44.171  42.711  1.00  0.00           C  
ATOM   3079  CE2 PHE A 203       8.248  45.371  44.455  1.00  0.00           C  
ATOM   3080  CZ  PHE A 203       8.236  44.344  43.532  1.00  0.00           C  
ATOM   3081  H   PHE A 203       3.157  45.198  44.802  1.00  0.00           H  
ATOM   3082  HA  PHE A 203       5.006  47.217  45.975  1.00  0.00           H  
ATOM   3083 1HB  PHE A 203       4.140  46.685  43.104  1.00  0.00           H  
ATOM   3084 2HB  PHE A 203       5.212  47.990  43.584  1.00  0.00           H  
ATOM   3085  HD1 PHE A 203       5.195  44.888  42.163  1.00  0.00           H  
ATOM   3086  HD2 PHE A 203       7.173  47.032  45.284  1.00  0.00           H  
ATOM   3087  HE1 PHE A 203       7.131  43.361  41.982  1.00  0.00           H  
ATOM   3088  HE2 PHE A 203       9.112  45.509  45.105  1.00  0.00           H  
ATOM   3089  HZ  PHE A 203       9.090  43.672  43.454  1.00  0.00           H  
ATOM   3090  N   ARG A 204       2.061  47.836  45.929  1.00  0.00           N  
ATOM   3091  CA  ARG A 204       0.951  48.806  46.003  1.00  0.00           C  
ATOM   3092  C   ARG A 204       1.322  50.133  46.633  1.00  0.00           C  
ATOM   3093  O   ARG A 204       0.874  51.197  46.109  1.00  0.00           O  
ATOM   3094  CB  ARG A 204      -0.209  48.215  46.791  1.00  0.00           C  
ATOM   3095  CG  ARG A 204      -1.435  49.108  46.890  1.00  0.00           C  
ATOM   3096  CD  ARG A 204      -2.520  48.466  47.677  1.00  0.00           C  
ATOM   3097  NE  ARG A 204      -2.126  48.239  49.058  1.00  0.00           N  
ATOM   3098  CZ  ARG A 204      -2.142  49.180  50.023  1.00  0.00           C  
ATOM   3099  NH1 ARG A 204      -2.533  50.403  49.742  1.00  0.00           N  
ATOM   3100  NH2 ARG A 204      -1.764  48.872  51.251  1.00  0.00           N  
ATOM   3101  H   ARG A 204       1.952  46.930  46.361  1.00  0.00           H  
ATOM   3102  HA  ARG A 204       0.613  49.023  44.989  1.00  0.00           H  
ATOM   3103 1HB  ARG A 204      -0.520  47.278  46.333  1.00  0.00           H  
ATOM   3104 2HB  ARG A 204       0.118  47.990  47.806  1.00  0.00           H  
ATOM   3105 1HG  ARG A 204      -1.165  50.045  47.379  1.00  0.00           H  
ATOM   3106 2HG  ARG A 204      -1.815  49.318  45.890  1.00  0.00           H  
ATOM   3107 1HD  ARG A 204      -3.400  49.109  47.674  1.00  0.00           H  
ATOM   3108 2HD  ARG A 204      -2.772  47.505  47.231  1.00  0.00           H  
ATOM   3109  HE  ARG A 204      -1.819  47.310  49.313  1.00  0.00           H  
ATOM   3110 1HH1 ARG A 204      -2.822  50.638  48.803  1.00  0.00           H  
ATOM   3111 2HH1 ARG A 204      -2.545  51.108  50.465  1.00  0.00           H  
ATOM   3112 1HH2 ARG A 204      -1.464  47.932  51.467  1.00  0.00           H  
ATOM   3113 2HH2 ARG A 204      -1.776  49.577  51.974  1.00  0.00           H  
ATOM   3114  N   PRO A 205       2.148  50.142  47.664  1.00  0.00           N  
ATOM   3115  CA  PRO A 205       2.634  51.390  48.307  1.00  0.00           C  
ATOM   3116  C   PRO A 205       3.871  52.087  47.716  1.00  0.00           C  
ATOM   3117  O   PRO A 205       4.257  53.219  48.133  1.00  0.00           O  
ATOM   3118  CB  PRO A 205       2.938  50.897  49.725  1.00  0.00           C  
ATOM   3119  CG  PRO A 205       3.387  49.488  49.534  1.00  0.00           C  
ATOM   3120  CD  PRO A 205       2.528  48.971  48.411  1.00  0.00           C  
ATOM   3121  HA  PRO A 205       1.828  52.138  48.299  1.00  0.00           H  
ATOM   3122 1HB  PRO A 205       3.708  51.531  50.187  1.00  0.00           H  
ATOM   3123 2HB  PRO A 205       2.037  50.977  50.352  1.00  0.00           H  
ATOM   3124 1HG  PRO A 205       4.460  49.461  49.295  1.00  0.00           H  
ATOM   3125 2HG  PRO A 205       3.254  48.918  50.466  1.00  0.00           H  
ATOM   3126 1HD  PRO A 205       3.115  48.280  47.789  1.00  0.00           H  
ATOM   3127 2HD  PRO A 205       1.645  48.463  48.827  1.00  0.00           H  
ATOM   3128  N   ASP A 206       4.480  51.430  46.758  1.00  0.00           N  
ATOM   3129  CA  ASP A 206       5.621  51.913  45.997  1.00  0.00           C  
ATOM   3130  C   ASP A 206       5.131  52.887  44.921  1.00  0.00           C  
ATOM   3131  O   ASP A 206       5.785  53.916  44.778  1.00  0.00           O  
ATOM   3132  CB  ASP A 206       6.383  50.750  45.357  1.00  0.00           C  
ATOM   3133  CG  ASP A 206       7.105  49.881  46.378  1.00  0.00           C  
ATOM   3134  OD1 ASP A 206       6.925  50.105  47.552  1.00  0.00           O  
ATOM   3135  OD2 ASP A 206       7.828  49.002  45.975  1.00  0.00           O  
ATOM   3136  H   ASP A 206       4.104  50.515  46.553  1.00  0.00           H  
ATOM   3137  HA  ASP A 206       6.295  52.434  46.677  1.00  0.00           H  
ATOM   3138 1HB  ASP A 206       5.688  50.125  44.795  1.00  0.00           H  
ATOM   3139 2HB  ASP A 206       7.117  51.140  44.651  1.00  0.00           H  
ATOM   3140  N   MET A 207       4.054  52.476  44.279  1.00  0.00           N  
ATOM   3141  CA  MET A 207       3.464  53.299  43.204  1.00  0.00           C  
ATOM   3142  C   MET A 207       3.212  54.799  43.402  1.00  0.00           C  
ATOM   3143  O   MET A 207       3.524  55.663  42.499  1.00  0.00           O  
ATOM   3144  CB  MET A 207       2.138  52.652  42.808  1.00  0.00           C  
ATOM   3145  CG  MET A 207       2.274  51.279  42.165  1.00  0.00           C  
ATOM   3146  SD  MET A 207       3.228  51.320  40.635  1.00  0.00           S  
ATOM   3147  CE  MET A 207       4.839  50.810  41.226  1.00  0.00           C  
ATOM   3148  H   MET A 207       3.623  51.594  44.517  1.00  0.00           H  
ATOM   3149  HA  MET A 207       4.148  53.301  42.355  1.00  0.00           H  
ATOM   3150 1HB  MET A 207       1.508  52.547  43.690  1.00  0.00           H  
ATOM   3151 2HB  MET A 207       1.612  53.300  42.105  1.00  0.00           H  
ATOM   3152 1HG  MET A 207       2.766  50.599  42.860  1.00  0.00           H  
ATOM   3153 2HG  MET A 207       1.284  50.882  41.943  1.00  0.00           H  
ATOM   3154 1HE  MET A 207       5.542  50.786  40.393  1.00  0.00           H  
ATOM   3155 2HE  MET A 207       5.191  51.517  41.979  1.00  0.00           H  
ATOM   3156 3HE  MET A 207       4.767  49.816  41.668  1.00  0.00           H  
ATOM   3157  N   ALA A 208       2.664  55.233  44.506  1.00  0.00           N  
ATOM   3158  CA  ALA A 208       2.400  56.620  44.849  1.00  0.00           C  
ATOM   3159  C   ALA A 208       3.649  57.485  44.944  1.00  0.00           C  
ATOM   3160  O   ALA A 208       3.568  58.739  44.844  1.00  0.00           O  
ATOM   3161  CB  ALA A 208       1.634  56.681  46.162  1.00  0.00           C  
ATOM   3162  H   ALA A 208       2.412  54.507  45.162  1.00  0.00           H  
ATOM   3163  HA  ALA A 208       1.792  57.055  44.056  1.00  0.00           H  
ATOM   3164 1HB  ALA A 208       1.435  57.721  46.420  1.00  0.00           H  
ATOM   3165 2HB  ALA A 208       0.689  56.146  46.058  1.00  0.00           H  
ATOM   3166 3HB  ALA A 208       2.226  56.218  46.950  1.00  0.00           H  
ATOM   3167  N   LYS A 209       4.790  56.863  45.158  1.00  0.00           N  
ATOM   3168  CA  LYS A 209       6.128  57.415  45.276  1.00  0.00           C  
ATOM   3169  C   LYS A 209       6.809  57.714  43.958  1.00  0.00           C  
ATOM   3170  O   LYS A 209       7.884  58.346  43.868  1.00  0.00           O  
ATOM   3171  CB  LYS A 209       7.005  56.461  46.089  1.00  0.00           C  
ATOM   3172  CG  LYS A 209       6.545  56.254  47.526  1.00  0.00           C  
ATOM   3173  CD  LYS A 209       6.612  57.550  48.319  1.00  0.00           C  
ATOM   3174  CE  LYS A 209       6.232  57.328  49.776  1.00  0.00           C  
ATOM   3175  NZ  LYS A 209       6.259  58.595  50.557  1.00  0.00           N  
ATOM   3176  H   LYS A 209       4.660  55.865  45.245  1.00  0.00           H  
ATOM   3177  HA  LYS A 209       6.063  58.371  45.797  1.00  0.00           H  
ATOM   3178 1HB  LYS A 209       7.030  55.486  45.602  1.00  0.00           H  
ATOM   3179 2HB  LYS A 209       8.027  56.840  46.115  1.00  0.00           H  
ATOM   3180 1HG  LYS A 209       5.518  55.887  47.530  1.00  0.00           H  
ATOM   3181 2HG  LYS A 209       7.179  55.510  48.007  1.00  0.00           H  
ATOM   3182 1HD  LYS A 209       7.624  57.953  48.273  1.00  0.00           H  
ATOM   3183 2HD  LYS A 209       5.929  58.279  47.883  1.00  0.00           H  
ATOM   3184 1HE  LYS A 209       5.231  56.904  49.830  1.00  0.00           H  
ATOM   3185 2HE  LYS A 209       6.927  56.622  50.230  1.00  0.00           H  
ATOM   3186 1HZ  LYS A 209       6.003  58.405  51.516  1.00  0.00           H  
ATOM   3187 2HZ  LYS A 209       7.190  58.988  50.529  1.00  0.00           H  
ATOM   3188 3HZ  LYS A 209       5.604  59.251  50.158  1.00  0.00           H  
ATOM   3189  N   ILE A 210       6.246  57.174  42.887  1.00  0.00           N  
ATOM   3190  CA  ILE A 210       6.786  57.417  41.529  1.00  0.00           C  
ATOM   3191  C   ILE A 210       6.309  58.828  41.156  1.00  0.00           C  
ATOM   3192  O   ILE A 210       5.146  59.178  40.903  1.00  0.00           O  
ATOM   3193  CB  ILE A 210       6.296  56.382  40.499  1.00  0.00           C  
ATOM   3194  CG1 ILE A 210       6.744  54.975  40.903  1.00  0.00           C  
ATOM   3195  CG2 ILE A 210       6.810  56.730  39.111  1.00  0.00           C  
ATOM   3196  CD1 ILE A 210       6.116  53.875  40.078  1.00  0.00           C  
ATOM   3197  H   ILE A 210       5.433  56.585  42.995  1.00  0.00           H  
ATOM   3198  HA  ILE A 210       7.872  57.349  41.572  1.00  0.00           H  
ATOM   3199  HB  ILE A 210       5.207  56.374  40.482  1.00  0.00           H  
ATOM   3200 1HG1 ILE A 210       7.826  54.897  40.809  1.00  0.00           H  
ATOM   3201 2HG1 ILE A 210       6.494  54.799  41.950  1.00  0.00           H  
ATOM   3202 1HG2 ILE A 210       6.455  55.988  38.395  1.00  0.00           H  
ATOM   3203 2HG2 ILE A 210       6.444  57.714  38.824  1.00  0.00           H  
ATOM   3204 3HG2 ILE A 210       7.900  56.736  39.117  1.00  0.00           H  
ATOM   3205 1HD1 ILE A 210       6.482  52.907  40.423  1.00  0.00           H  
ATOM   3206 2HD1 ILE A 210       5.032  53.912  40.185  1.00  0.00           H  
ATOM   3207 3HD1 ILE A 210       6.382  54.009  39.030  1.00  0.00           H  
ATOM   3208  N   ASP A 211       7.234  59.706  41.192  1.00  0.00           N  
ATOM   3209  CA  ASP A 211       7.539  61.086  41.045  1.00  0.00           C  
ATOM   3210  C   ASP A 211       7.893  61.760  39.729  1.00  0.00           C  
ATOM   3211  O   ASP A 211       7.660  62.950  39.465  1.00  0.00           O  
ATOM   3212  CB  ASP A 211       8.691  61.363  42.014  1.00  0.00           C  
ATOM   3213  CG  ASP A 211       8.288  61.206  43.474  1.00  0.00           C  
ATOM   3214  OD1 ASP A 211       7.112  61.236  43.752  1.00  0.00           O  
ATOM   3215  OD2 ASP A 211       9.159  61.059  44.298  1.00  0.00           O  
ATOM   3216  H   ASP A 211       7.976  59.059  41.418  1.00  0.00           H  
ATOM   3217  HA  ASP A 211       6.656  61.666  41.315  1.00  0.00           H  
ATOM   3218 1HB  ASP A 211       9.515  60.680  41.805  1.00  0.00           H  
ATOM   3219 2HB  ASP A 211       9.060  62.378  41.861  1.00  0.00           H  
ATOM   3220  N   VAL A 212       8.594  61.004  38.900  1.00  0.00           N  
ATOM   3221  CA  VAL A 212       9.174  61.259  37.583  1.00  0.00           C  
ATOM   3222  C   VAL A 212       8.286  60.630  36.539  1.00  0.00           C  
ATOM   3223  O   VAL A 212       7.530  59.713  36.834  1.00  0.00           O  
ATOM   3224  CB  VAL A 212      10.596  60.677  37.476  1.00  0.00           C  
ATOM   3225  CG1 VAL A 212      11.515  61.325  38.501  1.00  0.00           C  
ATOM   3226  CG2 VAL A 212      10.554  59.169  37.666  1.00  0.00           C  
ATOM   3227  H   VAL A 212       8.712  60.094  39.322  1.00  0.00           H  
ATOM   3228  HA  VAL A 212       9.234  62.338  37.434  1.00  0.00           H  
ATOM   3229  HB  VAL A 212      11.000  60.909  36.490  1.00  0.00           H  
ATOM   3230 1HG1 VAL A 212      12.516  60.902  38.411  1.00  0.00           H  
ATOM   3231 2HG1 VAL A 212      11.558  62.400  38.323  1.00  0.00           H  
ATOM   3232 3HG1 VAL A 212      11.132  61.137  39.504  1.00  0.00           H  
ATOM   3233 1HG2 VAL A 212      11.563  58.764  37.588  1.00  0.00           H  
ATOM   3234 2HG2 VAL A 212      10.145  58.937  38.649  1.00  0.00           H  
ATOM   3235 3HG2 VAL A 212       9.924  58.722  36.896  1.00  0.00           H  
ATOM   3236  N   PRO A 213       8.410  61.132  35.335  1.00  0.00           N  
ATOM   3237  CA  PRO A 213       7.676  60.593  34.182  1.00  0.00           C  
ATOM   3238  C   PRO A 213       7.984  59.086  34.029  1.00  0.00           C  
ATOM   3239  O   PRO A 213       9.125  58.612  34.137  1.00  0.00           O  
ATOM   3240  CB  PRO A 213       8.217  61.413  33.006  1.00  0.00           C  
ATOM   3241  CG  PRO A 213       8.653  62.697  33.626  1.00  0.00           C  
ATOM   3242  CD  PRO A 213       9.229  62.294  34.957  1.00  0.00           C  
ATOM   3243  HA  PRO A 213       6.600  60.772  34.322  1.00  0.00           H  
ATOM   3244 1HB  PRO A 213       9.041  60.873  32.518  1.00  0.00           H  
ATOM   3245 2HB  PRO A 213       7.430  61.550  32.250  1.00  0.00           H  
ATOM   3246 1HG  PRO A 213       9.388  63.199  32.980  1.00  0.00           H  
ATOM   3247 2HG  PRO A 213       7.797  63.381  33.724  1.00  0.00           H  
ATOM   3248 1HD  PRO A 213      10.287  62.022  34.832  1.00  0.00           H  
ATOM   3249 2HD  PRO A 213       9.123  63.125  35.670  1.00  0.00           H  
ATOM   3250  N   THR A 214       6.908  58.352  33.788  1.00  0.00           N  
ATOM   3251  CA  THR A 214       6.934  56.894  33.576  1.00  0.00           C  
ATOM   3252  C   THR A 214       6.263  56.418  32.266  1.00  0.00           C  
ATOM   3253  O   THR A 214       5.387  57.057  31.633  1.00  0.00           O  
ATOM   3254  CB  THR A 214       6.267  56.178  34.765  1.00  0.00           C  
ATOM   3255  OG1 THR A 214       6.409  54.760  34.613  1.00  0.00           O  
ATOM   3256  CG2 THR A 214       4.789  56.531  34.839  1.00  0.00           C  
ATOM   3257  H   THR A 214       6.024  58.839  33.751  1.00  0.00           H  
ATOM   3258  HA  THR A 214       7.974  56.573  33.509  1.00  0.00           H  
ATOM   3259  HB  THR A 214       6.754  56.481  35.692  1.00  0.00           H  
ATOM   3260  HG1 THR A 214       5.749  54.437  33.995  1.00  0.00           H  
ATOM   3261 1HG2 THR A 214       4.334  56.016  35.685  1.00  0.00           H  
ATOM   3262 2HG2 THR A 214       4.678  57.607  34.966  1.00  0.00           H  
ATOM   3263 3HG2 THR A 214       4.295  56.222  33.919  1.00  0.00           H  
ATOM   3264  N   LEU A 215       6.783  55.239  31.877  1.00  0.00           N  
ATOM   3265  CA  LEU A 215       6.237  54.557  30.691  1.00  0.00           C  
ATOM   3266  C   LEU A 215       5.809  53.143  31.168  1.00  0.00           C  
ATOM   3267  O   LEU A 215       6.602  52.566  31.933  1.00  0.00           O  
ATOM   3268  CB  LEU A 215       7.275  54.471  29.565  1.00  0.00           C  
ATOM   3269  CG  LEU A 215       6.824  53.730  28.300  1.00  0.00           C  
ATOM   3270  CD1 LEU A 215       5.707  54.513  27.624  1.00  0.00           C  
ATOM   3271  CD2 LEU A 215       8.012  53.553  27.365  1.00  0.00           C  
ATOM   3272  H   LEU A 215       7.544  54.810  32.384  1.00  0.00           H  
ATOM   3273  HA  LEU A 215       5.385  55.129  30.325  1.00  0.00           H  
ATOM   3274 1HB  LEU A 215       7.557  55.482  29.274  1.00  0.00           H  
ATOM   3275 2HB  LEU A 215       8.161  53.965  29.948  1.00  0.00           H  
ATOM   3276  HG  LEU A 215       6.428  52.751  28.573  1.00  0.00           H  
ATOM   3277 1HD1 LEU A 215       5.386  53.986  26.724  1.00  0.00           H  
ATOM   3278 2HD1 LEU A 215       4.863  54.607  28.308  1.00  0.00           H  
ATOM   3279 3HD1 LEU A 215       6.069  55.504  27.353  1.00  0.00           H  
ATOM   3280 1HD2 LEU A 215       7.691  53.026  26.466  1.00  0.00           H  
ATOM   3281 2HD2 LEU A 215       8.407  54.531  27.090  1.00  0.00           H  
ATOM   3282 3HD2 LEU A 215       8.788  52.976  27.867  1.00  0.00           H  
ATOM   3283  N   VAL A 216       4.649  52.647  30.790  1.00  0.00           N  
ATOM   3284  CA  VAL A 216       4.135  51.290  31.080  1.00  0.00           C  
ATOM   3285  C   VAL A 216       3.951  50.627  29.686  1.00  0.00           C  
ATOM   3286  O   VAL A 216       3.242  51.185  28.806  1.00  0.00           O  
ATOM   3287  CB  VAL A 216       2.803  51.332  31.852  1.00  0.00           C  
ATOM   3288  CG1 VAL A 216       2.285  49.923  32.097  1.00  0.00           C  
ATOM   3289  CG2 VAL A 216       2.989  52.075  33.166  1.00  0.00           C  
ATOM   3290  H   VAL A 216       4.080  53.284  30.251  1.00  0.00           H  
ATOM   3291  HA  VAL A 216       4.866  50.768  31.699  1.00  0.00           H  
ATOM   3292  HB  VAL A 216       2.058  51.847  31.245  1.00  0.00           H  
ATOM   3293 1HG1 VAL A 216       1.342  49.972  32.644  1.00  0.00           H  
ATOM   3294 2HG1 VAL A 216       2.124  49.423  31.142  1.00  0.00           H  
ATOM   3295 3HG1 VAL A 216       3.014  49.364  32.683  1.00  0.00           H  
ATOM   3296 1HG2 VAL A 216       2.043  52.102  33.706  1.00  0.00           H  
ATOM   3297 2HG2 VAL A 216       3.738  51.563  33.770  1.00  0.00           H  
ATOM   3298 3HG2 VAL A 216       3.320  53.094  32.964  1.00  0.00           H  
ATOM   3299  N   ILE A 217       4.580  49.502  29.474  1.00  0.00           N  
ATOM   3300  CA  ILE A 217       4.503  48.808  28.186  1.00  0.00           C  
ATOM   3301  C   ILE A 217       4.285  47.340  28.435  1.00  0.00           C  
ATOM   3302  O   ILE A 217       5.030  46.656  29.167  1.00  0.00           O  
ATOM   3303  CB  ILE A 217       5.779  49.009  27.348  1.00  0.00           C  
ATOM   3304  CG1 ILE A 217       6.013  50.498  27.080  1.00  0.00           C  
ATOM   3305  CG2 ILE A 217       5.684  48.238  26.041  1.00  0.00           C  
ATOM   3306  CD1 ILE A 217       7.347  50.800  26.435  1.00  0.00           C  
ATOM   3307  H   ILE A 217       5.134  49.100  30.217  1.00  0.00           H  
ATOM   3308  HA  ILE A 217       3.664  49.216  27.623  1.00  0.00           H  
ATOM   3309  HB  ILE A 217       6.642  48.650  27.909  1.00  0.00           H  
ATOM   3310 1HG1 ILE A 217       5.226  50.878  26.430  1.00  0.00           H  
ATOM   3311 2HG1 ILE A 217       5.957  51.050  28.019  1.00  0.00           H  
ATOM   3312 1HG2 ILE A 217       6.594  48.391  25.461  1.00  0.00           H  
ATOM   3313 2HG2 ILE A 217       5.564  47.176  26.253  1.00  0.00           H  
ATOM   3314 3HG2 ILE A 217       4.826  48.593  25.470  1.00  0.00           H  
ATOM   3315 1HD1 ILE A 217       7.439  51.875  26.277  1.00  0.00           H  
ATOM   3316 2HD1 ILE A 217       8.152  50.458  27.087  1.00  0.00           H  
ATOM   3317 3HD1 ILE A 217       7.412  50.286  25.477  1.00  0.00           H  
ATOM   3318  N   HIS A 218       3.224  46.866  27.790  1.00  0.00           N  
ATOM   3319  CA  HIS A 218       2.855  45.437  27.932  1.00  0.00           C  
ATOM   3320  C   HIS A 218       2.423  44.793  26.616  1.00  0.00           C  
ATOM   3321  O   HIS A 218       1.914  45.490  25.726  1.00  0.00           O  
ATOM   3322  CB  HIS A 218       1.727  45.275  28.956  1.00  0.00           C  
ATOM   3323  CG  HIS A 218       2.101  45.715  30.337  1.00  0.00           C  
ATOM   3324  ND1 HIS A 218       2.493  44.830  31.320  1.00  0.00           N  
ATOM   3325  CD2 HIS A 218       2.142  46.946  30.901  1.00  0.00           C  
ATOM   3326  CE1 HIS A 218       2.760  45.499  32.429  1.00  0.00           C  
ATOM   3327  NE2 HIS A 218       2.554  46.783  32.200  1.00  0.00           N  
ATOM   3328  H   HIS A 218       2.661  47.463  27.202  1.00  0.00           H  
ATOM   3329  HA  HIS A 218       3.717  44.872  28.284  1.00  0.00           H  
ATOM   3330 1HB  HIS A 218       0.859  45.853  28.637  1.00  0.00           H  
ATOM   3331 2HB  HIS A 218       1.425  44.229  29.002  1.00  0.00           H  
ATOM   3332  HD2 HIS A 218       1.894  47.889  30.414  1.00  0.00           H  
ATOM   3333  HE1 HIS A 218       3.093  45.064  33.371  1.00  0.00           H  
ATOM   3334  HE2 HIS A 218       2.679  47.529  32.869  1.00  0.00           H  
ATOM   3335  N   GLY A 219       2.638  43.493  26.467  1.00  0.00           N  
ATOM   3336  CA  GLY A 219       2.290  42.641  25.292  1.00  0.00           C  
ATOM   3337  C   GLY A 219       0.885  42.126  25.636  1.00  0.00           C  
ATOM   3338  O   GLY A 219       0.686  41.648  26.780  1.00  0.00           O  
ATOM   3339  H   GLY A 219       3.092  43.070  27.264  1.00  0.00           H  
ATOM   3340 1HA  GLY A 219       2.326  43.242  24.383  1.00  0.00           H  
ATOM   3341 2HA  GLY A 219       3.032  41.851  25.184  1.00  0.00           H  
ATOM   3342  N   ASP A 220       0.014  42.329  24.630  1.00  0.00           N  
ATOM   3343  CA  ASP A 220      -1.375  41.823  24.922  1.00  0.00           C  
ATOM   3344  C   ASP A 220      -1.396  40.292  24.895  1.00  0.00           C  
ATOM   3345  O   ASP A 220      -2.250  39.798  25.676  1.00  0.00           O  
ATOM   3346  CB  ASP A 220      -2.390  42.362  23.911  1.00  0.00           C  
ATOM   3347  CG  ASP A 220      -3.832  42.093  24.318  1.00  0.00           C  
ATOM   3348  OD1 ASP A 220      -4.203  42.469  25.405  1.00  0.00           O  
ATOM   3349  OD2 ASP A 220      -4.550  41.513  23.539  1.00  0.00           O  
ATOM   3350  H   ASP A 220       0.200  42.769  23.740  1.00  0.00           H  
ATOM   3351  HA  ASP A 220      -1.667  42.167  25.914  1.00  0.00           H  
ATOM   3352 1HB  ASP A 220      -2.255  43.438  23.798  1.00  0.00           H  
ATOM   3353 2HB  ASP A 220      -2.211  41.906  22.937  1.00  0.00           H  
ATOM   3354  N   GLY A 221      -0.480  39.586  24.227  1.00  0.00           N  
ATOM   3355  CA  GLY A 221      -0.393  38.112  24.238  1.00  0.00           C  
ATOM   3356  C   GLY A 221       0.501  37.543  25.353  1.00  0.00           C  
ATOM   3357  O   GLY A 221       1.004  36.394  25.262  1.00  0.00           O  
ATOM   3358  H   GLY A 221       0.188  40.114  23.684  1.00  0.00           H  
ATOM   3359 1HA  GLY A 221      -1.391  37.689  24.354  1.00  0.00           H  
ATOM   3360 2HA  GLY A 221      -0.006  37.763  23.281  1.00  0.00           H  
ATOM   3361  N   ASP A 222       0.718  38.318  26.444  1.00  0.00           N  
ATOM   3362  CA  ASP A 222       1.532  37.949  27.595  1.00  0.00           C  
ATOM   3363  C   ASP A 222       0.827  36.823  28.381  1.00  0.00           C  
ATOM   3364  O   ASP A 222      -0.199  37.065  29.060  1.00  0.00           O  
ATOM   3365  CB  ASP A 222       1.775  39.161  28.498  1.00  0.00           C  
ATOM   3366  CG  ASP A 222       2.690  40.199  27.863  1.00  0.00           C  
ATOM   3367  OD1 ASP A 222       3.368  39.867  26.919  1.00  0.00           O  
ATOM   3368  OD2 ASP A 222       2.703  41.314  28.328  1.00  0.00           O  
ATOM   3369  H   ASP A 222       0.265  39.221  26.431  1.00  0.00           H  
ATOM   3370  HA  ASP A 222       2.495  37.586  27.235  1.00  0.00           H  
ATOM   3371 1HB  ASP A 222       0.822  39.634  28.735  1.00  0.00           H  
ATOM   3372 2HB  ASP A 222       2.220  38.831  29.437  1.00  0.00           H  
ATOM   3373  N   GLN A 223       1.474  35.660  28.261  1.00  0.00           N  
ATOM   3374  CA  GLN A 223       1.034  34.426  28.922  1.00  0.00           C  
ATOM   3375  C   GLN A 223       1.713  34.244  30.312  1.00  0.00           C  
ATOM   3376  O   GLN A 223       1.236  33.424  31.153  1.00  0.00           O  
ATOM   3377  CB  GLN A 223       1.329  33.219  28.027  1.00  0.00           C  
ATOM   3378  CG  GLN A 223       0.603  33.241  26.693  1.00  0.00           C  
ATOM   3379  CD  GLN A 223      -0.905  33.236  26.855  1.00  0.00           C  
ATOM   3380  OE1 GLN A 223      -1.465  32.392  27.560  1.00  0.00           O  
ATOM   3381  NE2 GLN A 223      -1.572  34.180  26.201  1.00  0.00           N  
ATOM   3382  H   GLN A 223       2.304  35.641  27.686  1.00  0.00           H  
ATOM   3383  HA  GLN A 223      -0.041  34.487  29.088  1.00  0.00           H  
ATOM   3384 1HB  GLN A 223       2.399  33.168  27.827  1.00  0.00           H  
ATOM   3385 2HB  GLN A 223       1.049  32.303  28.548  1.00  0.00           H  
ATOM   3386 1HG  GLN A 223       0.886  34.144  26.152  1.00  0.00           H  
ATOM   3387 2HG  GLN A 223       0.888  32.358  26.122  1.00  0.00           H  
ATOM   3388 1HE2 GLN A 223      -2.570  34.227  26.270  1.00  0.00           H  
ATOM   3389 2HE2 GLN A 223      -1.079  34.845  25.640  1.00  0.00           H  
ATOM   3390  N   ILE A 224       2.797  35.005  30.507  1.00  0.00           N  
ATOM   3391  CA  ILE A 224       3.559  34.926  31.752  1.00  0.00           C  
ATOM   3392  C   ILE A 224       2.919  35.899  32.733  1.00  0.00           C  
ATOM   3393  O   ILE A 224       2.633  35.396  33.853  1.00  0.00           O  
ATOM   3394  CB  ILE A 224       5.045  35.271  31.544  1.00  0.00           C  
ATOM   3395  CG1 ILE A 224       5.679  34.312  30.533  1.00  0.00           C  
ATOM   3396  CG2 ILE A 224       5.792  35.224  32.868  1.00  0.00           C  
ATOM   3397  CD1 ILE A 224       5.603  32.858  30.940  1.00  0.00           C  
ATOM   3398  H   ILE A 224       3.097  35.645  29.786  1.00  0.00           H  
ATOM   3399  HA  ILE A 224       3.502  33.905  32.128  1.00  0.00           H  
ATOM   3400  HB  ILE A 224       5.131  36.273  31.125  1.00  0.00           H  
ATOM   3401 1HG1 ILE A 224       5.187  34.423  29.568  1.00  0.00           H  
ATOM   3402 2HG1 ILE A 224       6.729  34.571  30.395  1.00  0.00           H  
ATOM   3403 1HG2 ILE A 224       6.841  35.470  32.703  1.00  0.00           H  
ATOM   3404 2HG2 ILE A 224       5.355  35.945  33.558  1.00  0.00           H  
ATOM   3405 3HG2 ILE A 224       5.716  34.223  33.294  1.00  0.00           H  
ATOM   3406 1HD1 ILE A 224       6.074  32.241  30.174  1.00  0.00           H  
ATOM   3407 2HD1 ILE A 224       6.122  32.718  31.889  1.00  0.00           H  
ATOM   3408 3HD1 ILE A 224       4.560  32.566  31.050  1.00  0.00           H  
ATOM   3409  N   VAL A 225       2.701  37.154  32.422  1.00  0.00           N  
ATOM   3410  CA  VAL A 225       2.096  38.208  33.262  1.00  0.00           C  
ATOM   3411  C   VAL A 225       0.878  38.789  32.517  1.00  0.00           C  
ATOM   3412  O   VAL A 225       0.934  39.730  31.688  1.00  0.00           O  
ATOM   3413  CB  VAL A 225       3.111  39.326  33.564  1.00  0.00           C  
ATOM   3414  CG1 VAL A 225       4.273  38.784  34.382  1.00  0.00           C  
ATOM   3415  CG2 VAL A 225       3.607  39.940  32.263  1.00  0.00           C  
ATOM   3416  H   VAL A 225       2.999  37.383  31.484  1.00  0.00           H  
ATOM   3417  HA  VAL A 225       1.786  37.761  34.207  1.00  0.00           H  
ATOM   3418  HB  VAL A 225       2.624  40.094  34.166  1.00  0.00           H  
ATOM   3419 1HG1 VAL A 225       4.981  39.588  34.587  1.00  0.00           H  
ATOM   3420 2HG1 VAL A 225       3.899  38.383  35.324  1.00  0.00           H  
ATOM   3421 3HG1 VAL A 225       4.775  37.994  33.824  1.00  0.00           H  
ATOM   3422 1HG2 VAL A 225       4.324  40.730  32.484  1.00  0.00           H  
ATOM   3423 2HG2 VAL A 225       4.089  39.171  31.659  1.00  0.00           H  
ATOM   3424 3HG2 VAL A 225       2.764  40.358  31.713  1.00  0.00           H  
ATOM   3425  N   PRO A 226      -0.253  38.152  32.868  1.00  0.00           N  
ATOM   3426  CA  PRO A 226      -1.546  38.548  32.198  1.00  0.00           C  
ATOM   3427  C   PRO A 226      -1.729  40.037  32.125  1.00  0.00           C  
ATOM   3428  O   PRO A 226      -1.748  40.569  33.257  1.00  0.00           O  
ATOM   3429  CB  PRO A 226      -2.622  37.919  33.089  1.00  0.00           C  
ATOM   3430  CG  PRO A 226      -1.956  36.721  33.676  1.00  0.00           C  
ATOM   3431  CD  PRO A 226      -0.548  37.175  33.956  1.00  0.00           C  
ATOM   3432  HA  PRO A 226      -1.577  38.115  31.187  1.00  0.00           H  
ATOM   3433 1HB  PRO A 226      -2.949  38.642  33.851  1.00  0.00           H  
ATOM   3434 2HB  PRO A 226      -3.507  37.664  32.488  1.00  0.00           H  
ATOM   3435 1HG  PRO A 226      -2.486  36.399  34.585  1.00  0.00           H  
ATOM   3436 2HG  PRO A 226      -1.998  35.880  32.969  1.00  0.00           H  
ATOM   3437 1HD  PRO A 226      -0.507  37.657  34.944  1.00  0.00           H  
ATOM   3438 2HD  PRO A 226       0.130  36.310  33.918  1.00  0.00           H  
ATOM   3439  N   PHE A 227      -1.801  40.626  30.938  1.00  0.00           N  
ATOM   3440  CA  PHE A 227      -1.963  42.127  30.932  1.00  0.00           C  
ATOM   3441  C   PHE A 227      -3.057  42.699  31.809  1.00  0.00           C  
ATOM   3442  O   PHE A 227      -3.015  43.807  32.412  1.00  0.00           O  
ATOM   3443  CB  PHE A 227      -2.224  42.616  29.506  1.00  0.00           C  
ATOM   3444  CG  PHE A 227      -2.354  44.108  29.391  1.00  0.00           C  
ATOM   3445  CD1 PHE A 227      -1.371  44.945  29.898  1.00  0.00           C  
ATOM   3446  CD2 PHE A 227      -3.459  44.678  28.777  1.00  0.00           C  
ATOM   3447  CE1 PHE A 227      -1.489  46.318  29.793  1.00  0.00           C  
ATOM   3448  CE2 PHE A 227      -3.579  46.049  28.670  1.00  0.00           C  
ATOM   3449  CZ  PHE A 227      -2.593  46.870  29.179  1.00  0.00           C  
ATOM   3450  H   PHE A 227      -1.754  40.133  30.058  1.00  0.00           H  
ATOM   3451  HA  PHE A 227      -1.038  42.576  31.297  1.00  0.00           H  
ATOM   3452 1HB  PHE A 227      -1.410  42.294  28.857  1.00  0.00           H  
ATOM   3453 2HB  PHE A 227      -3.140  42.165  29.129  1.00  0.00           H  
ATOM   3454  HD1 PHE A 227      -0.497  44.508  30.382  1.00  0.00           H  
ATOM   3455  HD2 PHE A 227      -4.238  44.029  28.376  1.00  0.00           H  
ATOM   3456  HE1 PHE A 227      -0.709  46.964  30.195  1.00  0.00           H  
ATOM   3457  HE2 PHE A 227      -4.453  46.484  28.185  1.00  0.00           H  
ATOM   3458  HZ  PHE A 227      -2.688  47.952  29.096  1.00  0.00           H  
ATOM   3459  N   GLU A 228      -4.150  41.992  32.012  1.00  0.00           N  
ATOM   3460  CA  GLU A 228      -5.323  42.295  32.838  1.00  0.00           C  
ATOM   3461  C   GLU A 228      -5.071  42.290  34.344  1.00  0.00           C  
ATOM   3462  O   GLU A 228      -5.860  43.000  34.997  1.00  0.00           O  
ATOM   3463  CB  GLU A 228      -6.439  41.297  32.521  1.00  0.00           C  
ATOM   3464  CG  GLU A 228      -7.027  41.434  31.124  1.00  0.00           C  
ATOM   3465  CD  GLU A 228      -7.717  42.752  30.906  1.00  0.00           C  
ATOM   3466  OE1 GLU A 228      -8.689  43.009  31.575  1.00  0.00           O  
ATOM   3467  OE2 GLU A 228      -7.271  43.501  30.069  1.00  0.00           O  
ATOM   3468  H   GLU A 228      -4.121  41.123  31.498  1.00  0.00           H  
ATOM   3469  HA  GLU A 228      -5.665  43.302  32.598  1.00  0.00           H  
ATOM   3470 1HB  GLU A 228      -6.059  40.281  32.626  1.00  0.00           H  
ATOM   3471 2HB  GLU A 228      -7.250  41.418  33.239  1.00  0.00           H  
ATOM   3472 1HG  GLU A 228      -6.226  41.331  30.392  1.00  0.00           H  
ATOM   3473 2HG  GLU A 228      -7.737  40.625  30.959  1.00  0.00           H  
ATOM   3474  N   THR A 229      -4.081  41.630  34.920  1.00  0.00           N  
ATOM   3475  CA  THR A 229      -3.768  41.555  36.336  1.00  0.00           C  
ATOM   3476  C   THR A 229      -2.554  42.407  36.757  1.00  0.00           C  
ATOM   3477  O   THR A 229      -2.209  42.545  37.963  1.00  0.00           O  
ATOM   3478  CB  THR A 229      -3.526  40.089  36.742  1.00  0.00           C  
ATOM   3479  OG1 THR A 229      -2.414  39.564  36.006  1.00  0.00           O  
ATOM   3480  CG2 THR A 229      -4.761  39.247  36.459  1.00  0.00           C  
ATOM   3481  H   THR A 229      -3.499  41.134  34.261  1.00  0.00           H  
ATOM   3482  HA  THR A 229      -4.617  41.943  36.899  1.00  0.00           H  
ATOM   3483  HB  THR A 229      -3.296  40.040  37.806  1.00  0.00           H  
ATOM   3484  HG1 THR A 229      -2.266  40.102  35.224  1.00  0.00           H  
ATOM   3485 1HG2 THR A 229      -4.572  38.215  36.753  1.00  0.00           H  
ATOM   3486 2HG2 THR A 229      -5.605  39.637  37.027  1.00  0.00           H  
ATOM   3487 3HG2 THR A 229      -4.991  39.285  35.395  1.00  0.00           H  
ATOM   3488  N   THR A 230      -1.972  42.904  35.687  1.00  0.00           N  
ATOM   3489  CA  THR A 230      -0.741  43.696  35.758  1.00  0.00           C  
ATOM   3490  C   THR A 230      -0.873  45.054  35.120  1.00  0.00           C  
ATOM   3491  O   THR A 230      -1.440  45.955  35.745  1.00  0.00           O  
ATOM   3492  CB  THR A 230       0.432  42.950  35.095  1.00  0.00           C  
ATOM   3493  OG1 THR A 230       0.100  42.645  33.734  1.00  0.00           O  
ATOM   3494  CG2 THR A 230       0.733  41.659  35.841  1.00  0.00           C  
ATOM   3495  H   THR A 230      -2.394  42.730  34.786  1.00  0.00           H  
ATOM   3496  HA  THR A 230      -0.496  43.861  36.807  1.00  0.00           H  
ATOM   3497  HB  THR A 230       1.318  43.584  35.105  1.00  0.00           H  
ATOM   3498  HG1 THR A 230      -0.463  41.867  33.710  1.00  0.00           H  
ATOM   3499 1HG2 THR A 230       1.564  41.146  35.359  1.00  0.00           H  
ATOM   3500 2HG2 THR A 230       0.997  41.889  36.873  1.00  0.00           H  
ATOM   3501 3HG2 THR A 230      -0.147  41.017  35.827  1.00  0.00           H  
ATOM   3502  N   GLY A 231      -0.326  45.214  33.937  1.00  0.00           N  
ATOM   3503  CA  GLY A 231      -0.294  46.483  33.218  1.00  0.00           C  
ATOM   3504  C   GLY A 231      -1.593  47.308  33.348  1.00  0.00           C  
ATOM   3505  O   GLY A 231      -1.535  48.544  33.597  1.00  0.00           O  
ATOM   3506  H   GLY A 231       0.093  44.398  33.514  1.00  0.00           H  
ATOM   3507 1HA  GLY A 231       0.534  47.089  33.586  1.00  0.00           H  
ATOM   3508 2HA  GLY A 231      -0.111  46.297  32.160  1.00  0.00           H  
ATOM   3509  N   LYS A 232      -2.730  46.612  33.073  1.00  0.00           N  
ATOM   3510  CA  LYS A 232      -4.061  47.289  33.105  1.00  0.00           C  
ATOM   3511  C   LYS A 232      -4.450  47.848  34.485  1.00  0.00           C  
ATOM   3512  O   LYS A 232      -4.968  49.020  34.425  1.00  0.00           O  
ATOM   3513  CB  LYS A 232      -5.150  46.324  32.633  1.00  0.00           C  
ATOM   3514  CG  LYS A 232      -6.543  46.935  32.559  1.00  0.00           C  
ATOM   3515  CD  LYS A 232      -7.553  45.942  32.002  1.00  0.00           C  
ATOM   3516  CE  LYS A 232      -8.949  46.544  31.946  1.00  0.00           C  
ATOM   3517  NZ  LYS A 232      -9.948  45.584  31.404  1.00  0.00           N  
ATOM   3518  H   LYS A 232      -2.683  45.629  32.844  1.00  0.00           H  
ATOM   3519  HA  LYS A 232      -4.030  48.144  32.429  1.00  0.00           H  
ATOM   3520 1HB  LYS A 232      -4.897  45.947  31.642  1.00  0.00           H  
ATOM   3521 2HB  LYS A 232      -5.195  45.468  33.307  1.00  0.00           H  
ATOM   3522 1HG  LYS A 232      -6.859  47.241  33.557  1.00  0.00           H  
ATOM   3523 2HG  LYS A 232      -6.520  47.815  31.918  1.00  0.00           H  
ATOM   3524 1HD  LYS A 232      -7.254  45.644  30.997  1.00  0.00           H  
ATOM   3525 2HD  LYS A 232      -7.576  45.054  32.634  1.00  0.00           H  
ATOM   3526 1HE  LYS A 232      -9.257  46.842  32.947  1.00  0.00           H  
ATOM   3527 2HE  LYS A 232      -8.937  47.432  31.314  1.00  0.00           H  
ATOM   3528 1HZ  LYS A 232     -10.858  46.021  31.382  1.00  0.00           H  
ATOM   3529 2HZ  LYS A 232      -9.682  45.314  30.467  1.00  0.00           H  
ATOM   3530 3HZ  LYS A 232      -9.982  44.764  31.992  1.00  0.00           H  
ATOM   3531  N   VAL A 233      -4.150  47.108  35.540  1.00  0.00           N  
ATOM   3532  CA  VAL A 233      -4.503  47.659  36.854  1.00  0.00           C  
ATOM   3533  C   VAL A 233      -3.434  48.626  37.318  1.00  0.00           C  
ATOM   3534  O   VAL A 233      -3.762  49.580  38.046  1.00  0.00           O  
ATOM   3535  CB  VAL A 233      -4.661  46.535  37.896  1.00  0.00           C  
ATOM   3536  CG1 VAL A 233      -4.875  47.122  39.283  1.00  0.00           C  
ATOM   3537  CG2 VAL A 233      -5.821  45.630  37.508  1.00  0.00           C  
ATOM   3538  H   VAL A 233      -3.701  46.205  35.490  1.00  0.00           H  
ATOM   3539  HA  VAL A 233      -5.455  48.184  36.765  1.00  0.00           H  
ATOM   3540  HB  VAL A 233      -3.741  45.953  37.931  1.00  0.00           H  
ATOM   3541 1HG1 VAL A 233      -4.984  46.313  40.007  1.00  0.00           H  
ATOM   3542 2HG1 VAL A 233      -4.017  47.737  39.554  1.00  0.00           H  
ATOM   3543 3HG1 VAL A 233      -5.776  47.734  39.285  1.00  0.00           H  
ATOM   3544 1HG2 VAL A 233      -5.926  44.838  38.249  1.00  0.00           H  
ATOM   3545 2HG2 VAL A 233      -6.740  46.214  37.467  1.00  0.00           H  
ATOM   3546 3HG2 VAL A 233      -5.627  45.189  36.530  1.00  0.00           H  
ATOM   3547  N   ALA A 234      -2.207  48.466  36.871  1.00  0.00           N  
ATOM   3548  CA  ALA A 234      -1.074  49.366  37.196  1.00  0.00           C  
ATOM   3549  C   ALA A 234      -1.303  50.793  36.671  1.00  0.00           C  
ATOM   3550  O   ALA A 234      -1.000  51.816  37.290  1.00  0.00           O  
ATOM   3551  CB  ALA A 234       0.224  48.807  36.631  1.00  0.00           C  
ATOM   3552  H   ALA A 234      -2.047  47.672  36.268  1.00  0.00           H  
ATOM   3553  HA  ALA A 234      -0.990  49.427  38.281  1.00  0.00           H  
ATOM   3554 1HB  ALA A 234       1.047  49.478  36.878  1.00  0.00           H  
ATOM   3555 2HB  ALA A 234       0.415  47.824  37.063  1.00  0.00           H  
ATOM   3556 3HB  ALA A 234       0.141  48.717  35.549  1.00  0.00           H  
ATOM   3557  N   ALA A 235      -1.812  50.923  35.472  1.00  0.00           N  
ATOM   3558  CA  ALA A 235      -2.105  52.139  34.748  1.00  0.00           C  
ATOM   3559  C   ALA A 235      -3.218  52.912  35.496  1.00  0.00           C  
ATOM   3560  O   ALA A 235      -3.194  54.146  35.481  1.00  0.00           O  
ATOM   3561  CB  ALA A 235      -2.513  51.822  33.317  1.00  0.00           C  
ATOM   3562  H   ALA A 235      -2.008  50.032  35.038  1.00  0.00           H  
ATOM   3563  HA  ALA A 235      -1.201  52.748  34.729  1.00  0.00           H  
ATOM   3564 1HB  ALA A 235      -2.730  52.749  32.786  1.00  0.00           H  
ATOM   3565 2HB  ALA A 235      -1.700  51.298  32.814  1.00  0.00           H  
ATOM   3566 3HB  ALA A 235      -3.401  51.192  33.323  1.00  0.00           H  
ATOM   3567  N   GLU A 236      -4.116  52.143  36.085  1.00  0.00           N  
ATOM   3568  CA  GLU A 236      -5.169  52.795  36.857  1.00  0.00           C  
ATOM   3569  C   GLU A 236      -4.528  53.404  38.127  1.00  0.00           C  
ATOM   3570  O   GLU A 236      -5.017  54.446  38.610  1.00  0.00           O  
ATOM   3571  CB  GLU A 236      -6.273  51.801  37.225  1.00  0.00           C  
ATOM   3572  CG  GLU A 236      -7.095  51.308  36.042  1.00  0.00           C  
ATOM   3573  CD  GLU A 236      -7.844  52.412  35.349  1.00  0.00           C  
ATOM   3574  OE1 GLU A 236      -8.312  53.300  36.021  1.00  0.00           O  
ATOM   3575  OE2 GLU A 236      -7.948  52.368  34.146  1.00  0.00           O  
ATOM   3576  H   GLU A 236      -4.103  51.135  36.023  1.00  0.00           H  
ATOM   3577  HA  GLU A 236      -5.606  53.586  36.247  1.00  0.00           H  
ATOM   3578 1HB  GLU A 236      -5.833  50.931  37.712  1.00  0.00           H  
ATOM   3579 2HB  GLU A 236      -6.957  52.264  37.937  1.00  0.00           H  
ATOM   3580 1HG  GLU A 236      -6.428  50.831  35.324  1.00  0.00           H  
ATOM   3581 2HG  GLU A 236      -7.803  50.559  36.392  1.00  0.00           H  
ATOM   3582  N   LEU A 237      -3.504  52.720  38.635  1.00  0.00           N  
ATOM   3583  CA  LEU A 237      -2.781  53.148  39.853  1.00  0.00           C  
ATOM   3584  C   LEU A 237      -1.841  54.331  39.588  1.00  0.00           C  
ATOM   3585  O   LEU A 237      -1.587  55.058  40.605  1.00  0.00           O  
ATOM   3586  CB  LEU A 237      -1.972  51.977  40.423  1.00  0.00           C  
ATOM   3587  CG  LEU A 237      -2.794  50.801  40.966  1.00  0.00           C  
ATOM   3588  CD1 LEU A 237      -1.859  49.672  41.375  1.00  0.00           C  
ATOM   3589  CD2 LEU A 237      -3.633  51.271  42.146  1.00  0.00           C  
ATOM   3590  H   LEU A 237      -3.215  51.875  38.163  1.00  0.00           H  
ATOM   3591  HA  LEU A 237      -3.512  53.465  40.596  1.00  0.00           H  
ATOM   3592 1HB  LEU A 237      -1.320  51.591  39.641  1.00  0.00           H  
ATOM   3593 2HB  LEU A 237      -1.348  52.348  41.236  1.00  0.00           H  
ATOM   3594  HG  LEU A 237      -3.450  50.423  40.182  1.00  0.00           H  
ATOM   3595 1HD1 LEU A 237      -2.443  48.837  41.761  1.00  0.00           H  
ATOM   3596 2HD1 LEU A 237      -1.285  49.343  40.509  1.00  0.00           H  
ATOM   3597 3HD1 LEU A 237      -1.178  50.026  42.149  1.00  0.00           H  
ATOM   3598 1HD2 LEU A 237      -4.219  50.435  42.531  1.00  0.00           H  
ATOM   3599 2HD2 LEU A 237      -2.978  51.648  42.931  1.00  0.00           H  
ATOM   3600 3HD2 LEU A 237      -4.305  52.065  41.821  1.00  0.00           H  
ATOM   3601  N   ILE A 238      -1.414  54.462  38.329  1.00  0.00           N  
ATOM   3602  CA  ILE A 238      -0.520  55.533  37.819  1.00  0.00           C  
ATOM   3603  C   ILE A 238      -1.036  55.973  36.436  1.00  0.00           C  
ATOM   3604  O   ILE A 238      -0.515  55.614  35.338  1.00  0.00           O  
ATOM   3605  CB  ILE A 238       0.941  55.059  37.712  1.00  0.00           C  
ATOM   3606  CG1 ILE A 238       1.429  54.525  39.061  1.00  0.00           C  
ATOM   3607  CG2 ILE A 238       1.834  56.192  37.230  1.00  0.00           C  
ATOM   3608  CD1 ILE A 238       1.432  55.560  40.163  1.00  0.00           C  
ATOM   3609  H   ILE A 238      -1.747  53.753  37.691  1.00  0.00           H  
ATOM   3610  HA  ILE A 238      -0.551  56.370  38.515  1.00  0.00           H  
ATOM   3611  HB  ILE A 238       1.004  54.233  37.005  1.00  0.00           H  
ATOM   3612 1HG1 ILE A 238       0.796  53.695  39.375  1.00  0.00           H  
ATOM   3613 2HG1 ILE A 238       2.443  54.139  38.955  1.00  0.00           H  
ATOM   3614 1HG2 ILE A 238       2.863  55.840  37.161  1.00  0.00           H  
ATOM   3615 2HG2 ILE A 238       1.499  56.527  36.249  1.00  0.00           H  
ATOM   3616 3HG2 ILE A 238       1.781  57.022  37.935  1.00  0.00           H  
ATOM   3617 1HD1 ILE A 238       1.790  55.107  41.088  1.00  0.00           H  
ATOM   3618 2HD1 ILE A 238       2.088  56.385  39.885  1.00  0.00           H  
ATOM   3619 3HD1 ILE A 238       0.420  55.935  40.312  1.00  0.00           H  
ATOM   3620  N   LYS A 239      -2.146  56.750  36.459  1.00  0.00           N  
ATOM   3621  CA  LYS A 239      -2.893  57.300  35.312  1.00  0.00           C  
ATOM   3622  C   LYS A 239      -2.053  58.141  34.344  1.00  0.00           C  
ATOM   3623  O   LYS A 239      -2.141  58.278  33.107  1.00  0.00           O  
ATOM   3624  CB  LYS A 239      -4.065  58.142  35.819  1.00  0.00           C  
ATOM   3625  CG  LYS A 239      -5.189  57.336  36.456  1.00  0.00           C  
ATOM   3626  CD  LYS A 239      -6.308  58.242  36.949  1.00  0.00           C  
ATOM   3627  CE  LYS A 239      -7.428  57.440  37.594  1.00  0.00           C  
ATOM   3628  NZ  LYS A 239      -8.511  58.316  38.116  1.00  0.00           N  
ATOM   3629  H   LYS A 239      -2.465  56.951  37.396  1.00  0.00           H  
ATOM   3630  HA  LYS A 239      -3.281  56.469  34.721  1.00  0.00           H  
ATOM   3631 1HB  LYS A 239      -3.706  58.858  36.559  1.00  0.00           H  
ATOM   3632 2HB  LYS A 239      -4.489  58.712  34.991  1.00  0.00           H  
ATOM   3633 1HG  LYS A 239      -5.596  56.637  35.724  1.00  0.00           H  
ATOM   3634 2HG  LYS A 239      -4.797  56.766  37.297  1.00  0.00           H  
ATOM   3635 1HD  LYS A 239      -5.909  58.947  37.681  1.00  0.00           H  
ATOM   3636 2HD  LYS A 239      -6.715  58.808  36.111  1.00  0.00           H  
ATOM   3637 1HE  LYS A 239      -7.852  56.755  36.861  1.00  0.00           H  
ATOM   3638 2HE  LYS A 239      -7.026  56.851  38.418  1.00  0.00           H  
ATOM   3639 1HZ  LYS A 239      -9.233  57.747  38.535  1.00  0.00           H  
ATOM   3640 2HZ  LYS A 239      -8.132  58.944  38.811  1.00  0.00           H  
ATOM   3641 3HZ  LYS A 239      -8.905  58.853  37.357  1.00  0.00           H  
ATOM   3642  N   GLY A 240      -1.169  58.747  35.077  1.00  0.00           N  
ATOM   3643  CA  GLY A 240      -0.122  59.641  34.606  1.00  0.00           C  
ATOM   3644  C   GLY A 240       0.927  59.020  33.677  1.00  0.00           C  
ATOM   3645  O   GLY A 240       1.539  59.628  32.762  1.00  0.00           O  
ATOM   3646  H   GLY A 240      -1.245  58.556  36.066  1.00  0.00           H  
ATOM   3647 1HA  GLY A 240      -0.571  60.477  34.069  1.00  0.00           H  
ATOM   3648 2HA  GLY A 240       0.412  60.057  35.459  1.00  0.00           H  
ATOM   3649  N   ALA A 241       1.167  57.717  33.899  1.00  0.00           N  
ATOM   3650  CA  ALA A 241       2.125  56.957  33.108  1.00  0.00           C  
ATOM   3651  C   ALA A 241       1.625  56.977  31.656  1.00  0.00           C  
ATOM   3652  O   ALA A 241       0.409  56.927  31.359  1.00  0.00           O  
ATOM   3653  CB  ALA A 241       2.271  55.535  33.630  1.00  0.00           C  
ATOM   3654  H   ALA A 241       0.663  57.253  34.641  1.00  0.00           H  
ATOM   3655  HA  ALA A 241       3.093  57.452  33.181  1.00  0.00           H  
ATOM   3656 1HB  ALA A 241       2.994  54.995  33.018  1.00  0.00           H  
ATOM   3657 2HB  ALA A 241       2.619  55.561  34.663  1.00  0.00           H  
ATOM   3658 3HB  ALA A 241       1.308  55.030  33.584  1.00  0.00           H  
ATOM   3659  N   GLU A 242       2.608  57.047  30.803  1.00  0.00           N  
ATOM   3660  CA  GLU A 242       2.362  56.941  29.352  1.00  0.00           C  
ATOM   3661  C   GLU A 242       2.243  55.408  29.257  1.00  0.00           C  
ATOM   3662  O   GLU A 242       2.908  54.616  29.920  1.00  0.00           O  
ATOM   3663  CB  GLU A 242       3.491  57.508  28.488  1.00  0.00           C  
ATOM   3664  CG  GLU A 242       3.713  59.005  28.647  1.00  0.00           C  
ATOM   3665  CD  GLU A 242       2.585  59.827  28.087  1.00  0.00           C  
ATOM   3666  OE1 GLU A 242       1.722  59.264  27.457  1.00  0.00           O  
ATOM   3667  OE2 GLU A 242       2.586  61.018  28.290  1.00  0.00           O  
ATOM   3668  H   GLU A 242       3.554  57.176  31.134  1.00  0.00           H  
ATOM   3669  HA  GLU A 242       1.462  57.508  29.111  1.00  0.00           H  
ATOM   3670 1HB  GLU A 242       4.425  57.003  28.734  1.00  0.00           H  
ATOM   3671 2HB  GLU A 242       3.279  57.311  27.437  1.00  0.00           H  
ATOM   3672 1HG  GLU A 242       3.823  59.235  29.707  1.00  0.00           H  
ATOM   3673 2HG  GLU A 242       4.640  59.280  28.146  1.00  0.00           H  
ATOM   3674  N   LEU A 243       1.300  54.931  28.482  1.00  0.00           N  
ATOM   3675  CA  LEU A 243       1.017  53.493  28.374  1.00  0.00           C  
ATOM   3676  C   LEU A 243       0.824  53.014  26.965  1.00  0.00           C  
ATOM   3677  O   LEU A 243       0.091  53.523  26.116  1.00  0.00           O  
ATOM   3678  CB  LEU A 243      -0.239  53.144  29.183  1.00  0.00           C  
ATOM   3679  CG  LEU A 243      -0.693  51.681  29.108  1.00  0.00           C  
ATOM   3680  CD1 LEU A 243       0.362  50.788  29.748  1.00  0.00           C  
ATOM   3681  CD2 LEU A 243      -2.035  51.529  29.808  1.00  0.00           C  
ATOM   3682  H   LEU A 243       0.750  55.583  27.941  1.00  0.00           H  
ATOM   3683  HA  LEU A 243       1.864  52.942  28.782  1.00  0.00           H  
ATOM   3684 1HB  LEU A 243      -0.055  53.381  30.229  1.00  0.00           H  
ATOM   3685 2HB  LEU A 243      -1.063  53.765  28.831  1.00  0.00           H  
ATOM   3686  HG  LEU A 243      -0.792  51.383  28.064  1.00  0.00           H  
ATOM   3687 1HD1 LEU A 243       0.039  49.748  29.695  1.00  0.00           H  
ATOM   3688 2HD1 LEU A 243       1.306  50.902  29.216  1.00  0.00           H  
ATOM   3689 3HD1 LEU A 243       0.495  51.074  30.791  1.00  0.00           H  
ATOM   3690 1HD2 LEU A 243      -2.359  50.489  29.754  1.00  0.00           H  
ATOM   3691 2HD2 LEU A 243      -1.937  51.825  30.852  1.00  0.00           H  
ATOM   3692 3HD2 LEU A 243      -2.774  52.165  29.319  1.00  0.00           H  
ATOM   3693  N   LYS A 244       1.556  51.965  26.657  1.00  0.00           N  
ATOM   3694  CA  LYS A 244       1.594  51.300  25.363  1.00  0.00           C  
ATOM   3695  C   LYS A 244       1.284  49.804  25.418  1.00  0.00           C  
ATOM   3696  O   LYS A 244       2.012  49.071  26.146  1.00  0.00           O  
ATOM   3697  CB  LYS A 244       2.965  51.514  24.719  1.00  0.00           C  
ATOM   3698  CG  LYS A 244       3.140  52.869  24.048  1.00  0.00           C  
ATOM   3699  CD  LYS A 244       3.344  53.972  25.076  1.00  0.00           C  
ATOM   3700  CE  LYS A 244       3.568  55.320  24.406  1.00  0.00           C  
ATOM   3701  NZ  LYS A 244       2.347  55.803  23.705  1.00  0.00           N  
ATOM   3702  H   LYS A 244       2.133  51.613  27.408  1.00  0.00           H  
ATOM   3703  HA  LYS A 244       0.827  51.741  24.725  1.00  0.00           H  
ATOM   3704 1HB  LYS A 244       3.743  51.412  25.477  1.00  0.00           H  
ATOM   3705 2HB  LYS A 244       3.138  50.743  23.967  1.00  0.00           H  
ATOM   3706 1HG  LYS A 244       4.006  52.838  23.385  1.00  0.00           H  
ATOM   3707 2HG  LYS A 244       2.257  53.098  23.453  1.00  0.00           H  
ATOM   3708 1HD  LYS A 244       2.466  54.037  25.720  1.00  0.00           H  
ATOM   3709 2HD  LYS A 244       4.210  53.737  25.695  1.00  0.00           H  
ATOM   3710 1HE  LYS A 244       3.856  56.055  25.156  1.00  0.00           H  
ATOM   3711 2HE  LYS A 244       4.378  55.236  23.682  1.00  0.00           H  
ATOM   3712 1HZ  LYS A 244       2.537  56.697  23.275  1.00  0.00           H  
ATOM   3713 2HZ  LYS A 244       2.081  55.136  22.994  1.00  0.00           H  
ATOM   3714 3HZ  LYS A 244       1.594  55.903  24.370  1.00  0.00           H  
ATOM   3715  N   VAL A 245       0.257  49.404  24.636  1.00  0.00           N  
ATOM   3716  CA  VAL A 245      -0.078  47.982  24.563  1.00  0.00           C  
ATOM   3717  C   VAL A 245       0.506  47.423  23.257  1.00  0.00           C  
ATOM   3718  O   VAL A 245       0.288  48.109  22.256  1.00  0.00           O  
ATOM   3719  CB  VAL A 245      -1.603  47.770  24.599  1.00  0.00           C  
ATOM   3720  CG1 VAL A 245      -1.939  46.292  24.458  1.00  0.00           C  
ATOM   3721  CG2 VAL A 245      -2.174  48.332  25.892  1.00  0.00           C  
ATOM   3722  H   VAL A 245      -0.286  50.066  24.100  1.00  0.00           H  
ATOM   3723  HA  VAL A 245       0.359  47.479  25.426  1.00  0.00           H  
ATOM   3724  HB  VAL A 245      -2.052  48.283  23.749  1.00  0.00           H  
ATOM   3725 1HG1 VAL A 245      -3.021  46.161  24.485  1.00  0.00           H  
ATOM   3726 2HG1 VAL A 245      -1.552  45.920  23.510  1.00  0.00           H  
ATOM   3727 3HG1 VAL A 245      -1.486  45.737  25.279  1.00  0.00           H  
ATOM   3728 1HG2 VAL A 245      -3.253  48.179  25.910  1.00  0.00           H  
ATOM   3729 2HG2 VAL A 245      -1.720  47.822  26.742  1.00  0.00           H  
ATOM   3730 3HG2 VAL A 245      -1.958  49.399  25.951  1.00  0.00           H  
ATOM   3731  N   TYR A 246       1.229  46.315  23.304  1.00  0.00           N  
ATOM   3732  CA  TYR A 246       1.873  45.700  22.131  1.00  0.00           C  
ATOM   3733  C   TYR A 246       0.968  44.476  21.894  1.00  0.00           C  
ATOM   3734  O   TYR A 246       0.807  43.451  22.572  1.00  0.00           O  
ATOM   3735  CB  TYR A 246       3.334  45.317  22.377  1.00  0.00           C  
ATOM   3736  CG  TYR A 246       4.242  46.502  22.623  1.00  0.00           C  
ATOM   3737  CD1 TYR A 246       3.922  47.743  22.093  1.00  0.00           C  
ATOM   3738  CD2 TYR A 246       5.395  46.346  23.378  1.00  0.00           C  
ATOM   3739  CE1 TYR A 246       4.752  48.825  22.317  1.00  0.00           C  
ATOM   3740  CE2 TYR A 246       6.225  47.428  23.602  1.00  0.00           C  
ATOM   3741  CZ  TYR A 246       5.906  48.663  23.075  1.00  0.00           C  
ATOM   3742  OH  TYR A 246       6.733  49.740  23.299  1.00  0.00           O  
ATOM   3743  H   TYR A 246       1.335  45.878  24.209  1.00  0.00           H  
ATOM   3744  HA  TYR A 246       1.860  46.420  21.312  1.00  0.00           H  
ATOM   3745 1HB  TYR A 246       3.397  44.655  23.242  1.00  0.00           H  
ATOM   3746 2HB  TYR A 246       3.716  44.769  21.516  1.00  0.00           H  
ATOM   3747  HD1 TYR A 246       3.016  47.865  21.499  1.00  0.00           H  
ATOM   3748  HD2 TYR A 246       5.647  45.371  23.794  1.00  0.00           H  
ATOM   3749  HE1 TYR A 246       4.501  49.800  21.901  1.00  0.00           H  
ATOM   3750  HE2 TYR A 246       7.131  47.306  24.195  1.00  0.00           H  
ATOM   3751  HH  TYR A 246       7.479  49.463  23.835  1.00  0.00           H  
ATOM   3752  N   LYS A 247       0.285  44.777  20.796  1.00  0.00           N  
ATOM   3753  CA  LYS A 247      -0.743  43.896  20.252  1.00  0.00           C  
ATOM   3754  C   LYS A 247      -0.195  42.529  19.946  1.00  0.00           C  
ATOM   3755  O   LYS A 247       0.660  42.404  19.049  1.00  0.00           O  
ATOM   3756  CB  LYS A 247      -1.359  44.500  18.989  1.00  0.00           C  
ATOM   3757  CG  LYS A 247      -2.513  43.695  18.405  1.00  0.00           C  
ATOM   3758  CD  LYS A 247      -3.114  44.391  17.193  1.00  0.00           C  
ATOM   3759  CE  LYS A 247      -4.274  43.593  16.615  1.00  0.00           C  
ATOM   3760  NZ  LYS A 247      -4.872  44.262  15.428  1.00  0.00           N  
ATOM   3761  H   LYS A 247       0.487  45.647  20.324  1.00  0.00           H  
ATOM   3762  HA  LYS A 247      -1.529  43.779  20.999  1.00  0.00           H  
ATOM   3763 1HB  LYS A 247      -1.726  45.503  19.206  1.00  0.00           H  
ATOM   3764 2HB  LYS A 247      -0.593  44.592  18.219  1.00  0.00           H  
ATOM   3765 1HG  LYS A 247      -2.156  42.709  18.108  1.00  0.00           H  
ATOM   3766 2HG  LYS A 247      -3.287  43.569  19.162  1.00  0.00           H  
ATOM   3767 1HD  LYS A 247      -3.473  45.380  17.482  1.00  0.00           H  
ATOM   3768 2HD  LYS A 247      -2.349  44.510  16.426  1.00  0.00           H  
ATOM   3769 1HE  LYS A 247      -3.924  42.604  16.322  1.00  0.00           H  
ATOM   3770 2HE  LYS A 247      -5.046  43.470  17.374  1.00  0.00           H  
ATOM   3771 1HZ  LYS A 247      -5.636  43.702  15.075  1.00  0.00           H  
ATOM   3772 2HZ  LYS A 247      -5.217  45.174  15.693  1.00  0.00           H  
ATOM   3773 3HZ  LYS A 247      -4.170  44.364  14.709  1.00  0.00           H  
ATOM   3774  N   ASP A 248      -0.686  41.562  20.686  1.00  0.00           N  
ATOM   3775  CA  ASP A 248      -0.274  40.152  20.535  1.00  0.00           C  
ATOM   3776  C   ASP A 248       1.182  39.809  20.811  1.00  0.00           C  
ATOM   3777  O   ASP A 248       1.643  38.725  20.353  1.00  0.00           O  
ATOM   3778  CB  ASP A 248      -0.601  39.686  19.114  1.00  0.00           C  
ATOM   3779  CG  ASP A 248      -2.097  39.662  18.828  1.00  0.00           C  
ATOM   3780  OD1 ASP A 248      -2.832  39.173  19.653  1.00  0.00           O  
ATOM   3781  OD2 ASP A 248      -2.489  40.132  17.787  1.00  0.00           O  
ATOM   3782  H   ASP A 248      -1.374  41.801  21.386  1.00  0.00           H  
ATOM   3783  HA  ASP A 248      -0.834  39.549  21.251  1.00  0.00           H  
ATOM   3784 1HB  ASP A 248      -0.119  40.348  18.394  1.00  0.00           H  
ATOM   3785 2HB  ASP A 248      -0.200  38.684  18.958  1.00  0.00           H  
ATOM   3786  N   ALA A 249       1.898  40.685  21.540  1.00  0.00           N  
ATOM   3787  CA  ALA A 249       3.300  40.462  21.893  1.00  0.00           C  
ATOM   3788  C   ALA A 249       3.233  39.535  23.088  1.00  0.00           C  
ATOM   3789  O   ALA A 249       2.338  39.742  23.913  1.00  0.00           O  
ATOM   3790  CB  ALA A 249       4.035  41.755  22.216  1.00  0.00           C  
ATOM   3791  H   ALA A 249       1.440  41.529  21.852  1.00  0.00           H  
ATOM   3792  HA  ALA A 249       3.795  40.002  21.038  1.00  0.00           H  
ATOM   3793 1HB  ALA A 249       5.070  41.531  22.471  1.00  0.00           H  
ATOM   3794 2HB  ALA A 249       4.009  42.415  21.349  1.00  0.00           H  
ATOM   3795 3HB  ALA A 249       3.552  42.246  23.059  1.00  0.00           H  
ATOM   3796  N   PRO A 250       4.155  38.575  23.132  1.00  0.00           N  
ATOM   3797  CA  PRO A 250       4.245  37.681  24.303  1.00  0.00           C  
ATOM   3798  C   PRO A 250       4.993  38.412  25.439  1.00  0.00           C  
ATOM   3799  O   PRO A 250       5.286  39.654  25.473  1.00  0.00           O  
ATOM   3800  CB  PRO A 250       5.033  36.478  23.776  1.00  0.00           C  
ATOM   3801  CG  PRO A 250       5.968  37.064  22.774  1.00  0.00           C  
ATOM   3802  CD  PRO A 250       5.167  38.149  22.104  1.00  0.00           C  
ATOM   3803  HA  PRO A 250       3.232  37.380  24.607  1.00  0.00           H  
ATOM   3804 1HB  PRO A 250       5.555  35.977  24.605  1.00  0.00           H  
ATOM   3805 2HB  PRO A 250       4.345  35.740  23.337  1.00  0.00           H  
ATOM   3806 1HG  PRO A 250       6.868  37.449  23.274  1.00  0.00           H  
ATOM   3807 2HG  PRO A 250       6.304  36.289  22.069  1.00  0.00           H  
ATOM   3808 1HD  PRO A 250       5.830  38.988  21.846  1.00  0.00           H  
ATOM   3809 2HD  PRO A 250       4.683  37.745  21.203  1.00  0.00           H  
ATOM   3810  N   HIS A 251       5.353  37.634  26.489  1.00  0.00           N  
ATOM   3811  CA  HIS A 251       6.158  38.159  27.657  1.00  0.00           C  
ATOM   3812  C   HIS A 251       7.534  38.698  27.197  1.00  0.00           C  
ATOM   3813  O   HIS A 251       8.105  39.752  27.517  1.00  0.00           O  
ATOM   3814  CB  HIS A 251       6.372  37.070  28.713  1.00  0.00           C  
ATOM   3815  CG  HIS A 251       7.147  37.534  29.907  1.00  0.00           C  
ATOM   3816  ND1 HIS A 251       8.099  36.751  30.526  1.00  0.00           N  
ATOM   3817  CD2 HIS A 251       7.112  38.699  30.596  1.00  0.00           C  
ATOM   3818  CE1 HIS A 251       8.617  37.415  31.544  1.00  0.00           C  
ATOM   3819  NE2 HIS A 251       8.035  38.599  31.608  1.00  0.00           N  
ATOM   3820  H   HIS A 251       5.068  36.665  26.484  1.00  0.00           H  
ATOM   3821  HA  HIS A 251       5.621  38.981  28.129  1.00  0.00           H  
ATOM   3822 1HB  HIS A 251       5.404  36.702  29.057  1.00  0.00           H  
ATOM   3823 2HB  HIS A 251       6.902  36.230  28.267  1.00  0.00           H  
ATOM   3824  HD2 HIS A 251       6.471  39.556  30.387  1.00  0.00           H  
ATOM   3825  HE1 HIS A 251       9.392  37.049  32.217  1.00  0.00           H  
ATOM   3826  HE2 HIS A 251       8.232  39.319  32.289  1.00  0.00           H  
ATOM   3827  N   GLY A 252       8.192  37.869  26.358  1.00  0.00           N  
ATOM   3828  CA  GLY A 252       9.495  37.989  25.738  1.00  0.00           C  
ATOM   3829  C   GLY A 252       9.521  38.955  24.570  1.00  0.00           C  
ATOM   3830  O   GLY A 252      10.263  38.642  23.645  1.00  0.00           O  
ATOM   3831  H   GLY A 252       7.632  37.050  26.171  1.00  0.00           H  
ATOM   3832 1HA  GLY A 252      10.221  38.322  26.479  1.00  0.00           H  
ATOM   3833 2HA  GLY A 252       9.821  37.011  25.386  1.00  0.00           H  
ATOM   3834  N   PHE A 253       8.795  40.031  24.669  1.00  0.00           N  
ATOM   3835  CA  PHE A 253       8.652  41.058  23.617  1.00  0.00           C  
ATOM   3836  C   PHE A 253       9.953  41.782  23.323  1.00  0.00           C  
ATOM   3837  O   PHE A 253       9.993  42.383  22.219  1.00  0.00           O  
ATOM   3838  CB  PHE A 253       7.592  42.086  24.017  1.00  0.00           C  
ATOM   3839  CG  PHE A 253       8.009  42.975  25.154  1.00  0.00           C  
ATOM   3840  CD1 PHE A 253       8.681  44.164  24.913  1.00  0.00           C  
ATOM   3841  CD2 PHE A 253       7.730  42.625  26.466  1.00  0.00           C  
ATOM   3842  CE1 PHE A 253       9.065  44.983  25.958  1.00  0.00           C  
ATOM   3843  CE2 PHE A 253       8.112  43.442  27.512  1.00  0.00           C  
ATOM   3844  CZ  PHE A 253       8.780  44.622  27.257  1.00  0.00           C  
ATOM   3845  H   PHE A 253       8.302  40.149  25.542  1.00  0.00           H  
ATOM   3846  HA  PHE A 253       8.334  40.568  22.696  1.00  0.00           H  
ATOM   3847 1HB  PHE A 253       7.356  42.717  23.160  1.00  0.00           H  
ATOM   3848 2HB  PHE A 253       6.677  41.572  24.305  1.00  0.00           H  
ATOM   3849  HD1 PHE A 253       8.905  44.450  23.885  1.00  0.00           H  
ATOM   3850  HD2 PHE A 253       7.203  41.692  26.667  1.00  0.00           H  
ATOM   3851  HE1 PHE A 253       9.593  45.915  25.754  1.00  0.00           H  
ATOM   3852  HE2 PHE A 253       7.886  43.155  28.539  1.00  0.00           H  
ATOM   3853  HZ  PHE A 253       9.083  45.266  28.082  1.00  0.00           H  
ATOM   3854  N   ALA A 254      10.978  41.759  24.205  1.00  0.00           N  
ATOM   3855  CA  ALA A 254      12.238  42.450  23.942  1.00  0.00           C  
ATOM   3856  C   ALA A 254      12.900  41.941  22.642  1.00  0.00           C  
ATOM   3857  O   ALA A 254      13.536  42.748  21.916  1.00  0.00           O  
ATOM   3858  CB  ALA A 254      13.182  42.281  25.124  1.00  0.00           C  
ATOM   3859  H   ALA A 254      10.868  41.249  25.070  1.00  0.00           H  
ATOM   3860  HA  ALA A 254      12.021  43.510  23.808  1.00  0.00           H  
ATOM   3861 1HB  ALA A 254      14.118  42.800  24.919  1.00  0.00           H  
ATOM   3862 2HB  ALA A 254      12.723  42.702  26.019  1.00  0.00           H  
ATOM   3863 3HB  ALA A 254      13.381  41.222  25.282  1.00  0.00           H  
ATOM   3864  N   VAL A 255      12.785  40.645  22.447  1.00  0.00           N  
ATOM   3865  CA  VAL A 255      13.287  39.947  21.263  1.00  0.00           C  
ATOM   3866  C   VAL A 255      12.220  39.893  20.135  1.00  0.00           C  
ATOM   3867  O   VAL A 255      12.464  40.513  19.067  1.00  0.00           O  
ATOM   3868  CB  VAL A 255      13.712  38.516  21.641  1.00  0.00           C  
ATOM   3869  CG1 VAL A 255      14.115  37.734  20.400  1.00  0.00           C  
ATOM   3870  CG2 VAL A 255      14.855  38.563  22.643  1.00  0.00           C  
ATOM   3871  H   VAL A 255      12.319  40.115  23.170  1.00  0.00           H  
ATOM   3872  HA  VAL A 255      14.156  40.487  20.886  1.00  0.00           H  
ATOM   3873  HB  VAL A 255      12.861  37.999  22.085  1.00  0.00           H  
ATOM   3874 1HG1 VAL A 255      14.412  36.725  20.686  1.00  0.00           H  
ATOM   3875 2HG1 VAL A 255      13.270  37.682  19.713  1.00  0.00           H  
ATOM   3876 3HG1 VAL A 255      14.952  38.233  19.911  1.00  0.00           H  
ATOM   3877 1HG2 VAL A 255      15.150  37.548  22.907  1.00  0.00           H  
ATOM   3878 2HG2 VAL A 255      15.705  39.085  22.202  1.00  0.00           H  
ATOM   3879 3HG2 VAL A 255      14.531  39.091  23.541  1.00  0.00           H  
ATOM   3880  N   THR A 256      11.086  39.217  20.306  1.00  0.00           N  
ATOM   3881  CA  THR A 256       9.971  39.072  19.282  1.00  0.00           C  
ATOM   3882  C   THR A 256       9.463  40.389  18.671  1.00  0.00           C  
ATOM   3883  O   THR A 256       9.254  40.420  17.424  1.00  0.00           O  
ATOM   3884  CB  THR A 256       8.762  38.341  19.894  1.00  0.00           C  
ATOM   3885  OG1 THR A 256       9.158  37.032  20.322  1.00  0.00           O  
ATOM   3886  CG2 THR A 256       7.640  38.220  18.874  1.00  0.00           C  
ATOM   3887  H   THR A 256      10.987  38.772  21.207  1.00  0.00           H  
ATOM   3888  HA  THR A 256      10.345  38.482  18.445  1.00  0.00           H  
ATOM   3889  HB  THR A 256       8.400  38.897  20.759  1.00  0.00           H  
ATOM   3890  HG1 THR A 256       8.463  36.403  20.112  1.00  0.00           H  
ATOM   3891 1HG2 THR A 256       6.793  37.701  19.325  1.00  0.00           H  
ATOM   3892 2HG2 THR A 256       7.328  39.214  18.555  1.00  0.00           H  
ATOM   3893 3HG2 THR A 256       7.992  37.656  18.011  1.00  0.00           H  
ATOM   3894  N   HIS A 257       9.347  41.459  19.418  1.00  0.00           N  
ATOM   3895  CA  HIS A 257       8.900  42.787  19.044  1.00  0.00           C  
ATOM   3896  C   HIS A 257       9.904  43.883  19.354  1.00  0.00           C  
ATOM   3897  O   HIS A 257       9.480  44.983  19.738  1.00  0.00           O  
ATOM   3898  CB  HIS A 257       7.576  43.108  19.745  1.00  0.00           C  
ATOM   3899  CG  HIS A 257       6.452  42.199  19.354  1.00  0.00           C  
ATOM   3900  ND1 HIS A 257       5.518  42.542  18.399  1.00  0.00           N  
ATOM   3901  CD2 HIS A 257       6.113  40.963  19.788  1.00  0.00           C  
ATOM   3902  CE1 HIS A 257       4.651  41.553  18.262  1.00  0.00           C  
ATOM   3903  NE2 HIS A 257       4.990  40.584  19.093  1.00  0.00           N  
ATOM   3904  H   HIS A 257       9.618  41.282  20.375  1.00  0.00           H  
ATOM   3905  HA  HIS A 257       8.738  42.826  17.967  1.00  0.00           H  
ATOM   3906 1HB  HIS A 257       7.710  43.039  20.825  1.00  0.00           H  
ATOM   3907 2HB  HIS A 257       7.282  44.132  19.517  1.00  0.00           H  
ATOM   3908  HD1 HIS A 257       5.527  43.364  17.830  1.00  0.00           H  
ATOM   3909  HD2 HIS A 257       6.549  40.292  20.528  1.00  0.00           H  
ATOM   3910  HE1 HIS A 257       3.830  41.629  17.550  1.00  0.00           H  
ATOM   3911  N   ALA A 258      11.185  43.571  19.255  1.00  0.00           N  
ATOM   3912  CA  ALA A 258      12.241  44.521  19.576  1.00  0.00           C  
ATOM   3913  C   ALA A 258      11.904  45.885  19.014  1.00  0.00           C  
ATOM   3914  O   ALA A 258      12.050  46.980  19.590  1.00  0.00           O  
ATOM   3915  CB  ALA A 258      13.581  44.040  19.039  1.00  0.00           C  
ATOM   3916  H   ALA A 258      11.436  42.643  18.946  1.00  0.00           H  
ATOM   3917  HA  ALA A 258      12.307  44.600  20.661  1.00  0.00           H  
ATOM   3918 1HB  ALA A 258      14.355  44.766  19.291  1.00  0.00           H  
ATOM   3919 2HB  ALA A 258      13.828  43.077  19.486  1.00  0.00           H  
ATOM   3920 3HB  ALA A 258      13.523  43.934  17.957  1.00  0.00           H  
ATOM   3921  N   GLN A 259      11.359  45.901  17.804  1.00  0.00           N  
ATOM   3922  CA  GLN A 259      10.976  47.160  17.134  1.00  0.00           C  
ATOM   3923  C   GLN A 259      10.010  48.183  17.682  1.00  0.00           C  
ATOM   3924  O   GLN A 259      10.175  49.393  17.727  1.00  0.00           O  
ATOM   3925  CB  GLN A 259      10.439  46.783  15.750  1.00  0.00           C  
ATOM   3926  CG  GLN A 259      10.023  47.971  14.900  1.00  0.00           C  
ATOM   3927  CD  GLN A 259       9.491  47.552  13.542  1.00  0.00           C  
ATOM   3928  OE1 GLN A 259       9.769  46.449  13.064  1.00  0.00           O  
ATOM   3929  NE2 GLN A 259       8.722  48.433  12.912  1.00  0.00           N  
ATOM   3930  H   GLN A 259      11.202  45.024  17.329  1.00  0.00           H  
ATOM   3931  HA  GLN A 259      11.864  47.785  17.038  1.00  0.00           H  
ATOM   3932 1HB  GLN A 259      11.201  46.228  15.203  1.00  0.00           H  
ATOM   3933 2HB  GLN A 259       9.574  46.129  15.861  1.00  0.00           H  
ATOM   3934 1HG  GLN A 259       9.238  48.520  15.420  1.00  0.00           H  
ATOM   3935 2HG  GLN A 259      10.889  48.615  14.744  1.00  0.00           H  
ATOM   3936 1HE2 GLN A 259       8.342  48.212  12.012  1.00  0.00           H  
ATOM   3937 2HE2 GLN A 259       8.522  49.316  13.336  1.00  0.00           H  
ATOM   3938  N   GLN A 260       8.893  47.552  18.026  1.00  0.00           N  
ATOM   3939  CA  GLN A 260       7.747  48.190  18.611  1.00  0.00           C  
ATOM   3940  C   GLN A 260       8.316  48.578  19.958  1.00  0.00           C  
ATOM   3941  O   GLN A 260       7.972  49.681  20.382  1.00  0.00           O  
ATOM   3942  CB  GLN A 260       6.529  47.269  18.723  1.00  0.00           C  
ATOM   3943  CG  GLN A 260       5.902  46.901  17.389  1.00  0.00           C  
ATOM   3944  CD  GLN A 260       4.746  45.931  17.542  1.00  0.00           C  
ATOM   3945  OE1 GLN A 260       4.676  45.174  18.514  1.00  0.00           O  
ATOM   3946  NE2 GLN A 260       3.830  45.947  16.580  1.00  0.00           N  
ATOM   3947  H   GLN A 260       8.869  46.557  17.856  1.00  0.00           H  
ATOM   3948  HA  GLN A 260       7.459  49.030  17.979  1.00  0.00           H  
ATOM   3949 1HB  GLN A 260       6.817  46.345  19.226  1.00  0.00           H  
ATOM   3950 2HB  GLN A 260       5.765  47.749  19.334  1.00  0.00           H  
ATOM   3951 1HG  GLN A 260       5.527  47.807  16.914  1.00  0.00           H  
ATOM   3952 2HG  GLN A 260       6.659  46.434  16.760  1.00  0.00           H  
ATOM   3953 1HE2 GLN A 260       3.044  45.329  16.626  1.00  0.00           H  
ATOM   3954 2HE2 GLN A 260       3.925  46.577  15.809  1.00  0.00           H  
ATOM   3955  N   LEU A 261       9.148  47.721  20.552  1.00  0.00           N  
ATOM   3956  CA  LEU A 261       9.748  48.085  21.877  1.00  0.00           C  
ATOM   3957  C   LEU A 261      10.684  49.290  21.771  1.00  0.00           C  
ATOM   3958  O   LEU A 261      10.617  50.312  22.487  1.00  0.00           O  
ATOM   3959  CB  LEU A 261      10.527  46.898  22.459  1.00  0.00           C  
ATOM   3960  CG  LEU A 261      11.087  47.099  23.873  1.00  0.00           C  
ATOM   3961  CD1 LEU A 261      11.274  45.745  24.543  1.00  0.00           C  
ATOM   3962  CD2 LEU A 261      12.404  47.857  23.794  1.00  0.00           C  
ATOM   3963  H   LEU A 261       9.384  46.833  20.132  1.00  0.00           H  
ATOM   3964  HA  LEU A 261       8.941  48.342  22.563  1.00  0.00           H  
ATOM   3965 1HB  LEU A 261       9.870  46.030  22.483  1.00  0.00           H  
ATOM   3966 2HB  LEU A 261      11.365  46.675  21.799  1.00  0.00           H  
ATOM   3967  HG  LEU A 261      10.375  47.671  24.469  1.00  0.00           H  
ATOM   3968 1HD1 LEU A 261      11.672  45.888  25.547  1.00  0.00           H  
ATOM   3969 2HD1 LEU A 261      10.313  45.233  24.603  1.00  0.00           H  
ATOM   3970 3HD1 LEU A 261      11.970  45.143  23.959  1.00  0.00           H  
ATOM   3971 1HD2 LEU A 261      12.802  48.000  24.799  1.00  0.00           H  
ATOM   3972 2HD2 LEU A 261      13.117  47.286  23.199  1.00  0.00           H  
ATOM   3973 3HD2 LEU A 261      12.238  48.828  23.327  1.00  0.00           H  
ATOM   3974  N   ASN A 262      11.643  49.306  20.864  1.00  0.00           N  
ATOM   3975  CA  ASN A 262      12.636  50.354  20.637  1.00  0.00           C  
ATOM   3976  C   ASN A 262      12.010  51.686  20.302  1.00  0.00           C  
ATOM   3977  O   ASN A 262      12.386  52.748  20.883  1.00  0.00           O  
ATOM   3978  CB  ASN A 262      13.598  49.943  19.538  1.00  0.00           C  
ATOM   3979  CG  ASN A 262      14.719  50.928  19.353  1.00  0.00           C  
ATOM   3980  OD1 ASN A 262      15.458  51.231  20.298  1.00  0.00           O  
ATOM   3981  ND2 ASN A 262      14.861  51.433  18.155  1.00  0.00           N  
ATOM   3982  H   ASN A 262      11.656  48.481  20.281  1.00  0.00           H  
ATOM   3983  HA  ASN A 262      13.201  50.501  21.559  1.00  0.00           H  
ATOM   3984 1HB  ASN A 262      14.023  48.966  19.772  1.00  0.00           H  
ATOM   3985 2HB  ASN A 262      13.057  49.847  18.597  1.00  0.00           H  
ATOM   3986 1HD2 ASN A 262      15.590  52.094  17.974  1.00  0.00           H  
ATOM   3987 2HD2 ASN A 262      14.241  51.160  17.420  1.00  0.00           H  
ATOM   3988  N   GLU A 263      11.018  51.597  19.402  1.00  0.00           N  
ATOM   3989  CA  GLU A 263      10.229  52.786  18.979  1.00  0.00           C  
ATOM   3990  C   GLU A 263       9.493  53.409  20.153  1.00  0.00           C  
ATOM   3991  O   GLU A 263       9.602  54.646  20.268  1.00  0.00           O  
ATOM   3992  CB  GLU A 263       9.220  52.412  17.891  1.00  0.00           C  
ATOM   3993  CG  GLU A 263       9.843  52.075  16.544  1.00  0.00           C  
ATOM   3994  CD  GLU A 263       8.831  51.626  15.527  1.00  0.00           C  
ATOM   3995  OE1 GLU A 263       7.690  51.461  15.885  1.00  0.00           O  
ATOM   3996  OE2 GLU A 263       9.200  51.449  14.390  1.00  0.00           O  
ATOM   3997  H   GLU A 263      10.802  50.695  19.001  1.00  0.00           H  
ATOM   3998  HA  GLU A 263      10.915  53.530  18.572  1.00  0.00           H  
ATOM   3999 1HB  GLU A 263       8.638  51.548  18.216  1.00  0.00           H  
ATOM   4000 2HB  GLU A 263       8.524  53.237  17.741  1.00  0.00           H  
ATOM   4001 1HG  GLU A 263      10.358  52.957  16.163  1.00  0.00           H  
ATOM   4002 2HG  GLU A 263      10.584  51.288  16.685  1.00  0.00           H  
ATOM   4003  N   ASP A 264       8.762  52.749  21.033  1.00  0.00           N  
ATOM   4004  CA  ASP A 264       8.106  53.324  22.231  1.00  0.00           C  
ATOM   4005  C   ASP A 264       9.141  53.967  23.194  1.00  0.00           C  
ATOM   4006  O   ASP A 264       9.132  55.119  23.742  1.00  0.00           O  
ATOM   4007  CB  ASP A 264       7.312  52.246  22.972  1.00  0.00           C  
ATOM   4008  CG  ASP A 264       6.508  52.800  24.141  1.00  0.00           C  
ATOM   4009  OD1 ASP A 264       6.613  53.974  24.405  1.00  0.00           O  
ATOM   4010  OD2 ASP A 264       5.797  52.044  24.758  1.00  0.00           O  
ATOM   4011  H   ASP A 264       8.660  51.762  20.842  1.00  0.00           H  
ATOM   4012  HA  ASP A 264       7.417  54.105  21.907  1.00  0.00           H  
ATOM   4013 1HB  ASP A 264       6.627  51.756  22.279  1.00  0.00           H  
ATOM   4014 2HB  ASP A 264       7.996  51.485  23.349  1.00  0.00           H  
ATOM   4015  N   LEU A 265      10.212  53.201  23.433  1.00  0.00           N  
ATOM   4016  CA  LEU A 265      11.347  53.521  24.326  1.00  0.00           C  
ATOM   4017  C   LEU A 265      12.061  54.824  23.923  1.00  0.00           C  
ATOM   4018  O   LEU A 265      12.147  55.729  24.773  1.00  0.00           O  
ATOM   4019  CB  LEU A 265      12.357  52.367  24.323  1.00  0.00           C  
ATOM   4020  CG  LEU A 265      13.622  52.588  25.162  1.00  0.00           C  
ATOM   4021  CD1 LEU A 265      13.238  52.765  26.625  1.00  0.00           C  
ATOM   4022  CD2 LEU A 265      14.564  51.406  24.983  1.00  0.00           C  
ATOM   4023  H   LEU A 265      10.210  52.322  22.935  1.00  0.00           H  
ATOM   4024  HA  LEU A 265      10.965  53.653  25.338  1.00  0.00           H  
ATOM   4025 1HB  LEU A 265      11.863  51.472  24.699  1.00  0.00           H  
ATOM   4026 2HB  LEU A 265      12.669  52.180  23.296  1.00  0.00           H  
ATOM   4027  HG  LEU A 265      14.120  53.501  24.835  1.00  0.00           H  
ATOM   4028 1HD1 LEU A 265      14.138  52.922  27.220  1.00  0.00           H  
ATOM   4029 2HD1 LEU A 265      12.581  53.628  26.726  1.00  0.00           H  
ATOM   4030 3HD1 LEU A 265      12.723  51.872  26.976  1.00  0.00           H  
ATOM   4031 1HD2 LEU A 265      15.464  51.564  25.578  1.00  0.00           H  
ATOM   4032 2HD2 LEU A 265      14.067  50.493  25.310  1.00  0.00           H  
ATOM   4033 3HD2 LEU A 265      14.836  51.314  23.931  1.00  0.00           H  
ATOM   4034  N   LEU A 266      12.533  54.805  22.674  1.00  0.00           N  
ATOM   4035  CA  LEU A 266      13.208  55.995  22.134  1.00  0.00           C  
ATOM   4036  C   LEU A 266      12.251  57.209  22.110  1.00  0.00           C  
ATOM   4037  O   LEU A 266      12.813  58.339  22.462  1.00  0.00           O  
ATOM   4038  CB  LEU A 266      13.728  55.711  20.719  1.00  0.00           C  
ATOM   4039  CG  LEU A 266      14.889  54.713  20.625  1.00  0.00           C  
ATOM   4040  CD1 LEU A 266      15.179  54.408  19.162  1.00  0.00           C  
ATOM   4041  CD2 LEU A 266      16.114  55.293  21.316  1.00  0.00           C  
ATOM   4042  H   LEU A 266      12.436  53.987  22.090  1.00  0.00           H  
ATOM   4043  HA  LEU A 266      14.054  56.234  22.777  1.00  0.00           H  
ATOM   4044 1HB  LEU A 266      12.907  55.322  20.119  1.00  0.00           H  
ATOM   4045 2HB  LEU A 266      14.061  56.650  20.277  1.00  0.00           H  
ATOM   4046  HG  LEU A 266      14.606  53.779  21.111  1.00  0.00           H  
ATOM   4047 1HD1 LEU A 266      16.004  53.699  19.095  1.00  0.00           H  
ATOM   4048 2HD1 LEU A 266      14.293  53.977  18.697  1.00  0.00           H  
ATOM   4049 3HD1 LEU A 266      15.450  55.328  18.645  1.00  0.00           H  
ATOM   4050 1HD2 LEU A 266      16.940  54.583  21.250  1.00  0.00           H  
ATOM   4051 2HD2 LEU A 266      16.399  56.226  20.830  1.00  0.00           H  
ATOM   4052 3HD2 LEU A 266      15.884  55.485  22.364  1.00  0.00           H  
ATOM   4053  N   ALA A 267      10.953  57.096  21.841  1.00  0.00           N  
ATOM   4054  CA  ALA A 267      10.029  58.261  21.844  1.00  0.00           C  
ATOM   4055  C   ALA A 267       9.828  58.788  23.314  1.00  0.00           C  
ATOM   4056  O   ALA A 267       9.891  60.026  23.619  1.00  0.00           O  
ATOM   4057  CB  ALA A 267       8.696  57.882  21.216  1.00  0.00           C  
ATOM   4058  H   ALA A 267      10.588  56.179  21.627  1.00  0.00           H  
ATOM   4059  HA  ALA A 267      10.484  59.056  21.253  1.00  0.00           H  
ATOM   4060 1HB  ALA A 267       8.031  58.746  21.225  1.00  0.00           H  
ATOM   4061 2HB  ALA A 267       8.857  57.560  20.187  1.00  0.00           H  
ATOM   4062 3HB  ALA A 267       8.244  57.070  21.783  1.00  0.00           H  
ATOM   4063  N   PHE A 268       9.643  57.768  24.167  1.00  0.00           N  
ATOM   4064  CA  PHE A 268       9.490  58.155  25.579  1.00  0.00           C  
ATOM   4065  C   PHE A 268      10.784  58.798  26.023  1.00  0.00           C  
ATOM   4066  O   PHE A 268      10.624  59.846  26.690  1.00  0.00           O  
ATOM   4067  CB  PHE A 268       9.168  56.951  26.466  1.00  0.00           C  
ATOM   4068  CG  PHE A 268       8.994  57.296  27.917  1.00  0.00           C  
ATOM   4069  CD1 PHE A 268       7.821  57.882  28.370  1.00  0.00           C  
ATOM   4070  CD2 PHE A 268      10.002  57.037  28.833  1.00  0.00           C  
ATOM   4071  CE1 PHE A 268       7.660  58.200  29.705  1.00  0.00           C  
ATOM   4072  CE2 PHE A 268       9.844  57.353  30.168  1.00  0.00           C  
ATOM   4073  CZ  PHE A 268       8.671  57.936  30.604  1.00  0.00           C  
ATOM   4074  H   PHE A 268       9.603  56.790  23.918  1.00  0.00           H  
ATOM   4075  HA  PHE A 268       8.663  58.862  25.656  1.00  0.00           H  
ATOM   4076 1HB  PHE A 268       8.251  56.477  26.117  1.00  0.00           H  
ATOM   4077 2HB  PHE A 268       9.967  56.215  26.385  1.00  0.00           H  
ATOM   4078  HD1 PHE A 268       7.021  58.090  27.659  1.00  0.00           H  
ATOM   4079  HD2 PHE A 268      10.929  56.577  28.488  1.00  0.00           H  
ATOM   4080  HE1 PHE A 268       6.733  58.660  30.047  1.00  0.00           H  
ATOM   4081  HE2 PHE A 268      10.644  57.143  30.878  1.00  0.00           H  
ATOM   4082  HZ  PHE A 268       8.545  58.187  31.656  1.00  0.00           H  
ATOM   4083  N   LEU A 269      11.975  58.292  25.744  1.00  0.00           N  
ATOM   4084  CA  LEU A 269      13.189  58.977  26.240  1.00  0.00           C  
ATOM   4085  C   LEU A 269      13.420  60.333  25.545  1.00  0.00           C  
ATOM   4086  O   LEU A 269      14.039  61.190  26.214  1.00  0.00           O  
ATOM   4087  CB  LEU A 269      14.417  58.082  26.032  1.00  0.00           C  
ATOM   4088  CG  LEU A 269      14.730  57.106  27.172  1.00  0.00           C  
ATOM   4089  CD1 LEU A 269      13.540  56.181  27.391  1.00  0.00           C  
ATOM   4090  CD2 LEU A 269      15.983  56.312  26.833  1.00  0.00           C  
ATOM   4091  H   LEU A 269      12.075  57.447  25.199  1.00  0.00           H  
ATOM   4092  HA  LEU A 269      13.068  59.167  27.306  1.00  0.00           H  
ATOM   4093 1HB  LEU A 269      14.271  57.497  25.125  1.00  0.00           H  
ATOM   4094 2HB  LEU A 269      15.291  58.719  25.891  1.00  0.00           H  
ATOM   4095  HG  LEU A 269      14.893  57.663  28.095  1.00  0.00           H  
ATOM   4096 1HD1 LEU A 269      13.762  55.487  28.201  1.00  0.00           H  
ATOM   4097 2HD1 LEU A 269      12.662  56.773  27.651  1.00  0.00           H  
ATOM   4098 3HD1 LEU A 269      13.342  55.621  26.478  1.00  0.00           H  
ATOM   4099 1HD2 LEU A 269      16.206  55.618  27.644  1.00  0.00           H  
ATOM   4100 2HD2 LEU A 269      15.821  55.753  25.911  1.00  0.00           H  
ATOM   4101 3HD2 LEU A 269      16.822  56.996  26.699  1.00  0.00           H  
ATOM   4102  N   LYS A 270      13.016  60.498  24.297  1.00  0.00           N  
ATOM   4103  CA  LYS A 270      13.183  61.707  23.496  1.00  0.00           C  
ATOM   4104  C   LYS A 270      12.551  62.935  24.126  1.00  0.00           C  
ATOM   4105  O   LYS A 270      13.078  64.043  24.059  1.00  0.00           O  
ATOM   4106  CB  LYS A 270      12.600  61.494  22.098  1.00  0.00           C  
ATOM   4107  CG  LYS A 270      12.770  62.680  21.158  1.00  0.00           C  
ATOM   4108  CD  LYS A 270      12.229  62.367  19.771  1.00  0.00           C  
ATOM   4109  CE  LYS A 270      12.367  63.563  18.840  1.00  0.00           C  
ATOM   4110  NZ  LYS A 270      11.842  63.271  17.478  1.00  0.00           N  
ATOM   4111  H   LYS A 270      12.554  59.698  23.889  1.00  0.00           H  
ATOM   4112  HA  LYS A 270      14.249  61.917  23.405  1.00  0.00           H  
ATOM   4113 1HB  LYS A 270      13.075  60.629  21.634  1.00  0.00           H  
ATOM   4114 2HB  LYS A 270      11.534  61.279  22.177  1.00  0.00           H  
ATOM   4115 1HG  LYS A 270      12.237  63.542  21.561  1.00  0.00           H  
ATOM   4116 2HG  LYS A 270      13.827  62.932  21.078  1.00  0.00           H  
ATOM   4117 1HD  LYS A 270      12.775  61.523  19.349  1.00  0.00           H  
ATOM   4118 2HD  LYS A 270      11.176  62.096  19.844  1.00  0.00           H  
ATOM   4119 1HE  LYS A 270      11.822  64.410  19.252  1.00  0.00           H  
ATOM   4120 2HE  LYS A 270      13.418  63.840  18.758  1.00  0.00           H  
ATOM   4121 1HZ  LYS A 270      11.952  64.087  16.892  1.00  0.00           H  
ATOM   4122 2HZ  LYS A 270      12.354  62.498  17.078  1.00  0.00           H  
ATOM   4123 3HZ  LYS A 270      10.863  63.031  17.539  1.00  0.00           H  
ATOM   4124  N   ARG A 271      11.368  62.720  24.678  1.00  0.00           N  
ATOM   4125  CA  ARG A 271      10.588  63.756  25.331  1.00  0.00           C  
ATOM   4126  C   ARG A 271      11.255  64.378  26.570  1.00  0.00           C  
ATOM   4127  O   ARG A 271      12.288  63.912  27.119  1.00  0.00           O  
ATOM   4128  OXT ARG A 271      10.586  65.409  26.913  1.00  0.00           O  
ATOM   4129  CB  ARG A 271       9.236  63.187  25.735  1.00  0.00           C  
ATOM   4130  CG  ARG A 271       8.316  62.839  24.576  1.00  0.00           C  
ATOM   4131  CD  ARG A 271       7.036  62.252  25.047  1.00  0.00           C  
ATOM   4132  NE  ARG A 271       6.236  63.216  25.784  1.00  0.00           N  
ATOM   4133  CZ  ARG A 271       5.078  62.930  26.411  1.00  0.00           C  
ATOM   4134  NH1 ARG A 271       4.599  61.706  26.381  1.00  0.00           N  
ATOM   4135  NH2 ARG A 271       4.423  63.880  27.056  1.00  0.00           N  
ATOM   4136  H   ARG A 271      11.000  61.780  24.635  1.00  0.00           H  
ATOM   4137  HA  ARG A 271      10.437  64.573  24.624  1.00  0.00           H  
ATOM   4138 1HB  ARG A 271       9.383  62.282  26.322  1.00  0.00           H  
ATOM   4139 2HB  ARG A 271       8.713  63.905  26.367  1.00  0.00           H  
ATOM   4140 1HG  ARG A 271       8.090  63.741  24.007  1.00  0.00           H  
ATOM   4141 2HG  ARG A 271       8.808  62.113  23.926  1.00  0.00           H  
ATOM   4142 1HD  ARG A 271       6.455  61.910  24.191  1.00  0.00           H  
ATOM   4143 2HD  ARG A 271       7.243  61.408  25.705  1.00  0.00           H  
ATOM   4144  HE  ARG A 271       6.572  64.169  25.829  1.00  0.00           H  
ATOM   4145 1HH1 ARG A 271       5.100  60.980  25.888  1.00  0.00           H  
ATOM   4146 2HH1 ARG A 271       3.732  61.492  26.851  1.00  0.00           H  
ATOM   4147 1HH2 ARG A 271       4.791  64.821  27.079  1.00  0.00           H  
ATOM   4148 2HH2 ARG A 271       3.556  63.666  27.525  1.00  0.00           H  
TER                                                                             
