# Supplementary material for: A new benchmark illustrates that integration of geometric constraints inferred from enzyme reaction chemistry can increase enzyme active site modeling accuracy
Source: PLoS One. 2019 Apr 4;14(4):e0214126. doi: 10.1371/journal.pone.0214126 (PMC6448891; doi:10.1371/journal.pone.0214126)
Supplement: S1 Files — (GZ) [file pone.0214126.s008.gz › benchmark-lite/templates/3ia2/1hkh.pdb]

HEADER    HYDROLASE                               10-MAR-03   1HKH              
TITLE     UNLIGATED GAMMA LACTAMASE FROM AN AUREOBACTERIUM SPECIES              
COMPND    MOL_ID: 1;                                                            
COMPND   2 MOLECULE: GAMMA LACTAMASE;                                           
COMPND   3 CHAIN: A, B;                                                         
COMPND   4 SYNONYM: CO-FACTOR FREE HALOPEROXIDASE (BY IDENTITY);                
COMPND   5 ENGINEERED: YES                                                      
SOURCE    MOL_ID: 1;                                                            
SOURCE   2 ORGANISM_SCIENTIFIC: MICROBACTERIUM;                                 
SOURCE   3 ORGANISM_TAXID: 33882;                                               
SOURCE   4 EXPRESSION_SYSTEM: ESCHERICHIA COLI;                                 
SOURCE   5 EXPRESSION_SYSTEM_TAXID: 562;                                        
SOURCE   6 EXPRESSION_SYSTEM_STRAIN: DH5;                                       
SOURCE   7 EXPRESSION_SYSTEM_PLASMID: PTRC99;                                   
SOURCE   8 OTHER_DETAILS: CHIROTECH CULTURE COLLECTION                          
KEYWDS    HYDROLASE, ALPHA/BETA HYDROLASE, CO-FACTOR FREE                       
KEYWDS   2 HALOPEROXIDASE,                                                      
EXPDTA    X-RAY DIFFRACTION                                                     
AUTHOR    K.LINE,M.N.ISUPOV,J.A.LITTLECHILD                                     
REVDAT   3   24-FEB-09 1HKH    1       VERSN                                    
REVDAT   2   26-MAY-05 1HKH    1       JRNL                                     
REVDAT   1   30-MAR-04 1HKH    0                                                
JRNL        AUTH   K.LINE,M.N.ISUPOV,J.A.LITTLECHILD                            
JRNL        TITL   THE CRYSTAL STRUCTURE OF A (-)GAMMA-LACTAMASE FROM           
JRNL        TITL 2 AN AUREOBACTERIUM SPECIES REVEALS A TETRAHEDRAL              
JRNL        TITL 3 INTERMEDIATE IN THE ACTIVE SITE                              
JRNL        REF    J.MOL.BIOL.                   V. 338   519 2004              
JRNL        REFN                   ISSN 0022-2836                               
JRNL        PMID   15081810                                                     
JRNL        DOI    10.1016/J.JMB.2004.03.001                                    
REMARK   2                                                                      
REMARK   2 RESOLUTION.    1.73 ANGSTROMS.                                       
REMARK   3                                                                      
REMARK   3 REFINEMENT.                                                          
REMARK   3   PROGRAM     : REFMAC                                               
REMARK   3   AUTHORS     : MURSHUDOV,VAGIN,DODSON                               
REMARK   3                                                                      
REMARK   3  DATA USED IN REFINEMENT.                                            
REMARK   3   RESOLUTION RANGE HIGH (ANGSTROMS) : 1.73                           
REMARK   3   RESOLUTION RANGE LOW  (ANGSTROMS) : 11.0                           
REMARK   3   DATA CUTOFF            (SIGMA(F)) : NULL                           
REMARK   3   COMPLETENESS FOR RANGE        (%) : 100                            
REMARK   3   NUMBER OF REFLECTIONS             : 119247                         
REMARK   3                                                                      
REMARK   3  FIT TO DATA USED IN REFINEMENT.                                     
REMARK   3   CROSS-VALIDATION METHOD          : THROUGHOUT                      
REMARK   3   FREE R VALUE TEST SET SELECTION  : RANDOM                          
REMARK   3   R VALUE     (WORKING + TEST SET) : NULL                            
REMARK   3   R VALUE            (WORKING SET) : 0.1443                          
REMARK   3   FREE R VALUE                     : 0.1582                          
REMARK   3   FREE R VALUE TEST SET SIZE   (%) : 2.0                             
REMARK   3   FREE R VALUE TEST SET COUNT      : 2400                            
REMARK   3                                                                      
REMARK   3  NUMBER OF NON-HYDROGEN ATOMS USED IN REFINEMENT.                    
REMARK   3   PROTEIN ATOMS            : 4523                                    
REMARK   3   NUCLEIC ACID ATOMS       : 0                                       
REMARK   3   HETEROGEN ATOMS          : 10                                      
REMARK   3   SOLVENT ATOMS            : 843                                     
REMARK   3                                                                      
REMARK   3  B VALUES.                                                           
REMARK   3   FROM WILSON PLOT           (A**2) : 16.2                           
REMARK   3   MEAN B VALUE      (OVERALL, A**2) : 16.1                           
REMARK   3   OVERALL ANISOTROPIC B VALUE.                                       
REMARK   3    B11 (A**2) : NULL                                                 
REMARK   3    B22 (A**2) : NULL                                                 
REMARK   3    B33 (A**2) : NULL                                                 
REMARK   3    B12 (A**2) : NULL                                                 
REMARK   3    B13 (A**2) : NULL                                                 
REMARK   3    B23 (A**2) : NULL                                                 
REMARK   3                                                                      
REMARK   3  ESTIMATED OVERALL COORDINATE ERROR.                                 
REMARK   3   ESU BASED ON R VALUE                            (A): 0.060         
REMARK   3   ESU BASED ON FREE R VALUE                       (A): 0.059         
REMARK   3   ESU BASED ON MAXIMUM LIKELIHOOD                 (A): 0.035         
REMARK   3   ESU FOR B VALUES BASED ON MAXIMUM LIKELIHOOD (A**2): 1.055         
REMARK   3                                                                      
REMARK   3  RMS DEVIATIONS FROM IDEAL VALUES.                                   
REMARK   3   DISTANCE RESTRAINTS.                    RMS    SIGMA               
REMARK   3    BOND LENGTH                     (A) : NULL  ; NULL                
REMARK   3    ANGLE DISTANCE                  (A) : NULL  ; NULL                
REMARK   3    INTRAPLANAR 1-4 DISTANCE        (A) : NULL  ; NULL                
REMARK   3    H-BOND OR METAL COORDINATION    (A) : NULL  ; NULL                
REMARK   3                                                                      
REMARK   3   PLANE RESTRAINT                  (A) : NULL  ; NULL                
REMARK   3   CHIRAL-CENTER RESTRAINT       (A**3) : NULL  ; NULL                
REMARK   3                                                                      
REMARK   3   NON-BONDED CONTACT RESTRAINTS.                                     
REMARK   3    SINGLE TORSION                  (A) : NULL  ; NULL                
REMARK   3    MULTIPLE TORSION                (A) : NULL  ; NULL                
REMARK   3    H-BOND (X...Y)                  (A) : NULL  ; NULL                
REMARK   3    H-BOND (X-H...Y)                (A) : NULL  ; NULL                
REMARK   3                                                                      
REMARK   3   CONFORMATIONAL TORSION ANGLE RESTRAINTS.                           
REMARK   3    SPECIFIED                 (DEGREES) : NULL  ; NULL                
REMARK   3    PLANAR                    (DEGREES) : NULL  ; NULL                
REMARK   3    STAGGERED                 (DEGREES) : NULL  ; NULL                
REMARK   3    TRANSVERSE                (DEGREES) : NULL  ; NULL                
REMARK   3                                                                      
REMARK   3  ISOTROPIC THERMAL FACTOR RESTRAINTS.    RMS    SIGMA                
REMARK   3   MAIN-CHAIN BOND              (A**2) : NULL  ; NULL                 
REMARK   3   MAIN-CHAIN ANGLE             (A**2) : NULL  ; NULL                 
REMARK   3   SIDE-CHAIN BOND              (A**2) : NULL  ; NULL                 
REMARK   3   SIDE-CHAIN ANGLE             (A**2) : NULL  ; NULL                 
REMARK   3                                                                      
REMARK   3  OTHER REFINEMENT REMARKS: HYDROGENS HAVE BEEN ADDED IN THE          
REMARK   3  RIDING POSITIONS                                                    
REMARK   4                                                                      
REMARK   4 1HKH COMPLIES WITH FORMAT V. 3.15, 01-DEC-08                         
REMARK 100                                                                      
REMARK 100 THIS ENTRY HAS BEEN PROCESSED BY PDBE ON 10-MAR-03.                  
REMARK 100 THE PDBE ID CODE IS EBI-12293.                                       
REMARK 200                                                                      
REMARK 200 EXPERIMENTAL DETAILS                                                 
REMARK 200  EXPERIMENT TYPE                : X-RAY DIFFRACTION                  
REMARK 200  DATE OF DATA COLLECTION        : 15-JUN-01                          
REMARK 200  TEMPERATURE           (KELVIN) : 100.0                              
REMARK 200  PH                             : 8.00                               
REMARK 200  NUMBER OF CRYSTALS USED        : 1                                  
REMARK 200                                                                      
REMARK 200  SYNCHROTRON              (Y/N) : Y                                  
REMARK 200  RADIATION SOURCE               : EMBL/DESY, HAMBURG                 
REMARK 200  BEAMLINE                       : X11                                
REMARK 200  X-RAY GENERATOR MODEL          : NULL                               
REMARK 200  MONOCHROMATIC OR LAUE    (M/L) : M                                  
REMARK 200  WAVELENGTH OR RANGE        (A) : 0.8482                             
REMARK 200  MONOCHROMATOR                  : NULL                               
REMARK 200  OPTICS                         : NULL                               
REMARK 200                                                                      
REMARK 200  DETECTOR TYPE                  : CCD                                
REMARK 200  DETECTOR MANUFACTURER          : MARRESEARCH                        
REMARK 200  INTENSITY-INTEGRATION SOFTWARE : DENZO                              
REMARK 200  DATA SCALING SOFTWARE          : SCALEPACK                          
REMARK 200                                                                      
REMARK 200  NUMBER OF UNIQUE REFLECTIONS   : 119247                             
REMARK 200  RESOLUTION RANGE HIGH      (A) : 1.730                              
REMARK 200  RESOLUTION RANGE LOW       (A) : 11.000                             
REMARK 200  REJECTION CRITERIA  (SIGMA(I)) : NULL                               
REMARK 200                                                                      
REMARK 200 OVERALL.                                                             
REMARK 200  COMPLETENESS FOR RANGE     (%) : 100.0                              
REMARK 200  DATA REDUNDANCY                : 11.400                             
REMARK 200  R MERGE                    (I) : 0.10800                            
REMARK 200  R SYM                      (I) : NULL                               
REMARK 200  <I/SIGMA(I)> FOR THE DATA SET  : 24.7600                            
REMARK 200                                                                      
REMARK 200 IN THE HIGHEST RESOLUTION SHELL.                                     
REMARK 200  HIGHEST RESOLUTION SHELL, RANGE HIGH (A) : 1.73                     
REMARK 200  HIGHEST RESOLUTION SHELL, RANGE LOW  (A) : 1.76                     
REMARK 200  COMPLETENESS FOR SHELL     (%) : 100.0                              
REMARK 200  DATA REDUNDANCY IN SHELL       : 11.00                              
REMARK 200  R MERGE FOR SHELL          (I) : 0.48000                            
REMARK 200  R SYM FOR SHELL            (I) : NULL                               
REMARK 200  <I/SIGMA(I)> FOR SHELL         : 5.230                              
REMARK 200                                                                      
REMARK 200 DIFFRACTION PROTOCOL: SINGLE WAVELENGTH                              
REMARK 200 METHOD USED TO DETERMINE THE STRUCTURE: MOLECULAR REPLACEMENT        
REMARK 200 SOFTWARE USED: MOLREP                                                
REMARK 200 STARTING MODEL: PDB ENTRY 1BRO                                       
REMARK 200                                                                      
REMARK 200 REMARK: NULL                                                         
REMARK 280                                                                      
REMARK 280 CRYSTAL                                                              
REMARK 280 SOLVENT CONTENT, VS   (%): 73.73                                     
REMARK 280 MATTHEWS COEFFICIENT, VM (ANGSTROMS**3/DA): 4.72                     
REMARK 280                                                                      
REMARK 280 CRYSTALLIZATION CONDITIONS: NULL                                     
REMARK 290                                                                      
REMARK 290 CRYSTALLOGRAPHIC SYMMETRY                                            
REMARK 290 SYMMETRY OPERATORS FOR SPACE GROUP: F 2 3                            
REMARK 290                                                                      
REMARK 290      SYMOP   SYMMETRY                                                
REMARK 290     NNNMMM   OPERATOR                                                
REMARK 290       1555   X,Y,Z                                                   
REMARK 290       2555   -X,-Y,Z                                                 
REMARK 290       3555   -X,Y,-Z                                                 
REMARK 290       4555   X,-Y,-Z                                                 
REMARK 290       5555   Z,X,Y                                                   
REMARK 290       6555   Z,-X,-Y                                                 
REMARK 290       7555   -Z,-X,Y                                                 
REMARK 290       8555   -Z,X,-Y                                                 
REMARK 290       9555   Y,Z,X                                                   
REMARK 290      10555   -Y,Z,-X                                                 
REMARK 290      11555   Y,-Z,-X                                                 
REMARK 290      12555   -Y,-Z,X                                                 
REMARK 290      13555   X,Y+1/2,Z+1/2                                           
REMARK 290      14555   -X,-Y+1/2,Z+1/2                                         
REMARK 290      15555   -X,Y+1/2,-Z+1/2                                         
REMARK 290      16555   X,-Y+1/2,-Z+1/2                                         
REMARK 290      17555   Z,X+1/2,Y+1/2                                           
REMARK 290      18555   Z,-X+1/2,-Y+1/2                                         
REMARK 290      19555   -Z,-X+1/2,Y+1/2                                         
REMARK 290      20555   -Z,X+1/2,-Y+1/2                                         
REMARK 290      21555   Y,Z+1/2,X+1/2                                           
REMARK 290      22555   -Y,Z+1/2,-X+1/2                                         
REMARK 290      23555   Y,-Z+1/2,-X+1/2                                         
REMARK 290      24555   -Y,-Z+1/2,X+1/2                                         
REMARK 290      25555   X+1/2,Y,Z+1/2                                           
REMARK 290      26555   -X+1/2,-Y,Z+1/2                                         
REMARK 290      27555   -X+1/2,Y,-Z+1/2                                         
REMARK 290      28555   X+1/2,-Y,-Z+1/2                                         
REMARK 290      29555   Z+1/2,X,Y+1/2                                           
REMARK 290      30555   Z+1/2,-X,-Y+1/2                                         
REMARK 290      31555   -Z+1/2,-X,Y+1/2                                         
REMARK 290      32555   -Z+1/2,X,-Y+1/2                                         
REMARK 290      33555   Y+1/2,Z,X+1/2                                           
REMARK 290      34555   -Y+1/2,Z,-X+1/2                                         
REMARK 290      35555   Y+1/2,-Z,-X+1/2                                         
REMARK 290      36555   -Y+1/2,-Z,X+1/2                                         
REMARK 290      37555   X+1/2,Y+1/2,Z                                           
REMARK 290      38555   -X+1/2,-Y+1/2,Z                                         
REMARK 290      39555   -X+1/2,Y+1/2,-Z                                         
REMARK 290      40555   X+1/2,-Y+1/2,-Z                                         
REMARK 290      41555   Z+1/2,X+1/2,Y                                           
REMARK 290      42555   Z+1/2,-X+1/2,-Y                                         
REMARK 290      43555   -Z+1/2,-X+1/2,Y                                         
REMARK 290      44555   -Z+1/2,X+1/2,-Y                                         
REMARK 290      45555   Y+1/2,Z+1/2,X                                           
REMARK 290      46555   -Y+1/2,Z+1/2,-X                                         
REMARK 290      47555   Y+1/2,-Z+1/2,-X                                         
REMARK 290      48555   -Y+1/2,-Z+1/2,X                                         
REMARK 290                                                                      
REMARK 290     WHERE NNN -> OPERATOR NUMBER                                     
REMARK 290           MMM -> TRANSLATION VECTOR                                  
REMARK 290                                                                      
REMARK 290 CRYSTALLOGRAPHIC SYMMETRY TRANSFORMATIONS                            
REMARK 290 THE FOLLOWING TRANSFORMATIONS OPERATE ON THE ATOM/HETATM             
REMARK 290 RECORDS IN THIS ENTRY TO PRODUCE CRYSTALLOGRAPHICALLY                
REMARK 290 RELATED MOLECULES.                                                   
REMARK 290   SMTRY1   1  1.000000  0.000000  0.000000        0.00000            
REMARK 290   SMTRY2   1  0.000000  1.000000  0.000000        0.00000            
REMARK 290   SMTRY3   1  0.000000  0.000000  1.000000        0.00000            
REMARK 290   SMTRY1   2 -1.000000  0.000000  0.000000        0.00000            
REMARK 290   SMTRY2   2  0.000000 -1.000000  0.000000        0.00000            
REMARK 290   SMTRY3   2  0.000000  0.000000  1.000000        0.00000            
REMARK 290   SMTRY1   3 -1.000000  0.000000  0.000000        0.00000            
REMARK 290   SMTRY2   3  0.000000  1.000000  0.000000        0.00000            
REMARK 290   SMTRY3   3  0.000000  0.000000 -1.000000        0.00000            
REMARK 290   SMTRY1   4  1.000000  0.000000  0.000000        0.00000            
REMARK 290   SMTRY2   4  0.000000 -1.000000  0.000000        0.00000            
REMARK 290   SMTRY3   4  0.000000  0.000000 -1.000000        0.00000            
REMARK 290   SMTRY1   5  0.000000  0.000000  1.000000        0.00000            
REMARK 290   SMTRY2   5  1.000000  0.000000  0.000000        0.00000            
REMARK 290   SMTRY3   5  0.000000  1.000000  0.000000        0.00000            
REMARK 290   SMTRY1   6  0.000000  0.000000  1.000000        0.00000            
REMARK 290   SMTRY2   6 -1.000000  0.000000  0.000000        0.00000            
REMARK 290   SMTRY3   6  0.000000 -1.000000  0.000000        0.00000            
REMARK 290   SMTRY1   7  0.000000  0.000000 -1.000000        0.00000            
REMARK 290   SMTRY2   7 -1.000000  0.000000  0.000000        0.00000            
REMARK 290   SMTRY3   7  0.000000  1.000000  0.000000        0.00000            
REMARK 290   SMTRY1   8  0.000000  0.000000 -1.000000        0.00000            
REMARK 290   SMTRY2   8  1.000000  0.000000  0.000000        0.00000            
REMARK 290   SMTRY3   8  0.000000 -1.000000  0.000000        0.00000            
REMARK 290   SMTRY1   9  0.000000  1.000000  0.000000        0.00000            
REMARK 290   SMTRY2   9  0.000000  0.000000  1.000000        0.00000            
REMARK 290   SMTRY3   9  1.000000  0.000000  0.000000        0.00000            
REMARK 290   SMTRY1  10  0.000000 -1.000000  0.000000        0.00000            
REMARK 290   SMTRY2  10  0.000000  0.000000  1.000000        0.00000            
REMARK 290   SMTRY3  10 -1.000000  0.000000  0.000000        0.00000            
REMARK 290   SMTRY1  11  0.000000  1.000000  0.000000        0.00000            
REMARK 290   SMTRY2  11  0.000000  0.000000 -1.000000        0.00000            
REMARK 290   SMTRY3  11 -1.000000  0.000000  0.000000        0.00000            
REMARK 290   SMTRY1  12  0.000000 -1.000000  0.000000        0.00000            
REMARK 290   SMTRY2  12  0.000000  0.000000 -1.000000        0.00000            
REMARK 290   SMTRY3  12  1.000000  0.000000  0.000000        0.00000            
REMARK 290   SMTRY1  13  1.000000  0.000000  0.000000        0.00000            
REMARK 290   SMTRY2  13  0.000000  1.000000  0.000000      120.43700            
REMARK 290   SMTRY3  13  0.000000  0.000000  1.000000      120.43700            
REMARK 290   SMTRY1  14 -1.000000  0.000000  0.000000        0.00000            
REMARK 290   SMTRY2  14  0.000000 -1.000000  0.000000      120.43700            
REMARK 290   SMTRY3  14  0.000000  0.000000  1.000000      120.43700            
REMARK 290   SMTRY1  15 -1.000000  0.000000  0.000000        0.00000            
REMARK 290   SMTRY2  15  0.000000  1.000000  0.000000      120.43700            
REMARK 290   SMTRY3  15  0.000000  0.000000 -1.000000      120.43700            
REMARK 290   SMTRY1  16  1.000000  0.000000  0.000000        0.00000            
REMARK 290   SMTRY2  16  0.000000 -1.000000  0.000000      120.43700            
REMARK 290   SMTRY3  16  0.000000  0.000000 -1.000000      120.43700            
REMARK 290   SMTRY1  17  0.000000  0.000000  1.000000        0.00000            
REMARK 290   SMTRY2  17  1.000000  0.000000  0.000000      120.43700            
REMARK 290   SMTRY3  17  0.000000  1.000000  0.000000      120.43700            
REMARK 290   SMTRY1  18  0.000000  0.000000  1.000000        0.00000            
REMARK 290   SMTRY2  18 -1.000000  0.000000  0.000000      120.43700            
REMARK 290   SMTRY3  18  0.000000 -1.000000  0.000000      120.43700            
REMARK 290   SMTRY1  19  0.000000  0.000000 -1.000000        0.00000            
REMARK 290   SMTRY2  19 -1.000000  0.000000  0.000000      120.43700            
REMARK 290   SMTRY3  19  0.000000  1.000000  0.000000      120.43700            
REMARK 290   SMTRY1  20  0.000000  0.000000 -1.000000        0.00000            
REMARK 290   SMTRY2  20  1.000000  0.000000  0.000000      120.43700            
REMARK 290   SMTRY3  20  0.000000 -1.000000  0.000000      120.43700            
REMARK 290   SMTRY1  21  0.000000  1.000000  0.000000        0.00000            
REMARK 290   SMTRY2  21  0.000000  0.000000  1.000000      120.43700            
REMARK 290   SMTRY3  21  1.000000  0.000000  0.000000      120.43700            
REMARK 290   SMTRY1  22  0.000000 -1.000000  0.000000        0.00000            
REMARK 290   SMTRY2  22  0.000000  0.000000  1.000000      120.43700            
REMARK 290   SMTRY3  22 -1.000000  0.000000  0.000000      120.43700            
REMARK 290   SMTRY1  23  0.000000  1.000000  0.000000        0.00000            
REMARK 290   SMTRY2  23  0.000000  0.000000 -1.000000      120.43700            
REMARK 290   SMTRY3  23 -1.000000  0.000000  0.000000      120.43700            
REMARK 290   SMTRY1  24  0.000000 -1.000000  0.000000        0.00000            
REMARK 290   SMTRY2  24  0.000000  0.000000 -1.000000      120.43700            
REMARK 290   SMTRY3  24  1.000000  0.000000  0.000000      120.43700            
REMARK 290   SMTRY1  25  1.000000  0.000000  0.000000      120.43700            
REMARK 290   SMTRY2  25  0.000000  1.000000  0.000000        0.00000            
REMARK 290   SMTRY3  25  0.000000  0.000000  1.000000      120.43700            
REMARK 290   SMTRY1  26 -1.000000  0.000000  0.000000      120.43700            
REMARK 290   SMTRY2  26  0.000000 -1.000000  0.000000        0.00000            
REMARK 290   SMTRY3  26  0.000000  0.000000  1.000000      120.43700            
REMARK 290   SMTRY1  27 -1.000000  0.000000  0.000000      120.43700            
REMARK 290   SMTRY2  27  0.000000  1.000000  0.000000        0.00000            
REMARK 290   SMTRY3  27  0.000000  0.000000 -1.000000      120.43700            
REMARK 290   SMTRY1  28  1.000000  0.000000  0.000000      120.43700            
REMARK 290   SMTRY2  28  0.000000 -1.000000  0.000000        0.00000            
REMARK 290   SMTRY3  28  0.000000  0.000000 -1.000000      120.43700            
REMARK 290   SMTRY1  29  0.000000  0.000000  1.000000      120.43700            
REMARK 290   SMTRY2  29  1.000000  0.000000  0.000000        0.00000            
REMARK 290   SMTRY3  29  0.000000  1.000000  0.000000      120.43700            
REMARK 290   SMTRY1  30  0.000000  0.000000  1.000000      120.43700            
REMARK 290   SMTRY2  30 -1.000000  0.000000  0.000000        0.00000            
REMARK 290   SMTRY3  30  0.000000 -1.000000  0.000000      120.43700            
REMARK 290   SMTRY1  31  0.000000  0.000000 -1.000000      120.43700            
REMARK 290   SMTRY2  31 -1.000000  0.000000  0.000000        0.00000            
REMARK 290   SMTRY3  31  0.000000  1.000000  0.000000      120.43700            
REMARK 290   SMTRY1  32  0.000000  0.000000 -1.000000      120.43700            
REMARK 290   SMTRY2  32  1.000000  0.000000  0.000000        0.00000            
REMARK 290   SMTRY3  32  0.000000 -1.000000  0.000000      120.43700            
REMARK 290   SMTRY1  33  0.000000  1.000000  0.000000      120.43700            
REMARK 290   SMTRY2  33  0.000000  0.000000  1.000000        0.00000            
REMARK 290   SMTRY3  33  1.000000  0.000000  0.000000      120.43700            
REMARK 290   SMTRY1  34  0.000000 -1.000000  0.000000      120.43700            
REMARK 290   SMTRY2  34  0.000000  0.000000  1.000000        0.00000            
REMARK 290   SMTRY3  34 -1.000000  0.000000  0.000000      120.43700            
REMARK 290   SMTRY1  35  0.000000  1.000000  0.000000      120.43700            
REMARK 290   SMTRY2  35  0.000000  0.000000 -1.000000        0.00000            
REMARK 290   SMTRY3  35 -1.000000  0.000000  0.000000      120.43700            
REMARK 290   SMTRY1  36  0.000000 -1.000000  0.000000      120.43700            
REMARK 290   SMTRY2  36  0.000000  0.000000 -1.000000        0.00000            
REMARK 290   SMTRY3  36  1.000000  0.000000  0.000000      120.43700            
REMARK 290   SMTRY1  37  1.000000  0.000000  0.000000      120.43700            
REMARK 290   SMTRY2  37  0.000000  1.000000  0.000000      120.43700            
REMARK 290   SMTRY3  37  0.000000  0.000000  1.000000        0.00000            
REMARK 290   SMTRY1  38 -1.000000  0.000000  0.000000      120.43700            
REMARK 290   SMTRY2  38  0.000000 -1.000000  0.000000      120.43700            
REMARK 290   SMTRY3  38  0.000000  0.000000  1.000000        0.00000            
REMARK 290   SMTRY1  39 -1.000000  0.000000  0.000000      120.43700            
REMARK 290   SMTRY2  39  0.000000  1.000000  0.000000      120.43700            
REMARK 290   SMTRY3  39  0.000000  0.000000 -1.000000        0.00000            
REMARK 290   SMTRY1  40  1.000000  0.000000  0.000000      120.43700            
REMARK 290   SMTRY2  40  0.000000 -1.000000  0.000000      120.43700            
REMARK 290   SMTRY3  40  0.000000  0.000000 -1.000000        0.00000            
REMARK 290   SMTRY1  41  0.000000  0.000000  1.000000      120.43700            
REMARK 290   SMTRY2  41  1.000000  0.000000  0.000000      120.43700            
REMARK 290   SMTRY3  41  0.000000  1.000000  0.000000        0.00000            
REMARK 290   SMTRY1  42  0.000000  0.000000  1.000000      120.43700            
REMARK 290   SMTRY2  42 -1.000000  0.000000  0.000000      120.43700            
REMARK 290   SMTRY3  42  0.000000 -1.000000  0.000000        0.00000            
REMARK 290   SMTRY1  43  0.000000  0.000000 -1.000000      120.43700            
REMARK 290   SMTRY2  43 -1.000000  0.000000  0.000000      120.43700            
REMARK 290   SMTRY3  43  0.000000  1.000000  0.000000        0.00000            
REMARK 290   SMTRY1  44  0.000000  0.000000 -1.000000      120.43700            
REMARK 290   SMTRY2  44  1.000000  0.000000  0.000000      120.43700            
REMARK 290   SMTRY3  44  0.000000 -1.000000  0.000000        0.00000            
REMARK 290   SMTRY1  45  0.000000  1.000000  0.000000      120.43700            
REMARK 290   SMTRY2  45  0.000000  0.000000  1.000000      120.43700            
REMARK 290   SMTRY3  45  1.000000  0.000000  0.000000        0.00000            
REMARK 290   SMTRY1  46  0.000000 -1.000000  0.000000      120.43700            
REMARK 290   SMTRY2  46  0.000000  0.000000  1.000000      120.43700            
REMARK 290   SMTRY3  46 -1.000000  0.000000  0.000000        0.00000            
REMARK 290   SMTRY1  47  0.000000  1.000000  0.000000      120.43700            
REMARK 290   SMTRY2  47  0.000000  0.000000 -1.000000      120.43700            
REMARK 290   SMTRY3  47 -1.000000  0.000000  0.000000        0.00000            
REMARK 290   SMTRY1  48  0.000000 -1.000000  0.000000      120.43700            
REMARK 290   SMTRY2  48  0.000000  0.000000 -1.000000      120.43700            
REMARK 290   SMTRY3  48  1.000000  0.000000  0.000000        0.00000            
REMARK 290                                                                      
REMARK 290 REMARK: NULL                                                         
REMARK 300                                                                      
REMARK 300 BIOMOLECULE: 1, 2                                                    
REMARK 300 SEE REMARK 350 FOR THE AUTHOR PROVIDED AND/OR PROGRAM                
REMARK 300 GENERATED ASSEMBLY INFORMATION FOR THE STRUCTURE IN                  
REMARK 300 THIS ENTRY.  THE REMARK MAY ALSO PROVIDE INFORMATION ON              
REMARK 300 BURIED SURFACE AREA.                                                 
REMARK 350                                                                      
REMARK 350 GENERATING THE BIOMOLECULE                                           
REMARK 350 COORDINATES FOR A COMPLETE MULTIMER REPRESENTING THE KNOWN           
REMARK 350 BIOLOGICALLY SIGNIFICANT OLIGOMERIZATION STATE OF THE                
REMARK 350 MOLECULE CAN BE GENERATED BY APPLYING BIOMT TRANSFORMATIONS          
REMARK 350 GIVEN BELOW.  BOTH NON-CRYSTALLOGRAPHIC AND                          
REMARK 350 CRYSTALLOGRAPHIC OPERATIONS ARE GIVEN.                               
REMARK 350                                                                      
REMARK 350 BIOMOLECULE:  1                                                      
REMARK 350 AUTHOR DETERMINED BIOLOGICAL UNIT: TRIMERIC                          
REMARK 350 SOFTWARE DETERMINED QUATERNARY STRUCTURE: TRIMERIC                   
REMARK 350 SOFTWARE USED: PQS                                                   
REMARK 350 APPLY THE FOLLOWING TO CHAINS: A                                     
REMARK 350   BIOMT1   1  1.000000  0.000000  0.000000        0.00000            
REMARK 350   BIOMT2   1  0.000000  1.000000  0.000000        0.00000            
REMARK 350   BIOMT3   1  0.000000  0.000000  1.000000        0.00000            
REMARK 350   BIOMT1   2  0.000000  0.000000  1.000000        0.00000            
REMARK 350   BIOMT2   2 -1.000000  0.000000  0.000000      120.43700            
REMARK 350   BIOMT3   2  0.000000 -1.000000  0.000000      120.43700            
REMARK 350   BIOMT1   3  0.000000 -1.000000  0.000000      120.43700            
REMARK 350   BIOMT2   3  0.000000  0.000000 -1.000000      120.43700            
REMARK 350   BIOMT3   3  1.000000  0.000000  0.000000        0.00000            
REMARK 350 BIOMOLECULE:  2                                                      
REMARK 350 AUTHOR DETERMINED BIOLOGICAL UNIT: TRIMERIC                          
REMARK 350 SOFTWARE DETERMINED QUATERNARY STRUCTURE: TRIMERIC                   
REMARK 350 SOFTWARE USED: PQS                                                   
REMARK 350 APPLY THE FOLLOWING TO CHAINS: B                                     
REMARK 350   BIOMT1   1  1.000000  0.000000  0.000000        0.00000            
REMARK 350   BIOMT2   1  0.000000  1.000000  0.000000        0.00000            
REMARK 350   BIOMT3   1  0.000000  0.000000  1.000000        0.00000            
REMARK 350   BIOMT1   2  0.000000 -1.000000  0.000000      120.43700            
REMARK 350   BIOMT2   2  0.000000  0.000000  1.000000        0.00000            
REMARK 350   BIOMT3   2 -1.000000  0.000000  0.000000      120.43700            
REMARK 350   BIOMT1   3  0.000000  0.000000 -1.000000      120.43700            
REMARK 350   BIOMT2   3 -1.000000  0.000000  0.000000      120.43700            
REMARK 350   BIOMT3   3  0.000000  1.000000  0.000000        0.00000            
REMARK 375                                                                      
REMARK 375 SPECIAL POSITION                                                     
REMARK 375      HOH B2006  LIES ON A SPECIAL POSITION.                          
REMARK 500                                                                      
REMARK 500 GEOMETRY AND STEREOCHEMISTRY                                         
REMARK 500 SUBTOPIC: CLOSE CONTACTS IN SAME ASYMMETRIC UNIT                     
REMARK 500                                                                      
REMARK 500 THE FOLLOWING ATOMS ARE IN CLOSE CONTACT.                            
REMARK 500                                                                      
REMARK 500  ATM1  RES C  SSEQI   ATM2  RES C  SSEQI           DISTANCE          
REMARK 500   O    HOH B  2008  -  O    HOH B  2043              2.13            
REMARK 500   O    HOH B  2082  -  O    HOH B  2279              2.10            
REMARK 500   O    HOH B  2083  -  O    HOH B  2278              2.20            
REMARK 500                                                                      
REMARK 500 REMARK: NULL                                                         
REMARK 500                                                                      
REMARK 500 GEOMETRY AND STEREOCHEMISTRY                                         
REMARK 500 SUBTOPIC: TORSION ANGLES                                             
REMARK 500                                                                      
REMARK 500 TORSION ANGLES OUTSIDE THE EXPECTED RAMACHANDRAN REGIONS:            
REMARK 500 (M=MODEL NUMBER; RES=RESIDUE NAME; C=CHAIN IDENTIFIER;               
REMARK 500 SSEQ=SEQUENCE NUMBER; I=INSERTION CODE).                             
REMARK 500 STANDARD TABLE:                                                      
REMARK 500 FORMAT:(10X,I3,1X,A3,1X,A1,I4,A1,4X,F7.2,3X,F7.2)                    
REMARK 500                                                                      
REMARK 500 EXPECTED VALUES: GJ KLEYWEGT AND TA JONES (1996). PHI/PSI-           
REMARK 500 CHOLOGY: RAMACHANDRAN REVISITED. STRUCTURE 4, 1395 - 1400            
REMARK 500                                                                      
REMARK 500  M RES CSSEQI        PSI       PHI                                   
REMARK 500    ASN A   9     -126.61     50.88                                   
REMARK 500    LEU A  34     -154.17    -97.59                                   
REMARK 500    SER A  98     -115.92     53.29                                   
REMARK 500    HIS A 113       21.30   -143.58                                   
REMARK 500    PHE A 128      107.44   -172.00                                   
REMARK 500    ASP A 154       97.95   -168.79                                   
REMARK 500    THR A 238      -91.34   -131.05                                   
REMARK 500    ASN B   9     -126.65     49.68                                   
REMARK 500    PRO B  33       45.88   -108.39                                   
REMARK 500    LEU B  34     -153.22    -95.62                                   
REMARK 500    SER B  98     -116.39     53.53                                   
REMARK 500    PHE B 128      105.85   -170.45                                   
REMARK 500    ASP B 154       95.15   -166.16                                   
REMARK 500    THR B 238      -91.92   -127.17                                   
REMARK 500                                                                      
REMARK 500 REMARK: NULL                                                         
REMARK 525                                                                      
REMARK 525 SOLVENT                                                              
REMARK 525                                                                      
REMARK 525 THE SOLVENT MOLECULES HAVE CHAIN IDENTIFIERS THAT                    
REMARK 525 INDICATE THE POLYMER CHAIN WITH WHICH THEY ARE MOST                  
REMARK 525 CLOSELY ASSOCIATED. THE REMARK LISTS ALL THE SOLVENT                 
REMARK 525 MOLECULES WHICH ARE MORE THAN 5A AWAY FROM THE                       
REMARK 525 NEAREST POLYMER CHAIN (M = MODEL NUMBER;                             
REMARK 525 RES=RESIDUE NAME; C=CHAIN IDENTIFIER; SSEQ=SEQUENCE                  
REMARK 525 NUMBER; I=INSERTION CODE):                                           
REMARK 800                                                                      
REMARK 800 SITE                                                                 
REMARK 800 SITE_IDENTIFIER: AC1                                                 
REMARK 800 EVIDENCE_CODE: SOFTWARE                                              
REMARK 800 SITE_DESCRIPTION: BINDING SITE FOR RESIDUE SO4 A1280                 
REMARK 800                                                                      
REMARK 800 SITE_IDENTIFIER: AC2                                                 
REMARK 800 EVIDENCE_CODE: SOFTWARE                                              
REMARK 800 SITE_DESCRIPTION: BINDING SITE FOR RESIDUE SO4 B1280                 
REMARK 999                                                                      
REMARK 999 SEQUENCE                                                             
REMARK 999 NAMED CO-FACTOR FREE HALOPEROXIDASE DUE TO HIGH SEQUENCE ID          
DBREF  1HKH A    1   279  UNP    Q8GJP7   Q8GJP7           2    280             
DBREF  1HKH B    1   279  UNP    Q8GJP7   Q8GJP7           2    280             
SEQRES   1 A  279  GLY TYR ILE THR VAL GLY ASN GLU ASN SER THR PRO ILE          
SEQRES   2 A  279  GLU LEU TYR TYR GLU ASP GLN GLY SER GLY GLN PRO VAL          
SEQRES   3 A  279  VAL LEU ILE HIS GLY TYR PRO LEU ASP GLY HIS SER TRP          
SEQRES   4 A  279  GLU ARG GLN THR ARG GLU LEU LEU ALA GLN GLY TYR ARG          
SEQRES   5 A  279  VAL ILE THR TYR ASP ARG ARG GLY PHE GLY GLY SER SER          
SEQRES   6 A  279  LYS VAL ASN THR GLY TYR ASP TYR ASP THR PHE ALA ALA          
SEQRES   7 A  279  ASP LEU HIS THR VAL LEU GLU THR LEU ASP LEU ARG ASP          
SEQRES   8 A  279  VAL VAL LEU VAL GLY PHE SER MET GLY THR GLY GLU LEU          
SEQRES   9 A  279  ALA ARG TYR VAL ALA ARG TYR GLY HIS GLU ARG VAL ALA          
SEQRES  10 A  279  LYS LEU ALA PHE LEU ALA SER LEU GLU PRO PHE LEU VAL          
SEQRES  11 A  279  GLN ARG ASP ASP ASN PRO GLU GLY VAL PRO GLN GLU VAL          
SEQRES  12 A  279  PHE ASP GLY ILE GLU ALA ALA ALA LYS GLY ASP ARG PHE          
SEQRES  13 A  279  ALA TRP PHE THR ASP PHE TYR LYS ASN PHE TYR ASN LEU          
SEQRES  14 A  279  ASP GLU ASN LEU GLY SER ARG ILE SER GLU GLN ALA VAL          
SEQRES  15 A  279  THR GLY SER TRP ASN VAL ALA ILE GLY SER ALA PRO VAL          
SEQRES  16 A  279  ALA ALA TYR ALA VAL VAL PRO ALA TRP ILE GLU ASP PHE          
SEQRES  17 A  279  ARG SER ASP VAL GLU ALA VAL ARG ALA ALA GLY LYS PRO          
SEQRES  18 A  279  THR LEU ILE LEU HIS GLY THR LYS ASP ASN ILE LEU PRO          
SEQRES  19 A  279  ILE ASP ALA THR ALA ARG ARG PHE HIS GLN ALA VAL PRO          
SEQRES  20 A  279  GLU ALA ASP TYR VAL GLU VAL GLU GLY ALA PRO HIS GLY          
SEQRES  21 A  279  LEU LEU TRP THR HIS ALA ASP GLU VAL ASN ALA ALA LEU          
SEQRES  22 A  279  LYS THR PHE LEU ALA LYS                                      
SEQRES   1 B  279  GLY TYR ILE THR VAL GLY ASN GLU ASN SER THR PRO ILE          
SEQRES   2 B  279  GLU LEU TYR TYR GLU ASP GLN GLY SER GLY GLN PRO VAL          
SEQRES   3 B  279  VAL LEU ILE HIS GLY TYR PRO LEU ASP GLY HIS SER TRP          
SEQRES   4 B  279  GLU ARG GLN THR ARG GLU LEU LEU ALA GLN GLY TYR ARG          
SEQRES   5 B  279  VAL ILE THR TYR ASP ARG ARG GLY PHE GLY GLY SER SER          
SEQRES   6 B  279  LYS VAL ASN THR GLY TYR ASP TYR ASP THR PHE ALA ALA          
SEQRES   7 B  279  ASP LEU HIS THR VAL LEU GLU THR LEU ASP LEU ARG ASP          
SEQRES   8 B  279  VAL VAL LEU VAL GLY PHE SER MET GLY THR GLY GLU LEU          
SEQRES   9 B  279  ALA ARG TYR VAL ALA ARG TYR GLY HIS GLU ARG VAL ALA          
SEQRES  10 B  279  LYS LEU ALA PHE LEU ALA SER LEU GLU PRO PHE LEU VAL          
SEQRES  11 B  279  GLN ARG ASP ASP ASN PRO GLU GLY VAL PRO GLN GLU VAL          
SEQRES  12 B  279  PHE ASP GLY ILE GLU ALA ALA ALA LYS GLY ASP ARG PHE          
SEQRES  13 B  279  ALA TRP PHE THR ASP PHE TYR LYS ASN PHE TYR ASN LEU          
SEQRES  14 B  279  ASP GLU ASN LEU GLY SER ARG ILE SER GLU GLN ALA VAL          
SEQRES  15 B  279  THR GLY SER TRP ASN VAL ALA ILE GLY SER ALA PRO VAL          
SEQRES  16 B  279  ALA ALA TYR ALA VAL VAL PRO ALA TRP ILE GLU ASP PHE          
SEQRES  17 B  279  ARG SER ASP VAL GLU ALA VAL ARG ALA ALA GLY LYS PRO          
SEQRES  18 B  279  THR LEU ILE LEU HIS GLY THR LYS ASP ASN ILE LEU PRO          
SEQRES  19 B  279  ILE ASP ALA THR ALA ARG ARG PHE HIS GLN ALA VAL PRO          
SEQRES  20 B  279  GLU ALA ASP TYR VAL GLU VAL GLU GLY ALA PRO HIS GLY          
SEQRES  21 B  279  LEU LEU TRP THR HIS ALA ASP GLU VAL ASN ALA ALA LEU          
SEQRES  22 B  279  LYS THR PHE LEU ALA LYS                                      
HET    SO4  A1280       5                                                       
HET    SO4  B1280       5                                                       
HETNAM     SO4 SULFATE ION                                                      
FORMUL   3  SO4    2(O4 S 2-)                                                   
FORMUL   5  HOH   *843(H2 O1)                                                   
HELIX    1   1 ASP A   35  SER A   38  5                                   4    
HELIX    2   2 TRP A   39  GLN A   49  1                                  11    
HELIX    3   3 ASP A   72  ASP A   88  1                                  17    
HELIX    4   4 SER A   98  GLY A  112  1                                  15    
HELIX    5   5 PRO A  140  ASP A  154  1                                  15    
HELIX    6   6 ASP A  154  ASN A  168  1                                  15    
HELIX    7   7 ASN A  168  LEU A  173  1                                   6    
HELIX    8   8 SER A  178  GLY A  191  1                                  14    
HELIX    9   9 VAL A  195  VAL A  200  1                                   6    
HELIX   10  10 VAL A  200  ILE A  205  1                                   6    
HELIX   11  11 PHE A  208  GLY A  219  1                                  12    
HELIX   12  12 THR A  238  VAL A  246  1                                   9    
HELIX   13  13 GLY A  260  HIS A  265  1                                   6    
HELIX   14  14 HIS A  265  LYS A  279  1                                  15    
HELIX   15  15 ASP B   35  SER B   38  5                                   4    
HELIX   16  16 TRP B   39  GLN B   49  1                                  11    
HELIX   17  17 ASP B   72  ASP B   88  1                                  17    
HELIX   18  18 SER B   98  GLY B  112  1                                  15    
HELIX   19  19 PRO B  140  ASP B  154  1                                  15    
HELIX   20  20 ASP B  154  ASN B  168  1                                  15    
HELIX   21  21 ASN B  168  LEU B  173  1                                   6    
HELIX   22  22 SER B  178  GLY B  191  1                                  14    
HELIX   23  23 VAL B  195  VAL B  200  1                                   6    
HELIX   24  24 VAL B  200  ILE B  205  1                                   6    
HELIX   25  25 PHE B  208  GLY B  219  1                                  12    
HELIX   26  26 THR B  238  VAL B  246  1                                   9    
HELIX   27  27 GLY B  260  HIS B  265  1                                   6    
HELIX   28  28 HIS B  265  LYS B  279  1                                  15    
SHEET    1  AA 8 TYR A   2  GLU A   8  0                                        
SHEET    2  AA 8 THR A  11  GLN A  20 -1  O  THR A  11   N  GLU A   8           
SHEET    3  AA 8 TYR A  51  TYR A  56 -1  O  VAL A  53   N  GLN A  20           
SHEET    4  AA 8 GLN A  24  ILE A  29  1  O  GLN A  24   N  ARG A  52           
SHEET    5  AA 8 VAL A  92  PHE A  97  1  O  VAL A  93   N  VAL A  27           
SHEET    6  AA 8 VAL A 116  LEU A 122  1  N  ALA A 117   O  VAL A  92           
SHEET    7  AA 8 THR A 222  GLY A 227  1  O  LEU A 223   N  PHE A 121           
SHEET    8  AA 8 ASP A 250  VAL A 254  1  O  ASP A 250   N  ILE A 224           
SHEET    1  BA 8 TYR B   2  GLU B   8  0                                        
SHEET    2  BA 8 THR B  11  GLY B  21 -1  O  THR B  11   N  GLU B   8           
SHEET    3  BA 8 TYR B  51  TYR B  56 -1  O  VAL B  53   N  GLN B  20           
SHEET    4  BA 8 GLN B  24  ILE B  29  1  O  GLN B  24   N  ARG B  52           
SHEET    5  BA 8 VAL B  92  PHE B  97  1  O  VAL B  93   N  VAL B  27           
SHEET    6  BA 8 VAL B 116  LEU B 122  1  N  ALA B 117   O  VAL B  92           
SHEET    7  BA 8 THR B 222  GLY B 227  1  O  LEU B 223   N  PHE B 121           
SHEET    8  BA 8 ASP B 250  VAL B 254  1  O  ASP B 250   N  ILE B 224           
CISPEP   1 TYR A   32    PRO A   33          0        -5.79                     
CISPEP   2 GLU A  126    PRO A  127          0         1.99                     
CISPEP   3 TYR B   32    PRO B   33          0        -6.38                     
CISPEP   4 GLU B  126    PRO B  127          0         1.47                     
SITE     1 AC1  3 ARG A 176  HOH A2296  HOH A2425                               
SITE     1 AC2  2 ARG B 176  HOH B2289                                          
CRYST1  240.874  240.874  240.874  90.00  90.00  90.00 F 2 3        96          
ORIGX1      1.000000  0.000000  0.000000        0.00000                         
ORIGX2      0.000000  1.000000  0.000000        0.00000                         
ORIGX3      0.000000  0.000000  1.000000        0.00000                         
SCALE1      0.004151  0.000000  0.000000        0.00000                         
SCALE2      0.000000  0.004151  0.000000        0.00000                         
SCALE3      0.000000  0.000000  0.004151        0.00000                         
MTRIX1   1  0.327130  0.779240 -0.534570       99.61824    1                    
MTRIX2   1  0.539790  0.310230  0.782550     -112.95067    1                    
MTRIX3   1  0.775640 -0.544550 -0.319140       -8.86623    1                    
ATOM      1  N   GLY A   1      97.970  33.254  86.897  1.00 11.34           N  
ATOM      2  CA  GLY A   1      97.113  33.533  85.704  1.00 11.86           C  
ATOM      3  C   GLY A   1      96.612  32.220  85.123  1.00 11.55           C  
ATOM      4  O   GLY A   1      97.156  31.160  85.433  1.00 11.05           O  
ATOM      5  N   TYR A   2      95.602  32.302  84.255  1.00 11.72           N  
ATOM      6  CA  TYR A   2      95.146  31.126  83.499  1.00 12.12           C  
ATOM      7  C   TYR A   2      94.919  31.459  82.049  1.00 12.18           C  
ATOM      8  O   TYR A   2      94.435  32.563  81.714  1.00 12.85           O  
ATOM      9  CB  TYR A   2      93.821  30.579  84.026  1.00 12.25           C  
ATOM     10  CG  TYR A   2      93.938  30.023  85.402  1.00 13.39           C  
ATOM     11  CD1 TYR A   2      93.526  30.812  86.463  1.00 18.10           C  
ATOM     12  CD2 TYR A   2      94.440  28.741  85.647  1.00 15.41           C  
ATOM     13  CE1 TYR A   2      93.595  30.391  87.723  1.00 21.59           C  
ATOM     14  CE2 TYR A   2      94.530  28.283  87.004  1.00 18.40           C  
ATOM     15  CZ  TYR A   2      94.090  29.167  88.008  1.00 18.95           C  
ATOM     16  OH  TYR A   2      94.069  28.914  89.357  1.00 25.29           O  
ATOM     17  N   ILE A   3      95.238  30.484  81.201  1.00 12.02           N  
ATOM     18  CA  ILE A   3      94.958  30.550  79.768  1.00 11.92           C  
ATOM     19  C   ILE A   3      94.121  29.337  79.379  1.00 12.23           C  
ATOM     20  O   ILE A   3      94.473  28.196  79.692  1.00 12.16           O  
ATOM     21  CB  ILE A   3      96.273  30.587  78.960  1.00 11.73           C  
ATOM     22  CG1 ILE A   3      96.966  31.940  79.149  1.00 12.42           C  
ATOM     23  CG2 ILE A   3      96.025  30.344  77.435  1.00 13.10           C  
ATOM     24  CD1 ILE A   3      98.465  31.889  78.806  1.00 13.32           C  
ATOM     25  N   THR A   4      92.987  29.601  78.733  1.00 11.79           N  
ATOM     26  CA  THR A   4      92.108  28.525  78.293  1.00 12.48           C  
ATOM     27  C   THR A   4      92.626  27.901  76.998  1.00 12.20           C  
ATOM     28  O   THR A   4      92.869  28.627  76.023  1.00 12.25           O  
ATOM     29  CB  THR A   4      90.685  29.083  78.089  1.00 13.49           C  
ATOM     30  OG1 THR A   4      90.205  29.538  79.361  1.00 16.68           O  
ATOM     31  CG2 THR A   4      89.694  27.948  77.704  1.00 13.25           C  
ATOM     32  N   VAL A   5      92.737  26.575  76.975  1.00 10.94           N  
ATOM     33  CA  VAL A   5      93.326  25.880  75.828  1.00 12.15           C  
ATOM     34  C   VAL A   5      92.383  24.865  75.195  1.00 12.93           C  
ATOM     35  O   VAL A   5      92.729  24.216  74.194  1.00 14.31           O  
ATOM     36  CB  VAL A   5      94.690  25.208  76.170  1.00 11.68           C  
ATOM     37  CG1 VAL A   5      95.720  26.253  76.629  1.00 10.74           C  
ATOM     38  CG2 VAL A   5      94.528  24.085  77.233  1.00 12.34           C  
ATOM     39  N   GLY A   6      91.197  24.718  75.771  1.00 12.71           N  
ATOM     40  CA  GLY A   6      90.266  23.723  75.269  1.00 12.72           C  
ATOM     41  C   GLY A   6      89.145  23.469  76.255  1.00 13.02           C  
ATOM     42  O   GLY A   6      88.909  24.290  77.158  1.00 12.57           O  
ATOM     43  N   ASN A   7      88.430  22.361  76.044  1.00 13.26           N  
ATOM     44  CA  ASN A   7      87.378  21.949  76.978  1.00 13.55           C  
ATOM     45  C   ASN A   7      87.422  20.463  77.210  1.00 13.32           C  
ATOM     46  O   ASN A   7      87.760  19.692  76.298  1.00 13.68           O  
ATOM     47  CB AASN A   7      85.971  22.397  76.541  0.50 14.03           C  
ATOM     48  CG AASN A   7      85.411  21.554  75.422  0.50 14.64           C  
ATOM     49  OD1AASN A   7      85.819  21.699  74.277  0.50 17.25           O  
ATOM     50  ND2AASN A   7      84.476  20.656  75.748  0.50 15.82           N  
ATOM     51  CB BASN A   7      85.995  22.283  76.394  0.50 14.17           C  
ATOM     52  CG BASN A   7      85.779  23.769  76.210  0.50 15.39           C  
ATOM     53  OD1BASN A   7      85.432  24.467  77.151  0.50 17.62           O  
ATOM     54  ND2BASN A   7      85.988  24.261  74.993  0.50 18.07           N  
ATOM     55  N   GLU A   8      87.079  20.066  78.434  1.00 12.63           N  
ATOM     56  CA  GLU A   8      86.871  18.660  78.734  1.00 12.19           C  
ATOM     57  C   GLU A   8      85.436  18.578  79.215  1.00 12.11           C  
ATOM     58  O   GLU A   8      85.112  19.074  80.297  1.00 11.67           O  
ATOM     59  CB  GLU A   8      87.832  18.152  79.815  1.00 12.83           C  
ATOM     60  CG  GLU A   8      87.547  16.689  80.163  1.00 12.27           C  
ATOM     61  CD  GLU A   8      88.546  16.083  81.142  1.00 14.52           C  
ATOM     62  OE1 GLU A   8      88.712  16.641  82.240  1.00 16.21           O  
ATOM     63  OE2 GLU A   8      89.095  15.012  80.820  1.00 16.69           O  
ATOM     64  N   ASN A   9      84.562  18.037  78.363  1.00 11.84           N  
ATOM     65  CA  ASN A   9      83.121  18.041  78.651  1.00 12.30           C  
ATOM     66  C   ASN A   9      82.655  19.462  79.020  1.00 12.46           C  
ATOM     67  O   ASN A   9      82.944  20.401  78.268  1.00 12.27           O  
ATOM     68  CB  ASN A   9      82.787  16.963  79.699  1.00 12.71           C  
ATOM     69  CG  ASN A   9      83.077  15.545  79.192  1.00 13.49           C  
ATOM     70  OD1 ASN A   9      83.425  15.343  78.010  1.00 14.83           O  
ATOM     71  ND2 ASN A   9      82.955  14.555  80.075  1.00 12.75           N  
ATOM     72  N   SER A  10      81.989  19.643  80.164  1.00 11.57           N  
ATOM     73  CA  SER A  10      81.440  20.944  80.554  1.00 12.57           C  
ATOM     74  C   SER A  10      82.471  21.923  81.142  1.00 12.59           C  
ATOM     75  O   SER A  10      82.104  23.044  81.518  1.00 13.46           O  
ATOM     76  CB  SER A  10      80.341  20.747  81.596  1.00 13.14           C  
ATOM     77  OG  SER A  10      80.914  20.224  82.796  1.00 12.88           O  
ATOM     78  N   THR A  11      83.736  21.516  81.217  1.00 12.03           N  
ATOM     79  CA  THR A  11      84.753  22.348  81.898  1.00 12.01           C  
ATOM     80  C   THR A  11      85.784  22.892  80.927  1.00 12.55           C  
ATOM     81  O   THR A  11      86.281  22.163  80.085  1.00 13.38           O  
ATOM     82  CB  THR A  11      85.511  21.552  82.989  1.00 11.39           C  
ATOM     83  OG1 THR A  11      86.213  20.432  82.409  1.00 12.60           O  
ATOM     84  CG2 THR A  11      84.526  20.937  84.016  1.00 12.08           C  
ATOM     85  N   PRO A  12      86.161  24.153  81.080  1.00 12.66           N  
ATOM     86  CA  PRO A  12      87.271  24.678  80.281  1.00 12.40           C  
ATOM     87  C   PRO A  12      88.584  24.057  80.761  1.00 11.82           C  
ATOM     88  O   PRO A  12      88.735  23.780  81.966  1.00 11.45           O  
ATOM     89  CB  PRO A  12      87.234  26.181  80.552  1.00 13.23           C  
ATOM     90  CG  PRO A  12      86.586  26.325  81.863  1.00 16.00           C  
ATOM     91  CD  PRO A  12      85.584  25.160  81.985  1.00 13.23           C  
ATOM     92  N   ILE A  13      89.502  23.806  79.828  1.00 11.29           N  
ATOM     93  CA  ILE A  13      90.839  23.346  80.214  1.00 10.83           C  
ATOM     94  C   ILE A  13      91.690  24.607  80.351  1.00 10.86           C  
ATOM     95  O   ILE A  13      91.863  25.354  79.384  1.00 10.83           O  
ATOM     96  CB  ILE A  13      91.415  22.383  79.159  1.00 10.51           C  
ATOM     97  CG1 ILE A  13      90.472  21.179  78.989  1.00 10.36           C  
ATOM     98  CG2 ILE A  13      92.858  21.953  79.568  1.00  9.87           C  
ATOM     99  CD1 ILE A  13      90.930  20.192  77.888  1.00 10.58           C  
ATOM    100  N   GLU A  14      92.129  24.880  81.576  1.00 11.14           N  
ATOM    101  CA  GLU A  14      92.837  26.118  81.895  1.00 11.61           C  
ATOM    102  C   GLU A  14      94.241  25.764  82.358  1.00 11.29           C  
ATOM    103  O   GLU A  14      94.403  24.902  83.246  1.00 11.95           O  
ATOM    104  CB  GLU A  14      92.135  26.844  83.048  1.00 12.45           C  
ATOM    105  CG  GLU A  14      90.675  27.127  82.787  1.00 17.64           C  
ATOM    106  CD  GLU A  14      90.119  28.036  83.850  1.00 24.72           C  
ATOM    107  OE1 GLU A  14      90.243  29.253  83.677  1.00 26.23           O  
ATOM    108  OE2 GLU A  14      89.577  27.524  84.855  1.00 29.85           O  
ATOM    109  N   LEU A  15      95.235  26.438  81.777  1.00  9.82           N  
ATOM    110  CA  LEU A  15      96.620  26.260  82.211  1.00  9.72           C  
ATOM    111  C   LEU A  15      97.015  27.409  83.112  1.00  9.57           C  
ATOM    112  O   LEU A  15      96.828  28.590  82.767  1.00  9.10           O  
ATOM    113  CB  LEU A  15      97.583  26.167  81.014  1.00 10.23           C  
ATOM    114  CG  LEU A  15      97.209  25.068  80.020  1.00 11.05           C  
ATOM    115  CD1 LEU A  15      98.332  24.962  78.981  1.00 12.79           C  
ATOM    116  CD2 LEU A  15      96.969  23.702  80.716  1.00 12.14           C  
ATOM    117  N   TYR A  16      97.526  27.053  84.290  1.00  8.80           N  
ATOM    118  CA  TYR A  16      98.047  28.051  85.214  1.00  9.07           C  
ATOM    119  C   TYR A  16      99.362  28.569  84.644  1.00  9.27           C  
ATOM    120  O   TYR A  16     100.185  27.777  84.132  1.00 10.24           O  
ATOM    121  CB  TYR A  16      98.280  27.420  86.594  1.00  8.10           C  
ATOM    122  CG  TYR A  16      98.969  28.390  87.549  1.00  8.46           C  
ATOM    123  CD1 TYR A  16      98.246  29.422  88.131  1.00  8.32           C  
ATOM    124  CD2 TYR A  16     100.349  28.317  87.785  1.00  8.71           C  
ATOM    125  CE1 TYR A  16      98.861  30.334  88.991  1.00 10.72           C  
ATOM    126  CE2 TYR A  16     100.982  29.224  88.624  1.00  8.52           C  
ATOM    127  CZ  TYR A  16     100.228  30.239  89.227  1.00 10.48           C  
ATOM    128  OH  TYR A  16     100.821  31.165  90.062  1.00 10.29           O  
ATOM    129  N   TYR A  17      99.581  29.885  84.735  1.00  9.83           N  
ATOM    130  CA  TYR A  17     100.864  30.430  84.288  1.00  9.66           C  
ATOM    131  C   TYR A  17     101.255  31.665  85.078  1.00  9.78           C  
ATOM    132  O   TYR A  17     100.415  32.275  85.768  1.00 10.18           O  
ATOM    133  CB  TYR A  17     100.822  30.740  82.785  1.00  9.41           C  
ATOM    134  CG  TYR A  17     100.172  32.067  82.412  1.00  9.45           C  
ATOM    135  CD1 TYR A  17      98.789  32.214  82.438  1.00  9.69           C  
ATOM    136  CD2 TYR A  17     100.962  33.166  82.011  1.00 11.02           C  
ATOM    137  CE1 TYR A  17      98.175  33.438  82.096  1.00 11.48           C  
ATOM    138  CE2 TYR A  17     100.365  34.382  81.637  1.00 10.74           C  
ATOM    139  CZ  TYR A  17      98.978  34.503  81.681  1.00 11.10           C  
ATOM    140  OH  TYR A  17      98.389  35.694  81.330  1.00 11.29           O  
ATOM    141  N   GLU A  18     102.546  31.994  84.999  1.00  9.93           N  
ATOM    142  CA  GLU A  18     103.111  33.163  85.665  1.00 10.21           C  
ATOM    143  C   GLU A  18     103.872  33.952  84.621  1.00 10.29           C  
ATOM    144  O   GLU A  18     104.456  33.368  83.711  1.00 10.38           O  
ATOM    145  CB  GLU A  18     104.060  32.724  86.791  1.00 10.06           C  
ATOM    146  CG  GLU A  18     103.286  31.925  87.842  1.00 10.82           C  
ATOM    147  CD  GLU A  18     104.071  31.553  89.090  1.00 10.59           C  
ATOM    148  OE1 GLU A  18     105.321  31.628  89.100  1.00 10.74           O  
ATOM    149  OE2 GLU A  18     103.402  31.170  90.076  1.00 10.26           O  
ATOM    150  N   ASP A  19     103.874  35.274  84.758  1.00 10.28           N  
ATOM    151  CA  ASP A  19     104.417  36.146  83.710  1.00 10.42           C  
ATOM    152  C   ASP A  19     105.084  37.301  84.433  1.00 11.15           C  
ATOM    153  O   ASP A  19     104.401  38.186  84.967  1.00 11.06           O  
ATOM    154  CB  ASP A  19     103.245  36.614  82.839  1.00 10.13           C  
ATOM    155  CG  ASP A  19     103.660  37.562  81.722  1.00 11.94           C  
ATOM    156  OD1 ASP A  19     104.860  37.861  81.558  1.00 12.61           O  
ATOM    157  OD2 ASP A  19     102.793  38.043  80.966  1.00 12.93           O  
ATOM    158  N   GLN A  20     106.416  37.274  84.468  1.00 11.39           N  
ATOM    159  CA  GLN A  20     107.164  38.127  85.397  1.00 11.44           C  
ATOM    160  C   GLN A  20     108.300  38.859  84.698  1.00 12.88           C  
ATOM    161  O   GLN A  20     108.853  38.363  83.725  1.00 12.33           O  
ATOM    162  CB  GLN A  20     107.724  37.282  86.541  1.00 11.78           C  
ATOM    163  CG  GLN A  20     106.617  36.500  87.284  1.00 10.40           C  
ATOM    164  CD  GLN A  20     107.144  35.598  88.381  1.00 11.24           C  
ATOM    165  OE1 GLN A  20     108.285  35.123  88.326  1.00 12.13           O  
ATOM    166  NE2 GLN A  20     106.299  35.350  89.392  1.00 12.67           N  
ATOM    167  N   GLY A  21     108.649  40.041  85.215  1.00 13.59           N  
ATOM    168  CA  GLY A  21     109.778  40.787  84.669  1.00 15.27           C  
ATOM    169  C   GLY A  21     109.486  41.541  83.382  1.00 16.11           C  
ATOM    170  O   GLY A  21     108.331  41.671  82.947  1.00 16.43           O  
ATOM    171  N   SER A  22     110.551  42.042  82.758  1.00 16.44           N  
ATOM    172  CA  SER A  22     110.427  42.749  81.481  1.00 17.28           C  
ATOM    173  C   SER A  22     111.638  42.413  80.633  1.00 17.15           C  
ATOM    174  O   SER A  22     112.706  42.117  81.175  1.00 18.70           O  
ATOM    175  CB ASER A  22     110.357  44.258  81.698  0.50 17.45           C  
ATOM    176  OG ASER A  22     111.434  44.671  82.506  0.50 18.11           O  
ATOM    177  CB BSER A  22     110.401  44.275  81.682  0.50 17.41           C  
ATOM    178  OG BSER A  22     109.619  44.662  82.797  0.50 17.97           O  
ATOM    179  N   GLY A  23     111.478  42.480  79.325  1.00 16.82           N  
ATOM    180  CA  GLY A  23     112.572  42.151  78.424  1.00 16.58           C  
ATOM    181  C   GLY A  23     112.122  41.091  77.448  1.00 16.28           C  
ATOM    182  O   GLY A  23     110.927  40.840  77.289  1.00 16.35           O  
ATOM    183  N   GLN A  24     113.090  40.466  76.788  1.00 15.51           N  
ATOM    184  CA  GLN A  24     112.783  39.433  75.821  1.00 14.92           C  
ATOM    185  C   GLN A  24     112.081  38.299  76.584  1.00 14.33           C  
ATOM    186  O   GLN A  24     112.542  37.921  77.671  1.00 14.39           O  
ATOM    187  CB  GLN A  24     114.085  38.907  75.224  1.00 15.48           C  
ATOM    188  CG  GLN A  24     113.870  37.744  74.221  1.00 16.55           C  
ATOM    189  CD  GLN A  24     115.156  37.347  73.517  1.00 17.49           C  
ATOM    190  OE1 GLN A  24     116.249  37.642  74.001  1.00 18.17           O  
ATOM    191  NE2 GLN A  24     115.024  36.702  72.367  1.00 16.08           N  
ATOM    192  N   PRO A  25     111.001  37.754  76.028  1.00 14.21           N  
ATOM    193  CA  PRO A  25     110.267  36.679  76.720  1.00 13.53           C  
ATOM    194  C   PRO A  25     110.983  35.348  76.657  1.00 13.33           C  
ATOM    195  O   PRO A  25     111.542  34.976  75.612  1.00 13.21           O  
ATOM    196  CB  PRO A  25     108.929  36.604  75.982  1.00 14.68           C  
ATOM    197  CG  PRO A  25     109.086  37.356  74.699  1.00 15.64           C  
ATOM    198  CD  PRO A  25     110.367  38.143  74.757  1.00 14.72           C  
ATOM    199  N   VAL A  26     110.957  34.637  77.783  1.00 12.00           N  
ATOM    200  CA  VAL A  26     111.563  33.322  77.890  1.00 12.50           C  
ATOM    201  C   VAL A  26     110.484  32.469  78.527  1.00 11.74           C  
ATOM    202  O   VAL A  26     109.969  32.831  79.594  1.00 12.71           O  
ATOM    203  CB  VAL A  26     112.795  33.332  78.807  1.00 12.61           C  
ATOM    204  CG1 VAL A  26     113.430  31.948  78.892  1.00 12.82           C  
ATOM    205  CG2 VAL A  26     113.845  34.383  78.330  1.00 13.23           C  
ATOM    206  N   VAL A  27     110.131  31.367  77.868  1.00 10.50           N  
ATOM    207  CA  VAL A  27     109.077  30.486  78.383  1.00 10.40           C  
ATOM    208  C   VAL A  27     109.746  29.208  78.858  1.00 10.57           C  
ATOM    209  O   VAL A  27     110.434  28.551  78.080  1.00 11.09           O  
ATOM    210  CB  VAL A  27     108.032  30.149  77.293  1.00 10.82           C  
ATOM    211  CG1 VAL A  27     107.033  29.063  77.794  1.00 10.59           C  
ATOM    212  CG2 VAL A  27     107.267  31.423  76.894  1.00 11.25           C  
ATOM    213  N   LEU A  28     109.557  28.865  80.137  1.00  9.98           N  
ATOM    214  CA  LEU A  28     110.176  27.668  80.723  1.00  9.74           C  
ATOM    215  C   LEU A  28     109.082  26.627  80.926  1.00 10.15           C  
ATOM    216  O   LEU A  28     108.035  26.935  81.505  1.00 10.60           O  
ATOM    217  CB  LEU A  28     110.823  27.995  82.086  1.00  9.74           C  
ATOM    218  CG  LEU A  28     111.683  29.251  82.158  1.00 10.25           C  
ATOM    219  CD1 LEU A  28     112.186  29.448  83.616  1.00 10.63           C  
ATOM    220  CD2 LEU A  28     112.867  29.143  81.175  1.00 12.15           C  
ATOM    221  N   ILE A  29     109.330  25.421  80.415  1.00  9.13           N  
ATOM    222  CA  ILE A  29     108.319  24.353  80.376  1.00  9.07           C  
ATOM    223  C   ILE A  29     108.836  23.174  81.195  1.00  8.97           C  
ATOM    224  O   ILE A  29     109.780  22.477  80.805  1.00  9.09           O  
ATOM    225  CB  ILE A  29     107.948  23.934  78.924  1.00  9.07           C  
ATOM    226  CG1 ILE A  29     107.683  25.187  78.057  1.00  9.61           C  
ATOM    227  CG2 ILE A  29     106.707  22.977  78.958  1.00  9.33           C  
ATOM    228  CD1 ILE A  29     107.207  24.857  76.610  1.00  9.36           C  
ATOM    229  N   HIS A  30     108.199  22.982  82.349  1.00  8.83           N  
ATOM    230  CA  HIS A  30     108.681  22.069  83.393  1.00  8.74           C  
ATOM    231  C   HIS A  30     108.573  20.584  83.054  1.00  9.10           C  
ATOM    232  O   HIS A  30     107.900  20.188  82.073  1.00  9.80           O  
ATOM    233  CB  HIS A  30     107.877  22.315  84.690  1.00  8.15           C  
ATOM    234  CG  HIS A  30     106.458  21.833  84.612  1.00  9.24           C  
ATOM    235  ND1 HIS A  30     106.089  20.547  84.964  1.00  8.32           N  
ATOM    236  CD2 HIS A  30     105.323  22.454  84.205  1.00  9.31           C  
ATOM    237  CE1 HIS A  30     104.782  20.403  84.780  1.00  9.10           C  
ATOM    238  NE2 HIS A  30     104.293  21.544  84.329  1.00  9.11           N  
ATOM    239  N   GLY A  31     109.216  19.768  83.895  1.00  9.10           N  
ATOM    240  CA  GLY A  31     109.184  18.319  83.742  1.00  9.66           C  
ATOM    241  C   GLY A  31     108.171  17.641  84.642  1.00  9.74           C  
ATOM    242  O   GLY A  31     107.601  18.246  85.544  1.00  9.39           O  
ATOM    243  N   TYR A  32     107.990  16.344  84.408  1.00 10.43           N  
ATOM    244  CA  TYR A  32     107.113  15.516  85.235  1.00 10.40           C  
ATOM    245  C   TYR A  32     107.794  15.223  86.569  1.00 10.69           C  
ATOM    246  O   TYR A  32     109.009  14.944  86.582  1.00 11.33           O  
ATOM    247  CB  TYR A  32     106.909  14.213  84.479  1.00 10.93           C  
ATOM    248  CG  TYR A  32     106.237  13.095  85.230  1.00 11.10           C  
ATOM    249  CD1 TYR A  32     104.887  12.850  85.063  1.00 10.42           C  
ATOM    250  CD2 TYR A  32     106.983  12.233  86.037  1.00 12.78           C  
ATOM    251  CE1 TYR A  32     104.257  11.772  85.723  1.00  9.74           C  
ATOM    252  CE2 TYR A  32     106.381  11.172  86.701  1.00 11.89           C  
ATOM    253  CZ  TYR A  32     105.020  10.936  86.518  1.00 10.67           C  
ATOM    254  OH  TYR A  32     104.436   9.861  87.157  1.00 10.93           O  
ATOM    255  N   PRO A  33     107.062  15.214  87.692  1.00 10.79           N  
ATOM    256  CA  PRO A  33     105.648  15.576  87.823  1.00 10.72           C  
ATOM    257  C   PRO A  33     105.505  16.891  88.615  1.00 10.85           C  
ATOM    258  O   PRO A  33     104.696  17.008  89.557  1.00 11.82           O  
ATOM    259  CB  PRO A  33     105.100  14.405  88.651  1.00 11.14           C  
ATOM    260  CG  PRO A  33     106.363  13.940  89.489  1.00 12.13           C  
ATOM    261  CD  PRO A  33     107.591  14.661  88.950  1.00 11.50           C  
ATOM    262  N   LEU A  34     106.310  17.876  88.219  1.00 10.26           N  
ATOM    263  CA  LEU A  34     106.474  19.112  88.983  1.00  9.78           C  
ATOM    264  C   LEU A  34     105.578  20.201  88.400  1.00 10.27           C  
ATOM    265  O   LEU A  34     104.519  19.897  87.835  1.00 11.15           O  
ATOM    266  CB  LEU A  34     107.957  19.527  88.980  1.00  9.85           C  
ATOM    267  CG  LEU A  34     108.834  18.528  89.786  1.00 11.73           C  
ATOM    268  CD1 LEU A  34     110.305  18.681  89.390  1.00 14.23           C  
ATOM    269  CD2 LEU A  34     108.650  18.733  91.275  1.00 13.73           C  
ATOM    270  N   ASP A  35     105.961  21.459  88.594  1.00  9.80           N  
ATOM    271  CA  ASP A  35     105.201  22.583  88.045  1.00  9.31           C  
ATOM    272  C   ASP A  35     106.148  23.738  87.754  1.00  9.19           C  
ATOM    273  O   ASP A  35     107.372  23.561  87.835  1.00  9.64           O  
ATOM    274  CB  ASP A  35     104.036  22.991  88.976  1.00  8.77           C  
ATOM    275  CG  ASP A  35     104.490  23.614  90.294  1.00 11.50           C  
ATOM    276  OD1 ASP A  35     105.681  23.953  90.462  1.00 10.43           O  
ATOM    277  OD2 ASP A  35     103.654  23.812  91.225  1.00 11.22           O  
ATOM    278  N   GLY A  36     105.605  24.905  87.399  1.00  9.36           N  
ATOM    279  CA  GLY A  36     106.468  26.019  86.984  1.00  9.53           C  
ATOM    280  C   GLY A  36     107.438  26.508  88.063  1.00  9.78           C  
ATOM    281  O   GLY A  36     108.488  27.080  87.744  1.00  9.22           O  
ATOM    282  N   HIS A  37     107.103  26.285  89.333  1.00  9.31           N  
ATOM    283  CA  HIS A  37     107.994  26.709  90.436  1.00  8.87           C  
ATOM    284  C   HIS A  37     109.259  25.865  90.526  1.00  9.54           C  
ATOM    285  O   HIS A  37     110.227  26.275  91.179  1.00 10.14           O  
ATOM    286  CB  HIS A  37     107.240  26.690  91.776  1.00  8.86           C  
ATOM    287  CG  HIS A  37     106.161  27.725  91.862  1.00  9.70           C  
ATOM    288  ND1 HIS A  37     105.089  27.614  92.724  1.00 10.44           N  
ATOM    289  CD2 HIS A  37     105.982  28.885  91.179  1.00 10.86           C  
ATOM    290  CE1 HIS A  37     104.304  28.670  92.582  1.00  9.84           C  
ATOM    291  NE2 HIS A  37     104.821  29.454  91.647  1.00  9.91           N  
ATOM    292  N   SER A  38     109.273  24.713  89.853  1.00  8.94           N  
ATOM    293  CA  SER A  38     110.476  23.871  89.850  1.00  9.20           C  
ATOM    294  C   SER A  38     111.656  24.576  89.185  1.00 10.01           C  
ATOM    295  O   SER A  38     112.798  24.182  89.412  1.00 10.13           O  
ATOM    296  CB  SER A  38     110.203  22.501  89.189  1.00  9.56           C  
ATOM    297  OG  SER A  38     109.907  22.667  87.802  1.00 10.48           O  
ATOM    298  N   TRP A  39     111.361  25.621  88.403  1.00  9.54           N  
ATOM    299  CA  TRP A  39     112.373  26.437  87.734  1.00  9.56           C  
ATOM    300  C   TRP A  39     112.966  27.523  88.624  1.00  9.72           C  
ATOM    301  O   TRP A  39     113.777  28.321  88.162  1.00 10.43           O  
ATOM    302  CB  TRP A  39     111.729  27.138  86.532  1.00  9.38           C  
ATOM    303  CG  TRP A  39     111.391  26.239  85.377  1.00  8.94           C  
ATOM    304  CD1 TRP A  39     110.146  25.782  85.013  1.00  9.98           C  
ATOM    305  CD2 TRP A  39     112.310  25.714  84.417  1.00 10.03           C  
ATOM    306  NE1 TRP A  39     110.239  25.017  83.874  1.00  9.68           N  
ATOM    307  CE2 TRP A  39     111.560  24.948  83.491  1.00  8.49           C  
ATOM    308  CE3 TRP A  39     113.699  25.833  84.235  1.00 10.71           C  
ATOM    309  CZ2 TRP A  39     112.147  24.307  82.391  1.00  8.81           C  
ATOM    310  CZ3 TRP A  39     114.292  25.196  83.141  1.00  9.90           C  
ATOM    311  CH2 TRP A  39     113.509  24.442  82.233  1.00 10.80           C  
ATOM    312  N   GLU A  40     112.584  27.563  89.901  1.00  9.48           N  
ATOM    313  CA  GLU A  40     112.880  28.758  90.701  1.00  9.77           C  
ATOM    314  C   GLU A  40     114.363  29.202  90.684  1.00  9.69           C  
ATOM    315  O   GLU A  40     114.641  30.403  90.658  1.00 10.13           O  
ATOM    316  CB  GLU A  40     112.389  28.590  92.146  1.00  9.32           C  
ATOM    317  CG  GLU A  40     113.013  27.446  92.926  1.00 10.70           C  
ATOM    318  CD  GLU A  40     112.585  27.489  94.392  1.00 13.01           C  
ATOM    319  OE1 GLU A  40     113.138  28.318  95.123  1.00 14.63           O  
ATOM    320  OE2 GLU A  40     111.693  26.711  94.776  1.00 15.41           O  
ATOM    321  N   ARG A  41     115.296  28.251  90.689  1.00  9.70           N  
ATOM    322  CA  ARG A  41     116.715  28.631  90.682  1.00 10.27           C  
ATOM    323  C   ARG A  41     117.172  29.208  89.342  1.00 10.41           C  
ATOM    324  O   ARG A  41     118.154  29.973  89.297  1.00 11.54           O  
ATOM    325  CB AARG A  41     117.608  27.466  91.115  0.50  9.69           C  
ATOM    326  CG AARG A  41     117.546  27.214  92.625  0.50  9.80           C  
ATOM    327  CD AARG A  41     118.292  25.964  93.070  0.50 10.28           C  
ATOM    328  NE AARG A  41     118.372  25.868  94.527  0.50 10.70           N  
ATOM    329  CZ AARG A  41     119.127  24.989  95.173  0.50 11.52           C  
ATOM    330  NH1AARG A  41     119.859  24.103  94.494  0.50 12.06           N  
ATOM    331  NH2AARG A  41     119.164  24.995  96.506  0.50 10.81           N  
ATOM    332  CB BARG A  41     117.598  27.455  91.104  0.50  9.65           C  
ATOM    333  CG BARG A  41     117.341  27.027  92.551  0.50  9.57           C  
ATOM    334  CD BARG A  41     118.228  25.882  93.019  0.50 10.38           C  
ATOM    335  NE BARG A  41     118.324  25.822  94.477  0.50 10.59           N  
ATOM    336  CZ BARG A  41     119.117  24.984  95.132  0.50 11.37           C  
ATOM    337  NH1BARG A  41     119.875  24.114  94.462  0.50 11.87           N  
ATOM    338  NH2BARG A  41     119.165  25.015  96.465  0.50 10.92           N  
ATOM    339  N   GLN A  42     116.447  28.886  88.271  1.00 10.45           N  
ATOM    340  CA  GLN A  42     116.710  29.477  86.960  1.00 10.71           C  
ATOM    341  C   GLN A  42     115.932  30.779  86.763  1.00 11.03           C  
ATOM    342  O   GLN A  42     116.462  31.760  86.253  1.00 11.54           O  
ATOM    343  CB  GLN A  42     116.332  28.487  85.831  1.00 10.37           C  
ATOM    344  CG  GLN A  42     117.327  27.308  85.702  1.00 10.44           C  
ATOM    345  CD  GLN A  42     117.251  26.357  86.877  1.00 10.86           C  
ATOM    346  OE1 GLN A  42     116.159  25.912  87.243  1.00 11.71           O  
ATOM    347  NE2 GLN A  42     118.405  26.038  87.467  1.00 10.91           N  
ATOM    348  N   THR A  43     114.655  30.765  87.127  1.00 10.78           N  
ATOM    349  CA  THR A  43     113.791  31.932  86.973  1.00 10.82           C  
ATOM    350  C   THR A  43     114.415  33.183  87.572  1.00 11.79           C  
ATOM    351  O   THR A  43     114.490  34.236  86.911  1.00 12.21           O  
ATOM    352  CB  THR A  43     112.455  31.637  87.656  1.00 10.99           C  
ATOM    353  OG1 THR A  43     111.835  30.541  86.980  1.00 10.50           O  
ATOM    354  CG2 THR A  43     111.455  32.823  87.508  1.00 10.34           C  
ATOM    355  N   ARG A  44     114.886  33.076  88.809  1.00 12.09           N  
ATOM    356  CA  ARG A  44     115.361  34.278  89.470  1.00 12.53           C  
ATOM    357  C   ARG A  44     116.610  34.855  88.797  1.00 13.38           C  
ATOM    358  O   ARG A  44     116.787  36.090  88.804  1.00 12.68           O  
ATOM    359  CB  ARG A  44     115.586  34.033  90.962  1.00 13.12           C  
ATOM    360  CG  ARG A  44     116.697  33.046  91.272  1.00 12.32           C  
ATOM    361  CD  ARG A  44     116.582  32.491  92.683  1.00 14.78           C  
ATOM    362  NE  ARG A  44     117.789  31.761  93.068  1.00 16.52           N  
ATOM    363  CZ  ARG A  44     117.844  30.921  94.094  1.00 19.29           C  
ATOM    364  NH1 ARG A  44     116.747  30.669  94.790  1.00 19.64           N  
ATOM    365  NH2 ARG A  44     118.992  30.333  94.423  1.00 19.67           N  
ATOM    366  N   GLU A  45     117.443  33.984  88.202  1.00 13.33           N  
ATOM    367  CA  GLU A  45     118.626  34.460  87.483  1.00 14.51           C  
ATOM    368  C   GLU A  45     118.251  35.102  86.153  1.00 14.29           C  
ATOM    369  O   GLU A  45     118.795  36.144  85.775  1.00 14.27           O  
ATOM    370  CB  GLU A  45     119.646  33.330  87.255  1.00 14.86           C  
ATOM    371  CG  GLU A  45     120.204  32.757  88.533  1.00 18.01           C  
ATOM    372  CD  GLU A  45     120.886  33.801  89.410  1.00 23.56           C  
ATOM    373  OE1 GLU A  45     121.415  34.819  88.877  1.00 21.92           O  
ATOM    374  OE2 GLU A  45     120.863  33.617  90.638  1.00 25.71           O  
ATOM    375  N   LEU A  46     117.303  34.496  85.440  1.00 13.18           N  
ATOM    376  CA  LEU A  46     116.878  35.076  84.176  1.00 13.56           C  
ATOM    377  C   LEU A  46     116.203  36.416  84.377  1.00 13.62           C  
ATOM    378  O   LEU A  46     116.413  37.329  83.589  1.00 14.14           O  
ATOM    379  CB  LEU A  46     115.969  34.125  83.393  1.00 13.92           C  
ATOM    380  CG  LEU A  46     116.653  32.809  82.993  1.00 15.12           C  
ATOM    381  CD1 LEU A  46     115.659  31.892  82.272  1.00 15.96           C  
ATOM    382  CD2 LEU A  46     117.899  33.028  82.123  1.00 18.83           C  
ATOM    383  N   LEU A  47     115.413  36.540  85.441  1.00 13.61           N  
ATOM    384  CA  LEU A  47     114.804  37.829  85.757  1.00 14.25           C  
ATOM    385  C   LEU A  47     115.893  38.877  86.036  1.00 15.73           C  
ATOM    386  O   LEU A  47     115.814  40.007  85.520  1.00 16.07           O  
ATOM    387  CB  LEU A  47     113.864  37.697  86.960  1.00 14.28           C  
ATOM    388  CG  LEU A  47     112.537  37.000  86.622  1.00 12.75           C  
ATOM    389  CD1 LEU A  47     111.805  36.655  87.937  1.00 12.79           C  
ATOM    390  CD2 LEU A  47     111.626  37.847  85.687  1.00 12.83           C  
ATOM    391  N   ALA A  48     116.905  38.494  86.817  1.00 16.39           N  
ATOM    392  CA  ALA A  48     118.006  39.420  87.151  1.00 17.50           C  
ATOM    393  C   ALA A  48     118.799  39.847  85.910  1.00 18.22           C  
ATOM    394  O   ALA A  48     119.363  40.955  85.892  1.00 19.55           O  
ATOM    395  CB  ALA A  48     118.947  38.816  88.204  1.00 17.39           C  
ATOM    396  N   GLN A  49     118.822  38.996  84.883  1.00 17.46           N  
ATOM    397  CA  GLN A  49     119.516  39.275  83.622  1.00 18.23           C  
ATOM    398  C   GLN A  49     118.696  40.143  82.679  1.00 18.27           C  
ATOM    399  O   GLN A  49     119.157  40.475  81.581  1.00 19.10           O  
ATOM    400  CB  GLN A  49     119.874  37.965  82.892  1.00 17.74           C  
ATOM    401  CG  GLN A  49     121.005  37.172  83.524  1.00 18.28           C  
ATOM    402  CD  GLN A  49     121.113  35.760  82.943  1.00 21.94           C  
ATOM    403  OE1 GLN A  49     120.992  35.565  81.725  1.00 21.69           O  
ATOM    404  NE2 GLN A  49     121.337  34.775  83.816  1.00 21.65           N  
ATOM    405  N   GLY A  50     117.474  40.487  83.074  1.00 17.39           N  
ATOM    406  CA  GLY A  50     116.642  41.362  82.262  1.00 17.02           C  
ATOM    407  C   GLY A  50     115.785  40.676  81.218  1.00 16.56           C  
ATOM    408  O   GLY A  50     115.520  41.246  80.151  1.00 17.14           O  
ATOM    409  N   TYR A  51     115.345  39.450  81.516  1.00 14.94           N  
ATOM    410  CA  TYR A  51     114.374  38.755  80.676  1.00 14.31           C  
ATOM    411  C   TYR A  51     113.002  38.771  81.326  1.00 13.71           C  
ATOM    412  O   TYR A  51     112.891  38.892  82.550  1.00 15.11           O  
ATOM    413  CB  TYR A  51     114.772  37.281  80.454  1.00 14.48           C  
ATOM    414  CG  TYR A  51     116.032  37.163  79.661  1.00 14.76           C  
ATOM    415  CD1 TYR A  51     116.011  37.258  78.264  1.00 16.87           C  
ATOM    416  CD2 TYR A  51     117.247  37.003  80.310  1.00 16.56           C  
ATOM    417  CE1 TYR A  51     117.216  37.189  77.531  1.00 16.88           C  
ATOM    418  CE2 TYR A  51     118.439  36.915  79.593  1.00 19.46           C  
ATOM    419  CZ  TYR A  51     118.403  37.019  78.215  1.00 20.38           C  
ATOM    420  OH  TYR A  51     119.592  36.939  77.523  1.00 24.58           O  
ATOM    421  N   ARG A  52     111.975  38.662  80.491  1.00 13.22           N  
ATOM    422  CA  ARG A  52     110.613  38.458  80.948  1.00 13.33           C  
ATOM    423  C   ARG A  52     110.419  36.946  81.027  1.00 12.70           C  
ATOM    424  O   ARG A  52     110.504  36.262  79.999  1.00 13.94           O  
ATOM    425  CB  ARG A  52     109.650  39.058  79.931  1.00 13.67           C  
ATOM    426  CG  ARG A  52     108.183  38.833  80.231  1.00 13.26           C  
ATOM    427  CD  ARG A  52     107.321  39.411  79.137  1.00 14.58           C  
ATOM    428  NE  ARG A  52     105.909  39.046  79.244  1.00 13.74           N  
ATOM    429  CZ  ARG A  52     105.031  39.206  78.254  1.00 14.10           C  
ATOM    430  NH1 ARG A  52     105.414  39.752  77.083  1.00 14.89           N  
ATOM    431  NH2 ARG A  52     103.766  38.849  78.430  1.00 14.65           N  
ATOM    432  N   VAL A  53     110.172  36.418  82.224  1.00 12.18           N  
ATOM    433  CA  VAL A  53     110.144  34.957  82.388  1.00 10.98           C  
ATOM    434  C   VAL A  53     108.710  34.492  82.600  1.00 11.03           C  
ATOM    435  O   VAL A  53     108.029  34.949  83.525  1.00 11.15           O  
ATOM    436  CB  VAL A  53     111.042  34.477  83.548  1.00 11.52           C  
ATOM    437  CG1 VAL A  53     110.995  32.941  83.649  1.00 11.48           C  
ATOM    438  CG2 VAL A  53     112.489  34.949  83.346  1.00 12.02           C  
ATOM    439  N   ILE A  54     108.268  33.584  81.737  1.00 10.04           N  
ATOM    440  CA  ILE A  54     106.924  33.022  81.790  1.00 10.18           C  
ATOM    441  C   ILE A  54     107.091  31.530  82.052  1.00 10.15           C  
ATOM    442  O   ILE A  54     107.931  30.868  81.417  1.00 10.65           O  
ATOM    443  CB  ILE A  54     106.213  33.269  80.443  1.00 10.85           C  
ATOM    444  CG1 ILE A  54     105.911  34.775  80.321  1.00 11.98           C  
ATOM    445  CG2 ILE A  54     104.898  32.440  80.314  1.00 10.85           C  
ATOM    446  CD1 ILE A  54     105.810  35.247  78.900  1.00 14.31           C  
ATOM    447  N   THR A  55     106.311  31.005  82.992  1.00  9.12           N  
ATOM    448  CA  THR A  55     106.193  29.549  83.119  1.00  9.44           C  
ATOM    449  C   THR A  55     104.738  29.210  83.060  1.00  9.30           C  
ATOM    450  O   THR A  55     103.887  30.040  83.377  1.00  9.70           O  
ATOM    451  CB  THR A  55     106.799  28.968  84.443  1.00  9.41           C  
ATOM    452  OG1 THR A  55     106.006  29.392  85.574  1.00 10.55           O  
ATOM    453  CG2 THR A  55     108.231  29.490  84.685  1.00  9.36           C  
ATOM    454  N   TYR A  56     104.425  27.994  82.636  1.00  9.61           N  
ATOM    455  CA  TYR A  56     103.064  27.519  82.801  1.00  9.33           C  
ATOM    456  C   TYR A  56     103.099  26.077  83.241  1.00  9.70           C  
ATOM    457  O   TYR A  56     104.133  25.413  83.127  1.00  9.97           O  
ATOM    458  CB  TYR A  56     102.213  27.673  81.514  1.00  8.83           C  
ATOM    459  CG  TYR A  56     102.583  26.730  80.379  1.00  9.52           C  
ATOM    460  CD1 TYR A  56     103.602  27.068  79.465  1.00  9.08           C  
ATOM    461  CD2 TYR A  56     101.902  25.517  80.206  1.00  9.02           C  
ATOM    462  CE1 TYR A  56     103.946  26.195  78.402  1.00  9.13           C  
ATOM    463  CE2 TYR A  56     102.220  24.643  79.139  1.00  9.57           C  
ATOM    464  CZ  TYR A  56     103.241  25.009  78.244  1.00 10.78           C  
ATOM    465  OH  TYR A  56     103.552  24.153  77.197  1.00 10.41           O  
ATOM    466  N   ASP A  57     101.971  25.606  83.768  1.00  9.28           N  
ATOM    467  CA  ASP A  57     101.898  24.228  84.239  1.00  8.87           C  
ATOM    468  C   ASP A  57     101.210  23.374  83.185  1.00  8.63           C  
ATOM    469  O   ASP A  57     100.130  23.724  82.684  1.00  8.77           O  
ATOM    470  CB  ASP A  57     101.102  24.183  85.530  1.00  9.11           C  
ATOM    471  CG  ASP A  57     101.803  24.882  86.683  1.00  8.99           C  
ATOM    472  OD1 ASP A  57     102.985  25.303  86.557  1.00  9.83           O  
ATOM    473  OD2 ASP A  57     101.214  25.020  87.779  1.00  9.61           O  
ATOM    474  N   ARG A  58     101.848  22.262  82.835  1.00  8.05           N  
ATOM    475  CA  ARG A  58     101.286  21.342  81.848  1.00  8.38           C  
ATOM    476  C   ARG A  58      99.922  20.842  82.325  1.00  9.21           C  
ATOM    477  O   ARG A  58      99.704  20.640  83.534  1.00  8.94           O  
ATOM    478  CB  ARG A  58     102.244  20.164  81.672  1.00  7.96           C  
ATOM    479  CG  ARG A  58     101.813  19.115  80.596  1.00  7.84           C  
ATOM    480  CD  ARG A  58     102.894  18.020  80.375  1.00  8.30           C  
ATOM    481  NE  ARG A  58     104.096  18.629  79.780  1.00  9.97           N  
ATOM    482  CZ  ARG A  58     105.182  19.019  80.453  1.00  9.97           C  
ATOM    483  NH1 ARG A  58     105.281  18.849  81.785  1.00  9.29           N  
ATOM    484  NH2 ARG A  58     106.183  19.590  79.778  1.00  8.91           N  
ATOM    485  N   ARG A  59      99.001  20.625  81.379  1.00  8.87           N  
ATOM    486  CA  ARG A  59      97.706  20.058  81.766  1.00  9.30           C  
ATOM    487  C   ARG A  59      97.896  18.825  82.653  1.00  9.68           C  
ATOM    488  O   ARG A  59      98.773  17.989  82.412  1.00  9.43           O  
ATOM    489  CB  ARG A  59      96.853  19.713  80.543  1.00  8.88           C  
ATOM    490  CG  ARG A  59      97.484  18.677  79.567  1.00  9.95           C  
ATOM    491  CD  ARG A  59      96.478  18.153  78.540  1.00  9.53           C  
ATOM    492  NE  ARG A  59      95.969  19.258  77.717  1.00 10.47           N  
ATOM    493  CZ  ARG A  59      94.787  19.247  77.090  1.00 10.03           C  
ATOM    494  NH1 ARG A  59      93.953  18.195  77.213  1.00 10.22           N  
ATOM    495  NH2 ARG A  59      94.431  20.298  76.345  1.00 10.39           N  
ATOM    496  N   GLY A  60      97.057  18.730  83.680  1.00  9.59           N  
ATOM    497  CA  GLY A  60      97.156  17.670  84.668  1.00  9.26           C  
ATOM    498  C   GLY A  60      98.092  17.926  85.836  1.00  9.75           C  
ATOM    499  O   GLY A  60      98.041  17.169  86.811  1.00  9.71           O  
ATOM    500  N   PHE A  61      98.931  18.961  85.741  1.00  9.15           N  
ATOM    501  CA  PHE A  61      99.973  19.213  86.744  1.00  9.30           C  
ATOM    502  C   PHE A  61      99.833  20.571  87.408  1.00  9.82           C  
ATOM    503  O   PHE A  61      99.228  21.482  86.844  1.00  9.39           O  
ATOM    504  CB  PHE A  61     101.371  19.048  86.097  1.00  9.10           C  
ATOM    505  CG  PHE A  61     101.613  17.640  85.631  1.00  8.97           C  
ATOM    506  CD1 PHE A  61     102.163  16.693  86.497  1.00  9.76           C  
ATOM    507  CD2 PHE A  61     101.176  17.232  84.363  1.00 10.20           C  
ATOM    508  CE1 PHE A  61     102.324  15.356  86.101  1.00  9.56           C  
ATOM    509  CE2 PHE A  61     101.336  15.888  83.945  1.00  9.47           C  
ATOM    510  CZ  PHE A  61     101.902  14.951  84.823  1.00  9.94           C  
ATOM    511  N   GLY A  62     100.401  20.701  88.607  1.00  9.69           N  
ATOM    512  CA  GLY A  62     100.454  22.015  89.245  1.00  9.93           C  
ATOM    513  C   GLY A  62      99.069  22.630  89.400  1.00 10.33           C  
ATOM    514  O   GLY A  62      98.139  21.970  89.895  1.00 10.96           O  
ATOM    515  N   GLY A  63      98.938  23.880  88.959  1.00  9.49           N  
ATOM    516  CA  GLY A  63      97.676  24.596  89.045  1.00 10.30           C  
ATOM    517  C   GLY A  63      96.738  24.449  87.861  1.00  9.91           C  
ATOM    518  O   GLY A  63      95.685  25.098  87.821  1.00  9.78           O  
ATOM    519  N   SER A  64      97.101  23.599  86.898  1.00  9.66           N  
ATOM    520  CA  SER A  64      96.310  23.475  85.667  1.00  9.18           C  
ATOM    521  C   SER A  64      95.181  22.442  85.765  1.00  8.63           C  
ATOM    522  O   SER A  64      95.171  21.609  86.671  1.00  9.77           O  
ATOM    523  CB  SER A  64      97.245  23.139  84.489  1.00  8.44           C  
ATOM    524  OG  SER A  64      98.118  24.243  84.255  1.00  8.91           O  
ATOM    525  N   SER A  65      94.232  22.506  84.832  1.00  8.83           N  
ATOM    526  CA  SER A  65      93.086  21.594  84.867  1.00  9.26           C  
ATOM    527  C   SER A  65      93.507  20.131  85.004  1.00  9.02           C  
ATOM    528  O   SER A  65      94.428  19.662  84.311  1.00  9.50           O  
ATOM    529  CB  SER A  65      92.211  21.778  83.630  1.00  9.02           C  
ATOM    530  OG  SER A  65      91.609  23.075  83.655  1.00 10.08           O  
ATOM    531  N   LYS A  66      92.812  19.408  85.878  1.00  8.77           N  
ATOM    532  CA  LYS A  66      93.178  18.024  86.184  1.00  9.10           C  
ATOM    533  C   LYS A  66      92.378  17.105  85.255  1.00 10.13           C  
ATOM    534  O   LYS A  66      91.474  16.366  85.679  1.00 11.22           O  
ATOM    535  CB  LYS A  66      92.921  17.735  87.673  1.00  8.56           C  
ATOM    536  CG  LYS A  66      93.677  18.728  88.616  1.00  9.11           C  
ATOM    537  CD  LYS A  66      95.185  18.755  88.314  1.00 10.65           C  
ATOM    538  CE  LYS A  66      95.937  19.630  89.335  1.00 11.35           C  
ATOM    539  NZ  LYS A  66      95.479  21.078  89.344  1.00 10.38           N  
ATOM    540  N   VAL A  67      92.724  17.170  83.969  1.00 10.56           N  
ATOM    541  CA  VAL A  67      91.974  16.487  82.929  1.00 11.27           C  
ATOM    542  C   VAL A  67      92.258  14.994  82.838  1.00 11.13           C  
ATOM    543  O   VAL A  67      93.239  14.484  83.391  1.00 11.45           O  
ATOM    544  CB  VAL A  67      92.231  17.138  81.542  1.00 11.01           C  
ATOM    545  CG1 VAL A  67      91.786  18.636  81.559  1.00 12.41           C  
ATOM    546  CG2 VAL A  67      93.722  17.023  81.117  1.00 11.73           C  
ATOM    547  N   ASN A  68      91.396  14.300  82.110  1.00 11.18           N  
ATOM    548  CA  ASN A  68      91.609  12.891  81.822  1.00 11.72           C  
ATOM    549  C   ASN A  68      92.146  12.667  80.416  1.00 13.09           C  
ATOM    550  O   ASN A  68      92.707  11.601  80.126  1.00 14.80           O  
ATOM    551  CB  ASN A  68      90.298  12.101  81.975  1.00 11.93           C  
ATOM    552  CG  ASN A  68      90.517  10.606  81.897  1.00 12.94           C  
ATOM    553  OD1 ASN A  68      91.093  10.002  82.803  1.00 13.66           O  
ATOM    554  ND2 ASN A  68      90.063   9.993  80.793  1.00 15.93           N  
ATOM    555  N   THR A  69      91.982  13.672  79.568  1.00 14.41           N  
ATOM    556  CA  THR A  69      92.194  13.527  78.132  1.00 15.55           C  
ATOM    557  C   THR A  69      93.379  14.372  77.653  1.00 13.29           C  
ATOM    558  O   THR A  69      93.688  15.401  78.246  1.00 12.66           O  
ATOM    559  CB  THR A  69      90.864  13.975  77.413  1.00 15.95           C  
ATOM    560  OG1 THR A  69      91.023  13.914  76.001  1.00 22.17           O  
ATOM    561  CG2 THR A  69      90.560  15.442  77.629  1.00 18.20           C  
ATOM    562  N   GLY A  70      94.040  13.929  76.582  1.00 12.66           N  
ATOM    563  CA  GLY A  70      95.016  14.756  75.895  1.00 11.61           C  
ATOM    564  C   GLY A  70      96.444  14.671  76.410  1.00 11.46           C  
ATOM    565  O   GLY A  70      97.218  15.615  76.216  1.00 11.71           O  
ATOM    566  N   TYR A  71      96.794  13.565  77.068  1.00 10.78           N  
ATOM    567  CA  TYR A  71      98.173  13.374  77.525  1.00 10.78           C  
ATOM    568  C   TYR A  71      98.990  12.787  76.383  1.00 11.20           C  
ATOM    569  O   TYR A  71      99.382  11.608  76.399  1.00 11.98           O  
ATOM    570  CB  TYR A  71      98.233  12.503  78.785  1.00 11.10           C  
ATOM    571  CG  TYR A  71      97.584  13.174  79.972  1.00 10.33           C  
ATOM    572  CD1 TYR A  71      98.267  14.158  80.692  1.00 10.46           C  
ATOM    573  CD2 TYR A  71      96.285  12.833  80.365  1.00 10.89           C  
ATOM    574  CE1 TYR A  71      97.678  14.795  81.791  1.00 10.67           C  
ATOM    575  CE2 TYR A  71      95.688  13.458  81.474  1.00 10.50           C  
ATOM    576  CZ  TYR A  71      96.401  14.429  82.177  1.00 10.31           C  
ATOM    577  OH  TYR A  71      95.839  15.061  83.253  1.00 10.15           O  
ATOM    578  N   ASP A  72      99.214  13.637  75.381  1.00 10.76           N  
ATOM    579  CA  ASP A  72      99.999  13.284  74.208  1.00 10.72           C  
ATOM    580  C   ASP A  72     100.646  14.542  73.677  1.00 10.10           C  
ATOM    581  O   ASP A  72     100.155  15.643  73.929  1.00 10.48           O  
ATOM    582  CB  ASP A  72      99.104  12.648  73.131  1.00 10.89           C  
ATOM    583  CG  ASP A  72      97.940  13.533  72.742  1.00 14.58           C  
ATOM    584  OD1 ASP A  72      98.134  14.427  71.900  1.00 14.62           O  
ATOM    585  OD2 ASP A  72      96.786  13.361  73.214  1.00 18.46           O  
ATOM    586  N   TYR A  73     101.758  14.405  72.957  1.00  9.48           N  
ATOM    587  CA  TYR A  73     102.485  15.604  72.557  1.00 10.04           C  
ATOM    588  C   TYR A  73     101.803  16.469  71.492  1.00 10.10           C  
ATOM    589  O   TYR A  73     102.046  17.676  71.456  1.00 10.59           O  
ATOM    590  CB  TYR A  73     103.962  15.306  72.241  1.00  9.57           C  
ATOM    591  CG  TYR A  73     104.763  15.345  73.516  1.00  9.02           C  
ATOM    592  CD1 TYR A  73     105.157  16.565  74.078  1.00  9.11           C  
ATOM    593  CD2 TYR A  73     105.045  14.165  74.212  1.00  9.51           C  
ATOM    594  CE1 TYR A  73     105.838  16.607  75.300  1.00  9.51           C  
ATOM    595  CE2 TYR A  73     105.739  14.187  75.435  1.00  9.46           C  
ATOM    596  CZ  TYR A  73     106.147  15.408  75.959  1.00  9.81           C  
ATOM    597  OH  TYR A  73     106.824  15.434  77.165  1.00 10.37           O  
ATOM    598  N   ASP A  74     100.928  15.893  70.656  1.00 10.50           N  
ATOM    599  CA  ASP A  74     100.159  16.775  69.754  1.00 10.78           C  
ATOM    600  C   ASP A  74      99.322  17.759  70.582  1.00 10.69           C  
ATOM    601  O   ASP A  74      99.262  18.957  70.288  1.00 10.86           O  
ATOM    602  CB  ASP A  74      99.236  15.983  68.823  1.00 11.50           C  
ATOM    603  CG  ASP A  74      99.975  15.353  67.645  1.00 13.74           C  
ATOM    604  OD1 ASP A  74     101.175  15.628  67.415  1.00 12.16           O  
ATOM    605  OD2 ASP A  74      99.390  14.526  66.895  1.00 15.20           O  
ATOM    606  N   THR A  75      98.711  17.249  71.643  1.00 10.17           N  
ATOM    607  CA  THR A  75      97.904  18.100  72.519  1.00 10.24           C  
ATOM    608  C   THR A  75      98.790  19.042  73.333  1.00 10.15           C  
ATOM    609  O   THR A  75      98.486  20.237  73.463  1.00  9.82           O  
ATOM    610  CB  THR A  75      97.041  17.250  73.452  1.00  9.80           C  
ATOM    611  OG1 THR A  75      96.141  16.439  72.666  1.00 11.22           O  
ATOM    612  CG2 THR A  75      96.113  18.143  74.276  1.00  9.27           C  
ATOM    613  N   PHE A  76      99.881  18.515  73.890  1.00 10.46           N  
ATOM    614  CA  PHE A  76     100.772  19.383  74.686  1.00  9.73           C  
ATOM    615  C   PHE A  76     101.330  20.519  73.831  1.00  9.94           C  
ATOM    616  O   PHE A  76     101.491  21.654  74.307  1.00  9.97           O  
ATOM    617  CB  PHE A  76     101.945  18.589  75.259  1.00  9.72           C  
ATOM    618  CG  PHE A  76     101.560  17.520  76.252  1.00 10.11           C  
ATOM    619  CD1 PHE A  76     100.498  17.696  77.158  1.00 11.24           C  
ATOM    620  CD2 PHE A  76     102.314  16.351  76.314  1.00  9.73           C  
ATOM    621  CE1 PHE A  76     100.170  16.683  78.096  1.00 10.55           C  
ATOM    622  CE2 PHE A  76     102.006  15.341  77.230  1.00  9.97           C  
ATOM    623  CZ  PHE A  76     100.934  15.510  78.143  1.00 10.06           C  
ATOM    624  N   ALA A  77     101.624  20.227  72.558  1.00 10.42           N  
ATOM    625  CA  ALA A  77     102.103  21.273  71.654  1.00 10.24           C  
ATOM    626  C   ALA A  77     101.012  22.279  71.289  1.00 10.04           C  
ATOM    627  O   ALA A  77     101.287  23.474  71.162  1.00 10.34           O  
ATOM    628  CB  ALA A  77     102.719  20.646  70.358  1.00 11.07           C  
ATOM    629  N   ALA A  78      99.785  21.796  71.119  1.00  9.86           N  
ATOM    630  CA  ALA A  78      98.660  22.692  70.851  1.00 10.61           C  
ATOM    631  C   ALA A  78      98.421  23.614  72.041  1.00 10.52           C  
ATOM    632  O   ALA A  78      98.064  24.764  71.873  1.00 10.87           O  
ATOM    633  CB  ALA A  78      97.401  21.892  70.551  1.00 10.74           C  
ATOM    634  N   ASP A  79      98.600  23.091  73.258  1.00 10.17           N  
ATOM    635  CA  ASP A  79      98.486  23.915  74.461  1.00  9.65           C  
ATOM    636  C   ASP A  79      99.533  25.041  74.434  1.00  9.69           C  
ATOM    637  O   ASP A  79      99.210  26.214  74.694  1.00 10.58           O  
ATOM    638  CB  ASP A  79      98.718  23.064  75.724  1.00  9.15           C  
ATOM    639  CG  ASP A  79      97.559  22.129  76.055  1.00 11.12           C  
ATOM    640  OD1 ASP A  79      96.495  22.135  75.369  1.00 11.33           O  
ATOM    641  OD2 ASP A  79      97.656  21.319  77.016  1.00 11.87           O  
ATOM    642  N   LEU A  80     100.779  24.677  74.119  1.00 10.27           N  
ATOM    643  CA  LEU A  80     101.854  25.659  74.045  1.00 10.34           C  
ATOM    644  C   LEU A  80     101.533  26.702  72.964  1.00 11.03           C  
ATOM    645  O   LEU A  80     101.677  27.912  73.190  1.00 10.89           O  
ATOM    646  CB  LEU A  80     103.214  24.993  73.776  1.00  9.96           C  
ATOM    647  CG  LEU A  80     104.368  25.965  73.484  1.00 10.56           C  
ATOM    648  CD1 LEU A  80     104.624  26.977  74.627  1.00 11.24           C  
ATOM    649  CD2 LEU A  80     105.656  25.204  73.169  1.00 10.18           C  
ATOM    650  N   HIS A  81     101.072  26.227  71.813  1.00 10.94           N  
ATOM    651  CA  HIS A  81     100.652  27.131  70.735  1.00 12.07           C  
ATOM    652  C   HIS A  81      99.644  28.165  71.244  1.00 12.46           C  
ATOM    653  O   HIS A  81      99.789  29.374  71.024  1.00 11.69           O  
ATOM    654  CB  HIS A  81     100.055  26.295  69.595  1.00 12.56           C  
ATOM    655  CG  HIS A  81      99.514  27.107  68.466  1.00 15.10           C  
ATOM    656  ND1 HIS A  81      98.176  27.119  68.132  1.00 20.13           N  
ATOM    657  CD2 HIS A  81     100.135  27.909  67.573  1.00 14.79           C  
ATOM    658  CE1 HIS A  81      97.998  27.903  67.081  1.00 18.15           C  
ATOM    659  NE2 HIS A  81      99.173  28.385  66.720  1.00 18.99           N  
ATOM    660  N   THR A  82      98.634  27.694  71.961  1.00 11.59           N  
ATOM    661  CA  THR A  82      97.626  28.601  72.502  1.00 12.23           C  
ATOM    662  C   THR A  82      98.225  29.599  73.502  1.00 12.14           C  
ATOM    663  O   THR A  82      97.868  30.781  73.501  1.00 12.22           O  
ATOM    664  CB  THR A  82      96.482  27.795  73.106  1.00 12.02           C  
ATOM    665  OG1 THR A  82      95.802  27.086  72.054  1.00 13.61           O  
ATOM    666  CG2 THR A  82      95.408  28.741  73.667  1.00 12.20           C  
ATOM    667  N   VAL A  83      99.163  29.139  74.329  1.00 11.97           N  
ATOM    668  CA  VAL A  83      99.834  30.059  75.255  1.00 12.11           C  
ATOM    669  C   VAL A  83     100.568  31.163  74.488  1.00 12.30           C  
ATOM    670  O   VAL A  83     100.419  32.353  74.792  1.00 12.20           O  
ATOM    671  CB  VAL A  83     100.796  29.305  76.182  1.00 12.58           C  
ATOM    672  CG1 VAL A  83     101.683  30.264  76.973  1.00 11.78           C  
ATOM    673  CG2 VAL A  83     100.001  28.420  77.160  1.00 12.23           C  
ATOM    674  N   LEU A  84     101.351  30.771  73.480  1.00 11.93           N  
ATOM    675  CA  LEU A  84     102.135  31.748  72.734  1.00 12.46           C  
ATOM    676  C   LEU A  84     101.238  32.713  71.939  1.00 12.86           C  
ATOM    677  O   LEU A  84     101.537  33.899  71.858  1.00 13.62           O  
ATOM    678  CB  LEU A  84     103.135  31.061  71.790  1.00 11.90           C  
ATOM    679  CG  LEU A  84     104.150  30.123  72.470  1.00 12.07           C  
ATOM    680  CD1 LEU A  84     105.081  29.541  71.397  1.00 13.39           C  
ATOM    681  CD2 LEU A  84     104.969  30.824  73.547  1.00 12.97           C  
ATOM    682  N   GLU A  85     100.163  32.200  71.362  1.00 13.38           N  
ATOM    683  CA  GLU A  85      99.230  33.052  70.603  1.00 14.47           C  
ATOM    684  C   GLU A  85      98.449  33.989  71.517  1.00 14.48           C  
ATOM    685  O   GLU A  85      98.291  35.191  71.215  1.00 14.76           O  
ATOM    686  CB  GLU A  85      98.274  32.213  69.739  1.00 14.46           C  
ATOM    687  CG  GLU A  85      98.980  31.372  68.673  1.00 17.61           C  
ATOM    688  CD  GLU A  85      99.707  32.200  67.617  1.00 23.44           C  
ATOM    689  OE1 GLU A  85     100.824  31.800  67.190  1.00 24.45           O  
ATOM    690  OE2 GLU A  85      99.161  33.247  67.193  1.00 25.44           O  
ATOM    691  N   THR A  86      97.985  33.456  72.645  1.00 14.15           N  
ATOM    692  CA  THR A  86      97.214  34.264  73.602  1.00 14.19           C  
ATOM    693  C   THR A  86      98.025  35.426  74.142  1.00 14.09           C  
ATOM    694  O   THR A  86      97.515  36.576  74.236  1.00 14.89           O  
ATOM    695  CB  THR A  86      96.697  33.382  74.755  1.00 13.74           C  
ATOM    696  OG1 THR A  86      95.771  32.431  74.224  1.00 14.47           O  
ATOM    697  CG2 THR A  86      95.860  34.207  75.756  1.00 14.98           C  
ATOM    698  N   LEU A  87      99.280  35.156  74.486  1.00 13.75           N  
ATOM    699  CA  LEU A  87     100.157  36.197  75.021  1.00 13.76           C  
ATOM    700  C   LEU A  87     100.836  36.993  73.905  1.00 14.55           C  
ATOM    701  O   LEU A  87     101.516  37.989  74.178  1.00 14.37           O  
ATOM    702  CB  LEU A  87     101.212  35.592  75.953  1.00 13.83           C  
ATOM    703  CG  LEU A  87     100.627  34.835  77.162  1.00 13.73           C  
ATOM    704  CD1 LEU A  87     101.766  34.248  77.995  1.00 15.02           C  
ATOM    705  CD2 LEU A  87      99.727  35.762  78.001  1.00 14.65           C  
ATOM    706  N   ASP A  88     100.648  36.542  72.667  1.00 15.28           N  
ATOM    707  CA  ASP A  88     101.261  37.164  71.483  1.00 16.54           C  
ATOM    708  C   ASP A  88     102.754  37.387  71.682  1.00 16.84           C  
ATOM    709  O   ASP A  88     103.299  38.499  71.479  1.00 17.51           O  
ATOM    710  CB  ASP A  88     100.536  38.471  71.111  1.00 17.17           C  
ATOM    711  CG  ASP A  88     100.903  38.971  69.722  1.00 20.93           C  
ATOM    712  OD1 ASP A  88     101.484  38.196  68.924  1.00 19.85           O  
ATOM    713  OD2 ASP A  88     100.660  40.147  69.356  1.00 22.70           O  
ATOM    714  N   LEU A  89     103.438  36.330  72.101  1.00 16.27           N  
ATOM    715  CA  LEU A  89     104.865  36.442  72.345  1.00 16.12           C  
ATOM    716  C   LEU A  89     105.657  36.402  71.044  1.00 16.97           C  
ATOM    717  O   LEU A  89     105.396  35.559  70.172  1.00 17.60           O  
ATOM    718  CB  LEU A  89     105.345  35.320  73.262  1.00 16.63           C  
ATOM    719  CG  LEU A  89     104.694  35.280  74.643  1.00 15.03           C  
ATOM    720  CD1 LEU A  89     105.268  34.086  75.424  1.00 15.62           C  
ATOM    721  CD2 LEU A  89     104.878  36.615  75.399  1.00 15.16           C  
ATOM    722  N   ARG A  90     106.629  37.302  70.940  1.00 16.79           N  
ATOM    723  CA  ARG A  90     107.522  37.347  69.783  1.00 18.23           C  
ATOM    724  C   ARG A  90     108.964  37.270  70.237  1.00 17.27           C  
ATOM    725  O   ARG A  90     109.300  37.698  71.353  1.00 16.93           O  
ATOM    726  CB  ARG A  90     107.310  38.650  68.994  1.00 19.84           C  
ATOM    727  CG  ARG A  90     105.866  38.884  68.597  1.00 24.18           C  
ATOM    728  CD  ARG A  90     105.618  38.753  67.105  1.00 32.51           C  
ATOM    729  NE  ARG A  90     104.189  38.770  66.791  1.00 36.35           N  
ATOM    730  CZ  ARG A  90     103.578  37.932  65.943  1.00 38.16           C  
ATOM    731  NH1 ARG A  90     104.260  36.980  65.296  1.00 36.47           N  
ATOM    732  NH2 ARG A  90     102.266  38.051  65.753  1.00 36.66           N  
ATOM    733  N   ASP A  91     109.824  36.738  69.358  1.00 16.77           N  
ATOM    734  CA  ASP A  91     111.246  36.550  69.648  1.00 17.23           C  
ATOM    735  C   ASP A  91     111.429  35.816  70.971  1.00 16.22           C  
ATOM    736  O   ASP A  91     112.248  36.180  71.805  1.00 16.24           O  
ATOM    737  CB AASP A  91     111.973  37.904  69.701  0.50 18.16           C  
ATOM    738  CG AASP A  91     113.390  37.819  69.193  0.50 20.39           C  
ATOM    739  OD1AASP A  91     114.290  38.414  69.826  0.50 24.46           O  
ATOM    740  OD2AASP A  91     113.702  37.187  68.163  0.50 24.59           O  
ATOM    741  CB BASP A  91     112.020  37.877  69.638  0.50 17.71           C  
ATOM    742  CG BASP A  91     111.917  38.599  68.311  0.50 18.62           C  
ATOM    743  OD1BASP A  91     112.007  37.951  67.246  0.50 19.59           O  
ATOM    744  OD2BASP A  91     111.736  39.824  68.247  0.50 22.16           O  
ATOM    745  N   VAL A  92     110.631  34.775  71.148  1.00 14.78           N  
ATOM    746  CA  VAL A  92     110.611  34.055  72.421  1.00 14.00           C  
ATOM    747  C   VAL A  92     111.716  33.007  72.502  1.00 13.76           C  
ATOM    748  O   VAL A  92     111.983  32.299  71.525  1.00 14.05           O  
ATOM    749  CB AVAL A  92     109.183  33.529  72.727  0.50 14.11           C  
ATOM    750  CG1AVAL A  92     108.806  32.384  71.806  0.50 12.14           C  
ATOM    751  CG2AVAL A  92     109.037  33.157  74.207  0.50 14.09           C  
ATOM    752  CB BVAL A  92     109.300  33.243  72.552  0.50 14.38           C  
ATOM    753  CG1BVAL A  92     109.268  32.449  73.885  0.50 14.15           C  
ATOM    754  CG2BVAL A  92     108.109  34.131  72.435  0.50 14.74           C  
ATOM    755  N   VAL A  93     112.339  32.888  73.675  1.00 13.05           N  
ATOM    756  CA  VAL A  93     113.257  31.785  73.944  1.00 13.07           C  
ATOM    757  C   VAL A  93     112.437  30.689  74.607  1.00 13.20           C  
ATOM    758  O   VAL A  93     111.853  30.926  75.664  1.00 13.57           O  
ATOM    759  CB  VAL A  93     114.389  32.218  74.884  1.00 13.70           C  
ATOM    760  CG1 VAL A  93     115.327  31.037  75.193  1.00 13.29           C  
ATOM    761  CG2 VAL A  93     115.195  33.390  74.263  1.00 14.13           C  
ATOM    762  N   LEU A  94     112.370  29.510  73.987  1.00 11.49           N  
ATOM    763  CA  LEU A  94     111.674  28.375  74.605  1.00 11.10           C  
ATOM    764  C   LEU A  94     112.695  27.498  75.293  1.00 10.93           C  
ATOM    765  O   LEU A  94     113.711  27.135  74.688  1.00 11.22           O  
ATOM    766  CB  LEU A  94     110.916  27.529  73.571  1.00 11.30           C  
ATOM    767  CG  LEU A  94     109.834  28.237  72.759  1.00 11.14           C  
ATOM    768  CD1 LEU A  94     109.192  27.248  71.761  1.00 10.53           C  
ATOM    769  CD2 LEU A  94     108.741  28.870  73.678  1.00 13.06           C  
ATOM    770  N   VAL A  95     112.409  27.125  76.540  1.00 10.03           N  
ATOM    771  CA  VAL A  95     113.310  26.269  77.311  1.00 10.18           C  
ATOM    772  C   VAL A  95     112.468  25.130  77.873  1.00 10.29           C  
ATOM    773  O   VAL A  95     111.486  25.371  78.584  1.00 10.74           O  
ATOM    774  CB  VAL A  95     113.957  27.018  78.479  1.00 10.45           C  
ATOM    775  CG1 VAL A  95     114.979  26.092  79.196  1.00 11.34           C  
ATOM    776  CG2 VAL A  95     114.646  28.322  77.978  1.00 11.61           C  
ATOM    777  N   GLY A  96     112.844  23.898  77.530  1.00 10.05           N  
ATOM    778  CA  GLY A  96     112.135  22.736  78.057  1.00  9.73           C  
ATOM    779  C   GLY A  96     113.040  21.919  78.965  1.00  9.53           C  
ATOM    780  O   GLY A  96     114.241  21.847  78.736  1.00 10.07           O  
ATOM    781  N   PHE A  97     112.459  21.320  80.009  1.00  9.10           N  
ATOM    782  CA  PHE A  97     113.182  20.372  80.847  1.00  9.70           C  
ATOM    783  C   PHE A  97     112.395  19.060  80.849  1.00 10.03           C  
ATOM    784  O   PHE A  97     111.185  19.055  81.128  1.00  9.54           O  
ATOM    785  CB  PHE A  97     113.335  20.869  82.297  1.00  9.58           C  
ATOM    786  CG  PHE A  97     113.775  19.781  83.252  1.00  9.49           C  
ATOM    787  CD1 PHE A  97     115.111  19.374  83.291  1.00 10.46           C  
ATOM    788  CD2 PHE A  97     112.846  19.138  84.067  1.00 10.04           C  
ATOM    789  CE1 PHE A  97     115.524  18.346  84.142  1.00 11.63           C  
ATOM    790  CE2 PHE A  97     113.235  18.099  84.929  1.00 11.10           C  
ATOM    791  CZ  PHE A  97     114.594  17.694  84.961  1.00 10.49           C  
ATOM    792  N   SER A  98     113.091  17.959  80.566  1.00 10.04           N  
ATOM    793  CA  SER A  98     112.501  16.621  80.608  1.00 10.37           C  
ATOM    794  C   SER A  98     111.217  16.582  79.731  1.00 10.66           C  
ATOM    795  O   SER A  98     111.335  16.817  78.537  1.00 10.36           O  
ATOM    796  CB ASER A  98     112.210  16.251  82.072  0.50 10.48           C  
ATOM    797  OG ASER A  98     111.960  14.873  82.236  0.50  9.17           O  
ATOM    798  CB BSER A  98     112.373  16.106  82.054  0.50 10.94           C  
ATOM    799  OG BSER A  98     111.055  16.132  82.530  0.50 12.61           O  
ATOM    800  N   MET A  99     110.015  16.358  80.270  1.00  9.54           N  
ATOM    801  CA  MET A  99     108.824  16.417  79.398  1.00  8.97           C  
ATOM    802  C   MET A  99     108.741  17.685  78.538  1.00  9.36           C  
ATOM    803  O   MET A  99     108.249  17.619  77.424  1.00  9.45           O  
ATOM    804  CB  MET A  99     107.505  16.258  80.190  1.00  9.41           C  
ATOM    805  CG  MET A  99     107.172  14.795  80.506  1.00  9.98           C  
ATOM    806  SD  MET A  99     105.479  14.639  81.135  1.00 10.23           S  
ATOM    807  CE  MET A  99     104.500  14.839  79.587  1.00  8.59           C  
ATOM    808  N   GLY A 100     109.225  18.819  79.059  1.00  9.11           N  
ATOM    809  CA  GLY A 100     109.133  20.077  78.344  1.00  9.03           C  
ATOM    810  C   GLY A 100     109.921  20.070  77.039  1.00  9.24           C  
ATOM    811  O   GLY A 100     109.624  20.864  76.140  1.00 10.59           O  
ATOM    812  N   THR A 101     110.927  19.200  76.931  1.00  9.28           N  
ATOM    813  CA  THR A 101     111.670  19.116  75.659  1.00 10.02           C  
ATOM    814  C   THR A 101     110.808  18.566  74.531  1.00 10.39           C  
ATOM    815  O   THR A 101     111.102  18.817  73.357  1.00 10.47           O  
ATOM    816  CB  THR A 101     112.971  18.272  75.783  1.00  9.69           C  
ATOM    817  OG1 THR A 101     112.659  16.943  76.238  1.00 10.92           O  
ATOM    818  CG2 THR A 101     113.896  18.883  76.849  1.00 10.75           C  
ATOM    819  N   GLY A 102     109.769  17.808  74.887  1.00  9.63           N  
ATOM    820  CA  GLY A 102     108.812  17.314  73.908  1.00 10.14           C  
ATOM    821  C   GLY A 102     107.962  18.442  73.348  1.00 10.60           C  
ATOM    822  O   GLY A 102     107.736  18.503  72.129  1.00 10.62           O  
ATOM    823  N   GLU A 103     107.462  19.346  74.213  1.00  9.52           N  
ATOM    824  CA  GLU A 103     106.697  20.486  73.693  1.00  9.42           C  
ATOM    825  C   GLU A 103     107.509  21.259  72.658  1.00  9.88           C  
ATOM    826  O   GLU A 103     106.958  21.651  71.621  1.00 10.52           O  
ATOM    827  CB  GLU A 103     106.307  21.484  74.814  1.00  9.12           C  
ATOM    828  CG  GLU A 103     104.951  21.150  75.438  1.00 10.13           C  
ATOM    829  CD  GLU A 103     105.071  20.246  76.658  1.00 11.74           C  
ATOM    830  OE1 GLU A 103     106.177  19.720  76.913  1.00  9.01           O  
ATOM    831  OE2 GLU A 103     104.033  20.064  77.348  1.00 10.09           O  
ATOM    832  N   LEU A 104     108.791  21.509  72.935  1.00  9.93           N  
ATOM    833  CA  LEU A 104     109.582  22.361  72.040  1.00 10.05           C  
ATOM    834  C   LEU A 104     109.640  21.781  70.634  1.00 10.60           C  
ATOM    835  O   LEU A 104     109.371  22.482  69.652  1.00 10.17           O  
ATOM    836  CB  LEU A 104     111.007  22.566  72.562  1.00 10.10           C  
ATOM    837  CG  LEU A 104     111.238  23.821  73.412  1.00  9.85           C  
ATOM    838  CD1 LEU A 104     110.279  23.870  74.645  1.00 10.38           C  
ATOM    839  CD2 LEU A 104     112.696  23.811  73.854  1.00 11.12           C  
ATOM    840  N   ALA A 105     109.983  20.504  70.540  1.00 10.06           N  
ATOM    841  CA  ALA A 105     110.168  19.904  69.220  1.00 10.41           C  
ATOM    842  C   ALA A 105     108.842  19.717  68.495  1.00 10.94           C  
ATOM    843  O   ALA A 105     108.731  19.995  67.283  1.00 10.54           O  
ATOM    844  CB  ALA A 105     110.919  18.575  69.339  1.00 11.03           C  
ATOM    845  N   ARG A 106     107.823  19.260  69.221  1.00  9.84           N  
ATOM    846  CA  ARG A 106     106.530  19.026  68.572  1.00 10.50           C  
ATOM    847  C   ARG A 106     105.915  20.350  68.146  1.00 10.59           C  
ATOM    848  O   ARG A 106     105.294  20.426  67.080  1.00 10.81           O  
ATOM    849  CB  ARG A 106     105.577  18.219  69.476  1.00 10.13           C  
ATOM    850  CG  ARG A 106     104.216  17.853  68.825  1.00 10.53           C  
ATOM    851  CD  ARG A 106     104.336  16.952  67.528  1.00 10.26           C  
ATOM    852  NE  ARG A 106     105.166  15.796  67.839  1.00 11.34           N  
ATOM    853  CZ  ARG A 106     104.745  14.723  68.521  1.00 12.07           C  
ATOM    854  NH1 ARG A 106     103.470  14.592  68.904  1.00 12.01           N  
ATOM    855  NH2 ARG A 106     105.604  13.761  68.827  1.00 12.89           N  
ATOM    856  N   TYR A 107     106.101  21.401  68.953  1.00 10.74           N  
ATOM    857  CA  TYR A 107     105.589  22.724  68.587  1.00 10.72           C  
ATOM    858  C   TYR A 107     106.197  23.211  67.260  1.00 11.35           C  
ATOM    859  O   TYR A 107     105.471  23.679  66.356  1.00 11.08           O  
ATOM    860  CB  TYR A 107     105.846  23.745  69.714  1.00 11.17           C  
ATOM    861  CG  TYR A 107     105.522  25.149  69.273  1.00 10.59           C  
ATOM    862  CD1 TYR A 107     104.204  25.610  69.282  1.00 11.42           C  
ATOM    863  CD2 TYR A 107     106.526  25.990  68.780  1.00 12.29           C  
ATOM    864  CE1 TYR A 107     103.888  26.902  68.840  1.00 12.19           C  
ATOM    865  CE2 TYR A 107     106.219  27.272  68.324  1.00 13.14           C  
ATOM    866  CZ  TYR A 107     104.910  27.717  68.363  1.00 13.31           C  
ATOM    867  OH  TYR A 107     104.602  28.981  67.906  1.00 13.96           O  
ATOM    868  N   VAL A 108     107.515  23.098  67.141  1.00 10.75           N  
ATOM    869  CA  VAL A 108     108.169  23.591  65.923  1.00 12.03           C  
ATOM    870  C   VAL A 108     107.640  22.764  64.750  1.00 11.85           C  
ATOM    871  O   VAL A 108     107.295  23.309  63.692  1.00 11.92           O  
ATOM    872  CB  VAL A 108     109.704  23.553  66.022  1.00 12.40           C  
ATOM    873  CG1 VAL A 108     110.346  23.846  64.636  1.00 12.67           C  
ATOM    874  CG2 VAL A 108     110.193  24.613  67.039  1.00 11.93           C  
ATOM    875  N   ALA A 109     107.541  21.451  64.941  1.00 11.74           N  
ATOM    876  CA  ALA A 109     107.060  20.576  63.866  1.00 12.47           C  
ATOM    877  C   ALA A 109     105.651  20.920  63.395  1.00 13.01           C  
ATOM    878  O   ALA A 109     105.363  20.893  62.184  1.00 13.76           O  
ATOM    879  CB  ALA A 109     107.126  19.121  64.278  1.00 12.80           C  
ATOM    880  N   ARG A 110     104.761  21.226  64.339  1.00 12.36           N  
ATOM    881  CA  ARG A 110     103.357  21.408  63.997  1.00 13.19           C  
ATOM    882  C   ARG A 110     102.993  22.833  63.642  1.00 13.12           C  
ATOM    883  O   ARG A 110     102.035  23.042  62.869  1.00 13.73           O  
ATOM    884  CB AARG A 110     102.480  20.988  65.188  0.50 13.17           C  
ATOM    885  CG AARG A 110     102.612  19.525  65.575  0.50 15.14           C  
ATOM    886  CD AARG A 110     101.650  18.626  64.860  0.50 16.32           C  
ATOM    887  NE AARG A 110     100.320  18.694  65.448  0.50 17.38           N  
ATOM    888  CZ AARG A 110      99.301  17.971  65.033  0.50 18.96           C  
ATOM    889  NH1AARG A 110      99.461  17.120  64.017  0.50 19.55           N  
ATOM    890  NH2AARG A 110      98.125  18.095  65.627  0.50 17.95           N  
ATOM    891  CB BARG A 110     102.419  20.849  65.089  0.50 13.43           C  
ATOM    892  CG BARG A 110     102.559  19.324  65.337  0.50 15.37           C  
ATOM    893  CD BARG A 110     102.104  18.397  64.193  0.50 17.67           C  
ATOM    894  NE BARG A 110     101.946  17.012  64.662  0.50 17.83           N  
ATOM    895  CZ BARG A 110     102.900  16.066  64.666  0.50 17.18           C  
ATOM    896  NH1BARG A 110     104.139  16.320  64.228  0.50 18.02           N  
ATOM    897  NH2BARG A 110     102.622  14.861  65.150  0.50  9.78           N  
ATOM    898  N   TYR A 111     103.731  23.797  64.188  1.00 13.25           N  
ATOM    899  CA  TYR A 111     103.361  25.205  64.078  1.00 13.52           C  
ATOM    900  C   TYR A 111     104.416  26.119  63.497  1.00 13.56           C  
ATOM    901  O   TYR A 111     104.130  27.301  63.255  1.00 14.65           O  
ATOM    902  CB  TYR A 111     102.903  25.760  65.457  1.00 13.58           C  
ATOM    903  CG  TYR A 111     101.780  24.958  66.025  1.00 12.95           C  
ATOM    904  CD1 TYR A 111     100.476  25.117  65.556  1.00 14.13           C  
ATOM    905  CD2 TYR A 111     102.011  24.024  67.036  1.00 13.12           C  
ATOM    906  CE1 TYR A 111      99.424  24.353  66.061  1.00 14.26           C  
ATOM    907  CE2 TYR A 111     100.975  23.247  67.542  1.00 12.44           C  
ATOM    908  CZ  TYR A 111      99.689  23.418  67.054  1.00 13.75           C  
ATOM    909  OH  TYR A 111      98.667  22.652  67.537  1.00 14.30           O  
ATOM    910  N   GLY A 112     105.624  25.605  63.277  1.00 13.92           N  
ATOM    911  CA  GLY A 112     106.725  26.429  62.808  1.00 13.77           C  
ATOM    912  C   GLY A 112     107.399  27.198  63.927  1.00 14.56           C  
ATOM    913  O   GLY A 112     107.272  26.841  65.111  1.00 15.15           O  
ATOM    914  N   HIS A 113     108.143  28.237  63.566  1.00 14.75           N  
ATOM    915  CA  HIS A 113     109.018  28.893  64.529  1.00 14.92           C  
ATOM    916  C   HIS A 113     109.105  30.414  64.351  1.00 15.02           C  
ATOM    917  O   HIS A 113     110.050  31.032  64.825  1.00 15.44           O  
ATOM    918  CB  HIS A 113     110.419  28.265  64.488  1.00 14.85           C  
ATOM    919  CG  HIS A 113     111.048  28.279  63.129  1.00 15.74           C  
ATOM    920  ND1 HIS A 113     111.933  29.258  62.728  1.00 18.49           N  
ATOM    921  CD2 HIS A 113     110.920  27.430  62.077  1.00 16.67           C  
ATOM    922  CE1 HIS A 113     112.322  29.011  61.487  1.00 19.17           C  
ATOM    923  NE2 HIS A 113     111.711  27.917  61.066  1.00 17.52           N  
ATOM    924  N   GLU A 114     108.108  30.998  63.695  1.00 16.28           N  
ATOM    925  CA  GLU A 114     108.064  32.445  63.466  1.00 17.64           C  
ATOM    926  C   GLU A 114     108.194  33.239  64.771  1.00 17.19           C  
ATOM    927  O   GLU A 114     108.854  34.281  64.801  1.00 17.61           O  
ATOM    928  CB AGLU A 114     106.740  32.799  62.768  0.50 18.18           C  
ATOM    929  CG AGLU A 114     106.352  34.277  62.772  0.50 20.80           C  
ATOM    930  CD AGLU A 114     105.460  34.655  61.595  0.50 23.40           C  
ATOM    931  OE1AGLU A 114     104.654  33.805  61.143  0.50 25.61           O  
ATOM    932  OE2AGLU A 114     105.561  35.811  61.124  0.50 25.33           O  
ATOM    933  CB BGLU A 114     106.810  32.854  62.685  0.50 18.49           C  
ATOM    934  CG BGLU A 114     106.756  34.333  62.296  0.50 21.96           C  
ATOM    935  CD BGLU A 114     107.881  34.787  61.379  0.50 26.58           C  
ATOM    936  OE1BGLU A 114     108.396  33.977  60.568  0.50 28.82           O  
ATOM    937  OE2BGLU A 114     108.244  35.984  61.459  0.50 30.52           O  
ATOM    938  N   ARG A 115     107.584  32.742  65.845  1.00 16.10           N  
ATOM    939  CA  ARG A 115     107.627  33.455  67.123  1.00 15.91           C  
ATOM    940  C   ARG A 115     108.902  33.185  67.922  1.00 16.13           C  
ATOM    941  O   ARG A 115     109.158  33.859  68.918  1.00 16.59           O  
ATOM    942  CB  ARG A 115     106.435  33.068  67.987  1.00 15.71           C  
ATOM    943  CG  ARG A 115     105.069  33.491  67.461  1.00 15.91           C  
ATOM    944  CD  ARG A 115     103.951  33.147  68.453  1.00 15.57           C  
ATOM    945  NE  ARG A 115     102.636  33.612  68.008  1.00 16.64           N  
ATOM    946  CZ  ARG A 115     102.178  34.854  68.167  1.00 16.75           C  
ATOM    947  NH1 ARG A 115     102.920  35.779  68.761  1.00 17.32           N  
ATOM    948  NH2 ARG A 115     100.973  35.173  67.709  1.00 18.13           N  
ATOM    949  N   VAL A 116     109.688  32.198  67.499  1.00 15.19           N  
ATOM    950  CA  VAL A 116     110.772  31.657  68.325  1.00 15.44           C  
ATOM    951  C   VAL A 116     112.159  32.214  67.991  1.00 15.57           C  
ATOM    952  O   VAL A 116     112.604  32.144  66.832  1.00 16.74           O  
ATOM    953  CB  VAL A 116     110.779  30.112  68.206  1.00 15.95           C  
ATOM    954  CG1 VAL A 116     111.900  29.487  69.056  1.00 16.16           C  
ATOM    955  CG2 VAL A 116     109.409  29.573  68.592  1.00 15.95           C  
ATOM    956  N   ALA A 117     112.831  32.771  68.993  1.00 15.23           N  
ATOM    957  CA  ALA A 117     114.224  33.232  68.837  1.00 14.55           C  
ATOM    958  C   ALA A 117     115.239  32.104  69.043  1.00 14.38           C  
ATOM    959  O   ALA A 117     116.204  31.984  68.272  1.00 14.80           O  
ATOM    960  CB  ALA A 117     114.519  34.397  69.809  1.00 14.80           C  
ATOM    961  N   LYS A 118     115.040  31.277  70.084  1.00 13.17           N  
ATOM    962  CA  LYS A 118     116.036  30.272  70.474  1.00 12.79           C  
ATOM    963  C   LYS A 118     115.328  29.103  71.126  1.00 12.70           C  
ATOM    964  O   LYS A 118     114.228  29.267  71.646  1.00 12.62           O  
ATOM    965  CB  LYS A 118     117.030  30.836  71.510  1.00 12.99           C  
ATOM    966  CG  LYS A 118     117.899  32.029  71.042  1.00 14.27           C  
ATOM    967  CD  LYS A 118     118.918  32.423  72.142  1.00 14.67           C  
ATOM    968  CE  LYS A 118     119.983  33.400  71.617  1.00 19.74           C  
ATOM    969  NZ  LYS A 118     119.354  34.722  71.448  1.00 22.72           N  
ATOM    970  N   LEU A 119     115.981  27.943  71.127  1.00 11.99           N  
ATOM    971  CA  LEU A 119     115.425  26.734  71.727  1.00 12.17           C  
ATOM    972  C   LEU A 119     116.472  26.133  72.657  1.00 12.16           C  
ATOM    973  O   LEU A 119     117.609  25.920  72.231  1.00 13.30           O  
ATOM    974  CB  LEU A 119     115.083  25.698  70.639  1.00 12.16           C  
ATOM    975  CG  LEU A 119     114.043  26.118  69.602  1.00 13.68           C  
ATOM    976  CD1 LEU A 119     114.144  25.237  68.352  1.00 16.02           C  
ATOM    977  CD2 LEU A 119     112.642  25.995  70.224  1.00 14.27           C  
ATOM    978  N   ALA A 120     116.092  25.837  73.912  1.00 11.19           N  
ATOM    979  CA  ALA A 120     117.005  25.146  74.817  1.00 10.57           C  
ATOM    980  C   ALA A 120     116.343  23.882  75.332  1.00 10.86           C  
ATOM    981  O   ALA A 120     115.249  23.939  75.896  1.00 10.46           O  
ATOM    982  CB  ALA A 120     117.433  26.050  75.997  1.00 10.88           C  
ATOM    983  N   PHE A 121     117.026  22.759  75.130  1.00 10.25           N  
ATOM    984  CA  PHE A 121     116.523  21.427  75.491  1.00 10.61           C  
ATOM    985  C   PHE A 121     117.362  20.909  76.646  1.00 10.35           C  
ATOM    986  O   PHE A 121     118.541  20.587  76.470  1.00 10.21           O  
ATOM    987  CB  PHE A 121     116.680  20.473  74.295  1.00 10.41           C  
ATOM    988  CG  PHE A 121     115.840  20.845  73.098  1.00 10.69           C  
ATOM    989  CD1 PHE A 121     114.572  20.261  72.916  1.00 10.63           C  
ATOM    990  CD2 PHE A 121     116.330  21.727  72.130  1.00 10.34           C  
ATOM    991  CE1 PHE A 121     113.774  20.581  71.802  1.00  9.74           C  
ATOM    992  CE2 PHE A 121     115.554  22.050  71.001  1.00 11.90           C  
ATOM    993  CZ  PHE A 121     114.272  21.475  70.830  1.00 11.62           C  
ATOM    994  N   LEU A 122     116.765  20.842  77.841  1.00  9.97           N  
ATOM    995  CA  LEU A 122     117.494  20.386  79.027  1.00 10.31           C  
ATOM    996  C   LEU A 122     116.944  19.027  79.455  1.00 10.57           C  
ATOM    997  O   LEU A 122     115.735  18.897  79.655  1.00 10.39           O  
ATOM    998  CB  LEU A 122     117.311  21.395  80.183  1.00 10.18           C  
ATOM    999  CG  LEU A 122     117.418  22.884  79.818  1.00 10.09           C  
ATOM   1000  CD1 LEU A 122     117.249  23.743  81.097  1.00 11.17           C  
ATOM   1001  CD2 LEU A 122     118.755  23.239  79.124  1.00 11.01           C  
ATOM   1002  N   ALA A 123     117.826  18.029  79.617  1.00 10.41           N  
ATOM   1003  CA  ALA A 123     117.413  16.657  79.959  1.00 10.69           C  
ATOM   1004  C   ALA A 123     116.339  16.169  78.972  1.00 11.54           C  
ATOM   1005  O   ALA A 123     115.190  15.890  79.353  1.00 11.75           O  
ATOM   1006  CB  ALA A 123     116.936  16.563  81.439  1.00 10.90           C  
ATOM   1007  N   SER A 124     116.741  16.057  77.705  1.00 11.40           N  
ATOM   1008  CA  SER A 124     115.824  15.815  76.571  1.00 11.40           C  
ATOM   1009  C   SER A 124     115.305  14.380  76.443  1.00 11.57           C  
ATOM   1010  O   SER A 124     116.028  13.410  76.705  1.00 11.75           O  
ATOM   1011  CB  SER A 124     116.533  16.129  75.248  1.00 11.81           C  
ATOM   1012  OG  SER A 124     117.120  17.417  75.245  1.00 13.54           O  
ATOM   1013  N   LEU A 125     114.054  14.264  75.994  1.00 10.26           N  
ATOM   1014  CA  LEU A 125     113.453  12.975  75.612  1.00 10.57           C  
ATOM   1015  C   LEU A 125     113.955  12.508  74.253  1.00 10.40           C  
ATOM   1016  O   LEU A 125     114.002  11.303  73.987  1.00 11.16           O  
ATOM   1017  CB  LEU A 125     111.937  13.146  75.491  1.00 11.41           C  
ATOM   1018  CG  LEU A 125     111.153  13.405  76.772  1.00 14.53           C  
ATOM   1019  CD1 LEU A 125     109.742  13.800  76.386  1.00 14.45           C  
ATOM   1020  CD2 LEU A 125     111.148  12.079  77.619  1.00 14.48           C  
ATOM   1021  N   GLU A 126     114.296  13.481  73.402  1.00 10.56           N  
ATOM   1022  CA  GLU A 126     114.613  13.224  71.987  1.00 10.68           C  
ATOM   1023  C   GLU A 126     115.823  12.312  71.855  1.00 10.89           C  
ATOM   1024  O   GLU A 126     116.714  12.353  72.688  1.00 11.01           O  
ATOM   1025  CB  GLU A 126     114.909  14.547  71.264  1.00 10.19           C  
ATOM   1026  CG  GLU A 126     113.657  15.364  70.941  1.00 11.85           C  
ATOM   1027  CD  GLU A 126     113.187  16.310  72.049  1.00 13.98           C  
ATOM   1028  OE1 GLU A 126     113.729  16.325  73.175  1.00 11.66           O  
ATOM   1029  OE2 GLU A 126     112.222  17.054  71.764  1.00 11.33           O  
ATOM   1030  N   PRO A 127     115.911  11.549  70.772  1.00 11.05           N  
ATOM   1031  CA  PRO A 127     114.951  11.542  69.663  1.00 11.41           C  
ATOM   1032  C   PRO A 127     113.784  10.568  69.718  1.00 11.26           C  
ATOM   1033  O   PRO A 127     112.792  10.826  69.025  1.00 11.61           O  
ATOM   1034  CB  PRO A 127     115.820  11.128  68.449  1.00 12.42           C  
ATOM   1035  CG  PRO A 127     117.067  10.587  69.000  1.00 13.92           C  
ATOM   1036  CD  PRO A 127     117.127  10.752  70.502  1.00 11.60           C  
ATOM   1037  N   PHE A 128     113.920   9.454  70.436  1.00 10.36           N  
ATOM   1038  CA  PHE A 128     112.896   8.408  70.462  1.00 10.64           C  
ATOM   1039  C   PHE A 128     113.314   7.418  71.526  1.00 10.65           C  
ATOM   1040  O   PHE A 128     114.275   6.675  71.351  1.00 10.63           O  
ATOM   1041  CB  PHE A 128     112.833   7.724  69.075  1.00 11.21           C  
ATOM   1042  CG  PHE A 128     111.689   6.742  68.899  1.00 11.76           C  
ATOM   1043  CD1 PHE A 128     110.601   6.703  69.783  1.00 12.01           C  
ATOM   1044  CD2 PHE A 128     111.692   5.869  67.800  1.00 12.54           C  
ATOM   1045  CE1 PHE A 128     109.536   5.811  69.594  1.00 11.70           C  
ATOM   1046  CE2 PHE A 128     110.627   4.972  67.589  1.00 12.13           C  
ATOM   1047  CZ  PHE A 128     109.542   4.928  68.502  1.00 13.45           C  
ATOM   1048  N   LEU A 129     112.608   7.420  72.653  1.00 11.28           N  
ATOM   1049  CA  LEU A 129     113.149   6.792  73.862  1.00 11.35           C  
ATOM   1050  C   LEU A 129     112.993   5.278  73.921  1.00 12.19           C  
ATOM   1051  O   LEU A 129     113.823   4.603  74.545  1.00 12.78           O  
ATOM   1052  CB  LEU A 129     112.494   7.440  75.108  1.00 11.45           C  
ATOM   1053  CG  LEU A 129     113.060   7.091  76.491  1.00 12.47           C  
ATOM   1054  CD1 LEU A 129     114.529   7.462  76.610  1.00 12.56           C  
ATOM   1055  CD2 LEU A 129     112.196   7.863  77.537  1.00 13.11           C  
ATOM   1056  N   VAL A 130     111.944   4.745  73.290  1.00 12.29           N  
ATOM   1057  CA  VAL A 130     111.630   3.329  73.450  1.00 12.21           C  
ATOM   1058  C   VAL A 130     112.214   2.488  72.305  1.00 13.10           C  
ATOM   1059  O   VAL A 130     112.110   2.855  71.136  1.00 12.89           O  
ATOM   1060  CB  VAL A 130     110.097   3.075  73.595  1.00 12.19           C  
ATOM   1061  CG1 VAL A 130     109.304   3.513  72.342  1.00 11.95           C  
ATOM   1062  CG2 VAL A 130     109.835   1.603  73.957  1.00 13.54           C  
ATOM   1063  N   GLN A 131     112.828   1.365  72.662  1.00 13.55           N  
ATOM   1064  CA  GLN A 131     113.417   0.480  71.666  1.00 15.01           C  
ATOM   1065  C   GLN A 131     112.356  -0.118  70.749  1.00 15.54           C  
ATOM   1066  O   GLN A 131     111.298  -0.595  71.213  1.00 16.11           O  
ATOM   1067  CB  GLN A 131     114.229  -0.619  72.360  1.00 15.03           C  
ATOM   1068  CG  GLN A 131     115.104  -1.431  71.403  1.00 17.14           C  
ATOM   1069  CD  GLN A 131     116.018  -2.384  72.160  1.00 19.84           C  
ATOM   1070  OE1 GLN A 131     115.536  -3.210  72.937  1.00 21.69           O  
ATOM   1071  NE2 GLN A 131     117.344  -2.255  71.949  1.00 20.82           N  
ATOM   1072  N   ARG A 132     112.638  -0.081  69.441  1.00 15.43           N  
ATOM   1073  CA  ARG A 132     111.781  -0.694  68.423  1.00 16.07           C  
ATOM   1074  C   ARG A 132     112.696  -1.286  67.358  1.00 16.43           C  
ATOM   1075  O   ARG A 132     113.888  -1.009  67.331  1.00 15.65           O  
ATOM   1076  CB  ARG A 132     110.914   0.367  67.749  1.00 15.99           C  
ATOM   1077  CG  ARG A 132     109.909   1.044  68.682  1.00 17.72           C  
ATOM   1078  CD  ARG A 132     108.705   0.159  68.994  1.00 22.03           C  
ATOM   1079  NE  ARG A 132     107.740   0.811  69.887  1.00 22.65           N  
ATOM   1080  CZ  ARG A 132     107.389   0.327  71.080  1.00 25.18           C  
ATOM   1081  NH1 ARG A 132     107.919  -0.803  71.535  1.00 26.31           N  
ATOM   1082  NH2 ARG A 132     106.490   0.968  71.816  1.00 26.30           N  
ATOM   1083  N   ASP A 133     112.124  -2.073  66.448  1.00 17.60           N  
ATOM   1084  CA  ASP A 133     112.940  -2.637  65.368  1.00 18.67           C  
ATOM   1085  C   ASP A 133     113.685  -1.550  64.575  1.00 18.04           C  
ATOM   1086  O   ASP A 133     114.840  -1.752  64.158  1.00 18.67           O  
ATOM   1087  CB  ASP A 133     112.056  -3.465  64.434  1.00 19.54           C  
ATOM   1088  CG  ASP A 133     111.635  -4.793  65.043  1.00 24.73           C  
ATOM   1089  OD1 ASP A 133     112.189  -5.225  66.098  1.00 26.70           O  
ATOM   1090  OD2 ASP A 133     110.735  -5.480  64.510  1.00 29.29           O  
ATOM   1091  N   ASP A 134     113.040  -0.395  64.387  1.00 16.85           N  
ATOM   1092  CA  ASP A 134     113.644   0.727  63.663  1.00 16.43           C  
ATOM   1093  C   ASP A 134     114.280   1.766  64.594  1.00 15.37           C  
ATOM   1094  O   ASP A 134     114.681   2.849  64.147  1.00 15.08           O  
ATOM   1095  CB  ASP A 134     112.604   1.395  62.747  1.00 17.37           C  
ATOM   1096  CG  ASP A 134     111.627   2.290  63.505  1.00 19.69           C  
ATOM   1097  OD1 ASP A 134     111.297   2.009  64.681  1.00 23.41           O  
ATOM   1098  OD2 ASP A 134     111.118   3.306  62.981  1.00 24.91           O  
ATOM   1099  N   ASN A 135     114.368   1.421  65.880  1.00 14.38           N  
ATOM   1100  CA  ASN A 135     114.983   2.290  66.881  1.00 13.77           C  
ATOM   1101  C   ASN A 135     115.787   1.468  67.889  1.00 13.99           C  
ATOM   1102  O   ASN A 135     115.446   1.382  69.083  1.00 13.00           O  
ATOM   1103  CB  ASN A 135     113.894   3.067  67.620  1.00 12.96           C  
ATOM   1104  CG  ASN A 135     114.463   4.241  68.406  1.00 12.17           C  
ATOM   1105  OD1 ASN A 135     115.290   5.016  67.894  1.00 13.19           O  
ATOM   1106  ND2 ASN A 135     114.018   4.388  69.657  1.00 12.33           N  
ATOM   1107  N   PRO A 136     116.838   0.804  67.415  1.00 14.33           N  
ATOM   1108  CA  PRO A 136     117.580  -0.121  68.277  1.00 14.01           C  
ATOM   1109  C   PRO A 136     118.281   0.561  69.461  1.00 14.55           C  
ATOM   1110  O   PRO A 136     118.635  -0.134  70.421  1.00 14.50           O  
ATOM   1111  CB  PRO A 136     118.631  -0.717  67.315  1.00 14.62           C  
ATOM   1112  CG  PRO A 136     118.761   0.337  66.228  1.00 14.25           C  
ATOM   1113  CD  PRO A 136     117.351   0.817  66.028  1.00 14.97           C  
ATOM   1114  N   GLU A 137     118.484   1.881  69.400  1.00 14.22           N  
ATOM   1115  CA  GLU A 137     119.179   2.597  70.479  1.00 14.68           C  
ATOM   1116  C   GLU A 137     118.310   2.871  71.715  1.00 14.79           C  
ATOM   1117  O   GLU A 137     118.817   3.297  72.773  1.00 15.29           O  
ATOM   1118  CB AGLU A 137     119.710   3.931  69.934  0.50 14.88           C  
ATOM   1119  CG AGLU A 137     120.646   3.786  68.734  0.50 14.33           C  
ATOM   1120  CD AGLU A 137     119.946   3.819  67.381  0.50 16.58           C  
ATOM   1121  OE1AGLU A 137     118.686   3.642  67.280  0.50 15.28           O  
ATOM   1122  OE2AGLU A 137     120.685   4.026  66.388  0.50 18.76           O  
ATOM   1123  CB BGLU A 137     119.837   3.880  69.962  0.50 15.34           C  
ATOM   1124  CG BGLU A 137     121.070   3.583  69.123  0.50 16.59           C  
ATOM   1125  CD BGLU A 137     121.723   4.817  68.567  0.50 21.28           C  
ATOM   1126  OE1BGLU A 137     122.528   5.439  69.298  0.50 22.01           O  
ATOM   1127  OE2BGLU A 137     121.432   5.148  67.393  0.50 23.49           O  
ATOM   1128  N   GLY A 138     117.011   2.625  71.582  1.00 14.32           N  
ATOM   1129  CA  GLY A 138     116.069   2.956  72.642  1.00 14.38           C  
ATOM   1130  C   GLY A 138     116.084   1.982  73.808  1.00 13.93           C  
ATOM   1131  O   GLY A 138     116.779   0.958  73.798  1.00 15.14           O  
ATOM   1132  N   VAL A 139     115.313   2.326  74.831  1.00 13.68           N  
ATOM   1133  CA  VAL A 139     115.196   1.554  76.067  1.00 13.26           C  
ATOM   1134  C   VAL A 139     114.058   0.545  75.909  1.00 13.28           C  
ATOM   1135  O   VAL A 139     112.996   0.917  75.402  1.00 12.99           O  
ATOM   1136  CB  VAL A 139     114.821   2.520  77.222  1.00 13.18           C  
ATOM   1137  CG1 VAL A 139     114.571   1.752  78.539  1.00 13.58           C  
ATOM   1138  CG2 VAL A 139     115.911   3.595  77.415  1.00 13.76           C  
ATOM   1139  N   PRO A 140     114.223  -0.716  76.332  1.00 13.90           N  
ATOM   1140  CA  PRO A 140     113.143  -1.706  76.138  1.00 14.24           C  
ATOM   1141  C   PRO A 140     111.792  -1.281  76.736  1.00 14.47           C  
ATOM   1142  O   PRO A 140     111.735  -0.692  77.817  1.00 14.27           O  
ATOM   1143  CB  PRO A 140     113.667  -2.961  76.853  1.00 14.93           C  
ATOM   1144  CG  PRO A 140     115.177  -2.805  76.756  1.00 14.58           C  
ATOM   1145  CD  PRO A 140     115.435  -1.309  76.947  1.00 15.18           C  
ATOM   1146  N   GLN A 141     110.730  -1.580  75.991  1.00 14.38           N  
ATOM   1147  CA  GLN A 141     109.353  -1.233  76.351  1.00 15.56           C  
ATOM   1148  C   GLN A 141     108.992  -1.625  77.785  1.00 16.21           C  
ATOM   1149  O   GLN A 141     108.234  -0.932  78.470  1.00 15.06           O  
ATOM   1150  CB AGLN A 141     108.415  -1.979  75.386  0.50 15.64           C  
ATOM   1151  CG AGLN A 141     106.900  -1.789  75.625  0.50 15.98           C  
ATOM   1152  CD AGLN A 141     106.421  -0.401  75.227  0.50 17.18           C  
ATOM   1153  OE1AGLN A 141     106.822   0.128  74.186  0.50 18.38           O  
ATOM   1154  NE2AGLN A 141     105.568   0.194  76.055  0.50 18.16           N  
ATOM   1155  CB BGLN A 141     108.371  -1.866  75.373  0.50 16.13           C  
ATOM   1156  CG BGLN A 141     107.001  -1.196  75.397  0.50 18.20           C  
ATOM   1157  CD BGLN A 141     105.978  -1.959  74.612  0.50 21.11           C  
ATOM   1158  OE1BGLN A 141     106.026  -1.977  73.384  0.50 22.96           O  
ATOM   1159  NE2BGLN A 141     105.036  -2.588  75.311  0.50 23.71           N  
ATOM   1160  N   GLU A 142     109.523  -2.761  78.226  1.00 16.49           N  
ATOM   1161  CA  GLU A 142     109.167  -3.306  79.528  1.00 17.43           C  
ATOM   1162  C   GLU A 142     109.449  -2.326  80.666  1.00 16.34           C  
ATOM   1163  O   GLU A 142     108.742  -2.329  81.690  1.00 16.17           O  
ATOM   1164  CB AGLU A 142     109.877  -4.643  79.720  0.50 17.24           C  
ATOM   1165  CG AGLU A 142     109.301  -5.740  78.826  0.50 18.14           C  
ATOM   1166  CD AGLU A 142     109.713  -5.670  77.351  0.50 17.07           C  
ATOM   1167  OE1AGLU A 142     110.775  -5.088  76.990  0.50  9.96           O  
ATOM   1168  OE2AGLU A 142     108.949  -6.242  76.537  0.50 21.58           O  
ATOM   1169  CB BGLU A 142     109.932  -4.613  79.796  0.50 18.13           C  
ATOM   1170  CG BGLU A 142     109.301  -5.863  79.192  0.50 22.77           C  
ATOM   1171  CD BGLU A 142     110.336  -6.864  78.674  0.50 26.85           C  
ATOM   1172  OE1BGLU A 142     111.081  -7.458  79.491  0.50 30.53           O  
ATOM   1173  OE2BGLU A 142     110.408  -7.067  77.440  0.50 29.05           O  
ATOM   1174  N   VAL A 143     110.459  -1.475  80.485  1.00 15.01           N  
ATOM   1175  CA  VAL A 143     110.783  -0.445  81.469  1.00 14.91           C  
ATOM   1176  C   VAL A 143     109.580   0.482  81.646  1.00 14.40           C  
ATOM   1177  O   VAL A 143     109.198   0.795  82.781  1.00 13.71           O  
ATOM   1178  CB  VAL A 143     112.046   0.364  81.069  1.00 15.41           C  
ATOM   1179  CG1 VAL A 143     112.256   1.574  81.972  1.00 16.47           C  
ATOM   1180  CG2 VAL A 143     113.283  -0.547  81.107  1.00 16.09           C  
ATOM   1181  N   PHE A 144     108.981   0.878  80.521  1.00 13.79           N  
ATOM   1182  CA  PHE A 144     107.872   1.834  80.537  1.00 13.59           C  
ATOM   1183  C   PHE A 144     106.599   1.161  81.000  1.00 13.82           C  
ATOM   1184  O   PHE A 144     105.818   1.753  81.759  1.00 13.79           O  
ATOM   1185  CB  PHE A 144     107.750   2.508  79.164  1.00 13.64           C  
ATOM   1186  CG  PHE A 144     109.026   3.165  78.775  1.00 12.90           C  
ATOM   1187  CD1 PHE A 144     109.441   4.320  79.445  1.00 12.56           C  
ATOM   1188  CD2 PHE A 144     109.900   2.550  77.875  1.00 13.13           C  
ATOM   1189  CE1 PHE A 144     110.682   4.894  79.171  1.00 14.78           C  
ATOM   1190  CE2 PHE A 144     111.152   3.129  77.586  1.00 12.77           C  
ATOM   1191  CZ  PHE A 144     111.543   4.296  78.241  1.00 13.79           C  
ATOM   1192  N   ASP A 145     106.396  -0.088  80.591  1.00 13.75           N  
ATOM   1193  CA  ASP A 145     105.270  -0.853  81.134  1.00 14.80           C  
ATOM   1194  C   ASP A 145     105.320  -0.946  82.652  1.00 14.84           C  
ATOM   1195  O   ASP A 145     104.281  -0.805  83.313  1.00 15.06           O  
ATOM   1196  CB  ASP A 145     105.249  -2.273  80.575  1.00 15.21           C  
ATOM   1197  CG  ASP A 145     104.980  -2.321  79.090  1.00 17.68           C  
ATOM   1198  OD1 ASP A 145     104.475  -1.345  78.487  1.00 18.05           O  
ATOM   1199  OD2 ASP A 145     105.255  -3.357  78.447  1.00 20.64           O  
ATOM   1200  N   GLY A 146     106.519  -1.179  83.201  1.00 15.09           N  
ATOM   1201  CA  GLY A 146     106.699  -1.272  84.642  1.00 14.99           C  
ATOM   1202  C   GLY A 146     106.421   0.049  85.335  1.00 14.92           C  
ATOM   1203  O   GLY A 146     105.795   0.078  86.406  1.00 14.37           O  
ATOM   1204  N   ILE A 147     106.891   1.143  84.734  1.00 14.26           N  
ATOM   1205  CA  ILE A 147     106.647   2.467  85.293  1.00 14.56           C  
ATOM   1206  C   ILE A 147     105.154   2.793  85.284  1.00 14.20           C  
ATOM   1207  O   ILE A 147     104.601   3.296  86.278  1.00 14.04           O  
ATOM   1208  CB  ILE A 147     107.453   3.546  84.530  1.00 14.61           C  
ATOM   1209  CG1 ILE A 147     108.945   3.434  84.872  1.00 16.52           C  
ATOM   1210  CG2 ILE A 147     106.888   4.956  84.829  1.00 14.38           C  
ATOM   1211  CD1 ILE A 147     109.828   4.243  83.897  1.00 19.55           C  
ATOM   1212  N   GLU A 148     104.508   2.537  84.151  1.00 13.55           N  
ATOM   1213  CA  GLU A 148     103.083   2.791  84.034  1.00 15.21           C  
ATOM   1214  C   GLU A 148     102.328   2.008  85.109  1.00 14.52           C  
ATOM   1215  O   GLU A 148     101.443   2.557  85.772  1.00 14.87           O  
ATOM   1216  CB  GLU A 148     102.633   2.410  82.623  1.00 15.44           C  
ATOM   1217  CG  GLU A 148     101.157   2.540  82.337  1.00 19.78           C  
ATOM   1218  CD  GLU A 148     100.858   2.118  80.904  1.00 25.98           C  
ATOM   1219  OE1 GLU A 148     100.204   2.886  80.183  1.00 26.25           O  
ATOM   1220  OE2 GLU A 148     101.310   1.011  80.497  1.00 29.86           O  
ATOM   1221  N   ALA A 149     102.686   0.736  85.300  1.00 14.10           N  
ATOM   1222  CA  ALA A 149     102.010  -0.088  86.313  1.00 14.53           C  
ATOM   1223  C   ALA A 149     102.242   0.415  87.738  1.00 14.34           C  
ATOM   1224  O   ALA A 149     101.337   0.326  88.579  1.00 14.53           O  
ATOM   1225  CB  ALA A 149     102.440  -1.552  86.212  1.00 15.18           C  
ATOM   1226  N   ALA A 150     103.447   0.906  88.014  1.00 13.98           N  
ATOM   1227  CA  ALA A 150     103.763   1.417  89.351  1.00 14.20           C  
ATOM   1228  C   ALA A 150     103.017   2.715  89.639  1.00 14.06           C  
ATOM   1229  O   ALA A 150     102.488   2.902  90.750  1.00 13.76           O  
ATOM   1230  CB  ALA A 150     105.284   1.627  89.510  1.00 15.12           C  
ATOM   1231  N   ALA A 151     103.001   3.612  88.648  1.00 13.29           N  
ATOM   1232  CA  ALA A 151     102.361   4.929  88.783  1.00 13.15           C  
ATOM   1233  C   ALA A 151     100.841   4.789  88.890  1.00 13.75           C  
ATOM   1234  O   ALA A 151     100.188   5.533  89.637  1.00 14.54           O  
ATOM   1235  CB  ALA A 151     102.745   5.830  87.604  1.00 12.27           C  
ATOM   1236  N   LYS A 152     100.286   3.828  88.158  1.00 12.93           N  
ATOM   1237  CA  LYS A 152      98.859   3.504  88.289  1.00 13.67           C  
ATOM   1238  C   LYS A 152      98.581   2.741  89.592  1.00 13.96           C  
ATOM   1239  O   LYS A 152      97.557   2.986  90.258  1.00 15.47           O  
ATOM   1240  CB  LYS A 152      98.388   2.701  87.070  1.00 13.92           C  
ATOM   1241  CG  LYS A 152      96.891   2.423  87.050  1.00 16.58           C  
ATOM   1242  CD  LYS A 152      96.589   1.472  85.881  1.00 19.92           C  
ATOM   1243  CE  LYS A 152      95.106   1.423  85.562  1.00 23.79           C  
ATOM   1244  NZ  LYS A 152      94.896   0.610  84.301  1.00 23.37           N  
ATOM   1245  N   GLY A 153      99.504   1.869  89.972  1.00 13.72           N  
ATOM   1246  CA  GLY A 153      99.360   1.019  91.147  1.00 13.95           C  
ATOM   1247  C   GLY A 153      99.217   1.754  92.475  1.00 14.28           C  
ATOM   1248  O   GLY A 153      98.386   1.370  93.320  1.00 14.99           O  
ATOM   1249  N   ASP A 154     100.031   2.790  92.670  1.00 12.34           N  
ATOM   1250  CA  ASP A 154      99.934   3.623  93.869  1.00 11.51           C  
ATOM   1251  C   ASP A 154     100.818   4.819  93.560  1.00 11.21           C  
ATOM   1252  O   ASP A 154     102.047   4.750  93.718  1.00 11.24           O  
ATOM   1253  CB  ASP A 154     100.481   2.845  95.081  1.00 11.39           C  
ATOM   1254  CG  ASP A 154     100.520   3.666  96.358  1.00 11.91           C  
ATOM   1255  OD1 ASP A 154     100.342   4.908  96.309  1.00 11.13           O  
ATOM   1256  OD2 ASP A 154     100.747   3.142  97.467  1.00 12.14           O  
ATOM   1257  N   ARG A 155     100.204   5.910  93.122  1.00  9.91           N  
ATOM   1258  CA  ARG A 155     101.012   7.045  92.657  1.00  9.88           C  
ATOM   1259  C   ARG A 155     101.780   7.681  93.806  1.00  9.74           C  
ATOM   1260  O   ARG A 155     102.852   8.258  93.592  1.00  9.91           O  
ATOM   1261  CB  ARG A 155     100.155   8.088  91.933  1.00  9.62           C  
ATOM   1262  CG  ARG A 155      99.080   8.785  92.815  1.00 10.44           C  
ATOM   1263  CD  ARG A 155      97.994   9.445  91.937  1.00  8.93           C  
ATOM   1264  NE  ARG A 155      97.020  10.134  92.788  1.00  9.82           N  
ATOM   1265  CZ  ARG A 155      97.043  11.432  93.083  1.00  9.70           C  
ATOM   1266  NH1 ARG A 155      97.958  12.253  92.547  1.00  9.92           N  
ATOM   1267  NH2 ARG A 155      96.118  11.915  93.910  1.00 10.58           N  
ATOM   1268  N   PHE A 156     101.242   7.562  95.019  1.00  9.30           N  
ATOM   1269  CA  PHE A 156     101.873   8.169  96.199  1.00  9.32           C  
ATOM   1270  C   PHE A 156     103.216   7.508  96.495  1.00  9.90           C  
ATOM   1271  O   PHE A 156     104.219   8.185  96.672  1.00 10.83           O  
ATOM   1272  CB  PHE A 156     100.930   8.084  97.407  1.00  9.41           C  
ATOM   1273  CG  PHE A 156      99.596   8.737  97.157  1.00  8.33           C  
ATOM   1274  CD1 PHE A 156      98.499   7.970  96.737  1.00 10.43           C  
ATOM   1275  CD2 PHE A 156      99.439  10.120  97.317  1.00 10.33           C  
ATOM   1276  CE1 PHE A 156      97.262   8.561  96.490  1.00 10.52           C  
ATOM   1277  CE2 PHE A 156      98.183  10.724  97.071  1.00 11.14           C  
ATOM   1278  CZ  PHE A 156      97.102   9.933  96.657  1.00 10.89           C  
ATOM   1279  N   ALA A 157     103.221   6.182  96.523  1.00 10.39           N  
ATOM   1280  CA  ALA A 157     104.463   5.436  96.749  1.00 10.92           C  
ATOM   1281  C   ALA A 157     105.371   5.564  95.531  1.00 10.71           C  
ATOM   1282  O   ALA A 157     106.593   5.659  95.665  1.00 11.13           O  
ATOM   1283  CB  ALA A 157     104.146   3.956  97.023  1.00 10.83           C  
ATOM   1284  N   TRP A 158     104.773   5.550  94.339  1.00 10.58           N  
ATOM   1285  CA  TRP A 158     105.536   5.704  93.097  1.00 10.54           C  
ATOM   1286  C   TRP A 158     106.339   7.009  93.101  1.00 10.86           C  
ATOM   1287  O   TRP A 158     107.520   7.021  92.729  1.00 10.76           O  
ATOM   1288  CB  TRP A 158     104.597   5.651  91.865  1.00 10.03           C  
ATOM   1289  CG  TRP A 158     105.129   6.392  90.674  1.00 11.13           C  
ATOM   1290  CD1 TRP A 158     104.640   7.559  90.145  1.00 11.33           C  
ATOM   1291  CD2 TRP A 158     106.264   6.041  89.876  1.00 11.53           C  
ATOM   1292  NE1 TRP A 158     105.395   7.942  89.059  1.00 11.71           N  
ATOM   1293  CE2 TRP A 158     106.396   7.032  88.866  1.00 11.11           C  
ATOM   1294  CE3 TRP A 158     107.190   4.981  89.903  1.00 14.07           C  
ATOM   1295  CZ2 TRP A 158     107.422   7.002  87.898  1.00 13.49           C  
ATOM   1296  CZ3 TRP A 158     108.198   4.945  88.942  1.00 14.38           C  
ATOM   1297  CH2 TRP A 158     108.313   5.961  87.961  1.00 12.53           C  
ATOM   1298  N   PHE A 159     105.725   8.119  93.509  1.00 10.28           N  
ATOM   1299  CA  PHE A 159     106.489   9.374  93.405  1.00 10.50           C  
ATOM   1300  C   PHE A 159     107.724   9.355  94.302  1.00 10.91           C  
ATOM   1301  O   PHE A 159     108.780   9.883  93.933  1.00 11.04           O  
ATOM   1302  CB  PHE A 159     105.613  10.599  93.706  1.00 10.06           C  
ATOM   1303  CG  PHE A 159     104.607  10.913  92.615  1.00 10.39           C  
ATOM   1304  CD1 PHE A 159     103.263  11.170  92.947  1.00 11.68           C  
ATOM   1305  CD2 PHE A 159     104.986  10.972  91.278  1.00  9.91           C  
ATOM   1306  CE1 PHE A 159     102.313  11.466  91.946  1.00 11.89           C  
ATOM   1307  CE2 PHE A 159     104.050  11.285  90.287  1.00 11.40           C  
ATOM   1308  CZ  PHE A 159     102.714  11.531  90.622  1.00 11.37           C  
ATOM   1309  N   THR A 160     107.598   8.736  95.473  1.00 11.33           N  
ATOM   1310  CA  THR A 160     108.762   8.564  96.343  1.00 12.51           C  
ATOM   1311  C   THR A 160     109.870   7.805  95.623  1.00 12.74           C  
ATOM   1312  O   THR A 160     111.039   8.238  95.621  1.00 12.84           O  
ATOM   1313  CB  THR A 160     108.345   7.841  97.641  1.00 13.00           C  
ATOM   1314  OG1 THR A 160     107.358   8.659  98.278  1.00 15.01           O  
ATOM   1315  CG2 THR A 160     109.523   7.788  98.648  1.00 15.50           C  
ATOM   1316  N   ASP A 161     109.522   6.670  95.030  1.00 12.10           N  
ATOM   1317  CA  ASP A 161     110.523   5.858  94.335  1.00 13.17           C  
ATOM   1318  C   ASP A 161     111.121   6.613  93.159  1.00 13.33           C  
ATOM   1319  O   ASP A 161     112.332   6.562  92.927  1.00 13.74           O  
ATOM   1320  CB  ASP A 161     109.899   4.554  93.819  1.00 13.77           C  
ATOM   1321  CG  ASP A 161     109.418   3.642  94.946  1.00 19.69           C  
ATOM   1322  OD1 ASP A 161     109.976   3.710  96.066  1.00 23.42           O  
ATOM   1323  OD2 ASP A 161     108.471   2.823  94.792  1.00 23.18           O  
ATOM   1324  N   PHE A 162     110.269   7.317  92.426  1.00 12.25           N  
ATOM   1325  CA  PHE A 162     110.703   8.069  91.248  1.00 12.52           C  
ATOM   1326  C   PHE A 162     111.723   9.148  91.624  1.00 12.47           C  
ATOM   1327  O   PHE A 162     112.762   9.281  90.972  1.00 12.29           O  
ATOM   1328  CB  PHE A 162     109.479   8.693  90.567  1.00 12.69           C  
ATOM   1329  CG  PHE A 162     109.806   9.539  89.374  1.00 12.69           C  
ATOM   1330  CD1 PHE A 162     110.249   8.952  88.185  1.00 16.34           C  
ATOM   1331  CD2 PHE A 162     109.654  10.909  89.434  1.00 15.11           C  
ATOM   1332  CE1 PHE A 162     110.534   9.743  87.065  1.00 17.10           C  
ATOM   1333  CE2 PHE A 162     109.937  11.714  88.309  1.00 17.45           C  
ATOM   1334  CZ  PHE A 162     110.374  11.111  87.132  1.00 16.33           C  
ATOM   1335  N   TYR A 163     111.454   9.888  92.696  1.00 11.49           N  
ATOM   1336  CA  TYR A 163     112.354  10.975  93.056  1.00 11.56           C  
ATOM   1337  C   TYR A 163     113.738  10.500  93.522  1.00 11.65           C  
ATOM   1338  O   TYR A 163     114.725  11.212  93.369  1.00 11.96           O  
ATOM   1339  CB  TYR A 163     111.688  11.879  94.088  1.00 11.58           C  
ATOM   1340  CG  TYR A 163     110.685  12.854  93.481  1.00 11.38           C  
ATOM   1341  CD1 TYR A 163     109.416  13.004  94.043  1.00 11.13           C  
ATOM   1342  CD2 TYR A 163     111.019  13.651  92.372  1.00 11.72           C  
ATOM   1343  CE1 TYR A 163     108.503  13.900  93.518  1.00  9.56           C  
ATOM   1344  CE2 TYR A 163     110.114  14.583  91.855  1.00 10.66           C  
ATOM   1345  CZ  TYR A 163     108.857  14.700  92.442  1.00 10.74           C  
ATOM   1346  OH  TYR A 163     107.967  15.623  91.959  1.00 10.72           O  
ATOM   1347  N   LYS A 164     113.808   9.284  94.061  1.00 12.75           N  
ATOM   1348  CA  LYS A 164     115.107   8.710  94.417  1.00 13.95           C  
ATOM   1349  C   LYS A 164     115.997   8.649  93.184  1.00 14.04           C  
ATOM   1350  O   LYS A 164     117.160   9.040  93.236  1.00 14.67           O  
ATOM   1351  CB  LYS A 164     114.954   7.307  95.022  1.00 13.47           C  
ATOM   1352  CG  LYS A 164     114.380   7.344  96.423  1.00 18.37           C  
ATOM   1353  CD  LYS A 164     114.118   5.940  96.992  1.00 22.94           C  
ATOM   1354  CE  LYS A 164     113.531   6.062  98.395  1.00 25.76           C  
ATOM   1355  NZ  LYS A 164     113.206   4.724  98.983  1.00 28.32           N  
ATOM   1356  N   ASN A 165     115.433   8.176  92.076  1.00 13.77           N  
ATOM   1357  CA  ASN A 165     116.185   8.070  90.833  1.00 14.78           C  
ATOM   1358  C   ASN A 165     116.281   9.396  90.107  1.00 13.88           C  
ATOM   1359  O   ASN A 165     117.233   9.631  89.375  1.00 14.63           O  
ATOM   1360  CB  ASN A 165     115.569   6.998  89.934  1.00 15.57           C  
ATOM   1361  CG  ASN A 165     115.905   5.595  90.423  1.00 21.69           C  
ATOM   1362  OD1 ASN A 165     117.049   5.333  90.793  1.00 27.77           O  
ATOM   1363  ND2 ASN A 165     114.913   4.711  90.461  1.00 25.99           N  
ATOM   1364  N   PHE A 166     115.280  10.260  90.295  1.00 11.85           N  
ATOM   1365  CA  PHE A 166     115.270  11.583  89.659  1.00 10.98           C  
ATOM   1366  C   PHE A 166     116.477  12.407  90.125  1.00 10.97           C  
ATOM   1367  O   PHE A 166     117.162  13.072  89.314  1.00 10.32           O  
ATOM   1368  CB  PHE A 166     113.953  12.268  90.095  1.00 10.99           C  
ATOM   1369  CG  PHE A 166     113.629  13.584  89.410  1.00 11.80           C  
ATOM   1370  CD1 PHE A 166     114.054  14.793  89.964  1.00 12.65           C  
ATOM   1371  CD2 PHE A 166     112.770  13.618  88.311  1.00 14.46           C  
ATOM   1372  CE1 PHE A 166     113.688  16.028  89.379  1.00 13.55           C  
ATOM   1373  CE2 PHE A 166     112.390  14.857  87.722  1.00 15.29           C  
ATOM   1374  CZ  PHE A 166     112.861  16.056  88.268  1.00 14.10           C  
ATOM   1375  N   TYR A 167     116.722  12.377  91.433  1.00 10.98           N  
ATOM   1376  CA  TYR A 167     117.755  13.218  92.002  1.00 11.21           C  
ATOM   1377  C   TYR A 167     119.059  12.476  92.317  1.00 12.03           C  
ATOM   1378  O   TYR A 167     119.987  13.105  92.820  1.00 11.97           O  
ATOM   1379  CB  TYR A 167     117.249  13.854  93.300  1.00 11.17           C  
ATOM   1380  CG  TYR A 167     116.172  14.900  93.093  1.00 10.71           C  
ATOM   1381  CD1 TYR A 167     116.453  16.071  92.400  1.00 11.91           C  
ATOM   1382  CD2 TYR A 167     114.885  14.708  93.606  1.00 10.36           C  
ATOM   1383  CE1 TYR A 167     115.489  17.051  92.230  1.00 11.20           C  
ATOM   1384  CE2 TYR A 167     113.885  15.694  93.428  1.00  9.39           C  
ATOM   1385  CZ  TYR A 167     114.202  16.847  92.748  1.00 10.86           C  
ATOM   1386  OH  TYR A 167     113.246  17.849  92.563  1.00 11.65           O  
ATOM   1387  N   ASN A 168     119.121  11.169  92.018  1.00 12.00           N  
ATOM   1388  CA  ASN A 168     120.203  10.287  92.524  1.00 12.73           C  
ATOM   1389  C   ASN A 168     120.414  10.489  94.016  1.00 12.75           C  
ATOM   1390  O   ASN A 168     121.504  10.873  94.461  1.00 13.32           O  
ATOM   1391  CB  ASN A 168     121.542  10.512  91.774  1.00 12.39           C  
ATOM   1392  CG  ASN A 168     121.461  10.135  90.294  1.00 13.59           C  
ATOM   1393  OD1 ASN A 168     120.498   9.504  89.858  1.00 15.15           O  
ATOM   1394  ND2 ASN A 168     122.485  10.519  89.519  1.00 12.78           N  
ATOM   1395  N   LEU A 169     119.367  10.255  94.799  1.00 12.51           N  
ATOM   1396  CA  LEU A 169     119.424  10.581  96.220  1.00 13.01           C  
ATOM   1397  C   LEU A 169     120.512   9.869  97.031  1.00 14.03           C  
ATOM   1398  O   LEU A 169     121.035  10.441  97.979  1.00 14.27           O  
ATOM   1399  CB  LEU A 169     118.055  10.387  96.873  1.00 12.95           C  
ATOM   1400  CG  LEU A 169     117.018  11.423  96.431  1.00 13.00           C  
ATOM   1401  CD1 LEU A 169     115.691  11.187  97.198  1.00 13.40           C  
ATOM   1402  CD2 LEU A 169     117.489  12.853  96.683  1.00 11.34           C  
ATOM   1403  N   ASP A 170     120.854   8.632  96.655  1.00 15.53           N  
ATOM   1404  CA  ASP A 170     121.939   7.927  97.346  1.00 17.64           C  
ATOM   1405  C   ASP A 170     123.220   8.768  97.331  1.00 17.49           C  
ATOM   1406  O   ASP A 170     123.982   8.775  98.309  1.00 18.64           O  
ATOM   1407  CB  ASP A 170     122.209   6.572  96.689  1.00 18.90           C  
ATOM   1408  CG  ASP A 170     121.216   5.508  97.101  1.00 24.37           C  
ATOM   1409  OD1 ASP A 170     120.300   5.787  97.918  1.00 28.50           O  
ATOM   1410  OD2 ASP A 170     121.275   4.339  96.646  1.00 30.51           O  
ATOM   1411  N   GLU A 171     123.448   9.475  96.229  1.00 16.08           N  
ATOM   1412  CA  GLU A 171     124.616  10.332  96.082  1.00 16.52           C  
ATOM   1413  C   GLU A 171     124.367  11.762  96.575  1.00 16.16           C  
ATOM   1414  O   GLU A 171     125.248  12.386  97.184  1.00 16.39           O  
ATOM   1415  CB  GLU A 171     125.040  10.350  94.604  1.00 17.30           C  
ATOM   1416  CG  GLU A 171     126.186  11.291  94.303  1.00 20.51           C  
ATOM   1417  CD  GLU A 171     126.600  11.305  92.840  1.00 25.25           C  
ATOM   1418  OE1 GLU A 171     125.817  10.870  91.950  1.00 25.86           O  
ATOM   1419  OE2 GLU A 171     127.735  11.772  92.596  1.00 29.51           O  
ATOM   1420  N   ASN A 172     123.174  12.287  96.302  1.00 14.92           N  
ATOM   1421  CA  ASN A 172     122.948  13.728  96.426  1.00 14.43           C  
ATOM   1422  C   ASN A 172     122.159  14.227  97.624  1.00 14.35           C  
ATOM   1423  O   ASN A 172     122.182  15.414  97.906  1.00 14.65           O  
ATOM   1424  CB  ASN A 172     122.325  14.277  95.125  1.00 13.94           C  
ATOM   1425  CG  ASN A 172     123.277  14.180  93.965  1.00 15.46           C  
ATOM   1426  OD1 ASN A 172     124.478  14.452  94.115  1.00 15.89           O  
ATOM   1427  ND2 ASN A 172     122.763  13.797  92.798  1.00 13.52           N  
ATOM   1428  N   LEU A 173     121.435  13.342  98.294  1.00 14.83           N  
ATOM   1429  CA  LEU A 173     120.656  13.759  99.463  1.00 15.37           C  
ATOM   1430  C   LEU A 173     121.613  14.276 100.537  1.00 16.67           C  
ATOM   1431  O   LEU A 173     122.571  13.578 100.910  1.00 17.17           O  
ATOM   1432  CB  LEU A 173     119.812  12.605  99.999  1.00 15.00           C  
ATOM   1433  CG  LEU A 173     118.936  12.938 101.219  1.00 15.95           C  
ATOM   1434  CD1 LEU A 173     117.851  13.922 100.821  1.00 15.54           C  
ATOM   1435  CD2 LEU A 173     118.311  11.656 101.788  1.00 17.80           C  
ATOM   1436  N   GLY A 174     121.354  15.488 101.024  1.00 16.79           N  
ATOM   1437  CA  GLY A 174     122.189  16.108 102.041  1.00 17.72           C  
ATOM   1438  C   GLY A 174     123.414  16.855 101.528  1.00 18.28           C  
ATOM   1439  O   GLY A 174     124.099  17.502 102.329  1.00 19.50           O  
ATOM   1440  N   SER A 175     123.709  16.770 100.225  1.00 17.82           N  
ATOM   1441  CA  SER A 175     124.842  17.491  99.634  1.00 17.29           C  
ATOM   1442  C   SER A 175     124.406  18.400  98.498  1.00 16.93           C  
ATOM   1443  O   SER A 175     124.839  19.555  98.422  1.00 17.88           O  
ATOM   1444  CB  SER A 175     125.954  16.549  99.141  1.00 17.96           C  
ATOM   1445  OG  SER A 175     125.451  15.536  98.289  1.00 18.51           O  
ATOM   1446  N   ARG A 176     123.559  17.883  97.609  1.00 14.96           N  
ATOM   1447  CA  ARG A 176     123.018  18.733  96.551  1.00 14.04           C  
ATOM   1448  C   ARG A 176     121.500  18.896  96.593  1.00 13.81           C  
ATOM   1449  O   ARG A 176     120.952  19.684  95.825  1.00 14.06           O  
ATOM   1450  CB  ARG A 176     123.429  18.231  95.170  1.00 13.82           C  
ATOM   1451  CG  ARG A 176     124.891  18.459  94.868  1.00 14.21           C  
ATOM   1452  CD  ARG A 176     125.272  17.953  93.495  1.00 14.77           C  
ATOM   1453  NE  ARG A 176     126.683  18.215  93.191  1.00 15.47           N  
ATOM   1454  CZ  ARG A 176     127.124  19.329  92.614  1.00 16.99           C  
ATOM   1455  NH1 ARG A 176     126.277  20.307  92.286  1.00 12.83           N  
ATOM   1456  NH2 ARG A 176     128.432  19.480  92.381  1.00 16.37           N  
ATOM   1457  N   ILE A 177     120.824  18.156  97.462  1.00 13.17           N  
ATOM   1458  CA  ILE A 177     119.394  18.448  97.699  1.00 12.47           C  
ATOM   1459  C   ILE A 177     119.014  18.057  99.114  1.00 12.54           C  
ATOM   1460  O   ILE A 177     119.414  17.010  99.596  1.00 12.63           O  
ATOM   1461  CB  ILE A 177     118.473  17.747  96.643  1.00 12.33           C  
ATOM   1462  CG1 ILE A 177     117.019  18.206  96.824  1.00 10.98           C  
ATOM   1463  CG2 ILE A 177     118.619  16.197  96.683  1.00 12.95           C  
ATOM   1464  CD1 ILE A 177     116.077  17.776  95.654  1.00 12.90           C  
ATOM   1465  N   SER A 178     118.245  18.911  99.790  1.00 11.84           N  
ATOM   1466  CA  SER A 178     117.845  18.612 101.159  1.00 11.76           C  
ATOM   1467  C   SER A 178     116.655  17.666 101.200  1.00 11.67           C  
ATOM   1468  O   SER A 178     115.898  17.546 100.229  1.00 11.33           O  
ATOM   1469  CB  SER A 178     117.491  19.908 101.891  1.00 11.90           C  
ATOM   1470  OG  SER A 178     116.356  20.501 101.275  1.00 11.43           O  
ATOM   1471  N   GLU A 179     116.474  17.010 102.343  1.00 11.20           N  
ATOM   1472  CA  GLU A 179     115.294  16.174 102.550  1.00 12.50           C  
ATOM   1473  C   GLU A 179     114.019  17.010 102.354  1.00 11.60           C  
ATOM   1474  O   GLU A 179     113.024  16.533 101.783  1.00 10.24           O  
ATOM   1475  CB AGLU A 179     115.272  15.550 103.956  0.50 12.80           C  
ATOM   1476  CG AGLU A 179     116.427  14.609 104.262  0.50 16.39           C  
ATOM   1477  CD AGLU A 179     116.067  13.455 105.190  0.50 20.84           C  
ATOM   1478  OE1AGLU A 179     115.163  13.600 106.044  0.50 22.13           O  
ATOM   1479  OE2AGLU A 179     116.700  12.385 105.065  0.50 22.28           O  
ATOM   1480  CB BGLU A 179     115.347  15.609 103.965  0.50 12.69           C  
ATOM   1481  CG BGLU A 179     114.183  14.721 104.330  0.50 15.58           C  
ATOM   1482  CD BGLU A 179     114.199  14.307 105.795  0.50 19.70           C  
ATOM   1483  OE1BGLU A 179     115.189  14.608 106.513  0.50 21.03           O  
ATOM   1484  OE2BGLU A 179     113.210  13.671 106.222  0.50 23.00           O  
ATOM   1485  N   GLN A 180     114.069  18.259 102.809  1.00 10.95           N  
ATOM   1486  CA  GLN A 180     112.910  19.147 102.717  1.00 10.96           C  
ATOM   1487  C   GLN A 180     112.561  19.517 101.276  1.00 10.41           C  
ATOM   1488  O   GLN A 180     111.375  19.579 100.923  1.00 11.16           O  
ATOM   1489  CB  GLN A 180     113.126  20.408 103.543  1.00 10.64           C  
ATOM   1490  CG  GLN A 180     113.177  20.108 105.069  1.00 12.02           C  
ATOM   1491  CD  GLN A 180     114.533  19.582 105.546  1.00 15.60           C  
ATOM   1492  OE1 GLN A 180     115.553  19.715 104.864  1.00 13.78           O  
ATOM   1493  NE2 GLN A 180     114.536  18.979 106.741  1.00 18.92           N  
ATOM   1494  N   ALA A 181     113.577  19.752 100.450  1.00 10.68           N  
ATOM   1495  CA  ALA A 181     113.324  20.013  99.037  1.00 10.13           C  
ATOM   1496  C   ALA A 181     112.727  18.769  98.348  1.00 11.06           C  
ATOM   1497  O   ALA A 181     111.835  18.898  97.497  1.00 10.68           O  
ATOM   1498  CB  ALA A 181     114.602  20.489  98.321  1.00 10.73           C  
ATOM   1499  N   VAL A 182     113.195  17.575  98.722  1.00 10.29           N  
ATOM   1500  CA  VAL A 182     112.609  16.352  98.183  1.00 11.34           C  
ATOM   1501  C   VAL A 182     111.135  16.268  98.571  1.00 11.62           C  
ATOM   1502  O   VAL A 182     110.287  15.935  97.741  1.00 10.98           O  
ATOM   1503  CB  VAL A 182     113.390  15.094  98.652  1.00 11.55           C  
ATOM   1504  CG1 VAL A 182     112.679  13.807  98.182  1.00 12.98           C  
ATOM   1505  CG2 VAL A 182     114.799  15.141  98.074  1.00 11.83           C  
ATOM   1506  N   THR A 183     110.835  16.577  99.831  1.00 11.01           N  
ATOM   1507  CA  THR A 183     109.446  16.569 100.277  1.00 11.12           C  
ATOM   1508  C   THR A 183     108.604  17.582  99.488  1.00 10.63           C  
ATOM   1509  O   THR A 183     107.471  17.271  99.089  1.00 10.56           O  
ATOM   1510  CB  THR A 183     109.369  16.841 101.778  1.00 10.89           C  
ATOM   1511  OG1 THR A 183     110.009  15.751 102.465  1.00 12.52           O  
ATOM   1512  CG2 THR A 183     107.887  16.792 102.262  1.00 11.96           C  
ATOM   1513  N   GLY A 184     109.160  18.759  99.218  1.00 10.33           N  
ATOM   1514  CA  GLY A 184     108.466  19.742  98.392  1.00 10.81           C  
ATOM   1515  C   GLY A 184     108.145  19.195  96.996  1.00 10.76           C  
ATOM   1516  O   GLY A 184     107.049  19.435  96.459  1.00 10.83           O  
ATOM   1517  N   SER A 185     109.088  18.458  96.405  1.00 10.87           N  
ATOM   1518  CA  SER A 185     108.838  17.816  95.111  1.00 10.53           C  
ATOM   1519  C   SER A 185     107.681  16.816  95.198  1.00 10.45           C  
ATOM   1520  O   SER A 185     106.875  16.708  94.261  1.00 10.21           O  
ATOM   1521  CB  SER A 185     110.092  17.089  94.593  1.00 11.43           C  
ATOM   1522  OG  SER A 185     111.037  18.033  94.097  1.00 13.19           O  
ATOM   1523  N   TRP A 186     107.607  16.088  96.305  1.00 10.04           N  
ATOM   1524  CA  TRP A 186     106.566  15.078  96.464  1.00 10.17           C  
ATOM   1525  C   TRP A 186     105.200  15.745  96.679  1.00 10.93           C  
ATOM   1526  O   TRP A 186     104.185  15.318  96.095  1.00 10.25           O  
ATOM   1527  CB  TRP A 186     106.912  14.165  97.654  1.00 11.38           C  
ATOM   1528  CG  TRP A 186     106.013  12.963  97.775  1.00 10.74           C  
ATOM   1529  CD1 TRP A 186     106.175  11.739  97.173  1.00 11.67           C  
ATOM   1530  CD2 TRP A 186     104.829  12.872  98.563  1.00 10.87           C  
ATOM   1531  NE1 TRP A 186     105.165  10.885  97.554  1.00 10.45           N  
ATOM   1532  CE2 TRP A 186     104.315  11.559  98.401  1.00 11.58           C  
ATOM   1533  CE3 TRP A 186     104.143  13.770  99.393  1.00 10.97           C  
ATOM   1534  CZ2 TRP A 186     103.154  11.122  99.047  1.00 11.93           C  
ATOM   1535  CZ3 TRP A 186     102.972  13.328 100.054  1.00 12.72           C  
ATOM   1536  CH2 TRP A 186     102.491  12.031  99.862  1.00 10.60           C  
ATOM   1537  N   ASN A 187     105.165  16.797  97.497  1.00 10.63           N  
ATOM   1538  CA  ASN A 187     103.897  17.496  97.722  1.00 11.46           C  
ATOM   1539  C   ASN A 187     103.336  18.042  96.409  1.00 11.50           C  
ATOM   1540  O   ASN A 187     102.113  17.964  96.174  1.00 12.22           O  
ATOM   1541  CB  ASN A 187     104.062  18.633  98.752  1.00 11.75           C  
ATOM   1542  CG  ASN A 187     104.108  18.124 100.186  1.00 13.81           C  
ATOM   1543  OD1 ASN A 187     104.301  16.936 100.441  1.00 14.09           O  
ATOM   1544  ND2 ASN A 187     103.945  19.042 101.136  1.00 13.43           N  
ATOM   1545  N   VAL A 188     104.195  18.603  95.556  1.00 10.32           N  
ATOM   1546  CA  VAL A 188     103.727  19.092  94.252  1.00 10.36           C  
ATOM   1547  C   VAL A 188     103.234  17.925  93.374  1.00 10.51           C  
ATOM   1548  O   VAL A 188     102.172  18.024  92.722  1.00  9.66           O  
ATOM   1549  CB  VAL A 188     104.815  19.926  93.526  1.00 10.46           C  
ATOM   1550  CG1 VAL A 188     104.457  20.166  92.049  1.00 10.06           C  
ATOM   1551  CG2 VAL A 188     104.980  21.281  94.248  1.00 11.24           C  
ATOM   1552  N   ALA A 189     103.999  16.835  93.373  1.00  9.68           N  
ATOM   1553  CA  ALA A 189     103.646  15.675  92.547  1.00 10.01           C  
ATOM   1554  C   ALA A 189     102.254  15.149  92.880  1.00  9.51           C  
ATOM   1555  O   ALA A 189     101.469  14.863  91.964  1.00  9.98           O  
ATOM   1556  CB  ALA A 189     104.683  14.539  92.698  1.00  9.84           C  
ATOM   1557  N   ILE A 190     101.931  14.999  94.166  1.00  9.52           N  
ATOM   1558  CA  ILE A 190     100.658  14.334  94.481  1.00  9.46           C  
ATOM   1559  C   ILE A 190      99.449  15.221  94.203  1.00  9.82           C  
ATOM   1560  O   ILE A 190      98.314  14.743  94.201  1.00 10.24           O  
ATOM   1561  CB  ILE A 190     100.603  13.753  95.922  1.00  9.69           C  
ATOM   1562  CG1 ILE A 190     100.615  14.863  96.987  1.00 10.04           C  
ATOM   1563  CG2 ILE A 190     101.749  12.761  96.143  1.00 10.54           C  
ATOM   1564  CD1 ILE A 190      99.949  14.394  98.312  1.00 11.65           C  
ATOM   1565  N   GLY A 191      99.699  16.507  93.955  1.00  9.91           N  
ATOM   1566  CA  GLY A 191      98.625  17.411  93.561  1.00 10.04           C  
ATOM   1567  C   GLY A 191      98.193  17.261  92.113  1.00 10.40           C  
ATOM   1568  O   GLY A 191      97.121  17.757  91.720  1.00 11.14           O  
ATOM   1569  N   SER A 192      99.000  16.571  91.308  1.00  9.85           N  
ATOM   1570  CA  SER A 192      98.640  16.350  89.909  1.00  9.91           C  
ATOM   1571  C   SER A 192      97.400  15.431  89.795  1.00  9.56           C  
ATOM   1572  O   SER A 192      97.006  14.736  90.759  1.00  9.55           O  
ATOM   1573  CB  SER A 192      99.846  15.793  89.109  1.00  9.55           C  
ATOM   1574  OG  SER A 192     100.281  14.521  89.605  1.00 10.60           O  
ATOM   1575  N   ALA A 193      96.752  15.455  88.635  1.00  8.91           N  
ATOM   1576  CA  ALA A 193      95.577  14.598  88.416  1.00  9.25           C  
ATOM   1577  C   ALA A 193      96.007  13.146  88.639  1.00  9.09           C  
ATOM   1578  O   ALA A 193      97.070  12.731  88.162  1.00  9.57           O  
ATOM   1579  CB  ALA A 193      95.069  14.766  86.975  1.00  9.01           C  
ATOM   1580  N   PRO A 194      95.241  12.360  89.384  1.00  9.04           N  
ATOM   1581  CA  PRO A 194      95.615  10.952  89.563  1.00  9.12           C  
ATOM   1582  C   PRO A 194      95.989  10.252  88.242  1.00  9.85           C  
ATOM   1583  O   PRO A 194      97.021   9.574  88.182  1.00 10.09           O  
ATOM   1584  CB  PRO A 194      94.372  10.335  90.207  1.00  9.39           C  
ATOM   1585  CG  PRO A 194      93.814  11.499  91.055  1.00  9.14           C  
ATOM   1586  CD  PRO A 194      94.050  12.744  90.181  1.00  9.01           C  
ATOM   1587  N   VAL A 195      95.183  10.443  87.202  1.00  9.53           N  
ATOM   1588  CA  VAL A 195      95.429   9.770  85.929  1.00  9.86           C  
ATOM   1589  C   VAL A 195      96.743  10.247  85.294  1.00  9.91           C  
ATOM   1590  O   VAL A 195      97.399   9.467  84.602  1.00 10.57           O  
ATOM   1591  CB  VAL A 195      94.237   9.962  84.951  1.00 10.69           C  
ATOM   1592  CG1 VAL A 195      94.059  11.453  84.571  1.00 10.85           C  
ATOM   1593  CG2 VAL A 195      94.408   9.074  83.694  1.00 12.60           C  
ATOM   1594  N   ALA A 196      97.136  11.501  85.549  1.00 10.39           N  
ATOM   1595  CA  ALA A 196      98.355  12.051  84.930  1.00 10.33           C  
ATOM   1596  C   ALA A 196      99.628  11.335  85.390  1.00 10.49           C  
ATOM   1597  O   ALA A 196     100.655  11.408  84.696  1.00 10.57           O  
ATOM   1598  CB  ALA A 196      98.471  13.559  85.200  1.00 10.52           C  
ATOM   1599  N   ALA A 197      99.578  10.657  86.546  1.00 10.27           N  
ATOM   1600  CA  ALA A 197     100.764   9.939  87.028  1.00 10.24           C  
ATOM   1601  C   ALA A 197     101.237   8.914  85.995  1.00 10.19           C  
ATOM   1602  O   ALA A 197     102.442   8.710  85.852  1.00 10.50           O  
ATOM   1603  CB  ALA A 197     100.501   9.252  88.383  1.00 10.09           C  
ATOM   1604  N   TYR A 198     100.295   8.255  85.309  1.00  9.75           N  
ATOM   1605  CA  TYR A 198     100.659   7.211  84.341  1.00 10.63           C  
ATOM   1606  C   TYR A 198     100.249   7.529  82.904  1.00 10.97           C  
ATOM   1607  O   TYR A 198     100.827   6.969  81.968  1.00 10.69           O  
ATOM   1608  CB  TYR A 198     100.107   5.839  84.769  1.00 11.13           C  
ATOM   1609  CG  TYR A 198      98.595   5.833  84.911  1.00 11.79           C  
ATOM   1610  CD1 TYR A 198      97.782   5.465  83.841  1.00 12.81           C  
ATOM   1611  CD2 TYR A 198      97.986   6.210  86.119  1.00 11.37           C  
ATOM   1612  CE1 TYR A 198      96.388   5.462  83.959  1.00 14.60           C  
ATOM   1613  CE2 TYR A 198      96.573   6.200  86.251  1.00 12.90           C  
ATOM   1614  CZ  TYR A 198      95.796   5.827  85.166  1.00 14.12           C  
ATOM   1615  OH  TYR A 198      94.417   5.816  85.262  1.00 14.98           O  
ATOM   1616  N   ALA A 199      99.290   8.440  82.716  1.00 10.87           N  
ATOM   1617  CA  ALA A 199      98.801   8.713  81.350  1.00 11.24           C  
ATOM   1618  C   ALA A 199      99.901   9.317  80.485  1.00 10.93           C  
ATOM   1619  O   ALA A 199      99.838   9.226  79.257  1.00 11.34           O  
ATOM   1620  CB  ALA A 199      97.568   9.636  81.372  1.00 11.55           C  
ATOM   1621  N   VAL A 200     100.900   9.943  81.115  1.00 10.67           N  
ATOM   1622  CA  VAL A 200     101.991  10.561  80.356  1.00 10.16           C  
ATOM   1623  C   VAL A 200     103.014   9.556  79.828  1.00 10.49           C  
ATOM   1624  O   VAL A 200     103.826   9.919  78.989  1.00 10.19           O  
ATOM   1625  CB  VAL A 200     102.734  11.636  81.178  1.00 10.28           C  
ATOM   1626  CG1 VAL A 200     101.772  12.823  81.501  1.00 10.60           C  
ATOM   1627  CG2 VAL A 200     103.325  11.011  82.462  1.00 11.37           C  
ATOM   1628  N   VAL A 201     102.992   8.315  80.320  1.00 10.71           N  
ATOM   1629  CA  VAL A 201     104.028   7.352  79.911  1.00 11.64           C  
ATOM   1630  C   VAL A 201     104.089   7.159  78.383  1.00 11.28           C  
ATOM   1631  O   VAL A 201     105.180   7.260  77.791  1.00 10.36           O  
ATOM   1632  CB  VAL A 201     103.938   6.007  80.685  1.00 11.25           C  
ATOM   1633  CG1 VAL A 201     104.994   4.987  80.128  1.00 11.64           C  
ATOM   1634  CG2 VAL A 201     104.199   6.264  82.170  1.00 12.26           C  
ATOM   1635  N   PRO A 202     102.961   6.887  77.720  1.00 12.26           N  
ATOM   1636  CA  PRO A 202     103.008   6.783  76.253  1.00 12.67           C  
ATOM   1637  C   PRO A 202     103.486   8.067  75.560  1.00 12.95           C  
ATOM   1638  O   PRO A 202     104.139   7.986  74.503  1.00 12.45           O  
ATOM   1639  CB  PRO A 202     101.562   6.426  75.839  1.00 13.08           C  
ATOM   1640  CG  PRO A 202     100.724   6.534  77.073  1.00 15.50           C  
ATOM   1641  CD  PRO A 202     101.625   6.559  78.264  1.00 12.07           C  
ATOM   1642  N   ALA A 203     103.192   9.233  76.138  1.00 11.64           N  
ATOM   1643  CA  ALA A 203     103.676  10.488  75.563  1.00 11.19           C  
ATOM   1644  C   ALA A 203     105.207  10.572  75.609  1.00 11.41           C  
ATOM   1645  O   ALA A 203     105.827  10.998  74.626  1.00 11.17           O  
ATOM   1646  CB  ALA A 203     103.035  11.716  76.275  1.00 11.17           C  
ATOM   1647  N   TRP A 204     105.807  10.161  76.733  1.00 10.90           N  
ATOM   1648  CA  TRP A 204     107.267  10.211  76.897  1.00 11.81           C  
ATOM   1649  C   TRP A 204     107.973   9.460  75.779  1.00 11.77           C  
ATOM   1650  O   TRP A 204     109.059   9.863  75.355  1.00 12.35           O  
ATOM   1651  CB  TRP A 204     107.719   9.518  78.179  1.00 12.53           C  
ATOM   1652  CG  TRP A 204     107.232  10.074  79.459  1.00 16.04           C  
ATOM   1653  CD1 TRP A 204     106.650  11.281  79.683  1.00 17.24           C  
ATOM   1654  CD2 TRP A 204     107.288   9.409  80.726  1.00 19.61           C  
ATOM   1655  NE1 TRP A 204     106.344  11.419  81.019  1.00 17.81           N  
ATOM   1656  CE2 TRP A 204     106.720  10.278  81.684  1.00 20.08           C  
ATOM   1657  CE3 TRP A 204     107.770   8.156  81.155  1.00 22.13           C  
ATOM   1658  CZ2 TRP A 204     106.608   9.938  83.042  1.00 19.31           C  
ATOM   1659  CZ3 TRP A 204     107.666   7.822  82.511  1.00 21.23           C  
ATOM   1660  CH2 TRP A 204     107.075   8.710  83.433  1.00 20.75           C  
ATOM   1661  N   ILE A 205     107.362   8.358  75.344  1.00 11.52           N  
ATOM   1662  CA  ILE A 205     108.024   7.457  74.389  1.00 11.35           C  
ATOM   1663  C   ILE A 205     107.554   7.647  72.963  1.00 11.37           C  
ATOM   1664  O   ILE A 205     107.770   6.764  72.107  1.00 12.15           O  
ATOM   1665  CB  ILE A 205     107.953   5.984  74.827  1.00 11.20           C  
ATOM   1666  CG1 ILE A 205     106.507   5.477  74.948  1.00 12.73           C  
ATOM   1667  CG2 ILE A 205     108.724   5.797  76.154  1.00 11.58           C  
ATOM   1668  CD1 ILE A 205     106.442   3.959  75.308  1.00 13.05           C  
ATOM   1669  N   GLU A 206     106.940   8.795  72.684  1.00 10.88           N  
ATOM   1670  CA  GLU A 206     106.601   9.109  71.289  1.00 11.01           C  
ATOM   1671  C   GLU A 206     107.871   9.244  70.449  1.00 11.37           C  
ATOM   1672  O   GLU A 206     108.952   9.573  70.942  1.00 11.55           O  
ATOM   1673  CB  GLU A 206     105.789  10.401  71.173  1.00 11.07           C  
ATOM   1674  CG  GLU A 206     104.350  10.231  71.651  1.00 11.27           C  
ATOM   1675  CD  GLU A 206     103.536  11.496  71.458  1.00 13.34           C  
ATOM   1676  OE1 GLU A 206     103.860  12.276  70.536  1.00 13.56           O  
ATOM   1677  OE2 GLU A 206     102.573  11.696  72.229  1.00 13.18           O  
ATOM   1678  N   ASP A 207     107.714   8.998  69.156  1.00 11.80           N  
ATOM   1679  CA  ASP A 207     108.821   9.197  68.227  1.00 12.12           C  
ATOM   1680  C   ASP A 207     108.947  10.680  67.896  1.00 11.61           C  
ATOM   1681  O   ASP A 207     108.026  11.273  67.293  1.00 13.38           O  
ATOM   1682  CB  ASP A 207     108.487   8.380  66.980  1.00 12.40           C  
ATOM   1683  CG  ASP A 207     109.564   8.415  65.926  1.00 15.56           C  
ATOM   1684  OD1 ASP A 207     110.641   9.011  66.148  1.00 13.80           O  
ATOM   1685  OD2 ASP A 207     109.382   7.804  64.844  1.00 16.49           O  
ATOM   1686  N   PHE A 208     110.078  11.285  68.268  1.00 10.68           N  
ATOM   1687  CA  PHE A 208     110.322  12.697  67.970  1.00 10.71           C  
ATOM   1688  C   PHE A 208     111.302  12.871  66.814  1.00 10.44           C  
ATOM   1689  O   PHE A 208     111.774  13.972  66.577  1.00 10.68           O  
ATOM   1690  CB  PHE A 208     110.888  13.423  69.199  1.00 10.62           C  
ATOM   1691  CG  PHE A 208     109.932  13.484  70.358  1.00 11.82           C  
ATOM   1692  CD1 PHE A 208     108.918  14.444  70.391  1.00 12.06           C  
ATOM   1693  CD2 PHE A 208     110.068  12.584  71.426  1.00 12.06           C  
ATOM   1694  CE1 PHE A 208     108.012  14.499  71.497  1.00 12.46           C  
ATOM   1695  CE2 PHE A 208     109.181  12.629  72.516  1.00 12.75           C  
ATOM   1696  CZ  PHE A 208     108.166  13.580  72.548  1.00 12.80           C  
ATOM   1697  N   ARG A 209     111.628  11.794  66.099  1.00 10.77           N  
ATOM   1698  CA  ARG A 209     112.711  11.925  65.116  1.00 11.21           C  
ATOM   1699  C   ARG A 209     112.340  12.879  63.985  1.00 11.44           C  
ATOM   1700  O   ARG A 209     113.202  13.642  63.513  1.00 11.46           O  
ATOM   1701  CB  ARG A 209     113.102  10.562  64.546  1.00 10.91           C  
ATOM   1702  CG  ARG A 209     113.871   9.698  65.562  1.00 12.90           C  
ATOM   1703  CD  ARG A 209     114.066   8.248  65.099  1.00 12.33           C  
ATOM   1704  NE  ARG A 209     112.792   7.579  64.877  1.00 13.52           N  
ATOM   1705  CZ  ARG A 209     112.677   6.329  64.432  1.00 17.78           C  
ATOM   1706  NH1 ARG A 209     113.767   5.626  64.131  1.00 17.74           N  
ATOM   1707  NH2 ARG A 209     111.480   5.793  64.261  1.00 18.15           N  
ATOM   1708  N   SER A 210     111.086  12.828  63.530  1.00 12.04           N  
ATOM   1709  CA  SER A 210     110.686  13.808  62.504  1.00 12.39           C  
ATOM   1710  C   SER A 210     110.598  15.221  63.076  1.00 12.40           C  
ATOM   1711  O   SER A 210     110.920  16.194  62.387  1.00 11.70           O  
ATOM   1712  CB ASER A 210     109.412  13.391  61.739  0.50 12.66           C  
ATOM   1713  OG ASER A 210     108.289  13.210  62.586  0.50 14.00           O  
ATOM   1714  CB BSER A 210     109.361  13.422  61.849  0.50 12.45           C  
ATOM   1715  OG BSER A 210     109.502  12.226  61.118  0.50 11.12           O  
ATOM   1716  N   ASP A 211     110.244  15.347  64.356  1.00 11.76           N  
ATOM   1717  CA  ASP A 211     110.243  16.672  64.973  1.00 12.77           C  
ATOM   1718  C   ASP A 211     111.655  17.231  65.079  1.00 12.65           C  
ATOM   1719  O   ASP A 211     111.872  18.440  64.918  1.00 13.53           O  
ATOM   1720  CB  ASP A 211     109.600  16.647  66.369  1.00 12.51           C  
ATOM   1721  CG  ASP A 211     108.211  16.041  66.380  1.00 15.87           C  
ATOM   1722  OD1 ASP A 211     107.429  16.154  65.385  1.00 15.80           O  
ATOM   1723  OD2 ASP A 211     107.805  15.442  67.385  1.00 17.17           O  
ATOM   1724  N   VAL A 212     112.619  16.354  65.347  1.00 11.98           N  
ATOM   1725  CA  VAL A 212     114.014  16.769  65.408  1.00 11.39           C  
ATOM   1726  C   VAL A 212     114.458  17.337  64.043  1.00 11.18           C  
ATOM   1727  O   VAL A 212     115.189  18.331  63.990  1.00 10.69           O  
ATOM   1728  CB  VAL A 212     114.907  15.614  65.863  1.00 12.26           C  
ATOM   1729  CG1 VAL A 212     116.399  15.926  65.605  1.00 12.23           C  
ATOM   1730  CG2 VAL A 212     114.664  15.351  67.378  1.00 12.46           C  
ATOM   1731  N   GLU A 213     113.976  16.728  62.956  1.00 10.89           N  
ATOM   1732  CA  GLU A 213     114.245  17.296  61.610  1.00 11.81           C  
ATOM   1733  C   GLU A 213     113.712  18.715  61.463  1.00 12.18           C  
ATOM   1734  O   GLU A 213     114.395  19.595  60.901  1.00 12.38           O  
ATOM   1735  CB  GLU A 213     113.657  16.418  60.498  1.00 11.32           C  
ATOM   1736  CG  GLU A 213     114.270  15.021  60.426  1.00 11.93           C  
ATOM   1737  CD  GLU A 213     115.726  15.023  59.994  1.00 16.13           C  
ATOM   1738  OE1 GLU A 213     116.144  15.918  59.223  1.00 16.85           O  
ATOM   1739  OE2 GLU A 213     116.461  14.129  60.460  1.00 20.40           O  
ATOM   1740  N   ALA A 214     112.504  18.957  61.965  1.00 12.11           N  
ATOM   1741  CA  ALA A 214     111.937  20.307  61.926  1.00 12.10           C  
ATOM   1742  C   ALA A 214     112.771  21.291  62.726  1.00 12.45           C  
ATOM   1743  O   ALA A 214     113.020  22.410  62.283  1.00 12.49           O  
ATOM   1744  CB  ALA A 214     110.489  20.305  62.428  1.00 11.90           C  
ATOM   1745  N   VAL A 215     113.183  20.880  63.926  1.00 12.71           N  
ATOM   1746  CA  VAL A 215     114.018  21.731  64.774  1.00 12.90           C  
ATOM   1747  C   VAL A 215     115.338  22.081  64.081  1.00 13.67           C  
ATOM   1748  O   VAL A 215     115.741  23.259  64.028  1.00 14.68           O  
ATOM   1749  CB  VAL A 215     114.262  21.047  66.156  1.00 12.64           C  
ATOM   1750  CG1 VAL A 215     115.367  21.764  66.961  1.00 13.21           C  
ATOM   1751  CG2 VAL A 215     112.957  21.034  66.952  1.00 12.77           C  
ATOM   1752  N   ARG A 216     115.994  21.075  63.529  1.00 14.16           N  
ATOM   1753  CA  ARG A 216     117.282  21.313  62.896  1.00 14.45           C  
ATOM   1754  C   ARG A 216     117.129  22.251  61.692  1.00 14.01           C  
ATOM   1755  O   ARG A 216     117.916  23.206  61.528  1.00 13.40           O  
ATOM   1756  CB  ARG A 216     117.925  20.006  62.497  1.00 14.98           C  
ATOM   1757  CG  ARG A 216     119.337  20.179  61.937  1.00 15.60           C  
ATOM   1758  CD  ARG A 216     119.915  18.869  61.529  1.00 18.97           C  
ATOM   1759  NE  ARG A 216     121.296  19.023  61.102  1.00 22.87           N  
ATOM   1760  CZ  ARG A 216     121.916  18.153  60.317  1.00 23.94           C  
ATOM   1761  NH1 ARG A 216     121.275  17.063  59.898  1.00 21.70           N  
ATOM   1762  NH2 ARG A 216     123.180  18.374  59.963  1.00 24.42           N  
ATOM   1763  N   ALA A 217     116.088  22.010  60.893  1.00 14.18           N  
ATOM   1764  CA  ALA A 217     115.852  22.802  59.681  1.00 14.57           C  
ATOM   1765  C   ALA A 217     115.454  24.248  59.980  1.00 15.48           C  
ATOM   1766  O   ALA A 217     115.637  25.128  59.134  1.00 15.88           O  
ATOM   1767  CB  ALA A 217     114.821  22.122  58.778  1.00 14.33           C  
ATOM   1768  N   ALA A 218     114.942  24.514  61.187  1.00 14.98           N  
ATOM   1769  CA  ALA A 218     114.610  25.883  61.583  1.00 15.59           C  
ATOM   1770  C   ALA A 218     115.830  26.805  61.602  1.00 15.58           C  
ATOM   1771  O   ALA A 218     115.694  28.006  61.347  1.00 16.33           O  
ATOM   1772  CB  ALA A 218     113.908  25.897  62.985  1.00 15.27           C  
ATOM   1773  N   GLY A 219     117.003  26.247  61.906  1.00 15.66           N  
ATOM   1774  CA  GLY A 219     118.254  27.001  61.927  1.00 16.88           C  
ATOM   1775  C   GLY A 219     118.292  28.116  62.970  1.00 17.22           C  
ATOM   1776  O   GLY A 219     118.982  29.121  62.784  1.00 17.87           O  
ATOM   1777  N   LYS A 220     117.541  27.947  64.068  1.00 16.89           N  
ATOM   1778  CA  LYS A 220     117.538  28.936  65.150  1.00 16.43           C  
ATOM   1779  C   LYS A 220     118.559  28.455  66.174  1.00 15.69           C  
ATOM   1780  O   LYS A 220     118.815  27.246  66.253  1.00 15.97           O  
ATOM   1781  CB  LYS A 220     116.152  29.040  65.800  1.00 16.33           C  
ATOM   1782  CG  LYS A 220     115.020  29.639  64.901  1.00 17.88           C  
ATOM   1783  CD  LYS A 220     115.077  31.161  64.876  1.00 18.85           C  
ATOM   1784  CE  LYS A 220     114.152  31.747  63.789  1.00 17.85           C  
ATOM   1785  NZ  LYS A 220     112.677  31.662  64.101  1.00 15.72           N  
ATOM   1786  N   PRO A 221     119.159  29.368  66.947  1.00 15.37           N  
ATOM   1787  CA  PRO A 221     120.140  28.960  67.963  1.00 14.63           C  
ATOM   1788  C   PRO A 221     119.499  27.932  68.893  1.00 14.25           C  
ATOM   1789  O   PRO A 221     118.377  28.147  69.352  1.00 13.77           O  
ATOM   1790  CB  PRO A 221     120.436  30.256  68.715  1.00 15.09           C  
ATOM   1791  CG  PRO A 221     120.186  31.359  67.644  1.00 14.94           C  
ATOM   1792  CD  PRO A 221     118.987  30.840  66.898  1.00 15.13           C  
ATOM   1793  N   THR A 222     120.221  26.848  69.131  1.00 13.99           N  
ATOM   1794  CA  THR A 222     119.714  25.693  69.867  1.00 13.45           C  
ATOM   1795  C   THR A 222     120.765  25.238  70.856  1.00 13.49           C  
ATOM   1796  O   THR A 222     121.964  25.197  70.539  1.00 13.94           O  
ATOM   1797  CB  THR A 222     119.399  24.561  68.852  1.00 13.69           C  
ATOM   1798  OG1 THR A 222     118.368  25.014  67.961  1.00 14.73           O  
ATOM   1799  CG2 THR A 222     118.753  23.358  69.545  1.00 14.35           C  
ATOM   1800  N   LEU A 223     120.307  24.868  72.056  1.00 12.89           N  
ATOM   1801  CA  LEU A 223     121.158  24.336  73.105  1.00 12.40           C  
ATOM   1802  C   LEU A 223     120.605  22.972  73.525  1.00 11.69           C  
ATOM   1803  O   LEU A 223     119.384  22.803  73.694  1.00 12.07           O  
ATOM   1804  CB  LEU A 223     121.134  25.280  74.322  1.00 12.29           C  
ATOM   1805  CG  LEU A 223     121.768  24.746  75.631  1.00 12.71           C  
ATOM   1806  CD1 LEU A 223     123.292  24.480  75.481  1.00 13.54           C  
ATOM   1807  CD2 LEU A 223     121.508  25.739  76.776  1.00 12.86           C  
ATOM   1808  N   ILE A 224     121.498  22.001  73.681  1.00 11.64           N  
ATOM   1809  CA  ILE A 224     121.125  20.699  74.222  1.00 11.33           C  
ATOM   1810  C   ILE A 224     122.031  20.458  75.427  1.00 11.98           C  
ATOM   1811  O   ILE A 224     123.253  20.535  75.309  1.00 11.91           O  
ATOM   1812  CB  ILE A 224     121.325  19.580  73.166  1.00 11.23           C  
ATOM   1813  CG1 ILE A 224     120.426  19.825  71.946  1.00 11.98           C  
ATOM   1814  CG2 ILE A 224     121.066  18.178  73.795  1.00 12.01           C  
ATOM   1815  CD1 ILE A 224     120.747  18.896  70.753  1.00 15.68           C  
ATOM   1816  N   LEU A 225     121.437  20.170  76.584  1.00 11.43           N  
ATOM   1817  CA  LEU A 225     122.204  20.040  77.830  1.00 11.16           C  
ATOM   1818  C   LEU A 225     121.691  18.826  78.596  1.00 11.39           C  
ATOM   1819  O   LEU A 225     120.486  18.598  78.658  1.00 11.74           O  
ATOM   1820  CB  LEU A 225     122.061  21.324  78.678  1.00 10.79           C  
ATOM   1821  CG  LEU A 225     122.754  21.367  80.055  1.00 11.72           C  
ATOM   1822  CD1 LEU A 225     123.144  22.817  80.417  1.00 12.26           C  
ATOM   1823  CD2 LEU A 225     121.884  20.738  81.191  1.00 12.12           C  
ATOM   1824  N   HIS A 226     122.594  18.036  79.175  1.00 11.54           N  
ATOM   1825  CA  HIS A 226     122.192  16.793  79.853  1.00 11.49           C  
ATOM   1826  C   HIS A 226     123.183  16.465  80.943  1.00 12.30           C  
ATOM   1827  O   HIS A 226     124.359  16.812  80.825  1.00 12.10           O  
ATOM   1828  CB  HIS A 226     122.177  15.621  78.842  1.00 11.36           C  
ATOM   1829  CG  HIS A 226     121.082  14.619  79.068  1.00 10.21           C  
ATOM   1830  ND1 HIS A 226     119.870  14.700  78.420  1.00  9.96           N  
ATOM   1831  CD2 HIS A 226     121.037  13.485  79.813  1.00 10.71           C  
ATOM   1832  CE1 HIS A 226     119.105  13.684  78.787  1.00  9.98           C  
ATOM   1833  NE2 HIS A 226     119.795  12.920  79.621  1.00 11.36           N  
ATOM   1834  N   GLY A 227     122.717  15.797  82.003  1.00 12.44           N  
ATOM   1835  CA  GLY A 227     123.610  15.322  83.053  1.00 12.05           C  
ATOM   1836  C   GLY A 227     124.207  13.977  82.682  1.00 12.97           C  
ATOM   1837  O   GLY A 227     123.518  13.106  82.136  1.00 13.07           O  
ATOM   1838  N   THR A 228     125.480  13.767  83.004  1.00 12.22           N  
ATOM   1839  CA  THR A 228     126.076  12.461  82.678  1.00 13.15           C  
ATOM   1840  C   THR A 228     125.635  11.311  83.576  1.00 13.56           C  
ATOM   1841  O   THR A 228     125.935  10.148  83.257  1.00 15.65           O  
ATOM   1842  CB  THR A 228     127.622  12.483  82.650  1.00 13.17           C  
ATOM   1843  OG1 THR A 228     128.125  12.730  83.975  1.00 13.66           O  
ATOM   1844  CG2 THR A 228     128.168  13.588  81.743  1.00 13.23           C  
ATOM   1845  N   LYS A 229     124.988  11.604  84.709  1.00 12.95           N  
ATOM   1846  CA  LYS A 229     124.506  10.552  85.594  1.00 12.79           C  
ATOM   1847  C   LYS A 229     122.982  10.592  85.645  1.00 12.32           C  
ATOM   1848  O   LYS A 229     122.374  10.282  86.659  1.00 12.75           O  
ATOM   1849  CB  LYS A 229     125.102  10.688  87.002  1.00 13.31           C  
ATOM   1850  CG  LYS A 229     126.621  10.459  87.014  1.00 15.37           C  
ATOM   1851  CD  LYS A 229     127.095  10.444  88.454  1.00 21.64           C  
ATOM   1852  CE  LYS A 229     128.574  10.105  88.559  1.00 27.33           C  
ATOM   1853  NZ  LYS A 229     128.953  10.028  90.020  1.00 29.11           N  
ATOM   1854  N   ASP A 230     122.378  10.946  84.515  1.00 12.33           N  
ATOM   1855  CA  ASP A 230     120.922  10.940  84.417  1.00 12.59           C  
ATOM   1856  C   ASP A 230     120.426   9.489  84.344  1.00 13.20           C  
ATOM   1857  O   ASP A 230     120.669   8.788  83.358  1.00 13.91           O  
ATOM   1858  CB  ASP A 230     120.504  11.716  83.171  1.00 12.52           C  
ATOM   1859  CG  ASP A 230     119.031  11.984  83.125  1.00 12.80           C  
ATOM   1860  OD1 ASP A 230     118.247  11.138  83.639  1.00 11.34           O  
ATOM   1861  OD2 ASP A 230     118.576  13.022  82.599  1.00 12.27           O  
ATOM   1862  N   ASN A 231     119.743   9.048  85.396  1.00 12.96           N  
ATOM   1863  CA  ASN A 231     119.221   7.685  85.468  1.00 14.25           C  
ATOM   1864  C   ASN A 231     117.747   7.563  85.096  1.00 15.03           C  
ATOM   1865  O   ASN A 231     117.154   6.469  85.188  1.00 15.96           O  
ATOM   1866  CB  ASN A 231     119.495   7.099  86.853  1.00 14.87           C  
ATOM   1867  CG  ASN A 231     120.974   6.837  87.058  1.00 18.17           C  
ATOM   1868  OD1 ASN A 231     121.625   6.246  86.188  1.00 22.16           O  
ATOM   1869  ND2 ASN A 231     121.526   7.309  88.168  1.00 17.70           N  
ATOM   1870  N   ILE A 232     117.172   8.674  84.644  1.00 13.31           N  
ATOM   1871  CA  ILE A 232     115.802   8.696  84.144  1.00 13.59           C  
ATOM   1872  C   ILE A 232     115.844   8.666  82.617  1.00 13.27           C  
ATOM   1873  O   ILE A 232     115.174   7.838  81.979  1.00 14.63           O  
ATOM   1874  CB  ILE A 232     115.059   9.976  84.645  1.00 13.55           C  
ATOM   1875  CG1 ILE A 232     114.966  10.011  86.181  1.00 14.35           C  
ATOM   1876  CG2 ILE A 232     113.646  10.098  84.008  1.00 14.08           C  
ATOM   1877  CD1 ILE A 232     114.283   8.768  86.835  1.00 14.77           C  
ATOM   1878  N   LEU A 233     116.641   9.567  82.038  1.00 12.52           N  
ATOM   1879  CA  LEU A 233     116.827   9.638  80.591  1.00 12.58           C  
ATOM   1880  C   LEU A 233     118.310   9.380  80.306  1.00 12.32           C  
ATOM   1881  O   LEU A 233     119.136  10.288  80.360  1.00 12.94           O  
ATOM   1882  CB  LEU A 233     116.402  11.023  80.068  1.00 12.59           C  
ATOM   1883  CG  LEU A 233     114.909  11.296  80.223  1.00 13.81           C  
ATOM   1884  CD1 LEU A 233     114.629  12.701  79.698  1.00 15.53           C  
ATOM   1885  CD2 LEU A 233     114.097  10.255  79.457  1.00 14.98           C  
ATOM   1886  N   PRO A 234     118.667   8.132  80.034  1.00 12.96           N  
ATOM   1887  CA  PRO A 234     120.088   7.780  79.877  1.00 13.06           C  
ATOM   1888  C   PRO A 234     120.710   8.625  78.772  1.00 12.78           C  
ATOM   1889  O   PRO A 234     120.148   8.764  77.684  1.00 12.86           O  
ATOM   1890  CB  PRO A 234     120.030   6.297  79.484  1.00 13.84           C  
ATOM   1891  CG  PRO A 234     118.774   5.824  80.170  1.00 14.49           C  
ATOM   1892  CD  PRO A 234     117.787   6.960  79.858  1.00 13.31           C  
ATOM   1893  N   ILE A 235     121.863   9.204  79.058  1.00 12.41           N  
ATOM   1894  CA  ILE A 235     122.470  10.162  78.144  1.00 12.17           C  
ATOM   1895  C   ILE A 235     122.768   9.575  76.752  1.00 12.17           C  
ATOM   1896  O   ILE A 235     122.648  10.270  75.751  1.00 11.99           O  
ATOM   1897  CB  ILE A 235     123.735  10.806  78.811  1.00 11.84           C  
ATOM   1898  CG1 ILE A 235     124.159  12.080  78.067  1.00 12.32           C  
ATOM   1899  CG2 ILE A 235     124.875   9.770  78.956  1.00 14.00           C  
ATOM   1900  CD1 ILE A 235     125.217  12.888  78.802  1.00 12.11           C  
ATOM   1901  N   ASP A 236     123.108   8.288  76.689  1.00 13.28           N  
ATOM   1902  CA  ASP A 236     123.383   7.667  75.382  1.00 13.80           C  
ATOM   1903  C   ASP A 236     122.116   7.397  74.585  1.00 14.58           C  
ATOM   1904  O   ASP A 236     122.168   7.305  73.358  1.00 15.63           O  
ATOM   1905  CB  ASP A 236     124.132   6.345  75.557  1.00 13.81           C  
ATOM   1906  CG  ASP A 236     125.492   6.548  76.165  1.00 13.68           C  
ATOM   1907  OD1 ASP A 236     126.357   7.155  75.500  1.00 15.82           O  
ATOM   1908  OD2 ASP A 236     125.748   6.170  77.324  1.00 15.19           O  
ATOM   1909  N   ALA A 237     120.989   7.256  75.277  1.00 14.51           N  
ATOM   1910  CA  ALA A 237     119.719   7.005  74.594  1.00 13.83           C  
ATOM   1911  C   ALA A 237     119.013   8.302  74.172  1.00 14.09           C  
ATOM   1912  O   ALA A 237     118.027   8.256  73.430  1.00 13.74           O  
ATOM   1913  CB  ALA A 237     118.805   6.190  75.477  1.00 14.66           C  
ATOM   1914  N   THR A 238     119.514   9.443  74.641  1.00 12.78           N  
ATOM   1915  CA  THR A 238     118.849  10.729  74.406  1.00 12.26           C  
ATOM   1916  C   THR A 238     119.817  11.790  73.890  1.00 12.33           C  
ATOM   1917  O   THR A 238     120.022  11.902  72.684  1.00 12.85           O  
ATOM   1918  CB  THR A 238     118.110  11.233  75.687  1.00 11.99           C  
ATOM   1919  OG1 THR A 238     119.013  11.255  76.818  1.00 11.64           O  
ATOM   1920  CG2 THR A 238     116.972  10.255  76.085  1.00 12.36           C  
ATOM   1921  N   ALA A 239     120.420  12.559  74.801  1.00 12.15           N  
ATOM   1922  CA  ALA A 239     121.204  13.725  74.416  1.00 11.76           C  
ATOM   1923  C   ALA A 239     122.295  13.420  73.389  1.00 12.41           C  
ATOM   1924  O   ALA A 239     122.489  14.195  72.465  1.00 11.88           O  
ATOM   1925  CB  ALA A 239     121.835  14.381  75.645  1.00 12.56           C  
ATOM   1926  N   ARG A 240     123.015  12.313  73.555  1.00 12.27           N  
ATOM   1927  CA  ARG A 240     124.129  12.067  72.622  1.00 12.27           C  
ATOM   1928  C   ARG A 240     123.604  11.785  71.205  1.00 12.80           C  
ATOM   1929  O   ARG A 240     124.235  12.167  70.202  1.00 14.36           O  
ATOM   1930  CB  ARG A 240     125.031  10.956  73.145  1.00 11.75           C  
ATOM   1931  CG  ARG A 240     125.924  11.485  74.271  1.00 12.87           C  
ATOM   1932  CD  ARG A 240     126.564  10.414  75.108  1.00 14.24           C  
ATOM   1933  NE  ARG A 240     127.356  10.999  76.193  1.00 14.78           N  
ATOM   1934  CZ  ARG A 240     128.008  10.290  77.107  1.00 16.25           C  
ATOM   1935  NH1 ARG A 240     127.975   8.952  77.089  1.00 16.32           N  
ATOM   1936  NH2 ARG A 240     128.704  10.915  78.046  1.00 16.93           N  
ATOM   1937  N   ARG A 241     122.437  11.159  71.118  1.00 12.39           N  
ATOM   1938  CA  ARG A 241     121.802  10.939  69.821  1.00 12.90           C  
ATOM   1939  C   ARG A 241     121.252  12.234  69.249  1.00 13.83           C  
ATOM   1940  O   ARG A 241     121.362  12.497  68.051  1.00 14.40           O  
ATOM   1941  CB  ARG A 241     120.671   9.911  69.932  1.00 13.10           C  
ATOM   1942  CG  ARG A 241     121.122   8.549  70.437  1.00 14.03           C  
ATOM   1943  CD  ARG A 241     119.977   7.631  70.794  1.00 17.89           C  
ATOM   1944  NE  ARG A 241     119.068   7.425  69.680  1.00 19.79           N  
ATOM   1945  CZ  ARG A 241     117.791   7.017  69.817  1.00 20.26           C  
ATOM   1946  NH1 ARG A 241     117.229   6.777  71.034  1.00 19.43           N  
ATOM   1947  NH2 ARG A 241     117.070   6.865  68.729  1.00 17.70           N  
ATOM   1948  N   PHE A 242     120.633  13.039  70.116  1.00 13.46           N  
ATOM   1949  CA  PHE A 242     120.075  14.335  69.739  1.00 13.76           C  
ATOM   1950  C   PHE A 242     121.195  15.242  69.170  1.00 14.21           C  
ATOM   1951  O   PHE A 242     121.004  15.867  68.124  1.00 14.70           O  
ATOM   1952  CB  PHE A 242     119.449  14.943  71.010  1.00 13.53           C  
ATOM   1953  CG  PHE A 242     118.462  16.072  70.778  1.00 12.31           C  
ATOM   1954  CD1 PHE A 242     118.086  16.493  69.504  1.00 13.04           C  
ATOM   1955  CD2 PHE A 242     117.903  16.708  71.891  1.00 11.34           C  
ATOM   1956  CE1 PHE A 242     117.164  17.551  69.326  1.00 12.86           C  
ATOM   1957  CE2 PHE A 242     116.977  17.753  71.739  1.00 11.60           C  
ATOM   1958  CZ  PHE A 242     116.606  18.186  70.458  1.00 12.64           C  
ATOM   1959  N   HIS A 243     122.349  15.250  69.848  1.00 14.90           N  
ATOM   1960  CA  HIS A 243     123.565  15.997  69.459  1.00 17.17           C  
ATOM   1961  C   HIS A 243     124.051  15.504  68.085  1.00 17.95           C  
ATOM   1962  O   HIS A 243     124.375  16.311  67.207  1.00 17.61           O  
ATOM   1963  CB  HIS A 243     124.625  15.775  70.569  1.00 17.76           C  
ATOM   1964  CG  HIS A 243     126.007  16.300  70.282  1.00 20.42           C  
ATOM   1965  ND1 HIS A 243     126.259  17.585  69.856  1.00 20.79           N  
ATOM   1966  CD2 HIS A 243     127.221  15.712  70.445  1.00 22.39           C  
ATOM   1967  CE1 HIS A 243     127.564  17.765  69.746  1.00 23.17           C  
ATOM   1968  NE2 HIS A 243     128.171  16.637  70.086  1.00 24.64           N  
ATOM   1969  N   GLN A 244     124.058  14.193  67.887  1.00 18.29           N  
ATOM   1970  CA  GLN A 244     124.485  13.637  66.594  1.00 20.60           C  
ATOM   1971  C   GLN A 244     123.545  14.105  65.481  1.00 20.15           C  
ATOM   1972  O   GLN A 244     123.988  14.450  64.369  1.00 20.67           O  
ATOM   1973  CB  GLN A 244     124.554  12.107  66.670  1.00 20.95           C  
ATOM   1974  CG  GLN A 244     125.330  11.436  65.539  1.00 28.48           C  
ATOM   1975  CD  GLN A 244     125.663   9.981  65.848  1.00 36.65           C  
ATOM   1976  OE1 GLN A 244     126.239   9.669  66.906  1.00 41.11           O  
ATOM   1977  NE2 GLN A 244     125.297   9.086  64.937  1.00 39.93           N  
ATOM   1978  N   ALA A 245     122.246  14.154  65.786  1.00 19.84           N  
ATOM   1979  CA  ALA A 245     121.230  14.559  64.822  1.00 19.40           C  
ATOM   1980  C   ALA A 245     121.179  16.051  64.555  1.00 20.20           C  
ATOM   1981  O   ALA A 245     120.743  16.459  63.485  1.00 20.86           O  
ATOM   1982  CB  ALA A 245     119.835  14.062  65.249  1.00 19.71           C  
ATOM   1983  N   VAL A 246     121.598  16.863  65.526  1.00 18.85           N  
ATOM   1984  CA  VAL A 246     121.563  18.323  65.387  1.00 18.27           C  
ATOM   1985  C   VAL A 246     122.941  18.865  65.767  1.00 18.56           C  
ATOM   1986  O   VAL A 246     123.117  19.477  66.822  1.00 16.86           O  
ATOM   1987  CB  VAL A 246     120.462  18.977  66.274  1.00 17.87           C  
ATOM   1988  CG1 VAL A 246     120.292  20.450  65.940  1.00 17.69           C  
ATOM   1989  CG2 VAL A 246     119.101  18.240  66.119  1.00 18.67           C  
ATOM   1990  N   PRO A 247     123.942  18.614  64.923  1.00 18.44           N  
ATOM   1991  CA  PRO A 247     125.318  18.955  65.291  1.00 19.22           C  
ATOM   1992  C   PRO A 247     125.559  20.461  65.418  1.00 18.93           C  
ATOM   1993  O   PRO A 247     126.571  20.836  66.015  1.00 19.49           O  
ATOM   1994  CB  PRO A 247     126.150  18.355  64.141  1.00 19.40           C  
ATOM   1995  CG  PRO A 247     125.221  18.337  62.998  1.00 19.18           C  
ATOM   1996  CD  PRO A 247     123.865  17.972  63.594  1.00 19.30           C  
ATOM   1997  N   GLU A 248     124.664  21.284  64.880  1.00 18.85           N  
ATOM   1998  CA  GLU A 248     124.785  22.741  64.951  1.00 19.44           C  
ATOM   1999  C   GLU A 248     124.415  23.293  66.329  1.00 18.87           C  
ATOM   2000  O   GLU A 248     124.742  24.440  66.663  1.00 19.24           O  
ATOM   2001  CB  GLU A 248     123.904  23.402  63.890  1.00 20.40           C  
ATOM   2002  CG  GLU A 248     124.248  22.993  62.458  1.00 23.17           C  
ATOM   2003  CD  GLU A 248     123.571  21.692  62.019  1.00 27.94           C  
ATOM   2004  OE1 GLU A 248     122.750  21.109  62.791  1.00 24.19           O  
ATOM   2005  OE2 GLU A 248     123.862  21.242  60.882  1.00 28.94           O  
ATOM   2006  N   ALA A 249     123.708  22.492  67.125  1.00 17.60           N  
ATOM   2007  CA  ALA A 249     123.327  22.944  68.459  1.00 16.14           C  
ATOM   2008  C   ALA A 249     124.527  23.059  69.380  1.00 15.89           C  
ATOM   2009  O   ALA A 249     125.465  22.252  69.305  1.00 15.85           O  
ATOM   2010  CB  ALA A 249     122.276  21.981  69.080  1.00 15.89           C  
ATOM   2011  N   ASP A 250     124.503  24.064  70.258  1.00 14.42           N  
ATOM   2012  CA  ASP A 250     125.441  24.089  71.367  1.00 15.03           C  
ATOM   2013  C   ASP A 250     125.146  22.870  72.239  1.00 14.91           C  
ATOM   2014  O   ASP A 250     123.982  22.489  72.415  1.00 14.64           O  
ATOM   2015  CB  ASP A 250     125.265  25.350  72.199  1.00 14.84           C  
ATOM   2016  CG  ASP A 250     125.713  26.604  71.475  1.00 17.53           C  
ATOM   2017  OD1 ASP A 250     126.529  26.501  70.526  1.00 18.07           O  
ATOM   2018  OD2 ASP A 250     125.329  27.734  71.820  1.00 18.51           O  
ATOM   2019  N   TYR A 251     126.188  22.252  72.775  1.00 14.54           N  
ATOM   2020  CA  TYR A 251     126.008  20.985  73.468  1.00 14.45           C  
ATOM   2021  C   TYR A 251     126.762  20.970  74.782  1.00 14.47           C  
ATOM   2022  O   TYR A 251     127.978  21.225  74.808  1.00 14.64           O  
ATOM   2023  CB  TYR A 251     126.444  19.810  72.561  1.00 14.81           C  
ATOM   2024  CG  TYR A 251     126.203  18.455  73.181  1.00 14.67           C  
ATOM   2025  CD1 TYR A 251     124.900  18.009  73.443  1.00 15.61           C  
ATOM   2026  CD2 TYR A 251     127.269  17.632  73.553  1.00 14.72           C  
ATOM   2027  CE1 TYR A 251     124.665  16.777  74.024  1.00 14.80           C  
ATOM   2028  CE2 TYR A 251     127.043  16.383  74.120  1.00 14.98           C  
ATOM   2029  CZ  TYR A 251     125.732  15.964  74.357  1.00 16.21           C  
ATOM   2030  OH  TYR A 251     125.484  14.742  74.941  1.00 16.12           O  
ATOM   2031  N   VAL A 252     126.053  20.683  75.876  1.00 13.84           N  
ATOM   2032  CA  VAL A 252     126.676  20.691  77.204  1.00 13.48           C  
ATOM   2033  C   VAL A 252     126.367  19.406  77.953  1.00 13.84           C  
ATOM   2034  O   VAL A 252     125.192  19.086  78.161  1.00 14.30           O  
ATOM   2035  CB  VAL A 252     126.171  21.895  78.061  1.00 12.88           C  
ATOM   2036  CG1 VAL A 252     126.732  21.806  79.503  1.00 14.38           C  
ATOM   2037  CG2 VAL A 252     126.551  23.231  77.395  1.00 14.53           C  
ATOM   2038  N   GLU A 253     127.408  18.680  78.376  1.00 13.19           N  
ATOM   2039  CA  GLU A 253     127.237  17.563  79.313  1.00 13.37           C  
ATOM   2040  C   GLU A 253     127.683  18.011  80.695  1.00 13.99           C  
ATOM   2041  O   GLU A 253     128.827  18.470  80.875  1.00 14.46           O  
ATOM   2042  CB  GLU A 253     128.015  16.321  78.863  1.00 13.96           C  
ATOM   2043  CG  GLU A 253     127.464  15.749  77.560  1.00 13.46           C  
ATOM   2044  CD  GLU A 253     128.012  14.379  77.207  1.00 14.96           C  
ATOM   2045  OE1 GLU A 253     128.856  13.857  77.970  1.00 16.96           O  
ATOM   2046  OE2 GLU A 253     127.588  13.827  76.164  1.00 14.85           O  
ATOM   2047  N   VAL A 254     126.765  17.933  81.654  1.00 12.93           N  
ATOM   2048  CA  VAL A 254     127.061  18.368  83.027  1.00 12.99           C  
ATOM   2049  C   VAL A 254     127.569  17.168  83.780  1.00 13.47           C  
ATOM   2050  O   VAL A 254     126.823  16.239  84.081  1.00 13.60           O  
ATOM   2051  CB  VAL A 254     125.829  19.003  83.728  1.00 12.61           C  
ATOM   2052  CG1 VAL A 254     126.230  19.521  85.124  1.00 13.08           C  
ATOM   2053  CG2 VAL A 254     125.283  20.159  82.878  1.00 13.87           C  
ATOM   2054  N   GLU A 255     128.872  17.179  84.065  1.00 14.76           N  
ATOM   2055  CA  GLU A 255     129.524  16.024  84.662  1.00 15.79           C  
ATOM   2056  C   GLU A 255     128.962  15.708  86.031  1.00 15.35           C  
ATOM   2057  O   GLU A 255     128.961  16.571  86.895  1.00 16.55           O  
ATOM   2058  CB AGLU A 255     131.047  16.218  84.738  0.50 16.39           C  
ATOM   2059  CG AGLU A 255     131.784  14.956  85.177  0.50 18.50           C  
ATOM   2060  CD AGLU A 255     133.258  14.964  84.819  0.50 23.34           C  
ATOM   2061  OE1AGLU A 255     133.893  16.041  84.887  0.50 26.24           O  
ATOM   2062  OE2AGLU A 255     133.788  13.880  84.486  0.50 25.32           O  
ATOM   2063  CB BGLU A 255     131.018  16.328  84.827  0.50 16.23           C  
ATOM   2064  CG BGLU A 255     131.774  16.442  83.521  0.50 18.54           C  
ATOM   2065  CD BGLU A 255     131.747  15.162  82.709  0.50 21.58           C  
ATOM   2066  OE1BGLU A 255     131.789  14.057  83.303  0.50 22.98           O  
ATOM   2067  OE2BGLU A 255     131.686  15.278  81.470  0.50 25.15           O  
ATOM   2068  N   GLY A 256     128.505  14.469  86.202  1.00 15.05           N  
ATOM   2069  CA  GLY A 256     128.058  13.959  87.485  1.00 14.93           C  
ATOM   2070  C   GLY A 256     126.622  14.301  87.830  1.00 14.26           C  
ATOM   2071  O   GLY A 256     126.145  13.907  88.899  1.00 15.01           O  
ATOM   2072  N   ALA A 257     125.938  15.022  86.942  1.00 13.60           N  
ATOM   2073  CA  ALA A 257     124.584  15.525  87.264  1.00 12.93           C  
ATOM   2074  C   ALA A 257     123.504  14.468  87.007  1.00 12.40           C  
ATOM   2075  O   ALA A 257     123.612  13.671  86.071  1.00 12.33           O  
ATOM   2076  CB  ALA A 257     124.283  16.826  86.478  1.00 12.90           C  
ATOM   2077  N   PRO A 258     122.468  14.461  87.856  1.00 11.83           N  
ATOM   2078  CA  PRO A 258     121.345  13.546  87.705  1.00 11.61           C  
ATOM   2079  C   PRO A 258     120.316  14.121  86.729  1.00 11.93           C  
ATOM   2080  O   PRO A 258     120.561  15.165  86.094  1.00 11.84           O  
ATOM   2081  CB  PRO A 258     120.744  13.522  89.125  1.00 11.72           C  
ATOM   2082  CG  PRO A 258     120.925  14.952  89.609  1.00 11.34           C  
ATOM   2083  CD  PRO A 258     122.290  15.371  89.014  1.00 12.03           C  
ATOM   2084  N   HIS A 259     119.159  13.473  86.661  1.00 11.10           N  
ATOM   2085  CA  HIS A 259     118.049  14.012  85.886  1.00 11.35           C  
ATOM   2086  C   HIS A 259     117.580  15.347  86.464  1.00 11.51           C  
ATOM   2087  O   HIS A 259     117.343  16.302  85.709  1.00 12.07           O  
ATOM   2088  CB  HIS A 259     116.903  13.011  85.896  1.00 11.25           C  
ATOM   2089  CG  HIS A 259     115.797  13.376  84.955  1.00 12.52           C  
ATOM   2090  ND1 HIS A 259     115.993  13.483  83.600  1.00 14.39           N  
ATOM   2091  CD2 HIS A 259     114.500  13.704  85.180  1.00 14.60           C  
ATOM   2092  CE1 HIS A 259     114.855  13.833  83.020  1.00 15.70           C  
ATOM   2093  NE2 HIS A 259     113.936  13.965  83.957  1.00 15.32           N  
ATOM   2094  N   GLY A 260     117.492  15.416  87.794  1.00 11.66           N  
ATOM   2095  CA  GLY A 260     116.952  16.588  88.494  1.00 11.90           C  
ATOM   2096  C   GLY A 260     117.936  17.730  88.644  1.00 11.71           C  
ATOM   2097  O   GLY A 260     118.066  18.330  89.720  1.00 12.10           O  
ATOM   2098  N   LEU A 261     118.634  18.039  87.560  1.00 10.95           N  
ATOM   2099  CA  LEU A 261     119.770  18.946  87.638  1.00 10.79           C  
ATOM   2100  C   LEU A 261     119.409  20.434  87.684  1.00 11.11           C  
ATOM   2101  O   LEU A 261     120.281  21.259  87.986  1.00 11.51           O  
ATOM   2102  CB ALEU A 261     120.749  18.678  86.473  0.50 11.01           C  
ATOM   2103  CG ALEU A 261     120.216  18.422  85.054  0.50 10.92           C  
ATOM   2104  CD1ALEU A 261     119.331  19.550  84.501  0.50 10.88           C  
ATOM   2105  CD2ALEU A 261     121.396  18.180  84.112  0.50 10.67           C  
ATOM   2106  CB BLEU A 261     120.814  18.612  86.553  0.50 10.75           C  
ATOM   2107  CG BLEU A 261     120.629  19.168  85.144  0.50  9.88           C  
ATOM   2108  CD1BLEU A 261     121.835  18.780  84.300  0.50  9.95           C  
ATOM   2109  CD2BLEU A 261     119.339  18.656  84.494  0.50  9.14           C  
ATOM   2110  N   LEU A 262     118.135  20.797  87.440  1.00 10.79           N  
ATOM   2111  CA  LEU A 262     117.758  22.207  87.621  1.00 10.53           C  
ATOM   2112  C   LEU A 262     118.017  22.599  89.053  1.00 10.65           C  
ATOM   2113  O   LEU A 262     118.362  23.755  89.333  1.00 11.50           O  
ATOM   2114  CB  LEU A 262     116.275  22.470  87.298  1.00 10.05           C  
ATOM   2115  CG  LEU A 262     115.810  22.072  85.891  1.00 10.03           C  
ATOM   2116  CD1 LEU A 262     114.332  22.448  85.798  1.00 11.10           C  
ATOM   2117  CD2 LEU A 262     116.641  22.800  84.807  1.00 11.91           C  
ATOM   2118  N   TRP A 263     117.826  21.645  89.968  1.00  9.96           N  
ATOM   2119  CA  TRP A 263     118.080  21.933  91.374  1.00 10.82           C  
ATOM   2120  C   TRP A 263     119.518  21.583  91.766  1.00 10.77           C  
ATOM   2121  O   TRP A 263     120.262  22.434  92.274  1.00 11.30           O  
ATOM   2122  CB  TRP A 263     117.096  21.174  92.254  1.00  9.95           C  
ATOM   2123  CG  TRP A 263     117.089  21.647  93.696  1.00 10.48           C  
ATOM   2124  CD1 TRP A 263     117.763  21.098  94.750  1.00 11.03           C  
ATOM   2125  CD2 TRP A 263     116.364  22.764  94.216  1.00 10.65           C  
ATOM   2126  NE1 TRP A 263     117.488  21.804  95.902  1.00 11.63           N  
ATOM   2127  CE2 TRP A 263     116.617  22.822  95.607  1.00 10.95           C  
ATOM   2128  CE3 TRP A 263     115.481  23.706  93.651  1.00 11.65           C  
ATOM   2129  CZ2 TRP A 263     116.039  23.790  96.443  1.00 11.20           C  
ATOM   2130  CZ3 TRP A 263     114.910  24.684  94.485  1.00 11.05           C  
ATOM   2131  CH2 TRP A 263     115.198  24.717  95.863  1.00 12.20           C  
ATOM   2132  N   THR A 264     119.925  20.337  91.523  1.00 10.62           N  
ATOM   2133  CA  THR A 264     121.207  19.869  92.084  1.00 10.94           C  
ATOM   2134  C   THR A 264     122.411  20.559  91.471  1.00 11.29           C  
ATOM   2135  O   THR A 264     123.447  20.694  92.143  1.00 12.44           O  
ATOM   2136  CB  THR A 264     121.406  18.356  91.898  1.00 10.83           C  
ATOM   2137  OG1 THR A 264     121.407  18.043  90.492  1.00 10.40           O  
ATOM   2138  CG2 THR A 264     120.253  17.537  92.526  1.00 11.33           C  
ATOM   2139  N   HIS A 265     122.296  20.928  90.192  1.00 11.02           N  
ATOM   2140  CA  HIS A 265     123.385  21.578  89.465  1.00 11.45           C  
ATOM   2141  C   HIS A 265     122.864  22.875  88.870  1.00 11.47           C  
ATOM   2142  O   HIS A 265     123.131  23.232  87.722  1.00 11.58           O  
ATOM   2143  CB  HIS A 265     123.954  20.618  88.388  1.00 11.72           C  
ATOM   2144  CG  HIS A 265     124.723  19.464  88.961  1.00 12.40           C  
ATOM   2145  ND1 HIS A 265     124.128  18.445  89.673  1.00 13.50           N  
ATOM   2146  CD2 HIS A 265     126.053  19.190  88.955  1.00 13.03           C  
ATOM   2147  CE1 HIS A 265     125.054  17.592  90.081  1.00 13.49           C  
ATOM   2148  NE2 HIS A 265     126.230  18.015  89.644  1.00 13.48           N  
ATOM   2149  N   ALA A 266     122.120  23.618  89.683  1.00 11.33           N  
ATOM   2150  CA  ALA A 266     121.583  24.896  89.230  1.00 11.81           C  
ATOM   2151  C   ALA A 266     122.660  25.831  88.679  1.00 12.04           C  
ATOM   2152  O   ALA A 266     122.416  26.521  87.688  1.00 11.51           O  
ATOM   2153  CB  ALA A 266     120.813  25.602  90.361  1.00 11.49           C  
ATOM   2154  N   ASP A 267     123.829  25.864  89.321  1.00 13.00           N  
ATOM   2155  CA  ASP A 267     124.888  26.774  88.878  1.00 14.61           C  
ATOM   2156  C   ASP A 267     125.323  26.462  87.439  1.00 14.18           C  
ATOM   2157  O   ASP A 267     125.454  27.371  86.615  1.00 14.42           O  
ATOM   2158  CB  ASP A 267     126.099  26.698  89.809  1.00 15.36           C  
ATOM   2159  CG  ASP A 267     125.865  27.370  91.154  1.00 18.03           C  
ATOM   2160  OD1 ASP A 267     124.852  28.080  91.361  1.00 19.46           O  
ATOM   2161  OD2 ASP A 267     126.686  27.226  92.078  1.00 21.19           O  
ATOM   2162  N   GLU A 268     125.527  25.179  87.141  1.00 13.87           N  
ATOM   2163  CA  GLU A 268     125.966  24.775  85.806  1.00 13.80           C  
ATOM   2164  C   GLU A 268     124.890  25.033  84.769  1.00 13.40           C  
ATOM   2165  O   GLU A 268     125.173  25.483  83.645  1.00 13.27           O  
ATOM   2166  CB  GLU A 268     126.352  23.292  85.793  1.00 13.97           C  
ATOM   2167  CG  GLU A 268     127.673  22.983  86.497  1.00 14.88           C  
ATOM   2168  CD  GLU A 268     127.581  22.888  88.016  1.00 19.35           C  
ATOM   2169  OE1 GLU A 268     126.462  22.949  88.613  1.00 16.10           O  
ATOM   2170  OE2 GLU A 268     128.671  22.768  88.650  1.00 20.28           O  
ATOM   2171  N   VAL A 269     123.640  24.735  85.137  1.00 12.58           N  
ATOM   2172  CA  VAL A 269     122.522  25.019  84.228  1.00 11.87           C  
ATOM   2173  C   VAL A 269     122.423  26.532  83.959  1.00 11.97           C  
ATOM   2174  O   VAL A 269     122.258  26.963  82.816  1.00 11.76           O  
ATOM   2175  CB  VAL A 269     121.191  24.479  84.801  1.00 11.41           C  
ATOM   2176  CG1 VAL A 269     119.990  24.899  83.922  1.00 10.90           C  
ATOM   2177  CG2 VAL A 269     121.261  22.929  84.915  1.00 11.74           C  
ATOM   2178  N   ASN A 270     122.502  27.323  85.021  1.00 12.12           N  
ATOM   2179  CA  ASN A 270     122.403  28.769  84.903  1.00 12.41           C  
ATOM   2180  C   ASN A 270     123.519  29.353  84.047  1.00 12.49           C  
ATOM   2181  O   ASN A 270     123.279  30.248  83.238  1.00 12.73           O  
ATOM   2182  CB  ASN A 270     122.368  29.433  86.289  1.00 13.05           C  
ATOM   2183  CG  ASN A 270     121.025  29.238  86.991  1.00 14.85           C  
ATOM   2184  OD1 ASN A 270     120.030  28.959  86.342  1.00 16.92           O  
ATOM   2185  ND2 ASN A 270     121.008  29.365  88.309  1.00 14.61           N  
ATOM   2186  N   ALA A 271     124.725  28.823  84.210  1.00 12.88           N  
ATOM   2187  CA  ALA A 271     125.880  29.318  83.455  1.00 13.00           C  
ATOM   2188  C   ALA A 271     125.670  29.031  81.965  1.00 13.38           C  
ATOM   2189  O   ALA A 271     125.891  29.908  81.117  1.00 13.77           O  
ATOM   2190  CB  ALA A 271     127.181  28.671  83.978  1.00 12.92           C  
ATOM   2191  N   ALA A 272     125.197  27.825  81.655  1.00 13.32           N  
ATOM   2192  CA  ALA A 272     124.924  27.470  80.259  1.00 13.22           C  
ATOM   2193  C   ALA A 272     123.814  28.332  79.655  1.00 13.46           C  
ATOM   2194  O   ALA A 272     123.939  28.818  78.522  1.00 13.91           O  
ATOM   2195  CB  ALA A 272     124.592  25.970  80.121  1.00 12.97           C  
ATOM   2196  N   LEU A 273     122.729  28.540  80.404  1.00 12.90           N  
ATOM   2197  CA  LEU A 273     121.638  29.367  79.898  1.00 13.15           C  
ATOM   2198  C   LEU A 273     122.071  30.823  79.731  1.00 13.62           C  
ATOM   2199  O   LEU A 273     121.680  31.485  78.773  1.00 13.76           O  
ATOM   2200  CB  LEU A 273     120.399  29.301  80.817  1.00 13.34           C  
ATOM   2201  CG  LEU A 273     119.650  27.969  80.818  1.00 13.05           C  
ATOM   2202  CD1 LEU A 273     118.561  28.007  81.897  1.00 13.83           C  
ATOM   2203  CD2 LEU A 273     119.047  27.611  79.449  1.00 13.66           C  
ATOM   2204  N   LYS A 274     122.891  31.320  80.656  1.00 14.23           N  
ATOM   2205  CA  LYS A 274     123.310  32.719  80.583  1.00 14.66           C  
ATOM   2206  C   LYS A 274     124.111  32.940  79.290  1.00 15.25           C  
ATOM   2207  O   LYS A 274     123.843  33.873  78.546  1.00 16.51           O  
ATOM   2208  CB  LYS A 274     124.158  33.092  81.801  1.00 15.12           C  
ATOM   2209  CG  LYS A 274     124.578  34.575  81.810  1.00 15.45           C  
ATOM   2210  CD  LYS A 274     125.345  34.901  83.084  1.00 19.31           C  
ATOM   2211  CE  LYS A 274     125.683  36.404  83.134  1.00 23.45           C  
ATOM   2212  NZ  LYS A 274     126.342  36.758  84.426  1.00 25.85           N  
ATOM   2213  N   THR A 275     125.079  32.069  79.044  1.00 15.73           N  
ATOM   2214  CA  THR A 275     125.901  32.136  77.832  1.00 16.04           C  
ATOM   2215  C   THR A 275     125.042  32.046  76.571  1.00 16.06           C  
ATOM   2216  O   THR A 275     125.183  32.848  75.633  1.00 16.02           O  
ATOM   2217  CB  THR A 275     126.931  30.991  77.869  1.00 16.20           C  
ATOM   2218  OG1 THR A 275     127.836  31.216  78.967  1.00 16.84           O  
ATOM   2219  CG2 THR A 275     127.813  30.994  76.603  1.00 17.37           C  
ATOM   2220  N   PHE A 276     124.131  31.077  76.566  1.00 15.89           N  
ATOM   2221  CA  PHE A 276     123.302  30.808  75.399  1.00 15.91           C  
ATOM   2222  C   PHE A 276     122.355  31.966  75.082  1.00 16.61           C  
ATOM   2223  O   PHE A 276     122.219  32.354  73.925  1.00 16.26           O  
ATOM   2224  CB  PHE A 276     122.521  29.504  75.629  1.00 15.60           C  
ATOM   2225  CG  PHE A 276     121.593  29.136  74.508  1.00 14.99           C  
ATOM   2226  CD1 PHE A 276     122.092  28.856  73.240  1.00 13.85           C  
ATOM   2227  CD2 PHE A 276     120.224  29.036  74.730  1.00 14.87           C  
ATOM   2228  CE1 PHE A 276     121.236  28.491  72.200  1.00 14.35           C  
ATOM   2229  CE2 PHE A 276     119.348  28.662  73.696  1.00 16.08           C  
ATOM   2230  CZ  PHE A 276     119.867  28.394  72.416  1.00 15.20           C  
ATOM   2231  N   LEU A 277     121.701  32.514  76.104  1.00 17.02           N  
ATOM   2232  CA  LEU A 277     120.728  33.583  75.882  1.00 18.89           C  
ATOM   2233  C   LEU A 277     121.429  34.888  75.481  1.00 18.88           C  
ATOM   2234  O   LEU A 277     120.819  35.740  74.834  1.00 19.40           O  
ATOM   2235  CB  LEU A 277     119.859  33.815  77.128  1.00 19.20           C  
ATOM   2236  CG  LEU A 277     118.786  32.818  77.604  1.00 22.97           C  
ATOM   2237  CD1 LEU A 277     117.409  33.404  77.496  1.00 26.24           C  
ATOM   2238  CD2 LEU A 277     118.818  31.417  76.974  1.00 24.79           C  
ATOM   2239  N   ALA A 278     122.695  35.030  75.864  1.00 19.64           N  
ATOM   2240  CA  ALA A 278     123.460  36.248  75.567  1.00 21.62           C  
ATOM   2241  C   ALA A 278     123.850  36.317  74.096  1.00 22.86           C  
ATOM   2242  O   ALA A 278     124.178  37.391  73.596  1.00 23.25           O  
ATOM   2243  CB  ALA A 278     124.700  36.364  76.453  1.00 21.38           C  
ATOM   2244  N   LYS A 279     123.803  35.179  73.410  1.00 23.81           N  
ATOM   2245  CA  LYS A 279     124.127  35.129  71.975  1.00 25.02           C  
ATOM   2246  C   LYS A 279     123.073  35.821  71.121  1.00 25.53           C  
ATOM   2247  O   LYS A 279     121.933  36.108  71.518  1.00 24.57           O  
ATOM   2248  CB  LYS A 279     124.292  33.683  71.510  1.00 25.02           C  
ATOM   2249  CG  LYS A 279     125.543  33.002  72.041  1.00 27.23           C  
ATOM   2250  CD  LYS A 279     125.744  31.645  71.361  1.00 30.76           C  
ATOM   2251  CE  LYS A 279     126.961  30.908  71.918  1.00 32.82           C  
ATOM   2252  NZ  LYS A 279     127.248  29.675  71.119  1.00 34.96           N  
ATOM   2253  OXT LYS A 279     123.326  36.123  69.950  1.00 26.91           O  
TER    2254      LYS A 279                                                      
ATOM   2255  N   GLY B   1     111.164  18.400  21.303  1.00 10.61           N  
ATOM   2256  CA  GLY B   1     111.721  17.084  20.869  1.00 10.97           C  
ATOM   2257  C   GLY B   1     110.853  15.931  21.358  1.00 10.23           C  
ATOM   2258  O   GLY B   1     110.009  16.129  22.248  1.00  9.94           O  
ATOM   2259  N   TYR B   2     111.070  14.737  20.798  1.00 10.05           N  
ATOM   2260  CA  TYR B   2     110.409  13.524  21.308  1.00 10.61           C  
ATOM   2261  C   TYR B   2     111.368  12.369  21.461  1.00 10.40           C  
ATOM   2262  O   TYR B   2     112.265  12.171  20.620  1.00 12.11           O  
ATOM   2263  CB  TYR B   2     109.256  13.068  20.400  1.00 10.57           C  
ATOM   2264  CG ATYR B   2     108.192  14.073  20.222  0.50 10.48           C  
ATOM   2265  CD1ATYR B   2     108.154  14.857  19.076  0.50 10.02           C  
ATOM   2266  CD2ATYR B   2     107.222  14.257  21.202  0.50  9.52           C  
ATOM   2267  CE1ATYR B   2     107.172  15.788  18.903  0.50 11.33           C  
ATOM   2268  CE2ATYR B   2     106.235  15.200  21.043  0.50 10.25           C  
ATOM   2269  CZ ATYR B   2     106.224  15.965  19.891  0.50 10.41           C  
ATOM   2270  OH ATYR B   2     105.256  16.900  19.699  0.50 11.02           O  
ATOM   2271  CG BTYR B   2     108.005  13.902  20.647  0.50 10.71           C  
ATOM   2272  CD1BTYR B   2     107.720  15.033  19.870  0.50 11.99           C  
ATOM   2273  CD2BTYR B   2     107.150  13.603  21.704  0.50  9.90           C  
ATOM   2274  CE1BTYR B   2     106.584  15.824  20.127  0.50 11.28           C  
ATOM   2275  CE2BTYR B   2     106.016  14.382  21.966  0.50 11.47           C  
ATOM   2276  CZ BTYR B   2     105.742  15.489  21.183  0.50 12.21           C  
ATOM   2277  OH BTYR B   2     104.622  16.251  21.462  0.50 13.44           O  
ATOM   2278  N   ILE B   3     111.155  11.582  22.508  1.00  9.83           N  
ATOM   2279  CA  ILE B   3     111.876  10.318  22.693  1.00  9.94           C  
ATOM   2280  C   ILE B   3     110.856   9.195  22.781  1.00 10.82           C  
ATOM   2281  O   ILE B   3     109.904   9.267  23.565  1.00 10.12           O  
ATOM   2282  CB  ILE B   3     112.735  10.383  23.980  1.00 10.69           C  
ATOM   2283  CG1 ILE B   3     113.901  11.359  23.765  1.00 11.58           C  
ATOM   2284  CG2 ILE B   3     113.286   8.954  24.376  1.00 10.56           C  
ATOM   2285  CD1 ILE B   3     114.561  11.810  25.067  1.00 13.28           C  
ATOM   2286  N   THR B   4     111.056   8.156  21.975  1.00 10.55           N  
ATOM   2287  CA  THR B   4     110.170   6.998  22.017  1.00 11.16           C  
ATOM   2288  C   THR B   4     110.553   6.084  23.166  1.00 11.54           C  
ATOM   2289  O   THR B   4     111.720   5.693  23.285  1.00 11.77           O  
ATOM   2290  CB  THR B   4     110.284   6.235  20.694  1.00 11.88           C  
ATOM   2291  OG1 THR B   4     109.785   7.083  19.658  1.00 14.78           O  
ATOM   2292  CG2 THR B   4     109.343   5.025  20.700  1.00 12.61           C  
ATOM   2293  N   VAL B   5     109.574   5.712  23.987  1.00 11.10           N  
ATOM   2294  CA  VAL B   5     109.848   4.898  25.184  1.00 11.26           C  
ATOM   2295  C   VAL B   5     109.068   3.586  25.205  1.00 12.22           C  
ATOM   2296  O   VAL B   5     109.165   2.801  26.161  1.00 12.96           O  
ATOM   2297  CB  VAL B   5     109.545   5.692  26.483  1.00 11.38           C  
ATOM   2298  CG1 VAL B   5     110.436   6.938  26.562  1.00  9.68           C  
ATOM   2299  CG2 VAL B   5     108.058   6.069  26.573  1.00 10.02           C  
ATOM   2300  N   GLY B   6     108.287   3.338  24.163  1.00 11.87           N  
ATOM   2301  CA  GLY B   6     107.517   2.098  24.123  1.00 12.01           C  
ATOM   2302  C   GLY B   6     106.430   2.196  23.074  1.00 11.03           C  
ATOM   2303  O   GLY B   6     106.503   3.038  22.173  1.00 11.41           O  
ATOM   2304  N   ASN B   7     105.432   1.329  23.180  1.00 11.33           N  
ATOM   2305  CA  ASN B   7     104.304   1.368  22.254  1.00 11.67           C  
ATOM   2306  C   ASN B   7     103.018   1.103  22.995  1.00 11.42           C  
ATOM   2307  O   ASN B   7     102.983   0.317  23.964  1.00 12.05           O  
ATOM   2308  CB  ASN B   7     104.432   0.361  21.079  1.00 13.14           C  
ATOM   2309  CG AASN B   7     105.710   0.538  20.294  0.50 14.55           C  
ATOM   2310  OD1AASN B   7     106.735  -0.102  20.573  0.50 20.57           O  
ATOM   2311  ND2AASN B   7     105.668   1.408  19.317  0.50 16.21           N  
ATOM   2312  CG BASN B   7     104.118  -1.053  21.473  0.50 13.72           C  
ATOM   2313  OD1BASN B   7     103.053  -1.596  21.129  0.50 15.04           O  
ATOM   2314  ND2BASN B   7     105.049  -1.681  22.183  0.50 13.48           N  
ATOM   2315  N   GLU B   8     101.968   1.776  22.541  1.00 10.98           N  
ATOM   2316  CA  GLU B   8     100.606   1.454  22.973  1.00 11.17           C  
ATOM   2317  C   GLU B   8      99.870   1.036  21.710  1.00 10.94           C  
ATOM   2318  O   GLU B   8      99.551   1.870  20.847  1.00 10.56           O  
ATOM   2319  CB  GLU B   8      99.918   2.660  23.628  1.00 11.59           C  
ATOM   2320  CG  GLU B   8      98.477   2.338  24.030  1.00 12.23           C  
ATOM   2321  CD  GLU B   8      97.829   3.445  24.851  1.00 13.37           C  
ATOM   2322  OE1 GLU B   8      97.691   4.584  24.359  1.00 14.92           O  
ATOM   2323  OE2 GLU B   8      97.445   3.126  25.964  1.00 15.88           O  
ATOM   2324  N   ASN B   9      99.630  -0.269  21.595  1.00 10.99           N  
ATOM   2325  CA  ASN B   9      99.056  -0.815  20.371  1.00 11.31           C  
ATOM   2326  C   ASN B   9      99.822  -0.317  19.158  1.00 11.41           C  
ATOM   2327  O   ASN B   9     101.066  -0.451  19.135  1.00 12.03           O  
ATOM   2328  CB  ASN B   9      97.538  -0.562  20.327  1.00 11.79           C  
ATOM   2329  CG  ASN B   9      96.811  -1.260  21.474  1.00 12.70           C  
ATOM   2330  OD1 ASN B   9      97.407  -2.086  22.193  1.00 14.94           O  
ATOM   2331  ND2 ASN B   9      95.533  -0.942  21.661  1.00 11.87           N  
ATOM   2332  N   SER B  10      99.128   0.269  18.171  1.00 10.89           N  
ATOM   2333  CA  SER B  10      99.782   0.697  16.925  1.00 10.92           C  
ATOM   2334  C   SER B  10     100.576   2.019  17.035  1.00 11.03           C  
ATOM   2335  O   SER B  10     101.176   2.476  16.033  1.00 11.83           O  
ATOM   2336  CB  SER B  10      98.732   0.841  15.821  1.00 11.07           C  
ATOM   2337  OG  SER B  10      97.873   1.951  16.132  1.00 10.53           O  
ATOM   2338  N   THR B  11     100.566   2.639  18.221  1.00 11.08           N  
ATOM   2339  CA  THR B  11     101.173   3.967  18.390  1.00 10.88           C  
ATOM   2340  C   THR B  11     102.439   3.919  19.226  1.00 10.87           C  
ATOM   2341  O   THR B  11     102.481   3.237  20.251  1.00 12.39           O  
ATOM   2342  CB  THR B  11     100.207   4.966  19.067  1.00 10.77           C  
ATOM   2343  OG1 THR B  11      99.867   4.523  20.396  1.00 11.63           O  
ATOM   2344  CG2 THR B  11      98.857   5.045  18.271  1.00 10.75           C  
ATOM   2345  N   PRO B  12     103.469   4.648  18.814  1.00 10.80           N  
ATOM   2346  CA  PRO B  12     104.648   4.808  19.672  1.00 10.26           C  
ATOM   2347  C   PRO B  12     104.286   5.667  20.882  1.00 10.06           C  
ATOM   2348  O   PRO B  12     103.487   6.611  20.757  1.00  9.67           O  
ATOM   2349  CB  PRO B  12     105.645   5.552  18.779  1.00 10.66           C  
ATOM   2350  CG APRO B  12     104.770   6.347  17.816  0.50  8.88           C  
ATOM   2351  CD APRO B  12     103.605   5.385  17.539  0.50 10.70           C  
ATOM   2352  CG BPRO B  12     105.123   5.384  17.379  0.50 11.95           C  
ATOM   2353  CD BPRO B  12     103.628   5.298  17.500  0.50 10.95           C  
ATOM   2354  N   ILE B  13     104.868   5.341  22.031  1.00 10.14           N  
ATOM   2355  CA  ILE B  13     104.723   6.194  23.205  1.00  9.60           C  
ATOM   2356  C   ILE B  13     105.903   7.134  23.140  1.00  9.89           C  
ATOM   2357  O   ILE B  13     107.055   6.690  23.240  1.00 10.62           O  
ATOM   2358  CB  ILE B  13     104.755   5.373  24.502  1.00  9.42           C  
ATOM   2359  CG1 ILE B  13     103.624   4.335  24.493  1.00  9.69           C  
ATOM   2360  CG2 ILE B  13     104.640   6.329  25.719  1.00  8.68           C  
ATOM   2361  CD1 ILE B  13     103.519   3.440  25.738  1.00  8.46           C  
ATOM   2362  N   GLU B  14     105.607   8.417  22.942  1.00 10.12           N  
ATOM   2363  CA  GLU B  14     106.623   9.445  22.731  1.00 10.57           C  
ATOM   2364  C   GLU B  14     106.561  10.453  23.858  1.00 10.16           C  
ATOM   2365  O   GLU B  14     105.477  10.981  24.166  1.00 11.39           O  
ATOM   2366  CB  GLU B  14     106.352  10.187  21.428  1.00 11.85           C  
ATOM   2367  CG  GLU B  14     106.270   9.285  20.198  1.00 16.95           C  
ATOM   2368  CD  GLU B  14     106.240  10.109  18.939  1.00 24.74           C  
ATOM   2369  OE1 GLU B  14     107.315  10.356  18.364  1.00 26.51           O  
ATOM   2370  OE2 GLU B  14     105.141  10.557  18.556  1.00 29.46           O  
ATOM   2371  N   LEU B  15     107.717  10.744  24.459  1.00  9.07           N  
ATOM   2372  CA  LEU B  15     107.762  11.754  25.506  1.00  8.55           C  
ATOM   2373  C   LEU B  15     108.305  13.042  24.923  1.00  8.52           C  
ATOM   2374  O   LEU B  15     109.377  13.063  24.309  1.00  8.87           O  
ATOM   2375  CB  LEU B  15     108.631  11.286  26.691  1.00  9.10           C  
ATOM   2376  CG  LEU B  15     108.197   9.950  27.303  1.00 10.08           C  
ATOM   2377  CD1 LEU B  15     108.994   9.707  28.568  1.00 11.53           C  
ATOM   2378  CD2 LEU B  15     106.670   9.894  27.603  1.00 10.51           C  
ATOM   2379  N   TYR B  16     107.554  14.118  25.127  1.00  8.93           N  
ATOM   2380  CA  TYR B  16     108.011  15.436  24.711  1.00  8.48           C  
ATOM   2381  C   TYR B  16     109.146  15.876  25.642  1.00  9.18           C  
ATOM   2382  O   TYR B  16     109.070  15.689  26.860  1.00  9.32           O  
ATOM   2383  CB  TYR B  16     106.850  16.442  24.769  1.00  8.38           C  
ATOM   2384  CG  TYR B  16     107.333  17.866  24.505  1.00  8.55           C  
ATOM   2385  CD1 TYR B  16     107.601  18.288  23.199  1.00  9.67           C  
ATOM   2386  CD2 TYR B  16     107.571  18.762  25.559  1.00  8.27           C  
ATOM   2387  CE1 TYR B  16     108.066  19.565  22.937  1.00 10.71           C  
ATOM   2388  CE2 TYR B  16     108.049  20.073  25.304  1.00  9.84           C  
ATOM   2389  CZ  TYR B  16     108.289  20.458  23.995  1.00 11.19           C  
ATOM   2390  OH  TYR B  16     108.760  21.718  23.708  1.00 10.55           O  
ATOM   2391  N   TYR B  17     110.194  16.471  25.081  1.00  9.07           N  
ATOM   2392  CA  TYR B  17     111.271  16.991  25.914  1.00  9.15           C  
ATOM   2393  C   TYR B  17     111.920  18.216  25.310  1.00  9.74           C  
ATOM   2394  O   TYR B  17     111.772  18.482  24.116  1.00  9.50           O  
ATOM   2395  CB  TYR B  17     112.320  15.882  26.183  1.00  8.75           C  
ATOM   2396  CG  TYR B  17     113.336  15.651  25.067  1.00  9.07           C  
ATOM   2397  CD1 TYR B  17     112.959  15.007  23.878  1.00  9.88           C  
ATOM   2398  CD2 TYR B  17     114.674  16.048  25.215  1.00  9.90           C  
ATOM   2399  CE1 TYR B  17     113.893  14.771  22.859  1.00  9.87           C  
ATOM   2400  CE2 TYR B  17     115.630  15.808  24.205  1.00 10.03           C  
ATOM   2401  CZ  TYR B  17     115.216  15.181  23.023  1.00 10.00           C  
ATOM   2402  OH  TYR B  17     116.127  14.951  22.015  1.00  9.91           O  
ATOM   2403  N   GLU B  18     112.621  18.959  26.168  1.00  9.50           N  
ATOM   2404  CA  GLU B  18     113.418  20.119  25.769  1.00  9.80           C  
ATOM   2405  C   GLU B  18     114.842  19.918  26.271  1.00  9.97           C  
ATOM   2406  O   GLU B  18     115.049  19.312  27.321  1.00  9.73           O  
ATOM   2407  CB  GLU B  18     112.806  21.404  26.359  1.00 10.31           C  
ATOM   2408  CG  GLU B  18     111.375  21.583  25.844  1.00 10.95           C  
ATOM   2409  CD  GLU B  18     110.675  22.854  26.301  1.00  9.60           C  
ATOM   2410  OE1 GLU B  18     111.149  23.542  27.233  1.00 10.44           O  
ATOM   2411  OE2 GLU B  18     109.624  23.144  25.702  1.00 10.55           O  
ATOM   2412  N   ASP B  19     115.822  20.448  25.532  1.00  9.61           N  
ATOM   2413  CA  ASP B  19     117.225  20.141  25.802  1.00  9.79           C  
ATOM   2414  C   ASP B  19     117.968  21.423  25.491  1.00 10.45           C  
ATOM   2415  O   ASP B  19     118.158  21.761  24.331  1.00 10.56           O  
ATOM   2416  CB  ASP B  19     117.670  19.003  24.872  1.00 10.07           C  
ATOM   2417  CG  ASP B  19     119.118  18.611  25.057  1.00 10.50           C  
ATOM   2418  OD1 ASP B  19     119.861  19.237  25.883  1.00 11.52           O  
ATOM   2419  OD2 ASP B  19     119.595  17.677  24.375  1.00 11.20           O  
ATOM   2420  N   GLN B  20     118.381  22.153  26.527  1.00 10.29           N  
ATOM   2421  CA  GLN B  20     118.812  23.538  26.332  1.00 10.41           C  
ATOM   2422  C   GLN B  20     120.113  23.815  27.051  1.00 11.50           C  
ATOM   2423  O   GLN B  20     120.432  23.150  28.027  1.00 11.20           O  
ATOM   2424  CB  GLN B  20     117.721  24.485  26.872  1.00 10.50           C  
ATOM   2425  CG  GLN B  20     116.378  24.269  26.157  1.00 11.56           C  
ATOM   2426  CD  GLN B  20     115.256  25.144  26.664  1.00 12.30           C  
ATOM   2427  OE1 GLN B  20     115.249  25.576  27.817  1.00 12.63           O  
ATOM   2428  NE2 GLN B  20     114.287  25.414  25.778  1.00 13.84           N  
ATOM   2429  N   GLY B  21     120.885  24.778  26.554  1.00 12.43           N  
ATOM   2430  CA  GLY B  21     122.111  25.167  27.256  1.00 13.92           C  
ATOM   2431  C   GLY B  21     123.289  24.232  27.020  1.00 14.71           C  
ATOM   2432  O   GLY B  21     123.236  23.365  26.164  1.00 15.23           O  
ATOM   2433  N   SER B  22     124.371  24.420  27.772  1.00 15.02           N  
ATOM   2434  CA  SER B  22     125.542  23.552  27.658  1.00 15.93           C  
ATOM   2435  C   SER B  22     126.137  23.396  29.040  1.00 15.66           C  
ATOM   2436  O   SER B  22     125.993  24.287  29.882  1.00 17.30           O  
ATOM   2437  CB  SER B  22     126.628  24.130  26.734  1.00 16.59           C  
ATOM   2438  OG ASER B  22     126.902  25.462  27.070  0.50 17.48           O  
ATOM   2439  OG BSER B  22     126.100  24.773  25.591  0.50 16.42           O  
ATOM   2440  N   GLY B  23     126.796  22.280  29.257  1.00 15.37           N  
ATOM   2441  CA  GLY B  23     127.429  22.012  30.545  1.00 14.98           C  
ATOM   2442  C   GLY B  23     126.948  20.687  31.090  1.00 14.82           C  
ATOM   2443  O   GLY B  23     126.448  19.834  30.344  1.00 14.72           O  
ATOM   2444  N   GLN B  24     127.126  20.496  32.398  1.00 13.50           N  
ATOM   2445  CA  GLN B  24     126.699  19.270  33.039  1.00 13.13           C  
ATOM   2446  C   GLN B  24     125.179  19.140  32.845  1.00 12.50           C  
ATOM   2447  O   GLN B  24     124.467  20.124  33.020  1.00 13.06           O  
ATOM   2448  CB  GLN B  24     127.018  19.343  34.538  1.00 13.15           C  
ATOM   2449  CG  GLN B  24     126.610  18.066  35.302  1.00 13.13           C  
ATOM   2450  CD  GLN B  24     127.072  18.084  36.743  1.00 13.08           C  
ATOM   2451  OE1 GLN B  24     127.385  19.157  37.287  1.00 15.42           O  
ATOM   2452  NE2 GLN B  24     127.121  16.909  37.362  1.00 13.77           N  
ATOM   2453  N   PRO B  25     124.695  17.963  32.470  1.00 12.42           N  
ATOM   2454  CA  PRO B  25     123.249  17.778  32.254  1.00 11.88           C  
ATOM   2455  C   PRO B  25     122.469  17.728  33.573  1.00 11.40           C  
ATOM   2456  O   PRO B  25     122.880  17.062  34.533  1.00 11.76           O  
ATOM   2457  CB  PRO B  25     123.149  16.431  31.519  1.00 12.71           C  
ATOM   2458  CG  PRO B  25     124.503  15.796  31.571  1.00 13.89           C  
ATOM   2459  CD  PRO B  25     125.476  16.744  32.178  1.00 12.08           C  
ATOM   2460  N   VAL B  26     121.355  18.455  33.593  1.00 10.15           N  
ATOM   2461  CA  VAL B  26     120.446  18.510  34.736  1.00 10.19           C  
ATOM   2462  C   VAL B  26     119.088  18.154  34.135  1.00 10.19           C  
ATOM   2463  O   VAL B  26     118.641  18.826  33.210  1.00 11.02           O  
ATOM   2464  CB  VAL B  26     120.411  19.912  35.362  1.00 10.24           C  
ATOM   2465  CG1 VAL B  26     119.425  19.939  36.567  1.00 10.84           C  
ATOM   2466  CG2 VAL B  26     121.823  20.347  35.806  1.00 11.72           C  
ATOM   2467  N   VAL B  27     118.451  17.099  34.643  1.00  9.54           N  
ATOM   2468  CA  VAL B  27     117.140  16.678  34.124  1.00  9.31           C  
ATOM   2469  C   VAL B  27     116.105  17.010  35.191  1.00  9.17           C  
ATOM   2470  O   VAL B  27     116.229  16.532  36.321  1.00 10.04           O  
ATOM   2471  CB  VAL B  27     117.118  15.178  33.842  1.00  9.69           C  
ATOM   2472  CG1 VAL B  27     115.691  14.714  33.443  1.00  9.07           C  
ATOM   2473  CG2 VAL B  27     118.101  14.856  32.715  1.00 10.58           C  
ATOM   2474  N   LEU B  28     115.107  17.822  34.823  1.00  9.27           N  
ATOM   2475  CA  LEU B  28     114.070  18.247  35.771  1.00  9.11           C  
ATOM   2476  C   LEU B  28     112.793  17.482  35.444  1.00  9.09           C  
ATOM   2477  O   LEU B  28     112.372  17.465  34.281  1.00  9.64           O  
ATOM   2478  CB  LEU B  28     113.807  19.743  35.614  1.00  9.48           C  
ATOM   2479  CG  LEU B  28     115.010  20.695  35.617  1.00  9.45           C  
ATOM   2480  CD1 LEU B  28     114.547  22.150  35.425  1.00  9.48           C  
ATOM   2481  CD2 LEU B  28     115.767  20.570  36.925  1.00 10.51           C  
ATOM   2482  N   ILE B  29     112.158  16.883  36.458  1.00  8.69           N  
ATOM   2483  CA  ILE B  29     111.010  16.002  36.237  1.00  8.08           C  
ATOM   2484  C   ILE B  29     109.817  16.561  37.014  1.00  8.60           C  
ATOM   2485  O   ILE B  29     109.802  16.562  38.240  1.00  8.97           O  
ATOM   2486  CB  ILE B  29     111.329  14.540  36.657  1.00  8.47           C  
ATOM   2487  CG1 ILE B  29     112.670  14.087  36.055  1.00  8.93           C  
ATOM   2488  CG2 ILE B  29     110.178  13.617  36.201  1.00  8.50           C  
ATOM   2489  CD1 ILE B  29     113.046  12.625  36.337  1.00  9.64           C  
ATOM   2490  N   HIS B  30     108.852  17.075  36.264  1.00  8.38           N  
ATOM   2491  CA  HIS B  30     107.744  17.860  36.817  1.00  8.69           C  
ATOM   2492  C   HIS B  30     106.748  17.063  37.656  1.00  8.90           C  
ATOM   2493  O   HIS B  30     106.739  15.829  37.669  1.00  9.66           O  
ATOM   2494  CB  HIS B  30     106.955  18.529  35.664  1.00  8.23           C  
ATOM   2495  CG  HIS B  30     106.191  17.548  34.814  1.00  8.43           C  
ATOM   2496  ND1 HIS B  30     104.896  17.170  35.101  1.00  9.23           N  
ATOM   2497  CD2 HIS B  30     106.550  16.853  33.702  1.00  9.11           C  
ATOM   2498  CE1 HIS B  30     104.492  16.275  34.208  1.00  8.68           C  
ATOM   2499  NE2 HIS B  30     105.469  16.085  33.335  1.00  9.39           N  
ATOM   2500  N   GLY B  31     105.885  17.812  38.340  1.00  9.09           N  
ATOM   2501  CA  GLY B  31     104.812  17.221  39.115  1.00  9.55           C  
ATOM   2502  C   GLY B  31     103.480  17.175  38.375  1.00 11.17           C  
ATOM   2503  O   GLY B  31     103.285  17.772  37.319  1.00 10.53           O  
ATOM   2504  N   TYR B  32     102.539  16.484  39.000  1.00 11.42           N  
ATOM   2505  CA  TYR B  32     101.188  16.375  38.504  1.00 11.49           C  
ATOM   2506  C   TYR B  32     100.454  17.689  38.779  1.00 11.04           C  
ATOM   2507  O   TYR B  32     100.629  18.257  39.858  1.00 11.59           O  
ATOM   2508  CB  TYR B  32     100.515  15.281  39.335  1.00 11.39           C  
ATOM   2509  CG  TYR B  32      99.019  15.144  39.187  1.00 10.82           C  
ATOM   2510  CD1 TYR B  32      98.466  14.249  38.270  1.00  9.45           C  
ATOM   2511  CD2 TYR B  32      98.155  15.878  40.002  1.00 11.59           C  
ATOM   2512  CE1 TYR B  32      97.070  14.072  38.166  1.00 10.70           C  
ATOM   2513  CE2 TYR B  32      96.762  15.734  39.888  1.00 11.44           C  
ATOM   2514  CZ  TYR B  32      96.232  14.828  38.981  1.00 11.68           C  
ATOM   2515  OH  TYR B  32      94.874  14.661  38.915  1.00 12.51           O  
ATOM   2516  N   PRO B  33      99.583  18.159  37.888  1.00 11.56           N  
ATOM   2517  CA  PRO B  33      99.320  17.609  36.556  1.00 11.80           C  
ATOM   2518  C   PRO B  33      99.902  18.568  35.496  1.00 12.02           C  
ATOM   2519  O   PRO B  33      99.236  18.897  34.493  1.00 12.62           O  
ATOM   2520  CB  PRO B  33      97.793  17.636  36.509  1.00 12.37           C  
ATOM   2521  CG  PRO B  33      97.412  18.873  37.404  1.00 13.30           C  
ATOM   2522  CD  PRO B  33      98.639  19.245  38.231  1.00 11.81           C  
ATOM   2523  N   LEU B  34     101.138  19.013  35.733  1.00 10.93           N  
ATOM   2524  CA  LEU B  34     101.750  20.066  34.925  1.00 10.83           C  
ATOM   2525  C   LEU B  34     102.622  19.491  33.811  1.00 10.68           C  
ATOM   2526  O   LEU B  34     102.339  18.407  33.299  1.00 10.98           O  
ATOM   2527  CB  LEU B  34     102.536  21.021  35.848  1.00 10.85           C  
ATOM   2528  CG  LEU B  34     101.576  21.768  36.800  1.00 13.59           C  
ATOM   2529  CD1 LEU B  34     102.384  22.272  37.999  1.00 16.28           C  
ATOM   2530  CD2 LEU B  34     100.909  22.934  36.089  1.00 16.36           C  
ATOM   2531  N   ASP B  35     103.621  20.246  33.377  1.00  9.98           N  
ATOM   2532  CA  ASP B  35     104.543  19.771  32.334  1.00  9.56           C  
ATOM   2533  C   ASP B  35     105.894  20.426  32.544  1.00  9.79           C  
ATOM   2534  O   ASP B  35     106.111  21.075  33.577  1.00  9.26           O  
ATOM   2535  CB  ASP B  35     103.953  20.022  30.921  1.00  9.38           C  
ATOM   2536  CG  ASP B  35     103.919  21.488  30.524  1.00 10.32           C  
ATOM   2537  OD1 ASP B  35     104.463  22.381  31.239  1.00  9.77           O  
ATOM   2538  OD2 ASP B  35     103.348  21.838  29.454  1.00 12.00           O  
ATOM   2539  N   GLY B  36     106.824  20.239  31.603  1.00  9.03           N  
ATOM   2540  CA  GLY B  36     108.185  20.738  31.814  1.00  9.26           C  
ATOM   2541  C   GLY B  36     108.301  22.249  31.962  1.00  9.09           C  
ATOM   2542  O   GLY B  36     109.239  22.737  32.585  1.00  9.05           O  
ATOM   2543  N   HIS B  37     107.353  22.999  31.394  1.00  8.77           N  
ATOM   2544  CA  HIS B  37     107.369  24.452  31.554  1.00  8.99           C  
ATOM   2545  C   HIS B  37     107.104  24.922  32.971  1.00  9.27           C  
ATOM   2546  O   HIS B  37     107.388  26.079  33.285  1.00  9.86           O  
ATOM   2547  CB  HIS B  37     106.414  25.135  30.561  1.00  9.11           C  
ATOM   2548  CG  HIS B  37     106.843  24.956  29.139  1.00 10.69           C  
ATOM   2549  ND1 HIS B  37     105.954  24.974  28.085  1.00 11.48           N  
ATOM   2550  CD2 HIS B  37     108.065  24.700  28.605  1.00 10.75           C  
ATOM   2551  CE1 HIS B  37     106.619  24.765  26.953  1.00 13.26           C  
ATOM   2552  NE2 HIS B  37     107.897  24.573  27.243  1.00 10.04           N  
ATOM   2553  N   SER B  38     106.567  24.051  33.821  1.00  9.03           N  
ATOM   2554  CA  SER B  38     106.297  24.456  35.207  1.00  9.48           C  
ATOM   2555  C   SER B  38     107.595  24.766  35.957  1.00 10.28           C  
ATOM   2556  O   SER B  38     107.552  25.384  37.026  1.00 10.40           O  
ATOM   2557  CB  SER B  38     105.506  23.369  35.952  1.00  9.73           C  
ATOM   2558  OG  SER B  38     106.244  22.156  36.043  1.00 10.71           O  
ATOM   2559  N   TRP B  39     108.724  24.313  35.406  1.00  9.74           N  
ATOM   2560  CA  TRP B  39     110.052  24.589  35.957  1.00  9.94           C  
ATOM   2561  C   TRP B  39     110.610  25.947  35.535  1.00  9.62           C  
ATOM   2562  O   TRP B  39     111.737  26.277  35.886  1.00 10.75           O  
ATOM   2563  CB  TRP B  39     111.048  23.547  35.434  1.00  9.33           C  
ATOM   2564  CG  TRP B  39     110.858  22.163  36.033  1.00  9.20           C  
ATOM   2565  CD1 TRP B  39     110.296  21.070  35.427  1.00 10.22           C  
ATOM   2566  CD2 TRP B  39     111.264  21.737  37.336  1.00  9.02           C  
ATOM   2567  NE1 TRP B  39     110.328  19.989  36.277  1.00  9.26           N  
ATOM   2568  CE2 TRP B  39     110.913  20.368  37.459  1.00  9.27           C  
ATOM   2569  CE3 TRP B  39     111.907  22.377  38.419  1.00  9.78           C  
ATOM   2570  CZ2 TRP B  39     111.190  19.608  38.615  1.00  9.25           C  
ATOM   2571  CZ3 TRP B  39     112.187  21.621  39.571  1.00 10.48           C  
ATOM   2572  CH2 TRP B  39     111.823  20.260  39.659  1.00 10.44           C  
ATOM   2573  N   GLU B  40     109.837  26.750  34.811  1.00  9.91           N  
ATOM   2574  CA  GLU B  40     110.427  27.927  34.164  1.00  9.62           C  
ATOM   2575  C   GLU B  40     111.255  28.849  35.067  1.00 10.46           C  
ATOM   2576  O   GLU B  40     112.280  29.376  34.638  1.00 10.70           O  
ATOM   2577  CB  GLU B  40     109.382  28.745  33.401  1.00  9.70           C  
ATOM   2578  CG  GLU B  40     108.231  29.276  34.248  1.00 10.44           C  
ATOM   2579  CD  GLU B  40     107.345  30.223  33.427  1.00 12.78           C  
ATOM   2580  OE1 GLU B  40     107.769  31.355  33.186  1.00 16.31           O  
ATOM   2581  OE2 GLU B  40     106.256  29.795  33.026  1.00 16.62           O  
ATOM   2582  N   ARG B  41     110.801  29.072  36.298  1.00 10.55           N  
ATOM   2583  CA  ARG B  41     111.564  29.944  37.205  1.00 10.33           C  
ATOM   2584  C   ARG B  41     112.890  29.342  37.666  1.00 10.73           C  
ATOM   2585  O   ARG B  41     113.820  30.092  38.030  1.00 11.65           O  
ATOM   2586  CB  ARG B  41     110.700  30.371  38.396  1.00 10.55           C  
ATOM   2587  CG  ARG B  41     109.618  31.365  37.968  1.00 10.87           C  
ATOM   2588  CD  ARG B  41     108.694  31.754  39.120  1.00 11.68           C  
ATOM   2589  NE  ARG B  41     107.891  32.933  38.765  1.00 11.69           N  
ATOM   2590  CZ  ARG B  41     107.115  33.601  39.621  1.00 13.58           C  
ATOM   2591  NH1 ARG B  41     107.004  33.205  40.897  1.00 12.03           N  
ATOM   2592  NH2 ARG B  41     106.453  34.681  39.206  1.00 12.11           N  
ATOM   2593  N   GLN B  42     112.997  28.015  37.611  1.00 10.35           N  
ATOM   2594  CA  GLN B  42     114.246  27.314  37.907  1.00 10.44           C  
ATOM   2595  C   GLN B  42     115.107  27.151  36.663  1.00 10.92           C  
ATOM   2596  O   GLN B  42     116.322  27.338  36.724  1.00 11.73           O  
ATOM   2597  CB  GLN B  42     113.980  25.928  38.483  1.00  9.83           C  
ATOM   2598  CG  GLN B  42     113.461  25.923  39.958  1.00 10.51           C  
ATOM   2599  CD  GLN B  42     112.069  26.511  40.071  1.00 11.98           C  
ATOM   2600  OE1 GLN B  42     111.139  26.093  39.342  1.00 11.13           O  
ATOM   2601  NE2 GLN B  42     111.909  27.501  40.973  1.00 11.84           N  
ATOM   2602  N   THR B  43     114.482  26.750  35.562  1.00 10.27           N  
ATOM   2603  CA  THR B  43     115.220  26.491  34.322  1.00 10.96           C  
ATOM   2604  C   THR B  43     116.100  27.679  33.939  1.00 11.07           C  
ATOM   2605  O   THR B  43     117.279  27.504  33.621  1.00 11.89           O  
ATOM   2606  CB  THR B  43     114.213  26.188  33.210  1.00 10.76           C  
ATOM   2607  OG1 THR B  43     113.528  24.979  33.556  1.00 11.13           O  
ATOM   2608  CG2 THR B  43     114.921  25.904  31.842  1.00 11.80           C  
ATOM   2609  N   ARG B  44     115.537  28.881  33.960  1.00 11.61           N  
ATOM   2610  CA  ARG B  44     116.304  30.049  33.512  1.00 12.28           C  
ATOM   2611  C   ARG B  44     117.541  30.325  34.367  1.00 12.59           C  
ATOM   2612  O   ARG B  44     118.572  30.775  33.854  1.00 12.92           O  
ATOM   2613  CB  ARG B  44     115.406  31.285  33.366  1.00 12.53           C  
ATOM   2614  CG  ARG B  44     114.777  31.792  34.650  1.00 13.74           C  
ATOM   2615  CD  ARG B  44     113.511  32.581  34.399  1.00 16.22           C  
ATOM   2616  NE  ARG B  44     113.126  33.356  35.578  1.00 18.31           N  
ATOM   2617  CZ  ARG B  44     111.960  33.969  35.717  1.00 20.61           C  
ATOM   2618  NH1 ARG B  44     111.037  33.897  34.759  1.00 19.57           N  
ATOM   2619  NH2 ARG B  44     111.731  34.686  36.813  1.00 20.53           N  
ATOM   2620  N   GLU B  45     117.448  30.031  35.666  1.00 12.64           N  
ATOM   2621  CA  GLU B  45     118.592  30.201  36.555  1.00 13.30           C  
ATOM   2622  C   GLU B  45     119.656  29.123  36.342  1.00 12.95           C  
ATOM   2623  O   GLU B  45     120.852  29.424  36.318  1.00 13.91           O  
ATOM   2624  CB  GLU B  45     118.148  30.207  38.021  1.00 13.82           C  
ATOM   2625  CG  GLU B  45     117.150  31.310  38.321  1.00 15.95           C  
ATOM   2626  CD  GLU B  45     117.681  32.706  38.032  1.00 22.19           C  
ATOM   2627  OE1 GLU B  45     118.927  32.927  38.015  1.00 21.87           O  
ATOM   2628  OE2 GLU B  45     116.831  33.591  37.807  1.00 25.21           O  
ATOM   2629  N   LEU B  46     119.227  27.875  36.189  1.00 12.66           N  
ATOM   2630  CA  LEU B  46     120.188  26.787  35.973  1.00 12.62           C  
ATOM   2631  C   LEU B  46     120.940  26.988  34.666  1.00 12.69           C  
ATOM   2632  O   LEU B  46     122.138  26.724  34.611  1.00 13.05           O  
ATOM   2633  CB  LEU B  46     119.499  25.415  35.994  1.00 12.50           C  
ATOM   2634  CG  LEU B  46     118.879  25.061  37.366  1.00 14.50           C  
ATOM   2635  CD1 LEU B  46     118.212  23.689  37.333  1.00 16.90           C  
ATOM   2636  CD2 LEU B  46     119.876  25.128  38.500  1.00 18.83           C  
ATOM   2637  N   LEU B  47     120.240  27.448  33.626  1.00 13.10           N  
ATOM   2638  CA  LEU B  47     120.909  27.753  32.358  1.00 13.07           C  
ATOM   2639  C   LEU B  47     121.951  28.859  32.560  1.00 14.54           C  
ATOM   2640  O   LEU B  47     123.067  28.779  32.037  1.00 15.40           O  
ATOM   2641  CB  LEU B  47     119.890  28.190  31.296  1.00 13.30           C  
ATOM   2642  CG  LEU B  47     119.024  27.030  30.784  1.00 12.45           C  
ATOM   2643  CD1 LEU B  47     117.852  27.589  29.948  1.00 11.84           C  
ATOM   2644  CD2 LEU B  47     119.869  26.038  29.977  1.00 13.38           C  
ATOM   2645  N   ALA B  48     121.574  29.888  33.312  1.00 15.41           N  
ATOM   2646  CA  ALA B  48     122.488  31.009  33.598  1.00 16.28           C  
ATOM   2647  C   ALA B  48     123.733  30.571  34.385  1.00 16.51           C  
ATOM   2648  O   ALA B  48     124.826  31.174  34.243  1.00 17.30           O  
ATOM   2649  CB  ALA B  48     121.752  32.129  34.322  1.00 16.10           C  
ATOM   2650  N   GLN B  49     123.592  29.506  35.175  1.00 16.12           N  
ATOM   2651  CA  GLN B  49     124.700  28.932  35.940  1.00 16.05           C  
ATOM   2652  C   GLN B  49     125.603  28.023  35.128  1.00 16.24           C  
ATOM   2653  O   GLN B  49     126.561  27.469  35.670  1.00 17.57           O  
ATOM   2654  CB  GLN B  49     124.186  28.145  37.148  1.00 16.03           C  
ATOM   2655  CG  GLN B  49     123.647  29.023  38.271  1.00 16.25           C  
ATOM   2656  CD  GLN B  49     122.788  28.231  39.242  1.00 17.36           C  
ATOM   2657  OE1 GLN B  49     123.184  27.159  39.717  1.00 18.67           O  
ATOM   2658  NE2 GLN B  49     121.613  28.758  39.545  1.00 17.79           N  
ATOM   2659  N   GLY B  50     125.289  27.831  33.846  1.00 16.05           N  
ATOM   2660  CA  GLY B  50     126.153  27.044  32.979  1.00 15.43           C  
ATOM   2661  C   GLY B  50     125.856  25.552  32.982  1.00 15.30           C  
ATOM   2662  O   GLY B  50     126.769  24.734  32.832  1.00 15.66           O  
ATOM   2663  N   TYR B  51     124.579  25.197  33.166  1.00 14.05           N  
ATOM   2664  CA  TYR B  51     124.131  23.808  33.074  1.00 13.00           C  
ATOM   2665  C   TYR B  51     123.360  23.597  31.785  1.00 12.77           C  
ATOM   2666  O   TYR B  51     122.777  24.544  31.236  1.00 13.25           O  
ATOM   2667  CB  TYR B  51     123.223  23.437  34.273  1.00 13.65           C  
ATOM   2668  CG  TYR B  51     124.056  23.316  35.524  1.00 13.23           C  
ATOM   2669  CD1 TYR B  51     124.823  22.175  35.743  1.00 16.26           C  
ATOM   2670  CD2 TYR B  51     124.156  24.383  36.422  1.00 17.52           C  
ATOM   2671  CE1 TYR B  51     125.640  22.058  36.861  1.00 18.31           C  
ATOM   2672  CE2 TYR B  51     124.993  24.275  37.563  1.00 18.09           C  
ATOM   2673  CZ  TYR B  51     125.726  23.110  37.756  1.00 19.73           C  
ATOM   2674  OH  TYR B  51     126.559  22.964  38.861  1.00 21.78           O  
ATOM   2675  N   ARG B  52     123.373  22.355  31.319  1.00 11.70           N  
ATOM   2676  CA  ARG B  52     122.512  21.939  30.222  1.00 11.87           C  
ATOM   2677  C   ARG B  52     121.241  21.427  30.887  1.00 11.77           C  
ATOM   2678  O   ARG B  52     121.282  20.447  31.615  1.00 12.88           O  
ATOM   2679  CB  ARG B  52     123.175  20.801  29.473  1.00 11.85           C  
ATOM   2680  CG  ARG B  52     122.325  20.183  28.368  1.00 12.14           C  
ATOM   2681  CD  ARG B  52     123.089  19.061  27.707  1.00 12.19           C  
ATOM   2682  NE  ARG B  52     122.305  18.267  26.765  1.00 12.01           N  
ATOM   2683  CZ  ARG B  52     122.703  17.096  26.291  1.00 11.38           C  
ATOM   2684  NH1 ARG B  52     123.887  16.578  26.664  1.00 12.44           N  
ATOM   2685  NH2 ARG B  52     121.934  16.437  25.426  1.00 11.36           N  
ATOM   2686  N   VAL B  53     120.135  22.118  30.656  1.00 11.60           N  
ATOM   2687  CA  VAL B  53     118.887  21.796  31.341  1.00 10.98           C  
ATOM   2688  C   VAL B  53     117.928  21.079  30.399  1.00 10.25           C  
ATOM   2689  O   VAL B  53     117.561  21.601  29.334  1.00 10.71           O  
ATOM   2690  CB  VAL B  53     118.234  23.068  31.911  1.00 11.56           C  
ATOM   2691  CG1 VAL B  53     116.953  22.692  32.644  1.00 12.08           C  
ATOM   2692  CG2 VAL B  53     119.220  23.760  32.858  1.00 12.26           C  
ATOM   2693  N   ILE B  54     117.549  19.874  30.796  1.00  9.83           N  
ATOM   2694  CA  ILE B  54     116.624  19.049  30.035  1.00  9.74           C  
ATOM   2695  C   ILE B  54     115.364  18.869  30.882  1.00 10.05           C  
ATOM   2696  O   ILE B  54     115.457  18.596  32.102  1.00 10.67           O  
ATOM   2697  CB  ILE B  54     117.285  17.688  29.768  1.00  9.84           C  
ATOM   2698  CG1 ILE B  54     118.427  17.874  28.738  1.00 12.32           C  
ATOM   2699  CG2 ILE B  54     116.254  16.656  29.243  1.00 10.48           C  
ATOM   2700  CD1 ILE B  54     119.539  16.836  28.849  1.00 15.58           C  
ATOM   2701  N   THR B  55     114.199  19.044  30.260  1.00  9.25           N  
ATOM   2702  CA  THR B  55     112.952  18.644  30.914  1.00  9.28           C  
ATOM   2703  C   THR B  55     112.231  17.692  29.985  1.00  9.48           C  
ATOM   2704  O   THR B  55     112.414  17.748  28.769  1.00  9.91           O  
ATOM   2705  CB  THR B  55     112.024  19.825  31.250  1.00  9.83           C  
ATOM   2706  OG1 THR B  55     111.489  20.404  30.052  1.00 10.93           O  
ATOM   2707  CG2 THR B  55     112.776  20.969  32.002  1.00  9.09           C  
ATOM   2708  N   TYR B  56     111.415  16.813  30.546  1.00  8.68           N  
ATOM   2709  CA  TYR B  56     110.520  16.040  29.701  1.00  8.51           C  
ATOM   2710  C   TYR B  56     109.157  15.969  30.369  1.00  8.88           C  
ATOM   2711  O   TYR B  56     109.032  16.224  31.577  1.00  9.32           O  
ATOM   2712  CB  TYR B  56     111.071  14.631  29.385  1.00  8.26           C  
ATOM   2713  CG  TYR B  56     111.046  13.653  30.528  1.00  8.54           C  
ATOM   2714  CD1 TYR B  56     112.115  13.593  31.445  1.00  8.33           C  
ATOM   2715  CD2 TYR B  56     109.980  12.771  30.681  1.00  7.56           C  
ATOM   2716  CE1 TYR B  56     112.102  12.680  32.514  1.00  9.25           C  
ATOM   2717  CE2 TYR B  56     109.947  11.844  31.754  1.00  9.16           C  
ATOM   2718  CZ  TYR B  56     111.016  11.815  32.649  1.00  9.36           C  
ATOM   2719  OH  TYR B  56     110.999  10.896  33.682  1.00 10.07           O  
ATOM   2720  N   ASP B  57     108.150  15.634  29.581  1.00  8.50           N  
ATOM   2721  CA  ASP B  57     106.789  15.528  30.102  1.00  8.59           C  
ATOM   2722  C   ASP B  57     106.479  14.061  30.348  1.00  8.80           C  
ATOM   2723  O   ASP B  57     106.680  13.190  29.477  1.00  8.87           O  
ATOM   2724  CB  ASP B  57     105.790  16.103  29.088  1.00  8.99           C  
ATOM   2725  CG  ASP B  57     105.929  17.603  28.898  1.00  9.31           C  
ATOM   2726  OD1 ASP B  57     106.738  18.271  29.604  1.00  9.20           O  
ATOM   2727  OD2 ASP B  57     105.228  18.204  28.048  1.00  9.46           O  
ATOM   2728  N   ARG B  58     105.976  13.779  31.546  1.00  8.41           N  
ATOM   2729  CA  ARG B  58     105.625  12.418  31.932  1.00  7.85           C  
ATOM   2730  C   ARG B  58     104.555  11.889  30.989  1.00  8.17           C  
ATOM   2731  O   ARG B  58     103.707  12.661  30.513  1.00  8.34           O  
ATOM   2732  CB  ARG B  58     105.084  12.451  33.363  1.00  7.27           C  
ATOM   2733  CG  ARG B  58     104.696  11.067  33.908  1.00  8.11           C  
ATOM   2734  CD  ARG B  58     104.349  11.087  35.427  1.00  8.92           C  
ATOM   2735  NE  ARG B  58     105.515  11.464  36.243  1.00  8.84           N  
ATOM   2736  CZ  ARG B  58     105.790  12.703  36.691  1.00  8.69           C  
ATOM   2737  NH1 ARG B  58     104.971  13.754  36.444  1.00  8.16           N  
ATOM   2738  NH2 ARG B  58     106.914  12.887  37.388  1.00  8.84           N  
ATOM   2739  N   ARG B  59     104.563  10.580  30.726  1.00  7.95           N  
ATOM   2740  CA  ARG B  59     103.531  10.021  29.861  1.00  8.38           C  
ATOM   2741  C   ARG B  59     102.143  10.432  30.365  1.00  9.03           C  
ATOM   2742  O   ARG B  59     101.901  10.457  31.582  1.00  8.31           O  
ATOM   2743  CB  ARG B  59     103.644   8.495  29.804  1.00  8.42           C  
ATOM   2744  CG  ARG B  59     103.529   7.784  31.181  1.00  8.87           C  
ATOM   2745  CD  ARG B  59     103.296   6.266  31.033  1.00  8.64           C  
ATOM   2746  NE  ARG B  59     104.405   5.644  30.284  1.00  9.80           N  
ATOM   2747  CZ  ARG B  59     104.335   4.515  29.572  1.00  9.63           C  
ATOM   2748  NH1 ARG B  59     103.178   3.837  29.430  1.00 10.17           N  
ATOM   2749  NH2 ARG B  59     105.435   4.077  28.950  1.00  9.76           N  
ATOM   2750  N   GLY B  60     101.258  10.797  29.432  1.00  8.91           N  
ATOM   2751  CA  GLY B  60      99.936  11.272  29.799  1.00  9.03           C  
ATOM   2752  C   GLY B  60      99.802  12.765  30.030  1.00  9.84           C  
ATOM   2753  O   GLY B  60      98.667  13.261  30.053  1.00 10.13           O  
ATOM   2754  N   PHE B  61     100.929  13.472  30.168  1.00  8.84           N  
ATOM   2755  CA  PHE B  61     100.928  14.893  30.514  1.00  9.40           C  
ATOM   2756  C   PHE B  61     101.591  15.747  29.454  1.00  9.52           C  
ATOM   2757  O   PHE B  61     102.405  15.249  28.655  1.00  9.32           O  
ATOM   2758  CB  PHE B  61     101.594  15.083  31.904  1.00  9.02           C  
ATOM   2759  CG  PHE B  61     100.836  14.384  32.980  1.00  9.75           C  
ATOM   2760  CD1 PHE B  61      99.793  15.049  33.664  1.00  9.44           C  
ATOM   2761  CD2 PHE B  61     101.069  13.028  33.232  1.00  9.15           C  
ATOM   2762  CE1 PHE B  61      99.031  14.354  34.611  1.00 10.01           C  
ATOM   2763  CE2 PHE B  61     100.315  12.331  34.192  1.00 10.26           C  
ATOM   2764  CZ  PHE B  61      99.304  12.993  34.880  1.00 10.23           C  
ATOM   2765  N   GLY B  62     101.234  17.031  29.443  1.00  9.55           N  
ATOM   2766  CA  GLY B  62     101.895  17.982  28.551  1.00  9.08           C  
ATOM   2767  C   GLY B  62     101.843  17.535  27.102  1.00  9.83           C  
ATOM   2768  O   GLY B  62     100.771  17.222  26.586  1.00 10.67           O  
ATOM   2769  N   GLY B  63     103.013  17.504  26.465  1.00  9.12           N  
ATOM   2770  CA  GLY B  63     103.131  17.161  25.052  1.00  9.30           C  
ATOM   2771  C   GLY B  63     103.365  15.681  24.796  1.00  9.48           C  
ATOM   2772  O   GLY B  63     103.540  15.276  23.646  1.00 10.12           O  
ATOM   2773  N   SER B  64     103.324  14.858  25.836  1.00  9.03           N  
ATOM   2774  CA  SER B  64     103.672  13.427  25.679  1.00  9.41           C  
ATOM   2775  C   SER B  64     102.464  12.570  25.330  1.00  9.43           C  
ATOM   2776  O   SER B  64     101.319  13.007  25.484  1.00  9.95           O  
ATOM   2777  CB  SER B  64     104.335  12.905  26.953  1.00  9.14           C  
ATOM   2778  OG  SER B  64     105.600  13.543  27.113  1.00  8.91           O  
ATOM   2779  N   SER B  65     102.707  11.348  24.859  1.00  8.64           N  
ATOM   2780  CA  SER B  65     101.606  10.462  24.455  1.00  9.17           C  
ATOM   2781  C   SER B  65     100.537  10.303  25.533  1.00  9.60           C  
ATOM   2782  O   SER B  65     100.844  10.078  26.706  1.00  9.57           O  
ATOM   2783  CB  SER B  65     102.156   9.087  24.069  1.00  9.18           C  
ATOM   2784  OG  SER B  65     102.921   9.211  22.877  1.00  9.28           O  
ATOM   2785  N   LYS B  66      99.275  10.382  25.102  1.00  8.72           N  
ATOM   2786  CA  LYS B  66      98.148  10.351  26.028  1.00  9.29           C  
ATOM   2787  C   LYS B  66      97.678   8.907  26.193  1.00 10.02           C  
ATOM   2788  O   LYS B  66      96.588   8.521  25.737  1.00 10.83           O  
ATOM   2789  CB  LYS B  66      97.032  11.276  25.491  1.00  8.65           C  
ATOM   2790  CG  LYS B  66      97.508  12.713  25.248  1.00  8.38           C  
ATOM   2791  CD  LYS B  66      98.127  13.315  26.533  1.00 11.05           C  
ATOM   2792  CE  LYS B  66      98.500  14.808  26.332  1.00  9.93           C  
ATOM   2793  NZ  LYS B  66      99.524  15.060  25.247  1.00  9.74           N  
ATOM   2794  N   VAL B  67      98.517   8.109  26.860  1.00  9.34           N  
ATOM   2795  CA  VAL B  67      98.318   6.663  26.921  1.00 10.44           C  
ATOM   2796  C   VAL B  67      97.302   6.254  27.973  1.00 10.02           C  
ATOM   2797  O   VAL B  67      96.920   7.059  28.843  1.00 10.06           O  
ATOM   2798  CB  VAL B  67      99.661   5.925  27.183  1.00 10.05           C  
ATOM   2799  CG1 VAL B  67     100.656   6.220  26.021  1.00 11.25           C  
ATOM   2800  CG2 VAL B  67     100.265   6.361  28.534  1.00 10.04           C  
ATOM   2801  N   ASN B  68      96.870   5.000  27.889  1.00 10.17           N  
ATOM   2802  CA  ASN B  68      95.937   4.459  28.882  1.00 10.84           C  
ATOM   2803  C   ASN B  68      96.627   3.650  29.964  1.00 12.04           C  
ATOM   2804  O   ASN B  68      96.043   3.437  31.033  1.00 13.61           O  
ATOM   2805  CB  ASN B  68      94.893   3.561  28.208  1.00 11.37           C  
ATOM   2806  CG  ASN B  68      93.797   3.119  29.181  1.00 12.47           C  
ATOM   2807  OD1 ASN B  68      93.024   3.954  29.674  1.00 12.80           O  
ATOM   2808  ND2 ASN B  68      93.747   1.810  29.485  1.00 12.37           N  
ATOM   2809  N   THR B  69      97.828   3.156  29.687  1.00 13.69           N  
ATOM   2810  CA  THR B  69      98.493   2.293  30.685  1.00 15.23           C  
ATOM   2811  C   THR B  69      99.868   2.755  31.074  1.00 12.82           C  
ATOM   2812  O   THR B  69     100.438   3.668  30.458  1.00 12.48           O  
ATOM   2813  CB  THR B  69      98.597   0.817  30.231  1.00 16.96           C  
ATOM   2814  OG1 THR B  69      99.393   0.753  29.050  1.00 21.83           O  
ATOM   2815  CG2 THR B  69      97.216   0.272  29.814  1.00 21.39           C  
ATOM   2816  N   GLY B  70     100.391   2.090  32.099  1.00 11.30           N  
ATOM   2817  CA  GLY B  70     101.733   2.366  32.602  1.00 10.74           C  
ATOM   2818  C   GLY B  70     101.803   3.518  33.591  1.00 10.87           C  
ATOM   2819  O   GLY B  70     102.866   4.118  33.772  1.00 10.69           O  
ATOM   2820  N   TYR B  71     100.682   3.846  34.238  1.00 10.41           N  
ATOM   2821  CA  TYR B  71     100.717   4.892  35.270  1.00 10.42           C  
ATOM   2822  C   TYR B  71     101.138   4.295  36.608  1.00 11.16           C  
ATOM   2823  O   TYR B  71     100.335   4.179  37.557  1.00 11.00           O  
ATOM   2824  CB  TYR B  71      99.361   5.634  35.357  1.00 10.76           C  
ATOM   2825  CG  TYR B  71      99.060   6.423  34.093  1.00  9.87           C  
ATOM   2826  CD1 TYR B  71      99.711   7.638  33.843  1.00  9.79           C  
ATOM   2827  CD2 TYR B  71      98.151   5.926  33.128  1.00  8.75           C  
ATOM   2828  CE1 TYR B  71      99.443   8.370  32.675  1.00  9.21           C  
ATOM   2829  CE2 TYR B  71      97.887   6.636  31.959  1.00  9.80           C  
ATOM   2830  CZ  TYR B  71      98.535   7.854  31.749  1.00 10.51           C  
ATOM   2831  OH  TYR B  71      98.297   8.565  30.616  1.00 10.29           O  
ATOM   2832  N   ASP B  72     102.406   3.890  36.677  1.00 10.62           N  
ATOM   2833  CA  ASP B  72     102.968   3.266  37.879  1.00 10.93           C  
ATOM   2834  C   ASP B  72     104.452   3.585  37.873  1.00 10.75           C  
ATOM   2835  O   ASP B  72     105.001   3.865  36.799  1.00 10.22           O  
ATOM   2836  CB  ASP B  72     102.717   1.753  37.847  1.00 11.21           C  
ATOM   2837  CG  ASP B  72     103.247   1.096  36.592  1.00 13.92           C  
ATOM   2838  OD1 ASP B  72     104.456   0.823  36.521  1.00 13.86           O  
ATOM   2839  OD2 ASP B  72     102.514   0.806  35.627  1.00 19.39           O  
ATOM   2840  N   TYR B  73     105.109   3.570  39.035  1.00  9.51           N  
ATOM   2841  CA  TYR B  73     106.487   4.042  39.059  1.00  9.56           C  
ATOM   2842  C   TYR B  73     107.487   3.113  38.379  1.00  9.81           C  
ATOM   2843  O   TYR B  73     108.513   3.580  37.902  1.00  9.54           O  
ATOM   2844  CB  TYR B  73     106.926   4.503  40.464  1.00  9.72           C  
ATOM   2845  CG  TYR B  73     106.512   5.937  40.649  1.00 10.20           C  
ATOM   2846  CD1 TYR B  73     107.252   6.973  40.065  1.00  8.59           C  
ATOM   2847  CD2 TYR B  73     105.315   6.254  41.322  1.00  9.30           C  
ATOM   2848  CE1 TYR B  73     106.822   8.319  40.180  1.00  9.38           C  
ATOM   2849  CE2 TYR B  73     104.896   7.582  41.450  1.00 10.24           C  
ATOM   2850  CZ  TYR B  73     105.645   8.595  40.891  1.00 10.02           C  
ATOM   2851  OH  TYR B  73     105.238   9.913  41.000  1.00  8.98           O  
ATOM   2852  N   ASP B  74     107.190   1.818  38.291  1.00 10.26           N  
ATOM   2853  CA  ASP B  74     108.098   0.960  37.523  1.00 10.94           C  
ATOM   2854  C   ASP B  74     108.153   1.454  36.076  1.00 11.17           C  
ATOM   2855  O   ASP B  74     109.226   1.573  35.473  1.00 10.99           O  
ATOM   2856  CB  ASP B  74     107.641  -0.486  37.546  1.00 11.36           C  
ATOM   2857  CG  ASP B  74     108.047  -1.218  38.807  1.00 13.84           C  
ATOM   2858  OD1 ASP B  74     108.795  -0.662  39.665  1.00 12.67           O  
ATOM   2859  OD2 ASP B  74     107.654  -2.399  38.981  1.00 14.89           O  
ATOM   2860  N   THR B  75     106.988   1.766  35.522  1.00 10.60           N  
ATOM   2861  CA  THR B  75     106.951   2.304  34.153  1.00 10.23           C  
ATOM   2862  C   THR B  75     107.518   3.713  34.037  1.00  9.86           C  
ATOM   2863  O   THR B  75     108.273   4.021  33.102  1.00  9.99           O  
ATOM   2864  CB  THR B  75     105.508   2.266  33.620  1.00 10.50           C  
ATOM   2865  OG1 THR B  75     105.021   0.911  33.658  1.00 11.88           O  
ATOM   2866  CG2 THR B  75     105.507   2.661  32.100  1.00  9.26           C  
ATOM   2867  N   PHE B  76     107.161   4.602  34.966  1.00  9.40           N  
ATOM   2868  CA  PHE B  76     107.711   5.963  34.918  1.00  9.29           C  
ATOM   2869  C   PHE B  76     109.244   5.930  34.991  1.00  9.12           C  
ATOM   2870  O   PHE B  76     109.907   6.734  34.335  1.00  9.89           O  
ATOM   2871  CB  PHE B  76     107.175   6.821  36.075  1.00  9.23           C  
ATOM   2872  CG  PHE B  76     105.695   7.054  36.051  1.00  9.54           C  
ATOM   2873  CD1 PHE B  76     105.002   7.273  34.847  1.00 10.51           C  
ATOM   2874  CD2 PHE B  76     104.992   7.109  37.258  1.00  8.80           C  
ATOM   2875  CE1 PHE B  76     103.630   7.496  34.849  1.00  8.73           C  
ATOM   2876  CE2 PHE B  76     103.599   7.348  37.282  1.00  9.44           C  
ATOM   2877  CZ  PHE B  76     102.915   7.564  36.076  1.00  9.47           C  
ATOM   2878  N   ALA B  77     109.795   5.005  35.794  1.00  8.88           N  
ATOM   2879  CA  ALA B  77     111.247   4.868  35.895  1.00  9.22           C  
ATOM   2880  C   ALA B  77     111.846   4.307  34.613  1.00  8.89           C  
ATOM   2881  O   ALA B  77     112.924   4.731  34.195  1.00  9.73           O  
ATOM   2882  CB  ALA B  77     111.641   3.976  37.124  1.00  9.85           C  
ATOM   2883  N   ALA B  78     111.152   3.358  33.993  1.00  8.72           N  
ATOM   2884  CA  ALA B  78     111.578   2.805  32.696  1.00  9.55           C  
ATOM   2885  C   ALA B  78     111.600   3.914  31.642  1.00  9.41           C  
ATOM   2886  O   ALA B  78     112.470   3.962  30.788  1.00  8.90           O  
ATOM   2887  CB  ALA B  78     110.638   1.660  32.245  1.00  9.88           C  
ATOM   2888  N   ASP B  79     110.607   4.796  31.701  1.00  9.19           N  
ATOM   2889  CA  ASP B  79     110.577   5.933  30.786  1.00  9.91           C  
ATOM   2890  C   ASP B  79     111.794   6.840  31.006  1.00  9.80           C  
ATOM   2891  O   ASP B  79     112.448   7.245  30.037  1.00 10.25           O  
ATOM   2892  CB  ASP B  79     109.316   6.764  31.010  1.00  9.47           C  
ATOM   2893  CG  ASP B  79     108.059   6.112  30.494  1.00 10.31           C  
ATOM   2894  OD1 ASP B  79     108.069   5.008  29.854  1.00 10.87           O  
ATOM   2895  OD2 ASP B  79     106.971   6.688  30.725  1.00 12.51           O  
ATOM   2896  N   LEU B  80     112.102   7.162  32.274  1.00 10.15           N  
ATOM   2897  CA  LEU B  80     113.273   7.984  32.568  1.00  9.56           C  
ATOM   2898  C   LEU B  80     114.553   7.285  32.062  1.00  9.58           C  
ATOM   2899  O   LEU B  80     115.427   7.915  31.452  1.00  9.54           O  
ATOM   2900  CB  LEU B  80     113.382   8.268  34.076  1.00  9.60           C  
ATOM   2901  CG  LEU B  80     114.670   8.968  34.546  1.00  8.98           C  
ATOM   2902  CD1 LEU B  80     114.889  10.326  33.814  1.00  9.50           C  
ATOM   2903  CD2 LEU B  80     114.618   9.141  36.066  1.00  9.59           C  
ATOM   2904  N   HIS B  81     114.644   5.982  32.320  1.00  9.68           N  
ATOM   2905  CA  HIS B  81     115.763   5.170  31.851  1.00 10.13           C  
ATOM   2906  C   HIS B  81     115.963   5.347  30.346  1.00 10.34           C  
ATOM   2907  O   HIS B  81     117.079   5.617  29.870  1.00 10.59           O  
ATOM   2908  CB  HIS B  81     115.492   3.695  32.195  1.00 10.12           C  
ATOM   2909  CG  HIS B  81     116.534   2.752  31.689  1.00 13.04           C  
ATOM   2910  ND1 HIS B  81     116.262   1.748  30.781  1.00 20.14           N  
ATOM   2911  CD2 HIS B  81     117.845   2.645  31.992  1.00 13.85           C  
ATOM   2912  CE1 HIS B  81     117.371   1.068  30.539  1.00 17.78           C  
ATOM   2913  NE2 HIS B  81     118.342   1.588  31.272  1.00 19.80           N  
ATOM   2914  N   THR B  82     114.878   5.214  29.593  1.00 10.24           N  
ATOM   2915  CA  THR B  82     114.994   5.343  28.142  1.00 10.42           C  
ATOM   2916  C   THR B  82     115.414   6.758  27.731  1.00 10.34           C  
ATOM   2917  O   THR B  82     116.195   6.929  26.786  1.00 10.31           O  
ATOM   2918  CB  THR B  82     113.679   4.931  27.474  1.00 10.77           C  
ATOM   2919  OG1 THR B  82     113.483   3.525  27.692  1.00 13.02           O  
ATOM   2920  CG2 THR B  82     113.779   5.057  25.927  1.00 11.62           C  
ATOM   2921  N   VAL B  83     114.900   7.773  28.425  1.00  9.84           N  
ATOM   2922  CA  VAL B  83     115.347   9.143  28.160  1.00 10.04           C  
ATOM   2923  C   VAL B  83     116.863   9.271  28.350  1.00 10.28           C  
ATOM   2924  O   VAL B  83     117.568   9.797  27.481  1.00 10.07           O  
ATOM   2925  CB  VAL B  83     114.587  10.194  29.026  1.00 10.44           C  
ATOM   2926  CG1 VAL B  83     115.253  11.575  28.940  1.00  9.43           C  
ATOM   2927  CG2 VAL B  83     113.109  10.277  28.559  1.00 10.76           C  
ATOM   2928  N   LEU B  84     117.367   8.801  29.492  1.00  9.95           N  
ATOM   2929  CA  LEU B  84     118.793   8.943  29.778  1.00 10.33           C  
ATOM   2930  C   LEU B  84     119.646   8.111  28.826  1.00 10.74           C  
ATOM   2931  O   LEU B  84     120.730   8.550  28.437  1.00 11.33           O  
ATOM   2932  CB  LEU B  84     119.096   8.539  31.232  1.00 10.17           C  
ATOM   2933  CG  LEU B  84     118.326   9.364  32.275  1.00 10.23           C  
ATOM   2934  CD1 LEU B  84     118.738   8.864  33.666  1.00 10.95           C  
ATOM   2935  CD2 LEU B  84     118.601  10.869  32.168  1.00 12.07           C  
ATOM   2936  N   GLU B  85     119.166   6.921  28.470  1.00 11.33           N  
ATOM   2937  CA  GLU B  85     119.928   6.045  27.544  1.00 11.81           C  
ATOM   2938  C   GLU B  85     119.939   6.622  26.131  1.00 12.10           C  
ATOM   2939  O   GLU B  85     120.978   6.610  25.437  1.00 12.15           O  
ATOM   2940  CB  GLU B  85     119.352   4.617  27.499  1.00 13.00           C  
ATOM   2941  CG  GLU B  85     119.434   3.815  28.813  1.00 15.52           C  
ATOM   2942  CD  GLU B  85     120.862   3.592  29.303  1.00 21.20           C  
ATOM   2943  OE1 GLU B  85     121.155   3.867  30.498  1.00 21.62           O  
ATOM   2944  OE2 GLU B  85     121.716   3.153  28.496  1.00 22.59           O  
ATOM   2945  N   THR B  86     118.789   7.151  25.709  1.00 11.49           N  
ATOM   2946  CA  THR B  86     118.666   7.703  24.352  1.00 11.77           C  
ATOM   2947  C   THR B  86     119.573   8.911  24.157  1.00 12.53           C  
ATOM   2948  O   THR B  86     120.230   9.058  23.100  1.00 13.12           O  
ATOM   2949  CB  THR B  86     117.200   8.071  24.054  1.00 11.80           C  
ATOM   2950  OG1 THR B  86     116.405   6.882  24.068  1.00 12.43           O  
ATOM   2951  CG2 THR B  86     117.040   8.642  22.599  1.00 13.11           C  
ATOM   2952  N   LEU B  87     119.607   9.774  25.170  1.00 11.69           N  
ATOM   2953  CA  LEU B  87     120.422  10.973  25.136  1.00 11.71           C  
ATOM   2954  C   LEU B  87     121.853  10.699  25.585  1.00 12.21           C  
ATOM   2955  O   LEU B  87     122.724  11.583  25.475  1.00 12.60           O  
ATOM   2956  CB  LEU B  87     119.773  12.057  26.013  1.00 11.72           C  
ATOM   2957  CG  LEU B  87     118.406  12.566  25.536  1.00 12.35           C  
ATOM   2958  CD1 LEU B  87     117.856  13.588  26.521  1.00 13.53           C  
ATOM   2959  CD2 LEU B  87     118.439  13.123  24.106  1.00 14.51           C  
ATOM   2960  N   ASP B  88     122.074   9.482  26.094  1.00 12.75           N  
ATOM   2961  CA  ASP B  88     123.360   9.014  26.627  1.00 14.24           C  
ATOM   2962  C   ASP B  88     123.962  10.022  27.588  1.00 14.17           C  
ATOM   2963  O   ASP B  88     125.125  10.465  27.455  1.00 14.41           O  
ATOM   2964  CB  ASP B  88     124.330   8.661  25.485  1.00 15.40           C  
ATOM   2965  CG  ASP B  88     125.560   7.904  25.972  1.00 19.08           C  
ATOM   2966  OD1 ASP B  88     125.533   7.290  27.078  1.00 17.28           O  
ATOM   2967  OD2 ASP B  88     126.595   7.866  25.278  1.00 21.47           O  
ATOM   2968  N   LEU B  89     123.157  10.407  28.573  1.00 13.33           N  
ATOM   2969  CA  LEU B  89     123.604  11.396  29.517  1.00 13.68           C  
ATOM   2970  C   LEU B  89     124.441  10.759  30.617  1.00 14.25           C  
ATOM   2971  O   LEU B  89     124.100   9.702  31.128  1.00 15.26           O  
ATOM   2972  CB  LEU B  89     122.410  12.113  30.131  1.00 12.71           C  
ATOM   2973  CG  LEU B  89     121.498  12.874  29.169  1.00 13.35           C  
ATOM   2974  CD1 LEU B  89     120.308  13.424  29.956  1.00 14.65           C  
ATOM   2975  CD2 LEU B  89     122.264  13.992  28.410  1.00 13.66           C  
ATOM   2976  N   ARG B  90     125.542  11.409  30.953  1.00 14.98           N  
ATOM   2977  CA  ARG B  90     126.372  10.934  32.042  1.00 16.19           C  
ATOM   2978  C   ARG B  90     126.587  12.051  33.037  1.00 15.06           C  
ATOM   2979  O   ARG B  90     126.465  13.238  32.686  1.00 14.89           O  
ATOM   2980  CB  ARG B  90     127.732  10.437  31.519  1.00 18.10           C  
ATOM   2981  CG  ARG B  90     127.639   9.357  30.423  1.00 21.35           C  
ATOM   2982  CD  ARG B  90     128.467   8.089  30.669  1.00 24.04           C  
ATOM   2983  NE AARG B  90     128.048   7.056  29.718  0.50 21.02           N  
ATOM   2984  CZ AARG B  90     127.429   5.927  30.045  0.50 19.84           C  
ATOM   2985  NH1AARG B  90     127.161   5.644  31.310  0.50 17.30           N  
ATOM   2986  NH2AARG B  90     127.079   5.073  29.099  0.50 19.91           N  
ATOM   2987  NE BARG B  90     127.638   6.979  31.140  0.50 25.91           N  
ATOM   2988  CZ BARG B  90     127.703   6.422  32.345  0.50 26.21           C  
ATOM   2989  NH1BARG B  90     128.574   6.840  33.256  0.50 26.82           N  
ATOM   2990  NH2BARG B  90     126.879   5.427  32.645  0.50 27.98           N  
ATOM   2991  N   ASP B  91     126.928  11.662  34.271  1.00 14.15           N  
ATOM   2992  CA  ASP B  91     127.198  12.627  35.338  1.00 14.21           C  
ATOM   2993  C   ASP B  91     125.983  13.550  35.476  1.00 13.45           C  
ATOM   2994  O   ASP B  91     126.110  14.773  35.600  1.00 13.35           O  
ATOM   2995  CB AASP B  91     128.476  13.428  35.081  0.50 14.75           C  
ATOM   2996  CG AASP B  91     129.706  12.560  35.074  0.50 15.95           C  
ATOM   2997  OD1AASP B  91     129.838  11.696  35.963  0.50 18.96           O  
ATOM   2998  OD2AASP B  91     130.594  12.672  34.213  0.50 20.17           O  
ATOM   2999  CB BASP B  91     128.454  13.435  34.942  0.50 14.92           C  
ATOM   3000  CG BASP B  91     129.119  14.141  36.106  0.50 16.87           C  
ATOM   3001  OD1BASP B  91     129.267  13.540  37.197  0.50 19.53           O  
ATOM   3002  OD2BASP B  91     129.560  15.307  35.994  0.50 20.52           O  
ATOM   3003  N   VAL B  92     124.797  12.940  35.449  1.00 12.50           N  
ATOM   3004  CA  VAL B  92     123.551  13.724  35.403  1.00 11.92           C  
ATOM   3005  C   VAL B  92     123.060  14.141  36.782  1.00 11.46           C  
ATOM   3006  O   VAL B  92     123.133  13.373  37.741  1.00 11.89           O  
ATOM   3007  CB AVAL B  92     122.468  13.019  34.574  0.50 12.56           C  
ATOM   3008  CG1AVAL B  92     122.978  12.784  33.189  0.50 13.45           C  
ATOM   3009  CG2AVAL B  92     122.063  11.716  35.196  0.50 12.04           C  
ATOM   3010  CB BVAL B  92     122.364  12.904  34.816  0.50 12.08           C  
ATOM   3011  CG1BVAL B  92     121.195  13.848  34.427  0.50  9.24           C  
ATOM   3012  CG2BVAL B  92     122.781  12.044  33.643  0.50 11.64           C  
ATOM   3013  N   VAL B  93     122.572  15.364  36.877  1.00 10.51           N  
ATOM   3014  CA  VAL B  93     121.892  15.792  38.095  1.00 10.32           C  
ATOM   3015  C   VAL B  93     120.412  15.547  37.847  1.00 10.81           C  
ATOM   3016  O   VAL B  93     119.859  16.143  36.928  1.00 11.89           O  
ATOM   3017  CB  VAL B  93     122.123  17.277  38.350  1.00 10.48           C  
ATOM   3018  CG1 VAL B  93     121.316  17.732  39.593  1.00 11.51           C  
ATOM   3019  CG2 VAL B  93     123.627  17.545  38.526  1.00 11.24           C  
ATOM   3020  N   LEU B  94     119.781  14.668  38.625  1.00 10.31           N  
ATOM   3021  CA  LEU B  94     118.338  14.447  38.493  1.00 10.25           C  
ATOM   3022  C   LEU B  94     117.625  15.281  39.547  1.00 10.42           C  
ATOM   3023  O   LEU B  94     118.017  15.280  40.721  1.00 10.60           O  
ATOM   3024  CB  LEU B  94     117.967  12.969  38.704  1.00  9.81           C  
ATOM   3025  CG  LEU B  94     118.600  11.975  37.711  1.00 10.08           C  
ATOM   3026  CD1 LEU B  94     118.190  10.543  38.075  1.00 10.05           C  
ATOM   3027  CD2 LEU B  94     118.154  12.288  36.271  1.00 11.86           C  
ATOM   3028  N   VAL B  95     116.591  15.987  39.120  1.00 10.37           N  
ATOM   3029  CA  VAL B  95     115.801  16.830  40.023  1.00 10.20           C  
ATOM   3030  C   VAL B  95     114.336  16.473  39.838  1.00 10.65           C  
ATOM   3031  O   VAL B  95     113.796  16.578  38.727  1.00 10.75           O  
ATOM   3032  CB  VAL B  95     115.992  18.336  39.715  1.00 10.70           C  
ATOM   3033  CG1 VAL B  95     115.226  19.196  40.767  1.00 10.36           C  
ATOM   3034  CG2 VAL B  95     117.483  18.693  39.695  1.00 10.88           C  
ATOM   3035  N   GLY B  96     113.671  16.077  40.924  1.00 10.03           N  
ATOM   3036  CA  GLY B  96     112.252  15.747  40.810  1.00 10.02           C  
ATOM   3037  C   GLY B  96     111.442  16.682  41.682  1.00  9.83           C  
ATOM   3038  O   GLY B  96     111.918  17.109  42.736  1.00 10.83           O  
ATOM   3039  N   PHE B  97     110.246  17.027  41.223  1.00  9.04           N  
ATOM   3040  CA  PHE B  97     109.306  17.774  42.052  1.00  9.33           C  
ATOM   3041  C   PHE B  97     108.028  16.944  42.138  1.00  9.75           C  
ATOM   3042  O   PHE B  97     107.493  16.507  41.112  1.00  9.41           O  
ATOM   3043  CB  PHE B  97     109.006  19.159  41.455  1.00  9.76           C  
ATOM   3044  CG  PHE B  97     107.771  19.799  42.052  1.00 10.32           C  
ATOM   3045  CD1 PHE B  97     107.840  20.409  43.307  1.00 10.39           C  
ATOM   3046  CD2 PHE B  97     106.539  19.731  41.386  1.00 10.23           C  
ATOM   3047  CE1 PHE B  97     106.681  20.978  43.888  1.00 10.31           C  
ATOM   3048  CE2 PHE B  97     105.356  20.289  41.975  1.00 11.25           C  
ATOM   3049  CZ  PHE B  97     105.452  20.916  43.232  1.00 10.86           C  
ATOM   3050  N   SER B  98     107.538  16.749  43.369  1.00  9.65           N  
ATOM   3051  CA  SER B  98     106.267  16.066  43.634  1.00 10.08           C  
ATOM   3052  C   SER B  98     106.272  14.684  42.936  1.00  9.88           C  
ATOM   3053  O   SER B  98     107.136  13.877  43.266  1.00 10.22           O  
ATOM   3054  CB ASER B  98     105.114  16.948  43.133  0.50 10.11           C  
ATOM   3055  OG ASER B  98     103.860  16.545  43.653  0.50  6.00           O  
ATOM   3056  CB BSER B  98     105.049  16.973  43.376  0.50 10.99           C  
ATOM   3057  OG BSER B  98     104.478  16.809  42.105  0.50 13.25           O  
ATOM   3058  N   MET B  99     105.397  14.414  41.962  1.00  9.42           N  
ATOM   3059  CA  MET B  99     105.501  13.112  41.276  1.00  9.43           C  
ATOM   3060  C   MET B  99     106.914  12.775  40.800  1.00  9.40           C  
ATOM   3061  O   MET B  99     107.307  11.601  40.807  1.00  9.87           O  
ATOM   3062  CB  MET B  99     104.516  13.003  40.090  1.00  9.16           C  
ATOM   3063  CG  MET B  99     103.141  12.486  40.511  1.00 10.12           C  
ATOM   3064  SD  MET B  99     102.127  12.006  39.088  1.00 10.31           S  
ATOM   3065  CE  MET B  99     102.836  10.374  38.719  1.00 10.34           C  
ATOM   3066  N   GLY B 100     107.669  13.791  40.378  1.00  9.35           N  
ATOM   3067  CA  GLY B 100     109.012  13.550  39.848  1.00  8.99           C  
ATOM   3068  C   GLY B 100     109.965  12.954  40.875  1.00  9.31           C  
ATOM   3069  O   GLY B 100     110.950  12.310  40.496  1.00  9.30           O  
ATOM   3070  N   THR B 101     109.688  13.150  42.172  1.00  9.04           N  
ATOM   3071  CA  THR B 101     110.550  12.529  43.187  1.00  9.04           C  
ATOM   3072  C   THR B 101     110.432  11.013  43.189  1.00  9.68           C  
ATOM   3073  O   THR B 101     111.359  10.331  43.645  1.00  9.99           O  
ATOM   3074  CB  THR B 101     110.279  13.086  44.625  1.00  8.85           C  
ATOM   3075  OG1 THR B 101     108.909  12.829  44.982  1.00 10.22           O  
ATOM   3076  CG2 THR B 101     110.470  14.619  44.651  1.00  8.78           C  
ATOM   3077  N   GLY B 102     109.304  10.490  42.702  1.00  9.11           N  
ATOM   3078  CA  GLY B 102     109.123   9.055  42.557  1.00  9.42           C  
ATOM   3079  C   GLY B 102     110.015   8.476  41.456  1.00  9.45           C  
ATOM   3080  O   GLY B 102     110.624   7.412  41.649  1.00  8.97           O  
ATOM   3081  N   GLU B 103     110.096   9.159  40.313  1.00  8.82           N  
ATOM   3082  CA  GLU B 103     111.030   8.688  39.266  1.00  9.12           C  
ATOM   3083  C   GLU B 103     112.424   8.528  39.825  1.00  8.94           C  
ATOM   3084  O   GLU B 103     113.086   7.523  39.537  1.00 10.00           O  
ATOM   3085  CB  GLU B 103     111.108   9.659  38.061  1.00  8.65           C  
ATOM   3086  CG  GLU B 103     110.076   9.366  36.958  1.00  9.68           C  
ATOM   3087  CD  GLU B 103     108.750  10.076  37.159  1.00 10.22           C  
ATOM   3088  OE1 GLU B 103     108.530  10.703  38.234  1.00  9.95           O  
ATOM   3089  OE2 GLU B 103     107.916  10.013  36.223  1.00 10.02           O  
ATOM   3090  N   LEU B 104     112.911   9.522  40.566  1.00  8.86           N  
ATOM   3091  CA  LEU B 104     114.310   9.488  40.998  1.00  8.90           C  
ATOM   3092  C   LEU B 104     114.613   8.235  41.818  1.00  8.91           C  
ATOM   3093  O   LEU B 104     115.591   7.529  41.547  1.00  9.26           O  
ATOM   3094  CB  LEU B 104     114.667  10.732  41.820  1.00  8.39           C  
ATOM   3095  CG  LEU B 104     115.257  11.922  41.051  1.00  8.92           C  
ATOM   3096  CD1 LEU B 104     114.332  12.371  39.878  1.00  9.22           C  
ATOM   3097  CD2 LEU B 104     115.552  13.104  42.024  1.00 10.23           C  
ATOM   3098  N   ALA B 105     113.787   7.954  42.827  1.00  9.36           N  
ATOM   3099  CA  ALA B 105     114.095   6.845  43.727  1.00  9.62           C  
ATOM   3100  C   ALA B 105     113.905   5.498  43.044  1.00  9.80           C  
ATOM   3101  O   ALA B 105     114.743   4.609  43.180  1.00  9.87           O  
ATOM   3102  CB  ALA B 105     113.232   6.933  45.004  1.00 10.03           C  
ATOM   3103  N   ARG B 106     112.802   5.347  42.305  1.00  9.93           N  
ATOM   3104  CA  ARG B 106     112.551   4.091  41.604  1.00  9.33           C  
ATOM   3105  C   ARG B 106     113.608   3.849  40.534  1.00  9.50           C  
ATOM   3106  O   ARG B 106     114.027   2.695  40.333  1.00  9.34           O  
ATOM   3107  CB  ARG B 106     111.136   4.033  40.978  1.00  9.65           C  
ATOM   3108  CG  ARG B 106     110.777   2.626  40.393  1.00  9.08           C  
ATOM   3109  CD  ARG B 106     110.792   1.478  41.442  1.00 10.98           C  
ATOM   3110  NE  ARG B 106     109.976   1.854  42.597  1.00 11.09           N  
ATOM   3111  CZ  ARG B 106     108.642   1.835  42.609  1.00 12.04           C  
ATOM   3112  NH1 ARG B 106     107.958   1.388  41.547  1.00 10.82           N  
ATOM   3113  NH2 ARG B 106     107.986   2.250  43.699  1.00 11.23           N  
ATOM   3114  N   TYR B 107     114.051   4.921  39.874  1.00  9.35           N  
ATOM   3115  CA  TYR B 107     115.094   4.781  38.852  1.00 10.38           C  
ATOM   3116  C   TYR B 107     116.425   4.279  39.471  1.00 10.95           C  
ATOM   3117  O   TYR B 107     117.060   3.323  38.971  1.00 10.85           O  
ATOM   3118  CB  TYR B 107     115.282   6.108  38.087  1.00 10.22           C  
ATOM   3119  CG  TYR B 107     116.486   6.057  37.183  1.00  9.78           C  
ATOM   3120  CD1 TYR B 107     116.401   5.450  35.926  1.00 11.43           C  
ATOM   3121  CD2 TYR B 107     117.697   6.579  37.593  1.00 11.15           C  
ATOM   3122  CE1 TYR B 107     117.514   5.367  35.092  1.00 10.99           C  
ATOM   3123  CE2 TYR B 107     118.831   6.496  36.779  1.00 12.19           C  
ATOM   3124  CZ  TYR B 107     118.726   5.876  35.537  1.00 12.33           C  
ATOM   3125  OH  TYR B 107     119.838   5.813  34.729  1.00 11.92           O  
ATOM   3126  N   VAL B 108     116.843   4.907  40.557  1.00 10.52           N  
ATOM   3127  CA  VAL B 108     118.109   4.501  41.194  1.00 10.86           C  
ATOM   3128  C   VAL B 108     118.020   3.020  41.598  1.00 10.55           C  
ATOM   3129  O   VAL B 108     118.967   2.259  41.412  1.00 10.93           O  
ATOM   3130  CB  VAL B 108     118.482   5.419  42.382  1.00 10.92           C  
ATOM   3131  CG1 VAL B 108     119.692   4.827  43.173  1.00 11.90           C  
ATOM   3132  CG2 VAL B 108     118.832   6.820  41.868  1.00 11.04           C  
ATOM   3133  N   ALA B 109     116.884   2.596  42.139  1.00 10.77           N  
ATOM   3134  CA  ALA B 109     116.753   1.206  42.571  1.00 10.75           C  
ATOM   3135  C   ALA B 109     116.682   0.227  41.409  1.00 11.39           C  
ATOM   3136  O   ALA B 109     117.397  -0.793  41.389  1.00 10.90           O  
ATOM   3137  CB  ALA B 109     115.524   1.040  43.460  1.00 11.26           C  
ATOM   3138  N   ARG B 110     115.827   0.526  40.434  1.00 10.75           N  
ATOM   3139  CA  ARG B 110     115.578  -0.420  39.350  1.00 11.50           C  
ATOM   3140  C   ARG B 110     116.634  -0.392  38.246  1.00 11.16           C  
ATOM   3141  O   ARG B 110     116.864  -1.412  37.603  1.00 10.90           O  
ATOM   3142  CB AARG B 110     114.195  -0.178  38.740  0.50 11.31           C  
ATOM   3143  CG AARG B 110     113.094  -0.690  39.603  0.50  9.71           C  
ATOM   3144  CD AARG B 110     111.749  -0.670  38.925  0.50 13.61           C  
ATOM   3145  NE AARG B 110     111.595  -1.719  37.918  0.50 15.18           N  
ATOM   3146  CZ AARG B 110     111.343  -3.004  38.166  0.50 15.15           C  
ATOM   3147  NH1AARG B 110     111.230  -3.466  39.410  0.50 17.11           N  
ATOM   3148  NH2AARG B 110     111.219  -3.842  37.148  0.50 18.87           N  
ATOM   3149  CB BARG B 110     114.191  -0.141  38.762  0.50 12.21           C  
ATOM   3150  CG BARG B 110     113.656  -1.294  38.021  0.50 16.12           C  
ATOM   3151  CD BARG B 110     112.375  -1.839  38.553  0.50 19.09           C  
ATOM   3152  NE BARG B 110     111.566  -2.206  37.404  0.50 22.19           N  
ATOM   3153  CZ BARG B 110     110.950  -3.360  37.247  0.50 23.34           C  
ATOM   3154  NH1BARG B 110     111.009  -4.295  38.189  0.50 22.67           N  
ATOM   3155  NH2BARG B 110     110.266  -3.572  36.136  0.50 25.11           N  
ATOM   3156  N   TYR B 111     117.262   0.766  38.043  1.00 10.71           N  
ATOM   3157  CA  TYR B 111     118.217   0.974  36.940  1.00 11.20           C  
ATOM   3158  C   TYR B 111     119.593   1.411  37.405  1.00 11.23           C  
ATOM   3159  O   TYR B 111     120.496   1.600  36.575  1.00 11.81           O  
ATOM   3160  CB  TYR B 111     117.654   1.977  35.897  1.00 11.16           C  
ATOM   3161  CG  TYR B 111     116.399   1.451  35.290  1.00 11.18           C  
ATOM   3162  CD1 TYR B 111     116.448   0.507  34.258  1.00 12.29           C  
ATOM   3163  CD2 TYR B 111     115.152   1.831  35.787  1.00 12.77           C  
ATOM   3164  CE1 TYR B 111     115.284  -0.023  33.720  1.00 12.13           C  
ATOM   3165  CE2 TYR B 111     113.981   1.304  35.259  1.00 12.71           C  
ATOM   3166  CZ  TYR B 111     114.053   0.376  34.227  1.00 13.00           C  
ATOM   3167  OH  TYR B 111     112.888  -0.159  33.716  1.00 13.08           O  
ATOM   3168  N   GLY B 112     119.785   1.544  38.718  1.00 11.46           N  
ATOM   3169  CA  GLY B 112     121.111   1.824  39.237  1.00 11.42           C  
ATOM   3170  C   GLY B 112     121.541   3.273  39.185  1.00 11.98           C  
ATOM   3171  O   GLY B 112     120.819   4.145  38.691  1.00 11.77           O  
ATOM   3172  N   HIS B 113     122.722   3.530  39.722  1.00 12.99           N  
ATOM   3173  CA  HIS B 113     123.206   4.906  39.861  1.00 13.99           C  
ATOM   3174  C   HIS B 113     124.328   5.285  38.882  1.00 13.63           C  
ATOM   3175  O   HIS B 113     124.866   6.388  38.968  1.00 13.16           O  
ATOM   3176  CB  HIS B 113     123.603   5.187  41.328  1.00 14.42           C  
ATOM   3177  CG  HIS B 113     124.679   4.296  41.861  1.00 16.51           C  
ATOM   3178  ND1 HIS B 113     125.979   4.349  41.409  1.00 19.16           N  
ATOM   3179  CD2 HIS B 113     124.659   3.355  42.833  1.00 16.81           C  
ATOM   3180  CE1 HIS B 113     126.709   3.463  42.059  1.00 20.59           C  
ATOM   3181  NE2 HIS B 113     125.932   2.849  42.933  1.00 20.29           N  
ATOM   3182  N   GLU B 114     124.664   4.396  37.942  1.00 13.90           N  
ATOM   3183  CA  GLU B 114     125.836   4.628  37.077  1.00 14.05           C  
ATOM   3184  C   GLU B 114     125.858   5.987  36.343  1.00 14.26           C  
ATOM   3185  O   GLU B 114     126.928   6.590  36.185  1.00 14.68           O  
ATOM   3186  CB  GLU B 114     126.056   3.442  36.116  1.00 15.71           C  
ATOM   3187  CG AGLU B 114     124.859   3.159  35.244  0.50 13.12           C  
ATOM   3188  CD AGLU B 114     125.097   3.416  33.772  0.50 12.61           C  
ATOM   3189  OE1AGLU B 114     126.178   3.928  33.399  0.50 13.91           O  
ATOM   3190  OE2AGLU B 114     124.175   3.104  33.002  0.50 11.96           O  
ATOM   3191  CG BGLU B 114     126.197   3.741  34.632  0.50 18.08           C  
ATOM   3192  CD BGLU B 114     127.615   4.072  34.206  0.50 23.50           C  
ATOM   3193  OE1BGLU B 114     128.596   3.478  34.718  0.50 28.28           O  
ATOM   3194  OE2BGLU B 114     127.760   4.947  33.340  0.50 26.34           O  
ATOM   3195  N   ARG B 115     124.696   6.465  35.893  1.00 13.32           N  
ATOM   3196  CA  ARG B 115     124.661   7.705  35.107  1.00 13.42           C  
ATOM   3197  C   ARG B 115     124.502   8.933  35.999  1.00 13.71           C  
ATOM   3198  O   ARG B 115     124.581  10.055  35.517  1.00 14.40           O  
ATOM   3199  CB  ARG B 115     123.477   7.685  34.128  1.00 13.29           C  
ATOM   3200  CG  ARG B 115     123.631   6.675  32.981  1.00 14.61           C  
ATOM   3201  CD  ARG B 115     122.542   6.841  31.933  1.00 16.45           C  
ATOM   3202  NE  ARG B 115     122.743   5.945  30.790  1.00 16.97           N  
ATOM   3203  CZ  ARG B 115     123.537   6.201  29.754  1.00 16.88           C  
ATOM   3204  NH1 ARG B 115     124.226   7.338  29.675  1.00 16.61           N  
ATOM   3205  NH2 ARG B 115     123.627   5.303  28.774  1.00 17.18           N  
ATOM   3206  N   VAL B 116     124.295   8.709  37.294  1.00 13.28           N  
ATOM   3207  CA  VAL B 116     123.847   9.778  38.200  1.00 13.15           C  
ATOM   3208  C   VAL B 116     124.989  10.454  38.953  1.00 12.77           C  
ATOM   3209  O   VAL B 116     125.788   9.774  39.612  1.00 13.60           O  
ATOM   3210  CB  VAL B 116     122.830   9.222  39.241  1.00 13.67           C  
ATOM   3211  CG1 VAL B 116     122.426  10.325  40.253  1.00 14.52           C  
ATOM   3212  CG2 VAL B 116     121.587   8.644  38.547  1.00 15.37           C  
ATOM   3213  N   ALA B 117     125.058  11.783  38.875  1.00 12.02           N  
ATOM   3214  CA  ALA B 117     126.002  12.558  39.696  1.00 11.92           C  
ATOM   3215  C   ALA B 117     125.375  13.032  41.006  1.00 12.01           C  
ATOM   3216  O   ALA B 117     126.028  12.955  42.065  1.00 12.03           O  
ATOM   3217  CB  ALA B 117     126.543  13.743  38.939  1.00 12.13           C  
ATOM   3218  N   LYS B 118     124.148  13.561  40.933  1.00 10.86           N  
ATOM   3219  CA  LYS B 118     123.487  14.170  42.098  1.00 10.82           C  
ATOM   3220  C   LYS B 118     121.995  13.940  41.999  1.00 10.91           C  
ATOM   3221  O   LYS B 118     121.476  13.741  40.903  1.00 11.42           O  
ATOM   3222  CB ALYS B 118     123.726  15.681  42.149  0.50 10.84           C  
ATOM   3223  CG ALYS B 118     125.160  16.138  42.502  0.50 11.34           C  
ATOM   3224  CD ALYS B 118     125.179  17.652  42.761  0.50 11.41           C  
ATOM   3225  CE ALYS B 118     126.560  18.123  43.214  0.50 12.78           C  
ATOM   3226  NZ ALYS B 118     127.525  18.188  42.068  0.50 13.59           N  
ATOM   3227  CB BLYS B 118     123.766  15.671  42.178  0.50 10.82           C  
ATOM   3228  CG BLYS B 118     125.265  16.054  42.253  0.50 10.75           C  
ATOM   3229  CD BLYS B 118     125.431  17.565  42.259  0.50 11.31           C  
ATOM   3230  CE BLYS B 118     126.855  17.942  42.651  0.50 11.31           C  
ATOM   3231  NZ BLYS B 118     127.009  19.432  42.689  0.50  8.65           N  
ATOM   3232  N   LEU B 119     121.312  13.997  43.143  1.00 10.74           N  
ATOM   3233  CA  LEU B 119     119.867  13.804  43.213  1.00 10.50           C  
ATOM   3234  C   LEU B 119     119.255  14.940  44.036  1.00 11.18           C  
ATOM   3235  O   LEU B 119     119.706  15.203  45.148  1.00 12.23           O  
ATOM   3236  CB  LEU B 119     119.538  12.468  43.910  1.00 10.55           C  
ATOM   3237  CG  LEU B 119     120.031  11.185  43.208  1.00  9.91           C  
ATOM   3238  CD1 LEU B 119     119.967  10.003  44.181  1.00 10.97           C  
ATOM   3239  CD2 LEU B 119     119.163  10.897  41.966  1.00 11.74           C  
ATOM   3240  N   ALA B 120     118.215  15.589  43.508  1.00 11.07           N  
ATOM   3241  CA  ALA B 120     117.496  16.606  44.293  1.00 10.69           C  
ATOM   3242  C   ALA B 120     116.022  16.255  44.314  1.00 11.09           C  
ATOM   3243  O   ALA B 120     115.400  16.124  43.248  1.00 10.88           O  
ATOM   3244  CB  ALA B 120     117.700  18.010  43.702  1.00 10.46           C  
ATOM   3245  N   PHE B 121     115.465  16.126  45.524  1.00 10.36           N  
ATOM   3246  CA  PHE B 121     114.071  15.729  45.712  1.00 10.08           C  
ATOM   3247  C   PHE B 121     113.323  16.924  46.300  1.00 10.78           C  
ATOM   3248  O   PHE B 121     113.597  17.324  47.445  1.00 10.30           O  
ATOM   3249  CB  PHE B 121     113.987  14.569  46.714  1.00 10.58           C  
ATOM   3250  CG  PHE B 121     114.634  13.293  46.258  1.00 10.28           C  
ATOM   3251  CD1 PHE B 121     113.877  12.302  45.636  1.00  9.01           C  
ATOM   3252  CD2 PHE B 121     115.988  13.047  46.523  1.00 10.68           C  
ATOM   3253  CE1 PHE B 121     114.459  11.089  45.236  1.00  9.33           C  
ATOM   3254  CE2 PHE B 121     116.582  11.846  46.135  1.00 11.19           C  
ATOM   3255  CZ  PHE B 121     115.827  10.864  45.494  1.00 10.15           C  
ATOM   3256  N   LEU B 122     112.404  17.505  45.520  1.00  9.45           N  
ATOM   3257  CA  LEU B 122     111.664  18.702  45.950  1.00  9.85           C  
ATOM   3258  C   LEU B 122     110.197  18.332  46.118  1.00 10.47           C  
ATOM   3259  O   LEU B 122     109.570  17.812  45.182  1.00 10.14           O  
ATOM   3260  CB  LEU B 122     111.805  19.825  44.903  1.00  9.62           C  
ATOM   3261  CG  LEU B 122     113.193  20.034  44.267  1.00 10.12           C  
ATOM   3262  CD1 LEU B 122     113.116  21.179  43.232  1.00 10.82           C  
ATOM   3263  CD2 LEU B 122     114.279  20.307  45.325  1.00 10.94           C  
ATOM   3264  N   ALA B 123     109.642  18.577  47.314  1.00 10.62           N  
ATOM   3265  CA  ALA B 123     108.257  18.193  47.624  1.00 11.14           C  
ATOM   3266  C   ALA B 123     108.016  16.698  47.373  1.00 11.61           C  
ATOM   3267  O   ALA B 123     107.221  16.300  46.501  1.00 11.69           O  
ATOM   3268  CB  ALA B 123     107.228  19.091  46.850  1.00 11.94           C  
ATOM   3269  N   SER B 124     108.734  15.879  48.141  1.00 11.31           N  
ATOM   3270  CA  SER B 124     108.839  14.432  47.912  1.00 11.29           C  
ATOM   3271  C   SER B 124     107.623  13.612  48.340  1.00 11.17           C  
ATOM   3272  O   SER B 124     106.976  13.918  49.352  1.00 11.18           O  
ATOM   3273  CB  SER B 124     110.062  13.873  48.652  1.00 11.15           C  
ATOM   3274  OG  SER B 124     111.219  14.655  48.376  1.00 11.73           O  
ATOM   3275  N   LEU B 125     107.357  12.546  47.584  1.00 10.67           N  
ATOM   3276  CA  LEU B 125     106.391  11.515  47.956  1.00 10.78           C  
ATOM   3277  C   LEU B 125     106.932  10.589  49.054  1.00 10.75           C  
ATOM   3278  O   LEU B 125     106.153  10.003  49.801  1.00 11.36           O  
ATOM   3279  CB  LEU B 125     106.111  10.619  46.748  1.00 11.80           C  
ATOM   3280  CG  LEU B 125     105.351  11.237  45.572  1.00 14.37           C  
ATOM   3281  CD1 LEU B 125     105.425  10.244  44.410  1.00 14.66           C  
ATOM   3282  CD2 LEU B 125     103.883  11.471  46.002  1.00 17.50           C  
ATOM   3283  N   GLU B 126     108.256  10.416  49.071  1.00 10.75           N  
ATOM   3284  CA  GLU B 126     108.928   9.391  49.869  1.00 10.48           C  
ATOM   3285  C   GLU B 126     108.753   9.640  51.372  1.00 11.35           C  
ATOM   3286  O   GLU B 126     108.653  10.799  51.787  1.00 11.25           O  
ATOM   3287  CB  GLU B 126     110.429   9.407  49.535  1.00 10.46           C  
ATOM   3288  CG  GLU B 126     110.767   8.703  48.217  1.00 10.76           C  
ATOM   3289  CD  GLU B 126     110.782   9.606  46.990  1.00 13.67           C  
ATOM   3290  OE1 GLU B 126     110.403  10.796  47.057  1.00 11.36           O  
ATOM   3291  OE2 GLU B 126     111.154   9.093  45.900  1.00 12.18           O  
ATOM   3292  N   PRO B 127     108.830   8.597  52.198  1.00 11.43           N  
ATOM   3293  CA  PRO B 127     109.103   7.200  51.800  1.00 12.16           C  
ATOM   3294  C   PRO B 127     107.916   6.294  51.466  1.00 12.00           C  
ATOM   3295  O   PRO B 127     108.108   5.265  50.800  1.00 12.13           O  
ATOM   3296  CB  PRO B 127     109.827   6.635  53.036  1.00 12.89           C  
ATOM   3297  CG  PRO B 127     109.252   7.419  54.192  1.00 13.74           C  
ATOM   3298  CD  PRO B 127     108.851   8.789  53.667  1.00 12.85           C  
ATOM   3299  N   PHE B 128     106.719   6.611  51.964  1.00 11.99           N  
ATOM   3300  CA  PHE B 128     105.555   5.746  51.728  1.00 12.35           C  
ATOM   3301  C   PHE B 128     104.358   6.534  52.224  1.00 12.78           C  
ATOM   3302  O   PHE B 128     104.153   6.699  53.435  1.00 12.71           O  
ATOM   3303  CB  PHE B 128     105.713   4.426  52.507  1.00 12.80           C  
ATOM   3304  CG  PHE B 128     104.641   3.376  52.233  1.00 12.74           C  
ATOM   3305  CD1 PHE B 128     103.802   3.439  51.107  1.00 13.26           C  
ATOM   3306  CD2 PHE B 128     104.505   2.296  53.115  1.00 14.39           C  
ATOM   3307  CE1 PHE B 128     102.848   2.453  50.867  1.00 14.28           C  
ATOM   3308  CE2 PHE B 128     103.543   1.287  52.888  1.00 15.52           C  
ATOM   3309  CZ  PHE B 128     102.708   1.360  51.760  1.00 15.60           C  
ATOM   3310  N   LEU B 129     103.572   7.050  51.285  1.00 11.91           N  
ATOM   3311  CA  LEU B 129     102.608   8.096  51.613  1.00 12.59           C  
ATOM   3312  C   LEU B 129     101.319   7.634  52.277  1.00 13.78           C  
ATOM   3313  O   LEU B 129     100.693   8.409  53.011  1.00 15.09           O  
ATOM   3314  CB  LEU B 129     102.252   8.871  50.334  1.00 12.16           C  
ATOM   3315  CG  LEU B 129     101.379  10.112  50.468  1.00 12.60           C  
ATOM   3316  CD1 LEU B 129     102.065  11.167  51.382  1.00 14.01           C  
ATOM   3317  CD2 LEU B 129     101.130  10.685  49.076  1.00 13.73           C  
ATOM   3318  N   VAL B 130     100.899   6.407  52.007  1.00 14.97           N  
ATOM   3319  CA  VAL B 130      99.598   5.949  52.491  1.00 15.23           C  
ATOM   3320  C   VAL B 130      99.731   5.173  53.805  1.00 16.36           C  
ATOM   3321  O   VAL B 130     100.651   4.379  53.983  1.00 16.15           O  
ATOM   3322  CB  VAL B 130      98.811   5.149  51.401  1.00 15.15           C  
ATOM   3323  CG1 VAL B 130      99.483   3.812  51.024  1.00 14.60           C  
ATOM   3324  CG2 VAL B 130      97.367   4.911  51.835  1.00 15.95           C  
ATOM   3325  N   GLN B 131      98.807   5.439  54.723  1.00 17.44           N  
ATOM   3326  CA  GLN B 131      98.791   4.754  56.003  1.00 18.86           C  
ATOM   3327  C   GLN B 131      98.522   3.253  55.837  1.00 19.57           C  
ATOM   3328  O   GLN B 131      97.622   2.847  55.109  1.00 19.54           O  
ATOM   3329  CB  GLN B 131      97.753   5.404  56.917  1.00 19.37           C  
ATOM   3330  CG  GLN B 131      97.939   5.041  58.398  1.00 22.12           C  
ATOM   3331  CD  GLN B 131      96.957   5.759  59.280  1.00 27.36           C  
ATOM   3332  OE1 GLN B 131      95.742   5.592  59.131  1.00 28.68           O  
ATOM   3333  NE2 GLN B 131      97.468   6.577  60.190  1.00 28.78           N  
ATOM   3334  N   ARG B 132      99.327   2.435  56.516  1.00 20.62           N  
ATOM   3335  CA  ARG B 132      99.146   0.979  56.556  1.00 21.93           C  
ATOM   3336  C   ARG B 132      99.526   0.517  57.963  1.00 22.89           C  
ATOM   3337  O   ARG B 132     100.035   1.314  58.770  1.00 22.40           O  
ATOM   3338  CB  ARG B 132     100.045   0.262  55.535  1.00 22.22           C  
ATOM   3339  CG  ARG B 132      99.772   0.584  54.064  1.00 23.43           C  
ATOM   3340  CD  ARG B 132      98.539  -0.102  53.503  1.00 26.21           C  
ATOM   3341  NE  ARG B 132      98.335   0.206  52.084  1.00 29.31           N  
ATOM   3342  CZ  ARG B 132      97.279   0.860  51.584  1.00 32.01           C  
ATOM   3343  NH1 ARG B 132      96.296   1.298  52.375  1.00 31.40           N  
ATOM   3344  NH2 ARG B 132      97.203   1.080  50.273  1.00 33.00           N  
ATOM   3345  N   ASP B 133      99.282  -0.758  58.263  1.00 24.58           N  
ATOM   3346  CA  ASP B 133      99.646  -1.295  59.582  1.00 26.27           C  
ATOM   3347  C   ASP B 133     101.144  -1.150  59.859  1.00 25.93           C  
ATOM   3348  O   ASP B 133     101.542  -0.813  60.979  1.00 26.43           O  
ATOM   3349  CB  ASP B 133      99.215  -2.754  59.718  1.00 27.09           C  
ATOM   3350  CG  ASP B 133      97.705  -2.913  59.813  1.00 31.86           C  
ATOM   3351  OD1 ASP B 133      97.007  -1.967  60.272  1.00 36.17           O  
ATOM   3352  OD2 ASP B 133      97.123  -3.960  59.450  1.00 36.95           O  
ATOM   3353  N   ASP B 134     101.963  -1.366  58.829  1.00 25.40           N  
ATOM   3354  CA  ASP B 134     103.407  -1.193  58.950  1.00 24.42           C  
ATOM   3355  C   ASP B 134     103.887   0.215  58.557  1.00 23.34           C  
ATOM   3356  O   ASP B 134     105.093   0.456  58.416  1.00 22.76           O  
ATOM   3357  CB  ASP B 134     104.148  -2.286  58.163  1.00 25.34           C  
ATOM   3358  CG  ASP B 134     104.132  -2.051  56.652  1.00 27.04           C  
ATOM   3359  OD1 ASP B 134     103.221  -1.362  56.140  1.00 28.16           O  
ATOM   3360  OD2 ASP B 134     104.999  -2.535  55.900  1.00 29.13           O  
ATOM   3361  N   ASN B 135     102.938   1.139  58.425  1.00 21.69           N  
ATOM   3362  CA  ASN B 135     103.240   2.520  58.056  1.00 21.10           C  
ATOM   3363  C   ASN B 135     102.261   3.504  58.702  1.00 21.06           C  
ATOM   3364  O   ASN B 135     101.490   4.173  58.009  1.00 20.37           O  
ATOM   3365  CB  ASN B 135     103.204   2.642  56.521  1.00 19.63           C  
ATOM   3366  CG  ASN B 135     103.888   3.898  56.022  1.00 19.00           C  
ATOM   3367  OD1 ASN B 135     105.032   4.161  56.375  1.00 16.36           O  
ATOM   3368  ND2 ASN B 135     103.189   4.679  55.188  1.00 17.20           N  
ATOM   3369  N   PRO B 136     102.265   3.599  60.036  1.00 21.63           N  
ATOM   3370  CA  PRO B 136     101.265   4.416  60.739  1.00 21.63           C  
ATOM   3371  C   PRO B 136     101.366   5.912  60.455  1.00 21.38           C  
ATOM   3372  O   PRO B 136     100.388   6.620  60.645  1.00 21.83           O  
ATOM   3373  CB  PRO B 136     101.556   4.122  62.229  1.00 21.80           C  
ATOM   3374  CG  PRO B 136     103.001   3.715  62.256  1.00 22.47           C  
ATOM   3375  CD  PRO B 136     103.209   2.943  60.974  1.00 21.74           C  
ATOM   3376  N   GLU B 137     102.515   6.386  59.973  1.00 21.44           N  
ATOM   3377  CA  GLU B 137     102.736   7.817  59.729  1.00 21.07           C  
ATOM   3378  C   GLU B 137     102.079   8.333  58.429  1.00 21.09           C  
ATOM   3379  O   GLU B 137     102.028   9.545  58.178  1.00 21.18           O  
ATOM   3380  CB AGLU B 137     104.246   8.087  59.693  0.50 21.30           C  
ATOM   3381  CG AGLU B 137     104.992   7.631  60.949  0.50 21.30           C  
ATOM   3382  CD AGLU B 137     105.500   6.190  60.902  0.50 21.24           C  
ATOM   3383  OE1AGLU B 137     105.176   5.432  59.948  0.50 19.90           O  
ATOM   3384  OE2AGLU B 137     106.249   5.816  61.841  0.50 21.82           O  
ATOM   3385  CB BGLU B 137     104.234   8.145  59.719  0.50 21.61           C  
ATOM   3386  CG BGLU B 137     104.852   8.301  61.102  0.50 22.98           C  
ATOM   3387  CD BGLU B 137     106.345   8.026  61.104  0.50 24.64           C  
ATOM   3388  OE1BGLU B 137     107.132   8.997  61.163  0.50 24.05           O  
ATOM   3389  OE2BGLU B 137     106.743   6.833  61.048  0.50 25.40           O  
ATOM   3390  N   GLY B 138     101.610   7.408  57.598  1.00 20.17           N  
ATOM   3391  CA  GLY B 138     101.039   7.762  56.304  1.00 19.53           C  
ATOM   3392  C   GLY B 138      99.664   8.415  56.383  1.00 19.18           C  
ATOM   3393  O   GLY B 138      99.039   8.489  57.451  1.00 19.39           O  
ATOM   3394  N   VAL B 139      99.206   8.894  55.237  1.00 18.23           N  
ATOM   3395  CA  VAL B 139      97.907   9.540  55.086  1.00 18.44           C  
ATOM   3396  C   VAL B 139      96.865   8.452  54.848  1.00 18.45           C  
ATOM   3397  O   VAL B 139      97.095   7.541  54.058  1.00 17.42           O  
ATOM   3398  CB  VAL B 139      97.948  10.514  53.882  1.00 18.15           C  
ATOM   3399  CG1 VAL B 139      96.561  11.066  53.554  1.00 18.23           C  
ATOM   3400  CG2 VAL B 139      98.955  11.643  54.113  1.00 18.91           C  
ATOM   3401  N   PRO B 140      95.714   8.500  55.531  1.00 18.86           N  
ATOM   3402  CA  PRO B 140      94.715   7.432  55.370  1.00 18.77           C  
ATOM   3403  C   PRO B 140      94.276   7.179  53.913  1.00 18.63           C  
ATOM   3404  O   PRO B 140      94.110   8.127  53.149  1.00 18.09           O  
ATOM   3405  CB  PRO B 140      93.529   7.934  56.214  1.00 19.41           C  
ATOM   3406  CG  PRO B 140      94.206   8.754  57.297  1.00 19.70           C  
ATOM   3407  CD  PRO B 140      95.292   9.523  56.518  1.00 19.41           C  
ATOM   3408  N   GLN B 141      94.085   5.908  53.571  1.00 18.46           N  
ATOM   3409  CA  GLN B 141      93.632   5.478  52.248  1.00 19.01           C  
ATOM   3410  C   GLN B 141      92.424   6.259  51.732  1.00 19.38           C  
ATOM   3411  O   GLN B 141      92.319   6.550  50.527  1.00 17.65           O  
ATOM   3412  CB  GLN B 141      93.292   3.989  52.287  1.00 19.61           C  
ATOM   3413  CG  GLN B 141      92.823   3.376  50.964  1.00 21.32           C  
ATOM   3414  CD  GLN B 141      93.935   3.296  49.924  1.00 25.36           C  
ATOM   3415  OE1 GLN B 141      95.037   2.836  50.227  1.00 28.05           O  
ATOM   3416  NE2 GLN B 141      93.649   3.742  48.697  1.00 26.99           N  
ATOM   3417  N   GLU B 142      91.489   6.579  52.631  1.00 19.76           N  
ATOM   3418  CA  GLU B 142      90.249   7.253  52.213  1.00 20.63           C  
ATOM   3419  C   GLU B 142      90.501   8.587  51.506  1.00 19.68           C  
ATOM   3420  O   GLU B 142      89.722   8.979  50.618  1.00 19.14           O  
ATOM   3421  CB  GLU B 142      89.304   7.461  53.413  1.00 21.89           C  
ATOM   3422  CG  GLU B 142      89.104   6.197  54.228  1.00 27.60           C  
ATOM   3423  CD  GLU B 142      90.135   6.070  55.350  1.00 34.02           C  
ATOM   3424  OE1 GLU B 142      89.939   6.717  56.419  1.00 39.27           O  
ATOM   3425  OE2 GLU B 142      91.136   5.335  55.168  1.00 30.52           O  
ATOM   3426  N   VAL B 143      91.574   9.282  51.890  1.00 18.38           N  
ATOM   3427  CA  VAL B 143      91.943  10.534  51.247  1.00 17.96           C  
ATOM   3428  C   VAL B 143      92.177  10.276  49.752  1.00 17.03           C  
ATOM   3429  O   VAL B 143      91.680  11.013  48.885  1.00 16.62           O  
ATOM   3430  CB  VAL B 143      93.210  11.177  51.900  1.00 18.19           C  
ATOM   3431  CG1 VAL B 143      93.692  12.392  51.097  1.00 18.72           C  
ATOM   3432  CG2 VAL B 143      92.929  11.586  53.353  1.00 19.30           C  
ATOM   3433  N   PHE B 144      92.918   9.213  49.464  1.00 16.03           N  
ATOM   3434  CA  PHE B 144      93.242   8.872  48.073  1.00 15.61           C  
ATOM   3435  C   PHE B 144      92.058   8.339  47.303  1.00 15.74           C  
ATOM   3436  O   PHE B 144      91.895   8.663  46.127  1.00 15.80           O  
ATOM   3437  CB  PHE B 144      94.467   7.953  48.021  1.00 14.68           C  
ATOM   3438  CG  PHE B 144      95.613   8.548  48.729  1.00 13.38           C  
ATOM   3439  CD1 PHE B 144      96.305   9.627  48.164  1.00 12.92           C  
ATOM   3440  CD2 PHE B 144      95.951   8.126  50.010  1.00 15.16           C  
ATOM   3441  CE1 PHE B 144      97.341  10.251  48.848  1.00 14.90           C  
ATOM   3442  CE2 PHE B 144      96.972   8.759  50.712  1.00 15.42           C  
ATOM   3443  CZ  PHE B 144      97.674   9.815  50.132  1.00 16.00           C  
ATOM   3444  N   ASP B 145      91.228   7.527  47.956  1.00 15.91           N  
ATOM   3445  CA  ASP B 145      90.006   7.047  47.308  1.00 16.97           C  
ATOM   3446  C   ASP B 145      89.132   8.246  46.907  1.00 16.64           C  
ATOM   3447  O   ASP B 145      88.524   8.241  45.825  1.00 16.37           O  
ATOM   3448  CB  ASP B 145      89.201   6.145  48.251  1.00 17.81           C  
ATOM   3449  CG  ASP B 145      89.921   4.868  48.616  1.00 20.23           C  
ATOM   3450  OD1 ASP B 145      90.859   4.433  47.898  1.00 20.07           O  
ATOM   3451  OD2 ASP B 145      89.586   4.225  49.638  1.00 23.29           O  
ATOM   3452  N   GLY B 146      89.072   9.255  47.781  1.00 16.30           N  
ATOM   3453  CA  GLY B 146      88.308  10.472  47.521  1.00 15.60           C  
ATOM   3454  C   GLY B 146      88.842  11.257  46.325  1.00 15.64           C  
ATOM   3455  O   GLY B 146      88.076  11.702  45.455  1.00 15.25           O  
ATOM   3456  N   ILE B 147      90.163  11.410  46.271  1.00 14.46           N  
ATOM   3457  CA  ILE B 147      90.787  12.144  45.175  1.00 14.21           C  
ATOM   3458  C   ILE B 147      90.570  11.383  43.870  1.00 13.63           C  
ATOM   3459  O   ILE B 147      90.228  11.974  42.834  1.00 13.49           O  
ATOM   3460  CB  ILE B 147      92.284  12.351  45.451  1.00 14.67           C  
ATOM   3461  CG1 ILE B 147      92.496  13.426  46.536  1.00 15.61           C  
ATOM   3462  CG2 ILE B 147      93.029  12.721  44.149  1.00 14.66           C  
ATOM   3463  CD1 ILE B 147      93.921  13.421  47.137  1.00 18.38           C  
ATOM   3464  N   GLU B 148      90.784  10.074  43.908  1.00 13.69           N  
ATOM   3465  CA  GLU B 148      90.596   9.249  42.722  1.00 13.95           C  
ATOM   3466  C   GLU B 148      89.174   9.421  42.168  1.00 14.30           C  
ATOM   3467  O   GLU B 148      88.985   9.617  40.966  1.00 14.27           O  
ATOM   3468  CB  GLU B 148      90.898   7.788  43.072  1.00 15.14           C  
ATOM   3469  CG  GLU B 148      90.854   6.831  41.902  1.00 17.64           C  
ATOM   3470  CD  GLU B 148      91.078   5.395  42.344  1.00 24.17           C  
ATOM   3471  OE1 GLU B 148      90.512   4.975  43.387  1.00 27.07           O  
ATOM   3472  OE2 GLU B 148      91.796   4.678  41.646  1.00 23.65           O  
ATOM   3473  N   ALA B 149      88.181   9.388  43.056  1.00 13.72           N  
ATOM   3474  CA  ALA B 149      86.794   9.523  42.634  1.00 14.00           C  
ATOM   3475  C   ALA B 149      86.487  10.922  42.094  1.00 13.64           C  
ATOM   3476  O   ALA B 149      85.718  11.051  41.145  1.00 13.86           O  
ATOM   3477  CB  ALA B 149      85.841   9.161  43.791  1.00 14.59           C  
ATOM   3478  N   ALA B 150      87.079  11.954  42.689  1.00 13.34           N  
ATOM   3479  CA  ALA B 150      86.868  13.328  42.224  1.00 13.40           C  
ATOM   3480  C   ALA B 150      87.486  13.537  40.840  1.00 13.54           C  
ATOM   3481  O   ALA B 150      86.871  14.142  39.947  1.00 13.23           O  
ATOM   3482  CB  ALA B 150      87.439  14.326  43.221  1.00 13.51           C  
ATOM   3483  N   ALA B 151      88.710  13.043  40.670  1.00 13.12           N  
ATOM   3484  CA  ALA B 151      89.436  13.228  39.411  1.00 13.35           C  
ATOM   3485  C   ALA B 151      88.818  12.420  38.262  1.00 13.96           C  
ATOM   3486  O   ALA B 151      88.835  12.855  37.095  1.00 14.60           O  
ATOM   3487  CB  ALA B 151      90.927  12.890  39.586  1.00 12.36           C  
ATOM   3488  N   LYS B 152      88.285  11.249  38.590  1.00 13.23           N  
ATOM   3489  CA  LYS B 152      87.534  10.458  37.617  1.00 14.23           C  
ATOM   3490  C   LYS B 152      86.167  11.070  37.347  1.00 14.51           C  
ATOM   3491  O   LYS B 152      85.695  11.049  36.208  1.00 15.50           O  
ATOM   3492  CB  LYS B 152      87.343   9.030  38.137  1.00 13.80           C  
ATOM   3493  CG  LYS B 152      86.726   8.090  37.115  1.00 17.08           C  
ATOM   3494  CD  LYS B 152      86.683   6.656  37.685  1.00 18.55           C  
ATOM   3495  CE  LYS B 152      86.221   5.675  36.612  1.00 21.42           C  
ATOM   3496  NZ  LYS B 152      86.128   4.283  37.177  1.00 23.03           N  
ATOM   3497  N   GLY B 153      85.534  11.574  38.407  1.00 14.38           N  
ATOM   3498  CA  GLY B 153      84.182  12.114  38.347  1.00 14.55           C  
ATOM   3499  C   GLY B 153      84.043  13.308  37.420  1.00 14.57           C  
ATOM   3500  O   GLY B 153      83.087  13.380  36.654  1.00 16.16           O  
ATOM   3501  N   ASP B 154      84.980  14.247  37.498  1.00 12.66           N  
ATOM   3502  CA  ASP B 154      84.984  15.415  36.613  1.00 11.59           C  
ATOM   3503  C   ASP B 154      86.349  16.059  36.751  1.00 11.08           C  
ATOM   3504  O   ASP B 154      86.583  16.841  37.673  1.00 10.69           O  
ATOM   3505  CB  ASP B 154      83.874  16.408  37.044  1.00 11.05           C  
ATOM   3506  CG  ASP B 154      83.854  17.685  36.222  1.00 13.13           C  
ATOM   3507  OD1 ASP B 154      84.790  17.936  35.401  1.00 11.04           O  
ATOM   3508  OD2 ASP B 154      82.914  18.518  36.337  1.00 12.03           O  
ATOM   3509  N   ARG B 155      87.268  15.713  35.845  1.00 10.53           N  
ATOM   3510  CA  ARG B 155      88.644  16.189  36.001  1.00 10.52           C  
ATOM   3511  C   ARG B 155      88.737  17.707  35.892  1.00 10.69           C  
ATOM   3512  O   ARG B 155      89.629  18.307  36.490  1.00 10.78           O  
ATOM   3513  CB  ARG B 155      89.593  15.506  34.987  1.00 10.15           C  
ATOM   3514  CG  ARG B 155      89.302  15.781  33.513  1.00 10.53           C  
ATOM   3515  CD  ARG B 155      89.993  14.756  32.574  1.00  9.16           C  
ATOM   3516  NE  ARG B 155      89.718  15.088  31.179  1.00  9.61           N  
ATOM   3517  CZ  ARG B 155      90.555  15.757  30.393  1.00 10.30           C  
ATOM   3518  NH1 ARG B 155      91.766  16.102  30.835  1.00  9.23           N  
ATOM   3519  NH2 ARG B 155      90.172  16.066  29.154  1.00 11.87           N  
ATOM   3520  N   PHE B 156      87.827  18.320  35.135  1.00 10.27           N  
ATOM   3521  CA  PHE B 156      87.868  19.770  34.922  1.00 10.23           C  
ATOM   3522  C   PHE B 156      87.626  20.513  36.228  1.00 10.97           C  
ATOM   3523  O   PHE B 156      88.362  21.448  36.592  1.00 11.21           O  
ATOM   3524  CB  PHE B 156      86.839  20.177  33.852  1.00  9.94           C  
ATOM   3525  CG  PHE B 156      87.056  19.479  32.531  1.00  9.83           C  
ATOM   3526  CD1 PHE B 156      86.359  18.316  32.248  1.00 10.00           C  
ATOM   3527  CD2 PHE B 156      88.015  19.952  31.617  1.00 10.69           C  
ATOM   3528  CE1 PHE B 156      86.554  17.636  31.047  1.00 11.03           C  
ATOM   3529  CE2 PHE B 156      88.232  19.268  30.390  1.00 12.30           C  
ATOM   3530  CZ  PHE B 156      87.496  18.107  30.117  1.00 12.36           C  
ATOM   3531  N   ALA B 157      86.576  20.095  36.926  1.00 10.95           N  
ATOM   3532  CA  ALA B 157      86.270  20.701  38.221  1.00 11.33           C  
ATOM   3533  C   ALA B 157      87.299  20.285  39.263  1.00 11.34           C  
ATOM   3534  O   ALA B 157      87.674  21.083  40.126  1.00 12.02           O  
ATOM   3535  CB  ALA B 157      84.862  20.302  38.673  1.00 10.57           C  
ATOM   3536  N   TRP B 158      87.751  19.033  39.194  1.00 11.52           N  
ATOM   3537  CA  TRP B 158      88.770  18.539  40.126  1.00 11.40           C  
ATOM   3538  C   TRP B 158      90.048  19.390  40.051  1.00 11.43           C  
ATOM   3539  O   TRP B 158      90.613  19.772  41.079  1.00 11.77           O  
ATOM   3540  CB  TRP B 158      89.089  17.048  39.852  1.00 11.15           C  
ATOM   3541  CG  TRP B 158      90.497  16.662  40.244  1.00 12.11           C  
ATOM   3542  CD1 TRP B 158      91.531  16.354  39.397  1.00 11.88           C  
ATOM   3543  CD2 TRP B 158      91.022  16.565  41.569  1.00 12.76           C  
ATOM   3544  NE1 TRP B 158      92.667  16.071  40.121  1.00 12.21           N  
ATOM   3545  CE2 TRP B 158      92.387  16.189  41.456  1.00 13.11           C  
ATOM   3546  CE3 TRP B 158      90.480  16.755  42.855  1.00 14.85           C  
ATOM   3547  CZ2 TRP B 158      93.219  16.006  42.574  1.00 13.41           C  
ATOM   3548  CZ3 TRP B 158      91.306  16.579  43.976  1.00 14.88           C  
ATOM   3549  CH2 TRP B 158      92.663  16.201  43.822  1.00 15.93           C  
ATOM   3550  N   PHE B 159      90.515  19.713  38.848  1.00 11.09           N  
ATOM   3551  CA  PHE B 159      91.780  20.461  38.796  1.00 11.04           C  
ATOM   3552  C   PHE B 159      91.666  21.829  39.463  1.00 11.86           C  
ATOM   3553  O   PHE B 159      92.624  22.288  40.092  1.00 11.98           O  
ATOM   3554  CB  PHE B 159      92.273  20.620  37.354  1.00 10.84           C  
ATOM   3555  CG  PHE B 159      92.775  19.333  36.735  1.00 10.60           C  
ATOM   3556  CD1 PHE B 159      92.348  18.958  35.455  1.00 12.48           C  
ATOM   3557  CD2 PHE B 159      93.697  18.519  37.416  1.00 11.03           C  
ATOM   3558  CE1 PHE B 159      92.820  17.759  34.863  1.00 12.03           C  
ATOM   3559  CE2 PHE B 159      94.174  17.337  36.840  1.00 10.47           C  
ATOM   3560  CZ  PHE B 159      93.730  16.956  35.558  1.00 10.86           C  
ATOM   3561  N   THR B 160      90.508  22.474  39.329  1.00 12.15           N  
ATOM   3562  CA  THR B 160      90.267  23.742  40.030  1.00 13.22           C  
ATOM   3563  C   THR B 160      90.412  23.571  41.540  1.00 13.41           C  
ATOM   3564  O   THR B 160      91.110  24.354  42.206  1.00 13.87           O  
ATOM   3565  CB  THR B 160      88.885  24.268  39.675  1.00 13.89           C  
ATOM   3566  OG1 THR B 160      88.842  24.447  38.249  1.00 16.66           O  
ATOM   3567  CG2 THR B 160      88.672  25.668  40.283  1.00 15.41           C  
ATOM   3568  N   ASP B 161      89.767  22.543  42.067  1.00 13.40           N  
ATOM   3569  CA  ASP B 161      89.837  22.238  43.504  1.00 14.22           C  
ATOM   3570  C   ASP B 161      91.260  21.904  43.953  1.00 14.04           C  
ATOM   3571  O   ASP B 161      91.732  22.367  45.002  1.00 14.55           O  
ATOM   3572  CB AASP B 161      88.906  21.069  43.864  0.50 13.97           C  
ATOM   3573  CG AASP B 161      87.429  21.401  43.696  0.50 14.01           C  
ATOM   3574  OD1AASP B 161      87.039  22.574  43.807  0.50 16.49           O  
ATOM   3575  OD2AASP B 161      86.571  20.526  43.450  0.50 16.91           O  
ATOM   3576  CB BASP B 161      88.892  21.078  43.817  0.50 15.10           C  
ATOM   3577  CG BASP B 161      88.577  20.969  45.284  0.50 19.47           C  
ATOM   3578  OD1BASP B 161      88.866  19.907  45.876  0.50 23.90           O  
ATOM   3579  OD2BASP B 161      88.043  21.901  45.929  0.50 23.82           O  
ATOM   3580  N   PHE B 162      91.945  21.091  43.159  1.00 12.54           N  
ATOM   3581  CA  PHE B 162      93.310  20.664  43.473  1.00 12.21           C  
ATOM   3582  C   PHE B 162      94.254  21.856  43.570  1.00 11.95           C  
ATOM   3583  O   PHE B 162      95.062  21.946  44.505  1.00 11.08           O  
ATOM   3584  CB  PHE B 162      93.783  19.690  42.387  1.00 12.04           C  
ATOM   3585  CG  PHE B 162      95.189  19.190  42.569  1.00 13.35           C  
ATOM   3586  CD1 PHE B 162      95.503  18.327  43.622  1.00 17.03           C  
ATOM   3587  CD2 PHE B 162      96.191  19.594  41.698  1.00 15.74           C  
ATOM   3588  CE1 PHE B 162      96.800  17.838  43.770  1.00 17.88           C  
ATOM   3589  CE2 PHE B 162      97.510  19.119  41.852  1.00 16.87           C  
ATOM   3590  CZ  PHE B 162      97.791  18.241  42.881  1.00 17.34           C  
ATOM   3591  N   TYR B 163      94.136  22.799  42.640  1.00 11.71           N  
ATOM   3592  CA  TYR B 163      95.088  23.893  42.618  1.00 12.00           C  
ATOM   3593  C   TYR B 163      94.936  24.835  43.810  1.00 12.64           C  
ATOM   3594  O   TYR B 163      95.905  25.485  44.214  1.00 12.00           O  
ATOM   3595  CB  TYR B 163      95.040  24.644  41.284  1.00 11.90           C  
ATOM   3596  CG  TYR B 163      95.800  23.950  40.166  1.00 12.81           C  
ATOM   3597  CD1 TYR B 163      95.184  23.698  38.929  1.00 11.07           C  
ATOM   3598  CD2 TYR B 163      97.134  23.561  40.333  1.00 12.96           C  
ATOM   3599  CE1 TYR B 163      95.883  23.059  37.887  1.00 11.64           C  
ATOM   3600  CE2 TYR B 163      97.848  22.920  39.277  1.00 12.14           C  
ATOM   3601  CZ  TYR B 163      97.203  22.691  38.069  1.00 11.73           C  
ATOM   3602  OH  TYR B 163      97.883  22.115  37.021  1.00 12.83           O  
ATOM   3603  N   LYS B 164      93.735  24.896  44.383  1.00 12.98           N  
ATOM   3604  CA  LYS B 164      93.548  25.678  45.609  1.00 14.53           C  
ATOM   3605  C   LYS B 164      94.466  25.182  46.734  1.00 14.79           C  
ATOM   3606  O   LYS B 164      95.114  25.977  47.431  1.00 15.06           O  
ATOM   3607  CB  LYS B 164      92.073  25.644  46.045  1.00 14.48           C  
ATOM   3608  CG  LYS B 164      91.206  26.523  45.167  1.00 18.84           C  
ATOM   3609  CD  LYS B 164      89.722  26.354  45.490  1.00 22.97           C  
ATOM   3610  CE  LYS B 164      88.878  26.923  44.363  1.00 26.74           C  
ATOM   3611  NZ  LYS B 164      87.430  26.956  44.760  1.00 30.42           N  
ATOM   3612  N   ASN B 165      94.540  23.867  46.885  1.00 14.68           N  
ATOM   3613  CA  ASN B 165      95.363  23.266  47.917  1.00 15.11           C  
ATOM   3614  C   ASN B 165      96.817  23.161  47.494  1.00 14.09           C  
ATOM   3615  O   ASN B 165      97.708  23.167  48.318  1.00 14.45           O  
ATOM   3616  CB  ASN B 165      94.819  21.884  48.252  1.00 16.46           C  
ATOM   3617  CG  ASN B 165      93.480  21.965  48.965  1.00 21.77           C  
ATOM   3618  OD1 ASN B 165      93.335  22.721  49.917  1.00 27.12           O  
ATOM   3619  ND2 ASN B 165      92.498  21.218  48.482  1.00 26.63           N  
ATOM   3620  N   PHE B 166      97.045  23.033  46.189  1.00 12.53           N  
ATOM   3621  CA  PHE B 166      98.400  22.962  45.629  1.00 11.53           C  
ATOM   3622  C   PHE B 166      99.181  24.229  45.966  1.00 11.56           C  
ATOM   3623  O   PHE B 166     100.344  24.167  46.418  1.00 11.04           O  
ATOM   3624  CB  PHE B 166      98.249  22.787  44.096  1.00 11.28           C  
ATOM   3625  CG  PHE B 166      99.537  22.524  43.337  1.00 12.00           C  
ATOM   3626  CD1 PHE B 166     100.278  23.574  42.812  1.00 12.92           C  
ATOM   3627  CD2 PHE B 166      99.936  21.227  43.071  1.00 14.89           C  
ATOM   3628  CE1 PHE B 166     101.451  23.335  42.058  1.00 14.87           C  
ATOM   3629  CE2 PHE B 166     101.114  20.972  42.313  1.00 18.25           C  
ATOM   3630  CZ  PHE B 166     101.861  22.036  41.823  1.00 15.27           C  
ATOM   3631  N   TYR B 167      98.536  25.387  45.792  1.00 11.37           N  
ATOM   3632  CA  TYR B 167      99.228  26.663  45.946  1.00 11.71           C  
ATOM   3633  C   TYR B 167      98.889  27.384  47.260  1.00 12.19           C  
ATOM   3634  O   TYR B 167      99.410  28.480  47.484  1.00 12.49           O  
ATOM   3635  CB  TYR B 167      98.846  27.622  44.807  1.00 11.08           C  
ATOM   3636  CG  TYR B 167      99.417  27.225  43.451  1.00 11.06           C  
ATOM   3637  CD1 TYR B 167     100.806  27.175  43.247  1.00 10.78           C  
ATOM   3638  CD2 TYR B 167      98.564  26.897  42.396  1.00 10.47           C  
ATOM   3639  CE1 TYR B 167     101.331  26.820  41.995  1.00 12.30           C  
ATOM   3640  CE2 TYR B 167      99.085  26.531  41.131  1.00 11.30           C  
ATOM   3641  CZ  TYR B 167     100.469  26.509  40.949  1.00 13.11           C  
ATOM   3642  OH  TYR B 167     101.009  26.147  39.702  1.00 13.54           O  
ATOM   3643  N   ASN B 168      98.064  26.763  48.112  1.00 12.25           N  
ATOM   3644  CA  ASN B 168      97.468  27.469  49.273  1.00 12.60           C  
ATOM   3645  C   ASN B 168      96.865  28.808  48.855  1.00 12.81           C  
ATOM   3646  O   ASN B 168      97.268  29.874  49.343  1.00 13.67           O  
ATOM   3647  CB  ASN B 168      98.491  27.667  50.405  1.00 12.88           C  
ATOM   3648  CG  ASN B 168      98.939  26.344  51.030  1.00 12.96           C  
ATOM   3649  OD1 ASN B 168      98.369  25.294  50.750  1.00 14.29           O  
ATOM   3650  ND2 ASN B 168      99.949  26.403  51.899  1.00 12.76           N  
ATOM   3651  N   LEU B 169      95.910  28.759  47.931  1.00 12.89           N  
ATOM   3652  CA  LEU B 169      95.439  29.986  47.311  1.00 13.46           C  
ATOM   3653  C   LEU B 169      94.795  30.981  48.293  1.00 14.96           C  
ATOM   3654  O   LEU B 169      94.909  32.174  48.092  1.00 14.55           O  
ATOM   3655  CB  LEU B 169      94.488  29.690  46.139  1.00 14.06           C  
ATOM   3656  CG  LEU B 169      95.181  29.129  44.884  1.00 12.81           C  
ATOM   3657  CD1 LEU B 169      94.156  28.925  43.761  1.00 12.71           C  
ATOM   3658  CD2 LEU B 169      96.340  30.031  44.401  1.00 12.49           C  
ATOM   3659  N   ASP B 170      94.154  30.492  49.355  1.00 16.28           N  
ATOM   3660  CA  ASP B 170      93.573  31.436  50.340  1.00 17.88           C  
ATOM   3661  C   ASP B 170      94.643  32.377  50.880  1.00 17.83           C  
ATOM   3662  O   ASP B 170      94.382  33.563  51.132  1.00 18.78           O  
ATOM   3663  CB  ASP B 170      92.924  30.690  51.505  1.00 18.60           C  
ATOM   3664  CG  ASP B 170      91.592  30.072  51.141  1.00 24.86           C  
ATOM   3665  OD1 ASP B 170      91.053  30.343  50.030  1.00 29.07           O  
ATOM   3666  OD2 ASP B 170      91.002  29.283  51.917  1.00 30.59           O  
ATOM   3667  N   GLU B 171      95.858  31.857  51.039  1.00 16.71           N  
ATOM   3668  CA  GLU B 171      96.989  32.642  51.516  1.00 16.79           C  
ATOM   3669  C   GLU B 171      97.755  33.352  50.400  1.00 16.29           C  
ATOM   3670  O   GLU B 171      98.213  34.494  50.571  1.00 15.94           O  
ATOM   3671  CB  GLU B 171      97.955  31.727  52.282  1.00 17.35           C  
ATOM   3672  CG  GLU B 171      99.192  32.430  52.799  1.00 20.17           C  
ATOM   3673  CD  GLU B 171     100.140  31.521  53.561  1.00 23.53           C  
ATOM   3674  OE1 GLU B 171     100.034  30.275  53.481  1.00 23.79           O  
ATOM   3675  OE2 GLU B 171     101.018  32.084  54.238  1.00 26.22           O  
ATOM   3676  N   ASN B 172      97.908  32.670  49.262  1.00 14.59           N  
ATOM   3677  CA  ASN B 172      98.902  33.096  48.296  1.00 14.19           C  
ATOM   3678  C   ASN B 172      98.363  33.750  47.034  1.00 14.20           C  
ATOM   3679  O   ASN B 172      99.129  34.378  46.308  1.00 14.32           O  
ATOM   3680  CB  ASN B 172      99.810  31.914  47.922  1.00 13.68           C  
ATOM   3681  CG  ASN B 172     100.697  31.480  49.072  1.00 14.63           C  
ATOM   3682  OD1 ASN B 172     101.230  32.320  49.811  1.00 15.85           O  
ATOM   3683  ND2 ASN B 172     100.876  30.170  49.232  1.00 14.12           N  
ATOM   3684  N   LEU B 173      97.077  33.585  46.754  1.00 14.55           N  
ATOM   3685  CA  LEU B 173      96.522  34.200  45.545  1.00 15.85           C  
ATOM   3686  C   LEU B 173      96.644  35.722  45.639  1.00 17.19           C  
ATOM   3687  O   LEU B 173      96.198  36.316  46.627  1.00 17.52           O  
ATOM   3688  CB  LEU B 173      95.072  33.793  45.336  1.00 15.25           C  
ATOM   3689  CG  LEU B 173      94.409  34.388  44.097  1.00 15.67           C  
ATOM   3690  CD1 LEU B 173      95.090  33.829  42.823  1.00 14.78           C  
ATOM   3691  CD2 LEU B 173      92.927  34.037  44.094  1.00 16.58           C  
ATOM   3692  N   GLY B 174      97.278  36.338  44.645  1.00 17.82           N  
ATOM   3693  CA  GLY B 174      97.483  37.785  44.635  1.00 18.93           C  
ATOM   3694  C   GLY B 174      98.713  38.300  45.370  1.00 19.52           C  
ATOM   3695  O   GLY B 174      99.008  39.507  45.309  1.00 21.14           O  
ATOM   3696  N   SER B 175      99.425  37.423  46.078  1.00 18.61           N  
ATOM   3697  CA  SER B 175     100.684  37.801  46.723  1.00 17.73           C  
ATOM   3698  C   SER B 175     101.874  36.998  46.201  1.00 17.14           C  
ATOM   3699  O   SER B 175     102.926  37.577  45.922  1.00 18.08           O  
ATOM   3700  CB  SER B 175     100.607  37.689  48.247  1.00 18.43           C  
ATOM   3701  OG  SER B 175     100.086  36.439  48.663  1.00 18.64           O  
ATOM   3702  N   ARG B 176     101.713  35.680  46.115  1.00 15.02           N  
ATOM   3703  CA  ARG B 176     102.763  34.811  45.577  1.00 13.51           C  
ATOM   3704  C   ARG B 176     102.364  34.075  44.301  1.00 13.43           C  
ATOM   3705  O   ARG B 176     103.205  33.404  43.703  1.00 13.40           O  
ATOM   3706  CB  ARG B 176     103.209  33.795  46.617  1.00 13.99           C  
ATOM   3707  CG  ARG B 176     104.107  34.404  47.702  1.00 13.85           C  
ATOM   3708  CD  ARG B 176     104.508  33.394  48.756  1.00 14.91           C  
ATOM   3709  NE  ARG B 176     105.371  33.995  49.782  1.00 15.15           N  
ATOM   3710  CZ  ARG B 176     106.684  34.136  49.672  1.00 16.70           C  
ATOM   3711  NH1 ARG B 176     107.334  33.722  48.575  1.00 14.38           N  
ATOM   3712  NH2 ARG B 176     107.365  34.710  50.676  1.00 15.14           N  
ATOM   3713  N   ILE B 177     101.099  34.155  43.907  1.00 12.53           N  
ATOM   3714  CA  ILE B 177     100.700  33.646  42.576  1.00 12.29           C  
ATOM   3715  C   ILE B 177      99.502  34.427  42.051  1.00 12.83           C  
ATOM   3716  O   ILE B 177      98.549  34.660  42.791  1.00 13.66           O  
ATOM   3717  CB  ILE B 177     100.425  32.108  42.573  1.00 12.24           C  
ATOM   3718  CG1 ILE B 177     100.204  31.620  41.125  1.00 11.82           C  
ATOM   3719  CG2 ILE B 177      99.227  31.726  43.511  1.00 12.90           C  
ATOM   3720  CD1 ILE B 177     100.323  30.065  40.927  1.00 13.08           C  
ATOM   3721  N   SER B 178      99.568  34.831  40.786  1.00 12.09           N  
ATOM   3722  CA  SER B 178      98.481  35.574  40.155  1.00 12.02           C  
ATOM   3723  C   SER B 178      97.353  34.649  39.707  1.00 12.12           C  
ATOM   3724  O   SER B 178      97.553  33.445  39.473  1.00 11.43           O  
ATOM   3725  CB  SER B 178      98.998  36.366  38.953  1.00 12.25           C  
ATOM   3726  OG  SER B 178      99.448  35.468  37.920  1.00 12.07           O  
ATOM   3727  N   GLU B 179      96.160  35.223  39.605  1.00 11.95           N  
ATOM   3728  CA  GLU B 179      95.000  34.527  39.048  1.00 13.42           C  
ATOM   3729  C   GLU B 179      95.354  33.949  37.682  1.00 12.56           C  
ATOM   3730  O   GLU B 179      94.940  32.818  37.343  1.00 12.52           O  
ATOM   3731  CB AGLU B 179      93.787  35.471  38.918  0.50 14.03           C  
ATOM   3732  CG AGLU B 179      93.242  35.980  40.248  0.50 17.28           C  
ATOM   3733  CD AGLU B 179      91.722  36.141  40.283  0.50 22.55           C  
ATOM   3734  OE1AGLU B 179      91.092  36.346  39.221  0.50 23.63           O  
ATOM   3735  OE2AGLU B 179      91.146  36.055  41.394  0.50 24.36           O  
ATOM   3736  CB BGLU B 179      93.863  35.538  38.890  0.50 13.78           C  
ATOM   3737  CG BGLU B 179      92.550  34.958  38.412  0.50 15.99           C  
ATOM   3738  CD BGLU B 179      91.538  36.041  38.090  0.50 20.17           C  
ATOM   3739  OE1BGLU B 179      91.714  37.199  38.558  0.50 21.30           O  
ATOM   3740  OE2BGLU B 179      90.569  35.730  37.366  0.50 23.56           O  
ATOM   3741  N   GLN B 180      96.100  34.727  36.900  1.00 11.57           N  
ATOM   3742  CA  GLN B 180      96.457  34.312  35.537  1.00 11.04           C  
ATOM   3743  C   GLN B 180      97.404  33.106  35.537  1.00 10.59           C  
ATOM   3744  O   GLN B 180      97.253  32.191  34.710  1.00 10.98           O  
ATOM   3745  CB  GLN B 180      97.051  35.483  34.743  1.00 11.18           C  
ATOM   3746  CG  GLN B 180      96.044  36.609  34.466  1.00 12.58           C  
ATOM   3747  CD  GLN B 180      95.804  37.524  35.677  1.00 16.43           C  
ATOM   3748  OE1 GLN B 180      96.600  37.569  36.613  1.00 14.44           O  
ATOM   3749  NE2 GLN B 180      94.667  38.232  35.662  1.00 21.96           N  
ATOM   3750  N   ALA B 181      98.375  33.100  36.442  1.00 10.66           N  
ATOM   3751  CA  ALA B 181      99.252  31.931  36.570  1.00 10.26           C  
ATOM   3752  C   ALA B 181      98.455  30.691  36.995  1.00 10.89           C  
ATOM   3753  O   ALA B 181      98.719  29.576  36.527  1.00 11.17           O  
ATOM   3754  CB  ALA B 181     100.417  32.206  37.543  1.00 10.76           C  
ATOM   3755  N   VAL B 182      97.465  30.873  37.864  1.00 10.31           N  
ATOM   3756  CA  VAL B 182      96.630  29.733  38.243  1.00 11.32           C  
ATOM   3757  C   VAL B 182      95.856  29.217  37.027  1.00 11.49           C  
ATOM   3758  O   VAL B 182      95.761  28.011  36.808  1.00 11.88           O  
ATOM   3759  CB  VAL B 182      95.678  30.081  39.411  1.00 11.98           C  
ATOM   3760  CG1 VAL B 182      94.734  28.901  39.698  1.00 12.96           C  
ATOM   3761  CG2 VAL B 182      96.518  30.443  40.675  1.00 13.37           C  
ATOM   3762  N   THR B 183      95.319  30.119  36.220  1.00 11.30           N  
ATOM   3763  CA  THR B 183      94.635  29.692  35.003  1.00 11.32           C  
ATOM   3764  C   THR B 183      95.604  28.960  34.072  1.00 11.78           C  
ATOM   3765  O   THR B 183      95.237  27.956  33.440  1.00 11.87           O  
ATOM   3766  CB  THR B 183      94.015  30.901  34.296  1.00 11.48           C  
ATOM   3767  OG1 THR B 183      93.012  31.463  35.167  1.00 12.30           O  
ATOM   3768  CG2 THR B 183      93.223  30.448  33.050  1.00 12.02           C  
ATOM   3769  N   GLY B 184      96.835  29.447  33.972  1.00 11.58           N  
ATOM   3770  CA  GLY B 184      97.814  28.732  33.161  1.00 11.73           C  
ATOM   3771  C   GLY B 184      98.016  27.300  33.641  1.00 11.97           C  
ATOM   3772  O   GLY B 184      98.162  26.366  32.833  1.00 11.33           O  
ATOM   3773  N   SER B 185      98.075  27.108  34.959  1.00 10.75           N  
ATOM   3774  CA  SER B 185      98.199  25.760  35.501  1.00 11.43           C  
ATOM   3775  C   SER B 185      96.999  24.876  35.119  1.00 10.82           C  
ATOM   3776  O   SER B 185      97.158  23.678  34.829  1.00 10.93           O  
ATOM   3777  CB  SER B 185      98.343  25.817  37.027  1.00 11.93           C  
ATOM   3778  OG  SER B 185      99.664  26.224  37.373  1.00 14.44           O  
ATOM   3779  N   TRP B 186      95.805  25.458  35.155  1.00 10.49           N  
ATOM   3780  CA  TRP B 186      94.596  24.730  34.811  1.00 10.35           C  
ATOM   3781  C   TRP B 186      94.574  24.382  33.312  1.00 10.23           C  
ATOM   3782  O   TRP B 186      94.237  23.242  32.931  1.00  9.86           O  
ATOM   3783  CB  TRP B 186      93.361  25.539  35.227  1.00 10.61           C  
ATOM   3784  CG  TRP B 186      92.059  24.775  35.109  1.00 10.61           C  
ATOM   3785  CD1 TRP B 186      91.465  24.005  36.075  1.00 11.04           C  
ATOM   3786  CD2 TRP B 186      91.203  24.710  33.961  1.00 10.24           C  
ATOM   3787  NE1 TRP B 186      90.286  23.481  35.599  1.00 11.65           N  
ATOM   3788  CE2 TRP B 186      90.098  23.896  34.306  1.00 11.93           C  
ATOM   3789  CE3 TRP B 186      91.242  25.289  32.681  1.00 11.22           C  
ATOM   3790  CZ2 TRP B 186      89.047  23.629  33.417  1.00 10.71           C  
ATOM   3791  CZ3 TRP B 186      90.202  25.027  31.786  1.00 11.77           C  
ATOM   3792  CH2 TRP B 186      89.115  24.200  32.159  1.00 10.79           C  
ATOM   3793  N   ASN B 187      94.953  25.333  32.463  1.00 10.38           N  
ATOM   3794  CA  ASN B 187      94.959  25.033  31.016  1.00 10.79           C  
ATOM   3795  C   ASN B 187      95.906  23.871  30.683  1.00 11.20           C  
ATOM   3796  O   ASN B 187      95.575  23.004  29.843  1.00 11.75           O  
ATOM   3797  CB  ASN B 187      95.326  26.268  30.178  1.00 11.58           C  
ATOM   3798  CG  ASN B 187      94.176  27.267  30.063  1.00 12.06           C  
ATOM   3799  OD1 ASN B 187      93.172  27.166  30.755  1.00 14.30           O  
ATOM   3800  ND2 ASN B 187      94.330  28.241  29.167  1.00 13.70           N  
ATOM   3801  N   VAL B 188      97.075  23.839  31.322  1.00 11.11           N  
ATOM   3802  CA  VAL B 188      98.009  22.738  31.095  1.00 11.30           C  
ATOM   3803  C   VAL B 188      97.424  21.432  31.637  1.00 11.00           C  
ATOM   3804  O   VAL B 188      97.497  20.397  30.975  1.00 11.62           O  
ATOM   3805  CB  VAL B 188      99.402  23.049  31.717  1.00 11.61           C  
ATOM   3806  CG1 VAL B 188     100.282  21.782  31.831  1.00 10.82           C  
ATOM   3807  CG2 VAL B 188     100.089  24.104  30.858  1.00 12.32           C  
ATOM   3808  N   ALA B 189      96.815  21.482  32.826  1.00  9.75           N  
ATOM   3809  CA  ALA B 189      96.244  20.273  33.417  1.00 10.16           C  
ATOM   3810  C   ALA B 189      95.210  19.607  32.512  1.00  9.87           C  
ATOM   3811  O   ALA B 189      95.222  18.377  32.340  1.00 10.14           O  
ATOM   3812  CB  ALA B 189      95.599  20.586  34.783  1.00  9.52           C  
ATOM   3813  N   ILE B 190      94.285  20.394  31.964  1.00  9.89           N  
ATOM   3814  CA  ILE B 190      93.193  19.747  31.221  1.00  9.99           C  
ATOM   3815  C   ILE B 190      93.669  19.167  29.892  1.00  9.89           C  
ATOM   3816  O   ILE B 190      92.935  18.415  29.262  1.00 10.68           O  
ATOM   3817  CB  ILE B 190      91.951  20.666  31.030  1.00 10.43           C  
ATOM   3818  CG1 ILE B 190      92.259  21.858  30.120  1.00 11.01           C  
ATOM   3819  CG2 ILE B 190      91.433  21.110  32.397  1.00  9.34           C  
ATOM   3820  CD1 ILE B 190      91.001  22.414  29.442  1.00 11.60           C  
ATOM   3821  N   GLY B 191      94.873  19.533  29.451  1.00  9.71           N  
ATOM   3822  CA  GLY B 191      95.426  18.917  28.248  1.00 10.75           C  
ATOM   3823  C   GLY B 191      95.941  17.503  28.467  1.00 10.77           C  
ATOM   3824  O   GLY B 191      96.177  16.766  27.492  1.00 11.72           O  
ATOM   3825  N   SER B 192      96.096  17.096  29.727  1.00 10.33           N  
ATOM   3826  CA  SER B 192      96.552  15.731  30.017  1.00  9.41           C  
ATOM   3827  C   SER B 192      95.529  14.678  29.561  1.00  9.07           C  
ATOM   3828  O   SER B 192      94.375  15.000  29.303  1.00  9.45           O  
ATOM   3829  CB  SER B 192      96.923  15.575  31.504  1.00  9.86           C  
ATOM   3830  OG  SER B 192      95.813  15.801  32.378  1.00 10.26           O  
ATOM   3831  N   ALA B 193      95.956  13.415  29.438  1.00  8.82           N  
ATOM   3832  CA  ALA B 193      95.045  12.338  29.054  1.00  9.13           C  
ATOM   3833  C   ALA B 193      93.932  12.272  30.089  1.00  9.49           C  
ATOM   3834  O   ALA B 193      94.206  12.349  31.277  1.00 10.18           O  
ATOM   3835  CB  ALA B 193      95.785  10.986  29.027  1.00  9.73           C  
ATOM   3836  N   PRO B 194      92.678  12.158  29.666  1.00 10.15           N  
ATOM   3837  CA  PRO B 194      91.591  12.046  30.650  1.00  9.93           C  
ATOM   3838  C   PRO B 194      91.883  11.008  31.747  1.00 10.41           C  
ATOM   3839  O   PRO B 194      91.695  11.305  32.945  1.00 10.58           O  
ATOM   3840  CB  PRO B 194      90.389  11.653  29.790  1.00 10.16           C  
ATOM   3841  CG  PRO B 194      90.651  12.403  28.463  1.00 10.85           C  
ATOM   3842  CD  PRO B 194      92.175  12.255  28.273  1.00 10.23           C  
ATOM   3843  N   VAL B 195      92.345   9.817  31.354  1.00  9.27           N  
ATOM   3844  CA  VAL B 195      92.592   8.760  32.328  1.00 11.04           C  
ATOM   3845  C   VAL B 195      93.697   9.135  33.318  1.00 10.43           C  
ATOM   3846  O   VAL B 195      93.687   8.689  34.481  1.00 10.73           O  
ATOM   3847  CB  VAL B 195      92.887   7.393  31.616  1.00 10.44           C  
ATOM   3848  CG1 VAL B 195      94.222   7.451  30.806  1.00 11.99           C  
ATOM   3849  CG2 VAL B 195      92.910   6.237  32.640  1.00 13.74           C  
ATOM   3850  N   ALA B 196      94.639   9.970  32.873  1.00 10.52           N  
ATOM   3851  CA  ALA B 196      95.803  10.304  33.687  1.00 10.76           C  
ATOM   3852  C   ALA B 196      95.435  11.132  34.918  1.00 10.46           C  
ATOM   3853  O   ALA B 196      96.198  11.168  35.898  1.00 10.52           O  
ATOM   3854  CB  ALA B 196      96.853  11.045  32.830  1.00 10.50           C  
ATOM   3855  N   ALA B 197      94.277  11.799  34.872  1.00 10.48           N  
ATOM   3856  CA  ALA B 197      93.847  12.595  36.035  1.00 10.14           C  
ATOM   3857  C   ALA B 197      93.728  11.727  37.291  1.00 10.61           C  
ATOM   3858  O   ALA B 197      94.037  12.186  38.388  1.00 11.24           O  
ATOM   3859  CB  ALA B 197      92.500  13.296  35.750  1.00 10.36           C  
ATOM   3860  N   TYR B 198      93.270  10.487  37.131  1.00 10.17           N  
ATOM   3861  CA  TYR B 198      93.109   9.602  38.290  1.00 10.22           C  
ATOM   3862  C   TYR B 198      94.007   8.372  38.276  1.00 10.45           C  
ATOM   3863  O   TYR B 198      94.225   7.757  39.337  1.00 10.46           O  
ATOM   3864  CB  TYR B 198      91.635   9.165  38.453  1.00  9.83           C  
ATOM   3865  CG  TYR B 198      91.073   8.437  37.247  1.00 11.64           C  
ATOM   3866  CD1 TYR B 198      91.129   7.041  37.157  1.00 12.20           C  
ATOM   3867  CD2 TYR B 198      90.482   9.149  36.193  1.00 10.51           C  
ATOM   3868  CE1 TYR B 198      90.602   6.385  36.044  1.00 14.58           C  
ATOM   3869  CE2 TYR B 198      89.953   8.494  35.078  1.00 12.07           C  
ATOM   3870  CZ  TYR B 198      90.018   7.123  35.016  1.00 14.71           C  
ATOM   3871  OH  TYR B 198      89.497   6.479  33.919  1.00 16.83           O  
ATOM   3872  N   ALA B 199      94.484   7.956  37.098  1.00 10.06           N  
ATOM   3873  CA  ALA B 199      95.263   6.714  37.043  1.00 10.37           C  
ATOM   3874  C   ALA B 199      96.550   6.799  37.856  1.00 10.60           C  
ATOM   3875  O   ALA B 199      97.086   5.767  38.280  1.00 10.55           O  
ATOM   3876  CB  ALA B 199      95.568   6.293  35.569  1.00 10.74           C  
ATOM   3877  N   VAL B 200      97.048   8.020  38.061  1.00 10.08           N  
ATOM   3878  CA  VAL B 200      98.283   8.224  38.818  1.00  9.98           C  
ATOM   3879  C   VAL B 200      98.100   8.064  40.331  1.00 10.31           C  
ATOM   3880  O   VAL B 200      99.079   7.970  41.054  1.00 10.29           O  
ATOM   3881  CB  VAL B 200      98.927   9.599  38.537  1.00 10.41           C  
ATOM   3882  CG1 VAL B 200      99.381   9.708  37.057  1.00  9.67           C  
ATOM   3883  CG2 VAL B 200      97.946  10.745  38.922  1.00 10.31           C  
ATOM   3884  N   VAL B 201      96.860   8.066  40.817  1.00 10.82           N  
ATOM   3885  CA  VAL B 201      96.660   8.004  42.278  1.00 11.89           C  
ATOM   3886  C   VAL B 201      97.348   6.794  42.948  1.00 11.90           C  
ATOM   3887  O   VAL B 201      98.090   6.981  43.921  1.00 12.35           O  
ATOM   3888  CB  VAL B 201      95.163   8.127  42.680  1.00 11.82           C  
ATOM   3889  CG1 VAL B 201      95.008   8.005  44.218  1.00 13.76           C  
ATOM   3890  CG2 VAL B 201      94.614   9.469  42.199  1.00 12.31           C  
ATOM   3891  N   PRO B 202      97.135   5.573  42.467  1.00 12.55           N  
ATOM   3892  CA  PRO B 202      97.838   4.429  43.080  1.00 12.68           C  
ATOM   3893  C   PRO B 202      99.358   4.554  42.976  1.00 12.36           C  
ATOM   3894  O   PRO B 202     100.067   4.063  43.872  1.00 12.15           O  
ATOM   3895  CB  PRO B 202      97.332   3.202  42.297  1.00 13.69           C  
ATOM   3896  CG  PRO B 202      96.583   3.764  41.105  1.00 15.56           C  
ATOM   3897  CD  PRO B 202      96.156   5.145  41.447  1.00 12.55           C  
ATOM   3898  N   ALA B 203      99.853   5.205  41.923  1.00 10.98           N  
ATOM   3899  CA  ALA B 203     101.304   5.407  41.817  1.00 10.98           C  
ATOM   3900  C   ALA B 203     101.846   6.288  42.948  1.00 10.75           C  
ATOM   3901  O   ALA B 203     102.923   6.005  43.517  1.00 10.67           O  
ATOM   3902  CB  ALA B 203     101.677   5.990  40.441  1.00 11.32           C  
ATOM   3903  N   TRP B 204     101.107   7.354  43.288  1.00 11.35           N  
ATOM   3904  CA  TRP B 204     101.544   8.278  44.338  1.00 11.38           C  
ATOM   3905  C   TRP B 204     101.841   7.563  45.646  1.00 11.59           C  
ATOM   3906  O   TRP B 204     102.729   7.996  46.404  1.00 11.96           O  
ATOM   3907  CB  TRP B 204     100.465   9.304  44.658  1.00 11.92           C  
ATOM   3908  CG  TRP B 204     100.054  10.188  43.537  1.00 14.43           C  
ATOM   3909  CD1 TRP B 204     100.728  10.450  42.373  1.00 15.11           C  
ATOM   3910  CD2 TRP B 204      98.864  10.976  43.501  1.00 17.01           C  
ATOM   3911  NE1 TRP B 204     100.005  11.335  41.598  1.00 15.98           N  
ATOM   3912  CE2 TRP B 204      98.862  11.685  42.276  1.00 17.53           C  
ATOM   3913  CE3 TRP B 204      97.794  11.165  44.390  1.00 19.04           C  
ATOM   3914  CZ2 TRP B 204      97.824  12.552  41.907  1.00 17.28           C  
ATOM   3915  CZ3 TRP B 204      96.760  12.043  44.021  1.00 16.50           C  
ATOM   3916  CH2 TRP B 204      96.785  12.710  42.783  1.00 18.05           C  
ATOM   3917  N   ILE B 205     101.064   6.515  45.910  1.00 11.80           N  
ATOM   3918  CA  ILE B 205     101.082   5.866  47.228  1.00 12.38           C  
ATOM   3919  C   ILE B 205     101.815   4.536  47.225  1.00 12.58           C  
ATOM   3920  O   ILE B 205     101.663   3.729  48.138  1.00 13.28           O  
ATOM   3921  CB  ILE B 205      99.656   5.738  47.825  1.00 12.90           C  
ATOM   3922  CG1 ILE B 205      98.729   4.912  46.937  1.00 13.80           C  
ATOM   3923  CG2 ILE B 205      99.107   7.169  48.136  1.00 13.87           C  
ATOM   3924  CD1 ILE B 205      97.317   4.661  47.583  1.00 15.82           C  
ATOM   3925  N   GLU B 206     102.651   4.318  46.211  1.00 12.10           N  
ATOM   3926  CA  GLU B 206     103.511   3.138  46.215  1.00 12.08           C  
ATOM   3927  C   GLU B 206     104.521   3.219  47.365  1.00 11.86           C  
ATOM   3928  O   GLU B 206     104.874   4.291  47.830  1.00 12.36           O  
ATOM   3929  CB  GLU B 206     104.286   3.021  44.902  1.00 11.91           C  
ATOM   3930  CG  GLU B 206     103.415   2.649  43.717  1.00 11.20           C  
ATOM   3931  CD  GLU B 206     104.232   2.456  42.452  1.00 12.98           C  
ATOM   3932  OE1 GLU B 206     105.419   2.133  42.563  1.00 14.82           O  
ATOM   3933  OE2 GLU B 206     103.669   2.609  41.354  1.00 12.56           O  
ATOM   3934  N   ASP B 207     104.992   2.055  47.799  1.00 12.03           N  
ATOM   3935  CA  ASP B 207     105.971   2.002  48.880  1.00 12.84           C  
ATOM   3936  C   ASP B 207     107.361   2.253  48.287  1.00 12.70           C  
ATOM   3937  O   ASP B 207     107.832   1.464  47.457  1.00 14.61           O  
ATOM   3938  CB  ASP B 207     105.862   0.621  49.524  1.00 13.06           C  
ATOM   3939  CG  ASP B 207     106.751   0.451  50.740  1.00 16.10           C  
ATOM   3940  OD1 ASP B 207     107.529   1.369  51.100  1.00 14.34           O  
ATOM   3941  OD2 ASP B 207     106.684  -0.621  51.399  1.00 18.06           O  
ATOM   3942  N   PHE B 208     108.009   3.347  48.681  1.00 12.11           N  
ATOM   3943  CA  PHE B 208     109.364   3.653  48.219  1.00 11.97           C  
ATOM   3944  C   PHE B 208     110.429   3.344  49.268  1.00 11.45           C  
ATOM   3945  O   PHE B 208     111.574   3.759  49.111  1.00 11.87           O  
ATOM   3946  CB  PHE B 208     109.500   5.135  47.830  1.00 11.13           C  
ATOM   3947  CG  PHE B 208     108.615   5.555  46.681  1.00 13.13           C  
ATOM   3948  CD1 PHE B 208     109.027   5.360  45.357  1.00 13.60           C  
ATOM   3949  CD2 PHE B 208     107.400   6.176  46.927  1.00 12.13           C  
ATOM   3950  CE1 PHE B 208     108.201   5.754  44.280  1.00 12.58           C  
ATOM   3951  CE2 PHE B 208     106.575   6.592  45.856  1.00 14.09           C  
ATOM   3952  CZ  PHE B 208     106.979   6.366  44.541  1.00 13.51           C  
ATOM   3953  N   ARG B 209     110.081   2.620  50.332  1.00 11.98           N  
ATOM   3954  CA  ARG B 209     111.051   2.506  51.428  1.00 12.91           C  
ATOM   3955  C   ARG B 209     112.337   1.780  50.996  1.00 13.23           C  
ATOM   3956  O   ARG B 209     113.443   2.220  51.343  1.00 14.49           O  
ATOM   3957  CB  ARG B 209     110.424   1.872  52.658  1.00 13.60           C  
ATOM   3958  CG  ARG B 209     109.508   2.854  53.422  1.00 13.47           C  
ATOM   3959  CD  ARG B 209     108.679   2.176  54.494  1.00 15.21           C  
ATOM   3960  NE  ARG B 209     107.832   1.120  53.947  1.00 16.02           N  
ATOM   3961  CZ  ARG B 209     107.051   0.340  54.687  1.00 20.61           C  
ATOM   3962  NH1 ARG B 209     107.020   0.511  56.009  1.00 21.28           N  
ATOM   3963  NH2 ARG B 209     106.303  -0.598  54.116  1.00 19.68           N  
ATOM   3964  N   SER B 210     112.200   0.699  50.231  1.00 13.38           N  
ATOM   3965  CA  SER B 210     113.402  -0.005  49.755  1.00 13.51           C  
ATOM   3966  C   SER B 210     114.118   0.808  48.682  1.00 13.08           C  
ATOM   3967  O   SER B 210     115.347   0.796  48.610  1.00 12.72           O  
ATOM   3968  CB  SER B 210     113.116  -1.434  49.280  1.00 13.48           C  
ATOM   3969  OG ASER B 210     112.187  -1.469  48.229  0.50 13.47           O  
ATOM   3970  OG BSER B 210     112.378  -2.167  50.236  0.50 14.65           O  
ATOM   3971  N   ASP B 211     113.356   1.553  47.873  1.00 12.67           N  
ATOM   3972  CA  ASP B 211     114.002   2.416  46.874  1.00 12.84           C  
ATOM   3973  C   ASP B 211     114.879   3.463  47.574  1.00 13.33           C  
ATOM   3974  O   ASP B 211     115.977   3.785  47.108  1.00 13.25           O  
ATOM   3975  CB  ASP B 211     112.974   3.184  46.027  1.00 12.58           C  
ATOM   3976  CG  ASP B 211     112.094   2.291  45.184  1.00 15.36           C  
ATOM   3977  OD1 ASP B 211     112.437   1.127  44.850  1.00 15.87           O  
ATOM   3978  OD2 ASP B 211     110.997   2.703  44.796  1.00 16.99           O  
ATOM   3979  N   VAL B 212     114.374   4.010  48.678  1.00 13.31           N  
ATOM   3980  CA  VAL B 212     115.103   5.054  49.391  1.00 13.44           C  
ATOM   3981  C   VAL B 212     116.406   4.482  49.986  1.00 13.08           C  
ATOM   3982  O   VAL B 212     117.429   5.167  50.045  1.00 12.99           O  
ATOM   3983  CB  VAL B 212     114.211   5.703  50.473  1.00 13.91           C  
ATOM   3984  CG1 VAL B 212     115.037   6.521  51.447  1.00 16.53           C  
ATOM   3985  CG2 VAL B 212     113.154   6.614  49.811  1.00 13.60           C  
ATOM   3986  N   GLU B 213     116.359   3.224  50.394  1.00 13.87           N  
ATOM   3987  CA  GLU B 213     117.560   2.536  50.890  1.00 14.17           C  
ATOM   3988  C   GLU B 213     118.603   2.452  49.772  1.00 13.68           C  
ATOM   3989  O   GLU B 213     119.794   2.640  50.029  1.00 13.05           O  
ATOM   3990  CB  GLU B 213     117.230   1.134  51.450  1.00 15.01           C  
ATOM   3991  CG  GLU B 213     116.488   1.188  52.797  1.00 19.55           C  
ATOM   3992  CD  GLU B 213     115.722  -0.085  53.191  1.00 26.84           C  
ATOM   3993  OE1 GLU B 213     115.690  -1.092  52.435  1.00 27.16           O  
ATOM   3994  OE2 GLU B 213     115.119  -0.065  54.301  1.00 31.21           O  
ATOM   3995  N   ALA B 214     118.162   2.220  48.529  1.00 12.99           N  
ATOM   3996  CA  ALA B 214     119.105   2.210  47.394  1.00 12.92           C  
ATOM   3997  C   ALA B 214     119.654   3.611  47.145  1.00 12.82           C  
ATOM   3998  O   ALA B 214     120.845   3.784  46.861  1.00 13.07           O  
ATOM   3999  CB  ALA B 214     118.437   1.653  46.117  1.00 12.85           C  
ATOM   4000  N   VAL B 215     118.788   4.621  47.255  1.00 12.32           N  
ATOM   4001  CA  VAL B 215     119.254   6.002  47.155  1.00 12.28           C  
ATOM   4002  C   VAL B 215     120.334   6.305  48.200  1.00 12.23           C  
ATOM   4003  O   VAL B 215     121.394   6.871  47.880  1.00 12.69           O  
ATOM   4004  CB  VAL B 215     118.063   6.999  47.268  1.00 11.26           C  
ATOM   4005  CG1 VAL B 215     118.579   8.431  47.426  1.00 12.22           C  
ATOM   4006  CG2 VAL B 215     117.184   6.875  46.023  1.00 12.32           C  
ATOM   4007  N   ARG B 216     120.077   5.917  49.443  1.00 12.41           N  
ATOM   4008  CA  ARG B 216     121.061   6.151  50.496  1.00 12.57           C  
ATOM   4009  C   ARG B 216     122.397   5.453  50.171  1.00 12.24           C  
ATOM   4010  O   ARG B 216     123.474   6.066  50.250  1.00 12.63           O  
ATOM   4011  CB AARG B 216     120.517   5.717  51.860  0.50 12.78           C  
ATOM   4012  CG AARG B 216     121.357   6.208  53.054  0.50 13.00           C  
ATOM   4013  CD AARG B 216     121.204   5.309  54.280  0.50 14.72           C  
ATOM   4014  NE AARG B 216     122.006   5.740  55.419  0.50 17.97           N  
ATOM   4015  CZ AARG B 216     121.777   5.376  56.681  0.50 21.03           C  
ATOM   4016  NH1AARG B 216     120.761   4.574  56.979  0.50 24.17           N  
ATOM   4017  NH2AARG B 216     122.555   5.829  57.649  0.50 20.46           N  
ATOM   4018  CB BARG B 216     120.503   5.627  51.825  0.50 13.09           C  
ATOM   4019  CG BARG B 216     121.501   5.609  52.990  0.50 15.55           C  
ATOM   4020  CD BARG B 216     120.894   5.041  54.272  0.50 18.24           C  
ATOM   4021  NE BARG B 216     121.195   3.621  54.480  0.50 22.44           N  
ATOM   4022  CZ BARG B 216     120.363   2.733  55.049  0.50 25.38           C  
ATOM   4023  NH1BARG B 216     119.147   3.088  55.439  0.50 26.36           N  
ATOM   4024  NH2BARG B 216     120.749   1.468  55.217  0.50 28.35           N  
ATOM   4025  N   ALA B 217     122.316   4.183  49.813  1.00 12.64           N  
ATOM   4026  CA  ALA B 217     123.520   3.377  49.529  1.00 12.71           C  
ATOM   4027  C   ALA B 217     124.339   3.937  48.362  1.00 12.86           C  
ATOM   4028  O   ALA B 217     125.570   3.851  48.372  1.00 13.56           O  
ATOM   4029  CB  ALA B 217     123.143   1.918  49.276  1.00 12.77           C  
ATOM   4030  N   ALA B 218     123.680   4.575  47.394  1.00 12.47           N  
ATOM   4031  CA  ALA B 218     124.394   5.124  46.237  1.00 12.52           C  
ATOM   4032  C   ALA B 218     125.429   6.177  46.651  1.00 13.34           C  
ATOM   4033  O   ALA B 218     126.440   6.358  45.981  1.00 14.73           O  
ATOM   4034  CB  ALA B 218     123.407   5.719  45.225  1.00 12.67           C  
ATOM   4035  N   GLY B 219     125.161   6.883  47.748  1.00 12.97           N  
ATOM   4036  CA  GLY B 219     126.130   7.807  48.319  1.00 14.60           C  
ATOM   4037  C   GLY B 219     126.494   8.976  47.424  1.00 14.53           C  
ATOM   4038  O   GLY B 219     127.643   9.439  47.440  1.00 16.70           O  
ATOM   4039  N   LYS B 220     125.526   9.437  46.624  1.00 14.24           N  
ATOM   4040  CA  LYS B 220     125.716  10.605  45.771  1.00 14.52           C  
ATOM   4041  C   LYS B 220     125.229  11.836  46.523  1.00 13.55           C  
ATOM   4042  O   LYS B 220     124.333  11.712  47.371  1.00 13.84           O  
ATOM   4043  CB  LYS B 220     124.846  10.501  44.512  1.00 15.17           C  
ATOM   4044  CG  LYS B 220     124.955   9.196  43.742  1.00 17.68           C  
ATOM   4045  CD  LYS B 220     126.274   9.174  42.999  1.00 19.01           C  
ATOM   4046  CE  LYS B 220     126.424   7.943  42.173  1.00 21.99           C  
ATOM   4047  NZ  LYS B 220     127.804   7.966  41.624  1.00 23.34           N  
ATOM   4048  N   PRO B 221     125.751  13.016  46.198  1.00 12.85           N  
ATOM   4049  CA  PRO B 221     125.230  14.251  46.798  1.00 12.59           C  
ATOM   4050  C   PRO B 221     123.731  14.318  46.554  1.00 12.84           C  
ATOM   4051  O   PRO B 221     123.264  14.108  45.426  1.00 12.11           O  
ATOM   4052  CB  PRO B 221     125.979  15.355  46.048  1.00 13.29           C  
ATOM   4053  CG  PRO B 221     127.283  14.695  45.641  1.00 12.72           C  
ATOM   4054  CD  PRO B 221     126.849  13.296  45.241  1.00 12.92           C  
ATOM   4055  N   THR B 222     122.980  14.533  47.630  1.00 11.74           N  
ATOM   4056  CA  THR B 222     121.526  14.457  47.568  1.00 11.82           C  
ATOM   4057  C   THR B 222     120.966  15.657  48.320  1.00 11.89           C  
ATOM   4058  O   THR B 222     121.530  16.067  49.345  1.00 12.90           O  
ATOM   4059  CB  THR B 222     121.074  13.129  48.221  1.00 11.73           C  
ATOM   4060  OG1 THR B 222     121.559  12.024  47.435  1.00 11.72           O  
ATOM   4061  CG2 THR B 222     119.526  12.971  48.222  1.00 12.36           C  
ATOM   4062  N   LEU B 223     119.895  16.239  47.784  1.00 11.43           N  
ATOM   4063  CA  LEU B 223     119.174  17.335  48.427  1.00 11.12           C  
ATOM   4064  C   LEU B 223     117.730  16.899  48.602  1.00 11.56           C  
ATOM   4065  O   LEU B 223     117.144  16.304  47.693  1.00 10.82           O  
ATOM   4066  CB  LEU B 223     119.218  18.606  47.554  1.00 10.98           C  
ATOM   4067  CG  LEU B 223     118.297  19.772  47.951  1.00 11.67           C  
ATOM   4068  CD1 LEU B 223     118.725  20.397  49.302  1.00 12.62           C  
ATOM   4069  CD2 LEU B 223     118.328  20.841  46.837  1.00 11.88           C  
ATOM   4070  N   ILE B 224     117.165  17.198  49.776  1.00 10.95           N  
ATOM   4071  CA  ILE B 224     115.743  16.980  50.041  1.00 11.30           C  
ATOM   4072  C   ILE B 224     115.197  18.318  50.525  1.00 11.51           C  
ATOM   4073  O   ILE B 224     115.767  18.948  51.422  1.00 12.15           O  
ATOM   4074  CB  ILE B 224     115.518  15.863  51.109  1.00 11.39           C  
ATOM   4075  CG1 ILE B 224     115.994  14.494  50.569  1.00 11.56           C  
ATOM   4076  CG2 ILE B 224     114.014  15.789  51.526  1.00 10.45           C  
ATOM   4077  CD1 ILE B 224     116.097  13.370  51.654  1.00 11.60           C  
ATOM   4078  N   LEU B 225     114.129  18.776  49.883  1.00 10.90           N  
ATOM   4079  CA  LEU B 225     113.607  20.123  50.153  1.00 11.25           C  
ATOM   4080  C   LEU B 225     112.097  20.044  50.186  1.00 11.33           C  
ATOM   4081  O   LEU B 225     111.494  19.346  49.374  1.00 11.50           O  
ATOM   4082  CB  LEU B 225     114.078  21.096  49.060  1.00 10.86           C  
ATOM   4083  CG  LEU B 225     113.579  22.552  49.100  1.00 11.26           C  
ATOM   4084  CD1 LEU B 225     114.619  23.486  48.528  1.00 11.56           C  
ATOM   4085  CD2 LEU B 225     112.224  22.769  48.391  1.00 11.54           C  
ATOM   4086  N   HIS B 226     111.464  20.762  51.121  1.00 11.27           N  
ATOM   4087  CA  HIS B 226     110.009  20.692  51.245  1.00 10.81           C  
ATOM   4088  C   HIS B 226     109.481  21.977  51.857  1.00 10.99           C  
ATOM   4089  O   HIS B 226     110.204  22.646  52.609  1.00 11.23           O  
ATOM   4090  CB  HIS B 226     109.643  19.526  52.176  1.00 10.85           C  
ATOM   4091  CG  HIS B 226     108.388  18.807  51.802  1.00 11.05           C  
ATOM   4092  ND1 HIS B 226     108.402  17.619  51.092  1.00 11.44           N  
ATOM   4093  CD2 HIS B 226     107.091  19.054  52.104  1.00  9.97           C  
ATOM   4094  CE1 HIS B 226     107.162  17.181  50.951  1.00 11.54           C  
ATOM   4095  NE2 HIS B 226     106.348  18.032  51.567  1.00 12.25           N  
ATOM   4096  N   GLY B 227     108.230  22.317  51.541  1.00 10.82           N  
ATOM   4097  CA  GLY B 227     107.568  23.468  52.157  1.00 11.52           C  
ATOM   4098  C   GLY B 227     106.887  23.108  53.474  1.00 11.51           C  
ATOM   4099  O   GLY B 227     106.265  22.050  53.583  1.00 11.46           O  
ATOM   4100  N   THR B 228     106.981  23.992  54.474  1.00 11.75           N  
ATOM   4101  CA  THR B 228     106.376  23.665  55.765  1.00 12.69           C  
ATOM   4102  C   THR B 228     104.862  23.813  55.803  1.00 13.75           C  
ATOM   4103  O   THR B 228     104.249  23.424  56.801  1.00 14.81           O  
ATOM   4104  CB  THR B 228     106.995  24.468  56.930  1.00 12.47           C  
ATOM   4105  OG1 THR B 228     106.683  25.857  56.775  1.00 14.06           O  
ATOM   4106  CG2 THR B 228     108.527  24.341  56.940  1.00 13.39           C  
ATOM   4107  N   LYS B 229     104.261  24.391  54.760  1.00 12.84           N  
ATOM   4108  CA  LYS B 229     102.807  24.494  54.669  1.00 12.94           C  
ATOM   4109  C   LYS B 229     102.306  23.716  53.474  1.00 12.71           C  
ATOM   4110  O   LYS B 229     101.312  24.090  52.846  1.00 12.42           O  
ATOM   4111  CB  LYS B 229     102.352  25.963  54.578  1.00 12.97           C  
ATOM   4112  CG  LYS B 229     102.633  26.744  55.894  1.00 16.16           C  
ATOM   4113  CD ALYS B 229     101.945  28.099  55.924  0.50 18.09           C  
ATOM   4114  CE ALYS B 229     102.037  28.714  57.320  0.50 18.84           C  
ATOM   4115  NZ ALYS B 229     101.710  30.175  57.299  0.50 20.16           N  
ATOM   4116  CD BLYS B 229     102.088  28.176  55.790  0.50 19.30           C  
ATOM   4117  CE BLYS B 229     100.642  28.278  56.271  0.50 21.85           C  
ATOM   4118  NZ BLYS B 229     100.219  29.700  56.507  0.50 24.05           N  
ATOM   4119  N   ASP B 230     102.959  22.594  53.197  1.00 11.97           N  
ATOM   4120  CA  ASP B 230     102.528  21.760  52.077  1.00 12.67           C  
ATOM   4121  C   ASP B 230     101.287  20.983  52.496  1.00 13.24           C  
ATOM   4122  O   ASP B 230     101.347  20.115  53.391  1.00 13.49           O  
ATOM   4123  CB  ASP B 230     103.671  20.820  51.700  1.00 12.10           C  
ATOM   4124  CG  ASP B 230     103.416  20.067  50.431  1.00 12.91           C  
ATOM   4125  OD1 ASP B 230     102.243  19.757  50.130  1.00 11.37           O  
ATOM   4126  OD2 ASP B 230     104.351  19.717  49.698  1.00 12.62           O  
ATOM   4127  N   ASN B 231     100.169  21.310  51.853  1.00 13.50           N  
ATOM   4128  CA  ASN B 231      98.872  20.693  52.169  1.00 14.47           C  
ATOM   4129  C   ASN B 231      98.482  19.567  51.217  1.00 14.82           C  
ATOM   4130  O   ASN B 231      97.356  19.037  51.287  1.00 16.30           O  
ATOM   4131  CB  ASN B 231      97.781  21.767  52.248  1.00 14.86           C  
ATOM   4132  CG  ASN B 231      97.933  22.636  53.490  1.00 18.47           C  
ATOM   4133  OD1 ASN B 231      98.160  22.116  54.584  1.00 21.96           O  
ATOM   4134  ND2 ASN B 231      97.852  23.952  53.323  1.00 18.95           N  
ATOM   4135  N   ILE B 232      99.417  19.186  50.346  1.00 13.51           N  
ATOM   4136  CA  ILE B 232      99.239  18.048  49.444  1.00 13.79           C  
ATOM   4137  C   ILE B 232     100.063  16.882  49.991  1.00 13.36           C  
ATOM   4138  O   ILE B 232      99.525  15.774  50.201  1.00 14.67           O  
ATOM   4139  CB  ILE B 232      99.711  18.417  48.002  1.00 13.56           C  
ATOM   4140  CG1 ILE B 232      98.927  19.623  47.441  1.00 15.60           C  
ATOM   4141  CG2 ILE B 232      99.643  17.190  47.039  1.00 13.76           C  
ATOM   4142  CD1 ILE B 232      97.438  19.392  47.297  1.00 17.11           C  
ATOM   4143  N   LEU B 233     101.354  17.139  50.234  1.00 12.79           N  
ATOM   4144  CA  LEU B 233     102.270  16.132  50.786  1.00 12.41           C  
ATOM   4145  C   LEU B 233     102.720  16.614  52.163  1.00 12.35           C  
ATOM   4146  O   LEU B 233     103.613  17.444  52.278  1.00 12.76           O  
ATOM   4147  CB  LEU B 233     103.499  15.937  49.864  1.00 13.15           C  
ATOM   4148  CG  LEU B 233     103.133  15.355  48.484  1.00 12.99           C  
ATOM   4149  CD1 LEU B 233     104.400  15.151  47.639  1.00 14.06           C  
ATOM   4150  CD2 LEU B 233     102.378  14.039  48.612  1.00 14.16           C  
ATOM   4151  N   PRO B 234     102.066  16.143  53.214  1.00 12.88           N  
ATOM   4152  CA  PRO B 234     102.376  16.655  54.560  1.00 12.76           C  
ATOM   4153  C   PRO B 234     103.845  16.428  54.884  1.00 12.71           C  
ATOM   4154  O   PRO B 234     104.367  15.318  54.703  1.00 12.84           O  
ATOM   4155  CB  PRO B 234     101.477  15.814  55.470  1.00 12.98           C  
ATOM   4156  CG  PRO B 234     100.311  15.488  54.568  1.00 13.42           C  
ATOM   4157  CD  PRO B 234     100.975  15.154  53.224  1.00 13.04           C  
ATOM   4158  N   ILE B 235     104.496  17.469  55.385  1.00 12.67           N  
ATOM   4159  CA  ILE B 235     105.940  17.426  55.590  1.00 12.70           C  
ATOM   4160  C   ILE B 235     106.312  16.351  56.635  1.00 12.81           C  
ATOM   4161  O   ILE B 235     107.364  15.716  56.533  1.00 12.37           O  
ATOM   4162  CB  ILE B 235     106.485  18.838  55.920  1.00 12.61           C  
ATOM   4163  CG1 ILE B 235     108.017  18.865  55.843  1.00 11.55           C  
ATOM   4164  CG2 ILE B 235     105.955  19.352  57.296  1.00 13.01           C  
ATOM   4165  CD1 ILE B 235     108.619  20.287  55.859  1.00 11.06           C  
ATOM   4166  N   ASP B 236     105.437  16.118  57.620  1.00 13.79           N  
ATOM   4167  CA  ASP B 236     105.715  15.058  58.607  1.00 14.96           C  
ATOM   4168  C   ASP B 236     105.624  13.665  58.036  1.00 15.05           C  
ATOM   4169  O   ASP B 236     106.299  12.736  58.535  1.00 16.10           O  
ATOM   4170  CB  ASP B 236     104.756  15.159  59.794  1.00 15.37           C  
ATOM   4171  CG  ASP B 236     104.964  16.422  60.587  1.00 20.08           C  
ATOM   4172  OD1 ASP B 236     106.138  16.802  60.841  1.00 20.44           O  
ATOM   4173  OD2 ASP B 236     104.003  17.101  61.018  1.00 28.08           O  
ATOM   4174  N   ALA B 237     104.787  13.501  57.007  1.00 13.80           N  
ATOM   4175  CA  ALA B 237     104.567  12.186  56.407  1.00 13.92           C  
ATOM   4176  C   ALA B 237     105.609  11.905  55.319  1.00 13.50           C  
ATOM   4177  O   ALA B 237     105.703  10.773  54.833  1.00 14.53           O  
ATOM   4178  CB  ALA B 237     103.186  12.102  55.802  1.00 14.54           C  
ATOM   4179  N   THR B 238     106.343  12.934  54.917  1.00 12.89           N  
ATOM   4180  CA  THR B 238     107.242  12.789  53.757  1.00 12.66           C  
ATOM   4181  C   THR B 238     108.673  13.221  54.080  1.00 12.48           C  
ATOM   4182  O   THR B 238     109.457  12.422  54.598  1.00 12.78           O  
ATOM   4183  CB  THR B 238     106.679  13.558  52.533  1.00 12.25           C  
ATOM   4184  OG1 THR B 238     106.426  14.924  52.890  1.00 11.43           O  
ATOM   4185  CG2 THR B 238     105.332  12.982  52.078  1.00 12.29           C  
ATOM   4186  N   ALA B 239     108.993  14.489  53.833  1.00 11.94           N  
ATOM   4187  CA  ALA B 239     110.357  14.988  53.923  1.00 12.17           C  
ATOM   4188  C   ALA B 239     111.049  14.665  55.259  1.00 12.13           C  
ATOM   4189  O   ALA B 239     112.230  14.280  55.284  1.00 11.94           O  
ATOM   4190  CB  ALA B 239     110.389  16.489  53.676  1.00 11.66           C  
ATOM   4191  N   ARG B 240     110.323  14.836  56.367  1.00 12.46           N  
ATOM   4192  CA  ARG B 240     110.961  14.646  57.667  1.00 12.35           C  
ATOM   4193  C   ARG B 240     111.280  13.172  57.943  1.00 13.15           C  
ATOM   4194  O   ARG B 240     112.181  12.880  58.717  1.00 14.97           O  
ATOM   4195  CB  ARG B 240     110.083  15.256  58.768  1.00 11.95           C  
ATOM   4196  CG  ARG B 240     110.099  16.756  58.675  1.00 11.67           C  
ATOM   4197  CD  ARG B 240     109.089  17.469  59.584  1.00 12.36           C  
ATOM   4198  NE  ARG B 240     109.194  18.911  59.421  1.00 13.52           N  
ATOM   4199  CZ  ARG B 240     108.303  19.791  59.901  1.00 12.81           C  
ATOM   4200  NH1 ARG B 240     107.248  19.354  60.589  1.00 13.92           N  
ATOM   4201  NH2 ARG B 240     108.478  21.087  59.703  1.00 13.20           N  
ATOM   4202  N   ARG B 241     110.535  12.258  57.320  1.00 12.59           N  
ATOM   4203  CA  ARG B 241     110.838  10.836  57.387  1.00 12.77           C  
ATOM   4204  C   ARG B 241     111.942  10.509  56.380  1.00 13.29           C  
ATOM   4205  O   ARG B 241     112.829   9.711  56.647  1.00 12.84           O  
ATOM   4206  CB  ARG B 241     109.611  10.009  57.021  1.00 12.75           C  
ATOM   4207  CG  ARG B 241     108.405  10.166  57.967  1.00 14.27           C  
ATOM   4208  CD  ARG B 241     107.304   9.166  57.645  1.00 17.11           C  
ATOM   4209  NE  ARG B 241     107.821   7.830  57.914  1.00 22.16           N  
ATOM   4210  CZ  ARG B 241     107.388   6.679  57.394  1.00 26.16           C  
ATOM   4211  NH1 ARG B 241     106.379   6.643  56.538  1.00 25.02           N  
ATOM   4212  NH2 ARG B 241     107.988   5.540  57.755  1.00 27.71           N  
ATOM   4213  N   PHE B 242     111.846  11.129  55.206  1.00 12.64           N  
ATOM   4214  CA  PHE B 242     112.783  10.865  54.103  1.00 12.33           C  
ATOM   4215  C   PHE B 242     114.205  11.210  54.520  1.00 12.60           C  
ATOM   4216  O   PHE B 242     115.132  10.433  54.254  1.00 12.99           O  
ATOM   4217  CB  PHE B 242     112.320  11.713  52.907  1.00 11.52           C  
ATOM   4218  CG  PHE B 242     112.969  11.386  51.571  1.00 11.94           C  
ATOM   4219  CD1 PHE B 242     113.829  10.305  51.386  1.00 11.21           C  
ATOM   4220  CD2 PHE B 242     112.680  12.216  50.482  1.00 11.32           C  
ATOM   4221  CE1 PHE B 242     114.394  10.051  50.120  1.00 11.78           C  
ATOM   4222  CE2 PHE B 242     113.228  11.978  49.212  1.00 11.01           C  
ATOM   4223  CZ  PHE B 242     114.087  10.904  49.031  1.00 10.91           C  
ATOM   4224  N   HIS B 243     114.386  12.342  55.200  1.00 12.66           N  
ATOM   4225  CA  HIS B 243     115.732  12.729  55.590  1.00 14.41           C  
ATOM   4226  C   HIS B 243     116.344  11.754  56.603  1.00 14.94           C  
ATOM   4227  O   HIS B 243     117.540  11.515  56.566  1.00 15.56           O  
ATOM   4228  CB  HIS B 243     115.818  14.145  56.138  1.00 14.02           C  
ATOM   4229  CG  HIS B 243     117.227  14.649  56.215  1.00 15.31           C  
ATOM   4230  ND1 HIS B 243     117.700  15.421  57.254  1.00 14.18           N  
ATOM   4231  CD2 HIS B 243     118.273  14.474  55.369  1.00 14.41           C  
ATOM   4232  CE1 HIS B 243     118.981  15.691  57.052  1.00 15.43           C  
ATOM   4233  NE2 HIS B 243     119.345  15.148  55.900  1.00 14.99           N  
ATOM   4234  N   GLN B 244     115.520  11.187  57.485  1.00 14.99           N  
ATOM   4235  CA  GLN B 244     116.013  10.140  58.393  1.00 15.31           C  
ATOM   4236  C   GLN B 244     116.610   8.965  57.626  1.00 16.33           C  
ATOM   4237  O   GLN B 244     117.592   8.347  58.070  1.00 16.42           O  
ATOM   4238  CB AGLN B 244     114.869   9.609  59.234  0.50 15.26           C  
ATOM   4239  CG AGLN B 244     114.225  10.619  60.148  0.50 14.36           C  
ATOM   4240  CD AGLN B 244     113.300   9.909  61.086  0.50 13.39           C  
ATOM   4241  OE1AGLN B 244     113.731   8.976  61.765  0.50 11.80           O  
ATOM   4242  NE2AGLN B 244     112.007  10.279  61.077  0.50 12.74           N  
ATOM   4243  CB BGLN B 244     114.889   9.627  59.297  0.50 15.56           C  
ATOM   4244  CG BGLN B 244     114.429  10.613  60.366  0.50 15.66           C  
ATOM   4245  CD BGLN B 244     113.080  10.224  60.952  0.50 16.58           C  
ATOM   4246  OE1BGLN B 244     112.129  11.014  60.913  0.50 16.12           O  
ATOM   4247  NE2BGLN B 244     112.982   8.993  61.476  0.50 17.13           N  
ATOM   4248  N   ALA B 245     116.021   8.664  56.467  1.00 15.43           N  
ATOM   4249  CA  ALA B 245     116.435   7.514  55.678  1.00 15.82           C  
ATOM   4250  C   ALA B 245     117.615   7.843  54.760  1.00 15.37           C  
ATOM   4251  O   ALA B 245     118.273   6.932  54.250  1.00 16.84           O  
ATOM   4252  CB  ALA B 245     115.260   6.969  54.888  1.00 15.85           C  
ATOM   4253  N   VAL B 246     117.878   9.132  54.543  1.00 14.62           N  
ATOM   4254  CA  VAL B 246     119.055   9.561  53.773  1.00 14.12           C  
ATOM   4255  C   VAL B 246     119.741  10.692  54.537  1.00 14.16           C  
ATOM   4256  O   VAL B 246     119.741  11.840  54.117  1.00 12.65           O  
ATOM   4257  CB  VAL B 246     118.675  10.003  52.322  1.00 13.97           C  
ATOM   4258  CG1 VAL B 246     119.946  10.167  51.442  1.00 14.12           C  
ATOM   4259  CG2 VAL B 246     117.735   8.993  51.678  1.00 14.14           C  
ATOM   4260  N   PRO B 247     120.304  10.372  55.704  1.00 15.13           N  
ATOM   4261  CA  PRO B 247     120.781  11.419  56.614  1.00 15.71           C  
ATOM   4262  C   PRO B 247     121.951  12.227  56.056  1.00 16.03           C  
ATOM   4263  O   PRO B 247     122.179  13.344  56.521  1.00 16.61           O  
ATOM   4264  CB  PRO B 247     121.195  10.633  57.863  1.00 15.95           C  
ATOM   4265  CG  PRO B 247     121.468   9.270  57.378  1.00 15.76           C  
ATOM   4266  CD  PRO B 247     120.471   9.017  56.267  1.00 14.82           C  
ATOM   4267  N   GLU B 248     122.669  11.683  55.071  1.00 16.25           N  
ATOM   4268  CA  GLU B 248     123.760  12.435  54.443  1.00 16.60           C  
ATOM   4269  C   GLU B 248     123.274  13.506  53.457  1.00 15.66           C  
ATOM   4270  O   GLU B 248     124.059  14.354  53.005  1.00 15.30           O  
ATOM   4271  CB  GLU B 248     124.729  11.477  53.738  1.00 17.66           C  
ATOM   4272  CG  GLU B 248     125.520  10.614  54.698  1.00 22.54           C  
ATOM   4273  CD  GLU B 248     126.353  11.440  55.671  1.00 30.99           C  
ATOM   4274  OE1 GLU B 248     127.095  12.348  55.218  1.00 34.06           O  
ATOM   4275  OE2 GLU B 248     126.265  11.180  56.897  1.00 36.09           O  
ATOM   4276  N   ALA B 249     121.987  13.468  53.114  1.00 14.21           N  
ATOM   4277  CA  ALA B 249     121.447  14.483  52.210  1.00 13.93           C  
ATOM   4278  C   ALA B 249     121.452  15.854  52.862  1.00 14.44           C  
ATOM   4279  O   ALA B 249     121.254  15.974  54.090  1.00 14.66           O  
ATOM   4280  CB  ALA B 249     119.999  14.114  51.783  1.00 13.80           C  
ATOM   4281  N   ASP B 250     121.667  16.880  52.044  1.00 13.81           N  
ATOM   4282  CA  ASP B 250     121.368  18.251  52.434  1.00 14.28           C  
ATOM   4283  C   ASP B 250     119.863  18.356  52.575  1.00 14.24           C  
ATOM   4284  O   ASP B 250     119.125  17.674  51.859  1.00 13.69           O  
ATOM   4285  CB  ASP B 250     121.860  19.235  51.390  1.00 14.47           C  
ATOM   4286  CG  ASP B 250     123.377  19.292  51.317  1.00 17.41           C  
ATOM   4287  OD1 ASP B 250     124.048  19.018  52.340  1.00 18.73           O  
ATOM   4288  OD2 ASP B 250     123.962  19.598  50.274  1.00 18.30           O  
ATOM   4289  N   TYR B 251     119.419  19.160  53.534  1.00 13.87           N  
ATOM   4290  CA  TYR B 251     118.008  19.185  53.890  1.00 13.88           C  
ATOM   4291  C   TYR B 251     117.548  20.619  54.060  1.00 14.56           C  
ATOM   4292  O   TYR B 251     118.183  21.404  54.787  1.00 15.24           O  
ATOM   4293  CB  TYR B 251     117.768  18.360  55.171  1.00 13.74           C  
ATOM   4294  CG  TYR B 251     116.302  18.205  55.515  1.00 12.71           C  
ATOM   4295  CD1 TYR B 251     115.460  17.420  54.723  1.00 14.07           C  
ATOM   4296  CD2 TYR B 251     115.753  18.853  56.631  1.00 15.13           C  
ATOM   4297  CE1 TYR B 251     114.098  17.276  55.031  1.00 14.62           C  
ATOM   4298  CE2 TYR B 251     114.394  18.711  56.952  1.00 12.66           C  
ATOM   4299  CZ  TYR B 251     113.582  17.939  56.145  1.00 14.44           C  
ATOM   4300  OH  TYR B 251     112.254  17.820  56.433  1.00 13.73           O  
ATOM   4301  N   VAL B 252     116.475  20.987  53.359  1.00 12.68           N  
ATOM   4302  CA  VAL B 252     115.966  22.353  53.408  1.00 13.32           C  
ATOM   4303  C   VAL B 252     114.468  22.344  53.604  1.00 13.23           C  
ATOM   4304  O   VAL B 252     113.740  21.711  52.828  1.00 13.01           O  
ATOM   4305  CB  VAL B 252     116.290  23.135  52.097  1.00 12.89           C  
ATOM   4306  CG1 VAL B 252     115.597  24.502  52.098  1.00 13.48           C  
ATOM   4307  CG2 VAL B 252     117.817  23.285  51.894  1.00 14.25           C  
ATOM   4308  N   GLU B 253     114.002  23.025  54.653  1.00 12.83           N  
ATOM   4309  CA  GLU B 253     112.578  23.274  54.803  1.00 12.88           C  
ATOM   4310  C   GLU B 253     112.316  24.743  54.462  1.00 13.34           C  
ATOM   4311  O   GLU B 253     112.959  25.666  54.996  1.00 14.57           O  
ATOM   4312  CB  GLU B 253     112.082  22.922  56.216  1.00 13.04           C  
ATOM   4313  CG  GLU B 253     112.201  21.437  56.509  1.00 12.17           C  
ATOM   4314  CD  GLU B 253     111.474  21.006  57.766  1.00 14.07           C  
ATOM   4315  OE1 GLU B 253     110.933  21.888  58.482  1.00 14.68           O  
ATOM   4316  OE2 GLU B 253     111.419  19.780  58.002  1.00 12.98           O  
ATOM   4317  N   VAL B 254     111.392  24.969  53.543  1.00 12.96           N  
ATOM   4318  CA  VAL B 254     111.118  26.337  53.111  1.00 12.70           C  
ATOM   4319  C   VAL B 254     109.957  26.844  53.956  1.00 13.16           C  
ATOM   4320  O   VAL B 254     108.828  26.375  53.801  1.00 12.56           O  
ATOM   4321  CB  VAL B 254     110.778  26.401  51.604  1.00 13.35           C  
ATOM   4322  CG1 VAL B 254     110.549  27.855  51.184  1.00 12.30           C  
ATOM   4323  CG2 VAL B 254     111.935  25.814  50.773  1.00 12.40           C  
ATOM   4324  N   GLU B 255     110.242  27.794  54.850  1.00 13.48           N  
ATOM   4325  CA  GLU B 255     109.250  28.236  55.829  1.00 14.62           C  
ATOM   4326  C   GLU B 255     108.036  28.860  55.155  1.00 14.50           C  
ATOM   4327  O   GLU B 255     108.160  29.775  54.332  1.00 16.20           O  
ATOM   4328  CB AGLU B 255     109.894  29.329  56.713  0.50 14.62           C  
ATOM   4329  CG AGLU B 255     111.078  28.877  57.562  0.50 16.58           C  
ATOM   4330  CD AGLU B 255     111.911  30.030  58.127  0.50 18.92           C  
ATOM   4331  OE1AGLU B 255     113.141  29.875  58.174  0.50 20.49           O  
ATOM   4332  OE2AGLU B 255     111.353  31.087  58.526  0.50 18.24           O  
ATOM   4333  CB BGLU B 255     109.831  29.078  56.996  0.50 14.85           C  
ATOM   4334  CG BGLU B 255     108.829  29.366  58.135  0.50 15.81           C  
ATOM   4335  CD BGLU B 255     108.723  28.301  59.260  0.50 18.77           C  
ATOM   4336  OE1BGLU B 255     109.019  27.109  59.053  0.50 15.73           O  
ATOM   4337  OE2BGLU B 255     108.307  28.666  60.397  0.50 19.66           O  
ATOM   4338  N   GLY B 256     106.863  28.331  55.489  1.00 14.07           N  
ATOM   4339  CA  GLY B 256     105.613  28.904  55.028  1.00 14.08           C  
ATOM   4340  C   GLY B 256     105.210  28.520  53.610  1.00 13.92           C  
ATOM   4341  O   GLY B 256     104.172  28.987  53.130  1.00 14.79           O  
ATOM   4342  N   ALA B 257     106.002  27.675  52.950  1.00 12.95           N  
ATOM   4343  CA  ALA B 257     105.736  27.377  51.521  1.00 12.17           C  
ATOM   4344  C   ALA B 257     104.710  26.278  51.318  1.00 11.62           C
[truncated: 84,727 more chars]
