# Supplementary material for: A new benchmark illustrates that integration of geometric constraints inferred from enzyme reaction chemistry can increase enzyme active site modeling accuracy
Source: PLoS One. 2019 Apr 4;14(4):e0214126. doi: 10.1371/journal.pone.0214126 (PMC6448891; doi:10.1371/journal.pone.0214126)
Supplement: S1 Files — (GZ) [file pone.0214126.s008.gz › benchmark-lite/templates/3ia2/1hkh.pdb.clean2]

HEADER    HYDROLASE                               10-MAR-03   1HKH              
TITLE     UNLIGATED GAMMA LACTAMASE FROM AN AUREOBACTERIUM SPECIES              
COMPND    MOL_ID: 1;                                                            
COMPND   2 MOLECULE: GAMMA LACTAMASE;                                           
COMPND   3 CHAIN: A, B;                                                         
COMPND   4 SYNONYM: CO-FACTOR FREE HALOPEROXIDASE (BY IDENTITY);                
COMPND   5 ENGINEERED: YES                                                      
SOURCE    MOL_ID: 1;                                                            
SOURCE   2 ORGANISM_SCIENTIFIC: MICROBACTERIUM;                                 
SOURCE   3 ORGANISM_TAXID: 33882;                                               
SOURCE   4 EXPRESSION_SYSTEM: ESCHERICHIA COLI;                                 
SOURCE   5 EXPRESSION_SYSTEM_TAXID: 562;                                        
SOURCE   6 EXPRESSION_SYSTEM_STRAIN: DH5;                                       
SOURCE   7 EXPRESSION_SYSTEM_PLASMID: PTRC99;                                   
SOURCE   8 OTHER_DETAILS: CHIROTECH CULTURE COLLECTION                          
KEYWDS    HYDROLASE, ALPHA/BETA HYDROLASE, CO-FACTOR FREE                       
KEYWDS   2 HALOPEROXIDASE,                                                      
EXPDTA    X-RAY DIFFRACTION                                                     
AUTHOR    K.LINE,M.N.ISUPOV,J.A.LITTLECHILD                                     
REVDAT   3   24-FEB-09 1HKH    1       VERSN                                    
REVDAT   2   26-MAY-05 1HKH    1       JRNL                                     
REVDAT   1   30-MAR-04 1HKH    0                                                
JRNL        AUTH   K.LINE,M.N.ISUPOV,J.A.LITTLECHILD                            
JRNL        TITL   THE CRYSTAL STRUCTURE OF A (-)GAMMA-LACTAMASE FROM           
JRNL        TITL 2 AN AUREOBACTERIUM SPECIES REVEALS A TETRAHEDRAL              
JRNL        TITL 3 INTERMEDIATE IN THE ACTIVE SITE                              
JRNL        REF    J.MOL.BIOL.                   V. 338   519 2004              
JRNL        REFN                   ISSN 0022-2836                               
JRNL        PMID   15081810                                                     
JRNL        DOI    10.1016/J.JMB.2004.03.001                                    
REMARK   2                                                                      
REMARK   2 RESOLUTION.    1.73 ANGSTROMS.                                       
REMARK   3                                                                      
REMARK   3 REFINEMENT.                                                          
REMARK   3   PROGRAM     : REFMAC                                               
REMARK   3   AUTHORS     : MURSHUDOV,VAGIN,DODSON                               
REMARK   3                                                                      
REMARK   3  DATA USED IN REFINEMENT.                                            
REMARK   3   RESOLUTION RANGE HIGH (ANGSTROMS) : 1.73                           
REMARK   3   RESOLUTION RANGE LOW  (ANGSTROMS) : 11.0                           
REMARK   3   DATA CUTOFF            (SIGMA(F)) : NULL                           
REMARK   3   COMPLETENESS FOR RANGE        (%) : 100                            
REMARK   3   NUMBER OF REFLECTIONS             : 119247                         
REMARK   3                                                                      
REMARK   3  FIT TO DATA USED IN REFINEMENT.                                     
REMARK   3   CROSS-VALIDATION METHOD          : THROUGHOUT                      
REMARK   3   FREE R VALUE TEST SET SELECTION  : RANDOM                          
REMARK   3   R VALUE     (WORKING + TEST SET) : NULL                            
REMARK   3   R VALUE            (WORKING SET) : 0.1443                          
REMARK   3   FREE R VALUE                     : 0.1582                          
REMARK   3   FREE R VALUE TEST SET SIZE   (%) : 2.0                             
REMARK   3   FREE R VALUE TEST SET COUNT      : 2400                            
REMARK   3                                                                      
REMARK   3  NUMBER OF NON-HYDROGEN ATOMS USED IN REFINEMENT.                    
REMARK   3   PROTEIN ATOMS            : 4523                                    
REMARK   3   NUCLEIC ACID ATOMS       : 0                                       
REMARK   3   HETEROGEN ATOMS          : 10                                      
REMARK   3   SOLVENT ATOMS            : 843                                     
REMARK   3                                                                      
REMARK   3  B VALUES.                                                           
REMARK   3   FROM WILSON PLOT           (A**2) : 16.2                           
REMARK   3   MEAN B VALUE      (OVERALL, A**2) : 16.1                           
REMARK   3   OVERALL ANISOTROPIC B VALUE.                                       
REMARK   3    B11 (A**2) : NULL                                                 
REMARK   3    B22 (A**2) : NULL                                                 
REMARK   3    B33 (A**2) : NULL                                                 
REMARK   3    B12 (A**2) : NULL                                                 
REMARK   3    B13 (A**2) : NULL                                                 
REMARK   3    B23 (A**2) : NULL                                                 
REMARK   3                                                                      
REMARK   3  ESTIMATED OVERALL COORDINATE ERROR.                                 
REMARK   3   ESU BASED ON R VALUE                            (A): 0.060         
REMARK   3   ESU BASED ON FREE R VALUE                       (A): 0.059         
REMARK   3   ESU BASED ON MAXIMUM LIKELIHOOD                 (A): 0.035         
REMARK   3   ESU FOR B VALUES BASED ON MAXIMUM LIKELIHOOD (A**2): 1.055         
REMARK   3                                                                      
REMARK   3  RMS DEVIATIONS FROM IDEAL VALUES.                                   
REMARK   3   DISTANCE RESTRAINTS.                    RMS    SIGMA               
REMARK   3    BOND LENGTH                     (A) : NULL  ; NULL                
REMARK   3    ANGLE DISTANCE                  (A) : NULL  ; NULL                
REMARK   3    INTRAPLANAR 1-4 DISTANCE        (A) : NULL  ; NULL                
REMARK   3    H-BOND OR METAL COORDINATION    (A) : NULL  ; NULL                
REMARK   3                                                                      
REMARK   3   PLANE RESTRAINT                  (A) : NULL  ; NULL                
REMARK   3   CHIRAL-CENTER RESTRAINT       (A**3) : NULL  ; NULL                
REMARK   3                                                                      
REMARK   3   NON-BONDED CONTACT RESTRAINTS.                                     
REMARK   3    SINGLE TORSION                  (A) : NULL  ; NULL                
REMARK   3    MULTIPLE TORSION                (A) : NULL  ; NULL                
REMARK   3    H-BOND (X...Y)                  (A) : NULL  ; NULL                
REMARK   3    H-BOND (X-H...Y)                (A) : NULL  ; NULL                
REMARK   3                                                                      
REMARK   3   CONFORMATIONAL TORSION ANGLE RESTRAINTS.                           
REMARK   3    SPECIFIED                 (DEGREES) : NULL  ; NULL                
REMARK   3    PLANAR                    (DEGREES) : NULL  ; NULL                
REMARK   3    STAGGERED                 (DEGREES) : NULL  ; NULL                
REMARK   3    TRANSVERSE                (DEGREES) : NULL  ; NULL                
REMARK   3                                                                      
REMARK   3  ISOTROPIC THERMAL FACTOR RESTRAINTS.    RMS    SIGMA                
REMARK   3   MAIN-CHAIN BOND              (A**2) : NULL  ; NULL                 
REMARK   3   MAIN-CHAIN ANGLE             (A**2) : NULL  ; NULL                 
REMARK   3   SIDE-CHAIN BOND              (A**2) : NULL  ; NULL                 
REMARK   3   SIDE-CHAIN ANGLE             (A**2) : NULL  ; NULL                 
REMARK   3                                                                      
REMARK   3  OTHER REFINEMENT REMARKS: HYDROGENS HAVE BEEN ADDED IN THE          
REMARK   3  RIDING POSITIONS                                                    
REMARK   4                                                                      
REMARK   4 1HKH COMPLIES WITH FORMAT V. 3.15, 01-DEC-08                         
REMARK 100                                                                      
REMARK 100 THIS ENTRY HAS BEEN PROCESSED BY PDBE ON 10-MAR-03.                  
REMARK 100 THE PDBE ID CODE IS EBI-12293.                                       
REMARK 200                                                                      
REMARK 200 EXPERIMENTAL DETAILS                                                 
REMARK 200  EXPERIMENT TYPE                : X-RAY DIFFRACTION                  
REMARK 200  DATE OF DATA COLLECTION        : 15-JUN-01                          
REMARK 200  TEMPERATURE           (KELVIN) : 100.0                              
REMARK 200  PH                             : 8.00                               
REMARK 200  NUMBER OF CRYSTALS USED        : 1                                  
REMARK 200                                                                      
REMARK 200  SYNCHROTRON              (Y/N) : Y                                  
REMARK 200  RADIATION SOURCE               : EMBL/DESY, HAMBURG                 
REMARK 200  BEAMLINE                       : X11                                
REMARK 200  X-RAY GENERATOR MODEL          : NULL                               
REMARK 200  MONOCHROMATIC OR LAUE    (M/L) : M                                  
REMARK 200  WAVELENGTH OR RANGE        (A) : 0.8482                             
REMARK 200  MONOCHROMATOR                  : NULL                               
REMARK 200  OPTICS                         : NULL                               
REMARK 200                                                                      
REMARK 200  DETECTOR TYPE                  : CCD                                
REMARK 200  DETECTOR MANUFACTURER          : MARRESEARCH                        
REMARK 200  INTENSITY-INTEGRATION SOFTWARE : DENZO                              
REMARK 200  DATA SCALING SOFTWARE          : SCALEPACK                          
REMARK 200                                                                      
REMARK 200  NUMBER OF UNIQUE REFLECTIONS   : 119247                             
REMARK 200  RESOLUTION RANGE HIGH      (A) : 1.730                              
REMARK 200  RESOLUTION RANGE LOW       (A) : 11.000                             
REMARK 200  REJECTION CRITERIA  (SIGMA(I)) : NULL                               
REMARK 200                                                                      
REMARK 200 OVERALL.                                                             
REMARK 200  COMPLETENESS FOR RANGE     (%) : 100.0                              
REMARK 200  DATA REDUNDANCY                : 11.400                             
REMARK 200  R MERGE                    (I) : 0.10800                            
REMARK 200  R SYM                      (I) : NULL                               
REMARK 200  <I/SIGMA(I)> FOR THE DATA SET  : 24.7600                            
REMARK 200                                                                      
REMARK 200 IN THE HIGHEST RESOLUTION SHELL.                                     
REMARK 200  HIGHEST RESOLUTION SHELL, RANGE HIGH (A) : 1.73                     
REMARK 200  HIGHEST RESOLUTION SHELL, RANGE LOW  (A) : 1.76                     
REMARK 200  COMPLETENESS FOR SHELL     (%) : 100.0                              
REMARK 200  DATA REDUNDANCY IN SHELL       : 11.00                              
REMARK 200  R MERGE FOR SHELL          (I) : 0.48000                            
REMARK 200  R SYM FOR SHELL            (I) : NULL                               
REMARK 200  <I/SIGMA(I)> FOR SHELL         : 5.230                              
REMARK 200                                                                      
REMARK 200 DIFFRACTION PROTOCOL: SINGLE WAVELENGTH                              
REMARK 200 METHOD USED TO DETERMINE THE STRUCTURE: MOLECULAR REPLACEMENT        
REMARK 200 SOFTWARE USED: MOLREP                                                
REMARK 200 STARTING MODEL: PDB ENTRY 1BRO                                       
REMARK 200                                                                      
REMARK 200 REMARK: NULL                                                         
REMARK 280                                                                      
REMARK 280 CRYSTAL                                                              
REMARK 280 SOLVENT CONTENT, VS   (%): 73.73                                     
REMARK 280 MATTHEWS COEFFICIENT, VM (ANGSTROMS**3/DA): 4.72                     
REMARK 280                                                                      
REMARK 280 CRYSTALLIZATION CONDITIONS: NULL                                     
REMARK 290                                                                      
REMARK 290 CRYSTALLOGRAPHIC SYMMETRY                                            
REMARK 290 SYMMETRY OPERATORS FOR SPACE GROUP: F 2 3                            
REMARK 290                                                                      
REMARK 290      SYMOP   SYMMETRY                                                
REMARK 290     NNNMMM   OPERATOR                                                
REMARK 290       1555   X,Y,Z                                                   
REMARK 290       2555   -X,-Y,Z                                                 
REMARK 290       3555   -X,Y,-Z                                                 
REMARK 290       4555   X,-Y,-Z                                                 
REMARK 290       5555   Z,X,Y                                                   
REMARK 290       6555   Z,-X,-Y                                                 
REMARK 290       7555   -Z,-X,Y                                                 
REMARK 290       8555   -Z,X,-Y                                                 
REMARK 290       9555   Y,Z,X                                                   
REMARK 290      10555   -Y,Z,-X                                                 
REMARK 290      11555   Y,-Z,-X                                                 
REMARK 290      12555   -Y,-Z,X                                                 
REMARK 290      13555   X,Y+1/2,Z+1/2                                           
REMARK 290      14555   -X,-Y+1/2,Z+1/2                                         
REMARK 290      15555   -X,Y+1/2,-Z+1/2                                         
REMARK 290      16555   X,-Y+1/2,-Z+1/2                                         
REMARK 290      17555   Z,X+1/2,Y+1/2                                           
REMARK 290      18555   Z,-X+1/2,-Y+1/2                                         
REMARK 290      19555   -Z,-X+1/2,Y+1/2                                         
REMARK 290      20555   -Z,X+1/2,-Y+1/2                                         
REMARK 290      21555   Y,Z+1/2,X+1/2                                           
REMARK 290      22555   -Y,Z+1/2,-X+1/2                                         
REMARK 290      23555   Y,-Z+1/2,-X+1/2                                         
REMARK 290      24555   -Y,-Z+1/2,X+1/2                                         
REMARK 290      25555   X+1/2,Y,Z+1/2                                           
REMARK 290      26555   -X+1/2,-Y,Z+1/2                                         
REMARK 290      27555   -X+1/2,Y,-Z+1/2                                         
REMARK 290      28555   X+1/2,-Y,-Z+1/2                                         
REMARK 290      29555   Z+1/2,X,Y+1/2                                           
REMARK 290      30555   Z+1/2,-X,-Y+1/2                                         
REMARK 290      31555   -Z+1/2,-X,Y+1/2                                         
REMARK 290      32555   -Z+1/2,X,-Y+1/2                                         
REMARK 290      33555   Y+1/2,Z,X+1/2                                           
REMARK 290      34555   -Y+1/2,Z,-X+1/2                                         
REMARK 290      35555   Y+1/2,-Z,-X+1/2                                         
REMARK 290      36555   -Y+1/2,-Z,X+1/2                                         
REMARK 290      37555   X+1/2,Y+1/2,Z                                           
REMARK 290      38555   -X+1/2,-Y+1/2,Z                                         
REMARK 290      39555   -X+1/2,Y+1/2,-Z                                         
REMARK 290      40555   X+1/2,-Y+1/2,-Z                                         
REMARK 290      41555   Z+1/2,X+1/2,Y                                           
REMARK 290      42555   Z+1/2,-X+1/2,-Y                                         
REMARK 290      43555   -Z+1/2,-X+1/2,Y                                         
REMARK 290      44555   -Z+1/2,X+1/2,-Y                                         
REMARK 290      45555   Y+1/2,Z+1/2,X                                           
REMARK 290      46555   -Y+1/2,Z+1/2,-X                                         
REMARK 290      47555   Y+1/2,-Z+1/2,-X                                         
REMARK 290      48555   -Y+1/2,-Z+1/2,X                                         
REMARK 290                                                                      
REMARK 290     WHERE NNN -> OPERATOR NUMBER                                     
REMARK 290           MMM -> TRANSLATION VECTOR                                  
REMARK 290                                                                      
REMARK 290 CRYSTALLOGRAPHIC SYMMETRY TRANSFORMATIONS                            
REMARK 290 THE FOLLOWING TRANSFORMATIONS OPERATE ON THE ATOM/HETATM             
REMARK 290 RECORDS IN THIS ENTRY TO PRODUCE CRYSTALLOGRAPHICALLY                
REMARK 290 RELATED MOLECULES.                                                   
REMARK 290   SMTRY1   1  1.000000  0.000000  0.000000        0.00000            
REMARK 290   SMTRY2   1  0.000000  1.000000  0.000000        0.00000            
REMARK 290   SMTRY3   1  0.000000  0.000000  1.000000        0.00000            
REMARK 290   SMTRY1   2 -1.000000  0.000000  0.000000        0.00000            
REMARK 290   SMTRY2   2  0.000000 -1.000000  0.000000        0.00000            
REMARK 290   SMTRY3   2  0.000000  0.000000  1.000000        0.00000            
REMARK 290   SMTRY1   3 -1.000000  0.000000  0.000000        0.00000            
REMARK 290   SMTRY2   3  0.000000  1.000000  0.000000        0.00000            
REMARK 290   SMTRY3   3  0.000000  0.000000 -1.000000        0.00000            
REMARK 290   SMTRY1   4  1.000000  0.000000  0.000000        0.00000            
REMARK 290   SMTRY2   4  0.000000 -1.000000  0.000000        0.00000            
REMARK 290   SMTRY3   4  0.000000  0.000000 -1.000000        0.00000            
REMARK 290   SMTRY1   5  0.000000  0.000000  1.000000        0.00000            
REMARK 290   SMTRY2   5  1.000000  0.000000  0.000000        0.00000            
REMARK 290   SMTRY3   5  0.000000  1.000000  0.000000        0.00000            
REMARK 290   SMTRY1   6  0.000000  0.000000  1.000000        0.00000            
REMARK 290   SMTRY2   6 -1.000000  0.000000  0.000000        0.00000            
REMARK 290   SMTRY3   6  0.000000 -1.000000  0.000000        0.00000            
REMARK 290   SMTRY1   7  0.000000  0.000000 -1.000000        0.00000            
REMARK 290   SMTRY2   7 -1.000000  0.000000  0.000000        0.00000            
REMARK 290   SMTRY3   7  0.000000  1.000000  0.000000        0.00000            
REMARK 290   SMTRY1   8  0.000000  0.000000 -1.000000        0.00000            
REMARK 290   SMTRY2   8  1.000000  0.000000  0.000000        0.00000            
REMARK 290   SMTRY3   8  0.000000 -1.000000  0.000000        0.00000            
REMARK 290   SMTRY1   9  0.000000  1.000000  0.000000        0.00000            
REMARK 290   SMTRY2   9  0.000000  0.000000  1.000000        0.00000            
REMARK 290   SMTRY3   9  1.000000  0.000000  0.000000        0.00000            
REMARK 290   SMTRY1  10  0.000000 -1.000000  0.000000        0.00000            
REMARK 290   SMTRY2  10  0.000000  0.000000  1.000000        0.00000            
REMARK 290   SMTRY3  10 -1.000000  0.000000  0.000000        0.00000            
REMARK 290   SMTRY1  11  0.000000  1.000000  0.000000        0.00000            
REMARK 290   SMTRY2  11  0.000000  0.000000 -1.000000        0.00000            
REMARK 290   SMTRY3  11 -1.000000  0.000000  0.000000        0.00000            
REMARK 290   SMTRY1  12  0.000000 -1.000000  0.000000        0.00000            
REMARK 290   SMTRY2  12  0.000000  0.000000 -1.000000        0.00000            
REMARK 290   SMTRY3  12  1.000000  0.000000  0.000000        0.00000            
REMARK 290   SMTRY1  13  1.000000  0.000000  0.000000        0.00000            
REMARK 290   SMTRY2  13  0.000000  1.000000  0.000000      120.43700            
REMARK 290   SMTRY3  13  0.000000  0.000000  1.000000      120.43700            
REMARK 290   SMTRY1  14 -1.000000  0.000000  0.000000        0.00000            
REMARK 290   SMTRY2  14  0.000000 -1.000000  0.000000      120.43700            
REMARK 290   SMTRY3  14  0.000000  0.000000  1.000000      120.43700            
REMARK 290   SMTRY1  15 -1.000000  0.000000  0.000000        0.00000            
REMARK 290   SMTRY2  15  0.000000  1.000000  0.000000      120.43700            
REMARK 290   SMTRY3  15  0.000000  0.000000 -1.000000      120.43700            
REMARK 290   SMTRY1  16  1.000000  0.000000  0.000000        0.00000            
REMARK 290   SMTRY2  16  0.000000 -1.000000  0.000000      120.43700            
REMARK 290   SMTRY3  16  0.000000  0.000000 -1.000000      120.43700            
REMARK 290   SMTRY1  17  0.000000  0.000000  1.000000        0.00000            
REMARK 290   SMTRY2  17  1.000000  0.000000  0.000000      120.43700            
REMARK 290   SMTRY3  17  0.000000  1.000000  0.000000      120.43700            
REMARK 290   SMTRY1  18  0.000000  0.000000  1.000000        0.00000            
REMARK 290   SMTRY2  18 -1.000000  0.000000  0.000000      120.43700            
REMARK 290   SMTRY3  18  0.000000 -1.000000  0.000000      120.43700            
REMARK 290   SMTRY1  19  0.000000  0.000000 -1.000000        0.00000            
REMARK 290   SMTRY2  19 -1.000000  0.000000  0.000000      120.43700            
REMARK 290   SMTRY3  19  0.000000  1.000000  0.000000      120.43700            
REMARK 290   SMTRY1  20  0.000000  0.000000 -1.000000        0.00000            
REMARK 290   SMTRY2  20  1.000000  0.000000  0.000000      120.43700            
REMARK 290   SMTRY3  20  0.000000 -1.000000  0.000000      120.43700            
REMARK 290   SMTRY1  21  0.000000  1.000000  0.000000        0.00000            
REMARK 290   SMTRY2  21  0.000000  0.000000  1.000000      120.43700            
REMARK 290   SMTRY3  21  1.000000  0.000000  0.000000      120.43700            
REMARK 290   SMTRY1  22  0.000000 -1.000000  0.000000        0.00000            
REMARK 290   SMTRY2  22  0.000000  0.000000  1.000000      120.43700            
REMARK 290   SMTRY3  22 -1.000000  0.000000  0.000000      120.43700            
REMARK 290   SMTRY1  23  0.000000  1.000000  0.000000        0.00000            
REMARK 290   SMTRY2  23  0.000000  0.000000 -1.000000      120.43700            
REMARK 290   SMTRY3  23 -1.000000  0.000000  0.000000      120.43700            
REMARK 290   SMTRY1  24  0.000000 -1.000000  0.000000        0.00000            
REMARK 290   SMTRY2  24  0.000000  0.000000 -1.000000      120.43700            
REMARK 290   SMTRY3  24  1.000000  0.000000  0.000000      120.43700            
REMARK 290   SMTRY1  25  1.000000  0.000000  0.000000      120.43700            
REMARK 290   SMTRY2  25  0.000000  1.000000  0.000000        0.00000            
REMARK 290   SMTRY3  25  0.000000  0.000000  1.000000      120.43700            
REMARK 290   SMTRY1  26 -1.000000  0.000000  0.000000      120.43700            
REMARK 290   SMTRY2  26  0.000000 -1.000000  0.000000        0.00000            
REMARK 290   SMTRY3  26  0.000000  0.000000  1.000000      120.43700            
REMARK 290   SMTRY1  27 -1.000000  0.000000  0.000000      120.43700            
REMARK 290   SMTRY2  27  0.000000  1.000000  0.000000        0.00000            
REMARK 290   SMTRY3  27  0.000000  0.000000 -1.000000      120.43700            
REMARK 290   SMTRY1  28  1.000000  0.000000  0.000000      120.43700            
REMARK 290   SMTRY2  28  0.000000 -1.000000  0.000000        0.00000            
REMARK 290   SMTRY3  28  0.000000  0.000000 -1.000000      120.43700            
REMARK 290   SMTRY1  29  0.000000  0.000000  1.000000      120.43700            
REMARK 290   SMTRY2  29  1.000000  0.000000  0.000000        0.00000            
REMARK 290   SMTRY3  29  0.000000  1.000000  0.000000      120.43700            
REMARK 290   SMTRY1  30  0.000000  0.000000  1.000000      120.43700            
REMARK 290   SMTRY2  30 -1.000000  0.000000  0.000000        0.00000            
REMARK 290   SMTRY3  30  0.000000 -1.000000  0.000000      120.43700            
REMARK 290   SMTRY1  31  0.000000  0.000000 -1.000000      120.43700            
REMARK 290   SMTRY2  31 -1.000000  0.000000  0.000000        0.00000            
REMARK 290   SMTRY3  31  0.000000  1.000000  0.000000      120.43700            
REMARK 290   SMTRY1  32  0.000000  0.000000 -1.000000      120.43700            
REMARK 290   SMTRY2  32  1.000000  0.000000  0.000000        0.00000            
REMARK 290   SMTRY3  32  0.000000 -1.000000  0.000000      120.43700            
REMARK 290   SMTRY1  33  0.000000  1.000000  0.000000      120.43700            
REMARK 290   SMTRY2  33  0.000000  0.000000  1.000000        0.00000            
REMARK 290   SMTRY3  33  1.000000  0.000000  0.000000      120.43700            
REMARK 290   SMTRY1  34  0.000000 -1.000000  0.000000      120.43700            
REMARK 290   SMTRY2  34  0.000000  0.000000  1.000000        0.00000            
REMARK 290   SMTRY3  34 -1.000000  0.000000  0.000000      120.43700            
REMARK 290   SMTRY1  35  0.000000  1.000000  0.000000      120.43700            
REMARK 290   SMTRY2  35  0.000000  0.000000 -1.000000        0.00000            
REMARK 290   SMTRY3  35 -1.000000  0.000000  0.000000      120.43700            
REMARK 290   SMTRY1  36  0.000000 -1.000000  0.000000      120.43700            
REMARK 290   SMTRY2  36  0.000000  0.000000 -1.000000        0.00000            
REMARK 290   SMTRY3  36  1.000000  0.000000  0.000000      120.43700            
REMARK 290   SMTRY1  37  1.000000  0.000000  0.000000      120.43700            
REMARK 290   SMTRY2  37  0.000000  1.000000  0.000000      120.43700            
REMARK 290   SMTRY3  37  0.000000  0.000000  1.000000        0.00000            
REMARK 290   SMTRY1  38 -1.000000  0.000000  0.000000      120.43700            
REMARK 290   SMTRY2  38  0.000000 -1.000000  0.000000      120.43700            
REMARK 290   SMTRY3  38  0.000000  0.000000  1.000000        0.00000            
REMARK 290   SMTRY1  39 -1.000000  0.000000  0.000000      120.43700            
REMARK 290   SMTRY2  39  0.000000  1.000000  0.000000      120.43700            
REMARK 290   SMTRY3  39  0.000000  0.000000 -1.000000        0.00000            
REMARK 290   SMTRY1  40  1.000000  0.000000  0.000000      120.43700            
REMARK 290   SMTRY2  40  0.000000 -1.000000  0.000000      120.43700            
REMARK 290   SMTRY3  40  0.000000  0.000000 -1.000000        0.00000            
REMARK 290   SMTRY1  41  0.000000  0.000000  1.000000      120.43700            
REMARK 290   SMTRY2  41  1.000000  0.000000  0.000000      120.43700            
REMARK 290   SMTRY3  41  0.000000  1.000000  0.000000        0.00000            
REMARK 290   SMTRY1  42  0.000000  0.000000  1.000000      120.43700            
REMARK 290   SMTRY2  42 -1.000000  0.000000  0.000000      120.43700            
REMARK 290   SMTRY3  42  0.000000 -1.000000  0.000000        0.00000            
REMARK 290   SMTRY1  43  0.000000  0.000000 -1.000000      120.43700            
REMARK 290   SMTRY2  43 -1.000000  0.000000  0.000000      120.43700            
REMARK 290   SMTRY3  43  0.000000  1.000000  0.000000        0.00000            
REMARK 290   SMTRY1  44  0.000000  0.000000 -1.000000      120.43700            
REMARK 290   SMTRY2  44  1.000000  0.000000  0.000000      120.43700            
REMARK 290   SMTRY3  44  0.000000 -1.000000  0.000000        0.00000            
REMARK 290   SMTRY1  45  0.000000  1.000000  0.000000      120.43700            
REMARK 290   SMTRY2  45  0.000000  0.000000  1.000000      120.43700            
REMARK 290   SMTRY3  45  1.000000  0.000000  0.000000        0.00000            
REMARK 290   SMTRY1  46  0.000000 -1.000000  0.000000      120.43700            
REMARK 290   SMTRY2  46  0.000000  0.000000  1.000000      120.43700            
REMARK 290   SMTRY3  46 -1.000000  0.000000  0.000000        0.00000            
REMARK 290   SMTRY1  47  0.000000  1.000000  0.000000      120.43700            
REMARK 290   SMTRY2  47  0.000000  0.000000 -1.000000      120.43700            
REMARK 290   SMTRY3  47 -1.000000  0.000000  0.000000        0.00000            
REMARK 290   SMTRY1  48  0.000000 -1.000000  0.000000      120.43700            
REMARK 290   SMTRY2  48  0.000000  0.000000 -1.000000      120.43700            
REMARK 290   SMTRY3  48  1.000000  0.000000  0.000000        0.00000            
REMARK 290                                                                      
REMARK 290 REMARK: NULL                                                         
REMARK 300                                                                      
REMARK 300 BIOMOLECULE: 1, 2                                                    
REMARK 300 SEE REMARK 350 FOR THE AUTHOR PROVIDED AND/OR PROGRAM                
REMARK 300 GENERATED ASSEMBLY INFORMATION FOR THE STRUCTURE IN                  
REMARK 300 THIS ENTRY.  THE REMARK MAY ALSO PROVIDE INFORMATION ON              
REMARK 300 BURIED SURFACE AREA.                                                 
REMARK 350                                                                      
REMARK 350 GENERATING THE BIOMOLECULE                                           
REMARK 350 COORDINATES FOR A COMPLETE MULTIMER REPRESENTING THE KNOWN           
REMARK 350 BIOLOGICALLY SIGNIFICANT OLIGOMERIZATION STATE OF THE                
REMARK 350 MOLECULE CAN BE GENERATED BY APPLYING BIOMT TRANSFORMATIONS          
REMARK 350 GIVEN BELOW.  BOTH NON-CRYSTALLOGRAPHIC AND                          
REMARK 350 CRYSTALLOGRAPHIC OPERATIONS ARE GIVEN.                               
REMARK 350                                                                      
REMARK 350 BIOMOLECULE:  1                                                      
REMARK 350 AUTHOR DETERMINED BIOLOGICAL UNIT: TRIMERIC                          
REMARK 350 SOFTWARE DETERMINED QUATERNARY STRUCTURE: TRIMERIC                   
REMARK 350 SOFTWARE USED: PQS                                                   
REMARK 350 APPLY THE FOLLOWING TO CHAINS: A                                     
REMARK 350   BIOMT1   1  1.000000  0.000000  0.000000        0.00000            
REMARK 350   BIOMT2   1  0.000000  1.000000  0.000000        0.00000            
REMARK 350   BIOMT3   1  0.000000  0.000000  1.000000        0.00000            
REMARK 350   BIOMT1   2  0.000000  0.000000  1.000000        0.00000            
REMARK 350   BIOMT2   2 -1.000000  0.000000  0.000000      120.43700            
REMARK 350   BIOMT3   2  0.000000 -1.000000  0.000000      120.43700            
REMARK 350   BIOMT1   3  0.000000 -1.000000  0.000000      120.43700            
REMARK 350   BIOMT2   3  0.000000  0.000000 -1.000000      120.43700            
REMARK 350   BIOMT3   3  1.000000  0.000000  0.000000        0.00000            
REMARK 350 BIOMOLECULE:  2                                                      
REMARK 350 AUTHOR DETERMINED BIOLOGICAL UNIT: TRIMERIC                          
REMARK 350 SOFTWARE DETERMINED QUATERNARY STRUCTURE: TRIMERIC                   
REMARK 350 SOFTWARE USED: PQS                                                   
REMARK 350 APPLY THE FOLLOWING TO CHAINS: B                                     
REMARK 350   BIOMT1   1  1.000000  0.000000  0.000000        0.00000            
REMARK 350   BIOMT2   1  0.000000  1.000000  0.000000        0.00000            
REMARK 350   BIOMT3   1  0.000000  0.000000  1.000000        0.00000            
REMARK 350   BIOMT1   2  0.000000 -1.000000  0.000000      120.43700            
REMARK 350   BIOMT2   2  0.000000  0.000000  1.000000        0.00000            
REMARK 350   BIOMT3   2 -1.000000  0.000000  0.000000      120.43700            
REMARK 350   BIOMT1   3  0.000000  0.000000 -1.000000      120.43700            
REMARK 350   BIOMT2   3 -1.000000  0.000000  0.000000      120.43700            
REMARK 350   BIOMT3   3  0.000000  1.000000  0.000000        0.00000            
REMARK 375                                                                      
REMARK 375 SPECIAL POSITION                                                     
REMARK 375      HOH B2006  LIES ON A SPECIAL POSITION.                          
REMARK 500                                                                      
REMARK 500 GEOMETRY AND STEREOCHEMISTRY                                         
REMARK 500 SUBTOPIC: CLOSE CONTACTS IN SAME ASYMMETRIC UNIT                     
REMARK 500                                                                      
REMARK 500 THE FOLLOWING ATOMS ARE IN CLOSE CONTACT.                            
REMARK 500                                                                      
REMARK 500  ATM1  RES C  SSEQI   ATM2  RES C  SSEQI           DISTANCE          
REMARK 500   O    HOH B  2008  -  O    HOH B  2043              2.13            
REMARK 500   O    HOH B  2082  -  O    HOH B  2279              2.10            
REMARK 500   O    HOH B  2083  -  O    HOH B  2278              2.20            
REMARK 500                                                                      
REMARK 500 REMARK: NULL                                                         
REMARK 500                                                                      
REMARK 500 GEOMETRY AND STEREOCHEMISTRY                                         
REMARK 500 SUBTOPIC: TORSION ANGLES                                             
REMARK 500                                                                      
REMARK 500 TORSION ANGLES OUTSIDE THE EXPECTED RAMACHANDRAN REGIONS:            
REMARK 500 (M=MODEL NUMBER; RES=RESIDUE NAME; C=CHAIN IDENTIFIER;               
REMARK 500 SSEQ=SEQUENCE NUMBER; I=INSERTION CODE).                             
REMARK 500 STANDARD TABLE:                                                      
REMARK 500 FORMAT:(10X,I3,1X,A3,1X,A1,I4,A1,4X,F7.2,3X,F7.2)                    
REMARK 500                                                                      
REMARK 500 EXPECTED VALUES: GJ KLEYWEGT AND TA JONES (1996). PHI/PSI-           
REMARK 500 CHOLOGY: RAMACHANDRAN REVISITED. STRUCTURE 4, 1395 - 1400            
REMARK 500                                                                      
REMARK 500  M RES CSSEQI        PSI       PHI                                   
REMARK 500    ASN A   9     -126.61     50.88                                   
REMARK 500    LEU A  34     -154.17    -97.59                                   
REMARK 500    SER A  98     -115.92     53.29                                   
REMARK 500    HIS A 113       21.30   -143.58                                   
REMARK 500    PHE A 128      107.44   -172.00                                   
REMARK 500    ASP A 154       97.95   -168.79                                   
REMARK 500    THR A 238      -91.34   -131.05                                   
REMARK 500    ASN B   9     -126.65     49.68                                   
REMARK 500    PRO B  33       45.88   -108.39                                   
REMARK 500    LEU B  34     -153.22    -95.62                                   
REMARK 500    SER B  98     -116.39     53.53                                   
REMARK 500    PHE B 128      105.85   -170.45                                   
REMARK 500    ASP B 154       95.15   -166.16                                   
REMARK 500    THR B 238      -91.92   -127.17                                   
REMARK 500                                                                      
REMARK 500 REMARK: NULL                                                         
REMARK 525                                                                      
REMARK 525 SOLVENT                                                              
REMARK 525                                                                      
REMARK 525 THE SOLVENT MOLECULES HAVE CHAIN IDENTIFIERS THAT                    
REMARK 525 INDICATE THE POLYMER CHAIN WITH WHICH THEY ARE MOST                  
REMARK 525 CLOSELY ASSOCIATED. THE REMARK LISTS ALL THE SOLVENT                 
REMARK 525 MOLECULES WHICH ARE MORE THAN 5A AWAY FROM THE                       
REMARK 525 NEAREST POLYMER CHAIN (M = MODEL NUMBER;                             
REMARK 525 RES=RESIDUE NAME; C=CHAIN IDENTIFIER; SSEQ=SEQUENCE                  
REMARK 525 NUMBER; I=INSERTION CODE):                                           
REMARK 800                                                                      
REMARK 800 SITE                                                                 
REMARK 800 SITE_IDENTIFIER: AC1                                                 
REMARK 800 EVIDENCE_CODE: SOFTWARE                                              
REMARK 800 SITE_DESCRIPTION: BINDING SITE FOR RESIDUE SO4 A1280                 
REMARK 800                                                                      
REMARK 800 SITE_IDENTIFIER: AC2                                                 
REMARK 800 EVIDENCE_CODE: SOFTWARE                                              
REMARK 800 SITE_DESCRIPTION: BINDING SITE FOR RESIDUE SO4 B1280                 
REMARK 999                                                                      
REMARK 999 SEQUENCE                                                             
REMARK 999 NAMED CO-FACTOR FREE HALOPEROXIDASE DUE TO HIGH SEQUENCE ID          
DBREF  1HKH A    1   279  UNP    Q8GJP7   Q8GJP7           2    280             
DBREF  1HKH B    1   279  UNP    Q8GJP7   Q8GJP7           2    280             
SEQRES   1 A  279  GLY TYR ILE THR VAL GLY ASN GLU ASN SER THR PRO ILE          
SEQRES   2 A  279  GLU LEU TYR TYR GLU ASP GLN GLY SER GLY GLN PRO VAL          
SEQRES   3 A  279  VAL LEU ILE HIS GLY TYR PRO LEU ASP GLY HIS SER TRP          
SEQRES   4 A  279  GLU ARG GLN THR ARG GLU LEU LEU ALA GLN GLY TYR ARG          
SEQRES   5 A  279  VAL ILE THR TYR ASP ARG ARG GLY PHE GLY GLY SER SER          
SEQRES   6 A  279  LYS VAL ASN THR GLY TYR ASP TYR ASP THR PHE ALA ALA          
SEQRES   7 A  279  ASP LEU HIS THR VAL LEU GLU THR LEU ASP LEU ARG ASP          
SEQRES   8 A  279  VAL VAL LEU VAL GLY PHE SER MET GLY THR GLY GLU LEU          
SEQRES   9 A  279  ALA ARG TYR VAL ALA ARG TYR GLY HIS GLU ARG VAL ALA          
SEQRES  10 A  279  LYS LEU ALA PHE LEU ALA SER LEU GLU PRO PHE LEU VAL          
SEQRES  11 A  279  GLN ARG ASP ASP ASN PRO GLU GLY VAL PRO GLN GLU VAL          
SEQRES  12 A  279  PHE ASP GLY ILE GLU ALA ALA ALA LYS GLY ASP ARG PHE          
SEQRES  13 A  279  ALA TRP PHE THR ASP PHE TYR LYS ASN PHE TYR ASN LEU          
SEQRES  14 A  279  ASP GLU ASN LEU GLY SER ARG ILE SER GLU GLN ALA VAL          
SEQRES  15 A  279  THR GLY SER TRP ASN VAL ALA ILE GLY SER ALA PRO VAL          
SEQRES  16 A  279  ALA ALA TYR ALA VAL VAL PRO ALA TRP ILE GLU ASP PHE          
SEQRES  17 A  279  ARG SER ASP VAL GLU ALA VAL ARG ALA ALA GLY LYS PRO          
SEQRES  18 A  279  THR LEU ILE LEU HIS GLY THR LYS ASP ASN ILE LEU PRO          
SEQRES  19 A  279  ILE ASP ALA THR ALA ARG ARG PHE HIS GLN ALA VAL PRO          
SEQRES  20 A  279  GLU ALA ASP TYR VAL GLU VAL GLU GLY ALA PRO HIS GLY          
SEQRES  21 A  279  LEU LEU TRP THR HIS ALA ASP GLU VAL ASN ALA ALA LEU          
SEQRES  22 A  279  LYS THR PHE LEU ALA LYS                                      
SEQRES   1 B  279  GLY TYR ILE THR VAL GLY ASN GLU ASN SER THR PRO ILE          
SEQRES   2 B  279  GLU LEU TYR TYR GLU ASP GLN GLY SER GLY GLN PRO VAL          
SEQRES   3 B  279  VAL LEU ILE HIS GLY TYR PRO LEU ASP GLY HIS SER TRP          
SEQRES   4 B  279  GLU ARG GLN THR ARG GLU LEU LEU ALA GLN GLY TYR ARG          
SEQRES   5 B  279  VAL ILE THR TYR ASP ARG ARG GLY PHE GLY GLY SER SER          
SEQRES   6 B  279  LYS VAL ASN THR GLY TYR ASP TYR ASP THR PHE ALA ALA          
SEQRES   7 B  279  ASP LEU HIS THR VAL LEU GLU THR LEU ASP LEU ARG ASP          
SEQRES   8 B  279  VAL VAL LEU VAL GLY PHE SER MET GLY THR GLY GLU LEU          
SEQRES   9 B  279  ALA ARG TYR VAL ALA ARG TYR GLY HIS GLU ARG VAL ALA          
SEQRES  10 B  279  LYS LEU ALA PHE LEU ALA SER LEU GLU PRO PHE LEU VAL          
SEQRES  11 B  279  GLN ARG ASP ASP ASN PRO GLU GLY VAL PRO GLN GLU VAL          
SEQRES  12 B  279  PHE ASP GLY ILE GLU ALA ALA ALA LYS GLY ASP ARG PHE          
SEQRES  13 B  279  ALA TRP PHE THR ASP PHE TYR LYS ASN PHE TYR ASN LEU          
SEQRES  14 B  279  ASP GLU ASN LEU GLY SER ARG ILE SER GLU GLN ALA VAL          
SEQRES  15 B  279  THR GLY SER TRP ASN VAL ALA ILE GLY SER ALA PRO VAL          
SEQRES  16 B  279  ALA ALA TYR ALA VAL VAL PRO ALA TRP ILE GLU ASP PHE          
SEQRES  17 B  279  ARG SER ASP VAL GLU ALA VAL ARG ALA ALA GLY LYS PRO          
SEQRES  18 B  279  THR LEU ILE LEU HIS GLY THR LYS ASP ASN ILE LEU PRO          
SEQRES  19 B  279  ILE ASP ALA THR ALA ARG ARG PHE HIS GLN ALA VAL PRO          
SEQRES  20 B  279  GLU ALA ASP TYR VAL GLU VAL GLU GLY ALA PRO HIS GLY          
SEQRES  21 B  279  LEU LEU TRP THR HIS ALA ASP GLU VAL ASN ALA ALA LEU          
SEQRES  22 B  279  LYS THR PHE LEU ALA LYS                                      
HET    SO4  A1280       5                                                       
HET    SO4  B1280       5                                                       
HETNAM     SO4 SULFATE ION                                                      
FORMUL   3  SO4    2(O4 S 2-)                                                   
FORMUL   5  HOH   *843(H2 O1)                                                   
HELIX    1   1 ASP A   35  SER A   38  5                                   4    
HELIX    2   2 TRP A   39  GLN A   49  1                                  11    
HELIX    3   3 ASP A   72  ASP A   88  1                                  17    
HELIX    4   4 SER A   98  GLY A  112  1                                  15    
HELIX    5   5 PRO A  140  ASP A  154  1                                  15    
HELIX    6   6 ASP A  154  ASN A  168  1                                  15    
HELIX    7   7 ASN A  168  LEU A  173  1                                   6    
HELIX    8   8 SER A  178  GLY A  191  1                                  14    
HELIX    9   9 VAL A  195  VAL A  200  1                                   6    
HELIX   10  10 VAL A  200  ILE A  205  1                                   6    
HELIX   11  11 PHE A  208  GLY A  219  1                                  12    
HELIX   12  12 THR A  238  VAL A  246  1                                   9    
HELIX   13  13 GLY A  260  HIS A  265  1                                   6    
HELIX   14  14 HIS A  265  LYS A  279  1                                  15    
HELIX   15  15 ASP B   35  SER B   38  5                                   4    
HELIX   16  16 TRP B   39  GLN B   49  1                                  11    
HELIX   17  17 ASP B   72  ASP B   88  1                                  17    
HELIX   18  18 SER B   98  GLY B  112  1                                  15    
HELIX   19  19 PRO B  140  ASP B  154  1                                  15    
HELIX   20  20 ASP B  154  ASN B  168  1                                  15    
HELIX   21  21 ASN B  168  LEU B  173  1                                   6    
HELIX   22  22 SER B  178  GLY B  191  1                                  14    
HELIX   23  23 VAL B  195  VAL B  200  1                                   6    
HELIX   24  24 VAL B  200  ILE B  205  1                                   6    
HELIX   25  25 PHE B  208  GLY B  219  1                                  12    
HELIX   26  26 THR B  238  VAL B  246  1                                   9    
HELIX   27  27 GLY B  260  HIS B  265  1                                   6    
HELIX   28  28 HIS B  265  LYS B  279  1                                  15    
SHEET    1  AA 8 TYR A   2  GLU A   8  0                                        
SHEET    2  AA 8 THR A  11  GLN A  20 -1  O  THR A  11   N  GLU A   8           
SHEET    3  AA 8 TYR A  51  TYR A  56 -1  O  VAL A  53   N  GLN A  20           
SHEET    4  AA 8 GLN A  24  ILE A  29  1  O  GLN A  24   N  ARG A  52           
SHEET    5  AA 8 VAL A  92  PHE A  97  1  O  VAL A  93   N  VAL A  27           
SHEET    6  AA 8 VAL A 116  LEU A 122  1  N  ALA A 117   O  VAL A  92           
SHEET    7  AA 8 THR A 222  GLY A 227  1  O  LEU A 223   N  PHE A 121           
SHEET    8  AA 8 ASP A 250  VAL A 254  1  O  ASP A 250   N  ILE A 224           
SHEET    1  BA 8 TYR B   2  GLU B   8  0                                        
SHEET    2  BA 8 THR B  11  GLY B  21 -1  O  THR B  11   N  GLU B   8           
SHEET    3  BA 8 TYR B  51  TYR B  56 -1  O  VAL B  53   N  GLN B  20           
SHEET    4  BA 8 GLN B  24  ILE B  29  1  O  GLN B  24   N  ARG B  52           
SHEET    5  BA 8 VAL B  92  PHE B  97  1  O  VAL B  93   N  VAL B  27           
SHEET    6  BA 8 VAL B 116  LEU B 122  1  N  ALA B 117   O  VAL B  92           
SHEET    7  BA 8 THR B 222  GLY B 227  1  O  LEU B 223   N  PHE B 121           
SHEET    8  BA 8 ASP B 250  VAL B 254  1  O  ASP B 250   N  ILE B 224           
CISPEP   1 TYR A   32    PRO A   33          0        -5.79                     
CISPEP   2 GLU A  126    PRO A  127          0         1.99                     
CISPEP   3 TYR B   32    PRO B   33          0        -6.38                     
CISPEP   4 GLU B  126    PRO B  127          0         1.47                     
SITE     1 AC1  3 ARG A 176  HOH A2296  HOH A2425                               
SITE     1 AC2  2 ARG B 176  HOH B2289                                          
CRYST1  240.874  240.874  240.874  90.00  90.00  90.00 F 2 3        96          
ORIGX1      1.000000  0.000000  0.000000        0.00000                         
ORIGX2      0.000000  1.000000  0.000000        0.00000                         
ORIGX3      0.000000  0.000000  1.000000        0.00000                         
SCALE1      0.004151  0.000000  0.000000        0.00000                         
SCALE2      0.000000  0.004151  0.000000        0.00000                         
SCALE3      0.000000  0.000000  0.004151        0.00000                         
MTRIX1   1  0.327130  0.779240 -0.534570       99.61824    1                    
MTRIX2   1  0.539790  0.310230  0.782550     -112.95067    1                    
MTRIX3   1  0.775640 -0.544550 -0.319140       -8.86623    1                    
ATOM   2255  N   GLY B   1     111.164  18.400  21.303  1.00 10.61           N  
ATOM   2256  CA  GLY B   1     111.721  17.084  20.869  1.00 10.97           C  
ATOM   2257  C   GLY B   1     110.853  15.931  21.358  1.00 10.23           C  
ATOM   2258  O   GLY B   1     110.009  16.129  22.248  1.00  9.94           O  
ATOM   2259  N   TYR B   2     111.070  14.737  20.798  1.00 10.05           N  
ATOM   2260  CA  TYR B   2     110.409  13.524  21.308  1.00 10.61           C  
ATOM   2261  C   TYR B   2     111.368  12.369  21.461  1.00 10.40           C  
ATOM   2262  O   TYR B   2     112.265  12.171  20.620  1.00 12.11           O  
ATOM   2263  CB  TYR B   2     109.256  13.068  20.400  1.00 10.57           C  
ATOM   2264  CG ATYR B   2     108.192  14.073  20.222  0.50 10.48           C  
ATOM   2265  CD1ATYR B   2     108.154  14.857  19.076  0.50 10.02           C  
ATOM   2266  CD2ATYR B   2     107.222  14.257  21.202  0.50  9.52           C  
ATOM   2267  CE1ATYR B   2     107.172  15.788  18.903  0.50 11.33           C  
ATOM   2268  CE2ATYR B   2     106.235  15.200  21.043  0.50 10.25           C  
ATOM   2269  CZ ATYR B   2     106.224  15.965  19.891  0.50 10.41           C  
ATOM   2270  OH ATYR B   2     105.256  16.900  19.699  0.50 11.02           O  
ATOM   2271  CG BTYR B   2     108.005  13.902  20.647  0.50 10.71           C  
ATOM   2272  CD1BTYR B   2     107.720  15.033  19.870  0.50 11.99           C  
ATOM   2273  CD2BTYR B   2     107.150  13.603  21.704  0.50  9.90           C  
ATOM   2274  CE1BTYR B   2     106.584  15.824  20.127  0.50 11.28           C  
ATOM   2275  CE2BTYR B   2     106.016  14.382  21.966  0.50 11.47           C  
ATOM   2276  CZ BTYR B   2     105.742  15.489  21.183  0.50 12.21           C  
ATOM   2277  OH BTYR B   2     104.622  16.251  21.462  0.50 13.44           O  
ATOM   2278  N   ILE B   3     111.155  11.582  22.508  1.00  9.83           N  
ATOM   2279  CA  ILE B   3     111.876  10.318  22.693  1.00  9.94           C  
ATOM   2280  C   ILE B   3     110.856   9.195  22.781  1.00 10.82           C  
ATOM   2281  O   ILE B   3     109.904   9.267  23.565  1.00 10.12           O  
ATOM   2282  CB  ILE B   3     112.735  10.383  23.980  1.00 10.69           C  
ATOM   2283  CG1 ILE B   3     113.901  11.359  23.765  1.00 11.58           C  
ATOM   2284  CG2 ILE B   3     113.286   8.954  24.376  1.00 10.56           C  
ATOM   2285  CD1 ILE B   3     114.561  11.810  25.067  1.00 13.28           C  
ATOM   2286  N   THR B   4     111.056   8.156  21.975  1.00 10.55           N  
ATOM   2287  CA  THR B   4     110.170   6.998  22.017  1.00 11.16           C  
ATOM   2288  C   THR B   4     110.553   6.084  23.166  1.00 11.54           C  
ATOM   2289  O   THR B   4     111.720   5.693  23.285  1.00 11.77           O  
ATOM   2290  CB  THR B   4     110.284   6.235  20.694  1.00 11.88           C  
ATOM   2291  OG1 THR B   4     109.785   7.083  19.658  1.00 14.78           O  
ATOM   2292  CG2 THR B   4     109.343   5.025  20.700  1.00 12.61           C  
ATOM   2293  N   VAL B   5     109.574   5.712  23.987  1.00 11.10           N  
ATOM   2294  CA  VAL B   5     109.848   4.898  25.184  1.00 11.26           C  
ATOM   2295  C   VAL B   5     109.068   3.586  25.205  1.00 12.22           C  
ATOM   2296  O   VAL B   5     109.165   2.801  26.161  1.00 12.96           O  
ATOM   2297  CB  VAL B   5     109.545   5.692  26.483  1.00 11.38           C  
ATOM   2298  CG1 VAL B   5     110.436   6.938  26.562  1.00  9.68           C  
ATOM   2299  CG2 VAL B   5     108.058   6.069  26.573  1.00 10.02           C  
ATOM   2300  N   GLY B   6     108.287   3.338  24.163  1.00 11.87           N  
ATOM   2301  CA  GLY B   6     107.517   2.098  24.123  1.00 12.01           C  
ATOM   2302  C   GLY B   6     106.430   2.196  23.074  1.00 11.03           C  
ATOM   2303  O   GLY B   6     106.503   3.038  22.173  1.00 11.41           O  
ATOM   2304  N   ASN B   7     105.432   1.329  23.180  1.00 11.33           N  
ATOM   2305  CA  ASN B   7     104.304   1.368  22.254  1.00 11.67           C  
ATOM   2306  C   ASN B   7     103.018   1.103  22.995  1.00 11.42           C  
ATOM   2307  O   ASN B   7     102.983   0.317  23.964  1.00 12.05           O  
ATOM   2308  CB  ASN B   7     104.432   0.361  21.079  1.00 13.14           C  
ATOM   2309  CG AASN B   7     105.710   0.538  20.294  0.50 14.55           C  
ATOM   2310  OD1AASN B   7     106.735  -0.102  20.573  0.50 20.57           O  
ATOM   2311  ND2AASN B   7     105.668   1.408  19.317  0.50 16.21           N  
ATOM   2312  CG BASN B   7     104.118  -1.053  21.473  0.50 13.72           C  
ATOM   2313  OD1BASN B   7     103.053  -1.596  21.129  0.50 15.04           O  
ATOM   2314  ND2BASN B   7     105.049  -1.681  22.183  0.50 13.48           N  
ATOM   2315  N   GLU B   8     101.968   1.776  22.541  1.00 10.98           N  
ATOM   2316  CA  GLU B   8     100.606   1.454  22.973  1.00 11.17           C  
ATOM   2317  C   GLU B   8      99.870   1.036  21.710  1.00 10.94           C  
ATOM   2318  O   GLU B   8      99.551   1.870  20.847  1.00 10.56           O  
ATOM   2319  CB  GLU B   8      99.918   2.660  23.628  1.00 11.59           C  
ATOM   2320  CG  GLU B   8      98.477   2.338  24.030  1.00 12.23           C  
ATOM   2321  CD  GLU B   8      97.829   3.445  24.851  1.00 13.37           C  
ATOM   2322  OE1 GLU B   8      97.691   4.584  24.359  1.00 14.92           O  
ATOM   2323  OE2 GLU B   8      97.445   3.126  25.964  1.00 15.88           O  
ATOM   2324  N   ASN B   9      99.630  -0.269  21.595  1.00 10.99           N  
ATOM   2325  CA  ASN B   9      99.056  -0.815  20.371  1.00 11.31           C  
ATOM   2326  C   ASN B   9      99.822  -0.317  19.158  1.00 11.41           C  
ATOM   2327  O   ASN B   9     101.066  -0.451  19.135  1.00 12.03           O  
ATOM   2328  CB  ASN B   9      97.538  -0.562  20.327  1.00 11.79           C  
ATOM   2329  CG  ASN B   9      96.811  -1.260  21.474  1.00 12.70           C  
ATOM   2330  OD1 ASN B   9      97.407  -2.086  22.193  1.00 14.94           O  
ATOM   2331  ND2 ASN B   9      95.533  -0.942  21.661  1.00 11.87           N  
ATOM   2332  N   SER B  10      99.128   0.269  18.171  1.00 10.89           N  
ATOM   2333  CA  SER B  10      99.782   0.697  16.925  1.00 10.92           C  
ATOM   2334  C   SER B  10     100.576   2.019  17.035  1.00 11.03           C  
ATOM   2335  O   SER B  10     101.176   2.476  16.033  1.00 11.83           O  
ATOM   2336  CB  SER B  10      98.732   0.841  15.821  1.00 11.07           C  
ATOM   2337  OG  SER B  10      97.873   1.951  16.132  1.00 10.53           O  
ATOM   2338  N   THR B  11     100.566   2.639  18.221  1.00 11.08           N  
ATOM   2339  CA  THR B  11     101.173   3.967  18.390  1.00 10.88           C  
ATOM   2340  C   THR B  11     102.439   3.919  19.226  1.00 10.87           C  
ATOM   2341  O   THR B  11     102.481   3.237  20.251  1.00 12.39           O  
ATOM   2342  CB  THR B  11     100.207   4.966  19.067  1.00 10.77           C  
ATOM   2343  OG1 THR B  11      99.867   4.523  20.396  1.00 11.63           O  
ATOM   2344  CG2 THR B  11      98.857   5.045  18.271  1.00 10.75           C  
ATOM   2345  N   PRO B  12     103.469   4.648  18.814  1.00 10.80           N  
ATOM   2346  CA  PRO B  12     104.648   4.808  19.672  1.00 10.26           C  
ATOM   2347  C   PRO B  12     104.286   5.667  20.882  1.00 10.06           C  
ATOM   2348  O   PRO B  12     103.487   6.611  20.757  1.00  9.67           O  
ATOM   2349  CB  PRO B  12     105.645   5.552  18.779  1.00 10.66           C  
ATOM   2350  CG APRO B  12     104.770   6.347  17.816  0.50  8.88           C  
ATOM   2351  CD APRO B  12     103.605   5.385  17.539  0.50 10.70           C  
ATOM   2352  CG BPRO B  12     105.123   5.384  17.379  0.50 11.95           C  
ATOM   2353  CD BPRO B  12     103.628   5.298  17.500  0.50 10.95           C  
ATOM   2354  N   ILE B  13     104.868   5.341  22.031  1.00 10.14           N  
ATOM   2355  CA  ILE B  13     104.723   6.194  23.205  1.00  9.60           C  
ATOM   2356  C   ILE B  13     105.903   7.134  23.140  1.00  9.89           C  
ATOM   2357  O   ILE B  13     107.055   6.690  23.240  1.00 10.62           O  
ATOM   2358  CB  ILE B  13     104.755   5.373  24.502  1.00  9.42           C  
ATOM   2359  CG1 ILE B  13     103.624   4.335  24.493  1.00  9.69           C  
ATOM   2360  CG2 ILE B  13     104.640   6.329  25.719  1.00  8.68           C  
ATOM   2361  CD1 ILE B  13     103.519   3.440  25.738  1.00  8.46           C  
ATOM   2362  N   GLU B  14     105.607   8.417  22.942  1.00 10.12           N  
ATOM   2363  CA  GLU B  14     106.623   9.445  22.731  1.00 10.57           C  
ATOM   2364  C   GLU B  14     106.561  10.453  23.858  1.00 10.16           C  
ATOM   2365  O   GLU B  14     105.477  10.981  24.166  1.00 11.39           O  
ATOM   2366  CB  GLU B  14     106.352  10.187  21.428  1.00 11.85           C  
ATOM   2367  CG  GLU B  14     106.270   9.285  20.198  1.00 16.95           C  
ATOM   2368  CD  GLU B  14     106.240  10.109  18.939  1.00 24.74           C  
ATOM   2369  OE1 GLU B  14     107.315  10.356  18.364  1.00 26.51           O  
ATOM   2370  OE2 GLU B  14     105.141  10.557  18.556  1.00 29.46           O  
ATOM   2371  N   LEU B  15     107.717  10.744  24.459  1.00  9.07           N  
ATOM   2372  CA  LEU B  15     107.762  11.754  25.506  1.00  8.55           C  
ATOM   2373  C   LEU B  15     108.305  13.042  24.923  1.00  8.52           C  
ATOM   2374  O   LEU B  15     109.377  13.063  24.309  1.00  8.87           O  
ATOM   2375  CB  LEU B  15     108.631  11.286  26.691  1.00  9.10           C  
ATOM   2376  CG  LEU B  15     108.197   9.950  27.303  1.00 10.08           C  
ATOM   2377  CD1 LEU B  15     108.994   9.707  28.568  1.00 11.53           C  
ATOM   2378  CD2 LEU B  15     106.670   9.894  27.603  1.00 10.51           C  
ATOM   2379  N   TYR B  16     107.554  14.118  25.127  1.00  8.93           N  
ATOM   2380  CA  TYR B  16     108.011  15.436  24.711  1.00  8.48           C  
ATOM   2381  C   TYR B  16     109.146  15.876  25.642  1.00  9.18           C  
ATOM   2382  O   TYR B  16     109.070  15.689  26.860  1.00  9.32           O  
ATOM   2383  CB  TYR B  16     106.850  16.442  24.769  1.00  8.38           C  
ATOM   2384  CG  TYR B  16     107.333  17.866  24.505  1.00  8.55           C  
ATOM   2385  CD1 TYR B  16     107.601  18.288  23.199  1.00  9.67           C  
ATOM   2386  CD2 TYR B  16     107.571  18.762  25.559  1.00  8.27           C  
ATOM   2387  CE1 TYR B  16     108.066  19.565  22.937  1.00 10.71           C  
ATOM   2388  CE2 TYR B  16     108.049  20.073  25.304  1.00  9.84           C  
ATOM   2389  CZ  TYR B  16     108.289  20.458  23.995  1.00 11.19           C  
ATOM   2390  OH  TYR B  16     108.760  21.718  23.708  1.00 10.55           O  
ATOM   2391  N   TYR B  17     110.194  16.471  25.081  1.00  9.07           N  
ATOM   2392  CA  TYR B  17     111.271  16.991  25.914  1.00  9.15           C  
ATOM   2393  C   TYR B  17     111.920  18.216  25.310  1.00  9.74           C  
ATOM   2394  O   TYR B  17     111.772  18.482  24.116  1.00  9.50           O  
ATOM   2395  CB  TYR B  17     112.320  15.882  26.183  1.00  8.75           C  
ATOM   2396  CG  TYR B  17     113.336  15.651  25.067  1.00  9.07           C  
ATOM   2397  CD1 TYR B  17     112.959  15.007  23.878  1.00  9.88           C  
ATOM   2398  CD2 TYR B  17     114.674  16.048  25.215  1.00  9.90           C  
ATOM   2399  CE1 TYR B  17     113.893  14.771  22.859  1.00  9.87           C  
ATOM   2400  CE2 TYR B  17     115.630  15.808  24.205  1.00 10.03           C  
ATOM   2401  CZ  TYR B  17     115.216  15.181  23.023  1.00 10.00           C  
ATOM   2402  OH  TYR B  17     116.127  14.951  22.015  1.00  9.91           O  
ATOM   2403  N   GLU B  18     112.621  18.959  26.168  1.00  9.50           N  
ATOM   2404  CA  GLU B  18     113.418  20.119  25.769  1.00  9.80           C  
ATOM   2405  C   GLU B  18     114.842  19.918  26.271  1.00  9.97           C  
ATOM   2406  O   GLU B  18     115.049  19.312  27.321  1.00  9.73           O  
ATOM   2407  CB  GLU B  18     112.806  21.404  26.359  1.00 10.31           C  
ATOM   2408  CG  GLU B  18     111.375  21.583  25.844  1.00 10.95           C  
ATOM   2409  CD  GLU B  18     110.675  22.854  26.301  1.00  9.60           C  
ATOM   2410  OE1 GLU B  18     111.149  23.542  27.233  1.00 10.44           O  
ATOM   2411  OE2 GLU B  18     109.624  23.144  25.702  1.00 10.55           O  
ATOM   2412  N   ASP B  19     115.822  20.448  25.532  1.00  9.61           N  
ATOM   2413  CA  ASP B  19     117.225  20.141  25.802  1.00  9.79           C  
ATOM   2414  C   ASP B  19     117.968  21.423  25.491  1.00 10.45           C  
ATOM   2415  O   ASP B  19     118.158  21.761  24.331  1.00 10.56           O  
ATOM   2416  CB  ASP B  19     117.670  19.003  24.872  1.00 10.07           C  
ATOM   2417  CG  ASP B  19     119.118  18.611  25.057  1.00 10.50           C  
ATOM   2418  OD1 ASP B  19     119.861  19.237  25.883  1.00 11.52           O  
ATOM   2419  OD2 ASP B  19     119.595  17.677  24.375  1.00 11.20           O  
ATOM   2420  N   GLN B  20     118.381  22.153  26.527  1.00 10.29           N  
ATOM   2421  CA  GLN B  20     118.812  23.538  26.332  1.00 10.41           C  
ATOM   2422  C   GLN B  20     120.113  23.815  27.051  1.00 11.50           C  
ATOM   2423  O   GLN B  20     120.432  23.150  28.027  1.00 11.20           O  
ATOM   2424  CB  GLN B  20     117.721  24.485  26.872  1.00 10.50           C  
ATOM   2425  CG  GLN B  20     116.378  24.269  26.157  1.00 11.56           C  
ATOM   2426  CD  GLN B  20     115.256  25.144  26.664  1.00 12.30           C  
ATOM   2427  OE1 GLN B  20     115.249  25.576  27.817  1.00 12.63           O  
ATOM   2428  NE2 GLN B  20     114.287  25.414  25.778  1.00 13.84           N  
ATOM   2429  N   GLY B  21     120.885  24.778  26.554  1.00 12.43           N  
ATOM   2430  CA  GLY B  21     122.111  25.167  27.256  1.00 13.92           C  
ATOM   2431  C   GLY B  21     123.289  24.232  27.020  1.00 14.71           C  
ATOM   2432  O   GLY B  21     123.236  23.365  26.164  1.00 15.23           O  
ATOM   2433  N   SER B  22     124.371  24.420  27.772  1.00 15.02           N  
ATOM   2434  CA  SER B  22     125.542  23.552  27.658  1.00 15.93           C  
ATOM   2435  C   SER B  22     126.137  23.396  29.040  1.00 15.66           C  
ATOM   2436  O   SER B  22     125.993  24.287  29.882  1.00 17.30           O  
ATOM   2437  CB  SER B  22     126.628  24.130  26.734  1.00 16.59           C  
ATOM   2438  OG ASER B  22     126.902  25.462  27.070  0.50 17.48           O  
ATOM   2439  OG BSER B  22     126.100  24.773  25.591  0.50 16.42           O  
ATOM   2440  N   GLY B  23     126.796  22.280  29.257  1.00 15.37           N  
ATOM   2441  CA  GLY B  23     127.429  22.012  30.545  1.00 14.98           C  
ATOM   2442  C   GLY B  23     126.948  20.687  31.090  1.00 14.82           C  
ATOM   2443  O   GLY B  23     126.448  19.834  30.344  1.00 14.72           O  
ATOM   2444  N   GLN B  24     127.126  20.496  32.398  1.00 13.50           N  
ATOM   2445  CA  GLN B  24     126.699  19.270  33.039  1.00 13.13           C  
ATOM   2446  C   GLN B  24     125.179  19.140  32.845  1.00 12.50           C  
ATOM   2447  O   GLN B  24     124.467  20.124  33.020  1.00 13.06           O  
ATOM   2448  CB  GLN B  24     127.018  19.343  34.538  1.00 13.15           C  
ATOM   2449  CG  GLN B  24     126.610  18.066  35.302  1.00 13.13           C  
ATOM   2450  CD  GLN B  24     127.072  18.084  36.743  1.00 13.08           C  
ATOM   2451  OE1 GLN B  24     127.385  19.157  37.287  1.00 15.42           O  
ATOM   2452  NE2 GLN B  24     127.121  16.909  37.362  1.00 13.77           N  
ATOM   2453  N   PRO B  25     124.695  17.963  32.470  1.00 12.42           N  
ATOM   2454  CA  PRO B  25     123.249  17.778  32.254  1.00 11.88           C  
ATOM   2455  C   PRO B  25     122.469  17.728  33.573  1.00 11.40           C  
ATOM   2456  O   PRO B  25     122.880  17.062  34.533  1.00 11.76           O  
ATOM   2457  CB  PRO B  25     123.149  16.431  31.519  1.00 12.71           C  
ATOM   2458  CG  PRO B  25     124.503  15.796  31.571  1.00 13.89           C  
ATOM   2459  CD  PRO B  25     125.476  16.744  32.178  1.00 12.08           C  
ATOM   2460  N   VAL B  26     121.355  18.455  33.593  1.00 10.15           N  
ATOM   2461  CA  VAL B  26     120.446  18.510  34.736  1.00 10.19           C  
ATOM   2462  C   VAL B  26     119.088  18.154  34.135  1.00 10.19           C  
ATOM   2463  O   VAL B  26     118.641  18.826  33.210  1.00 11.02           O  
ATOM   2464  CB  VAL B  26     120.411  19.912  35.362  1.00 10.24           C  
ATOM   2465  CG1 VAL B  26     119.425  19.939  36.567  1.00 10.84           C  
ATOM   2466  CG2 VAL B  26     121.823  20.347  35.806  1.00 11.72           C  
ATOM   2467  N   VAL B  27     118.451  17.099  34.643  1.00  9.54           N  
ATOM   2468  CA  VAL B  27     117.140  16.678  34.124  1.00  9.31           C  
ATOM   2469  C   VAL B  27     116.105  17.010  35.191  1.00  9.17           C  
ATOM   2470  O   VAL B  27     116.229  16.532  36.321  1.00 10.04           O  
ATOM   2471  CB  VAL B  27     117.118  15.178  33.842  1.00  9.69           C  
ATOM   2472  CG1 VAL B  27     115.691  14.714  33.443  1.00  9.07           C  
ATOM   2473  CG2 VAL B  27     118.101  14.856  32.715  1.00 10.58           C  
ATOM   2474  N   LEU B  28     115.107  17.822  34.823  1.00  9.27           N  
ATOM   2475  CA  LEU B  28     114.070  18.247  35.771  1.00  9.11           C  
ATOM   2476  C   LEU B  28     112.793  17.482  35.444  1.00  9.09           C  
ATOM   2477  O   LEU B  28     112.372  17.465  34.281  1.00  9.64           O  
ATOM   2478  CB  LEU B  28     113.807  19.743  35.614  1.00  9.48           C  
ATOM   2479  CG  LEU B  28     115.010  20.695  35.617  1.00  9.45           C  
ATOM   2480  CD1 LEU B  28     114.547  22.150  35.425  1.00  9.48           C  
ATOM   2481  CD2 LEU B  28     115.767  20.570  36.925  1.00 10.51           C  
ATOM   2482  N   ILE B  29     112.158  16.883  36.458  1.00  8.69           N  
ATOM   2483  CA  ILE B  29     111.010  16.002  36.237  1.00  8.08           C  
ATOM   2484  C   ILE B  29     109.817  16.561  37.014  1.00  8.60           C  
ATOM   2485  O   ILE B  29     109.802  16.562  38.240  1.00  8.97           O  
ATOM   2486  CB  ILE B  29     111.329  14.540  36.657  1.00  8.47           C  
ATOM   2487  CG1 ILE B  29     112.670  14.087  36.055  1.00  8.93           C  
ATOM   2488  CG2 ILE B  29     110.178  13.617  36.201  1.00  8.50           C  
ATOM   2489  CD1 ILE B  29     113.046  12.625  36.337  1.00  9.64           C  
ATOM   2490  N   HIS B  30     108.852  17.075  36.264  1.00  8.38           N  
ATOM   2491  CA  HIS B  30     107.744  17.860  36.817  1.00  8.69           C  
ATOM   2492  C   HIS B  30     106.748  17.063  37.656  1.00  8.90           C  
ATOM   2493  O   HIS B  30     106.739  15.829  37.669  1.00  9.66           O  
ATOM   2494  CB  HIS B  30     106.955  18.529  35.664  1.00  8.23           C  
ATOM   2495  CG  HIS B  30     106.191  17.548  34.814  1.00  8.43           C  
ATOM   2496  ND1 HIS B  30     104.896  17.170  35.101  1.00  9.23           N  
ATOM   2497  CD2 HIS B  30     106.550  16.853  33.702  1.00  9.11           C  
ATOM   2498  CE1 HIS B  30     104.492  16.275  34.208  1.00  8.68           C  
ATOM   2499  NE2 HIS B  30     105.469  16.085  33.335  1.00  9.39           N  
ATOM   2500  N   GLY B  31     105.885  17.812  38.340  1.00  9.09           N  
ATOM   2501  CA  GLY B  31     104.812  17.221  39.115  1.00  9.55           C  
ATOM   2502  C   GLY B  31     103.480  17.175  38.375  1.00 11.17           C  
ATOM   2503  O   GLY B  31     103.285  17.772  37.319  1.00 10.53           O  
ATOM   2504  N   TYR B  32     102.539  16.484  39.000  1.00 11.42           N  
ATOM   2505  CA  TYR B  32     101.188  16.375  38.504  1.00 11.49           C  
ATOM   2506  C   TYR B  32     100.454  17.689  38.779  1.00 11.04           C  
ATOM   2507  O   TYR B  32     100.629  18.257  39.858  1.00 11.59           O  
ATOM   2508  CB  TYR B  32     100.515  15.281  39.335  1.00 11.39           C  
ATOM   2509  CG  TYR B  32      99.019  15.144  39.187  1.00 10.82           C  
ATOM   2510  CD1 TYR B  32      98.466  14.249  38.270  1.00  9.45           C  
ATOM   2511  CD2 TYR B  32      98.155  15.878  40.002  1.00 11.59           C  
ATOM   2512  CE1 TYR B  32      97.070  14.072  38.166  1.00 10.70           C  
ATOM   2513  CE2 TYR B  32      96.762  15.734  39.888  1.00 11.44           C  
ATOM   2514  CZ  TYR B  32      96.232  14.828  38.981  1.00 11.68           C  
ATOM   2515  OH  TYR B  32      94.874  14.661  38.915  1.00 12.51           O  
ATOM   2516  N   PRO B  33      99.583  18.159  37.888  1.00 11.56           N  
ATOM   2517  CA  PRO B  33      99.320  17.609  36.556  1.00 11.80           C  
ATOM   2518  C   PRO B  33      99.902  18.568  35.496  1.00 12.02           C  
ATOM   2519  O   PRO B  33      99.236  18.897  34.493  1.00 12.62           O  
ATOM   2520  CB  PRO B  33      97.793  17.636  36.509  1.00 12.37           C  
ATOM   2521  CG  PRO B  33      97.412  18.873  37.404  1.00 13.30           C  
ATOM   2522  CD  PRO B  33      98.639  19.245  38.231  1.00 11.81           C  
ATOM   2523  N   LEU B  34     101.138  19.013  35.733  1.00 10.93           N  
ATOM   2524  CA  LEU B  34     101.750  20.066  34.925  1.00 10.83           C  
ATOM   2525  C   LEU B  34     102.622  19.491  33.811  1.00 10.68           C  
ATOM   2526  O   LEU B  34     102.339  18.407  33.299  1.00 10.98           O  
ATOM   2527  CB  LEU B  34     102.536  21.021  35.848  1.00 10.85           C  
ATOM   2528  CG  LEU B  34     101.576  21.768  36.800  1.00 13.59           C  
ATOM   2529  CD1 LEU B  34     102.384  22.272  37.999  1.00 16.28           C  
ATOM   2530  CD2 LEU B  34     100.909  22.934  36.089  1.00 16.36           C  
ATOM   2531  N   ASP B  35     103.621  20.246  33.377  1.00  9.98           N  
ATOM   2532  CA  ASP B  35     104.543  19.771  32.334  1.00  9.56           C  
ATOM   2533  C   ASP B  35     105.894  20.426  32.544  1.00  9.79           C  
ATOM   2534  O   ASP B  35     106.111  21.075  33.577  1.00  9.26           O  
ATOM   2535  CB  ASP B  35     103.953  20.022  30.921  1.00  9.38           C  
ATOM   2536  CG  ASP B  35     103.919  21.488  30.524  1.00 10.32           C  
ATOM   2537  OD1 ASP B  35     104.463  22.381  31.239  1.00  9.77           O  
ATOM   2538  OD2 ASP B  35     103.348  21.838  29.454  1.00 12.00           O  
ATOM   2539  N   GLY B  36     106.824  20.239  31.603  1.00  9.03           N  
ATOM   2540  CA  GLY B  36     108.185  20.738  31.814  1.00  9.26           C  
ATOM   2541  C   GLY B  36     108.301  22.249  31.962  1.00  9.09           C  
ATOM   2542  O   GLY B  36     109.239  22.737  32.585  1.00  9.05           O  
ATOM   2543  N   HIS B  37     107.353  22.999  31.394  1.00  8.77           N  
ATOM   2544  CA  HIS B  37     107.369  24.452  31.554  1.00  8.99           C  
ATOM   2545  C   HIS B  37     107.104  24.922  32.971  1.00  9.27           C  
ATOM   2546  O   HIS B  37     107.388  26.079  33.285  1.00  9.86           O  
ATOM   2547  CB  HIS B  37     106.414  25.135  30.561  1.00  9.11           C  
ATOM   2548  CG  HIS B  37     106.843  24.956  29.139  1.00 10.69           C  
ATOM   2549  ND1 HIS B  37     105.954  24.974  28.085  1.00 11.48           N  
ATOM   2550  CD2 HIS B  37     108.065  24.700  28.605  1.00 10.75           C  
ATOM   2551  CE1 HIS B  37     106.619  24.765  26.953  1.00 13.26           C  
ATOM   2552  NE2 HIS B  37     107.897  24.573  27.243  1.00 10.04           N  
ATOM   2553  N   SER B  38     106.567  24.051  33.821  1.00  9.03           N  
ATOM   2554  CA  SER B  38     106.297  24.456  35.207  1.00  9.48           C  
ATOM   2555  C   SER B  38     107.595  24.766  35.957  1.00 10.28           C  
ATOM   2556  O   SER B  38     107.552  25.384  37.026  1.00 10.40           O  
ATOM   2557  CB  SER B  38     105.506  23.369  35.952  1.00  9.73           C  
ATOM   2558  OG  SER B  38     106.244  22.156  36.043  1.00 10.71           O  
ATOM   2559  N   TRP B  39     108.724  24.313  35.406  1.00  9.74           N  
ATOM   2560  CA  TRP B  39     110.052  24.589  35.957  1.00  9.94           C  
ATOM   2561  C   TRP B  39     110.610  25.947  35.535  1.00  9.62           C  
ATOM   2562  O   TRP B  39     111.737  26.277  35.886  1.00 10.75           O  
ATOM   2563  CB  TRP B  39     111.048  23.547  35.434  1.00  9.33           C  
ATOM   2564  CG  TRP B  39     110.858  22.163  36.033  1.00  9.20           C  
ATOM   2565  CD1 TRP B  39     110.296  21.070  35.427  1.00 10.22           C  
ATOM   2566  CD2 TRP B  39     111.264  21.737  37.336  1.00  9.02           C  
ATOM   2567  NE1 TRP B  39     110.328  19.989  36.277  1.00  9.26           N  
ATOM   2568  CE2 TRP B  39     110.913  20.368  37.459  1.00  9.27           C  
ATOM   2569  CE3 TRP B  39     111.907  22.377  38.419  1.00  9.78           C  
ATOM   2570  CZ2 TRP B  39     111.190  19.608  38.615  1.00  9.25           C  
ATOM   2571  CZ3 TRP B  39     112.187  21.621  39.571  1.00 10.48           C  
ATOM   2572  CH2 TRP B  39     111.823  20.260  39.659  1.00 10.44           C  
ATOM   2573  N   GLU B  40     109.837  26.750  34.811  1.00  9.91           N  
ATOM   2574  CA  GLU B  40     110.427  27.927  34.164  1.00  9.62           C  
ATOM   2575  C   GLU B  40     111.255  28.849  35.067  1.00 10.46           C  
ATOM   2576  O   GLU B  40     112.280  29.376  34.638  1.00 10.70           O  
ATOM   2577  CB  GLU B  40     109.382  28.745  33.401  1.00  9.70           C  
ATOM   2578  CG  GLU B  40     108.231  29.276  34.248  1.00 10.44           C  
ATOM   2579  CD  GLU B  40     107.345  30.223  33.427  1.00 12.78           C  
ATOM   2580  OE1 GLU B  40     107.769  31.355  33.186  1.00 16.31           O  
ATOM   2581  OE2 GLU B  40     106.256  29.795  33.026  1.00 16.62           O  
ATOM   2582  N   ARG B  41     110.801  29.072  36.298  1.00 10.55           N  
ATOM   2583  CA  ARG B  41     111.564  29.944  37.205  1.00 10.33           C  
ATOM   2584  C   ARG B  41     112.890  29.342  37.666  1.00 10.73           C  
ATOM   2585  O   ARG B  41     113.820  30.092  38.030  1.00 11.65           O  
ATOM   2586  CB  ARG B  41     110.700  30.371  38.396  1.00 10.55           C  
ATOM   2587  CG  ARG B  41     109.618  31.365  37.968  1.00 10.87           C  
ATOM   2588  CD  ARG B  41     108.694  31.754  39.120  1.00 11.68           C  
ATOM   2589  NE  ARG B  41     107.891  32.933  38.765  1.00 11.69           N  
ATOM   2590  CZ  ARG B  41     107.115  33.601  39.621  1.00 13.58           C  
ATOM   2591  NH1 ARG B  41     107.004  33.205  40.897  1.00 12.03           N  
ATOM   2592  NH2 ARG B  41     106.453  34.681  39.206  1.00 12.11           N  
ATOM   2593  N   GLN B  42     112.997  28.015  37.611  1.00 10.35           N  
ATOM   2594  CA  GLN B  42     114.246  27.314  37.907  1.00 10.44           C  
ATOM   2595  C   GLN B  42     115.107  27.151  36.663  1.00 10.92           C  
ATOM   2596  O   GLN B  42     116.322  27.338  36.724  1.00 11.73           O  
ATOM   2597  CB  GLN B  42     113.980  25.928  38.483  1.00  9.83           C  
ATOM   2598  CG  GLN B  42     113.461  25.923  39.958  1.00 10.51           C  
ATOM   2599  CD  GLN B  42     112.069  26.511  40.071  1.00 11.98           C  
ATOM   2600  OE1 GLN B  42     111.139  26.093  39.342  1.00 11.13           O  
ATOM   2601  NE2 GLN B  42     111.909  27.501  40.973  1.00 11.84           N  
ATOM   2602  N   THR B  43     114.482  26.750  35.562  1.00 10.27           N  
ATOM   2603  CA  THR B  43     115.220  26.491  34.322  1.00 10.96           C  
ATOM   2604  C   THR B  43     116.100  27.679  33.939  1.00 11.07           C  
ATOM   2605  O   THR B  43     117.279  27.504  33.621  1.00 11.89           O  
ATOM   2606  CB  THR B  43     114.213  26.188  33.210  1.00 10.76           C  
ATOM   2607  OG1 THR B  43     113.528  24.979  33.556  1.00 11.13           O  
ATOM   2608  CG2 THR B  43     114.921  25.904  31.842  1.00 11.80           C  
ATOM   2609  N   ARG B  44     115.537  28.881  33.960  1.00 11.61           N  
ATOM   2610  CA  ARG B  44     116.304  30.049  33.512  1.00 12.28           C  
ATOM   2611  C   ARG B  44     117.541  30.325  34.367  1.00 12.59           C  
ATOM   2612  O   ARG B  44     118.572  30.775  33.854  1.00 12.92           O  
ATOM   2613  CB  ARG B  44     115.406  31.285  33.366  1.00 12.53           C  
ATOM   2614  CG  ARG B  44     114.777  31.792  34.650  1.00 13.74           C  
ATOM   2615  CD  ARG B  44     113.511  32.581  34.399  1.00 16.22           C  
ATOM   2616  NE  ARG B  44     113.126  33.356  35.578  1.00 18.31           N  
ATOM   2617  CZ  ARG B  44     111.960  33.969  35.717  1.00 20.61           C  
ATOM   2618  NH1 ARG B  44     111.037  33.897  34.759  1.00 19.57           N  
ATOM   2619  NH2 ARG B  44     111.731  34.686  36.813  1.00 20.53           N  
ATOM   2620  N   GLU B  45     117.448  30.031  35.666  1.00 12.64           N  
ATOM   2621  CA  GLU B  45     118.592  30.201  36.555  1.00 13.30           C  
ATOM   2622  C   GLU B  45     119.656  29.123  36.342  1.00 12.95           C  
ATOM   2623  O   GLU B  45     120.852  29.424  36.318  1.00 13.91           O  
ATOM   2624  CB  GLU B  45     118.148  30.207  38.021  1.00 13.82           C  
ATOM   2625  CG  GLU B  45     117.150  31.310  38.321  1.00 15.95           C  
ATOM   2626  CD  GLU B  45     117.681  32.706  38.032  1.00 22.19           C  
ATOM   2627  OE1 GLU B  45     118.927  32.927  38.015  1.00 21.87           O  
ATOM   2628  OE2 GLU B  45     116.831  33.591  37.807  1.00 25.21           O  
ATOM   2629  N   LEU B  46     119.227  27.875  36.189  1.00 12.66           N  
ATOM   2630  CA  LEU B  46     120.188  26.787  35.973  1.00 12.62           C  
ATOM   2631  C   LEU B  46     120.940  26.988  34.666  1.00 12.69           C  
ATOM   2632  O   LEU B  46     122.138  26.724  34.611  1.00 13.05           O  
ATOM   2633  CB  LEU B  46     119.499  25.415  35.994  1.00 12.50           C  
ATOM   2634  CG  LEU B  46     118.879  25.061  37.366  1.00 14.50           C  
ATOM   2635  CD1 LEU B  46     118.212  23.689  37.333  1.00 16.90           C  
ATOM   2636  CD2 LEU B  46     119.876  25.128  38.500  1.00 18.83           C  
ATOM   2637  N   LEU B  47     120.240  27.448  33.626  1.00 13.10           N  
ATOM   2638  CA  LEU B  47     120.909  27.753  32.358  1.00 13.07           C  
ATOM   2639  C   LEU B  47     121.951  28.859  32.560  1.00 14.54           C  
ATOM   2640  O   LEU B  47     123.067  28.779  32.037  1.00 15.40           O  
ATOM   2641  CB  LEU B  47     119.890  28.190  31.296  1.00 13.30           C  
ATOM   2642  CG  LEU B  47     119.024  27.030  30.784  1.00 12.45           C  
ATOM   2643  CD1 LEU B  47     117.852  27.589  29.948  1.00 11.84           C  
ATOM   2644  CD2 LEU B  47     119.869  26.038  29.977  1.00 13.38           C  
ATOM   2645  N   ALA B  48     121.574  29.888  33.312  1.00 15.41           N  
ATOM   2646  CA  ALA B  48     122.488  31.009  33.598  1.00 16.28           C  
ATOM   2647  C   ALA B  48     123.733  30.571  34.385  1.00 16.51           C  
ATOM   2648  O   ALA B  48     124.826  31.174  34.243  1.00 17.30           O  
ATOM   2649  CB  ALA B  48     121.752  32.129  34.322  1.00 16.10           C  
ATOM   2650  N   GLN B  49     123.592  29.506  35.175  1.00 16.12           N  
ATOM   2651  CA  GLN B  49     124.700  28.932  35.940  1.00 16.05           C  
ATOM   2652  C   GLN B  49     125.603  28.023  35.128  1.00 16.24           C  
ATOM   2653  O   GLN B  49     126.561  27.469  35.670  1.00 17.57           O  
ATOM   2654  CB  GLN B  49     124.186  28.145  37.148  1.00 16.03           C  
ATOM   2655  CG  GLN B  49     123.647  29.023  38.271  1.00 16.25           C  
ATOM   2656  CD  GLN B  49     122.788  28.231  39.242  1.00 17.36           C  
ATOM   2657  OE1 GLN B  49     123.184  27.159  39.717  1.00 18.67           O  
ATOM   2658  NE2 GLN B  49     121.613  28.758  39.545  1.00 17.79           N  
ATOM   2659  N   GLY B  50     125.289  27.831  33.846  1.00 16.05           N  
ATOM   2660  CA  GLY B  50     126.153  27.044  32.979  1.00 15.43           C  
ATOM   2661  C   GLY B  50     125.856  25.552  32.982  1.00 15.30           C  
ATOM   2662  O   GLY B  50     126.769  24.734  32.832  1.00 15.66           O  
ATOM   2663  N   TYR B  51     124.579  25.197  33.166  1.00 14.05           N  
ATOM   2664  CA  TYR B  51     124.131  23.808  33.074  1.00 13.00           C  
ATOM   2665  C   TYR B  51     123.360  23.597  31.785  1.00 12.77           C  
ATOM   2666  O   TYR B  51     122.777  24.544  31.236  1.00 13.25           O  
ATOM   2667  CB  TYR B  51     123.223  23.437  34.273  1.00 13.65           C  
ATOM   2668  CG  TYR B  51     124.056  23.316  35.524  1.00 13.23           C  
ATOM   2669  CD1 TYR B  51     124.823  22.175  35.743  1.00 16.26           C  
ATOM   2670  CD2 TYR B  51     124.156  24.383  36.422  1.00 17.52           C  
ATOM   2671  CE1 TYR B  51     125.640  22.058  36.861  1.00 18.31           C  
ATOM   2672  CE2 TYR B  51     124.993  24.275  37.563  1.00 18.09           C  
ATOM   2673  CZ  TYR B  51     125.726  23.110  37.756  1.00 19.73           C  
ATOM   2674  OH  TYR B  51     126.559  22.964  38.861  1.00 21.78           O  
ATOM   2675  N   ARG B  52     123.373  22.355  31.319  1.00 11.70           N  
ATOM   2676  CA  ARG B  52     122.512  21.939  30.222  1.00 11.87           C  
ATOM   2677  C   ARG B  52     121.241  21.427  30.887  1.00 11.77           C  
ATOM   2678  O   ARG B  52     121.282  20.447  31.615  1.00 12.88           O  
ATOM   2679  CB  ARG B  52     123.175  20.801  29.473  1.00 11.85           C  
ATOM   2680  CG  ARG B  52     122.325  20.183  28.368  1.00 12.14           C  
ATOM   2681  CD  ARG B  52     123.089  19.061  27.707  1.00 12.19           C  
ATOM   2682  NE  ARG B  52     122.305  18.267  26.765  1.00 12.01           N  
ATOM   2683  CZ  ARG B  52     122.703  17.096  26.291  1.00 11.38           C  
ATOM   2684  NH1 ARG B  52     123.887  16.578  26.664  1.00 12.44           N  
ATOM   2685  NH2 ARG B  52     121.934  16.437  25.426  1.00 11.36           N  
ATOM   2686  N   VAL B  53     120.135  22.118  30.656  1.00 11.60           N  
ATOM   2687  CA  VAL B  53     118.887  21.796  31.341  1.00 10.98           C  
ATOM   2688  C   VAL B  53     117.928  21.079  30.399  1.00 10.25           C  
ATOM   2689  O   VAL B  53     117.561  21.601  29.334  1.00 10.71           O  
ATOM   2690  CB  VAL B  53     118.234  23.068  31.911  1.00 11.56           C  
ATOM   2691  CG1 VAL B  53     116.953  22.692  32.644  1.00 12.08           C  
ATOM   2692  CG2 VAL B  53     119.220  23.760  32.858  1.00 12.26           C  
ATOM   2693  N   ILE B  54     117.549  19.874  30.796  1.00  9.83           N  
ATOM   2694  CA  ILE B  54     116.624  19.049  30.035  1.00  9.74           C  
ATOM   2695  C   ILE B  54     115.364  18.869  30.882  1.00 10.05           C  
ATOM   2696  O   ILE B  54     115.457  18.596  32.102  1.00 10.67           O  
ATOM   2697  CB  ILE B  54     117.285  17.688  29.768  1.00  9.84           C  
ATOM   2698  CG1 ILE B  54     118.427  17.874  28.738  1.00 12.32           C  
ATOM   2699  CG2 ILE B  54     116.254  16.656  29.243  1.00 10.48           C  
ATOM   2700  CD1 ILE B  54     119.539  16.836  28.849  1.00 15.58           C  
ATOM   2701  N   THR B  55     114.199  19.044  30.260  1.00  9.25           N  
ATOM   2702  CA  THR B  55     112.952  18.644  30.914  1.00  9.28           C  
ATOM   2703  C   THR B  55     112.231  17.692  29.985  1.00  9.48           C  
ATOM   2704  O   THR B  55     112.414  17.748  28.769  1.00  9.91           O  
ATOM   2705  CB  THR B  55     112.024  19.825  31.250  1.00  9.83           C  
ATOM   2706  OG1 THR B  55     111.489  20.404  30.052  1.00 10.93           O  
ATOM   2707  CG2 THR B  55     112.776  20.969  32.002  1.00  9.09           C  
ATOM   2708  N   TYR B  56     111.415  16.813  30.546  1.00  8.68           N  
ATOM   2709  CA  TYR B  56     110.520  16.040  29.701  1.00  8.51           C  
ATOM   2710  C   TYR B  56     109.157  15.969  30.369  1.00  8.88           C  
ATOM   2711  O   TYR B  56     109.032  16.224  31.577  1.00  9.32           O  
ATOM   2712  CB  TYR B  56     111.071  14.631  29.385  1.00  8.26           C  
ATOM   2713  CG  TYR B  56     111.046  13.653  30.528  1.00  8.54           C  
ATOM   2714  CD1 TYR B  56     112.115  13.593  31.445  1.00  8.33           C  
ATOM   2715  CD2 TYR B  56     109.980  12.771  30.681  1.00  7.56           C  
ATOM   2716  CE1 TYR B  56     112.102  12.680  32.514  1.00  9.25           C  
ATOM   2717  CE2 TYR B  56     109.947  11.844  31.754  1.00  9.16           C  
ATOM   2718  CZ  TYR B  56     111.016  11.815  32.649  1.00  9.36           C  
ATOM   2719  OH  TYR B  56     110.999  10.896  33.682  1.00 10.07           O  
ATOM   2720  N   ASP B  57     108.150  15.634  29.581  1.00  8.50           N  
ATOM   2721  CA  ASP B  57     106.789  15.528  30.102  1.00  8.59           C  
ATOM   2722  C   ASP B  57     106.479  14.061  30.348  1.00  8.80           C  
ATOM   2723  O   ASP B  57     106.680  13.190  29.477  1.00  8.87           O  
ATOM   2724  CB  ASP B  57     105.790  16.103  29.088  1.00  8.99           C  
ATOM   2725  CG  ASP B  57     105.929  17.603  28.898  1.00  9.31           C  
ATOM   2726  OD1 ASP B  57     106.738  18.271  29.604  1.00  9.20           O  
ATOM   2727  OD2 ASP B  57     105.228  18.204  28.048  1.00  9.46           O  
ATOM   2728  N   ARG B  58     105.976  13.779  31.546  1.00  8.41           N  
ATOM   2729  CA  ARG B  58     105.625  12.418  31.932  1.00  7.85           C  
ATOM   2730  C   ARG B  58     104.555  11.889  30.989  1.00  8.17           C  
ATOM   2731  O   ARG B  58     103.707  12.661  30.513  1.00  8.34           O  
ATOM   2732  CB  ARG B  58     105.084  12.451  33.363  1.00  7.27           C  
ATOM   2733  CG  ARG B  58     104.696  11.067  33.908  1.00  8.11           C  
ATOM   2734  CD  ARG B  58     104.349  11.087  35.427  1.00  8.92           C  
ATOM   2735  NE  ARG B  58     105.515  11.464  36.243  1.00  8.84           N  
ATOM   2736  CZ  ARG B  58     105.790  12.703  36.691  1.00  8.69           C  
ATOM   2737  NH1 ARG B  58     104.971  13.754  36.444  1.00  8.16           N  
ATOM   2738  NH2 ARG B  58     106.914  12.887  37.388  1.00  8.84           N  
ATOM   2739  N   ARG B  59     104.563  10.580  30.726  1.00  7.95           N  
ATOM   2740  CA  ARG B  59     103.531  10.021  29.861  1.00  8.38           C  
ATOM   2741  C   ARG B  59     102.143  10.432  30.365  1.00  9.03           C  
ATOM   2742  O   ARG B  59     101.901  10.457  31.582  1.00  8.31           O  
ATOM   2743  CB  ARG B  59     103.644   8.495  29.804  1.00  8.42           C  
ATOM   2744  CG  ARG B  59     103.529   7.784  31.181  1.00  8.87           C  
ATOM   2745  CD  ARG B  59     103.296   6.266  31.033  1.00  8.64           C  
ATOM   2746  NE  ARG B  59     104.405   5.644  30.284  1.00  9.80           N  
ATOM   2747  CZ  ARG B  59     104.335   4.515  29.572  1.00  9.63           C  
ATOM   2748  NH1 ARG B  59     103.178   3.837  29.430  1.00 10.17           N  
ATOM   2749  NH2 ARG B  59     105.435   4.077  28.950  1.00  9.76           N  
ATOM   2750  N   GLY B  60     101.258  10.797  29.432  1.00  8.91           N  
ATOM   2751  CA  GLY B  60      99.936  11.272  29.799  1.00  9.03           C  
ATOM   2752  C   GLY B  60      99.802  12.765  30.030  1.00  9.84           C  
ATOM   2753  O   GLY B  60      98.667  13.261  30.053  1.00 10.13           O  
ATOM   2754  N   PHE B  61     100.929  13.472  30.168  1.00  8.84           N  
ATOM   2755  CA  PHE B  61     100.928  14.893  30.514  1.00  9.40           C  
ATOM   2756  C   PHE B  61     101.591  15.747  29.454  1.00  9.52           C  
ATOM   2757  O   PHE B  61     102.405  15.249  28.655  1.00  9.32           O  
ATOM   2758  CB  PHE B  61     101.594  15.083  31.904  1.00  9.02           C  
ATOM   2759  CG  PHE B  61     100.836  14.384  32.980  1.00  9.75           C  
ATOM   2760  CD1 PHE B  61      99.793  15.049  33.664  1.00  9.44           C  
ATOM   2761  CD2 PHE B  61     101.069  13.028  33.232  1.00  9.15           C  
ATOM   2762  CE1 PHE B  61      99.031  14.354  34.611  1.00 10.01           C  
ATOM   2763  CE2 PHE B  61     100.315  12.331  34.192  1.00 10.26           C  
ATOM   2764  CZ  PHE B  61      99.304  12.993  34.880  1.00 10.23           C  
ATOM   2765  N   GLY B  62     101.234  17.031  29.443  1.00  9.55           N  
ATOM   2766  CA  GLY B  62     101.895  17.982  28.551  1.00  9.08           C  
ATOM   2767  C   GLY B  62     101.843  17.535  27.102  1.00  9.83           C  
ATOM   2768  O   GLY B  62     100.771  17.222  26.586  1.00 10.67           O  
ATOM   2769  N   GLY B  63     103.013  17.504  26.465  1.00  9.12           N  
ATOM   2770  CA  GLY B  63     103.131  17.161  25.052  1.00  9.30           C  
ATOM   2771  C   GLY B  63     103.365  15.681  24.796  1.00  9.48           C  
ATOM   2772  O   GLY B  63     103.540  15.276  23.646  1.00 10.12           O  
ATOM   2773  N   SER B  64     103.324  14.858  25.836  1.00  9.03           N  
ATOM   2774  CA  SER B  64     103.672  13.427  25.679  1.00  9.41           C  
ATOM   2775  C   SER B  64     102.464  12.570  25.330  1.00  9.43           C  
ATOM   2776  O   SER B  64     101.319  13.007  25.484  1.00  9.95           O  
ATOM   2777  CB  SER B  64     104.335  12.905  26.953  1.00  9.14           C  
ATOM   2778  OG  SER B  64     105.600  13.543  27.113  1.00  8.91           O  
ATOM   2779  N   SER B  65     102.707  11.348  24.859  1.00  8.64           N  
ATOM   2780  CA  SER B  65     101.606  10.462  24.455  1.00  9.17           C  
ATOM   2781  C   SER B  65     100.537  10.303  25.533  1.00  9.60           C  
ATOM   2782  O   SER B  65     100.844  10.078  26.706  1.00  9.57           O  
ATOM   2783  CB  SER B  65     102.156   9.087  24.069  1.00  9.18           C  
ATOM   2784  OG  SER B  65     102.921   9.211  22.877  1.00  9.28           O  
ATOM   2785  N   LYS B  66      99.275  10.382  25.102  1.00  8.72           N  
ATOM   2786  CA  LYS B  66      98.148  10.351  26.028  1.00  9.29           C  
ATOM   2787  C   LYS B  66      97.678   8.907  26.193  1.00 10.02           C  
ATOM   2788  O   LYS B  66      96.588   8.521  25.737  1.00 10.83           O  
ATOM   2789  CB  LYS B  66      97.032  11.276  25.491  1.00  8.65           C  
ATOM   2790  CG  LYS B  66      97.508  12.713  25.248  1.00  8.38           C  
ATOM   2791  CD  LYS B  66      98.127  13.315  26.533  1.00 11.05           C  
ATOM   2792  CE  LYS B  66      98.500  14.808  26.332  1.00  9.93           C  
ATOM   2793  NZ  LYS B  66      99.524  15.060  25.247  1.00  9.74           N  
ATOM   2794  N   VAL B  67      98.517   8.109  26.860  1.00  9.34           N  
ATOM   2795  CA  VAL B  67      98.318   6.663  26.921  1.00 10.44           C  
ATOM   2796  C   VAL B  67      97.302   6.254  27.973  1.00 10.02           C  
ATOM   2797  O   VAL B  67      96.920   7.059  28.843  1.00 10.06           O  
ATOM   2798  CB  VAL B  67      99.661   5.925  27.183  1.00 10.05           C  
ATOM   2799  CG1 VAL B  67     100.656   6.220  26.021  1.00 11.25           C  
ATOM   2800  CG2 VAL B  67     100.265   6.361  28.534  1.00 10.04           C  
ATOM   2801  N   ASN B  68      96.870   5.000  27.889  1.00 10.17           N  
ATOM   2802  CA  ASN B  68      95.937   4.459  28.882  1.00 10.84           C  
ATOM   2803  C   ASN B  68      96.627   3.650  29.964  1.00 12.04           C  
ATOM   2804  O   ASN B  68      96.043   3.437  31.033  1.00 13.61           O  
ATOM   2805  CB  ASN B  68      94.893   3.561  28.208  1.00 11.37           C  
ATOM   2806  CG  ASN B  68      93.797   3.119  29.181  1.00 12.47           C  
ATOM   2807  OD1 ASN B  68      93.024   3.954  29.674  1.00 12.80           O  
ATOM   2808  ND2 ASN B  68      93.747   1.810  29.485  1.00 12.37           N  
ATOM   2809  N   THR B  69      97.828   3.156  29.687  1.00 13.69           N  
ATOM   2810  CA  THR B  69      98.493   2.293  30.685  1.00 15.23           C  
ATOM   2811  C   THR B  69      99.868   2.755  31.074  1.00 12.82           C  
ATOM   2812  O   THR B  69     100.438   3.668  30.458  1.00 12.48           O  
ATOM   2813  CB  THR B  69      98.597   0.817  30.231  1.00 16.96           C  
ATOM   2814  OG1 THR B  69      99.393   0.753  29.050  1.00 21.83           O  
ATOM   2815  CG2 THR B  69      97.216   0.272  29.814  1.00 21.39           C  
ATOM   2816  N   GLY B  70     100.391   2.090  32.099  1.00 11.30           N  
ATOM   2817  CA  GLY B  70     101.733   2.366  32.602  1.00 10.74           C  
ATOM   2818  C   GLY B  70     101.803   3.518  33.591  1.00 10.87           C  
ATOM   2819  O   GLY B  70     102.866   4.118  33.772  1.00 10.69           O  
ATOM   2820  N   TYR B  71     100.682   3.846  34.238  1.00 10.41           N  
ATOM   2821  CA  TYR B  71     100.717   4.892  35.270  1.00 10.42           C  
ATOM   2822  C   TYR B  71     101.138   4.295  36.608  1.00 11.16           C  
ATOM   2823  O   TYR B  71     100.335   4.179  37.557  1.00 11.00           O  
ATOM   2824  CB  TYR B  71      99.361   5.634  35.357  1.00 10.76           C  
ATOM   2825  CG  TYR B  71      99.060   6.423  34.093  1.00  9.87           C  
ATOM   2826  CD1 TYR B  71      99.711   7.638  33.843  1.00  9.79           C  
ATOM   2827  CD2 TYR B  71      98.151   5.926  33.128  1.00  8.75           C  
ATOM   2828  CE1 TYR B  71      99.443   8.370  32.675  1.00  9.21           C  
ATOM   2829  CE2 TYR B  71      97.887   6.636  31.959  1.00  9.80           C  
ATOM   2830  CZ  TYR B  71      98.535   7.854  31.749  1.00 10.51           C  
ATOM   2831  OH  TYR B  71      98.297   8.565  30.616  1.00 10.29           O  
ATOM   2832  N   ASP B  72     102.406   3.890  36.677  1.00 10.62           N  
ATOM   2833  CA  ASP B  72     102.968   3.266  37.879  1.00 10.93           C  
ATOM   2834  C   ASP B  72     104.452   3.585  37.873  1.00 10.75           C  
ATOM   2835  O   ASP B  72     105.001   3.865  36.799  1.00 10.22           O  
ATOM   2836  CB  ASP B  72     102.717   1.753  37.847  1.00 11.21           C  
ATOM   2837  CG  ASP B  72     103.247   1.096  36.592  1.00 13.92           C  
ATOM   2838  OD1 ASP B  72     104.456   0.823  36.521  1.00 13.86           O  
ATOM   2839  OD2 ASP B  72     102.514   0.806  35.627  1.00 19.39           O  
ATOM   2840  N   TYR B  73     105.109   3.570  39.035  1.00  9.51           N  
ATOM   2841  CA  TYR B  73     106.487   4.042  39.059  1.00  9.56           C  
ATOM   2842  C   TYR B  73     107.487   3.113  38.379  1.00  9.81           C  
ATOM   2843  O   TYR B  73     108.513   3.580  37.902  1.00  9.54           O  
ATOM   2844  CB  TYR B  73     106.926   4.503  40.464  1.00  9.72           C  
ATOM   2845  CG  TYR B  73     106.512   5.937  40.649  1.00 10.20           C  
ATOM   2846  CD1 TYR B  73     107.252   6.973  40.065  1.00  8.59           C  
ATOM   2847  CD2 TYR B  73     105.315   6.254  41.322  1.00  9.30           C  
ATOM   2848  CE1 TYR B  73     106.822   8.319  40.180  1.00  9.38           C  
ATOM   2849  CE2 TYR B  73     104.896   7.582  41.450  1.00 10.24           C  
ATOM   2850  CZ  TYR B  73     105.645   8.595  40.891  1.00 10.02           C  
ATOM   2851  OH  TYR B  73     105.238   9.913  41.000  1.00  8.98           O  
ATOM   2852  N   ASP B  74     107.190   1.818  38.291  1.00 10.26           N  
ATOM   2853  CA  ASP B  74     108.098   0.960  37.523  1.00 10.94           C  
ATOM   2854  C   ASP B  74     108.153   1.454  36.076  1.00 11.17           C  
ATOM   2855  O   ASP B  74     109.226   1.573  35.473  1.00 10.99           O  
ATOM   2856  CB  ASP B  74     107.641  -0.486  37.546  1.00 11.36           C  
ATOM   2857  CG  ASP B  74     108.047  -1.218  38.807  1.00 13.84           C  
ATOM   2858  OD1 ASP B  74     108.795  -0.662  39.665  1.00 12.67           O  
ATOM   2859  OD2 ASP B  74     107.654  -2.399  38.981  1.00 14.89           O  
ATOM   2860  N   THR B  75     106.988   1.766  35.522  1.00 10.60           N  
ATOM   2861  CA  THR B  75     106.951   2.304  34.153  1.00 10.23           C  
ATOM   2862  C   THR B  75     107.518   3.713  34.037  1.00  9.86           C  
ATOM   2863  O   THR B  75     108.273   4.021  33.102  1.00  9.99           O  
ATOM   2864  CB  THR B  75     105.508   2.266  33.620  1.00 10.50           C  
ATOM   2865  OG1 THR B  75     105.021   0.911  33.658  1.00 11.88           O  
ATOM   2866  CG2 THR B  75     105.507   2.661  32.100  1.00  9.26           C  
ATOM   2867  N   PHE B  76     107.161   4.602  34.966  1.00  9.40           N  
ATOM   2868  CA  PHE B  76     107.711   5.963  34.918  1.00  9.29           C  
ATOM   2869  C   PHE B  76     109.244   5.930  34.991  1.00  9.12           C  
ATOM   2870  O   PHE B  76     109.907   6.734  34.335  1.00  9.89           O  
ATOM   2871  CB  PHE B  76     107.175   6.821  36.075  1.00  9.23           C  
ATOM   2872  CG  PHE B  76     105.695   7.054  36.051  1.00  9.54           C  
ATOM   2873  CD1 PHE B  76     105.002   7.273  34.847  1.00 10.51           C  
ATOM   2874  CD2 PHE B  76     104.992   7.109  37.258  1.00  8.80           C  
ATOM   2875  CE1 PHE B  76     103.630   7.496  34.849  1.00  8.73           C  
ATOM   2876  CE2 PHE B  76     103.599   7.348  37.282  1.00  9.44           C  
ATOM   2877  CZ  PHE B  76     102.915   7.564  36.076  1.00  9.47           C  
ATOM   2878  N   ALA B  77     109.795   5.005  35.794  1.00  8.88           N  
ATOM   2879  CA  ALA B  77     111.247   4.868  35.895  1.00  9.22           C  
ATOM   2880  C   ALA B  77     111.846   4.307  34.613  1.00  8.89           C  
ATOM   2881  O   ALA B  77     112.924   4.731  34.195  1.00  9.73           O  
ATOM   2882  CB  ALA B  77     111.641   3.976  37.124  1.00  9.85           C  
ATOM   2883  N   ALA B  78     111.152   3.358  33.993  1.00  8.72           N  
ATOM   2884  CA  ALA B  78     111.578   2.805  32.696  1.00  9.55           C  
ATOM   2885  C   ALA B  78     111.600   3.914  31.642  1.00  9.41           C  
ATOM   2886  O   ALA B  78     112.470   3.962  30.788  1.00  8.90           O  
ATOM   2887  CB  ALA B  78     110.638   1.660  32.245  1.00  9.88           C  
ATOM   2888  N   ASP B  79     110.607   4.796  31.701  1.00  9.19           N  
ATOM   2889  CA  ASP B  79     110.577   5.933  30.786  1.00  9.91           C  
ATOM   2890  C   ASP B  79     111.794   6.840  31.006  1.00  9.80           C  
ATOM   2891  O   ASP B  79     112.448   7.245  30.037  1.00 10.25           O  
ATOM   2892  CB  ASP B  79     109.316   6.764  31.010  1.00  9.47           C  
ATOM   2893  CG  ASP B  79     108.059   6.112  30.494  1.00 10.31           C  
ATOM   2894  OD1 ASP B  79     108.069   5.008  29.854  1.00 10.87           O  
ATOM   2895  OD2 ASP B  79     106.971   6.688  30.725  1.00 12.51           O  
ATOM   2896  N   LEU B  80     112.102   7.162  32.274  1.00 10.15           N  
ATOM   2897  CA  LEU B  80     113.273   7.984  32.568  1.00  9.56           C  
ATOM   2898  C   LEU B  80     114.553   7.285  32.062  1.00  9.58           C  
ATOM   2899  O   LEU B  80     115.427   7.915  31.452  1.00  9.54           O  
ATOM   2900  CB  LEU B  80     113.382   8.268  34.076  1.00  9.60           C  
ATOM   2901  CG  LEU B  80     114.670   8.968  34.546  1.00  8.98           C  
ATOM   2902  CD1 LEU B  80     114.889  10.326  33.814  1.00  9.50           C  
ATOM   2903  CD2 LEU B  80     114.618   9.141  36.066  1.00  9.59           C  
ATOM   2904  N   HIS B  81     114.644   5.982  32.320  1.00  9.68           N  
ATOM   2905  CA  HIS B  81     115.763   5.170  31.851  1.00 10.13           C  
ATOM   2906  C   HIS B  81     115.963   5.347  30.346  1.00 10.34           C  
ATOM   2907  O   HIS B  81     117.079   5.617  29.870  1.00 10.59           O  
ATOM   2908  CB  HIS B  81     115.492   3.695  32.195  1.00 10.12           C  
ATOM   2909  CG  HIS B  81     116.534   2.752  31.689  1.00 13.04           C  
ATOM   2910  ND1 HIS B  81     116.262   1.748  30.781  1.00 20.14           N  
ATOM   2911  CD2 HIS B  81     117.845   2.645  31.992  1.00 13.85           C  
ATOM   2912  CE1 HIS B  81     117.371   1.068  30.539  1.00 17.78           C  
ATOM   2913  NE2 HIS B  81     118.342   1.588  31.272  1.00 19.80           N  
ATOM   2914  N   THR B  82     114.878   5.214  29.593  1.00 10.24           N  
ATOM   2915  CA  THR B  82     114.994   5.343  28.142  1.00 10.42           C  
ATOM   2916  C   THR B  82     115.414   6.758  27.731  1.00 10.34           C  
ATOM   2917  O   THR B  82     116.195   6.929  26.786  1.00 10.31           O  
ATOM   2918  CB  THR B  82     113.679   4.931  27.474  1.00 10.77           C  
ATOM   2919  OG1 THR B  82     113.483   3.525  27.692  1.00 13.02           O  
ATOM   2920  CG2 THR B  82     113.779   5.057  25.927  1.00 11.62           C  
ATOM   2921  N   VAL B  83     114.900   7.773  28.425  1.00  9.84           N  
ATOM   2922  CA  VAL B  83     115.347   9.143  28.160  1.00 10.04           C  
ATOM   2923  C   VAL B  83     116.863   9.271  28.350  1.00 10.28           C  
ATOM   2924  O   VAL B  83     117.568   9.797  27.481  1.00 10.07           O  
ATOM   2925  CB  VAL B  83     114.587  10.194  29.026  1.00 10.44           C  
ATOM   2926  CG1 VAL B  83     115.253  11.575  28.940  1.00  9.43           C  
ATOM   2927  CG2 VAL B  83     113.109  10.277  28.559  1.00 10.76           C  
ATOM   2928  N   LEU B  84     117.367   8.801  29.492  1.00  9.95           N  
ATOM   2929  CA  LEU B  84     118.793   8.943  29.778  1.00 10.33           C  
ATOM   2930  C   LEU B  84     119.646   8.111  28.826  1.00 10.74           C  
ATOM   2931  O   LEU B  84     120.730   8.550  28.437  1.00 11.33           O  
ATOM   2932  CB  LEU B  84     119.096   8.539  31.232  1.00 10.17           C  
ATOM   2933  CG  LEU B  84     118.326   9.364  32.275  1.00 10.23           C  
ATOM   2934  CD1 LEU B  84     118.738   8.864  33.666  1.00 10.95           C  
ATOM   2935  CD2 LEU B  84     118.601  10.869  32.168  1.00 12.07           C  
ATOM   2936  N   GLU B  85     119.166   6.921  28.470  1.00 11.33           N  
ATOM   2937  CA  GLU B  85     119.928   6.045  27.544  1.00 11.81           C  
ATOM   2938  C   GLU B  85     119.939   6.622  26.131  1.00 12.10           C  
ATOM   2939  O   GLU B  85     120.978   6.610  25.437  1.00 12.15           O  
ATOM   2940  CB  GLU B  85     119.352   4.617  27.499  1.00 13.00           C  
ATOM   2941  CG  GLU B  85     119.434   3.815  28.813  1.00 15.52           C  
ATOM   2942  CD  GLU B  85     120.862   3.592  29.303  1.00 21.20           C  
ATOM   2943  OE1 GLU B  85     121.155   3.867  30.498  1.00 21.62           O  
ATOM   2944  OE2 GLU B  85     121.716   3.153  28.496  1.00 22.59           O  
ATOM   2945  N   THR B  86     118.789   7.151  25.709  1.00 11.49           N  
ATOM   2946  CA  THR B  86     118.666   7.703  24.352  1.00 11.77           C  
ATOM   2947  C   THR B  86     119.573   8.911  24.157  1.00 12.53           C  
ATOM   2948  O   THR B  86     120.230   9.058  23.100  1.00 13.12           O  
ATOM   2949  CB  THR B  86     117.200   8.071  24.054  1.00 11.80           C  
ATOM   2950  OG1 THR B  86     116.405   6.882  24.068  1.00 12.43           O  
ATOM   2951  CG2 THR B  86     117.040   8.642  22.599  1.00 13.11           C  
ATOM   2952  N   LEU B  87     119.607   9.774  25.170  1.00 11.69           N  
ATOM   2953  CA  LEU B  87     120.422  10.973  25.136  1.00 11.71           C  
ATOM   2954  C   LEU B  87     121.853  10.699  25.585  1.00 12.21           C  
ATOM   2955  O   LEU B  87     122.724  11.583  25.475  1.00 12.60           O  
ATOM   2956  CB  LEU B  87     119.773  12.057  26.013  1.00 11.72           C  
ATOM   2957  CG  LEU B  87     118.406  12.566  25.536  1.00 12.35           C  
ATOM   2958  CD1 LEU B  87     117.856  13.588  26.521  1.00 13.53           C  
ATOM   2959  CD2 LEU B  87     118.439  13.123  24.106  1.00 14.51           C  
ATOM   2960  N   ASP B  88     122.074   9.482  26.094  1.00 12.75           N  
ATOM   2961  CA  ASP B  88     123.360   9.014  26.627  1.00 14.24           C  
ATOM   2962  C   ASP B  88     123.962  10.022  27.588  1.00 14.17           C  
ATOM   2963  O   ASP B  88     125.125  10.465  27.455  1.00 14.41           O  
ATOM   2964  CB  ASP B  88     124.330   8.661  25.485  1.00 15.40           C  
ATOM   2965  CG  ASP B  88     125.560   7.904  25.972  1.00 19.08           C  
ATOM   2966  OD1 ASP B  88     125.533   7.290  27.078  1.00 17.28           O  
ATOM   2967  OD2 ASP B  88     126.595   7.866  25.278  1.00 21.47           O  
ATOM   2968  N   LEU B  89     123.157  10.407  28.573  1.00 13.33           N  
ATOM   2969  CA  LEU B  89     123.604  11.396  29.517  1.00 13.68           C  
ATOM   2970  C   LEU B  89     124.441  10.759  30.617  1.00 14.25           C  
ATOM   2971  O   LEU B  89     124.100   9.702  31.128  1.00 15.26           O  
ATOM   2972  CB  LEU B  89     122.410  12.113  30.131  1.00 12.71           C  
ATOM   2973  CG  LEU B  89     121.498  12.874  29.169  1.00 13.35           C  
ATOM   2974  CD1 LEU B  89     120.308  13.424  29.956  1.00 14.65           C  
ATOM   2975  CD2 LEU B  89     122.264  13.992  28.410  1.00 13.66           C  
ATOM   2976  N   ARG B  90     125.542  11.409  30.953  1.00 14.98           N  
ATOM   2977  CA  ARG B  90     126.372  10.934  32.042  1.00 16.19           C  
ATOM   2978  C   ARG B  90     126.587  12.051  33.037  1.00 15.06           C  
ATOM   2979  O   ARG B  90     126.465  13.238  32.686  1.00 14.89           O  
ATOM   2980  CB  ARG B  90     127.732  10.437  31.519  1.00 18.10           C  
ATOM   2981  CG  ARG B  90     127.639   9.357  30.423  1.00 21.35           C  
ATOM   2982  CD  ARG B  90     128.467   8.089  30.669  1.00 24.04           C  
ATOM   2983  NE AARG B  90     128.048   7.056  29.718  0.50 21.02           N  
ATOM   2984  CZ AARG B  90     127.429   5.927  30.045  0.50 19.84           C  
ATOM   2985  NH1AARG B  90     127.161   5.644  31.310  0.50 17.30           N  
ATOM   2986  NH2AARG B  90     127.079   5.073  29.099  0.50 19.91           N  
ATOM   2987  NE BARG B  90     127.638   6.979  31.140  0.50 25.91           N  
ATOM   2988  CZ BARG B  90     127.703   6.422  32.345  0.50 26.21           C  
ATOM   2989  NH1BARG B  90     128.574   6.840  33.256  0.50 26.82           N  
ATOM   2990  NH2BARG B  90     126.879   5.427  32.645  0.50 27.98           N  
ATOM   2991  N   ASP B  91     126.928  11.662  34.271  1.00 14.15           N  
ATOM   2992  CA  ASP B  91     127.198  12.627  35.338  1.00 14.21           C  
ATOM   2993  C   ASP B  91     125.983  13.550  35.476  1.00 13.45           C  
ATOM   2994  O   ASP B  91     126.110  14.773  35.600  1.00 13.35           O  
ATOM   2995  CB AASP B  91     128.476  13.428  35.081  0.50 14.75           C  
ATOM   2996  CG AASP B  91     129.706  12.560  35.074  0.50 15.95           C  
ATOM   2997  OD1AASP B  91     129.838  11.696  35.963  0.50 18.96           O  
ATOM   2998  OD2AASP B  91     130.594  12.672  34.213  0.50 20.17           O  
ATOM   2999  CB BASP B  91     128.454  13.435  34.942  0.50 14.92           C  
ATOM   3000  CG BASP B  91     129.119  14.141  36.106  0.50 16.87           C  
ATOM   3001  OD1BASP B  91     129.267  13.540  37.197  0.50 19.53           O  
ATOM   3002  OD2BASP B  91     129.560  15.307  35.994  0.50 20.52           O  
ATOM   3003  N   VAL B  92     124.797  12.940  35.449  1.00 12.50           N  
ATOM   3004  CA  VAL B  92     123.551  13.724  35.403  1.00 11.92           C  
ATOM   3005  C   VAL B  92     123.060  14.141  36.782  1.00 11.46           C  
ATOM   3006  O   VAL B  92     123.133  13.373  37.741  1.00 11.89           O  
ATOM   3007  CB AVAL B  92     122.468  13.019  34.574  0.50 12.56           C  
ATOM   3008  CG1AVAL B  92     122.978  12.784  33.189  0.50 13.45           C  
ATOM   3009  CG2AVAL B  92     122.063  11.716  35.196  0.50 12.04           C  
ATOM   3010  CB BVAL B  92     122.364  12.904  34.816  0.50 12.08           C  
ATOM   3011  CG1BVAL B  92     121.195  13.848  34.427  0.50  9.24           C  
ATOM   3012  CG2BVAL B  92     122.781  12.044  33.643  0.50 11.64           C  
ATOM   3013  N   VAL B  93     122.572  15.364  36.877  1.00 10.51           N  
ATOM   3014  CA  VAL B  93     121.892  15.792  38.095  1.00 10.32           C  
ATOM   3015  C   VAL B  93     120.412  15.547  37.847  1.00 10.81           C  
ATOM   3016  O   VAL B  93     119.859  16.143  36.928  1.00 11.89           O  
ATOM   3017  CB  VAL B  93     122.123  17.277  38.350  1.00 10.48           C  
ATOM   3018  CG1 VAL B  93     121.316  17.732  39.593  1.00 11.51           C  
ATOM   3019  CG2 VAL B  93     123.627  17.545  38.526  1.00 11.24           C  
ATOM   3020  N   LEU B  94     119.781  14.668  38.625  1.00 10.31           N  
ATOM   3021  CA  LEU B  94     118.338  14.447  38.493  1.00 10.25           C  
ATOM   3022  C   LEU B  94     117.625  15.281  39.547  1.00 10.42           C  
ATOM   3023  O   LEU B  94     118.017  15.280  40.721  1.00 10.60           O  
ATOM   3024  CB  LEU B  94     117.967  12.969  38.704  1.00  9.81           C  
ATOM   3025  CG  LEU B  94     118.600  11.975  37.711  1.00 10.08           C  
ATOM   3026  CD1 LEU B  94     118.190  10.543  38.075  1.00 10.05           C  
ATOM   3027  CD2 LEU B  94     118.154  12.288  36.271  1.00 11.86           C  
ATOM   3028  N   VAL B  95     116.591  15.987  39.120  1.00 10.37           N  
ATOM   3029  CA  VAL B  95     115.801  16.830  40.023  1.00 10.20           C  
ATOM   3030  C   VAL B  95     114.336  16.473  39.838  1.00 10.65           C  
ATOM   3031  O   VAL B  95     113.796  16.578  38.727  1.00 10.75           O  
ATOM   3032  CB  VAL B  95     115.992  18.336  39.715  1.00 10.70           C  
ATOM   3033  CG1 VAL B  95     115.226  19.196  40.767  1.00 10.36           C  
ATOM   3034  CG2 VAL B  95     117.483  18.693  39.695  1.00 10.88           C  
ATOM   3035  N   GLY B  96     113.671  16.077  40.924  1.00 10.03           N  
ATOM   3036  CA  GLY B  96     112.252  15.747  40.810  1.00 10.02           C  
ATOM   3037  C   GLY B  96     111.442  16.682  41.682  1.00  9.83           C  
ATOM   3038  O   GLY B  96     111.918  17.109  42.736  1.00 10.83           O  
ATOM   3039  N   PHE B  97     110.246  17.027  41.223  1.00  9.04           N  
ATOM   3040  CA  PHE B  97     109.306  17.774  42.052  1.00  9.33           C  
ATOM   3041  C   PHE B  97     108.028  16.944  42.138  1.00  9.75           C  
ATOM   3042  O   PHE B  97     107.493  16.507  41.112  1.00  9.41           O  
ATOM   3043  CB  PHE B  97     109.006  19.159  41.455  1.00  9.76           C  
ATOM   3044  CG  PHE B  97     107.771  19.799  42.052  1.00 10.32           C  
ATOM   3045  CD1 PHE B  97     107.840  20.409  43.307  1.00 10.39           C  
ATOM   3046  CD2 PHE B  97     106.539  19.731  41.386  1.00 10.23           C  
ATOM   3047  CE1 PHE B  97     106.681  20.978  43.888  1.00 10.31           C  
ATOM   3048  CE2 PHE B  97     105.356  20.289  41.975  1.00 11.25           C  
ATOM   3049  CZ  PHE B  97     105.452  20.916  43.232  1.00 10.86           C  
ATOM   3050  N   SER B  98     107.538  16.749  43.369  1.00  9.65           N  
ATOM   3051  CA  SER B  98     106.267  16.066  43.634  1.00 10.08           C  
ATOM   3052  C   SER B  98     106.272  14.684  42.936  1.00  9.88           C  
ATOM   3053  O   SER B  98     107.136  13.877  43.266  1.00 10.22           O  
ATOM   3054  CB ASER B  98     105.114  16.948  43.133  0.50 10.11           C  
ATOM   3055  OG ASER B  98     103.860  16.545  43.653  0.50  6.00           O  
ATOM   3056  CB BSER B  98     105.049  16.973  43.376  0.50 10.99           C  
ATOM   3057  OG BSER B  98     104.478  16.809  42.105  0.50 13.25           O  
ATOM   3058  N   MET B  99     105.397  14.414  41.962  1.00  9.42           N  
ATOM   3059  CA  MET B  99     105.501  13.112  41.276  1.00  9.43           C  
ATOM   3060  C   MET B  99     106.914  12.775  40.800  1.00  9.40           C  
ATOM   3061  O   MET B  99     107.307  11.601  40.807  1.00  9.87           O  
ATOM   3062  CB  MET B  99     104.516  13.003  40.090  1.00  9.16           C  
ATOM   3063  CG  MET B  99     103.141  12.486  40.511  1.00 10.12           C  
ATOM   3064  SD  MET B  99     102.127  12.006  39.088  1.00 10.31           S  
ATOM   3065  CE  MET B  99     102.836  10.374  38.719  1.00 10.34           C  
ATOM   3066  N   GLY B 100     107.669  13.791  40.378  1.00  9.35           N  
ATOM   3067  CA  GLY B 100     109.012  13.550  39.848  1.00  8.99           C  
ATOM   3068  C   GLY B 100     109.965  12.954  40.875  1.00  9.31           C  
ATOM   3069  O   GLY B 100     110.950  12.310  40.496  1.00  9.30           O  
ATOM   3070  N   THR B 101     109.688  13.150  42.172  1.00  9.04           N  
ATOM   3071  CA  THR B 101     110.550  12.529  43.187  1.00  9.04           C  
ATOM   3072  C   THR B 101     110.432  11.013  43.189  1.00  9.68           C  
ATOM   3073  O   THR B 101     111.359  10.331  43.645  1.00  9.99           O  
ATOM   3074  CB  THR B 101     110.279  13.086  44.625  1.00  8.85           C  
ATOM   3075  OG1 THR B 101     108.909  12.829  44.982  1.00 10.22           O  
ATOM   3076  CG2 THR B 101     110.470  14.619  44.651  1.00  8.78           C  
ATOM   3077  N   GLY B 102     109.304  10.490  42.702  1.00  9.11           N  
ATOM   3078  CA  GLY B 102     109.123   9.055  42.557  1.00  9.42           C  
ATOM   3079  C   GLY B 102     110.015   8.476  41.456  1.00  9.45           C  
ATOM   3080  O   GLY B 102     110.624   7.412  41.649  1.00  8.97           O  
ATOM   3081  N   GLU B 103     110.096   9.159  40.313  1.00  8.82           N  
ATOM   3082  CA  GLU B 103     111.030   8.688  39.266  1.00  9.12           C  
ATOM   3083  C   GLU B 103     112.424   8.528  39.825  1.00  8.94           C  
ATOM   3084  O   GLU B 103     113.086   7.523  39.537  1.00 10.00           O  
ATOM   3085  CB  GLU B 103     111.108   9.659  38.061  1.00  8.65           C  
ATOM   3086  CG  GLU B 103     110.076   9.366  36.958  1.00  9.68           C  
ATOM   3087  CD  GLU B 103     108.750  10.076  37.159  1.00 10.22           C  
ATOM   3088  OE1 GLU B 103     108.530  10.703  38.234  1.00  9.95           O  
ATOM   3089  OE2 GLU B 103     107.916  10.013  36.223  1.00 10.02           O  
ATOM   3090  N   LEU B 104     112.911   9.522  40.566  1.00  8.86           N  
ATOM   3091  CA  LEU B 104     114.310   9.488  40.998  1.00  8.90           C  
ATOM   3092  C   LEU B 104     114.613   8.235  41.818  1.00  8.91           C  
ATOM   3093  O   LEU B 104     115.591   7.529  41.547  1.00  9.26           O  
ATOM   3094  CB  LEU B 104     114.667  10.732  41.820  1.00  8.39           C  
ATOM   3095  CG  LEU B 104     115.257  11.922  41.051  1.00  8.92           C  
ATOM   3096  CD1 LEU B 104     114.332  12.371  39.878  1.00  9.22           C  
ATOM   3097  CD2 LEU B 104     115.552  13.104  42.024  1.00 10.23           C  
ATOM   3098  N   ALA B 105     113.787   7.954  42.827  1.00  9.36           N  
ATOM   3099  CA  ALA B 105     114.095   6.845  43.727  1.00  9.62           C  
ATOM   3100  C   ALA B 105     113.905   5.498  43.044  1.00  9.80           C  
ATOM   3101  O   ALA B 105     114.743   4.609  43.180  1.00  9.87           O  
ATOM   3102  CB  ALA B 105     113.232   6.933  45.004  1.00 10.03           C  
ATOM   3103  N   ARG B 106     112.802   5.347  42.305  1.00  9.93           N  
ATOM   3104  CA  ARG B 106     112.551   4.091  41.604  1.00  9.33           C  
ATOM   3105  C   ARG B 106     113.608   3.849  40.534  1.00  9.50           C  
ATOM   3106  O   ARG B 106     114.027   2.695  40.333  1.00  9.34           O  
ATOM   3107  CB  ARG B 106     111.136   4.033  40.978  1.00  9.65           C  
ATOM   3108  CG  ARG B 106     110.777   2.626  40.393  1.00  9.08           C  
ATOM   3109  CD  ARG B 106     110.792   1.478  41.442  1.00 10.98           C  
ATOM   3110  NE  ARG B 106     109.976   1.854  42.597  1.00 11.09           N  
ATOM   3111  CZ  ARG B 106     108.642   1.835  42.609  1.00 12.04           C  
ATOM   3112  NH1 ARG B 106     107.958   1.388  41.547  1.00 10.82           N  
ATOM   3113  NH2 ARG B 106     107.986   2.250  43.699  1.00 11.23           N  
ATOM   3114  N   TYR B 107     114.051   4.921  39.874  1.00  9.35           N  
ATOM   3115  CA  TYR B 107     115.094   4.781  38.852  1.00 10.38           C  
ATOM   3116  C   TYR B 107     116.425   4.279  39.471  1.00 10.95           C  
ATOM   3117  O   TYR B 107     117.060   3.323  38.971  1.00 10.85           O  
ATOM   3118  CB  TYR B 107     115.282   6.108  38.087  1.00 10.22           C  
ATOM   3119  CG  TYR B 107     116.486   6.057  37.183  1.00  9.78           C  
ATOM   3120  CD1 TYR B 107     116.401   5.450  35.926  1.00 11.43           C  
ATOM   3121  CD2 TYR B 107     117.697   6.579  37.593  1.00 11.15           C  
ATOM   3122  CE1 TYR B 107     117.514   5.367  35.092  1.00 10.99           C  
ATOM   3123  CE2 TYR B 107     118.831   6.496  36.779  1.00 12.19           C  
ATOM   3124  CZ  TYR B 107     118.726   5.876  35.537  1.00 12.33           C  
ATOM   3125  OH  TYR B 107     119.838   5.813  34.729  1.00 11.92           O  
ATOM   3126  N   VAL B 108     116.843   4.907  40.557  1.00 10.52           N  
ATOM   3127  CA  VAL B 108     118.109   4.501  41.194  1.00 10.86           C  
ATOM   3128  C   VAL B 108     118.020   3.020  41.598  1.00 10.55           C  
ATOM   3129  O   VAL B 108     118.967   2.259  41.412  1.00 10.93           O  
ATOM   3130  CB  VAL B 108     118.482   5.419  42.382  1.00 10.92           C  
ATOM   3131  CG1 VAL B 108     119.692   4.827  43.173  1.00 11.90           C  
ATOM   3132  CG2 VAL B 108     118.832   6.820  41.868  1.00 11.04           C  
ATOM   3133  N   ALA B 109     116.884   2.596  42.139  1.00 10.77           N  
ATOM   3134  CA  ALA B 109     116.753   1.206  42.571  1.00 10.75           C  
ATOM   3135  C   ALA B 109     116.682   0.227  41.409  1.00 11.39           C  
ATOM   3136  O   ALA B 109     117.397  -0.793  41.389  1.00 10.90           O  
ATOM   3137  CB  ALA B 109     115.524   1.040  43.460  1.00 11.26           C  
ATOM   3138  N   ARG B 110     115.827   0.526  40.434  1.00 10.75           N  
ATOM   3139  CA  ARG B 110     115.578  -0.420  39.350  1.00 11.50           C  
ATOM   3140  C   ARG B 110     116.634  -0.392  38.246  1.00 11.16           C  
ATOM   3141  O   ARG B 110     116.864  -1.412  37.603  1.00 10.90           O  
ATOM   3142  CB AARG B 110     114.195  -0.178  38.740  0.50 11.31           C  
ATOM   3143  CG AARG B 110     113.094  -0.690  39.603  0.50  9.71           C  
ATOM   3144  CD AARG B 110     111.749  -0.670  38.925  0.50 13.61           C  
ATOM   3145  NE AARG B 110     111.595  -1.719  37.918  0.50 15.18           N  
ATOM   3146  CZ AARG B 110     111.343  -3.004  38.166  0.50 15.15           C  
ATOM   3147  NH1AARG B 110     111.230  -3.466  39.410  0.50 17.11           N  
ATOM   3148  NH2AARG B 110     111.219  -3.842  37.148  0.50 18.87           N  
ATOM   3149  CB BARG B 110     114.191  -0.141  38.762  0.50 12.21           C  
ATOM   3150  CG BARG B 110     113.656  -1.294  38.021  0.50 16.12           C  
ATOM   3151  CD BARG B 110     112.375  -1.839  38.553  0.50 19.09           C  
ATOM   3152  NE BARG B 110     111.566  -2.206  37.404  0.50 22.19           N  
ATOM   3153  CZ BARG B 110     110.950  -3.360  37.247  0.50 23.34           C  
ATOM   3154  NH1BARG B 110     111.009  -4.295  38.189  0.50 22.67           N  
ATOM   3155  NH2BARG B 110     110.266  -3.572  36.136  0.50 25.11           N  
ATOM   3156  N   TYR B 111     117.262   0.766  38.043  1.00 10.71           N  
ATOM   3157  CA  TYR B 111     118.217   0.974  36.940  1.00 11.20           C  
ATOM   3158  C   TYR B 111     119.593   1.411  37.405  1.00 11.23           C  
ATOM   3159  O   TYR B 111     120.496   1.600  36.575  1.00 11.81           O  
ATOM   3160  CB  TYR B 111     117.654   1.977  35.897  1.00 11.16           C  
ATOM   3161  CG  TYR B 111     116.399   1.451  35.290  1.00 11.18           C  
ATOM   3162  CD1 TYR B 111     116.448   0.507  34.258  1.00 12.29           C  
ATOM   3163  CD2 TYR B 111     115.152   1.831  35.787  1.00 12.77           C  
ATOM   3164  CE1 TYR B 111     115.284  -0.023  33.720  1.00 12.13           C  
ATOM   3165  CE2 TYR B 111     113.981   1.304  35.259  1.00 12.71           C  
ATOM   3166  CZ  TYR B 111     114.053   0.376  34.227  1.00 13.00           C  
ATOM   3167  OH  TYR B 111     112.888  -0.159  33.716  1.00 13.08           O  
ATOM   3168  N   GLY B 112     119.785   1.544  38.718  1.00 11.46           N  
ATOM   3169  CA  GLY B 112     121.111   1.824  39.237  1.00 11.42           C  
ATOM   3170  C   GLY B 112     121.541   3.273  39.185  1.00 11.98           C  
ATOM   3171  O   GLY B 112     120.819   4.145  38.691  1.00 11.77           O  
ATOM   3172  N   HIS B 113     122.722   3.530  39.722  1.00 12.99           N  
ATOM   3173  CA  HIS B 113     123.206   4.906  39.861  1.00 13.99           C  
ATOM   3174  C   HIS B 113     124.328   5.285  38.882  1.00 13.63           C  
ATOM   3175  O   HIS B 113     124.866   6.388  38.968  1.00 13.16           O  
ATOM   3176  CB  HIS B 113     123.603   5.187  41.328  1.00 14.42           C  
ATOM   3177  CG  HIS B 113     124.679   4.296  41.861  1.00 16.51           C  
ATOM   3178  ND1 HIS B 113     125.979   4.349  41.409  1.00 19.16           N  
ATOM   3179  CD2 HIS B 113     124.659   3.355  42.833  1.00 16.81           C  
ATOM   3180  CE1 HIS B 113     126.709   3.463  42.059  1.00 20.59           C  
ATOM   3181  NE2 HIS B 113     125.932   2.849  42.933  1.00 20.29           N  
ATOM   3182  N   GLU B 114     124.664   4.396  37.942  1.00 13.90           N  
ATOM   3183  CA  GLU B 114     125.836   4.628  37.077  1.00 14.05           C  
ATOM   3184  C   GLU B 114     125.858   5.987  36.343  1.00 14.26           C  
ATOM   3185  O   GLU B 114     126.928   6.590  36.185  1.00 14.68           O  
ATOM   3186  CB  GLU B 114     126.056   3.442  36.116  1.00 15.71           C  
ATOM   3187  CG AGLU B 114     124.859   3.159  35.244  0.50 13.12           C  
ATOM   3188  CD AGLU B 114     125.097   3.416  33.772  0.50 12.61           C  
ATOM   3189  OE1AGLU B 114     126.178   3.928  33.399  0.50 13.91           O  
ATOM   3190  OE2AGLU B 114     124.175   3.104  33.002  0.50 11.96           O  
ATOM   3191  CG BGLU B 114     126.197   3.741  34.632  0.50 18.08           C  
ATOM   3192  CD BGLU B 114     127.615   4.072  34.206  0.50 23.50           C  
ATOM   3193  OE1BGLU B 114     128.596   3.478  34.718  0.50 28.28           O  
ATOM   3194  OE2BGLU B 114     127.760   4.947  33.340  0.50 26.34           O  
ATOM   3195  N   ARG B 115     124.696   6.465  35.893  1.00 13.32           N  
ATOM   3196  CA  ARG B 115     124.661   7.705  35.107  1.00 13.42           C  
ATOM   3197  C   ARG B 115     124.502   8.933  35.999  1.00 13.71           C  
ATOM   3198  O   ARG B 115     124.581  10.055  35.517  1.00 14.40           O  
ATOM   3199  CB  ARG B 115     123.477   7.685  34.128  1.00 13.29           C  
ATOM   3200  CG  ARG B 115     123.631   6.675  32.981  1.00 14.61           C  
ATOM   3201  CD  ARG B 115     122.542   6.841  31.933  1.00 16.45           C  
ATOM   3202  NE  ARG B 115     122.743   5.945  30.790  1.00 16.97           N  
ATOM   3203  CZ  ARG B 115     123.537   6.201  29.754  1.00 16.88           C  
ATOM   3204  NH1 ARG B 115     124.226   7.338  29.675  1.00 16.61           N  
ATOM   3205  NH2 ARG B 115     123.627   5.303  28.774  1.00 17.18           N  
ATOM   3206  N   VAL B 116     124.295   8.709  37.294  1.00 13.28           N  
ATOM   3207  CA  VAL B 116     123.847   9.778  38.200  1.00 13.15           C  
ATOM   3208  C   VAL B 116     124.989  10.454  38.953  1.00 12.77           C  
ATOM   3209  O   VAL B 116     125.788   9.774  39.612  1.00 13.60           O  
ATOM   3210  CB  VAL B 116     122.830   9.222  39.241  1.00 13.67           C  
ATOM   3211  CG1 VAL B 116     122.426  10.325  40.253  1.00 14.52           C  
ATOM   3212  CG2 VAL B 116     121.587   8.644  38.547  1.00 15.37           C  
ATOM   3213  N   ALA B 117     125.058  11.783  38.875  1.00 12.02           N  
ATOM   3214  CA  ALA B 117     126.002  12.558  39.696  1.00 11.92           C  
ATOM   3215  C   ALA B 117     125.375  13.032  41.006  1.00 12.01           C  
ATOM   3216  O   ALA B 117     126.028  12.955  42.065  1.00 12.03           O  
ATOM   3217  CB  ALA B 117     126.543  13.743  38.939  1.00 12.13           C  
ATOM   3218  N   LYS B 118     124.148  13.561  40.933  1.00 10.86           N  
ATOM   3219  CA  LYS B 118     123.487  14.170  42.098  1.00 10.82           C  
ATOM   3220  C   LYS B 118     121.995  13.940  41.999  1.00 10.91           C  
ATOM   3221  O   LYS B 118     121.476  13.741  40.903  1.00 11.42           O  
ATOM   3222  CB ALYS B 118     123.726  15.681  42.149  0.50 10.84           C  
ATOM   3223  CG ALYS B 118     125.160  16.138  42.502  0.50 11.34           C  
ATOM   3224  CD ALYS B 118     125.179  17.652  42.761  0.50 11.41           C  
ATOM   3225  CE ALYS B 118     126.560  18.123  43.214  0.50 12.78           C  
ATOM   3226  NZ ALYS B 118     127.525  18.188  42.068  0.50 13.59           N  
ATOM   3227  CB BLYS B 118     123.766  15.671  42.178  0.50 10.82           C  
ATOM   3228  CG BLYS B 118     125.265  16.054  42.253  0.50 10.75           C  
ATOM   3229  CD BLYS B 118     125.431  17.565  42.259  0.50 11.31           C  
ATOM   3230  CE BLYS B 118     126.855  17.942  42.651  0.50 11.31           C  
ATOM   3231  NZ BLYS B 118     127.009  19.432  42.689  0.50  8.65           N  
ATOM   3232  N   LEU B 119     121.312  13.997  43.143  1.00 10.74           N  
ATOM   3233  CA  LEU B 119     119.867  13.804  43.213  1.00 10.50           C  
ATOM   3234  C   LEU B 119     119.255  14.940  44.036  1.00 11.18           C  
ATOM   3235  O   LEU B 119     119.706  15.203  45.148  1.00 12.23           O  
ATOM   3236  CB  LEU B 119     119.538  12.468  43.910  1.00 10.55           C  
ATOM   3237  CG  LEU B 119     120.031  11.185  43.208  1.00  9.91           C  
ATOM   3238  CD1 LEU B 119     119.967  10.003  44.181  1.00 10.97           C  
ATOM   3239  CD2 LEU B 119     119.163  10.897  41.966  1.00 11.74           C  
ATOM   3240  N   ALA B 120     118.215  15.589  43.508  1.00 11.07           N  
ATOM   3241  CA  ALA B 120     117.496  16.606  44.293  1.00 10.69           C  
ATOM   3242  C   ALA B 120     116.022  16.255  44.314  1.00 11.09           C  
ATOM   3243  O   ALA B 120     115.400  16.124  43.248  1.00 10.88           O  
ATOM   3244  CB  ALA B 120     117.700  18.010  43.702  1.00 10.46           C  
ATOM   3245  N   PHE B 121     115.465  16.126  45.524  1.00 10.36           N  
ATOM   3246  CA  PHE B 121     114.071  15.729  45.712  1.00 10.08           C  
ATOM   3247  C   PHE B 121     113.323  16.924  46.300  1.00 10.78           C  
ATOM   3248  O   PHE B 121     113.597  17.324  47.445  1.00 10.30           O  
ATOM   3249  CB  PHE B 121     113.987  14.569  46.714  1.00 10.58           C  
ATOM   3250  CG  PHE B 121     114.634  13.293  46.258  1.00 10.28           C  
ATOM   3251  CD1 PHE B 121     113.877  12.302  45.636  1.00  9.01           C  
ATOM   3252  CD2 PHE B 121     115.988  13.047  46.523  1.00 10.68           C  
ATOM   3253  CE1 PHE B 121     114.459  11.089  45.236  1.00  9.33           C  
ATOM   3254  CE2 PHE B 121     116.582  11.846  46.135  1.00 11.19           C  
ATOM   3255  CZ  PHE B 121     115.827  10.864  45.494  1.00 10.15           C  
ATOM   3256  N   LEU B 122     112.404  17.505  45.520  1.00  9.45           N  
ATOM   3257  CA  LEU B 122     111.664  18.702  45.950  1.00  9.85           C  
ATOM   3258  C   LEU B 122     110.197  18.332  46.118  1.00 10.47           C  
ATOM   3259  O   LEU B 122     109.570  17.812  45.182  1.00 10.14           O  
ATOM   3260  CB  LEU B 122     111.805  19.825  44.903  1.00  9.62           C  
ATOM   3261  CG  LEU B 122     113.193  20.034  44.267  1.00 10.12           C  
ATOM   3262  CD1 LEU B 122     113.116  21.179  43.232  1.00 10.82           C  
ATOM   3263  CD2 LEU B 122     114.279  20.307  45.325  1.00 10.94           C  
ATOM   3264  N   ALA B 123     109.642  18.577  47.314  1.00 10.62           N  
ATOM   3265  CA  ALA B 123     108.257  18.193  47.624  1.00 11.14           C  
ATOM   3266  C   ALA B 123     108.016  16.698  47.373  1.00 11.61           C  
ATOM   3267  O   ALA B 123     107.221  16.300  46.501  1.00 11.69           O  
ATOM   3268  CB  ALA B 123     107.228  19.091  46.850  1.00 11.94           C  
ATOM   3269  N   SER B 124     108.734  15.879  48.141  1.00 11.31           N  
ATOM   3270  CA  SER B 124     108.839  14.432  47.912  1.00 11.29           C  
ATOM   3271  C   SER B 124     107.623  13.612  48.340  1.00 11.17           C  
ATOM   3272  O   SER B 124     106.976  13.918  49.352  1.00 11.18           O  
ATOM   3273  CB  SER B 124     110.062  13.873  48.652  1.00 11.15           C  
ATOM   3274  OG  SER B 124     111.219  14.655  48.376  1.00 11.73           O  
ATOM   3275  N   LEU B 125     107.357  12.546  47.584  1.00 10.67           N  
ATOM   3276  CA  LEU B 125     106.391  11.515  47.956  1.00 10.78           C  
ATOM   3277  C   LEU B 125     106.932  10.589  49.054  1.00 10.75           C  
ATOM   3278  O   LEU B 125     106.153  10.003  49.801  1.00 11.36           O  
ATOM   3279  CB  LEU B 125     106.111  10.619  46.748  1.00 11.80           C  
ATOM   3280  CG  LEU B 125     105.351  11.237  45.572  1.00 14.37           C  
ATOM   3281  CD1 LEU B 125     105.425  10.244  44.410  1.00 14.66           C  
ATOM   3282  CD2 LEU B 125     103.883  11.471  46.002  1.00 17.50           C  
ATOM   3283  N   GLU B 126     108.256  10.416  49.071  1.00 10.75           N  
ATOM   3284  CA  GLU B 126     108.928   9.391  49.869  1.00 10.48           C  
ATOM   3285  C   GLU B 126     108.753   9.640  51.372  1.00 11.35           C  
ATOM   3286  O   GLU B 126     108.653  10.799  51.787  1.00 11.25           O  
ATOM   3287  CB  GLU B 126     110.429   9.407  49.535  1.00 10.46           C  
ATOM   3288  CG  GLU B 126     110.767   8.703  48.217  1.00 10.76           C  
ATOM   3289  CD  GLU B 126     110.782   9.606  46.990  1.00 13.67           C  
ATOM   3290  OE1 GLU B 126     110.403  10.796  47.057  1.00 11.36           O  
ATOM   3291  OE2 GLU B 126     111.154   9.093  45.900  1.00 12.18           O  
ATOM   3292  N   PRO B 127     108.830   8.597  52.198  1.00 11.43           N  
ATOM   3293  CA  PRO B 127     109.103   7.200  51.800  1.00 12.16           C  
ATOM   3294  C   PRO B 127     107.916   6.294  51.466  1.00 12.00           C  
ATOM   3295  O   PRO B 127     108.108   5.265  50.800  1.00 12.13           O  
ATOM   3296  CB  PRO B 127     109.827   6.635  53.036  1.00 12.89           C  
ATOM   3297  CG  PRO B 127     109.252   7.419  54.192  1.00 13.74           C  
ATOM   3298  CD  PRO B 127     108.851   8.789  53.667  1.00 12.85           C  
ATOM   3299  N   PHE B 128     106.719   6.611  51.964  1.00 11.99           N  
ATOM   3300  CA  PHE B 128     105.555   5.746  51.728  1.00 12.35           C  
ATOM   3301  C   PHE B 128     104.358   6.534  52.224  1.00 12.78           C  
ATOM   3302  O   PHE B 128     104.153   6.699  53.435  1.00 12.71           O  
ATOM   3303  CB  PHE B 128     105.713   4.426  52.507  1.00 12.80           C  
ATOM   3304  CG  PHE B 128     104.641   3.376  52.233  1.00 12.74           C  
ATOM   3305  CD1 PHE B 128     103.802   3.439  51.107  1.00 13.26           C  
ATOM   3306  CD2 PHE B 128     104.505   2.296  53.115  1.00 14.39           C  
ATOM   3307  CE1 PHE B 128     102.848   2.453  50.867  1.00 14.28           C  
ATOM   3308  CE2 PHE B 128     103.543   1.287  52.888  1.00 15.52           C  
ATOM   3309  CZ  PHE B 128     102.708   1.360  51.760  1.00 15.60           C  
ATOM   3310  N   LEU B 129     103.572   7.050  51.285  1.00 11.91           N  
ATOM   3311  CA  LEU B 129     102.608   8.096  51.613  1.00 12.59           C  
ATOM   3312  C   LEU B 129     101.319   7.634  52.277  1.00 13.78           C  
ATOM   3313  O   LEU B 129     100.693   8.409  53.011  1.00 15.09           O  
ATOM   3314  CB  LEU B 129     102.252   8.871  50.334  1.00 12.16           C  
ATOM   3315  CG  LEU B 129     101.379  10.112  50.468  1.00 12.60           C  
ATOM   3316  CD1 LEU B 129     102.065  11.167  51.382  1.00 14.01           C  
ATOM   3317  CD2 LEU B 129     101.130  10.685  49.076  1.00 13.73           C  
ATOM   3318  N   VAL B 130     100.899   6.407  52.007  1.00 14.97           N  
ATOM   3319  CA  VAL B 130      99.598   5.949  52.491  1.00 15.23           C  
ATOM   3320  C   VAL B 130      99.731   5.173  53.805  1.00 16.36           C  
ATOM   3321  O   VAL B 130     100.651   4.379  53.983  1.00 16.15           O  
ATOM   3322  CB  VAL B 130      98.811   5.149  51.401  1.00 15.15           C  
ATOM   3323  CG1 VAL B 130      99.483   3.812  51.024  1.00 14.60           C  
ATOM   3324  CG2 VAL B 130      97.367   4.911  51.835  1.00 15.95           C  
ATOM   3325  N   GLN B 131      98.807   5.439  54.723  1.00 17.44           N  
ATOM   3326  CA  GLN B 131      98.791   4.754  56.003  1.00 18.86           C  
ATOM   3327  C   GLN B 131      98.522   3.253  55.837  1.00 19.57           C  
ATOM   3328  O   GLN B 131      97.622   2.847  55.109  1.00 19.54           O  
ATOM   3329  CB  GLN B 131      97.753   5.404  56.917  1.00 19.37           C  
ATOM   3330  CG  GLN B 131      97.939   5.041  58.398  1.00 22.12           C  
ATOM   3331  CD  GLN B 131      96.957   5.759  59.280  1.00 27.36           C  
ATOM   3332  OE1 GLN B 131      95.742   5.592  59.131  1.00 28.68           O  
ATOM   3333  NE2 GLN B 131      97.468   6.577  60.190  1.00 28.78           N  
ATOM   3334  N   ARG B 132      99.327   2.435  56.516  1.00 20.62           N  
ATOM   3335  CA  ARG B 132      99.146   0.979  56.556  1.00 21.93           C  
ATOM   3336  C   ARG B 132      99.526   0.517  57.963  1.00 22.89           C  
ATOM   3337  O   ARG B 132     100.035   1.314  58.770  1.00 22.40           O  
ATOM   3338  CB  ARG B 132     100.045   0.262  55.535  1.00 22.22           C  
ATOM   3339  CG  ARG B 132      99.772   0.584  54.064  1.00 23.43           C  
ATOM   3340  CD  ARG B 132      98.539  -0.102  53.503  1.00 26.21           C  
ATOM   3341  NE  ARG B 132      98.335   0.206  52.084  1.00 29.31           N  
ATOM   3342  CZ  ARG B 132      97.279   0.860  51.584  1.00 32.01           C  
ATOM   3343  NH1 ARG B 132      96.296   1.298  52.375  1.00 31.40           N  
ATOM   3344  NH2 ARG B 132      97.203   1.080  50.273  1.00 33.00           N  
ATOM   3345  N   ASP B 133      99.282  -0.758  58.263  1.00 24.58           N  
ATOM   3346  CA  ASP B 133      99.646  -1.295  59.582  1.00 26.27           C  
ATOM   3347  C   ASP B 133     101.144  -1.150  59.859  1.00 25.93           C  
ATOM   3348  O   ASP B 133     101.542  -0.813  60.979  1.00 26.43           O  
ATOM   3349  CB  ASP B 133      99.215  -2.754  59.718  1.00 27.09           C  
ATOM   3350  CG  ASP B 133      97.705  -2.913  59.813  1.00 31.86           C  
ATOM   3351  OD1 ASP B 133      97.007  -1.967  60.272  1.00 36.17           O  
ATOM   3352  OD2 ASP B 133      97.123  -3.960  59.450  1.00 36.95           O  
ATOM   3353  N   ASP B 134     101.963  -1.366  58.829  1.00 25.40           N  
ATOM   3354  CA  ASP B 134     103.407  -1.193  58.950  1.00 24.42           C  
ATOM   3355  C   ASP B 134     103.887   0.215  58.557  1.00 23.34           C  
ATOM   3356  O   ASP B 134     105.093   0.456  58.416  1.00 22.76           O  
ATOM   3357  CB  ASP B 134     104.148  -2.286  58.163  1.00 25.34           C  
ATOM   3358  CG  ASP B 134     104.132  -2.051  56.652  1.00 27.04           C  
ATOM   3359  OD1 ASP B 134     103.221  -1.362  56.140  1.00 28.16           O  
ATOM   3360  OD2 ASP B 134     104.999  -2.535  55.900  1.00 29.13           O  
ATOM   3361  N   ASN B 135     102.938   1.139  58.425  1.00 21.69           N  
ATOM   3362  CA  ASN B 135     103.240   2.520  58.056  1.00 21.10           C  
ATOM   3363  C   ASN B 135     102.261   3.504  58.702  1.00 21.06           C  
ATOM   3364  O   ASN B 135     101.490   4.173  58.009  1.00 20.37           O  
ATOM   3365  CB  ASN B 135     103.204   2.642  56.521  1.00 19.63           C  
ATOM   3366  CG  ASN B 135     103.888   3.898  56.022  1.00 19.00           C  
ATOM   3367  OD1 ASN B 135     105.032   4.161  56.375  1.00 16.36           O  
ATOM   3368  ND2 ASN B 135     103.189   4.679  55.188  1.00 17.20           N  
ATOM   3369  N   PRO B 136     102.265   3.599  60.036  1.00 21.63           N  
ATOM   3370  CA  PRO B 136     101.265   4.416  60.739  1.00 21.63           C  
ATOM   3371  C   PRO B 136     101.366   5.912  60.455  1.00 21.38           C  
ATOM   3372  O   PRO B 136     100.388   6.620  60.645  1.00 21.83           O  
ATOM   3373  CB  PRO B 136     101.556   4.122  62.229  1.00 21.80           C  
ATOM   3374  CG  PRO B 136     103.001   3.715  62.256  1.00 22.47           C  
ATOM   3375  CD  PRO B 136     103.209   2.943  60.974  1.00 21.74           C  
ATOM   3376  N   GLU B 137     102.515   6.386  59.973  1.00 21.44           N  
ATOM   3377  CA  GLU B 137     102.736   7.817  59.729  1.00 21.07           C  
ATOM   3378  C   GLU B 137     102.079   8.333  58.429  1.00 21.09           C  
ATOM   3379  O   GLU B 137     102.028   9.545  58.178  1.00 21.18           O  
ATOM   3380  CB AGLU B 137     104.246   8.087  59.693  0.50 21.30           C  
ATOM   3381  CG AGLU B 137     104.992   7.631  60.949  0.50 21.30           C  
ATOM   3382  CD AGLU B 137     105.500   6.190  60.902  0.50 21.24           C  
ATOM   3383  OE1AGLU B 137     105.176   5.432  59.948  0.50 19.90           O  
ATOM   3384  OE2AGLU B 137     106.249   5.816  61.841  0.50 21.82           O  
ATOM   3385  CB BGLU B 137     104.234   8.145  59.719  0.50 21.61           C  
ATOM   3386  CG BGLU B 137     104.852   8.301  61.102  0.50 22.98           C  
ATOM   3387  CD BGLU B 137     106.345   8.026  61.104  0.50 24.64           C  
ATOM   3388  OE1BGLU B 137     107.132   8.997  61.163  0.50 24.05           O  
ATOM   3389  OE2BGLU B 137     106.743   6.833  61.048  0.50 25.40           O  
ATOM   3390  N   GLY B 138     101.610   7.408  57.598  1.00 20.17           N  
ATOM   3391  CA  GLY B 138     101.039   7.762  56.304  1.00 19.53           C  
ATOM   3392  C   GLY B 138      99.664   8.415  56.383  1.00 19.18           C  
ATOM   3393  O   GLY B 138      99.039   8.489  57.451  1.00 19.39           O  
ATOM   3394  N   VAL B 139      99.206   8.894  55.237  1.00 18.23           N  
ATOM   3395  CA  VAL B 139      97.907   9.540  55.086  1.00 18.44           C  
ATOM   3396  C   VAL B 139      96.865   8.452  54.848  1.00 18.45           C  
ATOM   3397  O   VAL B 139      97.095   7.541  54.058  1.00 17.42           O  
ATOM   3398  CB  VAL B 139      97.948  10.514  53.882  1.00 18.15           C  
ATOM   3399  CG1 VAL B 139      96.561  11.066  53.554  1.00 18.23           C  
ATOM   3400  CG2 VAL B 139      98.955  11.643  54.113  1.00 18.91           C  
ATOM   3401  N   PRO B 140      95.714   8.500  55.531  1.00 18.86           N  
ATOM   3402  CA  PRO B 140      94.715   7.432  55.370  1.00 18.77           C  
ATOM   3403  C   PRO B 140      94.276   7.179  53.913  1.00 18.63           C  
ATOM   3404  O   PRO B 140      94.110   8.127  53.149  1.00 18.09           O  
ATOM   3405  CB  PRO B 140      93.529   7.934  56.214  1.00 19.41           C  
ATOM   3406  CG  PRO B 140      94.206   8.754  57.297  1.00 19.70           C  
ATOM   3407  CD  PRO B 140      95.292   9.523  56.518  1.00 19.41           C  
ATOM   3408  N   GLN B 141      94.085   5.908  53.571  1.00 18.46           N  
ATOM   3409  CA  GLN B 141      93.632   5.478  52.248  1.00 19.01           C  
ATOM   3410  C   GLN B 141      92.424   6.259  51.732  1.00 19.38           C  
ATOM   3411  O   GLN B 141      92.319   6.550  50.527  1.00 17.65           O  
ATOM   3412  CB  GLN B 141      93.292   3.989  52.287  1.00 19.61           C  
ATOM   3413  CG  GLN B 141      92.823   3.376  50.964  1.00 21.32           C  
ATOM   3414  CD  GLN B 141      93.935   3.296  49.924  1.00 25.36           C  
ATOM   3415  OE1 GLN B 141      95.037   2.836  50.227  1.00 28.05           O  
ATOM   3416  NE2 GLN B 141      93.649   3.742  48.697  1.00 26.99           N  
ATOM   3417  N   GLU B 142      91.489   6.579  52.631  1.00 19.76           N  
ATOM   3418  CA  GLU B 142      90.249   7.253  52.213  1.00 20.63           C  
ATOM   3419  C   GLU B 142      90.501   8.587  51.506  1.00 19.68           C  
ATOM   3420  O   GLU B 142      89.722   8.979  50.618  1.00 19.14           O  
ATOM   3421  CB  GLU B 142      89.304   7.461  53.413  1.00 21.89           C  
ATOM   3422  CG  GLU B 142      89.104   6.197  54.228  1.00 27.60           C  
ATOM   3423  CD  GLU B 142      90.135   6.070  55.350  1.00 34.02           C  
ATOM   3424  OE1 GLU B 142      89.939   6.717  56.419  1.00 39.27           O  
ATOM   3425  OE2 GLU B 142      91.136   5.335  55.168  1.00 30.52           O  
ATOM   3426  N   VAL B 143      91.574   9.282  51.890  1.00 18.38           N  
ATOM   3427  CA  VAL B 143      91.943  10.534  51.247  1.00 17.96           C  
ATOM   3428  C   VAL B 143      92.177  10.276  49.752  1.00 17.03           C  
ATOM   3429  O   VAL B 143      91.680  11.013  48.885  1.00 16.62           O  
ATOM   3430  CB  VAL B 143      93.210  11.177  51.900  1.00 18.19           C  
ATOM   3431  CG1 VAL B 143      93.692  12.392  51.097  1.00 18.72           C  
ATOM   3432  CG2 VAL B 143      92.929  11.586  53.353  1.00 19.30           C  
ATOM   3433  N   PHE B 144      92.918   9.213  49.464  1.00 16.03           N  
ATOM   3434  CA  PHE B 144      93.242   8.872  48.073  1.00 15.61           C  
ATOM   3435  C   PHE B 144      92.058   8.339  47.303  1.00 15.74           C  
ATOM   3436  O   PHE B 144      91.895   8.663  46.127  1.00 15.80           O  
ATOM   3437  CB  PHE B 144      94.467   7.953  48.021  1.00 14.68           C  
ATOM   3438  CG  PHE B 144      95.613   8.548  48.729  1.00 13.38           C  
ATOM   3439  CD1 PHE B 144      96.305   9.627  48.164  1.00 12.92           C  
ATOM   3440  CD2 PHE B 144      95.951   8.126  50.010  1.00 15.16           C  
ATOM   3441  CE1 PHE B 144      97.341  10.251  48.848  1.00 14.90           C  
ATOM   3442  CE2 PHE B 144      96.972   8.759  50.712  1.00 15.42           C  
ATOM   3443  CZ  PHE B 144      97.674   9.815  50.132  1.00 16.00           C  
ATOM   3444  N   ASP B 145      91.228   7.527  47.956  1.00 15.91           N  
ATOM   3445  CA  ASP B 145      90.006   7.047  47.308  1.00 16.97           C  
ATOM   3446  C   ASP B 145      89.132   8.246  46.907  1.00 16.64           C  
ATOM   3447  O   ASP B 145      88.524   8.241  45.825  1.00 16.37           O  
ATOM   3448  CB  ASP B 145      89.201   6.145  48.251  1.00 17.81           C  
ATOM   3449  CG  ASP B 145      89.921   4.868  48.616  1.00 20.23           C  
ATOM   3450  OD1 ASP B 145      90.859   4.433  47.898  1.00 20.07           O  
ATOM   3451  OD2 ASP B 145      89.586   4.225  49.638  1.00 23.29           O  
ATOM   3452  N   GLY B 146      89.072   9.255  47.781  1.00 16.30           N  
ATOM   3453  CA  GLY B 146      88.308  10.472  47.521  1.00 15.60           C  
ATOM   3454  C   GLY B 146      88.842  11.257  46.325  1.00 15.64           C  
ATOM   3455  O   GLY B 146      88.076  11.702  45.455  1.00 15.25           O  
ATOM   3456  N   ILE B 147      90.163  11.410  46.271  1.00 14.46           N  
ATOM   3457  CA  ILE B 147      90.787  12.144  45.175  1.00 14.21           C  
ATOM   3458  C   ILE B 147      90.570  11.383  43.870  1.00 13.63           C  
ATOM   3459  O   ILE B 147      90.228  11.974  42.834  1.00 13.49           O  
ATOM   3460  CB  ILE B 147      92.284  12.351  45.451  1.00 14.67           C  
ATOM   3461  CG1 ILE B 147      92.496  13.426  46.536  1.00 15.61           C  
ATOM   3462  CG2 ILE B 147      93.029  12.721  44.149  1.00 14.66           C  
ATOM   3463  CD1 ILE B 147      93.921  13.421  47.137  1.00 18.38           C  
ATOM   3464  N   GLU B 148      90.784  10.074  43.908  1.00 13.69           N  
ATOM   3465  CA  GLU B 148      90.596   9.249  42.722  1.00 13.95           C  
ATOM   3466  C   GLU B 148      89.174   9.421  42.168  1.00 14.30           C  
ATOM   3467  O   GLU B 148      88.985   9.617  40.966  1.00 14.27           O  
ATOM   3468  CB  GLU B 148      90.898   7.788  43.072  1.00 15.14           C  
ATOM   3469  CG  GLU B 148      90.854   6.831  41.902  1.00 17.64           C  
ATOM   3470  CD  GLU B 148      91.078   5.395  42.344  1.00 24.17           C  
ATOM   3471  OE1 GLU B 148      90.512   4.975  43.387  1.00 27.07           O  
ATOM   3472  OE2 GLU B 148      91.796   4.678  41.646  1.00 23.65           O  
ATOM   3473  N   ALA B 149      88.181   9.388  43.056  1.00 13.72           N  
ATOM   3474  CA  ALA B 149      86.794   9.523  42.634  1.00 14.00           C  
ATOM   3475  C   ALA B 149      86.487  10.922  42.094  1.00 13.64           C  
ATOM   3476  O   ALA B 149      85.718  11.051  41.145  1.00 13.86           O  
ATOM   3477  CB  ALA B 149      85.841   9.161  43.791  1.00 14.59           C  
ATOM   3478  N   ALA B 150      87.079  11.954  42.689  1.00 13.34           N  
ATOM   3479  CA  ALA B 150      86.868  13.328  42.224  1.00 13.40           C  
ATOM   3480  C   ALA B 150      87.486  13.537  40.840  1.00 13.54           C  
ATOM   3481  O   ALA B 150      86.871  14.142  39.947  1.00 13.23           O  
ATOM   3482  CB  ALA B 150      87.439  14.326  43.221  1.00 13.51           C  
ATOM   3483  N   ALA B 151      88.710  13.043  40.670  1.00 13.12           N  
ATOM   3484  CA  ALA B 151      89.436  13.228  39.411  1.00 13.35           C  
ATOM   3485  C   ALA B 151      88.818  12.420  38.262  1.00 13.96           C  
ATOM   3486  O   ALA B 151      88.835  12.855  37.095  1.00 14.60           O  
ATOM   3487  CB  ALA B 151      90.927  12.890  39.586  1.00 12.36           C  
ATOM   3488  N   LYS B 152      88.285  11.249  38.590  1.00 13.23           N  
ATOM   3489  CA  LYS B 152      87.534  10.458  37.617  1.00 14.23           C  
ATOM   3490  C   LYS B 152      86.167  11.070  37.347  1.00 14.51           C  
ATOM   3491  O   LYS B 152      85.695  11.049  36.208  1.00 15.50           O  
ATOM   3492  CB  LYS B 152      87.343   9.030  38.137  1.00 13.80           C  
ATOM   3493  CG  LYS B 152      86.726   8.090  37.115  1.00 17.08           C  
ATOM   3494  CD  LYS B 152      86.683   6.656  37.685  1.00 18.55           C  
ATOM   3495  CE  LYS B 152      86.221   5.675  36.612  1.00 21.42           C  
ATOM   3496  NZ  LYS B 152      86.128   4.283  37.177  1.00 23.03           N  
ATOM   3497  N   GLY B 153      85.534  11.574  38.407  1.00 14.38           N  
ATOM   3498  CA  GLY B 153      84.182  12.114  38.347  1.00 14.55           C  
ATOM   3499  C   GLY B 153      84.043  13.308  37.420  1.00 14.57           C  
ATOM   3500  O   GLY B 153      83.087  13.380  36.654  1.00 16.16           O  
ATOM   3501  N   ASP B 154      84.980  14.247  37.498  1.00 12.66           N  
ATOM   3502  CA  ASP B 154      84.984  15.415  36.613  1.00 11.59           C  
ATOM   3503  C   ASP B 154      86.349  16.059  36.751  1.00 11.08           C  
ATOM   3504  O   ASP B 154      86.583  16.841  37.673  1.00 10.69           O  
ATOM   3505  CB  ASP B 154      83.874  16.408  37.044  1.00 11.05           C  
ATOM   3506  CG  ASP B 154      83.854  17.685  36.222  1.00 13.13           C  
ATOM   3507  OD1 ASP B 154      84.790  17.936  35.401  1.00 11.04           O  
ATOM   3508  OD2 ASP B 154      82.914  18.518  36.337  1.00 12.03           O  
ATOM   3509  N   ARG B 155      87.268  15.713  35.845  1.00 10.53           N  
ATOM   3510  CA  ARG B 155      88.644  16.189  36.001  1.00 10.52           C  
ATOM   3511  C   ARG B 155      88.737  17.707  35.892  1.00 10.69           C  
ATOM   3512  O   ARG B 155      89.629  18.307  36.490  1.00 10.78           O  
ATOM   3513  CB  ARG B 155      89.593  15.506  34.987  1.00 10.15           C  
ATOM   3514  CG  ARG B 155      89.302  15.781  33.513  1.00 10.53           C  
ATOM   3515  CD  ARG B 155      89.993  14.756  32.574  1.00  9.16           C  
ATOM   3516  NE  ARG B 155      89.718  15.088  31.179  1.00  9.61           N  
ATOM   3517  CZ  ARG B 155      90.555  15.757  30.393  1.00 10.30           C  
ATOM   3518  NH1 ARG B 155      91.766  16.102  30.835  1.00  9.23           N  
ATOM   3519  NH2 ARG B 155      90.172  16.066  29.154  1.00 11.87           N  
ATOM   3520  N   PHE B 156      87.827  18.320  35.135  1.00 10.27           N  
ATOM   3521  CA  PHE B 156      87.868  19.770  34.922  1.00 10.23           C  
ATOM   3522  C   PHE B 156      87.626  20.513  36.228  1.00 10.97           C  
ATOM   3523  O   PHE B 156      88.362  21.448  36.592  1.00 11.21           O  
ATOM   3524  CB  PHE B 156      86.839  20.177  33.852  1.00  9.94           C  
ATOM   3525  CG  PHE B 156      87.056  19.479  32.531  1.00  9.83           C  
ATOM   3526  CD1 PHE B 156      86.359  18.316  32.248  1.00 10.00           C  
ATOM   3527  CD2 PHE B 156      88.015  19.952  31.617  1.00 10.69           C  
ATOM   3528  CE1 PHE B 156      86.554  17.636  31.047  1.00 11.03           C  
ATOM   3529  CE2 PHE B 156      88.232  19.268  30.390  1.00 12.30           C  
ATOM   3530  CZ  PHE B 156      87.496  18.107  30.117  1.00 12.36           C  
ATOM   3531  N   ALA B 157      86.576  20.095  36.926  1.00 10.95           N  
ATOM   3532  CA  ALA B 157      86.270  20.701  38.221  1.00 11.33           C  
ATOM   3533  C   ALA B 157      87.299  20.285  39.263  1.00 11.34           C  
ATOM   3534  O   ALA B 157      87.674  21.083  40.126  1.00 12.02           O  
ATOM   3535  CB  ALA B 157      84.862  20.302  38.673  1.00 10.57           C  
ATOM   3536  N   TRP B 158      87.751  19.033  39.194  1.00 11.52           N  
ATOM   3537  CA  TRP B 158      88.770  18.539  40.126  1.00 11.40           C  
ATOM   3538  C   TRP B 158      90.048  19.390  40.051  1.00 11.43           C  
ATOM   3539  O   TRP B 158      90.613  19.772  41.079  1.00 11.77           O  
ATOM   3540  CB  TRP B 158      89.089  17.048  39.852  1.00 11.15           C  
ATOM   3541  CG  TRP B 158      90.497  16.662  40.244  1.00 12.11           C  
ATOM   3542  CD1 TRP B 158      91.531  16.354  39.397  1.00 11.88           C  
ATOM   3543  CD2 TRP B 158      91.022  16.565  41.569  1.00 12.76           C  
ATOM   3544  NE1 TRP B 158      92.667  16.071  40.121  1.00 12.21           N  
ATOM   3545  CE2 TRP B 158      92.387  16.189  41.456  1.00 13.11           C  
ATOM   3546  CE3 TRP B 158      90.480  16.755  42.855  1.00 14.85           C  
ATOM   3547  CZ2 TRP B 158      93.219  16.006  42.574  1.00 13.41           C  
ATOM   3548  CZ3 TRP B 158      91.306  16.579  43.976  1.00 14.88           C  
ATOM   3549  CH2 TRP B 158      92.663  16.201  43.822  1.00 15.93           C  
ATOM   3550  N   PHE B 159      90.515  19.713  38.848  1.00 11.09           N  
ATOM   3551  CA  PHE B 159      91.780  20.461  38.796  1.00 11.04           C  
ATOM   3552  C   PHE B 159      91.666  21.829  39.463  1.00 11.86           C  
ATOM   3553  O   PHE B 159      92.624  22.288  40.092  1.00 11.98           O  
ATOM   3554  CB  PHE B 159      92.273  20.620  37.354  1.00 10.84           C  
ATOM   3555  CG  PHE B 159      92.775  19.333  36.735  1.00 10.60           C  
ATOM   3556  CD1 PHE B 159      92.348  18.958  35.455  1.00 12.48           C  
ATOM   3557  CD2 PHE B 159      93.697  18.519  37.416  1.00 11.03           C  
ATOM   3558  CE1 PHE B 159      92.820  17.759  34.863  1.00 12.03           C  
ATOM   3559  CE2 PHE B 159      94.174  17.337  36.840  1.00 10.47           C  
ATOM   3560  CZ  PHE B 159      93.730  16.956  35.558  1.00 10.86           C  
ATOM   3561  N   THR B 160      90.508  22.474  39.329  1.00 12.15           N  
ATOM   3562  CA  THR B 160      90.267  23.742  40.030  1.00 13.22           C  
ATOM   3563  C   THR B 160      90.412  23.571  41.540  1.00 13.41           C  
ATOM   3564  O   THR B 160      91.110  24.354  42.206  1.00 13.87           O  
ATOM   3565  CB  THR B 160      88.885  24.268  39.675  1.00 13.89           C  
ATOM   3566  OG1 THR B 160      88.842  24.447  38.249  1.00 16.66           O  
ATOM   3567  CG2 THR B 160      88.672  25.668  40.283  1.00 15.41           C  
ATOM   3568  N   ASP B 161      89.767  22.543  42.067  1.00 13.40           N  
ATOM   3569  CA  ASP B 161      89.837  22.238  43.504  1.00 14.22           C  
ATOM   3570  C   ASP B 161      91.260  21.904  43.953  1.00 14.04           C  
ATOM   3571  O   ASP B 161      91.732  22.367  45.002  1.00 14.55           O  
ATOM   3572  CB AASP B 161      88.906  21.069  43.864  0.50 13.97           C  
ATOM   3573  CG AASP B 161      87.429  21.401  43.696  0.50 14.01           C  
ATOM   3574  OD1AASP B 161      87.039  22.574  43.807  0.50 16.49           O  
ATOM   3575  OD2AASP B 161      86.571  20.526  43.450  0.50 16.91           O  
ATOM   3576  CB BASP B 161      88.892  21.078  43.817  0.50 15.10           C  
ATOM   3577  CG BASP B 161      88.577  20.969  45.284  0.50 19.47           C  
ATOM   3578  OD1BASP B 161      88.866  19.907  45.876  0.50 23.90           O  
ATOM   3579  OD2BASP B 161      88.043  21.901  45.929  0.50 23.82           O  
ATOM   3580  N   PHE B 162      91.945  21.091  43.159  1.00 12.54           N  
ATOM   3581  CA  PHE B 162      93.310  20.664  43.473  1.00 12.21           C  
ATOM   3582  C   PHE B 162      94.254  21.856  43.570  1.00 11.95           C  
ATOM   3583  O   PHE B 162      95.062  21.946  44.505  1.00 11.08           O  
ATOM   3584  CB  PHE B 162      93.783  19.690  42.387  1.00 12.04           C  
ATOM   3585  CG  PHE B 162      95.189  19.190  42.569  1.00 13.35           C  
ATOM   3586  CD1 PHE B 162      95.503  18.327  43.622  1.00 17.03           C  
ATOM   3587  CD2 PHE B 162      96.191  19.594  41.698  1.00 15.74           C  
ATOM   3588  CE1 PHE B 162      96.800  17.838  43.770  1.00 17.88           C  
ATOM   3589  CE2 PHE B 162      97.510  19.119  41.852  1.00 16.87           C  
ATOM   3590  CZ  PHE B 162      97.791  18.241  42.881  1.00 17.34           C  
ATOM   3591  N   TYR B 163      94.136  22.799  42.640  1.00 11.71           N  
ATOM   3592  CA  TYR B 163      95.088  23.893  42.618  1.00 12.00           C  
ATOM   3593  C   TYR B 163      94.936  24.835  43.810  1.00 12.64           C  
ATOM   3594  O   TYR B 163      95.905  25.485  44.214  1.00 12.00           O  
ATOM   3595  CB  TYR B 163      95.040  24.644  41.284  1.00 11.90           C  
ATOM   3596  CG  TYR B 163      95.800  23.950  40.166  1.00 12.81           C  
ATOM   3597  CD1 TYR B 163      95.184  23.698  38.929  1.00 11.07           C  
ATOM   3598  CD2 TYR B 163      97.134  23.561  40.333  1.00 12.96           C  
ATOM   3599  CE1 TYR B 163      95.883  23.059  37.887  1.00 11.64           C  
ATOM   3600  CE2 TYR B 163      97.848  22.920  39.277  1.00 12.14           C  
ATOM   3601  CZ  TYR B 163      97.203  22.691  38.069  1.00 11.73           C  
ATOM   3602  OH  TYR B 163      97.883  22.115  37.021  1.00 12.83           O  
ATOM   3603  N   LYS B 164      93.735  24.896  44.383  1.00 12.98           N  
ATOM   3604  CA  LYS B 164      93.548  25.678  45.609  1.00 14.53           C  
ATOM   3605  C   LYS B 164      94.466  25.182  46.734  1.00 14.79           C  
ATOM   3606  O   LYS B 164      95.114  25.977  47.431  1.00 15.06           O  
ATOM   3607  CB  LYS B 164      92.073  25.644  46.045  1.00 14.48           C  
ATOM   3608  CG  LYS B 164      91.206  26.523  45.167  1.00 18.84           C  
ATOM   3609  CD  LYS B 164      89.722  26.354  45.490  1.00 22.97           C  
ATOM   3610  CE  LYS B 164      88.878  26.923  44.363  1.00 26.74           C  
ATOM   3611  NZ  LYS B 164      87.430  26.956  44.760  1.00 30.42           N  
ATOM   3612  N   ASN B 165      94.540  23.867  46.885  1.00 14.68           N  
ATOM   3613  CA  ASN B 165      95.363  23.266  47.917  1.00 15.11           C  
ATOM   3614  C   ASN B 165      96.817  23.161  47.494  1.00 14.09           C  
ATOM   3615  O   ASN B 165      97.708  23.167  48.318  1.00 14.45           O  
ATOM   3616  CB  ASN B 165      94.819  21.884  48.252  1.00 16.46           C  
ATOM   3617  CG  ASN B 165      93.480  21.965  48.965  1.00 21.77           C  
ATOM   3618  OD1 ASN B 165      93.335  22.721  49.917  1.00 27.12           O  
ATOM   3619  ND2 ASN B 165      92.498  21.218  48.482  1.00 26.63           N  
ATOM   3620  N   PHE B 166      97.045  23.033  46.189  1.00 12.53           N  
ATOM   3621  CA  PHE B 166      98.400  22.962  45.629  1.00 11.53           C  
ATOM   3622  C   PHE B 166      99.181  24.229  45.966  1.00 11.56           C  
ATOM   3623  O   PHE B 166     100.344  24.167  46.418  1.00 11.04           O  
ATOM   3624  CB  PHE B 166      98.249  22.787  44.096  1.00 11.28           C  
ATOM   3625  CG  PHE B 166      99.537  22.524  43.337  1.00 12.00           C  
ATOM   3626  CD1 PHE B 166     100.278  23.574  42.812  1.00 12.92           C  
ATOM   3627  CD2 PHE B 166      99.936  21.227  43.071  1.00 14.89           C  
ATOM   3628  CE1 PHE B 166     101.451  23.335  42.058  1.00 14.87           C  
ATOM   3629  CE2 PHE B 166     101.114  20.972  42.313  1.00 18.25           C  
ATOM   3630  CZ  PHE B 166     101.861  22.036  41.823  1.00 15.27           C  
ATOM   3631  N   TYR B 167      98.536  25.387  45.792  1.00 11.37           N  
ATOM   3632  CA  TYR B 167      99.228  26.663  45.946  1.00 11.71           C  
ATOM   3633  C   TYR B 167      98.889  27.384  47.260  1.00 12.19           C  
ATOM   3634  O   TYR B 167      99.410  28.480  47.484  1.00 12.49           O  
ATOM   3635  CB  TYR B 167      98.846  27.622  44.807  1.00 11.08           C  
ATOM   3636  CG  TYR B 167      99.417  27.225  43.451  1.00 11.06           C  
ATOM   3637  CD1 TYR B 167     100.806  27.175  43.247  1.00 10.78           C  
ATOM   3638  CD2 TYR B 167      98.564  26.897  42.396  1.00 10.47           C  
ATOM   3639  CE1 TYR B 167     101.331  26.820  41.995  1.00 12.30           C  
ATOM   3640  CE2 TYR B 167      99.085  26.531  41.131  1.00 11.30           C  
ATOM   3641  CZ  TYR B 167     100.469  26.509  40.949  1.00 13.11           C  
ATOM   3642  OH  TYR B 167     101.009  26.147  39.702  1.00 13.54           O  
ATOM   3643  N   ASN B 168      98.064  26.763  48.112  1.00 12.25           N  
ATOM   3644  CA  ASN B 168      97.468  27.469  49.273  1.00 12.60           C  
ATOM   3645  C   ASN B 168      96.865  28.808  48.855  1.00 12.81           C  
ATOM   3646  O   ASN B 168      97.268  29.874  49.343  1.00 13.67           O  
ATOM   3647  CB  ASN B 168      98.491  27.667  50.405  1.00 12.88           C  
ATOM   3648  CG  ASN B 168      98.939  26.344  51.030  1.00 12.96           C  
ATOM   3649  OD1 ASN B 168      98.369  25.294  50.750  1.00 14.29           O  
ATOM   3650  ND2 ASN B 168      99.949  26.403  51.899  1.00 12.76           N  
ATOM   3651  N   LEU B 169      95.910  28.759  47.931  1.00 12.89           N  
ATOM   3652  CA  LEU B 169      95.439  29.986  47.311  1.00 13.46           C  
ATOM   3653  C   LEU B 169      94.795  30.981  48.293  1.00 14.96           C  
ATOM   3654  O   LEU B 169      94.909  32.174  48.092  1.00 14.55           O  
ATOM   3655  CB  LEU B 169      94.488  29.690  46.139  1.00 14.06           C  
ATOM   3656  CG  LEU B 169      95.181  29.129  44.884  1.00 12.81           C  
ATOM   3657  CD1 LEU B 169      94.156  28.925  43.761  1.00 12.71           C  
ATOM   3658  CD2 LEU B 169      96.340  30.031  44.401  1.00 12.49           C  
ATOM   3659  N   ASP B 170      94.154  30.492  49.355  1.00 16.28           N  
ATOM   3660  CA  ASP B 170      93.573  31.436  50.340  1.00 17.88           C  
ATOM   3661  C   ASP B 170      94.643  32.377  50.880  1.00 17.83           C  
ATOM   3662  O   ASP B 170      94.382  33.563  51.132  1.00 18.78           O  
ATOM   3663  CB  ASP B 170      92.924  30.690  51.505  1.00 18.60           C  
ATOM   3664  CG  ASP B 170      91.592  30.072  51.141  1.00 24.86           C  
ATOM   3665  OD1 ASP B 170      91.053  30.343  50.030  1.00 29.07           O  
ATOM   3666  OD2 ASP B 170      91.002  29.283  51.917  1.00 30.59           O  
ATOM   3667  N   GLU B 171      95.858  31.857  51.039  1.00 16.71           N  
ATOM   3668  CA  GLU B 171      96.989  32.642  51.516  1.00 16.79           C  
ATOM   3669  C   GLU B 171      97.755  33.352  50.400  1.00 16.29           C  
ATOM   3670  O   GLU B 171      98.213  34.494  50.571  1.00 15.94           O  
ATOM   3671  CB  GLU B 171      97.955  31.727  52.282  1.00 17.35           C  
ATOM   3672  CG  GLU B 171      99.192  32.430  52.799  1.00 20.17           C  
ATOM   3673  CD  GLU B 171     100.140  31.521  53.561  1.00 23.53           C  
ATOM   3674  OE1 GLU B 171     100.034  30.275  53.481  1.00 23.79           O  
ATOM   3675  OE2 GLU B 171     101.018  32.084  54.238  1.00 26.22           O  
ATOM   3676  N   ASN B 172      97.908  32.670  49.262  1.00 14.59           N  
ATOM   3677  CA  ASN B 172      98.902  33.096  48.296  1.00 14.19           C  
ATOM   3678  C   ASN B 172      98.363  33.750  47.034  1.00 14.20           C  
ATOM   3679  O   ASN B 172      99.129  34.378  46.308  1.00 14.32           O  
ATOM   3680  CB  ASN B 172      99.810  31.914  47.922  1.00 13.68           C  
ATOM   3681  CG  ASN B 172     100.697  31.480  49.072  1.00 14.63           C  
ATOM   3682  OD1 ASN B 172     101.230  32.320  49.811  1.00 15.85           O  
ATOM   3683  ND2 ASN B 172     100.876  30.170  49.232  1.00 14.12           N  
ATOM   3684  N   LEU B 173      97.077  33.585  46.754  1.00 14.55           N  
ATOM   3685  CA  LEU B 173      96.522  34.200  45.545  1.00 15.85           C  
ATOM   3686  C   LEU B 173      96.644  35.722  45.639  1.00 17.19           C  
ATOM   3687  O   LEU B 173      96.198  36.316  46.627  1.00 17.52           O  
ATOM   3688  CB  LEU B 173      95.072  33.793  45.336  1.00 15.25           C  
ATOM   3689  CG  LEU B 173      94.409  34.388  44.097  1.00 15.67           C  
ATOM   3690  CD1 LEU B 173      95.090  33.829  42.823  1.00 14.78           C  
ATOM   3691  CD2 LEU B 173      92.927  34.037  44.094  1.00 16.58           C  
ATOM   3692  N   GLY B 174      97.278  36.338  44.645  1.00 17.82           N  
ATOM   3693  CA  GLY B 174      97.483  37.785  44.635  1.00 18.93           C  
ATOM   3694  C   GLY B 174      98.713  38.300  45.370  1.00 19.52           C  
ATOM   3695  O   GLY B 174      99.008  39.507  45.309  1.00 21.14           O  
ATOM   3696  N   SER B 175      99.425  37.423  46.078  1.00 18.61           N  
ATOM   3697  CA  SER B 175     100.684  37.801  46.723  1.00 17.73           C  
ATOM   3698  C   SER B 175     101.874  36.998  46.201  1.00 17.14           C  
ATOM   3699  O   SER B 175     102.926  37.577  45.922  1.00 18.08           O  
ATOM   3700  CB  SER B 175     100.607  37.689  48.247  1.00 18.43           C  
ATOM   3701  OG  SER B 175     100.086  36.439  48.663  1.00 18.64           O  
ATOM   3702  N   ARG B 176     101.713  35.680  46.115  1.00 15.02           N  
ATOM   3703  CA  ARG B 176     102.763  34.811  45.577  1.00 13.51           C  
ATOM   3704  C   ARG B 176     102.364  34.075  44.301  1.00 13.43           C  
ATOM   3705  O   ARG B 176     103.205  33.404  43.703  1.00 13.40           O  
ATOM   3706  CB  ARG B 176     103.209  33.795  46.617  1.00 13.99           C  
ATOM   3707  CG  ARG B 176     104.107  34.404  47.702  1.00 13.85           C  
ATOM   3708  CD  ARG B 176     104.508  33.394  48.756  1.00 14.91           C  
ATOM   3709  NE  ARG B 176     105.371  33.995  49.782  1.00 15.15           N  
ATOM   3710  CZ  ARG B 176     106.684  34.136  49.672  1.00 16.70           C  
ATOM   3711  NH1 ARG B 176     107.334  33.722  48.575  1.00 14.38           N  
ATOM   3712  NH2 ARG B 176     107.365  34.710  50.676  1.00 15.14           N  
ATOM   3713  N   ILE B 177     101.099  34.155  43.907  1.00 12.53           N  
ATOM   3714  CA  ILE B 177     100.700  33.646  42.576  1.00 12.29           C  
ATOM   3715  C   ILE B 177      99.502  34.427  42.051  1.00 12.83           C  
ATOM   3716  O   ILE B 177      98.549  34.660  42.791  1.00 13.66           O  
ATOM   3717  CB  ILE B 177     100.425  32.108  42.573  1.00 12.24           C  
ATOM   3718  CG1 ILE B 177     100.204  31.620  41.125  1.00 11.82           C  
ATOM   3719  CG2 ILE B 177      99.227  31.726  43.511  1.00 12.90           C  
ATOM   3720  CD1 ILE B 177     100.323  30.065  40.927  1.00 13.08           C  
ATOM   3721  N   SER B 178      99.568  34.831  40.786  1.00 12.09           N  
ATOM   3722  CA  SER B 178      98.481  35.574  40.155  1.00 12.02           C  
ATOM   3723  C   SER B 178      97.353  34.649  39.707  1.00 12.12           C  
ATOM   3724  O   SER B 178      97.553  33.445  39.473  1.00 11.43           O  
ATOM   3725  CB  SER B 178      98.998  36.366  38.953  1.00 12.25           C  
ATOM   3726  OG  SER B 178      99.448  35.468  37.920  1.00 12.07           O  
ATOM   3727  N   GLU B 179      96.160  35.223  39.605  1.00 11.95           N  
ATOM   3728  CA  GLU B 179      95.000  34.527  39.048  1.00 13.42           C  
ATOM   3729  C   GLU B 179      95.354  33.949  37.682  1.00 12.56           C  
ATOM   3730  O   GLU B 179      94.940  32.818  37.343  1.00 12.52           O  
ATOM   3731  CB AGLU B 179      93.787  35.471  38.918  0.50 14.03           C  
ATOM   3732  CG AGLU B 179      93.242  35.980  40.248  0.50 17.28           C  
ATOM   3733  CD AGLU B 179      91.722  36.141  40.283  0.50 22.55           C  
ATOM   3734  OE1AGLU B 179      91.092  36.346  39.221  0.50 23.63           O  
ATOM   3735  OE2AGLU B 179      91.146  36.055  41.394  0.50 24.36           O  
ATOM   3736  CB BGLU B 179      93.863  35.538  38.890  0.50 13.78           C  
ATOM   3737  CG BGLU B 179      92.550  34.958  38.412  0.50 15.99           C  
ATOM   3738  CD BGLU B 179      91.538  36.041  38.090  0.50 20.17           C  
ATOM   3739  OE1BGLU B 179      91.714  37.199  38.558  0.50 21.30           O  
ATOM   3740  OE2BGLU B 179      90.569  35.730  37.366  0.50 23.56           O  
ATOM   3741  N   GLN B 180      96.100  34.727  36.900  1.00 11.57           N  
ATOM   3742  CA  GLN B 180      96.457  34.312  35.537  1.00 11.04           C  
ATOM   3743  C   GLN B 180      97.404  33.106  35.537  1.00 10.59           C  
ATOM   3744  O   GLN B 180      97.253  32.191  34.710  1.00 10.98           O  
ATOM   3745  CB  GLN B 180      97.051  35.483  34.743  1.00 11.18           C  
ATOM   3746  CG  GLN B 180      96.044  36.609  34.466  1.00 12.58           C  
ATOM   3747  CD  GLN B 180      95.804  37.524  35.677  1.00 16.43           C  
ATOM   3748  OE1 GLN B 180      96.600  37.569  36.613  1.00 14.44           O  
ATOM   3749  NE2 GLN B 180      94.667  38.232  35.662  1.00 21.96           N  
ATOM   3750  N   ALA B 181      98.375  33.100  36.442  1.00 10.66           N  
ATOM   3751  CA  ALA B 181      99.252  31.931  36.570  1.00 10.26           C  
ATOM   3752  C   ALA B 181      98.455  30.691  36.995  1.00 10.89           C  
ATOM   3753  O   ALA B 181      98.719  29.576  36.527  1.00 11.17           O  
ATOM   3754  CB  ALA B 181     100.417  32.206  37.543  1.00 10.76           C  
ATOM   3755  N   VAL B 182      97.465  30.873  37.864  1.00 10.31           N  
ATOM   3756  CA  VAL B 182      96.630  29.733  38.243  1.00 11.32           C  
ATOM   3757  C   VAL B 182      95.856  29.217  37.027  1.00 11.49           C  
ATOM   3758  O   VAL B 182      95.761  28.011  36.808  1.00 11.88           O  
ATOM   3759  CB  VAL B 182      95.678  30.081  39.411  1.00 11.98           C  
ATOM   3760  CG1 VAL B 182      94.734  28.901  39.698  1.00 12.96           C  
ATOM   3761  CG2 VAL B 182      96.518  30.443  40.675  1.00 13.37           C  
ATOM   3762  N   THR B 183      95.319  30.119  36.220  1.00 11.30           N  
ATOM   3763  CA  THR B 183      94.635  29.692  35.003  1.00 11.32           C  
ATOM   3764  C   THR B 183      95.604  28.960  34.072  1.00 11.78           C  
ATOM   3765  O   THR B 183      95.237  27.956  33.440  1.00 11.87           O  
ATOM   3766  CB  THR B 183      94.015  30.901  34.296  1.00 11.48           C  
ATOM   3767  OG1 THR B 183      93.012  31.463  35.167  1.00 12.30           O  
ATOM   3768  CG2 THR B 183      93.223  30.448  33.050  1.00 12.02           C  
ATOM   3769  N   GLY B 184      96.835  29.447  33.972  1.00 11.58           N  
ATOM   3770  CA  GLY B 184      97.814  28.732  33.161  1.00 11.73           C  
ATOM   3771  C   GLY B 184      98.016  27.300  33.641  1.00 11.97           C  
ATOM   3772  O   GLY B 184      98.162  26.366  32.833  1.00 11.33           O  
ATOM   3773  N   SER B 185      98.075  27.108  34.959  1.00 10.75           N  
ATOM   3774  CA  SER B 185      98.199  25.760  35.501  1.00 11.43           C  
ATOM   3775  C   SER B 185      96.999  24.876  35.119  1.00 10.82           C  
ATOM   3776  O   SER B 185      97.158  23.678  34.829  1.00 10.93           O  
ATOM   3777  CB  SER B 185      98.343  25.817  37.027  1.00 11.93           C  
ATOM   3778  OG  SER B 185      99.664  26.224  37.373  1.00 14.44           O  
ATOM   3779  N   TRP B 186      95.805  25.458  35.155  1.00 10.49           N  
ATOM   3780  CA  TRP B 186      94.596  24.730  34.811  1.00 10.35           C  
ATOM   3781  C   TRP B 186      94.574  24.382  33.312  1.00 10.23           C  
ATOM   3782  O   TRP B 186      94.237  23.242  32.931  1.00  9.86           O  
ATOM   3783  CB  TRP B 186      93.361  25.539  35.227  1.00 10.61           C  
ATOM   3784  CG  TRP B 186      92.059  24.775  35.109  1.00 10.61           C  
ATOM   3785  CD1 TRP B 186      91.465  24.005  36.075  1.00 11.04           C  
ATOM   3786  CD2 TRP B 186      91.203  24.710  33.961  1.00 10.24           C  
ATOM   3787  NE1 TRP B 186      90.286  23.481  35.599  1.00 11.65           N  
ATOM   3788  CE2 TRP B 186      90.098  23.896  34.306  1.00 11.93           C  
ATOM   3789  CE3 TRP B 186      91.242  25.289  32.681  1.00 11.22           C  
ATOM   3790  CZ2 TRP B 186      89.047  23.629  33.417  1.00 10.71           C  
ATOM   3791  CZ3 TRP B 186      90.202  25.027  31.786  1.00 11.77           C  
ATOM   3792  CH2 TRP B 186      89.115  24.200  32.159  1.00 10.79           C  
ATOM   3793  N   ASN B 187      94.953  25.333  32.463  1.00 10.38           N  
ATOM   3794  CA  ASN B 187      94.959  25.033  31.016  1.00 10.79           C  
ATOM   3795  C   ASN B 187      95.906  23.871  30.683  1.00 11.20           C  
ATOM   3796  O   ASN B 187      95.575  23.004  29.843  1.00 11.75           O  
ATOM   3797  CB  ASN B 187      95.326  26.268  30.178  1.00 11.58           C  
ATOM   3798  CG  ASN B 187      94.176  27.267  30.063  1.00 12.06           C  
ATOM   3799  OD1 ASN B 187      93.172  27.166  30.755  1.00 14.30           O  
ATOM   3800  ND2 ASN B 187      94.330  28.241  29.167  1.00 13.70           N  
ATOM   3801  N   VAL B 188      97.075  23.839  31.322  1.00 11.11           N  
ATOM   3802  CA  VAL B 188      98.009  22.738  31.095  1.00 11.30           C  
ATOM   3803  C   VAL B 188      97.424  21.432  31.637  1.00 11.00           C  
ATOM   3804  O   VAL B 188      97.497  20.397  30.975  1.00 11.62           O  
ATOM   3805  CB  VAL B 188      99.402  23.049  31.717  1.00 11.61           C  
ATOM   3806  CG1 VAL B 188     100.282  21.782  31.831  1.00 10.82           C  
ATOM   3807  CG2 VAL B 188     100.089  24.104  30.858  1.00 12.32           C  
ATOM   3808  N   ALA B 189      96.815  21.482  32.826  1.00  9.75           N  
ATOM   3809  CA  ALA B 189      96.244  20.273  33.417  1.00 10.16           C  
ATOM   3810  C   ALA B 189      95.210  19.607  32.512  1.00  9.87           C  
ATOM   3811  O   ALA B 189      95.222  18.377  32.340  1.00 10.14           O  
ATOM   3812  CB  ALA B 189      95.599  20.586  34.783  1.00  9.52           C  
ATOM   3813  N   ILE B 190      94.285  20.394  31.964  1.00  9.89           N  
ATOM   3814  CA  ILE B 190      93.193  19.747  31.221  1.00  9.99           C  
ATOM   3815  C   ILE B 190      93.669  19.167  29.892  1.00  9.89           C  
ATOM   3816  O   ILE B 190      92.935  18.415  29.262  1.00 10.68           O  
ATOM   3817  CB  ILE B 190      91.951  20.666  31.030  1.00 10.43           C  
ATOM   3818  CG1 ILE B 190      92.259  21.858  30.120  1.00 11.01           C  
ATOM   3819  CG2 ILE B 190      91.433  21.110  32.397  1.00  9.34           C  
ATOM   3820  CD1 ILE B 190      91.001  22.414  29.442  1.00 11.60           C  
ATOM   3821  N   GLY B 191      94.873  19.533  29.451  1.00  9.71           N  
ATOM   3822  CA  GLY B 191      95.426  18.917  28.248  1.00 10.75           C  
ATOM   3823  C   GLY B 191      95.941  17.503  28.467  1.00 10.77           C  
ATOM   3824  O   GLY B 191      96.177  16.766  27.492  1.00 11.72           O  
ATOM   3825  N   SER B 192      96.096  17.096  29.727  1.00 10.33           N  
ATOM   3826  CA  SER B 192      96.552  15.731  30.017  1.00  9.41           C  
ATOM   3827  C   SER B 192      95.529  14.678  29.561  1.00  9.07           C  
ATOM   3828  O   SER B 192      94.375  15.000  29.303  1.00  9.45           O  
ATOM   3829  CB  SER B 192      96.923  15.575  31.504  1.00  9.86           C  
ATOM   3830  OG  SER B 192      95.813  15.801  32.378  1.00 10.26           O  
ATOM   3831  N   ALA B 193      95.956  13.415  29.438  1.00  8.82           N  
ATOM   3832  CA  ALA B 193      95.045  12.338  29.054  1.00  9.13           C  
ATOM   3833  C   ALA B 193      93.932  12.272  30.089  1.00  9.49           C  
ATOM   3834  O   ALA B 193      94.206  12.349  31.277  1.00 10.18           O  
ATOM   3835  CB  ALA B 193      95.785  10.986  29.027  1.00  9.73           C  
ATOM   3836  N   PRO B 194      92.678  12.158  29.666  1.00 10.15           N  
ATOM   3837  CA  PRO B 194      91.591  12.046  30.650  1.00  9.93           C  
ATOM   3838  C   PRO B 194      91.883  11.008  31.747  1.00 10.41           C  
ATOM   3839  O   PRO B 194      91.695  11.305  32.945  1.00 10.58           O  
ATOM   3840  CB  PRO B 194      90.389  11.653  29.790  1.00 10.16           C  
ATOM   3841  CG  PRO B 194      90.651  12.403  28.463  1.00 10.85           C  
ATOM   3842  CD  PRO B 194      92.175  12.255  28.273  1.00 10.23           C  
ATOM   3843  N   VAL B 195      92.345   9.817  31.354  1.00  9.27           N  
ATOM   3844  CA  VAL B 195      92.592   8.760  32.328  1.00 11.04           C  
ATOM   3845  C   VAL B 195      93.697   9.135  33.318  1.00 10.43           C  
ATOM   3846  O   VAL B 195      93.687   8.689  34.481  1.00 10.73           O  
ATOM   3847  CB  VAL B 195      92.887   7.393  31.616  1.00 10.44           C  
ATOM   3848  CG1 VAL B 195      94.222   7.451  30.806  1.00 11.99           C  
ATOM   3849  CG2 VAL B 195      92.910   6.237  32.640  1.00 13.74           C  
ATOM   3850  N   ALA B 196      94.639   9.970  32.873  1.00 10.52           N  
ATOM   3851  CA  ALA B 196      95.803  10.304  33.687  1.00 10.76           C  
ATOM   3852  C   ALA B 196      95.435  11.132  34.918  1.00 10.46           C  
ATOM   3853  O   ALA B 196      96.198  11.168  35.898  1.00 10.52           O  
ATOM   3854  CB  ALA B 196      96.853  11.045  32.830  1.00 10.50           C  
ATOM   3855  N   ALA B 197      94.277  11.799  34.872  1.00 10.48           N  
ATOM   3856  CA  ALA B 197      93.847  12.595  36.035  1.00 10.14           C  
ATOM   3857  C   ALA B 197      93.728  11.727  37.291  1.00 10.61           C  
ATOM   3858  O   ALA B 197      94.037  12.186  38.388  1.00 11.24           O  
ATOM   3859  CB  ALA B 197      92.500  13.296  35.750  1.00 10.36           C  
ATOM   3860  N   TYR B 198      93.270  10.487  37.131  1.00 10.17           N  
ATOM   3861  CA  TYR B 198      93.109   9.602  38.290  1.00 10.22           C  
ATOM   3862  C   TYR B 198      94.007   8.372  38.276  1.00 10.45           C  
ATOM   3863  O   TYR B 198      94.225   7.757  39.337  1.00 10.46           O  
ATOM   3864  CB  TYR B 198      91.635   9.165  38.453  1.00  9.83           C  
ATOM   3865  CG  TYR B 198      91.073   8.437  37.247  1.00 11.64           C  
ATOM   3866  CD1 TYR B 198      91.129   7.041  37.157  1.00 12.20           C  
ATOM   3867  CD2 TYR B 198      90.482   9.149  36.193  1.00 10.51           C  
ATOM   3868  CE1 TYR B 198      90.602   6.385  36.044  1.00 14.58           C  
ATOM   3869  CE2 TYR B 198      89.953   8.494  35.078  1.00 12.07           C  
ATOM   3870  CZ  TYR B 198      90.018   7.123  35.016  1.00 14.71           C  
ATOM   3871  OH  TYR B 198      89.497   6.479  33.919  1.00 16.83           O  
ATOM   3872  N   ALA B 199      94.484   7.956  37.098  1.00 10.06           N  
ATOM   3873  CA  ALA B 199      95.263   6.714  37.043  1.00 10.37           C  
ATOM   3874  C   ALA B 199      96.550   6.799  37.856  1.00 10.60           C  
ATOM   3875  O   ALA B 199      97.086   5.767  38.280  1.00 10.55           O  
ATOM   3876  CB  ALA B 199      95.568   6.293  35.569  1.00 10.74           C  
ATOM   3877  N   VAL B 200      97.048   8.020  38.061  1.00 10.08           N  
ATOM   3878  CA  VAL B 200      98.283   8.224  38.818  1.00  9.98           C  
ATOM   3879  C   VAL B 200      98.100   8.064  40.331  1.00 10.31           C  
ATOM   3880  O   VAL B 200      99.079   7.970  41.054  1.00 10.29           O  
ATOM   3881  CB  VAL B 200      98.927   9.599  38.537  1.00 10.41           C  
ATOM   3882  CG1 VAL B 200      99.381   9.708  37.057  1.00  9.67           C  
ATOM   3883  CG2 VAL B 200      97.946  10.745  38.922  1.00 10.31           C  
ATOM   3884  N   VAL B 201      96.860   8.066  40.817  1.00 10.82           N  
ATOM   3885  CA  VAL B 201      96.660   8.004  42.278  1.00 11.89           C  
ATOM   3886  C   VAL B 201      97.348   6.794  42.948  1.00 11.90           C  
ATOM   3887  O   VAL B 201      98.090   6.981  43.921  1.00 12.35           O  
ATOM   3888  CB  VAL B 201      95.163   8.127  42.680  1.00 11.82           C  
ATOM   3889  CG1 VAL B 201      95.008   8.005  44.218  1.00 13.76           C  
ATOM   3890  CG2 VAL B 201      94.614   9.469  42.199  1.00 12.31           C  
ATOM   3891  N   PRO B 202      97.135   5.573  42.467  1.00 12.55           N  
ATOM   3892  CA  PRO B 202      97.838   4.429  43.080  1.00 12.68           C  
ATOM   3893  C   PRO B 202      99.358   4.554  42.976  1.00 12.36           C  
ATOM   3894  O   PRO B 202     100.067   4.063  43.872  1.00 12.15           O  
ATOM   3895  CB  PRO B 202      97.332   3.202  42.297  1.00 13.69           C  
ATOM   3896  CG  PRO B 202      96.583   3.764  41.105  1.00 15.56           C  
ATOM   3897  CD  PRO B 202      96.156   5.145  41.447  1.00 12.55           C  
ATOM   3898  N   ALA B 203      99.853   5.205  41.923  1.00 10.98           N  
ATOM   3899  CA  ALA B 203     101.304   5.407  41.817  1.00 10.98           C  
ATOM   3900  C   ALA B 203     101.846   6.288  42.948  1.00 10.75           C  
ATOM   3901  O   ALA B 203     102.923   6.005  43.517  1.00 10.67           O  
ATOM   3902  CB  ALA B 203     101.677   5.990  40.441  1.00 11.32           C  
ATOM   3903  N   TRP B 204     101.107   7.354  43.288  1.00 11.35           N  
ATOM   3904  CA  TRP B 204     101.544   8.278  44.338  1.00 11.38           C  
ATOM   3905  C   TRP B 204     101.841   7.563  45.646  1.00 11.59           C  
ATOM   3906  O   TRP B 204     102.729   7.996  46.404  1.00 11.96           O  
ATOM   3907  CB  TRP B 204     100.465   9.304  44.658  1.00 11.92           C  
ATOM   3908  CG  TRP B 204     100.054  10.188  43.537  1.00 14.43           C  
ATOM   3909  CD1 TRP B 204     100.728  10.450  42.373  1.00 15.11           C  
ATOM   3910  CD2 TRP B 204      98.864  10.976  43.501  1.00 17.01           C  
ATOM   3911  NE1 TRP B 204     100.005  11.335  41.598  1.00 15.98           N  
ATOM   3912  CE2 TRP B 204      98.862  11.685  42.276  1.00 17.53           C  
ATOM   3913  CE3 TRP B 204      97.794  11.165  44.390  1.00 19.04           C  
ATOM   3914  CZ2 TRP B 204      97.824  12.552  41.907  1.00 17.28           C  
ATOM   3915  CZ3 TRP B 204      96.760  12.043  44.021  1.00 16.50           C  
ATOM   3916  CH2 TRP B 204      96.785  12.710  42.783  1.00 18.05           C  
ATOM   3917  N   ILE B 205     101.064   6.515  45.910  1.00 11.80           N  
ATOM   3918  CA  ILE B 205     101.082   5.866  47.228  1.00 12.38           C  
ATOM   3919  C   ILE B 205     101.815   4.536  47.225  1.00 12.58           C  
ATOM   3920  O   ILE B 205     101.663   3.729  48.138  1.00 13.28           O  
ATOM   3921  CB  ILE B 205      99.656   5.738  47.825  1.00 12.90           C  
ATOM   3922  CG1 ILE B 205      98.729   4.912  46.937  1.00 13.80           C  
ATOM   3923  CG2 ILE B 205      99.107   7.169  48.136  1.00 13.87           C  
ATOM   3924  CD1 ILE B 205      97.317   4.661  47.583  1.00 15.82           C  
ATOM   3925  N   GLU B 206     102.651   4.318  46.211  1.00 12.10           N  
ATOM   3926  CA  GLU B 206     103.511   3.138  46.215  1.00 12.08           C  
ATOM   3927  C   GLU B 206     104.521   3.219  47.365  1.00 11.86           C  
ATOM   3928  O   GLU B 206     104.874   4.291  47.830  1.00 12.36           O  
ATOM   3929  CB  GLU B 206     104.286   3.021  44.902  1.00 11.91           C  
ATOM   3930  CG  GLU B 206     103.415   2.649  43.717  1.00 11.20           C  
ATOM   3931  CD  GLU B 206     104.232   2.456  42.452  1.00 12.98           C  
ATOM   3932  OE1 GLU B 206     105.419   2.133  42.563  1.00 14.82           O  
ATOM   3933  OE2 GLU B 206     103.669   2.609  41.354  1.00 12.56           O  
ATOM   3934  N   ASP B 207     104.992   2.055  47.799  1.00 12.03           N  
ATOM   3935  CA  ASP B 207     105.971   2.002  48.880  1.00 12.84           C  
ATOM   3936  C   ASP B 207     107.361   2.253  48.287  1.00 12.70           C  
ATOM   3937  O   ASP B 207     107.832   1.464  47.457  1.00 14.61           O  
ATOM   3938  CB  ASP B 207     105.862   0.621  49.524  1.00 13.06           C  
ATOM   3939  CG  ASP B 207     106.751   0.451  50.740  1.00 16.10           C  
ATOM   3940  OD1 ASP B 207     107.529   1.369  51.100  1.00 14.34           O  
ATOM   3941  OD2 ASP B 207     106.684  -0.621  51.399  1.00 18.06           O  
ATOM   3942  N   PHE B 208     108.009   3.347  48.681  1.00 12.11           N  
ATOM   3943  CA  PHE B 208     109.364   3.653  48.219  1.00 11.97           C  
ATOM   3944  C   PHE B 208     110.429   3.344  49.268  1.00 11.45           C  
ATOM   3945  O   PHE B 208     111.574   3.759  49.111  1.00 11.87           O  
ATOM   3946  CB  PHE B 208     109.500   5.135  47.830  1.00 11.13           C  
ATOM   3947  CG  PHE B 208     108.615   5.555  46.681  1.00 13.13           C  
ATOM   3948  CD1 PHE B 208     109.027   5.360  45.357  1.00 13.60           C  
ATOM   3949  CD2 PHE B 208     107.400   6.176  46.927  1.00 12.13           C  
ATOM   3950  CE1 PHE B 208     108.201   5.754  44.280  1.00 12.58           C  
ATOM   3951  CE2 PHE B 208     106.575   6.592  45.856  1.00 14.09           C  
ATOM   3952  CZ  PHE B 208     106.979   6.366  44.541  1.00 13.51           C  
ATOM   3953  N   ARG B 209     110.081   2.620  50.332  1.00 11.98           N  
ATOM   3954  CA  ARG B 209     111.051   2.506  51.428  1.00 12.91           C  
ATOM   3955  C   ARG B 209     112.337   1.780  50.996  1.00 13.23           C  
ATOM   3956  O   ARG B 209     113.443   2.220  51.343  1.00 14.49           O  
ATOM   3957  CB  ARG B 209     110.424   1.872  52.658  1.00 13.60           C  
ATOM   3958  CG  ARG B 209     109.508   2.854  53.422  1.00 13.47           C  
ATOM   3959  CD  ARG B 209     108.679   2.176  54.494  1.00 15.21           C  
ATOM   3960  NE  ARG B 209     107.832   1.120  53.947  1.00 16.02           N  
ATOM   3961  CZ  ARG B 209     107.051   0.340  54.687  1.00 20.61           C  
ATOM   3962  NH1 ARG B 209     107.020   0.511  56.009  1.00 21.28           N  
ATOM   3963  NH2 ARG B 209     106.303  -0.598  54.116  1.00 19.68           N  
ATOM   3964  N   SER B 210     112.200   0.699  50.231  1.00 13.38           N  
ATOM   3965  CA  SER B 210     113.402  -0.005  49.755  1.00 13.51           C  
ATOM   3966  C   SER B 210     114.118   0.808  48.682  1.00 13.08           C  
ATOM   3967  O   SER B 210     115.347   0.796  48.610  1.00 12.72           O  
ATOM   3968  CB  SER B 210     113.116  -1.434  49.280  1.00 13.48           C  
ATOM   3969  OG ASER B 210     112.187  -1.469  48.229  0.50 13.47           O  
ATOM   3970  OG BSER B 210     112.378  -2.167  50.236  0.50 14.65           O  
ATOM   3971  N   ASP B 211     113.356   1.553  47.873  1.00 12.67           N  
ATOM   3972  CA  ASP B 211     114.002   2.416  46.874  1.00 12.84           C  
ATOM   3973  C   ASP B 211     114.879   3.463  47.574  1.00 13.33           C  
ATOM   3974  O   ASP B 211     115.977   3.785  47.108  1.00 13.25           O  
ATOM   3975  CB  ASP B 211     112.974   3.184  46.027  1.00 12.58           C  
ATOM   3976  CG  ASP B 211     112.094   2.291  45.184  1.00 15.36           C  
ATOM   3977  OD1 ASP B 211     112.437   1.127  44.850  1.00 15.87           O  
ATOM   3978  OD2 ASP B 211     110.997   2.703  44.796  1.00 16.99           O  
ATOM   3979  N   VAL B 212     114.374   4.010  48.678  1.00 13.31           N  
ATOM   3980  CA  VAL B 212     115.103   5.054  49.391  1.00 13.44           C  
ATOM   3981  C   VAL B 212     116.406   4.482  49.986  1.00 13.08           C  
ATOM   3982  O   VAL B 212     117.429   5.167  50.045  1.00 12.99           O  
ATOM   3983  CB  VAL B 212     114.211   5.703  50.473  1.00 13.91           C  
ATOM   3984  CG1 VAL B 212     115.037   6.521  51.447  1.00 16.53           C  
ATOM   3985  CG2 VAL B 212     113.154   6.614  49.811  1.00 13.60           C  
ATOM   3986  N   GLU B 213     116.359   3.224  50.394  1.00 13.87           N  
ATOM   3987  CA  GLU B 213     117.560   2.536  50.890  1.00 14.17           C  
ATOM   3988  C   GLU B 213     118.603   2.452  49.772  1.00 13.68           C  
ATOM   3989  O   GLU B 213     119.794   2.640  50.029  1.00 13.05           O  
ATOM   3990  CB  GLU B 213     117.230   1.134  51.450  1.00 15.01           C  
ATOM   3991  CG  GLU B 213     116.488   1.188  52.797  1.00 19.55           C  
ATOM   3992  CD  GLU B 213     115.722  -0.085  53.191  1.00 26.84           C  
ATOM   3993  OE1 GLU B 213     115.690  -1.092  52.435  1.00 27.16           O  
ATOM   3994  OE2 GLU B 213     115.119  -0.065  54.301  1.00 31.21           O  
ATOM   3995  N   ALA B 214     118.162   2.220  48.529  1.00 12.99           N  
ATOM   3996  CA  ALA B 214     119.105   2.210  47.394  1.00 12.92           C  
ATOM   3997  C   ALA B 214     119.654   3.611  47.145  1.00 12.82           C  
ATOM   3998  O   ALA B 214     120.845   3.784  46.861  1.00 13.07           O  
ATOM   3999  CB  ALA B 214     118.437   1.653  46.117  1.00 12.85           C  
ATOM   4000  N   VAL B 215     118.788   4.621  47.255  1.00 12.32           N  
ATOM   4001  CA  VAL B 215     119.254   6.002  47.155  1.00 12.28           C  
ATOM   4002  C   VAL B 215     120.334   6.305  48.200  1.00 12.23           C  
ATOM   4003  O   VAL B 215     121.394   6.871  47.880  1.00 12.69           O  
ATOM   4004  CB  VAL B 215     118.063   6.999  47.268  1.00 11.26           C  
ATOM   4005  CG1 VAL B 215     118.579   8.431  47.426  1.00 12.22           C  
ATOM   4006  CG2 VAL B 215     117.184   6.875  46.023  1.00 12.32           C  
ATOM   4007  N   ARG B 216     120.077   5.917  49.443  1.00 12.41           N  
ATOM   4008  CA  ARG B 216     121.061   6.151  50.496  1.00 12.57           C  
ATOM   4009  C   ARG B 216     122.397   5.453  50.171  1.00 12.24           C  
ATOM   4010  O   ARG B 216     123.474   6.066  50.250  1.00 12.63           O  
ATOM   4011  CB AARG B 216     120.517   5.717  51.860  0.50 12.78           C  
ATOM   4012  CG AARG B 216     121.357   6.208  53.054  0.50 13.00           C  
ATOM   4013  CD AARG B 216     121.204   5.309  54.280  0.50 14.72           C  
ATOM   4014  NE AARG B 216     122.006   5.740  55.419  0.50 17.97           N  
ATOM   4015  CZ AARG B 216     121.777   5.376  56.681  0.50 21.03           C  
ATOM   4016  NH1AARG B 216     120.761   4.574  56.979  0.50 24.17           N  
ATOM   4017  NH2AARG B 216     122.555   5.829  57.649  0.50 20.46           N  
ATOM   4018  CB BARG B 216     120.503   5.627  51.825  0.50 13.09           C  
ATOM   4019  CG BARG B 216     121.501   5.609  52.990  0.50 15.55           C  
ATOM   4020  CD BARG B 216     120.894   5.041  54.272  0.50 18.24           C  
ATOM   4021  NE BARG B 216     121.195   3.621  54.480  0.50 22.44           N  
ATOM   4022  CZ BARG B 216     120.363   2.733  55.049  0.50 25.38           C  
ATOM   4023  NH1BARG B 216     119.147   3.088  55.439  0.50 26.36           N  
ATOM   4024  NH2BARG B 216     120.749   1.468  55.217  0.50 28.35           N  
ATOM   4025  N   ALA B 217     122.316   4.183  49.813  1.00 12.64           N  
ATOM   4026  CA  ALA B 217     123.520   3.377  49.529  1.00 12.71           C  
ATOM   4027  C   ALA B 217     124.339   3.937  48.362  1.00 12.86           C  
ATOM   4028  O   ALA B 217     125.570   3.851  48.372  1.00 13.56           O  
ATOM   4029  CB  ALA B 217     123.143   1.918  49.276  1.00 12.77           C  
ATOM   4030  N   ALA B 218     123.680   4.575  47.394  1.00 12.47           N  
ATOM   4031  CA  ALA B 218     124.394   5.124  46.237  1.00 12.52           C  
ATOM   4032  C   ALA B 218     125.429   6.177  46.651  1.00 13.34           C  
ATOM   4033  O   ALA B 218     126.440   6.358  45.981  1.00 14.73           O  
ATOM   4034  CB  ALA B 218     123.407   5.719  45.225  1.00 12.67           C  
ATOM   4035  N   GLY B 219     125.161   6.883  47.748  1.00 12.97           N  
ATOM   4036  CA  GLY B 219     126.130   7.807  48.319  1.00 14.60           C  
ATOM   4037  C   GLY B 219     126.494   8.976  47.424  1.00 14.53           C  
ATOM   4038  O   GLY B 219     127.643   9.439  47.440  1.00 16.70           O  
ATOM   4039  N   LYS B 220     125.526   9.437  46.624  1.00 14.24           N  
ATOM   4040  CA  LYS B 220     125.716  10.605  45.771  1.00 14.52           C  
ATOM   4041  C   LYS B 220     125.229  11.836  46.523  1.00 13.55           C  
ATOM   4042  O   LYS B 220     124.333  11.712  47.371  1.00 13.84           O  
ATOM   4043  CB  LYS B 220     124.846  10.501  44.512  1.00 15.17           C  
ATOM   4044  CG  LYS B 220     124.955   9.196  43.742  1.00 17.68           C  
ATOM   4045  CD  LYS B 220     126.274   9.174  42.999  1.00 19.01           C  
ATOM   4046  CE  LYS B 220     126.424   7.943  42.173  1.00 21.99           C  
ATOM   4047  NZ  LYS B 220     127.804   7.966  41.624  1.00 23.34           N  
ATOM   4048  N   PRO B 221     125.751  13.016  46.198  1.00 12.85           N  
ATOM   4049  CA  PRO B 221     125.230  14.251  46.798  1.00 12.59           C  
ATOM   4050  C   PRO B 221     123.731  14.318  46.554  1.00 12.84           C  
ATOM   4051  O   PRO B 221     123.264  14.108  45.426  1.00 12.11           O  
ATOM   4052  CB  PRO B 221     125.979  15.355  46.048  1.00 13.29           C  
ATOM   4053  CG  PRO B 221     127.283  14.695  45.641  1.00 12.72           C  
ATOM   4054  CD  PRO B 221     126.849  13.296  45.241  1.00 12.92           C  
ATOM   4055  N   THR B 222     122.980  14.533  47.630  1.00 11.74           N  
ATOM   4056  CA  THR B 222     121.526  14.457  47.568  1.00 11.82           C  
ATOM   4057  C   THR B 222     120.966  15.657  48.320  1.00 11.89           C  
ATOM   4058  O   THR B 222     121.530  16.067  49.345  1.00 12.90           O  
ATOM   4059  CB  THR B 222     121.074  13.129  48.221  1.00 11.73           C  
ATOM   4060  OG1 THR B 222     121.559  12.024  47.435  1.00 11.72           O  
ATOM   4061  CG2 THR B 222     119.526  12.971  48.222  1.00 12.36           C  
ATOM   4062  N   LEU B 223     119.895  16.239  47.784  1.00 11.43           N  
ATOM   4063  CA  LEU B 223     119.174  17.335  48.427  1.00 11.12           C  
ATOM   4064  C   LEU B 223     117.730  16.899  48.602  1.00 11.56           C  
ATOM   4065  O   LEU B 223     117.144  16.304  47.693  1.00 10.82           O  
ATOM   4066  CB  LEU B 223     119.218  18.606  47.554  1.00 10.98           C  
ATOM   4067  CG  LEU B 223     118.297  19.772  47.951  1.00 11.67           C  
ATOM   4068  CD1 LEU B 223     118.725  20.397  49.302  1.00 12.62           C  
ATOM   4069  CD2 LEU B 223     118.328  20.841  46.837  1.00 11.88           C  
ATOM   4070  N   ILE B 224     117.165  17.198  49.776  1.00 10.95           N  
ATOM   4071  CA  ILE B 224     115.743  16.980  50.041  1.00 11.30           C  
ATOM   4072  C   ILE B 224     115.197  18.318  50.525  1.00 11.51           C  
ATOM   4073  O   ILE B 224     115.767  18.948  51.422  1.00 12.15           O  
ATOM   4074  CB  ILE B 224     115.518  15.863  51.109  1.00 11.39           C  
ATOM   4075  CG1 ILE B 224     115.994  14.494  50.569  1.00 11.56           C  
ATOM   4076  CG2 ILE B 224     114.014  15.789  51.526  1.00 10.45           C  
ATOM   4077  CD1 ILE B 224     116.097  13.370  51.654  1.00 11.60           C  
ATOM   4078  N   LEU B 225     114.129  18.776  49.883  1.00 10.90           N  
ATOM   4079  CA  LEU B 225     113.607  20.123  50.153  1.00 11.25           C  
ATOM   4080  C   LEU B 225     112.097  20.044  50.186  1.00 11.33           C  
ATOM   4081  O   LEU B 225     111.494  19.346  49.374  1.00 11.50           O  
ATOM   4082  CB  LEU B 225     114.078  21.096  49.060  1.00 10.86           C  
ATOM   4083  CG  LEU B 225     113.579  22.552  49.100  1.00 11.26           C  
ATOM   4084  CD1 LEU B 225     114.619  23.486  48.528  1.00 11.56           C  
ATOM   4085  CD2 LEU B 225     112.224  22.769  48.391  1.00 11.54           C  
ATOM   4086  N   HIS B 226     111.464  20.762  51.121  1.00 11.27           N  
ATOM   4087  CA  HIS B 226     110.009  20.692  51.245  1.00 10.81           C  
ATOM   4088  C   HIS B 226     109.481  21.977  51.857  1.00 10.99           C  
ATOM   4089  O   HIS B 226     110.204  22.646  52.609  1.00 11.23           O  
ATOM   4090  CB  HIS B 226     109.643  19.526  52.176  1.00 10.85           C  
ATOM   4091  CG  HIS B 226     108.388  18.807  51.802  1.00 11.05           C  
ATOM   4092  ND1 HIS B 226     108.402  17.619  51.092  1.00 11.44           N  
ATOM   4093  CD2 HIS B 226     107.091  19.054  52.104  1.00  9.97           C  
ATOM   4094  CE1 HIS B 226     107.162  17.181  50.951  1.00 11.54           C  
ATOM   4095  NE2 HIS B 226     106.348  18.032  51.567  1.00 12.25           N  
ATOM   4096  N   GLY B 227     108.230  22.317  51.541  1.00 10.82           N  
ATOM   4097  CA  GLY B 227     107.568  23.468  52.157  1.00 11.52           C  
ATOM   4098  C   GLY B 227     106.887  23.108  53.474  1.00 11.51           C  
ATOM   4099  O   GLY B 227     106.265  22.050  53.583  1.00 11.46           O  
ATOM   4100  N   THR B 228     106.981  23.992  54.474  1.00 11.75           N  
ATOM   4101  CA  THR B 228     106.376  23.665  55.765  1.00 12.69           C  
ATOM   4102  C   THR B 228     104.862  23.813  55.803  1.00 13.75           C  
ATOM   4103  O   THR B 228     104.249  23.424  56.801  1.00 14.81           O  
ATOM   4104  CB  THR B 228     106.995  24.468  56.930  1.00 12.47           C  
ATOM   4105  OG1 THR B 228     106.683  25.857  56.775  1.00 14.06           O  
ATOM   4106  CG2 THR B 228     108.527  24.341  56.940  1.00 13.39           C  
ATOM   4107  N   LYS B 229     104.261  24.391  54.760  1.00 12.84           N  
ATOM   4108  CA  LYS B 229     102.807  24.494  54.669  1.00 12.94           C  
ATOM   4109  C   LYS B 229     102.306  23.716  53.474  1.00 12.71           C  
ATOM   4110  O   LYS B 229     101.312  24.090  52.846  1.00 12.42           O  
ATOM   4111  CB  LYS B 229     102.352  25.963  54.578  1.00 12.97           C  
ATOM   4112  CG  LYS B 229     102.633  26.744  55.894  1.00 16.16           C  
ATOM   4113  CD ALYS B 229     101.945  28.099  55.924  0.50 18.09           C  
ATOM   4114  CE ALYS B 229     102.037  28.714  57.320  0.50 18.84           C  
ATOM   4115  NZ ALYS B 229     101.710  30.175  57.299  0.50 20.16           N  
ATOM   4116  CD BLYS B 229     102.088  28.176  55.790  0.50 19.30           C  
ATOM   4117  CE BLYS B 229     100.642  28.278  56.271  0.50 21.85           C  
ATOM   4118  NZ BLYS B 229     100.219  29.700  56.507  0.50 24.05           N  
ATOM   4119  N   ASP B 230     102.959  22.594  53.197  1.00 11.97           N  
ATOM   4120  CA  ASP B 230     102.528  21.760  52.077  1.00 12.67           C  
ATOM   4121  C   ASP B 230     101.287  20.983  52.496  1.00 13.24           C  
ATOM   4122  O   ASP B 230     101.347  20.115  53.391  1.00 13.49           O  
ATOM   4123  CB  ASP B 230     103.671  20.820  51.700  1.00 12.10           C  
ATOM   4124  CG  ASP B 230     103.416  20.067  50.431  1.00 12.91           C  
ATOM   4125  OD1 ASP B 230     102.243  19.757  50.130  1.00 11.37           O  
ATOM   4126  OD2 ASP B 230     104.351  19.717  49.698  1.00 12.62           O  
ATOM   4127  N   ASN B 231     100.169  21.310  51.853  1.00 13.50           N  
ATOM   4128  CA  ASN B 231      98.872  20.693  52.169  1.00 14.47           C  
ATOM   4129  C   ASN B 231      98.482  19.567  51.217  1.00 14.82           C  
ATOM   4130  O   ASN B 231      97.356  19.037  51.287  1.00 16.30           O  
ATOM   4131  CB  ASN B 231      97.781  21.767  52.248  1.00 14.86           C  
ATOM   4132  CG  ASN B 231      97.933  22.636  53.490  1.00 18.47           C  
ATOM   4133  OD1 ASN B 231      98.160  22.116  54.584  1.00 21.96           O  
ATOM   4134  ND2 ASN B 231      97.852  23.952  53.323  1.00 18.95           N  
ATOM   4135  N   ILE B 232      99.417  19.186  50.346  1.00 13.51           N  
ATOM   4136  CA  ILE B 232      99.239  18.048  49.444  1.00 13.79           C  
ATOM   4137  C   ILE B 232     100.063  16.882  49.991  1.00 13.36           C  
ATOM   4138  O   ILE B 232      99.525  15.774  50.201  1.00 14.67           O  
ATOM   4139  CB  ILE B 232      99.711  18.417  48.002  1.00 13.56           C  
ATOM   4140  CG1 ILE B 232      98.927  19.623  47.441  1.00 15.60           C  
ATOM   4141  CG2 ILE B 232      99.643  17.190  47.039  1.00 13.76           C  
ATOM   4142  CD1 ILE B 232      97.438  19.392  47.297  1.00 17.11           C  
ATOM   4143  N   LEU B 233     101.354  17.139  50.234  1.00 12.79           N  
ATOM   4144  CA  LEU B 233     102.270  16.132  50.786  1.00 12.41           C  
ATOM   4145  C   LEU B 233     102.720  16.614  52.163  1.00 12.35           C  
ATOM   4146  O   LEU B 233     103.613  17.444  52.278  1.00 12.76           O  
ATOM   4147  CB  LEU B 233     103.499  15.937  49.864  1.00 13.15           C  
ATOM   4148  CG  LEU B 233     103.133  15.355  48.484  1.00 12.99           C  
ATOM   4149  CD1 LEU B 233     104.400  15.151  47.639  1.00 14.06           C  
ATOM   4150  CD2 LEU B 233     102.378  14.039  48.612  1.00 14.16           C  
ATOM   4151  N   PRO B 234     102.066  16.143  53.214  1.00 12.88           N  
ATOM   4152  CA  PRO B 234     102.376  16.655  54.560  1.00 12.76           C  
ATOM   4153  C   PRO B 234     103.845  16.428  54.884  1.00 12.71           C  
ATOM   4154  O   PRO B 234     104.367  15.318  54.703  1.00 12.84           O  
ATOM   4155  CB  PRO B 234     101.477  15.814  55.470  1.00 12.98           C  
ATOM   4156  CG  PRO B 234     100.311  15.488  54.568  1.00 13.42           C  
ATOM   4157  CD  PRO B 234     100.975  15.154  53.224  1.00 13.04           C  
ATOM   4158  N   ILE B 235     104.496  17.469  55.385  1.00 12.67           N  
ATOM   4159  CA  ILE B 235     105.940  17.426  55.590  1.00 12.70           C  
ATOM   4160  C   ILE B 235     106.312  16.351  56.635  1.00 12.81           C  
ATOM   4161  O   ILE B 235     107.364  15.716  56.533  1.00 12.37           O  
ATOM   4162  CB  ILE B 235     106.485  18.838  55.920  1.00 12.61           C  
ATOM   4163  CG1 ILE B 235     108.017  18.865  55.843  1.00 11.55           C  
ATOM   4164  CG2 ILE B 235     105.955  19.352  57.296  1.00 13.01           C  
ATOM   4165  CD1 ILE B 235     108.619  20.287  55.859  1.00 11.06           C  
ATOM   4166  N   ASP B 236     105.437  16.118  57.620  1.00 13.79           N  
ATOM   4167  CA  ASP B 236     105.715  15.058  58.607  1.00 14.96           C  
ATOM   4168  C   ASP B 236     105.624  13.665  58.036  1.00 15.05           C  
ATOM   4169  O   ASP B 236     106.299  12.736  58.535  1.00 16.10           O  
ATOM   4170  CB  ASP B 236     104.756  15.159  59.794  1.00 15.37           C  
ATOM   4171  CG  ASP B 236     104.964  16.422  60.587  1.00 20.08           C  
ATOM   4172  OD1 ASP B 236     106.138  16.802  60.841  1.00 20.44           O  
ATOM   4173  OD2 ASP B 236     104.003  17.101  61.018  1.00 28.08           O  
ATOM   4174  N   ALA B 237     104.787  13.501  57.007  1.00 13.80           N  
ATOM   4175  CA  ALA B 237     104.567  12.186  56.407  1.00 13.92           C  
ATOM   4176  C   ALA B 237     105.609  11.905  55.319  1.00 13.50           C  
ATOM   4177  O   ALA B 237     105.703  10.773  54.833  1.00 14.53           O  
ATOM   4178  CB  ALA B 237     103.186  12.102  55.802  1.00 14.54           C  
ATOM   4179  N   THR B 238     106.343  12.934  54.917  1.00 12.89           N  
ATOM   4180  CA  THR B 238     107.242  12.789  53.757  1.00 12.66           C  
ATOM   4181  C   THR B 238     108.673  13.221  54.080  1.00 12.48           C  
ATOM   4182  O   THR B 238     109.457  12.422  54.598  1.00 12.78           O  
ATOM   4183  CB  THR B 238     106.679  13.558  52.533  1.00 12.25           C  
ATOM   4184  OG1 THR B 238     106.426  14.924  52.890  1.00 11.43           O  
ATOM   4185  CG2 THR B 238     105.332  12.982  52.078  1.00 12.29           C  
ATOM   4186  N   ALA B 239     108.993  14.489  53.833  1.00 11.94           N  
ATOM   4187  CA  ALA B 239     110.357  14.988  53.923  1.00 12.17           C  
ATOM   4188  C   ALA B 239     111.049  14.665  55.259  1.00 12.13           C  
ATOM   4189  O   ALA B 239     112.230  14.280  55.284  1.00 11.94           O  
ATOM   4190  CB  ALA B 239     110.389  16.489  53.676  1.00 11.66           C  
ATOM   4191  N   ARG B 240     110.323  14.836  56.367  1.00 12.46           N  
ATOM   4192  CA  ARG B 240     110.961  14.646  57.667  1.00 12.35           C  
ATOM   4193  C   ARG B 240     111.280  13.172  57.943  1.00 13.15           C  
ATOM   4194  O   ARG B 240     112.181  12.880  58.717  1.00 14.97           O  
ATOM   4195  CB  ARG B 240     110.083  15.256  58.768  1.00 11.95           C  
ATOM   4196  CG  ARG B 240     110.099  16.756  58.675  1.00 11.67           C  
ATOM   4197  CD  ARG B 240     109.089  17.469  59.584  1.00 12.36           C  
ATOM   4198  NE  ARG B 240     109.194  18.911  59.421  1.00 13.52           N  
ATOM   4199  CZ  ARG B 240     108.303  19.791  59.901  1.00 12.81           C  
ATOM   4200  NH1 ARG B 240     107.248  19.354  60.589  1.00 13.92           N  
ATOM   4201  NH2 ARG B 240     108.478  21.087  59.703  1.00 13.20           N  
ATOM   4202  N   ARG B 241     110.535  12.258  57.320  1.00 12.59           N  
ATOM   4203  CA  ARG B 241     110.838  10.836  57.387  1.00 12.77           C  
ATOM   4204  C   ARG B 241     111.942  10.509  56.380  1.00 13.29           C  
ATOM   4205  O   ARG B 241     112.829   9.711  56.647  1.00 12.84           O  
ATOM   4206  CB  ARG B 241     109.611  10.009  57.021  1.00 12.75           C  
ATOM   4207  CG  ARG B 241     108.405  10.166  57.967  1.00 14.27           C  
ATOM   4208  CD  ARG B 241     107.304   9.166  57.645  1.00 17.11           C  
ATOM   4209  NE  ARG B 241     107.821   7.830  57.914  1.00 22.16           N  
ATOM   4210  CZ  ARG B 241     107.388   6.679  57.394  1.00 26.16           C  
ATOM   4211  NH1 ARG B 241     106.379   6.643  56.538  1.00 25.02           N  
ATOM   4212  NH2 ARG B 241     107.988   5.540  57.755  1.00 27.71           N  
ATOM   4213  N   PHE B 242     111.846  11.129  55.206  1.00 12.64           N  
ATOM   4214  CA  PHE B 242     112.783  10.865  54.103  1.00 12.33           C  
ATOM   4215  C   PHE B 242     114.205  11.210  54.520  1.00 12.60           C  
ATOM   4216  O   PHE B 242     115.132  10.433  54.254  1.00 12.99           O  
ATOM   4217  CB  PHE B 242     112.320  11.713  52.907  1.00 11.52           C  
ATOM   4218  CG  PHE B 242     112.969  11.386  51.571  1.00 11.94           C  
ATOM   4219  CD1 PHE B 242     113.829  10.305  51.386  1.00 11.21           C  
ATOM   4220  CD2 PHE B 242     112.680  12.216  50.482  1.00 11.32           C  
ATOM   4221  CE1 PHE B 242     114.394  10.051  50.120  1.00 11.78           C  
ATOM   4222  CE2 PHE B 242     113.228  11.978  49.212  1.00 11.01           C  
ATOM   4223  CZ  PHE B 242     114.087  10.904  49.031  1.00 10.91           C  
ATOM   4224  N   HIS B 243     114.386  12.342  55.200  1.00 12.66           N  
ATOM   4225  CA  HIS B 243     115.732  12.729  55.590  1.00 14.41           C  
ATOM   4226  C   HIS B 243     116.344  11.754  56.603  1.00 14.94           C  
ATOM   4227  O   HIS B 243     117.540  11.515  56.566  1.00 15.56           O  
ATOM   4228  CB  HIS B 243     115.818  14.145  56.138  1.00 14.02           C  
ATOM   4229  CG  HIS B 243     117.227  14.649  56.215  1.00 15.31           C  
ATOM   4230  ND1 HIS B 243     117.700  15.421  57.254  1.00 14.18           N  
ATOM   4231  CD2 HIS B 243     118.273  14.474  55.369  1.00 14.41           C  
ATOM   4232  CE1 HIS B 243     118.981  15.691  57.052  1.00 15.43           C  
ATOM   4233  NE2 HIS B 243     119.345  15.148  55.900  1.00 14.99           N  
ATOM   4234  N   GLN B 244     115.520  11.187  57.485  1.00 14.99           N  
ATOM   4235  CA  GLN B 244     116.013  10.140  58.393  1.00 15.31           C  
ATOM   4236  C   GLN B 244     116.610   8.965  57.626  1.00 16.33           C  
ATOM   4237  O   GLN B 244     117.592   8.347  58.070  1.00 16.42           O  
ATOM   4238  CB AGLN B 244     114.869   9.609  59.234  0.50 15.26           C  
ATOM   4239  CG AGLN B 244     114.225  10.619  60.148  0.50 14.36           C  
ATOM   4240  CD AGLN B 244     113.300   9.909  61.086  0.50 13.39           C  
ATOM   4241  OE1AGLN B 244     113.731   8.976  61.765  0.50 11.80           O  
ATOM   4242  NE2AGLN B 244     112.007  10.279  61.077  0.50 12.74           N  
ATOM   4243  CB BGLN B 244     114.889   9.627  59.297  0.50 15.56           C  
ATOM   4244  CG BGLN B 244     114.429  10.613  60.366  0.50 15.66           C  
ATOM   4245  CD BGLN B 244     113.080  10.224  60.952  0.50 16.58           C  
ATOM   4246  OE1BGLN B 244     112.129  11.014  60.913  0.50 16.12           O  
ATOM   4247  NE2BGLN B 244     112.982   8.993  61.476  0.50 17.13           N  
ATOM   4248  N   ALA B 245     116.021   8.664  56.467  1.00 15.43           N  
ATOM   4249  CA  ALA B 245     116.435   7.514  55.678  1.00 15.82           C  
ATOM   4250  C   ALA B 245     117.615   7.843  54.760  1.00 15.37           C  
ATOM   4251  O   ALA B 245     118.273   6.932  54.250  1.00 16.84           O  
ATOM   4252  CB  ALA B 245     115.260   6.969  54.888  1.00 15.85           C  
ATOM   4253  N   VAL B 246     117.878   9.132  54.543  1.00 14.62           N  
ATOM   4254  CA  VAL B 246     119.055   9.561  53.773  1.00 14.12           C  
ATOM   4255  C   VAL B 246     119.741  10.692  54.537  1.00 14.16           C  
ATOM   4256  O   VAL B 246     119.741  11.840  54.117  1.00 12.65           O  
ATOM   4257  CB  VAL B 246     118.675  10.003  52.322  1.00 13.97           C  
ATOM   4258  CG1 VAL B 246     119.946  10.167  51.442  1.00 14.12           C  
ATOM   4259  CG2 VAL B 246     117.735   8.993  51.678  1.00 14.14           C  
ATOM   4260  N   PRO B 247     120.304  10.372  55.704  1.00 15.13           N  
ATOM   4261  CA  PRO B 247     120.781  11.419  56.614  1.00 15.71           C  
ATOM   4262  C   PRO B 247     121.951  12.227  56.056  1.00 16.03           C  
ATOM   4263  O   PRO B 247     122.179  13.344  56.521  1.00 16.61           O  
ATOM   4264  CB  PRO B 247     121.195  10.633  57.863  1.00 15.95           C  
ATOM   4265  CG  PRO B 247     121.468   9.270  57.378  1.00 15.76           C  
ATOM   4266  CD  PRO B 247     120.471   9.017  56.267  1.00 14.82           C  
ATOM   4267  N   GLU B 248     122.669  11.683  55.071  1.00 16.25           N  
ATOM   4268  CA  GLU B 248     123.760  12.435  54.443  1.00 16.60           C  
ATOM   4269  C   GLU B 248     123.274  13.506  53.457  1.00 15.66           C  
ATOM   4270  O   GLU B 248     124.059  14.354  53.005  1.00 15.30           O  
ATOM   4271  CB  GLU B 248     124.729  11.477  53.738  1.00 17.66           C  
ATOM   4272  CG  GLU B 248     125.520  10.614  54.698  1.00 22.54           C  
ATOM   4273  CD  GLU B 248     126.353  11.440  55.671  1.00 30.99           C  
ATOM   4274  OE1 GLU B 248     127.095  12.348  55.218  1.00 34.06           O  
ATOM   4275  OE2 GLU B 248     126.265  11.180  56.897  1.00 36.09           O  
ATOM   4276  N   ALA B 249     121.987  13.468  53.114  1.00 14.21           N  
ATOM   4277  CA  ALA B 249     121.447  14.483  52.210  1.00 13.93           C  
ATOM   4278  C   ALA B 249     121.452  15.854  52.862  1.00 14.44           C  
ATOM   4279  O   ALA B 249     121.254  15.974  54.090  1.00 14.66           O  
ATOM   4280  CB  ALA B 249     119.999  14.114  51.783  1.00 13.80           C  
ATOM   4281  N   ASP B 250     121.667  16.880  52.044  1.00 13.81           N  
ATOM   4282  CA  ASP B 250     121.368  18.251  52.434  1.00 14.28           C  
ATOM   4283  C   ASP B 250     119.863  18.356  52.575  1.00 14.24           C  
ATOM   4284  O   ASP B 250     119.125  17.674  51.859  1.00 13.69           O  
ATOM   4285  CB  ASP B 250     121.860  19.235  51.390  1.00 14.47           C  
ATOM   4286  CG  ASP B 250     123.377  19.292  51.317  1.00 17.41           C  
ATOM   4287  OD1 ASP B 250     124.048  19.018  52.340  1.00 18.73           O  
ATOM   4288  OD2 ASP B 250     123.962  19.598  50.274  1.00 18.30           O  
ATOM   4289  N   TYR B 251     119.419  19.160  53.534  1.00 13.87           N  
ATOM   4290  CA  TYR B 251     118.008  19.185  53.890  1.00 13.88           C  
ATOM   4291  C   TYR B 251     117.548  20.619  54.060  1.00 14.56           C  
ATOM   4292  O   TYR B 251     118.183  21.404  54.787  1.00 15.24           O  
ATOM   4293  CB  TYR B 251     117.768  18.360  55.171  1.00 13.74           C  
ATOM   4294  CG  TYR B 251     116.302  18.205  55.515  1.00 12.71           C  
ATOM   4295  CD1 TYR B 251     115.460  17.420  54.723  1.00 14.07           C  
ATOM   4296  CD2 TYR B 251     115.753  18.853  56.631  1.00 15.13           C  
ATOM   4297  CE1 TYR B 251     114.098  17.276  55.031  1.00 14.62           C  
ATOM   4298  CE2 TYR B 251     114.394  18.711  56.952  1.00 12.66           C  
ATOM   4299  CZ  TYR B 251     113.582  17.939  56.145  1.00 14.44           C  
ATOM   4300  OH  TYR B 251     112.254  17.820  56.433  1.00 13.73           O  
ATOM   4301  N   VAL B 252     116.475  20.987  53.359  1.00 12.68           N  
ATOM   4302  CA  VAL B 252     115.966  22.353  53.408  1.00 13.32           C  
ATOM   4303  C   VAL B 252     114.468  22.344  53.604  1.00 13.23           C  
ATOM   4304  O   VAL B 252     113.740  21.711  52.828  1.00 13.01           O  
ATOM   4305  CB  VAL B 252     116.290  23.135  52.097  1.00 12.89           C  
ATOM   4306  CG1 VAL B 252     115.597  24.502  52.098  1.00 13.48           C  
ATOM   4307  CG2 VAL B 252     117.817  23.285  51.894  1.00 14.25           C  
ATOM   4308  N   GLU B 253     114.002  23.025  54.653  1.00 12.83           N  
ATOM   4309  CA  GLU B 253     112.578  23.274  54.803  1.00 12.88           C  
ATOM   4310  C   GLU B 253     112.316  24.743  54.462  1.00 13.34           C  
ATOM   4311  O   GLU B 253     112.959  25.666  54.996  1.00 14.57           O  
ATOM   4312  CB  GLU B 253     112.082  22.922  56.216  1.00 13.04           C  
ATOM   4313  CG  GLU B 253     112.201  21.437  56.509  1.00 12.17           C  
ATOM   4314  CD  GLU B 253     111.474  21.006  57.766  1.00 14.07           C  
ATOM   4315  OE1 GLU B 253     110.933  21.888  58.482  1.00 14.68           O  
ATOM   4316  OE2 GLU B 253     111.419  19.780  58.002  1.00 12.98           O  
ATOM   4317  N   VAL B 254     111.392  24.969  53.543  1.00 12.96           N  
ATOM   4318  CA  VAL B 254     111.118  26.337  53.111  1.00 12.70           C  
ATOM   4319  C   VAL B 254     109.957  26.844  53.956  1.00 13.16           C  
ATOM   4320  O   VAL B 254     108.828  26.375  53.801  1.00 12.56           O  
ATOM   4321  CB  VAL B 254     110.778  26.401  51.604  1.00 13.35           C  
ATOM   4322  CG1 VAL B 254     110.549  27.855  51.184  1.00 12.30           C  
ATOM   4323  CG2 VAL B 254     111.935  25.814  50.773  1.00 12.40           C  
ATOM   4324  N   GLU B 255     110.242  27.794  54.850  1.00 13.48           N  
ATOM   4325  CA  GLU B 255     109.250  28.236  55.829  1.00 14.62           C  
ATOM   4326  C   GLU B 255     108.036  28.860  55.155  1.00 14.50           C  
ATOM   4327  O   GLU B 255     108.160  29.775  54.332  1.00 16.20           O  
ATOM   4328  CB AGLU B 255     109.894  29.329  56.713  0.50 14.62           C  
ATOM   4329  CG AGLU B 255     111.078  28.877  57.562  0.50 16.58           C  
ATOM   4330  CD AGLU B 255     111.911  30.030  58.127  0.50 18.92           C  
ATOM   4331  OE1AGLU B 255     113.141  29.875  58.174  0.50 20.49           O  
ATOM   4332  OE2AGLU B 255     111.353  31.087  58.526  0.50 18.24           O  
ATOM   4333  CB BGLU B 255     109.831  29.078  56.996  0.50 14.85           C  
ATOM   4334  CG BGLU B 255     108.829  29.366  58.135  0.50 15.81           C  
ATOM   4335  CD BGLU B 255     108.723  28.301  59.260  0.50 18.77           C  
ATOM   4336  OE1BGLU B 255     109.019  27.109  59.053  0.50 15.73           O  
ATOM   4337  OE2BGLU B 255     108.307  28.666  60.397  0.50 19.66           O  
ATOM   4338  N   GLY B 256     106.863  28.331  55.489  1.00 14.07           N  
ATOM   4339  CA  GLY B 256     105.613  28.904  55.028  1.00 14.08           C  
ATOM   4340  C   GLY B 256     105.210  28.520  53.610  1.00 13.92           C  
ATOM   4341  O   GLY B 256     104.172  28.987  53.130  1.00 14.79           O  
ATOM   4342  N   ALA B 257     106.002  27.675  52.950  1.00 12.95           N  
ATOM   4343  CA  ALA B 257     105.736  27.377  51.521  1.00 12.17           C  
ATOM   4344  C   ALA B 257     104.710  26.278  51.318  1.00 11.62           C  
ATOM   4345  O   ALA B 257     104.634  25.332  52.115  1.00 11.81           O  
ATOM   4346  CB  ALA B 257     107.071  27.012  50.787  1.00 11.83           C  
ATOM   4347  N   PRO B 258     103.929  26.369  50.230  1.00 11.10           N  
ATOM   4348  CA  PRO B 258     102.919  25.353  49.919  1.00 10.47           C  
ATOM   4349  C   PRO B 258     103.547  24.238  49.089  1.00 10.91           C  
ATOM   4350  O   PRO B 258     104.778  24.208  48.914  1.00 11.47           O  
ATOM   4351  CB  PRO B 258     101.927  26.120  49.020  1.00 10.18           C  
ATOM   4352  CG  PRO B 258     102.890  27.043  48.199  1.00 11.05           C  
ATOM   4353  CD  PRO B 258     103.979  27.454  49.225  1.00 11.08           C  
ATOM   4354  N   HIS B 259     102.704  23.354  48.570  1.00 11.28           N  
ATOM   4355  CA  HIS B 259     103.189  22.323  47.665  1.00 11.19           C  
ATOM   4356  C   HIS B 259     103.783  22.940  46.398  1.00 11.93           C  
ATOM   4357  O   HIS B 259     104.856  22.526  45.931  1.00 12.21           O  
ATOM   4358  CB  HIS B 259     102.060  21.353  47.316  1.00 11.33           C  
ATOM   4359  CG  HIS B 259     102.536  20.122  46.601  1.00 11.83           C  
ATOM   4360  ND1 HIS B 259     103.423  19.237  47.161  1.00 12.57           N  
ATOM   4361  CD2 HIS B 259     102.256  19.649  45.361  1.00 15.27           C  
ATOM   4362  CE1 HIS B 259     103.665  18.256  46.307  1.00 15.03           C  
ATOM   4363  NE2 HIS B 259     102.967  18.481  45.208  1.00 15.34           N  
ATOM   4364  N   GLY B 260     103.093  23.946  45.854  1.00 11.52           N  
ATOM   4365  CA  GLY B 260     103.470  24.544  44.572  1.00 11.56           C  
ATOM   4366  C   GLY B 260     104.581  25.568  44.662  1.00 11.57           C  
ATOM   4367  O   GLY B 260     104.507  26.659  44.084  1.00 11.51           O  
ATOM   4368  N   LEU B 261     105.642  25.205  45.376  1.00 10.87           N  
ATOM   4369  CA  LEU B 261     106.652  26.182  45.766  1.00 10.77           C  
ATOM   4370  C   LEU B 261     107.686  26.485  44.677  1.00 10.80           C  
ATOM   4371  O   LEU B 261     108.463  27.427  44.822  1.00 11.43           O  
ATOM   4372  CB  LEU B 261     107.354  25.745  47.080  1.00 10.91           C  
ATOM   4373  CG ALEU B 261     108.426  24.648  47.138  0.50 10.35           C  
ATOM   4374  CD1ALEU B 261     108.729  24.279  48.586  0.50  4.95           C  
ATOM   4375  CD2ALEU B 261     108.084  23.385  46.370  0.50  5.64           C  
ATOM   4376  CG BLEU B 261     108.133  24.401  47.156  0.50 12.75           C  
ATOM   4377  CD1BLEU B 261     107.241  23.254  47.379  0.50 15.50           C  
ATOM   4378  CD2BLEU B 261     109.070  24.036  45.982  0.50 13.87           C  
ATOM   4379  N   LEU B 262     107.691  25.712  43.583  1.00 10.72           N  
ATOM   4380  CA  LEU B 262     108.569  26.083  42.475  1.00 10.07           C  
ATOM   4381  C   LEU B 262     108.185  27.471  41.996  1.00 10.22           C  
ATOM   4382  O   LEU B 262     109.044  28.242  41.561  1.00 10.61           O  
ATOM   4383  CB  LEU B 262     108.438  25.110  41.290  1.00  9.62           C  
ATOM   4384  CG  LEU B 262     108.788  23.644  41.545  1.00  9.86           C  
ATOM   4385  CD1 LEU B 262     108.612  22.888  40.207  1.00 10.62           C  
ATOM   4386  CD2 LEU B 262     110.210  23.480  42.099  1.00 11.05           C  
ATOM   4387  N   TRP B 263     106.887  27.785  42.052  1.00 10.37           N  
ATOM   4388  CA  TRP B 263     106.430  29.096  41.622  1.00 10.60           C  
ATOM   4389  C   TRP B 263     106.419  30.062  42.820  1.00 10.62           C  
ATOM   4390  O   TRP B 263     107.047  31.111  42.764  1.00 10.55           O  
ATOM   4391  CB  TRP B 263     105.025  29.013  41.014  1.00 11.24           C  
ATOM   4392  CG  TRP B 263     104.626  30.268  40.315  1.00 11.87           C  
ATOM   4393  CD1 TRP B 263     103.853  31.283  40.819  1.00 11.51           C  
ATOM   4394  CD2 TRP B 263     104.981  30.657  38.981  1.00 11.74           C  
ATOM   4395  NE1 TRP B 263     103.708  32.283  39.880  1.00 12.56           N  
ATOM   4396  CE2 TRP B 263     104.377  31.917  38.737  1.00 12.28           C  
ATOM   4397  CE3 TRP B 263     105.749  30.064  37.960  1.00 11.86           C  
ATOM   4398  CZ2 TRP B 263     104.505  32.593  37.516  1.00 12.72           C  
ATOM   4399  CZ3 TRP B 263     105.882  30.736  36.745  1.00 12.65           C  
ATOM   4400  CH2 TRP B 263     105.261  31.982  36.529  1.00 12.92           C  
ATOM   4401  N   THR B 264     105.716  29.691  43.889  1.00 10.75           N  
ATOM   4402  CA  THR B 264     105.458  30.677  44.956  1.00 10.88           C  
ATOM   4403  C   THR B 264     106.725  31.066  45.702  1.00 11.71           C  
ATOM   4404  O   THR B 264     106.828  32.206  46.184  1.00 12.51           O  
ATOM   4405  CB  THR B 264     104.435  30.179  45.981  1.00 11.08           C  
ATOM   4406  OG1 THR B 264     104.932  29.004  46.631  1.00 11.70           O  
ATOM   4407  CG2 THR B 264     103.111  29.750  45.324  1.00 11.57           C  
ATOM   4408  N   HIS B 265     107.662  30.120  45.818  1.00 11.42           N  
ATOM   4409  CA  HIS B 265     108.901  30.334  46.571  1.00 11.17           C  
ATOM   4410  C   HIS B 265     110.099  30.013  45.679  1.00 11.29           C  
ATOM   4411  O   HIS B 265     111.067  29.376  46.100  1.00 10.66           O  
ATOM   4412  CB  HIS B 265     108.900  29.496  47.863  1.00 11.15           C  
ATOM   4413  CG  HIS B 265     107.961  30.021  48.912  1.00 11.88           C  
ATOM   4414  ND1 HIS B 265     106.586  29.938  48.798  1.00 12.76           N  
ATOM   4415  CD2 HIS B 265     108.209  30.660  50.083  1.00 13.23           C  
ATOM   4416  CE1 HIS B 265     106.030  30.488  49.867  1.00 14.92           C  
ATOM   4417  NE2 HIS B 265     106.992  30.934  50.661  1.00 12.48           N  
ATOM   4418  N   ALA B 266     110.012  30.472  44.429  1.00 11.42           N  
ATOM   4419  CA  ALA B 266     111.070  30.220  43.444  1.00 11.85           C  
ATOM   4420  C   ALA B 266     112.427  30.684  43.968  1.00 12.01           C  
ATOM   4421  O   ALA B 266     113.430  29.994  43.774  1.00 11.92           O  
ATOM   4422  CB  ALA B 266     110.747  30.907  42.117  1.00 11.90           C  
ATOM   4423  N   ASP B 267     112.461  31.828  44.662  1.00 12.81           N  
ATOM   4424  CA  ASP B 267     113.748  32.320  45.147  1.00 13.68           C  
ATOM   4425  C   ASP B 267     114.420  31.336  46.099  1.00 13.23           C  
ATOM   4426  O   ASP B 267     115.621  31.079  45.979  1.00 13.10           O  
ATOM   4427  CB  ASP B 267     113.603  33.677  45.843  1.00 14.03           C  
ATOM   4428  CG  ASP B 267     113.299  34.810  44.881  1.00 17.48           C  
ATOM   4429  OD1 ASP B 267     113.393  34.656  43.636  1.00 17.47           O  
ATOM   4430  OD2 ASP B 267     112.973  35.925  45.323  1.00 20.15           O  
ATOM   4431  N   GLU B 268     113.647  30.794  47.043  1.00 13.43           N  
ATOM   4432  CA  GLU B 268     114.198  29.857  48.013  1.00 13.04           C  
ATOM   4433  C   GLU B 268     114.611  28.558  47.349  1.00 12.79           C  
ATOM   4434  O   GLU B 268     115.645  27.963  47.694  1.00 12.78           O  
ATOM   4435  CB  GLU B 268     113.191  29.581  49.138  1.00 13.52           C  
ATOM   4436  CG  GLU B 268     113.033  30.755  50.114  1.00 15.11           C  
ATOM   4437  CD  GLU B 268     112.126  31.879  49.612  1.00 18.72           C  
ATOM   4438  OE1 GLU B 268     111.479  31.768  48.535  1.00 15.96           O  
ATOM   4439  OE2 GLU B 268     112.064  32.926  50.310  1.00 19.19           O  
ATOM   4440  N   VAL B 269     113.793  28.099  46.401  1.00 11.95           N  
ATOM   4441  CA  VAL B 269     114.113  26.850  45.711  1.00 11.27           C  
ATOM   4442  C   VAL B 269     115.403  27.054  44.902  1.00 11.74           C  
ATOM   4443  O   VAL B 269     116.317  26.202  44.925  1.00 12.48           O  
ATOM   4444  CB  VAL B 269     112.953  26.419  44.772  1.00 10.91           C  
ATOM   4445  CG1 VAL B 269     113.379  25.224  43.908  1.00 11.36           C  
ATOM   4446  CG2 VAL B 269     111.713  26.066  45.604  1.00 10.67           C  
ATOM   4447  N   ASN B 270     115.472  28.180  44.202  1.00 11.73           N  
ATOM   4448  CA  ASN B 270     116.643  28.496  43.369  1.00 12.11           C  
ATOM   4449  C   ASN B 270     117.916  28.617  44.199  1.00 12.53           C  
ATOM   4450  O   ASN B 270     118.986  28.160  43.786  1.00 12.32           O  
ATOM   4451  CB  ASN B 270     116.406  29.757  42.532  1.00 12.36           C  
ATOM   4452  CG  ASN B 270     115.453  29.498  41.364  1.00 14.25           C  
ATOM   4453  OD1 ASN B 270     115.313  28.370  40.944  1.00 18.55           O  
ATOM   4454  ND2 ASN B 270     114.791  30.527  40.870  1.00 13.77           N  
ATOM   4455  N   ALA B 271     117.801  29.242  45.371  1.00 12.90           N  
ATOM   4456  CA  ALA B 271     118.987  29.389  46.228  1.00 13.62           C  
ATOM   4457  C   ALA B 271     119.493  28.020  46.693  1.00 13.66           C  
ATOM   4458  O   ALA B 271     120.701  27.763  46.688  1.00 13.02           O  
ATOM   4459  CB  ALA B 271     118.687  30.315  47.436  1.00 13.77           C  
ATOM   4460  N   ALA B 272     118.566  27.138  47.075  1.00 13.51           N  
ATOM   4461  CA  ALA B 272     118.953  25.793  47.504  1.00 13.15           C  
ATOM   4462  C   ALA B 272     119.598  25.011  46.353  1.00 13.24           C  
ATOM   4463  O   ALA B 272     120.635  24.356  46.536  1.00 13.13           O  
ATOM   4464  CB  ALA B 272     117.756  25.048  48.070  1.00 13.09           C  
ATOM   4465  N   LEU B 273     119.005  25.096  45.162  1.00 12.77           N  
ATOM   4466  CA  LEU B 273     119.576  24.385  44.014  1.00 12.59           C  
ATOM   4467  C   LEU B 273     120.943  24.950  43.631  1.00 13.13           C  
ATOM   4468  O   LEU B 273     121.854  24.186  43.282  1.00 13.76           O  
ATOM   4469  CB  LEU B 273     118.639  24.450  42.805  1.00 12.19           C  
ATOM   4470  CG  LEU B 273     117.371  23.610  42.949  1.00 11.73           C  
ATOM   4471  CD1 LEU B 273     116.447  23.913  41.759  1.00 12.45           C  
ATOM   4472  CD2 LEU B 273     117.642  22.096  43.017  1.00 12.97           C  
ATOM   4473  N   LYS B 274     121.089  26.270  43.692  1.00 13.49           N  
ATOM   4474  CA  LYS B 274     122.350  26.898  43.290  1.00 14.23           C  
ATOM   4475  C   LYS B 274     123.489  26.389  44.191  1.00 15.27           C  
ATOM   4476  O   LYS B 274     124.535  25.948  43.697  1.00 15.87           O  
ATOM   4477  CB  LYS B 274     122.246  28.423  43.351  1.00 14.62           C  
ATOM   4478  CG  LYS B 274     123.518  29.119  42.875  1.00 14.69           C  
ATOM   4479  CD  LYS B 274     123.348  30.628  42.860  1.00 17.48           C  
ATOM   4480  CE  LYS B 274     124.621  31.287  42.339  1.00 22.09           C  
ATOM   4481  NZ  LYS B 274     124.395  32.763  42.269  1.00 24.45           N  
ATOM   4482  N   THR B 275     123.252  26.433  45.502  1.00 15.49           N  
ATOM   4483  CA  THR B 275     124.214  25.952  46.502  1.00 16.27           C  
ATOM   4484  C   THR B 275     124.557  24.486  46.284  1.00 16.77           C  
ATOM   4485  O   THR B 275     125.751  24.093  46.281  1.00 16.39           O  
ATOM   4486  CB  THR B 275     123.646  26.187  47.917  1.00 16.13           C  
ATOM   4487  OG1 THR B 275     123.494  27.601  48.124  1.00 17.42           O  
ATOM   4488  CG2 THR B 275     124.642  25.727  49.008  1.00 18.29           C  
ATOM   4489  N   PHE B 276     123.510  23.683  46.060  1.00 16.20           N  
ATOM   4490  CA  PHE B 276     123.650  22.246  45.904  1.00 16.02           C  
ATOM   4491  C   PHE B 276     124.430  21.884  44.649  1.00 16.52           C  
ATOM   4492  O   PHE B 276     125.312  21.020  44.668  1.00 16.48           O  
ATOM   4493  CB  PHE B 276     122.260  21.599  45.834  1.00 15.90           C  
ATOM   4494  CG  PHE B 276     122.292  20.098  45.670  1.00 14.64           C  
ATOM   4495  CD1 PHE B 276     122.919  19.297  46.628  1.00 15.54           C  
ATOM   4496  CD2 PHE B 276     121.694  19.496  44.577  1.00 14.24           C  
ATOM   4497  CE1 PHE B 276     122.945  17.919  46.488  1.00 14.21           C  
ATOM   4498  CE2 PHE B 276     121.700  18.117  44.421  1.00 13.57           C  
ATOM   4499  CZ  PHE B 276     122.332  17.317  45.382  1.00 14.41           C  
ATOM   4500  N   LEU B 277     124.089  22.525  43.545  1.00 16.93           N  
ATOM   4501  CA  LEU B 277     124.773  22.231  42.291  1.00 18.34           C  
ATOM   4502  C   LEU B 277     126.239  22.691  42.307  1.00 18.94           C  
ATOM   4503  O   LEU B 277     127.068  22.126  41.581  1.00 19.22           O  
ATOM   4504  CB  LEU B 277     124.034  22.888  41.137  1.00 18.40           C  
ATOM   4505  CG  LEU B 277     122.894  22.148  40.419  1.00 19.50           C  
ATOM   4506  CD1ALEU B 277     122.216  21.036  41.248  0.50 20.19           C  
ATOM   4507  CD2ALEU B 277     121.908  23.176  39.925  0.50 16.54           C  
ATOM   4508  CD1BLEU B 277     123.335  20.819  39.861  0.50 18.21           C  
ATOM   4509  CD2BLEU B 277     121.660  21.971  41.304  0.50 21.96           C  
ATOM   4510  N   ALA B 278     126.545  23.698  43.120  1.00 19.96           N  
ATOM   4511  CA  ALA B 278     127.912  24.254  43.164  1.00 21.52           C  
ATOM   4512  C   ALA B 278     128.873  23.331  43.912  1.00 23.31           C  
ATOM   4513  O   ALA B 278     130.089  23.450  43.760  1.00 24.05           O  
ATOM   4514  CB  ALA B 278     127.933  25.675  43.759  1.00 21.49           C  
ATOM   4515  N   LYS B 279     128.332  22.396  44.695  1.00 24.25           N  
ATOM   4516  CA  LYS B 279     129.174  21.462  45.460  1.00 26.07           C  
ATOM   4517  C   LYS B 279     129.893  20.480  44.552  1.00 26.61           C  
ATOM   4518  O   LYS B 279     129.428  20.120  43.455  1.00 26.30           O  
ATOM   4519  CB  LYS B 279     128.354  20.713  46.508  1.00 26.27           C  
ATOM   4520  CG  LYS B 279     127.947  21.581  47.680  1.00 27.67           C  
ATOM   4521  CD  LYS B 279     127.194  20.755  48.725  1.00 30.59           C  
ATOM   4522  CE  LYS B 279     126.815  21.601  49.940  1.00 31.12           C  
ATOM   4523  NZ  LYS B 279     126.546  20.749  51.161  1.00 33.29           N  
ATOM   4524  OXT LYS B 279     131.000  20.038  44.883  1.00 28.18           O  
TER    4525      LYS B 279                                                      
HETATM 4526  S   SO4 A1280     129.725  16.408  93.981  1.00 80.89           S  
HETATM 4527  O1  SO4 A1280     129.157  16.934  95.222  1.00 80.36           O  
HETATM 4528  O2  SO4 A1280     130.596  15.276  94.277  1.00 80.60           O  
HETATM 4529  O3  SO4 A1280     130.518  17.444  93.316  1.00 80.39           O  
HETATM 4530  O4  SO4 A1280     128.637  15.966  93.105  1.00 80.51           O  
HETATM 4531  S   SO4 B1280     104.627  35.787  52.820  1.00 63.68           S  
HETATM 4532  O1  SO4 B1280     104.007  36.022  54.125  1.00 63.07           O  
HETATM 4533  O2  SO4 B1280     106.073  36.001  52.934  1.00 62.41           O  
HETATM 4534  O3  SO4 B1280     104.064  36.708  51.827  1.00 63.12           O  
HETATM 4535  O4  SO4 B1280     104.350  34.408  52.401  1.00 62.62           O  
HETATM 4536  O   HOH A2001      95.933  32.409  88.553  1.00 15.84           O  
HETATM 4537  O   HOH A2002      99.717  35.056  88.180  1.00 16.58           O  
HETATM 4538  O   HOH A2003      91.949  33.862  82.871  1.00 36.57           O  
HETATM 4539  O   HOH A2004      94.103  34.292  79.498  1.00 22.90           O  
HETATM 4540  O   HOH A2005      93.337  30.916  91.404  1.00 35.35           O  
HETATM 4541  O   HOH A2006      94.405  34.962  84.197  1.00 20.94           O  
HETATM 4542  O   HOH A2007      85.975  28.877  78.215  1.00 37.82           O  
HETATM 4543  O   HOH A2008      92.485  32.336  77.885  1.00 21.21           O  
HETATM 4544  O   HOH A2009      87.668  29.754  80.099  1.00 35.21           O  
HETATM 4545  O   HOH A2010      78.563  22.387  78.632  1.00 44.93           O  
HETATM 4546  O   HOH A2011      91.291  23.375  71.734  1.00 41.83           O  
HETATM 4547  O   HOH A2012      89.430  17.862  75.154  1.00 35.16           O  
HETATM 4548  O   HOH A2013      86.250  19.117  73.581  1.00 39.54           O  
HETATM 4549  O   HOH A2014      87.365  23.748  72.920  1.00 47.41           O  
HETATM 4550  O   HOH A2015      86.285  26.613  77.033  1.00 43.32           O  
HETATM 4551  O   HOH A2016      89.521  20.863  73.641  1.00 23.46           O  
HETATM 4552  O   HOH A2017      83.770  25.039  79.060  1.00 39.01           O  
HETATM 4553  O   HOH A2018      83.220  18.257  73.491  1.00 53.18           O  
HETATM 4554  O   HOH A2019      96.573  37.938  77.879  1.00 28.57           O  
HETATM 4555  O   HOH A2020     101.924  -5.171  87.171  1.00 49.06           O  
HETATM 4556  O   HOH A2021      87.535  13.250  79.294  1.00 17.72           O  
HETATM 4557  O   HOH A2022     104.128  42.528  79.662  1.00 37.20           O  
HETATM 4558  O   HOH A2023     108.257  41.276  73.809  1.00 30.91           O  
HETATM 4559  O   HOH A2024      82.642  23.083  77.925  1.00 28.08           O  
HETATM 4560  O   HOH A2025      85.926  14.096  77.232  1.00 32.37           O  
HETATM 4561  O   HOH A2026      85.309  17.101  75.740  1.00 20.68           O  
HETATM 4562  O   HOH A2027      81.972  26.565  82.021  1.00 36.14           O  
HETATM 4563  O   HOH A2028      79.824  24.341  80.741  1.00 30.26           O  
HETATM 4564  O   HOH A2029      82.581  24.715  83.943  1.00 30.47           O  
HETATM 4565  O   HOH A2030      86.931  18.125  83.981  1.00 15.92           O  
HETATM 4566  O   HOH A2031      88.954  21.078  82.770  1.00 12.25           O  
HETATM 4567  O   HOH A2032      87.807  24.144  84.532  1.00 14.23           O  
HETATM 4568  O   HOH A2033      99.550  24.540  92.873  1.00 30.69           O  
HETATM 4569  O   HOH A2034     110.180  30.911  90.804  1.00 11.50           O  
HETATM 4570  O   HOH A2035     112.302  22.109  93.844  1.00 35.27           O  
HETATM 4571  O   HOH A2036      90.002  30.850  85.673  1.00 44.55           O  
HETATM 4572  O   HOH A2037      90.074  29.128  87.759  1.00 41.99           O  
HETATM 4573  O   HOH A2038      91.413  30.412  81.689  1.00 27.19           O  
HETATM 4574  O   HOH A2039      87.086  26.580  85.445  1.00 30.78           O  
HETATM 4575  O   HOH A2040      90.658  25.743  86.988  1.00 43.10           O  
HETATM 4576  O   HOH A2041     121.261  28.723  91.932  1.00 40.61           O  
HETATM 4577  O   HOH A2042     123.729  25.393  94.554  1.00 42.51           O  
HETATM 4578  O   HOH A2043     121.639  23.943 100.386  1.00 47.04           O  
HETATM 4579  O   HOH A2044     118.982  36.442  64.150  1.00 50.18           O  
HETATM 4580  O   HOH A2045      99.618  33.375  90.687  1.00 17.60           O  
HETATM 4581  O   HOH A2046     112.059  -3.949  82.821  1.00 38.27           O  
HETATM 4582  O   HOH A2047     115.994  -2.956  80.778  1.00 42.55           O  
HETATM 4583  O   HOH A2048      96.364  35.727  79.102  1.00 26.30           O  
HETATM 4584  O   HOH A2049     118.365  43.998  83.715  1.00 45.84           O  
HETATM 4585  O   HOH A2050     124.428  38.035  79.977  1.00 41.70           O  
HETATM 4586  O   HOH A2051     123.561  39.522  82.063  1.00 41.81           O  
HETATM 4587  O   HOH A2052     100.104  -4.508  85.292  1.00 40.87           O  
HETATM 4588  O   HOH A2053     106.136  32.903  91.414  1.00 11.23           O  
HETATM 4589  O   HOH A2054     107.243  31.221  87.241  1.00 11.84           O  
HETATM 4590  O   HOH A2055     122.394  40.086  76.527  1.00 44.97           O  
HETATM 4591  O   HOH A2056     112.647  41.523  87.069  1.00 32.44           O  
HETATM 4592  O   HOH A2057     109.768  34.953  90.619  1.00 11.73           O  
HETATM 4593  O   HOH A2058      94.376  20.268  71.343  1.00 31.91           O  
HETATM 4594  O   HOH A2059     107.001  43.056  80.711  1.00 30.25           O  
HETATM 4595  O   HOH A2060     114.074  43.659  83.482  1.00 28.64           O  
HETATM 4596  O   HOH A2061     109.127  44.208  85.516  1.00 38.87           O  
HETATM 4597  O   HOH A2062     113.128  45.762  79.947  1.00 42.94           O  
HETATM 4598  O   HOH A2063      91.865  20.386  93.562  1.00 20.43           O  
HETATM 4599  O   HOH A2064      94.172   7.514  80.118  1.00 51.84           O  
HETATM 4600  O   HOH A2065     100.340   3.322  73.762  1.00 41.72           O  
HETATM 4601  O   HOH A2066     108.196  41.070  76.400  1.00 22.21           O  
HETATM 4602  O   HOH A2067     108.630  43.286  78.568  1.00 24.67           O  
HETATM 4603  O   HOH A2068     111.729  43.720  74.985  1.00 44.93           O  
HETATM 4604  O   HOH A2069     117.502  39.722  75.301  1.00 27.39           O  
HETATM 4605  O   HOH A2070      97.866   7.296  75.084  1.00 30.12           O  
HETATM 4606  O   HOH A2071      98.664  11.598  69.409  1.00 29.57           O  
HETATM 4607  O   HOH A2072     115.224  43.580  76.228  1.00 39.24           O  
HETATM 4608  O   HOH A2073     120.504   2.496  80.576  1.00 41.83           O  
HETATM 4609  O   HOH A2074     106.876  25.361  83.428  1.00  8.09           O  
HETATM 4610  O   HOH A2075      98.680  39.498  76.858  1.00 27.69           O  
HETATM 4611  O   HOH A2076     112.500  40.751  72.640  1.00 33.57           O  
HETATM 4612  O   HOH A2077     130.766  28.305  83.742  1.00 40.87           O  
HETATM 4613  O   HOH A2078     129.863  30.581  85.639  1.00 33.99           O  
HETATM 4614  O   HOH A2079     107.623  22.134  91.304  1.00 13.16           O  
HETATM 4615  O   HOH A2080     104.605  24.869  93.517  1.00 13.15           O  
HETATM 4616  O   HOH A2081     101.571  22.842  92.584  1.00 15.15           O  
HETATM 4617  O   HOH A2082     109.338  29.794  88.252  1.00 10.60           O  
HETATM 4618  O   HOH A2083     104.169  27.648  88.974  1.00 13.41           O  
HETATM 4619  O   HOH A2084     113.243  21.865  91.276  1.00 40.85           O  
HETATM 4620  O   HOH A2085     115.232  25.481  89.846  1.00 10.08           O  
HETATM 4621  O   HOH A2086     110.844  20.907  85.923  1.00 12.80           O  
HETATM 4622  O   HOH A2087      95.846  25.434  65.083  1.00 37.53           O  
HETATM 4623  O   HOH A2088     112.104  32.768  91.047  1.00 20.64           O  
HETATM 4624  O   HOH A2089     110.001  25.076  93.841  1.00 20.44           O  
HETATM 4625  O   HOH A2090     114.515  28.225  97.345  1.00 12.56           O  
HETATM 4626  O   HOH A2091     113.949  30.849  94.864  1.00 15.81           O  
HETATM 4627  O   HOH A2092     118.421  33.424  64.374  1.00 37.17           O  
HETATM 4628  O   HOH A2093     116.960  27.698  96.114  1.00 15.57           O  
HETATM 4629  O   HOH A2094     119.871  30.846  91.263  1.00 24.31           O  
HETATM 4630  O   HOH A2095     121.637  27.272  94.067  1.00 31.80           O  
HETATM 4631  O   HOH A2096     120.771  23.229  98.150  1.00 29.40           O  
HETATM 4632  O   HOH A2097     119.082  38.398  71.116  1.00 39.87           O  
HETATM 4633  O   HOH A2098     111.955  -4.091  70.254  1.00 44.83           O  
HETATM 4634  O   HOH A2099     120.303  28.393  96.033  1.00 20.65           O  
HETATM 4635  O   HOH A2100     121.508  30.877  96.816  1.00 28.83           O  
HETATM 4636  O   HOH A2101     121.665  31.485  94.117  1.00 37.12           O  
HETATM 4637  O   HOH A2102     115.497  37.989  90.296  1.00 24.12           O  
HETATM 4638  O   HOH A2103     107.735  -1.551  65.578  1.00 43.61           O  
HETATM 4639  O   HOH A2104     122.354  35.361  86.546  1.00 26.17           O  
HETATM 4640  O   HOH A2105     104.850  -4.401  83.989  1.00 39.43           O  
HETATM 4641  O   HOH A2106     113.637  -4.060  80.614  1.00 26.58           O  
HETATM 4642  O   HOH A2107     109.164   0.656  88.309  1.00 47.78           O  
HETATM 4643  O   HOH A2108     103.015   3.114  77.002  1.00 40.54           O  
HETATM 4644  O   HOH A2109      99.535  -0.437  83.784  1.00 24.14           O  
HETATM 4645  O   HOH A2110     120.601  42.727  83.749  1.00 47.30           O  
HETATM 4646  O   HOH A2111     103.740  -2.140  90.107  1.00 37.05           O  
HETATM 4647  O   HOH A2112     121.530  40.164  80.353  1.00 42.19           O  
HETATM 4648  O   HOH A2113     122.177  35.983  79.349  1.00 19.13           O  
HETATM 4649  O   HOH A2114     123.120  32.855  85.935  1.00 25.88           O  
HETATM 4650  O   HOH A2115     118.639  41.229  78.793  1.00 44.34           O  
HETATM 4651  O   HOH A2116      97.253   6.141  79.023  1.00 31.06           O  
HETATM 4652  O   HOH A2117      98.756  -2.149  85.725  1.00 23.54           O  
HETATM 4653  O   HOH A2118     115.236  44.024  80.074  1.00 29.49           O  
HETATM 4654  O   HOH A2119     121.536  38.036  77.882  1.00 37.34           O  
HETATM 4655  O   HOH A2120     113.280  41.073  84.194  1.00 17.08           O  
HETATM 4656  O   HOH A2121     120.015  38.676  75.573  1.00 37.77           O  
HETATM 4657  O   HOH A2122     104.402   0.590  98.866  1.00 28.51           O  
HETATM 4658  O   HOH A2123     103.977  39.941  74.470  1.00 29.10           O  
HETATM 4659  O   HOH A2124     109.722  11.950  97.861  1.00 23.00           O  
HETATM 4660  O   HOH A2125     113.261   9.886  99.581  1.00 23.17           O  
HETATM 4661  O   HOH A2126     105.388  11.188 101.623  1.00 26.83           O  
HETATM 4662  O   HOH A2127     107.455  12.469 101.237  1.00 46.93           O  
HETATM 4663  O   HOH A2128     109.543  12.771 100.088  1.00 29.03           O  
HETATM 4664  O   HOH A2129     108.096  33.489  85.970  1.00 13.49           O  
HETATM 4665  O   HOH A2130     111.674   8.258 101.380  1.00 47.16           O  
HETATM 4666  O   HOH A2131     111.129   2.973  90.188  1.00 49.86           O  
HETATM 4667  O   HOH A2132     112.751   5.225  86.988  1.00 43.12           O  
HETATM 4668  O   HOH A2133     103.579  28.161  86.353  1.00 12.83           O  
HETATM 4669  O   HOH A2134     116.338   8.090  99.739  1.00 37.98           O  
HETATM 4670  O   HOH A2135     125.135   6.427  94.833  1.00 40.28           O  
HETATM 4671  O   HOH A2136     102.194  26.009  90.085  1.00 16.24           O  
HETATM 4672  O   HOH A2137     120.478  18.993 103.657  1.00 23.98           O  
HETATM 4673  O   HOH A2138     122.337  21.256 106.155  1.00 53.62           O  
HETATM 4674  O   HOH A2139     125.850  14.196 102.601  1.00 44.58           O  
HETATM 4675  O   HOH A2140     104.462  16.825  83.642  1.00 13.91           O  
HETATM 4676  O   HOH A2141     119.849  14.629 104.602  1.00 34.79           O  
HETATM 4677  O   HOH A2142     114.334  12.108 100.933  1.00 25.63           O  
HETATM 4678  O   HOH A2143      92.364  20.479  74.203  1.00 21.64           O  
HETATM 4679  O   HOH A2144      91.986  17.721  75.164  1.00 21.77           O  
HETATM 4680  O   HOH A2145     106.013  13.381 102.990  1.00 23.81           O  
HETATM 4681  O   HOH A2146      99.799  19.865  99.978  0.33 13.49           O  
HETATM 4682  O   HOH A2147      97.563  17.060  97.687  1.00 21.00           O  
HETATM 4683  O   HOH A2148      98.123  20.719  92.349  1.00 22.47           O  
HETATM 4684  O   HOH A2149     102.057  18.623  89.694  1.00 10.16           O  
HETATM 4685  O   HOH A2150      94.992  18.204  95.521  1.00 26.08           O  
HETATM 4686  O   HOH A2151      92.377  24.066  87.473  1.00 28.40           O  
HETATM 4687  O   HOH A2152      90.103  23.352  85.741  1.00 17.75           O  
HETATM 4688  O   HOH A2153      93.560  20.849  91.549  1.00 21.01           O  
HETATM 4689  O   HOH A2154      95.787  22.993  91.922  1.00 35.31           O  
HETATM 4690  O   HOH A2155      88.992  18.271  85.867  1.00 31.16           O  
HETATM 4691  O   HOH A2156      92.891  22.406  89.877  1.00 28.55           O  
HETATM 4692  O   HOH A2157     103.041   3.605  73.694  1.00 32.66           O  
HETATM 4693  O   HOH A2158     101.714   7.290  71.419  1.00 26.09           O  
HETATM 4694  O   HOH A2159     110.976  10.627  80.986  1.00 47.60           O  
HETATM 4695  O   HOH A2160      89.959   7.239  80.015  1.00 38.51           O  
HETATM 4696  O   HOH A2161      91.317   7.198  83.302  1.00 25.00           O  
HETATM 4697  O   HOH A2162      93.718   9.728  78.687  1.00 33.07           O  
HETATM 4698  O   HOH A2163      88.794  10.968  78.548  1.00 25.87           O  
HETATM 4699  O   HOH A2164     102.703   8.288  68.709  1.00 33.06           O  
HETATM 4700  O   HOH A2165      98.591   9.591  70.915  1.00 32.04           O  
HETATM 4701  O   HOH A2166     105.459   6.226  66.024  1.00 37.88           O  
HETATM 4702  O   HOH A2167      90.107  10.975  76.145  1.00 46.65           O  
HETATM 4703  O   HOH A2168      92.167  14.575  73.595  1.00 43.81           O  
HETATM 4704  O   HOH A2169     116.602  12.614  65.785  1.00 32.38           O  
HETATM 4705  O   HOH A2170      93.139  11.700  74.948  1.00 31.42           O  
HETATM 4706  O   HOH A2171      95.695  10.769  77.026  1.00 17.55           O  
HETATM 4707  O   HOH A2172      99.484   9.301  74.835  1.00 22.16           O  
HETATM 4708  O   HOH A2173      94.500  13.493  71.956  1.00 37.76           O  
HETATM 4709  O   HOH A2174      96.093  14.340  69.862  1.00 34.75           O  
HETATM 4710  O   HOH A2175      95.912  11.102  74.375  1.00 27.37           O  
HETATM 4711  O   HOH A2176      99.729  13.156  64.704  1.00 39.11           O  
HETATM 4712  O   HOH A2177      96.787  14.210  67.198  1.00 33.64           O  
HETATM 4713  O   HOH A2178      99.424  19.906  67.770  1.00 19.17           O  
HETATM 4714  O   HOH A2179     100.877  13.020  69.998  1.00 12.56           O  
HETATM 4715  O   HOH A2180      95.574  17.803  69.885  1.00 40.91           O  
HETATM 4716  O   HOH A2181      93.435  16.374  73.014  1.00 27.13           O  
HETATM 4717  O   HOH A2182     123.574   6.195  81.565  1.00 32.99           O  
HETATM 4718  O   HOH A2183     116.238   3.317  81.882  1.00 38.84           O  
HETATM 4719  O   HOH A2184     128.418   8.862  71.841  1.00 32.04           O  
HETATM 4720  O   HOH A2185     122.335   3.811  77.994  1.00 26.77           O  
HETATM 4721  O   HOH A2186      99.820  21.392  78.664  1.00 10.58           O  
HETATM 4722  O   HOH A2187      95.088  22.432  73.098  1.00 20.14           O  
HETATM 4723  O   HOH A2188     128.660  11.573  72.124  1.00 39.44           O  
HETATM 4724  O   HOH A2189     118.037  10.413  65.549  1.00 29.46           O  
HETATM 4725  O   HOH A2190     121.542  11.670  62.595  1.00 40.48           O  
HETATM 4726  O   HOH A2191      95.020  29.006  69.854  1.00 48.84           O  
HETATM 4727  O   HOH A2192      94.731  24.600  71.889  1.00 26.97           O  
HETATM 4728  O   HOH A2193     130.260  23.999  79.039  1.00 45.67           O  
HETATM 4729  O   HOH A2194     128.573  25.566  74.394  1.00 49.29           O  
HETATM 4730  O   HOH A2195     128.481  22.220  82.868  1.00 21.66           O  
HETATM 4731  O   HOH A2196     131.069  10.666  75.226  1.00 45.71           O  
HETATM 4732  O   HOH A2197     130.686  15.047  73.167  1.00 42.30           O  
HETATM 4733  O   HOH A2198     130.616  17.272  75.673  1.00 41.10           O  
HETATM 4734  O   HOH A2199     101.686  31.901  64.707  1.00 56.56           O  
HETATM 4735  O   HOH A2200      98.301  36.531  68.877  1.00 30.74           O  
HETATM 4736  O   HOH A2201      98.249  39.539  74.208  1.00 42.30           O  
HETATM 4737  O   HOH A2202      94.667  32.079  71.154  1.00 39.91           O  
HETATM 4738  O   HOH A2203      93.252  31.683  75.235  1.00 33.63           O  
HETATM 4739  O   HOH A2204     101.549  39.365  76.578  1.00 18.38           O  
HETATM 4740  O   HOH A2205     105.300  41.416  70.746  1.00 46.92           O  
HETATM 4741  O   HOH A2206     129.552  25.967  84.590  1.00 26.10           O  
HETATM 4742  O   HOH A2207     128.754  29.244  87.674  1.00 32.23           O  
HETATM 4743  O   HOH A2208     131.096  23.572  84.855  1.00 38.19           O  
HETATM 4744  O   HOH A2209     128.307  25.688  80.156  1.00 31.62           O  
HETATM 4745  O   HOH A2210     106.392  39.583  72.902  1.00 19.17           O  
HETATM 4746  O   HOH A2211     109.965  40.301  72.061  1.00 24.41           O  
HETATM 4747  O   HOH A2212     127.892  32.366  84.448  1.00 23.42           O  
HETATM 4748  O   HOH A2213     127.923  26.761  77.785  1.00 27.84           O  
HETATM 4749  O   HOH A2214     115.291  35.604  65.823  1.00 42.77           O  
HETATM 4750  O   HOH A2215     112.744  35.500  66.438  1.00 29.57           O  
HETATM 4751  O   HOH A2216     128.364  35.190  77.266  1.00 39.41           O  
HETATM 4752  O   HOH A2217     111.027  14.214  84.574  1.00 31.33           O  
HETATM 4753  O   HOH A2218     109.570  14.643  82.821  1.00 23.58           O  
HETATM 4754  O   HOH A2219     102.109  21.873  77.048  1.00 11.00           O  
HETATM 4755  O   HOH A2220     106.035  30.359  65.977  1.00 16.78           O  
HETATM 4756  O   HOH A2221     102.244  29.755  67.941  1.00 28.31           O  
HETATM 4757  O   HOH A2222     103.490  19.940  60.266  1.00 26.82           O  
HETATM 4758  O   HOH A2223     103.456  12.500  65.776  1.00 54.91           O  
HETATM 4759  O   HOH A2224     101.848  29.228  64.464  1.00 39.37           O  
HETATM 4760  O   HOH A2225     101.603  28.058  62.343  1.00 44.73           O  
HETATM 4761  O   HOH A2226     105.248  29.821  63.230  1.00 19.32           O  
HETATM 4762  O   HOH A2227      96.147  23.460  67.150  1.00 23.27           O  
HETATM 4763  O   HOH A2228     104.107  24.683  60.199  1.00 43.31           O  
HETATM 4764  O   HOH A2229     112.031  26.137  58.852  1.00 18.43           O  
HETATM 4765  O   HOH A2230     104.057  31.166  61.172  1.00 40.62           O  
HETATM 4766  O   HOH A2231     109.291  36.363  66.479  1.00 22.47           O  
HETATM 4767  O   HOH A2232     117.147  33.925  66.671  1.00 18.59           O  
HETATM 4768  O   HOH A2233     117.315  36.571  70.537  1.00 21.26           O  
HETATM 4769  O   HOH A2234     118.964  35.006  68.513  1.00 30.14           O  
HETATM 4770  O   HOH A2235     119.405  16.900  76.673  1.00 11.24           O  
HETATM 4771  O   HOH A2236     115.398   9.152  72.911  1.00 10.45           O  
HETATM 4772  O   HOH A2237     113.108  -4.152  72.859  1.00 20.57           O  
HETATM 4773  O   HOH A2238     118.485  -2.982  75.272  1.00 32.61           O  
HETATM 4774  O   HOH A2239     110.922  -2.412  73.145  1.00 17.75           O  
HETATM 4775  O   HOH A2240     106.780   2.691  67.261  1.00 41.13           O  
HETATM 4776  O   HOH A2241     106.070   3.012  69.770  1.00 39.56           O  
HETATM 4777  O   HOH A2242     109.406  -3.370  69.740  1.00 33.25           O  
HETATM 4778  O   HOH A2243     108.911  -4.048  72.503  1.00 33.51           O  
HETATM 4779  O   HOH A2244     115.856  -3.059  68.097  1.00 28.57           O  
HETATM 4780  O   HOH A2245     115.410  -5.473  64.397  1.00 64.62           O  
HETATM 4781  O   HOH A2246     113.648  -4.522  68.294  1.00 37.40           O  
HETATM 4782  O   HOH A2247     109.464  -2.890  66.924  1.00 27.54           O  
HETATM 4783  O   HOH A2248     115.534   3.615  61.679  1.00 38.88           O  
HETATM 4784  O   HOH A2249     112.150   4.421  60.869  1.00 36.14           O  
HETATM 4785  O   HOH A2250     109.989  -0.766  64.094  1.00 31.26           O  
HETATM 4786  O   HOH A2251     108.858   2.693  65.495  1.00 28.62           O  
HETATM 4787  O   HOH A2252     119.442  -0.029  72.971  0.50 17.44           O  
HETATM 4788  O   HOH A2253     119.178   2.372  75.429  1.00 26.18           O  
HETATM 4789  O   HOH A2254     121.147   2.650  64.131  1.00 37.49           O  
HETATM 4790  O   HOH A2255     120.796   7.837  67.060  1.00 34.60           O  
HETATM 4791  O   HOH A2256     118.120   4.013  64.568  1.00 29.27           O  
HETATM 4792  O   HOH A2257     121.334   3.879  73.279  1.00 25.47           O  
HETATM 4793  O   HOH A2258     118.663   0.144  76.669  1.00 46.15           O  
HETATM 4794  O   HOH A2259     108.676  -9.178  78.117  1.00 52.98           O  
HETATM 4795  O   HOH A2260     107.666  -4.599  83.006  1.00 40.66           O  
HETATM 4796  O   HOH A2261     110.629  -8.022  74.095  1.00 39.29           O  
HETATM 4797  O   HOH A2262     110.984  -9.779  80.593  1.00 39.15           O  
HETATM 4798  O   HOH A2263     112.980  -5.996  78.676  1.00 23.00           O  
HETATM 4799  O   HOH A2264     112.120  -5.933  74.788  1.00 20.27           O  
HETATM 4800  O   HOH A2265     110.451  -0.200  85.062  1.00 26.45           O  
HETATM 4801  O   HOH A2266     103.968   1.671  78.700  1.00 37.15           O  
HETATM 4802  O   HOH A2267     101.754  -1.226  82.268  1.00 19.44           O  
HETATM 4803  O   HOH A2268     105.814  -5.760  80.212  1.00 38.27           O  
HETATM 4804  O   HOH A2269     105.682  -2.063  88.111  1.00 22.36           O  
HETATM 4805  O   HOH A2270     100.352   2.736  77.396  1.00 41.24           O  
HETATM 4806  O   HOH A2271      99.282   5.186  80.474  1.00 19.71           O  
HETATM 4807  O   HOH A2272      99.130  -1.276  88.341  1.00 20.36           O  
HETATM 4808  O   HOH A2273     103.790   2.094  93.181  1.00 25.09           O  
HETATM 4809  O   HOH A2274      95.884   2.079  81.969  1.00 35.84           O  
HETATM 4810  O   HOH A2275      91.921   1.293  84.295  1.00 35.48           O  
HETATM 4811  O   HOH A2276      96.060  -2.184  85.143  1.00 35.24           O  
HETATM 4812  O   HOH A2277      98.632   2.024  98.849  1.00 12.05           O  
HETATM 4813  O   HOH A2278     102.180   0.807  97.385  1.00 14.64           O  
HETATM 4814  O   HOH A2279      94.431  13.187  96.434  1.00 24.35           O  
HETATM 4815  O   HOH A2280     111.883  10.421  97.267  1.00 15.13           O  
HETATM 4816  O   HOH A2281     107.672  10.188 100.316  1.00 25.60           O  
HETATM 4817  O   HOH A2282     107.137   1.458  96.559  1.00 40.38           O  
HETATM 4818  O   HOH A2283     107.917   4.115  98.251  1.00 34.44           O  
HETATM 4819  O   HOH A2284     113.483   4.156  93.765  1.00 34.58           O  
HETATM 4820  O   HOH A2285     112.236   3.236  96.632  1.00 44.77           O  
HETATM 4821  O   HOH A2286     106.643   2.346  92.843  1.00 25.13           O  
HETATM 4822  O   HOH A2287     110.822   4.806 100.629  1.00 40.86           O  
HETATM 4823  O   HOH A2288     112.102   5.138  89.243  1.00 41.09           O  
HETATM 4824  O   HOH A2289     119.093  10.687  87.715  1.00 12.13           O  
HETATM 4825  O   HOH A2290     113.869  19.568  90.120  1.00 28.53           O  
HETATM 4826  O   HOH A2291     119.424   6.999  90.479  1.00 31.36           O  
HETATM 4827  O   HOH A2292     121.109   9.104 100.986  1.00 40.33           O  
HETATM 4828  O   HOH A2293     118.957   7.955  99.490  1.00 41.58           O  
HETATM 4829  O   HOH A2294     119.351   6.870  94.516  1.00 34.48           O  
HETATM 4830  O   HOH A2295     125.812  10.554  99.915  1.00 35.42           O  
HETATM 4831  O   HOH A2296     129.110  12.828  94.624  1.00 48.11           O  
HETATM 4832  O   HOH A2297     128.305  13.228  90.724  1.00 42.71           O  
HETATM 4833  O   HOH A2298     128.087  12.695  97.195  1.00 35.48           O  
HETATM 4834  O   HOH A2299     122.655   7.650  93.625  1.00 39.28           O  
HETATM 4835  O   HOH A2300     124.785   8.574  91.503  1.00 31.58           O  
HETATM 4836  O   HOH A2301     124.315  12.694  90.566  1.00 17.23           O  
HETATM 4837  O   HOH A2302     123.924  20.794 102.247  1.00 45.11           O  
HETATM 4838  O   HOH A2303     123.046  18.160 104.882  1.00 35.17           O  
HETATM 4839  O   HOH A2304     126.568  15.193  95.832  1.00 22.85           O  
HETATM 4840  O   HOH A2305     125.443  13.357 100.044  1.00 25.94           O  
HETATM 4841  O   HOH A2306     121.709  19.497 100.793  1.00 34.29           O  
HETATM 4842  O   HOH A2307     121.706  22.298  95.803  1.00 16.89           O  
HETATM 4843  O   HOH A2308     118.702  17.052 104.181  1.00 21.31           O  
HETATM 4844  O   HOH A2309     115.099  11.038 103.341  1.00 36.23           O  
HETATM 4845  O   HOH A2310     111.518  12.862 104.376  1.00 35.54           O  
HETATM 4846  O   HOH A2311     112.301  13.735 101.916  1.00 23.85           O  
HETATM 4847  O   HOH A2312     117.796  20.604 105.986  1.00 27.05           O  
HETATM 4848  O   HOH A2313     117.211  17.244 106.884  1.00 42.28           O  
HETATM 4849  O   HOH A2314     112.095  18.327 108.276  1.00 27.41           O  
HETATM 4850  O   HOH A2315     108.637  13.575 102.749  1.00 31.68           O  
HETATM 4851  O   HOH A2316     111.155  16.884 104.733  1.00 16.61           O  
HETATM 4852  O   HOH A2317     107.310  22.428  96.320  1.00 26.09           O  
HETATM 4853  O   HOH A2318     108.513  21.522  94.203  1.00 26.43           O  
HETATM 4854  O   HOH A2319     111.452  20.429  95.260  1.00 19.81           O  
HETATM 4855  O   HOH A2320     100.060  20.289  95.574  1.00 33.28           O  
HETATM 4856  O   HOH A2321      99.590  18.396  96.882  1.00 35.61           O  
HETATM 4857  O   HOH A2322     102.641  21.627 100.471  1.00 17.93           O  
HETATM 4858  O   HOH A2323     104.510  15.500 102.746  1.00 18.22           O  
HETATM 4859  O   HOH A2324     100.725  20.319  92.761  1.00 17.59           O  
HETATM 4860  O   HOH A2325      96.580  14.960  96.323  1.00 21.56           O  
HETATM 4861  O   HOH A2326      94.774  18.505  92.963  1.00 20.21           O  
HETATM 4862  O   HOH A2327      95.617  14.730  93.212  1.00 10.83           O  
HETATM 4863  O   HOH A2328      99.141  12.024  89.920  1.00  9.58           O  
HETATM 4864  O   HOH A2329      97.586   6.930  89.386  1.00 15.68           O  
HETATM 4865  O   HOH A2330      92.298  11.650  87.481  1.00  9.77           O  
HETATM 4866  O   HOH A2331      93.626   7.331  87.375  1.00 17.35           O  
HETATM 4867  O   HOH A2332      97.707   8.557  77.715  1.00 21.88           O  
HETATM 4868  O   HOH A2333     103.708   6.071  72.627  1.00 19.04           O  
HETATM 4869  O   HOH A2334     109.575  11.906  82.473  1.00 48.52           O  
HETATM 4870  O   HOH A2335     105.785   5.369  70.865  1.00 20.48           O  
HETATM 4871  O   HOH A2336     110.588   9.336  73.030  1.00 12.07           O  
HETATM 4872  O   HOH A2337     101.017   9.493  72.700  1.00 17.21           O  
HETATM 4873  O   HOH A2338     103.238  10.924  68.027  1.00 24.30           O  
HETATM 4874  O   HOH A2339     105.261   7.613  68.371  1.00 22.92           O  
HETATM 4875  O   HOH A2340     105.488  11.058  66.517  1.00 25.81           O  
HETATM 4876  O   HOH A2341     108.576  12.811  65.199  1.00 24.07           O  
HETATM 4877  O   HOH A2342     107.897   5.186  65.138  1.00 38.77           O  
HETATM 4878  O   HOH A2343     106.834   7.296  64.082  1.00 34.05           O  
HETATM 4879  O   HOH A2344     116.344   5.863  64.951  1.00 29.52           O  
HETATM 4880  O   HOH A2345     115.879  12.973  63.095  1.00 21.37           O  
HETATM 4881  O   HOH A2346     105.578  13.215  62.610  1.00 56.04           O  
HETATM 4882  O   HOH A2347     105.766  13.700  65.030  1.00 32.93           O  
HETATM 4883  O   HOH A2348     116.799  18.750  59.647  1.00 21.45           O  
HETATM 4884  O   HOH A2349     118.506  12.820  59.371  1.00 23.78           O  
HETATM 4885  O   HOH A2350     116.649  25.421  65.278  1.00 23.48           O  
HETATM 4886  O   HOH A2351     125.048  15.440  60.137  1.00 45.31           O  
HETATM 4887  O   HOH A2352     120.301  23.760  62.942  1.00 28.13           O  
HETATM 4888  O   HOH A2353     118.140  26.670  58.309  1.00 33.93           O  
HETATM 4889  O   HOH A2354     116.266  30.592  61.073  1.00 30.21           O  
HETATM 4890  O   HOH A2355     121.332  29.989  64.455  1.00 35.18           O  
HETATM 4891  O   HOH A2356     120.180  29.786  60.472  1.00 37.22           O  
HETATM 4892  O   HOH A2357     120.485  25.580  64.673  1.00 31.65           O  
HETATM 4893  O   HOH A2358     111.950  33.095  61.721  1.00 36.55           O  
HETATM 4894  O   HOH A2359     122.586  26.498  67.349  1.00 20.53           O  
HETATM 4895  O   HOH A2360     127.470   8.513  81.471  1.00 36.36           O  
HETATM 4896  O   HOH A2361     129.752  10.822  84.904  1.00 29.59           O  
HETATM 4897  O   HOH A2362     127.624   7.676  91.313  1.00 42.09           O  
HETATM 4898  O   HOH A2363     120.080  15.313  82.887  1.00 12.29           O  
HETATM 4899  O   HOH A2364     122.858   9.137  81.759  1.00 14.67           O  
HETATM 4900  O   HOH A2365     124.261   7.156  89.019  1.00 27.93           O  
HETATM 4901  O   HOH A2366     118.339   4.137  83.674  1.00 46.92           O  
HETATM 4902  O   HOH A2367     124.336   7.061  85.525  1.00 33.92           O  
HETATM 4903  O   HOH A2368     112.229   6.496  82.017  1.00 44.82           O  
HETATM 4904  O   HOH A2369     114.227   4.754  82.373  1.00 44.96           O  
HETATM 4905  O   HOH A2370     126.307   7.503  72.650  1.00 25.40           O  
HETATM 4906  O   HOH A2371     123.391   6.122  78.758  1.00 15.74           O  
HETATM 4907  O   HOH A2372     127.014  12.409  70.205  1.00 26.73           O  
HETATM 4908  O   HOH A2373     118.016   7.392  66.306  1.00 24.37           O  
HETATM 4909  O   HOH A2374     120.867  10.595  66.156  1.00 25.07           O  
HETATM 4910  O   HOH A2375     124.697  19.338  69.147  1.00 26.84           O  
HETATM 4911  O   HOH A2376     127.263  16.204  66.664  1.00 28.71           O  
HETATM 4912  O   HOH A2377     122.621  10.608  64.255  1.00 51.07           O  
HETATM 4913  O   HOH A2378     126.560  14.677  63.642  1.00 36.71           O  
HETATM 4914  O   HOH A2379     119.044  15.738  61.245  1.00 28.35           O  
HETATM 4915  O   HOH A2380     128.719  18.682  66.540  1.00 36.96           O  
HETATM 4916  O   HOH A2381     128.540  24.897  69.593  1.00 40.99           O  
HETATM 4917  O   HOH A2382     125.819  28.735  74.291  1.00 20.00           O  
HETATM 4918  O   HOH A2383     123.686  28.787  69.760  1.00 39.58           O  
HETATM 4919  O   HOH A2384     130.177  22.346  76.490  1.00 43.85           O  
HETATM 4920  O   HOH A2385     128.816  23.022  71.836  1.00 31.52           O  
HETATM 4921  O   HOH A2386     130.119  20.607  73.135  1.00 38.16           O  
HETATM 4922  O   HOH A2387     129.484  13.097  74.301  1.00 27.20           O  
HETATM 4923  O   HOH A2388     130.148  21.126  81.038  1.00 30.72           O  
HETATM 4924  O   HOH A2389     130.033  19.611  77.874  1.00 23.33           O  
HETATM 4925  O   HOH A2390     131.370  17.467  80.284  0.50 17.13           O  
HETATM 4926  O   HOH A2391     131.578  11.722  81.789  1.00 45.99           O  
HETATM 4927  O   HOH A2392     131.130  14.261  79.358  1.00 24.06           O  
HETATM 4928  O   HOH A2393     129.333  19.358  87.023  1.00 24.64           O  
HETATM 4929  O   HOH A2394     130.618  19.466  83.543  1.00 29.91           O  
HETATM 4930  O   HOH A2395     115.413  19.308  87.777  1.00 15.19           O  
HETATM 4931  O   HOH A2396     123.943  22.223  94.495  1.00 28.97           O  
HETATM 4932  O   HOH A2397     128.737  16.811  89.768  1.00 20.08           O  
HETATM 4933  O   HOH A2398     128.798  26.640  87.058  1.00 27.72           O  
HETATM 4934  O   HOH A2399     123.922  28.990  93.806  1.00 47.50           O  
HETATM 4935  O   HOH A2400     126.079  29.879  87.516  1.00 18.38           O  
HETATM 4936  O   HOH A2401     124.461  24.481  91.764  1.00 19.10           O  
HETATM 4937  O   HOH A2402     128.368  24.978  91.974  1.00 33.82           O  
HETATM 4938  O   HOH A2403     129.629  21.503  90.884  1.00 24.67           O  
HETATM 4939  O   HOH A2404     129.811  25.358  89.220  1.00 32.67           O  
HETATM 4940  O   HOH A2405     127.602  24.924  82.622  1.00 19.81           O  
HETATM 4941  O   HOH A2406     126.641  22.964  91.266  1.00 19.73           O  
HETATM 4942  O   HOH A2407     131.075  22.663  87.274  1.00 35.83           O  
HETATM 4943  O   HOH A2408     121.162  31.973  83.773  1.00 17.69           O  
HETATM 4944  O   HOH A2409     118.913  30.730  84.671  1.00 20.05           O  
HETATM 4945  O   HOH A2410     123.389  29.987  89.729  1.00 32.14           O  
HETATM 4946  O   HOH A2411     127.821  31.964  81.879  1.00 25.26           O  
HETATM 4947  O   HOH A2412     125.626  31.979  85.769  1.00 20.21           O  
HETATM 4948  O   HOH A2413     125.556  27.408  76.680  1.00 23.08           O  
HETATM 4949  O   HOH A2414     128.646  35.003  84.600  1.00 35.73           O  
HETATM 4950  O   HOH A2415     129.703  33.089  78.585  1.00 35.31           O  
HETATM 4951  O   HOH A2416     127.356  34.314  74.929  1.00 24.76           O  
HETATM 4952  O   HOH A2417     129.074  28.760  79.774  1.00 31.17           O  
HETATM 4953  O   HOH A2418     128.156  34.456  80.606  1.00 31.78           O  
HETATM 4954  O   HOH A2419     118.209  35.490  73.899  1.00 19.85           O  
HETATM 4955  O   HOH A2420     124.490  39.766  74.794  1.00 37.90           O  
HETATM 4956  O   HOH A2421     121.675  34.552  68.422  1.00 46.40           O  
HETATM 4957  O   HOH A2422     125.709  35.970  68.766  1.00 38.55           O  
HETATM 4958  O   HOH A2423     128.792  28.537  73.950  1.00 48.85           O  
HETATM 4959  O   HOH A2424     120.809  38.275  73.148  1.00 29.70           O  
HETATM 4960  O   HOH A2425     126.175  15.050  91.735  1.00 32.16           O  
HETATM 4961  O   HOH B2001     112.471  20.895  21.311  1.00 16.63           O  
HETATM 4962  O   HOH B2002     108.938  18.313  19.657  1.00 15.10           O  
HETATM 4963  O   HOH B2003     104.986  15.575  15.729  0.33 53.82           O  
HETATM 4964  O   HOH B2004     112.778  14.946  18.538  1.00 22.03           O  
HETATM 4965  O   HOH B2005     114.691  10.822  20.079  1.00 22.93           O  
HETATM 4966  O   HOH B2006     103.232  17.205  17.217  0.33 46.21           O  
HETATM 4967  O   HOH B2007     111.773  12.233  17.529  1.00 39.86           O  
HETATM 4968  O   HOH B2008     111.173  10.050  18.134  1.00 38.88           O  
HETATM 4969  O   HOH B2009     105.453  18.553  17.491  1.00 29.05           O  
HETATM 4970  O   HOH B2010     108.730   3.719  17.050  1.00 35.09           O  
HETATM 4971  O   HOH B2011      99.930  -1.614  26.070  1.00 41.36           O  
HETATM 4972  O   HOH B2012     108.826   6.340  17.236  1.00 35.11           O  
HETATM 4973  O   HOH B2013     113.510   8.142  20.407  1.00 16.63           O  
HETATM 4974  O   HOH B2014     111.604   2.225  23.403  1.00 42.10           O  
HETATM 4975  O   HOH B2015     100.713  -1.999  14.816  1.00 42.12           O  
HETATM 4976  O   HOH B2016      96.902  -3.914  18.952  1.00 35.15           O  
HETATM 4977  O   HOH B2017     105.769   5.361  13.935  1.00 40.31           O  
HETATM 4978  O   HOH B2018     105.792  -0.413  25.604  1.00 19.66           O  
HETATM 4979  O   HOH B2019     104.576   2.022  17.365  1.00 35.17           O  
HETATM 4980  O   HOH B2020     107.681  -1.355  22.474  1.00 38.72           O  
HETATM 4981  O   HOH B2021     101.726   0.267  26.388  1.00 30.70           O  
HETATM 4982  O   HOH B2022     107.622   2.312  18.758  1.00 41.42           O  
HETATM 4983  O   HOH B2023     119.079  11.932  20.443  1.00 29.66           O  
HETATM 4984  O   HOH B2024     126.847  30.794  39.077  1.00 42.19           O  
HETATM 4985  O   HOH B2025      97.438   5.450  21.702  1.00 13.14           O  
HETATM 4986  O   HOH B2026     127.726  15.820  29.065  1.00 30.30           O  
HETATM 4987  O   HOH B2027      96.428  -0.190  41.106  1.00 44.04           O  
HETATM 4988  O   HOH B2028     103.316   0.012  17.536  1.00 29.22           O  
HETATM 4989  O   HOH B2029      97.527  -1.729  25.103  1.00 33.04           O  
HETATM 4990  O   HOH B2030     100.479  -2.190  23.566  1.00 19.19           O  
HETATM 4991  O   HOH B2031     103.510   4.029  14.067  1.00 36.41           O  
HETATM 4992  O   HOH B2032      98.828  -3.098  17.839  1.00 36.38           O  
HETATM 4993  O   HOH B2033     101.874   1.095  13.776  1.00 29.69           O  
HETATM 4994  O   HOH B2034     101.284   5.142  14.759  1.00 29.20           O  
HETATM 4995  O   HOH B2035     102.132   8.228  19.065  1.00 13.96           O  
HETATM 4996  O   HOH B2036     101.067   6.515  22.099  1.00  9.82           O  
HETATM 4997  O   HOH B2037     101.699  21.035  25.234  1.00 29.67           O  
HETATM 4998  O   HOH B2038      98.421  23.660  27.027  1.00 44.30           O  
HETATM 4999  O   HOH B2039     104.923  22.665  39.975  1.00 44.16           O  
HETATM 5000  O   HOH B2040     103.456  27.858  36.204  1.00 39.89           O  
HETATM 5001  O   HOH B2041     104.977  13.346  17.295  1.00 45.70           O  
HETATM 5002  O   HOH B2042     102.963  12.160  19.711  1.00 40.25           O  
HETATM 5003  O   HOH B2043     109.571   9.839  19.525  1.00 24.92           O  
HETATM 5004  O   HOH B2044     103.367   9.286  16.853  1.00 30.07           O  
HETATM 5005  O   HOH B2045     109.857  22.302  21.417  1.00 17.95           O  
HETATM 5006  O   HOH B2046     122.451  28.764  28.376  1.00 28.11           O  
HETATM 5007  O   HOH B2047     123.079  33.333  30.681  1.00 44.95           O  
HETATM 5008  O   HOH B2048     116.711  12.214  21.280  1.00 25.32           O  
HETATM 5009  O   HOH B2049     127.028  28.646  41.546  1.00 33.15           O  
HETATM 5010  O   HOH B2050     130.697  22.346  32.450  1.00 41.70           O  
HETATM 5011  O   HOH B2051      83.490   6.333  43.831  1.00 41.96           O  
HETATM 5012  O   HOH B2052     112.440  22.980  29.511  1.00 11.91           O  
HETATM 5013  O   HOH B2053     111.118  26.184  26.496  1.00 11.55           O  
HETATM 5014  O   HOH B2054     114.364  28.110  28.348  1.00 11.95           O  
HETATM 5015  O   HOH B2055     108.023   0.558  29.640  1.00 32.16           O  
HETATM 5016  O   HOH B2056     100.008  19.905  23.650  1.00 44.68           O  
HETATM 5017  O   HOH B2057      87.801  31.147  32.597  0.33 22.13           O  
HETATM 5018  O   HOH B2058     125.083  21.232  24.965  1.00 29.06           O  
HETATM 5019  O   HOH B2059     120.062  26.264  24.222  1.00 18.53           O  
HETATM 5020  O   HOH B2060     124.058  26.714  24.672  1.00 40.46           O  
HETATM 5021  O   HOH B2061     129.703  24.295  28.562  1.00 37.79           O  
HETATM 5022  O   HOH B2062     126.461  27.311  29.463  1.00 28.03           O  
HETATM 5023  O   HOH B2063      95.701  16.197  21.268  1.00 24.83           O  
HETATM 5024  O   HOH B2064      92.955   3.335  35.080  1.00 41.12           O  
HETATM 5025  O   HOH B2065     126.079  17.731  28.370  1.00 18.44           O  
HETATM 5026  O   HOH B2066     126.855  20.496  26.839  1.00 23.51           O  
HETATM 5027  O   HOH B2067     111.155   2.695  56.826  1.00 46.84           O  
HETATM 5028  O   HOH B2068     130.089  19.015  30.510  1.00 52.83           O  
HETATM 5029  O   HOH B2069     128.763  16.613  39.823  1.00 18.70           O  
HETATM 5030  O   HOH B2070     126.586  19.859  39.886  1.00 17.18           O  
HETATM 5031  O   HOH B2071     128.908  21.277  36.676  1.00 27.86           O  
HETATM 5032  O   HOH B2072      97.217   1.027  39.144  1.00 33.50           O  
HETATM 5033  O   HOH B2073     103.831  -1.737  39.253  1.00 35.12           O  
HETATM 5034  O   HOH B2074     109.728  17.961  33.624  1.00  9.04           O  
HETATM 5035  O   HOH B2075     121.613  12.690  21.634  1.00 29.41           O  
HETATM 5036  O   HOH B2076     120.223  33.753  47.903  1.00 32.24           O  
HETATM 5037  O   HOH B2077     119.629  31.786  50.536  1.00 43.96           O  
HETATM 5038  O   HOH B2078     101.132  21.418  27.924  1.00 13.64           O  
HETATM 5039  O   HOH B2079     103.227  24.481  28.828  1.00 13.42           O  
HETATM 5040  O   HOH B2080     103.273  23.494  33.436  1.00 12.37           O  
HETATM 5041  O   HOH B2081     107.667  21.543  28.529  1.00 13.63           O  
HETATM 5042  O   HOH B2082     105.726  24.975  39.255  1.00 25.46           O  
HETATM 5043  O   HOH B2083     105.283  26.631  37.773  1.00 42.82           O  
HETATM 5044  O   HOH B2084     106.190  20.666  38.284  1.00 15.36           O  
HETATM 5045  O   HOH B2085     110.561  -1.947  30.841  1.00 42.68           O  
HETATM 5046  O   HOH B2086     104.962  27.712  32.993  1.00 24.73           O  
HETATM 5047  O   HOH B2087     112.803  29.284  31.737  1.00 21.51           O  
HETATM 5048  O   HOH B2088     106.905  33.902  33.595  1.00 12.44           O  
HETATM 5049  O   HOH B2089     110.147  32.493  32.502  1.00 19.32           O  
HETATM 5050  O   HOH B2090     129.772  11.355  44.392  1.00 31.63           O  
HETATM 5051  O   HOH B2091     108.134  33.984  36.141  1.00 15.92           O  
HETATM 5052  O   HOH B2092     110.360  34.703  40.587  1.00 31.58           O  
HETATM 5053  O   HOH B2093     104.632  36.276  40.903  1.00 31.17           O  
HETATM 5054  O   HOH B2094     114.075  32.825  38.214  1.00 24.91           O  
HETATM 5055  O   HOH B2095     130.118  16.559  44.116  1.00 38.20           O  
HETATM 5056  O   HOH B2096     109.105  27.491  38.052  1.00 11.18           O  
HETATM 5057  O   HOH B2097     111.419  24.477  31.573  1.00 12.43           O  
HETATM 5058  O   HOH B2098     119.067  31.687  31.377  1.00 19.25           O  
HETATM 5059  O   HOH B2099     112.494  33.402  40.062  1.00 35.40           O  
HETATM 5060  O   HOH B2100     114.904  29.353  30.592  1.00 24.66           O  
HETATM 5061  O   HOH B2101     114.204  37.074  37.723  1.00 47.11           O  
HETATM 5062  O   HOH B2102     111.703  38.036  37.632  1.00 27.19           O  
HETATM 5063  O   HOH B2103      95.587  -0.473  55.942  1.00 42.90           O  
HETATM 5064  O   HOH B2104     101.261  13.916  58.456  1.00 31.38           O  
HETATM 5065  O   HOH B2105     103.319  11.849  62.100  1.00 50.45           O  
HETATM 5066  O   HOH B2106     117.349  34.944  41.138  1.00 52.05           O  
HETATM 5067  O   HOH B2107     120.287  35.112  37.090  1.00 40.81           O  
HETATM 5068  O   HOH B2108     121.043  31.798  39.166  1.00 21.95           O  
HETATM 5069  O   HOH B2109     125.380  30.038  30.802  1.00 37.03           O  
HETATM 5070  O   HOH B2110     121.526  31.029  29.740  1.00 36.32           O  
HETATM 5071  O   HOH B2111      87.188   6.069  41.731  1.00 25.51           O  
HETATM 5072  O   HOH B2112      94.708   3.689  44.973  1.00 38.18           O  
HETATM 5073  O   HOH B2113      84.247  10.152  47.106  1.00 37.44           O  
HETATM 5074  O   HOH B2114     125.120  33.490  32.441  1.00 41.15           O  
HETATM 5075  O   HOH B2115     127.734  30.694  34.368  1.00 41.98           O  
HETATM 5076  O   HOH B2116      83.660  12.687  43.898  1.00 37.42           O  
HETATM 5077  O   HOH B2117     125.293  26.467  41.128  1.00 17.42           O  
HETATM 5078  O   HOH B2118     127.840  27.413  37.970  1.00 41.15           O  
HETATM 5079  O   HOH B2119     128.478  25.282  35.776  1.00 42.07           O  
HETATM 5080  O   HOH B2120     119.529  30.921  41.418  1.00 22.28           O  
HETATM 5081  O   HOH B2121      93.871   3.224  37.791  1.00 36.25           O  
HETATM 5082  O   HOH B2122      84.547   6.621  41.253  1.00 22.34           O  
HETATM 5083  O   HOH B2123     128.756  25.407  30.960  1.00 28.95           O  
HETATM 5084  O   HOH B2124     128.314  22.583  34.062  1.00 19.89           O  
HETATM 5085  O   HOH B2125     127.365  25.218  39.915  1.00 23.06           O  
HETATM 5086  O   HOH B2126     123.788  26.676  29.883  1.00 16.33           O  
HETATM 5087  O   HOH B2127     125.086  13.924  26.295  1.00 29.84           O  
HETATM 5088  O   HOH B2128      91.087  29.102  41.874  1.00 23.27           O  
HETATM 5089  O   HOH B2129      92.409  26.474  38.524  1.00 27.80           O  
HETATM 5090  O   HOH B2130      91.625  28.481  37.246  1.00 34.20           O  
HETATM 5091  O   HOH B2131     115.171  23.150  29.370  1.00 14.28           O  
HETATM 5092  O   HOH B2132     109.250  19.356  28.667  1.00 13.34           O  
HETATM 5093  O   HOH B2133      90.753  30.270  45.048  1.00 42.22           O  
HETATM 5094  O   HOH B2134     105.135  20.841  27.463  1.00 15.23           O  
HETATM 5095  O   HOH B2135      98.302  39.085  41.275  1.00 25.25           O  
HETATM 5096  O   HOH B2136     102.172  14.116  36.258  1.00 14.93           O  
HETATM 5097  O   HOH B2137      92.384  31.411  40.943  1.00 27.61           O  
HETATM 5098  O   HOH B2138      94.136  38.024  42.822  1.00 36.42           O  
HETATM 5099  O   HOH B2139      99.628  40.065  39.189  1.00 25.69           O  
HETATM 5100  O   HOH B2140     103.129   1.069  28.741  1.00 24.49           O  
HETATM 5101  O   HOH B2141     105.909   1.307  27.955  1.00 22.53           O  
HETATM 5102  O   HOH B2142      93.530  34.302  31.910  1.00 26.06           O  
HETATM 5103  O   HOH B2143      89.569  28.980  33.245  1.00 25.92           O  
HETATM 5104  O   HOH B2144      94.247  25.311  25.879  0.33 10.48           O  
HETATM 5105  O   HOH B2145      92.658  21.398  26.267  1.00 20.55           O  
HETATM 5106  O   HOH B2146      96.356  23.840  25.025  0.33 22.30           O  
HETATM 5107  O   HOH B2147      99.545  18.177  31.524  1.00  9.86           O  
HETATM 5108  O   HOH B2148      98.518  18.653  26.566  1.00 23.07           O  
HETATM 5109  O   HOH B2149      93.714  18.775  24.476  1.00 29.78           O  
HETATM 5110  O   HOH B2150     101.688  12.865  21.806  1.00 23.55           O  
HETATM 5111  O   HOH B2151      89.639   9.207  27.278  1.00 11.93           O  
HETATM 5112  O   HOH B2152     101.548  10.123  20.869  1.00 18.77           O  
HETATM 5113  O   HOH B2153      99.967  17.511  23.261  1.00 38.67           O  
HETATM 5114  O   HOH B2154      97.537  15.727  23.104  1.00 19.50           O  
HETATM 5115  O   HOH B2155      97.163   7.916  22.831  1.00 30.49           O  
HETATM 5116  O   HOH B2156      99.610  14.485  22.377  1.00 29.15           O  
HETATM 5117  O   HOH B2157      96.808   1.488  45.615  1.00 33.31           O  
HETATM 5118  O   HOH B2158     100.359   0.130  43.351  1.00 26.40           O  
HETATM 5119  O   HOH B2159      92.780   0.395  31.739  1.00 45.08           O  
HETATM 5120  O   HOH B2160      95.112   2.731  33.576  1.00 36.91           O  
HETATM 5121  O   HOH B2161      94.836  -0.557  28.328  1.00 33.20           O  
HETATM 5122  O   HOH B2162      90.585   3.679  31.208  1.00 19.16           O  
HETATM 5123  O   HOH B2163     102.973  -1.176  44.439  1.00 33.26           O  
HETATM 5124  O   HOH B2164     101.340  -1.121  39.817  1.00 30.57           O  
HETATM 5125  O   HOH B2165     103.847  -2.403  48.462  1.00 40.85           O  
HETATM 5126  O   HOH B2166     111.603   5.020  55.440  1.00 29.35           O  
HETATM 5127  O   HOH B2167      99.166  -0.406  33.266  1.00 37.79           O  
HETATM 5128  O   HOH B2168      99.416   2.418  39.447  1.00 24.09           O  
HETATM 5129  O   HOH B2169      98.116   2.370  34.830  1.00 16.13           O  
HETATM 5130  O   HOH B2170     126.415   7.699  52.186  1.00 37.04           O  
HETATM 5131  O   HOH B2171      99.758   0.552  35.715  1.00 30.75           O  
HETATM 5132  O   HOH B2172     104.601  -2.073  35.809  1.00 37.27           O  
HETATM 5133  O   HOH B2173     102.598  -1.507  34.119  1.00 38.18           O  
HETATM 5134  O   HOH B2174     129.900   4.938  42.925  1.00 45.29           O  
HETATM 5135  O   HOH B2175     126.582  12.505  50.327  1.00 38.46           O  
HETATM 5136  O   HOH B2176     105.261   0.372  39.997  1.00 11.97           O  
HETATM 5137  O   HOH B2177     107.929  -4.400  40.765  1.00 30.19           O  
HETATM 5138  O   HOH B2178     109.695  -1.859  41.885  1.00 22.39           O  
HETATM 5139  O   HOH B2179     106.693  -3.725  36.751  1.00 30.93           O  
HETATM 5140  O   HOH B2180     103.835  -0.467  31.521  1.00 32.43           O  
HETATM 5141  O   HOH B2181     100.823  19.041  57.262  1.00 32.80           O  
HETATM 5142  O   HOH B2182      96.353  15.057  53.552  1.00 43.04           O  
HETATM 5143  O   HOH B2183     109.211   2.723  29.171  1.00 19.63           O  
HETATM 5144  O   HOH B2184     106.825   9.140  31.825  1.00 10.64           O  
HETATM 5145  O   HOH B2185     119.255  11.105  61.252  1.00 28.76           O  
HETATM 5146  O   HOH B2186     117.168  10.555  63.084  1.00 30.59           O  
HETATM 5147  O   HOH B2187     115.594   1.882  26.664  1.00 33.81           O  
HETATM 5148  O   HOH B2188     111.342   2.137  28.174  1.00 27.09           O  
HETATM 5149  O   HOH B2189     121.046  19.614  57.198  1.00 32.26           O  
HETATM 5150  O   HOH B2190     120.774  25.007  51.212  1.00 34.89           O  
HETATM 5151  O   HOH B2191     118.620  20.446  58.454  1.00 21.29           O  
HETATM 5152  O   HOH B2192     114.508  27.994  52.393  1.00 21.19           O  
HETATM 5153  O   HOH B2193     118.539  26.792  54.119  1.00 46.94           O  
HETATM 5154  O   HOH B2194     123.283   5.179  25.569  1.00 32.41           O  
HETATM 5155  O   HOH B2195     123.401   2.086  30.428  1.00 44.20           O  
HETATM 5156  O   HOH B2196     109.590  33.573  53.525  1.00 38.75           O  
HETATM 5157  O   HOH B2197     122.815  10.235  22.003  1.00 36.06           O  
HETATM 5158  O   HOH B2198     114.422   6.003  22.276  1.00 23.50           O  
HETATM 5159  O   HOH B2199     120.365   7.354  20.894  1.00 38.83           O  
HETATM 5160  O   HOH B2200     122.554  13.899  24.077  1.00 16.99           O  
HETATM 5161  O   HOH B2201     127.867   5.271  25.051  1.00 49.91           O  
HETATM 5162  O   HOH B2202     126.550   8.669  22.736  1.00 45.03           O  
HETATM 5163  O   HOH B2203     117.711  34.419  46.946  1.00 33.30           O  
HETATM 5164  O   HOH B2204     116.947  31.116  50.627  1.00 27.85           O  
HETATM 5165  O   HOH B2205     118.934  27.053  50.913  1.00 29.45           O  
HETATM 5166  O   HOH B2206     115.770  31.794  52.887  1.00 37.50           O  
HETATM 5167  O   HOH B2207     126.369  13.532  29.008  1.00 20.76           O  
HETATM 5168  O   HOH B2208     130.684   6.274  35.046  1.00 47.82           O  
HETATM 5169  O   HOH B2209     128.344  14.972  31.523  1.00 23.88           O  
HETATM 5170  O   HOH B2210     121.396  32.315  45.819  1.00 23.75           O  
HETATM 5171  O   HOH B2211     125.341  30.064  46.053  1.00 39.26           O  
HETATM 5172  O   HOH B2212     127.890   9.161  35.319  1.00 24.85           O  
HETATM 5173  O   HOH B2213     128.641  10.660  38.047  1.00 25.34           O  
HETATM 5174  O   HOH B2214     129.243  16.859  33.357  1.00 32.57           O  
HETATM 5175  O   HOH B2215     130.503  13.588  31.498  1.00 38.30           O  
HETATM 5176  O   HOH B2216     127.829  27.860  46.856  1.00 37.91           O  
HETATM 5177  O   HOH B2217     127.911  24.827  50.218  1.00 42.26           O  
HETATM 5178  O   HOH B2218     102.533  15.548  41.662  1.00 24.81           O  
HETATM 5179  O   HOH B2219     101.406  14.291  43.747  1.00 41.97           O  
HETATM 5180  O   HOH B2220     101.615  17.435  42.665  1.00 40.35           O  
HETATM 5181  O   HOH B2221     108.842   9.272  33.852  1.00  9.61           O  
HETATM 5182  O   HOH B2222     119.831   4.167  32.738  1.00 19.49           O  
HETATM 5183  O   HOH B2223     122.074   5.216  36.195  1.00 17.69           O  
HETATM 5184  O   HOH B2224     119.604  -1.225  43.122  1.00 16.75           O  
HETATM 5185  O   HOH B2225     110.972  -0.428  35.605  1.00 19.87           O  
HETATM 5186  O   HOH B2226     108.531  -1.681  33.869  1.00 43.50           O  
HETATM 5187  O   HOH B2227     110.085  -6.672  40.435  1.00 45.70           O  
HETATM 5188  O   HOH B2228     120.385   0.354  33.954  0.50 15.15           O  
HETATM 5189  O   HOH B2229     113.122  -1.362  31.399  1.00 23.22           O  
HETATM 5190  O   HOH B2230     121.649   2.369  34.201  1.00 32.59           O  
HETATM 5191  O   HOH B2231     127.886   7.809  38.442  1.00 29.18           O  
HETATM 5192  O   HOH B2232     125.701   2.925  30.870  1.00 37.63           O  
HETATM 5193  O   HOH B2233     128.672  12.494  42.224  1.00 18.89           O  
HETATM 5194  O   HOH B2234     129.167  15.095  42.059  1.00 34.68           O  
HETATM 5195  O   HOH B2235     130.170  18.945  40.360  1.00 44.40           O  
HETATM 5196  O   HOH B2236     110.892  16.700  50.095  1.00 10.88           O  
HETATM 5197  O   HOH B2237     105.678   9.284  52.410  1.00 11.11           O  
HETATM 5198  O   HOH B2238      94.484   3.844  57.753  1.00 39.51           O  
HETATM 5199  O   HOH B2239      95.024   3.590  55.110  1.00 26.84           O  
HETATM 5200  O   HOH B2240      98.311   2.292  61.267  1.00 40.12           O  
HETATM 5201  O   HOH B2241      97.446  -2.306  56.584  1.00 34.01           O  
HETATM 5202  O   HOH B2242     102.251  -2.042  53.607  1.00 31.92           O  
HETATM 5203  O   HOH B2243     100.753  -3.556  56.838  1.00 44.72           O  
HETATM 5204  O   HOH B2244      99.366   9.171  60.401  1.00 48.15           O  
HETATM 5205  O   HOH B2245     105.508   9.553  64.281  1.00 30.96           O  
HETATM 5206  O   HOH B2246     106.782   2.999  60.111  1.00 29.88           O  
HETATM 5207  O   HOH B2247     109.333   7.394  60.399  1.00 49.12           O  
HETATM 5208  O   HOH B2248     102.849  11.708  59.560  1.00 25.49           O  
HETATM 5209  O   HOH B2249      86.775   8.512  50.387  1.00 40.50           O  
HETATM 5210  O   HOH B2250      90.123  13.177  49.619  1.00 23.51           O  
HETATM 5211  O   HOH B2251      87.015   5.150  50.944  1.00 41.67           O  
HETATM 5212  O   HOH B2252      89.637   2.054  51.272  1.00 50.02           O  
HETATM 5213  O   HOH B2253      85.720   7.870  47.976  1.00 37.27           O  
HETATM 5214  O   HOH B2254      92.774   5.370  45.794  1.00 34.47           O  
HETATM 5215  O   HOH B2255      88.052   5.904  44.359  1.00 20.60           O  
HETATM 5216  O   HOH B2256      88.241  14.204  48.029  1.00 39.30           O  
HETATM 5217  O   HOH B2257      85.479  12.345  45.983  1.00 23.97           O  
HETATM 5218  O   HOH B2258      93.165   5.122  39.539  1.00 18.03           O  
HETATM 5219  O   HOH B2259      92.884   2.550  42.694  1.00 36.07           O  
HETATM 5220  O   HOH B2260      88.695   4.288  39.914  1.00 41.34           O  
HETATM 5221  O   HOH B2261      83.928   9.125  40.357  1.00 20.67           O  
HETATM 5222  O   HOH B2262      85.265  16.450  40.676  1.00 26.26           O  
HETATM 5223  O   HOH B2263      89.157  11.794  34.407  1.00 16.36           O  
HETATM 5224  O   HOH B2264      85.981   2.993  34.502  1.00 35.02           O  
HETATM 5225  O   HOH B2265      84.082   4.509  39.228  1.00 32.05           O  
HETATM 5226  O   HOH B2266      88.735   3.474  37.755  1.00 28.23           O  
HETATM 5227  O   HOH B2267      81.994  10.766  35.966  1.00 21.34           O  
HETATM 5228  O   HOH B2268      81.567  18.447  38.746  1.00 16.03           O  
HETATM 5229  O   HOH B2269      80.600  18.051  34.854  1.00 11.23           O  
HETATM 5230  O   HOH B2270      89.298  17.488  26.339  1.00 23.23           O  
HETATM 5231  O   HOH B2271      89.173  26.775  37.059  1.00 23.90           O  
HETATM 5232  O   HOH B2272      92.246  26.756  41.169  1.00 13.95           O  
HETATM 5233  O   HOH B2273      85.701  23.031  41.356  1.00 41.53           O  
HETATM 5234  O   HOH B2274      89.887  22.869  47.128  1.00 35.57           O  
HETATM 5235  O   HOH B2275      86.659  17.942  42.866  1.00 26.24           O  
HETATM 5236  O   HOH B2276      85.823  26.930  42.344  1.00 41.40           O  
HETATM 5237  O   HOH B2277      99.980  23.288  49.704  1.00 12.58           O  
HETATM 5238  O   HOH B2278     103.203  26.842  38.444  1.00 31.52           O  
HETATM 5239  O   HOH B2279     103.786  25.126  40.045  1.00 35.44           O  
HETATM 5240  O   HOH B2280      95.812  24.549  51.026  1.00 30.66           O  
HETATM 5241  O   HOH B2281      93.285  27.666  49.549  1.00 31.99           O  
HETATM 5242  O   HOH B2282      91.309  31.715  47.259  1.00 41.78           O  
HETATM 5243  O   HOH B2283      95.457  36.264  51.157  1.00 30.26           O  
HETATM 5244  O   HOH B2284      95.319  28.595  51.880  1.00 42.53           O  
HETATM 5245  O   HOH B2285      99.491  36.231  52.471  1.00 34.29           O  
HETATM 5246  O   HOH B2286      98.099  28.663  54.020  1.00 30.83           O  
HETATM 5247  O   HOH B2287     103.439  31.523  54.225  1.00 37.27           O  
HETATM 5248  O   HOH B2288     101.701  28.926  51.780  1.00 16.27           O  
HETATM 5249  O   HOH B2289     103.442  31.718  51.551  1.00 29.89           O  
HETATM 5250  O   HOH B2290      97.933  41.178  42.989  1.00 38.78           O  
HETATM 5251  O   HOH B2291     100.653  37.612  42.825  1.00 33.91           O  
HETATM 5252  O   HOH B2292     101.548  35.066  50.402  1.00 24.13           O  
HETATM 5253  O   HOH B2293     102.165  39.908  43.302  1.00 50.66           O  
HETATM 5254  O   HOH B2294      97.474  37.140  49.198  1.00 26.33           O  
HETATM 5255  O   HOH B2295     105.427  34.679  42.852  1.00 17.63           O  
HETATM 5256  O   HOH B2296      95.912  37.876  40.744  1.00 20.68           O  
HETATM 5257  O   HOH B2297      90.628  33.405  41.460  1.00 33.82           O  
HETATM 5258  O   HOH B2298      92.488  31.655  38.257  1.00 23.08           O  
HETATM 5259  O   HOH B2299      94.089  39.417  38.591  1.00 38.78           O  
HETATM 5260  O   HOH B2300      97.374  39.968  37.626  1.00 28.71           O  
HETATM 5261  O   HOH B2301      92.488  37.971  33.643  1.00 30.08           O  
HETATM 5262  O   HOH B2302      90.683  30.066  35.346  1.00 29.59           O  
HETATM 5263  O   HOH B2303      93.021  34.249  34.713  1.00 17.23           O  
HETATM 5264  O   HOH B2304     101.570  25.994  33.497  1.00 28.17           O  
HETATM 5265  O   HOH B2305     100.633  27.293  31.562  1.00 26.84           O  
HETATM 5266  O   HOH B2306     101.041  28.132  36.018  1.00 22.00           O  
HETATM 5267  O   HOH B2307      95.022  22.295  27.418  1.00 39.68           O  
HETATM 5268  O   HOH B2308      96.278  27.818  26.957  1.00 21.49           O  
HETATM 5269  O   HOH B2309      90.897  28.621  30.945  1.00 19.76           O  
HETATM 5270  O   HOH B2310      98.842  20.264  28.554  1.00 18.80           O  
HETATM 5271  O   HOH B2311      91.343  19.240  27.139  1.00 25.01           O  
HETATM 5272  O   HOH B2312      95.385  16.693  24.863  1.00 20.84           O  
HETATM 5273  O   HOH B2313      93.414  14.630  32.689  1.00  9.75           O  
HETATM 5274  O   HOH B2314      92.531  16.095  27.436  1.00 11.62           O  
HETATM 5275  O   HOH B2315      92.257   8.850  28.324  1.00 11.28           O  
HETATM 5276  O   HOH B2316      89.906   3.920  33.860  1.00 31.96           O  
HETATM 5277  O   HOH B2317      89.242   8.211  31.768  1.00 19.14           O  
HETATM 5278  O   HOH B2318      96.752   3.209  37.421  1.00 22.83           O  
HETATM 5279  O   HOH B2319      99.532   1.788  45.186  1.00 18.73           O  
HETATM 5280  O   HOH B2320     100.571   1.372  47.859  1.00 24.30           O  
HETATM 5281  O   HOH B2321     101.164   1.448  41.166  1.00 16.42           O  
HETATM 5282  O   HOH B2322     104.194   6.861  48.531  1.00 14.30           O  
HETATM 5283  O   HOH B2323     105.544  -0.530  43.721  1.00 26.15           O  
HETATM 5284  O   HOH B2324     104.527  -2.288  51.089  1.00 33.95           O  
HETATM 5285  O   HOH B2325     103.737  -0.351  46.807  1.00 22.89           O  
HETATM 5286  O   HOH B2326     107.300  -0.590  45.822  1.00 26.26           O  
HETATM 5287  O   HOH B2327     107.386   2.705  57.525  1.00 33.76           O  
HETATM 5288  O   HOH B2328     114.020   3.692  53.634  1.00 29.93           O  
HETATM 5289  O   HOH B2329     115.997  -1.095  46.284  1.00 22.65           O  
HETATM 5290  O   HOH B2330     109.764  -1.063  50.364  1.00 33.78           O  
HETATM 5291  O   HOH B2331     110.570   0.559  47.615  1.00 17.84           O  
HETATM 5292  O   HOH B2332     110.123  -0.770  44.890  1.00 31.80           O  
HETATM 5293  O   HOH B2333     112.172  -1.045  43.256  1.00 36.68           O  
HETATM 5294  O   HOH B2334     113.668  -1.388  45.646  1.00 21.02           O  
HETATM 5295  O   HOH B2335     114.080  -2.924  52.410  1.00 42.44           O  
HETATM 5296  O   HOH B2336     122.397   1.926  45.517  1.00 14.87           O  
HETATM 5297  O   HOH B2337     122.604   9.113  47.023  1.00 19.23           O  
HETATM 5298  O   HOH B2338     120.612   1.610  52.768  1.00 33.44           O  
HETATM 5299  O   HOH B2339     123.814   8.561  51.402  1.00 20.01           O  
HETATM 5300  O   HOH B2340     117.300   4.255  53.922  1.00 22.53           O  
HETATM 5301  O   HOH B2341     123.198   2.585  53.258  1.00 33.65           O  
HETATM 5302  O   HOH B2342     126.890   5.006  50.673  1.00 35.74           O  
HETATM 5303  O   HOH B2343     128.949   6.950  45.034  1.00 42.08           O  
HETATM 5304  O   HOH B2344     129.577   8.517  49.353  1.00 41.38           O  
HETATM 5305  O   HOH B2345     128.325  12.315  48.335  1.00 29.42           O  
HETATM 5306  O   HOH B2346     128.049   5.693  40.118  1.00 39.47           O  
HETATM 5307  O   HOH B2347     124.512  10.797  49.935  1.00 21.59           O  
HETATM 5308  O   HOH B2348     129.389  10.548  40.412  1.00 30.24           O  
HETATM 5309  O   HOH B2349     105.302  26.786  59.041  1.00 33.62           O  
HETATM 5310  O   HOH B2350     104.609  22.370  59.323  1.00 31.78           O  
HETATM 5311  O   HOH B2351     104.163  32.194  56.309  1.00 39.41           O  
HETATM 5312  O   HOH B2352     106.458  21.537  49.501  1.00 11.89           O  
HETATM 5313  O   HOH B2353      99.558  18.775  55.057  1.00 35.80           O  
HETATM 5314  O   HOH B2354     103.212  20.074  55.406  1.00 14.11           O  
HETATM 5315  O   HOH B2355      98.248  26.057  55.292  1.00 28.73           O  
HETATM 5316  O   HOH B2356     100.085  23.006  56.442  1.00 38.10           O  
HETATM 5317  O   HOH B2357      96.830  14.741  50.988  1.00 35.40           O  
HETATM 5318  O   HOH B2358      97.592  13.870  48.369  1.00 48.42           O  
HETATM 5319  O   HOH B2359     107.415  15.820  62.704  1.00 24.24           O  
HETATM 5320  O   HOH B2360     102.894  17.558  58.265  1.00 20.25           O  
HETATM 5321  O   HOH B2361     106.728  11.512  60.761  1.00 28.36           O  
HETATM 5322  O   HOH B2362     106.945  23.175  60.873  1.00 15.71           O  
HETATM 5323  O   HOH B2363     104.710   8.413  55.588  1.00 26.27           O  
HETATM 5324  O   HOH B2364     112.440   6.992  57.254  1.00 24.86           O  
HETATM 5325  O   HOH B2365     111.634   6.986  60.495  1.00 42.69           O  
HETATM 5326  O   HOH B2366     116.380   8.190  62.214  1.00 31.67           O  
HETATM 5327  O   HOH B2367     109.800   9.365  62.539  1.00 24.31           O  
HETATM 5328  O   HOH B2368     118.880   8.666  60.443  1.00 31.49           O  
HETATM 5329  O   HOH B2369     114.850   5.721  58.126  1.00 30.64           O  
HETATM 5330  O   HOH B2370     120.995  14.189  58.958  1.00 23.90           O  
HETATM 5331  O   HOH B2371     123.872  15.521  56.180  1.00 46.65           O  
HETATM 5332  O   HOH B2372     122.740   9.021  53.957  1.00 16.70           O  
HETATM 5333  O   HOH B2373     124.518  14.407  50.171  1.00 20.03           O  
HETATM 5334  O   HOH B2374     121.810  17.231  56.738  1.00 31.76           O  
HETATM 5335  O   HOH B2375     125.245  17.328  49.093  1.00 31.06           O  
HETATM 5336  O   HOH B2376     123.534  22.062  49.354  1.00 24.19           O  
HETATM 5337  O   HOH B2377     124.935  16.847  53.775  1.00 41.33           O  
HETATM 5338  O   HOH B2378     118.086  22.716  57.029  1.00 28.14           O  
HETATM 5339  O   HOH B2379     120.757  23.094  54.017  1.00 37.69           O  
HETATM 5340  O   HOH B2380     121.577  20.574  55.039  1.00 25.63           O  
HETATM 5341  O   HOH B2381     111.639  23.763  60.246  1.00 13.99           O  
HETATM 5342  O   HOH B2382     115.731  27.122  54.654  1.00 32.31           O  
HETATM 5343  O   HOH B2383     114.011  26.635  57.216  1.00 31.54           O  
HETATM 5344  O   HOH B2384     115.999  24.487  56.168  1.00 13.23           O  
HETATM 5345  O   HOH B2385     109.598  31.367  60.361  1.00 37.97           O  
HETATM 5346  O   HOH B2386     109.232  24.909  60.783  1.00 14.15           O  
HETATM 5347  O   HOH B2387     105.719  29.699  59.435  1.00 38.74           O  
HETATM 5348  O   HOH B2388     112.883  29.529  54.086  1.00 23.17           O  
HETATM 5349  O   HOH B2389     107.827  29.389  60.887  0.50 17.22           O  
HETATM 5350  O   HOH B2390     115.098  28.441  58.546  1.00 41.92           O  
HETATM 5351  O   HOH B2391     110.276  30.965  53.073  1.00 22.03           O  
HETATM 5352  O   HOH B2392     113.879  31.969  59.953  1.00 42.44           O  
HETATM 5353  O   HOH B2393     106.432  31.304  57.308  1.00 35.14           O  
HETATM 5354  O   HOH B2394     105.485  24.057  42.090  1.00 15.57           O  
HETATM 5355  O   HOH B2395     106.975  34.740  45.079  1.00 31.13           O  
HETATM 5356  O   HOH B2396     106.708  31.920  53.252  1.00 18.39           O  
HETATM 5357  O   HOH B2397     111.829  36.104  47.761  1.00 33.92           O  
HETATM 5358  O   HOH B2398     110.227  33.633  45.158  1.00 17.12           O  
HETATM 5359  O   HOH B2399     115.918  32.989  48.859  1.00 27.90           O  
HETATM 5360  O   HOH B2400     117.325  32.828  44.771  1.00 17.94           O  
HETATM 5361  O   HOH B2401     110.184  34.765  50.881  1.00 24.29           O  
HETATM 5362  O   HOH B2402     113.280  33.207  52.752  1.00 28.48           O  
HETATM 5363  O   HOH B2403     114.013  34.812  49.793  1.00 31.80           O  
HETATM 5364  O   HOH B2404     116.563  28.363  50.287  1.00 17.79           O  
HETATM 5365  O   HOH B2405     110.079  33.992  47.796  1.00 18.42           O  
HETATM 5366  O   HOH B2406     117.137  27.042  39.755  1.00 21.93           O  
HETATM 5367  O   HOH B2407     115.492  33.229  41.975  1.00 32.00           O  
HETATM 5368  O   HOH B2408     119.250  28.085  41.018  1.00 16.28           O  
HETATM 5369  O   HOH B2409     119.696  31.921  43.887  1.00 17.94           O  
HETATM 5370  O   HOH B2410     122.530  30.085  46.785  1.00 24.54           O  
HETATM 5371  O   HOH B2411     121.181  23.287  49.092  1.00 22.27           O  
HETATM 5372  O   HOH B2412     123.495  32.802  39.091  1.00 38.70           O  
HETATM 5373  O   HOH B2413     123.624  33.663  44.992  1.00 34.96           O  
HETATM 5374  O   HOH B2414     121.601  28.108  50.108  1.00 31.15           O  
HETATM 5375  O   HOH B2415     127.844  25.283  47.385  1.00 24.95           O  
HETATM 5376  O   HOH B2416     125.694  28.959  48.792  1.00 39.16           O  
HETATM 5377  O   HOH B2417     129.683  21.669  40.647  1.00 31.73           O  
HETATM 5378  O   HOH B2418     131.318  25.262  42.232  1.00 40.47           O  
CONECT 4526 4527 4528 4529 4530                                                 
CONECT 4527 4526                                                                
CONECT 4528 4526                                                                
CONECT 4529 4526                                                                
CONECT 4530 4526                                                                
CONECT 4531 4532 4533 4534 4535                                                 
CONECT 4532 4531                                                                
CONECT 4533 4531                                                                
CONECT 4534 4531                                                                
CONECT 4535 4531                                                                
MASTER      453    0    2   28   16    0    2    9 5376    2   10   44          
END                                                                             
