# Supplementary material for: A new benchmark illustrates that integration of geometric constraints inferred from enzyme reaction chemistry can increase enzyme active site modeling accuracy
Source: PLoS One. 2019 Apr 4;14(4):e0214126. doi: 10.1371/journal.pone.0214126 (PMC6448891; doi:10.1371/journal.pone.0214126)
Supplement: S1 Files — (GZ) [file pone.0214126.s008.gz › benchmark-lite/templates/3ia2/1hkh.pdb.pdb]

REMARK query_anchored_aln STFVAKDGTQIYFKDWGSGKPVLFSHGWLLDADMWEYQMEYLSSRGYRTIAFDRRGFGRSDQPWTGNDYDTFADDIAQLIEHLDLKEVTLVGFSMGGGDVARYIARHGSARVAGLVLLGAVTPLFGQKPDYPQGVPLDVFARFKTELLKDRAQFISDFNAPFYGINKGQVVSQGVQTQTLQIALLASLKATVDCVTAF-ETDFRPDMAKIDVPTLVIHGDGDQIVPFETTGKVAAELIKGAELKVYKDAPHGFAVTHAQQLNEDLLAFLKR
ATOM      1  N   SER A   1      97.970  33.254  86.897  1.00  0.00           N  
ATOM      2  CA  SER A   1      97.113  33.533  85.704  1.00  0.00           C  
ATOM      3  C   SER A   1      96.612  32.220  85.123  1.00  0.00           C  
ATOM      4  O   SER A   1      97.156  31.160  85.433  1.00  0.00           O  
ATOM      5  CB  SER A   1      97.880  34.301  84.645  1.00  0.00           C  
ATOM      6  OG  SER A   1      98.901  33.514  84.096  1.00  0.00           O  
ATOM      7 1H   SER A   1      98.300  34.117  87.280  1.00  0.00           H  
ATOM      8 2H   SER A   1      97.434  32.767  87.587  1.00  0.00           H  
ATOM      9 3H   SER A   1      98.750  32.691  86.623  1.00  0.00           H  
ATOM     10  HA  SER A   1      96.265  34.142  86.022  1.00  0.00           H  
ATOM     11 1HB  SER A   1      97.196  34.616  83.857  1.00  0.00           H  
ATOM     12 2HB  SER A   1      98.307  35.200  85.086  1.00  0.00           H  
ATOM     13  HG  SER A   1      99.067  32.814  84.731  1.00  0.00           H  
ATOM     14  N   THR A   2      95.602  32.302  84.255  1.00  0.00           N  
ATOM     15  CA  THR A   2      95.146  31.126  83.499  1.00  0.00           C  
ATOM     16  C   THR A   2      94.919  31.459  82.049  1.00  0.00           C  
ATOM     17  O   THR A   2      94.435  32.563  81.714  1.00  0.00           O  
ATOM     18  CB  THR A   2      93.850  30.542  84.091  1.00  0.00           C  
ATOM     19  OG1 THR A   2      92.805  31.522  84.018  1.00  0.00           O  
ATOM     20  CG2 THR A   2      94.060  30.138  85.542  1.00  0.00           C  
ATOM     21  H   THR A   2      95.139  33.188  84.112  1.00  0.00           H  
ATOM     22  HA  THR A   2      95.919  30.359  83.553  1.00  0.00           H  
ATOM     23  HB  THR A   2      93.549  29.667  83.516  1.00  0.00           H  
ATOM     24  HG1 THR A   2      91.952  31.085  84.084  1.00  0.00           H  
ATOM     25 1HG2 THR A   2      93.134  29.728  85.943  1.00  0.00           H  
ATOM     26 2HG2 THR A   2      94.846  29.386  85.599  1.00  0.00           H  
ATOM     27 3HG2 THR A   2      94.352  31.012  86.124  1.00  0.00           H  
ATOM     28  N   PHE A   3      95.238  30.484  81.201  1.00  0.00           N  
ATOM     29  CA  PHE A   3      94.958  30.550  79.768  1.00  0.00           C  
ATOM     30  C   PHE A   3      94.121  29.337  79.379  1.00  0.00           C  
ATOM     31  O   PHE A   3      94.473  28.196  79.692  1.00  0.00           O  
ATOM     32  CB  PHE A   3      96.252  30.585  78.952  1.00  0.00           C  
ATOM     33  CG  PHE A   3      97.089  31.808  79.196  1.00  0.00           C  
ATOM     34  CD1 PHE A   3      98.379  31.696  79.692  1.00  0.00           C  
ATOM     35  CD2 PHE A   3      96.588  33.074  78.929  1.00  0.00           C  
ATOM     36  CE1 PHE A   3      99.150  32.821  79.917  1.00  0.00           C  
ATOM     37  CE2 PHE A   3      97.356  34.200  79.151  1.00  0.00           C  
ATOM     38  CZ  PHE A   3      98.639  34.073  79.646  1.00  0.00           C  
ATOM     39  H   PHE A   3      95.695  29.665  81.576  1.00  0.00           H  
ATOM     40  HA  PHE A   3      94.401  31.466  79.566  1.00  0.00           H  
ATOM     41 1HB  PHE A   3      96.854  29.708  79.188  1.00  0.00           H  
ATOM     42 2HB  PHE A   3      96.013  30.542  77.891  1.00  0.00           H  
ATOM     43  HD1 PHE A   3      98.783  30.706  79.905  1.00  0.00           H  
ATOM     44  HD2 PHE A   3      95.575  33.174  78.539  1.00  0.00           H  
ATOM     45  HE1 PHE A   3     100.162  32.719  80.307  1.00  0.00           H  
ATOM     46  HE2 PHE A   3      96.951  35.188  78.937  1.00  0.00           H  
ATOM     47  HZ  PHE A   3      99.245  34.960  79.824  1.00  0.00           H  
ATOM     48  N   VAL A   4      92.987  29.601  78.733  1.00  0.00           N  
ATOM     49  CA  VAL A   4      92.108  28.525  78.293  1.00  0.00           C  
ATOM     50  C   VAL A   4      92.626  27.901  76.998  1.00  0.00           C  
ATOM     51  O   VAL A   4      92.869  28.627  76.023  1.00  0.00           O  
ATOM     52  CB  VAL A   4      90.679  29.056  78.074  1.00  0.00           C  
ATOM     53  CG1 VAL A   4      89.782  27.958  77.522  1.00  0.00           C  
ATOM     54  CG2 VAL A   4      90.123  29.600  79.381  1.00  0.00           C  
ATOM     55  H   VAL A   4      92.727  30.558  78.542  1.00  0.00           H  
ATOM     56  HA  VAL A   4      92.082  27.760  79.070  1.00  0.00           H  
ATOM     57  HB  VAL A   4      90.707  29.852  77.330  1.00  0.00           H  
ATOM     58 1HG1 VAL A   4      88.776  28.351  77.373  1.00  0.00           H  
ATOM     59 2HG1 VAL A   4      90.179  27.609  76.569  1.00  0.00           H  
ATOM     60 3HG1 VAL A   4      89.746  27.128  78.227  1.00  0.00           H  
ATOM     61 1HG2 VAL A   4      89.112  29.974  79.219  1.00  0.00           H  
ATOM     62 2HG2 VAL A   4      90.100  28.805  80.126  1.00  0.00           H  
ATOM     63 3HG2 VAL A   4      90.757  30.412  79.736  1.00  0.00           H  
ATOM     64  N   ALA A   5      92.737  26.575  76.975  1.00  0.00           N  
ATOM     65  CA  ALA A   5      93.326  25.880  75.828  1.00  0.00           C  
ATOM     66  C   ALA A   5      92.383  24.865  75.195  1.00  0.00           C  
ATOM     67  O   ALA A   5      92.729  24.216  74.194  1.00  0.00           O  
ATOM     68  CB  ALA A   5      94.617  25.191  76.246  1.00  0.00           C  
ATOM     69  H   ALA A   5      92.409  26.034  77.763  1.00  0.00           H  
ATOM     70  HA  ALA A   5      93.549  26.622  75.061  1.00  0.00           H  
ATOM     71 1HB  ALA A   5      95.049  24.677  75.388  1.00  0.00           H  
ATOM     72 2HB  ALA A   5      95.323  25.935  76.616  1.00  0.00           H  
ATOM     73 3HB  ALA A   5      94.405  24.469  77.033  1.00  0.00           H  
ATOM     74  N   LYS A   6      91.197  24.718  75.771  1.00  0.00           N  
ATOM     75  CA  LYS A   6      90.266  23.723  75.269  1.00  0.00           C  
ATOM     76  C   LYS A   6      89.145  23.469  76.255  1.00  0.00           C  
ATOM     77  O   LYS A   6      88.909  24.290  77.158  1.00  0.00           O  
ATOM     78  CB  LYS A   6      90.996  22.416  74.958  1.00  0.00           C  
ATOM     79  CG  LYS A   6      91.971  22.502  73.791  1.00  0.00           C  
ATOM     80  CD  LYS A   6      92.647  21.163  73.536  1.00  0.00           C  
ATOM     81  CE  LYS A   6      93.626  21.249  72.374  1.00  0.00           C  
ATOM     82  NZ  LYS A   6      94.314  19.953  72.129  1.00  0.00           N  
ATOM     83  H   LYS A   6      90.928  25.290  76.559  1.00  0.00           H  
ATOM     84  HA  LYS A   6      89.819  24.100  74.349  1.00  0.00           H  
ATOM     85 1HB  LYS A   6      91.554  22.092  75.837  1.00  0.00           H  
ATOM     86 2HB  LYS A   6      90.267  21.638  74.728  1.00  0.00           H  
ATOM     87 1HG  LYS A   6      91.436  22.807  72.891  1.00  0.00           H  
ATOM     88 2HG  LYS A   6      92.734  23.249  74.009  1.00  0.00           H  
ATOM     89 1HD  LYS A   6      93.186  20.850  74.431  1.00  0.00           H  
ATOM     90 2HD  LYS A   6      91.892  20.412  73.307  1.00  0.00           H  
ATOM     91 1HE  LYS A   6      93.092  21.539  71.470  1.00  0.00           H  
ATOM     92 2HE  LYS A   6      94.377  22.010  72.586  1.00  0.00           H  
ATOM     93 1HZ  LYS A   6      94.953  20.051  71.352  1.00  0.00           H  
ATOM     94 2HZ  LYS A   6      94.828  19.682  72.956  1.00  0.00           H  
ATOM     95 3HZ  LYS A   6      93.629  19.243  71.912  1.00  0.00           H  
ATOM     96  N   ASP A   7      83.736  21.516  81.217  1.00  0.00           N  
ATOM     97  CA  ASP A   7      84.753  22.348  81.898  1.00  0.00           C  
ATOM     98  C   ASP A   7      85.784  22.892  80.927  1.00  0.00           C  
ATOM     99  O   ASP A   7      86.281  22.163  80.085  1.00  0.00           O  
ATOM    100  CB  ASP A   7      85.467  21.546  82.989  1.00  0.00           C  
ATOM    101  CG  ASP A   7      84.567  21.226  84.174  1.00  0.00           C  
ATOM    102  OD1 ASP A   7      83.548  21.861  84.311  1.00  0.00           O  
ATOM    103  OD2 ASP A   7      84.906  20.348  84.932  1.00  0.00           O  
ATOM    104  H   ASP A   7      82.946  21.174  81.745  1.00  0.00           H  
ATOM    105  HA  ASP A   7      84.251  23.196  82.364  1.00  0.00           H  
ATOM    106 1HB  ASP A   7      85.837  20.610  82.569  1.00  0.00           H  
ATOM    107 2HB  ASP A   7      86.330  22.108  83.348  1.00  0.00           H  
ATOM    108  N   GLY A   8      86.161  24.153  81.080  1.00  0.00           N  
ATOM    109  CA  GLY A   8      87.271  24.678  80.281  1.00  0.00           C  
ATOM    110  C   GLY A   8      88.584  24.057  80.761  1.00  0.00           C  
ATOM    111  O   GLY A   8      88.735  23.780  81.966  1.00  0.00           O  
ATOM    112  H   GLY A   8      85.697  24.763  81.739  1.00  0.00           H  
ATOM    113 1HA  GLY A   8      87.101  24.450  79.228  1.00  0.00           H  
ATOM    114 2HA  GLY A   8      87.304  25.763  80.373  1.00  0.00           H  
ATOM    115  N   THR A   9      89.502  23.806  79.828  1.00  0.00           N  
ATOM    116  CA  THR A   9      90.839  23.346  80.214  1.00  0.00           C  
ATOM    117  C   THR A   9      91.690  24.607  80.351  1.00  0.00           C  
ATOM    118  O   THR A   9      91.863  25.354  79.384  1.00  0.00           O  
ATOM    119  CB  THR A   9      91.453  22.377  79.187  1.00  0.00           C  
ATOM    120  OG1 THR A   9      91.507  23.010  77.902  1.00  0.00           O  
ATOM    121  CG2 THR A   9      90.620  21.108  79.087  1.00  0.00           C  
ATOM    122  H   THR A   9      89.288  23.929  78.849  1.00  0.00           H  
ATOM    123  HA  THR A   9      90.761  22.814  81.163  1.00  0.00           H  
ATOM    124  HB  THR A   9      92.466  22.117  79.492  1.00  0.00           H  
ATOM    125  HG1 THR A   9      92.420  23.054  77.606  1.00  0.00           H  
ATOM    126 1HG2 THR A   9      91.069  20.435  78.357  1.00  0.00           H  
ATOM    127 2HG2 THR A   9      90.586  20.618  80.060  1.00  0.00           H  
ATOM    128 3HG2 THR A   9      89.608  21.360  78.773  1.00  0.00           H  
ATOM    129  N   GLN A  10      92.129  24.880  81.576  1.00  0.00           N  
ATOM    130  CA  GLN A  10      92.837  26.118  81.895  1.00  0.00           C  
ATOM    131  C   GLN A  10      94.241  25.764  82.358  1.00  0.00           C  
ATOM    132  O   GLN A  10      94.403  24.902  83.246  1.00  0.00           O  
ATOM    133  CB  GLN A  10      92.102  26.919  82.973  1.00  0.00           C  
ATOM    134  CG  GLN A  10      90.726  27.410  82.554  1.00  0.00           C  
ATOM    135  CD  GLN A  10      90.035  28.200  83.649  1.00  0.00           C  
ATOM    136  OE1 GLN A  10      90.504  29.267  84.054  1.00  0.00           O  
ATOM    137  NE2 GLN A  10      88.914  27.679  84.136  1.00  0.00           N  
ATOM    138  H   GLN A  10      91.965  24.204  82.309  1.00  0.00           H  
ATOM    139  HA  GLN A  10      92.890  26.728  80.994  1.00  0.00           H  
ATOM    140 1HB  GLN A  10      91.982  26.305  83.865  1.00  0.00           H  
ATOM    141 2HB  GLN A  10      92.698  27.788  83.251  1.00  0.00           H  
ATOM    142 1HG  GLN A  10      90.832  28.055  81.682  1.00  0.00           H  
ATOM    143 2HG  GLN A  10      90.104  26.549  82.309  1.00  0.00           H  
ATOM    144 1HE2 GLN A  10      88.414  28.156  84.860  1.00  0.00           H  
ATOM    145 2HE2 GLN A  10      88.569  26.811  83.779  1.00  0.00           H  
ATOM    146  N   ILE A  11      95.235  26.438  81.777  1.00  0.00           N  
ATOM    147  CA  ILE A  11      96.620  26.260  82.211  1.00  0.00           C  
ATOM    148  C   ILE A  11      97.015  27.409  83.112  1.00  0.00           C  
ATOM    149  O   ILE A  11      96.828  28.590  82.767  1.00  0.00           O  
ATOM    150  CB  ILE A  11      97.584  26.183  81.013  1.00  0.00           C  
ATOM    151  CG1 ILE A  11      97.239  24.984  80.126  1.00  0.00           C  
ATOM    152  CG2 ILE A  11      99.024  26.095  81.495  1.00  0.00           C  
ATOM    153  CD1 ILE A  11      97.973  24.971  78.805  1.00  0.00           C  
ATOM    154  H   ILE A  11      95.034  27.082  81.026  1.00  0.00           H  
ATOM    155  HA  ILE A  11      96.691  25.324  82.764  1.00  0.00           H  
ATOM    156  HB  ILE A  11      97.471  27.074  80.397  1.00  0.00           H  
ATOM    157 1HG1 ILE A  11      97.472  24.061  80.655  1.00  0.00           H  
ATOM    158 2HG1 ILE A  11      96.168  24.980  79.921  1.00  0.00           H  
ATOM    159 1HG2 ILE A  11      99.693  26.041  80.636  1.00  0.00           H  
ATOM    160 2HG2 ILE A  11      99.265  26.978  82.086  1.00  0.00           H  
ATOM    161 3HG2 ILE A  11      99.149  25.203  82.109  1.00  0.00           H  
ATOM    162 1HD1 ILE A  11      97.675  24.092  78.232  1.00  0.00           H  
ATOM    163 2HD1 ILE A  11      97.725  25.872  78.242  1.00  0.00           H  
ATOM    164 3HD1 ILE A  11      99.046  24.939  78.985  1.00  0.00           H  
ATOM    165  N   TYR A  12      97.526  27.053  84.290  1.00  0.00           N  
ATOM    166  CA  TYR A  12      98.047  28.051  85.214  1.00  0.00           C  
ATOM    167  C   TYR A  12      99.362  28.569  84.644  1.00  0.00           C  
ATOM    168  O   TYR A  12     100.185  27.777  84.132  1.00  0.00           O  
ATOM    169  CB  TYR A  12      98.243  27.468  86.615  1.00  0.00           C  
ATOM    170  CG  TYR A  12      98.750  28.470  87.628  1.00  0.00           C  
ATOM    171  CD1 TYR A  12      97.881  29.401  88.179  1.00  0.00           C  
ATOM    172  CD2 TYR A  12     100.085  28.459  88.006  1.00  0.00           C  
ATOM    173  CE1 TYR A  12      98.345  30.316  89.104  1.00  0.00           C  
ATOM    174  CE2 TYR A  12     100.548  29.374  88.931  1.00  0.00           C  
ATOM    175  CZ  TYR A  12      99.684  30.300  89.479  1.00  0.00           C  
ATOM    176  OH  TYR A  12     100.145  31.211  90.400  1.00  0.00           O  
ATOM    177  H   TYR A  12      97.555  26.078  84.551  1.00  0.00           H  
ATOM    178  HA  TYR A  12      97.328  28.868  85.283  1.00  0.00           H  
ATOM    179 1HB  TYR A  12      97.296  27.066  86.978  1.00  0.00           H  
ATOM    180 2HB  TYR A  12      98.952  26.642  86.569  1.00  0.00           H  
ATOM    181  HD1 TYR A  12      96.832  29.409  87.881  1.00  0.00           H  
ATOM    182  HD2 TYR A  12     100.768  27.728  87.573  1.00  0.00           H  
ATOM    183  HE1 TYR A  12      97.662  31.047  89.536  1.00  0.00           H  
ATOM    184  HE2 TYR A  12     101.597  29.366  89.228  1.00  0.00           H  
ATOM    185  HH  TYR A  12     101.083  31.068  90.549  1.00  0.00           H  
ATOM    186  N   PHE A  13      99.581  29.885  84.735  1.00  0.00           N  
ATOM    187  CA  PHE A  13     100.864  30.430  84.288  1.00  0.00           C  
ATOM    188  C   PHE A  13     101.255  31.665  85.078  1.00  0.00           C  
ATOM    189  O   PHE A  13     100.415  32.275  85.768  1.00  0.00           O  
ATOM    190  CB  PHE A  13     100.809  30.777  82.799  1.00  0.00           C  
ATOM    191  CG  PHE A  13      99.834  31.870  82.467  1.00  0.00           C  
ATOM    192  CD1 PHE A  13     100.076  33.178  82.862  1.00  0.00           C  
ATOM    193  CD2 PHE A  13      98.672  31.594  81.762  1.00  0.00           C  
ATOM    194  CE1 PHE A  13      99.179  34.185  82.557  1.00  0.00           C  
ATOM    195  CE2 PHE A  13      97.775  32.599  81.455  1.00  0.00           C  
ATOM    196  CZ  PHE A  13      98.029  33.896  81.854  1.00  0.00           C  
ATOM    197  H   PHE A  13      98.882  30.513  85.105  1.00  0.00           H  
ATOM    198  HA  PHE A  13     101.634  29.673  84.441  1.00  0.00           H  
ATOM    199 1HB  PHE A  13     101.796  31.088  82.461  1.00  0.00           H  
ATOM    200 2HB  PHE A  13     100.532  29.891  82.229  1.00  0.00           H  
ATOM    201  HD1 PHE A  13     100.986  33.407  83.417  1.00  0.00           H  
ATOM    202  HD2 PHE A  13      98.472  30.570  81.447  1.00  0.00           H  
ATOM    203  HE1 PHE A  13      99.382  35.208  82.873  1.00  0.00           H  
ATOM    204  HE2 PHE A  13      96.867  32.368  80.899  1.00  0.00           H  
ATOM    205  HZ  PHE A  13      97.322  34.688  81.614  1.00  0.00           H  
ATOM    206  N   LYS A  14     102.546  31.994  84.999  1.00  0.00           N  
ATOM    207  CA  LYS A  14     103.111  33.163  85.665  1.00  0.00           C  
ATOM    208  C   LYS A  14     103.872  33.952  84.621  1.00  0.00           C  
ATOM    209  O   LYS A  14     104.456  33.368  83.711  1.00  0.00           O  
ATOM    210  CB  LYS A  14     104.025  32.767  86.825  1.00  0.00           C  
ATOM    211  CG  LYS A  14     103.318  32.050  87.967  1.00  0.00           C  
ATOM    212  CD  LYS A  14     104.281  31.735  89.103  1.00  0.00           C  
ATOM    213  CE  LYS A  14     103.578  31.009  90.240  1.00  0.00           C  
ATOM    214  NZ  LYS A  14     104.509  30.688  91.355  1.00  0.00           N  
ATOM    215  H   LYS A  14     103.151  31.400  84.450  1.00  0.00           H  
ATOM    216  HA  LYS A  14     102.293  33.760  86.069  1.00  0.00           H  
ATOM    217 1HB  LYS A  14     104.817  32.113  86.459  1.00  0.00           H  
ATOM    218 2HB  LYS A  14     104.501  33.659  87.234  1.00  0.00           H  
ATOM    219 1HG  LYS A  14     102.513  32.678  88.349  1.00  0.00           H  
ATOM    220 2HG  LYS A  14     102.886  31.119  87.600  1.00  0.00           H  
ATOM    221 1HD  LYS A  14     105.092  31.109  88.729  1.00  0.00           H  
ATOM    222 2HD  LYS A  14     104.707  32.662  89.485  1.00  0.00           H  
ATOM    223 1HE  LYS A  14     102.771  31.631  90.625  1.00  0.00           H  
ATOM    224 2HE  LYS A  14     103.145  30.081  89.867  1.00  0.00           H  
ATOM    225 1HZ  LYS A  14     104.006  30.207  92.088  1.00  0.00           H  
ATOM    226 2HZ  LYS A  14     105.253  30.095  91.014  1.00  0.00           H  
ATOM    227 3HZ  LYS A  14     104.903  31.542  91.723  1.00  0.00           H  
ATOM    228  N   ASP A  15     103.874  35.274  84.758  1.00  0.00           N  
ATOM    229  CA  ASP A  15     104.417  36.146  83.710  1.00  0.00           C  
ATOM    230  C   ASP A  15     105.084  37.301  84.433  1.00  0.00           C  
ATOM    231  O   ASP A  15     104.401  38.186  84.967  1.00  0.00           O  
ATOM    232  CB  ASP A  15     103.330  36.654  82.760  1.00  0.00           C  
ATOM    233  CG  ASP A  15     103.887  37.483  81.610  1.00  0.00           C  
ATOM    234  OD1 ASP A  15     105.063  37.761  81.620  1.00  0.00           O  
ATOM    235  OD2 ASP A  15     103.132  37.830  80.734  1.00  0.00           O  
ATOM    236  H   ASP A  15     103.496  35.690  85.597  1.00  0.00           H  
ATOM    237  HA  ASP A  15     105.134  35.574  83.121  1.00  0.00           H  
ATOM    238 1HB  ASP A  15     102.783  35.807  82.346  1.00  0.00           H  
ATOM    239 2HB  ASP A  15     102.617  37.264  83.316  1.00  0.00           H  
ATOM    240  N   TRP A  16     106.416  37.274  84.468  1.00  0.00           N  
ATOM    241  CA  TRP A  16     107.164  38.127  85.397  1.00  0.00           C  
ATOM    242  C   TRP A  16     108.300  38.859  84.698  1.00  0.00           C  
ATOM    243  O   TRP A  16     108.853  38.363  83.725  1.00  0.00           O  
ATOM    244  CB  TRP A  16     107.731  37.294  86.548  1.00  0.00           C  
ATOM    245  CG  TRP A  16     108.453  38.109  87.578  1.00  0.00           C  
ATOM    246  CD1 TRP A  16     109.798  38.313  87.658  1.00  0.00           C  
ATOM    247  CD2 TRP A  16     107.870  38.837  88.685  1.00  0.00           C  
ATOM    248  NE1 TRP A  16     110.091  39.114  88.735  1.00  0.00           N  
ATOM    249  CE2 TRP A  16     108.923  39.445  89.373  1.00  0.00           C  
ATOM    250  CE3 TRP A  16     106.558  39.020  89.139  1.00  0.00           C  
ATOM    251  CZ2 TRP A  16     108.710  40.226  90.499  1.00  0.00           C  
ATOM    252  CZ3 TRP A  16     106.344  39.804  90.267  1.00  0.00           C  
ATOM    253  CH2 TRP A  16     107.393  40.391  90.928  1.00  0.00           C  
ATOM    254  H   TRP A  16     106.923  36.659  83.848  1.00  0.00           H  
ATOM    255  HA  TRP A  16     106.482  38.872  85.808  1.00  0.00           H  
ATOM    256 1HB  TRP A  16     106.920  36.757  87.042  1.00  0.00           H  
ATOM    257 2HB  TRP A  16     108.422  36.550  86.153  1.00  0.00           H  
ATOM    258  HD1 TRP A  16     110.533  37.901  86.969  1.00  0.00           H  
ATOM    259  HE1 TRP A  16     111.015  39.411  89.013  1.00  0.00           H  
ATOM    260  HE3 TRP A  16     105.721  38.558  88.616  1.00  0.00           H  
ATOM    261  HZ2 TRP A  16     109.530  40.700  91.038  1.00  0.00           H  
ATOM    262  HZ3 TRP A  16     105.320  39.940  90.614  1.00  0.00           H  
ATOM    263  HH2 TRP A  16     107.190  41.000  91.809  1.00  0.00           H  
ATOM    264  N   GLY A  17     108.649  40.041  85.215  1.00  0.00           N  
ATOM    265  CA  GLY A  17     109.778  40.787  84.669  1.00  0.00           C  
ATOM    266  C   GLY A  17     109.486  41.541  83.382  1.00  0.00           C  
ATOM    267  O   GLY A  17     108.331  41.671  82.947  1.00  0.00           O  
ATOM    268  H   GLY A  17     108.132  40.429  85.991  1.00  0.00           H  
ATOM    269 1HA  GLY A  17     110.127  41.511  85.406  1.00  0.00           H  
ATOM    270 2HA  GLY A  17     110.604  40.105  84.473  1.00  0.00           H  
ATOM    271  N   SER A  18     110.551  42.042  82.758  1.00  0.00           N  
ATOM    272  CA  SER A  18     110.427  42.749  81.481  1.00  0.00           C  
ATOM    273  C   SER A  18     111.638  42.413  80.633  1.00  0.00           C  
ATOM    274  O   SER A  18     112.706  42.117  81.175  1.00  0.00           O  
ATOM    275  CB  SER A  18     110.330  44.247  81.692  1.00  0.00           C  
ATOM    276  OG  SER A  18     111.514  44.755  82.244  1.00  0.00           O  
ATOM    277  H   SER A  18     111.465  41.933  83.173  1.00  0.00           H  
ATOM    278  HA  SER A  18     109.515  42.413  80.986  1.00  0.00           H  
ATOM    279 1HB  SER A  18     110.130  44.737  80.739  1.00  0.00           H  
ATOM    280 2HB  SER A  18     109.493  44.468  82.354  1.00  0.00           H  
ATOM    281  HG  SER A  18     112.209  44.548  81.614  1.00  0.00           H  
ATOM    282  N   GLY A  19     111.478  42.480  79.325  1.00  0.00           N  
ATOM    283  CA  GLY A  19     112.572  42.151  78.424  1.00  0.00           C  
ATOM    284  C   GLY A  19     112.122  41.091  77.448  1.00  0.00           C  
ATOM    285  O   GLY A  19     110.927  40.840  77.289  1.00  0.00           O  
ATOM    286  H   GLY A  19     110.589  42.762  78.937  1.00  0.00           H  
ATOM    287 1HA  GLY A  19     112.889  43.049  77.894  1.00  0.00           H  
ATOM    288 2HA  GLY A  19     113.426  41.801  79.002  1.00  0.00           H  
ATOM    289  N   LYS A  20     113.090  40.466  76.788  1.00  0.00           N  
ATOM    290  CA  LYS A  20     112.783  39.433  75.821  1.00  0.00           C  
ATOM    291  C   LYS A  20     112.081  38.299  76.584  1.00  0.00           C  
ATOM    292  O   LYS A  20     112.542  37.921  77.671  1.00  0.00           O  
ATOM    293  CB  LYS A  20     114.046  38.936  75.116  1.00  0.00           C  
ATOM    294  CG  LYS A  20     113.786  37.982  73.958  1.00  0.00           C  
ATOM    295  CD  LYS A  20     115.086  37.539  73.304  1.00  0.00           C  
ATOM    296  CE  LYS A  20     115.736  38.678  72.534  1.00  0.00           C  
ATOM    297  NZ  LYS A  20     116.955  38.234  71.805  1.00  0.00           N  
ATOM    298  H   LYS A  20     114.055  40.710  76.958  1.00  0.00           H  
ATOM    299  HA  LYS A  20     112.115  39.852  75.068  1.00  0.00           H  
ATOM    300 1HB  LYS A  20     114.606  39.788  74.728  1.00  0.00           H  
ATOM    301 2HB  LYS A  20     114.686  38.423  75.834  1.00  0.00           H  
ATOM    302 1HG  LYS A  20     113.254  37.103  74.323  1.00  0.00           H  
ATOM    303 2HG  LYS A  20     113.164  38.477  73.212  1.00  0.00           H  
ATOM    304 1HD  LYS A  20     115.778  37.188  74.071  1.00  0.00           H  
ATOM    305 2HD  LYS A  20     114.886  36.717  72.617  1.00  0.00           H  
ATOM    306 1HE  LYS A  20     115.025  39.084  71.815  1.00  0.00           H  
ATOM    307 2HE  LYS A  20     116.013  39.474  73.226  1.00  0.00           H  
ATOM    308 1HZ  LYS A  20     117.356  39.017  71.308  1.00  0.00           H  
ATOM    309 2HZ  LYS A  20     117.630  37.873  72.465  1.00  0.00           H  
ATOM    310 3HZ  LYS A  20     116.708  37.509  71.146  1.00  0.00           H  
ATOM    311  N   PRO A  21     111.001  37.754  76.028  1.00  0.00           N  
ATOM    312  CA  PRO A  21     110.267  36.679  76.720  1.00  0.00           C  
ATOM    313  C   PRO A  21     110.983  35.348  76.657  1.00  0.00           C  
ATOM    314  O   PRO A  21     111.542  34.976  75.612  1.00  0.00           O  
ATOM    315  CB  PRO A  21     108.938  36.625  75.959  1.00  0.00           C  
ATOM    316  CG  PRO A  21     109.280  37.108  74.591  1.00  0.00           C  
ATOM    317  CD  PRO A  21     110.357  38.136  74.816  1.00  0.00           C  
ATOM    318  HA  PRO A  21     110.108  36.967  77.770  1.00  0.00           H  
ATOM    319 1HB  PRO A  21     108.544  35.598  75.963  1.00  0.00           H  
ATOM    320 2HB  PRO A  21     108.191  37.257  76.461  1.00  0.00           H  
ATOM    321 1HG  PRO A  21     109.619  36.269  73.966  1.00  0.00           H  
ATOM    322 2HG  PRO A  21     108.389  37.529  74.103  1.00  0.00           H  
ATOM    323 1HD  PRO A  21     111.077  38.101  73.984  1.00  0.00           H  
ATOM    324 2HD  PRO A  21     109.902  39.134  74.894  1.00  0.00           H  
ATOM    325  N   VAL A  22     110.957  34.637  77.783  1.00  0.00           N  
ATOM    326  CA  VAL A  22     111.563  33.322  77.890  1.00  0.00           C  
ATOM    327  C   VAL A  22     110.484  32.469  78.527  1.00  0.00           C  
ATOM    328  O   VAL A  22     109.969  32.831  79.594  1.00  0.00           O  
ATOM    329  CB  VAL A  22     112.839  33.336  78.752  1.00  0.00           C  
ATOM    330  CG1 VAL A  22     112.535  33.870  80.144  1.00  0.00           C  
ATOM    331  CG2 VAL A  22     113.429  31.936  78.828  1.00  0.00           C  
ATOM    332  H   VAL A  22     110.496  35.034  78.590  1.00  0.00           H  
ATOM    333  HA  VAL A  22     111.841  32.986  76.890  1.00  0.00           H  
ATOM    334  HB  VAL A  22     113.565  34.013  78.300  1.00  0.00           H  
ATOM    335 1HG1 VAL A  22     113.448  33.873  80.740  1.00  0.00           H  
ATOM    336 2HG1 VAL A  22     112.149  34.886  80.068  1.00  0.00           H  
ATOM    337 3HG1 VAL A  22     111.792  33.233  80.624  1.00  0.00           H  
ATOM    338 1HG2 VAL A  22     114.331  31.954  79.439  1.00  0.00           H  
ATOM    339 2HG2 VAL A  22     112.701  31.259  79.275  1.00  0.00           H  
ATOM    340 3HG2 VAL A  22     113.677  31.591  77.824  1.00  0.00           H  
ATOM    341  N   LEU A  23     110.131  31.367  77.868  1.00  0.00           N  
ATOM    342  CA  LEU A  23     109.077  30.486  78.383  1.00  0.00           C  
ATOM    343  C   LEU A  23     109.746  29.208  78.858  1.00  0.00           C  
ATOM    344  O   LEU A  23     110.434  28.551  78.080  1.00  0.00           O  
ATOM    345  CB  LEU A  23     108.030  30.175  77.306  1.00  0.00           C  
ATOM    346  CG  LEU A  23     106.914  29.208  77.723  1.00  0.00           C  
ATOM    347  CD1 LEU A  23     106.082  29.839  78.831  1.00  0.00           C  
ATOM    348  CD2 LEU A  23     106.052  28.875  76.514  1.00  0.00           C  
ATOM    349  H   LEU A  23     110.591  31.129  77.001  1.00  0.00           H  
ATOM    350  HA  LEU A  23     108.576  30.992  79.208  1.00  0.00           H  
ATOM    351 1HB  LEU A  23     107.561  31.108  76.998  1.00  0.00           H  
ATOM    352 2HB  LEU A  23     108.536  29.745  76.443  1.00  0.00           H  
ATOM    353  HG  LEU A  23     107.355  28.292  78.118  1.00  0.00           H  
ATOM    354 1HD1 LEU A  23     105.290  29.151  79.128  1.00  0.00           H  
ATOM    355 2HD1 LEU A  23     106.719  30.048  79.691  1.00  0.00           H  
ATOM    356 3HD1 LEU A  23     105.641  30.767  78.471  1.00  0.00           H  
ATOM    357 1HD2 LEU A  23     105.260  28.187  76.810  1.00  0.00           H  
ATOM    358 2HD2 LEU A  23     105.610  29.790  76.120  1.00  0.00           H  
ATOM    359 3HD2 LEU A  23     106.669  28.410  75.745  1.00  0.00           H  
ATOM    360  N   PHE A  24     109.557  28.865  80.137  1.00  0.00           N  
ATOM    361  CA  PHE A  24     110.176  27.668  80.723  1.00  0.00           C  
ATOM    362  C   PHE A  24     109.082  26.627  80.926  1.00  0.00           C  
ATOM    363  O   PHE A  24     108.035  26.935  81.505  1.00  0.00           O  
ATOM    364  CB  PHE A  24     110.862  27.985  82.053  1.00  0.00           C  
ATOM    365  CG  PHE A  24     111.500  26.791  82.705  1.00  0.00           C  
ATOM    366  CD1 PHE A  24     112.872  26.597  82.638  1.00  0.00           C  
ATOM    367  CD2 PHE A  24     110.731  25.861  83.387  1.00  0.00           C  
ATOM    368  CE1 PHE A  24     113.460  25.499  83.238  1.00  0.00           C  
ATOM    369  CE2 PHE A  24     111.316  24.763  83.988  1.00  0.00           C  
ATOM    370  CZ  PHE A  24     112.682  24.583  83.912  1.00  0.00           C  
ATOM    371  H   PHE A  24     108.970  29.449  80.716  1.00  0.00           H  
ATOM    372  HA  PHE A  24     110.933  27.296  80.031  1.00  0.00           H  
ATOM    373 1HB  PHE A  24     111.632  28.738  81.895  1.00  0.00           H  
ATOM    374 2HB  PHE A  24     110.134  28.403  82.747  1.00  0.00           H  
ATOM    375  HD1 PHE A  24     113.487  27.323  82.105  1.00  0.00           H  
ATOM    376  HD2 PHE A  24     109.651  26.003  83.446  1.00  0.00           H  
ATOM    377  HE1 PHE A  24     114.539  25.359  83.177  1.00  0.00           H  
ATOM    378  HE2 PHE A  24     110.700  24.039  84.521  1.00  0.00           H  
ATOM    379  HZ  PHE A  24     113.145  23.717  84.384  1.00  0.00           H  
ATOM    380  N   SER A  25     109.330  25.421  80.415  1.00  0.00           N  
ATOM    381  CA  SER A  25     108.319  24.353  80.376  1.00  0.00           C  
ATOM    382  C   SER A  25     108.836  23.174  81.195  1.00  0.00           C  
ATOM    383  O   SER A  25     109.780  22.477  80.805  1.00  0.00           O  
ATOM    384  CB  SER A  25     108.035  23.922  78.950  1.00  0.00           C  
ATOM    385  OG  SER A  25     107.120  22.861  78.919  1.00  0.00           O  
ATOM    386  H   SER A  25     110.251  25.241  80.042  1.00  0.00           H  
ATOM    387  HA  SER A  25     107.394  24.736  80.810  1.00  0.00           H  
ATOM    388 1HB  SER A  25     107.637  24.766  78.388  1.00  0.00           H  
ATOM    389 2HB  SER A  25     108.964  23.618  78.470  1.00  0.00           H  
ATOM    390  HG  SER A  25     106.752  22.855  78.032  1.00  0.00           H  
ATOM    391  N   HIS A  26     108.199  22.982  82.349  1.00  0.00           N  
ATOM    392  CA  HIS A  26     108.681  22.069  83.393  1.00  0.00           C  
ATOM    393  C   HIS A  26     108.573  20.584  83.054  1.00  0.00           C  
ATOM    394  O   HIS A  26     107.900  20.188  82.073  1.00  0.00           O  
ATOM    395  CB  HIS A  26     107.921  22.329  84.697  1.00  0.00           C  
ATOM    396  CG  HIS A  26     106.471  21.960  84.633  1.00  0.00           C  
ATOM    397  ND1 HIS A  26     105.997  20.733  85.046  1.00  0.00           N  
ATOM    398  CD2 HIS A  26     105.392  22.655  84.203  1.00  0.00           C  
ATOM    399  CE1 HIS A  26     104.687  20.690  84.873  1.00  0.00           C  
ATOM    400  NE2 HIS A  26     104.297  21.843  84.363  1.00  0.00           N  
ATOM    401  H   HIS A  26     107.343  23.496  82.502  1.00  0.00           H  
ATOM    402  HA  HIS A  26     109.742  22.246  83.569  1.00  0.00           H  
ATOM    403 1HB  HIS A  26     108.382  21.762  85.507  1.00  0.00           H  
ATOM    404 2HB  HIS A  26     107.992  23.385  84.956  1.00  0.00           H  
ATOM    405  HD1 HIS A  26     106.531  20.011  85.488  1.00  0.00           H  
ATOM    406  HD2 HIS A  26     105.273  23.658  83.791  1.00  0.00           H  
ATOM    407  HE1 HIS A  26     104.121  19.798  85.143  1.00  0.00           H  
ATOM    408  N   GLY A  27     109.216  19.768  83.895  1.00  0.00           N  
ATOM    409  CA  GLY A  27     109.184  18.319  83.742  1.00  0.00           C  
ATOM    410  C   GLY A  27     108.171  17.641  84.642  1.00  0.00           C  
ATOM    411  O   GLY A  27     107.601  18.246  85.544  1.00  0.00           O  
ATOM    412  H   GLY A  27     109.739  20.171  84.659  1.00  0.00           H  
ATOM    413 1HA  GLY A  27     108.952  18.067  82.707  1.00  0.00           H  
ATOM    414 2HA  GLY A  27     110.170  17.909  83.959  1.00  0.00           H  
ATOM    415  N   TRP A  28     107.990  16.344  84.408  1.00  0.00           N  
ATOM    416  CA  TRP A  28     107.113  15.516  85.235  1.00  0.00           C  
ATOM    417  C   TRP A  28     107.794  15.223  86.569  1.00  0.00           C  
ATOM    418  O   TRP A  28     109.009  14.944  86.582  1.00  0.00           O  
ATOM    419  CB  TRP A  28     106.770  14.206  84.524  1.00  0.00           C  
ATOM    420  CG  TRP A  28     105.837  13.328  85.302  1.00  0.00           C  
ATOM    421  CD1 TRP A  28     104.596  13.659  85.756  1.00  0.00           C  
ATOM    422  CD2 TRP A  28     106.068  11.962  85.724  1.00  0.00           C  
ATOM    423  NE1 TRP A  28     104.040  12.599  86.429  1.00  0.00           N  
ATOM    424  CE2 TRP A  28     104.927  11.552  86.418  1.00  0.00           C  
ATOM    425  CE3 TRP A  28     107.135  11.069  85.570  1.00  0.00           C  
ATOM    426  CZ2 TRP A  28     104.817  10.283  86.964  1.00  0.00           C  
ATOM    427  CZ3 TRP A  28     107.024   9.795  86.116  1.00  0.00           C  
ATOM    428  CH2 TRP A  28     105.894   9.413  86.794  1.00  0.00           C  
ATOM    429  H   TRP A  28     108.477  15.921  83.631  1.00  0.00           H  
ATOM    430  HA  TRP A  28     106.188  16.064  85.414  1.00  0.00           H  
ATOM    431 1HB  TRP A  28     106.311  14.424  83.559  1.00  0.00           H  
ATOM    432 2HB  TRP A  28     107.686  13.646  84.331  1.00  0.00           H  
ATOM    433  HD1 TRP A  28     104.114  14.624  85.606  1.00  0.00           H  
ATOM    434  HE1 TRP A  28     103.128  12.590  86.862  1.00  0.00           H  
ATOM    435  HE3 TRP A  28     108.033  11.366  85.030  1.00  0.00           H  
ATOM    436  HZ2 TRP A  28     103.927   9.960  87.506  1.00  0.00           H  
ATOM    437  HZ3 TRP A  28     107.860   9.106  85.993  1.00  0.00           H  
ATOM    438  HH2 TRP A  28     105.840   8.407  87.210  1.00  0.00           H  
ATOM    439  N   LEU A  29     107.062  15.214  87.692  1.00  0.00           N  
ATOM    440  CA  LEU A  29     105.648  15.576  87.823  1.00  0.00           C  
ATOM    441  C   LEU A  29     105.505  16.891  88.615  1.00  0.00           C  
ATOM    442  O   LEU A  29     104.696  17.008  89.557  1.00  0.00           O  
ATOM    443  CB  LEU A  29     104.873  14.452  88.522  1.00  0.00           C  
ATOM    444  CG  LEU A  29     103.372  14.702  88.720  1.00  0.00           C  
ATOM    445  CD1 LEU A  29     102.696  14.833  87.362  1.00  0.00           C  
ATOM    446  CD2 LEU A  29     102.769  13.561  89.524  1.00  0.00           C  
ATOM    447  H   LEU A  29     107.573  14.922  88.513  1.00  0.00           H  
ATOM    448  HA  LEU A  29     105.234  15.718  86.825  1.00  0.00           H  
ATOM    449 1HB  LEU A  29     104.982  13.540  87.939  1.00  0.00           H  
ATOM    450 2HB  LEU A  29     105.313  14.286  89.505  1.00  0.00           H  
ATOM    451  HG  LEU A  29     103.227  15.641  89.256  1.00  0.00           H  
ATOM    452 1HD1 LEU A  29     101.629  15.010  87.502  1.00  0.00           H  
ATOM    453 2HD1 LEU A  29     103.133  15.668  86.816  1.00  0.00           H  
ATOM    454 3HD1 LEU A  29     102.838  13.913  86.795  1.00  0.00           H  
ATOM    455 1HD2 LEU A  29     101.702  13.739  89.665  1.00  0.00           H  
ATOM    456 2HD2 LEU A  29     102.912  12.622  88.988  1.00  0.00           H  
ATOM    457 3HD2 LEU A  29     103.258  13.502  90.496  1.00  0.00           H  
ATOM    458  N   LEU A  30     106.310  17.876  88.219  1.00  0.00           N  
ATOM    459  CA  LEU A  30     106.474  19.112  88.983  1.00  0.00           C  
ATOM    460  C   LEU A  30     105.578  20.201  88.400  1.00  0.00           C  
ATOM    461  O   LEU A  30     104.519  19.897  87.835  1.00  0.00           O  
ATOM    462  CB  LEU A  30     107.938  19.569  88.964  1.00  0.00           C  
ATOM    463  CG  LEU A  30     108.888  18.796  89.887  1.00  0.00           C  
ATOM    464  CD1 LEU A  30     109.086  17.386  89.348  1.00  0.00           C  
ATOM    465  CD2 LEU A  30     110.214  19.536  89.985  1.00  0.00           C  
ATOM    466  H   LEU A  30     106.824  17.758  87.357  1.00  0.00           H  
ATOM    467  HA  LEU A  30     106.184  18.921  90.016  1.00  0.00           H  
ATOM    468 1HB  LEU A  30     108.317  19.478  87.948  1.00  0.00           H  
ATOM    469 2HB  LEU A  30     107.978  20.620  89.252  1.00  0.00           H  
ATOM    470  HG  LEU A  30     108.445  18.714  90.880  1.00  0.00           H  
ATOM    471 1HD1 LEU A  30     109.762  16.837  90.004  1.00  0.00           H  
ATOM    472 2HD1 LEU A  30     108.125  16.874  89.307  1.00  0.00           H  
ATOM    473 3HD1 LEU A  30     109.515  17.437  88.347  1.00  0.00           H  
ATOM    474 1HD2 LEU A  30     110.890  18.987  90.642  1.00  0.00           H  
ATOM    475 2HD2 LEU A  30     110.660  19.617  88.993  1.00  0.00           H  
ATOM    476 3HD2 LEU A  30     110.046  20.534  90.390  1.00  0.00           H  
ATOM    477  N   ASP A  31     105.961  21.459  88.594  1.00  0.00           N  
ATOM    478  CA  ASP A  31     105.201  22.583  88.045  1.00  0.00           C  
ATOM    479  C   ASP A  31     106.148  23.738  87.754  1.00  0.00           C  
ATOM    480  O   ASP A  31     107.372  23.561  87.835  1.00  0.00           O  
ATOM    481  CB  ASP A  31     104.105  23.034  89.014  1.00  0.00           C  
ATOM    482  CG  ASP A  31     104.657  23.541  90.339  1.00  0.00           C  
ATOM    483  OD1 ASP A  31     105.740  24.077  90.343  1.00  0.00           O  
ATOM    484  OD2 ASP A  31     103.991  23.388  91.335  1.00  0.00           O  
ATOM    485  H   ASP A  31     106.795  21.645  89.132  1.00  0.00           H  
ATOM    486  HA  ASP A  31     104.727  22.260  87.117  1.00  0.00           H  
ATOM    487 1HB  ASP A  31     103.517  23.829  88.554  1.00  0.00           H  
ATOM    488 2HB  ASP A  31     103.430  22.201  89.213  1.00  0.00           H  
ATOM    489  N   ALA A  32     105.605  24.905  87.399  1.00  0.00           N  
ATOM    490  CA  ALA A  32     106.468  26.019  86.984  1.00  0.00           C  
ATOM    491  C   ALA A  32     107.438  26.508  88.063  1.00  0.00           C  
ATOM    492  O   ALA A  32     108.488  27.080  87.744  1.00  0.00           O  
ATOM    493  CB  ALA A  32     105.605  27.181  86.515  1.00  0.00           C  
ATOM    494  H   ALA A  32     104.604  25.036  87.411  1.00  0.00           H  
ATOM    495  HA  ALA A  32     107.091  25.675  86.158  1.00  0.00           H  
ATOM    496 1HB  ALA A  32     106.245  28.008  86.207  1.00  0.00           H  
ATOM    497 2HB  ALA A  32     104.993  26.862  85.671  1.00  0.00           H  
ATOM    498 3HB  ALA A  32     104.959  27.506  87.329  1.00  0.00           H  
ATOM    499  N   ASP A  33     107.103  26.285  89.333  1.00  0.00           N  
ATOM    500  CA  ASP A  33     107.994  26.709  90.436  1.00  0.00           C  
ATOM    501  C   ASP A  33     109.259  25.865  90.526  1.00  0.00           C  
ATOM    502  O   ASP A  33     110.227  26.275  91.179  1.00  0.00           O  
ATOM    503  CB  ASP A  33     107.255  26.644  91.775  1.00  0.00           C  
ATOM    504  CG  ASP A  33     106.184  27.717  91.914  1.00  0.00           C  
ATOM    505  OD1 ASP A  33     106.224  28.668  91.169  1.00  0.00           O  
ATOM    506  OD2 ASP A  33     105.337  27.576  92.763  1.00  0.00           O  
ATOM    507  H   ASP A  33     106.233  25.822  89.554  1.00  0.00           H  
ATOM    508  HA  ASP A  33     108.301  27.740  90.256  1.00  0.00           H  
ATOM    509 1HB  ASP A  33     106.785  25.666  91.884  1.00  0.00           H  
ATOM    510 2HB  ASP A  33     107.970  26.757  92.591  1.00  0.00           H  
ATOM    511  N   MET A  34     109.273  24.713  89.853  1.00  0.00           N  
ATOM    512  CA  MET A  34     110.476  23.871  89.850  1.00  0.00           C  
ATOM    513  C   MET A  34     111.656  24.576  89.185  1.00  0.00           C  
ATOM    514  O   MET A  34     112.798  24.182  89.412  1.00  0.00           O  
ATOM    515  CB  MET A  34     110.190  22.545  89.148  1.00  0.00           C  
ATOM    516  CG  MET A  34     109.968  22.663  87.646  1.00  0.00           C  
ATOM    517  SD  MET A  34     109.642  21.071  86.864  1.00  0.00           S  
ATOM    518  CE  MET A  34     111.262  20.313  86.952  1.00  0.00           C  
ATOM    519  H   MET A  34     108.458  24.409  89.340  1.00  0.00           H  
ATOM    520  HA  MET A  34     110.758  23.667  90.883  1.00  0.00           H  
ATOM    521 1HB  MET A  34     111.021  21.861  89.309  1.00  0.00           H  
ATOM    522 2HB  MET A  34     109.300  22.088  89.582  1.00  0.00           H  
ATOM    523 1HG  MET A  34     109.121  23.321  87.454  1.00  0.00           H  
ATOM    524 2HG  MET A  34     110.851  23.101  87.181  1.00  0.00           H  
ATOM    525 1HE  MET A  34     111.223  19.319  86.507  1.00  0.00           H  
ATOM    526 2HE  MET A  34     111.981  20.927  86.409  1.00  0.00           H  
ATOM    527 3HE  MET A  34     111.569  20.231  87.996  1.00  0.00           H  
ATOM    528  N   TRP A  35     111.361  25.621  88.403  1.00  0.00           N  
ATOM    529  CA  TRP A  35     112.373  26.437  87.734  1.00  0.00           C  
ATOM    530  C   TRP A  35     112.966  27.523  88.624  1.00  0.00           C  
ATOM    531  O   TRP A  35     113.777  28.321  88.162  1.00  0.00           O  
ATOM    532  CB  TRP A  35     111.771  27.089  86.488  1.00  0.00           C  
ATOM    533  CG  TRP A  35     110.527  27.876  86.766  1.00  0.00           C  
ATOM    534  CD1 TRP A  35     110.457  29.181  87.151  1.00  0.00           C  
ATOM    535  CD2 TRP A  35     109.158  27.409  86.680  1.00  0.00           C  
ATOM    536  NE1 TRP A  35     109.146  29.558  87.312  1.00  0.00           N  
ATOM    537  CE2 TRP A  35     108.338  28.486  87.026  1.00  0.00           C  
ATOM    538  CE3 TRP A  35     108.573  26.183  86.341  1.00  0.00           C  
ATOM    539  CZ2 TRP A  35     106.956  28.379  87.047  1.00  0.00           C  
ATOM    540  CZ3 TRP A  35     107.188  26.075  86.361  1.00  0.00           C  
ATOM    541  CH2 TRP A  35     106.401  27.146  86.705  1.00  0.00           C  
ATOM    542  H   TRP A  35     110.385  25.847  88.277  1.00  0.00           H  
ATOM    543  HA  TRP A  35     113.196  25.789  87.433  1.00  0.00           H  
ATOM    544 1HB  TRP A  35     112.505  27.756  86.036  1.00  0.00           H  
ATOM    545 2HB  TRP A  35     111.533  26.319  85.754  1.00  0.00           H  
ATOM    546  HD1 TRP A  35     111.316  29.831  87.309  1.00  0.00           H  
ATOM    547  HE1 TRP A  35     108.827  30.473  87.595  1.00  0.00           H  
ATOM    548  HE3 TRP A  35     109.193  25.331  86.065  1.00  0.00           H  
ATOM    549  HZ2 TRP A  35     106.314  29.217  87.318  1.00  0.00           H  
ATOM    550  HZ3 TRP A  35     106.740  25.117  86.097  1.00  0.00           H  
ATOM    551  HH2 TRP A  35     105.317  27.027  86.710  1.00  0.00           H  
ATOM    552  N   GLU A  36     112.584  27.563  89.901  1.00  0.00           N  
ATOM    553  CA  GLU A  36     112.880  28.758  90.701  1.00  0.00           C  
ATOM    554  C   GLU A  36     114.363  29.202  90.684  1.00  0.00           C  
ATOM    555  O   GLU A  36     114.641  30.403  90.658  1.00  0.00           O  
ATOM    556  CB  GLU A  36     112.446  28.513  92.148  1.00  0.00           C  
ATOM    557  CG  GLU A  36     112.627  29.710  93.070  1.00  0.00           C  
ATOM    558  CD  GLU A  36     112.132  29.453  94.466  1.00  0.00           C  
ATOM    559  OE1 GLU A  36     111.637  28.380  94.713  1.00  0.00           O  
ATOM    560  OE2 GLU A  36     112.248  30.332  95.287  1.00  0.00           O  
ATOM    561  H   GLU A  36     112.096  26.791  90.332  1.00  0.00           H  
ATOM    562  HA  GLU A  36     112.315  29.597  90.292  1.00  0.00           H  
ATOM    563 1HB  GLU A  36     111.393  28.231  92.169  1.00  0.00           H  
ATOM    564 2HB  GLU A  36     113.016  27.681  92.563  1.00  0.00           H  
ATOM    565 1HG  GLU A  36     113.686  29.964  93.114  1.00  0.00           H  
ATOM    566 2HG  GLU A  36     112.094  30.562  92.651  1.00  0.00           H  
ATOM    567  N   TYR A  37     115.296  28.251  90.689  1.00  0.00           N  
ATOM    568  CA  TYR A  37     116.715  28.631  90.682  1.00  0.00           C  
ATOM    569  C   TYR A  37     117.172  29.208  89.342  1.00  0.00           C  
ATOM    570  O   TYR A  37     118.154  29.973  89.297  1.00  0.00           O  
ATOM    571  CB  TYR A  37     117.583  27.425  91.048  1.00  0.00           C  
ATOM    572  CG  TYR A  37     117.480  27.018  92.501  1.00  0.00           C  
ATOM    573  CD1 TYR A  37     117.084  25.731  92.835  1.00  0.00           C  
ATOM    574  CD2 TYR A  37     117.782  27.931  93.501  1.00  0.00           C  
ATOM    575  CE1 TYR A  37     116.990  25.359  94.162  1.00  0.00           C  
ATOM    576  CE2 TYR A  37     117.688  27.559  94.828  1.00  0.00           C  
ATOM    577  CZ  TYR A  37     117.293  26.279  95.159  1.00  0.00           C  
ATOM    578  OH  TYR A  37     117.200  25.908  96.481  1.00  0.00           O  
ATOM    579  H   TYR A  37     115.049  27.272  90.698  1.00  0.00           H  
ATOM    580  HA  TYR A  37     116.867  29.414  91.426  1.00  0.00           H  
ATOM    581 1HB  TYR A  37     117.296  26.570  90.434  1.00  0.00           H  
ATOM    582 2HB  TYR A  37     118.627  27.649  90.831  1.00  0.00           H  
ATOM    583  HD1 TYR A  37     116.847  25.013  92.049  1.00  0.00           H  
ATOM    584  HD2 TYR A  37     118.092  28.942  93.239  1.00  0.00           H  
ATOM    585  HE1 TYR A  37     116.679  24.348  94.424  1.00  0.00           H  
ATOM    586  HE2 TYR A  37     117.924  28.277  95.613  1.00  0.00           H  
ATOM    587  HH  TYR A  37     117.441  26.652  97.038  1.00  0.00           H  
ATOM    588  N   GLN A  38     116.447  28.886  88.271  1.00  0.00           N  
ATOM    589  CA  GLN A  38     116.710  29.477  86.960  1.00  0.00           C  
ATOM    590  C   GLN A  38     115.932  30.779  86.763  1.00  0.00           C  
ATOM    591  O   GLN A  38     116.462  31.760  86.253  1.00  0.00           O  
ATOM    592  CB  GLN A  38     116.356  28.485  85.848  1.00  0.00           C  
ATOM    593  CG  GLN A  38     117.286  27.287  85.764  1.00  0.00           C  
ATOM    594  CD  GLN A  38     116.996  26.253  86.836  1.00  0.00           C  
ATOM    595  OE1 GLN A  38     115.836  25.944  87.122  1.00  0.00           O  
ATOM    596  NE2 GLN A  38     118.051  25.712  87.435  1.00  0.00           N  
ATOM    597  H   GLN A  38     115.697  28.217  88.367  1.00  0.00           H  
ATOM    598  HA  GLN A  38     117.772  29.712  86.893  1.00  0.00           H  
ATOM    599 1HB  GLN A  38     115.342  28.115  86.001  1.00  0.00           H  
ATOM    600 2HB  GLN A  38     116.377  28.996  84.886  1.00  0.00           H  
ATOM    601 1HG  GLN A  38     117.164  26.813  84.790  1.00  0.00           H  
ATOM    602 2HG  GLN A  38     118.314  27.628  85.887  1.00  0.00           H  
ATOM    603 1HE2 GLN A  38     117.922  25.024  88.150  1.00  0.00           H  
ATOM    604 2HE2 GLN A  38     118.974  25.992  87.172  1.00  0.00           H  
ATOM    605  N   MET A  39     114.655  30.765  87.127  1.00  0.00           N  
ATOM    606  CA  MET A  39     113.791  31.932  86.973  1.00  0.00           C  
ATOM    607  C   MET A  39     114.415  33.183  87.572  1.00  0.00           C  
ATOM    608  O   MET A  39     114.490  34.236  86.911  1.00  0.00           O  
ATOM    609  CB  MET A  39     112.430  31.664  87.612  1.00  0.00           C  
ATOM    610  CG  MET A  39     111.450  32.826  87.517  1.00  0.00           C  
ATOM    611  SD  MET A  39     109.902  32.502  88.383  1.00  0.00           S  
ATOM    612  CE  MET A  39     110.442  32.590  90.088  1.00  0.00           C  
ATOM    613  H   MET A  39     114.272  29.918  87.523  1.00  0.00           H  
ATOM    614  HA  MET A  39     113.649  32.119  85.909  1.00  0.00           H  
ATOM    615 1HB  MET A  39     111.969  30.800  87.137  1.00  0.00           H  
ATOM    616 2HB  MET A  39     112.564  31.425  88.668  1.00  0.00           H  
ATOM    617 1HG  MET A  39     111.904  33.720  87.945  1.00  0.00           H  
ATOM    618 2HG  MET A  39     111.224  33.026  86.470  1.00  0.00           H  
ATOM    619 1HE  MET A  39     109.594  32.410  90.749  1.00  0.00           H  
ATOM    620 2HE  MET A  39     111.209  31.834  90.266  1.00  0.00           H  
ATOM    621 3HE  MET A  39     110.855  33.579  90.289  1.00  0.00           H  
ATOM    622  N   GLU A  40     114.886  33.076  88.809  1.00  0.00           N  
ATOM    623  CA  GLU A  40     115.361  34.278  89.470  1.00  0.00           C  
ATOM    624  C   GLU A  40     116.610  34.855  88.797  1.00  0.00           C  
ATOM    625  O   GLU A  40     116.787  36.090  88.804  1.00  0.00           O  
ATOM    626  CB  GLU A  40     115.655  33.981  90.942  1.00  0.00           C  
ATOM    627  CG  GLU A  40     114.421  33.686  91.783  1.00  0.00           C  
ATOM    628  CD  GLU A  40     113.475  34.852  91.861  1.00  0.00           C  
ATOM    629  OE1 GLU A  40     113.938  35.966  91.921  1.00  0.00           O  
ATOM    630  OE2 GLU A  40     112.287  34.628  91.859  1.00  0.00           O  
ATOM    631  H   GLU A  40     114.925  32.195  89.302  1.00  0.00           H  
ATOM    632  HA  GLU A  40     114.580  35.037  89.412  1.00  0.00           H  
ATOM    633 1HB  GLU A  40     116.322  33.120  91.013  1.00  0.00           H  
ATOM    634 2HB  GLU A  40     116.170  34.831  91.389  1.00  0.00           H  
ATOM    635 1HG  GLU A  40     113.896  32.834  91.353  1.00  0.00           H  
ATOM    636 2HG  GLU A  40     114.737  33.413  92.789  1.00  0.00           H  
ATOM    637  N   TYR A  41     117.443  33.984  88.202  1.00  0.00           N  
ATOM    638  CA  TYR A  41     118.626  34.460  87.483  1.00  0.00           C  
ATOM    639  C   TYR A  41     118.251  35.102  86.153  1.00  0.00           C  
ATOM    640  O   TYR A  41     118.795  36.144  85.775  1.00  0.00           O  
ATOM    641  CB  TYR A  41     119.611  33.311  87.254  1.00  0.00           C  
ATOM    642  CG  TYR A  41     120.311  32.847  88.512  1.00  0.00           C  
ATOM    643  CD1 TYR A  41     119.597  32.183  89.498  1.00  0.00           C  
ATOM    644  CD2 TYR A  41     121.667  33.086  88.679  1.00  0.00           C  
ATOM    645  CE1 TYR A  41     120.236  31.759  90.647  1.00  0.00           C  
ATOM    646  CE2 TYR A  41     122.306  32.662  89.828  1.00  0.00           C  
ATOM    647  CZ  TYR A  41     121.596  32.002  90.809  1.00  0.00           C  
ATOM    648  OH  TYR A  41     122.232  31.579  91.954  1.00  0.00           O  
ATOM    649  H   TYR A  41     117.260  32.992  88.246  1.00  0.00           H  
ATOM    650  HA  TYR A  41     119.115  35.223  88.089  1.00  0.00           H  
ATOM    651 1HB  TYR A  41     119.083  32.459  86.824  1.00  0.00           H  
ATOM    652 2HB  TYR A  41     120.371  33.621  86.537  1.00  0.00           H  
ATOM    653  HD1 TYR A  41     118.531  31.995  89.367  1.00  0.00           H  
ATOM    654  HD2 TYR A  41     122.228  33.609  87.905  1.00  0.00           H  
ATOM    655  HE1 TYR A  41     119.675  31.237  91.422  1.00  0.00           H  
ATOM    656  HE2 TYR A  41     123.372  32.851  89.960  1.00  0.00           H  
ATOM    657  HH  TYR A  41     123.160  31.822  91.910  1.00  0.00           H  
ATOM    658  N   LEU A  42     117.303  34.496  85.440  1.00  0.00           N  
ATOM    659  CA  LEU A  42     116.878  35.076  84.176  1.00  0.00           C  
ATOM    660  C   LEU A  42     116.203  36.416  84.377  1.00  0.00           C  
ATOM    661  O   LEU A  42     116.413  37.329  83.589  1.00  0.00           O  
ATOM    662  CB  LEU A  42     115.920  34.122  83.452  1.00  0.00           C  
ATOM    663  CG  LEU A  42     116.544  32.824  82.926  1.00  0.00           C  
ATOM    664  CD1 LEU A  42     115.448  31.912  82.391  1.00  0.00           C  
ATOM    665  CD2 LEU A  42     117.561  33.151  81.842  1.00  0.00           C  
ATOM    666  H   LEU A  42     116.871  33.640  85.758  1.00  0.00           H  
ATOM    667  HA  LEU A  42     117.758  35.229  83.553  1.00  0.00           H  
ATOM    668 1HB  LEU A  42     115.117  33.851  84.136  1.00  0.00           H  
ATOM    669 2HB  LEU A  42     115.483  34.647  82.602  1.00  0.00           H  
ATOM    670  HG  LEU A  42     117.042  32.302  83.744  1.00  0.00           H  
ATOM    671 1HD1 LEU A  42     115.892  30.989  82.018  1.00  0.00           H  
ATOM    672 2HD1 LEU A  42     114.746  31.678  83.192  1.00  0.00           H  
ATOM    673 3HD1 LEU A  42     114.921  32.415  81.581  1.00  0.00           H  
ATOM    674 1HD2 LEU A  42     118.005  32.228  81.469  1.00  0.00           H  
ATOM    675 2HD2 LEU A  42     117.064  33.672  81.023  1.00  0.00           H  
ATOM    676 3HD2 LEU A  42     118.342  33.789  82.257  1.00  0.00           H  
ATOM    677  N   SER A  43     115.413  36.540  85.441  1.00  0.00           N  
ATOM    678  CA  SER A  43     114.804  37.829  85.757  1.00  0.00           C  
ATOM    679  C   SER A  43     115.893  38.877  86.036  1.00  0.00           C  
ATOM    680  O   SER A  43     115.814  40.007  85.520  1.00  0.00           O  
ATOM    681  CB  SER A  43     113.885  37.696  86.956  1.00  0.00           C  
ATOM    682  OG  SER A  43     113.295  38.926  87.276  1.00  0.00           O  
ATOM    683  H   SER A  43     115.226  35.748  86.039  1.00  0.00           H  
ATOM    684  HA  SER A  43     114.215  38.153  84.898  1.00  0.00           H  
ATOM    685 1HB  SER A  43     113.109  36.962  86.739  1.00  0.00           H  
ATOM    686 2HB  SER A  43     114.452  37.328  87.810  1.00  0.00           H  
ATOM    687  HG  SER A  43     113.801  39.278  88.012  1.00  0.00           H  
ATOM    688  N   SER A  44     116.905  38.494  86.817  1.00  0.00           N  
ATOM    689  CA  SER A  44     118.006  39.420  87.151  1.00  0.00           C  
ATOM    690  C   SER A  44     118.799  39.847  85.910  1.00  0.00           C  
ATOM    691  O   SER A  44     119.363  40.955  85.892  1.00  0.00           O  
ATOM    692  CB  SER A  44     118.943  38.772  88.151  1.00  0.00           C  
ATOM    693  OG  SER A  44     119.609  37.679  87.581  1.00  0.00           O  
ATOM    694  H   SER A  44     116.922  37.555  87.188  1.00  0.00           H  
ATOM    695  HA  SER A  44     117.579  40.319  87.599  1.00  0.00           H  
ATOM    696 1HB  SER A  44     119.672  39.506  88.495  1.00  0.00           H  
ATOM    697 2HB  SER A  44     118.376  38.442  89.021  1.00  0.00           H  
ATOM    698  HG  SER A  44     119.085  37.419  86.819  1.00  0.00           H  
ATOM    699  N   ARG A  45     118.822  38.996  84.883  1.00  0.00           N  
ATOM    700  CA  ARG A  45     119.516  39.275  83.622  1.00  0.00           C  
ATOM    701  C   ARG A  45     118.696  40.143  82.679  1.00  0.00           C  
ATOM    702  O   ARG A  45     119.157  40.475  81.581  1.00  0.00           O  
ATOM    703  CB  ARG A  45     119.866  37.975  82.913  1.00  0.00           C  
ATOM    704  CG  ARG A  45     120.804  37.059  83.683  1.00  0.00           C  
ATOM    705  CD  ARG A  45     122.153  37.660  83.839  1.00  0.00           C  
ATOM    706  NE  ARG A  45     122.828  37.818  82.561  1.00  0.00           N  
ATOM    707  CZ  ARG A  45     123.981  38.492  82.383  1.00  0.00           C  
ATOM    708  NH1 ARG A  45     124.574  39.063  83.408  1.00  0.00           N  
ATOM    709  NH2 ARG A  45     124.517  38.578  81.177  1.00  0.00           N  
ATOM    710  H   ARG A  45     118.333  38.119  84.992  1.00  0.00           H  
ATOM    711  HA  ARG A  45     120.439  39.811  83.846  1.00  0.00           H  
ATOM    712 1HB  ARG A  45     118.954  37.416  82.707  1.00  0.00           H  
ATOM    713 2HB  ARG A  45     120.336  38.198  81.955  1.00  0.00           H  
ATOM    714 1HG  ARG A  45     120.395  36.871  84.676  1.00  0.00           H  
ATOM    715 2HG  ARG A  45     120.909  36.114  83.149  1.00  0.00           H  
ATOM    716 1HD  ARG A  45     122.062  38.643  84.300  1.00  0.00           H  
ATOM    717 2HD  ARG A  45     122.766  37.019  84.471  1.00  0.00           H  
ATOM    718  HE  ARG A  45     122.402  37.392  81.749  1.00  0.00           H  
ATOM    719 1HH1 ARG A  45     124.164  38.997  84.329  1.00  0.00           H  
ATOM    720 2HH1 ARG A  45     125.438  39.568  83.274  1.00  0.00           H  
ATOM    721 1HH2 ARG A  45     124.061  38.138  80.389  1.00  0.00           H  
ATOM    722 2HH2 ARG A  45     125.380  39.083  81.044  1.00  0.00           H  
ATOM    723  N   GLY A  46     117.474  40.487  83.074  1.00  0.00           N  
ATOM    724  CA  GLY A  46     116.642  41.362  82.262  1.00  0.00           C  
ATOM    725  C   GLY A  46     115.785  40.676  81.218  1.00  0.00           C  
ATOM    726  O   GLY A  46     115.520  41.246  80.151  1.00  0.00           O  
ATOM    727  H   GLY A  46     117.113  40.138  83.950  1.00  0.00           H  
ATOM    728 1HA  GLY A  46     115.972  41.930  82.908  1.00  0.00           H  
ATOM    729 2HA  GLY A  46     117.272  42.082  81.741  1.00  0.00           H  
ATOM    730  N   TYR A  47     115.345  39.450  81.516  1.00  0.00           N  
ATOM    731  CA  TYR A  47     114.374  38.755  80.676  1.00  0.00           C  
ATOM    732  C   TYR A  47     113.002  38.771  81.326  1.00  0.00           C  
ATOM    733  O   TYR A  47     112.891  38.892  82.550  1.00  0.00           O  
ATOM    734  CB  TYR A  47     114.819  37.316  80.408  1.00  0.00           C  
ATOM    735  CG  TYR A  47     116.072  37.211  79.566  1.00  0.00           C  
ATOM    736  CD1 TYR A  47     117.312  37.107  80.179  1.00  0.00           C  
ATOM    737  CD2 TYR A  47     115.981  37.219  78.183  1.00  0.00           C  
ATOM    738  CE1 TYR A  47     118.457  37.011  79.411  1.00  0.00           C  
ATOM    739  CE2 TYR A  47     117.125  37.124  77.414  1.00  0.00           C  
ATOM    740  CZ  TYR A  47     118.359  37.020  78.024  1.00  0.00           C  
ATOM    741  OH  TYR A  47     119.498  36.925  77.258  1.00  0.00           O  
ATOM    742  H   TYR A  47     115.695  38.992  82.346  1.00  0.00           H  
ATOM    743  HA  TYR A  47     114.304  39.279  79.722  1.00  0.00           H  
ATOM    744 1HB  TYR A  47     115.003  36.809  81.356  1.00  0.00           H  
ATOM    745 2HB  TYR A  47     114.021  36.777  79.898  1.00  0.00           H  
ATOM    746  HD1 TYR A  47     117.384  37.100  81.267  1.00  0.00           H  
ATOM    747  HD2 TYR A  47     115.006  37.302  77.701  1.00  0.00           H  
ATOM    748  HE1 TYR A  47     119.431  36.930  79.892  1.00  0.00           H  
ATOM    749  HE2 TYR A  47     117.053  37.131  76.326  1.00  0.00           H  
ATOM    750  HH  TYR A  47     119.260  36.946  76.328  1.00  0.00           H  
ATOM    751  N   ARG A  48     111.975  38.662  80.491  1.00  0.00           N  
ATOM    752  CA  ARG A  48     110.613  38.458  80.948  1.00  0.00           C  
ATOM    753  C   ARG A  48     110.419  36.946  81.027  1.00  0.00           C  
ATOM    754  O   ARG A  48     110.504  36.262  79.999  1.00  0.00           O  
ATOM    755  CB  ARG A  48     109.597  39.084  80.004  1.00  0.00           C  
ATOM    756  CG  ARG A  48     108.145  38.912  80.421  1.00  0.00           C  
ATOM    757  CD  ARG A  48     107.230  39.706  79.562  1.00  0.00           C  
ATOM    758  NE  ARG A  48     107.390  41.135  79.773  1.00  0.00           N  
ATOM    759  CZ  ARG A  48     106.825  42.090  79.009  1.00  0.00           C  
ATOM    760  NH1 ARG A  48     106.066  41.752  77.990  1.00  0.00           N  
ATOM    761  NH2 ARG A  48     107.033  43.366  79.284  1.00  0.00           N  
ATOM    762  H   ARG A  48     112.157  38.725  79.500  1.00  0.00           H  
ATOM    763  HA  ARG A  48     110.501  38.931  81.924  1.00  0.00           H  
ATOM    764 1HB  ARG A  48     109.791  40.152  79.918  1.00  0.00           H  
ATOM    765 2HB  ARG A  48     109.709  38.650  79.010  1.00  0.00           H  
ATOM    766 1HG  ARG A  48     107.866  37.861  80.341  1.00  0.00           H  
ATOM    767 2HG  ARG A  48     108.021  39.244  81.452  1.00  0.00           H  
ATOM    768 1HD  ARG A  48     107.436  39.490  78.514  1.00  0.00           H  
ATOM    769 2HD  ARG A  48     106.197  39.442  79.789  1.00  0.00           H  
ATOM    770  HE  ARG A  48     107.967  41.434  80.548  1.00  0.00           H  
ATOM    771 1HH1 ARG A  48     105.907  40.777  77.779  1.00  0.00           H  
ATOM    772 2HH1 ARG A  48     105.642  42.468  77.417  1.00  0.00           H  
ATOM    773 1HH2 ARG A  48     107.616  43.625  80.067  1.00  0.00           H  
ATOM    774 2HH2 ARG A  48     106.609  44.081  78.711  1.00  0.00           H  
ATOM    775  N   THR A  49     110.172  36.418  82.224  1.00  0.00           N  
ATOM    776  CA  THR A  49     110.144  34.957  82.388  1.00  0.00           C  
ATOM    777  C   THR A  49     108.710  34.492  82.600  1.00  0.00           C  
ATOM    778  O   THR A  49     108.029  34.949  83.525  1.00  0.00           O  
ATOM    779  CB  THR A  49     111.021  34.499  83.568  1.00  0.00           C  
ATOM    780  OG1 THR A  49     112.382  34.884  83.333  1.00  0.00           O  
ATOM    781  CG2 THR A  49     110.947  32.989  83.733  1.00  0.00           C  
ATOM    782  H   THR A  49     110.002  37.007  83.027  1.00  0.00           H  
ATOM    783  HA  THR A  49     110.535  34.499  81.479  1.00  0.00           H  
ATOM    784  HB  THR A  49     110.676  34.976  84.485  1.00  0.00           H  
ATOM    785  HG1 THR A  49     112.494  35.811  83.556  1.00  0.00           H  
ATOM    786 1HG2 THR A  49     111.572  32.683  84.572  1.00  0.00           H  
ATOM    787 2HG2 THR A  49     109.915  32.694  83.923  1.00  0.00           H  
ATOM    788 3HG2 THR A  49     111.300  32.506  82.823  1.00  0.00           H  
ATOM    789  N   ILE A  50     108.268  33.584  81.737  1.00  0.00           N  
ATOM    790  CA  ILE A  50     106.924  33.022  81.790  1.00  0.00           C  
ATOM    791  C   ILE A  50     107.091  31.530  82.052  1.00  0.00           C  
ATOM    792  O   ILE A  50     107.931  30.868  81.417  1.00  0.00           O  
ATOM    793  CB  ILE A  50     106.141  33.262  80.486  1.00  0.00           C  
ATOM    794  CG1 ILE A  50     105.978  34.762  80.229  1.00  0.00           C  
ATOM    795  CG2 ILE A  50     104.783  32.579  80.548  1.00  0.00           C  
ATOM    796  CD1 ILE A  50     105.432  35.091  78.859  1.00  0.00           C  
ATOM    797  H   ILE A  50     108.902  33.276  81.014  1.00  0.00           H  
ATOM    798  HA  ILE A  50     106.379  33.506  82.600  1.00  0.00           H  
ATOM    799  HB  ILE A  50     106.702  32.857  79.645  1.00  0.00           H  
ATOM    800 1HG1 ILE A  50     105.308  35.188  80.975  1.00  0.00           H  
ATOM    801 2HG1 ILE A  50     106.944  35.257  80.338  1.00  0.00           H  
ATOM    802 1HG2 ILE A  50     104.243  32.759  79.619  1.00  0.00           H  
ATOM    803 2HG2 ILE A  50     104.921  31.507  80.686  1.00  0.00           H  
ATOM    804 3HG2 ILE A  50     104.211  32.981  81.385  1.00  0.00           H  
ATOM    805 1HD1 ILE A  50     105.346  36.173  78.752  1.00  0.00           H  
ATOM    806 2HD1 ILE A  50     106.107  34.704  78.095  1.00  0.00           H  
ATOM    807 3HD1 ILE A  50     104.450  34.636  78.740  1.00  0.00           H  
ATOM    808  N   ALA A  51     106.311  31.005  82.992  1.00  0.00           N  
ATOM    809  CA  ALA A  51     106.193  29.549  83.119  1.00  0.00           C  
ATOM    810  C   ALA A  51     104.738  29.210  83.060  1.00  0.00           C  
ATOM    811  O   ALA A  51     103.887  30.040  83.377  1.00  0.00           O  
ATOM    812  CB  ALA A  51     106.814  29.039  84.411  1.00  0.00           C  
ATOM    813  H   ALA A  51     105.794  31.598  83.626  1.00  0.00           H  
ATOM    814  HA  ALA A  51     106.724  29.092  82.284  1.00  0.00           H  
ATOM    815 1HB  ALA A  51     106.704  27.955  84.464  1.00  0.00           H  
ATOM    816 2HB  ALA A  51     107.873  29.298  84.433  1.00  0.00           H  
ATOM    817 3HB  ALA A  51     106.311  29.496  85.262  1.00  0.00           H  
ATOM    818  N   PHE A  52     104.425  27.994  82.636  1.00  0.00           N  
ATOM    819  CA  PHE A  52     103.064  27.519  82.801  1.00  0.00           C  
ATOM    820  C   PHE A  52     103.099  26.077  83.241  1.00  0.00           C  
ATOM    821  O   PHE A  52     104.133  25.413  83.127  1.00  0.00           O  
ATOM    822  CB  PHE A  52     102.270  27.653  81.500  1.00  0.00           C  
ATOM    823  CG  PHE A  52     102.776  26.779  80.388  1.00  0.00           C  
ATOM    824  CD1 PHE A  52     102.264  25.503  80.203  1.00  0.00           C  
ATOM    825  CD2 PHE A  52     103.764  27.230  79.527  1.00  0.00           C  
ATOM    826  CE1 PHE A  52     102.729  24.698  79.180  1.00  0.00           C  
ATOM    827  CE2 PHE A  52     104.230  26.428  78.503  1.00  0.00           C  
ATOM    828  CZ  PHE A  52     103.711  25.160  78.330  1.00  0.00           C  
ATOM    829  H   PHE A  52     105.108  27.390  82.202  1.00  0.00           H  
ATOM    830  HA  PHE A  52     102.576  28.126  83.565  1.00  0.00           H  
ATOM    831 1HB  PHE A  52     101.226  27.401  81.684  1.00  0.00           H  
ATOM    832 2HB  PHE A  52     102.301  28.688  81.161  1.00  0.00           H  
ATOM    833  HD1 PHE A  52     101.487  25.138  80.874  1.00  0.00           H  
ATOM    834  HD2 PHE A  52     104.174  28.231  79.664  1.00  0.00           H  
ATOM    835  HE1 PHE A  52     102.319  23.697  79.046  1.00  0.00           H  
ATOM    836  HE2 PHE A  52     105.006  26.794  77.832  1.00  0.00           H  
ATOM    837  HZ  PHE A  52     104.079  24.526  77.525  1.00  0.00           H  
ATOM    838  N   ASP A  53     101.971  25.606  83.768  1.00  0.00           N  
ATOM    839  CA  ASP A  53     101.898  24.228  84.239  1.00  0.00           C  
ATOM    840  C   ASP A  53     101.210  23.374  83.185  1.00  0.00           C  
ATOM    841  O   ASP A  53     100.130  23.724  82.684  1.00  0.00           O  
ATOM    842  CB  ASP A  53     101.142  24.139  85.567  1.00  0.00           C  
ATOM    843  CG  ASP A  53     101.901  24.771  86.725  1.00  0.00           C  
ATOM    844  OD1 ASP A  53     103.088  24.960  86.599  1.00  0.00           O  
ATOM    845  OD2 ASP A  53     101.287  25.060  87.724  1.00  0.00           O  
ATOM    846  H   ASP A  53     101.156  26.197  83.847  1.00  0.00           H  
ATOM    847  HA  ASP A  53     102.913  23.862  84.397  1.00  0.00           H  
ATOM    848 1HB  ASP A  53     100.176  24.636  85.470  1.00  0.00           H  
ATOM    849 2HB  ASP A  53     100.949  23.093  85.806  1.00  0.00           H  
ATOM    850  N   ARG A  54     101.848  22.262  82.835  1.00  0.00           N  
ATOM    851  CA  ARG A  54     101.286  21.342  81.848  1.00  0.00           C  
ATOM    852  C   ARG A  54      99.922  20.842  82.325  1.00  0.00           C  
ATOM    853  O   ARG A  54      99.704  20.640  83.534  1.00  0.00           O  
ATOM    854  CB  ARG A  54     102.214  20.159  81.616  1.00  0.00           C  
ATOM    855  CG  ARG A  54     101.766  19.199  80.525  1.00  0.00           C  
ATOM    856  CD  ARG A  54     102.746  18.101  80.323  1.00  0.00           C  
ATOM    857  NE  ARG A  54     104.023  18.597  79.836  1.00  0.00           N  
ATOM    858  CZ  ARG A  54     105.131  18.727  80.592  1.00  0.00           C  
ATOM    859  NH1 ARG A  54     105.103  18.395  81.863  1.00  0.00           N  
ATOM    860  NH2 ARG A  54     106.247  19.189  80.054  1.00  0.00           N  
ATOM    861  H   ARG A  54     102.739  22.046  83.258  1.00  0.00           H  
ATOM    862  HA  ARG A  54     101.167  21.877  80.905  1.00  0.00           H  
ATOM    863 1HB  ARG A  54     103.206  20.522  81.348  1.00  0.00           H  
ATOM    864 2HB  ARG A  54     102.313  19.587  82.538  1.00  0.00           H  
ATOM    865 1HG  ARG A  54     100.808  18.757  80.800  1.00  0.00           H  
ATOM    866 2HG  ARG A  54     101.659  19.741  79.584  1.00  0.00           H  
ATOM    867 1HD  ARG A  54     102.917  17.588  81.269  1.00  0.00           H  
ATOM    868 2HD  ARG A  54     102.354  17.394  79.593  1.00  0.00           H  
ATOM    869  HE  ARG A  54     104.084  18.862  78.862  1.00  0.00           H  
ATOM    870 1HH1 ARG A  54     104.250  18.042  82.274  1.00  0.00           H  
ATOM    871 2HH1 ARG A  54     105.933  18.493  82.429  1.00  0.00           H  
ATOM    872 1HH2 ARG A  54     106.269  19.444  79.076  1.00  0.00           H  
ATOM    873 2HH2 ARG A  54     107.077  19.286  80.619  1.00  0.00           H  
ATOM    874  N   ARG A  55      99.001  20.625  81.379  1.00  0.00           N  
ATOM    875  CA  ARG A  55      97.706  20.058  81.766  1.00  0.00           C  
ATOM    876  C   ARG A  55      97.896  18.825  82.653  1.00  0.00           C  
ATOM    877  O   ARG A  55      98.773  17.989  82.412  1.00  0.00           O  
ATOM    878  CB  ARG A  55      96.896  19.677  80.536  1.00  0.00           C  
ATOM    879  CG  ARG A  55      96.417  20.851  79.696  1.00  0.00           C  
ATOM    880  CD  ARG A  55      95.674  20.398  78.492  1.00  0.00           C  
ATOM    881  NE  ARG A  55      94.421  19.749  78.841  1.00  0.00           N  
ATOM    882  CZ  ARG A  55      93.596  19.154  77.957  1.00  0.00           C  
ATOM    883  NH1 ARG A  55      93.906  19.134  76.679  1.00  0.00           N  
ATOM    884  NH2 ARG A  55      92.476  18.590  78.375  1.00  0.00           N  
ATOM    885  H   ARG A  55      99.173  20.841  80.407  1.00  0.00           H  
ATOM    886  HA  ARG A  55      97.152  20.812  82.326  1.00  0.00           H  
ATOM    887 1HB  ARG A  55      97.493  19.033  79.892  1.00  0.00           H  
ATOM    888 2HB  ARG A  55      96.017  19.109  80.841  1.00  0.00           H  
ATOM    889 1HG  ARG A  55      95.754  21.478  80.292  1.00  0.00           H  
ATOM    890 2HG  ARG A  55      97.276  21.438  79.369  1.00  0.00           H  
ATOM    891 1HD  ARG A  55      95.449  21.257  77.860  1.00  0.00           H  
ATOM    892 2HD  ARG A  55      96.283  19.687  77.935  1.00  0.00           H  
ATOM    893  HE  ARG A  55      94.149  19.744  79.815  1.00  0.00           H  
ATOM    894 1HH1 ARG A  55      94.762  19.565  76.360  1.00  0.00           H  
ATOM    895 2HH1 ARG A  55      93.288  18.688  76.017  1.00  0.00           H  
ATOM    896 1HH2 ARG A  55      92.239  18.605  79.357  1.00  0.00           H  
ATOM    897 2HH2 ARG A  55      91.859  18.144  77.713  1.00  0.00           H  
ATOM    898  N   GLY A  56      97.057  18.730  83.680  1.00  0.00           N  
ATOM    899  CA  GLY A  56      97.156  17.670  84.668  1.00  0.00           C  
ATOM    900  C   GLY A  56      98.092  17.926  85.836  1.00  0.00           C  
ATOM    901  O   GLY A  56      98.041  17.169  86.811  1.00  0.00           O  
ATOM    902  H   GLY A  56      96.327  19.422  83.772  1.00  0.00           H  
ATOM    903 1HA  GLY A  56      96.170  17.470  85.087  1.00  0.00           H  
ATOM    904 2HA  GLY A  56      97.492  16.753  84.185  1.00  0.00           H  
ATOM    905  N   PHE A  57      98.931  18.961  85.741  1.00  0.00           N  
ATOM    906  CA  PHE A  57      99.973  19.213  86.744  1.00  0.00           C  
ATOM    907  C   PHE A  57      99.833  20.571  87.408  1.00  0.00           C  
ATOM    908  O   PHE A  57      99.228  21.482  86.844  1.00  0.00           O  
ATOM    909  CB  PHE A  57     101.359  19.111  86.104  1.00  0.00           C  
ATOM    910  CG  PHE A  57     101.683  17.742  85.576  1.00  0.00           C  
ATOM    911  CD1 PHE A  57     101.109  16.612  86.139  1.00  0.00           C  
ATOM    912  CD2 PHE A  57     102.563  17.582  84.517  1.00  0.00           C  
ATOM    913  CE1 PHE A  57     101.407  15.352  85.654  1.00  0.00           C  
ATOM    914  CE2 PHE A  57     102.862  16.324  84.030  1.00  0.00           C  
ATOM    915  CZ  PHE A  57     102.283  15.208  84.600  1.00  0.00           C  
ATOM    916  H   PHE A  57      98.844  19.588  84.954  1.00  0.00           H  
ATOM    917  HA  PHE A  57      99.891  18.457  87.526  1.00  0.00           H  
ATOM    918 1HB  PHE A  57     101.432  19.819  85.280  1.00  0.00           H  
ATOM    919 2HB  PHE A  57     102.118  19.381  86.837  1.00  0.00           H  
ATOM    920  HD1 PHE A  57     100.415  16.726  86.973  1.00  0.00           H  
ATOM    921  HD2 PHE A  57     103.021  18.463  84.067  1.00  0.00           H  
ATOM    922  HE1 PHE A  57     100.948  14.473  86.106  1.00  0.00           H  
ATOM    923  HE2 PHE A  57     103.555  16.212  83.196  1.00  0.00           H  
ATOM    924  HZ  PHE A  57     102.519  14.216  84.218  1.00  0.00           H  
ATOM    925  N   GLY A  58     100.401  20.701  88.607  1.00  0.00           N  
ATOM    926  CA  GLY A  58     100.454  22.015  89.245  1.00  0.00           C  
ATOM    927  C   GLY A  58      99.069  22.630  89.400  1.00  0.00           C  
ATOM    928  O   GLY A  58      98.139  21.970  89.895  1.00  0.00           O  
ATOM    929  H   GLY A  58     100.798  19.905  89.086  1.00  0.00           H  
ATOM    930 1HA  GLY A  58     100.920  21.924  90.226  1.00  0.00           H  
ATOM    931 2HA  GLY A  58     101.080  22.682  88.653  1.00  0.00           H  
ATOM    932  N   ARG A  59      98.938  23.880  88.959  1.00  0.00           N  
ATOM    933  CA  ARG A  59      97.676  24.596  89.045  1.00  0.00           C  
ATOM    934  C   ARG A  59      96.738  24.449  87.861  1.00  0.00           C  
ATOM    935  O   ARG A  59      95.685  25.098  87.821  1.00  0.00           O  
ATOM    936  CB  ARG A  59      97.955  26.078  89.244  1.00  0.00           C  
ATOM    937  CG  ARG A  59      98.628  26.431  90.562  1.00  0.00           C  
ATOM    938  CD  ARG A  59      98.870  27.892  90.681  1.00  0.00           C  
ATOM    939  NE  ARG A  59      99.516  28.233  91.938  1.00  0.00           N  
ATOM    940  CZ  ARG A  59      99.845  29.485  92.314  1.00  0.00           C  
ATOM    941  NH1 ARG A  59      99.582  30.500  91.521  1.00  0.00           N  
ATOM    942  NH2 ARG A  59     100.432  29.692  93.480  1.00  0.00           N  
ATOM    943  H   ARG A  59      99.739  24.342  88.554  1.00  0.00           H  
ATOM    944  HA  ARG A  59      97.120  24.216  89.903  1.00  0.00           H  
ATOM    945 1HB  ARG A  59      98.595  26.439  88.441  1.00  0.00           H  
ATOM    946 2HB  ARG A  59      97.020  26.635  89.193  1.00  0.00           H  
ATOM    947 1HG  ARG A  59      97.991  26.120  91.390  1.00  0.00           H  
ATOM    948 2HG  ARG A  59      99.588  25.918  90.629  1.00  0.00           H  
ATOM    949 1HD  ARG A  59      99.513  28.222  89.866  1.00  0.00           H  
ATOM    950 2HD  ARG A  59      97.920  28.423  90.631  1.00  0.00           H  
ATOM    951  HE  ARG A  59      99.735  27.478  92.575  1.00  0.00           H  
ATOM    952 1HH1 ARG A  59      99.133  30.341  90.630  1.00  0.00           H  
ATOM    953 2HH1 ARG A  59      99.828  31.437  91.802  1.00  0.00           H  
ATOM    954 1HH2 ARG A  59     100.634  28.911  94.090  1.00  0.00           H  
ATOM    955 2HH2 ARG A  59     100.678  30.629  93.761  1.00  0.00           H  
ATOM    956  N   SER A  60      97.101  23.599  86.898  1.00  0.00           N  
ATOM    957  CA  SER A  60      96.310  23.475  85.667  1.00  0.00           C  
ATOM    958  C   SER A  60      95.181  22.442  85.765  1.00  0.00           C  
ATOM    959  O   SER A  60      95.171  21.609  86.671  1.00  0.00           O  
ATOM    960  CB  SER A  60      97.224  23.108  84.514  1.00  0.00           C  
ATOM    961  OG  SER A  60      98.151  24.129  84.264  1.00  0.00           O  
ATOM    962  H   SER A  60      97.929  23.031  87.010  1.00  0.00           H  
ATOM    963  HA  SER A  60      95.840  24.437  85.459  1.00  0.00           H  
ATOM    964 1HB  SER A  60      97.751  22.184  84.747  1.00  0.00           H  
ATOM    965 2HB  SER A  60      96.627  22.929  83.620  1.00  0.00           H  
ATOM    966  HG  SER A  60      98.687  23.825  83.528  1.00  0.00           H  
ATOM    967  N   ASP A  61      94.232  22.506  84.832  1.00  0.00           N  
ATOM    968  CA  ASP A  61      93.086  21.594  84.867  1.00  0.00           C  
ATOM    969  C   ASP A  61      93.507  20.131  85.004  1.00  0.00           C  
ATOM    970  O   ASP A  61      94.428  19.662  84.311  1.00  0.00           O  
ATOM    971  CB  ASP A  61      92.239  21.762  83.603  1.00  0.00           C  
ATOM    972  CG  ASP A  61      90.946  20.957  83.645  1.00  0.00           C  
ATOM    973  OD1 ASP A  61      89.989  21.437  84.205  1.00  0.00           O  
ATOM    974  OD2 ASP A  61      90.929  19.871  83.117  1.00  0.00           O  
ATOM    975  H   ASP A  61      94.296  23.188  84.089  1.00  0.00           H  
ATOM    976  HA  ASP A  61      92.474  21.840  85.735  1.00  0.00           H  
ATOM    977 1HB  ASP A  61      91.990  22.815  83.469  1.00  0.00           H  
ATOM    978 2HB  ASP A  61      92.817  21.449  82.733  1.00  0.00           H  
ATOM    979  N   GLN A  62      92.812  19.408  85.878  1.00  0.00           N  
ATOM    980  CA  GLN A  62      93.178  18.024  86.184  1.00  0.00           C  
ATOM    981  C   GLN A  62      92.378  17.105  85.255  1.00  0.00           C  
ATOM    982  O   GLN A  62      91.474  16.366  85.679  1.00  0.00           O  
ATOM    983  CB  GLN A  62      92.903  17.686  87.652  1.00  0.00           C  
ATOM    984  CG  GLN A  62      93.734  18.484  88.641  1.00  0.00           C  
ATOM    985  CD  GLN A  62      93.420  18.128  90.081  1.00  0.00           C  
ATOM    986  OE1 GLN A  62      92.321  17.664  90.395  1.00  0.00           O  
ATOM    987  NE2 GLN A  62      94.386  18.343  90.967  1.00  0.00           N  
ATOM    988  H   GLN A  62      92.015  19.820  86.341  1.00  0.00           H  
ATOM    989  HA  GLN A  62      94.245  17.900  86.000  1.00  0.00           H  
ATOM    990 1HB  GLN A  62      91.851  17.865  87.875  1.00  0.00           H  
ATOM    991 2HB  GLN A  62      93.098  16.628  87.824  1.00  0.00           H  
ATOM    992 1HG  GLN A  62      94.790  18.280  88.460  1.00  0.00           H  
ATOM    993 2HG  GLN A  62      93.530  19.545  88.499  1.00  0.00           H  
ATOM    994 1HE2 GLN A  62      94.237  18.126  91.933  1.00  0.00           H  
ATOM    995 2HE2 GLN A  62      95.263  18.720  90.670  1.00  0.00           H  
ATOM    996  N   PRO A  63      92.724  17.170  83.969  1.00  0.00           N  
ATOM    997  CA  PRO A  63      91.974  16.487  82.929  1.00  0.00           C  
ATOM    998  C   PRO A  63      92.258  14.994  82.838  1.00  0.00           C  
ATOM    999  O   PRO A  63      93.239  14.484  83.391  1.00  0.00           O  
ATOM   1000  CB  PRO A  63      92.438  17.216  81.664  1.00  0.00           C  
ATOM   1001  CG  PRO A  63      93.840  17.621  81.970  1.00  0.00           C  
ATOM   1002  CD  PRO A  63      93.816  17.977  83.432  1.00  0.00           C  
ATOM   1003  HA  PRO A  63      90.898  16.634  83.103  1.00  0.00           H  
ATOM   1004 1HB  PRO A  63      92.368  16.545  80.796  1.00  0.00           H  
ATOM   1005 2HB  PRO A  63      91.780  18.074  81.461  1.00  0.00           H  
ATOM   1006 1HG  PRO A  63      94.532  16.796  81.745  1.00  0.00           H  
ATOM   1007 2HG  PRO A  63      94.138  18.467  81.333  1.00  0.00           H  
ATOM   1008 1HD  PRO A  63      94.778  17.705  83.892  1.00  0.00           H  
ATOM   1009 2HD  PRO A  63      93.623  19.054  83.545  1.00  0.00           H  
ATOM   1010  N   TRP A  64      91.396  14.300  82.110  1.00  0.00           N  
ATOM   1011  CA  TRP A  64      91.609  12.891  81.822  1.00  0.00           C  
ATOM   1012  C   TRP A  64      92.146  12.667  80.416  1.00  0.00           C  
ATOM   1013  O   TRP A  64      92.707  11.601  80.126  1.00  0.00           O  
ATOM   1014  CB  TRP A  64      90.302  12.116  81.997  1.00  0.00           C  
ATOM   1015  CG  TRP A  64      89.816  12.072  83.414  1.00  0.00           C  
ATOM   1016  CD1 TRP A  64      90.557  12.295  84.536  1.00  0.00           C  
ATOM   1017  CD2 TRP A  64      88.472  11.788  83.870  1.00  0.00           C  
ATOM   1018  NE1 TRP A  64      89.771  12.168  85.655  1.00  0.00           N  
ATOM   1019  CE2 TRP A  64      88.491  11.860  85.266  1.00  0.00           C  
ATOM   1020  CE3 TRP A  64      87.271  11.485  83.216  1.00  0.00           C  
ATOM   1021  CZ2 TRP A  64      87.355  11.636  86.028  1.00  0.00           C  
ATOM   1022  CZ3 TRP A  64      86.132  11.262  83.980  1.00  0.00           C  
ATOM   1023  CH2 TRP A  64      86.174  11.337  85.350  1.00  0.00           C  
ATOM   1024  H   TRP A  64      90.572  14.757  81.746  1.00  0.00           H  
ATOM   1025  HA  TRP A  64      92.345  12.502  82.525  1.00  0.00           H  
ATOM   1026 1HB  TRP A  64      89.524  12.570  81.382  1.00  0.00           H  
ATOM   1027 2HB  TRP A  64      90.437  11.092  81.649  1.00  0.00           H  
ATOM   1028  HD1 TRP A  64      91.618  12.537  84.544  1.00  0.00           H  
ATOM   1029  HE1 TRP A  64      90.082  12.281  86.609  1.00  0.00           H  
ATOM   1030  HE3 TRP A  64      87.232  11.427  82.129  1.00  0.00           H  
ATOM   1031  HZ2 TRP A  64      87.368  11.691  87.116  1.00  0.00           H  
ATOM   1032  HZ3 TRP A  64      85.202  11.025  83.463  1.00  0.00           H  
ATOM   1033  HH2 TRP A  64      85.261  11.156  85.918  1.00  0.00           H  
ATOM   1034  N   THR A  65      91.982  13.672  79.568  1.00  0.00           N  
ATOM   1035  CA  THR A  65      92.194  13.527  78.132  1.00  0.00           C  
ATOM   1036  C   THR A  65      93.379  14.372  77.653  1.00  0.00           C  
ATOM   1037  O   THR A  65      93.688  15.401  78.246  1.00  0.00           O  
ATOM   1038  CB  THR A  65      90.928  13.917  77.347  1.00  0.00           C  
ATOM   1039  OG1 THR A  65      90.613  15.293  77.596  1.00  0.00           O  
ATOM   1040  CG2 THR A  65      89.752  13.048  77.766  1.00  0.00           C  
ATOM   1041  H   THR A  65      91.700  14.569  79.935  1.00  0.00           H  
ATOM   1042  HA  THR A  65      92.423  12.482  77.920  1.00  0.00           H  
ATOM   1043  HB  THR A  65      91.106  13.786  76.280  1.00  0.00           H  
ATOM   1044  HG1 THR A  65      89.692  15.454  77.380  1.00  0.00           H  
ATOM   1045 1HG2 THR A  65      88.866  13.338  77.201  1.00  0.00           H  
ATOM   1046 2HG2 THR A  65      89.983  12.002  77.568  1.00  0.00           H  
ATOM   1047 3HG2 THR A  65      89.562  13.182  78.831  1.00  0.00           H  
ATOM   1048  N   GLY A  66      94.040  13.929  76.582  1.00  0.00           N  
ATOM   1049  CA  GLY A  66      95.016  14.756  75.895  1.00  0.00           C  
ATOM   1050  C   GLY A  66      96.444  14.671  76.410  1.00  0.00           C  
ATOM   1051  O   GLY A  66      97.218  15.615  76.216  1.00  0.00           O  
ATOM   1052  H   GLY A  66      93.858  12.996  76.240  1.00  0.00           H  
ATOM   1053 1HA  GLY A  66      95.039  14.490  74.838  1.00  0.00           H  
ATOM   1054 2HA  GLY A  66      94.714  15.801  75.956  1.00  0.00           H  
ATOM   1055  N   ASN A  67      96.794  13.565  77.068  1.00  0.00           N  
ATOM   1056  CA  ASN A  67      98.173  13.374  77.525  1.00  0.00           C  
ATOM   1057  C   ASN A  67      98.990  12.787  76.383  1.00  0.00           C  
ATOM   1058  O   ASN A  67      99.382  11.608  76.399  1.00  0.00           O  
ATOM   1059  CB  ASN A  67      98.232  12.484  78.753  1.00  0.00           C  
ATOM   1060  CG  ASN A  67      97.604  13.123  79.960  1.00  0.00           C  
ATOM   1061  OD1 ASN A  67      98.250  13.896  80.676  1.00  0.00           O  
ATOM   1062  ND2 ASN A  67      96.355  12.814  80.200  1.00  0.00           N  
ATOM   1063  H   ASN A  67      96.109  12.847  77.257  1.00  0.00           H  
ATOM   1064  HA  ASN A  67      98.588  14.348  77.790  1.00  0.00           H  
ATOM   1065 1HB  ASN A  67      97.720  11.543  78.546  1.00  0.00           H  
ATOM   1066 2HB  ASN A  67      99.272  12.248  78.981  1.00  0.00           H  
ATOM   1067 1HD2 ASN A  67      95.885  13.209  80.990  1.00  0.00           H  
ATOM   1068 2HD2 ASN A  67      95.870  12.184  79.594  1.00  0.00           H  
ATOM   1069  N   ASP A  68      99.214  13.637  75.381  1.00  0.00           N  
ATOM   1070  CA  ASP A  68      99.999  13.284  74.208  1.00  0.00           C  
ATOM   1071  C   ASP A  68     100.646  14.542  73.677  1.00  0.00           C  
ATOM   1072  O   ASP A  68     100.155  15.643  73.929  1.00  0.00           O  
ATOM   1073  CB  ASP A  68      99.131  12.635  73.127  1.00  0.00           C  
ATOM   1074  CG  ASP A  68      98.066  13.576  72.579  1.00  0.00           C  
ATOM   1075  OD1 ASP A  68      96.996  13.620  73.138  1.00  0.00           O  
ATOM   1076  OD2 ASP A  68      98.333  14.240  71.606  1.00  0.00           O  
ATOM   1077  H   ASP A  68      98.818  14.564  75.447  1.00  0.00           H  
ATOM   1078  HA  ASP A  68     100.763  12.566  74.506  1.00  0.00           H  
ATOM   1079 1HB  ASP A  68      99.763  12.305  72.302  1.00  0.00           H  
ATOM   1080 2HB  ASP A  68      98.639  11.752  73.536  1.00  0.00           H  
ATOM   1081  N   TYR A  69     101.758  14.405  72.957  1.00  0.00           N  
ATOM   1082  CA  TYR A  69     102.485  15.604  72.557  1.00  0.00           C  
ATOM   1083  C   TYR A  69     101.803  16.469  71.492  1.00  0.00           C  
ATOM   1084  O   TYR A  69     102.046  17.676  71.456  1.00  0.00           O  
ATOM   1085  CB  TYR A  69     103.878  15.202  72.066  1.00  0.00           C  
ATOM   1086  CG  TYR A  69     103.871  14.463  70.747  1.00  0.00           C  
ATOM   1087  CD1 TYR A  69     103.475  15.116  69.588  1.00  0.00           C  
ATOM   1088  CD2 TYR A  69     104.259  13.133  70.695  1.00  0.00           C  
ATOM   1089  CE1 TYR A  69     103.469  14.441  68.383  1.00  0.00           C  
ATOM   1090  CE2 TYR A  69     104.252  12.458  69.490  1.00  0.00           C  
ATOM   1091  CZ  TYR A  69     103.859  13.107  68.337  1.00  0.00           C  
ATOM   1092  OH  TYR A  69     103.852  12.435  67.137  1.00  0.00           O  
ATOM   1093  H   TYR A  69     102.112  13.500  72.681  1.00  0.00           H  
ATOM   1094  HA  TYR A  69     102.582  16.256  73.426  1.00  0.00           H  
ATOM   1095 1HB  TYR A  69     104.495  16.095  71.954  1.00  0.00           H  
ATOM   1096 2HB  TYR A  69     104.356  14.566  72.810  1.00  0.00           H  
ATOM   1097  HD1 TYR A  69     103.170  16.162  69.629  1.00  0.00           H  
ATOM   1098  HD2 TYR A  69     104.568  12.620  71.605  1.00  0.00           H  
ATOM   1099  HE1 TYR A  69     103.158  14.954  67.473  1.00  0.00           H  
ATOM   1100  HE2 TYR A  69     104.557  11.412  69.449  1.00  0.00           H  
ATOM   1101  HH  TYR A  69     104.146  11.531  67.275  1.00  0.00           H  
ATOM   1102  N   ASP A  70     100.928  15.893  70.656  1.00  0.00           N  
ATOM   1103  CA  ASP A  70     100.159  16.775  69.754  1.00  0.00           C  
ATOM   1104  C   ASP A  70      99.322  17.759  70.582  1.00  0.00           C  
ATOM   1105  O   ASP A  70      99.262  18.957  70.288  1.00  0.00           O  
ATOM   1106  CB  ASP A  70      99.248  15.960  68.833  1.00  0.00           C  
ATOM   1107  CG  ASP A  70      98.545  16.815  67.787  1.00  0.00           C  
ATOM   1108  OD1 ASP A  70      99.162  17.134  66.798  1.00  0.00           O  
ATOM   1109  OD2 ASP A  70      97.400  17.141  67.986  1.00  0.00           O  
ATOM   1110  H   ASP A  70     100.774  14.895  70.617  1.00  0.00           H  
ATOM   1111  HA  ASP A  70     100.861  17.334  69.135  1.00  0.00           H  
ATOM   1112 1HB  ASP A  70      99.835  15.196  68.323  1.00  0.00           H  
ATOM   1113 2HB  ASP A  70      98.492  15.448  69.429  1.00  0.00           H  
ATOM   1114  N   THR A  71      98.711  17.249  71.643  1.00  0.00           N  
ATOM   1115  CA  THR A  71      97.904  18.100  72.519  1.00  0.00           C  
ATOM   1116  C   THR A  71      98.790  19.042  73.333  1.00  0.00           C  
ATOM   1117  O   THR A  71      98.486  20.237  73.463  1.00  0.00           O  
ATOM   1118  CB  THR A  71      97.035  17.255  73.469  1.00  0.00           C  
ATOM   1119  OG1 THR A  71      96.144  16.435  72.703  1.00  0.00           O  
ATOM   1120  CG2 THR A  71      96.225  18.154  74.391  1.00  0.00           C  
ATOM   1121  H   THR A  71      98.798  16.266  71.856  1.00  0.00           H  
ATOM   1122  HA  THR A  71      97.243  18.707  71.899  1.00  0.00           H  
ATOM   1123  HB  THR A  71      97.675  16.610  74.070  1.00  0.00           H  
ATOM   1124  HG1 THR A  71      96.312  15.510  72.900  1.00  0.00           H  
ATOM   1125 1HG2 THR A  71      95.617  17.540  75.056  1.00  0.00           H  
ATOM   1126 2HG2 THR A  71      96.900  18.771  74.984  1.00  0.00           H  
ATOM   1127 3HG2 THR A  71      95.576  18.795  73.796  1.00  0.00           H  
ATOM   1128  N   PHE A  72      99.881  18.515  73.890  1.00  0.00           N  
ATOM   1129  CA  PHE A  72     100.772  19.383  74.686  1.00  0.00           C  
ATOM   1130  C   PHE A  72     101.330  20.519  73.831  1.00  0.00           C  
ATOM   1131  O   PHE A  72     101.491  21.654  74.307  1.00  0.00           O  
ATOM   1132  CB  PHE A  72     101.927  18.575  75.280  1.00  0.00           C  
ATOM   1133  CG  PHE A  72     101.523  17.695  76.429  1.00  0.00           C  
ATOM   1134  CD1 PHE A  72     101.758  16.328  76.390  1.00  0.00           C  
ATOM   1135  CD2 PHE A  72     100.907  18.230  77.549  1.00  0.00           C  
ATOM   1136  CE1 PHE A  72     101.387  15.517  77.445  1.00  0.00           C  
ATOM   1137  CE2 PHE A  72     100.536  17.423  78.606  1.00  0.00           C  
ATOM   1138  CZ  PHE A  72     100.776  16.064  78.554  1.00  0.00           C  
ATOM   1139  H   PHE A  72     100.114  17.538  73.782  1.00  0.00           H  
ATOM   1140  HA  PHE A  72     100.194  19.814  75.505  1.00  0.00           H  
ATOM   1141 1HB  PHE A  72     102.366  17.946  74.507  1.00  0.00           H  
ATOM   1142 2HB  PHE A  72     102.704  19.254  75.629  1.00  0.00           H  
ATOM   1143  HD1 PHE A  72     102.242  15.896  75.513  1.00  0.00           H  
ATOM   1144  HD2 PHE A  72     100.717  19.303  77.591  1.00  0.00           H  
ATOM   1145  HE1 PHE A  72     101.578  14.445  77.402  1.00  0.00           H  
ATOM   1146  HE2 PHE A  72     100.053  17.856  79.482  1.00  0.00           H  
ATOM   1147  HZ  PHE A  72     100.482  15.426  79.386  1.00  0.00           H  
ATOM   1148  N   ALA A  73     101.624  20.227  72.558  1.00  0.00           N  
ATOM   1149  CA  ALA A  73     102.103  21.273  71.654  1.00  0.00           C  
ATOM   1150  C   ALA A  73     101.012  22.279  71.289  1.00  0.00           C  
ATOM   1151  O   ALA A  73     101.287  23.474  71.162  1.00  0.00           O  
ATOM   1152  CB  ALA A  73     102.676  20.646  70.391  1.00  0.00           C  
ATOM   1153  H   ALA A  73     101.519  19.285  72.209  1.00  0.00           H  
ATOM   1154  HA  ALA A  73     102.890  21.828  72.165  1.00  0.00           H  
ATOM   1155 1HB  ALA A  73     103.030  21.432  69.724  1.00  0.00           H  
ATOM   1156 2HB  ALA A  73     103.507  19.992  70.654  1.00  0.00           H  
ATOM   1157 3HB  ALA A  73     101.902  20.066  69.890  1.00  0.00           H  
ATOM   1158  N   ASP A  74      99.785  21.796  71.119  1.00  0.00           N  
ATOM   1159  CA  ASP A  74      98.660  22.692  70.851  1.00  0.00           C  
ATOM   1160  C   ASP A  74      98.421  23.614  72.041  1.00  0.00           C  
ATOM   1161  O   ASP A  74      98.064  24.764  71.873  1.00  0.00           O  
ATOM   1162  CB  ASP A  74      97.389  21.894  70.548  1.00  0.00           C  
ATOM   1163  CG  ASP A  74      97.432  21.206  69.190  1.00  0.00           C  
ATOM   1164  OD1 ASP A  74      98.252  21.575  68.384  1.00  0.00           O  
ATOM   1165  OD2 ASP A  74      96.643  20.317  68.973  1.00  0.00           O  
ATOM   1166  H   ASP A  74      99.619  20.801  71.174  1.00  0.00           H  
ATOM   1167  HA  ASP A  74      98.902  23.300  69.979  1.00  0.00           H  
ATOM   1168 1HB  ASP A  74      97.243  21.137  71.319  1.00  0.00           H  
ATOM   1169 2HB  ASP A  74      96.526  22.560  70.575  1.00  0.00           H  
ATOM   1170  N   ASP A  75      98.600  23.091  73.258  1.00  0.00           N  
ATOM   1171  CA  ASP A  75      98.486  23.915  74.461  1.00  0.00           C  
ATOM   1172  C   ASP A  75      99.533  25.041  74.434  1.00  0.00           C  
ATOM   1173  O   ASP A  75      99.210  26.214  74.694  1.00  0.00           O  
ATOM   1174  CB  ASP A  75      98.663  23.062  75.719  1.00  0.00           C  
ATOM   1175  CG  ASP A  75      97.477  22.144  75.985  1.00  0.00           C  
ATOM   1176  OD1 ASP A  75      96.363  22.586  75.831  1.00  0.00           O  
ATOM   1177  OD2 ASP A  75      97.697  21.011  76.340  1.00  0.00           O  
ATOM   1178  H   ASP A  75      98.818  22.109  73.353  1.00  0.00           H  
ATOM   1179  HA  ASP A  75      97.491  24.361  74.482  1.00  0.00           H  
ATOM   1180 1HB  ASP A  75      99.561  22.451  75.621  1.00  0.00           H  
ATOM   1181 2HB  ASP A  75      98.802  23.712  76.583  1.00  0.00           H  
ATOM   1182  N   ILE A  76     100.779  24.677  74.119  1.00  0.00           N  
ATOM   1183  CA  ILE A  76     101.854  25.659  74.045  1.00  0.00           C  
ATOM   1184  C   ILE A  76     101.533  26.702  72.964  1.00  0.00           C  
ATOM   1185  O   ILE A  76     101.677  27.912  73.190  1.00  0.00           O  
ATOM   1186  CB  ILE A  76     103.203  24.982  73.741  1.00  0.00           C  
ATOM   1187  CG1 ILE A  76     103.647  24.121  74.926  1.00  0.00           C  
ATOM   1188  CG2 ILE A  76     104.259  26.026  73.412  1.00  0.00           C  
ATOM   1189  CD1 ILE A  76     104.809  23.206  74.614  1.00  0.00           C  
ATOM   1190  H   ILE A  76     100.985  23.707  73.928  1.00  0.00           H  
ATOM   1191  HA  ILE A  76     101.931  26.160  75.009  1.00  0.00           H  
ATOM   1192  HB  ILE A  76     103.090  24.312  72.889  1.00  0.00           H  
ATOM   1193 1HG1 ILE A  76     103.934  24.765  75.757  1.00  0.00           H  
ATOM   1194 2HG1 ILE A  76     102.812  23.507  75.263  1.00  0.00           H  
ATOM   1195 1HG2 ILE A  76     105.207  25.531  73.201  1.00  0.00           H  
ATOM   1196 2HG2 ILE A  76     103.946  26.598  72.539  1.00  0.00           H  
ATOM   1197 3HG2 ILE A  76     104.383  26.699  74.261  1.00  0.00           H  
ATOM   1198 1HD1 ILE A  76     105.066  22.628  75.502  1.00  0.00           H  
ATOM   1199 2HD1 ILE A  76     104.531  22.527  73.807  1.00  0.00           H  
ATOM   1200 3HD1 ILE A  76     105.669  23.800  74.309  1.00  0.00           H  
ATOM   1201  N   ALA A  77     101.072  26.227  71.813  1.00  0.00           N  
ATOM   1202  CA  ALA A  77     100.652  27.131  70.735  1.00  0.00           C  
ATOM   1203  C   ALA A  77      99.644  28.165  71.244  1.00  0.00           C  
ATOM   1204  O   ALA A  77      99.789  29.374  71.024  1.00  0.00           O  
ATOM   1205  CB  ALA A  77     100.059  26.340  69.578  1.00  0.00           C  
ATOM   1206  H   ALA A  77     101.007  25.229  71.671  1.00  0.00           H  
ATOM   1207  HA  ALA A  77     101.532  27.667  70.380  1.00  0.00           H  
ATOM   1208 1HB  ALA A  77      99.753  27.025  68.788  1.00  0.00           H  
ATOM   1209 2HB  ALA A  77     100.806  25.648  69.190  1.00  0.00           H  
ATOM   1210 3HB  ALA A  77      99.193  25.779  69.928  1.00  0.00           H  
ATOM   1211  N   GLN A  78      98.634  27.694  71.961  1.00  0.00           N  
ATOM   1212  CA  GLN A  78      97.626  28.601  72.502  1.00  0.00           C  
ATOM   1213  C   GLN A  78      98.225  29.599  73.502  1.00  0.00           C  
ATOM   1214  O   GLN A  78      97.868  30.781  73.501  1.00  0.00           O  
ATOM   1215  CB  GLN A  78      96.505  27.802  73.172  1.00  0.00           C  
ATOM   1216  CG  GLN A  78      95.661  26.985  72.209  1.00  0.00           C  
ATOM   1217  CD  GLN A  78      94.909  27.853  71.218  1.00  0.00           C  
ATOM   1218  OE1 GLN A  78      94.224  28.806  71.601  1.00  0.00           O  
ATOM   1219  NE2 GLN A  78      95.032  27.529  69.936  1.00  0.00           N  
ATOM   1220  H   GLN A  78      98.551  26.703  72.140  1.00  0.00           H  
ATOM   1221  HA  GLN A  78      97.204  29.178  71.680  1.00  0.00           H  
ATOM   1222 1HB  GLN A  78      96.933  27.120  73.907  1.00  0.00           H  
ATOM   1223 2HB  GLN A  78      95.842  28.483  73.705  1.00  0.00           H  
ATOM   1224 1HG  GLN A  78      96.314  26.315  71.649  1.00  0.00           H  
ATOM   1225 2HG  GLN A  78      94.934  26.407  72.779  1.00  0.00           H  
ATOM   1226 1HE2 GLN A  78      94.558  28.066  69.236  1.00  0.00           H  
ATOM   1227 2HE2 GLN A  78      95.597  26.748  69.669  1.00  0.00           H  
ATOM   1228  N   LEU A  79      99.163  29.139  74.329  1.00  0.00           N  
ATOM   1229  CA  LEU A  79      99.834  30.059  75.255  1.00  0.00           C  
ATOM   1230  C   LEU A  79     100.568  31.163  74.488  1.00  0.00           C  
ATOM   1231  O   LEU A  79     100.419  32.353  74.792  1.00  0.00           O  
ATOM   1232  CB  LEU A  79     100.826  29.295  76.141  1.00  0.00           C  
ATOM   1233  CG  LEU A  79     101.512  30.121  77.237  1.00  0.00           C  
ATOM   1234  CD1 LEU A  79     101.953  29.200  78.367  1.00  0.00           C  
ATOM   1235  CD2 LEU A  79     102.699  30.865  76.643  1.00  0.00           C  
ATOM   1236  H   LEU A  79      99.423  28.163  74.331  1.00  0.00           H  
ATOM   1237  HA  LEU A  79      99.080  30.520  75.892  1.00  0.00           H  
ATOM   1238 1HB  LEU A  79     100.298  28.475  76.626  1.00  0.00           H  
ATOM   1239 2HB  LEU A  79     101.605  28.873  75.507  1.00  0.00           H  
ATOM   1240  HG  LEU A  79     100.803  30.839  77.649  1.00  0.00           H  
ATOM   1241 1HD1 LEU A  79     102.440  29.787  79.145  1.00  0.00           H  
ATOM   1242 2HD1 LEU A  79     101.082  28.696  78.785  1.00  0.00           H  
ATOM   1243 3HD1 LEU A  79     102.651  28.459  77.980  1.00  0.00           H  
ATOM   1244 1HD2 LEU A  79     103.187  31.452  77.422  1.00  0.00           H  
ATOM   1245 2HD2 LEU A  79     103.409  30.147  76.232  1.00  0.00           H  
ATOM   1246 3HD2 LEU A  79     102.353  31.528  75.850  1.00  0.00           H  
ATOM   1247  N   ILE A  80     101.351  30.771  73.480  1.00  0.00           N  
ATOM   1248  CA  ILE A  80     102.135  31.748  72.734  1.00  0.00           C  
ATOM   1249  C   ILE A  80     101.238  32.713  71.939  1.00  0.00           C  
ATOM   1250  O   ILE A  80     101.537  33.899  71.858  1.00  0.00           O  
ATOM   1251  CB  ILE A  80     103.108  31.039  71.774  1.00  0.00           C  
ATOM   1252  CG1 ILE A  80     104.184  30.288  72.564  1.00  0.00           C  
ATOM   1253  CG2 ILE A  80     103.744  32.043  70.825  1.00  0.00           C  
ATOM   1254  CD1 ILE A  80     105.018  29.351  71.720  1.00  0.00           C  
ATOM   1255  H   ILE A  80     101.408  29.796  73.224  1.00  0.00           H  
ATOM   1256  HA  ILE A  80     102.714  32.340  73.442  1.00  0.00           H  
ATOM   1257  HB  ILE A  80     102.567  30.294  71.192  1.00  0.00           H  
ATOM   1258 1HG1 ILE A  80     104.852  31.004  73.041  1.00  0.00           H  
ATOM   1259 2HG1 ILE A  80     103.713  29.704  73.355  1.00  0.00           H  
ATOM   1260 1HG2 ILE A  80     104.429  31.525  70.154  1.00  0.00           H  
ATOM   1261 2HG2 ILE A  80     102.967  32.533  70.241  1.00  0.00           H  
ATOM   1262 3HG2 ILE A  80     104.293  32.789  71.398  1.00  0.00           H  
ATOM   1263 1HD1 ILE A  80     105.757  28.855  72.349  1.00  0.00           H  
ATOM   1264 2HD1 ILE A  80     104.372  28.603  71.260  1.00  0.00           H  
ATOM   1265 3HD1 ILE A  80     105.527  29.919  70.942  1.00  0.00           H  
ATOM   1266  N   GLU A  81     100.163  32.200  71.362  1.00  0.00           N  
ATOM   1267  CA  GLU A  81      99.230  33.052  70.603  1.00  0.00           C  
ATOM   1268  C   GLU A  81      98.449  33.989  71.517  1.00  0.00           C  
ATOM   1269  O   GLU A  81      98.291  35.191  71.215  1.00  0.00           O  
ATOM   1270  CB  GLU A  81      98.253  32.191  69.799  1.00  0.00           C  
ATOM   1271  CG  GLU A  81      97.278  32.983  68.939  1.00  0.00           C  
ATOM   1272  CD  GLU A  81      97.961  33.775  67.859  1.00  0.00           C  
ATOM   1273  OE1 GLU A  81      99.070  33.442  67.516  1.00  0.00           O  
ATOM   1274  OE2 GLU A  81      97.373  34.714  67.377  1.00  0.00           O  
ATOM   1275  H   GLU A  81      99.974  31.211  71.439  1.00  0.00           H  
ATOM   1276  HA  GLU A  81      99.807  33.665  69.909  1.00  0.00           H  
ATOM   1277 1HB  GLU A  81      98.811  31.523  69.143  1.00  0.00           H  
ATOM   1278 2HB  GLU A  81      97.670  31.571  70.480  1.00  0.00           H  
ATOM   1279 1HG  GLU A  81      96.573  32.293  68.477  1.00  0.00           H  
ATOM   1280 2HG  GLU A  81      96.714  33.661  69.578  1.00  0.00           H  
ATOM   1281  N   HIS A  82      97.985  33.456  72.645  1.00  0.00           N  
ATOM   1282  CA  HIS A  82      97.214  34.264  73.602  1.00  0.00           C  
ATOM   1283  C   HIS A  82      98.025  35.426  74.142  1.00  0.00           C  
ATOM   1284  O   HIS A  82      97.515  36.576  74.236  1.00  0.00           O  
ATOM   1285  CB  HIS A  82      96.726  33.403  74.771  1.00  0.00           C  
ATOM   1286  CG  HIS A  82      95.642  32.439  74.398  1.00  0.00           C  
ATOM   1287  ND1 HIS A  82      94.542  32.810  73.654  1.00  0.00           N  
ATOM   1288  CD2 HIS A  82      95.490  31.121  74.665  1.00  0.00           C  
ATOM   1289  CE1 HIS A  82      93.759  31.759  73.479  1.00  0.00           C  
ATOM   1290  NE2 HIS A  82      94.312  30.723  74.083  1.00  0.00           N  
ATOM   1291  H   HIS A  82      98.162  32.483  72.852  1.00  0.00           H  
ATOM   1292  HA  HIS A  82      96.340  34.682  73.104  1.00  0.00           H  
ATOM   1293 1HB  HIS A  82      97.562  32.835  75.180  1.00  0.00           H  
ATOM   1294 2HB  HIS A  82      96.350  34.048  75.565  1.00  0.00           H  
ATOM   1295  HD2 HIS A  82      96.174  30.493  75.237  1.00  0.00           H  
ATOM   1296  HE1 HIS A  82      92.818  31.749  72.930  1.00  0.00           H  
ATOM   1297  HE2 HIS A  82      93.934  29.787  74.116  1.00  0.00           H  
ATOM   1298  N   LEU A  83      99.280  35.156  74.486  1.00  0.00           N  
ATOM   1299  CA  LEU A  83     100.157  36.197  75.021  1.00  0.00           C  
ATOM   1300  C   LEU A  83     100.836  36.993  73.905  1.00  0.00           C  
ATOM   1301  O   LEU A  83     101.516  37.989  74.178  1.00  0.00           O  
ATOM   1302  CB  LEU A  83     101.223  35.571  75.929  1.00  0.00           C  
ATOM   1303  CG  LEU A  83     100.697  34.874  77.190  1.00  0.00           C  
ATOM   1304  CD1 LEU A  83     101.854  34.211  77.925  1.00  0.00           C  
ATOM   1305  CD2 LEU A  83      99.997  35.892  78.078  1.00  0.00           C  
ATOM   1306  H   LEU A  83      99.639  34.218  74.378  1.00  0.00           H  
ATOM   1307  HA  LEU A  83      99.554  36.888  75.610  1.00  0.00           H  
ATOM   1308 1HB  LEU A  83     101.781  34.835  75.353  1.00  0.00           H  
ATOM   1309 2HB  LEU A  83     101.913  36.353  76.246  1.00  0.00           H  
ATOM   1310  HG  LEU A  83      99.990  34.093  76.907  1.00  0.00           H  
ATOM   1311 1HD1 LEU A  83     101.480  33.715  78.821  1.00  0.00           H  
ATOM   1312 2HD1 LEU A  83     102.324  33.474  77.273  1.00  0.00           H  
ATOM   1313 3HD1 LEU A  83     102.586  34.966  78.207  1.00  0.00           H  
ATOM   1314 1HD2 LEU A  83      99.622  35.397  78.975  1.00  0.00           H  
ATOM   1315 2HD2 LEU A  83     100.703  36.673  78.364  1.00  0.00           H  
ATOM   1316 3HD2 LEU A  83      99.164  36.338  77.535  1.00  0.00           H  
ATOM   1317  N   ASP A  84     100.648  36.542  72.667  1.00  0.00           N  
ATOM   1318  CA  ASP A  84     101.261  37.164  71.483  1.00  0.00           C  
ATOM   1319  C   ASP A  84     102.754  37.387  71.682  1.00  0.00           C  
ATOM   1320  O   ASP A  84     103.299  38.499  71.479  1.00  0.00           O  
ATOM   1321  CB  ASP A  84     100.585  38.499  71.163  1.00  0.00           C  
ATOM   1322  CG  ASP A  84     100.907  39.007  69.764  1.00  0.00           C  
ATOM   1323  OD1 ASP A  84     101.237  38.204  68.923  1.00  0.00           O  
ATOM   1324  OD2 ASP A  84     100.821  40.192  69.550  1.00  0.00           O  
ATOM   1325  H   ASP A  84     100.054  35.734  72.546  1.00  0.00           H  
ATOM   1326  HA  ASP A  84     101.127  36.495  70.632  1.00  0.00           H  
ATOM   1327 1HB  ASP A  84      99.504  38.391  71.254  1.00  0.00           H  
ATOM   1328 2HB  ASP A  84     100.901  39.250  71.888  1.00  0.00           H  
ATOM   1329  N   LEU A  85     103.438  36.330  72.101  1.00  0.00           N  
ATOM   1330  CA  LEU A  85     104.865  36.442  72.345  1.00  0.00           C  
ATOM   1331  C   LEU A  85     105.657  36.402  71.044  1.00  0.00           C  
ATOM   1332  O   LEU A  85     105.396  35.559  70.172  1.00  0.00           O  
ATOM   1333  CB  LEU A  85     105.331  35.311  73.271  1.00  0.00           C  
ATOM   1334  CG  LEU A  85     104.728  35.315  74.681  1.00  0.00           C  
ATOM   1335  CD1 LEU A  85     105.197  34.080  75.438  1.00  0.00           C  
ATOM   1336  CD2 LEU A  85     105.140  36.588  75.405  1.00  0.00           C  
ATOM   1337  H   LEU A  85     102.981  35.443  72.254  1.00  0.00           H  
ATOM   1338  HA  LEU A  85     105.059  37.397  72.832  1.00  0.00           H  
ATOM   1339 1HB  LEU A  85     105.081  34.358  72.807  1.00  0.00           H  
ATOM   1340 2HB  LEU A  85     106.414  35.369  73.373  1.00  0.00           H  
ATOM   1341  HG  LEU A  85     103.641  35.272  74.613  1.00  0.00           H  
ATOM   1342 1HD1 LEU A  85     104.769  34.083  76.440  1.00  0.00           H  
ATOM   1343 2HD1 LEU A  85     104.872  33.184  74.908  1.00  0.00           H  
ATOM   1344 3HD1 LEU A  85     106.284  34.087  75.508  1.00  0.00           H  
ATOM   1345 1HD2 LEU A  85     104.711  36.592  76.408  1.00  0.00           H  
ATOM   1346 2HD2 LEU A  85     106.227  36.632  75.476  1.00  0.00           H  
ATOM   1347 3HD2 LEU A  85     104.777  37.455  74.853  1.00  0.00           H  
ATOM   1348  N   LYS A  86     106.629  37.302  70.940  1.00  0.00           N  
ATOM   1349  CA  LYS A  86     107.522  37.347  69.783  1.00  0.00           C  
ATOM   1350  C   LYS A  86     108.964  37.270  70.237  1.00  0.00           C  
ATOM   1351  O   LYS A  86     109.300  37.698  71.353  1.00  0.00           O  
ATOM   1352  CB  LYS A  86     107.294  38.618  68.963  1.00  0.00           C  
ATOM   1353  CG  LYS A  86     105.912  38.719  68.331  1.00  0.00           C  
ATOM   1354  CD  LYS A  86     105.762  40.005  67.533  1.00  0.00           C  
ATOM   1355  CE  LYS A  86     104.396  40.089  66.867  1.00  0.00           C  
ATOM   1356  NZ  LYS A  86     103.297  40.197  67.865  1.00  0.00           N  
ATOM   1357  H   LYS A  86     106.753  37.974  71.684  1.00  0.00           H  
ATOM   1358  HA  LYS A  86     107.310  36.486  69.149  1.00  0.00           H  
ATOM   1359 1HB  LYS A  86     107.436  39.492  69.598  1.00  0.00           H  
ATOM   1360 2HB  LYS A  86     108.032  38.671  68.162  1.00  0.00           H  
ATOM   1361 1HG  LYS A  86     105.751  37.868  67.668  1.00  0.00           H  
ATOM   1362 2HG  LYS A  86     105.152  38.696  69.112  1.00  0.00           H  
ATOM   1363 1HD  LYS A  86     105.887  40.862  68.196  1.00  0.00           H  
ATOM   1364 2HD  LYS A  86     106.533  40.047  66.763  1.00  0.00           H  
ATOM   1365 1HE  LYS A  86     104.363  40.958  66.213  1.00  0.00           H  
ATOM   1366 2HE  LYS A  86     104.232  39.198  66.260  1.00  0.00           H  
ATOM   1367 1HZ  LYS A  86     102.410  40.249  67.385  1.00  0.00           H  
ATOM   1368 2HZ  LYS A  86     103.306  39.385  68.466  1.00  0.00           H  
ATOM   1369 3HZ  LYS A  86     103.427  41.029  68.422  1.00  0.00           H  
ATOM   1370  N   GLU A  87     109.824  36.738  69.358  1.00  0.00           N  
ATOM   1371  CA  GLU A  87     111.246  36.550  69.648  1.00  0.00           C  
ATOM   1372  C   GLU A  87     111.429  35.816  70.971  1.00  0.00           C  
ATOM   1373  O   GLU A  87     112.248  36.180  71.805  1.00  0.00           O  
ATOM   1374  CB  GLU A  87     111.970  37.897  69.694  1.00  0.00           C  
ATOM   1375  CG  GLU A  87     111.926  38.680  68.389  1.00  0.00           C  
ATOM   1376  CD  GLU A  87     112.725  39.952  68.442  1.00  0.00           C  
ATOM   1377  OE1 GLU A  87     113.205  40.286  69.499  1.00  0.00           O  
ATOM   1378  OE2 GLU A  87     112.855  40.591  67.425  1.00  0.00           O  
ATOM   1379  H   GLU A  87     109.464  36.457  68.457  1.00  0.00           H  
ATOM   1380  HA  GLU A  87     111.685  35.947  68.852  1.00  0.00           H  
ATOM   1381 1HB  GLU A  87     111.531  38.520  70.473  1.00  0.00           H  
ATOM   1382 2HB  GLU A  87     113.017  37.739  69.953  1.00  0.00           H  
ATOM   1383 1HG  GLU A  87     112.316  38.053  67.588  1.00  0.00           H  
ATOM   1384 2HG  GLU A  87     110.889  38.917  68.155  1.00  0.00           H  
ATOM   1385  N   VAL A  88     110.631  34.775  71.148  1.00  0.00           N  
ATOM   1386  CA  VAL A  88     110.611  34.055  72.421  1.00  0.00           C  
ATOM   1387  C   VAL A  88     111.716  33.007  72.502  1.00  0.00           C  
ATOM   1388  O   VAL A  88     111.983  32.299  71.525  1.00  0.00           O  
ATOM   1389  CB  VAL A  88     109.247  33.367  72.619  1.00  0.00           C  
ATOM   1390  CG1 VAL A  88     109.027  32.305  71.552  1.00  0.00           C  
ATOM   1391  CG2 VAL A  88     109.173  32.756  74.010  1.00  0.00           C  
ATOM   1392  H   VAL A  88     110.026  34.468  70.400  1.00  0.00           H  
ATOM   1393  HA  VAL A  88     110.763  34.774  73.227  1.00  0.00           H  
ATOM   1394  HB  VAL A  88     108.456  34.108  72.503  1.00  0.00           H  
ATOM   1395 1HG1 VAL A  88     108.058  31.829  71.707  1.00  0.00           H  
ATOM   1396 2HG1 VAL A  88     109.049  32.770  70.566  1.00  0.00           H  
ATOM   1397 3HG1 VAL A  88     109.814  31.554  71.617  1.00  0.00           H  
ATOM   1398 1HG2 VAL A  88     108.206  32.272  74.144  1.00  0.00           H  
ATOM   1399 2HG2 VAL A  88     109.967  32.020  74.128  1.00  0.00           H  
ATOM   1400 3HG2 VAL A  88     109.292  33.541  74.758  1.00  0.00           H  
ATOM   1401  N   THR A  89     112.339  32.888  73.675  1.00  0.00           N  
ATOM   1402  CA  THR A  89     113.257  31.785  73.944  1.00  0.00           C  
ATOM   1403  C   THR A  89     112.437  30.689  74.607  1.00  0.00           C  
ATOM   1404  O   THR A  89     111.853  30.926  75.664  1.00  0.00           O  
ATOM   1405  CB  THR A  89     114.434  32.205  74.844  1.00  0.00           C  
ATOM   1406  OG1 THR A  89     113.931  32.731  76.079  1.00  0.00           O  
ATOM   1407  CG2 THR A  89     115.281  33.264  74.154  1.00  0.00           C  
ATOM   1408  H   THR A  89     112.173  33.576  74.395  1.00  0.00           H  
ATOM   1409  HA  THR A  89     113.671  31.441  72.996  1.00  0.00           H  
ATOM   1410  HB  THR A  89     115.055  31.336  75.060  1.00  0.00           H  
ATOM   1411  HG1 THR A  89     113.651  33.640  75.949  1.00  0.00           H  
ATOM   1412 1HG2 THR A  89     116.108  33.549  74.805  1.00  0.00           H  
ATOM   1413 2HG2 THR A  89     115.674  32.864  73.220  1.00  0.00           H  
ATOM   1414 3HG2 THR A  89     114.668  34.140  73.944  1.00  0.00           H  
ATOM   1415  N   LEU A  90     112.370  29.510  73.987  1.00  0.00           N  
ATOM   1416  CA  LEU A  90     111.674  28.375  74.605  1.00  0.00           C  
ATOM   1417  C   LEU A  90     112.695  27.498  75.293  1.00  0.00           C  
ATOM   1418  O   LEU A  90     113.711  27.135  74.688  1.00  0.00           O  
ATOM   1419  CB  LEU A  90     110.901  27.561  73.559  1.00  0.00           C  
ATOM   1420  CG  LEU A  90     109.810  28.323  72.797  1.00  0.00           C  
ATOM   1421  CD1 LEU A  90     109.189  27.409  71.749  1.00  0.00           C  
ATOM   1422  CD2 LEU A  90     108.759  28.822  73.778  1.00  0.00           C  
ATOM   1423  H   LEU A  90     112.801  29.389  73.082  1.00  0.00           H  
ATOM   1424  HA  LEU A  90     110.961  28.761  75.332  1.00  0.00           H  
ATOM   1425 1HB  LEU A  90     111.609  27.176  72.827  1.00  0.00           H  
ATOM   1426 2HB  LEU A  90     110.429  26.715  74.057  1.00  0.00           H  
ATOM   1427  HG  LEU A  90     110.254  29.173  72.278  1.00  0.00           H  
ATOM   1428 1HD1 LEU A  90     108.414  27.951  71.207  1.00  0.00           H  
ATOM   1429 2HD1 LEU A  90     109.959  27.083  71.049  1.00  0.00           H  
ATOM   1430 3HD1 LEU A  90     108.751  26.540  72.238  1.00  0.00           H  
ATOM   1431 1HD2 LEU A  90     107.983  29.364  73.237  1.00  0.00           H  
ATOM   1432 2HD2 LEU A  90     108.314  27.973  74.297  1.00  0.00           H  
ATOM   1433 3HD2 LEU A  90     109.226  29.486  74.505  1.00  0.00           H  
ATOM   1434  N   VAL A  91     112.409  27.125  76.540  1.00  0.00           N  
ATOM   1435  CA  VAL A  91     113.310  26.269  77.311  1.00  0.00           C  
ATOM   1436  C   VAL A  91     112.468  25.130  77.873  1.00  0.00           C  
ATOM   1437  O   VAL A  91     111.486  25.371  78.584  1.00  0.00           O  
ATOM   1438  CB  VAL A  91     113.989  27.047  78.454  1.00  0.00           C  
ATOM   1439  CG1 VAL A  91     114.899  26.129  79.256  1.00  0.00           C  
ATOM   1440  CG2 VAL A  91     114.772  28.222  77.886  1.00  0.00           C  
ATOM   1441  H   VAL A  91     111.548  27.441  76.964  1.00  0.00           H  
ATOM   1442  HA  VAL A  91     114.089  25.897  76.644  1.00  0.00           H  
ATOM   1443  HB  VAL A  91     113.222  27.416  79.135  1.00  0.00           H  
ATOM   1444 1HG1 VAL A  91     115.371  26.696  80.059  1.00  0.00           H  
ATOM   1445 2HG1 VAL A  91     114.312  25.316  79.682  1.00  0.00           H  
ATOM   1446 3HG1 VAL A  91     115.669  25.719  78.603  1.00  0.00           H  
ATOM   1447 1HG2 VAL A  91     115.249  28.768  78.700  1.00  0.00           H  
ATOM   1448 2HG2 VAL A  91     115.534  27.853  77.200  1.00  0.00           H  
ATOM   1449 3HG2 VAL A  91     114.093  28.887  77.352  1.00  0.00           H  
ATOM   1450  N   GLY A  92     112.844  23.898  77.530  1.00  0.00           N  
ATOM   1451  CA  GLY A  92     112.135  22.736  78.057  1.00  0.00           C  
ATOM   1452  C   GLY A  92     113.040  21.919  78.965  1.00  0.00           C  
ATOM   1453  O   GLY A  92     114.241  21.847  78.736  1.00  0.00           O  
ATOM   1454  H   GLY A  92     113.623  23.756  76.903  1.00  0.00           H  
ATOM   1455 1HA  GLY A  92     111.255  23.066  78.609  1.00  0.00           H  
ATOM   1456 2HA  GLY A  92     111.783  22.119  77.231  1.00  0.00           H  
ATOM   1457  N   PHE A  93     112.459  21.320  80.009  1.00  0.00           N  
ATOM   1458  CA  PHE A  93     113.182  20.372  80.847  1.00  0.00           C  
ATOM   1459  C   PHE A  93     112.395  19.060  80.849  1.00  0.00           C  
ATOM   1460  O   PHE A  93     111.185  19.055  81.128  1.00  0.00           O  
ATOM   1461  CB  PHE A  93     113.349  20.903  82.272  1.00  0.00           C  
ATOM   1462  CG  PHE A  93     114.087  19.967  83.185  1.00  0.00           C  
ATOM   1463  CD1 PHE A  93     115.418  20.192  83.506  1.00  0.00           C  
ATOM   1464  CD2 PHE A  93     113.454  18.858  83.725  1.00  0.00           C  
ATOM   1465  CE1 PHE A  93     116.098  19.331  84.346  1.00  0.00           C  
ATOM   1466  CE2 PHE A  93     114.131  17.996  84.566  1.00  0.00           C  
ATOM   1467  CZ  PHE A  93     115.455  18.233  84.876  1.00  0.00           C  
ATOM   1468  H   PHE A  93     111.494  21.530  80.223  1.00  0.00           H  
ATOM   1469  HA  PHE A  93     114.175  20.220  80.421  1.00  0.00           H  
ATOM   1470 1HB  PHE A  93     113.889  21.849  82.246  1.00  0.00           H  
ATOM   1471 2HB  PHE A  93     112.368  21.098  82.705  1.00  0.00           H  
ATOM   1472  HD1 PHE A  93     115.926  21.061  83.087  1.00  0.00           H  
ATOM   1473  HD2 PHE A  93     112.408  18.670  83.480  1.00  0.00           H  
ATOM   1474  HE1 PHE A  93     117.143  19.521  84.589  1.00  0.00           H  
ATOM   1475  HE2 PHE A  93     113.621  17.128  84.984  1.00  0.00           H  
ATOM   1476  HZ  PHE A  93     115.990  17.553  85.538  1.00  0.00           H  
ATOM   1477  N   SER A  94     113.091  17.959  80.566  1.00  0.00           N  
ATOM   1478  CA  SER A  94     112.501  16.621  80.608  1.00  0.00           C  
ATOM   1479  C   SER A  94     111.217  16.582  79.731  1.00  0.00           C  
ATOM   1480  O   SER A  94     111.335  16.817  78.537  1.00  0.00           O  
ATOM   1481  CB  SER A  94     112.180  16.237  82.039  1.00  0.00           C  
ATOM   1482  OG  SER A  94     111.881  14.871  82.138  1.00  0.00           O  
ATOM   1483  H   SER A  94     114.064  18.060  80.313  1.00  0.00           H  
ATOM   1484  HA  SER A  94     113.225  15.911  80.207  1.00  0.00           H  
ATOM   1485 1HB  SER A  94     113.030  16.473  82.679  1.00  0.00           H  
ATOM   1486 2HB  SER A  94     111.333  16.823  82.392  1.00  0.00           H  
ATOM   1487  HG  SER A  94     111.958  14.519  81.248  1.00  0.00           H  
ATOM   1488  N   MET A  95     110.015  16.358  80.270  1.00  0.00           N  
ATOM   1489  CA  MET A  95     108.824  16.417  79.398  1.00  0.00           C  
ATOM   1490  C   MET A  95     108.741  17.685  78.538  1.00  0.00           C  
ATOM   1491  O   MET A  95     108.249  17.619  77.424  1.00  0.00           O  
ATOM   1492  CB  MET A  95     107.562  16.292  80.249  1.00  0.00           C  
ATOM   1493  CG  MET A  95     106.273  16.164  79.449  1.00  0.00           C  
ATOM   1494  SD  MET A  95     106.183  14.622  78.518  1.00  0.00           S  
ATOM   1495  CE  MET A  95     104.722  14.910  77.525  1.00  0.00           C  
ATOM   1496  H   MET A  95     109.896  16.150  81.251  1.00  0.00           H  
ATOM   1497  HA  MET A  95     108.866  15.583  78.698  1.00  0.00           H  
ATOM   1498 1HB  MET A  95     107.643  15.419  80.894  1.00  0.00           H  
ATOM   1499 2HB  MET A  95     107.469  17.168  80.893  1.00  0.00           H  
ATOM   1500 1HG  MET A  95     105.420  16.209  80.125  1.00  0.00           H  
ATOM   1501 2HG  MET A  95     106.196  16.995  78.747  1.00  0.00           H  
ATOM   1502 1HE  MET A  95     104.534  14.042  76.893  1.00  0.00           H  
ATOM   1503 2HE  MET A  95     103.864  15.076  78.179  1.00  0.00           H  
ATOM   1504 3HE  MET A  95     104.875  15.789  76.898  1.00  0.00           H  
ATOM   1505  N   GLY A  96     109.225  18.819  79.059  1.00  0.00           N  
ATOM   1506  CA  GLY A  96     109.133  20.077  78.344  1.00  0.00           C  
ATOM   1507  C   GLY A  96     109.921  20.070  77.039  1.00  0.00           C  
ATOM   1508  O   GLY A  96     109.624  20.864  76.140  1.00  0.00           O  
ATOM   1509  H   GLY A  96     109.664  18.801  79.969  1.00  0.00           H  
ATOM   1510 1HA  GLY A  96     108.088  20.295  78.125  1.00  0.00           H  
ATOM   1511 2HA  GLY A  96     109.504  20.883  78.977  1.00  0.00           H  
ATOM   1512  N   GLY A  97     110.927  19.200  76.931  1.00  0.00           N  
ATOM   1513  CA  GLY A  97     111.670  19.116  75.659  1.00  0.00           C  
ATOM   1514  C   GLY A  97     110.808  18.566  74.531  1.00  0.00           C  
ATOM   1515  O   GLY A  97     111.102  18.817  73.357  1.00  0.00           O  
ATOM   1516  H   GLY A  97     111.193  18.598  77.697  1.00  0.00           H  
ATOM   1517 1HA  GLY A  97     112.034  20.106  75.384  1.00  0.00           H  
ATOM   1518 2HA  GLY A  97     112.543  18.477  75.789  1.00  0.00           H  
ATOM   1519  N   GLY A  98     109.769  17.808  74.887  1.00  0.00           N  
ATOM   1520  CA  GLY A  98     108.812  17.314  73.908  1.00  0.00           C  
ATOM   1521  C   GLY A  98     107.962  18.442  73.348  1.00  0.00           C  
ATOM   1522  O   GLY A  98     107.736  18.503  72.129  1.00  0.00           O  
ATOM   1523  H   GLY A  98     109.643  17.571  75.861  1.00  0.00           H  
ATOM   1524 1HA  GLY A  98     109.345  16.819  73.096  1.00  0.00           H  
ATOM   1525 2HA  GLY A  98     108.169  16.567  74.373  1.00  0.00           H  
ATOM   1526  N   ASP A  99     107.462  19.346  74.213  1.00  0.00           N  
ATOM   1527  CA  ASP A  99     106.697  20.486  73.693  1.00  0.00           C  
ATOM   1528  C   ASP A  99     107.509  21.259  72.658  1.00  0.00           C  
ATOM   1529  O   ASP A  99     106.958  21.651  71.621  1.00  0.00           O  
ATOM   1530  CB  ASP A  99     106.284  21.425  74.829  1.00  0.00           C  
ATOM   1531  CG  ASP A  99     105.195  20.837  75.717  1.00  0.00           C  
ATOM   1532  OD1 ASP A  99     104.282  20.245  75.191  1.00  0.00           O  
ATOM   1533  OD2 ASP A  99     105.287  20.985  76.912  1.00  0.00           O  
ATOM   1534  H   ASP A  99     107.600  19.260  75.210  1.00  0.00           H  
ATOM   1535  HA  ASP A  99     105.795  20.107  73.212  1.00  0.00           H  
ATOM   1536 1HB  ASP A  99     107.152  21.652  75.447  1.00  0.00           H  
ATOM   1537 2HB  ASP A  99     105.923  22.365  74.412  1.00  0.00           H  
ATOM   1538  N   VAL A 100     108.791  21.509  72.935  1.00  0.00           N  
ATOM   1539  CA  VAL A 100     109.582  22.361  72.040  1.00  0.00           C  
ATOM   1540  C   VAL A 100     109.640  21.781  70.634  1.00  0.00           C  
ATOM   1541  O   VAL A 100     109.371  22.482  69.652  1.00  0.00           O  
ATOM   1542  CB  VAL A 100     111.015  22.523  72.580  1.00  0.00           C  
ATOM   1543  CG1 VAL A 100     111.895  23.223  71.554  1.00  0.00           C  
ATOM   1544  CG2 VAL A 100     110.991  23.299  73.888  1.00  0.00           C  
ATOM   1545  H   VAL A 100     109.229  21.118  73.757  1.00  0.00           H  
ATOM   1546  HA  VAL A 100     109.113  23.344  71.994  1.00  0.00           H  
ATOM   1547  HB  VAL A 100     111.444  21.536  72.750  1.00  0.00           H  
ATOM   1548 1HG1 VAL A 100     112.904  23.329  71.952  1.00  0.00           H  
ATOM   1549 2HG1 VAL A 100     111.926  22.632  70.639  1.00  0.00           H  
ATOM   1550 3HG1 VAL A 100     111.486  24.209  71.337  1.00  0.00           H  
ATOM   1551 1HG2 VAL A 100     112.008  23.410  74.264  1.00  0.00           H  
ATOM   1552 2HG2 VAL A 100     110.557  24.285  73.719  1.00  0.00           H  
ATOM   1553 3HG2 VAL A 100     110.390  22.759  74.620  1.00  0.00           H  
ATOM   1554  N   ALA A 101     109.983  20.504  70.540  1.00  0.00           N  
ATOM   1555  CA  ALA A 101     110.168  19.904  69.220  1.00  0.00           C  
ATOM   1556  C   ALA A 101     108.842  19.717  68.495  1.00  0.00           C  
ATOM   1557  O   ALA A 101     108.731  19.995  67.283  1.00  0.00           O  
ATOM   1558  CB  ALA A 101     110.890  18.570  69.343  1.00  0.00           C  
ATOM   1559  H   ALA A 101     110.120  19.934  71.363  1.00  0.00           H  
ATOM   1560  HA  ALA A 101     110.777  20.582  68.622  1.00  0.00           H  
ATOM   1561 1HB  ALA A 101     111.021  18.135  68.353  1.00  0.00           H  
ATOM   1562 2HB  ALA A 101     111.866  18.726  69.803  1.00  0.00           H  
ATOM   1563 3HB  ALA A 101     110.302  17.894  69.962  1.00  0.00           H  
ATOM   1564  N   ARG A 102     107.823  19.260  69.221  1.00  0.00           N  
ATOM   1565  CA  ARG A 102     106.530  19.026  68.572  1.00  0.00           C  
ATOM   1566  C   ARG A 102     105.915  20.350  68.146  1.00  0.00           C  
ATOM   1567  O   ARG A 102     105.294  20.426  67.080  1.00  0.00           O  
ATOM   1568  CB  ARG A 102     105.573  18.298  69.505  1.00  0.00           C  
ATOM   1569  CG  ARG A 102     104.206  17.998  68.911  1.00  0.00           C  
ATOM   1570  CD  ARG A 102     104.302  17.076  67.750  1.00  0.00           C  
ATOM   1571  NE  ARG A 102     102.993  16.751  67.206  1.00  0.00           N  
ATOM   1572  CZ  ARG A 102     102.786  16.131  66.029  1.00  0.00           C  
ATOM   1573  NH1 ARG A 102     103.810  15.775  65.284  1.00  0.00           N  
ATOM   1574  NH2 ARG A 102     101.554  15.879  65.621  1.00  0.00           N  
ATOM   1575  H   ARG A 102     107.919  19.071  70.208  1.00  0.00           H  
ATOM   1576  HA  ARG A 102     106.692  18.403  67.692  1.00  0.00           H  
ATOM   1577 1HB  ARG A 102     106.015  17.351  69.811  1.00  0.00           H  
ATOM   1578 2HB  ARG A 102     105.419  18.894  70.404  1.00  0.00           H  
ATOM   1579 1HG  ARG A 102     103.575  17.531  69.668  1.00  0.00           H  
ATOM   1580 2HG  ARG A 102     103.743  18.926  68.575  1.00  0.00           H  
ATOM   1581 1HD  ARG A 102     104.891  17.544  66.962  1.00  0.00           H  
ATOM   1582 2HD  ARG A 102     104.782  16.149  68.060  1.00  0.00           H  
ATOM   1583  HE  ARG A 102     102.180  17.009  67.751  1.00  0.00           H  
ATOM   1584 1HH1 ARG A 102     104.752  15.968  65.596  1.00  0.00           H  
ATOM   1585 2HH1 ARG A 102     103.655  15.310  64.402  1.00  0.00           H  
ATOM   1586 1HH2 ARG A 102     100.767  16.152  66.194  1.00  0.00           H  
ATOM   1587 2HH2 ARG A 102     101.400  15.414  64.739  1.00  0.00           H  
ATOM   1588  N   TYR A 103     106.101  21.401  68.953  1.00  0.00           N  
ATOM   1589  CA  TYR A 103     105.589  22.724  68.587  1.00  0.00           C  
ATOM   1590  C   TYR A 103     106.197  23.211  67.260  1.00  0.00           C  
ATOM   1591  O   TYR A 103     105.471  23.679  66.356  1.00  0.00           O  
ATOM   1592  CB  TYR A 103     105.872  23.731  69.704  1.00  0.00           C  
ATOM   1593  CG  TYR A 103     105.411  25.137  69.389  1.00  0.00           C  
ATOM   1594  CD1 TYR A 103     104.069  25.470  69.505  1.00  0.00           C  
ATOM   1595  CD2 TYR A 103     106.331  26.094  68.985  1.00  0.00           C  
ATOM   1596  CE1 TYR A 103     103.649  26.754  69.217  1.00  0.00           C  
ATOM   1597  CE2 TYR A 103     105.910  27.378  68.697  1.00  0.00           C  
ATOM   1598  CZ  TYR A 103     104.575  27.709  68.812  1.00  0.00           C  
ATOM   1599  OH  TYR A 103     104.156  28.988  68.526  1.00  0.00           O  
ATOM   1600  H   TYR A 103     106.598  21.290  69.825  1.00  0.00           H  
ATOM   1601  HA  TYR A 103     104.510  22.651  68.447  1.00  0.00           H  
ATOM   1602 1HB  TYR A 103     105.376  23.408  70.620  1.00  0.00           H  
ATOM   1603 2HB  TYR A 103     106.942  23.761  69.905  1.00  0.00           H  
ATOM   1604  HD1 TYR A 103     103.347  24.718  69.822  1.00  0.00           H  
ATOM   1605  HD2 TYR A 103     107.385  25.832  68.893  1.00  0.00           H  
ATOM   1606  HE1 TYR A 103     102.595  27.015  69.308  1.00  0.00           H  
ATOM   1607  HE2 TYR A 103     106.633  28.130  68.379  1.00  0.00           H  
ATOM   1608  HH  TYR A 103     103.207  29.049  68.655  1.00  0.00           H  
ATOM   1609  N   ILE A 104     107.515  23.098  67.141  1.00  0.00           N  
ATOM   1610  CA  ILE A 104     108.169  23.591  65.923  1.00  0.00           C  
ATOM   1611  C   ILE A 104     107.640  22.764  64.750  1.00  0.00           C  
ATOM   1612  O   ILE A 104     107.295  23.309  63.692  1.00  0.00           O  
ATOM   1613  CB  ILE A 104     109.702  23.482  66.008  1.00  0.00           C  
ATOM   1614  CG1 ILE A 104     110.241  24.381  67.124  1.00  0.00           C  
ATOM   1615  CG2 ILE A 104     110.336  23.846  64.674  1.00  0.00           C  
ATOM   1616  CD1 ILE A 104     109.941  25.849  66.924  1.00  0.00           C  
ATOM   1617  H   ILE A 104     108.079  22.681  67.868  1.00  0.00           H  
ATOM   1618  HA  ILE A 104     107.914  24.642  65.795  1.00  0.00           H  
ATOM   1619  HB  ILE A 104     109.981  22.460  66.264  1.00  0.00           H  
ATOM   1620 1HG1 ILE A 104     109.814  24.072  68.077  1.00  0.00           H  
ATOM   1621 2HG1 ILE A 104     111.322  24.262  67.197  1.00  0.00           H  
ATOM   1622 1HG2 ILE A 104     111.420  23.765  64.751  1.00  0.00           H  
ATOM   1623 2HG2 ILE A 104     109.975  23.167  63.902  1.00  0.00           H  
ATOM   1624 3HG2 ILE A 104     110.067  24.870  64.411  1.00  0.00           H  
ATOM   1625 1HD1 ILE A 104     110.354  26.422  67.754  1.00  0.00           H  
ATOM   1626 2HD1 ILE A 104     110.390  26.189  65.990  1.00  0.00           H  
ATOM   1627 3HD1 ILE A 104     108.862  25.997  66.883  1.00  0.00           H  
ATOM   1628  N   ALA A 105     107.541  21.451  64.941  1.00  0.00           N  
ATOM   1629  CA  ALA A 105     107.060  20.576  63.866  1.00  0.00           C  
ATOM   1630  C   ALA A 105     105.651  20.920  63.395  1.00  0.00           C  
ATOM   1631  O   ALA A 105     105.363  20.893  62.184  1.00  0.00           O  
ATOM   1632  CB  ALA A 105     107.109  19.124  64.319  1.00  0.00           C  
ATOM   1633  H   ALA A 105     107.797  21.044  65.829  1.00  0.00           H  
ATOM   1634  HA  ALA A 105     107.717  20.704  63.006  1.00  0.00           H  
ATOM   1635 1HB  ALA A 105     106.751  18.480  63.516  1.00  0.00           H  
ATOM   1636 2HB  ALA A 105     108.136  18.855  64.568  1.00  0.00           H  
ATOM   1637 3HB  ALA A 105     106.477  18.995  65.196  1.00  0.00           H  
ATOM   1638  N   ARG A 106     104.761  21.226  64.339  1.00  0.00           N  
ATOM   1639  CA  ARG A 106     103.357  21.408  63.997  1.00  0.00           C  
ATOM   1640  C   ARG A 106     102.993  22.833  63.642  1.00  0.00           C  
ATOM   1641  O   ARG A 106     102.035  23.042  62.869  1.00  0.00           O  
ATOM   1642  CB  ARG A 106     102.478  20.958  65.154  1.00  0.00           C  
ATOM   1643  CG  ARG A 106     100.985  21.140  64.931  1.00  0.00           C  
ATOM   1644  CD  ARG A 106     100.483  20.271  63.836  1.00  0.00           C  
ATOM   1645  NE  ARG A 106      99.064  20.473  63.589  1.00  0.00           N  
ATOM   1646  CZ  ARG A 106      98.553  21.463  62.831  1.00  0.00           C  
ATOM   1647  NH1 ARG A 106      99.355  22.330  62.254  1.00  0.00           N  
ATOM   1648  NH2 ARG A 106      97.245  21.561  62.668  1.00  0.00           N  
ATOM   1649  H   ARG A 106     105.051  21.335  65.300  1.00  0.00           H  
ATOM   1650  HA  ARG A 106     103.132  20.796  63.123  1.00  0.00           H  
ATOM   1651 1HB  ARG A 106     102.654  19.902  65.356  1.00  0.00           H  
ATOM   1652 2HB  ARG A 106     102.747  21.512  66.053  1.00  0.00           H  
ATOM   1653 1HG  ARG A 106     100.446  20.885  65.844  1.00  0.00           H  
ATOM   1654 2HG  ARG A 106     100.780  22.178  64.667  1.00  0.00           H  
ATOM   1655 1HD  ARG A 106     101.024  20.495  62.917  1.00  0.00           H  
ATOM   1656 2HD  ARG A 106     100.637  19.226  64.101  1.00  0.00           H  
ATOM   1657  HE  ARG A 106      98.416  19.825  64.017  1.00  0.00           H  
ATOM   1658 1HH1 ARG A 106     100.354  22.254  62.379  1.00  0.00           H  
ATOM   1659 2HH1 ARG A 106      98.971  23.071  61.686  1.00  0.00           H  
ATOM   1660 1HH2 ARG A 106      96.628  20.895  63.112  1.00  0.00           H  
ATOM   1661 2HH2 ARG A 106      96.862  22.303  62.101  1.00  0.00           H  
ATOM   1662  N   HIS A 107     103.731  23.797  64.188  1.00  0.00           N  
ATOM   1663  CA  HIS A 107     103.361  25.205  64.078  1.00  0.00           C  
ATOM   1664  C   HIS A 107     104.416  26.119  63.497  1.00  0.00           C  
ATOM   1665  O   HIS A 107     104.130  27.301  63.255  1.00  0.00           O  
ATOM   1666  CB  HIS A 107     102.966  25.741  65.458  1.00  0.00           C  
ATOM   1667  CG  HIS A 107     101.769  25.062  66.047  1.00  0.00           C  
ATOM   1668  ND1 HIS A 107     100.489  25.272  65.579  1.00  0.00           N  
ATOM   1669  CD2 HIS A 107     101.658  24.178  67.067  1.00  0.00           C  
ATOM   1670  CE1 HIS A 107      99.641  24.545  66.286  1.00  0.00           C  
ATOM   1671  NE2 HIS A 107     100.325  23.873  67.194  1.00  0.00           N  
ATOM   1672  H   HIS A 107     104.570  23.547  64.692  1.00  0.00           H  
ATOM   1673  HA  HIS A 107     102.507  25.305  63.409  1.00  0.00           H  
ATOM   1674 1HB  HIS A 107     103.802  25.621  66.148  1.00  0.00           H  
ATOM   1675 2HB  HIS A 107     102.753  26.808  65.386  1.00  0.00           H  
ATOM   1676  HD2 HIS A 107     102.473  23.783  67.673  1.00  0.00           H  
ATOM   1677  HE1 HIS A 107      98.562  24.506  66.142  1.00  0.00           H  
ATOM   1678  HE2 HIS A 107      99.936  23.236  67.875  1.00  0.00           H  
ATOM   1679  N   GLY A 108     105.624  25.605  63.277  1.00  0.00           N  
ATOM   1680  CA  GLY A 108     106.725  26.429  62.808  1.00  0.00           C  
ATOM   1681  C   GLY A 108     107.399  27.198  63.927  1.00  0.00           C  
ATOM   1682  O   GLY A 108     107.272  26.841  65.111  1.00  0.00           O  
ATOM   1683  H   GLY A 108     105.781  24.620  63.439  1.00  0.00           H  
ATOM   1684 1HA  GLY A 108     107.466  25.800  62.315  1.00  0.00           H  
ATOM   1685 2HA  GLY A 108     106.359  27.136  62.064  1.00  0.00           H  
ATOM   1686  N   SER A 109     108.143  28.237  63.566  1.00  0.00           N  
ATOM   1687  CA  SER A 109     109.018  28.893  64.529  1.00  0.00           C  
ATOM   1688  C   SER A 109     109.105  30.414  64.351  1.00  0.00           C  
ATOM   1689  O   SER A 109     110.050  31.032  64.825  1.00  0.00           O  
ATOM   1690  CB  SER A 109     110.408  28.295  64.429  1.00  0.00           C  
ATOM   1691  OG  SER A 109     110.946  28.487  63.150  1.00  0.00           O  
ATOM   1692  H   SER A 109     108.109  28.582  62.618  1.00  0.00           H  
ATOM   1693  HA  SER A 109     108.623  28.719  65.531  1.00  0.00           H  
ATOM   1694 1HB  SER A 109     111.057  28.756  65.173  1.00  0.00           H  
ATOM   1695 2HB  SER A 109     110.362  27.229  64.651  1.00  0.00           H  
ATOM   1696  HG  SER A 109     111.541  29.237  63.223  1.00  0.00           H  
ATOM   1697  N   ALA A 110     108.108  30.998  63.695  1.00  0.00           N  
ATOM   1698  CA  ALA A 110     108.064  32.445  63.466  1.00  0.00           C  
ATOM   1699  C   ALA A 110     108.194  33.239  64.771  1.00  0.00           C  
ATOM   1700  O   ALA A 110     108.854  34.281  64.801  1.00  0.00           O  
ATOM   1701  CB  ALA A 110     106.776  32.822  62.749  1.00  0.00           C  
ATOM   1702  H   ALA A 110     107.357  30.421  63.344  1.00  0.00           H  
ATOM   1703  HA  ALA A 110     108.913  32.714  62.837  1.00  0.00           H  
ATOM   1704 1HB  ALA A 110     106.753  33.899  62.584  1.00  0.00           H  
ATOM   1705 2HB  ALA A 110     106.729  32.307  61.790  1.00  0.00           H  
ATOM   1706 3HB  ALA A 110     105.922  32.531  63.359  1.00  0.00           H  
ATOM   1707  N   ARG A 111     107.584  32.742  65.845  1.00  0.00           N  
ATOM   1708  CA  ARG A 111     107.627  33.455  67.123  1.00  0.00           C  
ATOM   1709  C   ARG A 111     108.902  33.185  67.922  1.00  0.00           C  
ATOM   1710  O   ARG A 111     109.158  33.859  68.918  1.00  0.00           O  
ATOM   1711  CB  ARG A 111     106.424  33.073  67.974  1.00  0.00           C  
ATOM   1712  CG  ARG A 111     105.163  33.874  67.693  1.00  0.00           C  
ATOM   1713  CD  ARG A 111     104.572  33.525  66.376  1.00  0.00           C  
ATOM   1714  NE  ARG A 111     103.347  34.265  66.118  1.00  0.00           N  
ATOM   1715  CZ  ARG A 111     102.652  34.216  64.965  1.00  0.00           C  
ATOM   1716  NH1 ARG A 111     103.073  33.459  63.975  1.00  0.00           N  
ATOM   1717  NH2 ARG A 111     101.547  34.928  64.828  1.00  0.00           N  
ATOM   1718  H   ARG A 111     107.085  31.866  65.787  1.00  0.00           H  
ATOM   1719  HA  ARG A 111     107.591  34.526  66.923  1.00  0.00           H  
ATOM   1720 1HB  ARG A 111     106.188  32.022  67.818  1.00  0.00           H  
ATOM   1721 2HB  ARG A 111     106.669  33.202  69.028  1.00  0.00           H  
ATOM   1722 1HG  ARG A 111     104.422  33.669  68.467  1.00  0.00           H  
ATOM   1723 2HG  ARG A 111     105.400  34.939  67.691  1.00  0.00           H  
ATOM   1724 1HD  ARG A 111     105.284  33.758  65.585  1.00  0.00           H  
ATOM   1725 2HD  ARG A 111     104.339  32.461  66.353  1.00  0.00           H  
ATOM   1726  HE  ARG A 111     102.992  34.858  66.856  1.00  0.00           H  
ATOM   1727 1HH1 ARG A 111     103.918  32.915  64.080  1.00  0.00           H  
ATOM   1728 2HH1 ARG A 111     102.553  33.423  63.111  1.00  0.00           H  
ATOM   1729 1HH2 ARG A 111     101.224  35.510  65.589  1.00  0.00           H  
ATOM   1730 2HH2 ARG A 111     101.027  34.891  63.964  1.00  0.00           H  
ATOM   1731  N   VAL A 112     109.688  32.198  67.499  1.00  0.00           N  
ATOM   1732  CA  VAL A 112     110.772  31.657  68.325  1.00  0.00           C  
ATOM   1733  C   VAL A 112     112.159  32.214  67.991  1.00  0.00           C  
ATOM   1734  O   VAL A 112     112.604  32.144  66.832  1.00  0.00           O  
ATOM   1735  CB  VAL A 112     110.811  30.124  68.179  1.00  0.00           C  
ATOM   1736  CG1 VAL A 112     111.961  29.541  68.987  1.00  0.00           C  
ATOM   1737  CG2 VAL A 112     109.483  29.528  68.622  1.00  0.00           C  
ATOM   1738  H   VAL A 112     109.530  31.811  66.579  1.00  0.00           H  
ATOM   1739  HA  VAL A 112     110.574  31.912  69.367  1.00  0.00           H  
ATOM   1740  HB  VAL A 112     110.993  29.873  67.134  1.00  0.00           H  
ATOM   1741 1HG1 VAL A 112     111.973  28.457  68.872  1.00  0.00           H  
ATOM   1742 2HG1 VAL A 112     112.903  29.954  68.629  1.00  0.00           H  
ATOM   1743 3HG1 VAL A 112     111.829  29.792  70.039  1.00  0.00           H  
ATOM   1744 1HG2 VAL A 112     109.518  28.444  68.515  1.00  0.00           H  
ATOM   1745 2HG2 VAL A 112     109.299  29.785  69.665  1.00  0.00           H  
ATOM   1746 3HG2 VAL A 112     108.680  29.928  68.003  1.00  0.00           H  
ATOM   1747  N   ALA A 113     112.831  32.771  68.993  1.00  0.00           N  
ATOM   1748  CA  ALA A 113     114.224  33.232  68.837  1.00  0.00           C  
ATOM   1749  C   ALA A 113     115.239  32.104  69.043  1.00  0.00           C  
ATOM   1750  O   ALA A 113     116.204  31.984  68.272  1.00  0.00           O  
ATOM   1751  CB  ALA A 113     114.512  34.370  69.805  1.00  0.00           C  
ATOM   1752  H   ALA A 113     112.373  32.881  69.887  1.00  0.00           H  
ATOM   1753  HA  ALA A 113     114.348  33.595  67.817  1.00  0.00           H  
ATOM   1754 1HB  ALA A 113     115.543  34.702  69.681  1.00  0.00           H  
ATOM   1755 2HB  ALA A 113     113.836  35.201  69.602  1.00  0.00           H  
ATOM   1756 3HB  ALA A 113     114.363  34.024  70.827  1.00  0.00           H  
ATOM   1757  N   GLY A 114     115.040  31.277  70.084  1.00  0.00           N  
ATOM   1758  CA  GLY A 114     116.036  30.272  70.474  1.00  0.00           C  
ATOM   1759  C   GLY A 114     115.328  29.103  71.126  1.00  0.00           C  
ATOM   1760  O   GLY A 114     114.228  29.267  71.646  1.00  0.00           O  
ATOM   1761  H   GLY A 114     114.182  31.350  70.612  1.00  0.00           H  
ATOM   1762 1HA  GLY A 114     116.590  29.947  69.593  1.00  0.00           H  
ATOM   1763 2HA  GLY A 114     116.756  30.720  71.158  1.00  0.00           H  
ATOM   1764  N   LEU A 115     115.981  27.943  71.127  1.00  0.00           N  
ATOM   1765  CA  LEU A 115     115.425  26.734  71.727  1.00  0.00           C  
ATOM   1766  C   LEU A 115     116.472  26.133  72.657  1.00  0.00           C  
ATOM   1767  O   LEU A 115     117.609  25.920  72.231  1.00  0.00           O  
ATOM   1768  CB  LEU A 115     115.023  25.720  70.649  1.00  0.00           C  
ATOM   1769  CG  LEU A 115     113.918  26.175  69.686  1.00  0.00           C  
ATOM   1770  CD1 LEU A 115     113.761  25.150  68.572  1.00  0.00           C  
ATOM   1771  CD2 LEU A 115     112.617  26.353  70.454  1.00  0.00           C  
ATOM   1772  H   LEU A 115     116.893  27.903  70.696  1.00  0.00           H  
ATOM   1773  HA  LEU A 115     114.534  27.007  72.292  1.00  0.00           H  
ATOM   1774 1HB  LEU A 115     115.902  25.479  70.054  1.00  0.00           H  
ATOM   1775 2HB  LEU A 115     114.680  24.809  71.139  1.00  0.00           H  
ATOM   1776  HG  LEU A 115     114.202  27.123  69.229  1.00  0.00           H  
ATOM   1777 1HD1 LEU A 115     112.976  25.473  67.888  1.00  0.00           H  
ATOM   1778 2HD1 LEU A 115     114.701  25.057  68.027  1.00  0.00           H  
ATOM   1779 3HD1 LEU A 115     113.493  24.185  69.001  1.00  0.00           H  
ATOM   1780 1HD2 LEU A 115     111.832  26.677  69.770  1.00  0.00           H  
ATOM   1781 2HD2 LEU A 115     112.331  25.405  70.910  1.00  0.00           H  
ATOM   1782 3HD2 LEU A 115     112.753  27.104  71.232  1.00  0.00           H  
ATOM   1783  N   VAL A 116     116.092  25.837  73.912  1.00  0.00           N  
ATOM   1784  CA  VAL A 116     117.005  25.146  74.817  1.00  0.00           C  
ATOM   1785  C   VAL A 116     116.343  23.882  75.332  1.00  0.00           C  
ATOM   1786  O   VAL A 116     115.249  23.939  75.896  1.00  0.00           O  
ATOM   1787  CB  VAL A 116     117.392  26.049  76.003  1.00  0.00           C  
ATOM   1788  CG1 VAL A 116     118.314  25.307  76.959  1.00  0.00           C  
ATOM   1789  CG2 VAL A 116     118.055  27.319  75.492  1.00  0.00           C  
ATOM   1790  H   VAL A 116     115.171  26.090  74.241  1.00  0.00           H  
ATOM   1791  HA  VAL A 116     117.912  24.892  74.267  1.00  0.00           H  
ATOM   1792  HB  VAL A 116     116.491  26.308  76.560  1.00  0.00           H  
ATOM   1793 1HG1 VAL A 116     118.577  25.961  77.792  1.00  0.00           H  
ATOM   1794 2HG1 VAL A 116     117.805  24.422  77.340  1.00  0.00           H  
ATOM   1795 3HG1 VAL A 116     119.220  25.009  76.433  1.00  0.00           H  
ATOM   1796 1HG2 VAL A 116     118.325  27.954  76.335  1.00  0.00           H  
ATOM   1797 2HG2 VAL A 116     118.952  27.061  74.930  1.00  0.00           H  
ATOM   1798 3HG2 VAL A 116     117.362  27.855  74.842  1.00  0.00           H  
ATOM   1799  N   LEU A 117     117.026  22.759  75.130  1.00  0.00           N  
ATOM   1800  CA  LEU A 117     116.523  21.427  75.491  1.00  0.00           C  
ATOM   1801  C   LEU A 117     117.362  20.909  76.646  1.00  0.00           C  
ATOM   1802  O   LEU A 117     118.541  20.587  76.470  1.00  0.00           O  
ATOM   1803  CB  LEU A 117     116.598  20.460  74.302  1.00  0.00           C  
ATOM   1804  CG  LEU A 117     115.822  20.885  73.050  1.00  0.00           C  
ATOM   1805  CD1 LEU A 117     116.067  19.878  71.934  1.00  0.00           C  
ATOM   1806  CD2 LEU A 117     114.340  20.984  73.380  1.00  0.00           C  
ATOM   1807  H   LEU A 117     117.938  22.842  74.705  1.00  0.00           H  
ATOM   1808  HA  LEU A 117     115.479  21.521  75.788  1.00  0.00           H  
ATOM   1809 1HB  LEU A 117     117.643  20.339  74.019  1.00  0.00           H  
ATOM   1810 2HB  LEU A 117     116.214  19.491  74.618  1.00  0.00           H  
ATOM   1811  HG  LEU A 117     116.183  21.855  72.708  1.00  0.00           H  
ATOM   1812 1HD1 LEU A 117     115.515  20.180  71.044  1.00  0.00           H  
ATOM   1813 2HD1 LEU A 117     117.132  19.841  71.705  1.00  0.00           H  
ATOM   1814 3HD1 LEU A 117     115.730  18.892  72.253  1.00  0.00           H  
ATOM   1815 1HD2 LEU A 117     113.788  21.287  72.490  1.00  0.00           H  
ATOM   1816 2HD2 LEU A 117     113.977  20.014  73.720  1.00  0.00           H  
ATOM   1817 3HD2 LEU A 117     114.192  21.724  74.168  1.00  0.00           H  
ATOM   1818  N   LEU A 118     116.765  20.842  77.841  1.00  0.00           N  
ATOM   1819  CA  LEU A 118     117.494  20.386  79.027  1.00  0.00           C  
ATOM   1820  C   LEU A 118     116.944  19.027  79.455  1.00  0.00           C  
ATOM   1821  O   LEU A 118     115.735  18.897  79.655  1.00  0.00           O  
ATOM   1822  CB  LEU A 118     117.361  21.397  80.173  1.00  0.00           C  
ATOM   1823  CG  LEU A 118     117.886  22.808  79.880  1.00  0.00           C  
ATOM   1824  CD1 LEU A 118     117.605  23.713  81.072  1.00  0.00           C  
ATOM   1825  CD2 LEU A 118     119.377  22.743  79.581  1.00  0.00           C  
ATOM   1826  H   LEU A 118     115.795  21.109  77.932  1.00  0.00           H  
ATOM   1827  HA  LEU A 118     118.549  20.293  78.770  1.00  0.00           H  
ATOM   1828 1HB  LEU A 118     116.309  21.484  80.439  1.00  0.00           H  
ATOM   1829 2HB  LEU A 118     117.903  21.015  81.038  1.00  0.00           H  
ATOM   1830  HG  LEU A 118     117.361  23.220  79.017  1.00  0.00           H  
ATOM   1831 1HD1 LEU A 118     117.978  24.716  80.863  1.00  0.00           H  
ATOM   1832 2HD1 LEU A 118     116.531  23.756  81.250  1.00  0.00           H  
ATOM   1833 3HD1 LEU A 118     118.105  23.317  81.955  1.00  0.00           H  
ATOM   1834 1HD2 LEU A 118     119.750  23.746  79.372  1.00  0.00           H  
ATOM   1835 2HD2 LEU A 118     119.903  22.333  80.444  1.00  0.00           H  
ATOM   1836 3HD2 LEU A 118     119.547  22.105  78.715  1.00  0.00           H  
ATOM   1837  N   GLY A 119     117.826  18.029  79.617  1.00  0.00           N  
ATOM   1838  CA  GLY A 119     117.413  16.657  79.959  1.00  0.00           C  
ATOM   1839  C   GLY A 119     116.339  16.169  78.972  1.00  0.00           C  
ATOM   1840  O   GLY A 119     115.190  15.890  79.353  1.00  0.00           O  
ATOM   1841  H   GLY A 119     118.808  18.232  79.499  1.00  0.00           H  
ATOM   1842 1HA  GLY A 119     118.281  15.998  79.930  1.00  0.00           H  
ATOM   1843 2HA  GLY A 119     117.028  16.636  80.978  1.00  0.00           H  
ATOM   1844  N   ALA A 120     116.741  16.057  77.705  1.00  0.00           N  
ATOM   1845  CA  ALA A 120     115.824  15.815  76.571  1.00  0.00           C  
ATOM   1846  C   ALA A 120     115.305  14.380  76.443  1.00  0.00           C  
ATOM   1847  O   ALA A 120     116.028  13.410  76.705  1.00  0.00           O  
ATOM   1848  CB  ALA A 120     116.510  16.213  75.273  1.00  0.00           C  
ATOM   1849  H   ALA A 120     117.731  16.145  77.527  1.00  0.00           H  
ATOM   1850  HA  ALA A 120     114.937  16.432  76.715  1.00  0.00           H  
ATOM   1851 1HB  ALA A 120     115.836  16.036  74.435  1.00  0.00           H  
ATOM   1852 2HB  ALA A 120     116.773  17.271  75.309  1.00  0.00           H  
ATOM   1853 3HB  ALA A 120     117.414  15.620  75.142  1.00  0.00           H  
ATOM   1854  N   VAL A 121     114.054  14.264  75.994  1.00  0.00           N  
ATOM   1855  CA  VAL A 121     113.453  12.975  75.612  1.00  0.00           C  
ATOM   1856  C   VAL A 121     113.955  12.508  74.253  1.00  0.00           C  
ATOM   1857  O   VAL A 121     114.002  11.303  73.987  1.00  0.00           O  
ATOM   1858  CB  VAL A 121     111.918  13.088  75.569  1.00  0.00           C  
ATOM   1859  CG1 VAL A 121     111.374  13.477  76.936  1.00  0.00           C  
ATOM   1860  CG2 VAL A 121     111.503  14.103  74.515  1.00  0.00           C  
ATOM   1861  H   VAL A 121     113.502  15.106  75.916  1.00  0.00           H  
ATOM   1862  HA  VAL A 121     113.727  12.230  76.360  1.00  0.00           H  
ATOM   1863  HB  VAL A 121     111.497  12.113  75.321  1.00  0.00           H  
ATOM   1864 1HG1 VAL A 121     110.287  13.552  76.887  1.00  0.00           H  
ATOM   1865 2HG1 VAL A 121     111.652  12.718  77.667  1.00  0.00           H  
ATOM   1866 3HG1 VAL A 121     111.790  14.439  77.233  1.00  0.00           H  
ATOM   1867 1HG2 VAL A 121     110.416  14.178  74.490  1.00  0.00           H  
ATOM   1868 2HG2 VAL A 121     111.928  15.077  74.760  1.00  0.00           H  
ATOM   1869 3HG2 VAL A 121     111.867  13.784  73.539  1.00  0.00           H  
ATOM   1870  N   THR A 122     114.296  13.481  73.402  1.00  0.00           N  
ATOM   1871  CA  THR A 122     114.613  13.224  71.987  1.00  0.00           C  
ATOM   1872  C   THR A 122     115.823  12.312  71.855  1.00  0.00           C  
ATOM   1873  O   THR A 122     116.714  12.353  72.688  1.00  0.00           O  
ATOM   1874  CB  THR A 122     114.875  14.535  71.223  1.00  0.00           C  
ATOM   1875  OG1 THR A 122     115.980  15.227  71.820  1.00  0.00           O  
ATOM   1876  CG2 THR A 122     113.644  15.428  71.258  1.00  0.00           C  
ATOM   1877  H   THR A 122     114.336  14.428  73.751  1.00  0.00           H  
ATOM   1878  HA  THR A 122     113.760  12.726  71.526  1.00  0.00           H  
ATOM   1879  HB  THR A 122     115.123  14.308  70.186  1.00  0.00           H  
ATOM   1880  HG1 THR A 122     116.141  16.044  71.341  1.00  0.00           H  
ATOM   1881 1HG2 THR A 122     113.847  16.349  70.713  1.00  0.00           H  
ATOM   1882 2HG2 THR A 122     112.805  14.909  70.795  1.00  0.00           H  
ATOM   1883 3HG2 THR A 122     113.397  15.666  72.292  1.00  0.00           H  
ATOM   1884  N   PRO A 123     115.911  11.549  70.772  1.00  0.00           N  
ATOM   1885  CA  PRO A 123     114.951  11.542  69.663  1.00  0.00           C  
ATOM   1886  C   PRO A 123     113.784  10.568  69.718  1.00  0.00           C  
ATOM   1887  O   PRO A 123     112.792  10.826  69.025  1.00  0.00           O  
ATOM   1888  CB  PRO A 123     115.864  11.201  68.481  1.00  0.00           C  
ATOM   1889  CG  PRO A 123     116.958  10.390  69.086  1.00  0.00           C  
ATOM   1890  CD  PRO A 123     117.168  11.000  70.447  1.00  0.00           C  
ATOM   1891  HA  PRO A 123     114.508  12.544  69.561  1.00  0.00           H  
ATOM   1892 1HB  PRO A 123     115.298  10.651  67.715  1.00  0.00           H  
ATOM   1893 2HB  PRO A 123     116.229  12.125  68.009  1.00  0.00           H  
ATOM   1894 1HG  PRO A 123     116.662   9.331  69.138  1.00  0.00           H  
ATOM   1895 2HG  PRO A 123     117.859  10.437  68.457  1.00  0.00           H  
ATOM   1896 1HD  PRO A 123     117.455  10.214  71.161  1.00  0.00           H  
ATOM   1897 2HD  PRO A 123     117.949  11.773  70.386  1.00  0.00           H  
ATOM   1898  N   LEU A 124     113.920   9.454  70.436  1.00  0.00           N  
ATOM   1899  CA  LEU A 124     112.896   8.408  70.462  1.00  0.00           C  
ATOM   1900  C   LEU A 124     113.314   7.418  71.526  1.00  0.00           C  
ATOM   1901  O   LEU A 124     114.275   6.675  71.351  1.00  0.00           O  
ATOM   1902  CB  LEU A 124     112.761   7.713  69.101  1.00  0.00           C  
ATOM   1903  CG  LEU A 124     111.605   6.712  68.978  1.00  0.00           C  
ATOM   1904  CD1 LEU A 124     111.219   6.559  67.513  1.00  0.00           C  
ATOM   1905  CD2 LEU A 124     112.023   5.377  69.575  1.00  0.00           C  
ATOM   1906  H   LEU A 124     114.762   9.332  70.980  1.00  0.00           H  
ATOM   1907  HA  LEU A 124     111.938   8.868  70.703  1.00  0.00           H  
ATOM   1908 1HB  LEU A 124     112.623   8.474  68.335  1.00  0.00           H  
ATOM   1909 2HB  LEU A 124     113.686   7.178  68.891  1.00  0.00           H  
ATOM   1910  HG  LEU A 124     110.735   7.093  69.513  1.00  0.00           H  
ATOM   1911 1HD1 LEU A 124     110.398   5.848  67.425  1.00  0.00           H  
ATOM   1912 2HD1 LEU A 124     110.906   7.525  67.116  1.00  0.00           H  
ATOM   1913 3HD1 LEU A 124     112.076   6.195  66.947  1.00  0.00           H  
ATOM   1914 1HD2 LEU A 124     111.201   4.666  69.488  1.00  0.00           H  
ATOM   1915 2HD2 LEU A 124     112.892   4.995  69.040  1.00  0.00           H  
ATOM   1916 3HD2 LEU A 124     112.276   5.512  70.627  1.00  0.00           H  
ATOM   1917  N   PHE A 125     112.608   7.420  72.653  1.00  0.00           N  
ATOM   1918  CA  PHE A 125     113.149   6.792  73.862  1.00  0.00           C  
ATOM   1919  C   PHE A 125     112.993   5.278  73.921  1.00  0.00           C  
ATOM   1920  O   PHE A 125     113.823   4.603  74.545  1.00  0.00           O  
ATOM   1921  CB  PHE A 125     112.482   7.400  75.097  1.00  0.00           C  
ATOM   1922  CG  PHE A 125     113.075   6.937  76.397  1.00  0.00           C  
ATOM   1923  CD1 PHE A 125     113.969   7.737  77.092  1.00  0.00           C  
ATOM   1924  CD2 PHE A 125     112.741   5.699  76.926  1.00  0.00           C  
ATOM   1925  CE1 PHE A 125     114.515   7.311  78.288  1.00  0.00           C  
ATOM   1926  CE2 PHE A 125     113.285   5.271  78.122  1.00  0.00           C  
ATOM   1927  CZ  PHE A 125     114.173   6.079  78.803  1.00  0.00           C  
ATOM   1928  H   PHE A 125     111.696   7.852  72.689  1.00  0.00           H  
ATOM   1929  HA  PHE A 125     114.222   6.987  73.903  1.00  0.00           H  
ATOM   1930 1HB  PHE A 125     112.561   8.486  75.055  1.00  0.00           H  
ATOM   1931 2HB  PHE A 125     111.422   7.150  75.098  1.00  0.00           H  
ATOM   1932  HD1 PHE A 125     114.238   8.712  76.686  1.00  0.00           H  
ATOM   1933  HD2 PHE A 125     112.040   5.061  76.387  1.00  0.00           H  
ATOM   1934  HE1 PHE A 125     115.216   7.950  78.825  1.00  0.00           H  
ATOM   1935  HE2 PHE A 125     113.014   4.297  78.527  1.00  0.00           H  
ATOM   1936  HZ  PHE A 125     114.604   5.742  79.745  1.00  0.00           H  
ATOM   1937  N   GLY A 126     111.944   4.745  73.290  1.00  0.00           N  
ATOM   1938  CA  GLY A 126     111.630   3.329  73.450  1.00  0.00           C  
ATOM   1939  C   GLY A 126     112.214   2.488  72.305  1.00  0.00           C  
ATOM   1940  O   GLY A 126     112.110   2.855  71.136  1.00  0.00           O  
ATOM   1941  H   GLY A 126     111.358   5.315  72.697  1.00  0.00           H  
ATOM   1942 1HA  GLY A 126     112.026   2.974  74.401  1.00  0.00           H  
ATOM   1943 2HA  GLY A 126     110.549   3.198  73.483  1.00  0.00           H  
ATOM   1944  N   GLN A 127     112.828   1.365  72.662  1.00  0.00           N  
ATOM   1945  CA  GLN A 127     113.417   0.480  71.666  1.00  0.00           C  
ATOM   1946  C   GLN A 127     112.356  -0.118  70.749  1.00  0.00           C  
ATOM   1947  O   GLN A 127     111.298  -0.595  71.213  1.00  0.00           O  
ATOM   1948  CB  GLN A 127     114.206  -0.640  72.349  1.00  0.00           C  
ATOM   1949  CG  GLN A 127     114.951  -1.552  71.390  1.00  0.00           C  
ATOM   1950  CD  GLN A 127     115.775  -2.602  72.110  1.00  0.00           C  
ATOM   1951  OE1 GLN A 127     115.232  -3.497  72.763  1.00  0.00           O  
ATOM   1952  NE2 GLN A 127     117.094  -2.498  71.997  1.00  0.00           N  
ATOM   1953  H   GLN A 127     112.890   1.117  73.639  1.00  0.00           H  
ATOM   1954  HA  GLN A 127     114.100   1.062  71.047  1.00  0.00           H  
ATOM   1955 1HB  GLN A 127     114.934  -0.206  73.035  1.00  0.00           H  
ATOM   1956 2HB  GLN A 127     113.527  -1.255  72.940  1.00  0.00           H  
ATOM   1957 1HG  GLN A 127     114.228  -2.062  70.754  1.00  0.00           H  
ATOM   1958 2HG  GLN A 127     115.624  -0.948  70.780  1.00  0.00           H  
ATOM   1959 1HE2 GLN A 127     117.690  -3.162  72.451  1.00  0.00           H  
ATOM   1960 2HE2 GLN A 127     117.494  -1.756  71.458  1.00  0.00           H  
ATOM   1961  N   LYS A 128     112.638  -0.081  69.441  1.00  0.00           N  
ATOM   1962  CA  LYS A 128     111.781  -0.694  68.423  1.00  0.00           C  
ATOM   1963  C   LYS A 128     112.696  -1.286  67.358  1.00  0.00           C  
ATOM   1964  O   LYS A 128     113.888  -1.009  67.331  1.00  0.00           O  
ATOM   1965  CB  LYS A 128     110.814   0.321  67.812  1.00  0.00           C  
ATOM   1966  CG  LYS A 128     109.807   0.902  68.796  1.00  0.00           C  
ATOM   1967  CD  LYS A 128     108.852   1.865  68.106  1.00  0.00           C  
ATOM   1968  CE  LYS A 128     107.850   2.451  69.090  1.00  0.00           C  
ATOM   1969  NZ  LYS A 128     106.914   3.401  68.430  1.00  0.00           N  
ATOM   1970  H   LYS A 128     113.482   0.393  69.153  1.00  0.00           H  
ATOM   1971  HA  LYS A 128     111.192  -1.481  68.895  1.00  0.00           H  
ATOM   1972 1HB  LYS A 128     111.378   1.149  67.383  1.00  0.00           H  
ATOM   1973 2HB  LYS A 128     110.256  -0.150  67.002  1.00  0.00           H  
ATOM   1974 1HG  LYS A 128     109.230   0.093  69.247  1.00  0.00           H  
ATOM   1975 2HG  LYS A 128     110.336   1.432  69.587  1.00  0.00           H  
ATOM   1976 1HD  LYS A 128     109.420   2.677  67.651  1.00  0.00           H  
ATOM   1977 2HD  LYS A 128     108.310   1.339  67.320  1.00  0.00           H  
ATOM   1978 1HE  LYS A 128     107.272   1.647  69.543  1.00  0.00           H  
ATOM   1979 2HE  LYS A 128     108.383   2.978  69.882  1.00  0.00           H  
ATOM   1980 1HZ  LYS A 128     106.267   3.768  69.114  1.00  0.00           H  
ATOM   1981 2HZ  LYS A 128     107.438   4.163  68.021  1.00  0.00           H  
ATOM   1982 3HZ  LYS A 128     106.400   2.920  67.706  1.00  0.00           H  
ATOM   1983  N   PRO A 129     112.124  -2.073  66.448  1.00  0.00           N  
ATOM   1984  CA  PRO A 129     112.940  -2.637  65.368  1.00  0.00           C  
ATOM   1985  C   PRO A 129     113.685  -1.550  64.575  1.00  0.00           C  
ATOM   1986  O   PRO A 129     114.840  -1.752  64.158  1.00  0.00           O  
ATOM   1987  CB  PRO A 129     111.900  -3.353  64.500  1.00  0.00           C  
ATOM   1988  CG  PRO A 129     110.818  -3.722  65.456  1.00  0.00           C  
ATOM   1989  CD  PRO A 129     110.734  -2.550  66.398  1.00  0.00           C  
ATOM   1990  HA  PRO A 129     113.660  -3.351  65.794  1.00  0.00           H  
ATOM   1991 1HB  PRO A 129     111.553  -2.682  63.700  1.00  0.00           H  
ATOM   1992 2HB  PRO A 129     112.355  -4.227  64.012  1.00  0.00           H  
ATOM   1993 1HG  PRO A 129     109.876  -3.898  64.914  1.00  0.00           H  
ATOM   1994 2HG  PRO A 129     111.069  -4.661  65.970  1.00  0.00           H  
ATOM   1995 1HD  PRO A 129     110.061  -1.788  65.977  1.00  0.00           H  
ATOM   1996 2HD  PRO A 129     110.369  -2.892  67.377  1.00  0.00           H  
ATOM   1997  N   ASP A 130     113.040  -0.395  64.387  1.00  0.00           N  
ATOM   1998  CA  ASP A 130     113.644   0.727  63.663  1.00  0.00           C  
ATOM   1999  C   ASP A 130     114.280   1.766  64.594  1.00  0.00           C  
ATOM   2000  O   ASP A 130     114.681   2.849  64.147  1.00  0.00           O  
ATOM   2001  CB  ASP A 130     112.592   1.410  62.785  1.00  0.00           C  
ATOM   2002  CG  ASP A 130     112.101   0.523  61.650  1.00  0.00           C  
ATOM   2003  OD1 ASP A 130     112.786  -0.415  61.316  1.00  0.00           O  
ATOM   2004  OD2 ASP A 130     111.046   0.792  61.126  1.00  0.00           O  
ATOM   2005  H   ASP A 130     112.106  -0.296  64.757  1.00  0.00           H  
ATOM   2006  HA  ASP A 130     114.438   0.339  63.025  1.00  0.00           H  
ATOM   2007 1HB  ASP A 130     111.738   1.698  63.398  1.00  0.00           H  
ATOM   2008 2HB  ASP A 130     113.011   2.323  62.359  1.00  0.00           H  
ATOM   2009  N   TYR A 131     114.368   1.421  65.880  1.00  0.00           N  
ATOM   2010  CA  TYR A 131     114.983   2.290  66.881  1.00  0.00           C  
ATOM   2011  C   TYR A 131     115.787   1.468  67.889  1.00  0.00           C  
ATOM   2012  O   TYR A 131     115.446   1.382  69.083  1.00  0.00           O  
ATOM   2013  CB  TYR A 131     113.918   3.122  67.598  1.00  0.00           C  
ATOM   2014  CG  TYR A 131     113.114   4.012  66.675  1.00  0.00           C  
ATOM   2015  CD1 TYR A 131     111.740   3.849  66.579  1.00  0.00           C  
ATOM   2016  CD2 TYR A 131     113.751   4.989  65.926  1.00  0.00           C  
ATOM   2017  CE1 TYR A 131     111.006   4.661  65.736  1.00  0.00           C  
ATOM   2018  CE2 TYR A 131     113.017   5.801  65.083  1.00  0.00           C  
ATOM   2019  CZ  TYR A 131     111.650   5.639  64.987  1.00  0.00           C  
ATOM   2020  OH  TYR A 131     110.919   6.448  64.148  1.00  0.00           O  
ATOM   2021  H   TYR A 131     113.995   0.527  66.167  1.00  0.00           H  
ATOM   2022  HA  TYR A 131     115.671   2.968  66.375  1.00  0.00           H  
ATOM   2023 1HB  TYR A 131     113.226   2.458  68.119  1.00  0.00           H  
ATOM   2024 2HB  TYR A 131     114.394   3.753  68.349  1.00  0.00           H  
ATOM   2025  HD1 TYR A 131     111.239   3.080  67.168  1.00  0.00           H  
ATOM   2026  HD2 TYR A 131     114.831   5.116  66.001  1.00  0.00           H  
ATOM   2027  HE1 TYR A 131     109.926   4.533  65.660  1.00  0.00           H  
ATOM   2028  HE2 TYR A 131     113.518   6.569  64.493  1.00  0.00           H  
ATOM   2029  HH  TYR A 131     109.991   6.206  64.199  1.00  0.00           H  
ATOM   2030  N   PRO A 132     116.838   0.804  67.415  1.00  0.00           N  
ATOM   2031  CA  PRO A 132     117.580  -0.121  68.277  1.00  0.00           C  
ATOM   2032  C   PRO A 132     118.281   0.561  69.461  1.00  0.00           C  
ATOM   2033  O   PRO A 132     118.635  -0.134  70.421  1.00  0.00           O  
ATOM   2034  CB  PRO A 132     118.598  -0.725  67.305  1.00  0.00           C  
ATOM   2035  CG  PRO A 132     118.736   0.303  66.234  1.00  0.00           C  
ATOM   2036  CD  PRO A 132     117.359   0.900  66.109  1.00  0.00           C  
ATOM   2037  HA  PRO A 132     116.891  -0.887  68.663  1.00  0.00           H  
ATOM   2038 1HB  PRO A 132     119.545  -0.926  67.828  1.00  0.00           H  
ATOM   2039 2HB  PRO A 132     118.229  -1.690  66.925  1.00  0.00           H  
ATOM   2040 1HG  PRO A 132     119.496   1.046  66.516  1.00  0.00           H  
ATOM   2041 2HG  PRO A 132     119.081  -0.166  65.300  1.00  0.00           H  
ATOM   2042 1HD  PRO A 132     117.442   1.950  65.791  1.00  0.00           H  
ATOM   2043 2HD  PRO A 132     116.772   0.319  65.383  1.00  0.00           H  
ATOM   2044  N   GLN A 133     118.484   1.881  69.400  1.00  0.00           N  
ATOM   2045  CA  GLN A 133     119.179   2.597  70.479  1.00  0.00           C  
ATOM   2046  C   GLN A 133     118.310   2.871  71.715  1.00  0.00           C  
ATOM   2047  O   GLN A 133     118.817   3.297  72.773  1.00  0.00           O  
ATOM   2048  CB  GLN A 133     119.728   3.923  69.946  1.00  0.00           C  
ATOM   2049  CG  GLN A 133     118.661   4.958  69.633  1.00  0.00           C  
ATOM   2050  CD  GLN A 133     118.075   4.784  68.244  1.00  0.00           C  
ATOM   2051  OE1 GLN A 133     118.000   3.668  67.722  1.00  0.00           O  
ATOM   2052  NE2 GLN A 133     117.656   5.888  67.637  1.00  0.00           N  
ATOM   2053  H   GLN A 133     118.155   2.399  68.598  1.00  0.00           H  
ATOM   2054  HA  GLN A 133     120.009   1.981  70.824  1.00  0.00           H  
ATOM   2055 1HB  GLN A 133     120.411   4.355  70.677  1.00  0.00           H  
ATOM   2056 2HB  GLN A 133     120.297   3.741  69.034  1.00  0.00           H  
ATOM   2057 1HG  GLN A 133     117.853   4.863  70.359  1.00  0.00           H  
ATOM   2058 2HG  GLN A 133     119.104   5.952  69.695  1.00  0.00           H  
ATOM   2059 1HE2 GLN A 133     117.260   5.835  66.719  1.00  0.00           H  
ATOM   2060 2HE2 GLN A 133     117.736   6.773  68.096  1.00  0.00           H  
ATOM   2061  N   GLY A 134     117.011   2.625  71.582  1.00  0.00           N  
ATOM   2062  CA  GLY A 134     116.069   2.956  72.642  1.00  0.00           C  
ATOM   2063  C   GLY A 134     116.084   1.982  73.808  1.00  0.00           C  
ATOM   2064  O   GLY A 134     116.779   0.958  73.798  1.00  0.00           O  
ATOM   2065  H   GLY A 134     116.667   2.201  70.732  1.00  0.00           H  
ATOM   2066 1HA  GLY A 134     116.289   3.952  73.027  1.00  0.00           H  
ATOM   2067 2HA  GLY A 134     115.059   2.985  72.235  1.00  0.00           H  
ATOM   2068  N   VAL A 135     115.313   2.326  74.831  1.00  0.00           N  
ATOM   2069  CA  VAL A 135     115.196   1.554  76.067  1.00  0.00           C  
ATOM   2070  C   VAL A 135     114.058   0.545  75.909  1.00  0.00           C  
ATOM   2071  O   VAL A 135     112.996   0.917  75.402  1.00  0.00           O  
ATOM   2072  CB  VAL A 135     114.919   2.476  77.269  1.00  0.00           C  
ATOM   2073  CG1 VAL A 135     114.701   1.656  78.531  1.00  0.00           C  
ATOM   2074  CG2 VAL A 135     116.073   3.450  77.451  1.00  0.00           C  
ATOM   2075  H   VAL A 135     114.781   3.178  74.731  1.00  0.00           H  
ATOM   2076  HA  VAL A 135     116.139   1.035  76.241  1.00  0.00           H  
ATOM   2077  HB  VAL A 135     113.999   3.032  77.084  1.00  0.00           H  
ATOM   2078 1HG1 VAL A 135     114.506   2.324  79.371  1.00  0.00           H  
ATOM   2079 2HG1 VAL A 135     113.848   0.992  78.391  1.00  0.00           H  
ATOM   2080 3HG1 VAL A 135     115.593   1.064  78.739  1.00  0.00           H  
ATOM   2081 1HG2 VAL A 135     115.870   4.100  78.302  1.00  0.00           H  
ATOM   2082 2HG2 VAL A 135     116.994   2.894  77.630  1.00  0.00           H  
ATOM   2083 3HG2 VAL A 135     116.184   4.056  76.551  1.00  0.00           H  
ATOM   2084  N   PRO A 136     114.223  -0.716  76.332  1.00  0.00           N  
ATOM   2085  CA  PRO A 136     113.143  -1.706  76.138  1.00  0.00           C  
ATOM   2086  C   PRO A 136     111.792  -1.281  76.736  1.00  0.00           C  
ATOM   2087  O   PRO A 136     111.735  -0.692  77.817  1.00  0.00           O  
ATOM   2088  CB  PRO A 136     113.697  -2.941  76.855  1.00  0.00           C  
ATOM   2089  CG  PRO A 136     115.177  -2.772  76.783  1.00  0.00           C  
ATOM   2090  CD  PRO A 136     115.393  -1.292  76.952  1.00  0.00           C  
ATOM   2091  HA  PRO A 136     113.014  -1.894  75.062  1.00  0.00           H  
ATOM   2092 1HB  PRO A 136     113.322  -2.976  77.888  1.00  0.00           H  
ATOM   2093 2HB  PRO A 136     113.347  -3.856  76.354  1.00  0.00           H  
ATOM   2094 1HG  PRO A 136     115.665  -3.365  77.571  1.00  0.00           H  
ATOM   2095 2HG  PRO A 136     115.556  -3.149  75.822  1.00  0.00           H  
ATOM   2096 1HD  PRO A 136     115.446  -1.049  78.024  1.00  0.00           H  
ATOM   2097 2HD  PRO A 136     116.321  -0.996  76.441  1.00  0.00           H  
ATOM   2098  N   LEU A 137     110.730  -1.580  75.991  1.00  0.00           N  
ATOM   2099  CA  LEU A 137     109.353  -1.233  76.351  1.00  0.00           C  
ATOM   2100  C   LEU A 137     108.992  -1.625  77.785  1.00  0.00           C  
ATOM   2101  O   LEU A 137     108.234  -0.932  78.470  1.00  0.00           O  
ATOM   2102  CB  LEU A 137     108.378  -1.912  75.381  1.00  0.00           C  
ATOM   2103  CG  LEU A 137     106.892  -1.606  75.608  1.00  0.00           C  
ATOM   2104  CD1 LEU A 137     106.649  -0.112  75.438  1.00  0.00           C  
ATOM   2105  CD2 LEU A 137     106.052  -2.411  74.628  1.00  0.00           C  
ATOM   2106  H   LEU A 137     110.903  -2.076  75.129  1.00  0.00           H  
ATOM   2107  HA  LEU A 137     109.237  -0.153  76.273  1.00  0.00           H  
ATOM   2108 1HB  LEU A 137     108.628  -1.605  74.366  1.00  0.00           H  
ATOM   2109 2HB  LEU A 137     108.509  -2.991  75.454  1.00  0.00           H  
ATOM   2110  HG  LEU A 137     106.617  -1.874  76.628  1.00  0.00           H  
ATOM   2111 1HD1 LEU A 137     105.593   0.105  75.600  1.00  0.00           H  
ATOM   2112 2HD1 LEU A 137     107.247   0.439  76.164  1.00  0.00           H  
ATOM   2113 3HD1 LEU A 137     106.931   0.190  74.430  1.00  0.00           H  
ATOM   2114 1HD2 LEU A 137     104.996  -2.194  74.790  1.00  0.00           H  
ATOM   2115 2HD2 LEU A 137     106.325  -2.142  73.607  1.00  0.00           H  
ATOM   2116 3HD2 LEU A 137     106.232  -3.475  74.783  1.00  0.00           H  
ATOM   2117  N   ASP A 138     109.523  -2.761  78.226  1.00  0.00           N  
ATOM   2118  CA  ASP A 138     109.167  -3.306  79.528  1.00  0.00           C  
ATOM   2119  C   ASP A 138     109.449  -2.326  80.666  1.00  0.00           C  
ATOM   2120  O   ASP A 138     108.742  -2.329  81.690  1.00  0.00           O  
ATOM   2121  CB  ASP A 138     109.927  -4.611  79.777  1.00  0.00           C  
ATOM   2122  CG  ASP A 138     109.420  -5.765  78.922  1.00  0.00           C  
ATOM   2123  OD1 ASP A 138     108.338  -5.656  78.393  1.00  0.00           O  
ATOM   2124  OD2 ASP A 138     110.118  -6.743  78.806  1.00  0.00           O  
ATOM   2125  H   ASP A 138     110.187  -3.258  77.649  1.00  0.00           H  
ATOM   2126  HA  ASP A 138     108.097  -3.515  79.535  1.00  0.00           H  
ATOM   2127 1HB  ASP A 138     110.986  -4.461  79.567  1.00  0.00           H  
ATOM   2128 2HB  ASP A 138     109.838  -4.890  80.827  1.00  0.00           H  
ATOM   2129  N   VAL A 139     110.459  -1.475  80.485  1.00  0.00           N  
ATOM   2130  CA  VAL A 139     110.783  -0.445  81.469  1.00  0.00           C  
ATOM   2131  C   VAL A 139     109.580   0.482  81.646  1.00  0.00           C  
ATOM   2132  O   VAL A 139     109.198   0.795  82.781  1.00  0.00           O  
ATOM   2133  CB  VAL A 139     112.011   0.371  81.022  1.00  0.00           C  
ATOM   2134  CG1 VAL A 139     112.216   1.569  81.937  1.00  0.00           C  
ATOM   2135  CG2 VAL A 139     113.246  -0.517  81.011  1.00  0.00           C  
ATOM   2136  H   VAL A 139     111.015  -1.545  79.645  1.00  0.00           H  
ATOM   2137  HA  VAL A 139     111.017  -0.933  82.416  1.00  0.00           H  
ATOM   2138  HB  VAL A 139     111.832   0.759  80.019  1.00  0.00           H  
ATOM   2139 1HG1 VAL A 139     113.088   2.134  81.607  1.00  0.00           H  
ATOM   2140 2HG1 VAL A 139     111.334   2.209  81.902  1.00  0.00           H  
ATOM   2141 3HG1 VAL A 139     112.374   1.224  82.959  1.00  0.00           H  
ATOM   2142 1HG2 VAL A 139     114.110   0.066  80.693  1.00  0.00           H  
ATOM   2143 2HG2 VAL A 139     113.421  -0.910  82.013  1.00  0.00           H  
ATOM   2144 3HG2 VAL A 139     113.093  -1.345  80.318  1.00  0.00           H  
ATOM   2145  N   PHE A 140     108.981   0.878  80.521  1.00  0.00           N  
ATOM   2146  CA  PHE A 140     107.872   1.834  80.537  1.00  0.00           C  
ATOM   2147  C   PHE A 140     106.599   1.161  81.000  1.00  0.00           C  
ATOM   2148  O   PHE A 140     105.818   1.753  81.759  1.00  0.00           O  
ATOM   2149  CB  PHE A 140     107.656   2.442  79.150  1.00  0.00           C  
ATOM   2150  CG  PHE A 140     108.719   3.423  78.746  1.00  0.00           C  
ATOM   2151  CD1 PHE A 140     109.788   3.023  77.957  1.00  0.00           C  
ATOM   2152  CD2 PHE A 140     108.654   4.746  79.154  1.00  0.00           C  
ATOM   2153  CE1 PHE A 140     110.767   3.925  77.584  1.00  0.00           C  
ATOM   2154  CE2 PHE A 140     109.630   5.650  78.782  1.00  0.00           C  
ATOM   2155  CZ  PHE A 140     110.688   5.238  77.997  1.00  0.00           C  
ATOM   2156  H   PHE A 140     109.300   0.509  79.636  1.00  0.00           H  
ATOM   2157  HA  PHE A 140     108.118   2.638  81.232  1.00  0.00           H  
ATOM   2158 1HB  PHE A 140     107.626   1.647  78.405  1.00  0.00           H  
ATOM   2159 2HB  PHE A 140     106.694   2.952  79.123  1.00  0.00           H  
ATOM   2160  HD1 PHE A 140     109.849   1.985  77.630  1.00  0.00           H  
ATOM   2161  HD2 PHE A 140     107.818   5.072  79.775  1.00  0.00           H  
ATOM   2162  HE1 PHE A 140     111.601   3.598  76.964  1.00  0.00           H  
ATOM   2163  HE2 PHE A 140     109.567   6.688  79.109  1.00  0.00           H  
ATOM   2164  HZ  PHE A 140     111.459   5.949  77.704  1.00  0.00           H  
ATOM   2165  N   ALA A 141     106.396  -0.088  80.591  1.00  0.00           N  
ATOM   2166  CA  ALA A 141     105.270  -0.853  81.134  1.00  0.00           C  
ATOM   2167  C   ALA A 141     105.320  -0.946  82.652  1.00  0.00           C  
ATOM   2168  O   ALA A 141     104.281  -0.805  83.313  1.00  0.00           O  
ATOM   2169  CB  ALA A 141     105.241  -2.249  80.529  1.00  0.00           C  
ATOM   2170  H   ALA A 141     107.004  -0.522  79.911  1.00  0.00           H  
ATOM   2171  HA  ALA A 141     104.349  -0.333  80.870  1.00  0.00           H  
ATOM   2172 1HB  ALA A 141     104.399  -2.806  80.941  1.00  0.00           H  
ATOM   2173 2HB  ALA A 141     105.131  -2.174  79.447  1.00  0.00           H  
ATOM   2174 3HB  ALA A 141     106.169  -2.767  80.764  1.00  0.00           H  
ATOM   2175  N   ARG A 142     106.519  -1.179  83.201  1.00  0.00           N  
ATOM   2176  CA  ARG A 142     106.699  -1.272  84.642  1.00  0.00           C  
ATOM   2177  C   ARG A 142     106.421   0.049  85.335  1.00  0.00           C  
ATOM   2178  O   ARG A 142     105.795   0.078  86.406  1.00  0.00           O  
ATOM   2179  CB  ARG A 142     108.115  -1.720  84.973  1.00  0.00           C  
ATOM   2180  CG  ARG A 142     108.425  -3.168  84.627  1.00  0.00           C  
ATOM   2181  CD  ARG A 142     109.838  -3.514  84.928  1.00  0.00           C  
ATOM   2182  NE  ARG A 142     110.139  -4.898  84.599  1.00  0.00           N  
ATOM   2183  CZ  ARG A 142     111.370  -5.444  84.643  1.00  0.00           C  
ATOM   2184  NH1 ARG A 142     112.401  -4.713  85.003  1.00  0.00           N  
ATOM   2185  NH2 ARG A 142     111.540  -6.716  84.325  1.00  0.00           N  
ATOM   2186  H   ARG A 142     107.320  -1.293  82.597  1.00  0.00           H  
ATOM   2187  HA  ARG A 142     105.999  -2.012  85.031  1.00  0.00           H  
ATOM   2188 1HB  ARG A 142     108.828  -1.094  84.438  1.00  0.00           H  
ATOM   2189 2HB  ARG A 142     108.299  -1.588  86.039  1.00  0.00           H  
ATOM   2190 1HG  ARG A 142     107.779  -3.827  85.209  1.00  0.00           H  
ATOM   2191 2HG  ARG A 142     108.250  -3.334  83.564  1.00  0.00           H  
ATOM   2192 1HD  ARG A 142     110.501  -2.873  84.347  1.00  0.00           H  
ATOM   2193 2HD  ARG A 142     110.030  -3.366  85.990  1.00  0.00           H  
ATOM   2194  HE  ARG A 142     109.371  -5.492  84.318  1.00  0.00           H  
ATOM   2195 1HH1 ARG A 142     112.271  -3.741  85.247  1.00  0.00           H  
ATOM   2196 2HH1 ARG A 142     113.323  -5.122  85.036  1.00  0.00           H  
ATOM   2197 1HH2 ARG A 142     110.747  -7.278  84.048  1.00  0.00           H  
ATOM   2198 2HH2 ARG A 142     112.462  -7.125  84.358  1.00  0.00           H  
ATOM   2199  N   PHE A 143     106.891   1.143  84.734  1.00  0.00           N  
ATOM   2200  CA  PHE A 143     106.647   2.467  85.293  1.00  0.00           C  
ATOM   2201  C   PHE A 143     105.154   2.793  85.284  1.00  0.00           C  
ATOM   2202  O   PHE A 143     104.601   3.296  86.278  1.00  0.00           O  
ATOM   2203  CB  PHE A 143     107.416   3.530  84.506  1.00  0.00           C  
ATOM   2204  CG  PHE A 143     108.895   3.528  84.769  1.00  0.00           C  
ATOM   2205  CD1 PHE A 143     109.399   3.057  85.972  1.00  0.00           C  
ATOM   2206  CD2 PHE A 143     109.785   3.997  83.815  1.00  0.00           C  
ATOM   2207  CE1 PHE A 143     110.759   3.054  86.215  1.00  0.00           C  
ATOM   2208  CE2 PHE A 143     111.145   3.994  84.055  1.00  0.00           C  
ATOM   2209  CZ  PHE A 143     111.632   3.522  85.257  1.00  0.00           C  
ATOM   2210  H   PHE A 143     107.424   1.060  83.880  1.00  0.00           H  
ATOM   2211  HA  PHE A 143     106.997   2.477  86.326  1.00  0.00           H  
ATOM   2212 1HB  PHE A 143     107.260   3.376  83.439  1.00  0.00           H  
ATOM   2213 2HB  PHE A 143     107.028   4.517  84.754  1.00  0.00           H  
ATOM   2214  HD1 PHE A 143     108.708   2.685  86.730  1.00  0.00           H  
ATOM   2215  HD2 PHE A 143     109.399   4.370  82.865  1.00  0.00           H  
ATOM   2216  HE1 PHE A 143     111.142   2.681  87.165  1.00  0.00           H  
ATOM   2217  HE2 PHE A 143     111.834   4.365  83.296  1.00  0.00           H  
ATOM   2218  HZ  PHE A 143     112.705   3.522  85.448  1.00  0.00           H  
ATOM   2219  N   LYS A 144     104.508   2.537  84.151  1.00  0.00           N  
ATOM   2220  CA  LYS A 144     103.083   2.791  84.034  1.00  0.00           C  
ATOM   2221  C   LYS A 144     102.328   2.008  85.109  1.00  0.00           C  
ATOM   2222  O   LYS A 144     101.443   2.557  85.772  1.00  0.00           O  
ATOM   2223  CB  LYS A 144     102.579   2.416  82.640  1.00  0.00           C  
ATOM   2224  CG  LYS A 144     103.000   3.380  81.538  1.00  0.00           C  
ATOM   2225  CD  LYS A 144     102.590   2.865  80.167  1.00  0.00           C  
ATOM   2226  CE  LYS A 144     101.077   2.856  80.007  1.00  0.00           C  
ATOM   2227  NZ  LYS A 144     100.663   2.417  78.646  1.00  0.00           N  
ATOM   2228  H   LYS A 144     105.008   2.161  83.358  1.00  0.00           H  
ATOM   2229  HA  LYS A 144     102.907   3.856  84.191  1.00  0.00           H  
ATOM   2230 1HB  LYS A 144     102.946   1.424  82.374  1.00  0.00           H  
ATOM   2231 2HB  LYS A 144     101.489   2.371  82.646  1.00  0.00           H  
ATOM   2232 1HG  LYS A 144     102.534   4.351  81.706  1.00  0.00           H  
ATOM   2233 2HG  LYS A 144     104.082   3.507  81.561  1.00  0.00           H  
ATOM   2234 1HD  LYS A 144     103.026   3.500  79.394  1.00  0.00           H  
ATOM   2235 2HD  LYS A 144     102.965   1.850  80.032  1.00  0.00           H  
ATOM   2236 1HE  LYS A 144     100.638   2.184  80.742  1.00  0.00           H  
ATOM   2237 2HE  LYS A 144     100.687   3.858  80.185  1.00  0.00           H  
ATOM   2238 1HZ  LYS A 144      99.655   2.426  78.581  1.00  0.00           H  
ATOM   2239 2HZ  LYS A 144     101.051   3.046  77.957  1.00  0.00           H  
ATOM   2240 3HZ  LYS A 144     101.003   1.481  78.476  1.00  0.00           H  
ATOM   2241  N   THR A 145     102.686   0.736  85.300  1.00  0.00           N  
ATOM   2242  CA  THR A 145     102.010  -0.088  86.313  1.00  0.00           C  
ATOM   2243  C   THR A 145     102.242   0.415  87.738  1.00  0.00           C  
ATOM   2244  O   THR A 145     101.337   0.326  88.579  1.00  0.00           O  
ATOM   2245  CB  THR A 145     102.467  -1.555  86.216  1.00  0.00           C  
ATOM   2246  OG1 THR A 145     102.136  -2.077  84.923  1.00  0.00           O  
ATOM   2247  CG2 THR A 145     101.789  -2.397  87.287  1.00  0.00           C  
ATOM   2248  H   THR A 145     103.427   0.328  84.748  1.00  0.00           H  
ATOM   2249  HA  THR A 145     100.936  -0.047  86.131  1.00  0.00           H  
ATOM   2250  HB  THR A 145     103.547  -1.609  86.349  1.00  0.00           H  
ATOM   2251  HG1 THR A 145     102.792  -1.788  84.284  1.00  0.00           H  
ATOM   2252 1HG2 THR A 145     102.125  -3.431  87.203  1.00  0.00           H  
ATOM   2253 2HG2 THR A 145     102.049  -2.010  88.272  1.00  0.00           H  
ATOM   2254 3HG2 THR A 145     100.709  -2.354  87.153  1.00  0.00           H  
ATOM   2255  N   GLU A 146     103.447   0.906  88.014  1.00  0.00           N  
ATOM   2256  CA  GLU A 146     103.763   1.417  89.351  1.00  0.00           C  
ATOM   2257  C   GLU A 146     103.017   2.715  89.639  1.00  0.00           C  
ATOM   2258  O   GLU A 146     102.488   2.902  90.750  1.00  0.00           O  
ATOM   2259  CB  GLU A 146     105.269   1.644  89.495  1.00  0.00           C  
ATOM   2260  CG  GLU A 146     106.098   0.368  89.520  1.00  0.00           C  
ATOM   2261  CD  GLU A 146     107.577   0.632  89.591  1.00  0.00           C  
ATOM   2262  OE1 GLU A 146     107.963   1.773  89.499  1.00  0.00           O  
ATOM   2263  OE2 GLU A 146     108.321  -0.309  89.738  1.00  0.00           O  
ATOM   2264  H   GLU A 146     104.158   0.930  87.297  1.00  0.00           H  
ATOM   2265  HA  GLU A 146     103.450   0.676  90.087  1.00  0.00           H  
ATOM   2266 1HB  GLU A 146     105.625   2.258  88.667  1.00  0.00           H  
ATOM   2267 2HB  GLU A 146     105.469   2.191  90.416  1.00  0.00           H  
ATOM   2268 1HG  GLU A 146     105.805  -0.226  90.385  1.00  0.00           H  
ATOM   2269 2HG  GLU A 146     105.880  -0.212  88.624  1.00  0.00           H  
ATOM   2270  N   LEU A 147     103.001   3.612  88.648  1.00  0.00           N  
ATOM   2271  CA  LEU A 147     102.361   4.929  88.783  1.00  0.00           C  
ATOM   2272  C   LEU A 147     100.841   4.789  88.890  1.00  0.00           C  
ATOM   2273  O   LEU A 147     100.188   5.533  89.637  1.00  0.00           O  
ATOM   2274  CB  LEU A 147     102.715   5.820  87.586  1.00  0.00           C  
ATOM   2275  CG  LEU A 147     104.181   6.265  87.498  1.00  0.00           C  
ATOM   2276  CD1 LEU A 147     104.412   6.997  86.183  1.00  0.00           C  
ATOM   2277  CD2 LEU A 147     104.514   7.155  88.686  1.00  0.00           C  
ATOM   2278  H   LEU A 147     103.448   3.369  87.775  1.00  0.00           H  
ATOM   2279  HA  LEU A 147     102.731   5.402  89.692  1.00  0.00           H  
ATOM   2280 1HB  LEU A 147     102.477   5.282  86.670  1.00  0.00           H  
ATOM   2281 2HB  LEU A 147     102.099   6.718  87.627  1.00  0.00           H  
ATOM   2282  HG  LEU A 147     104.828   5.388  87.509  1.00  0.00           H  
ATOM   2283 1HD1 LEU A 147     105.453   7.313  86.121  1.00  0.00           H  
ATOM   2284 2HD1 LEU A 147     104.185   6.331  85.351  1.00  0.00           H  
ATOM   2285 3HD1 LEU A 147     103.765   7.872  86.136  1.00  0.00           H  
ATOM   2286 1HD2 LEU A 147     105.556   7.470  88.624  1.00  0.00           H  
ATOM   2287 2HD2 LEU A 147     103.868   8.033  88.675  1.00  0.00           H  
ATOM   2288 3HD2 LEU A 147     104.357   6.601  89.612  1.00  0.00           H  
ATOM   2289  N   LEU A 148     100.286   3.828  88.158  1.00  0.00           N  
ATOM   2290  CA  LEU A 148      98.859   3.504  88.289  1.00  0.00           C  
ATOM   2291  C   LEU A 148      98.581   2.741  89.592  1.00  0.00           C  
ATOM   2292  O   LEU A 148      97.557   2.986  90.258  1.00  0.00           O  
ATOM   2293  CB  LEU A 148      98.393   2.668  87.090  1.00  0.00           C  
ATOM   2294  CG  LEU A 148      96.898   2.325  87.060  1.00  0.00           C  
ATOM   2295  CD1 LEU A 148      96.081   3.610  87.050  1.00  0.00           C  
ATOM   2296  CD2 LEU A 148      96.597   1.476  85.833  1.00  0.00           C  
ATOM   2297  H   LEU A 148     100.850   3.309  87.500  1.00  0.00           H  
ATOM   2298  HA  LEU A 148      98.294   4.435  88.308  1.00  0.00           H  
ATOM   2299 1HB  LEU A 148      98.627   3.212  86.176  1.00  0.00           H  
ATOM   2300 2HB  LEU A 148      98.949   1.731  87.083  1.00  0.00           H  
ATOM   2301  HG  LEU A 148      96.634   1.769  87.959  1.00  0.00           H  
ATOM   2302 1HD1 LEU A 148      95.019   3.366  87.028  1.00  0.00           H  
ATOM   2303 2HD1 LEU A 148      96.302   4.188  87.947  1.00  0.00           H  
ATOM   2304 3HD1 LEU A 148      96.337   4.196  86.168  1.00  0.00           H  
ATOM   2305 1HD2 LEU A 148      95.535   1.232  85.812  1.00  0.00           H  
ATOM   2306 2HD2 LEU A 148      96.860   2.032  84.933  1.00  0.00           H  
ATOM   2307 3HD2 LEU A 148      97.181   0.557  85.875  1.00  0.00           H  
ATOM   2308  N   LYS A 149      99.504   1.869  89.972  1.00  0.00           N  
ATOM   2309  CA  LYS A 149      99.360   1.019  91.147  1.00  0.00           C  
ATOM   2310  C   LYS A 149      99.217   1.754  92.475  1.00  0.00           C  
ATOM   2311  O   LYS A 149      98.386   1.370  93.320  1.00  0.00           O  
ATOM   2312  CB  LYS A 149     100.554   0.067  91.229  1.00  0.00           C  
ATOM   2313  CG  LYS A 149     100.568  -1.018  90.161  1.00  0.00           C  
ATOM   2314  CD  LYS A 149     101.793  -1.910  90.296  1.00  0.00           C  
ATOM   2315  CE  LYS A 149     101.816  -2.987  89.221  1.00  0.00           C  
ATOM   2316  NZ  LYS A 149     103.029  -3.844  89.317  1.00  0.00           N  
ATOM   2317  H   LYS A 149     100.343   1.799  89.414  1.00  0.00           H  
ATOM   2318  HA  LYS A 149      98.443   0.438  91.043  1.00  0.00           H  
ATOM   2319 1HB  LYS A 149     101.480   0.636  91.140  1.00  0.00           H  
ATOM   2320 2HB  LYS A 149     100.563  -0.422  92.203  1.00  0.00           H  
ATOM   2321 1HG  LYS A 149      99.671  -1.631  90.253  1.00  0.00           H  
ATOM   2322 2HG  LYS A 149     100.572  -0.557  89.174  1.00  0.00           H  
ATOM   2323 1HD  LYS A 149     102.696  -1.304  90.210  1.00  0.00           H  
ATOM   2324 2HD  LYS A 149     101.790  -2.389  91.275  1.00  0.00           H  
ATOM   2325 1HE  LYS A 149     100.933  -3.617  89.318  1.00  0.00           H  
ATOM   2326 2HE  LYS A 149     101.794  -2.519  88.237  1.00  0.00           H  
ATOM   2327 1HZ  LYS A 149     103.006  -4.543  88.588  1.00  0.00           H  
ATOM   2328 2HZ  LYS A 149     103.855  -3.272  89.209  1.00  0.00           H  
ATOM   2329 3HZ  LYS A 149     103.050  -4.298  90.218  1.00  0.00           H  
ATOM   2330  N   ASP A 150     100.031   2.790  92.670  1.00  0.00           N  
ATOM   2331  CA  ASP A 150      99.934   3.623  93.869  1.00  0.00           C  
ATOM   2332  C   ASP A 150     100.818   4.819  93.560  1.00  0.00           C  
ATOM   2333  O   ASP A 150     102.047   4.750  93.718  1.00  0.00           O  
ATOM   2334  CB  ASP A 150     100.402   2.895  95.131  1.00  0.00           C  
ATOM   2335  CG  ASP A 150     100.180   3.706  96.400  1.00  0.00           C  
ATOM   2336  OD1 ASP A 150      99.791   4.845  96.294  1.00  0.00           O  
ATOM   2337  OD2 ASP A 150     100.401   3.179  97.465  1.00  0.00           O  
ATOM   2338  H   ASP A 150     100.732   3.007  91.976  1.00  0.00           H  
ATOM   2339  HA  ASP A 150      98.889   3.898  94.016  1.00  0.00           H  
ATOM   2340 1HB  ASP A 150      99.869   1.948  95.224  1.00  0.00           H  
ATOM   2341 2HB  ASP A 150     101.465   2.665  95.046  1.00  0.00           H  
ATOM   2342  N   ARG A 151     100.204   5.910  93.122  1.00  0.00           N  
ATOM   2343  CA  ARG A 151     101.012   7.045  92.657  1.00  0.00           C  
ATOM   2344  C   ARG A 151     101.780   7.681  93.806  1.00  0.00           C  
ATOM   2345  O   ARG A 151     102.852   8.258  93.592  1.00  0.00           O  
ATOM   2346  CB  ARG A 151     100.134   8.099  91.999  1.00  0.00           C  
ATOM   2347  CG  ARG A 151      99.207   8.842  92.948  1.00  0.00           C  
ATOM   2348  CD  ARG A 151      98.332   9.799  92.223  1.00  0.00           C  
ATOM   2349  NE  ARG A 151      97.400  10.467  93.118  1.00  0.00           N  
ATOM   2350  CZ  ARG A 151      97.673  11.594  93.804  1.00  0.00           C  
ATOM   2351  NH1 ARG A 151      98.850  12.167  93.687  1.00  0.00           N  
ATOM   2352  NH2 ARG A 151      96.756  12.125  94.594  1.00  0.00           N  
ATOM   2353  H   ARG A 151      99.197   5.981  93.100  1.00  0.00           H  
ATOM   2354  HA  ARG A 151     101.727   6.681  91.919  1.00  0.00           H  
ATOM   2355 1HB  ARG A 151     100.762   8.839  91.505  1.00  0.00           H  
ATOM   2356 2HB  ARG A 151      99.516   7.631  91.233  1.00  0.00           H  
ATOM   2357 1HG  ARG A 151      98.573   8.127  93.472  1.00  0.00           H  
ATOM   2358 2HG  ARG A 151      99.800   9.401  93.673  1.00  0.00           H  
ATOM   2359 1HD  ARG A 151      98.945  10.560  91.741  1.00  0.00           H  
ATOM   2360 2HD  ARG A 151      97.756   9.266  91.468  1.00  0.00           H  
ATOM   2361  HE  ARG A 151      96.484  10.056  93.234  1.00  0.00           H  
ATOM   2362 1HH1 ARG A 151      99.551  11.761  93.083  1.00  0.00           H  
ATOM   2363 2HH1 ARG A 151      99.054  13.011  94.201  1.00  0.00           H  
ATOM   2364 1HH2 ARG A 151      95.850  11.684  94.684  1.00  0.00           H  
ATOM   2365 2HH2 ARG A 151      96.960  12.969  95.108  1.00  0.00           H  
ATOM   2366  N   ALA A 152     101.242   7.562  95.019  1.00  0.00           N  
ATOM   2367  CA  ALA A 152     101.873   8.169  96.199  1.00  0.00           C  
ATOM   2368  C   ALA A 152     103.216   7.508  96.495  1.00  0.00           C  
ATOM   2369  O   ALA A 152     104.219   8.185  96.672  1.00  0.00           O  
ATOM   2370  CB  ALA A 152     100.956   8.067  97.409  1.00  0.00           C  
ATOM   2371  H   ALA A 152     100.382   7.044  95.132  1.00  0.00           H  
ATOM   2372  HA  ALA A 152     102.053   9.222  95.983  1.00  0.00           H  
ATOM   2373 1HB  ALA A 152     101.442   8.522  98.273  1.00  0.00           H  
ATOM   2374 2HB  ALA A 152     100.021   8.588  97.202  1.00  0.00           H  
ATOM   2375 3HB  ALA A 152     100.748   7.020  97.621  1.00  0.00           H  
ATOM   2376  N   GLN A 153     103.221   6.182  96.523  1.00  0.00           N  
ATOM   2377  CA  GLN A 153     104.463   5.436  96.749  1.00  0.00           C  
ATOM   2378  C   GLN A 153     105.371   5.564  95.531  1.00  0.00           C  
ATOM   2379  O   GLN A 153     106.593   5.659  95.665  1.00  0.00           O  
ATOM   2380  CB  GLN A 153     104.172   3.961  97.039  1.00  0.00           C  
ATOM   2381  CG  GLN A 153     105.399   3.145  97.408  1.00  0.00           C  
ATOM   2382  CD  GLN A 153     106.052   3.628  98.689  1.00  0.00           C  
ATOM   2383  OE1 GLN A 153     105.388   3.800  99.714  1.00  0.00           O  
ATOM   2384  NE2 GLN A 153     107.361   3.851  98.637  1.00  0.00           N  
ATOM   2385  H   GLN A 153     102.359   5.673  96.387  1.00  0.00           H  
ATOM   2386  HA  GLN A 153     104.970   5.863  97.614  1.00  0.00           H  
ATOM   2387 1HB  GLN A 153     103.459   3.886  97.860  1.00  0.00           H  
ATOM   2388 2HB  GLN A 153     103.713   3.502  96.164  1.00  0.00           H  
ATOM   2389 1HG  GLN A 153     105.104   2.105  97.546  1.00  0.00           H  
ATOM   2390 2HG  GLN A 153     106.129   3.222  96.602  1.00  0.00           H  
ATOM   2391 1HE2 GLN A 153     107.846   4.171  99.452  1.00  0.00           H  
ATOM   2392 2HE2 GLN A 153     107.861   3.700  97.785  1.00  0.00           H  
ATOM   2393  N   PHE A 154     104.773   5.550  94.339  1.00  0.00           N  
ATOM   2394  CA  PHE A 154     105.536   5.704  93.097  1.00  0.00           C  
ATOM   2395  C   PHE A 154     106.339   7.009  93.101  1.00  0.00           C  
ATOM   2396  O   PHE A 154     107.520   7.021  92.729  1.00  0.00           O  
ATOM   2397  CB  PHE A 154     104.600   5.678  91.888  1.00  0.00           C  
ATOM   2398  CG  PHE A 154     105.304   5.853  90.572  1.00  0.00           C  
ATOM   2399  CD1 PHE A 154     105.571   4.760  89.761  1.00  0.00           C  
ATOM   2400  CD2 PHE A 154     105.701   7.111  90.143  1.00  0.00           C  
ATOM   2401  CE1 PHE A 154     106.219   4.920  88.551  1.00  0.00           C  
ATOM   2402  CE2 PHE A 154     106.348   7.274  88.934  1.00  0.00           C  
ATOM   2403  CZ  PHE A 154     106.607   6.177  88.137  1.00  0.00           C  
ATOM   2404  H   PHE A 154     103.771   5.431  94.289  1.00  0.00           H  
ATOM   2405  HA  PHE A 154     106.235   4.871  93.015  1.00  0.00           H  
ATOM   2406 1HB  PHE A 154     104.064   4.730  91.863  1.00  0.00           H  
ATOM   2407 2HB  PHE A 154     103.858   6.470  91.985  1.00  0.00           H  
ATOM   2408  HD1 PHE A 154     105.263   3.767  90.088  1.00  0.00           H  
ATOM   2409  HD2 PHE A 154     105.496   7.977  90.773  1.00  0.00           H  
ATOM   2410  HE1 PHE A 154     106.423   4.053  87.924  1.00  0.00           H  
ATOM   2411  HE2 PHE A 154     106.654   8.268  88.608  1.00  0.00           H  
ATOM   2412  HZ  PHE A 154     107.118   6.304  87.184  1.00  0.00           H  
ATOM   2413  N   ILE A 155     105.725   8.119  93.509  1.00  0.00           N  
ATOM   2414  CA  ILE A 155     106.489   9.374  93.405  1.00  0.00           C  
ATOM   2415  C   ILE A 155     107.724   9.355  94.302  1.00  0.00           C  
ATOM   2416  O   ILE A 155     108.780   9.883  93.933  1.00  0.00           O  
ATOM   2417  CB  ILE A 155     105.613  10.585  93.774  1.00  0.00           C  
ATOM   2418  CG1 ILE A 155     104.461  10.735  92.777  1.00  0.00           C  
ATOM   2419  CG2 ILE A 155     106.450  11.854  93.819  1.00  0.00           C  
ATOM   2420  CD1 ILE A 155     104.913  10.950  91.350  1.00  0.00           C  
ATOM   2421  H   ILE A 155     104.785   8.144  93.877  1.00  0.00           H  
ATOM   2422  HA  ILE A 155     106.822   9.492  92.374  1.00  0.00           H  
ATOM   2423  HB  ILE A 155     105.163  10.423  94.753  1.00  0.00           H  
ATOM   2424 1HG1 ILE A 155     103.836   9.843  92.806  1.00  0.00           H  
ATOM   2425 2HG1 ILE A 155     103.836  11.580  93.067  1.00  0.00           H  
ATOM   2426 1HG2 ILE A 155     105.815  12.700  94.081  1.00  0.00           H  
ATOM   2427 2HG2 ILE A 155     107.236  11.745  94.566  1.00  0.00           H  
ATOM   2428 3HG2 ILE A 155     106.901  12.027  92.842  1.00  0.00           H  
ATOM   2429 1HD1 ILE A 155     104.041  11.047  90.703  1.00  0.00           H  
ATOM   2430 2HD1 ILE A 155     105.512  11.859  91.291  1.00  0.00           H  
ATOM   2431 3HD1 ILE A 155     105.511  10.099  91.026  1.00  0.00           H  
ATOM   2432  N   SER A 156     107.598   8.736  95.473  1.00  0.00           N  
ATOM   2433  CA  SER A 156     108.762   8.564  96.343  1.00  0.00           C  
ATOM   2434  C   SER A 156     109.870   7.805  95.623  1.00  0.00           C  
ATOM   2435  O   SER A 156     111.039   8.238  95.621  1.00  0.00           O  
ATOM   2436  CB  SER A 156     108.369   7.825  97.607  1.00  0.00           C  
ATOM   2437  OG  SER A 156     109.477   7.640  98.446  1.00  0.00           O  
ATOM   2438  H   SER A 156     106.702   8.379  95.774  1.00  0.00           H  
ATOM   2439  HA  SER A 156     109.139   9.551  96.617  1.00  0.00           H  
ATOM   2440 1HB  SER A 156     107.601   8.390  98.135  1.00  0.00           H  
ATOM   2441 2HB  SER A 156     107.943   6.858  97.346  1.00  0.00           H  
ATOM   2442  HG  SER A 156     109.956   6.888  98.089  1.00  0.00           H  
ATOM   2443  N   ASP A 157     109.522   6.670  95.030  1.00  0.00           N  
ATOM   2444  CA  ASP A 157     110.523   5.858  94.335  1.00  0.00           C  
ATOM   2445  C   ASP A 157     111.121   6.613  93.159  1.00  0.00           C  
ATOM   2446  O   ASP A 157     112.332   6.562  92.927  1.00  0.00           O  
ATOM   2447  CB  ASP A 157     109.907   4.546  93.843  1.00  0.00           C  
ATOM   2448  CG  ASP A 157     109.602   3.573  94.974  1.00  0.00           C  
ATOM   2449  OD1 ASP A 157     110.125   3.758  96.047  1.00  0.00           O  
ATOM   2450  OD2 ASP A 157     108.849   2.655  94.754  1.00  0.00           O  
ATOM   2451  H   ASP A 157     108.563   6.355  95.052  1.00  0.00           H  
ATOM   2452  HA  ASP A 157     111.325   5.624  95.035  1.00  0.00           H  
ATOM   2453 1HB  ASP A 157     108.983   4.757  93.305  1.00  0.00           H  
ATOM   2454 2HB  ASP A 157     110.590   4.064  93.143  1.00  0.00           H  
ATOM   2455  N   PHE A 158     110.269   7.317  92.426  1.00  0.00           N  
ATOM   2456  CA  PHE A 158     110.703   8.069  91.248  1.00  0.00           C  
ATOM   2457  C   PHE A 158     111.723   9.148  91.624  1.00  0.00           C  
ATOM   2458  O   PHE A 158     112.762   9.281  90.972  1.00  0.00           O  
ATOM   2459  CB  PHE A 158     109.502   8.714  90.555  1.00  0.00           C  
ATOM   2460  CG  PHE A 158     109.862   9.511  89.333  1.00  0.00           C  
ATOM   2461  CD1 PHE A 158     110.150   8.876  88.134  1.00  0.00           C  
ATOM   2462  CD2 PHE A 158     109.916  10.895  89.381  1.00  0.00           C  
ATOM   2463  CE1 PHE A 158     110.482   9.608  87.009  1.00  0.00           C  
ATOM   2464  CE2 PHE A 158     110.247  11.630  88.259  1.00  0.00           C  
ATOM   2465  CZ  PHE A 158     110.530  10.985  87.072  1.00  0.00           C  
ATOM   2466  H   PHE A 158     109.294   7.334  92.689  1.00  0.00           H  
ATOM   2467  HA  PHE A 158     111.178   7.377  90.551  1.00  0.00           H  
ATOM   2468 1HB  PHE A 158     108.794   7.941  90.259  1.00  0.00           H  
ATOM   2469 2HB  PHE A 158     108.991   9.375  91.253  1.00  0.00           H  
ATOM   2470  HD1 PHE A 158     110.110   7.788  88.084  1.00  0.00           H  
ATOM   2471  HD2 PHE A 158     109.693  11.405  90.319  1.00  0.00           H  
ATOM   2472  HE1 PHE A 158     110.706   9.097  86.074  1.00  0.00           H  
ATOM   2473  HE2 PHE A 158     110.285  12.718  88.310  1.00  0.00           H  
ATOM   2474  HZ  PHE A 158     110.793  11.562  86.186  1.00  0.00           H  
ATOM   2475  N   ASN A 159     111.454   9.888  92.696  1.00  0.00           N  
ATOM   2476  CA  ASN A 159     112.354  10.975  93.056  1.00  0.00           C  
ATOM   2477  C   ASN A 159     113.738  10.500  93.522  1.00  0.00           C  
ATOM   2478  O   ASN A 159     114.725  11.212  93.369  1.00  0.00           O  
ATOM   2479  CB  ASN A 159     111.709  11.839  94.124  1.00  0.00           C  
ATOM   2480  CG  ASN A 159     110.593  12.689  93.584  1.00  0.00           C  
ATOM   2481  OD1 ASN A 159     110.584  13.044  92.400  1.00  0.00           O  
ATOM   2482  ND2 ASN A 159     109.652  13.024  94.430  1.00  0.00           N  
ATOM   2483  H   ASN A 159     110.639   9.714  93.267  1.00  0.00           H  
ATOM   2484  HA  ASN A 159     112.535  11.583  92.168  1.00  0.00           H  
ATOM   2485 1HB  ASN A 159     111.314  11.203  94.918  1.00  0.00           H  
ATOM   2486 2HB  ASN A 159     112.462  12.489  94.570  1.00  0.00           H  
ATOM   2487 1HD2 ASN A 159     108.884  13.589  94.126  1.00  0.00           H  
ATOM   2488 2HD2 ASN A 159     109.700  12.714  95.379  1.00  0.00           H  
ATOM   2489  N   ALA A 160     113.808   9.284  94.061  1.00  0.00           N  
ATOM   2490  CA  ALA A 160     115.107   8.710  94.417  1.00  0.00           C  
ATOM   2491  C   ALA A 160     115.997   8.649  93.184  1.00  0.00           C  
ATOM   2492  O   ALA A 160     117.160   9.040  93.236  1.00  0.00           O  
ATOM   2493  CB  ALA A 160     114.940   7.325  95.026  1.00  0.00           C  
ATOM   2494  H   ALA A 160     112.970   8.746  94.230  1.00  0.00           H  
ATOM   2495  HA  ALA A 160     115.574   9.362  95.156  1.00  0.00           H  
ATOM   2496 1HB  ALA A 160     115.919   6.920  95.282  1.00  0.00           H  
ATOM   2497 2HB  ALA A 160     114.330   7.395  95.926  1.00  0.00           H  
ATOM   2498 3HB  ALA A 160     114.453   6.669  94.307  1.00  0.00           H  
ATOM   2499  N   PRO A 161     115.433   8.176  92.076  1.00  0.00           N  
ATOM   2500  CA  PRO A 161     116.185   8.070  90.833  1.00  0.00           C  
ATOM   2501  C   PRO A 161     116.281   9.396  90.107  1.00  0.00           C  
ATOM   2502  O   PRO A 161     117.233   9.631  89.375  1.00  0.00           O  
ATOM   2503  CB  PRO A 161     115.371   7.051  90.029  1.00  0.00           C  
ATOM   2504  CG  PRO A 161     114.633   6.274  91.064  1.00  0.00           C  
ATOM   2505  CD  PRO A 161     114.311   7.285  92.132  1.00  0.00           C  
ATOM   2506  HA  PRO A 161     117.193   7.687  91.051  1.00  0.00           H  
ATOM   2507 1HB  PRO A 161     114.702   7.573  89.329  1.00  0.00           H  
ATOM   2508 2HB  PRO A 161     116.044   6.425  89.424  1.00  0.00           H  
ATOM   2509 1HG  PRO A 161     113.732   5.818  90.627  1.00  0.00           H  
ATOM   2510 2HG  PRO A 161     115.257   5.449  91.437  1.00  0.00           H  
ATOM   2511 1HD  PRO A 161     113.365   7.791  91.886  1.00  0.00           H  
ATOM   2512 2HD  PRO A 161     114.238   6.779  93.107  1.00  0.00           H  
ATOM   2513  N   PHE A 162     115.280  10.260  90.295  1.00  0.00           N  
ATOM   2514  CA  PHE A 162     115.270  11.583  89.659  1.00  0.00           C  
ATOM   2515  C   PHE A 162     116.477  12.407  90.125  1.00  0.00           C  
ATOM   2516  O   PHE A 162     117.162  13.072  89.314  1.00  0.00           O  
ATOM   2517  CB  PHE A 162     113.974  12.329  89.983  1.00  0.00           C  
ATOM   2518  CG  PHE A 162     113.893  13.698  89.370  1.00  0.00           C  
ATOM   2519  CD1 PHE A 162     114.097  13.877  88.009  1.00  0.00           C  
ATOM   2520  CD2 PHE A 162     113.614  14.809  90.151  1.00  0.00           C  
ATOM   2521  CE1 PHE A 162     114.022  15.136  87.444  1.00  0.00           C  
ATOM   2522  CE2 PHE A 162     113.538  16.068  89.588  1.00  0.00           C  
ATOM   2523  CZ  PHE A 162     113.743  16.231  88.233  1.00  0.00           C  
ATOM   2524  H   PHE A 162     114.509   9.995  90.891  1.00  0.00           H  
ATOM   2525  HA  PHE A 162     115.332  11.448  88.578  1.00  0.00           H  
ATOM   2526 1HB  PHE A 162     113.123  11.748  89.631  1.00  0.00           H  
ATOM   2527 2HB  PHE A 162     113.875  12.434  91.063  1.00  0.00           H  
ATOM   2528  HD1 PHE A 162     114.316  13.010  87.385  1.00  0.00           H  
ATOM   2529  HD2 PHE A 162     113.453  14.679  91.222  1.00  0.00           H  
ATOM   2530  HE1 PHE A 162     114.185  15.262  86.374  1.00  0.00           H  
ATOM   2531  HE2 PHE A 162     113.317  16.933  90.214  1.00  0.00           H  
ATOM   2532  HZ  PHE A 162     113.685  17.224  87.788  1.00  0.00           H  
ATOM   2533  N   TYR A 163     116.722  12.377  91.433  1.00  0.00           N  
ATOM   2534  CA  TYR A 163     117.755  13.218  92.002  1.00  0.00           C  
ATOM   2535  C   TYR A 163     119.059  12.476  92.317  1.00  0.00           C  
ATOM   2536  O   TYR A 163     119.987  13.105  92.820  1.00  0.00           O  
ATOM   2537  CB  TYR A 163     117.220  13.892  93.268  1.00  0.00           C  
ATOM   2538  CG  TYR A 163     116.081  14.853  93.013  1.00  0.00           C  
ATOM   2539  CD1 TYR A 163     114.852  14.650  93.624  1.00  0.00           C  
ATOM   2540  CD2 TYR A 163     116.264  15.937  92.168  1.00  0.00           C  
ATOM   2541  CE1 TYR A 163     113.812  15.529  93.391  1.00  0.00           C  
ATOM   2542  CE2 TYR A 163     115.224  16.816  91.935  1.00  0.00           C  
ATOM   2543  CZ  TYR A 163     114.002  16.614  92.543  1.00  0.00           C  
ATOM   2544  OH  TYR A 163     112.965  17.489  92.311  1.00  0.00           O  
ATOM   2545  H   TYR A 163     116.192  11.769  92.041  1.00  0.00           H  
ATOM   2546  HA  TYR A 163     118.018  13.984  91.272  1.00  0.00           H  
ATOM   2547 1HB  TYR A 163     116.873  13.130  93.967  1.00  0.00           H  
ATOM   2548 2HB  TYR A 163     118.026  14.440  93.756  1.00  0.00           H  
ATOM   2549  HD1 TYR A 163     114.708  13.798  94.289  1.00  0.00           H  
ATOM   2550  HD2 TYR A 163     117.229  16.096  91.687  1.00  0.00           H  
ATOM   2551  HE1 TYR A 163     112.847  15.369  93.872  1.00  0.00           H  
ATOM   2552  HE2 TYR A 163     115.368  17.667  91.270  1.00  0.00           H  
ATOM   2553  HH  TYR A 163     112.192  17.206  92.807  1.00  0.00           H  
ATOM   2554  N   GLY A 164     119.121  11.169  92.018  1.00  0.00           N  
ATOM   2555  CA  GLY A 164     120.203  10.287  92.524  1.00  0.00           C  
ATOM   2556  C   GLY A 164     120.414  10.489  94.016  1.00  0.00           C  
ATOM   2557  O   GLY A 164     121.504  10.873  94.461  1.00  0.00           O  
ATOM   2558  H   GLY A 164     118.402  10.776  91.427  1.00  0.00           H  
ATOM   2559 1HA  GLY A 164     119.948   9.246  92.324  1.00  0.00           H  
ATOM   2560 2HA  GLY A 164     121.127  10.500  91.987  1.00  0.00           H  
ATOM   2561  N   ILE A 165     119.367  10.255  94.799  1.00  0.00           N  
ATOM   2562  CA  ILE A 165     119.424  10.581  96.220  1.00  0.00           C  
ATOM   2563  C   ILE A 165     120.512   9.869  97.031  1.00  0.00           C  
ATOM   2564  O   ILE A 165     121.035  10.441  97.979  1.00  0.00           O  
ATOM   2565  CB  ILE A 165     118.060  10.281  96.868  1.00  0.00           C  
ATOM   2566  CG1 ILE A 165     116.978  11.191  96.281  1.00  0.00           C  
ATOM   2567  CG2 ILE A 165     118.140  10.448  98.377  1.00  0.00           C  
ATOM   2568  CD1 ILE A 165     117.237  12.664  96.495  1.00  0.00           C  
ATOM   2569  H   ILE A 165     118.523   9.850  94.421  1.00  0.00           H  
ATOM   2570  HA  ILE A 165     119.643  11.643  96.322  1.00  0.00           H  
ATOM   2571  HB  ILE A 165     117.767   9.256  96.641  1.00  0.00           H  
ATOM   2572 1HG1 ILE A 165     116.894  11.011  95.209  1.00  0.00           H  
ATOM   2573 2HG1 ILE A 165     116.014  10.946  96.729  1.00  0.00           H  
ATOM   2574 1HG2 ILE A 165     117.167  10.233  98.819  1.00  0.00           H  
ATOM   2575 2HG2 ILE A 165     118.882   9.761  98.781  1.00  0.00           H  
ATOM   2576 3HG2 ILE A 165     118.427  11.473  98.615  1.00  0.00           H  
ATOM   2577 1HD1 ILE A 165     116.428  13.245  96.052  1.00  0.00           H  
ATOM   2578 2HD1 ILE A 165     117.290  12.873  97.564  1.00  0.00           H  
ATOM   2579 3HD1 ILE A 165     118.180  12.940  96.025  1.00  0.00           H  
ATOM   2580  N   ASN A 166     120.854   8.632  96.655  1.00  0.00           N  
ATOM   2581  CA  ASN A 166     121.939   7.927  97.346  1.00  0.00           C  
ATOM   2582  C   ASN A 166     123.220   8.768  97.331  1.00  0.00           C  
ATOM   2583  O   ASN A 166     123.982   8.775  98.309  1.00  0.00           O  
ATOM   2584  CB  ASN A 166     122.181   6.565  96.721  1.00  0.00           C  
ATOM   2585  CG  ASN A 166     121.097   5.577  97.050  1.00  0.00           C  
ATOM   2586  OD1 ASN A 166     120.431   5.690  98.086  1.00  0.00           O  
ATOM   2587  ND2 ASN A 166     120.907   4.610  96.189  1.00  0.00           N  
ATOM   2588  H   ASN A 166     120.373   8.171  95.896  1.00  0.00           H  
ATOM   2589  HA  ASN A 166     121.650   7.783  98.388  1.00  0.00           H  
ATOM   2590 1HB  ASN A 166     122.246   6.669  95.637  1.00  0.00           H  
ATOM   2591 2HB  ASN A 166     123.135   6.170  97.069  1.00  0.00           H  
ATOM   2592 1HD2 ASN A 166     120.199   3.923  96.357  1.00  0.00           H  
ATOM   2593 2HD2 ASN A 166     121.470   4.558  95.365  1.00  0.00           H  
ATOM   2594  N   LYS A 167     123.448   9.475  96.229  1.00  0.00           N  
ATOM   2595  CA  LYS A 167     124.616  10.332  96.082  1.00  0.00           C  
ATOM   2596  C   LYS A 167     124.367  11.762  96.575  1.00  0.00           C  
ATOM   2597  O   LYS A 167     125.248  12.386  97.184  1.00  0.00           O  
ATOM   2598  CB  LYS A 167     125.063  10.356  94.619  1.00  0.00           C  
ATOM   2599  CG  LYS A 167     125.572   9.020  94.095  1.00  0.00           C  
ATOM   2600  CD  LYS A 167     126.018   9.128  92.645  1.00  0.00           C  
ATOM   2601  CE  LYS A 167     126.534   7.796  92.122  1.00  0.00           C  
ATOM   2602  NZ  LYS A 167     126.944   7.880  90.694  1.00  0.00           N  
ATOM   2603  H   LYS A 167     122.785   9.412  95.470  1.00  0.00           H  
ATOM   2604  HA  LYS A 167     125.423   9.925  96.692  1.00  0.00           H  
ATOM   2605 1HB  LYS A 167     124.229  10.667  93.989  1.00  0.00           H  
ATOM   2606 2HB  LYS A 167     125.860  11.089  94.494  1.00  0.00           H  
ATOM   2607 1HG  LYS A 167     126.415   8.688  94.702  1.00  0.00           H  
ATOM   2608 2HG  LYS A 167     124.780   8.275  94.168  1.00  0.00           H  
ATOM   2609 1HD  LYS A 167     125.178   9.451  92.029  1.00  0.00           H  
ATOM   2610 2HD  LYS A 167     126.812   9.871  92.563  1.00  0.00           H  
ATOM   2611 1HE  LYS A 167     127.390   7.479  92.715  1.00  0.00           H  
ATOM   2612 2HE  LYS A 167     125.754   7.041  92.219  1.00  0.00           H  
ATOM   2613 1HZ  LYS A 167     127.279   6.978  90.386  1.00  0.00           H  
ATOM   2614 2HZ  LYS A 167     126.151   8.155  90.131  1.00  0.00           H  
ATOM   2615 3HZ  LYS A 167     127.681   8.563  90.594  1.00  0.00           H  
ATOM   2616  N   GLY A 168     121.435  13.342  98.294  1.00  0.00           N  
ATOM   2617  CA  GLY A 168     120.656  13.759  99.463  1.00  0.00           C  
ATOM   2618  C   GLY A 168     121.613  14.276 100.537  1.00  0.00           C  
ATOM   2619  O   GLY A 168     122.571  13.578 100.910  1.00  0.00           O  
ATOM   2620  H   GLY A 168     121.079  13.539  97.370  1.00  0.00           H  
ATOM   2621 1HA  GLY A 168     119.946  14.533  99.170  1.00  0.00           H  
ATOM   2622 2HA  GLY A 168     120.076  12.915  99.834  1.00  0.00           H  
ATOM   2623  N   GLN A 169     121.354  15.488 101.024  1.00  0.00           N  
ATOM   2624  CA  GLN A 169     122.189  16.108 102.041  1.00  0.00           C  
ATOM   2625  C   GLN A 169     123.414  16.855 101.528  1.00  0.00           C  
ATOM   2626  O   GLN A 169     124.099  17.502 102.329  1.00  0.00           O  
ATOM   2627  CB  GLN A 169     122.643  15.038 103.037  1.00  0.00           C  
ATOM   2628  CG  GLN A 169     121.505  14.332 103.754  1.00  0.00           C  
ATOM   2629  CD  GLN A 169     120.716  15.268 104.650  1.00  0.00           C  
ATOM   2630  OE1 GLN A 169     121.285  15.973 105.489  1.00  0.00           O  
ATOM   2631  NE2 GLN A 169     119.400  15.281 104.478  1.00  0.00           N  
ATOM   2632  H   GLN A 169     120.551  15.990 100.674  1.00  0.00           H  
ATOM   2633  HA  GLN A 169     121.597  16.859 102.564  1.00  0.00           H  
ATOM   2634 1HB  GLN A 169     123.232  14.283 102.517  1.00  0.00           H  
ATOM   2635 2HB  GLN A 169     123.286  15.492 103.791  1.00  0.00           H  
ATOM   2636 1HG  GLN A 169     120.824  13.915 103.012  1.00  0.00           H  
ATOM   2637 2HG  GLN A 169     121.918  13.534 104.372  1.00  0.00           H  
ATOM   2638 1HE2 GLN A 169     118.827  15.879 105.040  1.00  0.00           H  
ATOM   2639 2HE2 GLN A 169     118.979  14.693 103.786  1.00  0.00           H  
ATOM   2640  N   VAL A 170     123.709  16.770 100.225  1.00  0.00           N  
ATOM   2641  CA  VAL A 170     124.842  17.491  99.634  1.00  0.00           C  
ATOM   2642  C   VAL A 170     124.406  18.400  98.498  1.00  0.00           C  
ATOM   2643  O   VAL A 170     124.839  19.555  98.422  1.00  0.00           O  
ATOM   2644  CB  VAL A 170     125.891  16.495  99.104  1.00  0.00           C  
ATOM   2645  CG1 VAL A 170     126.446  15.651 100.241  1.00  0.00           C  
ATOM   2646  CG2 VAL A 170     125.272  15.614  98.030  1.00  0.00           C  
ATOM   2647  H   VAL A 170     123.132  16.191  99.633  1.00  0.00           H  
ATOM   2648  HA  VAL A 170     125.303  18.106 100.408  1.00  0.00           H  
ATOM   2649  HB  VAL A 170     126.726  17.053  98.680  1.00  0.00           H  
ATOM   2650 1HG1 VAL A 170     127.186  14.953  99.849  1.00  0.00           H  
ATOM   2651 2HG1 VAL A 170     126.916  16.300 100.980  1.00  0.00           H  
ATOM   2652 3HG1 VAL A 170     125.636  15.093 100.710  1.00  0.00           H  
ATOM   2653 1HG2 VAL A 170     126.019  14.913  97.659  1.00  0.00           H  
ATOM   2654 2HG2 VAL A 170     124.433  15.061  98.453  1.00  0.00           H  
ATOM   2655 3HG2 VAL A 170     124.919  16.236  97.208  1.00  0.00           H  
ATOM   2656  N   VAL A 171     120.824  18.156  97.462  1.00  0.00           N  
ATOM   2657  CA  VAL A 171     119.394  18.448  97.699  1.00  0.00           C  
ATOM   2658  C   VAL A 171     119.014  18.057  99.114  1.00  0.00           C  
ATOM   2659  O   VAL A 171     119.414  17.010  99.596  1.00  0.00           O  
ATOM   2660  CB  VAL A 171     118.501  17.684  96.703  1.00  0.00           C  
ATOM   2661  CG1 VAL A 171     118.604  16.184  96.938  1.00  0.00           C  
ATOM   2662  CG2 VAL A 171     117.060  18.152  96.835  1.00  0.00           C  
ATOM   2663  H   VAL A 171     121.090  17.635  96.638  1.00  0.00           H  
ATOM   2664  HA  VAL A 171     119.231  19.517  97.557  1.00  0.00           H  
ATOM   2665  HB  VAL A 171     118.855  17.876  95.691  1.00  0.00           H  
ATOM   2666 1HG1 VAL A 171     117.967  15.660  96.225  1.00  0.00           H  
ATOM   2667 2HG1 VAL A 171     119.638  15.865  96.803  1.00  0.00           H  
ATOM   2668 3HG1 VAL A 171     118.281  15.951  97.952  1.00  0.00           H  
ATOM   2669 1HG2 VAL A 171     116.435  17.608  96.128  1.00  0.00           H  
ATOM   2670 2HG2 VAL A 171     116.708  17.965  97.850  1.00  0.00           H  
ATOM   2671 3HG2 VAL A 171     117.004  19.220  96.623  1.00  0.00           H  
ATOM   2672  N   SER A 172     118.245  18.911  99.790  1.00  0.00           N  
ATOM   2673  CA  SER A 172     117.845  18.612 101.159  1.00  0.00           C  
ATOM   2674  C   SER A 172     116.655  17.666 101.200  1.00  0.00           C  
ATOM   2675  O   SER A 172     115.898  17.546 100.229  1.00  0.00           O  
ATOM   2676  CB  SER A 172     117.505  19.894 101.893  1.00  0.00           C  
ATOM   2677  OG  SER A 172     116.351  20.486 101.361  1.00  0.00           O  
ATOM   2678  H   SER A 172     117.932  19.771  99.363  1.00  0.00           H  
ATOM   2679  HA  SER A 172     118.681  18.127 101.666  1.00  0.00           H  
ATOM   2680 1HB  SER A 172     117.352  19.679 102.950  1.00  0.00           H  
ATOM   2681 2HB  SER A 172     118.341  20.589 101.819  1.00  0.00           H  
ATOM   2682  HG  SER A 172     116.377  21.407 101.634  1.00  0.00           H  
ATOM   2683  N   GLN A 173     116.474  17.010 102.343  1.00  0.00           N  
ATOM   2684  CA  GLN A 173     115.294  16.174 102.550  1.00  0.00           C  
ATOM   2685  C   GLN A 173     114.019  17.010 102.354  1.00  0.00           C  
ATOM   2686  O   GLN A 173     113.024  16.533 101.783  1.00  0.00           O  
ATOM   2687  CB  GLN A 173     115.313  15.547 103.947  1.00  0.00           C  
ATOM   2688  CG  GLN A 173     116.381  14.484 104.138  1.00  0.00           C  
ATOM   2689  CD  GLN A 173     116.415  13.946 105.555  1.00  0.00           C  
ATOM   2690  OE1 GLN A 173     116.010  14.626 106.502  1.00  0.00           O  
ATOM   2691  NE2 GLN A 173     116.899  12.719 105.710  1.00  0.00           N  
ATOM   2692  H   GLN A 173     117.158  17.087 103.082  1.00  0.00           H  
ATOM   2693  HA  GLN A 173     115.304  15.373 101.811  1.00  0.00           H  
ATOM   2694 1HB  GLN A 173     115.476  16.325 104.693  1.00  0.00           H  
ATOM   2695 2HB  GLN A 173     114.345  15.092 104.155  1.00  0.00           H  
ATOM   2696 1HG  GLN A 173     116.177  13.654 103.461  1.00  0.00           H  
ATOM   2697 2HG  GLN A 173     117.355  14.918 103.913  1.00  0.00           H  
ATOM   2698 1HE2 GLN A 173     116.946  12.310 106.622  1.00  0.00           H  
ATOM   2699 2HE2 GLN A 173     117.217  12.202 104.915  1.00  0.00           H  
ATOM   2700  N   GLY A 174     114.069  18.259 102.809  1.00  0.00           N  
ATOM   2701  CA  GLY A 174     112.910  19.147 102.717  1.00  0.00           C  
ATOM   2702  C   GLY A 174     112.561  19.517 101.276  1.00  0.00           C  
ATOM   2703  O   GLY A 174     111.375  19.579 100.923  1.00  0.00           O  
ATOM   2704  H   GLY A 174     114.921  18.604 103.226  1.00  0.00           H  
ATOM   2705 1HA  GLY A 174     112.046  18.667 103.177  1.00  0.00           H  
ATOM   2706 2HA  GLY A 174     113.106  20.060 103.278  1.00  0.00           H  
ATOM   2707  N   VAL A 175     113.577  19.752 100.450  1.00  0.00           N  
ATOM   2708  CA  VAL A 175     113.324  20.013  99.037  1.00  0.00           C  
ATOM   2709  C   VAL A 175     112.727  18.769  98.348  1.00  0.00           C  
ATOM   2710  O   VAL A 175     111.835  18.898  97.497  1.00  0.00           O  
ATOM   2711  CB  VAL A 175     114.630  20.421  98.331  1.00  0.00           C  
ATOM   2712  CG1 VAL A 175     114.417  20.514  96.827  1.00  0.00           C  
ATOM   2713  CG2 VAL A 175     115.128  21.747  98.887  1.00  0.00           C  
ATOM   2714  H   VAL A 175     114.529  19.753 100.788  1.00  0.00           H  
ATOM   2715  HA  VAL A 175     112.611  20.834  98.959  1.00  0.00           H  
ATOM   2716  HB  VAL A 175     115.381  19.650  98.502  1.00  0.00           H  
ATOM   2717 1HG1 VAL A 175     115.350  20.803  96.344  1.00  0.00           H  
ATOM   2718 2HG1 VAL A 175     114.096  19.545  96.445  1.00  0.00           H  
ATOM   2719 3HG1 VAL A 175     113.652  21.260  96.614  1.00  0.00           H  
ATOM   2720 1HG2 VAL A 175     116.052  22.029  98.384  1.00  0.00           H  
ATOM   2721 2HG2 VAL A 175     114.374  22.517  98.721  1.00  0.00           H  
ATOM   2722 3HG2 VAL A 175     115.314  21.645  99.957  1.00  0.00           H  
ATOM   2723  N   GLN A 176     113.195  17.575  98.722  1.00  0.00           N  
ATOM   2724  CA  GLN A 176     112.609  16.352  98.183  1.00  0.00           C  
ATOM   2725  C   GLN A 176     111.135  16.268  98.571  1.00  0.00           C  
ATOM   2726  O   GLN A 176     110.287  15.935  97.741  1.00  0.00           O  
ATOM   2727  CB  GLN A 176     113.363  15.118  98.687  1.00  0.00           C  
ATOM   2728  CG  GLN A 176     112.850  13.803  98.126  1.00  0.00           C  
ATOM   2729  CD  GLN A 176     113.644  12.612  98.627  1.00  0.00           C  
ATOM   2730  OE1 GLN A 176     114.786  12.752  99.073  1.00  0.00           O  
ATOM   2731  NE2 GLN A 176     113.042  11.430  98.558  1.00  0.00           N  
ATOM   2732  H   GLN A 176     113.958  17.506  99.380  1.00  0.00           H  
ATOM   2733  HA  GLN A 176     112.685  16.382  97.096  1.00  0.00           H  
ATOM   2734 1HB  GLN A 176     114.418  15.206  98.429  1.00  0.00           H  
ATOM   2735 2HB  GLN A 176     113.295  15.070  99.774  1.00  0.00           H  
ATOM   2736 1HG  GLN A 176     111.811  13.672  98.426  1.00  0.00           H  
ATOM   2737 2HG  GLN A 176     112.925  13.830  97.039  1.00  0.00           H  
ATOM   2738 1HE2 GLN A 176     113.516  10.607  98.874  1.00  0.00           H  
ATOM   2739 2HE2 GLN A 176     112.115  11.361  98.190  1.00  0.00           H  
ATOM   2740  N   THR A 177     110.835  16.577  99.831  1.00  0.00           N  
ATOM   2741  CA  THR A 177     109.446  16.569 100.277  1.00  0.00           C  
ATOM   2742  C   THR A 177     108.604  17.582  99.488  1.00  0.00           C  
ATOM   2743  O   THR A 177     107.471  17.271  99.089  1.00  0.00           O  
ATOM   2744  CB  THR A 177     109.350  16.872 101.784  1.00  0.00           C  
ATOM   2745  OG1 THR A 177     110.047  15.860 102.523  1.00  0.00           O  
ATOM   2746  CG2 THR A 177     107.896  16.909 102.229  1.00  0.00           C  
ATOM   2747  H   THR A 177     111.562  16.819 100.489  1.00  0.00           H  
ATOM   2748  HA  THR A 177     109.031  15.577 100.098  1.00  0.00           H  
ATOM   2749  HB  THR A 177     109.812  17.837 101.991  1.00  0.00           H  
ATOM   2750  HG1 THR A 177     110.969  15.849 102.257  1.00  0.00           H  
ATOM   2751 1HG2 THR A 177     107.848  17.125 103.296  1.00  0.00           H  
ATOM   2752 2HG2 THR A 177     107.366  17.686 101.677  1.00  0.00           H  
ATOM   2753 3HG2 THR A 177     107.431  15.944 102.033  1.00  0.00           H  
ATOM   2754  N   GLN A 178     109.160  18.759  99.218  1.00  0.00           N  
ATOM   2755  CA  GLN A 178     108.466  19.742  98.392  1.00  0.00           C  
ATOM   2756  C   GLN A 178     108.145  19.195  96.996  1.00  0.00           C  
ATOM   2757  O   GLN A 178     107.049  19.435  96.459  1.00  0.00           O  
ATOM   2758  CB  GLN A 178     109.306  21.016  98.272  1.00  0.00           C  
ATOM   2759  CG  GLN A 178     109.406  21.820  99.557  1.00  0.00           C  
ATOM   2760  CD  GLN A 178     110.313  23.028  99.415  1.00  0.00           C  
ATOM   2761  OE1 GLN A 178     111.215  23.049  98.574  1.00  0.00           O  
ATOM   2762  NE2 GLN A 178     110.078  24.042 100.240  1.00  0.00           N  
ATOM   2763  H   GLN A 178     110.074  18.983  99.586  1.00  0.00           H  
ATOM   2764  HA  GLN A 178     107.519  19.989  98.871  1.00  0.00           H  
ATOM   2765 1HB  GLN A 178     110.317  20.757  97.957  1.00  0.00           H  
ATOM   2766 2HB  GLN A 178     108.880  21.662  97.504  1.00  0.00           H  
ATOM   2767 1HG  GLN A 178     108.411  22.169  99.833  1.00  0.00           H  
ATOM   2768 2HG  GLN A 178     109.809  21.180 100.342  1.00  0.00           H  
ATOM   2769 1HE2 GLN A 178     110.644  24.866 100.193  1.00  0.00           H  
ATOM   2770 2HE2 GLN A 178     109.336  23.983 100.908  1.00  0.00           H  
ATOM   2771  N   THR A 179     109.088  18.458  96.405  1.00  0.00           N  
ATOM   2772  CA  THR A 179     108.838  17.816  95.111  1.00  0.00           C  
ATOM   2773  C   THR A 179     107.681  16.816  95.198  1.00  0.00           C  
ATOM   2774  O   THR A 179     106.875  16.708  94.261  1.00  0.00           O  
ATOM   2775  CB  THR A 179     110.101  17.101  94.595  1.00  0.00           C  
ATOM   2776  OG1 THR A 179     111.152  18.057  94.409  1.00  0.00           O  
ATOM   2777  CG2 THR A 179     109.816  16.403  93.274  1.00  0.00           C  
ATOM   2778  H   THR A 179     109.987  18.337  96.849  1.00  0.00           H  
ATOM   2779  HA  THR A 179     108.561  18.586  94.391  1.00  0.00           H  
ATOM   2780  HB  THR A 179     110.425  16.362  95.328  1.00  0.00           H  
ATOM   2781  HG1 THR A 179     111.347  18.485  95.247  1.00  0.00           H  
ATOM   2782 1HG2 THR A 179     110.719  15.902  92.925  1.00  0.00           H  
ATOM   2783 2HG2 THR A 179     109.025  15.667  93.415  1.00  0.00           H  
ATOM   2784 3HG2 THR A 179     109.500  17.138  92.535  1.00  0.00           H  
ATOM   2785  N   LEU A 180     107.607  16.088  96.305  1.00  0.00           N  
ATOM   2786  CA  LEU A 180     106.566  15.078  96.464  1.00  0.00           C  
ATOM   2787  C   LEU A 180     105.200  15.745  96.679  1.00  0.00           C  
ATOM   2788  O   LEU A 180     104.185  15.318  96.095  1.00  0.00           O  
ATOM   2789  CB  LEU A 180     106.894  14.158  97.647  1.00  0.00           C  
ATOM   2790  CG  LEU A 180     105.898  13.020  97.901  1.00  0.00           C  
ATOM   2791  CD1 LEU A 180     105.811  12.135  96.664  1.00  0.00           C  
ATOM   2792  CD2 LEU A 180     106.340  12.219  99.116  1.00  0.00           C  
ATOM   2793  H   LEU A 180     108.274  16.228  97.050  1.00  0.00           H  
ATOM   2794  HA  LEU A 180     106.524  14.479  95.555  1.00  0.00           H  
ATOM   2795 1HB  LEU A 180     107.872  13.710  97.477  1.00  0.00           H  
ATOM   2796 2HB  LEU A 180     106.946  14.762  98.553  1.00  0.00           H  
ATOM   2797  HG  LEU A 180     104.907  13.437  98.082  1.00  0.00           H  
ATOM   2798 1HD1 LEU A 180     105.103  11.326  96.845  1.00  0.00           H  
ATOM   2799 2HD1 LEU A 180     105.473  12.729  95.815  1.00  0.00           H  
ATOM   2800 3HD1 LEU A 180     106.793  11.715  96.448  1.00  0.00           H  
ATOM   2801 1HD2 LEU A 180     105.631  11.410  99.297  1.00  0.00           H  
ATOM   2802 2HD2 LEU A 180     107.330  11.800  98.935  1.00  0.00           H  
ATOM   2803 3HD2 LEU A 180     106.376  12.872  99.989  1.00  0.00           H  
ATOM   2804  N   GLN A 181     105.165  16.797  97.497  1.00  0.00           N  
ATOM   2805  CA  GLN A 181     103.897  17.496  97.722  1.00  0.00           C  
ATOM   2806  C   GLN A 181     103.336  18.042  96.409  1.00  0.00           C  
ATOM   2807  O   GLN A 181     102.113  17.964  96.174  1.00  0.00           O  
ATOM   2808  CB  GLN A 181     104.081  18.636  98.728  1.00  0.00           C  
ATOM   2809  CG  GLN A 181     104.342  18.174 100.151  1.00  0.00           C  
ATOM   2810  CD  GLN A 181     104.601  19.332 101.097  1.00  0.00           C  
ATOM   2811  OE1 GLN A 181     105.042  20.406 100.679  1.00  0.00           O  
ATOM   2812  NE2 GLN A 181     104.327  19.120 102.379  1.00  0.00           N  
ATOM   2813  H   GLN A 181     105.997  17.124  97.967  1.00  0.00           H  
ATOM   2814  HA  GLN A 181     103.178  16.786  98.130  1.00  0.00           H  
ATOM   2815 1HB  GLN A 181     104.917  19.263  98.418  1.00  0.00           H  
ATOM   2816 2HB  GLN A 181     103.188  19.261  98.735  1.00  0.00           H  
ATOM   2817 1HG  GLN A 181     103.471  17.627 100.510  1.00  0.00           H  
ATOM   2818 2HG  GLN A 181     105.218  17.526 100.156  1.00  0.00           H  
ATOM   2819 1HE2 GLN A 181     104.477  19.847 103.050  1.00  0.00           H  
ATOM   2820 2HE2 GLN A 181     103.970  18.233 102.674  1.00  0.00           H  
ATOM   2821  N   ILE A 182     104.195  18.603  95.556  1.00  0.00           N  
ATOM   2822  CA  ILE A 182     103.727  19.092  94.252  1.00  0.00           C  
ATOM   2823  C   ILE A 182     103.234  17.925  93.374  1.00  0.00           C  
ATOM   2824  O   ILE A 182     102.172  18.024  92.722  1.00  0.00           O  
ATOM   2825  CB  ILE A 182     104.844  19.857  93.519  1.00  0.00           C  
ATOM   2826  CG1 ILE A 182     105.172  21.159  94.255  1.00  0.00           C  
ATOM   2827  CG2 ILE A 182     104.438  20.143  92.081  1.00  0.00           C  
ATOM   2828  CD1 ILE A 182     106.432  21.836  93.767  1.00  0.00           C  
ATOM   2829  H   ILE A 182     105.172  18.698  95.795  1.00  0.00           H  
ATOM   2830  HA  ILE A 182     102.894  19.774  94.417  1.00  0.00           H  
ATOM   2831  HB  ILE A 182     105.754  19.258  93.517  1.00  0.00           H  
ATOM   2832 1HG1 ILE A 182     104.344  21.858  94.144  1.00  0.00           H  
ATOM   2833 2HG1 ILE A 182     105.286  20.955  95.320  1.00  0.00           H  
ATOM   2834 1HG2 ILE A 182     105.238  20.684  91.578  1.00  0.00           H  
ATOM   2835 2HG2 ILE A 182     104.253  19.203  91.562  1.00  0.00           H  
ATOM   2836 3HG2 ILE A 182     103.530  20.746  92.073  1.00  0.00           H  
ATOM   2837 1HD1 ILE A 182     106.598  22.750  94.336  1.00  0.00           H  
ATOM   2838 2HD1 ILE A 182     107.281  21.165  93.902  1.00  0.00           H  
ATOM   2839 3HD1 ILE A 182     106.327  22.081  92.711  1.00  0.00           H  
ATOM   2840  N   ALA A 183     103.999  16.835  93.373  1.00  0.00           N  
ATOM   2841  CA  ALA A 183     103.646  15.675  92.547  1.00  0.00           C  
ATOM   2842  C   ALA A 183     102.254  15.149  92.880  1.00  0.00           C  
ATOM   2843  O   ALA A 183     101.469  14.863  91.964  1.00  0.00           O  
ATOM   2844  CB  ALA A 183     104.678  14.570  92.719  1.00  0.00           C  
ATOM   2845  H   ALA A 183     104.832  16.798  93.943  1.00  0.00           H  
ATOM   2846  HA  ALA A 183     103.638  15.992  91.504  1.00  0.00           H  
ATOM   2847 1HB  ALA A 183     104.402  13.716  92.100  1.00  0.00           H  
ATOM   2848 2HB  ALA A 183     105.658  14.936  92.415  1.00  0.00           H  
ATOM   2849 3HB  ALA A 183     104.712  14.264  93.763  1.00  0.00           H  
ATOM   2850  N   LEU A 184     101.931  14.999  94.166  1.00  0.00           N  
ATOM   2851  CA  LEU A 184     100.658  14.334  94.481  1.00  0.00           C  
ATOM   2852  C   LEU A 184      99.449  15.221  94.203  1.00  0.00           C  
ATOM   2853  O   LEU A 184      98.314  14.743  94.201  1.00  0.00           O  
ATOM   2854  CB  LEU A 184     100.641  13.905  95.954  1.00  0.00           C  
ATOM   2855  CG  LEU A 184     101.659  12.826  96.344  1.00  0.00           C  
ATOM   2856  CD1 LEU A 184     101.608  12.599  97.849  1.00  0.00           C  
ATOM   2857  CD2 LEU A 184     101.354  11.542  95.587  1.00  0.00           C  
ATOM   2858  H   LEU A 184     102.519  15.320  94.922  1.00  0.00           H  
ATOM   2859  HA  LEU A 184     100.567  13.447  93.854  1.00  0.00           H  
ATOM   2860 1HB  LEU A 184     100.832  14.780  96.572  1.00  0.00           H  
ATOM   2861 2HB  LEU A 184      99.648  13.526  96.194  1.00  0.00           H  
ATOM   2862  HG  LEU A 184     102.664  13.166  96.092  1.00  0.00           H  
ATOM   2863 1HD1 LEU A 184     102.331  11.832  98.126  1.00  0.00           H  
ATOM   2864 2HD1 LEU A 184     101.849  13.528  98.365  1.00  0.00           H  
ATOM   2865 3HD1 LEU A 184     100.608  12.274  98.133  1.00  0.00           H  
ATOM   2866 1HD2 LEU A 184     102.078  10.775  95.863  1.00  0.00           H  
ATOM   2867 2HD2 LEU A 184     100.350  11.201  95.839  1.00  0.00           H  
ATOM   2868 3HD2 LEU A 184     101.415  11.729  94.514  1.00  0.00           H  
ATOM   2869  N   LEU A 185      99.699  16.507  93.955  1.00  0.00           N  
ATOM   2870  CA  LEU A 185      98.625  17.411  93.561  1.00  0.00           C  
ATOM   2871  C   LEU A 185      98.193  17.261  92.113  1.00  0.00           C  
ATOM   2872  O   LEU A 185      97.121  17.757  91.720  1.00  0.00           O  
ATOM   2873  CB  LEU A 185      99.062  18.861  93.803  1.00  0.00           C  
ATOM   2874  CG  LEU A 185      99.292  19.251  95.269  1.00  0.00           C  
ATOM   2875  CD1 LEU A 185      99.836  20.671  95.338  1.00  0.00           C  
ATOM   2876  CD2 LEU A 185      97.986  19.128  96.039  1.00  0.00           C  
ATOM   2877  H   LEU A 185     100.639  16.867  94.039  1.00  0.00           H  
ATOM   2878  HA  LEU A 185      97.750  17.195  94.173  1.00  0.00           H  
ATOM   2879 1HB  LEU A 185      99.990  19.039  93.263  1.00  0.00           H  
ATOM   2880 2HB  LEU A 185      98.298  19.526  93.400  1.00  0.00           H  
ATOM   2881  HG  LEU A 185     100.037  18.587  95.709  1.00  0.00           H  
ATOM   2882 1HD1 LEU A 185     100.001  20.948  96.379  1.00  0.00           H  
ATOM   2883 2HD1 LEU A 185     100.781  20.726  94.795  1.00  0.00           H  
ATOM   2884 3HD1 LEU A 185      99.119  21.358  94.889  1.00  0.00           H  
ATOM   2885 1HD2 LEU A 185      98.150  19.404  97.081  1.00  0.00           H  
ATOM   2886 2HD2 LEU A 185      97.241  19.792  95.600  1.00  0.00           H  
ATOM   2887 3HD2 LEU A 185      97.629  18.099  95.988  1.00  0.00           H  
ATOM   2888  N   ALA A 186      99.000  16.571  91.308  1.00  0.00           N  
ATOM   2889  CA  ALA A 186      98.640  16.350  89.909  1.00  0.00           C  
ATOM   2890  C   ALA A 186      97.400  15.431  89.795  1.00  0.00           C  
ATOM   2891  O   ALA A 186      97.006  14.736  90.759  1.00  0.00           O  
ATOM   2892  CB  ALA A 186      99.820  15.758  89.152  1.00  0.00           C  
ATOM   2893  H   ALA A 186      99.869  16.194  91.658  1.00  0.00           H  
ATOM   2894  HA  ALA A 186      98.383  17.314  89.469  1.00  0.00           H  
ATOM   2895 1HB  ALA A 186      99.540  15.598  88.110  1.00  0.00           H  
ATOM   2896 2HB  ALA A 186     100.664  16.446  89.199  1.00  0.00           H  
ATOM   2897 3HB  ALA A 186     100.101  14.808  89.602  1.00  0.00           H  
ATOM   2898  N   SER A 187      96.752  15.455  88.635  1.00  0.00           N  
ATOM   2899  CA  SER A 187      95.577  14.598  88.416  1.00  0.00           C  
ATOM   2900  C   SER A 187      96.007  13.146  88.639  1.00  0.00           C  
ATOM   2901  O   SER A 187      97.070  12.731  88.162  1.00  0.00           O  
ATOM   2902  CB  SER A 187      95.020  14.780  87.018  1.00  0.00           C  
ATOM   2903  OG  SER A 187      93.954  13.902  86.783  1.00  0.00           O  
ATOM   2904  H   SER A 187      97.062  16.064  87.891  1.00  0.00           H  
ATOM   2905  HA  SER A 187      94.804  14.880  89.132  1.00  0.00           H  
ATOM   2906 1HB  SER A 187      94.682  15.808  86.892  1.00  0.00           H  
ATOM   2907 2HB  SER A 187      95.808  14.603  86.287  1.00  0.00           H  
ATOM   2908  HG  SER A 187      93.462  14.273  86.047  1.00  0.00           H  
ATOM   2909  N   LEU A 188      95.241  12.360  89.384  1.00  0.00           N  
ATOM   2910  CA  LEU A 188      95.615  10.952  89.563  1.00  0.00           C  
ATOM   2911  C   LEU A 188      95.989  10.252  88.242  1.00  0.00           C  
ATOM   2912  O   LEU A 188      97.021   9.574  88.182  1.00  0.00           O  
ATOM   2913  CB  LEU A 188      94.460  10.195  90.230  1.00  0.00           C  
ATOM   2914  CG  LEU A 188      94.742   8.730  90.586  1.00  0.00           C  
ATOM   2915  CD1 LEU A 188      93.835   8.301  91.731  1.00  0.00           C  
ATOM   2916  CD2 LEU A 188      94.523   7.858  89.359  1.00  0.00           C  
ATOM   2917  H   LEU A 188      94.405  12.708  89.832  1.00  0.00           H  
ATOM   2918  HA  LEU A 188      96.491  10.906  90.209  1.00  0.00           H  
ATOM   2919 1HB  LEU A 188      94.190  10.713  91.149  1.00  0.00           H  
ATOM   2920 2HB  LEU A 188      93.600  10.214  89.561  1.00  0.00           H  
ATOM   2921  HG  LEU A 188      95.774   8.629  90.922  1.00  0.00           H  
ATOM   2922 1HD1 LEU A 188      94.036   7.260  91.984  1.00  0.00           H  
ATOM   2923 2HD1 LEU A 188      94.027   8.928  92.602  1.00  0.00           H  
ATOM   2924 3HD1 LEU A 188      92.794   8.406  91.429  1.00  0.00           H  
ATOM   2925 1HD2 LEU A 188      94.724   6.816  89.611  1.00  0.00           H  
ATOM   2926 2HD2 LEU A 188      93.490   7.956  89.022  1.00  0.00           H  
ATOM   2927 3HD2 LEU A 188      95.196   8.174  88.562  1.00  0.00           H  
ATOM   2928  N   LYS A 189      95.183  10.443  87.202  1.00  0.00           N  
ATOM   2929  CA  LYS A 189      95.429   9.770  85.929  1.00  0.00           C  
ATOM   2930  C   LYS A 189      96.743  10.247  85.294  1.00  0.00           C  
ATOM   2931  O   LYS A 189      97.399   9.467  84.602  1.00  0.00           O  
ATOM   2932  CB  LYS A 189      94.262  10.004  84.969  1.00  0.00           C  
ATOM   2933  CG  LYS A 189      92.957   9.343  85.392  1.00  0.00           C  
ATOM   2934  CD  LYS A 189      93.072   7.826  85.368  1.00  0.00           C  
ATOM   2935  CE  LYS A 189      91.748   7.163  85.717  1.00  0.00           C  
ATOM   2936  NZ  LYS A 189      91.854   5.679  85.727  1.00  0.00           N  
ATOM   2937  H   LYS A 189      94.388  11.060  87.287  1.00  0.00           H  
ATOM   2938  HA  LYS A 189      95.519   8.699  86.115  1.00  0.00           H  
ATOM   2939 1HB  LYS A 189      94.078  11.074  84.873  1.00  0.00           H  
ATOM   2940 2HB  LYS A 189      94.522   9.626  83.980  1.00  0.00           H  
ATOM   2941 1HG  LYS A 189      92.698   9.662  86.402  1.00  0.00           H  
ATOM   2942 2HG  LYS A 189      92.158   9.649  84.717  1.00  0.00           H  
ATOM   2943 1HD  LYS A 189      93.381   7.500  84.373  1.00  0.00           H  
ATOM   2944 2HD  LYS A 189      93.827   7.507  86.086  1.00  0.00           H  
ATOM   2945 1HE  LYS A 189      91.422   7.498  86.700  1.00  0.00           H  
ATOM   2946 2HE  LYS A 189      90.991   7.455  84.989  1.00  0.00           H  
ATOM   2947 1HZ  LYS A 189      90.957   5.278  85.962  1.00  0.00           H  
ATOM   2948 2HZ  LYS A 189      92.138   5.355  84.813  1.00  0.00           H  
ATOM   2949 3HZ  LYS A 189      92.539   5.394  86.412  1.00  0.00           H  
ATOM   2950  N   ALA A 190      97.136  11.501  85.549  1.00  0.00           N  
ATOM   2951  CA  ALA A 190      98.355  12.051  84.930  1.00  0.00           C  
ATOM   2952  C   ALA A 190      99.628  11.335  85.390  1.00  0.00           C  
ATOM   2953  O   ALA A 190     100.655  11.408  84.696  1.00  0.00           O  
ATOM   2954  CB  ALA A 190      98.465  13.540  85.227  1.00  0.00           C  
ATOM   2955  H   ALA A 190      96.595  12.083  86.172  1.00  0.00           H  
ATOM   2956  HA  ALA A 190      98.282  11.907  83.852  1.00  0.00           H  
ATOM   2957 1HB  ALA A 190      99.369  13.937  84.765  1.00  0.00           H  
ATOM   2958 2HB  ALA A 190      97.594  14.056  84.823  1.00  0.00           H  
ATOM   2959 3HB  ALA A 190      98.510  13.693  86.304  1.00  0.00           H  
ATOM   2960  N   THR A 191      99.578  10.657  86.546  1.00  0.00           N  
ATOM   2961  CA  THR A 191     100.764   9.939  87.028  1.00  0.00           C  
ATOM   2962  C   THR A 191     101.237   8.914  85.995  1.00  0.00           C  
ATOM   2963  O   THR A 191     102.442   8.710  85.852  1.00  0.00           O  
ATOM   2964  CB  THR A 191     100.483   9.233  88.368  1.00  0.00           C  
ATOM   2965  OG1 THR A 191      99.397   8.311  88.206  1.00  0.00           O  
ATOM   2966  CG2 THR A 191     100.125  10.249  89.441  1.00  0.00           C  
ATOM   2967  H   THR A 191      98.731  10.632  87.095  1.00  0.00           H  
ATOM   2968  HA  THR A 191     101.566  10.661  87.184  1.00  0.00           H  
ATOM   2969  HB  THR A 191     101.368   8.680  88.680  1.00  0.00           H  
ATOM   2970  HG1 THR A 191      98.565   8.789  88.236  1.00  0.00           H  
ATOM   2971 1HG2 THR A 191      99.930   9.733  90.381  1.00  0.00           H  
ATOM   2972 2HG2 THR A 191     100.954  10.945  89.574  1.00  0.00           H  
ATOM   2973 3HG2 THR A 191      99.235  10.799  89.139  1.00  0.00           H  
ATOM   2974  N   VAL A 192     100.295   8.255  85.309  1.00  0.00           N  
ATOM   2975  CA  VAL A 192     100.659   7.211  84.341  1.00  0.00           C  
ATOM   2976  C   VAL A 192     100.249   7.529  82.904  1.00  0.00           C  
ATOM   2977  O   VAL A 192     100.827   6.969  81.968  1.00  0.00           O  
ATOM   2978  CB  VAL A 192     100.011   5.875  84.752  1.00  0.00           C  
ATOM   2979  CG1 VAL A 192      98.509   5.916  84.513  1.00  0.00           C  
ATOM   2980  CG2 VAL A 192     100.649   4.731  83.979  1.00  0.00           C  
ATOM   2981  H   VAL A 192      99.320   8.473  85.454  1.00  0.00           H  
ATOM   2982  HA  VAL A 192     101.744   7.097  84.346  1.00  0.00           H  
ATOM   2983  HB  VAL A 192     100.163   5.722  85.820  1.00  0.00           H  
ATOM   2984 1HG1 VAL A 192      98.068   4.964  84.809  1.00  0.00           H  
ATOM   2985 2HG1 VAL A 192      98.069   6.719  85.104  1.00  0.00           H  
ATOM   2986 3HG1 VAL A 192      98.313   6.093  83.456  1.00  0.00           H  
ATOM   2987 1HG2 VAL A 192     100.187   3.790  84.274  1.00  0.00           H  
ATOM   2988 2HG2 VAL A 192     100.502   4.888  82.910  1.00  0.00           H  
ATOM   2989 3HG2 VAL A 192     101.717   4.695  84.197  1.00  0.00           H  
ATOM   2990  N   ASP A 193      99.290   8.440  82.716  1.00  0.00           N  
ATOM   2991  CA  ASP A 193      98.801   8.713  81.350  1.00  0.00           C  
ATOM   2992  C   ASP A 193      99.901   9.317  80.485  1.00  0.00           C  
ATOM   2993  O   ASP A 193      99.838   9.226  79.257  1.00  0.00           O  
ATOM   2994  CB  ASP A 193      97.599   9.660  81.382  1.00  0.00           C  
ATOM   2995  CG  ASP A 193      96.340   9.001  81.928  1.00  0.00           C  
ATOM   2996  OD1 ASP A 193      96.426   7.884  82.382  1.00  0.00           O  
ATOM   2997  OD2 ASP A 193      95.304   9.620  81.888  1.00  0.00           O  
ATOM   2998  H   ASP A 193      98.891   8.948  83.492  1.00  0.00           H  
ATOM   2999  HA  ASP A 193      98.487   7.771  80.900  1.00  0.00           H  
ATOM   3000 1HB  ASP A 193      97.835  10.527  81.999  1.00  0.00           H  
ATOM   3001 2HB  ASP A 193      97.394  10.021  80.374  1.00  0.00           H  
ATOM   3002  N   CYS A 194     100.900   9.943  81.115  1.00  0.00           N  
ATOM   3003  CA  CYS A 194     101.991  10.561  80.356  1.00  0.00           C  
ATOM   3004  C   CYS A 194     103.014   9.556  79.828  1.00  0.00           C  
ATOM   3005  O   CYS A 194     103.826   9.919  78.989  1.00  0.00           O  
ATOM   3006  CB  CYS A 194     102.718  11.586  81.227  1.00  0.00           C  
ATOM   3007  SG  CYS A 194     101.713  13.024  81.670  1.00  0.00           S  
ATOM   3008  H   CYS A 194     100.911   9.995  82.124  1.00  0.00           H  
ATOM   3009  HA  CYS A 194     101.566  11.071  79.492  1.00  0.00           H  
ATOM   3010 1HB  CYS A 194     103.050  11.110  82.149  1.00  0.00           H  
ATOM   3011 2HB  CYS A 194     103.605  11.943  80.705  1.00  0.00           H  
ATOM   3012  HG  CYS A 194     100.766  12.340  82.305  1.00  0.00           H  
ATOM   3013  N   VAL A 195     102.992   8.315  80.320  1.00  0.00           N  
ATOM   3014  CA  VAL A 195     104.028   7.352  79.911  1.00  0.00           C  
ATOM   3015  C   VAL A 195     104.089   7.159  78.383  1.00  0.00           C  
ATOM   3016  O   VAL A 195     105.180   7.260  77.791  1.00  0.00           O  
ATOM   3017  CB  VAL A 195     103.768   5.989  80.580  1.00  0.00           C  
ATOM   3018  CG1 VAL A 195     104.695   4.928  80.005  1.00  0.00           C  
ATOM   3019  CG2 VAL A 195     103.952   6.107  82.085  1.00  0.00           C  
ATOM   3020  H   VAL A 195     102.277   8.022  80.970  1.00  0.00           H  
ATOM   3021  HA  VAL A 195     104.998   7.728  80.238  1.00  0.00           H  
ATOM   3022  HB  VAL A 195     102.747   5.676  80.361  1.00  0.00           H  
ATOM   3023 1HG1 VAL A 195     104.498   3.971  80.488  1.00  0.00           H  
ATOM   3024 2HG1 VAL A 195     104.521   4.835  78.933  1.00  0.00           H  
ATOM   3025 3HG1 VAL A 195     105.731   5.216  80.182  1.00  0.00           H  
ATOM   3026 1HG2 VAL A 195     103.766   5.140  82.551  1.00  0.00           H  
ATOM   3027 2HG2 VAL A 195     104.972   6.426  82.303  1.00  0.00           H  
ATOM   3028 3HG2 VAL A 195     103.250   6.842  82.481  1.00  0.00           H  
ATOM   3029  N   THR A 196     102.961   6.887  77.720  1.00  0.00           N  
ATOM   3030  CA  THR A 196     103.008   6.783  76.253  1.00  0.00           C  
ATOM   3031  C   THR A 196     103.486   8.067  75.560  1.00  0.00           C  
ATOM   3032  O   THR A 196     104.139   7.986  74.503  1.00  0.00           O  
ATOM   3033  CB  THR A 196     101.624   6.399  75.697  1.00  0.00           C  
ATOM   3034  OG1 THR A 196     101.227   5.129  76.230  1.00  0.00           O  
ATOM   3035  CG2 THR A 196     101.664   6.317  74.179  1.00  0.00           C  
ATOM   3036  H   THR A 196     102.080   6.751  78.195  1.00  0.00           H  
ATOM   3037  HA  THR A 196     103.721   6.003  75.984  1.00  0.00           H  
ATOM   3038  HB  THR A 196     100.892   7.149  75.995  1.00  0.00           H  
ATOM   3039  HG1 THR A 196     100.801   4.613  75.542  1.00  0.00           H  
ATOM   3040 1HG2 THR A 196     100.677   6.045  73.803  1.00  0.00           H  
ATOM   3041 2HG2 THR A 196     101.954   7.284  73.769  1.00  0.00           H  
ATOM   3042 3HG2 THR A 196     102.388   5.562  73.874  1.00  0.00           H  
ATOM   3043  N   ALA A 197     103.192   9.233  76.138  1.00  0.00           N  
ATOM   3044  CA  ALA A 197     103.676  10.488  75.563  1.00  0.00           C  
ATOM   3045  C   ALA A 197     105.207  10.572  75.609  1.00  0.00           C  
ATOM   3046  O   ALA A 197     105.827  10.998  74.626  1.00  0.00           O  
ATOM   3047  CB  ALA A 197     103.059  11.673  76.291  1.00  0.00           C  
ATOM   3048  H   ALA A 197     102.632   9.260  76.978  1.00  0.00           H  
ATOM   3049  HA  ALA A 197     103.374  10.519  74.516  1.00  0.00           H  
ATOM   3050 1HB  ALA A 197     103.427  12.601  75.854  1.00  0.00           H  
ATOM   3051 2HB  ALA A 197     101.973  11.633  76.197  1.00  0.00           H  
ATOM   3052 3HB  ALA A 197     103.332  11.635  77.344  1.00  0.00           H  
ATOM   3053  N   PHE A 198     105.807  10.161  76.733  1.00  0.00           N  
ATOM   3054  CA  PHE A 198     107.267  10.211  76.897  1.00  0.00           C  
ATOM   3055  C   PHE A 198     107.973   9.460  75.779  1.00  0.00           C  
ATOM   3056  O   PHE A 198     109.059   9.863  75.355  1.00  0.00           O  
ATOM   3057  CB  PHE A 198     107.679   9.620  78.247  1.00  0.00           C  
ATOM   3058  CG  PHE A 198     107.295  10.471  79.423  1.00  0.00           C  
ATOM   3059  CD1 PHE A 198     106.484   9.964  80.429  1.00  0.00           C  
ATOM   3060  CD2 PHE A 198     107.742  11.779  79.528  1.00  0.00           C  
ATOM   3061  CE1 PHE A 198     106.130  10.746  81.512  1.00  0.00           C  
ATOM   3062  CE2 PHE A 198     107.390  12.563  80.610  1.00  0.00           C  
ATOM   3063  CZ  PHE A 198     106.583  12.045  81.603  1.00  0.00           C  
ATOM   3064  H   PHE A 198     105.239   9.807  77.489  1.00  0.00           H  
ATOM   3065  HA  PHE A 198     107.584  11.254  76.864  1.00  0.00           H  
ATOM   3066 1HB  PHE A 198     107.219   8.641  78.370  1.00  0.00           H  
ATOM   3067 2HB  PHE A 198     108.759   9.479  78.267  1.00  0.00           H  
ATOM   3068  HD1 PHE A 198     106.127   8.937  80.357  1.00  0.00           H  
ATOM   3069  HD2 PHE A 198     108.379  12.188  78.743  1.00  0.00           H  
ATOM   3070  HE1 PHE A 198     105.492  10.336  82.294  1.00  0.00           H  
ATOM   3071  HE2 PHE A 198     107.749  13.589  80.680  1.00  0.00           H  
ATOM   3072  HZ  PHE A 198     106.304  12.662  82.455  1.00  0.00           H  
ATOM   3073  N   GLU A 200     107.362   8.358  75.344  1.00  0.00           N  
ATOM   3074  CA  GLU A 200     108.024   7.457  74.389  1.00  0.00           C  
ATOM   3075  C   GLU A 200     107.554   7.647  72.963  1.00  0.00           C  
ATOM   3076  O   GLU A 200     107.770   6.764  72.107  1.00  0.00           O  
ATOM   3077  CB  GLU A 200     107.800   5.999  74.797  1.00  0.00           C  
ATOM   3078  CG  GLU A 200     108.419   5.618  76.134  1.00  0.00           C  
ATOM   3079  CD  GLU A 200     108.208   4.172  76.485  1.00  0.00           C  
ATOM   3080  OE1 GLU A 200     108.970   3.352  76.032  1.00  0.00           O  
ATOM   3081  OE2 GLU A 200     107.283   3.886  77.209  1.00  0.00           O  
ATOM   3082  H   GLU A 200     107.888   8.717  76.128  1.00  0.00           H  
ATOM   3083  HA  GLU A 200     109.094   7.665  74.402  1.00  0.00           H  
ATOM   3084 1HB  GLU A 200     106.730   5.798  74.855  1.00  0.00           H  
ATOM   3085 2HB  GLU A 200     108.216   5.340  74.035  1.00  0.00           H  
ATOM   3086 1HG  GLU A 200     109.490   5.818  76.097  1.00  0.00           H  
ATOM   3087 2HG  GLU A 200     107.988   6.243  76.914  1.00  0.00           H  
ATOM   3088  N   THR A 201     106.940   8.795  72.684  1.00  0.00           N  
ATOM   3089  CA  THR A 201     106.601   9.109  71.289  1.00  0.00           C  
ATOM   3090  C   THR A 201     107.871   9.244  70.449  1.00  0.00           C  
ATOM   3091  O   THR A 201     108.952   9.573  70.942  1.00  0.00           O  
ATOM   3092  CB  THR A 201     105.772  10.403  71.189  1.00  0.00           C  
ATOM   3093  OG1 THR A 201     106.525  11.499  71.724  1.00  0.00           O  
ATOM   3094  CG2 THR A 201     104.469  10.263  71.962  1.00  0.00           C  
ATOM   3095  H   THR A 201     106.701   9.456  73.409  1.00  0.00           H  
ATOM   3096  HA  THR A 201     106.004   8.291  70.885  1.00  0.00           H  
ATOM   3097  HB  THR A 201     105.547  10.611  70.144  1.00  0.00           H  
ATOM   3098  HG1 THR A 201     106.469  11.487  72.683  1.00  0.00           H  
ATOM   3099 1HG2 THR A 201     103.897  11.186  71.880  1.00  0.00           H  
ATOM   3100 2HG2 THR A 201     103.889   9.437  71.550  1.00  0.00           H  
ATOM   3101 3HG2 THR A 201     104.688  10.064  73.011  1.00  0.00           H  
ATOM   3102  N   ASP A 202     107.714   8.998  69.156  1.00  0.00           N  
ATOM   3103  CA  ASP A 202     108.821   9.197  68.227  1.00  0.00           C  
ATOM   3104  C   ASP A 202     108.947  10.680  67.896  1.00  0.00           C  
ATOM   3105  O   ASP A 202     108.026  11.273  67.293  1.00  0.00           O  
ATOM   3106  CB  ASP A 202     108.614   8.387  66.945  1.00  0.00           C  
ATOM   3107  CG  ASP A 202     109.788   8.491  65.981  1.00  0.00           C  
ATOM   3108  OD1 ASP A 202     110.670   9.278  66.234  1.00  0.00           O  
ATOM   3109  OD2 ASP A 202     109.791   7.785  65.002  1.00  0.00           O  
ATOM   3110  H   ASP A 202     106.827   8.671  68.801  1.00  0.00           H  
ATOM   3111  HA  ASP A 202     109.740   8.856  68.705  1.00  0.00           H  
ATOM   3112 1HB  ASP A 202     108.463   7.337  67.199  1.00  0.00           H  
ATOM   3113 2HB  ASP A 202     107.713   8.733  66.437  1.00  0.00           H  
ATOM   3114  N   PHE A 203     110.078  11.285  68.268  1.00  0.00           N  
ATOM   3115  CA  PHE A 203     110.322  12.697  67.970  1.00  0.00           C  
ATOM   3116  C   PHE A 203     111.302  12.871  66.814  1.00  0.00           C  
ATOM   3117  O   PHE A 203     111.774  13.972  66.577  1.00  0.00           O  
ATOM   3118  CB  PHE A 203     110.861  13.416  69.208  1.00  0.00           C  
ATOM   3119  CG  PHE A 203     109.888  13.466  70.351  1.00  0.00           C  
ATOM   3120  CD1 PHE A 203     109.948  12.530  71.373  1.00  0.00           C  
ATOM   3121  CD2 PHE A 203     108.911  14.449  70.407  1.00  0.00           C  
ATOM   3122  CE1 PHE A 203     109.053  12.576  72.426  1.00  0.00           C  
ATOM   3123  CE2 PHE A 203     108.016  14.497  71.459  1.00  0.00           C  
ATOM   3124  CZ  PHE A 203     108.087  13.559  72.469  1.00  0.00           C  
ATOM   3125  H   PHE A 203     110.782  10.759  68.766  1.00  0.00           H  
ATOM   3126  HA  PHE A 203     109.376  13.158  67.681  1.00  0.00           H  
ATOM   3127 1HB  PHE A 203     111.766  12.917  69.553  1.00  0.00           H  
ATOM   3128 2HB  PHE A 203     111.131  14.438  68.946  1.00  0.00           H  
ATOM   3129  HD1 PHE A 203     110.712  11.753  71.340  1.00  0.00           H  
ATOM   3130  HD2 PHE A 203     108.855  15.190  69.609  1.00  0.00           H  
ATOM   3131  HE1 PHE A 203     109.111  11.834  73.222  1.00  0.00           H  
ATOM   3132  HE2 PHE A 203     107.254  15.275  71.491  1.00  0.00           H  
ATOM   3133  HZ  PHE A 203     107.381  13.595  73.297  1.00  0.00           H  
ATOM   3134  N   ARG A 204     111.628  11.794  66.099  1.00  0.00           N  
ATOM   3135  CA  ARG A 204     112.711  11.925  65.116  1.00  0.00           C  
ATOM   3136  C   ARG A 204     112.340  12.879  63.985  1.00  0.00           C  
ATOM   3137  O   ARG A 204     113.202  13.642  63.513  1.00  0.00           O  
ATOM   3138  CB  ARG A 204     113.063  10.568  64.525  1.00  0.00           C  
ATOM   3139  CG  ARG A 204     114.219  10.580  63.538  1.00  0.00           C  
ATOM   3140  CD  ARG A 204     114.529   9.216  63.039  1.00  0.00           C  
ATOM   3141  NE  ARG A 204     113.421   8.648  62.289  1.00  0.00           N  
ATOM   3142  CZ  ARG A 204     113.144   8.930  61.000  1.00  0.00           C  
ATOM   3143  NH1 ARG A 204     113.903   9.772  60.334  1.00  0.00           N  
ATOM   3144  NH2 ARG A 204     112.110   8.359  60.406  1.00  0.00           N  
ATOM   3145  H   ARG A 204     111.165  10.903  66.205  1.00  0.00           H  
ATOM   3146  HA  ARG A 204     113.591  12.323  65.622  1.00  0.00           H  
ATOM   3147 1HB  ARG A 204     113.322   9.878  65.328  1.00  0.00           H  
ATOM   3148 2HB  ARG A 204     112.194  10.159  64.010  1.00  0.00           H  
ATOM   3149 1HG  ARG A 204     113.962  11.207  62.684  1.00  0.00           H  
ATOM   3150 2HG  ARG A 204     115.110  10.977  64.026  1.00  0.00           H  
ATOM   3151 1HD  ARG A 204     115.398   9.258  62.383  1.00  0.00           H  
ATOM   3152 2HD  ARG A 204     114.742   8.560  63.882  1.00  0.00           H  
ATOM   3153  HE  ARG A 204     112.814   7.995  62.768  1.00  0.00           H  
ATOM   3154 1HH1 ARG A 204     114.693  10.207  60.788  1.00  0.00           H  
ATOM   3155 2HH1 ARG A 204     113.696   9.983  59.369  1.00  0.00           H  
ATOM   3156 1HH2 ARG A 204     111.527   7.712  60.919  1.00  0.00           H  
ATOM   3157 2HH2 ARG A 204     111.903   8.570  59.442  1.00  0.00           H  
ATOM   3158  N   PRO A 205     111.086  12.828  63.530  1.00  0.00           N  
ATOM   3159  CA  PRO A 205     110.686  13.808  62.504  1.00  0.00           C  
ATOM   3160  C   PRO A 205     110.598  15.221  63.076  1.00  0.00           C  
ATOM   3161  O   PRO A 205     110.920  16.194  62.387  1.00  0.00           O  
ATOM   3162  CB  PRO A 205     109.312  13.299  62.057  1.00  0.00           C  
ATOM   3163  CG  PRO A 205     108.834  12.480  63.207  1.00  0.00           C  
ATOM   3164  CD  PRO A 205     110.088  11.880  63.786  1.00  0.00           C  
ATOM   3165  HA  PRO A 205     111.406  13.776  61.673  1.00  0.00           H  
ATOM   3166 1HB  PRO A 205     108.650  14.150  61.835  1.00  0.00           H  
ATOM   3167 2HB  PRO A 205     109.409  12.717  61.129  1.00  0.00           H  
ATOM   3168 1HG  PRO A 205     108.296  13.113  63.927  1.00  0.00           H  
ATOM   3169 2HG  PRO A 205     108.121  11.717  62.859  1.00  0.00           H  
ATOM   3170 1HD  PRO A 205     109.964  11.747  64.871  1.00  0.00           H  
ATOM   3171 2HD  PRO A 205     110.293  10.916  63.298  1.00  0.00           H  
ATOM   3172  N   ASP A 206     110.244  15.347  64.356  1.00  0.00           N  
ATOM   3173  CA  ASP A 206     110.243  16.672  64.973  1.00  0.00           C  
ATOM   3174  C   ASP A 206     111.655  17.231  65.079  1.00  0.00           C  
ATOM   3175  O   ASP A 206     111.872  18.440  64.918  1.00  0.00           O  
ATOM   3176  CB  ASP A 206     109.605  16.618  66.363  1.00  0.00           C  
ATOM   3177  CG  ASP A 206     108.098  16.404  66.316  1.00  0.00           C  
ATOM   3178  OD1 ASP A 206     107.581  16.193  65.245  1.00  0.00           O  
ATOM   3179  OD2 ASP A 206     107.479  16.455  67.352  1.00  0.00           O  
ATOM   3180  H   ASP A 206     109.976  14.546  64.910  1.00  0.00           H  
ATOM   3181  HA  ASP A 206     109.656  17.345  64.347  1.00  0.00           H  
ATOM   3182 1HB  ASP A 206     110.055  15.808  66.938  1.00  0.00           H  
ATOM   3183 2HB  ASP A 206     109.810  17.548  66.894  1.00  0.00           H  
ATOM   3184  N   MET A 207     112.619  16.354  65.347  1.00  0.00           N  
ATOM   3185  CA  MET A 207     114.014  16.769  65.408  1.00  0.00           C  
ATOM   3186  C   MET A 207     114.458  17.337  64.043  1.00  0.00           C  
ATOM   3187  O   MET A 207     115.189  18.331  63.990  1.00  0.00           O  
ATOM   3188  CB  MET A 207     114.896  15.594  65.826  1.00  0.00           C  
ATOM   3189  CG  MET A 207     114.714  15.152  67.271  1.00  0.00           C  
ATOM   3190  SD  MET A 207     115.094  16.462  68.452  1.00  0.00           S  
ATOM   3191  CE  MET A 207     116.859  16.639  68.205  1.00  0.00           C  
ATOM   3192  H   MET A 207     112.386  15.385  65.511  1.00  0.00           H  
ATOM   3193  HA  MET A 207     114.107  17.560  66.152  1.00  0.00           H  
ATOM   3194 1HB  MET A 207     114.689  14.738  65.186  1.00  0.00           H  
ATOM   3195 2HB  MET A 207     115.945  15.860  65.688  1.00  0.00           H  
ATOM   3196 1HG  MET A 207     113.683  14.836  67.427  1.00  0.00           H  
ATOM   3197 2HG  MET A 207     115.365  14.303  67.477  1.00  0.00           H  
ATOM   3198 1HE  MET A 207     117.243  17.415  68.867  1.00  0.00           H  
ATOM   3199 2HE  MET A 207     117.354  15.692  68.427  1.00  0.00           H  
ATOM   3200 3HE  MET A 207     117.055  16.916  67.168  1.00  0.00           H  
ATOM   3201  N   ALA A 208     113.976  16.728  62.956  1.00  0.00           N  
ATOM   3202  CA  ALA A 208     114.245  17.296  61.610  1.00  0.00           C  
ATOM   3203  C   ALA A 208     113.712  18.715  61.463  1.00  0.00           C  
ATOM   3204  O   ALA A 208     114.395  19.595  60.901  1.00  0.00           O  
ATOM   3205  CB  ALA A 208     113.644  16.410  60.529  1.00  0.00           C  
ATOM   3206  H   ALA A 208     113.428  15.883  63.033  1.00  0.00           H  
ATOM   3207  HA  ALA A 208     115.325  17.339  61.470  1.00  0.00           H  
ATOM   3208 1HB  ALA A 208     113.850  16.841  59.549  1.00  0.00           H  
ATOM   3209 2HB  ALA A 208     114.084  15.415  60.587  1.00  0.00           H  
ATOM   3210 3HB  ALA A 208     112.567  16.339  60.674  1.00  0.00           H  
ATOM   3211  N   LYS A 209     112.504  18.957  61.965  1.00  0.00           N  
ATOM   3212  CA  LYS A 209     111.937  20.307  61.926  1.00  0.00           C  
ATOM   3213  C   LYS A 209     112.771  21.291  62.726  1.00  0.00           C  
ATOM   3214  O   LYS A 209     113.020  22.410  62.283  1.00  0.00           O  
ATOM   3215  CB  LYS A 209     110.500  20.300  62.450  1.00  0.00           C  
ATOM   3216  CG  LYS A 209     109.506  19.575  61.552  1.00  0.00           C  
ATOM   3217  CD  LYS A 209     109.319  20.307  60.232  1.00  0.00           C  
ATOM   3218  CE  LYS A 209     108.271  19.625  59.364  1.00  0.00           C  
ATOM   3219  NZ  LYS A 209     108.099  20.312  58.055  1.00  0.00           N  
ATOM   3220  H   LYS A 209     111.966  18.209  62.379  1.00  0.00           H  
ATOM   3221  HA  LYS A 209     111.929  20.649  60.891  1.00  0.00           H  
ATOM   3222 1HB  LYS A 209     110.473  19.826  63.431  1.00  0.00           H  
ATOM   3223 2HB  LYS A 209     110.153  21.327  62.573  1.00  0.00           H  
ATOM   3224 1HG  LYS A 209     109.867  18.566  61.351  1.00  0.00           H  
ATOM   3225 2HG  LYS A 209     108.544  19.504  62.058  1.00  0.00           H  
ATOM   3226 1HD  LYS A 209     109.005  21.334  60.425  1.00  0.00           H  
ATOM   3227 2HD  LYS A 209     110.265  20.330  59.691  1.00  0.00           H  
ATOM   3228 1HE  LYS A 209     108.566  18.592  59.182  1.00  0.00           H  
ATOM   3229 2HE  LYS A 209     107.314  19.619  59.885  1.00  0.00           H  
ATOM   3230 1HZ  LYS A 209     107.398  19.830  57.511  1.00  0.00           H  
ATOM   3231 2HZ  LYS A 209     107.807  21.266  58.211  1.00  0.00           H  
ATOM   3232 3HZ  LYS A 209     108.976  20.306  57.554  1.00  0.00           H  
ATOM   3233  N   ILE A 210     113.183  20.880  63.926  1.00  0.00           N  
ATOM   3234  CA  ILE A 210     114.018  21.731  64.774  1.00  0.00           C  
ATOM   3235  C   ILE A 210     115.338  22.081  64.081  1.00  0.00           C  
ATOM   3236  O   ILE A 210     115.741  23.259  64.028  1.00  0.00           O  
ATOM   3237  CB  ILE A 210     114.310  21.044  66.121  1.00  0.00           C  
ATOM   3238  CG1 ILE A 210     113.016  20.858  66.917  1.00  0.00           C  
ATOM   3239  CG2 ILE A 210     115.320  21.852  66.922  1.00  0.00           C  
ATOM   3240  CD1 ILE A 210     112.331  22.155  67.281  1.00  0.00           C  
ATOM   3241  H   ILE A 210     112.916  19.965  64.259  1.00  0.00           H  
ATOM   3242  HA  ILE A 210     113.481  22.658  64.969  1.00  0.00           H  
ATOM   3243  HB  ILE A 210     114.715  20.049  65.941  1.00  0.00           H  
ATOM   3244 1HG1 ILE A 210     112.317  20.254  66.339  1.00  0.00           H  
ATOM   3245 2HG1 ILE A 210     113.230  20.316  67.838  1.00  0.00           H  
ATOM   3246 1HG2 ILE A 210     115.514  21.353  67.871  1.00  0.00           H  
ATOM   3247 2HG2 ILE A 210     116.248  21.934  66.358  1.00  0.00           H  
ATOM   3248 3HG2 ILE A 210     114.921  22.848  67.111  1.00  0.00           H  
ATOM   3249 1HD1 ILE A 210     111.422  21.942  67.844  1.00  0.00           H  
ATOM   3250 2HD1 ILE A 210     113.001  22.762  67.891  1.00  0.00           H  
ATOM   3251 3HD1 ILE A 210     112.075  22.699  66.373  1.00  0.00           H  
ATOM   3252  N   ASP A 211     115.994  21.075  63.529  1.00  0.00           N  
ATOM   3253  CA  ASP A 211     117.282  21.313  62.896  1.00  0.00           C  
ATOM   3254  C   ASP A 211     117.129  22.251  61.692  1.00  0.00           C  
ATOM   3255  O   ASP A 211     117.916  23.206  61.528  1.00  0.00           O  
ATOM   3256  CB  ASP A 211     117.913  19.991  62.454  1.00  0.00           C  
ATOM   3257  CG  ASP A 211     119.331  20.159  61.923  1.00  0.00           C  
ATOM   3258  OD1 ASP A 211     120.149  20.698  62.630  1.00  0.00           O  
ATOM   3259  OD2 ASP A 211     119.582  19.747  60.816  1.00  0.00           O  
ATOM   3260  H   ASP A 211     115.616  20.138  63.538  1.00  0.00           H  
ATOM   3261  HA  ASP A 211     117.942  21.789  63.622  1.00  0.00           H  
ATOM   3262 1HB  ASP A 211     117.936  19.299  63.296  1.00  0.00           H  
ATOM   3263 2HB  ASP A 211     117.300  19.537  61.674  1.00  0.00           H  
ATOM   3264  N   VAL A 212     116.088  22.010  60.893  1.00  0.00           N  
ATOM   3265  CA  VAL A 212     115.852  22.802  59.681  1.00  0.00           C  
ATOM   3266  C   VAL A 212     115.454  24.248  59.980  1.00  0.00           C  
ATOM   3267  O   VAL A 212     115.637  25.128  59.134  1.00  0.00           O  
ATOM   3268  CB  VAL A 212     114.745  22.146  58.835  1.00  0.00           C  
ATOM   3269  CG1 VAL A 212     114.416  23.009  57.626  1.00  0.00           C  
ATOM   3270  CG2 VAL A 212     115.181  20.754  58.401  1.00  0.00           C  
ATOM   3271  H   VAL A 212     115.447  21.265  61.127  1.00  0.00           H  
ATOM   3272  HA  VAL A 212     116.774  22.828  59.099  1.00  0.00           H  
ATOM   3273  HB  VAL A 212     113.837  22.073  59.434  1.00  0.00           H  
ATOM   3274 1HG1 VAL A 212     113.631  22.530  57.040  1.00  0.00           H  
ATOM   3275 2HG1 VAL A 212     114.072  23.988  57.961  1.00  0.00           H  
ATOM   3276 3HG1 VAL A 212     115.307  23.128  57.010  1.00  0.00           H  
ATOM   3277 1HG2 VAL A 212     114.393  20.296  57.804  1.00  0.00           H  
ATOM   3278 2HG2 VAL A 212     116.092  20.827  57.807  1.00  0.00           H  
ATOM   3279 3HG2 VAL A 212     115.371  20.141  59.282  1.00  0.00           H  
ATOM   3280  N   PRO A 213     119.159  29.368  66.947  1.00  0.00           N  
ATOM   3281  CA  PRO A 213     120.140  28.960  67.963  1.00  0.00           C  
ATOM   3282  C   PRO A 213     119.499  27.932  68.893  1.00  0.00           C  
ATOM   3283  O   PRO A 213     118.377  28.147  69.352  1.00  0.00           O  
ATOM   3284  CB  PRO A 213     120.469  30.266  68.693  1.00  0.00           C  
ATOM   3285  CG  PRO A 213     120.080  31.333  67.728  1.00  0.00           C  
ATOM   3286  CD  PRO A 213     118.878  30.773  67.015  1.00  0.00           C  
ATOM   3287  HA  PRO A 213     121.034  28.559  67.462  1.00  0.00           H  
ATOM   3288 1HB  PRO A 213     119.908  30.320  69.638  1.00  0.00           H  
ATOM   3289 2HB  PRO A 213     121.538  30.293  68.952  1.00  0.00           H  
ATOM   3290 1HG  PRO A 213     119.857  32.267  68.263  1.00  0.00           H  
ATOM   3291 2HG  PRO A 213     120.915  31.549  67.044  1.00  0.00           H  
ATOM   3292 1HD  PRO A 213     117.971  30.991  67.598  1.00  0.00           H  
ATOM   3293 2HD  PRO A 213     118.809  31.214  66.009  1.00  0.00           H  
ATOM   3294  N   THR A 214     120.221  26.848  69.131  1.00  0.00           N  
ATOM   3295  CA  THR A 214     119.714  25.693  69.867  1.00  0.00           C  
ATOM   3296  C   THR A 214     120.765  25.238  70.856  1.00  0.00           C  
ATOM   3297  O   THR A 214     121.964  25.197  70.539  1.00  0.00           O  
ATOM   3298  CB  THR A 214     119.338  24.533  68.927  1.00  0.00           C  
ATOM   3299  OG1 THR A 214     118.338  24.971  67.999  1.00  0.00           O  
ATOM   3300  CG2 THR A 214     118.803  23.353  69.723  1.00  0.00           C  
ATOM   3301  H   THR A 214     121.168  26.831  68.781  1.00  0.00           H  
ATOM   3302  HA  THR A 214     118.815  25.994  70.406  1.00  0.00           H  
ATOM   3303  HB  THR A 214     120.219  24.217  68.368  1.00  0.00           H  
ATOM   3304  HG1 THR A 214     117.705  25.534  68.453  1.00  0.00           H  
ATOM   3305 1HG2 THR A 214     118.543  22.542  69.042  1.00  0.00           H  
ATOM   3306 2HG2 THR A 214     119.566  23.009  70.422  1.00  0.00           H  
ATOM   3307 3HG2 THR A 214     117.917  23.659  70.277  1.00  0.00           H  
ATOM   3308  N   LEU A 215     120.307  24.868  72.056  1.00  0.00           N  
ATOM   3309  CA  LEU A 215     121.158  24.336  73.105  1.00  0.00           C  
ATOM   3310  C   LEU A 215     120.605  22.972  73.525  1.00  0.00           C  
ATOM   3311  O   LEU A 215     119.384  22.803  73.694  1.00  0.00           O  
ATOM   3312  CB  LEU A 215     121.209  25.291  74.304  1.00  0.00           C  
ATOM   3313  CG  LEU A 215     122.038  24.812  75.502  1.00  0.00           C  
ATOM   3314  CD1 LEU A 215     123.507  24.740  75.108  1.00  0.00           C  
ATOM   3315  CD2 LEU A 215     121.831  25.759  76.675  1.00  0.00           C  
ATOM   3316  H   LEU A 215     119.317  24.969  72.229  1.00  0.00           H  
ATOM   3317  HA  LEU A 215     122.167  24.226  72.709  1.00  0.00           H  
ATOM   3318 1HB  LEU A 215     121.624  26.242  73.973  1.00  0.00           H  
ATOM   3319 2HB  LEU A 215     120.191  25.465  74.653  1.00  0.00           H  
ATOM   3320  HG  LEU A 215     121.720  23.808  75.786  1.00  0.00           H  
ATOM   3321 1HD1 LEU A 215     124.096  24.399  75.959  1.00  0.00           H  
ATOM   3322 2HD1 LEU A 215     123.628  24.041  74.280  1.00  0.00           H  
ATOM   3323 3HD1 LEU A 215     123.850  25.728  74.802  1.00  0.00           H  
ATOM   3324 1HD2 LEU A 215     122.420  25.417  77.527  1.00  0.00           H  
ATOM   3325 2HD2 LEU A 215     122.150  26.762  76.392  1.00  0.00           H  
ATOM   3326 3HD2 LEU A 215     120.776  25.777  76.947  1.00  0.00           H  
ATOM   3327  N   VAL A 216     121.498  22.001  73.681  1.00  0.00           N  
ATOM   3328  CA  VAL A 216     121.125  20.699  74.222  1.00  0.00           C  
ATOM   3329  C   VAL A 216     122.031  20.458  75.427  1.00  0.00           C  
ATOM   3330  O   VAL A 216     123.253  20.535  75.309  1.00  0.00           O  
ATOM   3331  CB  VAL A 216     121.303  19.580  73.179  1.00  0.00           C  
ATOM   3332  CG1 VAL A 216     120.945  18.229  73.780  1.00  0.00           C  
ATOM   3333  CG2 VAL A 216     120.445  19.870  71.957  1.00  0.00           C  
ATOM   3334  H   VAL A 216     122.459  22.168  73.419  1.00  0.00           H  
ATOM   3335  HA  VAL A 216     120.073  20.732  74.508  1.00  0.00           H  
ATOM   3336  HB  VAL A 216     122.351  19.533  72.885  1.00  0.00           H  
ATOM   3337 1HG1 VAL A 216     121.076  17.450  73.029  1.00  0.00           H  
ATOM   3338 2HG1 VAL A 216     121.595  18.026  74.631  1.00  0.00           H  
ATOM   3339 3HG1 VAL A 216     119.906  18.242  74.111  1.00  0.00           H  
ATOM   3340 1HG2 VAL A 216     120.576  19.076  71.223  1.00  0.00           H  
ATOM   3341 2HG2 VAL A 216     119.396  19.923  72.252  1.00  0.00           H  
ATOM   3342 3HG2 VAL A 216     120.746  20.822  71.518  1.00  0.00           H  
ATOM   3343  N   ILE A 217     121.437  20.170  76.584  1.00  0.00           N  
ATOM   3344  CA  ILE A 217     122.204  20.040  77.830  1.00  0.00           C  
ATOM   3345  C   ILE A 217     121.691  18.826  78.596  1.00  0.00           C  
ATOM   3346  O   ILE A 217     120.486  18.598  78.658  1.00  0.00           O  
ATOM   3347  CB  ILE A 217     122.088  21.302  78.705  1.00  0.00           C  
ATOM   3348  CG1 ILE A 217     122.614  22.525  77.950  1.00  0.00           C  
ATOM   3349  CG2 ILE A 217     122.844  21.114  80.012  1.00  0.00           C  
ATOM   3350  CD1 ILE A 217     122.342  23.837  78.649  1.00  0.00           C  
ATOM   3351  H   ILE A 217     120.436  20.038  76.606  1.00  0.00           H  
ATOM   3352  HA  ILE A 217     123.254  19.901  77.576  1.00  0.00           H  
ATOM   3353  HB  ILE A 217     121.040  21.495  78.927  1.00  0.00           H  
ATOM   3354 1HG1 ILE A 217     123.690  22.430  77.808  1.00  0.00           H  
ATOM   3355 2HG1 ILE A 217     122.157  22.566  76.961  1.00  0.00           H  
ATOM   3356 1HG2 ILE A 217     122.752  22.015  80.617  1.00  0.00           H  
ATOM   3357 2HG2 ILE A 217     122.426  20.267  80.555  1.00  0.00           H  
ATOM   3358 3HG2 ILE A 217     123.896  20.924  79.799  1.00  0.00           H  
ATOM   3359 1HD1 ILE A 217     122.744  24.657  78.053  1.00  0.00           H  
ATOM   3360 2HD1 ILE A 217     121.266  23.970  78.770  1.00  0.00           H  
ATOM   3361 3HD1 ILE A 217     122.820  23.834  79.628  1.00  0.00           H  
ATOM   3362  N   HIS A 218     122.594  18.036  79.175  1.00  0.00           N  
ATOM   3363  CA  HIS A 218     122.192  16.793  79.853  1.00  0.00           C  
ATOM   3364  C   HIS A 218     123.183  16.465  80.943  1.00  0.00           C  
ATOM   3365  O   HIS A 218     124.359  16.812  80.825  1.00  0.00           O  
ATOM   3366  CB  HIS A 218     122.100  15.621  78.870  1.00  0.00           C  
ATOM   3367  CG  HIS A 218     121.514  14.380  79.467  1.00  0.00           C  
ATOM   3368  ND1 HIS A 218     122.282  13.290  79.820  1.00  0.00           N  
ATOM   3369  CD2 HIS A 218     120.236  14.055  79.773  1.00  0.00           C  
ATOM   3370  CE1 HIS A 218     121.500  12.348  80.319  1.00  0.00           C  
ATOM   3371  NE2 HIS A 218     120.255  12.787  80.300  1.00  0.00           N  
ATOM   3372  H   HIS A 218     123.571  18.289  79.151  1.00  0.00           H  
ATOM   3373  HA  HIS A 218     121.208  16.925  80.302  1.00  0.00           H  
ATOM   3374 1HB  HIS A 218     121.488  15.911  78.015  1.00  0.00           H  
ATOM   3375 2HB  HIS A 218     123.095  15.382  78.495  1.00  0.00           H  
ATOM   3376  HD2 HIS A 218     119.356  14.682  79.628  1.00  0.00           H  
ATOM   3377  HE1 HIS A 218     121.828  11.374  80.683  1.00  0.00           H  
ATOM   3378  HE2 HIS A 218     119.444  12.277  80.621  1.00  0.00           H  
ATOM   3379  N   GLY A 219     122.717  15.797  82.003  1.00  0.00           N  
ATOM   3380  CA  GLY A 219     123.610  15.322  83.053  1.00  0.00           C  
ATOM   3381  C   GLY A 219     124.207  13.977  82.682  1.00  0.00           C  
ATOM   3382  O   GLY A 219     123.518  13.106  82.136  1.00  0.00           O  
ATOM   3383  H   GLY A 219     121.726  15.616  82.081  1.00  0.00           H  
ATOM   3384 1HA  GLY A 219     124.405  16.051  83.212  1.00  0.00           H  
ATOM   3385 2HA  GLY A 219     123.059  15.239  83.989  1.00  0.00           H  
ATOM   3386  N   ASP A 220     125.480  13.767  83.004  1.00  0.00           N  
ATOM   3387  CA  ASP A 220     126.076  12.461  82.678  1.00  0.00           C  
ATOM   3388  C   ASP A 220     125.635  11.311  83.576  1.00  0.00           C  
ATOM   3389  O   ASP A 220     125.935  10.148  83.257  1.00  0.00           O  
ATOM   3390  CB  ASP A 220     127.602  12.563  82.732  1.00  0.00           C  
ATOM   3391  CG  ASP A 220     128.122  12.940  84.113  1.00  0.00           C  
ATOM   3392  OD1 ASP A 220     127.399  13.572  84.847  1.00  0.00           O  
ATOM   3393  OD2 ASP A 220     129.237  12.593  84.421  1.00  0.00           O  
ATOM   3394  H   ASP A 220     126.048  14.467  83.461  1.00  0.00           H  
ATOM   3395  HA  ASP A 220     125.774  12.185  81.667  1.00  0.00           H  
ATOM   3396 1HB  ASP A 220     128.042  11.609  82.443  1.00  0.00           H  
ATOM   3397 2HB  ASP A 220     127.943  13.311  82.015  1.00  0.00           H  
ATOM   3398  N   GLY A 221     124.988  11.604  84.709  1.00  0.00           N  
ATOM   3399  CA  GLY A 221     124.506  10.552  85.594  1.00  0.00           C  
ATOM   3400  C   GLY A 221     122.982  10.592  85.645  1.00  0.00           C  
ATOM   3401  O   GLY A 221     122.374  10.282  86.659  1.00  0.00           O  
ATOM   3402  H   GLY A 221     124.828  12.569  84.960  1.00  0.00           H  
ATOM   3403 1HA  GLY A 221     124.853   9.584  85.232  1.00  0.00           H  
ATOM   3404 2HA  GLY A 221     124.927  10.692  86.589  1.00  0.00           H  
ATOM   3405  N   ASP A 222     122.378  10.946  84.515  1.00  0.00           N  
ATOM   3406  CA  ASP A 222     120.922  10.940  84.417  1.00  0.00           C  
ATOM   3407  C   ASP A 222     120.426   9.489  84.344  1.00  0.00           C  
ATOM   3408  O   ASP A 222     120.669   8.788  83.358  1.00  0.00           O  
ATOM   3409  CB  ASP A 222     120.453  11.725  83.189  1.00  0.00           C  
ATOM   3410  CG  ASP A 222     118.937  11.823  83.092  1.00  0.00           C  
ATOM   3411  OD1 ASP A 222     118.269  11.186  83.872  1.00  0.00           O  
ATOM   3412  OD2 ASP A 222     118.461  12.533  82.239  1.00  0.00           O  
ATOM   3413  H   ASP A 222     122.924  11.223  83.712  1.00  0.00           H  
ATOM   3414  HA  ASP A 222     120.513  11.417  85.308  1.00  0.00           H  
ATOM   3415 1HB  ASP A 222     120.867  12.733  83.223  1.00  0.00           H  
ATOM   3416 2HB  ASP A 222     120.831  11.246  82.285  1.00  0.00           H  
ATOM   3417  N   GLN A 223     119.743   9.048  85.396  1.00  0.00           N  
ATOM   3418  CA  GLN A 223     119.221   7.685  85.468  1.00  0.00           C  
ATOM   3419  C   GLN A 223     117.747   7.563  85.096  1.00  0.00           C  
ATOM   3420  O   GLN A 223     117.154   6.469  85.188  1.00  0.00           O  
ATOM   3421  CB  GLN A 223     119.433   7.125  86.877  1.00  0.00           C  
ATOM   3422  CG  GLN A 223     120.890   7.033  87.298  1.00  0.00           C  
ATOM   3423  CD  GLN A 223     121.693   6.108  86.404  1.00  0.00           C  
ATOM   3424  OE1 GLN A 223     121.305   4.960  86.165  1.00  0.00           O  
ATOM   3425  NE2 GLN A 223     122.819   6.601  85.902  1.00  0.00           N  
ATOM   3426  H   GLN A 223     119.582   9.678  86.169  1.00  0.00           H  
ATOM   3427  HA  GLN A 223     119.767   7.068  84.755  1.00  0.00           H  
ATOM   3428 1HB  GLN A 223     118.913   7.754  87.600  1.00  0.00           H  
ATOM   3429 2HB  GLN A 223     119.000   6.127  86.941  1.00  0.00           H  
ATOM   3430 1HG  GLN A 223     121.335   8.027  87.249  1.00  0.00           H  
ATOM   3431 2HG  GLN A 223     120.939   6.651  88.317  1.00  0.00           H  
ATOM   3432 1HE2 GLN A 223     123.391   6.037  85.305  1.00  0.00           H  
ATOM   3433 2HE2 GLN A 223     123.097   7.537  86.121  1.00  0.00           H  
ATOM   3434  N   ILE A 224     117.172   8.674  84.644  1.00  0.00           N  
ATOM   3435  CA  ILE A 224     115.802   8.696  84.144  1.00  0.00           C  
ATOM   3436  C   ILE A 224     115.844   8.666  82.617  1.00  0.00           C  
ATOM   3437  O   ILE A 224     115.174   7.838  81.979  1.00  0.00           O  
ATOM   3438  CB  ILE A 224     115.040   9.942  84.632  1.00  0.00           C  
ATOM   3439  CG1 ILE A 224     115.026   9.994  86.162  1.00  0.00           C  
ATOM   3440  CG2 ILE A 224     113.622   9.947  84.083  1.00  0.00           C  
ATOM   3441  CD1 ILE A 224     114.378   8.791  86.808  1.00  0.00           C  
ATOM   3442  H   ILE A 224     117.708   9.530  84.649  1.00  0.00           H  
ATOM   3443  HA  ILE A 224     115.283   7.814  84.518  1.00  0.00           H  
ATOM   3444  HB  ILE A 224     115.555  10.840  84.291  1.00  0.00           H  
ATOM   3445 1HG1 ILE A 224     116.048  10.071  86.532  1.00  0.00           H  
ATOM   3446 2HG1 ILE A 224     114.492  10.886  86.491  1.00  0.00           H  
ATOM   3447 1HG2 ILE A 224     113.097  10.833  84.438  1.00  0.00           H  
ATOM   3448 2HG2 ILE A 224     113.653   9.955  82.994  1.00  0.00           H  
ATOM   3449 3HG2 ILE A 224     113.097   9.054  84.423  1.00  0.00           H  
ATOM   3450 1HD1 ILE A 224     114.406   8.901  87.892  1.00  0.00           H  
ATOM   3451 2HD1 ILE A 224     113.341   8.715  86.477  1.00  0.00           H  
ATOM   3452 3HD1 ILE A 224     114.917   7.889  86.522  1.00  0.00           H  
ATOM   3453  N   VAL A 225     116.641   9.567  82.038  1.00  0.00           N  
ATOM   3454  CA  VAL A 225     116.827   9.638  80.591  1.00  0.00           C  
ATOM   3455  C   VAL A 225     118.310   9.380  80.306  1.00  0.00           C  
ATOM   3456  O   VAL A 225     119.136  10.288  80.360  1.00  0.00           O  
ATOM   3457  CB  VAL A 225     116.407  11.014  80.041  1.00  0.00           C  
ATOM   3458  CG1 VAL A 225     116.585  11.060  78.530  1.00  0.00           C  
ATOM   3459  CG2 VAL A 225     114.964  11.306  80.423  1.00  0.00           C  
ATOM   3460  H   VAL A 225     117.132  10.222  82.630  1.00  0.00           H  
ATOM   3461  HA  VAL A 225     116.201   8.877  80.124  1.00  0.00           H  
ATOM   3462  HB  VAL A 225     117.058  11.779  80.465  1.00  0.00           H  
ATOM   3463 1HG1 VAL A 225     116.284  12.040  78.158  1.00  0.00           H  
ATOM   3464 2HG1 VAL A 225     117.632  10.885  78.282  1.00  0.00           H  
ATOM   3465 3HG1 VAL A 225     115.967  10.292  78.067  1.00  0.00           H  
ATOM   3466 1HG2 VAL A 225     114.674  12.280  80.031  1.00  0.00           H  
ATOM   3467 2HG2 VAL A 225     114.314  10.537  80.003  1.00  0.00           H  
ATOM   3468 3HG2 VAL A 225     114.868  11.308  81.509  1.00  0.00           H  
ATOM   3469  N   PRO A 226     118.667   8.132  80.034  1.00  0.00           N  
ATOM   3470  CA  PRO A 226     120.088   7.780  79.877  1.00  0.00           C  
ATOM   3471  C   PRO A 226     120.710   8.625  78.772  1.00  0.00           C  
ATOM   3472  O   PRO A 226     120.148   8.764  77.684  1.00  0.00           O  
ATOM   3473  CB  PRO A 226     120.051   6.295  79.503  1.00  0.00           C  
ATOM   3474  CG  PRO A 226     118.776   5.800  80.095  1.00  0.00           C  
ATOM   3475  CD  PRO A 226     117.810   6.940  79.909  1.00  0.00           C  
ATOM   3476  HA  PRO A 226     120.605   7.927  80.837  1.00  0.00           H  
ATOM   3477 1HB  PRO A 226     120.086   6.181  78.410  1.00  0.00           H  
ATOM   3478 2HB  PRO A 226     120.936   5.783  79.908  1.00  0.00           H  
ATOM   3479 1HG  PRO A 226     118.451   4.882  79.585  1.00  0.00           H  
ATOM   3480 2HG  PRO A 226     118.924   5.540  81.154  1.00  0.00           H  
ATOM   3481 1HD  PRO A 226     117.350   6.872  78.912  1.00  0.00           H  
ATOM   3482 2HD  PRO A 226     117.040   6.902  80.694  1.00  0.00           H  
ATOM   3483  N   PHE A 227     121.863   9.204  79.058  1.00  0.00           N  
ATOM   3484  CA  PHE A 227     122.470  10.162  78.144  1.00  0.00           C  
ATOM   3485  C   PHE A 227     122.768   9.575  76.752  1.00  0.00           C  
ATOM   3486  O   PHE A 227     122.648  10.270  75.751  1.00  0.00           O  
ATOM   3487  CB  PHE A 227     123.764  10.703  78.755  1.00  0.00           C  
ATOM   3488  CG  PHE A 227     124.911   9.734  78.702  1.00  0.00           C  
ATOM   3489  CD1 PHE A 227     125.774   9.718  77.616  1.00  0.00           C  
ATOM   3490  CD2 PHE A 227     125.129   8.837  79.736  1.00  0.00           C  
ATOM   3491  CE1 PHE A 227     126.829   8.827  77.566  1.00  0.00           C  
ATOM   3492  CE2 PHE A 227     126.183   7.946  79.689  1.00  0.00           C  
ATOM   3493  CZ  PHE A 227     127.034   7.941  78.602  1.00  0.00           C  
ATOM   3494  H   PHE A 227     122.335   8.982  79.923  1.00  0.00           H  
ATOM   3495  HA  PHE A 227     121.773  10.988  77.995  1.00  0.00           H  
ATOM   3496 1HB  PHE A 227     124.061  11.611  78.232  1.00  0.00           H  
ATOM   3497 2HB  PHE A 227     123.591  10.968  79.797  1.00  0.00           H  
ATOM   3498  HD1 PHE A 227     125.612  10.419  76.797  1.00  0.00           H  
ATOM   3499  HD2 PHE A 227     124.456   8.840  80.594  1.00  0.00           H  
ATOM   3500  HE1 PHE A 227     127.499   8.825  76.706  1.00  0.00           H  
ATOM   3501  HE2 PHE A 227     126.343   7.246  80.509  1.00  0.00           H  
ATOM   3502  HZ  PHE A 227     127.865   7.238  78.563  1.00  0.00           H  
ATOM   3503  N   GLU A 228     123.108   8.288  76.689  1.00  0.00           N  
ATOM   3504  CA  GLU A 228     123.383   7.667  75.382  1.00  0.00           C  
ATOM   3505  C   GLU A 228     122.116   7.397  74.585  1.00  0.00           C  
ATOM   3506  O   GLU A 228     122.168   7.305  73.358  1.00  0.00           O  
ATOM   3507  CB  GLU A 228     124.150   6.356  75.569  1.00  0.00           C  
ATOM   3508  CG  GLU A 228     123.354   5.254  76.254  1.00  0.00           C  
ATOM   3509  CD  GLU A 228     123.393   5.350  77.753  1.00  0.00           C  
ATOM   3510  OE1 GLU A 228     123.737   6.394  78.254  1.00  0.00           O  
ATOM   3511  OE2 GLU A 228     123.078   4.378  78.399  1.00  0.00           O  
ATOM   3512  H   GLU A 228     123.181   7.727  77.525  1.00  0.00           H  
ATOM   3513  HA  GLU A 228     123.997   8.352  74.796  1.00  0.00           H  
ATOM   3514 1HB  GLU A 228     124.472   5.981  74.597  1.00  0.00           H  
ATOM   3515 2HB  GLU A 228     125.046   6.540  76.162  1.00  0.00           H  
ATOM   3516 1HG  GLU A 228     122.317   5.311  75.924  1.00  0.00           H  
ATOM   3517 2HG  GLU A 228     123.752   4.288  75.946  1.00  0.00           H  
ATOM   3518  N   THR A 229     120.989   7.256  75.277  1.00  0.00           N  
ATOM   3519  CA  THR A 229     119.719   7.005  74.594  1.00  0.00           C  
ATOM   3520  C   THR A 229     119.013   8.302  74.172  1.00  0.00           C  
ATOM   3521  O   THR A 229     118.027   8.256  73.430  1.00  0.00           O  
ATOM   3522  CB  THR A 229     118.777   6.177  75.487  1.00  0.00           C  
ATOM   3523  OG1 THR A 229     118.487   6.907  76.687  1.00  0.00           O  
ATOM   3524  CG2 THR A 229     119.418   4.847  75.850  1.00  0.00           C  
ATOM   3525  H   THR A 229     121.001   7.321  76.285  1.00  0.00           H  
ATOM   3526  HA  THR A 229     119.921   6.439  73.684  1.00  0.00           H  
ATOM   3527  HB  THR A 229     117.843   5.991  74.957  1.00  0.00           H  
ATOM   3528  HG1 THR A 229     119.159   7.580  76.821  1.00  0.00           H  
ATOM   3529 1HG2 THR A 229     118.738   4.275  76.481  1.00  0.00           H  
ATOM   3530 2HG2 THR A 229     119.629   4.284  74.941  1.00  0.00           H  
ATOM   3531 3HG2 THR A 229     120.348   5.026  76.389  1.00  0.00           H  
ATOM   3532  N   THR A 230     119.514   9.443  74.641  1.00  0.00           N  
ATOM   3533  CA  THR A 230     118.849  10.729  74.406  1.00  0.00           C  
ATOM   3534  C   THR A 230     119.817  11.790  73.890  1.00  0.00           C  
ATOM   3535  O   THR A 230     120.022  11.902  72.684  1.00  0.00           O  
ATOM   3536  CB  THR A 230     118.171  11.240  75.690  1.00  0.00           C  
ATOM   3537  OG1 THR A 230     119.140  11.332  76.742  1.00  0.00           O  
ATOM   3538  CG2 THR A 230     117.054  10.299  76.115  1.00  0.00           C  
ATOM   3539  H   THR A 230     120.373   9.423  75.172  1.00  0.00           H  
ATOM   3540  HA  THR A 230     118.082  10.588  73.644  1.00  0.00           H  
ATOM   3541  HB  THR A 230     117.754  12.231  75.512  1.00  0.00           H  
ATOM   3542  HG1 THR A 230     119.287  10.460  77.118  1.00  0.00           H  
ATOM   3543 1HG2 THR A 230     116.586  10.676  77.024  1.00  0.00           H  
ATOM   3544 2HG2 THR A 230     116.310  10.236  75.322  1.00  0.00           H  
ATOM   3545 3HG2 THR A 230     117.467   9.308  76.305  1.00  0.00           H  
ATOM   3546  N   GLY A 231     120.420  12.559  74.801  1.00  0.00           N  
ATOM   3547  CA  GLY A 231     121.204  13.725  74.416  1.00  0.00           C  
ATOM   3548  C   GLY A 231     122.295  13.420  73.389  1.00  0.00           C  
ATOM   3549  O   GLY A 231     122.489  14.195  72.465  1.00  0.00           O  
ATOM   3550  H   GLY A 231     120.331  12.327  75.780  1.00  0.00           H  
ATOM   3551 1HA  GLY A 231     120.544  14.487  74.001  1.00  0.00           H  
ATOM   3552 2HA  GLY A 231     121.674  14.155  75.300  1.00  0.00           H  
ATOM   3553  N   LYS A 232     123.015  12.313  73.555  1.00  0.00           N  
ATOM   3554  CA  LYS A 232     124.129  12.067  72.622  1.00  0.00           C  
ATOM   3555  C   LYS A 232     123.604  11.785  71.205  1.00  0.00           C  
ATOM   3556  O   LYS A 232     124.235  12.167  70.202  1.00  0.00           O  
ATOM   3557  CB  LYS A 232     124.991  10.900  73.107  1.00  0.00           C  
ATOM   3558  CG  LYS A 232     126.235  10.645  72.267  1.00  0.00           C  
ATOM   3559  CD  LYS A 232     127.100   9.552  72.877  1.00  0.00           C  
ATOM   3560  CE  LYS A 232     128.341   9.293  72.036  1.00  0.00           C  
ATOM   3561  NZ  LYS A 232     129.197   8.225  72.622  1.00  0.00           N  
ATOM   3562  H   LYS A 232     122.829  11.643  74.287  1.00  0.00           H  
ATOM   3563  HA  LYS A 232     124.750  12.963  72.580  1.00  0.00           H  
ATOM   3564 1HB  LYS A 232     125.311  11.086  74.132  1.00  0.00           H  
ATOM   3565 2HB  LYS A 232     124.396   9.986  73.111  1.00  0.00           H  
ATOM   3566 1HG  LYS A 232     125.940  10.344  71.261  1.00  0.00           H  
ATOM   3567 2HG  LYS A 232     126.820  11.562  72.195  1.00  0.00           H  
ATOM   3568 1HD  LYS A 232     127.406   9.849  73.881  1.00  0.00           H  
ATOM   3569 2HD  LYS A 232     126.523   8.630  72.950  1.00  0.00           H  
ATOM   3570 1HE  LYS A 232     128.044   8.993  71.032  1.00  0.00           H  
ATOM   3571 2HE  LYS A 232     128.926  10.209  71.960  1.00  0.00           H  
ATOM   3572 1HZ  LYS A 232     130.007   8.084  72.036  1.00  0.00           H  
ATOM   3573 2HZ  LYS A 232     129.494   8.501  73.547  1.00  0.00           H  
ATOM   3574 3HZ  LYS A 232     128.670   7.365  72.680  1.00  0.00           H  
ATOM   3575  N   VAL A 233     122.437  11.159  71.118  1.00  0.00           N  
ATOM   3576  CA  VAL A 233     121.802  10.939  69.821  1.00  0.00           C  
ATOM   3577  C   VAL A 233     121.252  12.234  69.249  1.00  0.00           C  
ATOM   3578  O   VAL A 233     121.362  12.497  68.051  1.00  0.00           O  
ATOM   3579  CB  VAL A 233     120.658   9.916  69.951  1.00  0.00           C  
ATOM   3580  CG1 VAL A 233     119.890   9.807  68.642  1.00  0.00           C  
ATOM   3581  CG2 VAL A 233     121.218   8.562  70.361  1.00  0.00           C  
ATOM   3582  H   VAL A 233     121.976  10.828  71.954  1.00  0.00           H  
ATOM   3583  HA  VAL A 233     122.549  10.543  69.133  1.00  0.00           H  
ATOM   3584  HB  VAL A 233     119.955  10.264  70.708  1.00  0.00           H  
ATOM   3585 1HG1 VAL A 233     119.085   9.080  68.752  1.00  0.00           H  
ATOM   3586 2HG1 VAL A 233     119.468  10.779  68.386  1.00  0.00           H  
ATOM   3587 3HG1 VAL A 233     120.565   9.483  67.850  1.00  0.00           H  
ATOM   3588 1HG2 VAL A 233     120.404   7.844  70.452  1.00  0.00           H  
ATOM   3589 2HG2 VAL A 233     121.925   8.217  69.607  1.00  0.00           H  
ATOM   3590 3HG2 VAL A 233     121.728   8.655  71.320  1.00  0.00           H  
ATOM   3591  N   ALA A 234     120.633  13.039  70.116  1.00  0.00           N  
ATOM   3592  CA  ALA A 234     120.075  14.335  69.739  1.00  0.00           C  
ATOM   3593  C   ALA A 234     121.195  15.242  69.170  1.00  0.00           C  
ATOM   3594  O   ALA A 234     121.004  15.867  68.124  1.00  0.00           O  
ATOM   3595  CB  ALA A 234     119.396  14.989  70.933  1.00  0.00           C  
ATOM   3596  H   ALA A 234     120.552  12.728  71.074  1.00  0.00           H  
ATOM   3597  HA  ALA A 234     119.332  14.170  68.958  1.00  0.00           H  
ATOM   3598 1HB  ALA A 234     118.986  15.954  70.635  1.00  0.00           H  
ATOM   3599 2HB  ALA A 234     118.591  14.348  71.291  1.00  0.00           H  
ATOM   3600 3HB  ALA A 234     120.124  15.136  71.730  1.00  0.00           H  
ATOM   3601  N   ALA A 235     122.349  15.250  69.848  1.00  0.00           N  
ATOM   3602  CA  ALA A 235     123.565  15.997  69.459  1.00  0.00           C  
ATOM   3603  C   ALA A 235     124.051  15.504  68.085  1.00  0.00           C  
ATOM   3604  O   ALA A 235     124.375  16.311  67.207  1.00  0.00           O  
ATOM   3605  CB  ALA A 235     124.659  15.839  70.505  1.00  0.00           C  
ATOM   3606  H   ALA A 235     122.363  14.692  70.690  1.00  0.00           H  
ATOM   3607  HA  ALA A 235     123.305  17.053  69.385  1.00  0.00           H  
ATOM   3608 1HB  ALA A 235     125.542  16.398  70.195  1.00  0.00           H  
ATOM   3609 2HB  ALA A 235     124.306  16.222  71.462  1.00  0.00           H  
ATOM   3610 3HB  ALA A 235     124.915  14.786  70.607  1.00  0.00           H  
ATOM   3611  N   GLU A 236     124.058  14.193  67.887  1.00  0.00           N  
ATOM   3612  CA  GLU A 236     124.485  13.637  66.594  1.00  0.00           C  
ATOM   3613  C   GLU A 236     123.545  14.105  65.481  1.00  0.00           C  
ATOM   3614  O   GLU A 236     123.988  14.450  64.369  1.00  0.00           O  
ATOM   3615  CB  GLU A 236     124.516  12.108  66.644  1.00  0.00           C  
ATOM   3616  CG  GLU A 236     125.002  11.446  65.363  1.00  0.00           C  
ATOM   3617  CD  GLU A 236     126.439  11.758  65.052  1.00  0.00           C  
ATOM   3618  OE1 GLU A 236     127.156  12.125  65.951  1.00  0.00           O  
ATOM   3619  OE2 GLU A 236     126.821  11.629  63.912  1.00  0.00           O  
ATOM   3620  H   GLU A 236     123.770  13.563  68.622  1.00  0.00           H  
ATOM   3621  HA  GLU A 236     125.492  13.997  66.378  1.00  0.00           H  
ATOM   3622 1HB  GLU A 236     125.168  11.784  67.456  1.00  0.00           H  
ATOM   3623 2HB  GLU A 236     123.516  11.730  66.857  1.00  0.00           H  
ATOM   3624 1HG  GLU A 236     124.889  10.367  65.458  1.00  0.00           H  
ATOM   3625 2HG  GLU A 236     124.376  11.778  64.535  1.00  0.00           H  
ATOM   3626  N   LEU A 237     122.246  14.154  65.786  1.00  0.00           N  
ATOM   3627  CA  LEU A 237     121.230  14.559  64.822  1.00  0.00           C  
ATOM   3628  C   LEU A 237     121.179  16.051  64.555  1.00  0.00           C  
ATOM   3629  O   LEU A 237     120.743  16.459  63.485  1.00  0.00           O  
ATOM   3630  CB  LEU A 237     119.851  14.096  65.310  1.00  0.00           C  
ATOM   3631  CG  LEU A 237     119.636  12.578  65.353  1.00  0.00           C  
ATOM   3632  CD1 LEU A 237     118.280  12.275  65.976  1.00  0.00           C  
ATOM   3633  CD2 LEU A 237     119.730  12.012  63.944  1.00  0.00           C  
ATOM   3634  H   LEU A 237     121.963  13.900  66.722  1.00  0.00           H  
ATOM   3635  HA  LEU A 237     121.450  14.083  63.867  1.00  0.00           H  
ATOM   3636 1HB  LEU A 237     119.691  14.482  66.315  1.00  0.00           H  
ATOM   3637 2HB  LEU A 237     119.090  14.521  64.655  1.00  0.00           H  
ATOM   3638  HG  LEU A 237     120.401  12.120  65.980  1.00  0.00           H  
ATOM   3639 1HD1 LEU A 237     118.127  11.196  66.007  1.00  0.00           H  
ATOM   3640 2HD1 LEU A 237     118.248  12.674  66.990  1.00  0.00           H  
ATOM   3641 3HD1 LEU A 237     117.494  12.735  65.379  1.00  0.00           H  
ATOM   3642 1HD2 LEU A 237     119.577  10.932  63.975  1.00  0.00           H  
ATOM   3643 2HD2 LEU A 237     118.964  12.468  63.317  1.00  0.00           H  
ATOM   3644 3HD2 LEU A 237     120.714  12.227  63.530  1.00  0.00           H  
ATOM   3645  N   ILE A 238     121.598  16.863  65.526  1.00  0.00           N  
ATOM   3646  CA  ILE A 238     121.563  18.323  65.387  1.00  0.00           C  
ATOM   3647  C   ILE A 238     122.941  18.865  65.767  1.00  0.00           C  
ATOM   3648  O   ILE A 238     123.117  19.477  66.822  1.00  0.00           O  
ATOM   3649  CB  ILE A 238     120.477  18.958  66.274  1.00  0.00           C  
ATOM   3650  CG1 ILE A 238     120.355  20.455  65.981  1.00  0.00           C  
ATOM   3651  CG2 ILE A 238     120.787  18.724  67.745  1.00  0.00           C  
ATOM   3652  CD1 ILE A 238     119.113  21.092  66.560  1.00  0.00           C  
ATOM   3653  H   ILE A 238     121.950  16.459  66.382  1.00  0.00           H  
ATOM   3654  HA  ILE A 238     121.334  18.566  64.350  1.00  0.00           H  
ATOM   3655  HB  ILE A 238     119.510  18.512  66.042  1.00  0.00           H  
ATOM   3656 1HG1 ILE A 238     121.224  20.976  66.381  1.00  0.00           H  
ATOM   3657 2HG1 ILE A 238     120.348  20.615  64.902  1.00  0.00           H  
ATOM   3658 1HG2 ILE A 238     120.010  19.180  68.358  1.00  0.00           H  
ATOM   3659 2HG2 ILE A 238     120.825  17.653  67.943  1.00  0.00           H  
ATOM   3660 3HG2 ILE A 238     121.751  19.172  67.989  1.00  0.00           H  
ATOM   3661 1HD1 ILE A 238     119.097  22.153  66.310  1.00  0.00           H  
ATOM   3662 2HD1 ILE A 238     118.228  20.609  66.145  1.00  0.00           H  
ATOM   3663 3HD1 ILE A 238     119.116  20.976  67.643  1.00  0.00           H  
ATOM   3664  N   LYS A 239     123.942  18.614  64.923  1.00  0.00           N  
ATOM   3665  CA  LYS A 239     125.318  18.955  65.291  1.00  0.00           C  
ATOM   3666  C   LYS A 239     125.559  20.461  65.418  1.00  0.00           C  
ATOM   3667  O   LYS A 239     126.571  20.836  66.015  1.00  0.00           O  
ATOM   3668  CB  LYS A 239     126.290  18.366  64.268  1.00  0.00           C  
ATOM   3669  CG  LYS A 239     126.387  16.846  64.295  1.00  0.00           C  
ATOM   3670  CD  LYS A 239     127.364  16.336  63.246  1.00  0.00           C  
ATOM   3671  CE  LYS A 239     127.465  14.818  63.275  1.00  0.00           C  
ATOM   3672  NZ  LYS A 239     128.390  14.302  62.229  1.00  0.00           N  
ATOM   3673  H   LYS A 239     123.764  18.188  64.025  1.00  0.00           H  
ATOM   3674  HA  LYS A 239     125.531  18.525  66.270  1.00  0.00           H  
ATOM   3675 1HB  LYS A 239     125.987  18.664  63.264  1.00  0.00           H  
ATOM   3676 2HB  LYS A 239     127.289  18.768  64.441  1.00  0.00           H  
ATOM   3677 1HG  LYS A 239     126.723  16.520  65.280  1.00  0.00           H  
ATOM   3678 2HG  LYS A 239     125.405  16.415  64.105  1.00  0.00           H  
ATOM   3679 1HD  LYS A 239     127.031  16.651  62.256  1.00  0.00           H  
ATOM   3680 2HD  LYS A 239     128.351  16.760  63.430  1.00  0.00           H  
ATOM   3681 1HE  LYS A 239     127.825  14.496  64.251  1.00  0.00           H  
ATOM   3682 2HE  LYS A 239     126.478  14.384  63.115  1.00  0.00           H  
ATOM   3683 1HZ  LYS A 239     128.429  13.294  62.282  1.00  0.00           H  
ATOM   3684 2HZ  LYS A 239     128.056  14.579  61.317  1.00  0.00           H  
ATOM   3685 3HZ  LYS A 239     129.314  14.682  62.379  1.00  0.00           H  
ATOM   3686  N   GLY A 240     124.664  21.284  64.880  1.00  0.00           N  
ATOM   3687  CA  GLY A 240     124.785  22.741  64.951  1.00  0.00           C  
ATOM   3688  C   GLY A 240     124.415  23.293  66.329  1.00  0.00           C  
ATOM   3689  O   GLY A 240     124.742  24.440  66.663  1.00  0.00           O  
ATOM   3690  H   GLY A 240     123.871  20.879  64.404  1.00  0.00           H  
ATOM   3691 1HA  GLY A 240     125.808  23.033  64.714  1.00  0.00           H  
ATOM   3692 2HA  GLY A 240     124.139  23.196  64.201  1.00  0.00           H  
ATOM   3693  N   ALA A 241     123.708  22.492  67.125  1.00  0.00           N  
ATOM   3694  CA  ALA A 241     123.327  22.944  68.459  1.00  0.00           C  
ATOM   3695  C   ALA A 241     124.527  23.059  69.380  1.00  0.00           C  
ATOM   3696  O   ALA A 241     125.465  22.252  69.305  1.00  0.00           O  
ATOM   3697  CB  ALA A 241     122.295  22.001  69.061  1.00  0.00           C  
ATOM   3698  H   ALA A 241     123.429  21.571  66.819  1.00  0.00           H  
ATOM   3699  HA  ALA A 241     122.888  23.937  68.367  1.00  0.00           H  
ATOM   3700 1HB  ALA A 241     122.020  22.351  70.056  1.00  0.00           H  
ATOM   3701 2HB  ALA A 241     121.409  21.979  68.427  1.00  0.00           H  
ATOM   3702 3HB  ALA A 241     122.716  21.000  69.132  1.00  0.00           H  
ATOM   3703  N   GLU A 242     124.503  24.064  70.258  1.00  0.00           N  
ATOM   3704  CA  GLU A 242     125.441  24.089  71.367  1.00  0.00           C  
ATOM   3705  C   GLU A 242     125.146  22.870  72.239  1.00  0.00           C  
ATOM   3706  O   GLU A 242     123.982  22.489  72.415  1.00  0.00           O  
ATOM   3707  CB  GLU A 242     125.315  25.383  72.174  1.00  0.00           C  
ATOM   3708  CG  GLU A 242     125.749  26.636  71.426  1.00  0.00           C  
ATOM   3709  CD  GLU A 242     125.648  27.881  72.262  1.00  0.00           C  
ATOM   3710  OE1 GLU A 242     125.652  27.768  73.465  1.00  0.00           O  
ATOM   3711  OE2 GLU A 242     125.566  28.946  71.698  1.00  0.00           O  
ATOM   3712  H   GLU A 242     123.835  24.815  70.162  1.00  0.00           H  
ATOM   3713  HA  GLU A 242     126.453  24.035  70.965  1.00  0.00           H  
ATOM   3714 1HB  GLU A 242     124.279  25.520  72.484  1.00  0.00           H  
ATOM   3715 2HB  GLU A 242     125.919  25.308  73.079  1.00  0.00           H  
ATOM   3716 1HG  GLU A 242     126.782  26.513  71.101  1.00  0.00           H  
ATOM   3717 2HG  GLU A 242     125.128  26.748  70.538  1.00  0.00           H  
ATOM   3718  N   LEU A 243     126.188  22.252  72.775  1.00  0.00           N  
ATOM   3719  CA  LEU A 243     126.008  20.985  73.468  1.00  0.00           C  
ATOM   3720  C   LEU A 243     126.762  20.970  74.782  1.00  0.00           C  
ATOM   3721  O   LEU A 243     127.978  21.225  74.808  1.00  0.00           O  
ATOM   3722  CB  LEU A 243     126.484  19.823  72.587  1.00  0.00           C  
ATOM   3723  CG  LEU A 243     126.409  18.430  73.224  1.00  0.00           C  
ATOM   3724  CD1 LEU A 243     124.954  18.074  73.497  1.00  0.00           C  
ATOM   3725  CD2 LEU A 243     127.057  17.412  72.298  1.00  0.00           C  
ATOM   3726  H   LEU A 243     127.114  22.650  72.710  1.00  0.00           H  
ATOM   3727  HA  LEU A 243     124.947  20.853  73.677  1.00  0.00           H  
ATOM   3728 1HB  LEU A 243     125.881  19.806  71.680  1.00  0.00           H  
ATOM   3729 2HB  LEU A 243     127.521  20.003  72.305  1.00  0.00           H  
ATOM   3730  HG  LEU A 243     126.934  18.438  74.179  1.00  0.00           H  
ATOM   3731 1HD1 LEU A 243     124.900  17.084  73.950  1.00  0.00           H  
ATOM   3732 2HD1 LEU A 243     124.521  18.807  74.177  1.00  0.00           H  
ATOM   3733 3HD1 LEU A 243     124.398  18.074  72.560  1.00  0.00           H  
ATOM   3734 1HD2 LEU A 243     127.004  16.422  72.752  1.00  0.00           H  
ATOM   3735 2HD2 LEU A 243     126.531  17.402  71.343  1.00  0.00           H  
ATOM   3736 3HD2 LEU A 243     128.101  17.681  72.135  1.00  0.00           H  
ATOM   3737  N   LYS A 244     126.053  20.683  75.876  1.00  0.00           N  
ATOM   3738  CA  LYS A 244     126.676  20.691  77.204  1.00  0.00           C  
ATOM   3739  C   LYS A 244     126.367  19.406  77.953  1.00  0.00           C  
ATOM   3740  O   LYS A 244     125.192  19.086  78.161  1.00  0.00           O  
ATOM   3741  CB  LYS A 244     126.205  21.897  78.018  1.00  0.00           C  
ATOM   3742  CG  LYS A 244     126.524  23.246  77.386  1.00  0.00           C  
ATOM   3743  CD  LYS A 244     128.020  23.521  77.396  1.00  0.00           C  
ATOM   3744  CE  LYS A 244     128.333  24.904  76.843  1.00  0.00           C  
ATOM   3745  NZ  LYS A 244     129.797  25.163  76.788  1.00  0.00           N  
ATOM   3746  H   LYS A 244     125.072  20.456  75.794  1.00  0.00           H  
ATOM   3747  HA  LYS A 244     127.757  20.759  77.079  1.00  0.00           H  
ATOM   3748 1HB  LYS A 244     125.125  21.841  78.160  1.00  0.00           H  
ATOM   3749 2HB  LYS A 244     126.667  21.873  79.005  1.00  0.00           H  
ATOM   3750 1HG  LYS A 244     126.167  23.258  76.355  1.00  0.00           H  
ATOM   3751 2HG  LYS A 244     126.014  24.035  77.937  1.00  0.00           H  
ATOM   3752 1HD  LYS A 244     128.396  23.453  78.417  1.00  0.00           H  
ATOM   3753 2HD  LYS A 244     128.531  22.774  76.789  1.00  0.00           H  
ATOM   3754 1HE  LYS A 244     127.922  24.995  75.839  1.00  0.00           H  
ATOM   3755 2HE  LYS A 244     127.867  25.661  77.473  1.00  0.00           H  
ATOM   3756 1HZ  LYS A 244     129.963  26.088  76.418  1.00  0.00           H  
ATOM   3757 2HZ  LYS A 244     130.186  25.099  77.719  1.00  0.00           H  
ATOM   3758 3HZ  LYS A 244     130.239  24.478  76.192  1.00  0.00           H  
ATOM   3759  N   VAL A 245     127.408  18.680  78.376  1.00  0.00           N  
ATOM   3760  CA  VAL A 245     127.237  17.563  79.313  1.00  0.00           C  
ATOM   3761  C   VAL A 245     127.683  18.011  80.695  1.00  0.00           C  
ATOM   3762  O   VAL A 245     128.827  18.470  80.875  1.00  0.00           O  
ATOM   3763  CB  VAL A 245     128.059  16.337  78.873  1.00  0.00           C  
ATOM   3764  CG1 VAL A 245     127.902  15.203  79.874  1.00  0.00           C  
ATOM   3765  CG2 VAL A 245     127.624  15.894  77.484  1.00  0.00           C  
ATOM   3766  H   VAL A 245     128.335  18.905  78.043  1.00  0.00           H  
ATOM   3767  HA  VAL A 245     126.183  17.282  79.328  1.00  0.00           H  
ATOM   3768  HB  VAL A 245     129.115  16.607  78.855  1.00  0.00           H  
ATOM   3769 1HG1 VAL A 245     128.490  14.345  79.548  1.00  0.00           H  
ATOM   3770 2HG1 VAL A 245     128.253  15.531  80.853  1.00  0.00           H  
ATOM   3771 3HG1 VAL A 245     126.852  14.918  79.941  1.00  0.00           H  
ATOM   3772 1HG2 VAL A 245     128.210  15.027  77.179  1.00  0.00           H  
ATOM   3773 2HG2 VAL A 245     126.567  15.630  77.501  1.00  0.00           H  
ATOM   3774 3HG2 VAL A 245     127.784  16.707  76.776  1.00  0.00           H  
ATOM   3775  N   TYR A 246     126.765  17.933  81.654  1.00  0.00           N  
ATOM   3776  CA  TYR A 246     127.061  18.368  83.027  1.00  0.00           C  
ATOM   3777  C   TYR A 246     127.569  17.168  83.780  1.00  0.00           C  
ATOM   3778  O   TYR A 246     126.823  16.239  84.081  1.00  0.00           O  
ATOM   3779  CB  TYR A 246     125.831  18.962  83.717  1.00  0.00           C  
ATOM   3780  CG  TYR A 246     125.364  20.268  83.114  1.00  0.00           C  
ATOM   3781  CD1 TYR A 246     126.267  21.091  82.457  1.00  0.00           C  
ATOM   3782  CD2 TYR A 246     124.033  20.643  83.217  1.00  0.00           C  
ATOM   3783  CE1 TYR A 246     125.840  22.284  81.906  1.00  0.00           C  
ATOM   3784  CE2 TYR A 246     123.606  21.835  82.665  1.00  0.00           C  
ATOM   3785  CZ  TYR A 246     124.504  22.654  82.012  1.00  0.00           C  
ATOM   3786  OH  TYR A 246     124.079  23.842  81.463  1.00  0.00           O  
ATOM   3787  H   TYR A 246     125.847  17.569  81.440  1.00  0.00           H  
ATOM   3788  HA  TYR A 246     127.829  19.141  82.987  1.00  0.00           H  
ATOM   3789 1HB  TYR A 246     125.006  18.250  83.668  1.00  0.00           H  
ATOM   3790 2HB  TYR A 246     126.053  19.134  84.770  1.00  0.00           H  
ATOM   3791  HD1 TYR A 246     127.314  20.797  82.376  1.00  0.00           H  
ATOM   3792  HD2 TYR A 246     123.323  19.996  83.733  1.00  0.00           H  
ATOM   3793  HE1 TYR A 246     126.550  22.931  81.390  1.00  0.00           H  
ATOM   3794  HE2 TYR A 246     122.559  22.130  82.747  1.00  0.00           H  
ATOM   3795  HH  TYR A 246     123.138  23.948  81.622  1.00  0.00           H  
ATOM   3796  N   LYS A 247     128.872  17.179  84.065  1.00  0.00           N  
ATOM   3797  CA  LYS A 247     129.524  16.024  84.662  1.00  0.00           C  
ATOM   3798  C   LYS A 247     128.962  15.708  86.031  1.00  0.00           C  
ATOM   3799  O   LYS A 247     128.961  16.571  86.895  1.00  0.00           O  
ATOM   3800  CB  LYS A 247     131.033  16.254  84.760  1.00  0.00           C  
ATOM   3801  CG  LYS A 247     131.818  15.061  85.290  1.00  0.00           C  
ATOM   3802  CD  LYS A 247     133.313  15.341  85.294  1.00  0.00           C  
ATOM   3803  CE  LYS A 247     134.099  14.151  85.823  1.00  0.00           C  
ATOM   3804  NZ  LYS A 247     135.564  14.410  85.832  1.00  0.00           N  
ATOM   3805  H   LYS A 247     129.419  18.004  83.864  1.00  0.00           H  
ATOM   3806  HA  LYS A 247     129.344  15.157  84.025  1.00  0.00           H  
ATOM   3807 1HB  LYS A 247     131.428  16.503  83.774  1.00  0.00           H  
ATOM   3808 2HB  LYS A 247     131.230  17.102  85.415  1.00  0.00           H  
ATOM   3809 1HG  LYS A 247     131.496  14.838  86.308  1.00  0.00           H  
ATOM   3810 2HG  LYS A 247     131.621  14.190  84.667  1.00  0.00           H  
ATOM   3811 1HD  LYS A 247     133.645  15.563  84.278  1.00  0.00           H  
ATOM   3812 2HD  LYS A 247     133.520  16.208  85.921  1.00  0.00           H  
ATOM   3813 1HE  LYS A 247     133.776  13.924  86.838  1.00  0.00           H  
ATOM   3814 2HE  LYS A 247     133.902  13.279  85.200  1.00  0.00           H  
ATOM   3815 1HZ  LYS A 247     136.048  13.599  86.188  1.00  0.00           H  
ATOM   3816 2HZ  LYS A 247     135.878  14.603  84.891  1.00  0.00           H  
ATOM   3817 3HZ  LYS A 247     135.762  15.206  86.422  1.00  0.00           H  
ATOM   3818  N   ASP A 248     128.505  14.469  86.202  1.00  0.00           N  
ATOM   3819  CA  ASP A 248     128.058  13.959  87.485  1.00  0.00           C  
ATOM   3820  C   ASP A 248     126.622  14.301  87.830  1.00  0.00           C  
ATOM   3821  O   ASP A 248     126.145  13.907  88.899  1.00  0.00           O  
ATOM   3822  CB  ASP A 248     128.973  14.485  88.594  1.00  0.00           C  
ATOM   3823  CG  ASP A 248     130.406  13.986  88.467  1.00  0.00           C  
ATOM   3824  OD1 ASP A 248     130.587  12.815  88.229  1.00  0.00           O  
ATOM   3825  OD2 ASP A 248     131.305  14.779  88.608  1.00  0.00           O  
ATOM   3826  H   ASP A 248     128.472  13.864  85.394  1.00  0.00           H  
ATOM   3827  HA  ASP A 248     128.115  12.870  87.463  1.00  0.00           H  
ATOM   3828 1HB  ASP A 248     128.980  15.575  88.572  1.00  0.00           H  
ATOM   3829 2HB  ASP A 248     128.582  14.180  89.564  1.00  0.00           H  
ATOM   3830  N   ALA A 249     125.938  15.022  86.942  1.00  0.00           N  
ATOM   3831  CA  ALA A 249     124.584  15.525  87.264  1.00  0.00           C  
ATOM   3832  C   ALA A 249     123.504  14.468  87.007  1.00  0.00           C  
ATOM   3833  O   ALA A 249     123.612  13.671  86.071  1.00  0.00           O  
ATOM   3834  CB  ALA A 249     124.282  16.782  86.461  1.00  0.00           C  
ATOM   3835  H   ALA A 249     126.339  15.232  86.039  1.00  0.00           H  
ATOM   3836  HA  ALA A 249     124.557  15.769  88.326  1.00  0.00           H  
ATOM   3837 1HB  ALA A 249     123.282  17.140  86.709  1.00  0.00           H  
ATOM   3838 2HB  ALA A 249     125.014  17.553  86.703  1.00  0.00           H  
ATOM   3839 3HB  ALA A 249     124.332  16.555  85.398  1.00  0.00           H  
ATOM   3840  N   PRO A 250     122.468  14.461  87.856  1.00  0.00           N  
ATOM   3841  CA  PRO A 250     121.345  13.546  87.705  1.00  0.00           C  
ATOM   3842  C   PRO A 250     120.316  14.121  86.729  1.00  0.00           C  
ATOM   3843  O   PRO A 250     120.561  15.165  86.094  1.00  0.00           O  
ATOM   3844  CB  PRO A 250     120.787  13.443  89.128  1.00  0.00           C  
ATOM   3845  CG  PRO A 250     121.012  14.798  89.708  1.00  0.00           C  
ATOM   3846  CD  PRO A 250     122.344  15.226  89.153  1.00  0.00           C  
ATOM   3847  HA  PRO A 250     121.717  12.571  87.357  1.00  0.00           H  
ATOM   3848 1HB  PRO A 250     119.724  13.164  89.096  1.00  0.00           H  
ATOM   3849 2HB  PRO A 250     121.311  12.650  89.681  1.00  0.00           H  
ATOM   3850 1HG  PRO A 250     120.195  15.475  89.417  1.00  0.00           H  
ATOM   3851 2HG  PRO A 250     121.007  14.747  90.806  1.00  0.00           H  
ATOM   3852 1HD  PRO A 250     122.335  16.311  88.972  1.00  0.00           H  
ATOM   3853 2HD  PRO A 250     123.141  14.958  89.863  1.00  0.00           H  
ATOM   3854  N   HIS A 251     119.159  13.473  86.661  1.00  0.00           N  
ATOM   3855  CA  HIS A 251     118.049  14.012  85.886  1.00  0.00           C  
ATOM   3856  C   HIS A 251     117.580  15.347  86.464  1.00  0.00           C  
ATOM   3857  O   HIS A 251     117.343  16.302  85.709  1.00  0.00           O  
ATOM   3858  CB  HIS A 251     116.881  13.021  85.851  1.00  0.00           C  
ATOM   3859  CG  HIS A 251     115.722  13.486  85.025  1.00  0.00           C  
ATOM   3860  ND1 HIS A 251     114.501  12.845  85.029  1.00  0.00           N  
ATOM   3861  CD2 HIS A 251     115.598  14.527  84.168  1.00  0.00           C  
ATOM   3862  CE1 HIS A 251     113.675  13.473  84.211  1.00  0.00           C  
ATOM   3863  NE2 HIS A 251     114.317  14.496  83.676  1.00  0.00           N  
ATOM   3864  H   HIS A 251     119.039  12.597  87.149  1.00  0.00           H  
ATOM   3865  HA  HIS A 251     118.373  14.188  84.861  1.00  0.00           H  
ATOM   3866 1HB  HIS A 251     117.226  12.067  85.449  1.00  0.00           H  
ATOM   3867 2HB  HIS A 251     116.527  12.840  86.865  1.00  0.00           H  
ATOM   3868  HD2 HIS A 251     116.371  15.253  83.916  1.00  0.00           H  
ATOM   3869  HE1 HIS A 251     112.641  13.195  84.011  1.00  0.00           H  
ATOM   3870  HE2 HIS A 251     113.932  15.153  83.012  1.00  0.00           H  
ATOM   3871  N   GLY A 252     117.492  15.416  87.794  1.00  0.00           N  
ATOM   3872  CA  GLY A 252     116.952  16.588  88.494  1.00  0.00           C  
ATOM   3873  C   GLY A 252     117.936  17.730  88.644  1.00  0.00           C  
ATOM   3874  O   GLY A 252     118.066  18.330  89.720  1.00  0.00           O  
ATOM   3875  H   GLY A 252     117.812  14.625  88.334  1.00  0.00           H  
ATOM   3876 1HA  GLY A 252     116.079  16.961  87.959  1.00  0.00           H  
ATOM   3877 2HA  GLY A 252     116.618  16.295  89.489  1.00  0.00           H  
ATOM   3878  N   PHE A 253     118.634  18.039  87.560  1.00  0.00           N  
ATOM   3879  CA  PHE A 253     119.770  18.946  87.638  1.00  0.00           C  
ATOM   3880  C   PHE A 253     119.409  20.434  87.684  1.00  0.00           C  
ATOM   3881  O   PHE A 253     120.281  21.259  87.986  1.00  0.00           O  
ATOM   3882  CB  PHE A 253     120.694  18.697  86.445  1.00  0.00           C  
ATOM   3883  CG  PHE A 253     120.045  18.947  85.113  1.00  0.00           C  
ATOM   3884  CD1 PHE A 253     120.056  20.213  84.547  1.00  0.00           C  
ATOM   3885  CD2 PHE A 253     119.423  17.917  84.425  1.00  0.00           C  
ATOM   3886  CE1 PHE A 253     119.459  20.443  83.321  1.00  0.00           C  
ATOM   3887  CE2 PHE A 253     118.826  18.144  83.200  1.00  0.00           C  
ATOM   3888  CZ  PHE A 253     118.845  19.409  82.648  1.00  0.00           C  
ATOM   3889  H   PHE A 253     118.380  17.644  86.666  1.00  0.00           H  
ATOM   3890  HA  PHE A 253     120.313  18.743  88.562  1.00  0.00           H  
ATOM   3891 1HB  PHE A 253     121.570  19.341  86.522  1.00  0.00           H  
ATOM   3892 2HB  PHE A 253     121.044  17.666  86.465  1.00  0.00           H  
ATOM   3893  HD1 PHE A 253     120.543  21.030  85.079  1.00  0.00           H  
ATOM   3894  HD2 PHE A 253     119.408  16.917  84.861  1.00  0.00           H  
ATOM   3895  HE1 PHE A 253     119.474  21.443  82.888  1.00  0.00           H  
ATOM   3896  HE2 PHE A 253     118.341  17.325  82.668  1.00  0.00           H  
ATOM   3897  HZ  PHE A 253     118.373  19.590  81.683  1.00  0.00           H  
ATOM   3898  N   ALA A 254     118.135  20.797  87.440  1.00  0.00           N  
ATOM   3899  CA  ALA A 254     117.758  22.207  87.621  1.00  0.00           C  
ATOM   3900  C   ALA A 254     118.017  22.599  89.053  1.00  0.00           C  
ATOM   3901  O   ALA A 254     118.362  23.755  89.333  1.00  0.00           O  
ATOM   3902  CB  ALA A 254     116.299  22.445  87.258  1.00  0.00           C  
ATOM   3903  H   ALA A 254     117.434  20.135  87.138  1.00  0.00           H  
ATOM   3904  HA  ALA A 254     118.379  22.811  86.960  1.00  0.00           H  
ATOM   3905 1HB  ALA A 254     116.055  23.497  87.404  1.00  0.00           H  
ATOM   3906 2HB  ALA A 254     116.135  22.175  86.215  1.00  0.00           H  
ATOM   3907 3HB  ALA A 254     115.662  21.833  87.895  1.00  0.00           H  
ATOM   3908  N   VAL A 255     117.826  21.645  89.968  1.00  0.00           N  
ATOM   3909  CA  VAL A 255     118.080  21.933  91.374  1.00  0.00           C  
ATOM   3910  C   VAL A 255     119.518  21.583  91.766  1.00  0.00           C  
ATOM   3911  O   VAL A 255     120.262  22.434  92.274  1.00  0.00           O  
ATOM   3912  CB  VAL A 255     117.100  21.143  92.262  1.00  0.00           C  
ATOM   3913  CG1 VAL A 255     117.427  21.353  93.733  1.00  0.00           C  
ATOM   3914  CG2 VAL A 255     115.671  21.567  91.961  1.00  0.00           C  
ATOM   3915  H   VAL A 255     117.508  20.724  89.704  1.00  0.00           H  
ATOM   3916  HA  VAL A 255     117.925  22.999  91.542  1.00  0.00           H  
ATOM   3917  HB  VAL A 255     117.216  20.078  92.056  1.00  0.00           H  
ATOM   3918 1HG1 VAL A 255     116.725  20.787  94.346  1.00  0.00           H  
ATOM   3919 2HG1 VAL A 255     118.442  21.009  93.933  1.00  0.00           H  
ATOM   3920 3HG1 VAL A 255     117.347  22.412  93.976  1.00  0.00           H  
ATOM   3921 1HG2 VAL A 255     114.984  21.004  92.591  1.00  0.00           H  
ATOM   3922 2HG2 VAL A 255     115.558  22.632  92.161  1.00  0.00           H  
ATOM   3923 3HG2 VAL A 255     115.446  21.369  90.912  1.00  0.00           H  
ATOM   3924  N   THR A 256     119.925  20.337  91.523  1.00  0.00           N  
ATOM   3925  CA  THR A 256     121.207  19.869  92.084  1.00  0.00           C  
ATOM   3926  C   THR A 256     122.411  20.559  91.471  1.00  0.00           C  
ATOM   3927  O   THR A 256     123.447  20.694  92.143  1.00  0.00           O  
ATOM   3928  CB  THR A 256     121.363  18.348  91.905  1.00  0.00           C  
ATOM   3929  OG1 THR A 256     121.313  18.020  90.510  1.00  0.00           O  
ATOM   3930  CG2 THR A 256     120.254  17.607  92.636  1.00  0.00           C  
ATOM   3931  H   THR A 256     119.373  19.704  90.962  1.00  0.00           H  
ATOM   3932  HA  THR A 256     121.220  20.093  93.151  1.00  0.00           H  
ATOM   3933  HB  THR A 256     122.327  18.032  92.303  1.00  0.00           H  
ATOM   3934  HG1 THR A 256     122.167  18.197  90.109  1.00  0.00           H  
ATOM   3935 1HG2 THR A 256     120.381  16.534  92.499  1.00  0.00           H  
ATOM   3936 2HG2 THR A 256     120.297  17.845  93.699  1.00  0.00           H  
ATOM   3937 3HG2 THR A 256     119.288  17.912  92.235  1.00  0.00           H  
ATOM   3938  N   HIS A 257     122.296  20.928  90.192  1.00  0.00           N  
ATOM   3939  CA  HIS A 257     123.385  21.578  89.465  1.00  0.00           C  
ATOM   3940  C   HIS A 257     122.864  22.875  88.870  1.00  0.00           C  
ATOM   3941  O   HIS A 257     123.131  23.232  87.722  1.00  0.00           O  
ATOM   3942  CB  HIS A 257     123.942  20.674  88.360  1.00  0.00           C  
ATOM   3943  CG  HIS A 257     124.544  19.402  88.870  1.00  0.00           C  
ATOM   3944  ND1 HIS A 257     123.856  18.528  89.686  1.00  0.00           N  
ATOM   3945  CD2 HIS A 257     125.769  18.857  88.682  1.00  0.00           C  
ATOM   3946  CE1 HIS A 257     124.633  17.499  89.977  1.00  0.00           C  
ATOM   3947  NE2 HIS A 257     125.798  17.674  89.380  1.00  0.00           N  
ATOM   3948  H   HIS A 257     121.424  20.749  89.715  1.00  0.00           H  
ATOM   3949  HA  HIS A 257     124.201  21.799  90.153  1.00  0.00           H  
ATOM   3950 1HB  HIS A 257     123.144  20.418  87.662  1.00  0.00           H  
ATOM   3951 2HB  HIS A 257     124.706  21.213  87.800  1.00  0.00           H  
ATOM   3952  HD2 HIS A 257     126.580  19.277  88.088  1.00  0.00           H  
ATOM   3953  HE1 HIS A 257     124.358  16.649  90.602  1.00  0.00           H  
ATOM   3954  HE2 HIS A 257     126.586  17.045  89.426  1.00  0.00           H  
ATOM   3955  N   ALA A 258     122.120  23.618  89.683  1.00  0.00           N  
ATOM   3956  CA  ALA A 258     121.583  24.896  89.230  1.00  0.00           C  
ATOM   3957  C   ALA A 258     122.660  25.831  88.679  1.00  0.00           C  
ATOM   3958  O   ALA A 258     122.416  26.521  87.688  1.00  0.00           O  
ATOM   3959  CB  ALA A 258     120.837  25.575  90.370  1.00  0.00           C  
ATOM   3960  H   ALA A 258     121.919  23.305  90.622  1.00  0.00           H  
ATOM   3961  HA  ALA A 258     120.888  24.701  88.414  1.00  0.00           H  
ATOM   3962 1HB  ALA A 258     120.438  26.529  90.026  1.00  0.00           H  
ATOM   3963 2HB  ALA A 258     120.018  24.937  90.700  1.00  0.00           H  
ATOM   3964 3HB  ALA A 258     121.521  25.746  91.200  1.00  0.00           H  
ATOM   3965  N   GLN A 259     123.829  25.864  89.321  1.00  0.00           N  
ATOM   3966  CA  GLN A 259     124.888  26.774  88.878  1.00  0.00           C  
ATOM   3967  C   GLN A 259     125.323  26.462  87.439  1.00  0.00           C  
ATOM   3968  O   GLN A 259     125.454  27.371  86.615  1.00  0.00           O  
ATOM   3969  CB  GLN A 259     126.092  26.690  89.820  1.00  0.00           C  
ATOM   3970  CG  GLN A 259     127.206  27.671  89.494  1.00  0.00           C  
ATOM   3971  CD  GLN A 259     126.786  29.114  89.699  1.00  0.00           C  
ATOM   3972  OE1 GLN A 259     125.855  29.402  90.456  1.00  0.00           O  
ATOM   3973  NE2 GLN A 259     127.470  30.030  89.024  1.00  0.00           N  
ATOM   3974  H   GLN A 259     123.996  25.264  90.116  1.00  0.00           H  
ATOM   3975  HA  GLN A 259     124.500  27.792  88.898  1.00  0.00           H  
ATOM   3976 1HB  GLN A 259     125.768  26.878  90.843  1.00  0.00           H  
ATOM   3977 2HB  GLN A 259     126.510  25.684  89.788  1.00  0.00           H  
ATOM   3978 1HG  GLN A 259     128.057  27.467  90.144  1.00  0.00           H  
ATOM   3979 2HG  GLN A 259     127.495  27.544  88.450  1.00  0.00           H  
ATOM   3980 1HE2 GLN A 259     127.238  30.999  89.119  1.00  0.00           H  
ATOM   3981 2HE2 GLN A 259     128.218  29.753  88.421  1.00  0.00           H  
ATOM   3982  N   GLN A 260     125.527  25.179  87.141  1.00  0.00           N  
ATOM   3983  CA  GLN A 260     125.966  24.775  85.806  1.00  0.00           C  
ATOM   3984  C   GLN A 260     124.890  25.033  84.769  1.00  0.00           C  
ATOM   3985  O   GLN A 260     125.173  25.483  83.645  1.00  0.00           O  
ATOM   3986  CB  GLN A 260     126.354  23.294  85.791  1.00  0.00           C  
ATOM   3987  CG  GLN A 260     127.620  22.975  86.568  1.00  0.00           C  
ATOM   3988  CD  GLN A 260     127.924  21.489  86.593  1.00  0.00           C  
ATOM   3989  OE1 GLN A 260     127.223  20.687  85.970  1.00  0.00           O  
ATOM   3990  NE2 GLN A 260     128.973  21.113  87.316  1.00  0.00           N  
ATOM   3991  H   GLN A 260     125.377  24.470  87.845  1.00  0.00           H  
ATOM   3992  HA  GLN A 260     126.841  25.366  85.536  1.00  0.00           H  
ATOM   3993 1HB  GLN A 260     125.542  22.701  86.213  1.00  0.00           H  
ATOM   3994 2HB  GLN A 260     126.499  22.966  84.762  1.00  0.00           H  
ATOM   3995 1HG  GLN A 260     128.460  23.488  86.100  1.00  0.00           H  
ATOM   3996 2HG  GLN A 260     127.499  23.317  87.596  1.00  0.00           H  
ATOM   3997 1HE2 GLN A 260     129.223  20.145  87.370  1.00  0.00           H  
ATOM   3998 2HE2 GLN A 260     129.514  21.796  87.806  1.00  0.00           H  
ATOM   3999  N   LEU A 261     123.640  24.735  85.137  1.00  0.00           N  
ATOM   4000  CA  LEU A 261     122.522  25.019  84.228  1.00  0.00           C  
ATOM   4001  C   LEU A 261     122.423  26.532  83.959  1.00  0.00           C  
ATOM   4002  O   LEU A 261     122.258  26.963  82.816  1.00  0.00           O  
ATOM   4003  CB  LEU A 261     121.205  24.504  84.823  1.00  0.00           C  
ATOM   4004  CG  LEU A 261     119.971  24.637  83.922  1.00  0.00           C  
ATOM   4005  CD1 LEU A 261     118.939  23.590  84.317  1.00  0.00           C  
ATOM   4006  CD2 LEU A 261     119.400  26.042  84.046  1.00  0.00           C  
ATOM   4007  H   LEU A 261     123.449  24.315  86.035  1.00  0.00           H  
ATOM   4008  HA  LEU A 261     122.704  24.504  83.285  1.00  0.00           H  
ATOM   4009 1HB  LEU A 261     121.324  23.450  85.069  1.00  0.00           H  
ATOM   4010 2HB  LEU A 261     121.003  25.051  85.744  1.00  0.00           H  
ATOM   4011  HG  LEU A 261     120.255  24.451  82.886  1.00  0.00           H  
ATOM   4012 1HD1 LEU A 261     118.062  23.684  83.676  1.00  0.00           H  
ATOM   4013 2HD1 LEU A 261     119.367  22.594  84.200  1.00  0.00           H  
ATOM   4014 3HD1 LEU A 261     118.647  23.740  85.355  1.00  0.00           H  
ATOM   4015 1HD2 LEU A 261     118.523  26.136  83.405  1.00  0.00           H  
ATOM   4016 2HD2 LEU A 261     119.114  26.228  85.081  1.00  0.00           H  
ATOM   4017 3HD2 LEU A 261     120.153  26.769  83.741  1.00  0.00           H  
ATOM   4018  N   ASN A 262     122.502  27.323  85.021  1.00  0.00           N  
ATOM   4019  CA  ASN A 262     122.403  28.769  84.903  1.00  0.00           C  
ATOM   4020  C   ASN A 262     123.519  29.353  84.047  1.00  0.00           C  
ATOM   4021  O   ASN A 262     123.279  30.248  83.238  1.00  0.00           O  
ATOM   4022  CB  ASN A 262     122.401  29.410  86.279  1.00  0.00           C  
ATOM   4023  CG  ASN A 262     121.103  29.203  87.010  1.00  0.00           C  
ATOM   4024  OD1 ASN A 262     120.047  29.031  86.390  1.00  0.00           O  
ATOM   4025  ND2 ASN A 262     121.161  29.216  88.317  1.00  0.00           N  
ATOM   4026  H   ASN A 262     122.634  26.912  85.934  1.00  0.00           H  
ATOM   4027  HA  ASN A 262     121.465  29.012  84.401  1.00  0.00           H  
ATOM   4028 1HB  ASN A 262     123.212  28.992  86.876  1.00  0.00           H  
ATOM   4029 2HB  ASN A 262     122.583  30.480  86.182  1.00  0.00           H  
ATOM   4030 1HD2 ASN A 262     120.329  29.084  88.856  1.00  0.00           H  
ATOM   4031 2HD2 ASN A 262     122.037  29.359  88.777  1.00  0.00           H  
ATOM   4032  N   GLU A 263     124.725  28.823  84.210  1.00  0.00           N  
ATOM   4033  CA  GLU A 263     125.880  29.318  83.455  1.00  0.00           C  
ATOM   4034  C   GLU A 263     125.670  29.031  81.965  1.00  0.00           C  
ATOM   4035  O   GLU A 263     125.891  29.908  81.117  1.00  0.00           O  
ATOM   4036  CB  GLU A 263     127.175  28.665  83.945  1.00  0.00           C  
ATOM   4037  CG  GLU A 263     127.610  29.100  85.338  1.00  0.00           C  
ATOM   4038  CD  GLU A 263     128.841  28.383  85.816  1.00  0.00           C  
ATOM   4039  OE1 GLU A 263     129.281  27.483  85.142  1.00  0.00           O  
ATOM   4040  OE2 GLU A 263     129.343  28.736  86.857  1.00  0.00           O  
ATOM   4041  H   GLU A 263     124.854  28.065  84.865  1.00  0.00           H  
ATOM   4042  HA  GLU A 263     125.958  30.395  83.608  1.00  0.00           H  
ATOM   4043 1HB  GLU A 263     127.055  27.582  83.955  1.00  0.00           H  
ATOM   4044 2HB  GLU A 263     127.984  28.899  83.254  1.00  0.00           H  
ATOM   4045 1HG  GLU A 263     127.808  30.172  85.327  1.00  0.00           H  
ATOM   4046 2HG  GLU A 263     126.794  28.916  86.035  1.00  0.00           H  
ATOM   4047  N   ASP A 264     125.197  27.825  81.655  1.00  0.00           N  
ATOM   4048  CA  ASP A 264     124.924  27.470  80.259  1.00  0.00           C  
ATOM   4049  C   ASP A 264     123.814  28.332  79.655  1.00  0.00           C  
ATOM   4050  O   ASP A 264     123.939  28.818  78.522  1.00  0.00           O  
ATOM   4051  CB  ASP A 264     124.538  25.993  80.152  1.00  0.00           C  
ATOM   4052  CG  ASP A 264     125.715  25.055  80.385  1.00  0.00           C  
ATOM   4053  OD1 ASP A 264     126.771  25.531  80.729  1.00  0.00           O  
ATOM   4054  OD2 ASP A 264     125.547  23.871  80.215  1.00  0.00           O  
ATOM   4055  H   ASP A 264     125.022  27.143  82.379  1.00  0.00           H  
ATOM   4056  HA  ASP A 264     125.830  27.638  79.676  1.00  0.00           H  
ATOM   4057 1HB  ASP A 264     123.762  25.765  80.882  1.00  0.00           H  
ATOM   4058 2HB  ASP A 264     124.125  25.795  79.162  1.00  0.00           H  
ATOM   4059  N   LEU A 265     122.729  28.540  80.404  1.00  0.00           N  
ATOM   4060  CA  LEU A 265     121.638  29.367  79.898  1.00  0.00           C  
ATOM   4061  C   LEU A 265     122.071  30.823  79.731  1.00  0.00           C  
ATOM   4062  O   LEU A 265     121.680  31.485  78.773  1.00  0.00           O  
ATOM   4063  CB  LEU A 265     120.435  29.291  80.847  1.00  0.00           C  
ATOM   4064  CG  LEU A 265     119.186  30.060  80.400  1.00  0.00           C  
ATOM   4065  CD1 LEU A 265     118.716  29.529  79.052  1.00  0.00           C  
ATOM   4066  CD2 LEU A 265     118.097  29.917  81.453  1.00  0.00           C  
ATOM   4067  H   LEU A 265     122.650  28.130  81.324  1.00  0.00           H  
ATOM   4068  HA  LEU A 265     121.340  28.987  78.922  1.00  0.00           H  
ATOM   4069 1HB  LEU A 265     120.155  28.246  80.969  1.00  0.00           H  
ATOM   4070 2HB  LEU A 265     120.735  29.681  81.820  1.00  0.00           H  
ATOM   4071  HG  LEU A 265     119.433  31.115  80.275  1.00  0.00           H  
ATOM   4072 1HD1 LEU A 265     117.828  30.075  78.735  1.00  0.00           H  
ATOM   4073 2HD1 LEU A 265     119.507  29.661  78.314  1.00  0.00           H  
ATOM   4074 3HD1 LEU A 265     118.477  28.470  79.143  1.00  0.00           H  
ATOM   4075 1HD2 LEU A 265     117.209  30.464  81.136  1.00  0.00           H  
ATOM   4076 2HD2 LEU A 265     117.848  28.863  81.578  1.00  0.00           H  
ATOM   4077 3HD2 LEU A 265     118.453  30.321  82.401  1.00  0.00           H  
ATOM   4078  N   LEU A 266     122.891  31.320  80.656  1.00  0.00           N  
ATOM   4079  CA  LEU A 266     123.310  32.719  80.583  1.00  0.00           C  
ATOM   4080  C   LEU A 266     124.111  32.940  79.290  1.00  0.00           C  
ATOM   4081  O   LEU A 266     123.843  33.873  78.546  1.00  0.00           O  
ATOM   4082  CB  LEU A 266     124.157  33.094  81.806  1.00  0.00           C  
ATOM   4083  CG  LEU A 266     124.560  34.571  81.907  1.00  0.00           C  
ATOM   4084  CD1 LEU A 266     124.828  34.926  83.364  1.00  0.00           C  
ATOM   4085  CD2 LEU A 266     125.791  34.822  81.049  1.00  0.00           C  
ATOM   4086  H   LEU A 266     123.231  30.743  81.412  1.00  0.00           H  
ATOM   4087  HA  LEU A 266     122.419  33.346  80.572  1.00  0.00           H  
ATOM   4088 1HB  LEU A 266     123.599  32.841  82.706  1.00  0.00           H  
ATOM   4089 2HB  LEU A 266     125.071  32.501  81.791  1.00  0.00           H  
ATOM   4090  HG  LEU A 266     123.739  35.197  81.557  1.00  0.00           H  
ATOM   4091 1HD1 LEU A 266     125.114  35.975  83.436  1.00  0.00           H  
ATOM   4092 2HD1 LEU A 266     123.926  34.755  83.951  1.00  0.00           H  
ATOM   4093 3HD1 LEU A 266     125.635  34.302  83.747  1.00  0.00           H  
ATOM   4094 1HD2 LEU A 266     126.077  35.871  81.120  1.00  0.00           H  
ATOM   4095 2HD2 LEU A 266     126.613  34.197  81.399  1.00  0.00           H  
ATOM   4096 3HD2 LEU A 266     125.566  34.577  80.010  1.00  0.00           H  
ATOM   4097  N   ALA A 267     125.079  32.069  79.044  1.00  0.00           N  
ATOM   4098  CA  ALA A 267     125.901  32.136  77.832  1.00  0.00           C  
ATOM   4099  C   ALA A 267     125.042  32.046  76.571  1.00  0.00           C  
ATOM   4100  O   ALA A 267     125.183  32.848  75.633  1.00  0.00           O  
ATOM   4101  CB  ALA A 267     126.945  31.029  77.838  1.00  0.00           C  
ATOM   4102  H   ALA A 267     125.253  31.336  79.717  1.00  0.00           H  
ATOM   4103  HA  ALA A 267     126.409  33.100  77.820  1.00  0.00           H  
ATOM   4104 1HB  ALA A 267     127.548  31.092  76.932  1.00  0.00           H  
ATOM   4105 2HB  ALA A 267     127.589  31.141  78.710  1.00  0.00           H  
ATOM   4106 3HB  ALA A 267     126.448  30.061  77.876  1.00  0.00           H  
ATOM   4107  N   PHE A 268     124.131  31.077  76.566  1.00  0.00           N  
ATOM   4108  CA  PHE A 268     123.302  30.808  75.399  1.00  0.00           C  
ATOM   4109  C   PHE A 268     122.355  31.966  75.082  1.00  0.00           C  
ATOM   4110  O   PHE A 268     122.219  32.354  73.925  1.00  0.00           O  
ATOM   4111  CB  PHE A 268     122.491  29.529  75.616  1.00  0.00           C  
ATOM   4112  CG  PHE A 268     121.622  29.157  74.448  1.00  0.00           C  
ATOM   4113  CD1 PHE A 268     122.169  28.565  73.319  1.00  0.00           C  
ATOM   4114  CD2 PHE A 268     120.257  29.399  74.475  1.00  0.00           C  
ATOM   4115  CE1 PHE A 268     121.371  28.222  72.244  1.00  0.00           C  
ATOM   4116  CE2 PHE A 268     119.457  29.057  73.403  1.00  0.00           C  
ATOM   4117  CZ  PHE A 268     120.015  28.468  72.286  1.00  0.00           C  
ATOM   4118  H   PHE A 268     124.012  30.513  77.395  1.00  0.00           H  
ATOM   4119  HA  PHE A 268     123.954  30.670  74.536  1.00  0.00           H  
ATOM   4120 1HB  PHE A 268     123.167  28.699  75.814  1.00  0.00           H  
ATOM   4121 2HB  PHE A 268     121.853  29.647  76.490  1.00  0.00           H  
ATOM   4122  HD1 PHE A 268     123.241  28.369  73.287  1.00  0.00           H  
ATOM   4123  HD2 PHE A 268     119.816  29.865  75.357  1.00  0.00           H  
ATOM   4124  HE1 PHE A 268     121.814  27.758  71.364  1.00  0.00           H  
ATOM   4125  HE2 PHE A 268     118.385  29.252  73.437  1.00  0.00           H  
ATOM   4126  HZ  PHE A 268     119.385  28.199  71.439  1.00  0.00           H  
ATOM   4127  N   LEU A 269     121.701  32.514  76.104  1.00  0.00           N  
ATOM   4128  CA  LEU A 269     120.728  33.583  75.882  1.00  0.00           C  
ATOM   4129  C   LEU A 269     121.429  34.888  75.481  1.00  0.00           C  
ATOM   4130  O   LEU A 269     120.819  35.740  74.834  1.00  0.00           O  
ATOM   4131  CB  LEU A 269     119.891  33.808  77.147  1.00  0.00           C  
ATOM   4132  CG  LEU A 269     118.956  32.657  77.540  1.00  0.00           C  
ATOM   4133  CD1 LEU A 269     118.299  32.969  78.878  1.00  0.00           C  
ATOM   4134  CD2 LEU A 269     117.911  32.458  76.452  1.00  0.00           C  
ATOM   4135  H   LEU A 269     121.873  32.193  77.046  1.00  0.00           H  
ATOM   4136  HA  LEU A 269     120.065  33.284  75.071  1.00  0.00           H  
ATOM   4137 1HB  LEU A 269     120.566  33.986  77.983  1.00  0.00           H  
ATOM   4138 2HB  LEU A 269     119.279  34.699  77.006  1.00  0.00           H  
ATOM   4139  HG  LEU A 269     119.535  31.741  77.658  1.00  0.00           H  
ATOM   4140 1HD1 LEU A 269     117.635  32.151  79.157  1.00  0.00           H  
ATOM   4141 2HD1 LEU A 269     119.068  33.088  79.641  1.00  0.00           H  
ATOM   4142 3HD1 LEU A 269     117.724  33.891  78.795  1.00  0.00           H  
ATOM   4143 1HD2 LEU A 269     117.247  31.640  76.730  1.00  0.00           H  
ATOM   4144 2HD2 LEU A 269     117.330  33.373  76.333  1.00  0.00           H  
ATOM   4145 3HD2 LEU A 269     118.407  32.219  75.511  1.00  0.00           H  
ATOM   4146  N   LYS A 270     122.695  35.030  75.864  1.00  0.00           N  
ATOM   4147  CA  LYS A 270     123.460  36.248  75.567  1.00  0.00           C  
ATOM   4148  C   LYS A 270     123.850  36.317  74.096  1.00  0.00           C  
ATOM   4149  O   LYS A 270     124.178  37.391  73.596  1.00  0.00           O  
ATOM   4150  CB  LYS A 270     124.713  36.323  76.441  1.00  0.00           C  
ATOM   4151  CG  LYS A 270     125.484  37.631  76.325  1.00  0.00           C  
ATOM   4152  CD  LYS A 270     126.641  37.680  77.312  1.00  0.00           C  
ATOM   4153  CE  LYS A 270     127.420  38.981  77.188  1.00  0.00           C  
ATOM   4154  NZ  LYS A 270     128.555  39.043  78.149  1.00  0.00           N  
ATOM   4155  H   LYS A 270     123.142  34.280  76.372  1.00  0.00           H  
ATOM   4156  HA  LYS A 270     122.832  37.113  75.785  1.00  0.00           H  
ATOM   4157 1HB  LYS A 270     124.435  36.190  77.487  1.00  0.00           H  
ATOM   4158 2HB  LYS A 270     125.390  35.510  76.177  1.00  0.00           H  
ATOM   4159 1HG  LYS A 270     125.877  37.732  75.312  1.00  0.00           H  
ATOM   4160 2HG  LYS A 270     124.814  38.467  76.521  1.00  0.00           H  
ATOM   4161 1HD  LYS A 270     126.255  37.592  78.329  1.00  0.00           H  
ATOM   4162 2HD  LYS A 270     127.315  36.845  77.124  1.00  0.00           H  
ATOM   4163 1HE  LYS A 270     127.811  39.076  76.176  1.00  0.00           H  
ATOM   4164 2HE  LYS A 270     126.754  39.823  77.377  1.00  0.00           H  
ATOM   4165 1HZ  LYS A 270     129.045  39.920  78.035  1.00  0.00           H  
ATOM   4166 2HZ  LYS A 270     128.202  38.975  79.093  1.00  0.00           H  
ATOM   4167 3HZ  LYS A 270     129.189  38.278  77.971  1.00  0.00           H  
ATOM   4168  N   ARG A 271     123.803  35.179  73.410  1.00  0.00           N  
ATOM   4169  CA  ARG A 271     124.127  35.129  71.975  1.00  0.00           C  
ATOM   4170  C   ARG A 271     123.073  35.821  71.121  1.00  0.00           C  
ATOM   4171  O   ARG A 271     121.933  36.108  71.518  1.00  0.00           O  
ATOM   4172  OXT ARG A 271     123.326  36.123  69.950  1.00  0.00           O  
ATOM   4173  CB  ARG A 271     124.268  33.687  71.510  1.00  0.00           C  
ATOM   4174  CG  ARG A 271     124.714  33.522  70.066  1.00  0.00           C  
ATOM   4175  CD  ARG A 271     124.819  32.090  69.684  1.00  0.00           C  
ATOM   4176  NE  ARG A 271     125.856  31.403  70.436  1.00  0.00           N  
ATOM   4177  CZ  ARG A 271     127.168  31.430  70.130  1.00  0.00           C  
ATOM   4178  NH1 ARG A 271     127.586  32.112  69.087  1.00  0.00           N  
ATOM   4179  NH2 ARG A 271     128.035  30.770  70.878  1.00  0.00           N  
ATOM   4180  H   ARG A 271     123.539  34.328  73.885  1.00  0.00           H  
ATOM   4181  HA  ARG A 271     125.077  35.640  71.817  1.00  0.00           H  
ATOM   4182 1HB  ARG A 271     124.991  33.171  72.139  1.00  0.00           H  
ATOM   4183 2HB  ARG A 271     123.312  33.174  71.621  1.00  0.00           H  
ATOM   4184 1HG  ARG A 271     123.991  34.001  69.405  1.00  0.00           H  
ATOM   4185 2HG  ARG A 271     125.692  33.985  69.932  1.00  0.00           H  
ATOM   4186 1HD  ARG A 271     123.870  31.591  69.879  1.00  0.00           H  
ATOM   4187 2HD  ARG A 271     125.058  32.013  68.624  1.00  0.00           H  
ATOM   4188  HE  ARG A 271     125.573  30.867  71.246  1.00  0.00           H  
ATOM   4189 1HH1 ARG A 271     126.923  32.617  68.515  1.00  0.00           H  
ATOM   4190 2HH1 ARG A 271     128.569  32.133  68.858  1.00  0.00           H  
ATOM   4191 1HH2 ARG A 271     127.713  30.245  71.680  1.00  0.00           H  
ATOM   4192 2HH2 ARG A 271     129.017  30.790  70.649  1.00  0.00           H  
TER                                                                             
