# Supplementary material for: A new benchmark illustrates that integration of geometric constraints inferred from enzyme reaction chemistry can increase enzyme active site modeling accuracy
Source: PLoS One. 2019 Apr 4;14(4):e0214126. doi: 10.1371/journal.pone.0214126 (PMC6448891; doi:10.1371/journal.pone.0214126)
Supplement: S1 Files — (GZ) [file pone.0214126.s008.gz › benchmark-lite/templates/3ia2/1zoi.pdb]

HEADER    HYDROLASE                               13-MAY-05   1ZOI              
TITLE     CRYSTAL STRUCTURE OF A STEREOSELECTIVE ESTERASE FROM                  
TITLE    2 PSEUDOMONAS PUTIDA IFO12996                                          
COMPND    MOL_ID: 1;                                                            
COMPND   2 MOLECULE: ESTERASE;                                                  
COMPND   3 CHAIN: A, B, C;                                                      
COMPND   4 EC: 3.1.-.-;                                                         
COMPND   5 ENGINEERED: YES                                                      
SOURCE    MOL_ID: 1;                                                            
SOURCE   2 ORGANISM_SCIENTIFIC: PSEUDOMONAS PUTIDA;                             
SOURCE   3 ORGANISM_TAXID: 303;                                                 
SOURCE   4 EXPRESSION_SYSTEM: ESCHERICHIA COLI;                                 
SOURCE   5 EXPRESSION_SYSTEM_TAXID: 562                                         
KEYWDS    ESTERASE, PSEUDOMONAS PUTIDA, ALPHA/BETA HYDROLASE FOLD               
EXPDTA    X-RAY DIFFRACTION                                                     
AUTHOR    F.ELMI,H.T.LEE,J.Y.HUANG,Y.C.HSIEH,Y.L.WANG,Y.J.CHEN,                 
AUTHOR   2 S.Y.SHAW,C.J.CHEN                                                    
REVDAT   2   24-FEB-09 1ZOI    1       VERSN                                    
REVDAT   1   02-MAY-06 1ZOI    0                                                
JRNL        AUTH   F.ELMI,H.T.LEE,J.Y.HUANG,Y.C.HSIEH,Y.L.WANG,                 
JRNL        AUTH 2 Y.J.CHEN,S.Y.SHAW,C.J.CHEN                                   
JRNL        TITL   STEREOSELECTIVE ESTERASE FROM PSEUDOMONAS PUTIDA             
JRNL        TITL 2 IFO12996 REVEALS ALPHA/BETA HYDROLASE FOLDS FOR              
JRNL        TITL 3 D-BETA-ACETYLTHIOISOBUTYRIC ACID SYNTHESIS                   
JRNL        REF    J.BACTERIOL.                  V. 187  8470 2005              
JRNL        REFN                   ISSN 0021-9193                               
JRNL        PMID   16321951                                                     
JRNL        DOI    10.1128/JB.187.24.8470-8476.2005                             
REMARK   1                                                                      
REMARK   2                                                                      
REMARK   2 RESOLUTION.    1.60 ANGSTROMS.                                       
REMARK   3                                                                      
REMARK   3 REFINEMENT.                                                          
REMARK   3   PROGRAM     : CNS 1.1                                              
REMARK   3   AUTHORS     : BRUNGER,ADAMS,CLORE,DELANO,GROS,GROSSE-              
REMARK   3               : KUNSTLEVE,JIANG,KUSZEWSKI,NILGES, PANNU,             
REMARK   3               : READ,RICE,SIMONSON,WARREN                            
REMARK   3                                                                      
REMARK   3  REFINEMENT TARGET : ENGH & HUBER                                    
REMARK   3                                                                      
REMARK   3  DATA USED IN REFINEMENT.                                            
REMARK   3   RESOLUTION RANGE HIGH (ANGSTROMS) : 1.60                           
REMARK   3   RESOLUTION RANGE LOW  (ANGSTROMS) : 25.00                          
REMARK   3   DATA CUTOFF            (SIGMA(F)) : 2.000                          
REMARK   3   DATA CUTOFF HIGH         (ABS(F)) : NULL                           
REMARK   3   DATA CUTOFF LOW          (ABS(F)) : NULL                           
REMARK   3   COMPLETENESS (WORKING+TEST)   (%) : NULL                           
REMARK   3   NUMBER OF REFLECTIONS             : 93768                          
REMARK   3                                                                      
REMARK   3  FIT TO DATA USED IN REFINEMENT.                                     
REMARK   3   CROSS-VALIDATION METHOD          : NULL                            
REMARK   3   FREE R VALUE TEST SET SELECTION  : RANDOM                          
REMARK   3   R VALUE            (WORKING SET) : 0.220                           
REMARK   3   FREE R VALUE                     : 0.239                           
REMARK   3   FREE R VALUE TEST SET SIZE   (%) : NULL                            
REMARK   3   FREE R VALUE TEST SET COUNT      : 9413                            
REMARK   3   ESTIMATED ERROR OF FREE R VALUE  : NULL                            
REMARK   3                                                                      
REMARK   3  FIT IN THE HIGHEST RESOLUTION BIN.                                  
REMARK   3   TOTAL NUMBER OF BINS USED           : NULL                         
REMARK   3   BIN RESOLUTION RANGE HIGH       (A) : NULL                         
REMARK   3   BIN RESOLUTION RANGE LOW        (A) : NULL                         
REMARK   3   BIN COMPLETENESS (WORKING+TEST) (%) : NULL                         
REMARK   3   REFLECTIONS IN BIN    (WORKING SET) : NULL                         
REMARK   3   BIN R VALUE           (WORKING SET) : NULL                         
REMARK   3   BIN FREE R VALUE                    : NULL                         
REMARK   3   BIN FREE R VALUE TEST SET SIZE  (%) : NULL                         
REMARK   3   BIN FREE R VALUE TEST SET COUNT     : NULL                         
REMARK   3   ESTIMATED ERROR OF BIN FREE R VALUE : NULL                         
REMARK   3                                                                      
REMARK   3  NUMBER OF NON-HYDROGEN ATOMS USED IN REFINEMENT.                    
REMARK   3   PROTEIN ATOMS            : 6377                                    
REMARK   3   NUCLEIC ACID ATOMS       : 0                                       
REMARK   3   HETEROGEN ATOMS          : 0                                       
REMARK   3   SOLVENT ATOMS            : 317                                     
REMARK   3                                                                      
REMARK   3  B VALUES.                                                           
REMARK   3   FROM WILSON PLOT           (A**2) : NULL                           
REMARK   3   MEAN B VALUE      (OVERALL, A**2) : NULL                           
REMARK   3   OVERALL ANISOTROPIC B VALUE.                                       
REMARK   3    B11 (A**2) : NULL                                                 
REMARK   3    B22 (A**2) : NULL                                                 
REMARK   3    B33 (A**2) : NULL                                                 
REMARK   3    B12 (A**2) : NULL                                                 
REMARK   3    B13 (A**2) : NULL                                                 
REMARK   3    B23 (A**2) : NULL                                                 
REMARK   3                                                                      
REMARK   3  ESTIMATED COORDINATE ERROR.                                         
REMARK   3   ESD FROM LUZZATI PLOT        (A) : 0.21                            
REMARK   3   ESD FROM SIGMAA              (A) : 0.07                            
REMARK   3   LOW RESOLUTION CUTOFF        (A) : 5.00                            
REMARK   3                                                                      
REMARK   3  CROSS-VALIDATED ESTIMATED COORDINATE ERROR.                         
REMARK   3   ESD FROM C-V LUZZATI PLOT    (A) : 0.23                            
REMARK   3   ESD FROM C-V SIGMAA          (A) : 0.11                            
REMARK   3                                                                      
REMARK   3  RMS DEVIATIONS FROM IDEAL VALUES.                                   
REMARK   3   BOND LENGTHS                 (A) : 0.005                           
REMARK   3   BOND ANGLES            (DEGREES) : 1.30                            
REMARK   3   DIHEDRAL ANGLES        (DEGREES) : NULL                            
REMARK   3   IMPROPER ANGLES        (DEGREES) : NULL                            
REMARK   3                                                                      
REMARK   3  ISOTROPIC THERMAL MODEL : NULL                                      
REMARK   3                                                                      
REMARK   3  ISOTROPIC THERMAL FACTOR RESTRAINTS.    RMS    SIGMA                
REMARK   3   MAIN-CHAIN BOND              (A**2) : NULL  ; NULL                 
REMARK   3   MAIN-CHAIN ANGLE             (A**2) : NULL  ; NULL                 
REMARK   3   SIDE-CHAIN BOND              (A**2) : NULL  ; NULL                 
REMARK   3   SIDE-CHAIN ANGLE             (A**2) : NULL  ; NULL                 
REMARK   3                                                                      
REMARK   3  BULK SOLVENT MODELING.                                              
REMARK   3   METHOD USED : NULL                                                 
REMARK   3   KSOL        : NULL                                                 
REMARK   3   BSOL        : NULL                                                 
REMARK   3                                                                      
REMARK   3  NCS MODEL : NULL                                                    
REMARK   3                                                                      
REMARK   3  NCS RESTRAINTS.                         RMS   SIGMA/WEIGHT          
REMARK   3   GROUP  1  POSITIONAL            (A) : NULL  ; NULL                 
REMARK   3   GROUP  1  B-FACTOR           (A**2) : NULL  ; NULL                 
REMARK   3                                                                      
REMARK   3  PARAMETER FILE  1  : NULL                                           
REMARK   3  TOPOLOGY FILE  1   : NULL                                           
REMARK   3                                                                      
REMARK   3  OTHER REFINEMENT REMARKS: NULL                                      
REMARK   4                                                                      
REMARK   4 1ZOI COMPLIES WITH FORMAT V. 3.15, 01-DEC-08                         
REMARK 100                                                                      
REMARK 100 THIS ENTRY HAS BEEN PROCESSED BY PDBJ ON 19-MAY-05.                  
REMARK 100 THE RCSB ID CODE IS RCSB032958.                                      
REMARK 200                                                                      
REMARK 200 EXPERIMENTAL DETAILS                                                 
REMARK 200  EXPERIMENT TYPE                : X-RAY DIFFRACTION                  
REMARK 200  DATE OF DATA COLLECTION        : 27-OCT-04                          
REMARK 200  TEMPERATURE           (KELVIN) : 100                                
REMARK 200  PH                             : 4.0                                
REMARK 200  NUMBER OF CRYSTALS USED        : 1                                  
REMARK 200                                                                      
REMARK 200  SYNCHROTRON              (Y/N) : Y                                  
REMARK 200  RADIATION SOURCE               : SPRING-8                           
REMARK 200  BEAMLINE                       : BL12B2                             
REMARK 200  X-RAY GENERATOR MODEL          : NULL                               
REMARK 200  MONOCHROMATIC OR LAUE    (M/L) : M                                  
REMARK 200  WAVELENGTH OR RANGE        (A) : 1                                  
REMARK 200  MONOCHROMATOR                  : SI 111 CHANNEL                     
REMARK 200  OPTICS                         : NULL                               
REMARK 200                                                                      
REMARK 200  DETECTOR TYPE                  : CCD                                
REMARK 200  DETECTOR MANUFACTURER          : ADSC QUANTUM 4                     
REMARK 200  INTENSITY-INTEGRATION SOFTWARE : HKL-2000                           
REMARK 200  DATA SCALING SOFTWARE          : CCP4 (SCALA)                       
REMARK 200                                                                      
REMARK 200  NUMBER OF UNIQUE REFLECTIONS   : 93768                              
REMARK 200  RESOLUTION RANGE HIGH      (A) : 1.600                              
REMARK 200  RESOLUTION RANGE LOW       (A) : 25.000                             
REMARK 200  REJECTION CRITERIA  (SIGMA(I)) : 2.000                              
REMARK 200                                                                      
REMARK 200 OVERALL.                                                             
REMARK 200  COMPLETENESS FOR RANGE     (%) : 92.3                               
REMARK 200  DATA REDUNDANCY                : 6.300                              
REMARK 200  R MERGE                    (I) : NULL                               
REMARK 200  R SYM                      (I) : NULL                               
REMARK 200  <I/SIGMA(I)> FOR THE DATA SET  : NULL                               
REMARK 200                                                                      
REMARK 200 IN THE HIGHEST RESOLUTION SHELL.                                     
REMARK 200  HIGHEST RESOLUTION SHELL, RANGE HIGH (A) : 1.60                     
REMARK 200  HIGHEST RESOLUTION SHELL, RANGE LOW  (A) : 1.66                     
REMARK 200  COMPLETENESS FOR SHELL     (%) : 82.3                               
REMARK 200  DATA REDUNDANCY IN SHELL       : NULL                               
REMARK 200  R MERGE FOR SHELL          (I) : NULL                               
REMARK 200  R SYM FOR SHELL            (I) : NULL                               
REMARK 200  <I/SIGMA(I)> FOR SHELL         : NULL                               
REMARK 200                                                                      
REMARK 200 DIFFRACTION PROTOCOL: SINGLE WAVELENGTH                              
REMARK 200 METHOD USED TO DETERMINE THE STRUCTURE: MOLECULAR REPLACEMENT        
REMARK 200 SOFTWARE USED: CNS                                                   
REMARK 200 STARTING MODEL: NULL                                                 
REMARK 200                                                                      
REMARK 200 REMARK: NULL                                                         
REMARK 280                                                                      
REMARK 280 CRYSTAL                                                              
REMARK 280 SOLVENT CONTENT, VS   (%): 40.09                                     
REMARK 280 MATTHEWS COEFFICIENT, VM (ANGSTROMS**3/DA): 2.09                     
REMARK 280                                                                      
REMARK 280 CRYSTALLIZATION CONDITIONS: AMMONIUM SULPHATE, CITRIC ACID, PH       
REMARK 280  4.0, VAPOR DIFFUSION, HANGING DROP, TEMPERATURE 291K                
REMARK 290                                                                      
REMARK 290 CRYSTALLOGRAPHIC SYMMETRY                                            
REMARK 290 SYMMETRY OPERATORS FOR SPACE GROUP: P 21 21 21                       
REMARK 290                                                                      
REMARK 290      SYMOP   SYMMETRY                                                
REMARK 290     NNNMMM   OPERATOR                                                
REMARK 290       1555   X,Y,Z                                                   
REMARK 290       2555   -X+1/2,-Y,Z+1/2                                         
REMARK 290       3555   -X,Y+1/2,-Z+1/2                                         
REMARK 290       4555   X+1/2,-Y+1/2,-Z                                         
REMARK 290                                                                      
REMARK 290     WHERE NNN -> OPERATOR NUMBER                                     
REMARK 290           MMM -> TRANSLATION VECTOR                                  
REMARK 290                                                                      
REMARK 290 CRYSTALLOGRAPHIC SYMMETRY TRANSFORMATIONS                            
REMARK 290 THE FOLLOWING TRANSFORMATIONS OPERATE ON THE ATOM/HETATM             
REMARK 290 RECORDS IN THIS ENTRY TO PRODUCE CRYSTALLOGRAPHICALLY                
REMARK 290 RELATED MOLECULES.                                                   
REMARK 290   SMTRY1   1  1.000000  0.000000  0.000000        0.00000            
REMARK 290   SMTRY2   1  0.000000  1.000000  0.000000        0.00000            
REMARK 290   SMTRY3   1  0.000000  0.000000  1.000000        0.00000            
REMARK 290   SMTRY1   2 -1.000000  0.000000  0.000000       25.27800            
REMARK 290   SMTRY2   2  0.000000 -1.000000  0.000000        0.00000            
REMARK 290   SMTRY3   2  0.000000  0.000000  1.000000       76.81500            
REMARK 290   SMTRY1   3 -1.000000  0.000000  0.000000        0.00000            
REMARK 290   SMTRY2   3  0.000000  1.000000  0.000000       49.05400            
REMARK 290   SMTRY3   3  0.000000  0.000000 -1.000000       76.81500            
REMARK 290   SMTRY1   4  1.000000  0.000000  0.000000       25.27800            
REMARK 290   SMTRY2   4  0.000000 -1.000000  0.000000       49.05400            
REMARK 290   SMTRY3   4  0.000000  0.000000 -1.000000        0.00000            
REMARK 290                                                                      
REMARK 290 REMARK: NULL                                                         
REMARK 300                                                                      
REMARK 300 BIOMOLECULE: 1                                                       
REMARK 300 SEE REMARK 350 FOR THE AUTHOR PROVIDED AND/OR PROGRAM                
REMARK 300 GENERATED ASSEMBLY INFORMATION FOR THE STRUCTURE IN                  
REMARK 300 THIS ENTRY. THE REMARK MAY ALSO PROVIDE INFORMATION ON               
REMARK 300 BURIED SURFACE AREA.                                                 
REMARK 300 REMARK: THE BIOLOGICAL ASSEMBLY IS A HOMOTRIMER.                     
REMARK 350                                                                      
REMARK 350 COORDINATES FOR A COMPLETE MULTIMER REPRESENTING THE KNOWN           
REMARK 350 BIOLOGICALLY SIGNIFICANT OLIGOMERIZATION STATE OF THE                
REMARK 350 MOLECULE CAN BE GENERATED BY APPLYING BIOMT TRANSFORMATIONS          
REMARK 350 GIVEN BELOW.  BOTH NON-CRYSTALLOGRAPHIC AND                          
REMARK 350 CRYSTALLOGRAPHIC OPERATIONS ARE GIVEN.                               
REMARK 350                                                                      
REMARK 350 BIOMOLECULE: 1                                                       
REMARK 350 AUTHOR DETERMINED BIOLOGICAL UNIT: TRIMERIC                          
REMARK 350 SOFTWARE DETERMINED QUATERNARY STRUCTURE: TRIMERIC                   
REMARK 350 SOFTWARE USED: PISA                                                  
REMARK 350 TOTAL BURIED SURFACE AREA: 4380 ANGSTROM**2                          
REMARK 350 SURFACE AREA OF THE COMPLEX: 27470 ANGSTROM**2                       
REMARK 350 CHANGE IN SOLVENT FREE ENERGY: -24.0 KCAL/MOL                        
REMARK 350 APPLY THE FOLLOWING TO CHAINS: A, B, C                               
REMARK 350   BIOMT1   1  1.000000  0.000000  0.000000        0.00000            
REMARK 350   BIOMT2   1  0.000000  1.000000  0.000000        0.00000            
REMARK 350   BIOMT3   1  0.000000  0.000000  1.000000        0.00000            
REMARK 465                                                                      
REMARK 465 MISSING RESIDUES                                                     
REMARK 465 THE FOLLOWING RESIDUES WERE NOT LOCATED IN THE                       
REMARK 465 EXPERIMENT. (M=MODEL NUMBER; RES=RESIDUE NAME; C=CHAIN               
REMARK 465 IDENTIFIER; SSSEQ=SEQUENCE NUMBER; I=INSERTION CODE.)                
REMARK 465                                                                      
REMARK 465   M RES C SSSEQI                                                     
REMARK 465     MET A     1                                                      
REMARK 465     MET B     1                                                      
REMARK 465     SER B   276                                                      
REMARK 465     MET C     1                                                      
REMARK 500                                                                      
REMARK 500 GEOMETRY AND STEREOCHEMISTRY                                         
REMARK 500 SUBTOPIC: TORSION ANGLES                                             
REMARK 500                                                                      
REMARK 500 TORSION ANGLES OUTSIDE THE EXPECTED RAMACHANDRAN REGIONS:            
REMARK 500 (M=MODEL NUMBER; RES=RESIDUE NAME; C=CHAIN IDENTIFIER;               
REMARK 500 SSEQ=SEQUENCE NUMBER; I=INSERTION CODE).                             
REMARK 500                                                                      
REMARK 500 STANDARD TABLE:                                                      
REMARK 500 FORMAT:(10X,I3,1X,A3,1X,A1,I4,A1,4X,F7.2,3X,F7.2)                    
REMARK 500                                                                      
REMARK 500 EXPECTED VALUES: GJ KLEYWEGT AND TA JONES (1996). PHI/PSI-           
REMARK 500 CHOLOGY: RAMACHANDRAN REVISITED. STRUCTURE 4, 1395 - 1400            
REMARK 500                                                                      
REMARK 500  M RES CSSEQI        PSI       PHI                                   
REMARK 500    PRO A  32       52.55   -113.25                                   
REMARK 500    LEU A  33     -139.37    -95.11                                   
REMARK 500    ILE A  88       41.03   -102.72                                   
REMARK 500    SER A  97     -118.81     50.24                                   
REMARK 500    ASN A 153       40.32   -153.24                                   
REMARK 500    SER A 235      -92.18   -128.58                                   
REMARK 500    PRO B  32       52.27   -113.13                                   
REMARK 500    LEU B  33     -140.99    -93.71                                   
REMARK 500    SER B  97     -118.90     51.65                                   
REMARK 500    ASN B 153       56.96   -155.82                                   
REMARK 500    SER B 235      -92.06   -125.17                                   
REMARK 500    PRO C  32       50.23   -113.38                                   
REMARK 500    LEU C  33     -141.89    -89.83                                   
REMARK 500    SER C  97     -121.63     49.50                                   
REMARK 500    ASN C 153       61.65   -160.53                                   
REMARK 500                                                                      
REMARK 500 REMARK: NULL                                                         
DBREF  1ZOI A    1   276  UNP    Q3HWU8   Q3HWU8_PSEPU     1    276             
DBREF  1ZOI B    1   276  UNP    Q3HWU8   Q3HWU8_PSEPU     1    276             
DBREF  1ZOI C    1   276  UNP    Q3HWU8   Q3HWU8_PSEPU     1    276             
SEQADV 1ZOI LEU A   42  UNP  Q3HWU8    MET    42 CONFLICT                       
SEQADV 1ZOI GLU A  112  UNP  Q3HWU8    ALA   112 CONFLICT                       
SEQADV 1ZOI GLY A  133  UNP  Q3HWU8    ASP   133 CONFLICT                       
SEQADV 1ZOI GLU A  175  UNP  Q3HWU8    ASP   175 CONFLICT                       
SEQADV 1ZOI GLN A  216  UNP  Q3HWU8    THR   216 CONFLICT                       
SEQADV 1ZOI VAL A  237  UNP  Q3HWU8    LEU   237 CONFLICT                       
SEQADV 1ZOI ALA A  247  UNP  Q3HWU8    THR   247 CONFLICT                       
SEQADV 1ZOI LYS A  252  UNP  Q3HWU8    GLN   252 CONFLICT                       
SEQADV 1ZOI LEU B   42  UNP  Q3HWU8    MET    42 CONFLICT                       
SEQADV 1ZOI GLU B  112  UNP  Q3HWU8    ALA   112 CONFLICT                       
SEQADV 1ZOI GLY B  133  UNP  Q3HWU8    ASP   133 CONFLICT                       
SEQADV 1ZOI GLU B  175  UNP  Q3HWU8    ASP   175 CONFLICT                       
SEQADV 1ZOI GLN B  216  UNP  Q3HWU8    THR   216 CONFLICT                       
SEQADV 1ZOI VAL B  237  UNP  Q3HWU8    LEU   237 CONFLICT                       
SEQADV 1ZOI ALA B  247  UNP  Q3HWU8    THR   247 CONFLICT                       
SEQADV 1ZOI LYS B  252  UNP  Q3HWU8    GLN   252 CONFLICT                       
SEQADV 1ZOI LEU C   42  UNP  Q3HWU8    MET    42 CONFLICT                       
SEQADV 1ZOI GLU C  112  UNP  Q3HWU8    ALA   112 CONFLICT                       
SEQADV 1ZOI GLY C  133  UNP  Q3HWU8    ASP   133 CONFLICT                       
SEQADV 1ZOI GLU C  175  UNP  Q3HWU8    ASP   175 CONFLICT                       
SEQADV 1ZOI GLN C  216  UNP  Q3HWU8    THR   216 CONFLICT                       
SEQADV 1ZOI VAL C  237  UNP  Q3HWU8    LEU   237 CONFLICT                       
SEQADV 1ZOI ALA C  247  UNP  Q3HWU8    THR   247 CONFLICT                       
SEQADV 1ZOI LYS C  252  UNP  Q3HWU8    GLN   252 CONFLICT                       
SEQRES   1 A  276  MET SER TYR VAL THR THR LYS ASP GLY VAL GLN ILE PHE          
SEQRES   2 A  276  TYR LYS ASP TRP GLY PRO ARG ASP ALA PRO VAL ILE HIS          
SEQRES   3 A  276  PHE HIS HIS GLY TRP PRO LEU SER ALA ASP ASP TRP ASP          
SEQRES   4 A  276  ALA GLN LEU LEU PHE PHE LEU ALA HIS GLY TYR ARG VAL          
SEQRES   5 A  276  VAL ALA HIS ASP ARG ARG GLY HIS GLY ARG SER SER GLN          
SEQRES   6 A  276  VAL TRP ASP GLY HIS ASP MET ASP HIS TYR ALA ASP ASP          
SEQRES   7 A  276  VAL ALA ALA VAL VAL ALA HIS LEU GLY ILE GLN GLY ALA          
SEQRES   8 A  276  VAL HIS VAL GLY HIS SER THR GLY GLY GLY GLU VAL VAL          
SEQRES   9 A  276  ARG TYR MET ALA ARG HIS PRO GLU ASP LYS VAL ALA LYS          
SEQRES  10 A  276  ALA VAL LEU ILE ALA ALA VAL PRO PRO LEU MET VAL GLN          
SEQRES  11 A  276  THR PRO GLY ASN PRO GLY GLY LEU PRO LYS SER VAL PHE          
SEQRES  12 A  276  ASP GLY PHE GLN ALA GLN VAL ALA SER ASN ARG ALA GLN          
SEQRES  13 A  276  PHE TYR ARG ASP VAL PRO ALA GLY PRO PHE TYR GLY TYR          
SEQRES  14 A  276  ASN ARG PRO GLY VAL GLU ALA SER GLU GLY ILE ILE GLY          
SEQRES  15 A  276  ASN TRP TRP ARG GLN GLY MET ILE GLY SER ALA LYS ALA          
SEQRES  16 A  276  HIS TYR ASP GLY ILE VAL ALA PHE SER GLN THR ASP PHE          
SEQRES  17 A  276  THR GLU ASP LEU LYS GLY ILE GLN GLN PRO VAL LEU VAL          
SEQRES  18 A  276  MET HIS GLY ASP ASP ASP GLN ILE VAL PRO TYR GLU ASN          
SEQRES  19 A  276  SER GLY VAL LEU SER ALA LYS LEU LEU PRO ASN GLY ALA          
SEQRES  20 A  276  LEU LYS THR TYR LYS GLY TYR PRO HIS GLY MET PRO THR          
SEQRES  21 A  276  THR HIS ALA ASP VAL ILE ASN ALA ASP LEU LEU ALA PHE          
SEQRES  22 A  276  ILE ARG SER                                                  
SEQRES   1 B  276  MET SER TYR VAL THR THR LYS ASP GLY VAL GLN ILE PHE          
SEQRES   2 B  276  TYR LYS ASP TRP GLY PRO ARG ASP ALA PRO VAL ILE HIS          
SEQRES   3 B  276  PHE HIS HIS GLY TRP PRO LEU SER ALA ASP ASP TRP ASP          
SEQRES   4 B  276  ALA GLN LEU LEU PHE PHE LEU ALA HIS GLY TYR ARG VAL          
SEQRES   5 B  276  VAL ALA HIS ASP ARG ARG GLY HIS GLY ARG SER SER GLN          
SEQRES   6 B  276  VAL TRP ASP GLY HIS ASP MET ASP HIS TYR ALA ASP ASP          
SEQRES   7 B  276  VAL ALA ALA VAL VAL ALA HIS LEU GLY ILE GLN GLY ALA          
SEQRES   8 B  276  VAL HIS VAL GLY HIS SER THR GLY GLY GLY GLU VAL VAL          
SEQRES   9 B  276  ARG TYR MET ALA ARG HIS PRO GLU ASP LYS VAL ALA LYS          
SEQRES  10 B  276  ALA VAL LEU ILE ALA ALA VAL PRO PRO LEU MET VAL GLN          
SEQRES  11 B  276  THR PRO GLY ASN PRO GLY GLY LEU PRO LYS SER VAL PHE          
SEQRES  12 B  276  ASP GLY PHE GLN ALA GLN VAL ALA SER ASN ARG ALA GLN          
SEQRES  13 B  276  PHE TYR ARG ASP VAL PRO ALA GLY PRO PHE TYR GLY TYR          
SEQRES  14 B  276  ASN ARG PRO GLY VAL GLU ALA SER GLU GLY ILE ILE GLY          
SEQRES  15 B  276  ASN TRP TRP ARG GLN GLY MET ILE GLY SER ALA LYS ALA          
SEQRES  16 B  276  HIS TYR ASP GLY ILE VAL ALA PHE SER GLN THR ASP PHE          
SEQRES  17 B  276  THR GLU ASP LEU LYS GLY ILE GLN GLN PRO VAL LEU VAL          
SEQRES  18 B  276  MET HIS GLY ASP ASP ASP GLN ILE VAL PRO TYR GLU ASN          
SEQRES  19 B  276  SER GLY VAL LEU SER ALA LYS LEU LEU PRO ASN GLY ALA          
SEQRES  20 B  276  LEU LYS THR TYR LYS GLY TYR PRO HIS GLY MET PRO THR          
SEQRES  21 B  276  THR HIS ALA ASP VAL ILE ASN ALA ASP LEU LEU ALA PHE          
SEQRES  22 B  276  ILE ARG SER                                                  
SEQRES   1 C  276  MET SER TYR VAL THR THR LYS ASP GLY VAL GLN ILE PHE          
SEQRES   2 C  276  TYR LYS ASP TRP GLY PRO ARG ASP ALA PRO VAL ILE HIS          
SEQRES   3 C  276  PHE HIS HIS GLY TRP PRO LEU SER ALA ASP ASP TRP ASP          
SEQRES   4 C  276  ALA GLN LEU LEU PHE PHE LEU ALA HIS GLY TYR ARG VAL          
SEQRES   5 C  276  VAL ALA HIS ASP ARG ARG GLY HIS GLY ARG SER SER GLN          
SEQRES   6 C  276  VAL TRP ASP GLY HIS ASP MET ASP HIS TYR ALA ASP ASP          
SEQRES   7 C  276  VAL ALA ALA VAL VAL ALA HIS LEU GLY ILE GLN GLY ALA          
SEQRES   8 C  276  VAL HIS VAL GLY HIS SER THR GLY GLY GLY GLU VAL VAL          
SEQRES   9 C  276  ARG TYR MET ALA ARG HIS PRO GLU ASP LYS VAL ALA LYS          
SEQRES  10 C  276  ALA VAL LEU ILE ALA ALA VAL PRO PRO LEU MET VAL GLN          
SEQRES  11 C  276  THR PRO GLY ASN PRO GLY GLY LEU PRO LYS SER VAL PHE          
SEQRES  12 C  276  ASP GLY PHE GLN ALA GLN VAL ALA SER ASN ARG ALA GLN          
SEQRES  13 C  276  PHE TYR ARG ASP VAL PRO ALA GLY PRO PHE TYR GLY TYR          
SEQRES  14 C  276  ASN ARG PRO GLY VAL GLU ALA SER GLU GLY ILE ILE GLY          
SEQRES  15 C  276  ASN TRP TRP ARG GLN GLY MET ILE GLY SER ALA LYS ALA          
SEQRES  16 C  276  HIS TYR ASP GLY ILE VAL ALA PHE SER GLN THR ASP PHE          
SEQRES  17 C  276  THR GLU ASP LEU LYS GLY ILE GLN GLN PRO VAL LEU VAL          
SEQRES  18 C  276  MET HIS GLY ASP ASP ASP GLN ILE VAL PRO TYR GLU ASN          
SEQRES  19 C  276  SER GLY VAL LEU SER ALA LYS LEU LEU PRO ASN GLY ALA          
SEQRES  20 C  276  LEU LYS THR TYR LYS GLY TYR PRO HIS GLY MET PRO THR          
SEQRES  21 C  276  THR HIS ALA ASP VAL ILE ASN ALA ASP LEU LEU ALA PHE          
SEQRES  22 C  276  ILE ARG SER                                                  
FORMUL   4  HOH   *317(H2 O)                                                    
HELIX    1   1 SER A   34  ASP A   37  5                                   4    
HELIX    2   2 TRP A   38  HIS A   48  1                                  11    
HELIX    3   3 ASP A   71  GLY A   87  1                                  17    
HELIX    4   4 THR A   98  HIS A  110  1                                  13    
HELIX    5   5 PRO A  139  ASN A  153  1                                  15    
HELIX    6   6 ASN A  153  GLY A  164  1                                  12    
HELIX    7   7 SER A  177  GLY A  191  1                                  15    
HELIX    8   8 SER A  192  GLN A  205  1                                  14    
HELIX    9   9 PHE A  208  ILE A  215  1                                   8    
HELIX   10  10 SER A  235  LEU A  243  1                                   9    
HELIX   11  11 GLY A  257  HIS A  262  1                                   6    
HELIX   12  12 HIS A  262  ARG A  275  1                                  14    
HELIX   13  13 SER B   34  ASP B   37  5                                   4    
HELIX   14  14 TRP B   38  ALA B   47  1                                  10    
HELIX   15  15 ASP B   71  GLY B   87  1                                  17    
HELIX   16  16 THR B   98  HIS B  110  1                                  13    
HELIX   17  17 PRO B  139  ASN B  153  1                                  15    
HELIX   18  18 ASN B  153  GLY B  164  1                                  12    
HELIX   19  19 SER B  177  GLY B  191  1                                  15    
HELIX   20  20 SER B  192  GLN B  205  1                                  14    
HELIX   21  21 PHE B  208  ILE B  215  1                                   8    
HELIX   22  22 SER B  235  LEU B  243  1                                   9    
HELIX   23  23 GLY B  257  HIS B  262  1                                   6    
HELIX   24  24 HIS B  262  ARG B  275  1                                  14    
HELIX   25  25 SER C   34  ASP C   37  5                                   4    
HELIX   26  26 TRP C   38  ALA C   47  1                                  10    
HELIX   27  27 ASP C   71  GLY C   87  1                                  17    
HELIX   28  28 THR C   98  HIS C  110  1                                  13    
HELIX   29  29 PRO C  139  ASN C  153  1                                  15    
HELIX   30  30 ASN C  153  GLY C  164  1                                  12    
HELIX   31  31 SER C  177  ILE C  190  1                                  14    
HELIX   32  32 SER C  192  GLN C  205  1                                  14    
HELIX   33  33 PHE C  208  ILE C  215  1                                   8    
HELIX   34  34 SER C  235  LEU C  243  1                                   9    
HELIX   35  35 GLY C  257  HIS C  262  1                                   6    
HELIX   36  36 HIS C  262  ARG C  275  1                                  14    
SHEET    1   A 8 TYR A   3  THR A   5  0                                        
SHEET    2   A 8 GLN A  11  TRP A  17 -1  O  ILE A  12   N  VAL A   4           
SHEET    3   A 8 ARG A  51  HIS A  55 -1  O  VAL A  52   N  TRP A  17           
SHEET    4   A 8 VAL A  24  HIS A  28  1  N  PHE A  27   O  VAL A  53           
SHEET    5   A 8 VAL A  92  HIS A  96  1  O  VAL A  92   N  HIS A  26           
SHEET    6   A 8 ALA A 118  ILE A 121  1  O  ILE A 121   N  GLY A  95           
SHEET    7   A 8 VAL A 219  GLY A 224  1  O  LEU A 220   N  LEU A 120           
SHEET    8   A 8 GLY A 246  TYR A 251  1  O  ALA A 247   N  VAL A 221           
SHEET    1   B 8 TYR B   3  THR B   5  0                                        
SHEET    2   B 8 GLN B  11  TRP B  17 -1  O  ILE B  12   N  VAL B   4           
SHEET    3   B 8 ARG B  51  HIS B  55 -1  O  VAL B  52   N  TRP B  17           
SHEET    4   B 8 VAL B  24  HIS B  28  1  N  PHE B  27   O  VAL B  53           
SHEET    5   B 8 VAL B  92  HIS B  96  1  O  VAL B  92   N  HIS B  26           
SHEET    6   B 8 ALA B 118  ILE B 121  1  O  ILE B 121   N  GLY B  95           
SHEET    7   B 8 VAL B 219  GLY B 224  1  O  MET B 222   N  LEU B 120           
SHEET    8   B 8 GLY B 246  TYR B 251  1  O  ALA B 247   N  VAL B 221           
SHEET    1   C 8 TYR C   3  THR C   5  0                                        
SHEET    2   C 8 GLN C  11  TRP C  17 -1  O  ILE C  12   N  VAL C   4           
SHEET    3   C 8 ARG C  51  HIS C  55 -1  O  VAL C  52   N  TRP C  17           
SHEET    4   C 8 VAL C  24  HIS C  28  1  N  PHE C  27   O  VAL C  53           
SHEET    5   C 8 VAL C  92  HIS C  96  1  O  VAL C  92   N  HIS C  26           
SHEET    6   C 8 ALA C 118  ILE C 121  1  O  ILE C 121   N  GLY C  95           
SHEET    7   C 8 VAL C 219  GLY C 224  1  O  LEU C 220   N  LEU C 120           
SHEET    8   C 8 GLY C 246  TYR C 251  1  O  ALA C 247   N  VAL C 221           
CISPEP   1 TRP A   31    PRO A   32          0        -0.40                     
CISPEP   2 PRO A  125    PRO A  126          0         0.16                     
CISPEP   3 TRP B   31    PRO B   32          0        -0.49                     
CISPEP   4 PRO B  125    PRO B  126          0         0.27                     
CISPEP   5 TRP C   31    PRO C   32          0        -0.49                     
CISPEP   6 PRO C  125    PRO C  126          0         0.02                     
CRYST1   50.556   98.108  153.630  90.00  90.00  90.00 P 21 21 21   12          
ORIGX1      1.000000  0.000000  0.000000        0.00000                         
ORIGX2      0.000000  1.000000  0.000000        0.00000                         
ORIGX3      0.000000  0.000000  1.000000        0.00000                         
SCALE1      0.019780  0.000000  0.000000        0.00000                         
SCALE2      0.000000  0.010193  0.000000        0.00000                         
SCALE3      0.000000  0.000000  0.006509        0.00000                         
ATOM      1  N   SER A   2      49.965   6.990  60.876  1.00 15.29           N  
ATOM      2  CA  SER A   2      48.556   7.406  60.621  1.00 14.36           C  
ATOM      3  C   SER A   2      48.503   8.488  59.549  1.00 13.43           C  
ATOM      4  O   SER A   2      49.525   9.076  59.195  1.00 13.21           O  
ATOM      5  CB  SER A   2      47.924   7.927  61.912  1.00 18.06           C  
ATOM      6  OG  SER A   2      48.037   6.968  62.952  1.00 18.95           O  
ATOM      7  N   TYR A   3      47.302   8.755  59.049  1.00 12.94           N  
ATOM      8  CA  TYR A   3      47.112   9.754  58.007  1.00 13.79           C  
ATOM      9  C   TYR A   3      45.882  10.622  58.228  1.00 13.95           C  
ATOM     10  O   TYR A   3      44.926  10.209  58.879  1.00 13.96           O  
ATOM     11  CB  TYR A   3      46.949   9.059  56.654  1.00 17.94           C  
ATOM     12  CG  TYR A   3      48.222   8.535  56.040  1.00 19.17           C  
ATOM     13  CD1 TYR A   3      49.059   9.375  55.309  1.00 21.59           C  
ATOM     14  CD2 TYR A   3      48.579   7.192  56.168  1.00 20.73           C  
ATOM     15  CE1 TYR A   3      50.221   8.893  54.714  1.00 23.20           C  
ATOM     16  CE2 TYR A   3      49.745   6.699  55.577  1.00 21.50           C  
ATOM     17  CZ  TYR A   3      50.557   7.560  54.851  1.00 22.07           C  
ATOM     18  OH  TYR A   3      51.702   7.089  54.254  1.00 23.09           O  
ATOM     19  N   VAL A   4      45.923  11.828  57.680  1.00 13.84           N  
ATOM     20  CA  VAL A   4      44.787  12.732  57.724  1.00 15.09           C  
ATOM     21  C   VAL A   4      44.662  13.264  56.302  1.00 15.64           C  
ATOM     22  O   VAL A   4      45.665  13.470  55.621  1.00 10.18           O  
ATOM     23  CB  VAL A   4      44.982  13.913  58.714  1.00 15.53           C  
ATOM     24  CG1 VAL A   4      46.204  14.734  58.344  1.00 17.24           C  
ATOM     25  CG2 VAL A   4      43.736  14.793  58.711  1.00 15.88           C  
ATOM     26  N   THR A   5      43.432  13.448  55.837  1.00 15.35           N  
ATOM     27  CA  THR A   5      43.211  13.974  54.499  1.00 17.99           C  
ATOM     28  C   THR A   5      42.938  15.464  54.622  1.00 18.62           C  
ATOM     29  O   THR A   5      42.072  15.883  55.393  1.00 19.16           O  
ATOM     30  CB  THR A   5      42.003  13.298  53.817  1.00 20.81           C  
ATOM     31  OG1 THR A   5      42.240  11.890  53.712  1.00 23.53           O  
ATOM     32  CG2 THR A   5      41.786  13.877  52.425  1.00 22.49           C  
ATOM     33  N   THR A   6      43.687  16.264  53.871  1.00 17.34           N  
ATOM     34  CA  THR A   6      43.525  17.713  53.901  1.00 18.02           C  
ATOM     35  C   THR A   6      42.329  18.143  53.063  1.00 20.51           C  
ATOM     36  O   THR A   6      41.740  17.332  52.343  1.00 21.14           O  
ATOM     37  CB  THR A   6      44.756  18.425  53.336  1.00 19.93           C  
ATOM     38  OG1 THR A   6      44.910  18.064  51.960  1.00 15.87           O  
ATOM     39  CG2 THR A   6      46.009  18.035  54.108  1.00 18.08           C  
ATOM     40  N   LYS A   7      41.987  19.427  53.156  1.00 28.00           N  
ATOM     41  CA  LYS A   7      40.869  19.989  52.405  1.00 30.05           C  
ATOM     42  C   LYS A   7      41.081  19.762  50.916  1.00 30.54           C  
ATOM     43  O   LYS A   7      40.133  19.473  50.184  1.00 32.26           O  
ATOM     44  CB  LYS A   7      40.755  21.497  52.641  1.00 38.93           C  
ATOM     45  CG  LYS A   7      40.785  21.941  54.090  1.00 40.10           C  
ATOM     46  CD  LYS A   7      40.826  23.465  54.180  1.00 42.55           C  
ATOM     47  CE  LYS A   7      42.013  24.037  53.404  1.00 41.85           C  
ATOM     48  NZ  LYS A   7      42.107  25.523  53.496  1.00 42.53           N  
ATOM     49  N   ASP A   8      42.327  19.904  50.468  1.00 22.89           N  
ATOM     50  CA  ASP A   8      42.638  19.728  49.056  1.00 21.88           C  
ATOM     51  C   ASP A   8      43.023  18.315  48.624  1.00 21.21           C  
ATOM     52  O   ASP A   8      43.667  18.131  47.589  1.00 23.14           O  
ATOM     53  CB  ASP A   8      43.708  20.739  48.601  1.00 22.42           C  
ATOM     54  CG  ASP A   8      44.862  20.883  49.585  1.00 22.11           C  
ATOM     55  OD1 ASP A   8      45.840  21.579  49.234  1.00 20.52           O  
ATOM     56  OD2 ASP A   8      44.793  20.324  50.700  1.00 23.41           O  
ATOM     57  N   GLY A   9      42.614  17.325  49.415  1.00 25.42           N  
ATOM     58  CA  GLY A   9      42.872  15.930  49.087  1.00 23.56           C  
ATOM     59  C   GLY A   9      44.270  15.352  49.238  1.00 22.32           C  
ATOM     60  O   GLY A   9      44.602  14.362  48.588  1.00 22.37           O  
ATOM     61  N   VAL A  10      45.090  15.945  50.095  1.00 17.24           N  
ATOM     62  CA  VAL A  10      46.443  15.440  50.295  1.00 15.84           C  
ATOM     63  C   VAL A  10      46.480  14.526  51.514  1.00 14.78           C  
ATOM     64  O   VAL A  10      45.840  14.811  52.516  1.00 13.80           O  
ATOM     65  CB  VAL A  10      47.433  16.600  50.519  1.00 17.23           C  
ATOM     66  CG1 VAL A  10      48.838  16.055  50.769  1.00 16.52           C  
ATOM     67  CG2 VAL A  10      47.418  17.531  49.312  1.00 19.28           C  
ATOM     68  N   GLN A  11      47.213  13.419  51.421  1.00 12.76           N  
ATOM     69  CA  GLN A  11      47.339  12.506  52.553  1.00 13.24           C  
ATOM     70  C   GLN A  11      48.586  12.914  53.321  1.00 12.16           C  
ATOM     71  O   GLN A  11      49.697  12.855  52.786  1.00 13.24           O  
ATOM     72  CB  GLN A  11      47.498  11.057  52.087  1.00 17.36           C  
ATOM     73  CG  GLN A  11      46.263  10.451  51.443  1.00 20.07           C  
ATOM     74  CD  GLN A  11      45.077  10.414  52.386  1.00 22.12           C  
ATOM     75  OE1 GLN A  11      44.162  11.230  52.282  1.00 25.06           O  
ATOM     76  NE2 GLN A  11      45.094   9.470  53.322  1.00 24.36           N  
ATOM     77  N   ILE A  12      48.397  13.337  54.567  1.00 10.47           N  
ATOM     78  CA  ILE A  12      49.506  13.758  55.415  1.00 10.29           C  
ATOM     79  C   ILE A  12      49.766  12.682  56.454  1.00 11.50           C  
ATOM     80  O   ILE A  12      48.892  12.366  57.263  1.00 11.46           O  
ATOM     81  CB  ILE A  12      49.185  15.074  56.157  1.00 10.28           C  
ATOM     82  CG1 ILE A  12      49.023  16.224  55.152  1.00  8.48           C  
ATOM     83  CG2 ILE A  12      50.278  15.373  57.191  1.00 11.24           C  
ATOM     84  CD1 ILE A  12      50.285  16.598  54.403  1.00 10.75           C  
ATOM     85  N   PHE A  13      50.972  12.125  56.426  1.00  9.09           N  
ATOM     86  CA  PHE A  13      51.357  11.091  57.373  1.00 10.03           C  
ATOM     87  C   PHE A  13      51.813  11.747  58.664  1.00  8.17           C  
ATOM     88  O   PHE A  13      52.424  12.809  58.635  1.00  9.99           O  
ATOM     89  CB  PHE A  13      52.520  10.269  56.813  1.00  9.82           C  
ATOM     90  CG  PHE A  13      53.104   9.305  57.805  1.00 10.51           C  
ATOM     91  CD1 PHE A  13      52.579   8.027  57.939  1.00 11.46           C  
ATOM     92  CD2 PHE A  13      54.140   9.699  58.648  1.00 11.50           C  
ATOM     93  CE1 PHE A  13      53.072   7.150  58.900  1.00 11.54           C  
ATOM     94  CE2 PHE A  13      54.642   8.834  59.618  1.00  8.64           C  
ATOM     95  CZ  PHE A  13      54.104   7.552  59.744  1.00  9.23           C  
ATOM     96  N   TYR A  14      51.519  11.123  59.797  1.00 10.44           N  
ATOM     97  CA  TYR A  14      51.976  11.674  61.065  1.00 10.08           C  
ATOM     98  C   TYR A  14      52.182  10.598  62.113  1.00 10.24           C  
ATOM     99  O   TYR A  14      51.663   9.482  61.995  1.00 10.40           O  
ATOM    100  CB  TYR A  14      50.999  12.721  61.621  1.00 12.22           C  
ATOM    101  CG  TYR A  14      49.639  12.171  61.996  1.00 12.51           C  
ATOM    102  CD1 TYR A  14      48.602  12.142  61.068  1.00 14.32           C  
ATOM    103  CD2 TYR A  14      49.399  11.649  63.271  1.00 14.18           C  
ATOM    104  CE1 TYR A  14      47.360  11.610  61.391  1.00 15.40           C  
ATOM    105  CE2 TYR A  14      48.155  11.108  63.606  1.00 16.14           C  
ATOM    106  CZ  TYR A  14      47.142  11.095  62.655  1.00 16.10           C  
ATOM    107  OH  TYR A  14      45.909  10.569  62.961  1.00 14.80           O  
ATOM    108  N   LYS A  15      52.967  10.955  63.122  1.00  8.41           N  
ATOM    109  CA  LYS A  15      53.254  10.090  64.258  1.00 10.04           C  
ATOM    110  C   LYS A  15      52.612  10.773  65.457  1.00 11.04           C  
ATOM    111  O   LYS A  15      52.634  11.995  65.567  1.00 12.18           O  
ATOM    112  CB  LYS A  15      54.760   9.974  64.487  1.00 12.53           C  
ATOM    113  CG  LYS A  15      55.516   9.416  63.299  1.00 13.58           C  
ATOM    114  CD  LYS A  15      56.967   9.150  63.653  1.00 13.26           C  
ATOM    115  CE  LYS A  15      57.697   8.514  62.478  1.00 14.40           C  
ATOM    116  NZ  LYS A  15      59.023   7.971  62.884  1.00 13.41           N  
ATOM    117  N   ASP A  16      52.028   9.982  66.345  1.00 13.49           N  
ATOM    118  CA  ASP A  16      51.376  10.523  67.527  1.00 13.52           C  
ATOM    119  C   ASP A  16      51.661   9.542  68.650  1.00 11.91           C  
ATOM    120  O   ASP A  16      51.071   8.461  68.705  1.00 14.20           O  
ATOM    121  CB  ASP A  16      49.876  10.660  67.270  1.00 16.21           C  
ATOM    122  CG  ASP A  16      49.096  11.000  68.519  1.00 18.25           C  
ATOM    123  OD1 ASP A  16      49.707  11.459  69.506  1.00 18.60           O  
ATOM    124  OD2 ASP A  16      47.863  10.814  68.506  1.00 22.39           O  
ATOM    125  N   TRP A  17      52.581   9.921  69.534  1.00 11.78           N  
ATOM    126  CA  TRP A  17      52.988   9.052  70.630  1.00 11.57           C  
ATOM    127  C   TRP A  17      52.789   9.654  72.017  1.00 12.38           C  
ATOM    128  O   TRP A  17      52.932  10.858  72.216  1.00 13.02           O  
ATOM    129  CB  TRP A  17      54.471   8.683  70.491  1.00 10.13           C  
ATOM    130  CG  TRP A  17      54.866   8.061  69.168  1.00  9.70           C  
ATOM    131  CD1 TRP A  17      54.053   7.413  68.283  1.00 10.99           C  
ATOM    132  CD2 TRP A  17      56.193   7.970  68.634  1.00 10.91           C  
ATOM    133  NE1 TRP A  17      54.792   6.922  67.228  1.00 14.72           N  
ATOM    134  CE2 TRP A  17      56.110   7.249  67.421  1.00 11.58           C  
ATOM    135  CE3 TRP A  17      57.449   8.425  69.066  1.00 12.02           C  
ATOM    136  CZ2 TRP A  17      57.235   6.974  66.634  1.00 13.27           C  
ATOM    137  CZ3 TRP A  17      58.567   8.151  68.282  1.00 12.89           C  
ATOM    138  CH2 TRP A  17      58.451   7.432  67.079  1.00 10.70           C  
ATOM    139  N   GLY A  18      52.473   8.793  72.978  1.00 15.06           N  
ATOM    140  CA  GLY A  18      52.294   9.249  74.342  1.00 16.75           C  
ATOM    141  C   GLY A  18      50.868   9.164  74.834  1.00 19.04           C  
ATOM    142  O   GLY A  18      49.948   8.937  74.049  1.00 20.03           O  
ATOM    143  N   PRO A  19      50.654   9.336  76.144  1.00 18.86           N  
ATOM    144  CA  PRO A  19      49.298   9.271  76.696  1.00 21.86           C  
ATOM    145  C   PRO A  19      48.403  10.282  75.989  1.00 22.41           C  
ATOM    146  O   PRO A  19      48.786  11.436  75.813  1.00 21.48           O  
ATOM    147  CB  PRO A  19      49.516   9.609  78.166  1.00 21.90           C  
ATOM    148  CG  PRO A  19      50.872   9.038  78.437  1.00 21.86           C  
ATOM    149  CD  PRO A  19      51.656   9.465  77.215  1.00 21.57           C  
ATOM    150  N   ARG A  20      47.216   9.846  75.580  1.00 28.30           N  
ATOM    151  CA  ARG A  20      46.290  10.731  74.884  1.00 29.01           C  
ATOM    152  C   ARG A  20      46.000  12.008  75.660  1.00 28.86           C  
ATOM    153  O   ARG A  20      45.737  13.052  75.063  1.00 29.76           O  
ATOM    154  CB  ARG A  20      44.970  10.009  74.593  1.00 27.65           C  
ATOM    155  CG  ARG A  20      44.922   9.241  73.274  1.00 30.10           C  
ATOM    156  CD  ARG A  20      45.955   8.123  73.209  1.00 32.24           C  
ATOM    157  NE  ARG A  20      47.299   8.613  72.910  1.00 34.90           N  
ATOM    158  CZ  ARG A  20      47.649   9.187  71.763  1.00 34.18           C  
ATOM    159  NH1 ARG A  20      46.754   9.347  70.796  1.00 34.81           N  
ATOM    160  NH2 ARG A  20      48.897   9.598  71.578  1.00 32.47           N  
ATOM    161  N   ASP A  21      46.060  11.932  76.987  1.00 25.28           N  
ATOM    162  CA  ASP A  21      45.769  13.095  77.822  1.00 24.11           C  
ATOM    163  C   ASP A  21      46.985  13.873  78.314  1.00 22.61           C  
ATOM    164  O   ASP A  21      46.856  14.759  79.157  1.00 22.92           O  
ATOM    165  CB  ASP A  21      44.912  12.678  79.028  1.00 29.63           C  
ATOM    166  CG  ASP A  21      45.652  11.768  80.003  1.00 30.01           C  
ATOM    167  OD1 ASP A  21      45.020  11.324  80.987  1.00 31.63           O  
ATOM    168  OD2 ASP A  21      46.857  11.496  79.802  1.00 29.88           O  
ATOM    169  N   ALA A  22      48.160  13.562  77.779  1.00 20.33           N  
ATOM    170  CA  ALA A  22      49.380  14.245  78.193  1.00 18.72           C  
ATOM    171  C   ALA A  22      49.620  15.527  77.398  1.00 18.63           C  
ATOM    172  O   ALA A  22      49.120  15.674  76.281  1.00 18.91           O  
ATOM    173  CB  ALA A  22      50.573  13.303  78.042  1.00 18.35           C  
ATOM    174  N   PRO A  23      50.377  16.480  77.972  1.00 16.21           N  
ATOM    175  CA  PRO A  23      50.687  17.755  77.309  1.00 16.89           C  
ATOM    176  C   PRO A  23      51.384  17.485  75.974  1.00 14.54           C  
ATOM    177  O   PRO A  23      52.322  16.695  75.910  1.00 13.68           O  
ATOM    178  CB  PRO A  23      51.584  18.465  78.323  1.00 26.09           C  
ATOM    179  CG  PRO A  23      52.210  17.338  79.088  1.00 29.59           C  
ATOM    180  CD  PRO A  23      51.056  16.394  79.276  1.00 27.75           C  
ATOM    181  N   VAL A  24      50.931  18.167  74.925  1.00 16.79           N  
ATOM    182  CA  VAL A  24      51.437  17.961  73.569  1.00 14.29           C  
ATOM    183  C   VAL A  24      52.533  18.874  73.021  1.00 14.15           C  
ATOM    184  O   VAL A  24      52.533  20.088  73.236  1.00 14.58           O  
ATOM    185  CB  VAL A  24      50.259  18.020  72.558  1.00 12.69           C  
ATOM    186  CG1 VAL A  24      50.744  17.683  71.147  1.00 13.91           C  
ATOM    187  CG2 VAL A  24      49.157  17.070  72.986  1.00 13.78           C  
ATOM    188  N   ILE A  25      53.470  18.262  72.301  1.00 13.59           N  
ATOM    189  CA  ILE A  25      54.529  18.997  71.624  1.00 12.61           C  
ATOM    190  C   ILE A  25      54.473  18.494  70.185  1.00 13.32           C  
ATOM    191  O   ILE A  25      54.621  17.298  69.940  1.00 13.94           O  
ATOM    192  CB  ILE A  25      55.925  18.705  72.187  1.00 12.58           C  
ATOM    193  CG1 ILE A  25      55.982  19.061  73.673  1.00 13.67           C  
ATOM    194  CG2 ILE A  25      56.956  19.547  71.437  1.00 13.44           C  
ATOM    195  CD1 ILE A  25      57.286  18.658  74.332  1.00 12.16           C  
ATOM    196  N   HIS A  26      54.245  19.416  69.252  1.00 12.23           N  
ATOM    197  CA  HIS A  26      54.134  19.116  67.824  1.00 13.30           C  
ATOM    198  C   HIS A  26      55.449  19.538  67.167  1.00 13.81           C  
ATOM    199  O   HIS A  26      55.831  20.704  67.239  1.00 14.29           O  
ATOM    200  CB  HIS A  26      52.966  19.929  67.247  1.00 13.58           C  
ATOM    201  CG  HIS A  26      52.512  19.496  65.885  1.00 11.98           C  
ATOM    202  ND1 HIS A  26      53.343  18.886  64.969  1.00 15.07           N  
ATOM    203  CD2 HIS A  26      51.316  19.642  65.266  1.00 12.44           C  
ATOM    204  CE1 HIS A  26      52.679  18.678  63.844  1.00 11.13           C  
ATOM    205  NE2 HIS A  26      51.448  19.128  63.998  1.00 14.93           N  
ATOM    206  N   PHE A  27      56.134  18.588  66.531  1.00 10.24           N  
ATOM    207  CA  PHE A  27      57.413  18.851  65.873  1.00 11.28           C  
ATOM    208  C   PHE A  27      57.270  18.974  64.353  1.00 10.86           C  
ATOM    209  O   PHE A  27      56.597  18.156  63.721  1.00 10.86           O  
ATOM    210  CB  PHE A  27      58.396  17.728  66.209  1.00 11.15           C  
ATOM    211  CG  PHE A  27      58.816  17.698  67.657  1.00 11.92           C  
ATOM    212  CD1 PHE A  27      59.931  18.411  68.082  1.00 10.88           C  
ATOM    213  CD2 PHE A  27      58.104  16.948  68.588  1.00 11.54           C  
ATOM    214  CE1 PHE A  27      60.341  18.379  69.418  1.00 13.65           C  
ATOM    215  CE2 PHE A  27      58.499  16.905  69.928  1.00 12.84           C  
ATOM    216  CZ  PHE A  27      59.623  17.622  70.347  1.00 10.67           C  
ATOM    217  N   HIS A  28      57.925  19.984  63.784  1.00 11.27           N  
ATOM    218  CA  HIS A  28      57.879  20.271  62.348  1.00 11.13           C  
ATOM    219  C   HIS A  28      59.282  20.162  61.739  1.00  9.37           C  
ATOM    220  O   HIS A  28      60.146  20.991  62.009  1.00  9.77           O  
ATOM    221  CB  HIS A  28      57.324  21.687  62.131  1.00  9.67           C  
ATOM    222  CG  HIS A  28      56.001  21.935  62.793  1.00 10.95           C  
ATOM    223  ND1 HIS A  28      54.854  22.208  62.080  1.00 11.09           N  
ATOM    224  CD2 HIS A  28      55.645  21.972  64.102  1.00 11.68           C  
ATOM    225  CE1 HIS A  28      53.850  22.403  62.917  1.00 11.09           C  
ATOM    226  NE2 HIS A  28      54.303  22.266  64.151  1.00 10.79           N  
ATOM    227  N   HIS A  29      59.491  19.159  60.892  1.00  9.07           N  
ATOM    228  CA  HIS A  29      60.800  18.905  60.288  1.00  9.68           C  
ATOM    229  C   HIS A  29      61.282  19.875  59.212  1.00 10.48           C  
ATOM    230  O   HIS A  29      60.521  20.699  58.691  1.00 10.19           O  
ATOM    231  CB  HIS A  29      60.830  17.476  59.729  1.00  7.78           C  
ATOM    232  CG  HIS A  29      59.969  17.281  58.519  1.00  9.54           C  
ATOM    233  ND1 HIS A  29      60.367  17.652  57.252  1.00  9.75           N  
ATOM    234  CD2 HIS A  29      58.723  16.766  58.386  1.00 11.17           C  
ATOM    235  CE1 HIS A  29      59.403  17.372  56.391  1.00  9.29           C  
ATOM    236  NE2 HIS A  29      58.395  16.834  57.054  1.00  9.29           N  
ATOM    237  N   GLY A  30      62.568  19.761  58.883  1.00 11.56           N  
ATOM    238  CA  GLY A  30      63.165  20.616  57.874  1.00 13.09           C  
ATOM    239  C   GLY A  30      63.184  19.999  56.487  1.00 11.40           C  
ATOM    240  O   GLY A  30      62.723  18.879  56.282  1.00  8.81           O  
ATOM    241  N   TRP A  31      63.718  20.754  55.535  1.00  9.81           N  
ATOM    242  CA  TRP A  31      63.833  20.333  54.139  1.00 11.31           C  
ATOM    243  C   TRP A  31      65.100  19.493  53.994  1.00  9.24           C  
ATOM    244  O   TRP A  31      66.136  19.832  54.577  1.00  9.45           O  
ATOM    245  CB  TRP A  31      63.957  21.580  53.256  1.00 10.54           C  
ATOM    246  CG  TRP A  31      64.078  21.323  51.784  1.00 10.85           C  
ATOM    247  CD1 TRP A  31      63.065  21.329  50.866  1.00 11.01           C  
ATOM    248  CD2 TRP A  31      65.275  21.013  51.060  1.00 11.72           C  
ATOM    249  NE1 TRP A  31      63.557  21.043  49.613  1.00 10.12           N  
ATOM    250  CE2 TRP A  31      64.910  20.842  49.704  1.00 12.67           C  
ATOM    251  CE3 TRP A  31      66.621  20.860  51.425  1.00 11.20           C  
ATOM    252  CZ2 TRP A  31      65.844  20.524  48.709  1.00 12.73           C  
ATOM    253  CZ3 TRP A  31      67.551  20.545  50.435  1.00 13.31           C  
ATOM    254  CH2 TRP A  31      67.154  20.380  49.093  1.00 13.21           C  
ATOM    255  N   PRO A  32      65.041  18.375  53.243  1.00 10.87           N  
ATOM    256  CA  PRO A  32      63.944  17.748  52.491  1.00 10.19           C  
ATOM    257  C   PRO A  32      63.676  16.437  53.226  1.00  9.65           C  
ATOM    258  O   PRO A  32      63.643  15.365  52.627  1.00  8.01           O  
ATOM    259  CB  PRO A  32      64.583  17.499  51.135  1.00 10.79           C  
ATOM    260  CG  PRO A  32      65.960  17.008  51.544  1.00 13.14           C  
ATOM    261  CD  PRO A  32      66.336  17.824  52.796  1.00 11.54           C  
ATOM    262  N   LEU A  33      63.471  16.545  54.531  1.00  9.43           N  
ATOM    263  CA  LEU A  33      63.315  15.374  55.384  1.00  8.28           C  
ATOM    264  C   LEU A  33      61.910  14.870  55.706  1.00  8.38           C  
ATOM    265  O   LEU A  33      61.038  14.828  54.834  1.00  9.41           O  
ATOM    266  CB  LEU A  33      64.114  15.619  56.671  1.00 11.05           C  
ATOM    267  CG  LEU A  33      65.532  16.114  56.339  1.00 11.89           C  
ATOM    268  CD1 LEU A  33      66.264  16.507  57.616  1.00 14.96           C  
ATOM    269  CD2 LEU A  33      66.293  15.028  55.573  1.00 11.81           C  
ATOM    270  N   SER A  34      61.700  14.468  56.957  1.00  8.75           N  
ATOM    271  CA  SER A  34      60.413  13.922  57.375  1.00  8.57           C  
ATOM    272  C   SER A  34      60.355  13.870  58.895  1.00  9.32           C  
ATOM    273  O   SER A  34      61.299  14.277  59.570  1.00  8.95           O  
ATOM    274  CB  SER A  34      60.252  12.503  56.821  1.00  9.89           C  
ATOM    275  OG  SER A  34      61.024  11.567  57.570  1.00  9.39           O  
ATOM    276  N   ALA A  35      59.249  13.359  59.430  1.00  9.39           N  
ATOM    277  CA  ALA A  35      59.085  13.239  60.875  1.00 10.27           C  
ATOM    278  C   ALA A  35      60.154  12.340  61.494  1.00 10.56           C  
ATOM    279  O   ALA A  35      60.414  12.412  62.697  1.00 13.90           O  
ATOM    280  CB  ALA A  35      57.692  12.690  61.204  1.00  7.35           C  
ATOM    281  N   ASP A  36      60.767  11.487  60.677  1.00 10.06           N  
ATOM    282  CA  ASP A  36      61.802  10.590  61.176  1.00 11.29           C  
ATOM    283  C   ASP A  36      63.033  11.355  61.649  1.00 10.42           C  
ATOM    284  O   ASP A  36      63.860  10.816  62.383  1.00 13.29           O  
ATOM    285  CB  ASP A  36      62.216   9.587  60.091  1.00  9.95           C  
ATOM    286  CG  ASP A  36      61.220   8.450  59.934  1.00 13.76           C  
ATOM    287  OD1 ASP A  36      60.112   8.544  60.500  1.00 13.81           O  
ATOM    288  OD2 ASP A  36      61.543   7.466  59.232  1.00 15.17           O  
ATOM    289  N   ASP A  37      63.148  12.615  61.246  1.00 10.90           N  
ATOM    290  CA  ASP A  37      64.301  13.413  61.633  1.00 11.60           C  
ATOM    291  C   ASP A  37      64.264  13.823  63.103  1.00 11.70           C  
ATOM    292  O   ASP A  37      65.246  14.348  63.625  1.00 12.35           O  
ATOM    293  CB  ASP A  37      64.399  14.666  60.756  1.00 12.14           C  
ATOM    294  CG  ASP A  37      65.784  15.276  60.775  1.00 14.99           C  
ATOM    295  OD1 ASP A  37      66.746  14.541  60.470  1.00 20.18           O  
ATOM    296  OD2 ASP A  37      65.914  16.478  61.088  1.00 16.27           O  
ATOM    297  N   TRP A  38      63.140  13.572  63.770  1.00 11.40           N  
ATOM    298  CA  TRP A  38      62.983  13.942  65.177  1.00 10.83           C  
ATOM    299  C   TRP A  38      63.169  12.812  66.189  1.00 11.79           C  
ATOM    300  O   TRP A  38      62.898  13.006  67.367  1.00 11.84           O  
ATOM    301  CB  TRP A  38      61.595  14.548  65.415  1.00 12.06           C  
ATOM    302  CG  TRP A  38      61.369  15.873  64.766  1.00 11.50           C  
ATOM    303  CD1 TRP A  38      60.519  16.146  63.726  1.00 12.66           C  
ATOM    304  CD2 TRP A  38      61.949  17.126  65.150  1.00 11.20           C  
ATOM    305  NE1 TRP A  38      60.531  17.494  63.447  1.00 12.12           N  
ATOM    306  CE2 TRP A  38      61.399  18.119  64.303  1.00 11.88           C  
ATOM    307  CE3 TRP A  38      62.878  17.509  66.128  1.00 12.87           C  
ATOM    308  CZ2 TRP A  38      61.747  19.468  64.408  1.00 12.77           C  
ATOM    309  CZ3 TRP A  38      63.225  18.854  66.231  1.00 11.06           C  
ATOM    310  CH2 TRP A  38      62.658  19.817  65.374  1.00 12.57           C  
ATOM    311  N   ASP A  39      63.622  11.644  65.747  1.00 12.97           N  
ATOM    312  CA  ASP A  39      63.797  10.509  66.657  1.00 12.74           C  
ATOM    313  C   ASP A  39      64.277  10.862  68.068  1.00 13.53           C  
ATOM    314  O   ASP A  39      63.589  10.572  69.055  1.00 14.52           O  
ATOM    315  CB  ASP A  39      64.762   9.483  66.051  1.00 17.24           C  
ATOM    316  CG  ASP A  39      64.090   8.560  65.050  1.00 18.21           C  
ATOM    317  OD1 ASP A  39      62.857   8.660  64.862  1.00 18.61           O  
ATOM    318  OD2 ASP A  39      64.804   7.725  64.453  1.00 21.13           O  
ATOM    319  N   ALA A  40      65.454  11.478  68.161  1.00 13.34           N  
ATOM    320  CA  ALA A  40      66.035  11.841  69.456  1.00 13.67           C  
ATOM    321  C   ALA A  40      65.114  12.694  70.319  1.00 14.11           C  
ATOM    322  O   ALA A  40      65.008  12.481  71.529  1.00 16.13           O  
ATOM    323  CB  ALA A  40      67.361  12.564  69.252  1.00 16.72           C  
ATOM    324  N   GLN A  41      64.458  13.669  69.703  1.00 13.07           N  
ATOM    325  CA  GLN A  41      63.558  14.536  70.446  1.00 12.16           C  
ATOM    326  C   GLN A  41      62.287  13.821  70.886  1.00 11.66           C  
ATOM    327  O   GLN A  41      61.857  13.964  72.027  1.00 12.57           O  
ATOM    328  CB  GLN A  41      63.194  15.770  69.616  1.00 13.02           C  
ATOM    329  CG  GLN A  41      64.284  16.837  69.576  1.00 13.34           C  
ATOM    330  CD  GLN A  41      65.540  16.374  68.866  1.00 11.49           C  
ATOM    331  OE1 GLN A  41      65.487  15.917  67.722  1.00 13.48           O  
ATOM    332  NE2 GLN A  41      66.683  16.500  69.538  1.00 10.60           N  
ATOM    333  N   LEU A  42      61.689  13.040  69.990  1.00 11.79           N  
ATOM    334  CA  LEU A  42      60.458  12.339  70.335  1.00 11.45           C  
ATOM    335  C   LEU A  42      60.606  11.445  71.563  1.00 12.21           C  
ATOM    336  O   LEU A  42      59.785  11.504  72.473  1.00 10.43           O  
ATOM    337  CB  LEU A  42      59.954  11.512  69.144  1.00 10.19           C  
ATOM    338  CG  LEU A  42      59.688  12.312  67.867  1.00 11.07           C  
ATOM    339  CD1 LEU A  42      59.058  11.397  66.825  1.00 12.10           C  
ATOM    340  CD2 LEU A  42      58.759  13.479  68.163  1.00 12.76           C  
ATOM    341  N   LEU A  43      61.654  10.631  71.601  1.00 13.45           N  
ATOM    342  CA  LEU A  43      61.851   9.738  72.737  1.00 13.29           C  
ATOM    343  C   LEU A  43      62.207  10.487  74.018  1.00 14.79           C  
ATOM    344  O   LEU A  43      61.804  10.086  75.114  1.00 14.78           O  
ATOM    345  CB  LEU A  43      62.925   8.696  72.410  1.00 16.08           C  
ATOM    346  CG  LEU A  43      62.400   7.446  71.685  1.00 16.53           C  
ATOM    347  CD1 LEU A  43      61.627   7.836  70.429  1.00 16.59           C  
ATOM    348  CD2 LEU A  43      63.566   6.539  71.338  1.00 16.26           C  
ATOM    349  N   PHE A  44      62.949  11.578  73.884  1.00 14.18           N  
ATOM    350  CA  PHE A  44      63.331  12.360  75.053  1.00 15.10           C  
ATOM    351  C   PHE A  44      62.109  12.972  75.721  1.00 15.20           C  
ATOM    352  O   PHE A  44      61.975  12.925  76.944  1.00 15.20           O  
ATOM    353  CB  PHE A  44      64.317  13.467  74.664  1.00 14.58           C  
ATOM    354  CG  PHE A  44      64.668  14.394  75.798  1.00 15.18           C  
ATOM    355  CD1 PHE A  44      63.910  15.534  76.042  1.00 15.69           C  
ATOM    356  CD2 PHE A  44      65.747  14.116  76.631  1.00 17.34           C  
ATOM    357  CE1 PHE A  44      64.220  16.387  77.097  1.00 16.27           C  
ATOM    358  CE2 PHE A  44      66.067  14.964  77.694  1.00 16.80           C  
ATOM    359  CZ  PHE A  44      65.300  16.103  77.926  1.00 17.78           C  
ATOM    360  N   PHE A  45      61.212  13.546  74.927  1.00 13.14           N  
ATOM    361  CA  PHE A  45      60.029  14.158  75.503  1.00 12.96           C  
ATOM    362  C   PHE A  45      58.994  13.140  75.950  1.00 13.89           C  
ATOM    363  O   PHE A  45      58.231  13.403  76.876  1.00 13.31           O  
ATOM    364  CB  PHE A  45      59.478  15.217  74.545  1.00 12.66           C  
ATOM    365  CG  PHE A  45      60.282  16.486  74.579  1.00 13.94           C  
ATOM    366  CD1 PHE A  45      60.150  17.364  75.648  1.00 14.90           C  
ATOM    367  CD2 PHE A  45      61.267  16.737  73.628  1.00 14.09           C  
ATOM    368  CE1 PHE A  45      60.993  18.468  75.776  1.00 14.87           C  
ATOM    369  CE2 PHE A  45      62.115  17.837  73.747  1.00 15.06           C  
ATOM    370  CZ  PHE A  45      61.977  18.703  74.826  1.00 16.33           C  
ATOM    371  N   LEU A  46      58.980  11.968  75.321  1.00 12.82           N  
ATOM    372  CA  LEU A  46      58.068  10.920  75.761  1.00 14.15           C  
ATOM    373  C   LEU A  46      58.508  10.547  77.173  1.00 15.12           C  
ATOM    374  O   LEU A  46      57.683  10.371  78.065  1.00 17.20           O  
ATOM    375  CB  LEU A  46      58.173   9.680  74.870  1.00 13.43           C  
ATOM    376  CG  LEU A  46      57.317   9.646  73.609  1.00 13.38           C  
ATOM    377  CD1 LEU A  46      57.653   8.394  72.820  1.00 15.86           C  
ATOM    378  CD2 LEU A  46      55.840   9.657  73.979  1.00 15.88           C  
ATOM    379  N   ALA A  47      59.821  10.443  77.367  1.00 14.97           N  
ATOM    380  CA  ALA A  47      60.380  10.079  78.665  1.00 16.69           C  
ATOM    381  C   ALA A  47      60.038  11.118  79.724  1.00 17.60           C  
ATOM    382  O   ALA A  47      59.967  10.802  80.913  1.00 18.72           O  
ATOM    383  CB  ALA A  47      61.890   9.918  78.559  1.00 16.30           C  
ATOM    384  N   HIS A  48      59.826  12.359  79.297  1.00 18.90           N  
ATOM    385  CA  HIS A  48      59.500  13.410  80.250  1.00 19.35           C  
ATOM    386  C   HIS A  48      58.005  13.659  80.400  1.00 18.49           C  
ATOM    387  O   HIS A  48      57.578  14.727  80.840  1.00 20.29           O  
ATOM    388  CB  HIS A  48      60.251  14.695  79.899  1.00 19.79           C  
ATOM    389  CG  HIS A  48      61.711  14.626  80.217  1.00 21.13           C  
ATOM    390  ND1 HIS A  48      62.606  13.907  79.453  1.00 21.61           N  
ATOM    391  CD2 HIS A  48      62.418  15.109  81.267  1.00 21.71           C  
ATOM    392  CE1 HIS A  48      63.799  13.949  80.019  1.00 24.31           C  
ATOM    393  NE2 HIS A  48      63.711  14.671  81.121  1.00 25.23           N  
ATOM    394  N   GLY A  49      57.215  12.655  80.029  1.00 17.77           N  
ATOM    395  CA  GLY A  49      55.773  12.736  80.179  1.00 17.45           C  
ATOM    396  C   GLY A  49      54.957  13.554  79.200  1.00 16.76           C  
ATOM    397  O   GLY A  49      53.854  13.982  79.534  1.00 16.51           O  
ATOM    398  N   TYR A  50      55.475  13.770  77.997  1.00 18.93           N  
ATOM    399  CA  TYR A  50      54.742  14.537  76.993  1.00 17.22           C  
ATOM    400  C   TYR A  50      54.155  13.616  75.933  1.00 18.04           C  
ATOM    401  O   TYR A  50      54.558  12.460  75.798  1.00 18.50           O  
ATOM    402  CB  TYR A  50      55.669  15.530  76.279  1.00 17.13           C  
ATOM    403  CG  TYR A  50      56.077  16.724  77.110  1.00 16.10           C  
ATOM    404  CD1 TYR A  50      55.286  17.870  77.155  1.00 16.74           C  
ATOM    405  CD2 TYR A  50      57.236  16.691  77.882  1.00 16.92           C  
ATOM    406  CE1 TYR A  50      55.643  18.955  77.954  1.00 17.62           C  
ATOM    407  CE2 TYR A  50      57.598  17.765  78.683  1.00 17.49           C  
ATOM    408  CZ  TYR A  50      56.797  18.889  78.716  1.00 17.75           C  
ATOM    409  OH  TYR A  50      57.144  19.936  79.537  1.00 19.74           O  
ATOM    410  N   ARG A  51      53.179  14.141  75.204  1.00 17.04           N  
ATOM    411  CA  ARG A  51      52.582  13.430  74.084  1.00 15.66           C  
ATOM    412  C   ARG A  51      53.266  14.162  72.937  1.00 15.98           C  
ATOM    413  O   ARG A  51      53.277  15.393  72.910  1.00 14.62           O  
ATOM    414  CB  ARG A  51      51.070  13.652  74.021  1.00 15.87           C  
ATOM    415  CG  ARG A  51      50.423  13.117  72.746  1.00 16.86           C  
ATOM    416  CD  ARG A  51      48.917  13.369  72.748  1.00 16.33           C  
ATOM    417  NE  ARG A  51      48.290  13.054  71.465  1.00 16.93           N  
ATOM    418  CZ  ARG A  51      47.000  13.244  71.203  1.00 18.76           C  
ATOM    419  NH1 ARG A  51      46.206  13.748  72.134  1.00 20.32           N  
ATOM    420  NH2 ARG A  51      46.502  12.931  70.013  1.00 16.09           N  
ATOM    421  N   VAL A  52      53.854  13.422  72.004  1.00 13.19           N  
ATOM    422  CA  VAL A  52      54.554  14.061  70.903  1.00 13.36           C  
ATOM    423  C   VAL A  52      53.942  13.743  69.553  1.00 11.75           C  
ATOM    424  O   VAL A  52      53.556  12.609  69.284  1.00 13.23           O  
ATOM    425  CB  VAL A  52      56.054  13.676  70.911  1.00 11.14           C  
ATOM    426  CG1 VAL A  52      56.686  14.151  72.221  1.00 11.68           C  
ATOM    427  CG2 VAL A  52      56.221  12.173  70.760  1.00 12.30           C  
ATOM    428  N   VAL A  53      53.852  14.770  68.713  1.00 10.75           N  
ATOM    429  CA  VAL A  53      53.283  14.641  67.381  1.00 10.43           C  
ATOM    430  C   VAL A  53      54.260  15.183  66.337  1.00 10.19           C  
ATOM    431  O   VAL A  53      54.887  16.220  66.537  1.00 12.78           O  
ATOM    432  CB  VAL A  53      51.944  15.415  67.293  1.00 11.29           C  
ATOM    433  CG1 VAL A  53      51.420  15.425  65.866  1.00 11.15           C  
ATOM    434  CG2 VAL A  53      50.922  14.775  68.227  1.00 12.35           C  
ATOM    435  N   ALA A  54      54.404  14.464  65.232  1.00 10.24           N  
ATOM    436  CA  ALA A  54      55.294  14.899  64.158  1.00 10.04           C  
ATOM    437  C   ALA A  54      54.725  14.389  62.848  1.00 11.09           C  
ATOM    438  O   ALA A  54      54.476  13.196  62.702  1.00 11.82           O  
ATOM    439  CB  ALA A  54      56.701  14.345  64.367  1.00 10.43           C  
ATOM    440  N   HIS A  55      54.507  15.293  61.900  1.00 10.61           N  
ATOM    441  CA  HIS A  55      53.959  14.893  60.609  1.00  8.77           C  
ATOM    442  C   HIS A  55      54.947  15.154  59.481  1.00 10.81           C  
ATOM    443  O   HIS A  55      55.876  15.960  59.617  1.00 10.98           O  
ATOM    444  CB  HIS A  55      52.665  15.657  60.318  1.00 11.48           C  
ATOM    445  CG  HIS A  55      52.877  17.110  60.033  1.00 11.14           C  
ATOM    446  ND1 HIS A  55      53.269  18.011  61.002  1.00 10.46           N  
ATOM    447  CD2 HIS A  55      52.805  17.810  58.876  1.00 10.51           C  
ATOM    448  CE1 HIS A  55      53.432  19.202  60.452  1.00 11.54           C  
ATOM    449  NE2 HIS A  55      53.158  19.107  59.163  1.00 10.29           N  
ATOM    450  N   ASP A  56      54.739  14.457  58.370  1.00  9.52           N  
ATOM    451  CA  ASP A  56      55.565  14.622  57.180  1.00 10.47           C  
ATOM    452  C   ASP A  56      54.925  15.708  56.312  1.00  9.89           C  
ATOM    453  O   ASP A  56      53.742  15.628  55.983  1.00 10.38           O  
ATOM    454  CB  ASP A  56      55.611  13.331  56.350  1.00  9.99           C  
ATOM    455  CG  ASP A  56      56.362  12.197  57.026  1.00 11.71           C  
ATOM    456  OD1 ASP A  56      57.035  12.408  58.063  1.00 10.82           O  
ATOM    457  OD2 ASP A  56      56.285  11.073  56.488  1.00 11.73           O  
ATOM    458  N   ARG A  57      55.705  16.716  55.938  1.00  8.74           N  
ATOM    459  CA  ARG A  57      55.221  17.798  55.080  1.00  7.36           C  
ATOM    460  C   ARG A  57      54.722  17.197  53.759  1.00  7.90           C  
ATOM    461  O   ARG A  57      55.180  16.134  53.343  1.00  8.22           O  
ATOM    462  CB  ARG A  57      56.372  18.781  54.821  1.00  7.63           C  
ATOM    463  CG  ARG A  57      56.045  20.024  53.985  1.00  7.50           C  
ATOM    464  CD  ARG A  57      57.090  21.118  54.252  1.00  9.73           C  
ATOM    465  NE  ARG A  57      57.130  21.422  55.681  1.00 10.76           N  
ATOM    466  CZ  ARG A  57      58.193  21.255  56.465  1.00  8.90           C  
ATOM    467  NH1 ARG A  57      59.336  20.799  55.966  1.00 10.37           N  
ATOM    468  NH2 ARG A  57      58.097  21.495  57.766  1.00 12.05           N  
ATOM    469  N   ARG A  58      53.786  17.873  53.096  1.00  9.26           N  
ATOM    470  CA  ARG A  58      53.272  17.350  51.835  1.00  9.05           C  
ATOM    471  C   ARG A  58      54.414  17.066  50.862  1.00  9.29           C  
ATOM    472  O   ARG A  58      55.347  17.864  50.730  1.00 10.28           O  
ATOM    473  CB  ARG A  58      52.270  18.329  51.201  1.00 10.77           C  
ATOM    474  CG  ARG A  58      52.830  19.679  50.789  1.00 11.60           C  
ATOM    475  CD  ARG A  58      51.840  20.390  49.873  1.00 13.15           C  
ATOM    476  NE  ARG A  58      50.544  20.565  50.520  1.00 13.20           N  
ATOM    477  CZ  ARG A  58      49.390  20.729  49.876  1.00 14.54           C  
ATOM    478  NH1 ARG A  58      49.347  20.740  48.546  1.00 14.56           N  
ATOM    479  NH2 ARG A  58      48.269  20.886  50.570  1.00 14.00           N  
ATOM    480  N   GLY A  59      54.347  15.915  50.198  1.00  9.76           N  
ATOM    481  CA  GLY A  59      55.384  15.556  49.246  1.00  8.93           C  
ATOM    482  C   GLY A  59      56.685  15.131  49.899  1.00 10.41           C  
ATOM    483  O   GLY A  59      57.696  14.954  49.216  1.00 11.93           O  
ATOM    484  N   HIS A  60      56.667  14.985  51.221  1.00  8.29           N  
ATOM    485  CA  HIS A  60      57.847  14.562  51.970  1.00  8.88           C  
ATOM    486  C   HIS A  60      57.572  13.243  52.672  1.00  9.92           C  
ATOM    487  O   HIS A  60      56.433  12.949  53.033  1.00  9.39           O  
ATOM    488  CB  HIS A  60      58.221  15.589  53.047  1.00  7.44           C  
ATOM    489  CG  HIS A  60      58.774  16.872  52.506  1.00  7.48           C  
ATOM    490  ND1 HIS A  60      58.026  17.745  51.748  1.00  8.37           N  
ATOM    491  CD2 HIS A  60      59.993  17.448  52.652  1.00  8.40           C  
ATOM    492  CE1 HIS A  60      58.759  18.805  51.451  1.00 10.82           C  
ATOM    493  NE2 HIS A  60      59.956  18.649  51.988  1.00 10.74           N  
ATOM    494  N   GLY A  61      58.628  12.462  52.878  1.00  6.80           N  
ATOM    495  CA  GLY A  61      58.502  11.202  53.582  1.00  8.72           C  
ATOM    496  C   GLY A  61      57.405  10.284  53.094  1.00  8.18           C  
ATOM    497  O   GLY A  61      57.465   9.784  51.967  1.00 10.09           O  
ATOM    498  N   ARG A  62      56.404  10.071  53.942  1.00  8.04           N  
ATOM    499  CA  ARG A  62      55.286   9.187  53.624  1.00  8.35           C  
ATOM    500  C   ARG A  62      54.003   9.907  53.199  1.00  9.31           C  
ATOM    501  O   ARG A  62      52.982   9.266  52.931  1.00 10.70           O  
ATOM    502  CB  ARG A  62      55.017   8.277  54.828  1.00  6.57           C  
ATOM    503  CG  ARG A  62      56.173   7.320  55.121  1.00  8.47           C  
ATOM    504  CD  ARG A  62      56.442   7.154  56.610  1.00 11.10           C  
ATOM    505  NE  ARG A  62      56.958   8.386  57.202  1.00 12.42           N  
ATOM    506  CZ  ARG A  62      57.708   8.431  58.297  1.00 11.89           C  
ATOM    507  NH1 ARG A  62      58.036   7.305  58.925  1.00 11.16           N  
ATOM    508  NH2 ARG A  62      58.125   9.605  58.766  1.00 11.66           N  
ATOM    509  N   SER A  63      54.054  11.233  53.125  1.00  7.87           N  
ATOM    510  CA  SER A  63      52.882  12.005  52.707  1.00  9.08           C  
ATOM    511  C   SER A  63      52.744  12.006  51.184  1.00 10.23           C  
ATOM    512  O   SER A  63      53.716  11.789  50.460  1.00  9.60           O  
ATOM    513  CB  SER A  63      52.977  13.437  53.234  1.00  8.81           C  
ATOM    514  OG  SER A  63      52.827  13.447  54.647  1.00  9.74           O  
ATOM    515  N   SER A  64      51.528  12.247  50.704  1.00  9.79           N  
ATOM    516  CA  SER A  64      51.250  12.251  49.268  1.00 10.40           C  
ATOM    517  C   SER A  64      52.222  13.080  48.445  1.00  8.99           C  
ATOM    518  O   SER A  64      52.569  14.202  48.815  1.00  9.66           O  
ATOM    519  CB  SER A  64      49.837  12.777  49.008  1.00 13.11           C  
ATOM    520  OG  SER A  64      48.867  12.003  49.676  1.00 16.63           O  
ATOM    521  N   GLN A  65      52.651  12.531  47.312  1.00 11.16           N  
ATOM    522  CA  GLN A  65      53.549  13.266  46.439  1.00 10.76           C  
ATOM    523  C   GLN A  65      52.729  14.118  45.475  1.00 11.23           C  
ATOM    524  O   GLN A  65      52.791  13.956  44.254  1.00 11.29           O  
ATOM    525  CB  GLN A  65      54.491  12.309  45.696  1.00 10.46           C  
ATOM    526  CG  GLN A  65      55.491  11.660  46.649  1.00  9.56           C  
ATOM    527  CD  GLN A  65      56.663  10.983  45.961  1.00 10.59           C  
ATOM    528  OE1 GLN A  65      56.881  11.140  44.762  1.00  9.72           O  
ATOM    529  NE2 GLN A  65      57.437  10.238  46.734  1.00 13.41           N  
ATOM    530  N   VAL A  66      51.936  15.012  46.068  1.00 10.10           N  
ATOM    531  CA  VAL A  66      51.096  15.947  45.332  1.00 10.92           C  
ATOM    532  C   VAL A  66      52.048  16.874  44.574  1.00 10.73           C  
ATOM    533  O   VAL A  66      53.093  17.273  45.099  1.00 11.36           O  
ATOM    534  CB  VAL A  66      50.181  16.745  46.317  1.00 13.91           C  
ATOM    535  CG1 VAL A  66      51.023  17.502  47.340  1.00 10.30           C  
ATOM    536  CG2 VAL A  66      49.284  17.694  45.547  1.00 14.28           C  
ATOM    537  N   TRP A  67      51.700  17.221  43.341  1.00 14.30           N  
ATOM    538  CA  TRP A  67      52.597  18.049  42.539  1.00 15.08           C  
ATOM    539  C   TRP A  67      52.554  19.550  42.791  1.00 15.08           C  
ATOM    540  O   TRP A  67      53.497  20.264  42.441  1.00 16.12           O  
ATOM    541  CB  TRP A  67      52.367  17.789  41.048  1.00 15.57           C  
ATOM    542  CG  TRP A  67      51.247  18.580  40.452  1.00 16.89           C  
ATOM    543  CD1 TRP A  67      49.910  18.334  40.568  1.00 19.50           C  
ATOM    544  CD2 TRP A  67      51.371  19.761  39.651  1.00 20.48           C  
ATOM    545  NE1 TRP A  67      49.192  19.290  39.887  1.00 19.40           N  
ATOM    546  CE2 TRP A  67      50.063  20.177  39.315  1.00 18.90           C  
ATOM    547  CE3 TRP A  67      52.460  20.506  39.184  1.00 20.54           C  
ATOM    548  CZ2 TRP A  67      49.815  21.311  38.531  1.00 21.57           C  
ATOM    549  CZ3 TRP A  67      52.214  21.635  38.403  1.00 22.86           C  
ATOM    550  CH2 TRP A  67      50.898  22.023  38.085  1.00 21.60           C  
ATOM    551  N   ASP A  68      51.482  20.040  43.399  1.00 12.17           N  
ATOM    552  CA  ASP A  68      51.400  21.473  43.638  1.00 14.12           C  
ATOM    553  C   ASP A  68      51.135  21.874  45.084  1.00 11.65           C  
ATOM    554  O   ASP A  68      51.092  21.033  45.987  1.00 14.04           O  
ATOM    555  CB  ASP A  68      50.341  22.094  42.718  1.00 15.81           C  
ATOM    556  CG  ASP A  68      48.963  21.488  42.910  1.00 19.71           C  
ATOM    557  OD1 ASP A  68      48.796  20.614  43.786  1.00 19.50           O  
ATOM    558  OD2 ASP A  68      48.035  21.892  42.175  1.00 22.91           O  
ATOM    559  N   GLY A  69      50.979  23.178  45.296  1.00 13.76           N  
ATOM    560  CA  GLY A  69      50.723  23.692  46.629  1.00 13.40           C  
ATOM    561  C   GLY A  69      51.947  23.658  47.522  1.00 12.72           C  
ATOM    562  O   GLY A  69      51.830  23.624  48.744  1.00 12.79           O  
ATOM    563  N   HIS A  70      53.130  23.668  46.921  1.00 10.78           N  
ATOM    564  CA  HIS A  70      54.348  23.632  47.714  1.00  9.71           C  
ATOM    565  C   HIS A  70      54.806  25.022  48.112  1.00 11.35           C  
ATOM    566  O   HIS A  70      55.764  25.570  47.565  1.00 11.53           O  
ATOM    567  CB  HIS A  70      55.426  22.866  46.957  1.00 11.44           C  
ATOM    568  CG  HIS A  70      55.071  21.430  46.750  1.00 11.73           C  
ATOM    569  ND1 HIS A  70      54.930  20.549  47.800  1.00 11.17           N  
ATOM    570  CD2 HIS A  70      54.718  20.748  45.635  1.00 11.82           C  
ATOM    571  CE1 HIS A  70      54.500  19.387  47.342  1.00 11.17           C  
ATOM    572  NE2 HIS A  70      54.361  19.482  46.032  1.00 11.33           N  
ATOM    573  N   ASP A  71      54.082  25.582  49.075  1.00 11.80           N  
ATOM    574  CA  ASP A  71      54.354  26.907  49.604  1.00 13.85           C  
ATOM    575  C   ASP A  71      53.976  26.935  51.075  1.00 13.08           C  
ATOM    576  O   ASP A  71      53.281  26.047  51.569  1.00 13.58           O  
ATOM    577  CB  ASP A  71      53.583  27.984  48.825  1.00 18.52           C  
ATOM    578  CG  ASP A  71      52.094  27.711  48.752  1.00 20.67           C  
ATOM    579  OD1 ASP A  71      51.449  27.588  49.812  1.00 20.54           O  
ATOM    580  OD2 ASP A  71      51.567  27.627  47.623  1.00 22.69           O  
ATOM    581  N   MET A  72      54.436  27.963  51.774  1.00 12.07           N  
ATOM    582  CA  MET A  72      54.190  28.087  53.198  1.00 12.08           C  
ATOM    583  C   MET A  72      52.715  28.109  53.617  1.00 10.26           C  
ATOM    584  O   MET A  72      52.365  27.536  54.648  1.00 12.14           O  
ATOM    585  CB  MET A  72      54.919  29.327  53.728  1.00 17.17           C  
ATOM    586  CG  MET A  72      55.478  29.183  55.138  1.00 22.53           C  
ATOM    587  SD  MET A  72      56.772  27.907  55.328  1.00 15.54           S  
ATOM    588  CE  MET A  72      55.794  26.564  55.817  1.00 24.63           C  
ATOM    589  N   ASP A  73      51.851  28.755  52.836  1.00 13.47           N  
ATOM    590  CA  ASP A  73      50.431  28.799  53.189  1.00 12.11           C  
ATOM    591  C   ASP A  73      49.825  27.398  53.226  1.00 11.61           C  
ATOM    592  O   ASP A  73      49.066  27.064  54.138  1.00 11.27           O  
ATOM    593  CB  ASP A  73      49.640  29.668  52.203  1.00 15.05           C  
ATOM    594  CG  ASP A  73      49.920  31.148  52.368  1.00 16.94           C  
ATOM    595  OD1 ASP A  73      50.343  31.560  53.468  1.00 17.75           O  
ATOM    596  OD2 ASP A  73      49.697  31.908  51.398  1.00 19.96           O  
ATOM    597  N   HIS A  74      50.160  26.585  52.228  1.00 12.66           N  
ATOM    598  CA  HIS A  74      49.658  25.221  52.168  1.00 12.22           C  
ATOM    599  C   HIS A  74      50.280  24.391  53.288  1.00 10.96           C  
ATOM    600  O   HIS A  74      49.593  23.605  53.935  1.00 12.49           O  
ATOM    601  CB  HIS A  74      49.975  24.602  50.802  1.00 14.33           C  
ATOM    602  CG  HIS A  74      49.090  25.090  49.697  1.00 15.19           C  
ATOM    603  ND1 HIS A  74      47.935  24.437  49.325  1.00 20.00           N  
ATOM    604  CD2 HIS A  74      49.187  26.171  48.888  1.00 15.22           C  
ATOM    605  CE1 HIS A  74      47.360  25.094  48.333  1.00 17.65           C  
ATOM    606  NE2 HIS A  74      48.100  26.151  48.050  1.00 19.12           N  
ATOM    607  N   TYR A  75      51.579  24.571  53.528  1.00 11.48           N  
ATOM    608  CA  TYR A  75      52.229  23.813  54.589  1.00  9.70           C  
ATOM    609  C   TYR A  75      51.492  24.107  55.896  1.00 10.09           C  
ATOM    610  O   TYR A  75      51.234  23.206  56.688  1.00  9.44           O  
ATOM    611  CB  TYR A  75      53.700  24.210  54.766  1.00  9.06           C  
ATOM    612  CG  TYR A  75      54.630  23.981  53.591  1.00  9.08           C  
ATOM    613  CD1 TYR A  75      54.360  23.024  52.608  1.00 11.59           C  
ATOM    614  CD2 TYR A  75      55.827  24.689  53.500  1.00 10.25           C  
ATOM    615  CE1 TYR A  75      55.273  22.785  51.566  1.00 10.32           C  
ATOM    616  CE2 TYR A  75      56.736  24.460  52.482  1.00 11.01           C  
ATOM    617  CZ  TYR A  75      56.462  23.511  51.520  1.00 11.05           C  
ATOM    618  OH  TYR A  75      57.403  23.282  50.541  1.00 12.02           O  
ATOM    619  N   ALA A  76      51.142  25.376  56.098  1.00 10.55           N  
ATOM    620  CA  ALA A  76      50.442  25.804  57.307  1.00 10.05           C  
ATOM    621  C   ALA A  76      49.026  25.245  57.385  1.00 10.73           C  
ATOM    622  O   ALA A  76      48.567  24.844  58.456  1.00 11.13           O  
ATOM    623  CB  ALA A  76      50.414  27.320  57.378  1.00 14.21           C  
ATOM    624  N   ASP A  77      48.322  25.219  56.258  1.00 12.10           N  
ATOM    625  CA  ASP A  77      46.972  24.677  56.280  1.00 14.32           C  
ATOM    626  C   ASP A  77      47.025  23.174  56.543  1.00 13.32           C  
ATOM    627  O   ASP A  77      46.113  22.607  57.149  1.00 14.62           O  
ATOM    628  CB  ASP A  77      46.241  24.979  54.968  1.00 14.18           C  
ATOM    629  CG  ASP A  77      45.951  26.462  54.791  1.00 16.53           C  
ATOM    630  OD1 ASP A  77      45.992  27.207  55.800  1.00 17.29           O  
ATOM    631  OD2 ASP A  77      45.671  26.881  53.646  1.00 18.88           O  
ATOM    632  N   ASP A  78      48.091  22.516  56.091  1.00 13.90           N  
ATOM    633  CA  ASP A  78      48.222  21.087  56.336  1.00 14.70           C  
ATOM    634  C   ASP A  78      48.408  20.868  57.837  1.00 13.89           C  
ATOM    635  O   ASP A  78      47.899  19.903  58.400  1.00 13.51           O  
ATOM    636  CB  ASP A  78      49.402  20.501  55.556  1.00 15.16           C  
ATOM    637  CG  ASP A  78      49.170  20.508  54.051  1.00 17.06           C  
ATOM    638  OD1 ASP A  78      48.002  20.635  53.620  1.00 15.21           O  
ATOM    639  OD2 ASP A  78      50.157  20.375  53.297  1.00 16.19           O  
ATOM    640  N   VAL A  79      49.138  21.772  58.487  1.00 12.80           N  
ATOM    641  CA  VAL A  79      49.346  21.665  59.927  1.00 12.02           C  
ATOM    642  C   VAL A  79      47.971  21.755  60.591  1.00 11.35           C  
ATOM    643  O   VAL A  79      47.646  20.984  61.495  1.00 11.47           O  
ATOM    644  CB  VAL A  79      50.237  22.812  60.463  1.00 10.74           C  
ATOM    645  CG1 VAL A  79      50.302  22.753  61.988  1.00 11.99           C  
ATOM    646  CG2 VAL A  79      51.645  22.695  59.888  1.00 13.05           C  
ATOM    647  N   ALA A  80      47.162  22.697  60.122  1.00 12.30           N  
ATOM    648  CA  ALA A  80      45.824  22.884  60.665  1.00 12.58           C  
ATOM    649  C   ALA A  80      45.002  21.604  60.573  1.00 13.64           C  
ATOM    650  O   ALA A  80      44.262  21.272  61.495  1.00 12.62           O  
ATOM    651  CB  ALA A  80      45.112  24.024  59.930  1.00 15.98           C  
ATOM    652  N   ALA A  81      45.133  20.876  59.466  1.00 12.61           N  
ATOM    653  CA  ALA A  81      44.381  19.634  59.303  1.00 13.12           C  
ATOM    654  C   ALA A  81      44.816  18.591  60.334  1.00 12.59           C  
ATOM    655  O   ALA A  81      43.990  17.856  60.892  1.00 12.74           O  
ATOM    656  CB  ALA A  81      44.566  19.091  57.885  1.00 11.15           C  
ATOM    657  N   VAL A  82      46.120  18.529  60.593  1.00 11.43           N  
ATOM    658  CA  VAL A  82      46.650  17.582  61.562  1.00 11.13           C  
ATOM    659  C   VAL A  82      46.142  17.927  62.959  1.00 11.59           C  
ATOM    660  O   VAL A  82      45.649  17.061  63.687  1.00 11.72           O  
ATOM    661  CB  VAL A  82      48.201  17.590  61.557  1.00 10.85           C  
ATOM    662  CG1 VAL A  82      48.736  16.746  62.707  1.00 10.64           C  
ATOM    663  CG2 VAL A  82      48.711  17.031  60.231  1.00 10.40           C  
ATOM    664  N   VAL A  83      46.251  19.198  63.322  1.00 11.38           N  
ATOM    665  CA  VAL A  83      45.806  19.661  64.631  1.00 12.67           C  
ATOM    666  C   VAL A  83      44.320  19.385  64.880  1.00 13.50           C  
ATOM    667  O   VAL A  83      43.948  18.901  65.950  1.00 13.78           O  
ATOM    668  CB  VAL A  83      46.075  21.173  64.798  1.00 13.39           C  
ATOM    669  CG1 VAL A  83      45.467  21.671  66.100  1.00 14.50           C  
ATOM    670  CG2 VAL A  83      47.571  21.436  64.789  1.00 13.60           C  
ATOM    671  N   ALA A  84      43.475  19.693  63.896  1.00 13.90           N  
ATOM    672  CA  ALA A  84      42.035  19.473  64.035  1.00 15.04           C  
ATOM    673  C   ALA A  84      41.716  17.991  64.152  1.00 15.11           C  
ATOM    674  O   ALA A  84      40.891  17.577  64.969  1.00 13.07           O  
ATOM    675  CB  ALA A  84      41.292  20.065  62.838  1.00 13.27           C  
ATOM    676  N   HIS A  85      42.379  17.193  63.327  1.00 14.48           N  
ATOM    677  CA  HIS A  85      42.169  15.755  63.322  1.00 14.83           C  
ATOM    678  C   HIS A  85      42.441  15.125  64.689  1.00 14.92           C  
ATOM    679  O   HIS A  85      41.666  14.289  65.162  1.00 15.11           O  
ATOM    680  CB  HIS A  85      43.066  15.114  62.257  1.00 18.62           C  
ATOM    681  CG  HIS A  85      42.748  13.679  61.976  1.00 22.15           C  
ATOM    682  ND1 HIS A  85      43.535  12.639  62.422  1.00 23.08           N  
ATOM    683  CD2 HIS A  85      41.731  13.112  61.286  1.00 22.03           C  
ATOM    684  CE1 HIS A  85      43.017  11.493  62.017  1.00 22.88           C  
ATOM    685  NE2 HIS A  85      41.922  11.752  61.326  1.00 25.12           N  
ATOM    686  N   LEU A  86      43.535  15.539  65.325  1.00 15.04           N  
ATOM    687  CA  LEU A  86      43.929  15.002  66.625  1.00 14.33           C  
ATOM    688  C   LEU A  86      43.407  15.764  67.841  1.00 14.99           C  
ATOM    689  O   LEU A  86      43.545  15.294  68.970  1.00 13.98           O  
ATOM    690  CB  LEU A  86      45.453  14.930  66.715  1.00 14.85           C  
ATOM    691  CG  LEU A  86      46.130  14.003  65.711  1.00 14.11           C  
ATOM    692  CD1 LEU A  86      47.641  14.122  65.864  1.00 12.76           C  
ATOM    693  CD2 LEU A  86      45.665  12.564  65.937  1.00 14.32           C  
ATOM    694  N   GLY A  87      42.819  16.934  67.615  1.00 15.72           N  
ATOM    695  CA  GLY A  87      42.308  17.722  68.723  1.00 15.70           C  
ATOM    696  C   GLY A  87      43.420  18.203  69.639  1.00 15.67           C  
ATOM    697  O   GLY A  87      43.247  18.274  70.857  1.00 17.47           O  
ATOM    698  N   ILE A  88      44.564  18.548  69.054  1.00 14.22           N  
ATOM    699  CA  ILE A  88      45.704  19.008  69.840  1.00 14.19           C  
ATOM    700  C   ILE A  88      45.913  20.521  69.810  1.00 13.86           C  
ATOM    701  O   ILE A  88      47.039  21.007  69.716  1.00 13.69           O  
ATOM    702  CB  ILE A  88      47.006  18.322  69.388  1.00 16.40           C  
ATOM    703  CG1 ILE A  88      47.247  18.584  67.899  1.00 15.55           C  
ATOM    704  CG2 ILE A  88      46.924  16.835  69.669  1.00 16.12           C  
ATOM    705  CD1 ILE A  88      48.583  18.072  67.411  1.00 15.93           C  
ATOM    706  N   GLN A  89      44.819  21.267  69.886  1.00 14.91           N  
ATOM    707  CA  GLN A  89      44.914  22.716  69.903  1.00 15.25           C  
ATOM    708  C   GLN A  89      45.610  23.137  71.200  1.00 13.78           C  
ATOM    709  O   GLN A  89      45.509  22.451  72.219  1.00 16.03           O  
ATOM    710  CB  GLN A  89      43.518  23.344  69.848  1.00 18.66           C  
ATOM    711  CG  GLN A  89      42.780  23.146  68.534  1.00 18.18           C  
ATOM    712  CD  GLN A  89      42.109  21.784  68.405  1.00 18.96           C  
ATOM    713  OE1 GLN A  89      42.127  20.970  69.330  1.00 18.38           O  
ATOM    714  NE2 GLN A  89      41.503  21.537  67.249  1.00 20.14           N  
ATOM    715  N   GLY A  90      46.328  24.254  71.157  1.00 12.08           N  
ATOM    716  CA  GLY A  90      47.001  24.742  72.348  1.00 14.39           C  
ATOM    717  C   GLY A  90      48.297  24.041  72.703  1.00 14.69           C  
ATOM    718  O   GLY A  90      48.811  24.197  73.809  1.00 15.73           O  
ATOM    719  N   ALA A  91      48.836  23.272  71.769  1.00 14.61           N  
ATOM    720  CA  ALA A  91      50.081  22.557  72.010  1.00 12.72           C  
ATOM    721  C   ALA A  91      51.288  23.458  71.801  1.00 14.02           C  
ATOM    722  O   ALA A  91      51.169  24.587  71.318  1.00 13.65           O  
ATOM    723  CB  ALA A  91      50.177  21.354  71.073  1.00 13.32           C  
ATOM    724  N   VAL A  92      52.457  22.957  72.185  1.00 14.07           N  
ATOM    725  CA  VAL A  92      53.691  23.694  71.974  1.00 14.12           C  
ATOM    726  C   VAL A  92      54.158  23.214  70.602  1.00 13.69           C  
ATOM    727  O   VAL A  92      54.011  22.032  70.284  1.00 14.78           O  
ATOM    728  CB  VAL A  92      54.754  23.334  73.031  1.00 15.71           C  
ATOM    729  CG1 VAL A  92      56.103  23.921  72.640  1.00 17.84           C  
ATOM    730  CG2 VAL A  92      54.320  23.864  74.401  1.00 16.64           C  
ATOM    731  N   HIS A  93      54.685  24.125  69.788  1.00 13.61           N  
ATOM    732  CA  HIS A  93      55.167  23.769  68.458  1.00 13.34           C  
ATOM    733  C   HIS A  93      56.652  24.059  68.307  1.00 13.32           C  
ATOM    734  O   HIS A  93      57.122  25.160  68.598  1.00 14.80           O  
ATOM    735  CB  HIS A  93      54.357  24.506  67.387  1.00 11.06           C  
ATOM    736  CG  HIS A  93      52.962  23.985  67.237  1.00 11.96           C  
ATOM    737  ND1 HIS A  93      52.595  23.116  66.231  1.00 10.69           N  
ATOM    738  CD2 HIS A  93      51.865  24.147  68.013  1.00 12.59           C  
ATOM    739  CE1 HIS A  93      51.332  22.764  66.397  1.00 12.83           C  
ATOM    740  NE2 HIS A  93      50.866  23.374  67.473  1.00  8.68           N  
ATOM    741  N   VAL A  94      57.388  23.046  67.863  1.00 10.51           N  
ATOM    742  CA  VAL A  94      58.828  23.146  67.664  1.00 11.40           C  
ATOM    743  C   VAL A  94      59.124  22.883  66.197  1.00 12.59           C  
ATOM    744  O   VAL A  94      58.770  21.833  65.674  1.00 11.43           O  
ATOM    745  CB  VAL A  94      59.575  22.093  68.511  1.00 10.92           C  
ATOM    746  CG1 VAL A  94      61.068  22.130  68.209  1.00  8.48           C  
ATOM    747  CG2 VAL A  94      59.317  22.343  69.989  1.00 11.41           C  
ATOM    748  N   GLY A  95      59.769  23.835  65.536  1.00 12.33           N  
ATOM    749  CA  GLY A  95      60.081  23.650  64.133  1.00 13.03           C  
ATOM    750  C   GLY A  95      61.560  23.825  63.861  1.00 13.10           C  
ATOM    751  O   GLY A  95      62.187  24.730  64.409  1.00 14.64           O  
ATOM    752  N   HIS A  96      62.119  22.956  63.025  1.00 12.65           N  
ATOM    753  CA  HIS A  96      63.534  23.028  62.668  1.00 12.86           C  
ATOM    754  C   HIS A  96      63.667  23.478  61.213  1.00 14.70           C  
ATOM    755  O   HIS A  96      62.937  23.001  60.342  1.00 13.97           O  
ATOM    756  CB  HIS A  96      64.202  21.656  62.856  1.00 14.07           C  
ATOM    757  CG  HIS A  96      65.633  21.609  62.410  1.00 12.73           C  
ATOM    758  ND1 HIS A  96      66.041  20.917  61.289  1.00 16.02           N  
ATOM    759  CD2 HIS A  96      66.749  22.167  62.934  1.00 14.28           C  
ATOM    760  CE1 HIS A  96      67.349  21.048  61.144  1.00 15.87           C  
ATOM    761  NE2 HIS A  96      67.803  21.802  62.129  1.00 14.75           N  
ATOM    762  N   SER A  97      64.585  24.412  60.967  1.00 14.49           N  
ATOM    763  CA  SER A  97      64.844  24.926  59.623  1.00 15.67           C  
ATOM    764  C   SER A  97      63.557  25.356  58.909  1.00 15.34           C  
ATOM    765  O   SER A  97      62.860  26.260  59.364  1.00 16.28           O  
ATOM    766  CB  SER A  97      65.573  23.853  58.810  1.00 25.02           C  
ATOM    767  OG  SER A  97      66.277  24.420  57.722  1.00 27.25           O  
ATOM    768  N   THR A  98      63.249  24.718  57.781  1.00 14.55           N  
ATOM    769  CA  THR A  98      62.029  25.046  57.043  1.00 11.62           C  
ATOM    770  C   THR A  98      60.827  24.882  57.973  1.00 11.84           C  
ATOM    771  O   THR A  98      59.856  25.633  57.887  1.00 11.29           O  
ATOM    772  CB  THR A  98      61.850  24.120  55.815  1.00 15.38           C  
ATOM    773  OG1 THR A  98      62.896  24.367  54.867  1.00 15.40           O  
ATOM    774  CG2 THR A  98      60.515  24.374  55.149  1.00 14.97           C  
ATOM    775  N   GLY A  99      60.905  23.893  58.863  1.00 10.03           N  
ATOM    776  CA  GLY A  99      59.836  23.641  59.813  1.00  9.06           C  
ATOM    777  C   GLY A  99      59.591  24.846  60.702  1.00 10.72           C  
ATOM    778  O   GLY A  99      58.480  25.045  61.212  1.00 10.20           O  
ATOM    779  N   GLY A 100      60.637  25.643  60.903  1.00 10.61           N  
ATOM    780  CA  GLY A 100      60.504  26.844  61.708  1.00 12.70           C  
ATOM    781  C   GLY A 100      59.598  27.831  60.995  1.00 12.60           C  
ATOM    782  O   GLY A 100      58.762  28.491  61.618  1.00 12.35           O  
ATOM    783  N   GLY A 101      59.764  27.932  59.680  1.00 13.87           N  
ATOM    784  CA  GLY A 101      58.934  28.831  58.899  1.00 12.17           C  
ATOM    785  C   GLY A 101      57.497  28.347  58.940  1.00 13.44           C  
ATOM    786  O   GLY A 101      56.564  29.138  59.071  1.00 12.86           O  
ATOM    787  N   GLU A 102      57.318  27.035  58.823  1.00 10.24           N  
ATOM    788  CA  GLU A 102      55.991  26.436  58.853  1.00 12.23           C  
ATOM    789  C   GLU A 102      55.257  26.742  60.148  1.00 11.98           C  
ATOM    790  O   GLU A 102      54.061  27.029  60.140  1.00 12.52           O  
ATOM    791  CB  GLU A 102      56.110  24.927  58.661  1.00 11.38           C  
ATOM    792  CG  GLU A 102      54.819  24.159  58.809  1.00 13.25           C  
ATOM    793  CD  GLU A 102      55.002  22.713  58.436  1.00 12.21           C  
ATOM    794  OE1 GLU A 102      55.103  22.433  57.220  1.00 10.68           O  
ATOM    795  OE2 GLU A 102      55.066  21.867  59.355  1.00 10.30           O  
ATOM    796  N   VAL A 103      55.977  26.676  61.263  1.00 12.83           N  
ATOM    797  CA  VAL A 103      55.387  26.958  62.566  1.00 10.76           C  
ATOM    798  C   VAL A 103      54.898  28.406  62.629  1.00 12.51           C  
ATOM    799  O   VAL A 103      53.758  28.673  63.019  1.00 11.97           O  
ATOM    800  CB  VAL A 103      56.413  26.729  63.699  1.00 12.56           C  
ATOM    801  CG1 VAL A 103      55.872  27.280  65.018  1.00 13.82           C  
ATOM    802  CG2 VAL A 103      56.707  25.240  63.841  1.00 11.10           C  
ATOM    803  N   VAL A 104      55.767  29.334  62.244  1.00 13.86           N  
ATOM    804  CA  VAL A 104      55.429  30.754  62.261  1.00 15.00           C  
ATOM    805  C   VAL A 104      54.252  31.088  61.341  1.00 15.18           C  
ATOM    806  O   VAL A 104      53.370  31.862  61.715  1.00 14.74           O  
ATOM    807  CB  VAL A 104      56.666  31.605  61.877  1.00 16.89           C  
ATOM    808  CG1 VAL A 104      56.285  33.054  61.694  1.00 18.11           C  
ATOM    809  CG2 VAL A 104      57.720  31.490  62.973  1.00 15.48           C  
ATOM    810  N   ARG A 105      54.224  30.508  60.144  1.00 17.51           N  
ATOM    811  CA  ARG A 105      53.123  30.779  59.222  1.00 16.67           C  
ATOM    812  C   ARG A 105      51.832  30.177  59.781  1.00 16.88           C  
ATOM    813  O   ARG A 105      50.755  30.753  59.636  1.00 18.59           O  
ATOM    814  CB  ARG A 105      53.438  30.213  57.827  1.00 15.91           C  
ATOM    815  CG  ARG A 105      52.353  30.437  56.757  1.00 14.59           C  
ATOM    816  CD  ARG A 105      51.918  31.900  56.631  1.00 15.31           C  
ATOM    817  NE  ARG A 105      53.024  32.826  56.396  1.00 16.03           N  
ATOM    818  CZ  ARG A 105      53.536  33.127  55.205  1.00 16.14           C  
ATOM    819  NH1 ARG A 105      53.051  32.579  54.095  1.00 15.50           N  
ATOM    820  NH2 ARG A 105      54.544  33.987  55.124  1.00 16.20           N  
ATOM    821  N   TYR A 106      51.942  29.026  60.438  1.00 12.66           N  
ATOM    822  CA  TYR A 106      50.771  28.385  61.026  1.00 14.22           C  
ATOM    823  C   TYR A 106      50.153  29.261  62.109  1.00 14.90           C  
ATOM    824  O   TYR A 106      48.940  29.483  62.129  1.00 15.86           O  
ATOM    825  CB  TYR A 106      51.139  27.039  61.650  1.00 12.51           C  
ATOM    826  CG  TYR A 106      49.989  26.419  62.410  1.00 11.56           C  
ATOM    827  CD1 TYR A 106      48.848  25.976  61.740  1.00 11.39           C  
ATOM    828  CD2 TYR A 106      50.024  26.307  63.799  1.00  9.94           C  
ATOM    829  CE1 TYR A 106      47.770  25.441  62.432  1.00 12.53           C  
ATOM    830  CE2 TYR A 106      48.948  25.771  64.507  1.00 13.68           C  
ATOM    831  CZ  TYR A 106      47.824  25.340  63.817  1.00 12.55           C  
ATOM    832  OH  TYR A 106      46.754  24.803  64.498  1.00 15.38           O  
ATOM    833  N   MET A 107      50.997  29.738  63.017  1.00 20.03           N  
ATOM    834  CA  MET A 107      50.552  30.577  64.126  1.00 20.71           C  
ATOM    835  C   MET A 107      49.976  31.894  63.644  1.00 22.86           C  
ATOM    836  O   MET A 107      49.236  32.562  64.373  1.00 23.18           O  
ATOM    837  CB  MET A 107      51.716  30.848  65.078  1.00 17.38           C  
ATOM    838  CG  MET A 107      52.296  29.584  65.698  1.00 16.92           C  
ATOM    839  SD  MET A 107      53.706  29.881  66.762  1.00 17.59           S  
ATOM    840  CE  MET A 107      54.897  30.467  65.602  1.00 20.65           C  
ATOM    841  N   ALA A 108      50.321  32.263  62.415  1.00 16.96           N  
ATOM    842  CA  ALA A 108      49.843  33.504  61.832  1.00 18.87           C  
ATOM    843  C   ALA A 108      48.504  33.356  61.103  1.00 18.55           C  
ATOM    844  O   ALA A 108      47.590  34.144  61.335  1.00 18.35           O  
ATOM    845  CB  ALA A 108      50.901  34.070  60.890  1.00 14.63           C  
ATOM    846  N   ARG A 109      48.358  32.366  60.224  1.00 17.66           N  
ATOM    847  CA  ARG A 109      47.072  32.247  59.538  1.00 18.79           C  
ATOM    848  C   ARG A 109      46.035  31.380  60.244  1.00 19.66           C  
ATOM    849  O   ARG A 109      44.895  31.281  59.792  1.00 18.75           O  
ATOM    850  CB  ARG A 109      47.242  31.812  58.069  1.00 26.36           C  
ATOM    851  CG  ARG A 109      48.035  30.561  57.791  1.00 27.01           C  
ATOM    852  CD  ARG A 109      48.326  30.455  56.281  1.00 24.51           C  
ATOM    853  NE  ARG A 109      47.210  29.922  55.493  1.00 24.42           N  
ATOM    854  CZ  ARG A 109      46.740  30.473  54.375  1.00 25.10           C  
ATOM    855  NH1 ARG A 109      47.273  31.591  53.898  1.00 24.73           N  
ATOM    856  NH2 ARG A 109      45.747  29.891  53.712  1.00 25.07           N  
ATOM    857  N   HIS A 110      46.417  30.775  61.365  1.00 16.78           N  
ATOM    858  CA  HIS A 110      45.486  29.952  62.131  1.00 18.00           C  
ATOM    859  C   HIS A 110      45.455  30.375  63.598  1.00 18.75           C  
ATOM    860  O   HIS A 110      45.746  29.584  64.494  1.00 17.52           O  
ATOM    861  CB  HIS A 110      45.861  28.476  62.005  1.00 24.18           C  
ATOM    862  CG  HIS A 110      45.577  27.908  60.651  1.00 24.60           C  
ATOM    863  ND1 HIS A 110      44.299  27.639  60.211  1.00 25.10           N  
ATOM    864  CD2 HIS A 110      46.400  27.619  59.616  1.00 24.61           C  
ATOM    865  CE1 HIS A 110      44.347  27.211  58.962  1.00 25.17           C  
ATOM    866  NE2 HIS A 110      45.610  27.191  58.577  1.00 23.90           N  
ATOM    867  N   PRO A 111      45.085  31.639  63.857  1.00 25.43           N  
ATOM    868  CA  PRO A 111      45.012  32.188  65.212  1.00 25.42           C  
ATOM    869  C   PRO A 111      43.986  31.513  66.120  1.00 25.22           C  
ATOM    870  O   PRO A 111      44.092  31.602  67.343  1.00 24.95           O  
ATOM    871  CB  PRO A 111      44.690  33.659  64.964  1.00 35.99           C  
ATOM    872  CG  PRO A 111      43.840  33.599  63.742  1.00 37.93           C  
ATOM    873  CD  PRO A 111      44.606  32.626  62.872  1.00 35.99           C  
ATOM    874  N   GLU A 112      42.998  30.845  65.527  1.00 22.92           N  
ATOM    875  CA  GLU A 112      41.970  30.165  66.312  1.00 23.68           C  
ATOM    876  C   GLU A 112      42.602  29.145  67.254  1.00 21.52           C  
ATOM    877  O   GLU A 112      42.035  28.817  68.298  1.00 21.29           O  
ATOM    878  CB  GLU A 112      40.950  29.469  65.400  1.00 30.22           C  
ATOM    879  CG  GLU A 112      41.514  28.361  64.521  1.00 37.42           C  
ATOM    880  CD  GLU A 112      42.242  28.883  63.295  1.00 41.65           C  
ATOM    881  OE1 GLU A 112      42.795  28.054  62.541  1.00 42.83           O  
ATOM    882  OE2 GLU A 112      42.257  30.114  63.080  1.00 44.78           O  
ATOM    883  N   ASP A 113      43.772  28.639  66.877  1.00 16.44           N  
ATOM    884  CA  ASP A 113      44.491  27.676  67.707  1.00 14.79           C  
ATOM    885  C   ASP A 113      45.476  28.486  68.534  1.00 15.33           C  
ATOM    886  O   ASP A 113      46.476  28.982  68.018  1.00 15.48           O  
ATOM    887  CB  ASP A 113      45.242  26.662  66.833  1.00 15.74           C  
ATOM    888  CG  ASP A 113      46.068  25.678  67.651  1.00 16.95           C  
ATOM    889  OD1 ASP A 113      46.767  24.834  67.048  1.00 17.79           O  
ATOM    890  OD2 ASP A 113      46.022  25.745  68.897  1.00 17.37           O  
ATOM    891  N   LYS A 114      45.184  28.636  69.819  1.00 19.16           N  
ATOM    892  CA  LYS A 114      46.046  29.413  70.694  1.00 20.68           C  
ATOM    893  C   LYS A 114      47.250  28.605  71.156  1.00 20.13           C  
ATOM    894  O   LYS A 114      47.276  28.096  72.277  1.00 19.62           O  
ATOM    895  CB  LYS A 114      45.251  29.906  71.906  1.00 19.89           C  
ATOM    896  CG  LYS A 114      43.896  30.499  71.551  1.00 25.01           C  
ATOM    897  CD  LYS A 114      44.023  31.679  70.595  1.00 29.98           C  
ATOM    898  CE  LYS A 114      42.651  32.206  70.187  1.00 31.94           C  
ATOM    899  NZ  LYS A 114      42.739  33.356  69.241  1.00 35.08           N  
ATOM    900  N   VAL A 115      48.243  28.487  70.279  1.00 17.13           N  
ATOM    901  CA  VAL A 115      49.461  27.755  70.596  1.00 15.91           C  
ATOM    902  C   VAL A 115      50.056  28.292  71.896  1.00 15.83           C  
ATOM    903  O   VAL A 115      50.144  29.503  72.086  1.00 16.89           O  
ATOM    904  CB  VAL A 115      50.485  27.896  69.447  1.00 14.15           C  
ATOM    905  CG1 VAL A 115      51.829  27.293  69.847  1.00 16.42           C  
ATOM    906  CG2 VAL A 115      49.947  27.194  68.205  1.00 16.13           C  
ATOM    907  N   ALA A 116      50.452  27.388  72.792  1.00 15.63           N  
ATOM    908  CA  ALA A 116      51.027  27.790  74.076  1.00 15.25           C  
ATOM    909  C   ALA A 116      52.351  28.523  73.891  1.00 15.19           C  
ATOM    910  O   ALA A 116      52.490  29.683  74.286  1.00 16.49           O  
ATOM    911  CB  ALA A 116      51.227  26.566  74.963  1.00 14.90           C  
ATOM    912  N   LYS A 117      53.327  27.835  73.302  1.00 14.09           N  
ATOM    913  CA  LYS A 117      54.648  28.407  73.048  1.00 12.17           C  
ATOM    914  C   LYS A 117      55.201  27.803  71.765  1.00 12.93           C  
ATOM    915  O   LYS A 117      54.657  26.831  71.248  1.00 14.53           O  
ATOM    916  CB  LYS A 117      55.628  28.062  74.174  1.00 17.95           C  
ATOM    917  CG  LYS A 117      55.194  28.410  75.583  1.00 20.60           C  
ATOM    918  CD  LYS A 117      56.340  28.104  76.550  1.00 22.47           C  
ATOM    919  CE  LYS A 117      55.935  28.291  78.001  1.00 24.34           C  
ATOM    920  NZ  LYS A 117      55.459  29.675  78.272  1.00 28.14           N  
ATOM    921  N   ALA A 118      56.294  28.371  71.268  1.00 14.15           N  
ATOM    922  CA  ALA A 118      56.932  27.867  70.059  1.00 13.95           C  
ATOM    923  C   ALA A 118      58.448  27.952  70.156  1.00 14.51           C  
ATOM    924  O   ALA A 118      58.992  28.781  70.888  1.00 11.43           O  
ATOM    925  CB  ALA A 118      56.452  28.651  68.844  1.00 14.66           C  
ATOM    926  N   VAL A 119      59.125  27.073  69.423  1.00 14.11           N  
ATOM    927  CA  VAL A 119      60.581  27.068  69.380  1.00 14.52           C  
ATOM    928  C   VAL A 119      61.003  26.966  67.922  1.00 14.32           C  
ATOM    929  O   VAL A 119      60.533  26.095  67.187  1.00 14.68           O  
ATOM    930  CB  VAL A 119      61.191  25.878  70.150  1.00 15.08           C  
ATOM    931  CG1 VAL A 119      62.718  25.962  70.104  1.00 14.98           C  
ATOM    932  CG2 VAL A 119      60.711  25.886  71.594  1.00 14.41           C  
ATOM    933  N   LEU A 120      61.880  27.868  67.505  1.00 13.55           N  
ATOM    934  CA  LEU A 120      62.367  27.877  66.136  1.00 13.10           C  
ATOM    935  C   LEU A 120      63.840  27.493  66.191  1.00 12.09           C  
ATOM    936  O   LEU A 120      64.666  28.263  66.676  1.00 14.26           O  
ATOM    937  CB  LEU A 120      62.198  29.273  65.528  1.00 14.24           C  
ATOM    938  CG  LEU A 120      60.827  29.925  65.740  1.00 13.94           C  
ATOM    939  CD1 LEU A 120      60.808  31.293  65.068  1.00 14.14           C  
ATOM    940  CD2 LEU A 120      59.727  29.026  65.180  1.00 14.28           C  
ATOM    941  N   ILE A 121      64.161  26.296  65.705  1.00  9.41           N  
ATOM    942  CA  ILE A 121      65.538  25.809  65.724  1.00 11.41           C  
ATOM    943  C   ILE A 121      66.224  25.934  64.358  1.00 12.65           C  
ATOM    944  O   ILE A 121      65.836  25.260  63.403  1.00 12.42           O  
ATOM    945  CB  ILE A 121      65.586  24.331  66.156  1.00  9.88           C  
ATOM    946  CG1 ILE A 121      64.732  24.117  67.410  1.00  8.73           C  
ATOM    947  CG2 ILE A 121      67.023  23.930  66.429  1.00  7.69           C  
ATOM    948  CD1 ILE A 121      64.718  22.674  67.903  1.00 10.69           C  
ATOM    949  N   ALA A 122      67.262  26.767  64.279  1.00 13.31           N  
ATOM    950  CA  ALA A 122      67.981  26.986  63.021  1.00 13.39           C  
ATOM    951  C   ALA A 122      66.940  27.240  61.936  1.00 12.97           C  
ATOM    952  O   ALA A 122      67.039  26.710  60.827  1.00 13.02           O  
ATOM    953  CB  ALA A 122      68.816  25.761  62.668  1.00 15.51           C  
ATOM    954  N   ALA A 123      65.947  28.056  62.278  1.00 13.69           N  
ATOM    955  CA  ALA A 123      64.835  28.371  61.385  1.00 13.57           C  
ATOM    956  C   ALA A 123      65.119  29.410  60.313  1.00 14.33           C  
ATOM    957  O   ALA A 123      65.915  30.332  60.498  1.00 15.08           O  
ATOM    958  CB  ALA A 123      63.620  28.793  62.205  1.00 13.79           C  
ATOM    959  N   VAL A 124      64.431  29.251  59.189  1.00 13.00           N  
ATOM    960  CA  VAL A 124      64.589  30.137  58.046  1.00 13.57           C  
ATOM    961  C   VAL A 124      64.126  31.593  58.190  1.00 13.14           C  
ATOM    962  O   VAL A 124      64.659  32.467  57.507  1.00 12.36           O  
ATOM    963  CB  VAL A 124      63.904  29.536  56.793  1.00 14.36           C  
ATOM    964  CG1 VAL A 124      64.568  28.216  56.430  1.00 15.70           C  
ATOM    965  CG2 VAL A 124      62.416  29.329  57.053  1.00 16.24           C  
ATOM    966  N   PRO A 125      63.139  31.882  59.064  1.00 14.68           N  
ATOM    967  CA  PRO A 125      62.703  33.282  59.190  1.00 12.79           C  
ATOM    968  C   PRO A 125      63.849  34.207  59.599  1.00 14.65           C  
ATOM    969  O   PRO A 125      64.812  33.761  60.226  1.00 13.94           O  
ATOM    970  CB  PRO A 125      61.625  33.214  60.269  1.00 16.23           C  
ATOM    971  CG  PRO A 125      61.080  31.819  60.121  1.00 14.24           C  
ATOM    972  CD  PRO A 125      62.346  31.016  59.953  1.00 13.84           C  
ATOM    973  N   PRO A 126      63.742  35.513  59.287  1.00 16.98           N  
ATOM    974  CA  PRO A 126      62.626  36.166  58.587  1.00 16.88           C  
ATOM    975  C   PRO A 126      62.581  35.928  57.075  1.00 17.87           C  
ATOM    976  O   PRO A 126      61.515  35.687  56.512  1.00 17.46           O  
ATOM    977  CB  PRO A 126      62.828  37.652  58.909  1.00 17.31           C  
ATOM    978  CG  PRO A 126      63.648  37.643  60.175  1.00 17.48           C  
ATOM    979  CD  PRO A 126      64.618  36.524  59.906  1.00 18.29           C  
ATOM    980  N   LEU A 127      63.736  36.009  56.422  1.00 15.31           N  
ATOM    981  CA  LEU A 127      63.811  35.814  54.976  1.00 16.43           C  
ATOM    982  C   LEU A 127      65.251  35.485  54.595  1.00 15.55           C  
ATOM    983  O   LEU A 127      66.173  36.246  54.895  1.00 18.03           O  
ATOM    984  CB  LEU A 127      63.336  37.091  54.266  1.00 16.94           C  
ATOM    985  CG  LEU A 127      63.269  37.149  52.738  1.00 18.71           C  
ATOM    986  CD1 LEU A 127      64.656  37.074  52.183  1.00 19.10           C  
ATOM    987  CD2 LEU A 127      62.421  36.014  52.188  1.00 16.86           C  
ATOM    988  N   MET A 128      65.445  34.358  53.918  1.00 12.71           N  
ATOM    989  CA  MET A 128      66.786  33.929  53.538  1.00 12.98           C  
ATOM    990  C   MET A 128      67.438  34.631  52.353  1.00 13.45           C  
ATOM    991  O   MET A 128      68.601  35.022  52.432  1.00 13.78           O  
ATOM    992  CB  MET A 128      66.798  32.421  53.268  1.00 13.61           C  
ATOM    993  CG  MET A 128      66.517  31.564  54.483  1.00 16.19           C  
ATOM    994  SD  MET A 128      66.883  29.827  54.148  1.00 15.25           S  
ATOM    995  CE  MET A 128      68.664  29.870  54.055  1.00 14.55           C  
ATOM    996  N   VAL A 129      66.701  34.780  51.257  1.00 14.25           N  
ATOM    997  CA  VAL A 129      67.245  35.388  50.046  1.00 15.17           C  
ATOM    998  C   VAL A 129      67.499  36.895  50.118  1.00 15.97           C  
ATOM    999  O   VAL A 129      66.805  37.637  50.815  1.00 14.52           O  
ATOM   1000  CB  VAL A 129      66.334  35.083  48.828  1.00 15.87           C  
ATOM   1001  CG1 VAL A 129      65.031  35.867  48.937  1.00 14.86           C  
ATOM   1002  CG2 VAL A 129      67.065  35.396  47.533  1.00 16.16           C  
ATOM   1003  N   GLN A 130      68.517  37.334  49.389  1.00 17.88           N  
ATOM   1004  CA  GLN A 130      68.887  38.742  49.340  1.00 21.56           C  
ATOM   1005  C   GLN A 130      67.890  39.531  48.492  1.00 22.44           C  
ATOM   1006  O   GLN A 130      67.595  39.163  47.349  1.00 22.32           O  
ATOM   1007  CB  GLN A 130      70.293  38.877  48.753  1.00 25.98           C  
ATOM   1008  CG  GLN A 130      70.863  40.284  48.768  1.00 29.03           C  
ATOM   1009  CD  GLN A 130      72.271  40.335  48.206  1.00 30.99           C  
ATOM   1010  OE1 GLN A 130      72.515  39.916  47.074  1.00 32.73           O  
ATOM   1011  NE2 GLN A 130      73.208  40.850  48.997  1.00 33.21           N  
ATOM   1012  N   THR A 131      67.364  40.609  49.068  1.00 22.73           N  
ATOM   1013  CA  THR A 131      66.404  41.478  48.389  1.00 23.09           C  
ATOM   1014  C   THR A 131      66.698  42.903  48.844  1.00 24.04           C  
ATOM   1015  O   THR A 131      67.481  43.109  49.770  1.00 25.72           O  
ATOM   1016  CB  THR A 131      64.946  41.143  48.782  1.00 24.51           C  
ATOM   1017  OG1 THR A 131      64.712  41.548  50.137  1.00 23.83           O  
ATOM   1018  CG2 THR A 131      64.681  39.651  48.653  1.00 22.39           C  
ATOM   1019  N   PRO A 132      66.084  43.908  48.199  1.00 26.43           N  
ATOM   1020  CA  PRO A 132      66.357  45.282  48.632  1.00 26.92           C  
ATOM   1021  C   PRO A 132      65.994  45.491  50.102  1.00 27.69           C  
ATOM   1022  O   PRO A 132      66.706  46.176  50.834  1.00 27.36           O  
ATOM   1023  CB  PRO A 132      65.506  46.124  47.678  1.00 31.81           C  
ATOM   1024  CG  PRO A 132      64.399  45.193  47.282  1.00 34.42           C  
ATOM   1025  CD  PRO A 132      65.123  43.890  47.084  1.00 33.45           C  
ATOM   1026  N   GLY A 133      64.892  44.881  50.530  1.00 34.27           N  
ATOM   1027  CA  GLY A 133      64.470  45.009  51.915  1.00 34.40           C  
ATOM   1028  C   GLY A 133      65.324  44.174  52.853  1.00 34.63           C  
ATOM   1029  O   GLY A 133      65.424  44.466  54.045  1.00 35.38           O  
ATOM   1030  N   ASN A 134      65.944  43.129  52.310  1.00 24.99           N  
ATOM   1031  CA  ASN A 134      66.801  42.240  53.091  1.00 25.07           C  
ATOM   1032  C   ASN A 134      68.152  42.083  52.393  1.00 24.93           C  
ATOM   1033  O   ASN A 134      68.468  41.021  51.852  1.00 23.61           O  
ATOM   1034  CB  ASN A 134      66.133  40.871  53.245  1.00 28.30           C  
ATOM   1035  CG  ASN A 134      66.999  39.884  54.000  1.00 29.06           C  
ATOM   1036  OD1 ASN A 134      67.465  40.170  55.102  1.00 30.36           O  
ATOM   1037  ND2 ASN A 134      67.218  38.713  53.410  1.00 28.43           N  
ATOM   1038  N   PRO A 135      68.971  43.147  52.406  1.00 29.38           N  
ATOM   1039  CA  PRO A 135      70.297  43.168  51.780  1.00 29.47           C  
ATOM   1040  C   PRO A 135      71.317  42.205  52.379  1.00 29.50           C  
ATOM   1041  O   PRO A 135      72.348  41.928  51.766  1.00 30.61           O  
ATOM   1042  CB  PRO A 135      70.719  44.628  51.931  1.00 35.72           C  
ATOM   1043  CG  PRO A 135      70.098  45.009  53.228  1.00 37.10           C  
ATOM   1044  CD  PRO A 135      68.709  44.420  53.103  1.00 36.17           C  
ATOM   1045  N   GLY A 136      71.028  41.690  53.570  1.00 25.83           N  
ATOM   1046  CA  GLY A 136      71.950  40.770  54.214  1.00 24.49           C  
ATOM   1047  C   GLY A 136      71.699  39.311  53.878  1.00 23.51           C  
ATOM   1048  O   GLY A 136      72.376  38.424  54.395  1.00 22.51           O  
ATOM   1049  N   GLY A 137      70.733  39.058  53.002  1.00 21.55           N  
ATOM   1050  CA  GLY A 137      70.426  37.689  52.634  1.00 19.79           C  
ATOM   1051  C   GLY A 137      71.420  37.076  51.663  1.00 19.65           C  
ATOM   1052  O   GLY A 137      72.414  37.698  51.287  1.00 20.74           O  
ATOM   1053  N   LEU A 138      71.149  35.841  51.258  1.00 17.15           N  
ATOM   1054  CA  LEU A 138      72.001  35.123  50.319  1.00 15.64           C  
ATOM   1055  C   LEU A 138      71.477  35.332  48.903  1.00 15.23           C  
ATOM   1056  O   LEU A 138      70.268  35.278  48.671  1.00 14.05           O  
ATOM   1057  CB  LEU A 138      71.984  33.623  50.634  1.00 17.44           C  
ATOM   1058  CG  LEU A 138      72.826  33.103  51.796  1.00 16.51           C  
ATOM   1059  CD1 LEU A 138      72.370  31.695  52.166  1.00 19.16           C  
ATOM   1060  CD2 LEU A 138      74.296  33.114  51.400  1.00 17.79           C  
ATOM   1061  N   PRO A 139      72.374  35.573  47.934  1.00 16.83           N  
ATOM   1062  CA  PRO A 139      71.911  35.774  46.557  1.00 17.80           C  
ATOM   1063  C   PRO A 139      71.044  34.604  46.089  1.00 16.76           C  
ATOM   1064  O   PRO A 139      71.315  33.447  46.411  1.00 15.99           O  
ATOM   1065  CB  PRO A 139      73.215  35.913  45.765  1.00 25.28           C  
ATOM   1066  CG  PRO A 139      74.223  35.189  46.605  1.00 27.45           C  
ATOM   1067  CD  PRO A 139      73.844  35.598  48.003  1.00 24.08           C  
ATOM   1068  N   LYS A 140      69.994  34.917  45.339  1.00 15.85           N  
ATOM   1069  CA  LYS A 140      69.077  33.896  44.849  1.00 14.52           C  
ATOM   1070  C   LYS A 140      69.793  32.789  44.079  1.00 15.73           C  
ATOM   1071  O   LYS A 140      69.339  31.646  44.065  1.00 14.76           O  
ATOM   1072  CB  LYS A 140      68.002  34.543  43.971  1.00 15.29           C  
ATOM   1073  CG  LYS A 140      66.952  33.570  43.449  1.00 16.64           C  
ATOM   1074  CD  LYS A 140      65.779  34.312  42.818  1.00 20.15           C  
ATOM   1075  CE  LYS A 140      64.758  33.350  42.214  1.00 19.70           C  
ATOM   1076  NZ  LYS A 140      65.295  32.637  41.019  1.00 22.79           N  
ATOM   1077  N   SER A 141      70.919  33.127  43.455  1.00 15.24           N  
ATOM   1078  CA  SER A 141      71.692  32.158  42.687  1.00 15.07           C  
ATOM   1079  C   SER A 141      72.052  30.920  43.504  1.00 14.80           C  
ATOM   1080  O   SER A 141      72.171  29.823  42.960  1.00 15.73           O  
ATOM   1081  CB  SER A 141      72.975  32.807  42.156  1.00 16.52           C  
ATOM   1082  OG  SER A 141      73.803  33.241  43.221  1.00 16.41           O  
ATOM   1083  N   VAL A 142      72.241  31.106  44.807  1.00 13.23           N  
ATOM   1084  CA  VAL A 142      72.586  30.006  45.699  1.00 12.79           C  
ATOM   1085  C   VAL A 142      71.447  28.987  45.707  1.00 12.42           C  
ATOM   1086  O   VAL A 142      71.671  27.773  45.609  1.00 11.63           O  
ATOM   1087  CB  VAL A 142      72.819  30.526  47.132  1.00 12.29           C  
ATOM   1088  CG1 VAL A 142      72.931  29.361  48.108  1.00 13.45           C  
ATOM   1089  CG2 VAL A 142      74.095  31.369  47.171  1.00 11.52           C  
ATOM   1090  N   PHE A 143      70.225  29.491  45.806  1.00 14.09           N  
ATOM   1091  CA  PHE A 143      69.054  28.631  45.839  1.00 13.50           C  
ATOM   1092  C   PHE A 143      68.747  28.060  44.459  1.00 13.74           C  
ATOM   1093  O   PHE A 143      68.247  26.943  44.350  1.00 14.25           O  
ATOM   1094  CB  PHE A 143      67.874  29.410  46.430  1.00 14.42           C  
ATOM   1095  CG  PHE A 143      68.181  29.998  47.782  1.00 13.84           C  
ATOM   1096  CD1 PHE A 143      68.454  29.169  48.869  1.00 11.96           C  
ATOM   1097  CD2 PHE A 143      68.280  31.374  47.954  1.00 13.99           C  
ATOM   1098  CE1 PHE A 143      68.827  29.703  50.103  1.00 13.61           C  
ATOM   1099  CE2 PHE A 143      68.653  31.920  49.190  1.00 12.63           C  
ATOM   1100  CZ  PHE A 143      68.928  31.079  50.264  1.00 14.11           C  
ATOM   1101  N   ASP A 144      69.064  28.809  43.404  1.00 13.85           N  
ATOM   1102  CA  ASP A 144      68.846  28.302  42.049  1.00 12.78           C  
ATOM   1103  C   ASP A 144      69.767  27.092  41.869  1.00 12.58           C  
ATOM   1104  O   ASP A 144      69.408  26.106  41.215  1.00 11.32           O  
ATOM   1105  CB  ASP A 144      69.195  29.359  40.988  1.00 16.43           C  
ATOM   1106  CG  ASP A 144      68.313  30.592  41.059  1.00 16.36           C  
ATOM   1107  OD1 ASP A 144      67.166  30.501  41.545  1.00 18.53           O  
ATOM   1108  OD2 ASP A 144      68.768  31.666  40.603  1.00 21.77           O  
ATOM   1109  N   GLY A 145      70.958  27.178  42.455  1.00 10.97           N  
ATOM   1110  CA  GLY A 145      71.913  26.089  42.363  1.00 12.81           C  
ATOM   1111  C   GLY A 145      71.380  24.830  43.022  1.00 12.73           C  
ATOM   1112  O   GLY A 145      71.538  23.731  42.483  1.00 13.81           O  
ATOM   1113  N   PHE A 146      70.758  24.983  44.190  1.00 14.19           N  
ATOM   1114  CA  PHE A 146      70.201  23.829  44.892  1.00 12.67           C  
ATOM   1115  C   PHE A 146      69.093  23.220  44.037  1.00 12.52           C  
ATOM   1116  O   PHE A 146      68.987  22.001  43.922  1.00 10.71           O  
ATOM   1117  CB  PHE A 146      69.615  24.220  46.256  1.00 12.19           C  
ATOM   1118  CG  PHE A 146      70.606  24.829  47.209  1.00 12.14           C  
ATOM   1119  CD1 PHE A 146      71.967  24.565  47.101  1.00 10.04           C  
ATOM   1120  CD2 PHE A 146      70.165  25.652  48.236  1.00 11.92           C  
ATOM   1121  CE1 PHE A 146      72.878  25.119  48.008  1.00 11.52           C  
ATOM   1122  CE2 PHE A 146      71.062  26.209  49.148  1.00 13.54           C  
ATOM   1123  CZ  PHE A 146      72.421  25.940  49.031  1.00 12.52           C  
ATOM   1124  N   GLN A 147      68.262  24.067  43.437  1.00  9.32           N  
ATOM   1125  CA  GLN A 147      67.184  23.559  42.593  1.00 10.30           C  
ATOM   1126  C   GLN A 147      67.720  22.758  41.411  1.00 10.74           C  
ATOM   1127  O   GLN A 147      67.156  21.730  41.045  1.00 10.18           O  
ATOM   1128  CB  GLN A 147      66.302  24.710  42.089  1.00 13.21           C  
ATOM   1129  CG  GLN A 147      65.422  25.317  43.166  1.00 12.69           C  
ATOM   1130  CD  GLN A 147      64.375  26.263  42.612  1.00 14.89           C  
ATOM   1131  OE1 GLN A 147      64.691  27.353  42.126  1.00 16.20           O  
ATOM   1132  NE2 GLN A 147      63.115  25.847  42.680  1.00 13.07           N  
ATOM   1133  N   ALA A 148      68.815  23.215  40.815  1.00 14.04           N  
ATOM   1134  CA  ALA A 148      69.380  22.504  39.677  1.00 13.47           C  
ATOM   1135  C   ALA A 148      69.915  21.140  40.107  1.00 14.34           C  
ATOM   1136  O   ALA A 148      69.865  20.176  39.340  1.00 15.56           O  
ATOM   1137  CB  ALA A 148      70.485  23.339  39.029  1.00 14.49           C  
ATOM   1138  N   GLN A 149      70.417  21.064  41.336  1.00 12.54           N  
ATOM   1139  CA  GLN A 149      70.938  19.812  41.876  1.00 13.44           C  
ATOM   1140  C   GLN A 149      69.799  18.836  42.122  1.00 11.88           C  
ATOM   1141  O   GLN A 149      69.934  17.637  41.878  1.00 12.28           O  
ATOM   1142  CB  GLN A 149      71.683  20.057  43.190  1.00 17.55           C  
ATOM   1143  CG  GLN A 149      73.075  20.640  43.024  1.00 26.04           C  
ATOM   1144  CD  GLN A 149      74.029  19.674  42.350  1.00 27.37           C  
ATOM   1145  OE1 GLN A 149      74.216  18.545  42.807  1.00 31.75           O  
ATOM   1146  NE2 GLN A 149      74.642  20.113  41.256  1.00 31.03           N  
ATOM   1147  N   VAL A 150      68.674  19.356  42.601  1.00 10.16           N  
ATOM   1148  CA  VAL A 150      67.518  18.516  42.872  1.00 10.35           C  
ATOM   1149  C   VAL A 150      66.943  17.989  41.563  1.00 10.73           C  
ATOM   1150  O   VAL A 150      66.490  16.852  41.488  1.00 10.84           O  
ATOM   1151  CB  VAL A 150      66.420  19.298  43.630  1.00 10.21           C  
ATOM   1152  CG1 VAL A 150      65.117  18.498  43.656  1.00 10.60           C  
ATOM   1153  CG2 VAL A 150      66.877  19.585  45.053  1.00 10.68           C  
ATOM   1154  N   ALA A 151      66.991  18.806  40.519  1.00 10.66           N  
ATOM   1155  CA  ALA A 151      66.438  18.395  39.236  1.00 13.81           C  
ATOM   1156  C   ALA A 151      67.289  17.427  38.422  1.00 15.41           C  
ATOM   1157  O   ALA A 151      66.745  16.593  37.691  1.00 16.15           O  
ATOM   1158  CB  ALA A 151      66.126  19.633  38.392  1.00 13.74           C  
ATOM   1159  N   SER A 152      68.611  17.514  38.539  1.00 13.81           N  
ATOM   1160  CA  SER A 152      69.459  16.646  37.731  1.00 16.87           C  
ATOM   1161  C   SER A 152      70.452  15.743  38.440  1.00 16.14           C  
ATOM   1162  O   SER A 152      71.101  14.927  37.789  1.00 16.21           O  
ATOM   1163  CB  SER A 152      70.219  17.491  36.704  1.00 39.25           C  
ATOM   1164  OG  SER A 152      69.324  18.189  35.856  1.00 45.41           O  
ATOM   1165  N   ASN A 153      70.564  15.860  39.758  1.00 13.57           N  
ATOM   1166  CA  ASN A 153      71.525  15.048  40.498  1.00 13.53           C  
ATOM   1167  C   ASN A 153      71.057  14.844  41.941  1.00 11.58           C  
ATOM   1168  O   ASN A 153      71.862  14.867  42.868  1.00 10.99           O  
ATOM   1169  CB  ASN A 153      72.879  15.770  40.470  1.00 15.52           C  
ATOM   1170  CG  ASN A 153      74.006  14.945  41.050  1.00 19.17           C  
ATOM   1171  OD1 ASN A 153      74.174  13.776  40.710  1.00 21.34           O  
ATOM   1172  ND2 ASN A 153      74.803  15.563  41.920  1.00 20.15           N  
ATOM   1173  N   ARG A 154      69.759  14.620  42.129  1.00 14.40           N  
ATOM   1174  CA  ARG A 154      69.211  14.473  43.472  1.00 12.56           C  
ATOM   1175  C   ARG A 154      69.796  13.370  44.354  1.00 12.41           C  
ATOM   1176  O   ARG A 154      70.083  13.611  45.525  1.00 10.20           O  
ATOM   1177  CB  ARG A 154      67.682  14.325  43.417  1.00 12.81           C  
ATOM   1178  CG  ARG A 154      66.995  14.635  44.750  1.00 12.54           C  
ATOM   1179  CD  ARG A 154      65.459  14.581  44.683  1.00 14.78           C  
ATOM   1180  NE  ARG A 154      64.962  13.209  44.561  1.00 17.89           N  
ATOM   1181  CZ  ARG A 154      64.046  12.666  45.357  1.00 15.73           C  
ATOM   1182  NH1 ARG A 154      63.508  13.376  46.346  1.00 13.64           N  
ATOM   1183  NH2 ARG A 154      63.676  11.404  45.173  1.00 16.43           N  
ATOM   1184  N   ALA A 155      69.974  12.170  43.808  1.00 10.69           N  
ATOM   1185  CA  ALA A 155      70.506  11.055  44.592  1.00 10.00           C  
ATOM   1186  C   ALA A 155      71.867  11.356  45.210  1.00 11.20           C  
ATOM   1187  O   ALA A 155      72.112  11.030  46.372  1.00 12.35           O  
ATOM   1188  CB  ALA A 155      70.594   9.798  43.728  1.00  9.52           C  
ATOM   1189  N   GLN A 156      72.755  11.974  44.440  1.00 11.03           N  
ATOM   1190  CA  GLN A 156      74.085  12.296  44.957  1.00 10.55           C  
ATOM   1191  C   GLN A 156      74.073  13.583  45.779  1.00 11.32           C  
ATOM   1192  O   GLN A 156      74.783  13.699  46.780  1.00 10.92           O  
ATOM   1193  CB  GLN A 156      75.090  12.418  43.813  1.00 10.14           C  
ATOM   1194  CG  GLN A 156      76.533  12.556  44.278  1.00 11.26           C  
ATOM   1195  CD  GLN A 156      76.948  11.448  45.230  1.00 13.33           C  
ATOM   1196  OE1 GLN A 156      76.763  10.262  44.942  1.00 13.89           O  
ATOM   1197  NE2 GLN A 156      77.522  11.831  46.374  1.00 13.46           N  
ATOM   1198  N   PHE A 157      73.273  14.554  45.356  1.00 11.41           N  
ATOM   1199  CA  PHE A 157      73.161  15.819  46.076  1.00  8.87           C  
ATOM   1200  C   PHE A 157      72.687  15.549  47.506  1.00  9.05           C  
ATOM   1201  O   PHE A 157      73.091  16.236  48.445  1.00  7.97           O  
ATOM   1202  CB  PHE A 157      72.173  16.739  45.344  1.00 11.78           C  
ATOM   1203  CG  PHE A 157      71.978  18.094  45.990  1.00 10.54           C  
ATOM   1204  CD1 PHE A 157      73.070  18.897  46.316  1.00 12.46           C  
ATOM   1205  CD2 PHE A 157      70.694  18.585  46.223  1.00 11.43           C  
ATOM   1206  CE1 PHE A 157      72.885  20.170  46.862  1.00 13.02           C  
ATOM   1207  CE2 PHE A 157      70.495  19.857  46.768  1.00 10.96           C  
ATOM   1208  CZ  PHE A 157      71.593  20.653  47.089  1.00 12.10           C  
ATOM   1209  N   TYR A 158      71.840  14.537  47.672  1.00 10.51           N  
ATOM   1210  CA  TYR A 158      71.318  14.205  48.992  1.00  9.57           C  
ATOM   1211  C   TYR A 158      72.313  13.442  49.868  1.00 11.08           C  
ATOM   1212  O   TYR A 158      72.013  13.103  51.011  1.00 10.52           O  
ATOM   1213  CB  TYR A 158      69.989  13.446  48.862  1.00  7.48           C  
ATOM   1214  CG  TYR A 158      68.799  14.344  48.574  1.00  8.02           C  
ATOM   1215  CD1 TYR A 158      68.974  15.679  48.190  1.00 10.56           C  
ATOM   1216  CD2 TYR A 158      67.498  13.849  48.644  1.00 10.00           C  
ATOM   1217  CE1 TYR A 158      67.882  16.496  47.882  1.00 10.11           C  
ATOM   1218  CE2 TYR A 158      66.400  14.658  48.337  1.00 11.47           C  
ATOM   1219  CZ  TYR A 158      66.602  15.975  47.958  1.00  9.82           C  
ATOM   1220  OH  TYR A 158      65.520  16.769  47.652  1.00 11.63           O  
ATOM   1221  N   ARG A 159      73.491  13.172  49.315  1.00 11.15           N  
ATOM   1222  CA  ARG A 159      74.581  12.539  50.051  1.00 12.29           C  
ATOM   1223  C   ARG A 159      75.518  13.704  50.389  1.00 11.09           C  
ATOM   1224  O   ARG A 159      75.986  13.841  51.517  1.00 11.13           O  
ATOM   1225  CB  ARG A 159      75.357  11.551  49.174  1.00 15.69           C  
ATOM   1226  CG  ARG A 159      74.676  10.228  48.878  1.00 21.39           C  
ATOM   1227  CD  ARG A 159      74.830   9.257  50.025  1.00 22.47           C  
ATOM   1228  NE  ARG A 159      76.213   9.152  50.487  1.00 23.22           N  
ATOM   1229  CZ  ARG A 159      76.597   8.366  51.487  1.00 22.88           C  
ATOM   1230  NH1 ARG A 159      75.699   7.617  52.112  1.00 20.49           N  
ATOM   1231  NH2 ARG A 159      77.863   8.350  51.884  1.00 21.72           N  
ATOM   1232  N   ASP A 160      75.758  14.554  49.394  1.00 11.42           N  
ATOM   1233  CA  ASP A 160      76.664  15.687  49.557  1.00  9.90           C  
ATOM   1234  C   ASP A 160      76.273  16.674  50.645  1.00 11.46           C  
ATOM   1235  O   ASP A 160      77.125  17.143  51.398  1.00 12.13           O  
ATOM   1236  CB  ASP A 160      76.825  16.453  48.235  1.00 13.32           C  
ATOM   1237  CG  ASP A 160      77.420  15.604  47.128  1.00 14.69           C  
ATOM   1238  OD1 ASP A 160      78.126  14.622  47.430  1.00 17.62           O  
ATOM   1239  OD2 ASP A 160      77.192  15.934  45.946  1.00 17.65           O  
ATOM   1240  N   VAL A 161      74.989  16.996  50.735  1.00 11.71           N  
ATOM   1241  CA  VAL A 161      74.552  17.960  51.729  1.00 11.64           C  
ATOM   1242  C   VAL A 161      74.806  17.483  53.159  1.00 13.50           C  
ATOM   1243  O   VAL A 161      75.418  18.200  53.955  1.00 12.49           O  
ATOM   1244  CB  VAL A 161      73.067  18.327  51.530  1.00  9.51           C  
ATOM   1245  CG1 VAL A 161      72.600  19.219  52.662  1.00 10.17           C  
ATOM   1246  CG2 VAL A 161      72.889  19.052  50.198  1.00  8.86           C  
ATOM   1247  N   PRO A 162      74.354  16.266  53.508  1.00 10.38           N  
ATOM   1248  CA  PRO A 162      74.595  15.794  54.876  1.00 10.15           C  
ATOM   1249  C   PRO A 162      76.046  15.373  55.156  1.00 11.62           C  
ATOM   1250  O   PRO A 162      76.489  15.384  56.301  1.00 11.66           O  
ATOM   1251  CB  PRO A 162      73.609  14.636  55.021  1.00 10.95           C  
ATOM   1252  CG  PRO A 162      73.507  14.102  53.625  1.00 12.23           C  
ATOM   1253  CD  PRO A 162      73.446  15.356  52.784  1.00 11.18           C  
ATOM   1254  N   ALA A 163      76.787  15.007  54.115  1.00 14.23           N  
ATOM   1255  CA  ALA A 163      78.172  14.590  54.307  1.00 15.50           C  
ATOM   1256  C   ALA A 163      79.068  15.814  54.433  1.00 15.80           C  
ATOM   1257  O   ALA A 163      80.201  15.720  54.912  1.00 16.15           O  
ATOM   1258  CB  ALA A 163      78.633  13.723  53.135  1.00 21.50           C  
ATOM   1259  N   GLY A 164      78.546  16.961  54.012  1.00 14.73           N  
ATOM   1260  CA  GLY A 164      79.324  18.185  54.065  1.00 15.90           C  
ATOM   1261  C   GLY A 164      78.868  19.259  55.038  1.00 15.76           C  
ATOM   1262  O   GLY A 164      79.204  19.209  56.220  1.00 15.81           O  
ATOM   1263  N   PRO A 165      78.082  20.243  54.570  1.00 12.85           N  
ATOM   1264  CA  PRO A 165      77.586  21.347  55.397  1.00 11.58           C  
ATOM   1265  C   PRO A 165      76.492  21.130  56.441  1.00 11.73           C  
ATOM   1266  O   PRO A 165      76.503  21.788  57.475  1.00 11.78           O  
ATOM   1267  CB  PRO A 165      77.149  22.376  54.355  1.00 12.36           C  
ATOM   1268  CG  PRO A 165      76.599  21.501  53.273  1.00 14.69           C  
ATOM   1269  CD  PRO A 165      77.671  20.426  53.164  1.00 12.05           C  
ATOM   1270  N   PHE A 166      75.558  20.217  56.200  1.00 10.98           N  
ATOM   1271  CA  PHE A 166      74.444  20.055  57.135  1.00  9.88           C  
ATOM   1272  C   PHE A 166      74.779  19.797  58.604  1.00 10.56           C  
ATOM   1273  O   PHE A 166      74.241  20.467  59.489  1.00 11.11           O  
ATOM   1274  CB  PHE A 166      73.479  18.979  56.617  1.00 10.44           C  
ATOM   1275  CG  PHE A 166      72.078  19.102  57.165  1.00 12.22           C  
ATOM   1276  CD1 PHE A 166      71.745  18.564  58.406  1.00 13.88           C  
ATOM   1277  CD2 PHE A 166      71.089  19.756  56.430  1.00 12.03           C  
ATOM   1278  CE1 PHE A 166      70.442  18.673  58.907  1.00 12.91           C  
ATOM   1279  CE2 PHE A 166      69.782  19.872  56.923  1.00 11.27           C  
ATOM   1280  CZ  PHE A 166      69.459  19.330  58.160  1.00 13.02           C  
ATOM   1281  N   TYR A 167      75.665  18.839  58.859  1.00 11.98           N  
ATOM   1282  CA  TYR A 167      76.044  18.485  60.224  1.00 12.08           C  
ATOM   1283  C   TYR A 167      77.442  18.963  60.592  1.00 12.59           C  
ATOM   1284  O   TYR A 167      77.952  18.627  61.659  1.00 12.95           O  
ATOM   1285  CB  TYR A 167      75.964  16.967  60.410  1.00 13.72           C  
ATOM   1286  CG  TYR A 167      74.567  16.406  60.269  1.00 10.21           C  
ATOM   1287  CD1 TYR A 167      73.589  16.665  61.229  1.00 11.48           C  
ATOM   1288  CD2 TYR A 167      74.220  15.627  59.164  1.00 11.95           C  
ATOM   1289  CE1 TYR A 167      72.291  16.159  61.090  1.00 11.94           C  
ATOM   1290  CE2 TYR A 167      72.937  15.120  59.015  1.00 12.20           C  
ATOM   1291  CZ  TYR A 167      71.979  15.387  59.977  1.00 11.40           C  
ATOM   1292  OH  TYR A 167      70.711  14.873  59.832  1.00 10.92           O  
ATOM   1293  N   GLY A 168      78.059  19.738  59.707  1.00 15.17           N  
ATOM   1294  CA  GLY A 168      79.391  20.243  59.988  1.00 15.98           C  
ATOM   1295  C   GLY A 168      80.459  19.174  59.893  1.00 16.95           C  
ATOM   1296  O   GLY A 168      81.566  19.341  60.412  1.00 17.30           O  
ATOM   1297  N   TYR A 169      80.135  18.066  59.235  1.00 13.76           N  
ATOM   1298  CA  TYR A 169      81.093  16.978  59.079  1.00 13.49           C  
ATOM   1299  C   TYR A 169      82.247  17.394  58.167  1.00 14.98           C  
ATOM   1300  O   TYR A 169      83.261  16.697  58.079  1.00 16.12           O  
ATOM   1301  CB  TYR A 169      80.396  15.738  58.502  1.00 13.69           C  
ATOM   1302  CG  TYR A 169      79.419  15.051  59.444  1.00 13.03           C  
ATOM   1303  CD1 TYR A 169      78.445  14.184  58.946  1.00 12.96           C  
ATOM   1304  CD2 TYR A 169      79.477  15.248  60.828  1.00 12.62           C  
ATOM   1305  CE1 TYR A 169      77.561  13.533  59.791  1.00 12.62           C  
ATOM   1306  CE2 TYR A 169      78.588  14.598  61.689  1.00 13.22           C  
ATOM   1307  CZ  TYR A 169      77.633  13.740  61.160  1.00 11.96           C  
ATOM   1308  OH  TYR A 169      76.758  13.081  61.996  1.00 12.65           O  
ATOM   1309  N   ASN A 170      82.097  18.530  57.492  1.00 16.83           N  
ATOM   1310  CA  ASN A 170      83.140  19.011  56.593  1.00 17.21           C  
ATOM   1311  C   ASN A 170      84.171  19.873  57.307  1.00 18.24           C  
ATOM   1312  O   ASN A 170      85.154  20.308  56.701  1.00 18.61           O  
ATOM   1313  CB  ASN A 170      82.528  19.794  55.424  1.00 16.09           C  
ATOM   1314  CG  ASN A 170      81.767  21.035  55.869  1.00 14.15           C  
ATOM   1315  OD1 ASN A 170      81.620  21.306  57.062  1.00 15.54           O  
ATOM   1316  ND2 ASN A 170      81.274  21.796  54.899  1.00 15.56           N  
ATOM   1317  N   ARG A 171      83.951  20.116  58.596  1.00 14.76           N  
ATOM   1318  CA  ARG A 171      84.879  20.921  59.381  1.00 14.81           C  
ATOM   1319  C   ARG A 171      86.098  20.087  59.772  1.00 15.98           C  
ATOM   1320  O   ARG A 171      86.000  18.883  59.990  1.00 14.88           O  
ATOM   1321  CB  ARG A 171      84.193  21.466  60.639  1.00 17.14           C  
ATOM   1322  CG  ARG A 171      83.084  22.483  60.374  1.00 17.92           C  
ATOM   1323  CD  ARG A 171      83.535  23.563  59.395  1.00 18.11           C  
ATOM   1324  NE  ARG A 171      82.618  24.700  59.338  1.00 17.59           N  
ATOM   1325  CZ  ARG A 171      82.524  25.522  58.300  1.00 17.72           C  
ATOM   1326  NH1 ARG A 171      83.286  25.324  57.233  1.00 17.97           N  
ATOM   1327  NH2 ARG A 171      81.682  26.544  58.330  1.00 22.62           N  
ATOM   1328  N   PRO A 172      87.270  20.723  59.877  1.00 16.16           N  
ATOM   1329  CA  PRO A 172      88.470  19.969  60.244  1.00 17.43           C  
ATOM   1330  C   PRO A 172      88.383  19.249  61.592  1.00 18.43           C  
ATOM   1331  O   PRO A 172      87.960  19.827  62.593  1.00 20.63           O  
ATOM   1332  CB  PRO A 172      89.566  21.034  60.216  1.00 40.39           C  
ATOM   1333  CG  PRO A 172      88.827  22.287  60.584  1.00 42.08           C  
ATOM   1334  CD  PRO A 172      87.562  22.163  59.770  1.00 39.99           C  
ATOM   1335  N   GLY A 173      88.777  17.979  61.598  1.00 22.83           N  
ATOM   1336  CA  GLY A 173      88.765  17.200  62.824  1.00 25.18           C  
ATOM   1337  C   GLY A 173      87.444  16.581  63.241  1.00 25.68           C  
ATOM   1338  O   GLY A 173      87.386  15.865  64.242  1.00 28.99           O  
ATOM   1339  N   VAL A 174      86.384  16.844  62.486  1.00 19.64           N  
ATOM   1340  CA  VAL A 174      85.071  16.295  62.814  1.00 18.46           C  
ATOM   1341  C   VAL A 174      84.814  14.981  62.090  1.00 17.19           C  
ATOM   1342  O   VAL A 174      84.864  14.916  60.861  1.00 18.47           O  
ATOM   1343  CB  VAL A 174      83.945  17.281  62.450  1.00 17.12           C  
ATOM   1344  CG1 VAL A 174      82.590  16.694  62.844  1.00 18.88           C  
ATOM   1345  CG2 VAL A 174      84.179  18.607  63.146  1.00 19.89           C  
ATOM   1346  N   GLU A 175      84.537  13.932  62.859  1.00 18.04           N  
ATOM   1347  CA  GLU A 175      84.273  12.617  62.287  1.00 18.53           C  
ATOM   1348  C   GLU A 175      82.804  12.485  61.879  1.00 16.75           C  
ATOM   1349  O   GLU A 175      81.903  12.760  62.667  1.00 17.89           O  
ATOM   1350  CB  GLU A 175      84.635  11.515  63.291  1.00 51.53           C  
ATOM   1351  CG  GLU A 175      83.755  11.462  64.536  1.00 57.77           C  
ATOM   1352  CD  GLU A 175      83.951  12.647  65.469  1.00 60.64           C  
ATOM   1353  OE1 GLU A 175      83.223  12.725  66.482  1.00 63.67           O  
ATOM   1354  OE2 GLU A 175      84.830  13.494  65.202  1.00 63.40           O  
ATOM   1355  N   ALA A 176      82.569  12.058  60.646  1.00 18.00           N  
ATOM   1356  CA  ALA A 176      81.203  11.910  60.162  1.00 17.49           C  
ATOM   1357  C   ALA A 176      80.585  10.590  60.591  1.00 17.47           C  
ATOM   1358  O   ALA A 176      81.286   9.652  60.978  1.00 17.65           O  
ATOM   1359  CB  ALA A 176      81.177  12.026  58.643  1.00 24.46           C  
ATOM   1360  N   SER A 177      79.259  10.536  60.539  1.00 15.61           N  
ATOM   1361  CA  SER A 177      78.512   9.330  60.874  1.00 15.19           C  
ATOM   1362  C   SER A 177      77.813   8.898  59.592  1.00 15.54           C  
ATOM   1363  O   SER A 177      76.966   9.626  59.066  1.00 14.36           O  
ATOM   1364  CB  SER A 177      77.464   9.621  61.949  1.00 14.21           C  
ATOM   1365  OG  SER A 177      76.535   8.551  62.048  1.00 15.57           O  
ATOM   1366  N   GLU A 178      78.170   7.726  59.081  1.00 13.15           N  
ATOM   1367  CA  GLU A 178      77.558   7.237  57.854  1.00 13.95           C  
ATOM   1368  C   GLU A 178      76.081   6.949  58.090  1.00 13.35           C  
ATOM   1369  O   GLU A 178      75.263   7.101  57.186  1.00 14.10           O  
ATOM   1370  CB  GLU A 178      78.276   5.976  57.367  1.00 18.41           C  
ATOM   1371  CG  GLU A 178      77.680   5.334  56.110  1.00 20.22           C  
ATOM   1372  CD  GLU A 178      77.502   6.303  54.944  1.00 21.41           C  
ATOM   1373  OE1 GLU A 178      78.321   7.233  54.789  1.00 23.32           O  
ATOM   1374  OE2 GLU A 178      76.541   6.118  54.166  1.00 22.82           O  
ATOM   1375  N   GLY A 179      75.747   6.538  59.310  1.00 13.70           N  
ATOM   1376  CA  GLY A 179      74.362   6.242  59.633  1.00 12.33           C  
ATOM   1377  C   GLY A 179      73.515   7.501  59.574  1.00 11.95           C  
ATOM   1378  O   GLY A 179      72.412   7.494  59.032  1.00 11.95           O  
ATOM   1379  N   ILE A 180      74.032   8.589  60.135  1.00  9.84           N  
ATOM   1380  CA  ILE A 180      73.305   9.856  60.126  1.00  9.28           C  
ATOM   1381  C   ILE A 180      73.218  10.427  58.706  1.00 10.63           C  
ATOM   1382  O   ILE A 180      72.193  10.990  58.306  1.00 10.83           O  
ATOM   1383  CB  ILE A 180      73.976  10.868  61.084  1.00 12.38           C  
ATOM   1384  CG1 ILE A 180      73.717  10.431  62.529  1.00 12.27           C  
ATOM   1385  CG2 ILE A 180      73.451  12.274  60.826  1.00 12.98           C  
ATOM   1386  CD1 ILE A 180      74.393  11.277  63.578  1.00 11.23           C  
ATOM   1387  N   ILE A 181      74.293  10.277  57.939  1.00 10.37           N  
ATOM   1388  CA  ILE A 181      74.304  10.758  56.564  1.00  9.26           C  
ATOM   1389  C   ILE A 181      73.299   9.955  55.745  1.00 10.58           C  
ATOM   1390  O   ILE A 181      72.505  10.517  54.987  1.00 11.28           O  
ATOM   1391  CB  ILE A 181      75.706  10.600  55.932  1.00 10.27           C  
ATOM   1392  CG1 ILE A 181      76.670  11.596  56.576  1.00 11.77           C  
ATOM   1393  CG2 ILE A 181      75.620  10.796  54.425  1.00 10.78           C  
ATOM   1394  CD1 ILE A 181      78.135  11.295  56.309  1.00 15.35           C  
ATOM   1395  N   GLY A 182      73.326   8.638  55.916  1.00 10.76           N  
ATOM   1396  CA  GLY A 182      72.417   7.783  55.176  1.00 11.85           C  
ATOM   1397  C   GLY A 182      70.962   8.013  55.542  1.00 11.96           C  
ATOM   1398  O   GLY A 182      70.085   7.919  54.683  1.00 12.33           O  
ATOM   1399  N   ASN A 183      70.696   8.314  56.811  1.00 12.55           N  
ATOM   1400  CA  ASN A 183      69.319   8.534  57.246  1.00 11.43           C  
ATOM   1401  C   ASN A 183      68.745   9.824  56.665  1.00 12.27           C  
ATOM   1402  O   ASN A 183      67.548   9.905  56.381  1.00 11.63           O  
ATOM   1403  CB  ASN A 183      69.226   8.552  58.776  1.00 11.06           C  
ATOM   1404  CG  ASN A 183      67.808   8.310  59.272  1.00 11.96           C  
ATOM   1405  OD1 ASN A 183      67.058   7.528  58.679  1.00 13.13           O  
ATOM   1406  ND2 ASN A 183      67.440   8.964  60.366  1.00 12.86           N  
ATOM   1407  N   TRP A 184      69.603  10.824  56.489  1.00  8.85           N  
ATOM   1408  CA  TRP A 184      69.206  12.110  55.913  1.00  8.12           C  
ATOM   1409  C   TRP A 184      68.863  11.821  54.450  1.00 10.44           C  
ATOM   1410  O   TRP A 184      67.798  12.190  53.955  1.00  9.44           O  
ATOM   1411  CB  TRP A 184      70.392  13.080  55.992  1.00  9.18           C  
ATOM   1412  CG  TRP A 184      70.104  14.533  55.711  1.00  9.84           C  
ATOM   1413  CD1 TRP A 184      70.046  15.544  56.630  1.00  9.49           C  
ATOM   1414  CD2 TRP A 184      69.947  15.156  54.426  1.00  8.79           C  
ATOM   1415  NE1 TRP A 184      69.875  16.750  56.002  1.00 10.07           N  
ATOM   1416  CE2 TRP A 184      69.809  16.544  54.649  1.00 10.63           C  
ATOM   1417  CE3 TRP A 184      69.913  14.678  53.109  1.00 10.61           C  
ATOM   1418  CZ2 TRP A 184      69.640  17.461  53.604  1.00 10.28           C  
ATOM   1419  CZ3 TRP A 184      69.744  15.596  52.064  1.00 11.44           C  
ATOM   1420  CH2 TRP A 184      69.611  16.968  52.322  1.00  9.25           C  
ATOM   1421  N   TRP A 185      69.786  11.143  53.777  1.00  9.45           N  
ATOM   1422  CA  TRP A 185      69.640  10.770  52.373  1.00 10.15           C  
ATOM   1423  C   TRP A 185      68.360   9.970  52.150  1.00  8.86           C  
ATOM   1424  O   TRP A 185      67.601  10.235  51.219  1.00  8.88           O  
ATOM   1425  CB  TRP A 185      70.850   9.931  51.950  1.00  8.82           C  
ATOM   1426  CG  TRP A 185      70.797   9.396  50.544  1.00  9.63           C  
ATOM   1427  CD1 TRP A 185      71.204  10.033  49.404  1.00  8.83           C  
ATOM   1428  CD2 TRP A 185      70.334   8.103  50.139  1.00 10.50           C  
ATOM   1429  NE1 TRP A 185      71.029   9.207  48.314  1.00  8.92           N  
ATOM   1430  CE2 TRP A 185      70.495   8.019  48.739  1.00 11.15           C  
ATOM   1431  CE3 TRP A 185      69.799   7.005  50.827  1.00 11.03           C  
ATOM   1432  CZ2 TRP A 185      70.139   6.874  48.010  1.00 11.94           C  
ATOM   1433  CZ3 TRP A 185      69.443   5.864  50.099  1.00 12.22           C  
ATOM   1434  CH2 TRP A 185      69.617   5.813  48.706  1.00 11.06           C  
ATOM   1435  N   ARG A 186      68.131   8.990  53.019  1.00 10.04           N  
ATOM   1436  CA  ARG A 186      66.962   8.117  52.938  1.00 10.46           C  
ATOM   1437  C   ARG A 186      65.647   8.885  53.000  1.00 10.74           C  
ATOM   1438  O   ARG A 186      64.744   8.650  52.195  1.00 10.86           O  
ATOM   1439  CB  ARG A 186      66.996   7.104  54.080  1.00  9.17           C  
ATOM   1440  CG  ARG A 186      65.812   6.142  54.115  1.00  9.34           C  
ATOM   1441  CD  ARG A 186      65.842   5.287  55.383  1.00 10.32           C  
ATOM   1442  NE  ARG A 186      65.571   6.069  56.588  1.00 12.97           N  
ATOM   1443  CZ  ARG A 186      64.353   6.356  57.044  1.00 13.42           C  
ATOM   1444  NH1 ARG A 186      63.277   5.923  56.401  1.00 13.83           N  
ATOM   1445  NH2 ARG A 186      64.209   7.082  58.144  1.00 14.54           N  
ATOM   1446  N   GLN A 187      65.532   9.784  53.972  1.00  9.59           N  
ATOM   1447  CA  GLN A 187      64.316  10.572  54.130  1.00 10.46           C  
ATOM   1448  C   GLN A 187      64.090  11.445  52.911  1.00  9.35           C  
ATOM   1449  O   GLN A 187      62.954  11.673  52.491  1.00  9.85           O  
ATOM   1450  CB  GLN A 187      64.404  11.447  55.375  1.00 10.35           C  
ATOM   1451  CG  GLN A 187      64.456  10.669  56.672  1.00 12.22           C  
ATOM   1452  CD  GLN A 187      64.587  11.585  57.861  1.00 12.35           C  
ATOM   1453  OE1 GLN A 187      63.659  12.323  58.198  1.00 12.85           O  
ATOM   1454  NE2 GLN A 187      65.755  11.565  58.495  1.00 14.15           N  
ATOM   1455  N   GLY A 188      65.177  11.935  52.331  1.00  8.13           N  
ATOM   1456  CA  GLY A 188      65.041  12.761  51.150  1.00  7.23           C  
ATOM   1457  C   GLY A 188      64.598  11.970  49.930  1.00  8.84           C  
ATOM   1458  O   GLY A 188      63.710  12.406  49.190  1.00  9.58           O  
ATOM   1459  N   MET A 189      65.182  10.796  49.717  1.00  7.94           N  
ATOM   1460  CA  MET A 189      64.828  10.030  48.533  1.00  9.06           C  
ATOM   1461  C   MET A 189      63.400   9.492  48.496  1.00 10.62           C  
ATOM   1462  O   MET A 189      62.855   9.309  47.411  1.00 11.85           O  
ATOM   1463  CB  MET A 189      65.838   8.903  48.300  1.00 13.36           C  
ATOM   1464  CG  MET A 189      67.269   9.413  48.021  1.00 15.39           C  
ATOM   1465  SD  MET A 189      67.391  10.786  46.798  1.00 18.09           S  
ATOM   1466  CE  MET A 189      67.070   9.873  45.287  1.00 16.96           C  
ATOM   1467  N   ILE A 190      62.781   9.255  49.652  1.00  9.74           N  
ATOM   1468  CA  ILE A 190      61.408   8.751  49.628  1.00  9.06           C  
ATOM   1469  C   ILE A 190      60.411   9.876  49.359  1.00  8.71           C  
ATOM   1470  O   ILE A 190      59.245   9.625  49.046  1.00  9.19           O  
ATOM   1471  CB  ILE A 190      61.016   8.013  50.936  1.00  8.81           C  
ATOM   1472  CG1 ILE A 190      61.072   8.960  52.136  1.00 10.44           C  
ATOM   1473  CG2 ILE A 190      61.930   6.814  51.138  1.00  9.46           C  
ATOM   1474  CD1 ILE A 190      60.648   8.298  53.444  1.00 10.28           C  
ATOM   1475  N   GLY A 191      60.880  11.114  49.471  1.00  8.66           N  
ATOM   1476  CA  GLY A 191      60.019  12.254  49.208  1.00  8.60           C  
ATOM   1477  C   GLY A 191      59.997  12.573  47.728  1.00  9.32           C  
ATOM   1478  O   GLY A 191      60.782  12.018  46.960  1.00 11.01           O  
ATOM   1479  N   SER A 192      59.096  13.466  47.330  1.00  8.87           N  
ATOM   1480  CA  SER A 192      58.952  13.863  45.933  1.00  9.33           C  
ATOM   1481  C   SER A 192      59.990  14.871  45.452  1.00  9.56           C  
ATOM   1482  O   SER A 192      60.197  15.912  46.077  1.00  8.43           O  
ATOM   1483  CB  SER A 192      57.561  14.450  45.706  1.00 10.91           C  
ATOM   1484  OG  SER A 192      57.539  15.228  44.523  1.00  9.51           O  
ATOM   1485  N   ALA A 193      60.623  14.573  44.322  1.00  9.45           N  
ATOM   1486  CA  ALA A 193      61.623  15.471  43.761  1.00 10.08           C  
ATOM   1487  C   ALA A 193      61.015  16.832  43.416  1.00  9.51           C  
ATOM   1488  O   ALA A 193      61.677  17.860  43.546  1.00 10.35           O  
ATOM   1489  CB  ALA A 193      62.250  14.848  42.524  1.00  9.88           C  
ATOM   1490  N   LYS A 194      59.759  16.828  42.970  1.00  8.96           N  
ATOM   1491  CA  LYS A 194      59.052  18.062  42.617  1.00 10.25           C  
ATOM   1492  C   LYS A 194      58.743  18.853  43.892  1.00  9.90           C  
ATOM   1493  O   LYS A 194      58.934  20.067  43.940  1.00  9.35           O  
ATOM   1494  CB  LYS A 194      57.750  17.722  41.876  1.00 12.34           C  
ATOM   1495  CG  LYS A 194      57.147  18.858  41.047  1.00 17.14           C  
ATOM   1496  CD  LYS A 194      56.622  20.010  41.871  1.00 23.08           C  
ATOM   1497  CE  LYS A 194      56.012  21.091  40.970  1.00 23.40           C  
ATOM   1498  NZ  LYS A 194      57.005  21.674  40.030  1.00 26.71           N  
ATOM   1499  N   ALA A 195      58.262  18.167  44.925  1.00  9.20           N  
ATOM   1500  CA  ALA A 195      57.963  18.835  46.190  1.00  8.05           C  
ATOM   1501  C   ALA A 195      59.226  19.477  46.766  1.00  9.08           C  
ATOM   1502  O   ALA A 195      59.188  20.583  47.302  1.00 10.02           O  
ATOM   1503  CB  ALA A 195      57.382  17.838  47.196  1.00  5.97           C  
ATOM   1504  N   HIS A 196      60.346  18.776  46.657  1.00  9.39           N  
ATOM   1505  CA  HIS A 196      61.604  19.293  47.184  1.00  9.13           C  
ATOM   1506  C   HIS A 196      62.118  20.456  46.350  1.00  8.27           C  
ATOM   1507  O   HIS A 196      62.633  21.435  46.889  1.00 10.05           O  
ATOM   1508  CB  HIS A 196      62.645  18.177  47.239  1.00  6.73           C  
ATOM   1509  CG  HIS A 196      62.324  17.108  48.239  1.00  9.52           C  
ATOM   1510  ND1 HIS A 196      62.981  15.897  48.274  1.00  8.59           N  
ATOM   1511  CD2 HIS A 196      61.423  17.077  49.249  1.00  8.86           C  
ATOM   1512  CE1 HIS A 196      62.497  15.165  49.262  1.00  9.39           C  
ATOM   1513  NE2 HIS A 196      61.550  15.858  49.869  1.00  9.14           N  
ATOM   1514  N   TYR A 197      61.958  20.340  45.035  1.00  8.61           N  
ATOM   1515  CA  TYR A 197      62.389  21.373  44.098  1.00  9.18           C  
ATOM   1516  C   TYR A 197      61.675  22.690  44.396  1.00  9.66           C  
ATOM   1517  O   TYR A 197      62.320  23.735  44.537  1.00  9.22           O  
ATOM   1518  CB  TYR A 197      62.097  20.910  42.667  1.00 11.37           C  
ATOM   1519  CG  TYR A 197      62.514  21.881  41.588  1.00 11.52           C  
ATOM   1520  CD1 TYR A 197      61.646  22.869  41.140  1.00 11.33           C  
ATOM   1521  CD2 TYR A 197      63.781  21.803  41.008  1.00  9.34           C  
ATOM   1522  CE1 TYR A 197      62.026  23.760  40.132  1.00 11.86           C  
ATOM   1523  CE2 TYR A 197      64.174  22.687  40.003  1.00 10.47           C  
ATOM   1524  CZ  TYR A 197      63.290  23.661  39.571  1.00 12.26           C  
ATOM   1525  OH  TYR A 197      63.673  24.536  38.579  1.00 13.77           O  
ATOM   1526  N   ASP A 198      60.347  22.640  44.492  1.00 11.18           N  
ATOM   1527  CA  ASP A 198      59.565  23.837  44.789  1.00 10.98           C  
ATOM   1528  C   ASP A 198      59.793  24.268  46.228  1.00 11.30           C  
ATOM   1529  O   ASP A 198      59.789  25.459  46.537  1.00 10.69           O  
ATOM   1530  CB  ASP A 198      58.065  23.592  44.598  1.00 12.23           C  
ATOM   1531  CG  ASP A 198      57.677  23.397  43.148  1.00 14.05           C  
ATOM   1532  OD1 ASP A 198      58.510  23.651  42.253  1.00 15.23           O  
ATOM   1533  OD2 ASP A 198      56.518  22.999  42.911  1.00 16.60           O  
ATOM   1534  N   GLY A 199      59.980  23.286  47.104  1.00 10.13           N  
ATOM   1535  CA  GLY A 199      60.204  23.563  48.511  1.00 10.96           C  
ATOM   1536  C   GLY A 199      61.369  24.493  48.786  1.00 10.40           C  
ATOM   1537  O   GLY A 199      61.388  25.169  49.813  1.00 12.05           O  
ATOM   1538  N   ILE A 200      62.347  24.519  47.884  1.00 11.73           N  
ATOM   1539  CA  ILE A 200      63.507  25.394  48.046  1.00 10.99           C  
ATOM   1540  C   ILE A 200      63.048  26.846  47.955  1.00 11.78           C  
ATOM   1541  O   ILE A 200      63.516  27.703  48.705  1.00 13.14           O  
ATOM   1542  CB  ILE A 200      64.584  25.094  46.966  1.00 11.49           C  
ATOM   1543  CG1 ILE A 200      65.252  23.751  47.273  1.00 12.10           C  
ATOM   1544  CG2 ILE A 200      65.625  26.219  46.920  1.00 11.80           C  
ATOM   1545  CD1 ILE A 200      66.073  23.184  46.132  1.00 11.73           C  
ATOM   1546  N   VAL A 201      62.123  27.122  47.041  1.00 13.52           N  
ATOM   1547  CA  VAL A 201      61.603  28.478  46.889  1.00 13.97           C  
ATOM   1548  C   VAL A 201      60.793  28.832  48.132  1.00 13.76           C  
ATOM   1549  O   VAL A 201      60.882  29.942  48.664  1.00 13.16           O  
ATOM   1550  CB  VAL A 201      60.700  28.593  45.643  1.00 14.95           C  
ATOM   1551  CG1 VAL A 201      60.019  29.953  45.609  1.00 14.30           C  
ATOM   1552  CG2 VAL A 201      61.539  28.400  44.390  1.00 15.15           C  
ATOM   1553  N   ALA A 202      60.016  27.870  48.609  1.00 11.71           N  
ATOM   1554  CA  ALA A 202      59.188  28.081  49.783  1.00 12.36           C  
ATOM   1555  C   ALA A 202      60.001  28.470  51.015  1.00 13.28           C  
ATOM   1556  O   ALA A 202      59.642  29.414  51.722  1.00 13.52           O  
ATOM   1557  CB  ALA A 202      58.367  26.821  50.076  1.00  9.08           C  
ATOM   1558  N   PHE A 203      61.108  27.776  51.271  1.00 10.96           N  
ATOM   1559  CA  PHE A 203      61.869  28.098  52.469  1.00 11.60           C  
ATOM   1560  C   PHE A 203      62.833  29.263  52.368  1.00 11.84           C  
ATOM   1561  O   PHE A 203      63.047  29.969  53.354  1.00 10.92           O  
ATOM   1562  CB  PHE A 203      62.577  26.841  53.032  1.00 11.62           C  
ATOM   1563  CG  PHE A 203      63.845  26.426  52.307  1.00 10.65           C  
ATOM   1564  CD1 PHE A 203      64.983  27.231  52.322  1.00 11.65           C  
ATOM   1565  CD2 PHE A 203      63.926  25.172  51.701  1.00 11.36           C  
ATOM   1566  CE1 PHE A 203      66.184  26.793  51.749  1.00 10.09           C  
ATOM   1567  CE2 PHE A 203      65.119  24.720  51.127  1.00 11.49           C  
ATOM   1568  CZ  PHE A 203      66.253  25.530  51.150  1.00 12.34           C  
ATOM   1569  N   SER A 204      63.368  29.505  51.175  1.00 14.15           N  
ATOM   1570  CA  SER A 204      64.340  30.576  50.991  1.00 14.76           C  
ATOM   1571  C   SER A 204      63.809  31.931  50.543  1.00 14.05           C  
ATOM   1572  O   SER A 204      64.447  32.953  50.793  1.00 13.63           O  
ATOM   1573  CB  SER A 204      65.418  30.134  49.997  1.00 15.17           C  
ATOM   1574  OG  SER A 204      64.885  30.000  48.684  1.00 15.51           O  
ATOM   1575  N   GLN A 205      62.652  31.954  49.894  1.00 14.20           N  
ATOM   1576  CA  GLN A 205      62.136  33.218  49.393  1.00 14.62           C  
ATOM   1577  C   GLN A 205      60.803  33.689  49.958  1.00 14.72           C  
ATOM   1578  O   GLN A 205      60.135  34.536  49.368  1.00 18.40           O  
ATOM   1579  CB  GLN A 205      62.103  33.147  47.863  1.00 15.29           C  
ATOM   1580  CG  GLN A 205      63.511  32.993  47.279  1.00 16.54           C  
ATOM   1581  CD  GLN A 205      63.550  32.192  45.993  1.00 16.94           C  
ATOM   1582  OE1 GLN A 205      62.835  32.495  45.039  1.00 17.28           O  
ATOM   1583  NE2 GLN A 205      64.399  31.162  45.960  1.00 15.94           N  
ATOM   1584  N   THR A 206      60.420  33.146  51.108  1.00 13.53           N  
ATOM   1585  CA  THR A 206      59.189  33.551  51.770  1.00 11.76           C  
ATOM   1586  C   THR A 206      59.579  34.477  52.919  1.00 13.81           C  
ATOM   1587  O   THR A 206      60.435  34.125  53.731  1.00 14.16           O  
ATOM   1588  CB  THR A 206      58.428  32.350  52.364  1.00 12.45           C  
ATOM   1589  OG1 THR A 206      58.068  31.442  51.316  1.00 12.17           O  
ATOM   1590  CG2 THR A 206      57.163  32.826  53.072  1.00 12.17           C  
ATOM   1591  N   ASP A 207      58.963  35.656  52.977  1.00 13.14           N  
ATOM   1592  CA  ASP A 207      59.246  36.631  54.032  1.00 13.95           C  
ATOM   1593  C   ASP A 207      58.277  36.418  55.195  1.00 14.35           C  
ATOM   1594  O   ASP A 207      57.063  36.538  55.032  1.00 15.94           O  
ATOM   1595  CB  ASP A 207      59.097  38.055  53.487  1.00 18.10           C  
ATOM   1596  CG  ASP A 207      59.690  39.097  54.417  1.00 19.30           C  
ATOM   1597  OD1 ASP A 207      59.873  38.784  55.614  1.00 22.03           O  
ATOM   1598  OD2 ASP A 207      59.969  40.227  53.956  1.00 20.09           O  
ATOM   1599  N   PHE A 208      58.821  36.108  56.370  1.00 14.14           N  
ATOM   1600  CA  PHE A 208      58.016  35.834  57.560  1.00 13.18           C  
ATOM   1601  C   PHE A 208      57.937  36.997  58.537  1.00 15.04           C  
ATOM   1602  O   PHE A 208      57.423  36.844  59.646  1.00 14.99           O  
ATOM   1603  CB  PHE A 208      58.594  34.619  58.293  1.00 12.81           C  
ATOM   1604  CG  PHE A 208      58.589  33.358  57.477  1.00 10.65           C  
ATOM   1605  CD1 PHE A 208      57.469  32.543  57.447  1.00 13.05           C  
ATOM   1606  CD2 PHE A 208      59.710  32.991  56.740  1.00 11.15           C  
ATOM   1607  CE1 PHE A 208      57.459  31.369  56.692  1.00 11.92           C  
ATOM   1608  CE2 PHE A 208      59.715  31.820  55.981  1.00 11.53           C  
ATOM   1609  CZ  PHE A 208      58.584  31.008  55.959  1.00 11.28           C  
ATOM   1610  N   THR A 209      58.443  38.155  58.129  1.00 14.08           N  
ATOM   1611  CA  THR A 209      58.445  39.327  58.998  1.00 15.04           C  
ATOM   1612  C   THR A 209      57.074  39.662  59.581  1.00 16.64           C  
ATOM   1613  O   THR A 209      56.939  39.854  60.792  1.00 15.97           O  
ATOM   1614  CB  THR A 209      59.003  40.551  58.251  1.00 18.41           C  
ATOM   1615  OG1 THR A 209      60.349  40.275  57.848  1.00 18.52           O  
ATOM   1616  CG2 THR A 209      58.998  41.780  59.144  1.00 21.09           C  
ATOM   1617  N   GLU A 210      56.060  39.724  58.727  1.00 16.71           N  
ATOM   1618  CA  GLU A 210      54.714  40.042  59.189  1.00 18.37           C  
ATOM   1619  C   GLU A 210      54.225  39.038  60.229  1.00 18.02           C  
ATOM   1620  O   GLU A 210      53.650  39.423  61.251  1.00 18.40           O  
ATOM   1621  CB  GLU A 210      53.730  40.070  58.016  1.00 17.20           C  
ATOM   1622  CG  GLU A 210      52.315  40.471  58.422  1.00 22.99           C  
ATOM   1623  CD  GLU A 210      51.302  40.290  57.303  1.00 25.76           C  
ATOM   1624  OE1 GLU A 210      50.111  40.595  57.525  1.00 26.19           O  
ATOM   1625  OE2 GLU A 210      51.696  39.842  56.204  1.00 26.89           O  
ATOM   1626  N   ASP A 211      54.454  37.752  59.969  1.00 17.17           N  
ATOM   1627  CA  ASP A 211      54.013  36.710  60.893  1.00 15.32           C  
ATOM   1628  C   ASP A 211      54.688  36.860  62.250  1.00 15.25           C  
ATOM   1629  O   ASP A 211      54.040  36.775  63.290  1.00 15.14           O  
ATOM   1630  CB  ASP A 211      54.331  35.307  60.355  1.00 17.28           C  
ATOM   1631  CG  ASP A 211      53.728  35.034  58.987  1.00 19.10           C  
ATOM   1632  OD1 ASP A 211      52.679  35.622  58.637  1.00 21.34           O  
ATOM   1633  OD2 ASP A 211      54.309  34.199  58.264  1.00 18.89           O  
ATOM   1634  N   LEU A 212      55.997  37.077  62.224  1.00 15.63           N  
ATOM   1635  CA  LEU A 212      56.785  37.213  63.441  1.00 16.37           C  
ATOM   1636  C   LEU A 212      56.324  38.356  64.331  1.00 16.38           C  
ATOM   1637  O   LEU A 212      56.179  38.186  65.542  1.00 16.91           O  
ATOM   1638  CB  LEU A 212      58.260  37.403  63.087  1.00 10.76           C  
ATOM   1639  CG  LEU A 212      58.970  36.239  62.387  1.00 11.98           C  
ATOM   1640  CD1 LEU A 212      60.384  36.660  62.044  1.00 13.02           C  
ATOM   1641  CD2 LEU A 212      58.979  35.007  63.288  1.00 13.54           C  
ATOM   1642  N   LYS A 213      56.082  39.518  63.732  1.00 16.36           N  
ATOM   1643  CA  LYS A 213      55.647  40.682  64.503  1.00 16.60           C  
ATOM   1644  C   LYS A 213      54.296  40.490  65.185  1.00 17.10           C  
ATOM   1645  O   LYS A 213      53.978  41.186  66.157  1.00 18.21           O  
ATOM   1646  CB  LYS A 213      55.577  41.917  63.600  1.00 18.72           C  
ATOM   1647  CG  LYS A 213      56.922  42.394  63.090  1.00 19.38           C  
ATOM   1648  CD  LYS A 213      56.747  43.555  62.124  1.00 23.47           C  
ATOM   1649  CE  LYS A 213      58.080  44.003  61.543  1.00 25.62           C  
ATOM   1650  NZ  LYS A 213      57.895  45.003  60.450  1.00 27.05           N  
ATOM   1651  N   GLY A 214      53.503  39.547  64.684  1.00 16.76           N  
ATOM   1652  CA  GLY A 214      52.186  39.312  65.251  1.00 16.51           C  
ATOM   1653  C   GLY A 214      52.061  38.211  66.289  1.00 14.49           C  
ATOM   1654  O   GLY A 214      51.013  38.074  66.920  1.00 16.29           O  
ATOM   1655  N   ILE A 215      53.115  37.423  66.468  1.00 14.60           N  
ATOM   1656  CA  ILE A 215      53.094  36.329  67.435  1.00 15.12           C  
ATOM   1657  C   ILE A 215      53.386  36.849  68.837  1.00 15.68           C  
ATOM   1658  O   ILE A 215      54.491  37.302  69.113  1.00 15.78           O  
ATOM   1659  CB  ILE A 215      54.130  35.252  67.059  1.00 18.26           C  
ATOM   1660  CG1 ILE A 215      53.796  34.692  65.673  1.00 20.47           C  
ATOM   1661  CG2 ILE A 215      54.133  34.136  68.100  1.00 14.82           C  
ATOM   1662  CD1 ILE A 215      54.843  33.749  65.111  1.00 21.35           C  
ATOM   1663  N   GLN A 216      52.394  36.774  69.719  1.00 17.59           N  
ATOM   1664  CA  GLN A 216      52.555  37.264  71.086  1.00 18.88           C  
ATOM   1665  C   GLN A 216      52.983  36.200  72.092  1.00 19.04           C  
ATOM   1666  O   GLN A 216      53.397  36.525  73.205  1.00 17.59           O  
ATOM   1667  CB  GLN A 216      51.259  37.929  71.559  1.00 39.12           C  
ATOM   1668  CG  GLN A 216      50.986  39.264  70.887  1.00 43.56           C  
ATOM   1669  CD  GLN A 216      52.037  40.309  71.220  1.00 44.07           C  
ATOM   1670  OE1 GLN A 216      52.097  41.365  70.593  1.00 45.98           O  
ATOM   1671  NE2 GLN A 216      52.866  40.021  72.217  1.00 45.91           N  
ATOM   1672  N   GLN A 217      52.889  34.933  71.702  1.00 17.08           N  
ATOM   1673  CA  GLN A 217      53.274  33.846  72.596  1.00 16.43           C  
ATOM   1674  C   GLN A 217      54.774  33.824  72.832  1.00 15.07           C  
ATOM   1675  O   GLN A 217      55.547  34.397  72.058  1.00 14.42           O  
ATOM   1676  CB  GLN A 217      52.875  32.488  72.008  1.00 14.53           C  
ATOM   1677  CG  GLN A 217      51.391  32.218  71.932  1.00 17.51           C  
ATOM   1678  CD  GLN A 217      50.836  32.442  70.541  1.00 18.66           C  
ATOM   1679  OE1 GLN A 217      49.943  31.718  70.095  1.00 20.03           O  
ATOM   1680  NE2 GLN A 217      51.353  33.450  69.851  1.00 16.62           N  
ATOM   1681  N   PRO A 218      55.208  33.174  73.926  1.00 12.87           N  
ATOM   1682  CA  PRO A 218      56.641  33.094  74.214  1.00 13.00           C  
ATOM   1683  C   PRO A 218      57.270  32.209  73.135  1.00 11.25           C  
ATOM   1684  O   PRO A 218      56.764  31.122  72.849  1.00 13.20           O  
ATOM   1685  CB  PRO A 218      56.682  32.420  75.584  1.00 23.17           C  
ATOM   1686  CG  PRO A 218      55.380  32.819  76.206  1.00 24.45           C  
ATOM   1687  CD  PRO A 218      54.415  32.673  75.061  1.00 23.22           C  
ATOM   1688  N   VAL A 219      58.363  32.672  72.543  1.00 13.28           N  
ATOM   1689  CA  VAL A 219      59.046  31.912  71.501  1.00 13.79           C  
ATOM   1690  C   VAL A 219      60.548  31.892  71.759  1.00 14.61           C  
ATOM   1691  O   VAL A 219      61.142  32.913  72.090  1.00 16.24           O  
ATOM   1692  CB  VAL A 219      58.807  32.530  70.104  1.00 14.12           C  
ATOM   1693  CG1 VAL A 219      59.585  31.751  69.055  1.00 15.54           C  
ATOM   1694  CG2 VAL A 219      57.317  32.528  69.773  1.00 15.34           C  
ATOM   1695  N   LEU A 220      61.159  30.724  71.615  1.00 14.30           N  
ATOM   1696  CA  LEU A 220      62.598  30.605  71.806  1.00 13.51           C  
ATOM   1697  C   LEU A 220      63.222  30.372  70.439  1.00 15.10           C  
ATOM   1698  O   LEU A 220      62.785  29.494  69.693  1.00 13.99           O  
ATOM   1699  CB  LEU A 220      62.925  29.430  72.735  1.00 19.54           C  
ATOM   1700  CG  LEU A 220      64.373  29.279  73.229  1.00 22.23           C  
ATOM   1701  CD1 LEU A 220      65.311  29.044  72.074  1.00 25.28           C  
ATOM   1702  CD2 LEU A 220      64.780  30.522  73.997  1.00 23.94           C  
ATOM   1703  N   VAL A 221      64.230  31.171  70.110  1.00 12.91           N  
ATOM   1704  CA  VAL A 221      64.928  31.042  68.837  1.00 14.27           C  
ATOM   1705  C   VAL A 221      66.312  30.439  69.090  1.00 15.33           C  
ATOM   1706  O   VAL A 221      67.182  31.086  69.675  1.00 15.28           O  
ATOM   1707  CB  VAL A 221      65.093  32.420  68.150  1.00 15.77           C  
ATOM   1708  CG1 VAL A 221      65.758  32.253  66.794  1.00 17.94           C  
ATOM   1709  CG2 VAL A 221      63.731  33.095  68.002  1.00 15.21           C  
ATOM   1710  N   MET A 222      66.503  29.194  68.659  1.00 12.22           N  
ATOM   1711  CA  MET A 222      67.775  28.487  68.820  1.00 12.01           C  
ATOM   1712  C   MET A 222      68.558  28.525  67.514  1.00 13.26           C  
ATOM   1713  O   MET A 222      68.010  28.221  66.458  1.00 15.21           O  
ATOM   1714  CB  MET A 222      67.529  27.021  69.167  1.00 11.57           C  
ATOM   1715  CG  MET A 222      67.021  26.753  70.560  1.00 12.96           C  
ATOM   1716  SD  MET A 222      66.656  24.992  70.769  1.00 15.54           S  
ATOM   1717  CE  MET A 222      67.882  24.249  69.767  1.00 22.32           C  
ATOM   1718  N   HIS A 223      69.840  28.871  67.574  1.00 14.84           N  
ATOM   1719  CA  HIS A 223      70.632  28.914  66.352  1.00 15.10           C  
ATOM   1720  C   HIS A 223      72.126  28.756  66.603  1.00 16.12           C  
ATOM   1721  O   HIS A 223      72.691  29.416  67.475  1.00 18.14           O  
ATOM   1722  CB  HIS A 223      70.384  30.230  65.612  1.00 15.46           C  
ATOM   1723  CG  HIS A 223      70.291  30.079  64.125  1.00 14.40           C  
ATOM   1724  ND1 HIS A 223      69.105  30.222  63.436  1.00 12.72           N  
ATOM   1725  CD2 HIS A 223      71.233  29.791  63.196  1.00 15.67           C  
ATOM   1726  CE1 HIS A 223      69.320  30.030  62.147  1.00 13.65           C  
ATOM   1727  NE2 HIS A 223      70.603  29.768  61.973  1.00 13.86           N  
ATOM   1728  N   GLY A 224      72.760  27.873  65.839  1.00 15.67           N  
ATOM   1729  CA  GLY A 224      74.193  27.673  65.976  1.00 16.41           C  
ATOM   1730  C   GLY A 224      74.875  28.736  65.139  1.00 17.46           C  
ATOM   1731  O   GLY A 224      74.391  29.054  64.050  1.00 17.28           O  
ATOM   1732  N   ASP A 225      75.984  29.296  65.617  1.00 15.32           N  
ATOM   1733  CA  ASP A 225      76.649  30.338  64.844  1.00 19.07           C  
ATOM   1734  C   ASP A 225      77.567  29.830  63.735  1.00 17.95           C  
ATOM   1735  O   ASP A 225      78.271  30.614  63.096  1.00 18.02           O  
ATOM   1736  CB  ASP A 225      77.413  31.303  65.760  1.00 17.75           C  
ATOM   1737  CG  ASP A 225      78.483  30.616  66.575  1.00 23.07           C  
ATOM   1738  OD1 ASP A 225      79.062  29.624  66.084  1.00 26.96           O  
ATOM   1739  OD2 ASP A 225      78.756  31.087  67.702  1.00 26.82           O  
ATOM   1740  N   ASP A 226      77.569  28.521  63.500  1.00 18.30           N  
ATOM   1741  CA  ASP A 226      78.369  27.971  62.411  1.00 17.37           C  
ATOM   1742  C   ASP A 226      77.439  27.181  61.497  1.00 16.96           C  
ATOM   1743  O   ASP A 226      77.833  26.197  60.868  1.00 15.82           O  
ATOM   1744  CB  ASP A 226      79.500  27.076  62.930  1.00 22.57           C  
ATOM   1745  CG  ASP A 226      80.495  26.712  61.838  1.00 24.84           C  
ATOM   1746  OD1 ASP A 226      80.627  27.497  60.872  1.00 24.35           O  
ATOM   1747  OD2 ASP A 226      81.151  25.655  61.940  1.00 25.75           O  
ATOM   1748  N   ASP A 227      76.192  27.633  61.437  1.00 16.40           N  
ATOM   1749  CA  ASP A 227      75.179  27.000  60.607  1.00 14.74           C  
ATOM   1750  C   ASP A 227      75.506  27.307  59.150  1.00 14.89           C  
ATOM   1751  O   ASP A 227      75.416  28.457  58.726  1.00 15.71           O  
ATOM   1752  CB  ASP A 227      73.801  27.557  60.956  1.00 13.28           C  
ATOM   1753  CG  ASP A 227      72.681  26.759  60.329  1.00 13.38           C  
ATOM   1754  OD1 ASP A 227      72.823  26.371  59.154  1.00 13.15           O  
ATOM   1755  OD2 ASP A 227      71.663  26.523  61.011  1.00 14.50           O  
ATOM   1756  N   GLN A 228      75.880  26.282  58.390  1.00 11.72           N  
ATOM   1757  CA  GLN A 228      76.246  26.460  56.987  1.00 13.24           C  
ATOM   1758  C   GLN A 228      75.058  26.415  56.026  1.00 15.40           C  
ATOM   1759  O   GLN A 228      75.227  26.607  54.824  1.00 16.20           O  
ATOM   1760  CB  GLN A 228      77.253  25.385  56.566  1.00 13.58           C  
ATOM   1761  CG  GLN A 228      78.530  25.333  57.396  1.00 15.60           C  
ATOM   1762  CD  GLN A 228      79.431  24.195  56.972  1.00 13.74           C  
ATOM   1763  OE1 GLN A 228      79.787  24.084  55.798  1.00 13.33           O  
ATOM   1764  NE2 GLN A 228      79.803  23.336  57.924  1.00 14.12           N  
ATOM   1765  N   ILE A 229      73.865  26.168  56.554  1.00 11.82           N  
ATOM   1766  CA  ILE A 229      72.663  26.071  55.727  1.00 15.37           C  
ATOM   1767  C   ILE A 229      71.792  27.321  55.846  1.00 17.13           C  
ATOM   1768  O   ILE A 229      71.300  27.848  54.846  1.00 22.16           O  
ATOM   1769  CB  ILE A 229      71.819  24.842  56.137  1.00 17.49           C  
ATOM   1770  CG1 ILE A 229      72.715  23.605  56.264  1.00 19.03           C  
ATOM   1771  CG2 ILE A 229      70.724  24.588  55.106  1.00 17.27           C  
ATOM   1772  CD1 ILE A 229      73.379  23.178  54.976  1.00 20.39           C  
ATOM   1773  N   VAL A 230      71.595  27.787  57.074  1.00 19.13           N  
ATOM   1774  CA  VAL A 230      70.789  28.979  57.321  1.00 14.83           C  
ATOM   1775  C   VAL A 230      71.645  29.964  58.113  1.00 12.82           C  
ATOM   1776  O   VAL A 230      71.817  29.807  59.321  1.00 12.99           O  
ATOM   1777  CB  VAL A 230      69.517  28.633  58.126  1.00 14.17           C  
ATOM   1778  CG1 VAL A 230      68.701  29.889  58.380  1.00 13.83           C  
ATOM   1779  CG2 VAL A 230      68.682  27.615  57.363  1.00 14.06           C  
ATOM   1780  N   PRO A 231      72.212  30.976  57.433  1.00 14.20           N  
ATOM   1781  CA  PRO A 231      73.061  31.989  58.072  1.00 14.67           C  
ATOM   1782  C   PRO A 231      72.507  32.541  59.383  1.00 14.34           C  
ATOM   1783  O   PRO A 231      71.417  33.119  59.424  1.00 15.45           O  
ATOM   1784  CB  PRO A 231      73.185  33.060  56.991  1.00 18.18           C  
ATOM   1785  CG  PRO A 231      73.185  32.255  55.737  1.00 18.68           C  
ATOM   1786  CD  PRO A 231      72.067  31.256  55.992  1.00 17.09           C  
ATOM   1787  N   TYR A 232      73.279  32.354  60.450  1.00 17.67           N  
ATOM   1788  CA  TYR A 232      72.931  32.800  61.795  1.00 16.64           C  
ATOM   1789  C   TYR A 232      72.525  34.279  61.905  1.00 16.73           C  
ATOM   1790  O   TYR A 232      71.469  34.606  62.452  1.00 17.76           O  
ATOM   1791  CB  TYR A 232      74.126  32.520  62.720  1.00 18.19           C  
ATOM   1792  CG  TYR A 232      74.032  33.096  64.121  1.00 18.14           C  
ATOM   1793  CD1 TYR A 232      73.280  32.467  65.116  1.00 19.63           C  
ATOM   1794  CD2 TYR A 232      74.729  34.257  64.459  1.00 19.03           C  
ATOM   1795  CE1 TYR A 232      73.233  32.980  66.414  1.00 19.22           C  
ATOM   1796  CE2 TYR A 232      74.687  34.776  65.746  1.00 20.17           C  
ATOM   1797  CZ  TYR A 232      73.942  34.136  66.721  1.00 20.25           C  
ATOM   1798  OH  TYR A 232      73.919  34.653  67.996  1.00 17.83           O  
ATOM   1799  N   GLU A 233      73.366  35.161  61.380  1.00 18.66           N  
ATOM   1800  CA  GLU A 233      73.131  36.600  61.454  1.00 19.89           C  
ATOM   1801  C   GLU A 233      71.894  37.138  60.743  1.00 19.33           C  
ATOM   1802  O   GLU A 233      71.318  38.141  61.173  1.00 19.40           O  
ATOM   1803  CB  GLU A 233      74.360  37.355  60.937  1.00 38.28           C  
ATOM   1804  CG  GLU A 233      75.617  37.192  61.781  1.00 42.25           C  
ATOM   1805  CD  GLU A 233      75.428  37.653  63.215  1.00 42.95           C  
ATOM   1806  OE1 GLU A 233      74.748  38.680  63.431  1.00 46.03           O  
ATOM   1807  OE2 GLU A 233      75.971  36.996  64.128  1.00 41.96           O  
ATOM   1808  N   ASN A 234      71.487  36.489  59.658  1.00 19.98           N  
ATOM   1809  CA  ASN A 234      70.330  36.955  58.899  1.00 19.94           C  
ATOM   1810  C   ASN A 234      69.056  36.170  59.196  1.00 18.46           C  
ATOM   1811  O   ASN A 234      68.044  36.346  58.517  1.00 18.98           O  
ATOM   1812  CB  ASN A 234      70.637  36.893  57.399  1.00 22.26           C  
ATOM   1813  CG  ASN A 234      69.680  37.735  56.567  1.00 23.60           C  
ATOM   1814  OD1 ASN A 234      69.600  38.954  56.736  1.00 24.66           O  
ATOM   1815  ND2 ASN A 234      68.955  37.088  55.660  1.00 23.99           N  
ATOM   1816  N   SER A 235      69.099  35.310  60.210  1.00 15.57           N  
ATOM   1817  CA  SER A 235      67.930  34.514  60.563  1.00 15.37           C  
ATOM   1818  C   SER A 235      67.575  34.609  62.046  1.00 16.21           C  
ATOM   1819  O   SER A 235      66.835  35.505  62.460  1.00 15.71           O  
ATOM   1820  CB  SER A 235      68.150  33.046  60.174  1.00 14.47           C  
ATOM   1821  OG  SER A 235      69.299  32.497  60.804  1.00 15.39           O  
ATOM   1822  N   GLY A 236      68.108  33.684  62.838  1.00 13.72           N  
ATOM   1823  CA  GLY A 236      67.819  33.661  64.262  1.00 13.86           C  
ATOM   1824  C   GLY A 236      67.987  34.984  64.987  1.00 14.02           C  
ATOM   1825  O   GLY A 236      67.136  35.370  65.787  1.00 15.52           O  
ATOM   1826  N   VAL A 237      69.083  35.679  64.716  1.00 16.01           N  
ATOM   1827  CA  VAL A 237      69.336  36.961  65.368  1.00 17.29           C  
ATOM   1828  C   VAL A 237      68.202  37.948  65.096  1.00 16.67           C  
ATOM   1829  O   VAL A 237      67.695  38.599  66.015  1.00 16.93           O  
ATOM   1830  CB  VAL A 237      70.665  37.574  64.878  1.00 23.93           C  
ATOM   1831  CG1 VAL A 237      70.848  38.968  65.464  1.00 25.51           C  
ATOM   1832  CG2 VAL A 237      71.825  36.679  65.285  1.00 26.56           C  
ATOM   1833  N   LEU A 238      67.804  38.047  63.832  1.00 17.88           N  
ATOM   1834  CA  LEU A 238      66.742  38.957  63.435  1.00 15.83           C  
ATOM   1835  C   LEU A 238      65.360  38.477  63.874  1.00 16.94           C  
ATOM   1836  O   LEU A 238      64.524  39.279  64.281  1.00 16.18           O  
ATOM   1837  CB  LEU A 238      66.772  39.159  61.915  1.00 16.70           C  
ATOM   1838  CG  LEU A 238      68.118  39.622  61.343  1.00 16.88           C  
ATOM   1839  CD1 LEU A 238      67.989  39.863  59.846  1.00 16.34           C  
ATOM   1840  CD2 LEU A 238      68.562  40.901  62.043  1.00 20.02           C  
ATOM   1841  N   SER A 239      65.116  37.172  63.795  1.00 14.42           N  
ATOM   1842  CA  SER A 239      63.822  36.634  64.200  1.00 16.23           C  
ATOM   1843  C   SER A 239      63.534  36.915  65.671  1.00 15.60           C  
ATOM   1844  O   SER A 239      62.426  37.308  66.033  1.00 15.91           O  
ATOM   1845  CB  SER A 239      63.769  35.120  63.964  1.00 21.74           C  
ATOM   1846  OG  SER A 239      63.779  34.815  62.583  1.00 26.58           O  
ATOM   1847  N   ALA A 240      64.537  36.714  66.517  1.00 17.67           N  
ATOM   1848  CA  ALA A 240      64.375  36.925  67.953  1.00 18.53           C  
ATOM   1849  C   ALA A 240      63.948  38.347  68.295  1.00 18.65           C  
ATOM   1850  O   ALA A 240      63.149  38.558  69.212  1.00 17.60           O  
ATOM   1851  CB  ALA A 240      65.671  36.580  68.678  1.00 21.29           C  
ATOM   1852  N   LYS A 241      64.473  39.316  67.550  1.00 18.62           N  
ATOM   1853  CA  LYS A 241      64.151  40.721  67.778  1.00 19.80           C  
ATOM   1854  C   LYS A 241      62.757  41.104  67.290  1.00 18.65           C  
ATOM   1855  O   LYS A 241      62.089  41.935  67.903  1.00 17.82           O  
ATOM   1856  CB  LYS A 241      65.189  41.615  67.098  1.00 29.83           C  
ATOM   1857  CG  LYS A 241      66.587  41.484  67.671  1.00 33.92           C  
ATOM   1858  CD  LYS A 241      67.561  42.415  66.967  1.00 35.70           C  
ATOM   1859  CE  LYS A 241      68.956  42.309  67.561  1.00 36.91           C  
ATOM   1860  NZ  LYS A 241      69.510  40.932  67.439  1.00 39.22           N  
ATOM   1861  N   LEU A 242      62.320  40.499  66.188  1.00 16.32           N  
ATOM   1862  CA  LEU A 242      61.002  40.786  65.628  1.00 16.44           C  
ATOM   1863  C   LEU A 242      59.863  40.231  66.478  1.00 16.60           C  
ATOM   1864  O   LEU A 242      58.779  40.816  66.527  1.00 17.57           O  
ATOM   1865  CB  LEU A 242      60.900  40.225  64.205  1.00 17.41           C  
ATOM   1866  CG  LEU A 242      61.672  40.994  63.131  1.00 17.68           C  
ATOM   1867  CD1 LEU A 242      61.686  40.209  61.821  1.00 14.77           C  
ATOM   1868  CD2 LEU A 242      61.017  42.355  62.932  1.00 19.13           C  
ATOM   1869  N   LEU A 243      60.104  39.099  67.136  1.00 16.36           N  
ATOM   1870  CA  LEU A 243      59.093  38.475  67.991  1.00 15.85           C  
ATOM   1871  C   LEU A 243      58.922  39.286  69.276  1.00 16.43           C  
ATOM   1872  O   LEU A 243      59.869  39.446  70.042  1.00 16.89           O  
ATOM   1873  CB  LEU A 243      59.518  37.046  68.341  1.00 15.54           C  
ATOM   1874  CG  LEU A 243      59.446  36.016  67.208  1.00 14.60           C  
ATOM   1875  CD1 LEU A 243      60.333  34.825  67.541  1.00 13.22           C  
ATOM   1876  CD2 LEU A 243      58.005  35.588  66.992  1.00 17.38           C  
ATOM   1877  N   PRO A 244      57.708  39.800  69.534  1.00 20.83           N  
ATOM   1878  CA  PRO A 244      57.506  40.586  70.759  1.00 21.47           C  
ATOM   1879  C   PRO A 244      57.929  39.879  72.051  1.00 21.07           C  
ATOM   1880  O   PRO A 244      58.424  40.518  72.982  1.00 21.22           O  
ATOM   1881  CB  PRO A 244      56.011  40.928  70.718  1.00 28.62           C  
ATOM   1882  CG  PRO A 244      55.420  39.879  69.836  1.00 29.58           C  
ATOM   1883  CD  PRO A 244      56.459  39.700  68.763  1.00 26.98           C  
ATOM   1884  N   ASN A 245      57.742  38.564  72.109  1.00 18.84           N  
ATOM   1885  CA  ASN A 245      58.133  37.803  73.293  1.00 17.30           C  
ATOM   1886  C   ASN A 245      59.100  36.681  72.934  1.00 17.66           C  
ATOM   1887  O   ASN A 245      59.003  35.567  73.455  1.00 17.03           O  
ATOM   1888  CB  ASN A 245      56.895  37.234  73.996  1.00 23.83           C  
ATOM   1889  CG  ASN A 245      56.136  38.292  74.780  1.00 23.75           C  
ATOM   1890  OD1 ASN A 245      56.637  38.823  75.776  1.00 25.91           O  
ATOM   1891  ND2 ASN A 245      54.929  38.611  74.331  1.00 24.92           N  
ATOM   1892  N   GLY A 246      60.039  36.991  72.045  1.00 18.98           N  
ATOM   1893  CA  GLY A 246      61.017  36.006  71.628  1.00 19.29           C  
ATOM   1894  C   GLY A 246      62.367  36.219  72.282  1.00 19.16           C  
ATOM   1895  O   GLY A 246      62.683  37.320  72.735  1.00 20.15           O  
ATOM   1896  N   ALA A 247      63.167  35.159  72.335  1.00 18.06           N  
ATOM   1897  CA  ALA A 247      64.494  35.229  72.926  1.00 18.42           C  
ATOM   1898  C   ALA A 247      65.438  34.360  72.120  1.00 19.51           C  
ATOM   1899  O   ALA A 247      65.048  33.304  71.617  1.00 18.33           O  
ATOM   1900  CB  ALA A 247      64.455  34.757  74.377  1.00 24.00           C  
ATOM   1901  N   LEU A 248      66.681  34.809  71.999  1.00 19.20           N  
ATOM   1902  CA  LEU A 248      67.683  34.075  71.247  1.00 19.87           C  
ATOM   1903  C   LEU A 248      68.562  33.203  72.131  1.00 19.64           C  
ATOM   1904  O   LEU A 248      68.996  33.616  73.207  1.00 21.25           O  
ATOM   1905  CB  LEU A 248      68.575  35.044  70.470  1.00 18.19           C  
ATOM   1906  CG  LEU A 248      69.677  34.392  69.635  1.00 19.16           C  
ATOM   1907  CD1 LEU A 248      69.053  33.666  68.454  1.00 21.71           C  
ATOM   1908  CD2 LEU A 248      70.653  35.447  69.151  1.00 21.28           C  
ATOM   1909  N   LYS A 249      68.807  31.987  71.660  1.00 16.08           N  
ATOM   1910  CA  LYS A 249      69.661  31.023  72.341  1.00 16.64           C  
ATOM   1911  C   LYS A 249      70.729  30.675  71.317  1.00 15.29           C  
ATOM   1912  O   LYS A 249      70.443  30.027  70.309  1.00 14.95           O  
ATOM   1913  CB  LYS A 249      68.866  29.767  72.709  1.00 37.47           C  
ATOM   1914  CG  LYS A 249      68.487  29.663  74.174  1.00 42.74           C  
ATOM   1915  CD  LYS A 249      69.704  29.365  75.027  1.00 42.56           C  
ATOM   1916  CE  LYS A 249      69.322  29.151  76.482  1.00 44.65           C  
ATOM   1917  NZ  LYS A 249      70.510  28.828  77.319  1.00 42.47           N  
ATOM   1918  N   THR A 250      71.956  31.112  71.574  1.00 17.76           N  
ATOM   1919  CA  THR A 250      73.061  30.876  70.659  1.00 17.51           C  
ATOM   1920  C   THR A 250      73.928  29.678  71.018  1.00 17.41           C  
ATOM   1921  O   THR A 250      74.280  29.474  72.180  1.00 17.41           O  
ATOM   1922  CB  THR A 250      73.960  32.127  70.576  1.00 19.48           C  
ATOM   1923  OG1 THR A 250      73.205  33.220  70.035  1.00 19.02           O  
ATOM   1924  CG2 THR A 250      75.175  31.862  69.707  1.00 19.55           C  
ATOM   1925  N   TYR A 251      74.268  28.881  70.010  1.00 18.20           N  
ATOM   1926  CA  TYR A 251      75.121  27.723  70.221  1.00 18.44           C  
ATOM   1927  C   TYR A 251      76.396  27.908  69.410  1.00 18.25           C  
ATOM   1928  O   TYR A 251      76.432  27.703  68.198  1.00 18.94           O  
ATOM   1929  CB  TYR A 251      74.384  26.436  69.834  1.00 16.09           C  
ATOM   1930  CG  TYR A 251      73.172  26.198  70.704  1.00 17.52           C  
ATOM   1931  CD1 TYR A 251      71.953  26.805  70.412  1.00 16.88           C  
ATOM   1932  CD2 TYR A 251      73.263  25.426  71.863  1.00 17.38           C  
ATOM   1933  CE1 TYR A 251      70.852  26.652  71.253  1.00 18.26           C  
ATOM   1934  CE2 TYR A 251      72.168  25.268  72.714  1.00 17.58           C  
ATOM   1935  CZ  TYR A 251      70.969  25.884  72.403  1.00 18.22           C  
ATOM   1936  OH  TYR A 251      69.891  25.756  73.247  1.00 20.07           O  
ATOM   1937  N   LYS A 252      77.449  28.320  70.102  1.00 18.21           N  
ATOM   1938  CA  LYS A 252      78.728  28.570  69.466  1.00 17.25           C  
ATOM   1939  C   LYS A 252      79.326  27.335  68.796  1.00 17.99           C  
ATOM   1940  O   LYS A 252      79.500  26.286  69.428  1.00 17.85           O  
ATOM   1941  CB  LYS A 252      79.711  29.132  70.497  1.00 25.16           C  
ATOM   1942  CG  LYS A 252      79.201  30.376  71.207  1.00 28.44           C  
ATOM   1943  CD  LYS A 252      80.218  30.909  72.209  1.00 28.53           C  
ATOM   1944  CE  LYS A 252      81.400  31.574  71.519  1.00 32.62           C  
ATOM   1945  NZ  LYS A 252      80.977  32.802  70.789  1.00 30.98           N  
ATOM   1946  N   GLY A 253      79.630  27.475  67.509  1.00 19.38           N  
ATOM   1947  CA  GLY A 253      80.229  26.393  66.750  1.00 18.83           C  
ATOM   1948  C   GLY A 253      79.289  25.295  66.291  1.00 18.74           C  
ATOM   1949  O   GLY A 253      79.706  24.398  65.564  1.00 19.61           O  
ATOM   1950  N   TYR A 254      78.027  25.358  66.701  1.00 16.62           N  
ATOM   1951  CA  TYR A 254      77.061  24.333  66.318  1.00 15.88           C  
ATOM   1952  C   TYR A 254      76.614  24.419  64.865  1.00 14.72           C  
ATOM   1953  O   TYR A 254      76.514  25.504  64.288  1.00 14.82           O  
ATOM   1954  CB  TYR A 254      75.838  24.390  67.234  1.00 15.25           C  
ATOM   1955  CG  TYR A 254      76.008  23.650  68.547  1.00 16.93           C  
ATOM   1956  CD1 TYR A 254      77.271  23.453  69.105  1.00 17.99           C  
ATOM   1957  CD2 TYR A 254      74.896  23.180  69.252  1.00 17.06           C  
ATOM   1958  CE1 TYR A 254      77.423  22.807  70.334  1.00 19.97           C  
ATOM   1959  CE2 TYR A 254      75.036  22.538  70.481  1.00 19.49           C  
ATOM   1960  CZ  TYR A 254      76.303  22.353  71.014  1.00 20.32           C  
ATOM   1961  OH  TYR A 254      76.449  21.708  72.228  1.00 22.33           O  
ATOM   1962  N   PRO A 255      76.341  23.258  64.252  1.00 14.93           N  
ATOM   1963  CA  PRO A 255      75.899  23.165  62.861  1.00 13.93           C  
ATOM   1964  C   PRO A 255      74.384  23.298  62.722  1.00 13.71           C  
ATOM   1965  O   PRO A 255      73.657  23.476  63.703  1.00 12.86           O  
ATOM   1966  CB  PRO A 255      76.380  21.784  62.455  1.00 15.99           C  
ATOM   1967  CG  PRO A 255      76.077  21.002  63.689  1.00 13.85           C  
ATOM   1968  CD  PRO A 255      76.582  21.913  64.805  1.00 14.40           C  
ATOM   1969  N   HIS A 256      73.915  23.197  61.485  1.00 14.63           N  
ATOM   1970  CA  HIS A 256      72.493  23.297  61.199  1.00 14.53           C  
ATOM   1971  C   HIS A 256      71.729  22.124  61.815  1.00 13.67           C  
ATOM   1972  O   HIS A 256      70.642  22.300  62.361  1.00 13.51           O  
ATOM   1973  CB  HIS A 256      72.273  23.324  59.684  1.00 16.72           C  
ATOM   1974  CG  HIS A 256      70.863  23.627  59.279  1.00 16.77           C  
ATOM   1975  ND1 HIS A 256      70.211  24.780  59.661  1.00 16.31           N  
ATOM   1976  CD2 HIS A 256      69.984  22.933  58.517  1.00 16.15           C  
ATOM   1977  CE1 HIS A 256      68.991  24.783  59.153  1.00 13.91           C  
ATOM   1978  NE2 HIS A 256      68.828  23.674  58.453  1.00 16.55           N  
ATOM   1979  N   GLY A 257      72.299  20.927  61.725  1.00 13.35           N  
ATOM   1980  CA  GLY A 257      71.637  19.752  62.267  1.00 14.74           C  
ATOM   1981  C   GLY A 257      71.961  19.446  63.718  1.00 13.54           C  
ATOM   1982  O   GLY A 257      72.084  18.275  64.102  1.00 14.57           O  
ATOM   1983  N   MET A 258      72.070  20.491  64.534  1.00 13.00           N  
ATOM   1984  CA  MET A 258      72.394  20.325  65.947  1.00 13.05           C  
ATOM   1985  C   MET A 258      71.403  19.505  66.776  1.00 13.57           C  
ATOM   1986  O   MET A 258      71.785  18.898  67.778  1.00 15.07           O  
ATOM   1987  CB  MET A 258      72.637  21.692  66.606  1.00 11.46           C  
ATOM   1988  CG  MET A 258      71.588  22.761  66.340  1.00 11.54           C  
ATOM   1989  SD  MET A 258      72.089  24.345  67.099  1.00 14.12           S  
ATOM   1990  CE  MET A 258      70.519  25.150  67.256  1.00 13.27           C  
ATOM   1991  N   PRO A 259      70.116  19.466  66.385  1.00 13.50           N  
ATOM   1992  CA  PRO A 259      69.226  18.654  67.221  1.00 12.36           C  
ATOM   1993  C   PRO A 259      69.614  17.175  67.170  1.00 11.21           C  
ATOM   1994  O   PRO A 259      69.296  16.404  68.070  1.00 12.37           O  
ATOM   1995  CB  PRO A 259      67.842  18.921  66.626  1.00 17.03           C  
ATOM   1996  CG  PRO A 259      68.134  19.334  65.212  1.00 22.16           C  
ATOM   1997  CD  PRO A 259      69.356  20.199  65.359  1.00 15.76           C  
ATOM   1998  N   THR A 260      70.326  16.795  66.114  1.00  9.96           N  
ATOM   1999  CA  THR A 260      70.759  15.414  65.948  1.00 11.90           C  
ATOM   2000  C   THR A 260      72.152  15.140  66.523  1.00 12.68           C  
ATOM   2001  O   THR A 260      72.344  14.156  67.248  1.00 12.54           O  
ATOM   2002  CB  THR A 260      70.764  15.022  64.458  1.00 13.49           C  
ATOM   2003  OG1 THR A 260      69.439  15.149  63.928  1.00 15.63           O  
ATOM   2004  CG2 THR A 260      71.248  13.595  64.284  1.00 14.50           C  
ATOM   2005  N   THR A 261      73.111  16.010  66.215  1.00 13.29           N  
ATOM   2006  CA  THR A 261      74.485  15.815  66.676  1.00 14.61           C  
ATOM   2007  C   THR A 261      74.779  16.350  68.077  1.00 13.71           C  
ATOM   2008  O   THR A 261      75.842  16.082  68.639  1.00 13.29           O  
ATOM   2009  CB  THR A 261      75.493  16.418  65.668  1.00 19.07           C  
ATOM   2010  OG1 THR A 261      75.205  17.805  65.466  1.00 18.23           O  
ATOM   2011  CG2 THR A 261      75.395  15.695  64.334  1.00 21.47           C  
ATOM   2012  N   HIS A 262      73.843  17.109  68.635  1.00 15.78           N  
ATOM   2013  CA  HIS A 262      73.988  17.640  69.987  1.00 13.53           C  
ATOM   2014  C   HIS A 262      72.628  17.529  70.670  1.00 13.89           C  
ATOM   2015  O   HIS A 262      72.122  18.490  71.256  1.00 14.01           O  
ATOM   2016  CB  HIS A 262      74.447  19.101  69.958  1.00 18.60           C  
ATOM   2017  CG  HIS A 262      75.878  19.277  69.560  1.00 19.47           C  
ATOM   2018  ND1 HIS A 262      76.263  19.592  68.274  1.00 22.21           N  
ATOM   2019  CD2 HIS A 262      77.021  19.168  70.278  1.00 20.18           C  
ATOM   2020  CE1 HIS A 262      77.581  19.671  68.218  1.00 20.03           C  
ATOM   2021  NE2 HIS A 262      78.064  19.417  69.421  1.00 24.35           N  
ATOM   2022  N   ALA A 263      72.043  16.337  70.587  1.00 12.10           N  
ATOM   2023  CA  ALA A 263      70.727  16.069  71.157  1.00 13.55           C  
ATOM   2024  C   ALA A 263      70.615  16.336  72.655  1.00 13.90           C  
ATOM   2025  O   ALA A 263      69.626  16.902  73.114  1.00 14.86           O  
ATOM   2026  CB  ALA A 263      70.321  14.623  70.856  1.00 16.04           C  
ATOM   2027  N   ASP A 264      71.623  15.926  73.416  1.00 17.07           N  
ATOM   2028  CA  ASP A 264      71.599  16.125  74.862  1.00 18.53           C  
ATOM   2029  C   ASP A 264      71.417  17.588  75.237  1.00 18.01           C  
ATOM   2030  O   ASP A 264      70.579  17.924  76.073  1.00 16.23           O  
ATOM   2031  CB  ASP A 264      72.891  15.594  75.490  1.00 35.99           C  
ATOM   2032  CG  ASP A 264      72.944  14.079  75.525  1.00 39.63           C  
ATOM   2033  OD1 ASP A 264      73.997  13.531  75.914  1.00 43.00           O  
ATOM   2034  OD2 ASP A 264      71.931  13.436  75.172  1.00 41.31           O  
ATOM   2035  N   VAL A 265      72.202  18.456  74.608  1.00 14.65           N  
ATOM   2036  CA  VAL A 265      72.133  19.886  74.887  1.00 13.64           C  
ATOM   2037  C   VAL A 265      70.836  20.513  74.383  1.00 13.60           C  
ATOM   2038  O   VAL A 265      70.164  21.247  75.108  1.00 13.84           O  
ATOM   2039  CB  VAL A 265      73.327  20.629  74.250  1.00 14.86           C  
ATOM   2040  CG1 VAL A 265      73.139  22.131  74.390  1.00 17.20           C  
ATOM   2041  CG2 VAL A 265      74.627  20.191  74.923  1.00 16.87           C  
ATOM   2042  N   ILE A 266      70.487  20.226  73.136  1.00 12.99           N  
ATOM   2043  CA  ILE A 266      69.270  20.777  72.557  1.00 12.42           C  
ATOM   2044  C   ILE A 266      68.015  20.315  73.299  1.00 12.41           C  
ATOM   2045  O   ILE A 266      67.095  21.106  73.528  1.00 12.14           O  
ATOM   2046  CB  ILE A 266      69.160  20.401  71.061  1.00 13.10           C  
ATOM   2047  CG1 ILE A 266      70.329  21.025  70.289  1.00 13.33           C  
ATOM   2048  CG2 ILE A 266      67.805  20.842  70.496  1.00 13.64           C  
ATOM   2049  CD1 ILE A 266      70.461  22.542  70.450  1.00 12.55           C  
ATOM   2050  N   ASN A 267      67.968  19.038  73.670  1.00 12.00           N  
ATOM   2051  CA  ASN A 267      66.815  18.521  74.396  1.00 12.19           C  
ATOM   2052  C   ASN A 267      66.674  19.181  75.762  1.00 12.60           C  
ATOM   2053  O   ASN A 267      65.577  19.575  76.154  1.00 12.77           O  
ATOM   2054  CB  ASN A 267      66.916  17.005  74.590  1.00 13.95           C  
ATOM   2055  CG  ASN A 267      66.657  16.235  73.312  1.00 15.02           C  
ATOM   2056  OD1 ASN A 267      66.001  16.732  72.395  1.00 17.65           O  
ATOM   2057  ND2 ASN A 267      67.152  15.008  73.255  1.00 17.25           N  
ATOM   2058  N   ALA A 268      67.783  19.292  76.489  1.00 12.59           N  
ATOM   2059  CA  ALA A 268      67.755  19.905  77.812  1.00 13.77           C  
ATOM   2060  C   ALA A 268      67.266  21.350  77.741  1.00 13.25           C  
ATOM   2061  O   ALA A 268      66.427  21.772  78.544  1.00 12.91           O  
ATOM   2062  CB  ALA A 268      69.148  19.855  78.443  1.00 18.59           C  
ATOM   2063  N   ASP A 269      67.791  22.111  76.786  1.00 14.86           N  
ATOM   2064  CA  ASP A 269      67.386  23.502  76.637  1.00 14.89           C  
ATOM   2065  C   ASP A 269      65.933  23.625  76.179  1.00 15.40           C  
ATOM   2066  O   ASP A 269      65.223  24.530  76.609  1.00 15.33           O  
ATOM   2067  CB  ASP A 269      68.330  24.239  75.682  1.00 19.19           C  
ATOM   2068  CG  ASP A 269      69.716  24.443  76.280  1.00 20.89           C  
ATOM   2069  OD1 ASP A 269      69.844  24.362  77.519  1.00 21.96           O  
ATOM   2070  OD2 ASP A 269      70.673  24.695  75.525  1.00 22.45           O  
ATOM   2071  N   LEU A 270      65.485  22.713  75.320  1.00 14.54           N  
ATOM   2072  CA  LEU A 270      64.093  22.736  74.874  1.00 13.93           C  
ATOM   2073  C   LEU A 270      63.180  22.477  76.075  1.00 14.27           C  
ATOM   2074  O   LEU A 270      62.169  23.156  76.263  1.00 13.75           O  
ATOM   2075  CB  LEU A 270      63.836  21.660  73.814  1.00 12.68           C  
ATOM   2076  CG  LEU A 270      64.285  21.897  72.373  1.00 12.73           C  
ATOM   2077  CD1 LEU A 270      64.143  20.598  71.581  1.00 14.42           C  
ATOM   2078  CD2 LEU A 270      63.451  23.003  71.743  1.00 14.27           C  
ATOM   2079  N   LEU A 271      63.543  21.494  76.893  1.00 12.81           N  
ATOM   2080  CA  LEU A 271      62.737  21.160  78.062  1.00 13.36           C  
ATOM   2081  C   LEU A 271      62.668  22.327  79.044  1.00 12.91           C  
ATOM   2082  O   LEU A 271      61.595  22.672  79.533  1.00 12.94           O  
ATOM   2083  CB  LEU A 271      63.302  19.925  78.773  1.00 13.78           C  
ATOM   2084  CG  LEU A 271      62.510  19.470  80.001  1.00 14.68           C  
ATOM   2085  CD1 LEU A 271      61.114  19.052  79.584  1.00 15.54           C  
ATOM   2086  CD2 LEU A 271      63.237  18.316  80.687  1.00 17.28           C  
ATOM   2087  N   ALA A 272      63.815  22.939  79.321  1.00 14.35           N  
ATOM   2088  CA  ALA A 272      63.862  24.059  80.255  1.00 13.88           C  
ATOM   2089  C   ALA A 272      62.949  25.187  79.796  1.00 14.09           C  
ATOM   2090  O   ALA A 272      62.198  25.756  80.588  1.00 15.09           O  
ATOM   2091  CB  ALA A 272      65.289  24.564  80.390  1.00 14.36           C  
ATOM   2092  N   PHE A 273      63.020  25.512  78.511  1.00 12.43           N  
ATOM   2093  CA  PHE A 273      62.194  26.578  77.965  1.00 11.92           C  
ATOM   2094  C   PHE A 273      60.713  26.227  78.008  1.00 11.90           C  
ATOM   2095  O   PHE A 273      59.890  27.034  78.430  1.00 14.04           O  
ATOM   2096  CB  PHE A 273      62.581  26.875  76.518  1.00 14.76           C  
ATOM   2097  CG  PHE A 273      61.626  27.797  75.827  1.00 14.03           C  
ATOM   2098  CD1 PHE A 273      61.543  29.136  76.199  1.00 15.57           C  
ATOM   2099  CD2 PHE A 273      60.767  27.320  74.847  1.00 16.74           C  
ATOM   2100  CE1 PHE A 273      60.616  29.982  75.606  1.00 16.13           C  
ATOM   2101  CE2 PHE A 273      59.833  28.164  74.246  1.00 14.43           C  
ATOM   2102  CZ  PHE A 273      59.759  29.492  74.627  1.00 18.11           C  
ATOM   2103  N   ILE A 274      60.371  25.026  77.554  1.00 12.08           N  
ATOM   2104  CA  ILE A 274      58.975  24.611  77.538  1.00 14.49           C  
ATOM   2105  C   ILE A 274      58.310  24.656  78.915  1.00 17.26           C  
ATOM   2106  O   ILE A 274      57.150  25.054  79.037  1.00 17.21           O  
ATOM   2107  CB  ILE A 274      58.828  23.194  76.933  1.00 19.35           C  
ATOM   2108  CG1 ILE A 274      59.138  23.252  75.435  1.00 19.35           C  
ATOM   2109  CG2 ILE A 274      57.418  22.656  77.173  1.00 17.65           C  
ATOM   2110  CD1 ILE A 274      59.011  21.915  74.718  1.00 20.98           C  
ATOM   2111  N   ARG A 275      59.040  24.267  79.954  1.00 22.23           N  
ATOM   2112  CA  ARG A 275      58.463  24.280  81.292  1.00 23.04           C  
ATOM   2113  C   ARG A 275      58.699  25.593  82.035  1.00 23.74           C  
ATOM   2114  O   ARG A 275      58.296  25.735  83.189  1.00 23.00           O  
ATOM   2115  CB  ARG A 275      58.998  23.103  82.120  1.00 42.94           C  
ATOM   2116  CG  ARG A 275      60.475  23.168  82.476  1.00 46.10           C  
ATOM   2117  CD  ARG A 275      60.833  22.048  83.452  1.00 48.59           C  
ATOM   2118  NE  ARG A 275      62.205  22.139  83.948  1.00 52.22           N  
ATOM   2119  CZ  ARG A 275      63.290  21.923  83.211  1.00 54.14           C  
ATOM   2120  NH1 ARG A 275      63.174  21.597  81.932  1.00 55.78           N  
ATOM   2121  NH2 ARG A 275      64.495  22.031  83.754  1.00 55.26           N  
ATOM   2122  N   SER A 276      59.336  26.555  81.372  1.00 20.84           N  
ATOM   2123  CA  SER A 276      59.618  27.854  81.988  1.00 23.18           C  
ATOM   2124  C   SER A 276      58.350  28.670  82.221  1.00 23.41           C  
ATOM   2125  O   SER A 276      58.282  29.358  83.262  1.00 23.74           O  
ATOM   2126  CB  SER A 276      60.582  28.666  81.118  1.00 25.94           C  
ATOM   2127  OG  SER A 276      59.942  29.123  79.940  1.00 29.28           O  
ATOM   2128  OXT SER A 276      57.448  28.631  81.358  1.00 26.70           O  
TER    2129      SER A 276                                                      
ATOM   2130  N   SER B   2      49.689   7.957  44.981  1.00 12.51           N  
ATOM   2131  CA  SER B   2      48.290   7.515  44.717  1.00 12.02           C  
ATOM   2132  C   SER B   2      48.271   6.052  44.299  1.00 10.43           C  
ATOM   2133  O   SER B   2      49.292   5.498  43.882  1.00  9.74           O  
ATOM   2134  CB  SER B   2      47.668   8.372  43.614  1.00 15.64           C  
ATOM   2135  OG  SER B   2      47.689   9.743  43.971  1.00 16.49           O  
ATOM   2136  N   TYR B   3      47.102   5.430  44.400  1.00 13.36           N  
ATOM   2137  CA  TYR B   3      46.946   4.024  44.050  1.00 13.04           C  
ATOM   2138  C   TYR B   3      45.721   3.759  43.192  1.00 14.53           C  
ATOM   2139  O   TYR B   3      44.726   4.479  43.271  1.00 14.50           O  
ATOM   2140  CB  TYR B   3      46.803   3.181  45.324  1.00 16.82           C  
ATOM   2141  CG  TYR B   3      48.078   2.976  46.098  1.00 16.98           C  
ATOM   2142  CD1 TYR B   3      48.977   1.978  45.729  1.00 17.14           C  
ATOM   2143  CD2 TYR B   3      48.391   3.777  47.199  1.00 18.28           C  
ATOM   2144  CE1 TYR B   3      50.155   1.774  46.432  1.00 19.31           C  
ATOM   2145  CE2 TYR B   3      49.580   3.583  47.914  1.00 19.13           C  
ATOM   2146  CZ  TYR B   3      50.453   2.574  47.518  1.00 19.80           C  
ATOM   2147  OH  TYR B   3      51.628   2.358  48.198  1.00 21.24           O  
ATOM   2148  N   VAL B   4      45.813   2.717  42.372  1.00 11.92           N  
ATOM   2149  CA  VAL B   4      44.698   2.267  41.549  1.00 12.96           C  
ATOM   2150  C   VAL B   4      44.595   0.775  41.841  1.00 14.09           C  
ATOM   2151  O   VAL B   4      45.612   0.097  41.949  1.00 12.15           O  
ATOM   2152  CB  VAL B   4      44.953   2.452  40.036  1.00 23.31           C  
ATOM   2153  CG1 VAL B   4      45.138   3.905  39.724  1.00 26.11           C  
ATOM   2154  CG2 VAL B   4      46.169   1.662  39.598  1.00 23.33           C  
ATOM   2155  N   THR B   5      43.377   0.266  41.992  1.00 15.41           N  
ATOM   2156  CA  THR B   5      43.193  -1.159  42.252  1.00 16.54           C  
ATOM   2157  C   THR B   5      42.900  -1.843  40.924  1.00 17.00           C  
ATOM   2158  O   THR B   5      41.936  -1.495  40.242  1.00 17.84           O  
ATOM   2159  CB  THR B   5      42.015  -1.410  43.207  1.00 20.49           C  
ATOM   2160  OG1 THR B   5      42.237  -0.706  44.434  1.00 22.22           O  
ATOM   2161  CG2 THR B   5      41.876  -2.899  43.497  1.00 21.44           C  
ATOM   2162  N   THR B   6      43.733  -2.807  40.551  1.00 15.20           N  
ATOM   2163  CA  THR B   6      43.542  -3.509  39.285  1.00 14.28           C  
ATOM   2164  C   THR B   6      42.351  -4.455  39.351  1.00 16.77           C  
ATOM   2165  O   THR B   6      41.810  -4.715  40.426  1.00 15.48           O  
ATOM   2166  CB  THR B   6      44.783  -4.330  38.893  1.00 15.72           C  
ATOM   2167  OG1 THR B   6      44.949  -5.419  39.809  1.00 13.43           O  
ATOM   2168  CG2 THR B   6      46.028  -3.455  38.919  1.00 13.08           C  
ATOM   2169  N   LYS B   7      41.952  -4.962  38.189  1.00 22.11           N  
ATOM   2170  CA  LYS B   7      40.827  -5.883  38.092  1.00 23.68           C  
ATOM   2171  C   LYS B   7      41.070  -7.121  38.947  1.00 24.23           C  
ATOM   2172  O   LYS B   7      40.127  -7.712  39.471  1.00 25.13           O  
ATOM   2173  CB  LYS B   7      40.616  -6.300  36.634  1.00 37.56           C  
ATOM   2174  CG  LYS B   7      41.829  -6.981  36.016  1.00 40.43           C  
ATOM   2175  CD  LYS B   7      41.611  -7.333  34.553  1.00 40.42           C  
ATOM   2176  CE  LYS B   7      42.864  -7.964  33.957  1.00 41.42           C  
ATOM   2177  NZ  LYS B   7      42.697  -8.321  32.519  1.00 41.70           N  
ATOM   2178  N   ASP B   8      42.334  -7.512  39.089  1.00 18.61           N  
ATOM   2179  CA  ASP B   8      42.663  -8.690  39.877  1.00 19.41           C  
ATOM   2180  C   ASP B   8      43.117  -8.396  41.308  1.00 18.29           C  
ATOM   2181  O   ASP B   8      43.793  -9.212  41.940  1.00 18.97           O  
ATOM   2182  CB  ASP B   8      43.689  -9.559  39.130  1.00 21.88           C  
ATOM   2183  CG  ASP B   8      44.923  -8.788  38.701  1.00 24.29           C  
ATOM   2184  OD1 ASP B   8      44.812  -7.579  38.406  1.00 24.06           O  
ATOM   2185  OD2 ASP B   8      46.005  -9.407  38.638  1.00 29.03           O  
ATOM   2186  N   GLY B   9      42.732  -7.227  41.814  1.00 19.90           N  
ATOM   2187  CA  GLY B   9      43.043  -6.854  43.184  1.00 19.46           C  
ATOM   2188  C   GLY B   9      44.436  -6.391  43.565  1.00 18.75           C  
ATOM   2189  O   GLY B   9      44.798  -6.438  44.741  1.00 20.56           O  
ATOM   2190  N   VAL B  10      45.219  -5.933  42.596  1.00 16.37           N  
ATOM   2191  CA  VAL B  10      46.571  -5.461  42.891  1.00 13.34           C  
ATOM   2192  C   VAL B  10      46.563  -3.946  43.082  1.00 12.66           C  
ATOM   2193  O   VAL B  10      45.887  -3.232  42.346  1.00 12.23           O  
ATOM   2194  CB  VAL B  10      47.550  -5.828  41.739  1.00 14.19           C  
ATOM   2195  CG1 VAL B  10      48.952  -5.293  42.032  1.00 13.56           C  
ATOM   2196  CG2 VAL B  10      47.605  -7.340  41.568  1.00 14.40           C  
ATOM   2197  N   GLN B  11      47.293  -3.457  44.080  1.00 11.62           N  
ATOM   2198  CA  GLN B  11      47.377  -2.023  44.317  1.00 11.36           C  
ATOM   2199  C   GLN B  11      48.595  -1.514  43.560  1.00 11.08           C  
ATOM   2200  O   GLN B  11      49.721  -1.907  43.864  1.00 11.38           O  
ATOM   2201  CB  GLN B  11      47.542  -1.724  45.808  1.00 18.56           C  
ATOM   2202  CG  GLN B  11      46.309  -2.023  46.636  1.00 20.52           C  
ATOM   2203  CD  GLN B  11      45.135  -1.154  46.241  1.00 24.63           C  
ATOM   2204  OE1 GLN B  11      45.191   0.074  46.349  1.00 24.79           O  
ATOM   2205  NE2 GLN B  11      44.064  -1.785  45.775  1.00 24.19           N  
ATOM   2206  N   ILE B  12      48.368  -0.661  42.564  1.00  9.46           N  
ATOM   2207  CA  ILE B  12      49.459  -0.102  41.778  1.00  9.22           C  
ATOM   2208  C   ILE B  12      49.689   1.342  42.188  1.00  9.96           C  
ATOM   2209  O   ILE B  12      48.795   2.183  42.071  1.00  9.88           O  
ATOM   2210  CB  ILE B  12      49.149  -0.146  40.262  1.00  9.23           C  
ATOM   2211  CG1 ILE B  12      49.065  -1.602  39.779  1.00  9.15           C  
ATOM   2212  CG2 ILE B  12      50.202   0.649  39.477  1.00  8.57           C  
ATOM   2213  CD1 ILE B  12      50.378  -2.384  39.833  1.00  9.97           C  
ATOM   2214  N   PHE B  13      50.887   1.620  42.690  1.00  7.33           N  
ATOM   2215  CA  PHE B  13      51.243   2.967  43.102  1.00  7.66           C  
ATOM   2216  C   PHE B  13      51.665   3.775  41.890  1.00  7.35           C  
ATOM   2217  O   PHE B  13      52.318   3.252  40.993  1.00  8.99           O  
ATOM   2218  CB  PHE B  13      52.426   2.935  44.072  1.00  8.39           C  
ATOM   2219  CG  PHE B  13      52.976   4.296  44.393  1.00  7.63           C  
ATOM   2220  CD1 PHE B  13      52.421   5.058  45.412  1.00 10.38           C  
ATOM   2221  CD2 PHE B  13      54.013   4.841  43.634  1.00  9.19           C  
ATOM   2222  CE1 PHE B  13      52.884   6.349  45.677  1.00 10.77           C  
ATOM   2223  CE2 PHE B  13      54.484   6.130  43.886  1.00  7.82           C  
ATOM   2224  CZ  PHE B  13      53.919   6.888  44.910  1.00  6.93           C  
ATOM   2225  N   TYR B  14      51.307   5.050  41.866  1.00  7.85           N  
ATOM   2226  CA  TYR B  14      51.741   5.901  40.768  1.00  8.01           C  
ATOM   2227  C   TYR B  14      51.917   7.346  41.195  1.00  8.62           C  
ATOM   2228  O   TYR B  14      51.403   7.781  42.237  1.00  9.65           O  
ATOM   2229  CB  TYR B  14      50.763   5.849  39.586  1.00 10.00           C  
ATOM   2230  CG  TYR B  14      49.384   6.367  39.913  1.00 11.06           C  
ATOM   2231  CD1 TYR B  14      48.413   5.523  40.431  1.00 14.19           C  
ATOM   2232  CD2 TYR B  14      49.061   7.712  39.735  1.00 11.62           C  
ATOM   2233  CE1 TYR B  14      47.156   5.997  40.768  1.00 15.48           C  
ATOM   2234  CE2 TYR B  14      47.797   8.202  40.070  1.00 13.30           C  
ATOM   2235  CZ  TYR B  14      46.850   7.334  40.588  1.00 14.87           C  
ATOM   2236  OH  TYR B  14      45.595   7.789  40.936  1.00 14.74           O  
ATOM   2237  N   LYS B  15      52.683   8.065  40.380  1.00  9.28           N  
ATOM   2238  CA  LYS B  15      52.943   9.482  40.558  1.00  9.30           C  
ATOM   2239  C   LYS B  15      52.272  10.145  39.366  1.00 10.11           C  
ATOM   2240  O   LYS B  15      52.290   9.612  38.257  1.00  9.80           O  
ATOM   2241  CB  LYS B  15      54.438   9.771  40.517  1.00  8.80           C  
ATOM   2242  CG  LYS B  15      55.236   9.010  41.549  1.00 12.47           C  
ATOM   2243  CD  LYS B  15      56.644   9.575  41.643  1.00 12.74           C  
ATOM   2244  CE  LYS B  15      57.437   8.876  42.730  1.00 13.23           C  
ATOM   2245  NZ  LYS B  15      58.703   9.607  43.021  1.00 11.78           N  
ATOM   2246  N   ASP B  16      51.684  11.307  39.604  1.00 11.79           N  
ATOM   2247  CA  ASP B  16      50.987  12.039  38.562  1.00 11.83           C  
ATOM   2248  C   ASP B  16      51.199  13.515  38.855  1.00 10.91           C  
ATOM   2249  O   ASP B  16      50.560  14.071  39.747  1.00 13.36           O  
ATOM   2250  CB  ASP B  16      49.509  11.666  38.617  1.00 10.96           C  
ATOM   2251  CG  ASP B  16      48.666  12.465  37.661  1.00 11.97           C  
ATOM   2252  OD1 ASP B  16      49.233  13.212  36.841  1.00 13.11           O  
ATOM   2253  OD2 ASP B  16      47.427  12.327  37.735  1.00 16.18           O  
ATOM   2254  N   TRP B  17      52.112  14.137  38.109  1.00 10.47           N  
ATOM   2255  CA  TRP B  17      52.445  15.543  38.316  1.00  9.97           C  
ATOM   2256  C   TRP B  17      52.196  16.420  37.099  1.00 10.01           C  
ATOM   2257  O   TRP B  17      52.411  15.999  35.967  1.00 10.47           O  
ATOM   2258  CB  TRP B  17      53.919  15.690  38.702  1.00  8.53           C  
ATOM   2259  CG  TRP B  17      54.358  14.869  39.889  1.00  7.68           C  
ATOM   2260  CD1 TRP B  17      53.572  14.402  40.901  1.00  7.62           C  
ATOM   2261  CD2 TRP B  17      55.702  14.481  40.211  1.00  8.86           C  
ATOM   2262  NE1 TRP B  17      54.345  13.748  41.840  1.00  8.67           N  
ATOM   2263  CE2 TRP B  17      55.654  13.784  41.440  1.00  8.16           C  
ATOM   2264  CE3 TRP B  17      56.942  14.657  39.582  1.00  8.66           C  
ATOM   2265  CZ2 TRP B  17      56.800  13.263  42.054  1.00 10.94           C  
ATOM   2266  CZ3 TRP B  17      58.084  14.139  40.194  1.00  9.51           C  
ATOM   2267  CH2 TRP B  17      58.001  13.450  41.419  1.00  9.80           C  
ATOM   2268  N   GLY B  18      51.764  17.651  37.348  1.00 12.52           N  
ATOM   2269  CA  GLY B  18      51.527  18.584  36.262  1.00 11.35           C  
ATOM   2270  C   GLY B  18      50.072  18.938  36.061  1.00 13.15           C  
ATOM   2271  O   GLY B  18      49.184  18.331  36.663  1.00 13.72           O  
ATOM   2272  N   PRO B  19      49.792  19.930  35.205  1.00 14.16           N  
ATOM   2273  CA  PRO B  19      48.412  20.341  34.943  1.00 14.57           C  
ATOM   2274  C   PRO B  19      47.582  19.165  34.455  1.00 14.79           C  
ATOM   2275  O   PRO B  19      48.019  18.400  33.600  1.00 13.63           O  
ATOM   2276  CB  PRO B  19      48.571  21.415  33.873  1.00 17.66           C  
ATOM   2277  CG  PRO B  19      49.918  21.991  34.172  1.00 17.42           C  
ATOM   2278  CD  PRO B  19      50.737  20.752  34.434  1.00 18.17           C  
ATOM   2279  N   ARG B  20      46.377  19.035  34.997  1.00 15.00           N  
ATOM   2280  CA  ARG B  20      45.486  17.945  34.634  1.00 16.38           C  
ATOM   2281  C   ARG B  20      45.296  17.803  33.130  1.00 16.25           C  
ATOM   2282  O   ARG B  20      45.294  16.690  32.602  1.00 16.62           O  
ATOM   2283  CB  ARG B  20      44.119  18.144  35.298  1.00 28.92           C  
ATOM   2284  CG  ARG B  20      44.161  18.309  36.815  1.00 32.85           C  
ATOM   2285  CD  ARG B  20      44.751  17.086  37.498  1.00 33.27           C  
ATOM   2286  NE  ARG B  20      46.204  17.024  37.372  1.00 35.02           N  
ATOM   2287  CZ  ARG B  20      46.936  15.961  37.693  1.00 33.71           C  
ATOM   2288  NH1 ARG B  20      46.346  14.868  38.154  1.00 36.76           N  
ATOM   2289  NH2 ARG B  20      48.255  15.992  37.561  1.00 32.81           N  
ATOM   2290  N   ASP B  21      45.143  18.933  32.442  1.00 16.17           N  
ATOM   2291  CA  ASP B  21      44.920  18.909  31.004  1.00 16.74           C  
ATOM   2292  C   ASP B  21      46.142  19.090  30.112  1.00 15.15           C  
ATOM   2293  O   ASP B  21      46.002  19.282  28.906  1.00 15.35           O  
ATOM   2294  CB  ASP B  21      43.865  19.949  30.618  1.00 21.09           C  
ATOM   2295  CG  ASP B  21      42.474  19.556  31.064  1.00 24.75           C  
ATOM   2296  OD1 ASP B  21      42.139  18.356  30.960  1.00 30.75           O  
ATOM   2297  OD2 ASP B  21      41.714  20.443  31.505  1.00 26.76           O  
ATOM   2298  N   ALA B  22      47.338  19.031  30.685  1.00 14.74           N  
ATOM   2299  CA  ALA B  22      48.536  19.174  29.868  1.00 13.01           C  
ATOM   2300  C   ALA B  22      48.788  17.853  29.150  1.00 12.21           C  
ATOM   2301  O   ALA B  22      48.321  16.798  29.596  1.00 11.82           O  
ATOM   2302  CB  ALA B  22      49.738  19.530  30.740  1.00 11.33           C  
ATOM   2303  N   PRO B  23      49.508  17.890  28.017  1.00 11.18           N  
ATOM   2304  CA  PRO B  23      49.785  16.644  27.293  1.00 11.26           C  
ATOM   2305  C   PRO B  23      50.557  15.714  28.220  1.00 10.37           C  
ATOM   2306  O   PRO B  23      51.418  16.154  28.985  1.00 11.99           O  
ATOM   2307  CB  PRO B  23      50.585  17.105  26.071  1.00 10.42           C  
ATOM   2308  CG  PRO B  23      51.185  18.408  26.498  1.00 12.43           C  
ATOM   2309  CD  PRO B  23      50.108  19.051  27.340  1.00 10.56           C  
ATOM   2310  N   VAL B  24      50.247  14.425  28.137  1.00  8.67           N  
ATOM   2311  CA  VAL B  24      50.843  13.440  29.026  1.00  8.08           C  
ATOM   2312  C   VAL B  24      51.967  12.562  28.493  1.00  8.52           C  
ATOM   2313  O   VAL B  24      51.962  12.149  27.332  1.00  8.54           O  
ATOM   2314  CB  VAL B  24      49.730  12.487  29.552  1.00  9.69           C  
ATOM   2315  CG1 VAL B  24      50.305  11.483  30.557  1.00 10.61           C  
ATOM   2316  CG2 VAL B  24      48.609  13.298  30.180  1.00 11.28           C  
ATOM   2317  N   ILE B  25      52.939  12.295  29.363  1.00  8.80           N  
ATOM   2318  CA  ILE B  25      54.015  11.365  29.051  1.00  9.21           C  
ATOM   2319  C   ILE B  25      53.980  10.387  30.214  1.00  9.13           C  
ATOM   2320  O   ILE B  25      54.104  10.786  31.376  1.00  8.42           O  
ATOM   2321  CB  ILE B  25      55.406  11.997  29.000  1.00  9.24           C  
ATOM   2322  CG1 ILE B  25      55.441  13.126  27.971  1.00 11.83           C  
ATOM   2323  CG2 ILE B  25      56.418  10.923  28.598  1.00  8.54           C  
ATOM   2324  CD1 ILE B  25      56.776  13.874  27.953  1.00 11.92           C  
ATOM   2325  N   HIS B  26      53.792   9.114  29.888  1.00  9.23           N  
ATOM   2326  CA  HIS B  26      53.706   8.036  30.873  1.00  8.72           C  
ATOM   2327  C   HIS B  26      55.038   7.290  30.816  1.00  8.58           C  
ATOM   2328  O   HIS B  26      55.393   6.741  29.777  1.00  8.59           O  
ATOM   2329  CB  HIS B  26      52.544   7.117  30.471  1.00  9.22           C  
ATOM   2330  CG  HIS B  26      52.153   6.112  31.510  1.00 11.04           C  
ATOM   2331  ND1 HIS B  26      53.019   5.660  32.483  1.00 14.11           N  
ATOM   2332  CD2 HIS B  26      50.999   5.426  31.685  1.00 11.23           C  
ATOM   2333  CE1 HIS B  26      52.415   4.737  33.211  1.00 10.12           C  
ATOM   2334  NE2 HIS B  26      51.189   4.576  32.747  1.00 14.94           N  
ATOM   2335  N   PHE B  27      55.773   7.289  31.929  1.00  8.15           N  
ATOM   2336  CA  PHE B  27      57.075   6.625  32.023  1.00  7.47           C  
ATOM   2337  C   PHE B  27      56.970   5.247  32.686  1.00  8.60           C  
ATOM   2338  O   PHE B  27      56.297   5.089  33.713  1.00  9.39           O  
ATOM   2339  CB  PHE B  27      58.046   7.495  32.827  1.00  9.61           C  
ATOM   2340  CG  PHE B  27      58.371   8.810  32.172  1.00 11.57           C  
ATOM   2341  CD1 PHE B  27      59.508   8.944  31.379  1.00 11.81           C  
ATOM   2342  CD2 PHE B  27      57.540   9.912  32.347  1.00 10.80           C  
ATOM   2343  CE1 PHE B  27      59.812  10.164  30.769  1.00 11.12           C  
ATOM   2344  CE2 PHE B  27      57.832  11.138  31.744  1.00 10.36           C  
ATOM   2345  CZ  PHE B  27      58.970  11.263  30.955  1.00 11.67           C  
ATOM   2346  N   HIS B  28      57.668   4.272  32.106  1.00  8.84           N  
ATOM   2347  CA  HIS B  28      57.658   2.886  32.582  1.00  9.67           C  
ATOM   2348  C   HIS B  28      59.083   2.468  32.966  1.00  9.92           C  
ATOM   2349  O   HIS B  28      59.963   2.351  32.112  1.00 11.15           O  
ATOM   2350  CB  HIS B  28      57.110   1.977  31.472  1.00  9.02           C  
ATOM   2351  CG  HIS B  28      55.773   2.404  30.939  1.00 11.24           C  
ATOM   2352  ND1 HIS B  28      54.637   1.638  31.080  1.00 10.92           N  
ATOM   2353  CD2 HIS B  28      55.400   3.501  30.235  1.00  8.78           C  
ATOM   2354  CE1 HIS B  28      53.622   2.240  30.486  1.00 13.05           C  
ATOM   2355  NE2 HIS B  28      54.057   3.373  29.965  1.00 10.56           N  
ATOM   2356  N   HIS B  29      59.301   2.237  34.259  1.00  9.05           N  
ATOM   2357  CA  HIS B  29      60.624   1.892  34.778  1.00  8.35           C  
ATOM   2358  C   HIS B  29      61.123   0.478  34.476  1.00  9.22           C  
ATOM   2359  O   HIS B  29      60.359  -0.395  34.068  1.00  9.77           O  
ATOM   2360  CB  HIS B  29      60.647   2.133  36.293  1.00  6.02           C  
ATOM   2361  CG  HIS B  29      59.851   1.132  37.074  1.00  5.96           C  
ATOM   2362  ND1 HIS B  29      60.314  -0.137  37.348  1.00  8.49           N  
ATOM   2363  CD2 HIS B  29      58.612   1.205  37.616  1.00  6.85           C  
ATOM   2364  CE1 HIS B  29      59.397  -0.804  38.025  1.00  8.47           C  
ATOM   2365  NE2 HIS B  29      58.352  -0.013  38.201  1.00  7.35           N  
ATOM   2366  N   GLY B  30      62.417   0.268  34.693  1.00  8.84           N  
ATOM   2367  CA  GLY B  30      63.012  -1.034  34.442  1.00 10.49           C  
ATOM   2368  C   GLY B  30      63.116  -1.928  35.667  1.00  8.88           C  
ATOM   2369  O   GLY B  30      62.706  -1.561  36.760  1.00  8.47           O  
ATOM   2370  N   TRP B  31      63.681  -3.111  35.466  1.00  9.03           N  
ATOM   2371  CA  TRP B  31      63.866  -4.091  36.534  1.00  9.77           C  
ATOM   2372  C   TRP B  31      65.130  -3.747  37.337  1.00  9.09           C  
ATOM   2373  O   TRP B  31      66.144  -3.372  36.760  1.00 10.57           O  
ATOM   2374  CB  TRP B  31      64.029  -5.478  35.904  1.00  9.36           C  
ATOM   2375  CG  TRP B  31      64.195  -6.594  36.887  1.00 10.69           C  
ATOM   2376  CD1 TRP B  31      63.212  -7.398  37.387  1.00  9.09           C  
ATOM   2377  CD2 TRP B  31      65.418  -7.023  37.498  1.00 10.13           C  
ATOM   2378  NE1 TRP B  31      63.748  -8.305  38.273  1.00 11.08           N  
ATOM   2379  CE2 TRP B  31      65.100  -8.096  38.359  1.00 10.82           C  
ATOM   2380  CE3 TRP B  31      66.755  -6.606  37.401  1.00 11.91           C  
ATOM   2381  CZ2 TRP B  31      66.069  -8.760  39.122  1.00 10.89           C  
ATOM   2382  CZ3 TRP B  31      67.719  -7.265  38.158  1.00 13.36           C  
ATOM   2383  CH2 TRP B  31      67.368  -8.334  39.009  1.00 11.45           C  
ATOM   2384  N   PRO B  32      65.079  -3.832  38.679  1.00  9.10           N  
ATOM   2385  CA  PRO B  32      63.992  -4.201  39.593  1.00  9.17           C  
ATOM   2386  C   PRO B  32      63.680  -2.911  40.351  1.00  8.88           C  
ATOM   2387  O   PRO B  32      63.637  -2.891  41.583  1.00 10.27           O  
ATOM   2388  CB  PRO B  32      64.664  -5.226  40.486  1.00  8.77           C  
ATOM   2389  CG  PRO B  32      66.031  -4.557  40.734  1.00  9.08           C  
ATOM   2390  CD  PRO B  32      66.375  -3.870  39.389  1.00  8.37           C  
ATOM   2391  N   LEU B  33      63.448  -1.839  39.603  1.00  8.30           N  
ATOM   2392  CA  LEU B  33      63.262  -0.532  40.208  1.00  9.05           C  
ATOM   2393  C   LEU B  33      61.848  -0.062  40.519  1.00  8.68           C  
ATOM   2394  O   LEU B  33      61.013  -0.853  40.978  1.00  8.70           O  
ATOM   2395  CB  LEU B  33      64.017   0.501  39.359  1.00 11.41           C  
ATOM   2396  CG  LEU B  33      65.480   0.093  39.114  1.00 12.58           C  
ATOM   2397  CD1 LEU B  33      66.178   1.161  38.293  1.00 13.36           C  
ATOM   2398  CD2 LEU B  33      66.208  -0.112  40.452  1.00 10.30           C  
ATOM   2399  N   SER B  34      61.597   1.227  40.291  1.00  9.10           N  
ATOM   2400  CA  SER B  34      60.303   1.840  40.571  1.00  7.22           C  
ATOM   2401  C   SER B  34      60.198   3.159  39.817  1.00  8.20           C  
ATOM   2402  O   SER B  34      61.123   3.560  39.104  1.00  7.05           O  
ATOM   2403  CB  SER B  34      60.181   2.137  42.069  1.00  8.61           C  
ATOM   2404  OG  SER B  34      61.023   3.233  42.417  1.00  7.28           O  
ATOM   2405  N   ALA B  35      59.076   3.846  40.010  1.00  8.19           N  
ATOM   2406  CA  ALA B  35      58.841   5.130  39.365  1.00  8.18           C  
ATOM   2407  C   ALA B  35      59.863   6.165  39.826  1.00  9.16           C  
ATOM   2408  O   ALA B  35      60.093   7.159  39.133  1.00 11.07           O  
ATOM   2409  CB  ALA B  35      57.428   5.618  39.677  1.00 12.89           C  
ATOM   2410  N   ASP B  36      60.469   5.934  40.990  1.00  8.97           N  
ATOM   2411  CA  ASP B  36      61.471   6.854  41.530  1.00 11.25           C  
ATOM   2412  C   ASP B  36      62.696   6.954  40.630  1.00 11.38           C  
ATOM   2413  O   ASP B  36      63.479   7.900  40.736  1.00 13.73           O  
ATOM   2414  CB  ASP B  36      61.919   6.396  42.922  1.00 11.86           C  
ATOM   2415  CG  ASP B  36      60.958   6.814  44.012  1.00 12.96           C  
ATOM   2416  OD1 ASP B  36      59.817   7.195  43.688  1.00 13.53           O  
ATOM   2417  OD2 ASP B  36      61.341   6.752  45.196  1.00 15.24           O  
ATOM   2418  N   ASP B  37      62.861   5.980  39.742  1.00 12.50           N  
ATOM   2419  CA  ASP B  37      64.014   5.963  38.854  1.00 11.91           C  
ATOM   2420  C   ASP B  37      63.933   7.023  37.766  1.00 11.17           C  
ATOM   2421  O   ASP B  37      64.903   7.249  37.044  1.00 13.59           O  
ATOM   2422  CB  ASP B  37      64.158   4.582  38.205  1.00 12.86           C  
ATOM   2423  CG  ASP B  37      65.547   4.348  37.645  1.00 14.96           C  
ATOM   2424  OD1 ASP B  37      66.512   4.475  38.428  1.00 16.63           O  
ATOM   2425  OD2 ASP B  37      65.671   4.041  36.441  1.00 18.23           O  
ATOM   2426  N   TRP B  38      62.778   7.675  37.655  1.00 10.84           N  
ATOM   2427  CA  TRP B  38      62.565   8.694  36.628  1.00 10.35           C  
ATOM   2428  C   TRP B  38      62.706  10.152  37.079  1.00 11.88           C  
ATOM   2429  O   TRP B  38      62.441  11.064  36.295  1.00 13.13           O  
ATOM   2430  CB  TRP B  38      61.175   8.517  36.005  1.00 10.13           C  
ATOM   2431  CG  TRP B  38      61.007   7.281  35.181  1.00 10.00           C  
ATOM   2432  CD1 TRP B  38      60.243   6.186  35.485  1.00 11.41           C  
ATOM   2433  CD2 TRP B  38      61.566   7.034  33.888  1.00 10.89           C  
ATOM   2434  NE1 TRP B  38      60.286   5.280  34.456  1.00 10.87           N  
ATOM   2435  CE2 TRP B  38      61.092   5.773  33.462  1.00 10.20           C  
ATOM   2436  CE3 TRP B  38      62.419   7.758  33.043  1.00  9.35           C  
ATOM   2437  CZ2 TRP B  38      61.441   5.218  32.225  1.00  9.77           C  
ATOM   2438  CZ3 TRP B  38      62.766   7.208  31.809  1.00  9.02           C  
ATOM   2439  CH2 TRP B  38      62.275   5.947  31.414  1.00  9.52           C  
ATOM   2440  N   ASP B  39      63.118  10.380  38.323  1.00 11.65           N  
ATOM   2441  CA  ASP B  39      63.260  11.746  38.849  1.00 13.78           C  
ATOM   2442  C   ASP B  39      63.690  12.818  37.840  1.00 13.83           C  
ATOM   2443  O   ASP B  39      62.981  13.806  37.628  1.00 12.77           O  
ATOM   2444  CB  ASP B  39      64.257  11.778  40.011  1.00 15.00           C  
ATOM   2445  CG  ASP B  39      63.639  11.380  41.345  1.00 16.24           C  
ATOM   2446  OD1 ASP B  39      62.417  11.136  41.420  1.00 15.07           O  
ATOM   2447  OD2 ASP B  39      64.398  11.319  42.332  1.00 17.58           O  
ATOM   2448  N   ALA B  40      64.862  12.629  37.243  1.00 15.59           N  
ATOM   2449  CA  ALA B  40      65.398  13.592  36.280  1.00 15.31           C  
ATOM   2450  C   ALA B  40      64.474  13.853  35.096  1.00 15.04           C  
ATOM   2451  O   ALA B  40      64.320  14.998  34.663  1.00 17.65           O  
ATOM   2452  CB  ALA B  40      66.758  13.125  35.784  1.00 13.07           C  
ATOM   2453  N   GLN B  41      63.871  12.799  34.557  1.00 11.68           N  
ATOM   2454  CA  GLN B  41      62.967  12.968  33.427  1.00 10.10           C  
ATOM   2455  C   GLN B  41      61.678  13.651  33.864  1.00 10.48           C  
ATOM   2456  O   GLN B  41      61.182  14.547  33.181  1.00 11.53           O  
ATOM   2457  CB  GLN B  41      62.627  11.616  32.783  1.00 11.78           C  
ATOM   2458  CG  GLN B  41      63.702  11.059  31.869  1.00 11.47           C  
ATOM   2459  CD  GLN B  41      64.979  10.738  32.605  1.00 14.32           C  
ATOM   2460  OE1 GLN B  41      64.968   9.997  33.585  1.00 14.48           O  
ATOM   2461  NE2 GLN B  41      66.092  11.290  32.134  1.00 13.55           N  
ATOM   2462  N   LEU B  42      61.129  13.238  35.004  1.00  9.81           N  
ATOM   2463  CA  LEU B  42      59.884  13.835  35.465  1.00  9.92           C  
ATOM   2464  C   LEU B  42      59.992  15.348  35.607  1.00 12.17           C  
ATOM   2465  O   LEU B  42      59.147  16.078  35.095  1.00 10.33           O  
ATOM   2466  CB  LEU B  42      59.432  13.213  36.793  1.00  9.21           C  
ATOM   2467  CG  LEU B  42      59.207  11.696  36.773  1.00  9.72           C  
ATOM   2468  CD1 LEU B  42      58.551  11.285  38.078  1.00 10.75           C  
ATOM   2469  CD2 LEU B  42      58.313  11.293  35.605  1.00 11.98           C  
ATOM   2470  N   LEU B  43      61.033  15.825  36.285  1.00 12.68           N  
ATOM   2471  CA  LEU B  43      61.196  17.261  36.457  1.00 13.17           C  
ATOM   2472  C   LEU B  43      61.512  17.976  35.146  1.00 13.17           C  
ATOM   2473  O   LEU B  43      61.083  19.108  34.942  1.00 12.55           O  
ATOM   2474  CB  LEU B  43      62.284  17.568  37.493  1.00 16.65           C  
ATOM   2475  CG  LEU B  43      61.915  17.249  38.946  1.00 20.19           C  
ATOM   2476  CD1 LEU B  43      63.021  17.723  39.881  1.00 19.21           C  
ATOM   2477  CD2 LEU B  43      60.607  17.924  39.304  1.00 23.67           C  
ATOM   2478  N   PHE B  44      62.257  17.323  34.259  1.00 13.72           N  
ATOM   2479  CA  PHE B  44      62.594  17.947  32.982  1.00 13.88           C  
ATOM   2480  C   PHE B  44      61.341  18.166  32.163  1.00 14.84           C  
ATOM   2481  O   PHE B  44      61.106  19.256  31.643  1.00 13.09           O  
ATOM   2482  CB  PHE B  44      63.550  17.072  32.168  1.00 13.11           C  
ATOM   2483  CG  PHE B  44      63.887  17.642  30.815  1.00 13.93           C  
ATOM   2484  CD1 PHE B  44      64.905  18.582  30.672  1.00 15.45           C  
ATOM   2485  CD2 PHE B  44      63.191  17.233  29.682  1.00 14.72           C  
ATOM   2486  CE1 PHE B  44      65.225  19.102  29.414  1.00 15.41           C  
ATOM   2487  CE2 PHE B  44      63.502  17.746  28.423  1.00 16.09           C  
ATOM   2488  CZ  PHE B  44      64.522  18.680  28.290  1.00 16.95           C  
ATOM   2489  N   PHE B  45      60.518  17.131  32.050  1.00 13.81           N  
ATOM   2490  CA  PHE B  45      59.321  17.276  31.245  1.00 13.60           C  
ATOM   2491  C   PHE B  45      58.233  18.123  31.879  1.00 15.10           C  
ATOM   2492  O   PHE B  45      57.394  18.677  31.173  1.00 13.10           O  
ATOM   2493  CB  PHE B  45      58.845  15.896  30.784  1.00 13.28           C  
ATOM   2494  CG  PHE B  45      59.698  15.339  29.675  1.00 12.58           C  
ATOM   2495  CD1 PHE B  45      59.534  15.792  28.368  1.00 11.18           C  
ATOM   2496  CD2 PHE B  45      60.755  14.478  29.954  1.00 11.88           C  
ATOM   2497  CE1 PHE B  45      60.414  15.405  27.354  1.00 15.61           C  
ATOM   2498  CE2 PHE B  45      61.640  14.085  28.951  1.00 12.37           C  
ATOM   2499  CZ  PHE B  45      61.472  14.550  27.647  1.00 14.01           C  
ATOM   2500  N   LEU B  46      58.256  18.254  33.202  1.00 12.57           N  
ATOM   2501  CA  LEU B  46      57.292  19.122  33.866  1.00 13.77           C  
ATOM   2502  C   LEU B  46      57.655  20.542  33.442  1.00 13.41           C  
ATOM   2503  O   LEU B  46      56.788  21.358  33.132  1.00 13.03           O  
ATOM   2504  CB  LEU B  46      57.415  19.017  35.388  1.00 12.81           C  
ATOM   2505  CG  LEU B  46      56.680  17.874  36.082  1.00 17.17           C  
ATOM   2506  CD1 LEU B  46      57.083  17.831  37.551  1.00 19.45           C  
ATOM   2507  CD2 LEU B  46      55.168  18.076  35.945  1.00 16.28           C  
ATOM   2508  N   ALA B  47      58.955  20.816  33.425  1.00 14.74           N  
ATOM   2509  CA  ALA B  47      59.458  22.136  33.058  1.00 17.08           C  
ATOM   2510  C   ALA B  47      59.278  22.444  31.581  1.00 17.22           C  
ATOM   2511  O   ALA B  47      59.491  23.582  31.154  1.00 19.24           O  
ATOM   2512  CB  ALA B  47      60.927  22.254  33.434  1.00 17.33           C  
ATOM   2513  N   HIS B  48      58.900  21.435  30.800  1.00 14.27           N  
ATOM   2514  CA  HIS B  48      58.696  21.628  29.372  1.00 13.48           C  
ATOM   2515  C   HIS B  48      57.243  21.453  28.938  1.00 11.85           C  
ATOM   2516  O   HIS B  48      56.965  21.044  27.809  1.00 11.88           O  
ATOM   2517  CB  HIS B  48      59.624  20.706  28.574  1.00 15.08           C  
ATOM   2518  CG  HIS B  48      61.053  21.159  28.567  1.00 17.52           C  
ATOM   2519  ND1 HIS B  48      61.528  22.112  27.690  1.00 19.76           N  
ATOM   2520  CD2 HIS B  48      62.095  20.835  29.369  1.00 18.91           C  
ATOM   2521  CE1 HIS B  48      62.799  22.355  27.953  1.00 19.71           C  
ATOM   2522  NE2 HIS B  48      63.168  21.594  28.967  1.00 20.33           N  
ATOM   2523  N   GLY B  49      56.330  21.757  29.860  1.00 14.50           N  
ATOM   2524  CA  GLY B  49      54.903  21.721  29.580  1.00 13.57           C  
ATOM   2525  C   GLY B  49      54.109  20.433  29.578  1.00 14.58           C  
ATOM   2526  O   GLY B  49      53.016  20.396  29.017  1.00 15.53           O  
ATOM   2527  N   TYR B  50      54.620  19.380  30.201  1.00 11.58           N  
ATOM   2528  CA  TYR B  50      53.886  18.124  30.208  1.00  8.87           C  
ATOM   2529  C   TYR B  50      53.367  17.734  31.572  1.00 10.04           C  
ATOM   2530  O   TYR B  50      53.800  18.256  32.596  1.00 10.22           O  
ATOM   2531  CB  TYR B  50      54.773  16.984  29.701  1.00 11.62           C  
ATOM   2532  CG  TYR B  50      55.158  17.112  28.255  1.00 13.63           C  
ATOM   2533  CD1 TYR B  50      54.332  16.619  27.245  1.00 13.68           C  
ATOM   2534  CD2 TYR B  50      56.325  17.774  27.892  1.00 14.09           C  
ATOM   2535  CE1 TYR B  50      54.665  16.791  25.903  1.00 12.85           C  
ATOM   2536  CE2 TYR B  50      56.666  17.952  26.557  1.00 14.34           C  
ATOM   2537  CZ  TYR B  50      55.833  17.462  25.572  1.00 15.68           C  
ATOM   2538  OH  TYR B  50      56.163  17.667  24.253  1.00 17.33           O  
ATOM   2539  N   ARG B  51      52.407  16.818  31.551  1.00 10.43           N  
ATOM   2540  CA  ARG B  51      51.847  16.228  32.755  1.00 10.03           C  
ATOM   2541  C   ARG B  51      52.605  14.908  32.701  1.00 10.62           C  
ATOM   2542  O   ARG B  51      52.621  14.251  31.663  1.00 11.50           O  
ATOM   2543  CB  ARG B  51      50.350  15.980  32.600  1.00 12.64           C  
ATOM   2544  CG  ARG B  51      49.765  15.097  33.701  1.00 11.10           C  
ATOM   2545  CD  ARG B  51      48.259  14.994  33.569  1.00 11.70           C  
ATOM   2546  NE  ARG B  51      47.698  14.009  34.489  1.00 12.43           N  
ATOM   2547  CZ  ARG B  51      46.468  13.521  34.384  1.00 13.62           C  
ATOM   2548  NH1 ARG B  51      45.678  13.933  33.398  1.00 13.84           N  
ATOM   2549  NH2 ARG B  51      46.028  12.616  35.250  1.00 13.30           N  
ATOM   2550  N   VAL B  52      53.250  14.523  33.793  1.00  8.26           N  
ATOM   2551  CA  VAL B  52      54.018  13.296  33.785  1.00  9.30           C  
ATOM   2552  C   VAL B  52      53.450  12.263  34.744  1.00  8.66           C  
ATOM   2553  O   VAL B  52      53.080  12.576  35.874  1.00 10.38           O  
ATOM   2554  CB  VAL B  52      55.499  13.590  34.124  1.00  9.44           C  
ATOM   2555  CG1 VAL B  52      56.102  14.493  33.048  1.00  9.50           C  
ATOM   2556  CG2 VAL B  52      55.602  14.267  35.475  1.00 10.55           C  
ATOM   2557  N   VAL B  53      53.373  11.025  34.263  1.00  8.05           N  
ATOM   2558  CA  VAL B  53      52.847   9.920  35.045  1.00  8.04           C  
ATOM   2559  C   VAL B  53      53.863   8.781  35.078  1.00  7.29           C  
ATOM   2560  O   VAL B  53      54.472   8.455  34.059  1.00  9.12           O  
ATOM   2561  CB  VAL B  53      51.531   9.392  34.427  1.00  8.62           C  
ATOM   2562  CG1 VAL B  53      51.046   8.149  35.175  1.00  9.23           C  
ATOM   2563  CG2 VAL B  53      50.467  10.480  34.463  1.00  9.69           C  
ATOM   2564  N   ALA B  54      54.047   8.185  36.253  1.00  7.40           N  
ATOM   2565  CA  ALA B  54      54.973   7.066  36.397  1.00  6.37           C  
ATOM   2566  C   ALA B  54      54.445   6.159  37.499  1.00  5.85           C  
ATOM   2567  O   ALA B  54      54.195   6.616  38.611  1.00  7.84           O  
ATOM   2568  CB  ALA B  54      56.372   7.567  36.743  1.00 10.50           C  
ATOM   2569  N   HIS B  55      54.257   4.885  37.180  1.00  7.71           N  
ATOM   2570  CA  HIS B  55      53.742   3.948  38.170  1.00  8.03           C  
ATOM   2571  C   HIS B  55      54.769   2.879  38.514  1.00  7.74           C  
ATOM   2572  O   HIS B  55      55.720   2.646  37.763  1.00 11.25           O  
ATOM   2573  CB  HIS B  55      52.466   3.272  37.651  1.00  8.63           C  
ATOM   2574  CG  HIS B  55      52.709   2.277  36.559  1.00  9.95           C  
ATOM   2575  ND1 HIS B  55      53.060   2.644  35.279  1.00 10.90           N  
ATOM   2576  CD2 HIS B  55      52.676   0.922  36.565  1.00 10.36           C  
ATOM   2577  CE1 HIS B  55      53.229   1.562  34.541  1.00 10.12           C  
ATOM   2578  NE2 HIS B  55      53.001   0.503  35.298  1.00 12.58           N  
ATOM   2579  N   ASP B  56      54.571   2.238  39.659  1.00  8.18           N  
ATOM   2580  CA  ASP B  56      55.448   1.155  40.090  1.00  7.81           C  
ATOM   2581  C   ASP B  56      54.843  -0.155  39.583  1.00  7.43           C  
ATOM   2582  O   ASP B  56      53.664  -0.435  39.816  1.00  8.27           O  
ATOM   2583  CB  ASP B  56      55.532   1.065  41.620  1.00  8.23           C  
ATOM   2584  CG  ASP B  56      56.260   2.232  42.263  1.00  8.42           C  
ATOM   2585  OD1 ASP B  56      56.918   3.044  41.573  1.00 11.12           O  
ATOM   2586  OD2 ASP B  56      56.172   2.325  43.502  1.00  7.93           O  
ATOM   2587  N   ARG B  57      55.649  -0.954  38.898  1.00  7.56           N  
ATOM   2588  CA  ARG B  57      55.212  -2.249  38.380  1.00  8.46           C  
ATOM   2589  C   ARG B  57      54.735  -3.092  39.562  1.00 10.06           C  
ATOM   2590  O   ARG B  57      55.188  -2.888  40.689  1.00  6.59           O  
ATOM   2591  CB  ARG B  57      56.400  -2.919  37.683  1.00  7.33           C  
ATOM   2592  CG  ARG B  57      56.132  -4.283  37.056  1.00  6.94           C  
ATOM   2593  CD  ARG B  57      57.190  -4.563  35.986  1.00  8.40           C  
ATOM   2594  NE  ARG B  57      57.129  -3.489  34.996  1.00  8.04           N  
ATOM   2595  CZ  ARG B  57      58.140  -2.688  34.676  1.00  7.48           C  
ATOM   2596  NH1 ARG B  57      59.334  -2.836  35.243  1.00 10.18           N  
ATOM   2597  NH2 ARG B  57      57.927  -1.683  33.838  1.00  8.38           N  
ATOM   2598  N   ARG B  58      53.828  -4.036  39.322  1.00  8.07           N  
ATOM   2599  CA  ARG B  58      53.345  -4.861  40.430  1.00  7.55           C  
ATOM   2600  C   ARG B  58      54.516  -5.517  41.158  1.00  7.46           C  
ATOM   2601  O   ARG B  58      55.465  -5.981  40.535  1.00  7.46           O  
ATOM   2602  CB  ARG B  58      52.371  -5.937  39.934  1.00  6.76           C  
ATOM   2603  CG  ARG B  58      52.953  -6.923  38.934  1.00  6.81           C  
ATOM   2604  CD  ARG B  58      52.009  -8.109  38.744  1.00  9.21           C  
ATOM   2605  NE  ARG B  58      50.667  -7.675  38.356  1.00 11.72           N  
ATOM   2606  CZ  ARG B  58      49.567  -8.407  38.511  1.00 12.22           C  
ATOM   2607  NH1 ARG B  58      49.643  -9.619  39.053  1.00 10.88           N  
ATOM   2608  NH2 ARG B  58      48.388  -7.924  38.131  1.00 13.12           N  
ATOM   2609  N   GLY B  59      54.445  -5.534  42.485  1.00  8.08           N  
ATOM   2610  CA  GLY B  59      55.507  -6.138  43.269  1.00  7.62           C  
ATOM   2611  C   GLY B  59      56.798  -5.336  43.301  1.00  5.99           C  
ATOM   2612  O   GLY B  59      57.811  -5.819  43.807  1.00  8.85           O  
ATOM   2613  N   HIS B  60      56.777  -4.135  42.733  1.00  7.56           N  
ATOM   2614  CA  HIS B  60      57.949  -3.261  42.722  1.00  6.75           C  
ATOM   2615  C   HIS B  60      57.642  -2.002  43.522  1.00  8.38           C  
ATOM   2616  O   HIS B  60      56.485  -1.580  43.623  1.00  7.57           O  
ATOM   2617  CB  HIS B  60      58.310  -2.820  41.297  1.00  7.32           C  
ATOM   2618  CG  HIS B  60      58.848  -3.913  40.429  1.00  6.72           C  
ATOM   2619  ND1 HIS B  60      58.111  -5.024  40.084  1.00  8.64           N  
ATOM   2620  CD2 HIS B  60      60.036  -4.037  39.789  1.00  6.94           C  
ATOM   2621  CE1 HIS B  60      58.818  -5.785  39.267  1.00  9.04           C  
ATOM   2622  NE2 HIS B  60      59.989  -5.207  39.071  1.00  7.66           N  
ATOM   2623  N   GLY B  61      58.685  -1.388  44.069  1.00  6.09           N  
ATOM   2624  CA  GLY B  61      58.509  -0.160  44.820  1.00  8.99           C  
ATOM   2625  C   GLY B  61      57.430  -0.159  45.884  1.00  9.06           C  
ATOM   2626  O   GLY B  61      57.537  -0.866  46.888  1.00 10.06           O  
ATOM   2627  N   ARG B  62      56.393   0.644  45.655  1.00  8.73           N  
ATOM   2628  CA  ARG B  62      55.282   0.781  46.591  1.00  9.56           C  
ATOM   2629  C   ARG B  62      54.021   0.017  46.185  1.00  9.64           C  
ATOM   2630  O   ARG B  62      52.998   0.067  46.889  1.00 10.50           O  
ATOM   2631  CB  ARG B  62      54.960   2.268  46.780  1.00  8.67           C  
ATOM   2632  CG  ARG B  62      56.079   3.041  47.471  1.00  8.46           C  
ATOM   2633  CD  ARG B  62      56.281   4.420  46.864  1.00  8.45           C  
ATOM   2634  NE  ARG B  62      56.736   4.341  45.480  1.00  9.32           N  
ATOM   2635  CZ  ARG B  62      57.463   5.273  44.870  1.00  9.50           C  
ATOM   2636  NH1 ARG B  62      57.834   6.375  45.522  1.00 10.13           N  
ATOM   2637  NH2 ARG B  62      57.812   5.108  43.599  1.00 11.29           N  
ATOM   2638  N   SER B  63      54.076  -0.686  45.058  1.00  8.69           N  
ATOM   2639  CA  SER B  63      52.914  -1.457  44.623  1.00  9.02           C  
ATOM   2640  C   SER B  63      52.807  -2.749  45.437  1.00  7.21           C  
ATOM   2641  O   SER B  63      53.780  -3.187  46.051  1.00  8.58           O  
ATOM   2642  CB  SER B  63      53.008  -1.766  43.130  1.00  3.41           C  
ATOM   2643  OG  SER B  63      52.850  -0.579  42.371  1.00 11.87           O  
ATOM   2644  N   SER B  64      51.618  -3.349  45.440  1.00  8.04           N  
ATOM   2645  CA  SER B  64      51.373  -4.581  46.193  1.00  8.30           C  
ATOM   2646  C   SER B  64      52.363  -5.688  45.887  1.00  7.28           C  
ATOM   2647  O   SER B  64      52.672  -5.949  44.722  1.00  7.06           O  
ATOM   2648  CB  SER B  64      49.970  -5.115  45.885  1.00 11.03           C  
ATOM   2649  OG  SER B  64      48.976  -4.204  46.291  1.00 20.03           O  
ATOM   2650  N   GLN B  65      52.847  -6.361  46.927  1.00  8.63           N  
ATOM   2651  CA  GLN B  65      53.769  -7.469  46.717  1.00  8.71           C  
ATOM   2652  C   GLN B  65      52.981  -8.756  46.460  1.00 10.23           C  
ATOM   2653  O   GLN B  65      53.068  -9.726  47.213  1.00 10.16           O  
ATOM   2654  CB  GLN B  65      54.721  -7.614  47.917  1.00 11.77           C  
ATOM   2655  CG  GLN B  65      55.641  -6.398  48.037  1.00  9.67           C  
ATOM   2656  CD  GLN B  65      56.877  -6.629  48.881  1.00  9.44           C  
ATOM   2657  OE1 GLN B  65      57.167  -7.751  49.296  1.00  9.04           O  
ATOM   2658  NE2 GLN B  65      57.629  -5.556  49.122  1.00 11.51           N  
ATOM   2659  N   VAL B  66      52.188  -8.728  45.390  1.00  8.81           N  
ATOM   2660  CA  VAL B  66      51.383  -9.871  44.964  1.00 11.33           C  
ATOM   2661  C   VAL B  66      52.379 -10.950  44.547  1.00 10.76           C  
ATOM   2662  O   VAL B  66      53.416 -10.644  43.959  1.00 10.50           O  
ATOM   2663  CB  VAL B  66      50.479  -9.479  43.774  1.00 13.99           C  
ATOM   2664  CG1 VAL B  66      49.670 -10.681  43.298  1.00 17.88           C  
ATOM   2665  CG2 VAL B  66      49.548  -8.359  44.193  1.00 20.44           C  
ATOM   2666  N   TRP B  67      52.077 -12.211  44.835  1.00 13.16           N  
ATOM   2667  CA  TRP B  67      53.027 -13.271  44.508  1.00 13.51           C  
ATOM   2668  C   TRP B  67      53.000 -13.819  43.084  1.00 14.72           C  
ATOM   2669  O   TRP B  67      53.960 -14.457  42.654  1.00 14.58           O  
ATOM   2670  CB  TRP B  67      52.882 -14.439  45.488  1.00 14.50           C  
ATOM   2671  CG  TRP B  67      51.771 -15.378  45.153  1.00 15.16           C  
ATOM   2672  CD1 TRP B  67      50.433 -15.180  45.359  1.00 17.14           C  
ATOM   2673  CD2 TRP B  67      51.896 -16.659  44.521  1.00 16.07           C  
ATOM   2674  NE1 TRP B  67      49.718 -16.260  44.893  1.00 15.55           N  
ATOM   2675  CE2 TRP B  67      50.590 -17.181  44.374  1.00 17.47           C  
ATOM   2676  CE3 TRP B  67      52.985 -17.417  44.065  1.00 17.50           C  
ATOM   2677  CZ2 TRP B  67      50.343 -18.429  43.789  1.00 19.38           C  
ATOM   2678  CZ3 TRP B  67      52.739 -18.661  43.483  1.00 20.18           C  
ATOM   2679  CH2 TRP B  67      51.425 -19.152  43.351  1.00 19.30           C  
ATOM   2680  N   ASP B  68      51.922 -13.580  42.347  1.00 13.43           N  
ATOM   2681  CA  ASP B  68      51.851 -14.096  40.982  1.00 12.79           C  
ATOM   2682  C   ASP B  68      51.483 -13.043  39.948  1.00 13.20           C  
ATOM   2683  O   ASP B  68      51.388 -11.854  40.259  1.00 12.58           O  
ATOM   2684  CB  ASP B  68      50.865 -15.265  40.907  1.00 19.40           C  
ATOM   2685  CG  ASP B  68      49.486 -14.904  41.410  1.00 20.78           C  
ATOM   2686  OD1 ASP B  68      49.268 -13.747  41.825  1.00 21.21           O  
ATOM   2687  OD2 ASP B  68      48.606 -15.790  41.394  1.00 22.08           O  
ATOM   2688  N   GLY B  69      51.288 -13.492  38.713  1.00 13.36           N  
ATOM   2689  CA  GLY B  69      50.944 -12.575  37.638  1.00 12.16           C  
ATOM   2690  C   GLY B  69      52.134 -11.751  37.180  1.00 11.79           C  
ATOM   2691  O   GLY B  69      51.964 -10.694  36.571  1.00 10.25           O  
ATOM   2692  N   HIS B  70      53.343 -12.230  37.462  1.00 11.61           N  
ATOM   2693  CA  HIS B  70      54.545 -11.505  37.066  1.00 10.62           C  
ATOM   2694  C   HIS B  70      54.999 -11.871  35.663  1.00 10.15           C  
ATOM   2695  O   HIS B  70      55.960 -12.619  35.462  1.00 11.79           O  
ATOM   2696  CB  HIS B  70      55.654 -11.747  38.086  1.00 10.02           C  
ATOM   2697  CG  HIS B  70      55.310 -11.233  39.443  1.00  9.32           C  
ATOM   2698  ND1 HIS B  70      55.168  -9.887  39.706  1.00  8.68           N  
ATOM   2699  CD2 HIS B  70      54.960 -11.878  40.581  1.00 10.53           C  
ATOM   2700  CE1 HIS B  70      54.737  -9.726  40.944  1.00  9.90           C  
ATOM   2701  NE2 HIS B  70      54.602 -10.919  41.496  1.00  9.25           N  
ATOM   2702  N   ASP B  71      54.270 -11.333  34.692  1.00 10.69           N  
ATOM   2703  CA  ASP B  71      54.544 -11.544  33.279  1.00 10.80           C  
ATOM   2704  C   ASP B  71      54.131 -10.285  32.521  1.00 11.28           C  
ATOM   2705  O   ASP B  71      53.442  -9.415  33.064  1.00 10.76           O  
ATOM   2706  CB  ASP B  71      53.798 -12.779  32.744  1.00 13.73           C  
ATOM   2707  CG  ASP B  71      52.316 -12.773  33.081  1.00 15.78           C  
ATOM   2708  OD1 ASP B  71      51.613 -11.802  32.737  1.00 14.93           O  
ATOM   2709  OD2 ASP B  71      51.847 -13.760  33.686  1.00 21.97           O  
ATOM   2710  N   MET B  72      54.555 -10.186  31.266  1.00 11.66           N  
ATOM   2711  CA  MET B  72      54.267  -9.007  30.463  1.00 12.34           C  
ATOM   2712  C   MET B  72      52.782  -8.733  30.252  1.00 12.87           C  
ATOM   2713  O   MET B  72      52.371  -7.576  30.225  1.00 11.09           O  
ATOM   2714  CB  MET B  72      54.977  -9.111  29.111  1.00 14.15           C  
ATOM   2715  CG  MET B  72      55.455  -7.772  28.549  1.00 20.01           C  
ATOM   2716  SD  MET B  72      56.757  -6.976  29.540  1.00 13.38           S  
ATOM   2717  CE  MET B  72      57.724  -8.401  30.001  1.00 18.11           C  
ATOM   2718  N   ASP B  73      51.977  -9.782  30.102  1.00 12.40           N  
ATOM   2719  CA  ASP B  73      50.542  -9.593  29.905  1.00 13.43           C  
ATOM   2720  C   ASP B  73      49.922  -8.872  31.104  1.00 11.50           C  
ATOM   2721  O   ASP B  73      49.143  -7.930  30.940  1.00 11.22           O  
ATOM   2722  CB  ASP B  73      49.853 -10.946  29.672  1.00 14.33           C  
ATOM   2723  CG  ASP B  73      50.082 -11.483  28.267  1.00 16.61           C  
ATOM   2724  OD1 ASP B  73      49.758 -12.668  28.019  1.00 17.25           O  
ATOM   2725  OD2 ASP B  73      50.576 -10.720  27.406  1.00 15.97           O  
ATOM   2726  N   HIS B  74      50.269  -9.310  32.312  1.00 11.28           N  
ATOM   2727  CA  HIS B  74      49.743  -8.674  33.512  1.00 10.86           C  
ATOM   2728  C   HIS B  74      50.327  -7.270  33.656  1.00 10.26           C  
ATOM   2729  O   HIS B  74      49.625  -6.341  34.047  1.00 11.24           O  
ATOM   2730  CB  HIS B  74      50.069  -9.509  34.752  1.00 13.44           C  
ATOM   2731  CG  HIS B  74      49.220 -10.733  34.894  1.00 16.16           C  
ATOM   2732  ND1 HIS B  74      48.100 -10.775  35.697  1.00 19.56           N  
ATOM   2733  CD2 HIS B  74      49.312 -11.952  34.313  1.00 16.78           C  
ATOM   2734  CE1 HIS B  74      47.540 -11.968  35.605  1.00 17.66           C  
ATOM   2735  NE2 HIS B  74      48.256 -12.701  34.772  1.00 18.09           N  
ATOM   2736  N   TYR B  75      51.609  -7.109  33.335  1.00 10.65           N  
ATOM   2737  CA  TYR B  75      52.224  -5.786  33.434  1.00 10.77           C  
ATOM   2738  C   TYR B  75      51.448  -4.815  32.537  1.00 10.52           C  
ATOM   2739  O   TYR B  75      51.167  -3.683  32.929  1.00  9.32           O  
ATOM   2740  CB  TYR B  75      53.685  -5.796  32.967  1.00  9.00           C  
ATOM   2741  CG  TYR B  75      54.665  -6.662  33.742  1.00  9.51           C  
ATOM   2742  CD1 TYR B  75      54.451  -6.994  35.079  1.00 10.19           C  
ATOM   2743  CD2 TYR B  75      55.849  -7.090  33.139  1.00  8.46           C  
ATOM   2744  CE1 TYR B  75      55.401  -7.732  35.798  1.00  8.54           C  
ATOM   2745  CE2 TYR B  75      56.805  -7.824  33.845  1.00  9.03           C  
ATOM   2746  CZ  TYR B  75      56.575  -8.141  35.171  1.00 10.00           C  
ATOM   2747  OH  TYR B  75      57.517  -8.862  35.876  1.00  8.34           O  
ATOM   2748  N   ALA B  76      51.114  -5.271  31.331  1.00 10.47           N  
ATOM   2749  CA  ALA B  76      50.380  -4.454  30.364  1.00  9.99           C  
ATOM   2750  C   ALA B  76      48.957  -4.131  30.819  1.00 10.30           C  
ATOM   2751  O   ALA B  76      48.468  -3.011  30.641  1.00  9.65           O  
ATOM   2752  CB  ALA B  76      50.349  -5.161  29.008  1.00 14.22           C  
ATOM   2753  N   ASP B  77      48.277  -5.108  31.404  1.00 10.90           N  
ATOM   2754  CA  ASP B  77      46.928  -4.853  31.868  1.00 11.38           C  
ATOM   2755  C   ASP B  77      46.959  -3.924  33.077  1.00 11.27           C  
ATOM   2756  O   ASP B  77      46.009  -3.181  33.315  1.00 11.45           O  
ATOM   2757  CB  ASP B  77      46.212  -6.168  32.185  1.00 15.00           C  
ATOM   2758  CG  ASP B  77      45.981  -7.012  30.940  1.00 16.16           C  
ATOM   2759  OD1 ASP B  77      46.017  -6.447  29.823  1.00 14.75           O  
ATOM   2760  OD2 ASP B  77      45.753  -8.233  31.072  1.00 18.80           O  
ATOM   2761  N   ASP B  78      48.056  -3.956  33.836  1.00 11.32           N  
ATOM   2762  CA  ASP B  78      48.192  -3.063  34.984  1.00 11.39           C  
ATOM   2763  C   ASP B  78      48.321  -1.635  34.451  1.00 10.13           C  
ATOM   2764  O   ASP B  78      47.774  -0.688  35.027  1.00 10.00           O  
ATOM   2765  CB  ASP B  78      49.422  -3.430  35.824  1.00 10.75           C  
ATOM   2766  CG  ASP B  78      49.223  -4.713  36.621  1.00 13.54           C  
ATOM   2767  OD1 ASP B  78      48.080  -5.212  36.681  1.00 12.26           O  
ATOM   2768  OD2 ASP B  78      50.206  -5.218  37.203  1.00 15.35           O  
ATOM   2769  N   VAL B  79      49.048  -1.482  33.347  1.00  9.69           N  
ATOM   2770  CA  VAL B  79      49.192  -0.172  32.724  1.00  8.90           C  
ATOM   2771  C   VAL B  79      47.802   0.306  32.321  1.00  9.74           C  
ATOM   2772  O   VAL B  79      47.452   1.456  32.549  1.00  9.50           O  
ATOM   2773  CB  VAL B  79      50.083  -0.222  31.460  1.00  7.99           C  
ATOM   2774  CG1 VAL B  79      49.996   1.092  30.700  1.00  9.23           C  
ATOM   2775  CG2 VAL B  79      51.527  -0.495  31.860  1.00  9.76           C  
ATOM   2776  N   ALA B  80      47.009  -0.587  31.733  1.00 13.32           N  
ATOM   2777  CA  ALA B  80      45.657  -0.226  31.303  1.00 12.07           C  
ATOM   2778  C   ALA B  80      44.829   0.328  32.459  1.00 13.41           C  
ATOM   2779  O   ALA B  80      44.068   1.282  32.284  1.00 13.81           O  
ATOM   2780  CB  ALA B  80      44.962  -1.437  30.682  1.00 13.35           C  
ATOM   2781  N   ALA B  81      44.986  -0.265  33.641  1.00 10.05           N  
ATOM   2782  CA  ALA B  81      44.257   0.179  34.823  1.00 11.33           C  
ATOM   2783  C   ALA B  81      44.642   1.611  35.181  1.00 10.18           C  
ATOM   2784  O   ALA B  81      43.776   2.436  35.479  1.00 11.88           O  
ATOM   2785  CB  ALA B  81      44.543  -0.758  36.000  1.00 12.80           C  
ATOM   2786  N   VAL B  82      45.942   1.897  35.157  1.00 11.86           N  
ATOM   2787  CA  VAL B  82      46.452   3.230  35.465  1.00 10.57           C  
ATOM   2788  C   VAL B  82      45.943   4.244  34.439  1.00 11.09           C  
ATOM   2789  O   VAL B  82      45.485   5.333  34.792  1.00 12.13           O  
ATOM   2790  CB  VAL B  82      48.003   3.265  35.440  1.00 10.18           C  
ATOM   2791  CG1 VAL B  82      48.493   4.710  35.559  1.00 10.67           C  
ATOM   2792  CG2 VAL B  82      48.569   2.417  36.576  1.00 10.16           C  
ATOM   2793  N   VAL B  83      46.035   3.871  33.169  1.00  9.65           N  
ATOM   2794  CA  VAL B  83      45.600   4.733  32.082  1.00 10.26           C  
ATOM   2795  C   VAL B  83      44.117   5.061  32.200  1.00 10.82           C  
ATOM   2796  O   VAL B  83      43.729   6.219  32.089  1.00 11.90           O  
ATOM   2797  CB  VAL B  83      45.868   4.088  30.703  1.00  8.24           C  
ATOM   2798  CG1 VAL B  83      45.222   4.925  29.596  1.00 11.11           C  
ATOM   2799  CG2 VAL B  83      47.376   4.004  30.448  1.00  9.65           C  
ATOM   2800  N   ALA B  84      43.295   4.044  32.436  1.00 10.39           N  
ATOM   2801  CA  ALA B  84      41.855   4.248  32.558  1.00 12.35           C  
ATOM   2802  C   ALA B  84      41.495   5.079  33.782  1.00 13.75           C  
ATOM   2803  O   ALA B  84      40.634   5.961  33.723  1.00 13.25           O  
ATOM   2804  CB  ALA B  84      41.144   2.897  32.614  1.00 13.62           C  
ATOM   2805  N   HIS B  85      42.154   4.793  34.898  1.00 12.38           N  
ATOM   2806  CA  HIS B  85      41.896   5.507  36.139  1.00 13.32           C  
ATOM   2807  C   HIS B  85      42.129   7.008  35.990  1.00 12.24           C  
ATOM   2808  O   HIS B  85      41.335   7.824  36.468  1.00 13.69           O  
ATOM   2809  CB  HIS B  85      42.799   4.963  37.244  1.00 16.19           C  
ATOM   2810  CG  HIS B  85      42.533   5.561  38.589  1.00 17.28           C  
ATOM   2811  ND1 HIS B  85      41.359   5.345  39.277  1.00 20.27           N  
ATOM   2812  CD2 HIS B  85      43.293   6.355  39.380  1.00 17.78           C  
ATOM   2813  CE1 HIS B  85      41.409   5.977  40.437  1.00 20.84           C  
ATOM   2814  NE2 HIS B  85      42.573   6.597  40.524  1.00 20.03           N  
ATOM   2815  N   LEU B  86      43.219   7.363  35.317  1.00 13.48           N  
ATOM   2816  CA  LEU B  86      43.587   8.760  35.123  1.00 13.14           C  
ATOM   2817  C   LEU B  86      43.028   9.378  33.849  1.00 13.31           C  
ATOM   2818  O   LEU B  86      43.108  10.594  33.658  1.00 14.93           O  
ATOM   2819  CB  LEU B  86      45.113   8.889  35.121  1.00 11.52           C  
ATOM   2820  CG  LEU B  86      45.799   8.443  36.415  1.00 11.12           C  
ATOM   2821  CD1 LEU B  86      47.308   8.477  36.223  1.00 12.67           C  
ATOM   2822  CD2 LEU B  86      45.369   9.352  37.569  1.00 11.96           C  
ATOM   2823  N   GLY B  87      42.465   8.543  32.983  1.00 13.85           N  
ATOM   2824  CA  GLY B  87      41.908   9.039  31.737  1.00 14.84           C  
ATOM   2825  C   GLY B  87      42.981   9.659  30.866  1.00 15.66           C  
ATOM   2826  O   GLY B  87      42.762  10.701  30.236  1.00 15.66           O  
ATOM   2827  N   ILE B  88      44.151   9.025  30.836  1.00 11.34           N  
ATOM   2828  CA  ILE B  88      45.263   9.529  30.040  1.00 11.09           C  
ATOM   2829  C   ILE B  88      45.482   8.746  28.748  1.00 11.95           C  
ATOM   2830  O   ILE B  88      46.613   8.482  28.337  1.00 13.51           O  
ATOM   2831  CB  ILE B  88      46.580   9.565  30.862  1.00 10.20           C  
ATOM   2832  CG1 ILE B  88      46.920   8.173  31.399  1.00 10.55           C  
ATOM   2833  CG2 ILE B  88      46.431  10.557  32.006  1.00 11.97           C  
ATOM   2834  CD1 ILE B  88      48.317   8.088  31.994  1.00 13.34           C  
ATOM   2835  N   GLN B  89      44.388   8.362  28.103  1.00 12.38           N  
ATOM   2836  CA  GLN B  89      44.511   7.660  26.838  1.00 14.33           C  
ATOM   2837  C   GLN B  89      45.139   8.656  25.859  1.00 12.93           C  
ATOM   2838  O   GLN B  89      45.007   9.872  26.033  1.00 13.84           O  
ATOM   2839  CB  GLN B  89      43.136   7.231  26.313  1.00  8.91           C  
ATOM   2840  CG  GLN B  89      42.377   6.238  27.207  1.00 16.89           C  
ATOM   2841  CD  GLN B  89      41.651   6.888  28.378  1.00 20.60           C  
ATOM   2842  OE1 GLN B  89      41.709   8.100  28.573  1.00 22.39           O  
ATOM   2843  NE2 GLN B  89      40.955   6.070  29.164  1.00 22.30           N  
ATOM   2844  N   GLY B  90      45.833   8.141  24.851  1.00 10.80           N  
ATOM   2845  CA  GLY B  90      46.441   9.002  23.847  1.00 12.12           C  
ATOM   2846  C   GLY B  90      47.744   9.661  24.250  1.00 12.90           C  
ATOM   2847  O   GLY B  90      48.248  10.537  23.547  1.00 15.05           O  
ATOM   2848  N   ALA B  91      48.300   9.235  25.374  1.00 13.29           N  
ATOM   2849  CA  ALA B  91      49.548   9.804  25.863  1.00 13.94           C  
ATOM   2850  C   ALA B  91      50.752   9.235  25.129  1.00 12.98           C  
ATOM   2851  O   ALA B  91      50.632   8.318  24.318  1.00 12.68           O  
ATOM   2852  CB  ALA B  91      49.685   9.531  27.356  1.00 13.71           C  
ATOM   2853  N   VAL B  92      51.915   9.815  25.407  1.00 10.27           N  
ATOM   2854  CA  VAL B  92      53.166   9.335  24.855  1.00 10.47           C  
ATOM   2855  C   VAL B  92      53.681   8.413  25.953  1.00 10.56           C  
ATOM   2856  O   VAL B  92      53.583   8.742  27.138  1.00 11.01           O  
ATOM   2857  CB  VAL B  92      54.173  10.482  24.649  1.00 15.63           C  
ATOM   2858  CG1 VAL B  92      55.550   9.917  24.327  1.00 13.53           C  
ATOM   2859  CG2 VAL B  92      53.697  11.378  23.514  1.00 13.44           C  
ATOM   2860  N   HIS B  93      54.204   7.253  25.571  1.00  9.77           N  
ATOM   2861  CA  HIS B  93      54.724   6.314  26.560  1.00 10.37           C  
ATOM   2862  C   HIS B  93      56.218   6.111  26.375  1.00 10.30           C  
ATOM   2863  O   HIS B  93      56.684   5.828  25.278  1.00 12.16           O  
ATOM   2864  CB  HIS B  93      53.985   4.978  26.456  1.00  9.84           C  
ATOM   2865  CG  HIS B  93      52.577   5.039  26.957  1.00 11.74           C  
ATOM   2866  ND1 HIS B  93      52.230   4.666  28.237  1.00 12.14           N  
ATOM   2867  CD2 HIS B  93      51.446   5.513  26.383  1.00 11.60           C  
ATOM   2868  CE1 HIS B  93      50.945   4.913  28.431  1.00 12.23           C  
ATOM   2869  NE2 HIS B  93      50.447   5.429  27.321  1.00 10.86           N  
ATOM   2870  N   VAL B  94      56.960   6.263  27.464  1.00 10.04           N  
ATOM   2871  CA  VAL B  94      58.407   6.102  27.450  1.00  9.88           C  
ATOM   2872  C   VAL B  94      58.755   4.941  28.369  1.00 11.82           C  
ATOM   2873  O   VAL B  94      58.384   4.940  29.537  1.00 10.75           O  
ATOM   2874  CB  VAL B  94      59.116   7.368  27.978  1.00  9.66           C  
ATOM   2875  CG1 VAL B  94      60.623   7.158  27.996  1.00 10.82           C  
ATOM   2876  CG2 VAL B  94      58.752   8.565  27.112  1.00 11.27           C  
ATOM   2877  N   GLY B  95      59.458   3.952  27.836  1.00 10.86           N  
ATOM   2878  CA  GLY B  95      59.834   2.814  28.653  1.00 12.50           C  
ATOM   2879  C   GLY B  95      61.327   2.548  28.639  1.00 12.75           C  
ATOM   2880  O   GLY B  95      61.975   2.614  27.591  1.00 14.29           O  
ATOM   2881  N   HIS B  96      61.879   2.260  29.812  1.00  9.94           N  
ATOM   2882  CA  HIS B  96      63.300   1.955  29.937  1.00 11.03           C  
ATOM   2883  C   HIS B  96      63.496   0.479  30.278  1.00 12.28           C  
ATOM   2884  O   HIS B  96      62.835  -0.047  31.168  1.00 10.80           O  
ATOM   2885  CB  HIS B  96      63.923   2.826  31.034  1.00 14.84           C  
ATOM   2886  CG  HIS B  96      65.355   2.505  31.334  1.00 15.30           C  
ATOM   2887  ND1 HIS B  96      66.350   2.567  30.383  1.00 17.89           N  
ATOM   2888  CD2 HIS B  96      65.967   2.166  32.494  1.00 16.85           C  
ATOM   2889  CE1 HIS B  96      67.513   2.287  30.944  1.00 15.01           C  
ATOM   2890  NE2 HIS B  96      67.309   2.041  32.225  1.00 19.38           N  
ATOM   2891  N   SER B  97      64.397  -0.181  29.552  1.00 12.11           N  
ATOM   2892  CA  SER B  97      64.715  -1.591  29.784  1.00 12.63           C  
ATOM   2893  C   SER B  97      63.456  -2.465  29.815  1.00 11.96           C  
ATOM   2894  O   SER B  97      62.736  -2.550  28.827  1.00 12.01           O  
ATOM   2895  CB  SER B  97      65.491  -1.723  31.099  1.00 28.86           C  
ATOM   2896  OG  SER B  97      66.193  -2.950  31.159  1.00 30.93           O  
ATOM   2897  N   THR B  98      63.194  -3.127  30.939  1.00 12.41           N  
ATOM   2898  CA  THR B  98      61.999  -3.962  31.042  1.00 10.57           C  
ATOM   2899  C   THR B  98      60.766  -3.109  30.742  1.00 12.91           C  
ATOM   2900  O   THR B  98      59.783  -3.594  30.178  1.00 12.72           O  
ATOM   2901  CB  THR B  98      61.870  -4.587  32.459  1.00 12.73           C  
ATOM   2902  OG1 THR B  98      62.928  -5.533  32.660  1.00 12.54           O  
ATOM   2903  CG2 THR B  98      60.520  -5.289  32.624  1.00 11.52           C  
ATOM   2904  N   GLY B  99      60.834  -1.829  31.099  1.00 11.34           N  
ATOM   2905  CA  GLY B  99      59.716  -0.931  30.861  1.00 12.17           C  
ATOM   2906  C   GLY B  99      59.389  -0.777  29.388  1.00 10.82           C  
ATOM   2907  O   GLY B  99      58.242  -0.508  29.020  1.00 11.18           O  
ATOM   2908  N   GLY B 100      60.403  -0.942  28.546  1.00 13.97           N  
ATOM   2909  CA  GLY B 100      60.204  -0.836  27.111  1.00 11.68           C  
ATOM   2910  C   GLY B 100      59.346  -1.987  26.625  1.00 12.97           C  
ATOM   2911  O   GLY B 100      58.476  -1.816  25.770  1.00 11.04           O  
ATOM   2912  N   GLY B 101      59.592  -3.172  27.177  1.00 14.62           N  
ATOM   2913  CA  GLY B 101      58.806  -4.335  26.810  1.00 12.29           C  
ATOM   2914  C   GLY B 101      57.369  -4.147  27.259  1.00 12.37           C  
ATOM   2915  O   GLY B 101      56.431  -4.531  26.563  1.00 14.05           O  
ATOM   2916  N   GLU B 102      57.196  -3.551  28.435  1.00  9.21           N  
ATOM   2917  CA  GLU B 102      55.867  -3.299  28.971  1.00 10.14           C  
ATOM   2918  C   GLU B 102      55.089  -2.364  28.041  1.00  9.98           C  
ATOM   2919  O   GLU B 102      53.917  -2.603  27.749  1.00 11.64           O  
ATOM   2920  CB  GLU B 102      55.995  -2.691  30.373  1.00  9.96           C  
ATOM   2921  CG  GLU B 102      54.708  -2.194  30.984  1.00 11.96           C  
ATOM   2922  CD  GLU B 102      54.905  -1.799  32.423  1.00 11.20           C  
ATOM   2923  OE1 GLU B 102      54.968  -2.708  33.281  1.00  9.42           O  
ATOM   2924  OE2 GLU B 102      55.020  -0.586  32.701  1.00 11.19           O  
ATOM   2925  N   VAL B 103      55.743  -1.302  27.574  1.00 10.58           N  
ATOM   2926  CA  VAL B 103      55.093  -0.344  26.681  1.00  9.86           C  
ATOM   2927  C   VAL B 103      54.596  -1.031  25.407  1.00 11.59           C  
ATOM   2928  O   VAL B 103      53.457  -0.829  24.982  1.00 12.14           O  
ATOM   2929  CB  VAL B 103      56.065   0.808  26.315  1.00  9.78           C  
ATOM   2930  CG1 VAL B 103      55.517   1.633  25.157  1.00 10.41           C  
ATOM   2931  CG2 VAL B 103      56.273   1.701  27.527  1.00 10.07           C  
ATOM   2932  N   VAL B 104      55.454  -1.854  24.816  1.00 12.27           N  
ATOM   2933  CA  VAL B 104      55.114  -2.579  23.599  1.00 15.05           C  
ATOM   2934  C   VAL B 104      53.940  -3.546  23.804  1.00 14.38           C  
ATOM   2935  O   VAL B 104      53.014  -3.591  22.993  1.00 13.98           O  
ATOM   2936  CB  VAL B 104      56.353  -3.342  23.074  1.00 19.47           C  
ATOM   2937  CG1 VAL B 104      55.987  -4.190  21.884  1.00 20.10           C  
ATOM   2938  CG2 VAL B 104      57.437  -2.345  22.679  1.00 21.26           C  
ATOM   2939  N   ARG B 105      53.963  -4.310  24.892  1.00 13.81           N  
ATOM   2940  CA  ARG B 105      52.883  -5.251  25.162  1.00 13.65           C  
ATOM   2941  C   ARG B 105      51.573  -4.516  25.443  1.00 13.68           C  
ATOM   2942  O   ARG B 105      50.496  -4.979  25.066  1.00 14.97           O  
ATOM   2943  CB  ARG B 105      53.256  -6.154  26.346  1.00 13.46           C  
ATOM   2944  CG  ARG B 105      52.264  -7.281  26.647  1.00 13.08           C  
ATOM   2945  CD  ARG B 105      51.906  -8.094  25.402  1.00 12.76           C  
ATOM   2946  NE  ARG B 105      53.064  -8.689  24.729  1.00 15.61           N  
ATOM   2947  CZ  ARG B 105      53.634  -9.842  25.071  1.00 15.16           C  
ATOM   2948  NH1 ARG B 105      53.164 -10.549  26.091  1.00 18.66           N  
ATOM   2949  NH2 ARG B 105      54.665 -10.304  24.374  1.00 16.72           N  
ATOM   2950  N   TYR B 106      51.666  -3.369  26.111  1.00 12.45           N  
ATOM   2951  CA  TYR B 106      50.476  -2.584  26.416  1.00 12.61           C  
ATOM   2952  C   TYR B 106      49.818  -2.117  25.124  1.00 13.16           C  
ATOM   2953  O   TYR B 106      48.613  -2.266  24.936  1.00 13.82           O  
ATOM   2954  CB  TYR B 106      50.830  -1.357  27.259  1.00 10.04           C  
ATOM   2955  CG  TYR B 106      49.672  -0.392  27.376  1.00 11.57           C  
ATOM   2956  CD1 TYR B 106      48.519  -0.743  28.079  1.00 10.95           C  
ATOM   2957  CD2 TYR B 106      49.702   0.848  26.736  1.00 10.07           C  
ATOM   2958  CE1 TYR B 106      47.424   0.108  28.142  1.00 11.45           C  
ATOM   2959  CE2 TYR B 106      48.603   1.716  26.791  1.00 12.27           C  
ATOM   2960  CZ  TYR B 106      47.472   1.334  27.497  1.00  9.72           C  
ATOM   2961  OH  TYR B 106      46.386   2.164  27.588  1.00 11.52           O  
ATOM   2962  N   MET B 107      50.616  -1.539  24.238  1.00 15.78           N  
ATOM   2963  CA  MET B 107      50.084  -1.050  22.977  1.00 16.07           C  
ATOM   2964  C   MET B 107      49.419  -2.176  22.187  1.00 17.09           C  
ATOM   2965  O   MET B 107      48.362  -1.980  21.580  1.00 18.51           O  
ATOM   2966  CB  MET B 107      51.205  -0.376  22.179  1.00 15.25           C  
ATOM   2967  CG  MET B 107      51.610   0.961  22.804  1.00 15.67           C  
ATOM   2968  SD  MET B 107      53.108   1.743  22.159  1.00 15.96           S  
ATOM   2969  CE  MET B 107      52.492   2.428  20.612  1.00 16.33           C  
ATOM   2970  N   ALA B 108      50.015  -3.364  22.233  1.00 14.83           N  
ATOM   2971  CA  ALA B 108      49.478  -4.522  21.518  1.00 16.30           C  
ATOM   2972  C   ALA B 108      48.174  -5.072  22.103  1.00 17.18           C  
ATOM   2973  O   ALA B 108      47.249  -5.396  21.359  1.00 18.53           O  
ATOM   2974  CB  ALA B 108      50.528  -5.632  21.468  1.00 14.49           C  
ATOM   2975  N   ARG B 109      48.096  -5.186  23.427  1.00 18.25           N  
ATOM   2976  CA  ARG B 109      46.895  -5.719  24.072  1.00 18.72           C  
ATOM   2977  C   ARG B 109      45.781  -4.695  24.231  1.00 18.27           C  
ATOM   2978  O   ARG B 109      44.626  -5.058  24.470  1.00 17.92           O  
ATOM   2979  CB  ARG B 109      47.231  -6.284  25.460  1.00 19.42           C  
ATOM   2980  CG  ARG B 109      48.013  -7.587  25.454  1.00 19.23           C  
ATOM   2981  CD  ARG B 109      48.474  -7.947  26.868  1.00 16.22           C  
ATOM   2982  NE  ARG B 109      47.389  -8.347  27.765  1.00 15.64           N  
ATOM   2983  CZ  ARG B 109      46.799  -9.540  27.744  1.00 18.05           C  
ATOM   2984  NH1 ARG B 109      47.182 -10.456  26.866  1.00 18.33           N  
ATOM   2985  NH2 ARG B 109      45.844  -9.833  28.621  1.00 18.22           N  
ATOM   2986  N   HIS B 110      46.113  -3.417  24.100  1.00 15.02           N  
ATOM   2987  CA  HIS B 110      45.104  -2.383  24.281  1.00 15.48           C  
ATOM   2988  C   HIS B 110      45.087  -1.368  23.156  1.00 16.52           C  
ATOM   2989  O   HIS B 110      45.399  -0.190  23.350  1.00 16.92           O  
ATOM   2990  CB  HIS B 110      45.331  -1.708  25.633  1.00 16.40           C  
ATOM   2991  CG  HIS B 110      45.232  -2.659  26.784  1.00 16.35           C  
ATOM   2992  ND1 HIS B 110      44.026  -3.022  27.348  1.00 18.74           N  
ATOM   2993  CD2 HIS B 110      46.178  -3.397  27.412  1.00 15.97           C  
ATOM   2994  CE1 HIS B 110      44.235  -3.945  28.271  1.00 18.20           C  
ATOM   2995  NE2 HIS B 110      45.531  -4.192  28.328  1.00 16.79           N  
ATOM   2996  N   PRO B 111      44.698  -1.820  21.955  1.00 15.43           N  
ATOM   2997  CA  PRO B 111      44.629  -0.969  20.767  1.00 17.24           C  
ATOM   2998  C   PRO B 111      43.581   0.127  20.897  1.00 16.93           C  
ATOM   2999  O   PRO B 111      43.607   1.104  20.155  1.00 18.25           O  
ATOM   3000  CB  PRO B 111      44.300  -1.963  19.658  1.00 27.67           C  
ATOM   3001  CG  PRO B 111      43.427  -2.955  20.366  1.00 29.15           C  
ATOM   3002  CD  PRO B 111      44.186  -3.171  21.658  1.00 28.53           C  
ATOM   3003  N   GLU B 112      42.664  -0.038  21.844  1.00 18.21           N  
ATOM   3004  CA  GLU B 112      41.619   0.952  22.064  1.00 20.35           C  
ATOM   3005  C   GLU B 112      42.243   2.288  22.464  1.00 18.62           C  
ATOM   3006  O   GLU B 112      41.688   3.354  22.173  1.00 19.37           O  
ATOM   3007  CB  GLU B 112      40.658   0.472  23.155  1.00 53.22           C  
ATOM   3008  CG  GLU B 112      39.918  -0.814  22.806  1.00 60.89           C  
ATOM   3009  CD  GLU B 112      38.966  -0.650  21.631  1.00 64.97           C  
ATOM   3010  OE1 GLU B 112      39.423  -0.257  20.535  1.00 66.56           O  
ATOM   3011  OE2 GLU B 112      37.758  -0.917  21.804  1.00 67.83           O  
ATOM   3012  N   ASP B 113      43.393   2.225  23.132  1.00 16.20           N  
ATOM   3013  CA  ASP B 113      44.102   3.435  23.554  1.00 13.99           C  
ATOM   3014  C   ASP B 113      44.988   3.881  22.401  1.00 14.39           C  
ATOM   3015  O   ASP B 113      46.006   3.251  22.101  1.00 14.17           O  
ATOM   3016  CB  ASP B 113      44.954   3.158  24.802  1.00 13.56           C  
ATOM   3017  CG  ASP B 113      45.742   4.380  25.261  1.00 14.29           C  
ATOM   3018  OD1 ASP B 113      46.442   4.281  26.291  1.00 14.97           O  
ATOM   3019  OD2 ASP B 113      45.667   5.438  24.599  1.00 13.78           O  
ATOM   3020  N   LYS B 114      44.590   4.966  21.747  1.00 17.11           N  
ATOM   3021  CA  LYS B 114      45.342   5.472  20.609  1.00 17.49           C  
ATOM   3022  C   LYS B 114      46.578   6.251  21.035  1.00 17.73           C  
ATOM   3023  O   LYS B 114      46.644   7.468  20.881  1.00 16.96           O  
ATOM   3024  CB  LYS B 114      44.442   6.346  19.731  1.00 24.77           C  
ATOM   3025  CG  LYS B 114      43.115   5.690  19.356  1.00 28.88           C  
ATOM   3026  CD  LYS B 114      43.308   4.303  18.751  1.00 34.24           C  
ATOM   3027  CE  LYS B 114      41.968   3.619  18.506  1.00 36.19           C  
ATOM   3028  NZ  LYS B 114      42.115   2.211  18.032  1.00 38.36           N  
ATOM   3029  N   VAL B 115      47.557   5.530  21.573  1.00 17.64           N  
ATOM   3030  CA  VAL B 115      48.810   6.126  22.016  1.00 15.73           C  
ATOM   3031  C   VAL B 115      49.392   7.002  20.908  1.00 15.88           C  
ATOM   3032  O   VAL B 115      49.434   6.595  19.748  1.00 16.81           O  
ATOM   3033  CB  VAL B 115      49.817   5.023  22.403  1.00 16.84           C  
ATOM   3034  CG1 VAL B 115      51.193   5.621  22.676  1.00 17.51           C  
ATOM   3035  CG2 VAL B 115      49.308   4.284  23.635  1.00 15.65           C  
ATOM   3036  N   ALA B 116      49.839   8.204  21.265  1.00 14.01           N  
ATOM   3037  CA  ALA B 116      50.399   9.126  20.275  1.00 14.99           C  
ATOM   3038  C   ALA B 116      51.740   8.665  19.702  1.00 15.46           C  
ATOM   3039  O   ALA B 116      51.905   8.554  18.482  1.00 16.74           O  
ATOM   3040  CB  ALA B 116      50.546  10.509  20.889  1.00 18.56           C  
ATOM   3041  N   LYS B 117      52.702   8.421  20.589  1.00 13.82           N  
ATOM   3042  CA  LYS B 117      54.035   7.973  20.203  1.00 12.65           C  
ATOM   3043  C   LYS B 117      54.623   7.173  21.345  1.00 13.23           C  
ATOM   3044  O   LYS B 117      54.088   7.178  22.451  1.00 11.59           O  
ATOM   3045  CB  LYS B 117      54.967   9.159  19.944  1.00 23.46           C  
ATOM   3046  CG  LYS B 117      54.593  10.047  18.786  1.00 25.71           C  
ATOM   3047  CD  LYS B 117      55.643  11.134  18.600  1.00 26.44           C  
ATOM   3048  CE  LYS B 117      55.365  11.957  17.350  1.00 29.99           C  
ATOM   3049  NZ  LYS B 117      56.466  12.920  17.059  1.00 29.78           N  
ATOM   3050  N   ALA B 118      55.733   6.499  21.080  1.00 14.59           N  
ATOM   3051  CA  ALA B 118      56.392   5.717  22.114  1.00 14.35           C  
ATOM   3052  C   ALA B 118      57.899   5.815  21.968  1.00 13.57           C  
ATOM   3053  O   ALA B 118      58.413   6.050  20.872  1.00 13.59           O  
ATOM   3054  CB  ALA B 118      55.947   4.252  22.039  1.00 14.79           C  
ATOM   3055  N   VAL B 119      58.602   5.654  23.083  1.00 13.72           N  
ATOM   3056  CA  VAL B 119      60.055   5.694  23.088  1.00 11.83           C  
ATOM   3057  C   VAL B 119      60.551   4.515  23.909  1.00 12.74           C  
ATOM   3058  O   VAL B 119      60.170   4.356  25.067  1.00 13.25           O  
ATOM   3059  CB  VAL B 119      60.602   6.985  23.720  1.00 14.50           C  
ATOM   3060  CG1 VAL B 119      62.122   6.979  23.652  1.00 13.20           C  
ATOM   3061  CG2 VAL B 119      60.037   8.211  22.999  1.00 14.35           C  
ATOM   3062  N   LEU B 120      61.390   3.690  23.292  1.00 11.97           N  
ATOM   3063  CA  LEU B 120      61.943   2.517  23.950  1.00 12.49           C  
ATOM   3064  C   LEU B 120      63.420   2.805  24.216  1.00 13.08           C  
ATOM   3065  O   LEU B 120      64.213   2.913  23.284  1.00 15.58           O  
ATOM   3066  CB  LEU B 120      61.780   1.289  23.044  1.00 14.22           C  
ATOM   3067  CG  LEU B 120      60.371   1.092  22.462  1.00 14.16           C  
ATOM   3068  CD1 LEU B 120      60.328  -0.169  21.609  1.00 15.87           C  
ATOM   3069  CD2 LEU B 120      59.344   1.012  23.583  1.00 16.21           C  
ATOM   3070  N   ILE B 121      63.778   2.942  25.489  1.00 12.69           N  
ATOM   3071  CA  ILE B 121      65.157   3.242  25.882  1.00 11.60           C  
ATOM   3072  C   ILE B 121      65.864   2.017  26.465  1.00 13.89           C  
ATOM   3073  O   ILE B 121      65.432   1.475  27.486  1.00 12.27           O  
ATOM   3074  CB  ILE B 121      65.192   4.363  26.943  1.00 12.16           C  
ATOM   3075  CG1 ILE B 121      64.354   5.557  26.478  1.00 12.12           C  
ATOM   3076  CG2 ILE B 121      66.634   4.788  27.203  1.00 13.58           C  
ATOM   3077  CD1 ILE B 121      64.324   6.702  27.478  1.00 14.44           C  
ATOM   3078  N   ALA B 122      66.947   1.585  25.816  1.00 12.68           N  
ATOM   3079  CA  ALA B 122      67.707   0.419  26.274  1.00 14.17           C  
ATOM   3080  C   ALA B 122      66.733  -0.704  26.606  1.00 12.15           C  
ATOM   3081  O   ALA B 122      66.916  -1.437  27.585  1.00 13.02           O  
ATOM   3082  CB  ALA B 122      68.518   0.783  27.509  1.00 11.87           C  
ATOM   3083  N   ALA B 123      65.713  -0.840  25.764  1.00 13.87           N  
ATOM   3084  CA  ALA B 123      64.648  -1.813  25.957  1.00 13.11           C  
ATOM   3085  C   ALA B 123      64.945  -3.259  25.570  1.00 13.56           C  
ATOM   3086  O   ALA B 123      65.689  -3.532  24.627  1.00 12.90           O  
ATOM   3087  CB  ALA B 123      63.399  -1.325  25.238  1.00 10.69           C  
ATOM   3088  N   VAL B 124      64.316  -4.180  26.301  1.00 14.16           N  
ATOM   3089  CA  VAL B 124      64.492  -5.613  26.099  1.00 14.09           C  
ATOM   3090  C   VAL B 124      64.008  -6.240  24.788  1.00 15.37           C  
ATOM   3091  O   VAL B 124      64.508  -7.297  24.398  1.00 16.72           O  
ATOM   3092  CB  VAL B 124      63.880  -6.403  27.281  1.00 12.71           C  
ATOM   3093  CG1 VAL B 124      64.584  -6.014  28.571  1.00 11.71           C  
ATOM   3094  CG2 VAL B 124      62.381  -6.126  27.386  1.00 10.52           C  
ATOM   3095  N   PRO B 125      63.026  -5.626  24.093  1.00 16.84           N  
ATOM   3096  CA  PRO B 125      62.590  -6.253  22.837  1.00 16.18           C  
ATOM   3097  C   PRO B 125      63.734  -6.348  21.827  1.00 17.95           C  
ATOM   3098  O   PRO B 125      64.671  -5.552  21.869  1.00 17.95           O  
ATOM   3099  CB  PRO B 125      61.478  -5.323  22.356  1.00 14.60           C  
ATOM   3100  CG  PRO B 125      60.894  -4.821  23.649  1.00 13.25           C  
ATOM   3101  CD  PRO B 125      62.138  -4.502  24.443  1.00 11.61           C  
ATOM   3102  N   PRO B 126      63.650  -7.295  20.876  1.00 17.13           N  
ATOM   3103  CA  PRO B 126      62.576  -8.275  20.666  1.00 15.69           C  
ATOM   3104  C   PRO B 126      62.540  -9.458  21.632  1.00 16.41           C  
ATOM   3105  O   PRO B 126      61.471  -9.862  22.092  1.00 16.57           O  
ATOM   3106  CB  PRO B 126      62.814  -8.751  19.226  1.00 18.86           C  
ATOM   3107  CG  PRO B 126      63.600  -7.630  18.599  1.00 20.09           C  
ATOM   3108  CD  PRO B 126      64.544  -7.261  19.706  1.00 19.68           C  
ATOM   3109  N   LEU B 127      63.708 -10.025  21.912  1.00 12.48           N  
ATOM   3110  CA  LEU B 127      63.817 -11.189  22.794  1.00 14.58           C  
ATOM   3111  C   LEU B 127      65.273 -11.305  23.238  1.00 13.87           C  
ATOM   3112  O   LEU B 127      66.171 -11.404  22.404  1.00 14.96           O  
ATOM   3113  CB  LEU B 127      63.414 -12.454  22.029  1.00 18.75           C  
ATOM   3114  CG  LEU B 127      63.259 -13.786  22.772  1.00 21.15           C  
ATOM   3115  CD1 LEU B 127      63.045 -14.905  21.758  1.00 18.11           C  
ATOM   3116  CD2 LEU B 127      64.486 -14.076  23.599  1.00 23.14           C  
ATOM   3117  N   MET B 128      65.505 -11.328  24.548  1.00 14.37           N  
ATOM   3118  CA  MET B 128      66.868 -11.401  25.076  1.00 14.58           C  
ATOM   3119  C   MET B 128      67.553 -12.763  25.096  1.00 14.57           C  
ATOM   3120  O   MET B 128      68.752 -12.859  24.826  1.00 13.94           O  
ATOM   3121  CB  MET B 128      66.906 -10.837  26.495  1.00 15.27           C  
ATOM   3122  CG  MET B 128      66.683  -9.352  26.572  1.00 17.58           C  
ATOM   3123  SD  MET B 128      66.969  -8.780  28.244  1.00 15.17           S  
ATOM   3124  CE  MET B 128      68.766  -8.810  28.325  1.00 17.59           C  
ATOM   3125  N   VAL B 129      66.806 -13.808  25.432  1.00 17.61           N  
ATOM   3126  CA  VAL B 129      67.384 -15.144  25.520  1.00 18.01           C  
ATOM   3127  C   VAL B 129      67.586 -15.824  24.171  1.00 18.69           C  
ATOM   3128  O   VAL B 129      66.923 -15.504  23.190  1.00 20.77           O  
ATOM   3129  CB  VAL B 129      66.519 -16.060  26.421  1.00 15.74           C  
ATOM   3130  CG1 VAL B 129      65.242 -16.460  25.698  1.00 15.53           C  
ATOM   3131  CG2 VAL B 129      67.324 -17.285  26.841  1.00 15.17           C  
ATOM   3132  N   GLN B 130      68.519 -16.766  24.135  1.00 19.42           N  
ATOM   3133  CA  GLN B 130      68.813 -17.499  22.915  1.00 20.95           C  
ATOM   3134  C   GLN B 130      67.779 -18.604  22.724  1.00 20.58           C  
ATOM   3135  O   GLN B 130      67.441 -19.318  23.669  1.00 21.69           O  
ATOM   3136  CB  GLN B 130      70.219 -18.099  23.002  1.00 29.11           C  
ATOM   3137  CG  GLN B 130      70.788 -18.563  21.673  1.00 33.77           C  
ATOM   3138  CD  GLN B 130      72.235 -19.015  21.786  1.00 35.74           C  
ATOM   3139  OE1 GLN B 130      72.892 -19.292  20.780  1.00 38.29           O  
ATOM   3140  NE2 GLN B 130      72.736 -19.096  23.015  1.00 35.57           N  
ATOM   3141  N   THR B 131      67.270 -18.722  21.499  1.00 18.54           N  
ATOM   3142  CA  THR B 131      66.272 -19.729  21.144  1.00 18.85           C  
ATOM   3143  C   THR B 131      66.513 -20.126  19.690  1.00 18.63           C  
ATOM   3144  O   THR B 131      67.312 -19.497  18.999  1.00 15.91           O  
ATOM   3145  CB  THR B 131      64.837 -19.168  21.244  1.00 22.75           C  
ATOM   3146  OG1 THR B 131      64.653 -18.159  20.241  1.00 21.18           O  
ATOM   3147  CG2 THR B 131      64.589 -18.568  22.617  1.00 22.02           C  
ATOM   3148  N   PRO B 132      65.825 -21.171  19.203  1.00 27.17           N  
ATOM   3149  CA  PRO B 132      66.038 -21.568  17.807  1.00 28.58           C  
ATOM   3150  C   PRO B 132      65.648 -20.454  16.834  1.00 29.59           C  
ATOM   3151  O   PRO B 132      66.110 -20.423  15.694  1.00 31.13           O  
ATOM   3152  CB  PRO B 132      65.165 -22.817  17.667  1.00 51.54           C  
ATOM   3153  CG  PRO B 132      64.076 -22.591  18.673  1.00 52.89           C  
ATOM   3154  CD  PRO B 132      64.839 -22.050  19.854  1.00 50.38           C  
ATOM   3155  N   GLY B 133      64.805 -19.537  17.299  1.00 27.05           N  
ATOM   3156  CA  GLY B 133      64.377 -18.431  16.461  1.00 28.57           C  
ATOM   3157  C   GLY B 133      65.223 -17.192  16.683  1.00 28.61           C  
ATOM   3158  O   GLY B 133      65.198 -16.255  15.882  1.00 30.16           O  
ATOM   3159  N   ASN B 134      65.971 -17.184  17.781  1.00 25.55           N  
ATOM   3160  CA  ASN B 134      66.841 -16.061  18.115  1.00 24.18           C  
ATOM   3161  C   ASN B 134      68.218 -16.595  18.502  1.00 25.18           C  
ATOM   3162  O   ASN B 134      68.558 -16.670  19.679  1.00 24.33           O  
ATOM   3163  CB  ASN B 134      66.248 -15.251  19.275  1.00 24.17           C  
ATOM   3164  CG  ASN B 134      67.142 -14.094  19.696  1.00 23.43           C  
ATOM   3165  OD1 ASN B 134      67.669 -13.367  18.855  1.00 25.68           O  
ATOM   3166  ND2 ASN B 134      67.307 -13.911  21.002  1.00 23.99           N  
ATOM   3167  N   PRO B 135      69.031 -16.971  17.506  1.00 32.26           N  
ATOM   3168  CA  PRO B 135      70.372 -17.503  17.760  1.00 32.23           C  
ATOM   3169  C   PRO B 135      71.351 -16.499  18.367  1.00 31.83           C  
ATOM   3170  O   PRO B 135      72.317 -16.891  19.021  1.00 33.19           O  
ATOM   3171  CB  PRO B 135      70.813 -17.979  16.378  1.00 37.07           C  
ATOM   3172  CG  PRO B 135      70.168 -16.979  15.475  1.00 37.61           C  
ATOM   3173  CD  PRO B 135      68.772 -16.880  16.058  1.00 37.44           C  
ATOM   3174  N   GLY B 136      71.098 -15.210  18.158  1.00 21.09           N  
ATOM   3175  CA  GLY B 136      71.991 -14.192  18.687  1.00 20.16           C  
ATOM   3176  C   GLY B 136      71.756 -13.785  20.133  1.00 20.32           C  
ATOM   3177  O   GLY B 136      72.485 -12.949  20.666  1.00 18.74           O  
ATOM   3178  N   GLY B 137      70.751 -14.375  20.773  1.00 21.79           N  
ATOM   3179  CA  GLY B 137      70.460 -14.030  22.157  1.00 20.60           C  
ATOM   3180  C   GLY B 137      71.441 -14.619  23.155  1.00 19.98           C  
ATOM   3181  O   GLY B 137      72.327 -15.389  22.783  1.00 21.60           O  
ATOM   3182  N   LEU B 138      71.286 -14.249  24.425  1.00 18.52           N  
ATOM   3183  CA  LEU B 138      72.150 -14.751  25.493  1.00 17.52           C  
ATOM   3184  C   LEU B 138      71.618 -16.082  26.013  1.00 17.17           C  
ATOM   3185  O   LEU B 138      70.409 -16.301  26.039  1.00 16.27           O  
ATOM   3186  CB  LEU B 138      72.203 -13.750  26.652  1.00 20.62           C  
ATOM   3187  CG  LEU B 138      72.986 -12.452  26.453  1.00 20.38           C  
ATOM   3188  CD1 LEU B 138      72.682 -11.487  27.591  1.00 20.97           C  
ATOM   3189  CD2 LEU B 138      74.475 -12.759  26.386  1.00 23.06           C  
ATOM   3190  N   PRO B 139      72.516 -16.991  26.436  1.00 16.84           N  
ATOM   3191  CA  PRO B 139      72.077 -18.291  26.953  1.00 17.53           C  
ATOM   3192  C   PRO B 139      71.234 -18.123  28.212  1.00 16.98           C  
ATOM   3193  O   PRO B 139      71.488 -17.232  29.014  1.00 18.21           O  
ATOM   3194  CB  PRO B 139      73.392 -19.021  27.219  1.00 21.51           C  
ATOM   3195  CG  PRO B 139      74.338 -17.906  27.541  1.00 24.56           C  
ATOM   3196  CD  PRO B 139      73.980 -16.854  26.521  1.00 21.65           C  
ATOM   3197  N   LYS B 140      70.239 -18.986  28.384  1.00 18.69           N  
ATOM   3198  CA  LYS B 140      69.349 -18.903  29.535  1.00 18.43           C  
ATOM   3199  C   LYS B 140      70.070 -18.992  30.877  1.00 19.01           C  
ATOM   3200  O   LYS B 140      69.614 -18.426  31.875  1.00 18.58           O  
ATOM   3201  CB  LYS B 140      68.281 -19.993  29.444  1.00 19.67           C  
ATOM   3202  CG  LYS B 140      67.288 -19.979  30.592  1.00 23.09           C  
ATOM   3203  CD  LYS B 140      66.112 -20.893  30.304  1.00 27.66           C  
ATOM   3204  CE  LYS B 140      65.188 -20.986  31.504  1.00 29.47           C  
ATOM   3205  NZ  LYS B 140      65.889 -21.591  32.668  1.00 32.71           N  
ATOM   3206  N   SER B 141      71.199 -19.690  30.901  1.00 16.93           N  
ATOM   3207  CA  SER B 141      71.965 -19.845  32.131  1.00 17.21           C  
ATOM   3208  C   SER B 141      72.319 -18.509  32.780  1.00 16.07           C  
ATOM   3209  O   SER B 141      72.378 -18.408  34.003  1.00 16.22           O  
ATOM   3210  CB  SER B 141      73.249 -20.636  31.860  1.00 17.95           C  
ATOM   3211  OG  SER B 141      74.154 -19.887  31.070  1.00 18.23           O  
ATOM   3212  N   VAL B 142      72.557 -17.485  31.965  1.00 16.13           N  
ATOM   3213  CA  VAL B 142      72.905 -16.174  32.501  1.00 15.36           C  
ATOM   3214  C   VAL B 142      71.760 -15.638  33.355  1.00 14.71           C  
ATOM   3215  O   VAL B 142      71.973 -15.135  34.460  1.00 12.94           O  
ATOM   3216  CB  VAL B 142      73.202 -15.162  31.370  1.00 16.49           C  
ATOM   3217  CG1 VAL B 142      72.022 -15.073  30.432  1.00 19.71           C  
ATOM   3218  CG2 VAL B 142      73.501 -13.790  31.951  1.00 16.40           C  
ATOM   3219  N   PHE B 143      70.545 -15.760  32.838  1.00 15.31           N  
ATOM   3220  CA  PHE B 143      69.373 -15.270  33.550  1.00 15.28           C  
ATOM   3221  C   PHE B 143      69.059 -16.161  34.743  1.00 15.69           C  
ATOM   3222  O   PHE B 143      68.589 -15.679  35.772  1.00 12.37           O  
ATOM   3223  CB  PHE B 143      68.195 -15.177  32.580  1.00 16.35           C  
ATOM   3224  CG  PHE B 143      68.488 -14.318  31.379  1.00 15.84           C  
ATOM   3225  CD1 PHE B 143      68.716 -12.952  31.525  1.00 17.48           C  
ATOM   3226  CD2 PHE B 143      68.598 -14.882  30.113  1.00 16.10           C  
ATOM   3227  CE1 PHE B 143      69.056 -12.159  30.425  1.00 17.71           C  
ATOM   3228  CE2 PHE B 143      68.938 -14.098  29.006  1.00 15.86           C  
ATOM   3229  CZ  PHE B 143      69.167 -12.735  29.165  1.00 16.99           C  
ATOM   3230  N   ASP B 144      69.328 -17.458  34.611  1.00 14.67           N  
ATOM   3231  CA  ASP B 144      69.107 -18.380  35.718  1.00 14.43           C  
ATOM   3232  C   ASP B 144      70.039 -17.929  36.842  1.00 13.35           C  
ATOM   3233  O   ASP B 144      69.695 -18.003  38.020  1.00 14.88           O  
ATOM   3234  CB  ASP B 144      69.466 -19.822  35.333  1.00 17.37           C  
ATOM   3235  CG  ASP B 144      68.550 -20.407  34.274  1.00 19.77           C  
ATOM   3236  OD1 ASP B 144      67.422 -19.904  34.086  1.00 21.37           O  
ATOM   3237  OD2 ASP B 144      68.960 -21.403  33.637  1.00 23.03           O  
ATOM   3238  N   GLY B 145      71.229 -17.468  36.463  1.00 11.84           N  
ATOM   3239  CA  GLY B 145      72.191 -17.008  37.444  1.00 11.28           C  
ATOM   3240  C   GLY B 145      71.665 -15.805  38.203  1.00 11.26           C  
ATOM   3241  O   GLY B 145      71.822 -15.711  39.418  1.00 13.24           O  
ATOM   3242  N   PHE B 146      71.044 -14.878  37.480  1.00 11.46           N  
ATOM   3243  CA  PHE B 146      70.489 -13.683  38.107  1.00 10.84           C  
ATOM   3244  C   PHE B 146      69.394 -14.092  39.084  1.00 11.19           C  
ATOM   3245  O   PHE B 146      69.312 -13.570  40.196  1.00 11.15           O  
ATOM   3246  CB  PHE B 146      69.900 -12.734  37.058  1.00  9.08           C  
ATOM   3247  CG  PHE B 146      70.905 -12.208  36.060  1.00 11.20           C  
ATOM   3248  CD1 PHE B 146      72.253 -12.092  36.389  1.00 11.24           C  
ATOM   3249  CD2 PHE B 146      70.487 -11.802  34.796  1.00 12.83           C  
ATOM   3250  CE1 PHE B 146      73.172 -11.576  35.469  1.00 11.93           C  
ATOM   3251  CE2 PHE B 146      71.396 -11.285  33.872  1.00 14.81           C  
ATOM   3252  CZ  PHE B 146      72.741 -11.172  34.212  1.00 13.03           C  
ATOM   3253  N   GLN B 147      68.550 -15.028  38.666  1.00 13.98           N  
ATOM   3254  CA  GLN B 147      67.480 -15.500  39.538  1.00 13.04           C  
ATOM   3255  C   GLN B 147      68.056 -16.099  40.812  1.00 14.52           C  
ATOM   3256  O   GLN B 147      67.537 -15.868  41.905  1.00 13.89           O  
ATOM   3257  CB  GLN B 147      66.625 -16.542  38.821  1.00 12.91           C  
ATOM   3258  CG  GLN B 147      65.741 -15.963  37.742  1.00 12.70           C  
ATOM   3259  CD  GLN B 147      64.730 -16.965  37.242  1.00 13.33           C  
ATOM   3260  OE1 GLN B 147      65.080 -17.936  36.565  1.00 14.80           O  
ATOM   3261  NE2 GLN B 147      63.464 -16.747  37.584  1.00 13.21           N  
ATOM   3262  N   ALA B 148      69.131 -16.869  40.674  1.00 13.08           N  
ATOM   3263  CA  ALA B 148      69.762 -17.485  41.833  1.00 14.60           C  
ATOM   3264  C   ALA B 148      70.246 -16.409  42.803  1.00 12.96           C  
ATOM   3265  O   ALA B 148      70.135 -16.564  44.018  1.00 13.69           O  
ATOM   3266  CB  ALA B 148      70.927 -18.366  41.391  1.00 18.31           C  
ATOM   3267  N   GLN B 149      70.786 -15.320  42.264  1.00 11.17           N  
ATOM   3268  CA  GLN B 149      71.266 -14.225  43.100  1.00 11.32           C  
ATOM   3269  C   GLN B 149      70.104 -13.556  43.828  1.00 10.43           C  
ATOM   3270  O   GLN B 149      70.204 -13.231  45.009  1.00 12.08           O  
ATOM   3271  CB  GLN B 149      71.997 -13.189  42.248  1.00 14.81           C  
ATOM   3272  CG  GLN B 149      73.406 -13.595  41.846  1.00 17.94           C  
ATOM   3273  CD  GLN B 149      74.325 -13.685  43.042  1.00 19.22           C  
ATOM   3274  OE1 GLN B 149      74.763 -14.774  43.427  1.00 23.77           O  
ATOM   3275  NE2 GLN B 149      74.613 -12.538  43.652  1.00 16.88           N  
ATOM   3276  N   VAL B 150      68.995 -13.355  43.124  1.00 11.39           N  
ATOM   3277  CA  VAL B 150      67.836 -12.722  43.746  1.00 11.07           C  
ATOM   3278  C   VAL B 150      67.293 -13.608  44.862  1.00 13.24           C  
ATOM   3279  O   VAL B 150      66.819 -13.117  45.887  1.00 12.29           O  
ATOM   3280  CB  VAL B 150      66.708 -12.472  42.719  1.00  9.62           C  
ATOM   3281  CG1 VAL B 150      65.455 -11.950  43.426  1.00 11.14           C  
ATOM   3282  CG2 VAL B 150      67.172 -11.474  41.671  1.00 11.88           C  
ATOM   3283  N   ALA B 151      67.378 -14.917  44.667  1.00 12.44           N  
ATOM   3284  CA  ALA B 151      66.867 -15.858  45.653  1.00 13.52           C  
ATOM   3285  C   ALA B 151      67.716 -16.026  46.911  1.00 15.93           C  
ATOM   3286  O   ALA B 151      67.168 -16.203  47.996  1.00 17.38           O  
ATOM   3287  CB  ALA B 151      66.646 -17.220  44.998  1.00 17.87           C  
ATOM   3288  N   SER B 152      69.039 -15.952  46.781  1.00 14.11           N  
ATOM   3289  CA  SER B 152      69.912 -16.167  47.932  1.00 15.56           C  
ATOM   3290  C   SER B 152      70.782 -15.024  48.462  1.00 15.36           C  
ATOM   3291  O   SER B 152      71.318 -15.135  49.564  1.00 17.63           O  
ATOM   3292  CB  SER B 152      70.799 -17.388  47.670  1.00 28.17           C  
ATOM   3293  OG  SER B 152      71.538 -17.232  46.471  1.00 34.80           O  
ATOM   3294  N   ASN B 153      70.964 -13.951  47.695  1.00 13.53           N  
ATOM   3295  CA  ASN B 153      71.755 -12.822  48.187  1.00 13.81           C  
ATOM   3296  C   ASN B 153      71.346 -11.554  47.461  1.00 11.94           C  
ATOM   3297  O   ASN B 153      72.162 -10.857  46.852  1.00 11.68           O  
ATOM   3298  CB  ASN B 153      73.262 -13.073  48.036  1.00 49.06           C  
ATOM   3299  CG  ASN B 153      73.727 -13.022  46.604  1.00 48.03           C  
ATOM   3300  OD1 ASN B 153      74.885 -12.702  46.332  1.00 53.08           O  
ATOM   3301  ND2 ASN B 153      72.835 -13.346  45.676  1.00 54.32           N  
ATOM   3302  N   ARG B 154      70.058 -11.253  47.557  1.00 12.60           N  
ATOM   3303  CA  ARG B 154      69.484 -10.092  46.900  1.00  9.40           C  
ATOM   3304  C   ARG B 154      70.068  -8.766  47.369  1.00  9.41           C  
ATOM   3305  O   ARG B 154      70.336  -7.887  46.556  1.00  9.14           O  
ATOM   3306  CB  ARG B 154      67.958 -10.088  47.091  1.00  9.62           C  
ATOM   3307  CG  ARG B 154      67.235  -9.135  46.137  1.00 12.89           C  
ATOM   3308  CD  ARG B 154      65.694  -9.193  46.240  1.00 11.81           C  
ATOM   3309  NE  ARG B 154      65.188  -8.619  47.486  1.00 16.15           N  
ATOM   3310  CZ  ARG B 154      64.205  -7.724  47.561  1.00 14.14           C  
ATOM   3311  NH1 ARG B 154      63.606  -7.287  46.460  1.00 12.58           N  
ATOM   3312  NH2 ARG B 154      63.820  -7.258  48.743  1.00 13.99           N  
ATOM   3313  N   ALA B 155      70.266  -8.620  48.676  1.00  9.59           N  
ATOM   3314  CA  ALA B 155      70.800  -7.379  49.229  1.00 11.19           C  
ATOM   3315  C   ALA B 155      72.165  -6.984  48.665  1.00 13.08           C  
ATOM   3316  O   ALA B 155      72.402  -5.809  48.390  1.00 14.15           O  
ATOM   3317  CB  ALA B 155      70.866  -7.463  50.753  1.00 11.28           C  
ATOM   3318  N   GLN B 156      73.069  -7.947  48.496  1.00 12.69           N  
ATOM   3319  CA  GLN B 156      74.382  -7.614  47.949  1.00 12.26           C  
ATOM   3320  C   GLN B 156      74.336  -7.535  46.427  1.00 11.77           C  
ATOM   3321  O   GLN B 156      74.985  -6.685  45.825  1.00  9.75           O  
ATOM   3322  CB  GLN B 156      75.436  -8.635  48.374  1.00 12.73           C  
ATOM   3323  CG  GLN B 156      76.845  -8.252  47.929  1.00 14.26           C  
ATOM   3324  CD  GLN B 156      77.249  -6.866  48.399  1.00 13.61           C  
ATOM   3325  OE1 GLN B 156      77.112  -6.535  49.580  1.00 14.87           O  
ATOM   3326  NE2 GLN B 156      77.753  -6.046  47.479  1.00 13.66           N  
ATOM   3327  N   PHE B 157      73.563  -8.425  45.812  1.00 12.78           N  
ATOM   3328  CA  PHE B 157      73.413  -8.442  44.361  1.00 11.63           C  
ATOM   3329  C   PHE B 157      72.897  -7.082  43.869  1.00  9.45           C  
ATOM   3330  O   PHE B 157      73.320  -6.590  42.825  1.00 11.10           O  
ATOM   3331  CB  PHE B 157      72.438  -9.557  43.957  1.00 12.48           C  
ATOM   3332  CG  PHE B 157      72.227  -9.691  42.470  1.00 12.11           C  
ATOM   3333  CD1 PHE B 157      73.309  -9.808  41.599  1.00 13.52           C  
ATOM   3334  CD2 PHE B 157      70.937  -9.749  41.941  1.00 11.34           C  
ATOM   3335  CE1 PHE B 157      73.107  -9.985  40.227  1.00 15.35           C  
ATOM   3336  CE2 PHE B 157      70.723  -9.925  40.576  1.00 11.18           C  
ATOM   3337  CZ  PHE B 157      71.810 -10.044  39.714  1.00 13.68           C  
ATOM   3338  N   TYR B 158      71.991  -6.471  44.630  1.00 10.29           N  
ATOM   3339  CA  TYR B 158      71.429  -5.181  44.241  1.00  9.83           C  
ATOM   3340  C   TYR B 158      72.387  -4.021  44.454  1.00 12.15           C  
ATOM   3341  O   TYR B 158      72.052  -2.864  44.205  1.00 12.00           O  
ATOM   3342  CB  TYR B 158      70.110  -4.928  44.973  1.00  7.91           C  
ATOM   3343  CG  TYR B 158      68.948  -5.695  44.391  1.00  9.53           C  
ATOM   3344  CD1 TYR B 158      67.647  -5.464  44.840  1.00  8.13           C  
ATOM   3345  CD2 TYR B 158      69.142  -6.664  43.397  1.00 10.32           C  
ATOM   3346  CE1 TYR B 158      66.570  -6.175  44.318  1.00  8.47           C  
ATOM   3347  CE2 TYR B 158      68.072  -7.380  42.874  1.00 11.48           C  
ATOM   3348  CZ  TYR B 158      66.788  -7.127  43.340  1.00 10.55           C  
ATOM   3349  OH  TYR B 158      65.717  -7.818  42.817  1.00 12.06           O  
ATOM   3350  N   ARG B 159      73.580  -4.350  44.934  1.00 12.09           N  
ATOM   3351  CA  ARG B 159      74.643  -3.383  45.126  1.00 12.47           C  
ATOM   3352  C   ARG B 159      75.587  -3.652  43.950  1.00 13.45           C  
ATOM   3353  O   ARG B 159      76.009  -2.737  43.237  1.00 11.76           O  
ATOM   3354  CB  ARG B 159      75.361  -3.657  46.450  1.00 25.98           C  
ATOM   3355  CG  ARG B 159      75.148  -2.608  47.524  1.00 28.44           C  
ATOM   3356  CD  ARG B 159      76.142  -1.473  47.358  1.00 32.62           C  
ATOM   3357  NE  ARG B 159      76.013  -0.476  48.412  1.00 35.54           N  
ATOM   3358  CZ  ARG B 159      76.829   0.560  48.559  1.00 36.07           C  
ATOM   3359  NH1 ARG B 159      77.838   0.736  47.715  1.00 32.98           N  
ATOM   3360  NH2 ARG B 159      76.638   1.417  49.552  1.00 38.77           N  
ATOM   3361  N   ASP B 160      75.883  -4.930  43.732  1.00 14.84           N  
ATOM   3362  CA  ASP B 160      76.778  -5.335  42.652  1.00 15.40           C  
ATOM   3363  C   ASP B 160      76.360  -4.846  41.264  1.00 15.02           C  
ATOM   3364  O   ASP B 160      77.190  -4.359  40.500  1.00 15.19           O  
ATOM   3365  CB  ASP B 160      76.928  -6.860  42.627  1.00 17.46           C  
ATOM   3366  CG  ASP B 160      77.591  -7.408  43.887  1.00 19.24           C  
ATOM   3367  OD1 ASP B 160      78.274  -6.640  44.594  1.00 19.86           O  
ATOM   3368  OD2 ASP B 160      77.440  -8.618  44.160  1.00 22.24           O  
ATOM   3369  N   VAL B 161      75.079  -4.961  40.933  1.00 11.83           N  
ATOM   3370  CA  VAL B 161      74.621  -4.536  39.619  1.00 11.80           C  
ATOM   3371  C   VAL B 161      74.818  -3.038  39.370  1.00 12.08           C  
ATOM   3372  O   VAL B 161      75.472  -2.652  38.400  1.00 11.85           O  
ATOM   3373  CB  VAL B 161      73.142  -4.939  39.384  1.00 11.39           C  
ATOM   3374  CG1 VAL B 161      72.644  -4.381  38.056  1.00 12.46           C  
ATOM   3375  CG2 VAL B 161      73.026  -6.455  39.381  1.00 13.56           C  
ATOM   3376  N   PRO B 162      74.284  -2.168  40.245  1.00 10.49           N  
ATOM   3377  CA  PRO B 162      74.500  -0.743  39.962  1.00 10.91           C  
ATOM   3378  C   PRO B 162      75.939  -0.262  40.162  1.00 10.91           C  
ATOM   3379  O   PRO B 162      76.345   0.747  39.585  1.00 12.96           O  
ATOM   3380  CB  PRO B 162      73.514  -0.049  40.902  1.00 12.59           C  
ATOM   3381  CG  PRO B 162      73.445  -0.993  42.074  1.00 11.17           C  
ATOM   3382  CD  PRO B 162      73.401  -2.353  41.410  1.00 12.69           C  
ATOM   3383  N   ALA B 163      76.707  -0.972  40.978  1.00 14.23           N  
ATOM   3384  CA  ALA B 163      78.091  -0.580  41.217  1.00 15.02           C  
ATOM   3385  C   ALA B 163      78.971  -1.047  40.066  1.00 17.22           C  
ATOM   3386  O   ALA B 163      80.072  -0.529  39.872  1.00 17.64           O  
ATOM   3387  CB  ALA B 163      78.593  -1.169  42.528  1.00 17.63           C  
ATOM   3388  N   GLY B 164      78.478  -2.017  39.302  1.00 18.02           N  
ATOM   3389  CA  GLY B 164      79.249  -2.538  38.187  1.00 17.81           C  
ATOM   3390  C   GLY B 164      78.764  -2.205  36.786  1.00 17.55           C  
ATOM   3391  O   GLY B 164      79.022  -1.112  36.282  1.00 18.78           O  
ATOM   3392  N   PRO B 165      78.040  -3.128  36.133  1.00 16.88           N  
ATOM   3393  CA  PRO B 165      77.504  -2.984  34.774  1.00 17.28           C  
ATOM   3394  C   PRO B 165      76.386  -1.988  34.454  1.00 17.05           C  
ATOM   3395  O   PRO B 165      76.400  -1.372  33.390  1.00 18.63           O  
ATOM   3396  CB  PRO B 165      77.078  -4.407  34.431  1.00 15.69           C  
ATOM   3397  CG  PRO B 165      76.594  -4.917  35.759  1.00 16.81           C  
ATOM   3398  CD  PRO B 165      77.679  -4.445  36.695  1.00 17.58           C  
ATOM   3399  N   PHE B 166      75.421  -1.825  35.353  1.00 17.65           N  
ATOM   3400  CA  PHE B 166      74.281  -0.952  35.074  1.00 17.12           C  
ATOM   3401  C   PHE B 166      74.578   0.459  34.569  1.00 16.30           C  
ATOM   3402  O   PHE B 166      74.031   0.876  33.548  1.00 14.76           O  
ATOM   3403  CB  PHE B 166      73.358  -0.881  36.299  1.00 14.93           C  
ATOM   3404  CG  PHE B 166      71.944  -0.462  35.972  1.00 13.88           C  
ATOM   3405  CD1 PHE B 166      71.632   0.869  35.721  1.00 15.42           C  
ATOM   3406  CD2 PHE B 166      70.928  -1.408  35.903  1.00 15.89           C  
ATOM   3407  CE1 PHE B 166      70.320   1.252  35.406  1.00 12.55           C  
ATOM   3408  CE2 PHE B 166      69.619  -1.038  35.589  1.00 14.33           C  
ATOM   3409  CZ  PHE B 166      69.318   0.294  35.342  1.00 13.75           C  
ATOM   3410  N   TYR B 167      75.440   1.185  35.272  1.00 14.45           N  
ATOM   3411  CA  TYR B 167      75.771   2.555  34.892  1.00 15.18           C  
ATOM   3412  C   TYR B 167      77.141   2.674  34.238  1.00 16.51           C  
ATOM   3413  O   TYR B 167      77.609   3.780  33.965  1.00 17.44           O  
ATOM   3414  CB  TYR B 167      75.705   3.459  36.126  1.00 16.03           C  
ATOM   3415  CG  TYR B 167      74.313   3.574  36.710  1.00 14.17           C  
ATOM   3416  CD1 TYR B 167      73.289   4.194  35.993  1.00 10.96           C  
ATOM   3417  CD2 TYR B 167      74.014   3.049  37.969  1.00 13.58           C  
ATOM   3418  CE1 TYR B 167      72.001   4.291  36.514  1.00 12.70           C  
ATOM   3419  CE2 TYR B 167      72.723   3.139  38.500  1.00 13.18           C  
ATOM   3420  CZ  TYR B 167      71.726   3.763  37.763  1.00 13.98           C  
ATOM   3421  OH  TYR B 167      70.448   3.862  38.267  1.00 13.71           O  
ATOM   3422  N   GLY B 168      77.777   1.534  33.993  1.00 18.44           N  
ATOM   3423  CA  GLY B 168      79.094   1.542  33.382  1.00 21.27           C  
ATOM   3424  C   GLY B 168      80.177   1.950  34.363  1.00 21.91           C  
ATOM   3425  O   GLY B 168      81.310   2.231  33.966  1.00 23.23           O  
ATOM   3426  N   TYR B 169      79.831   1.983  35.646  1.00 17.68           N  
ATOM   3427  CA  TYR B 169      80.772   2.362  36.695  1.00 18.99           C  
ATOM   3428  C   TYR B 169      81.962   1.412  36.810  1.00 20.71           C  
ATOM   3429  O   TYR B 169      82.961   1.740  37.453  1.00 20.64           O  
ATOM   3430  CB  TYR B 169      80.054   2.426  38.047  1.00 18.92           C  
ATOM   3431  CG  TYR B 169      79.095   3.590  38.217  1.00 16.90           C  
ATOM   3432  CD1 TYR B 169      78.154   3.585  39.248  1.00 18.40           C  
ATOM   3433  CD2 TYR B 169      79.148   4.708  37.380  1.00 18.45           C  
ATOM   3434  CE1 TYR B 169      77.293   4.659  39.449  1.00 17.53           C  
ATOM   3435  CE2 TYR B 169      78.287   5.793  37.572  1.00 18.05           C  
ATOM   3436  CZ  TYR B 169      77.362   5.760  38.614  1.00 18.20           C  
ATOM   3437  OH  TYR B 169      76.518   6.827  38.836  1.00 16.70           O  
ATOM   3438  N   ASN B 170      81.855   0.233  36.206  1.00 27.41           N  
ATOM   3439  CA  ASN B 170      82.938  -0.744  36.265  1.00 28.99           C  
ATOM   3440  C   ASN B 170      83.998  -0.464  35.208  1.00 31.38           C  
ATOM   3441  O   ASN B 170      85.075  -1.061  35.223  1.00 32.06           O  
ATOM   3442  CB  ASN B 170      82.397  -2.166  36.090  1.00 25.58           C  
ATOM   3443  CG  ASN B 170      81.658  -2.360  34.781  1.00 25.17           C  
ATOM   3444  OD1 ASN B 170      81.198  -3.459  34.478  1.00 27.44           O  
ATOM   3445  ND2 ASN B 170      81.536  -1.295  34.001  1.00 24.12           N  
ATOM   3446  N   ARG B 171      83.681   0.439  34.288  1.00 31.14           N  
ATOM   3447  CA  ARG B 171      84.611   0.810  33.231  1.00 32.77           C  
ATOM   3448  C   ARG B 171      85.753   1.601  33.857  1.00 34.61           C  
ATOM   3449  O   ARG B 171      85.535   2.663  34.441  1.00 35.72           O  
ATOM   3450  CB  ARG B 171      83.899   1.662  32.178  1.00 29.67           C  
ATOM   3451  CG  ARG B 171      82.905   0.887  31.322  1.00 28.88           C  
ATOM   3452  CD  ARG B 171      83.635   0.004  30.323  1.00 26.89           C  
ATOM   3453  NE  ARG B 171      82.731  -0.828  29.535  1.00 27.37           N  
ATOM   3454  CZ  ARG B 171      82.469  -2.106  29.793  1.00 23.74           C  
ATOM   3455  NH1 ARG B 171      83.043  -2.714  30.825  1.00 24.62           N  
ATOM   3456  NH2 ARG B 171      81.638  -2.781  29.010  1.00 22.30           N  
ATOM   3457  N   PRO B 172      86.990   1.094  33.744  1.00 33.55           N  
ATOM   3458  CA  PRO B 172      88.117   1.822  34.333  1.00 33.71           C  
ATOM   3459  C   PRO B 172      88.151   3.286  33.892  1.00 33.46           C  
ATOM   3460  O   PRO B 172      88.087   3.585  32.699  1.00 32.10           O  
ATOM   3461  CB  PRO B 172      89.329   1.022  33.854  1.00 55.88           C  
ATOM   3462  CG  PRO B 172      88.861   0.440  32.553  1.00 56.77           C  
ATOM   3463  CD  PRO B 172      87.465  -0.011  32.895  1.00 56.17           C  
ATOM   3464  N   GLY B 173      88.230   4.191  34.864  1.00 41.68           N  
ATOM   3465  CA  GLY B 173      88.266   5.611  34.557  1.00 41.90           C  
ATOM   3466  C   GLY B 173      86.997   6.364  34.924  1.00 42.02           C  
ATOM   3467  O   GLY B 173      87.024   7.580  35.114  1.00 42.56           O  
ATOM   3468  N   VAL B 174      85.884   5.643  35.033  1.00 35.07           N  
ATOM   3469  CA  VAL B 174      84.597   6.253  35.366  1.00 33.71           C  
ATOM   3470  C   VAL B 174      84.392   6.433  36.870  1.00 32.00           C  
ATOM   3471  O   VAL B 174      84.602   5.506  37.650  1.00 32.67           O  
ATOM   3472  CB  VAL B 174      83.429   5.411  34.802  1.00 33.00           C  
ATOM   3473  CG1 VAL B 174      82.100   6.079  35.121  1.00 33.92           C  
ATOM   3474  CG2 VAL B 174      83.593   5.240  33.301  1.00 34.25           C  
ATOM   3475  N   GLU B 175      83.973   7.634  37.262  1.00 26.56           N  
ATOM   3476  CA  GLU B 175      83.732   7.971  38.665  1.00 25.52           C  
ATOM   3477  C   GLU B 175      82.326   7.559  39.108  1.00 23.07           C  
ATOM   3478  O   GLU B 175      81.336   8.119  38.640  1.00 22.70           O  
ATOM   3479  CB  GLU B 175      83.906   9.479  38.868  1.00 69.28           C  
ATOM   3480  CG  GLU B 175      83.681   9.963  40.293  1.00 74.03           C  
ATOM   3481  CD  GLU B 175      84.803   9.566  41.232  1.00 76.22           C  
ATOM   3482  OE1 GLU B 175      85.065   8.353  41.371  1.00 77.91           O  
ATOM   3483  OE2 GLU B 175      85.422  10.470  41.833  1.00 77.22           O  
ATOM   3484  N   ALA B 176      82.241   6.592  40.018  1.00 24.35           N  
ATOM   3485  CA  ALA B 176      80.947   6.120  40.505  1.00 21.70           C  
ATOM   3486  C   ALA B 176      80.294   7.093  41.483  1.00 21.40           C  
ATOM   3487  O   ALA B 176      80.970   7.904  42.119  1.00 20.66           O  
ATOM   3488  CB  ALA B 176      81.103   4.751  41.167  1.00 20.68           C  
ATOM   3489  N   SER B 177      78.969   7.004  41.587  1.00 17.92           N  
ATOM   3490  CA  SER B 177      78.187   7.843  42.493  1.00 15.70           C  
ATOM   3491  C   SER B 177      77.518   6.944  43.530  1.00 15.25           C  
ATOM   3492  O   SER B 177      76.670   6.127  43.176  1.00 14.87           O  
ATOM   3493  CB  SER B 177      77.104   8.599  41.714  1.00 15.37           C  
ATOM   3494  OG  SER B 177      76.096   9.088  42.589  1.00 15.96           O  
ATOM   3495  N   GLU B 178      77.897   7.087  44.798  1.00 13.59           N  
ATOM   3496  CA  GLU B 178      77.303   6.270  45.853  1.00 14.60           C  
ATOM   3497  C   GLU B 178      75.813   6.559  45.971  1.00 12.94           C  
ATOM   3498  O   GLU B 178      75.022   5.670  46.285  1.00 13.83           O  
ATOM   3499  CB  GLU B 178      77.983   6.538  47.195  1.00 13.70           C  
ATOM   3500  CG  GLU B 178      77.416   5.730  48.365  1.00 20.58           C  
ATOM   3501  CD  GLU B 178      77.279   4.250  48.053  1.00 23.86           C  
ATOM   3502  OE1 GLU B 178      78.202   3.680  47.432  1.00 22.59           O  
ATOM   3503  OE2 GLU B 178      76.248   3.650  48.438  1.00 26.67           O  
ATOM   3504  N   GLY B 179      75.435   7.807  45.721  1.00 15.00           N  
ATOM   3505  CA  GLY B 179      74.031   8.170  45.796  1.00 15.19           C  
ATOM   3506  C   GLY B 179      73.212   7.432  44.756  1.00 13.14           C  
ATOM   3507  O   GLY B 179      72.130   6.917  45.042  1.00 12.09           O  
ATOM   3508  N   ILE B 180      73.726   7.372  43.535  1.00 12.91           N  
ATOM   3509  CA  ILE B 180      73.025   6.695  42.455  1.00 12.86           C  
ATOM   3510  C   ILE B 180      72.973   5.187  42.693  1.00 12.47           C  
ATOM   3511  O   ILE B 180      71.942   4.552  42.467  1.00 12.42           O  
ATOM   3512  CB  ILE B 180      73.693   7.028  41.110  1.00 13.83           C  
ATOM   3513  CG1 ILE B 180      73.400   8.491  40.766  1.00 12.35           C  
ATOM   3514  CG2 ILE B 180      73.195   6.096  40.008  1.00 12.77           C  
ATOM   3515  CD1 ILE B 180      74.114   8.987  39.522  1.00 12.85           C  
ATOM   3516  N   ILE B 181      74.083   4.616  43.150  1.00 10.31           N  
ATOM   3517  CA  ILE B 181      74.133   3.190  43.454  1.00 11.33           C  
ATOM   3518  C   ILE B 181      73.132   2.905  44.572  1.00 10.89           C  
ATOM   3519  O   ILE B 181      72.308   1.990  44.470  1.00 11.52           O  
ATOM   3520  CB  ILE B 181      75.552   2.772  43.926  1.00 12.63           C  
ATOM   3521  CG1 ILE B 181      76.525   2.837  42.750  1.00 13.70           C  
ATOM   3522  CG2 ILE B 181      75.525   1.378  44.516  1.00 13.23           C  
ATOM   3523  CD1 ILE B 181      77.989   2.685  43.152  1.00 13.86           C  
ATOM   3524  N   GLY B 182      73.206   3.706  45.632  1.00 10.89           N  
ATOM   3525  CA  GLY B 182      72.316   3.538  46.764  1.00 11.13           C  
ATOM   3526  C   GLY B 182      70.845   3.647  46.407  1.00 10.11           C  
ATOM   3527  O   GLY B 182      70.024   2.892  46.928  1.00  9.95           O  
ATOM   3528  N   ASN B 183      70.501   4.580  45.526  1.00  7.73           N  
ATOM   3529  CA  ASN B 183      69.103   4.756  45.140  1.00  9.03           C  
ATOM   3530  C   ASN B 183      68.581   3.564  44.336  1.00  8.81           C  
ATOM   3531  O   ASN B 183      67.411   3.185  44.457  1.00  9.39           O  
ATOM   3532  CB  ASN B 183      68.942   6.051  44.337  1.00 10.10           C  
ATOM   3533  CG  ASN B 183      67.515   6.569  44.356  1.00  9.71           C  
ATOM   3534  OD1 ASN B 183      66.837   6.486  45.380  1.00 12.75           O  
ATOM   3535  ND2 ASN B 183      67.061   7.122  43.236  1.00 12.73           N  
ATOM   3536  N   TRP B 184      69.449   2.977  43.519  1.00  9.28           N  
ATOM   3537  CA  TRP B 184      69.099   1.810  42.707  1.00  9.50           C  
ATOM   3538  C   TRP B 184      68.781   0.673  43.681  1.00  9.54           C  
ATOM   3539  O   TRP B 184      67.711   0.059  43.630  1.00  9.07           O  
ATOM   3540  CB  TRP B 184      70.299   1.420  41.836  1.00 10.53           C  
ATOM   3541  CG  TRP B 184      70.016   0.454  40.719  1.00  9.13           C  
ATOM   3542  CD1 TRP B 184      69.911   0.757  39.391  1.00  9.33           C  
ATOM   3543  CD2 TRP B 184      69.885  -0.973  40.815  1.00  9.63           C  
ATOM   3544  NE1 TRP B 184      69.732  -0.388  38.655  1.00 10.27           N  
ATOM   3545  CE2 TRP B 184      69.712  -1.465  39.501  1.00  8.36           C  
ATOM   3546  CE3 TRP B 184      69.897  -1.883  41.881  1.00  6.96           C  
ATOM   3547  CZ2 TRP B 184      69.556  -2.830  39.223  1.00 11.75           C  
ATOM   3548  CZ3 TRP B 184      69.738  -3.240  41.605  1.00  8.71           C  
ATOM   3549  CH2 TRP B 184      69.572  -3.699  40.286  1.00 10.57           C  
ATOM   3550  N   TRP B 185      69.736   0.417  44.572  1.00  9.86           N  
ATOM   3551  CA  TRP B 185      69.634  -0.617  45.599  1.00  8.60           C  
ATOM   3552  C   TRP B 185      68.363  -0.441  46.442  1.00  8.72           C  
ATOM   3553  O   TRP B 185      67.636  -1.404  46.696  1.00 10.00           O  
ATOM   3554  CB  TRP B 185      70.879  -0.540  46.500  1.00  8.61           C  
ATOM   3555  CG  TRP B 185      70.868  -1.456  47.688  1.00  8.39           C  
ATOM   3556  CD1 TRP B 185      71.277  -2.760  47.729  1.00  8.51           C  
ATOM   3557  CD2 TRP B 185      70.436  -1.130  49.010  1.00  8.99           C  
ATOM   3558  NE1 TRP B 185      71.128  -3.266  48.998  1.00  9.94           N  
ATOM   3559  CE2 TRP B 185      70.612  -2.286  49.806  1.00 10.14           C  
ATOM   3560  CE3 TRP B 185      69.915   0.026  49.603  1.00  9.83           C  
ATOM   3561  CZ2 TRP B 185      70.286  -2.316  51.164  1.00 10.41           C  
ATOM   3562  CZ3 TRP B 185      69.590  -0.006  50.956  1.00 10.55           C  
ATOM   3563  CH2 TRP B 185      69.777  -1.170  51.718  1.00  9.03           C  
ATOM   3564  N   ARG B 186      68.110   0.794  46.865  1.00  7.90           N  
ATOM   3565  CA  ARG B 186      66.946   1.129  47.686  1.00  9.09           C  
ATOM   3566  C   ARG B 186      65.628   0.751  47.015  1.00  8.64           C  
ATOM   3567  O   ARG B 186      64.767   0.110  47.627  1.00  8.89           O  
ATOM   3568  CB  ARG B 186      66.941   2.627  47.988  1.00  8.84           C  
ATOM   3569  CG  ARG B 186      65.759   3.104  48.829  1.00  9.24           C  
ATOM   3570  CD  ARG B 186      65.770   4.620  48.942  1.00  8.66           C  
ATOM   3571  NE  ARG B 186      65.415   5.276  47.686  1.00 10.70           N  
ATOM   3572  CZ  ARG B 186      64.168   5.434  47.247  1.00  9.36           C  
ATOM   3573  NH1 ARG B 186      63.145   4.984  47.963  1.00 11.25           N  
ATOM   3574  NH2 ARG B 186      63.946   6.047  46.093  1.00 12.31           N  
ATOM   3575  N   GLN B 187      65.464   1.166  45.761  1.00 10.69           N  
ATOM   3576  CA  GLN B 187      64.244   0.862  45.025  1.00  8.61           C  
ATOM   3577  C   GLN B 187      64.086  -0.640  44.888  1.00  9.67           C  
ATOM   3578  O   GLN B 187      62.977  -1.175  44.955  1.00  9.34           O  
ATOM   3579  CB  GLN B 187      64.291   1.497  43.642  1.00  7.28           C  
ATOM   3580  CG  GLN B 187      64.248   3.001  43.660  1.00 10.98           C  
ATOM   3581  CD  GLN B 187      64.491   3.566  42.290  1.00 11.44           C  
ATOM   3582  OE1 GLN B 187      65.608   3.982  41.957  1.00 15.97           O  
ATOM   3583  NE2 GLN B 187      63.461   3.553  41.468  1.00  7.93           N  
ATOM   3584  N   GLY B 188      65.204  -1.324  44.696  1.00  8.24           N  
ATOM   3585  CA  GLY B 188      65.141  -2.763  44.569  1.00  9.02           C  
ATOM   3586  C   GLY B 188      64.725  -3.431  45.867  1.00  9.10           C  
ATOM   3587  O   GLY B 188      63.866  -4.306  45.861  1.00  9.99           O  
ATOM   3588  N   MET B 189      65.307  -3.012  46.990  1.00  6.11           N  
ATOM   3589  CA  MET B 189      64.987  -3.658  48.257  1.00  7.88           C  
ATOM   3590  C   MET B 189      63.562  -3.470  48.774  1.00  9.41           C  
ATOM   3591  O   MET B 189      63.055  -4.327  49.503  1.00 11.38           O  
ATOM   3592  CB  MET B 189      66.004  -3.260  49.330  1.00 10.94           C  
ATOM   3593  CG  MET B 189      67.443  -3.667  48.992  1.00 13.28           C  
ATOM   3594  SD  MET B 189      67.630  -5.390  48.424  1.00 17.88           S  
ATOM   3595  CE  MET B 189      67.334  -6.258  49.959  1.00 15.98           C  
ATOM   3596  N   ILE B 190      62.903  -2.376  48.404  1.00  9.08           N  
ATOM   3597  CA  ILE B 190      61.529  -2.182  48.867  1.00  8.55           C  
ATOM   3598  C   ILE B 190      60.546  -3.017  48.048  1.00  7.41           C  
ATOM   3599  O   ILE B 190      59.391  -3.194  48.440  1.00  9.00           O  
ATOM   3600  CB  ILE B 190      61.107  -0.692  48.838  1.00  6.96           C  
ATOM   3601  CG1 ILE B 190      61.201  -0.121  47.421  1.00  8.62           C  
ATOM   3602  CG2 ILE B 190      61.982   0.099  49.805  1.00  9.18           C  
ATOM   3603  CD1 ILE B 190      60.681   1.311  47.323  1.00  8.98           C  
ATOM   3604  N   GLY B 191      61.011  -3.540  46.915  1.00  7.00           N  
ATOM   3605  CA  GLY B 191      60.164  -4.381  46.084  1.00  7.00           C  
ATOM   3606  C   GLY B 191      60.173  -5.824  46.570  1.00  8.65           C  
ATOM   3607  O   GLY B 191      60.957  -6.190  47.446  1.00  9.92           O  
ATOM   3608  N   SER B 192      59.306  -6.647  45.992  1.00  8.04           N  
ATOM   3609  CA  SER B 192      59.194  -8.056  46.357  1.00  8.55           C  
ATOM   3610  C   SER B 192      60.265  -8.933  45.716  1.00  7.53           C  
ATOM   3611  O   SER B 192      60.460  -8.897  44.499  1.00  8.02           O  
ATOM   3612  CB  SER B 192      57.826  -8.583  45.935  1.00  4.92           C  
ATOM   3613  OG  SER B 192      57.868  -9.991  45.803  1.00 13.95           O  
ATOM   3614  N   ALA B 193      60.952  -9.735  46.527  1.00 10.28           N  
ATOM   3615  CA  ALA B 193      61.977 -10.621  45.985  1.00  8.29           C  
ATOM   3616  C   ALA B 193      61.348 -11.607  45.002  1.00  8.97           C  
ATOM   3617  O   ALA B 193      61.972 -11.982  44.014  1.00  9.55           O  
ATOM   3618  CB  ALA B 193      62.675 -11.381  47.107  1.00  7.24           C  
ATOM   3619  N   LYS B 194      60.110 -12.021  45.267  1.00  8.47           N  
ATOM   3620  CA  LYS B 194      59.417 -12.963  44.385  1.00  8.42           C  
ATOM   3621  C   LYS B 194      59.089 -12.270  43.060  1.00  7.58           C  
ATOM   3622  O   LYS B 194      59.297 -12.831  41.979  1.00  8.13           O  
ATOM   3623  CB  LYS B 194      58.124 -13.447  45.052  1.00 11.81           C  
ATOM   3624  CG  LYS B 194      57.735 -14.894  44.782  1.00 19.83           C  
ATOM   3625  CD  LYS B 194      57.810 -15.296  43.323  1.00 18.82           C  
ATOM   3626  CE  LYS B 194      57.209 -16.685  43.134  1.00 18.28           C  
ATOM   3627  NZ  LYS B 194      57.295 -17.187  41.737  1.00 24.47           N  
ATOM   3628  N   ALA B 195      58.581 -11.045  43.143  1.00 10.63           N  
ATOM   3629  CA  ALA B 195      58.238 -10.289  41.944  1.00 10.93           C  
ATOM   3630  C   ALA B 195      59.487 -10.096  41.082  1.00 10.94           C  
ATOM   3631  O   ALA B 195      59.444 -10.212  39.854  1.00 10.72           O  
ATOM   3632  CB  ALA B 195      57.655  -8.939  42.333  1.00  8.35           C  
ATOM   3633  N   HIS B 196      60.605  -9.799  41.730  1.00 10.58           N  
ATOM   3634  CA  HIS B 196      61.849  -9.593  40.999  1.00  8.73           C  
ATOM   3635  C   HIS B 196      62.374 -10.903  40.421  1.00  9.30           C  
ATOM   3636  O   HIS B 196      62.887 -10.933  39.301  1.00  8.74           O  
ATOM   3637  CB  HIS B 196      62.889  -8.960  41.918  1.00  6.79           C  
ATOM   3638  CG  HIS B 196      62.544  -7.565  42.331  1.00  8.29           C  
ATOM   3639  ND1 HIS B 196      63.178  -6.920  43.370  1.00  8.01           N  
ATOM   3640  CD2 HIS B 196      61.630  -6.690  41.845  1.00  8.07           C  
ATOM   3641  CE1 HIS B 196      62.668  -5.710  43.512  1.00  7.05           C  
ATOM   3642  NE2 HIS B 196      61.727  -5.545  42.599  1.00  7.72           N  
ATOM   3643  N   TYR B 197      62.227 -11.982  41.186  1.00 10.00           N  
ATOM   3644  CA  TYR B 197      62.675 -13.293  40.748  1.00 10.68           C  
ATOM   3645  C   TYR B 197      61.950 -13.695  39.468  1.00 10.47           C  
ATOM   3646  O   TYR B 197      62.583 -14.040  38.474  1.00  9.64           O  
ATOM   3647  CB  TYR B 197      62.424 -14.317  41.861  1.00  7.50           C  
ATOM   3648  CG  TYR B 197      62.870 -15.719  41.535  1.00  9.01           C  
ATOM   3649  CD1 TYR B 197      62.009 -16.618  40.914  1.00  9.70           C  
ATOM   3650  CD2 TYR B 197      64.156 -16.146  41.854  1.00 10.60           C  
ATOM   3651  CE1 TYR B 197      62.417 -17.918  40.619  1.00 12.37           C  
ATOM   3652  CE2 TYR B 197      64.576 -17.442  41.564  1.00 10.85           C  
ATOM   3653  CZ  TYR B 197      63.703 -18.319  40.950  1.00 12.44           C  
ATOM   3654  OH  TYR B 197      64.114 -19.603  40.665  1.00 13.66           O  
ATOM   3655  N   ASP B 198      60.620 -13.632  39.489  1.00  8.45           N  
ATOM   3656  CA  ASP B 198      59.835 -13.985  38.312  1.00  8.45           C  
ATOM   3657  C   ASP B 198      60.048 -12.949  37.216  1.00  7.86           C  
ATOM   3658  O   ASP B 198      60.055 -13.282  36.032  1.00  9.33           O  
ATOM   3659  CB  ASP B 198      58.341 -14.035  38.640  1.00 10.79           C  
ATOM   3660  CG  ASP B 198      57.957 -15.235  39.480  1.00 11.82           C  
ATOM   3661  OD1 ASP B 198      58.820 -16.106  39.732  1.00 16.49           O  
ATOM   3662  OD2 ASP B 198      56.777 -15.305  39.882  1.00 14.78           O  
ATOM   3663  N   GLY B 199      60.218 -11.693  37.625  1.00  9.64           N  
ATOM   3664  CA  GLY B 199      60.408 -10.609  36.678  1.00 10.12           C  
ATOM   3665  C   GLY B 199      61.553 -10.794  35.700  1.00 11.07           C  
ATOM   3666  O   GLY B 199      61.538 -10.225  34.606  1.00 11.86           O  
ATOM   3667  N   ILE B 200      62.555 -11.572  36.088  1.00  9.32           N  
ATOM   3668  CA  ILE B 200      63.695 -11.821  35.210  1.00 11.22           C  
ATOM   3669  C   ILE B 200      63.242 -12.641  34.005  1.00 12.45           C  
ATOM   3670  O   ILE B 200      63.635 -12.361  32.870  1.00 13.52           O  
ATOM   3671  CB  ILE B 200      64.818 -12.554  35.975  1.00  6.98           C  
ATOM   3672  CG1 ILE B 200      65.503 -11.572  36.925  1.00  8.12           C  
ATOM   3673  CG2 ILE B 200      65.835 -13.144  34.998  1.00 12.49           C  
ATOM   3674  CD1 ILE B 200      66.359 -12.241  37.972  1.00 14.75           C  
ATOM   3675  N   VAL B 201      62.405 -13.643  34.249  1.00 11.14           N  
ATOM   3676  CA  VAL B 201      61.895 -14.468  33.163  1.00 13.10           C  
ATOM   3677  C   VAL B 201      61.028 -13.582  32.274  1.00 13.46           C  
ATOM   3678  O   VAL B 201      61.080 -13.663  31.047  1.00 13.62           O  
ATOM   3679  CB  VAL B 201      61.043 -15.642  33.695  1.00 12.65           C  
ATOM   3680  CG1 VAL B 201      60.355 -16.360  32.542  1.00 17.46           C  
ATOM   3681  CG2 VAL B 201      61.930 -16.622  34.455  1.00 14.28           C  
ATOM   3682  N   ALA B 202      60.238 -12.721  32.901  1.00 13.13           N  
ATOM   3683  CA  ALA B 202      59.365 -11.829  32.155  1.00 12.80           C  
ATOM   3684  C   ALA B 202      60.131 -10.939  31.175  1.00 12.24           C  
ATOM   3685  O   ALA B 202      59.727 -10.799  30.017  1.00 14.43           O  
ATOM   3686  CB  ALA B 202      58.551 -10.967  33.125  1.00 12.14           C  
ATOM   3687  N   PHE B 203      61.240 -10.351  31.613  1.00 11.42           N  
ATOM   3688  CA  PHE B 203      61.975  -9.464  30.717  1.00 11.26           C  
ATOM   3689  C   PHE B 203      62.957 -10.123  29.758  1.00 10.88           C  
ATOM   3690  O   PHE B 203      63.195  -9.597  28.672  1.00 13.29           O  
ATOM   3691  CB  PHE B 203      62.674  -8.325  31.506  1.00 13.84           C  
ATOM   3692  CG  PHE B 203      63.955  -8.720  32.229  1.00 12.61           C  
ATOM   3693  CD1 PHE B 203      65.083  -9.143  31.525  1.00 12.78           C  
ATOM   3694  CD2 PHE B 203      64.054  -8.578  33.616  1.00 12.78           C  
ATOM   3695  CE1 PHE B 203      66.291  -9.412  32.186  1.00 13.38           C  
ATOM   3696  CE2 PHE B 203      65.252  -8.842  34.287  1.00 11.39           C  
ATOM   3697  CZ  PHE B 203      66.377  -9.261  33.569  1.00 12.51           C  
ATOM   3698  N   SER B 204      63.502 -11.277  30.129  1.00 12.16           N  
ATOM   3699  CA  SER B 204      64.495 -11.932  29.280  1.00 11.20           C  
ATOM   3700  C   SER B 204      63.982 -13.029  28.362  1.00 13.52           C  
ATOM   3701  O   SER B 204      64.633 -13.358  27.370  1.00 13.89           O  
ATOM   3702  CB  SER B 204      65.617 -12.510  30.148  1.00 14.76           C  
ATOM   3703  OG  SER B 204      65.144 -13.576  30.961  1.00 14.94           O  
ATOM   3704  N   GLN B 205      62.813 -13.579  28.665  1.00 13.63           N  
ATOM   3705  CA  GLN B 205      62.297 -14.683  27.869  1.00 14.45           C  
ATOM   3706  C   GLN B 205      60.951 -14.482  27.180  1.00 15.41           C  
ATOM   3707  O   GLN B 205      60.310 -15.446  26.750  1.00 16.94           O  
ATOM   3708  CB  GLN B 205      62.296 -15.932  28.754  1.00 15.29           C  
ATOM   3709  CG  GLN B 205      63.719 -16.376  29.099  1.00 14.35           C  
ATOM   3710  CD  GLN B 205      63.823 -17.116  30.421  1.00 14.30           C  
ATOM   3711  OE1 GLN B 205      63.152 -18.128  30.637  1.00 14.31           O  
ATOM   3712  NE2 GLN B 205      64.677 -16.615  31.311  1.00 17.18           N  
ATOM   3713  N   THR B 206      60.534 -13.226  27.059  1.00 13.82           N  
ATOM   3714  CA  THR B 206      59.280 -12.895  26.394  1.00 13.66           C  
ATOM   3715  C   THR B 206      59.608 -12.352  25.006  1.00 13.98           C  
ATOM   3716  O   THR B 206      60.418 -11.442  24.881  1.00 12.96           O  
ATOM   3717  CB  THR B 206      58.511 -11.821  27.181  1.00 15.11           C  
ATOM   3718  OG1 THR B 206      58.205 -12.323  28.486  1.00 16.55           O  
ATOM   3719  CG2 THR B 206      57.228 -11.447  26.457  1.00 15.45           C  
ATOM   3720  N   ASP B 207      58.988 -12.915  23.971  1.00 14.41           N  
ATOM   3721  CA  ASP B 207      59.235 -12.472  22.597  1.00 12.90           C  
ATOM   3722  C   ASP B 207      58.243 -11.368  22.227  1.00 13.26           C  
ATOM   3723  O   ASP B 207      57.033 -11.591  22.226  1.00 15.69           O  
ATOM   3724  CB  ASP B 207      59.077 -13.651  21.639  1.00 15.87           C  
ATOM   3725  CG  ASP B 207      59.670 -13.375  20.273  1.00 16.96           C  
ATOM   3726  OD1 ASP B 207      59.959 -12.195  19.972  1.00 16.44           O  
ATOM   3727  OD2 ASP B 207      59.841 -14.344  19.500  1.00 18.42           O  
ATOM   3728  N   PHE B 208      58.762 -10.180  21.918  1.00 15.84           N  
ATOM   3729  CA  PHE B 208      57.926  -9.027  21.570  1.00 15.31           C  
ATOM   3730  C   PHE B 208      57.838  -8.759  20.064  1.00 17.01           C  
ATOM   3731  O   PHE B 208      57.278  -7.746  19.644  1.00 16.13           O  
ATOM   3732  CB  PHE B 208      58.474  -7.773  22.258  1.00 14.13           C  
ATOM   3733  CG  PHE B 208      58.496  -7.857  23.760  1.00 12.89           C  
ATOM   3734  CD1 PHE B 208      57.343  -7.613  24.498  1.00 14.14           C  
ATOM   3735  CD2 PHE B 208      59.674  -8.157  24.438  1.00 12.78           C  
ATOM   3736  CE1 PHE B 208      57.362  -7.662  25.890  1.00 11.56           C  
ATOM   3737  CE2 PHE B 208      59.704  -8.209  25.837  1.00  9.58           C  
ATOM   3738  CZ  PHE B 208      58.549  -7.960  26.558  1.00 11.65           C  
ATOM   3739  N   THR B 209      58.387  -9.664  19.260  1.00 16.51           N  
ATOM   3740  CA  THR B 209      58.394  -9.508  17.804  1.00 17.14           C  
ATOM   3741  C   THR B 209      57.025  -9.183  17.226  1.00 18.48           C  
ATOM   3742  O   THR B 209      56.869  -8.242  16.446  1.00 17.73           O  
ATOM   3743  CB  THR B 209      58.930 -10.785  17.121  1.00 20.06           C  
ATOM   3744  OG1 THR B 209      60.274 -11.025  17.552  1.00 16.98           O  
ATOM   3745  CG2 THR B 209      58.911 -10.635  15.606  1.00 19.39           C  
ATOM   3746  N   GLU B 210      56.034  -9.972  17.613  1.00 15.86           N  
ATOM   3747  CA  GLU B 210      54.673  -9.783  17.141  1.00 15.42           C  
ATOM   3748  C   GLU B 210      54.151  -8.390  17.487  1.00 15.92           C  
ATOM   3749  O   GLU B 210      53.611  -7.687  16.625  1.00 14.63           O  
ATOM   3750  CB  GLU B 210      53.782 -10.842  17.768  1.00 55.50           C  
ATOM   3751  CG  GLU B 210      52.418 -10.906  17.168  1.00 60.90           C  
ATOM   3752  CD  GLU B 210      51.900 -12.317  17.131  1.00 62.28           C  
ATOM   3753  OE1 GLU B 210      51.675 -12.902  18.213  1.00 63.38           O  
ATOM   3754  OE2 GLU B 210      51.726 -12.835  16.011  1.00 65.02           O  
ATOM   3755  N   ASP B 211      54.320  -7.993  18.746  1.00 17.95           N  
ATOM   3756  CA  ASP B 211      53.863  -6.679  19.199  1.00 17.67           C  
ATOM   3757  C   ASP B 211      54.491  -5.568  18.367  1.00 16.30           C  
ATOM   3758  O   ASP B 211      53.805  -4.643  17.932  1.00 16.87           O  
ATOM   3759  CB  ASP B 211      54.228  -6.432  20.667  1.00 19.35           C  
ATOM   3760  CG  ASP B 211      53.618  -7.444  21.615  1.00 19.17           C  
ATOM   3761  OD1 ASP B 211      52.556  -8.018  21.296  1.00 18.83           O  
ATOM   3762  OD2 ASP B 211      54.202  -7.645  22.699  1.00 19.79           O  
ATOM   3763  N   LEU B 212      55.801  -5.667  18.148  1.00 15.07           N  
ATOM   3764  CA  LEU B 212      56.533  -4.659  17.391  1.00 14.21           C  
ATOM   3765  C   LEU B 212      56.027  -4.508  15.960  1.00 15.62           C  
ATOM   3766  O   LEU B 212      55.862  -3.393  15.468  1.00 15.34           O  
ATOM   3767  CB  LEU B 212      58.028  -4.999  17.367  1.00 12.74           C  
ATOM   3768  CG  LEU B 212      58.770  -5.033  18.707  1.00 13.74           C  
ATOM   3769  CD1 LEU B 212      60.153  -5.647  18.519  1.00 12.98           C  
ATOM   3770  CD2 LEU B 212      58.881  -3.617  19.269  1.00 13.24           C  
ATOM   3771  N   LYS B 213      55.782  -5.631  15.291  1.00 14.84           N  
ATOM   3772  CA  LYS B 213      55.309  -5.591  13.909  1.00 15.66           C  
ATOM   3773  C   LYS B 213      53.962  -4.893  13.761  1.00 17.16           C  
ATOM   3774  O   LYS B 213      53.652  -4.345  12.698  1.00 17.39           O  
ATOM   3775  CB  LYS B 213      55.202  -7.011  13.340  1.00 19.63           C  
ATOM   3776  CG  LYS B 213      56.533  -7.732  13.173  1.00 23.25           C  
ATOM   3777  CD  LYS B 213      56.312  -9.151  12.650  1.00 23.76           C  
ATOM   3778  CE  LYS B 213      57.623  -9.897  12.439  1.00 27.26           C  
ATOM   3779  NZ  LYS B 213      57.383 -11.302  11.978  1.00 28.57           N  
ATOM   3780  N   GLY B 214      53.168  -4.904  14.826  1.00 17.87           N  
ATOM   3781  CA  GLY B 214      51.853  -4.285  14.769  1.00 19.04           C  
ATOM   3782  C   GLY B 214      51.717  -2.843  15.232  1.00 19.10           C  
ATOM   3783  O   GLY B 214      50.628  -2.271  15.148  1.00 20.73           O  
ATOM   3784  N   ILE B 215      52.796  -2.250  15.733  1.00 15.96           N  
ATOM   3785  CA  ILE B 215      52.748  -0.865  16.204  1.00 16.17           C  
ATOM   3786  C   ILE B 215      52.948   0.082  15.028  1.00 16.20           C  
ATOM   3787  O   ILE B 215      54.031   0.137  14.458  1.00 15.55           O  
ATOM   3788  CB  ILE B 215      53.855  -0.584  17.244  1.00 21.73           C  
ATOM   3789  CG1 ILE B 215      53.743  -1.568  18.412  1.00 22.98           C  
ATOM   3790  CG2 ILE B 215      53.748   0.856  17.746  1.00 18.74           C  
ATOM   3791  CD1 ILE B 215      52.413  -1.527  19.128  1.00 27.51           C  
ATOM   3792  N   GLN B 216      51.914   0.841  14.682  1.00 16.96           N  
ATOM   3793  CA  GLN B 216      51.995   1.758  13.551  1.00 17.63           C  
ATOM   3794  C   GLN B 216      52.409   3.177  13.931  1.00 16.95           C  
ATOM   3795  O   GLN B 216      52.827   3.955  13.073  1.00 17.93           O  
ATOM   3796  CB  GLN B 216      50.649   1.791  12.822  1.00 34.92           C  
ATOM   3797  CG  GLN B 216      50.150   0.410  12.417  1.00 37.61           C  
ATOM   3798  CD  GLN B 216      51.104  -0.305  11.476  1.00 37.55           C  
ATOM   3799  OE1 GLN B 216      51.123  -1.536  11.411  1.00 40.69           O  
ATOM   3800  NE2 GLN B 216      51.892   0.463  10.732  1.00 42.03           N  
ATOM   3801  N   GLN B 217      52.299   3.517  15.211  1.00 17.32           N  
ATOM   3802  CA  GLN B 217      52.666   4.857  15.657  1.00 16.65           C  
ATOM   3803  C   GLN B 217      54.166   5.098  15.570  1.00 15.77           C  
ATOM   3804  O   GLN B 217      54.959   4.159  15.481  1.00 14.23           O  
ATOM   3805  CB  GLN B 217      52.225   5.095  17.106  1.00 17.54           C  
ATOM   3806  CG  GLN B 217      50.737   4.998  17.331  1.00 16.86           C  
ATOM   3807  CD  GLN B 217      50.341   3.672  17.930  1.00 18.40           C  
ATOM   3808  OE1 GLN B 217      50.741   2.618  17.445  1.00 19.30           O  
ATOM   3809  NE2 GLN B 217      49.543   3.718  18.987  1.00 19.08           N  
ATOM   3810  N   PRO B 218      54.576   6.374  15.577  1.00 15.53           N  
ATOM   3811  CA  PRO B 218      56.005   6.680  15.510  1.00 15.39           C  
ATOM   3812  C   PRO B 218      56.644   6.188  16.809  1.00 14.94           C  
ATOM   3813  O   PRO B 218      56.109   6.421  17.890  1.00 14.92           O  
ATOM   3814  CB  PRO B 218      56.029   8.205  15.412  1.00 19.27           C  
ATOM   3815  CG  PRO B 218      54.727   8.526  14.746  1.00 21.27           C  
ATOM   3816  CD  PRO B 218      53.769   7.598  15.443  1.00 17.95           C  
ATOM   3817  N   VAL B 219      57.776   5.501  16.699  1.00 16.87           N  
ATOM   3818  CA  VAL B 219      58.475   4.991  17.874  1.00 16.60           C  
ATOM   3819  C   VAL B 219      59.966   5.242  17.742  1.00 17.18           C  
ATOM   3820  O   VAL B 219      60.559   4.972  16.699  1.00 20.57           O  
ATOM   3821  CB  VAL B 219      58.254   3.472  18.057  1.00 17.25           C  
ATOM   3822  CG1 VAL B 219      59.031   2.974  19.270  1.00 17.95           C  
ATOM   3823  CG2 VAL B 219      56.772   3.178  18.222  1.00 17.86           C  
ATOM   3824  N   LEU B 220      60.567   5.775  18.800  1.00 14.01           N  
ATOM   3825  CA  LEU B 220      61.997   6.040  18.801  1.00 12.82           C  
ATOM   3826  C   LEU B 220      62.679   5.014  19.690  1.00 14.61           C  
ATOM   3827  O   LEU B 220      62.293   4.832  20.848  1.00 14.29           O  
ATOM   3828  CB  LEU B 220      62.292   7.448  19.329  1.00 16.05           C  
ATOM   3829  CG  LEU B 220      63.778   7.773  19.515  1.00 15.04           C  
ATOM   3830  CD1 LEU B 220      64.478   7.764  18.168  1.00 16.59           C  
ATOM   3831  CD2 LEU B 220      63.933   9.135  20.180  1.00 17.51           C  
ATOM   3832  N   VAL B 221      63.682   4.335  19.145  1.00 15.26           N  
ATOM   3833  CA  VAL B 221      64.422   3.334  19.902  1.00 15.17           C  
ATOM   3834  C   VAL B 221      65.803   3.885  20.256  1.00 15.46           C  
ATOM   3835  O   VAL B 221      66.648   4.084  19.380  1.00 16.17           O  
ATOM   3836  CB  VAL B 221      64.584   2.034  19.086  1.00 13.95           C  
ATOM   3837  CG1 VAL B 221      65.347   0.997  19.898  1.00 16.39           C  
ATOM   3838  CG2 VAL B 221      63.216   1.500  18.687  1.00 14.60           C  
ATOM   3839  N   MET B 222      66.021   4.158  21.539  1.00 14.36           N  
ATOM   3840  CA  MET B 222      67.312   4.672  21.997  1.00 14.37           C  
ATOM   3841  C   MET B 222      68.118   3.539  22.613  1.00 15.15           C  
ATOM   3842  O   MET B 222      67.578   2.724  23.355  1.00 16.18           O  
ATOM   3843  CB  MET B 222      67.123   5.755  23.055  1.00 15.93           C  
ATOM   3844  CG  MET B 222      66.312   6.946  22.613  1.00 15.28           C  
ATOM   3845  SD  MET B 222      66.184   8.089  23.996  1.00 18.17           S  
ATOM   3846  CE  MET B 222      66.290   9.649  23.162  1.00 17.79           C  
ATOM   3847  N   HIS B 223      69.415   3.492  22.326  1.00 15.45           N  
ATOM   3848  CA  HIS B 223      70.240   2.432  22.885  1.00 15.92           C  
ATOM   3849  C   HIS B 223      71.722   2.784  22.860  1.00 17.51           C  
ATOM   3850  O   HIS B 223      72.239   3.272  21.852  1.00 17.72           O  
ATOM   3851  CB  HIS B 223      70.002   1.133  22.107  1.00 16.14           C  
ATOM   3852  CG  HIS B 223      69.881  -0.083  22.974  1.00 15.01           C  
ATOM   3853  ND1 HIS B 223      70.934  -0.591  23.704  1.00 15.91           N  
ATOM   3854  CD2 HIS B 223      68.826  -0.893  23.224  1.00 14.36           C  
ATOM   3855  CE1 HIS B 223      70.532  -1.663  24.365  1.00 13.40           C  
ATOM   3856  NE2 HIS B 223      69.257  -1.868  24.091  1.00 15.99           N  
ATOM   3857  N   GLY B 224      72.402   2.551  23.979  1.00 20.48           N  
ATOM   3858  CA  GLY B 224      73.828   2.816  24.037  1.00 21.45           C  
ATOM   3859  C   GLY B 224      74.540   1.595  23.482  1.00 22.57           C  
ATOM   3860  O   GLY B 224      74.097   0.469  23.725  1.00 22.30           O  
ATOM   3861  N   ASP B 225      75.630   1.785  22.740  1.00 19.03           N  
ATOM   3862  CA  ASP B 225      76.322   0.628  22.183  1.00 20.69           C  
ATOM   3863  C   ASP B 225      77.245  -0.081  23.168  1.00 19.50           C  
ATOM   3864  O   ASP B 225      77.931  -1.037  22.803  1.00 19.91           O  
ATOM   3865  CB  ASP B 225      77.094   0.999  20.904  1.00 22.77           C  
ATOM   3866  CG  ASP B 225      78.181   2.028  21.140  1.00 27.15           C  
ATOM   3867  OD1 ASP B 225      78.764   2.047  22.240  1.00 30.04           O  
ATOM   3868  OD2 ASP B 225      78.467   2.811  20.205  1.00 28.97           O  
ATOM   3869  N   ASP B 226      77.265   0.384  24.415  1.00 21.25           N  
ATOM   3870  CA  ASP B 226      78.079  -0.253  25.448  1.00 20.11           C  
ATOM   3871  C   ASP B 226      77.181  -0.680  26.609  1.00 18.49           C  
ATOM   3872  O   ASP B 226      77.595  -0.682  27.766  1.00 20.38           O  
ATOM   3873  CB  ASP B 226      79.173   0.690  25.959  1.00 19.56           C  
ATOM   3874  CG  ASP B 226      80.208  -0.031  26.808  1.00 20.49           C  
ATOM   3875  OD1 ASP B 226      80.319  -1.267  26.676  1.00 23.80           O  
ATOM   3876  OD2 ASP B 226      80.920   0.628  27.592  1.00 22.81           O  
ATOM   3877  N   ASP B 227      75.944  -1.038  26.283  1.00 16.33           N  
ATOM   3878  CA  ASP B 227      74.977  -1.477  27.284  1.00 16.23           C  
ATOM   3879  C   ASP B 227      75.347  -2.883  27.765  1.00 17.24           C  
ATOM   3880  O   ASP B 227      75.213  -3.850  27.017  1.00 18.26           O  
ATOM   3881  CB  ASP B 227      73.583  -1.501  26.667  1.00 16.11           C  
ATOM   3882  CG  ASP B 227      72.497  -1.649  27.702  1.00 16.65           C  
ATOM   3883  OD1 ASP B 227      72.622  -2.531  28.573  1.00 17.46           O  
ATOM   3884  OD2 ASP B 227      71.517  -0.886  27.633  1.00 16.83           O  
ATOM   3885  N   GLN B 228      75.796  -2.989  29.015  1.00 17.06           N  
ATOM   3886  CA  GLN B 228      76.205  -4.270  29.591  1.00 19.17           C  
ATOM   3887  C   GLN B 228      75.049  -5.088  30.168  1.00 17.92           C  
ATOM   3888  O   GLN B 228      75.259  -6.196  30.669  1.00 18.17           O  
ATOM   3889  CB  GLN B 228      77.246  -4.040  30.694  1.00 16.63           C  
ATOM   3890  CG  GLN B 228      78.384  -3.104  30.308  1.00 20.52           C  
ATOM   3891  CD  GLN B 228      79.342  -2.840  31.457  1.00 22.22           C  
ATOM   3892  OE1 GLN B 228      79.877  -1.740  31.591  1.00 20.90           O  
ATOM   3893  NE2 GLN B 228      79.572  -3.852  32.286  1.00 24.40           N  
ATOM   3894  N   ILE B 229      73.833  -4.555  30.091  1.00 19.24           N  
ATOM   3895  CA  ILE B 229      72.663  -5.247  30.628  1.00 18.46           C  
ATOM   3896  C   ILE B 229      71.766  -5.816  29.536  1.00 17.88           C  
ATOM   3897  O   ILE B 229      71.291  -6.948  29.636  1.00 18.49           O  
ATOM   3898  CB  ILE B 229      71.846  -4.305  31.512  1.00 24.12           C  
ATOM   3899  CG1 ILE B 229      72.748  -3.772  32.624  1.00 23.99           C  
ATOM   3900  CG2 ILE B 229      70.635  -5.033  32.090  1.00 22.22           C  
ATOM   3901  CD1 ILE B 229      72.050  -2.901  33.594  1.00 29.70           C  
ATOM   3902  N   VAL B 230      71.538  -5.022  28.497  1.00 16.17           N  
ATOM   3903  CA  VAL B 230      70.719  -5.441  27.370  1.00 15.77           C  
ATOM   3904  C   VAL B 230      71.549  -5.243  26.106  1.00 16.74           C  
ATOM   3905  O   VAL B 230      71.706  -4.117  25.632  1.00 16.47           O  
ATOM   3906  CB  VAL B 230      69.432  -4.597  27.265  1.00 12.58           C  
ATOM   3907  CG1 VAL B 230      68.632  -5.014  26.034  1.00 13.77           C  
ATOM   3908  CG2 VAL B 230      68.592  -4.779  28.520  1.00 14.08           C  
ATOM   3909  N   PRO B 231      72.092  -6.339  25.550  1.00 19.70           N  
ATOM   3910  CA  PRO B 231      72.917  -6.305  24.338  1.00 21.55           C  
ATOM   3911  C   PRO B 231      72.318  -5.489  23.199  1.00 21.99           C  
ATOM   3912  O   PRO B 231      71.254  -5.818  22.676  1.00 23.25           O  
ATOM   3913  CB  PRO B 231      73.063  -7.780  23.984  1.00 17.43           C  
ATOM   3914  CG  PRO B 231      73.070  -8.439  25.333  1.00 17.69           C  
ATOM   3915  CD  PRO B 231      71.934  -7.724  26.032  1.00 16.97           C  
ATOM   3916  N   TYR B 232      73.028  -4.426  22.830  1.00 16.16           N  
ATOM   3917  CA  TYR B 232      72.644  -3.506  21.761  1.00 18.23           C  
ATOM   3918  C   TYR B 232      72.294  -4.205  20.444  1.00 18.84           C  
ATOM   3919  O   TYR B 232      71.218  -3.990  19.877  1.00 18.40           O  
ATOM   3920  CB  TYR B 232      73.798  -2.520  21.541  1.00 21.62           C  
ATOM   3921  CG  TYR B 232      73.688  -1.652  20.307  1.00 23.83           C  
ATOM   3922  CD1 TYR B 232      72.841  -0.545  20.276  1.00 24.60           C  
ATOM   3923  CD2 TYR B 232      74.451  -1.931  19.174  1.00 23.95           C  
ATOM   3924  CE1 TYR B 232      72.758   0.268  19.140  1.00 25.68           C  
ATOM   3925  CE2 TYR B 232      74.377  -1.130  18.038  1.00 25.45           C  
ATOM   3926  CZ  TYR B 232      73.531  -0.034  18.027  1.00 26.45           C  
ATOM   3927  OH  TYR B 232      73.462   0.756  16.901  1.00 28.22           O  
ATOM   3928  N   GLU B 233      73.206  -5.041  19.962  1.00 25.94           N  
ATOM   3929  CA  GLU B 233      73.003  -5.755  18.705  1.00 26.98           C  
ATOM   3930  C   GLU B 233      71.766  -6.651  18.631  1.00 26.04           C  
ATOM   3931  O   GLU B 233      71.162  -6.774  17.570  1.00 26.18           O  
ATOM   3932  CB  GLU B 233      74.237  -6.598  18.374  1.00 39.49           C  
ATOM   3933  CG  GLU B 233      75.478  -5.802  17.994  1.00 43.48           C  
ATOM   3934  CD  GLU B 233      75.272  -4.951  16.753  1.00 45.08           C  
ATOM   3935  OE1 GLU B 233      74.647  -5.442  15.788  1.00 46.09           O  
ATOM   3936  OE2 GLU B 233      75.745  -3.794  16.738  1.00 47.56           O  
ATOM   3937  N   ASN B 234      71.383  -7.273  19.743  1.00 20.66           N  
ATOM   3938  CA  ASN B 234      70.234  -8.179  19.740  1.00 19.21           C  
ATOM   3939  C   ASN B 234      68.923  -7.550  20.222  1.00 18.01           C  
ATOM   3940  O   ASN B 234      67.902  -8.238  20.326  1.00 16.97           O  
ATOM   3941  CB  ASN B 234      70.544  -9.413  20.596  1.00 26.66           C  
ATOM   3942  CG  ASN B 234      69.646 -10.596  20.269  1.00 27.73           C  
ATOM   3943  OD1 ASN B 234      69.185 -11.308  21.163  1.00 26.98           O  
ATOM   3944  ND2 ASN B 234      69.407 -10.821  18.981  1.00 26.77           N  
ATOM   3945  N   SER B 235      68.948  -6.254  20.512  1.00 17.20           N  
ATOM   3946  CA  SER B 235      67.748  -5.575  20.984  1.00 16.93           C  
ATOM   3947  C   SER B 235      67.371  -4.352  20.152  1.00 15.60           C  
ATOM   3948  O   SER B 235      66.646  -4.476  19.165  1.00 16.34           O  
ATOM   3949  CB  SER B 235      67.907  -5.185  22.461  1.00 19.65           C  
ATOM   3950  OG  SER B 235      69.068  -4.405  22.682  1.00 21.29           O  
ATOM   3951  N   GLY B 236      67.854  -3.181  20.556  1.00 17.26           N  
ATOM   3952  CA  GLY B 236      67.546  -1.945  19.850  1.00 18.45           C  
ATOM   3953  C   GLY B 236      67.636  -2.001  18.335  1.00 18.01           C  
ATOM   3954  O   GLY B 236      66.726  -1.553  17.633  1.00 19.15           O  
ATOM   3955  N   VAL B 237      68.732  -2.552  17.826  1.00 21.00           N  
ATOM   3956  CA  VAL B 237      68.929  -2.653  16.385  1.00 20.38           C  
ATOM   3957  C   VAL B 237      67.789  -3.408  15.704  1.00 20.88           C  
ATOM   3958  O   VAL B 237      67.262  -2.956  14.689  1.00 21.65           O  
ATOM   3959  CB  VAL B 237      70.265  -3.354  16.057  1.00 21.26           C  
ATOM   3960  CG1 VAL B 237      70.436  -3.481  14.549  1.00 22.06           C  
ATOM   3961  CG2 VAL B 237      71.417  -2.563  16.650  1.00 19.01           C  
ATOM   3962  N   LEU B 238      67.402  -4.546  16.272  1.00 17.84           N  
ATOM   3963  CA  LEU B 238      66.335  -5.361  15.700  1.00 18.00           C  
ATOM   3964  C   LEU B 238      64.945  -4.775  15.891  1.00 17.41           C  
ATOM   3965  O   LEU B 238      64.113  -4.831  14.984  1.00 17.72           O  
ATOM   3966  CB  LEU B 238      66.357  -6.771  16.295  1.00 22.10           C  
ATOM   3967  CG  LEU B 238      67.534  -7.682  15.954  1.00 22.51           C  
ATOM   3968  CD1 LEU B 238      68.807  -7.042  16.414  1.00 24.22           C  
ATOM   3969  CD2 LEU B 238      67.352  -9.036  16.621  1.00 23.91           C  
ATOM   3970  N   SER B 239      64.686  -4.225  17.073  1.00 18.01           N  
ATOM   3971  CA  SER B 239      63.375  -3.654  17.361  1.00 17.86           C  
ATOM   3972  C   SER B 239      63.043  -2.520  16.403  1.00 17.10           C  
ATOM   3973  O   SER B 239      61.934  -2.445  15.877  1.00 17.26           O  
ATOM   3974  CB  SER B 239      63.323  -3.140  18.806  1.00 18.89           C  
ATOM   3975  OG  SER B 239      64.329  -2.168  19.036  1.00 22.37           O  
ATOM   3976  N   ALA B 240      64.012  -1.643  16.175  1.00 16.15           N  
ATOM   3977  CA  ALA B 240      63.810  -0.505  15.289  1.00 19.04           C  
ATOM   3978  C   ALA B 240      63.398  -0.947  13.885  1.00 19.89           C  
ATOM   3979  O   ALA B 240      62.561  -0.302  13.245  1.00 21.08           O  
ATOM   3980  CB  ALA B 240      65.079   0.337  15.229  1.00 19.76           C  
ATOM   3981  N   LYS B 241      63.972  -2.053  13.415  1.00 21.66           N  
ATOM   3982  CA  LYS B 241      63.663  -2.566  12.084  1.00 21.99           C  
ATOM   3983  C   LYS B 241      62.309  -3.271  11.985  1.00 21.26           C  
ATOM   3984  O   LYS B 241      61.671  -3.249  10.933  1.00 22.67           O  
ATOM   3985  CB  LYS B 241      64.781  -3.501  11.612  1.00 44.03           C  
ATOM   3986  CG  LYS B 241      66.095  -2.779  11.358  1.00 47.54           C  
ATOM   3987  CD  LYS B 241      67.178  -3.713  10.842  1.00 49.54           C  
ATOM   3988  CE  LYS B 241      67.622  -4.705  11.904  1.00 48.31           C  
ATOM   3989  NZ  LYS B 241      68.719  -5.584  11.406  1.00 48.75           N  
ATOM   3990  N   LEU B 242      61.865  -3.889  13.076  1.00 16.89           N  
ATOM   3991  CA  LEU B 242      60.576  -4.578  13.083  1.00 15.93           C  
ATOM   3992  C   LEU B 242      59.426  -3.578  13.145  1.00 16.83           C  
ATOM   3993  O   LEU B 242      58.350  -3.826  12.606  1.00 18.12           O  
ATOM   3994  CB  LEU B 242      60.488  -5.539  14.275  1.00 19.52           C  
ATOM   3995  CG  LEU B 242      61.383  -6.781  14.214  1.00 21.03           C  
ATOM   3996  CD1 LEU B 242      61.356  -7.504  15.554  1.00 21.38           C  
ATOM   3997  CD2 LEU B 242      60.910  -7.704  13.100  1.00 19.55           C  
ATOM   3998  N   LEU B 243      59.659  -2.455  13.819  1.00 17.30           N  
ATOM   3999  CA  LEU B 243      58.655  -1.403  13.949  1.00 18.02           C  
ATOM   4000  C   LEU B 243      58.457  -0.706  12.604  1.00 18.94           C  
ATOM   4001  O   LEU B 243      59.379  -0.082  12.090  1.00 19.16           O  
ATOM   4002  CB  LEU B 243      59.113  -0.376  14.989  1.00 15.64           C  
ATOM   4003  CG  LEU B 243      59.062  -0.808  16.460  1.00 15.29           C  
ATOM   4004  CD1 LEU B 243      59.952   0.090  17.295  1.00 17.78           C  
ATOM   4005  CD2 LEU B 243      57.626  -0.757  16.957  1.00 14.71           C  
ATOM   4006  N   PRO B 244      57.246  -0.794  12.024  1.00 18.39           N  
ATOM   4007  CA  PRO B 244      57.007  -0.143  10.729  1.00 20.13           C  
ATOM   4008  C   PRO B 244      57.368   1.343  10.693  1.00 21.28           C  
ATOM   4009  O   PRO B 244      57.868   1.840   9.679  1.00 18.77           O  
ATOM   4010  CB  PRO B 244      55.519  -0.409  10.471  1.00 29.23           C  
ATOM   4011  CG  PRO B 244      54.951  -0.605  11.836  1.00 29.32           C  
ATOM   4012  CD  PRO B 244      56.013  -1.416  12.532  1.00 27.66           C  
ATOM   4013  N   ASN B 245      57.123   2.051  11.792  1.00 18.78           N  
ATOM   4014  CA  ASN B 245      57.453   3.472  11.864  1.00 19.69           C  
ATOM   4015  C   ASN B 245      58.471   3.724  12.971  1.00 19.87           C  
ATOM   4016  O   ASN B 245      58.407   4.733  13.681  1.00 19.04           O  
ATOM   4017  CB  ASN B 245      56.196   4.308  12.117  1.00 42.55           C  
ATOM   4018  CG  ASN B 245      55.231   4.274  10.951  1.00 45.68           C  
ATOM   4019  OD1 ASN B 245      54.594   3.255  10.683  1.00 47.69           O  
ATOM   4020  ND2 ASN B 245      55.125   5.392  10.243  1.00 48.50           N  
ATOM   4021  N   GLY B 246      59.416   2.801  13.105  1.00 21.01           N  
ATOM   4022  CA  GLY B 246      60.436   2.932  14.126  1.00 20.65           C  
ATOM   4023  C   GLY B 246      61.728   3.527  13.606  1.00 21.55           C  
ATOM   4024  O   GLY B 246      62.012   3.474  12.409  1.00 21.70           O  
ATOM   4025  N   ALA B 247      62.506   4.106  14.515  1.00 21.47           N  
ATOM   4026  CA  ALA B 247      63.786   4.714  14.174  1.00 22.12           C  
ATOM   4027  C   ALA B 247      64.786   4.444  15.292  1.00 22.11           C  
ATOM   4028  O   ALA B 247      64.430   4.459  16.473  1.00 22.60           O  
ATOM   4029  CB  ALA B 247      63.619   6.215  13.966  1.00 24.84           C  
ATOM   4030  N   LEU B 248      66.037   4.197  14.919  1.00 21.04           N  
ATOM   4031  CA  LEU B 248      67.075   3.918  15.902  1.00 21.27           C  
ATOM   4032  C   LEU B 248      67.973   5.110  16.183  1.00 21.32           C  
ATOM   4033  O   LEU B 248      68.376   5.834  15.268  1.00 21.19           O  
ATOM   4034  CB  LEU B 248      67.940   2.743  15.443  1.00 27.67           C  
ATOM   4035  CG  LEU B 248      69.073   2.324  16.387  1.00 26.92           C  
ATOM   4036  CD1 LEU B 248      68.494   1.811  17.700  1.00 27.53           C  
ATOM   4037  CD2 LEU B 248      69.910   1.237  15.724  1.00 28.13           C  
ATOM   4038  N   LYS B 249      68.276   5.305  17.463  1.00 21.29           N  
ATOM   4039  CA  LYS B 249      69.148   6.379  17.918  1.00 20.41           C  
ATOM   4040  C   LYS B 249      70.207   5.715  18.782  1.00 20.57           C  
ATOM   4041  O   LYS B 249      69.942   5.317  19.918  1.00 20.19           O  
ATOM   4042  CB  LYS B 249      68.365   7.402  18.743  1.00 33.15           C  
ATOM   4043  CG  LYS B 249      69.215   8.539  19.288  1.00 35.81           C  
ATOM   4044  CD  LYS B 249      69.884   9.321  18.167  1.00 38.59           C  
ATOM   4045  CE  LYS B 249      70.709  10.477  18.712  1.00 39.36           C  
ATOM   4046  NZ  LYS B 249      71.814  10.008  19.592  1.00 40.61           N  
ATOM   4047  N   THR B 250      71.407   5.591  18.229  1.00 21.92           N  
ATOM   4048  CA  THR B 250      72.514   4.947  18.919  1.00 21.56           C  
ATOM   4049  C   THR B 250      73.417   5.937  19.644  1.00 22.72           C  
ATOM   4050  O   THR B 250      73.787   6.971  19.091  1.00 23.44           O  
ATOM   4051  CB  THR B 250      73.367   4.140  17.918  1.00 19.65           C  
ATOM   4052  OG1 THR B 250      72.527   3.211  17.219  1.00 20.06           O  
ATOM   4053  CG2 THR B 250      74.473   3.391  18.634  1.00 21.46           C  
ATOM   4054  N   TYR B 251      73.763   5.612  20.886  1.00 17.73           N  
ATOM   4055  CA  TYR B 251      74.642   6.455  21.691  1.00 18.28           C  
ATOM   4056  C   TYR B 251      75.953   5.727  21.948  1.00 18.61           C  
ATOM   4057  O   TYR B 251      76.002   4.776  22.730  1.00 18.91           O  
ATOM   4058  CB  TYR B 251      73.989   6.803  23.029  1.00 21.16           C  
ATOM   4059  CG  TYR B 251      72.764   7.674  22.903  1.00 20.56           C  
ATOM   4060  CD1 TYR B 251      71.496   7.112  22.770  1.00 21.29           C  
ATOM   4061  CD2 TYR B 251      72.874   9.064  22.898  1.00 20.62           C  
ATOM   4062  CE1 TYR B 251      70.365   7.914  22.637  1.00 22.95           C  
ATOM   4063  CE2 TYR B 251      71.751   9.876  22.763  1.00 22.20           C  
ATOM   4064  CZ  TYR B 251      70.500   9.293  22.633  1.00 22.26           C  
ATOM   4065  OH  TYR B 251      69.387  10.086  22.495  1.00 24.04           O  
ATOM   4066  N   LYS B 252      77.020   6.178  21.296  1.00 22.01           N  
ATOM   4067  CA  LYS B 252      78.319   5.544  21.465  1.00 21.58           C  
ATOM   4068  C   LYS B 252      78.864   5.642  22.883  1.00 22.27           C  
ATOM   4069  O   LYS B 252      78.899   6.721  23.475  1.00 22.86           O  
ATOM   4070  CB  LYS B 252      79.337   6.143  20.489  1.00 47.50           C  
ATOM   4071  CG  LYS B 252      79.041   5.853  19.023  1.00 49.46           C  
ATOM   4072  CD  LYS B 252      80.195   6.281  18.125  1.00 53.34           C  
ATOM   4073  CE  LYS B 252      81.466   5.500  18.442  1.00 52.95           C  
ATOM   4074  NZ  LYS B 252      82.606   5.892  17.566  1.00 54.33           N  
ATOM   4075  N   GLY B 253      79.275   4.497  23.422  1.00 22.08           N  
ATOM   4076  CA  GLY B 253      79.846   4.449  24.757  1.00 22.83           C  
ATOM   4077  C   GLY B 253      78.891   4.558  25.932  1.00 21.95           C  
ATOM   4078  O   GLY B 253      79.315   4.432  27.078  1.00 21.99           O  
ATOM   4079  N   TYR B 254      77.610   4.782  25.660  1.00 18.25           N  
ATOM   4080  CA  TYR B 254      76.622   4.921  26.727  1.00 19.03           C  
ATOM   4081  C   TYR B 254      76.225   3.611  27.401  1.00 18.35           C  
ATOM   4082  O   TYR B 254      76.144   2.558  26.759  1.00 19.43           O  
ATOM   4083  CB  TYR B 254      75.378   5.636  26.194  1.00 22.19           C  
ATOM   4084  CG  TYR B 254      75.498   7.147  26.194  1.00 23.01           C  
ATOM   4085  CD1 TYR B 254      76.744   7.770  26.102  1.00 24.63           C  
ATOM   4086  CD2 TYR B 254      74.365   7.954  26.283  1.00 22.55           C  
ATOM   4087  CE1 TYR B 254      76.856   9.158  26.100  1.00 24.53           C  
ATOM   4088  CE2 TYR B 254      74.466   9.346  26.279  1.00 24.36           C  
ATOM   4089  CZ  TYR B 254      75.714   9.938  26.190  1.00 25.02           C  
ATOM   4090  OH  TYR B 254      75.820  11.308  26.198  1.00 25.18           O  
ATOM   4091  N   PRO B 255      75.986   3.665  28.721  1.00 19.74           N  
ATOM   4092  CA  PRO B 255      75.594   2.510  29.530  1.00 18.99           C  
ATOM   4093  C   PRO B 255      74.083   2.285  29.526  1.00 17.43           C  
ATOM   4094  O   PRO B 255      73.322   3.076  28.966  1.00 17.05           O  
ATOM   4095  CB  PRO B 255      76.105   2.886  30.911  1.00 18.89           C  
ATOM   4096  CG  PRO B 255      75.797   4.347  30.954  1.00 19.82           C  
ATOM   4097  CD  PRO B 255      76.272   4.824  29.589  1.00 17.89           C  
ATOM   4098  N   HIS B 256      73.660   1.203  30.168  1.00 14.26           N  
ATOM   4099  CA  HIS B 256      72.246   0.858  30.253  1.00 14.36           C  
ATOM   4100  C   HIS B 256      71.460   1.952  30.965  1.00 13.92           C  
ATOM   4101  O   HIS B 256      70.351   2.295  30.558  1.00 14.94           O  
ATOM   4102  CB  HIS B 256      72.081  -0.457  31.012  1.00 14.98           C  
ATOM   4103  CG  HIS B 256      70.690  -1.007  30.977  1.00 15.41           C  
ATOM   4104  ND1 HIS B 256      70.062  -1.370  29.805  1.00 15.62           N  
ATOM   4105  CD2 HIS B 256      69.819  -1.289  31.974  1.00 14.83           C  
ATOM   4106  CE1 HIS B 256      68.866  -1.857  30.082  1.00 14.77           C  
ATOM   4107  NE2 HIS B 256      68.694  -1.820  31.391  1.00 15.39           N  
ATOM   4108  N   GLY B 257      72.042   2.498  32.027  1.00 13.92           N  
ATOM   4109  CA  GLY B 257      71.367   3.533  32.790  1.00 14.26           C  
ATOM   4110  C   GLY B 257      71.651   4.946  32.319  1.00 15.14           C  
ATOM   4111  O   GLY B 257      71.702   5.877  33.127  1.00 14.13           O  
ATOM   4112  N   MET B 258      71.818   5.115  31.012  1.00 19.93           N  
ATOM   4113  CA  MET B 258      72.101   6.427  30.445  1.00 19.81           C  
ATOM   4114  C   MET B 258      71.078   7.521  30.777  1.00 19.28           C  
ATOM   4115  O   MET B 258      71.433   8.698  30.842  1.00 19.77           O  
ATOM   4116  CB  MET B 258      72.292   6.316  28.925  1.00 18.46           C  
ATOM   4117  CG  MET B 258      71.279   5.449  28.196  1.00 17.56           C  
ATOM   4118  SD  MET B 258      71.631   5.376  26.413  1.00 15.97           S  
ATOM   4119  CE  MET B 258      69.977   5.138  25.757  1.00 17.17           C  
ATOM   4120  N   PRO B 259      69.796   7.162  30.982  1.00 16.98           N  
ATOM   4121  CA  PRO B 259      68.828   8.218  31.307  1.00 16.43           C  
ATOM   4122  C   PRO B 259      69.159   8.942  32.611  1.00 16.23           C  
ATOM   4123  O   PRO B 259      68.710  10.066  32.837  1.00 16.88           O  
ATOM   4124  CB  PRO B 259      67.498   7.466  31.379  1.00 21.66           C  
ATOM   4125  CG  PRO B 259      67.914   6.051  31.715  1.00 26.25           C  
ATOM   4126  CD  PRO B 259      69.116   5.862  30.840  1.00 22.90           C  
ATOM   4127  N   THR B 260      69.951   8.293  33.459  1.00 16.49           N  
ATOM   4128  CA  THR B 260      70.342   8.866  34.741  1.00 16.88           C  
ATOM   4129  C   THR B 260      71.705   9.562  34.688  1.00 18.64           C  
ATOM   4130  O   THR B 260      71.860  10.670  35.208  1.00 17.64           O  
ATOM   4131  CB  THR B 260      70.389   7.780  35.842  1.00 20.27           C  
ATOM   4132  OG1 THR B 260      69.086   7.202  36.005  1.00 20.27           O  
ATOM   4133  CG2 THR B 260      70.833   8.380  37.165  1.00 18.99           C  
ATOM   4134  N   THR B 261      72.687   8.917  34.061  1.00 18.47           N  
ATOM   4135  CA  THR B 261      74.031   9.488  33.985  1.00 20.46           C  
ATOM   4136  C   THR B 261      74.260  10.435  32.810  1.00 20.30           C  
ATOM   4137  O   THR B 261      75.280  11.123  32.757  1.00 21.53           O  
ATOM   4138  CB  THR B 261      75.106   8.382  33.957  1.00 19.76           C  
ATOM   4139  OG1 THR B 261      74.862   7.500  32.858  1.00 20.92           O  
ATOM   4140  CG2 THR B 261      75.086   7.590  35.263  1.00 21.05           C  
ATOM   4141  N   HIS B 262      73.322  10.466  31.871  1.00 17.78           N  
ATOM   4142  CA  HIS B 262      73.414  11.365  30.720  1.00 18.78           C  
ATOM   4143  C   HIS B 262      72.033  11.959  30.467  1.00 17.89           C  
ATOM   4144  O   HIS B 262      71.556  12.002  29.333  1.00 17.43           O  
ATOM   4145  CB  HIS B 262      73.894  10.622  29.469  1.00 24.95           C  
ATOM   4146  CG  HIS B 262      75.328  10.197  29.531  1.00 25.91           C  
ATOM   4147  ND1 HIS B 262      75.714   8.917  29.864  1.00 27.12           N  
ATOM   4148  CD2 HIS B 262      76.471  10.890  29.315  1.00 27.05           C  
ATOM   4149  CE1 HIS B 262      77.033   8.838  29.849  1.00 27.92           C  
ATOM   4150  NE2 HIS B 262      77.516  10.022  29.519  1.00 28.84           N  
ATOM   4151  N   ALA B 263      71.399  12.412  31.544  1.00 21.75           N  
ATOM   4152  CA  ALA B 263      70.063  12.989  31.485  1.00 22.00           C  
ATOM   4153  C   ALA B 263      69.927  14.140  30.493  1.00 21.83           C  
ATOM   4154  O   ALA B 263      68.986  14.167  29.702  1.00 24.03           O  
ATOM   4155  CB  ALA B 263      69.635  13.446  32.880  1.00 19.71           C  
ATOM   4156  N   ASP B 264      70.861  15.086  30.532  1.00 20.96           N  
ATOM   4157  CA  ASP B 264      70.806  16.238  29.634  1.00 21.71           C  
ATOM   4158  C   ASP B 264      70.674  15.842  28.174  1.00 21.30           C  
ATOM   4159  O   ASP B 264      69.823  16.365  27.451  1.00 20.79           O  
ATOM   4160  CB  ASP B 264      72.046  17.116  29.814  1.00 36.33           C  
ATOM   4161  CG  ASP B 264      72.029  17.885  31.118  1.00 39.67           C  
ATOM   4162  OD1 ASP B 264      72.962  18.683  31.352  1.00 43.09           O  
ATOM   4163  OD2 ASP B 264      71.081  17.695  31.909  1.00 42.30           O  
ATOM   4164  N   VAL B 265      71.522  14.921  27.738  1.00 21.47           N  
ATOM   4165  CA  VAL B 265      71.493  14.461  26.358  1.00 21.31           C  
ATOM   4166  C   VAL B 265      70.235  13.662  26.040  1.00 20.09           C  
ATOM   4167  O   VAL B 265      69.584  13.905  25.028  1.00 20.65           O  
ATOM   4168  CB  VAL B 265      72.730  13.601  26.038  1.00 25.13           C  
ATOM   4169  CG1 VAL B 265      72.622  13.029  24.636  1.00 25.58           C  
ATOM   4170  CG2 VAL B 265      73.988  14.448  26.168  1.00 25.10           C  
ATOM   4171  N   ILE B 266      69.892  12.703  26.895  1.00 16.07           N  
ATOM   4172  CA  ILE B 266      68.705  11.901  26.648  1.00 16.59           C  
ATOM   4173  C   ILE B 266      67.422  12.731  26.709  1.00 14.61           C  
ATOM   4174  O   ILE B 266      66.527  12.552  25.880  1.00 15.78           O  
ATOM   4175  CB  ILE B 266      68.621  10.715  27.634  1.00 22.42           C  
ATOM   4176  CG1 ILE B 266      69.754   9.728  27.324  1.00 24.53           C  
ATOM   4177  CG2 ILE B 266      67.257  10.032  27.526  1.00 23.56           C  
ATOM   4178  CD1 ILE B 266      69.731   8.474  28.153  1.00 29.25           C  
ATOM   4179  N   ASN B 267      67.329  13.642  27.676  1.00 14.61           N  
ATOM   4180  CA  ASN B 267      66.138  14.480  27.795  1.00 15.02           C  
ATOM   4181  C   ASN B 267      65.956  15.368  26.572  1.00 14.43           C  
ATOM   4182  O   ASN B 267      64.838  15.561  26.099  1.00 14.91           O  
ATOM   4183  CB  ASN B 267      66.202  15.362  29.046  1.00 16.19           C  
ATOM   4184  CG  ASN B 267      65.981  14.576  30.323  1.00 17.71           C  
ATOM   4185  OD1 ASN B 267      65.352  13.521  30.309  1.00 17.97           O  
ATOM   4186  ND2 ASN B 267      66.482  15.099  31.437  1.00 20.41           N  
ATOM   4187  N   ALA B 268      67.061  15.910  26.069  1.00 17.37           N  
ATOM   4188  CA  ALA B 268      67.012  16.777  24.901  1.00 17.52           C  
ATOM   4189  C   ALA B 268      66.519  16.011  23.679  1.00 15.93           C  
ATOM   4190  O   ALA B 268      65.672  16.506  22.933  1.00 16.79           O  
ATOM   4191  CB  ALA B 268      68.391  17.370  24.630  1.00 19.48           C  
ATOM   4192  N   ASP B 269      67.044  14.803  23.479  1.00 14.82           N  
ATOM   4193  CA  ASP B 269      66.640  13.984  22.341  1.00 15.29           C  
ATOM   4194  C   ASP B 269      65.206  13.471  22.479  1.00 15.68           C  
ATOM   4195  O   ASP B 269      64.472  13.381  21.489  1.00 15.28           O  
ATOM   4196  CB  ASP B 269      67.618  12.815  22.148  1.00 20.03           C  
ATOM   4197  CG  ASP B 269      68.981  13.275  21.657  1.00 23.68           C  
ATOM   4198  OD1 ASP B 269      69.032  14.298  20.939  1.00 26.65           O  
ATOM   4199  OD2 ASP B 269      69.995  12.616  21.971  1.00 25.68           O  
ATOM   4200  N   LEU B 270      64.800  13.135  23.701  1.00 17.31           N  
ATOM   4201  CA  LEU B 270      63.434  12.668  23.934  1.00 17.29           C  
ATOM   4202  C   LEU B 270      62.466  13.792  23.567  1.00 17.60           C  
ATOM   4203  O   LEU B 270      61.460  13.577  22.890  1.00 15.74           O  
ATOM   4204  CB  LEU B 270      63.229  12.295  25.408  1.00 21.05           C  
ATOM   4205  CG  LEU B 270      63.883  11.018  25.944  1.00 21.97           C  
ATOM   4206  CD1 LEU B 270      63.673  10.939  27.449  1.00 21.87           C  
ATOM   4207  CD2 LEU B 270      63.286   9.798  25.263  1.00 22.56           C  
ATOM   4208  N   LEU B 271      62.784  14.998  24.017  1.00 13.21           N  
ATOM   4209  CA  LEU B 271      61.946  16.159  23.748  1.00 14.60           C  
ATOM   4210  C   LEU B 271      61.813  16.432  22.247  1.00 14.45           C  
ATOM   4211  O   LEU B 271      60.716  16.714  21.756  1.00 14.27           O  
ATOM   4212  CB  LEU B 271      62.520  17.392  24.449  1.00 20.14           C  
ATOM   4213  CG  LEU B 271      61.708  18.680  24.320  1.00 19.42           C  
ATOM   4214  CD1 LEU B 271      60.329  18.501  24.961  1.00 20.42           C  
ATOM   4215  CD2 LEU B 271      62.462  19.813  24.989  1.00 20.63           C  
ATOM   4216  N   ALA B 272      62.928  16.347  21.527  1.00 17.29           N  
ATOM   4217  CA  ALA B 272      62.927  16.589  20.087  1.00 17.86           C  
ATOM   4218  C   ALA B 272      61.996  15.621  19.362  1.00 18.81           C  
ATOM   4219  O   ALA B 272      61.313  15.995  18.408  1.00 20.67           O  
ATOM   4220  CB  ALA B 272      64.345  16.467  19.535  1.00 21.55           C  
ATOM   4221  N   PHE B 273      61.966  14.374  19.821  1.00 16.70           N  
ATOM   4222  CA  PHE B 273      61.113  13.368  19.209  1.00 17.48           C  
ATOM   4223  C   PHE B 273      59.660  13.518  19.656  1.00 19.12           C  
ATOM   4224  O   PHE B 273      58.738  13.421  18.845  1.00 19.55           O  
ATOM   4225  CB  PHE B 273      61.610  11.964  19.568  1.00 18.60           C  
ATOM   4226  CG  PHE B 273      60.718  10.868  19.070  1.00 19.22           C  
ATOM   4227  CD1 PHE B 273      60.601  10.612  17.708  1.00 19.55           C  
ATOM   4228  CD2 PHE B 273      59.967  10.109  19.960  1.00 18.27           C  
ATOM   4229  CE1 PHE B 273      59.744   9.615  17.238  1.00 18.22           C  
ATOM   4230  CE2 PHE B 273      59.110   9.113  19.500  1.00 18.27           C  
ATOM   4231  CZ  PHE B 273      58.998   8.867  18.136  1.00 18.65           C  
ATOM   4232  N   ILE B 274      59.469  13.757  20.950  1.00 19.59           N  
ATOM   4233  CA  ILE B 274      58.137  13.898  21.526  1.00 23.01           C  
ATOM   4234  C   ILE B 274      57.424  15.175  21.103  1.00 26.30           C  
ATOM   4235  O   ILE B 274      56.260  15.138  20.714  1.00 25.13           O  
ATOM   4236  CB  ILE B 274      58.196  13.833  23.075  1.00 26.30           C  
ATOM   4237  CG1 ILE B 274      58.622  12.426  23.513  1.00 25.63           C  
ATOM   4238  CG2 ILE B 274      56.843  14.190  23.670  1.00 27.22           C  
ATOM   4239  CD1 ILE B 274      58.774  12.250  25.017  1.00 25.15           C  
ATOM   4240  N   ARG B 275      58.116  16.305  21.177  1.00 24.05           N  
ATOM   4241  CA  ARG B 275      57.501  17.571  20.800  1.00 28.94           C  
ATOM   4242  C   ARG B 275      57.683  17.835  19.312  1.00 31.35           C  
ATOM   4243  O   ARG B 275      56.661  17.821  18.590  1.00 32.26           O  
ATOM   4244  CB  ARG B 275      58.098  18.715  21.625  1.00 88.54           C  
ATOM   4245  CG  ARG B 275      57.389  20.046  21.440  1.00 91.54           C  
ATOM   4246  CD  ARG B 275      57.572  20.943  22.655  1.00 93.94           C  
ATOM   4247  NE  ARG B 275      58.975  21.249  22.921  1.00 95.81           N  
ATOM   4248  CZ  ARG B 275      59.399  21.950  23.968  1.00 96.97           C  
ATOM   4249  NH1 ARG B 275      58.528  22.418  24.852  1.00 97.83           N  
ATOM   4250  NH2 ARG B 275      60.693  22.187  24.130  1.00 96.93           N  
TER    4251      ARG B 275                                                      
ATOM   4252  N   SER C   2      49.951  -6.221  52.209  1.00 13.36           N  
ATOM   4253  CA  SER C   2      48.569  -6.277  52.769  1.00 12.51           C  
ATOM   4254  C   SER C   2      48.586  -5.896  54.240  1.00 12.07           C  
ATOM   4255  O   SER C   2      49.636  -5.904  54.880  1.00 10.79           O  
ATOM   4256  CB  SER C   2      47.992  -7.685  52.604  1.00 16.20           C  
ATOM   4257  OG  SER C   2      47.941  -8.048  51.234  1.00 15.34           O  
ATOM   4258  N   TYR C   3      47.412  -5.562  54.771  1.00 13.24           N  
ATOM   4259  CA  TYR C   3      47.280  -5.158  56.163  1.00 11.64           C  
ATOM   4260  C   TYR C   3      46.096  -5.804  56.856  1.00 12.51           C  
ATOM   4261  O   TYR C   3      45.099  -6.147  56.221  1.00 13.51           O  
ATOM   4262  CB  TYR C   3      47.079  -3.643  56.255  1.00 12.52           C  
ATOM   4263  CG  TYR C   3      48.324  -2.817  56.063  1.00 13.36           C  
ATOM   4264  CD1 TYR C   3      49.226  -2.637  57.109  1.00 11.94           C  
ATOM   4265  CD2 TYR C   3      48.593  -2.205  54.844  1.00 15.18           C  
ATOM   4266  CE1 TYR C   3      50.372  -1.859  56.947  1.00 16.49           C  
ATOM   4267  CE2 TYR C   3      49.736  -1.430  54.668  1.00 16.89           C  
ATOM   4268  CZ  TYR C   3      50.620  -1.262  55.727  1.00 17.76           C  
ATOM   4269  OH  TYR C   3      51.747  -0.487  55.570  1.00 20.23           O  
ATOM   4270  N   VAL C   4      46.221  -5.952  58.169  1.00 11.17           N  
ATOM   4271  CA  VAL C   4      45.140  -6.461  58.999  1.00 11.08           C  
ATOM   4272  C   VAL C   4      45.090  -5.523  60.206  1.00 12.34           C  
ATOM   4273  O   VAL C   4      46.124  -5.061  60.689  1.00 12.00           O  
ATOM   4274  CB  VAL C   4      45.371  -7.920  59.477  1.00 15.20           C  
ATOM   4275  CG1 VAL C   4      46.668  -8.036  60.258  1.00 18.81           C  
ATOM   4276  CG2 VAL C   4      44.194  -8.359  60.341  1.00 18.22           C  
ATOM   4277  N   THR C   5      43.884  -5.209  60.664  1.00 14.65           N  
ATOM   4278  CA  THR C   5      43.714  -4.331  61.815  1.00 14.81           C  
ATOM   4279  C   THR C   5      43.513  -5.213  63.040  1.00 16.14           C  
ATOM   4280  O   THR C   5      42.672  -6.116  63.026  1.00 17.42           O  
ATOM   4281  CB  THR C   5      42.486  -3.412  61.635  1.00 20.75           C  
ATOM   4282  OG1 THR C   5      42.631  -2.657  60.427  1.00 22.39           O  
ATOM   4283  CG2 THR C   5      42.353  -2.450  62.815  1.00 20.20           C  
ATOM   4284  N   THR C   6      44.294  -4.967  64.087  1.00 17.78           N  
ATOM   4285  CA  THR C   6      44.195  -5.760  65.313  1.00 17.54           C  
ATOM   4286  C   THR C   6      43.018  -5.309  66.173  1.00 19.70           C  
ATOM   4287  O   THR C   6      42.386  -4.287  65.892  1.00 19.53           O  
ATOM   4288  CB  THR C   6      45.482  -5.661  66.161  1.00 17.70           C  
ATOM   4289  OG1 THR C   6      45.688  -4.301  66.565  1.00 18.84           O  
ATOM   4290  CG2 THR C   6      46.688  -6.144  65.362  1.00 18.57           C  
ATOM   4291  N   LYS C   7      42.736  -6.077  67.223  1.00 24.08           N  
ATOM   4292  CA  LYS C   7      41.636  -5.770  68.130  1.00 26.46           C  
ATOM   4293  C   LYS C   7      41.828  -4.418  68.798  1.00 26.93           C  
ATOM   4294  O   LYS C   7      40.852  -3.744  69.136  1.00 27.57           O  
ATOM   4295  CB  LYS C   7      41.511  -6.851  69.209  1.00 30.51           C  
ATOM   4296  CG  LYS C   7      41.104  -8.221  68.689  1.00 34.35           C  
ATOM   4297  CD  LYS C   7      40.964  -9.219  69.832  1.00 35.20           C  
ATOM   4298  CE  LYS C   7      40.523 -10.585  69.329  1.00 36.37           C  
ATOM   4299  NZ  LYS C   7      39.217 -10.513  68.615  1.00 36.06           N  
ATOM   4300  N   ASP C   8      43.084  -4.023  68.989  1.00 26.98           N  
ATOM   4301  CA  ASP C   8      43.374  -2.747  69.624  1.00 27.72           C  
ATOM   4302  C   ASP C   8      43.710  -1.628  68.641  1.00 26.31           C  
ATOM   4303  O   ASP C   8      44.310  -0.617  69.009  1.00 27.65           O  
ATOM   4304  CB  ASP C   8      44.469  -2.913  70.693  1.00 22.26           C  
ATOM   4305  CG  ASP C   8      45.732  -3.572  70.167  1.00 24.08           C  
ATOM   4306  OD1 ASP C   8      45.658  -4.332  69.179  1.00 24.54           O  
ATOM   4307  OD2 ASP C   8      46.803  -3.339  70.771  1.00 27.38           O  
ATOM   4308  N   GLY C   9      43.314  -1.824  67.386  1.00 22.50           N  
ATOM   4309  CA  GLY C   9      43.501  -0.808  66.363  1.00 20.91           C  
ATOM   4310  C   GLY C   9      44.849  -0.573  65.708  1.00 18.70           C  
ATOM   4311  O   GLY C   9      45.095   0.523  65.203  1.00 19.24           O  
ATOM   4312  N   VAL C  10      45.713  -1.581  65.704  1.00 18.24           N  
ATOM   4313  CA  VAL C  10      47.033  -1.455  65.088  1.00 16.98           C  
ATOM   4314  C   VAL C  10      47.000  -2.041  63.677  1.00 15.89           C  
ATOM   4315  O   VAL C  10      46.380  -3.077  63.449  1.00 17.34           O  
ATOM   4316  CB  VAL C  10      48.099  -2.215  65.910  1.00 17.87           C  
ATOM   4317  CG1 VAL C  10      49.452  -2.122  65.233  1.00 17.07           C  
ATOM   4318  CG2 VAL C  10      48.164  -1.656  67.327  1.00 20.39           C  
ATOM   4319  N   GLN C  11      47.654  -1.371  62.731  1.00 12.47           N  
ATOM   4320  CA  GLN C  11      47.711  -1.854  61.354  1.00 12.51           C  
ATOM   4321  C   GLN C  11      48.965  -2.713  61.191  1.00 12.26           C  
ATOM   4322  O   GLN C  11      50.076  -2.193  61.229  1.00 12.35           O  
ATOM   4323  CB  GLN C  11      47.776  -0.675  60.381  1.00 18.75           C  
ATOM   4324  CG  GLN C  11      46.508   0.150  60.336  1.00 22.57           C  
ATOM   4325  CD  GLN C  11      45.337  -0.651  59.815  1.00 24.59           C  
ATOM   4326  OE1 GLN C  11      45.352  -1.124  58.676  1.00 28.11           O  
ATOM   4327  NE2 GLN C  11      44.317  -0.816  60.647  1.00 28.62           N  
ATOM   4328  N   ILE C  12      48.784  -4.019  61.016  1.00 11.61           N  
ATOM   4329  CA  ILE C  12      49.910  -4.931  60.852  1.00 10.88           C  
ATOM   4330  C   ILE C  12      50.099  -5.291  59.386  1.00 10.82           C  
ATOM   4331  O   ILE C  12      49.191  -5.835  58.749  1.00 11.48           O  
ATOM   4332  CB  ILE C  12      49.693  -6.246  61.646  1.00  8.62           C  
ATOM   4333  CG1 ILE C  12      49.674  -5.958  63.148  1.00  9.40           C  
ATOM   4334  CG2 ILE C  12      50.785  -7.259  61.297  1.00  7.65           C  
ATOM   4335  CD1 ILE C  12      51.000  -5.484  63.718  1.00  9.99           C  
ATOM   4336  N   PHE C  13      51.280  -4.979  58.858  1.00 10.25           N  
ATOM   4337  CA  PHE C  13      51.604  -5.286  57.466  1.00  8.72           C  
ATOM   4338  C   PHE C  13      52.082  -6.721  57.347  1.00  8.93           C  
ATOM   4339  O   PHE C  13      52.734  -7.241  58.246  1.00  9.24           O  
ATOM   4340  CB  PHE C  13      52.720  -4.371  56.960  1.00  8.71           C  
ATOM   4341  CG  PHE C  13      53.242  -4.745  55.600  1.00  8.66           C  
ATOM   4342  CD1 PHE C  13      52.672  -4.214  54.444  1.00  8.25           C  
ATOM   4343  CD2 PHE C  13      54.297  -5.650  55.474  1.00  8.41           C  
ATOM   4344  CE1 PHE C  13      53.148  -4.581  53.173  1.00  7.88           C  
ATOM   4345  CE2 PHE C  13      54.779  -6.025  54.216  1.00  6.75           C  
ATOM   4346  CZ  PHE C  13      54.203  -5.489  53.058  1.00  7.11           C  
ATOM   4347  N   TYR C  14      51.759  -7.361  56.232  1.00  8.67           N  
ATOM   4348  CA  TYR C  14      52.222  -8.720  56.016  1.00  9.23           C  
ATOM   4349  C   TYR C  14      52.366  -9.065  54.551  1.00  8.53           C  
ATOM   4350  O   TYR C  14      51.778  -8.426  53.674  1.00  8.97           O  
ATOM   4351  CB  TYR C  14      51.289  -9.749  56.672  1.00  9.62           C  
ATOM   4352  CG  TYR C  14      49.883  -9.783  56.111  1.00 10.30           C  
ATOM   4353  CD1 TYR C  14      48.871  -9.021  56.686  1.00 10.15           C  
ATOM   4354  CD2 TYR C  14      49.565 -10.575  54.999  1.00  7.88           C  
ATOM   4355  CE1 TYR C  14      47.578  -9.041  56.179  1.00  9.94           C  
ATOM   4356  CE2 TYR C  14      48.270 -10.601  54.477  1.00 12.24           C  
ATOM   4357  CZ  TYR C  14      47.286  -9.831  55.075  1.00 11.69           C  
ATOM   4358  OH  TYR C  14      46.013  -9.830  54.570  1.00 14.32           O  
ATOM   4359  N   LYS C  15      53.178 -10.090  54.313  1.00  7.79           N  
ATOM   4360  CA  LYS C  15      53.415 -10.637  52.989  1.00  9.25           C  
ATOM   4361  C   LYS C  15      52.787 -12.014  53.050  1.00  9.57           C  
ATOM   4362  O   LYS C  15      52.877 -12.700  54.071  1.00  9.43           O  
ATOM   4363  CB  LYS C  15      54.912 -10.767  52.710  1.00  9.26           C  
ATOM   4364  CG  LYS C  15      55.676  -9.462  52.803  1.00 12.04           C  
ATOM   4365  CD  LYS C  15      57.094  -9.649  52.324  1.00 13.18           C  
ATOM   4366  CE  LYS C  15      57.840  -8.325  52.309  1.00 13.09           C  
ATOM   4367  NZ  LYS C  15      59.074  -8.407  51.471  1.00 11.98           N  
ATOM   4368  N   ASP C  16      52.155 -12.414  51.956  1.00 10.92           N  
ATOM   4369  CA  ASP C  16      51.474 -13.699  51.865  1.00  9.71           C  
ATOM   4370  C   ASP C  16      51.681 -14.179  50.434  1.00 10.28           C  
ATOM   4371  O   ASP C  16      51.016 -13.710  49.514  1.00 11.08           O  
ATOM   4372  CB  ASP C  16      49.990 -13.484  52.164  1.00 11.12           C  
ATOM   4373  CG  ASP C  16      49.162 -14.743  52.001  1.00 11.49           C  
ATOM   4374  OD1 ASP C  16      49.739 -15.830  51.779  1.00 10.05           O  
ATOM   4375  OD2 ASP C  16      47.923 -14.633  52.098  1.00 16.18           O  
ATOM   4376  N   TRP C  17      52.613 -15.110  50.246  1.00  9.46           N  
ATOM   4377  CA  TRP C  17      52.919 -15.604  48.908  1.00  8.85           C  
ATOM   4378  C   TRP C  17      52.681 -17.101  48.757  1.00  7.70           C  
ATOM   4379  O   TRP C  17      52.871 -17.867  49.701  1.00 10.53           O  
ATOM   4380  CB  TRP C  17      54.383 -15.304  48.549  1.00 10.49           C  
ATOM   4381  CG  TRP C  17      54.788 -13.852  48.646  1.00  9.58           C  
ATOM   4382  CD1 TRP C  17      53.968 -12.760  48.570  1.00 10.98           C  
ATOM   4383  CD2 TRP C  17      56.124 -13.340  48.775  1.00  9.46           C  
ATOM   4384  NE1 TRP C  17      54.710 -11.603  48.643  1.00  9.89           N  
ATOM   4385  CE2 TRP C  17      56.035 -11.929  48.767  1.00 10.34           C  
ATOM   4386  CE3 TRP C  17      57.389 -13.938  48.894  1.00  9.83           C  
ATOM   4387  CZ2 TRP C  17      57.164 -11.102  48.873  1.00  8.61           C  
ATOM   4388  CZ3 TRP C  17      58.513 -13.115  48.998  1.00  9.24           C  
ATOM   4389  CH2 TRP C  17      58.387 -11.709  48.987  1.00  9.32           C  
ATOM   4390  N   GLY C  18      52.267 -17.502  47.560  1.00 10.05           N  
ATOM   4391  CA  GLY C  18      52.031 -18.905  47.281  1.00 10.71           C  
ATOM   4392  C   GLY C  18      50.572 -19.295  47.180  1.00 12.01           C  
ATOM   4393  O   GLY C  18      49.674 -18.507  47.496  1.00 13.49           O  
ATOM   4394  N   PRO C  19      50.301 -20.530  46.741  1.00 12.83           N  
ATOM   4395  CA  PRO C  19      48.923 -21.010  46.609  1.00 13.73           C  
ATOM   4396  C   PRO C  19      48.157 -20.873  47.921  1.00 13.79           C  
ATOM   4397  O   PRO C  19      48.658 -21.245  48.978  1.00 13.92           O  
ATOM   4398  CB  PRO C  19      49.104 -22.471  46.198  1.00 13.93           C  
ATOM   4399  CG  PRO C  19      50.402 -22.449  45.446  1.00 14.73           C  
ATOM   4400  CD  PRO C  19      51.265 -21.552  46.304  1.00 15.41           C  
ATOM   4401  N   ARG C  20      46.942 -20.340  47.845  1.00 15.36           N  
ATOM   4402  CA  ARG C  20      46.110 -20.143  49.026  1.00 16.02           C  
ATOM   4403  C   ARG C  20      45.955 -21.413  49.849  1.00 14.65           C  
ATOM   4404  O   ARG C  20      45.924 -21.361  51.079  1.00 16.09           O  
ATOM   4405  CB  ARG C  20      44.717 -19.649  48.616  1.00 21.11           C  
ATOM   4406  CG  ARG C  20      44.698 -18.473  47.644  1.00 26.89           C  
ATOM   4407  CD  ARG C  20      45.293 -17.216  48.257  1.00 27.56           C  
ATOM   4408  NE  ARG C  20      46.753 -17.249  48.289  1.00 29.50           N  
ATOM   4409  CZ  ARG C  20      47.497 -16.434  49.029  1.00 30.27           C  
ATOM   4410  NH1 ARG C  20      46.913 -15.527  49.798  1.00 31.49           N  
ATOM   4411  NH2 ARG C  20      48.823 -16.526  49.001  1.00 29.12           N  
ATOM   4412  N   ASP C  21      45.872 -22.556  49.170  1.00 14.49           N  
ATOM   4413  CA  ASP C  21      45.678 -23.828  49.857  1.00 14.45           C  
ATOM   4414  C   ASP C  21      46.927 -24.674  50.084  1.00 11.56           C  
ATOM   4415  O   ASP C  21      46.827 -25.830  50.491  1.00 12.33           O  
ATOM   4416  CB  ASP C  21      44.630 -24.660  49.112  1.00 35.85           C  
ATOM   4417  CG  ASP C  21      43.288 -23.954  49.008  1.00 40.38           C  
ATOM   4418  OD1 ASP C  21      43.226 -22.874  48.384  1.00 45.28           O  
ATOM   4419  OD2 ASP C  21      42.295 -24.477  49.550  1.00 42.27           O  
ATOM   4420  N   ALA C  22      48.100 -24.112  49.827  1.00 11.70           N  
ATOM   4421  CA  ALA C  22      49.341 -24.847  50.048  1.00 10.54           C  
ATOM   4422  C   ALA C  22      49.637 -24.839  51.546  1.00 10.13           C  
ATOM   4423  O   ALA C  22      49.165 -23.958  52.271  1.00 10.91           O  
ATOM   4424  CB  ALA C  22      50.484 -24.175  49.283  1.00  9.73           C  
ATOM   4425  N   PRO C  23      50.406 -25.828  52.037  1.00  9.91           N  
ATOM   4426  CA  PRO C  23      50.739 -25.875  53.464  1.00 10.89           C  
ATOM   4427  C   PRO C  23      51.461 -24.573  53.816  1.00 10.31           C  
ATOM   4428  O   PRO C  23      52.281 -24.079  53.038  1.00 10.95           O  
ATOM   4429  CB  PRO C  23      51.619 -27.122  53.580  1.00 11.01           C  
ATOM   4430  CG  PRO C  23      52.198 -27.284  52.193  1.00 12.57           C  
ATOM   4431  CD  PRO C  23      51.051 -26.926  51.296  1.00 11.15           C  
ATOM   4432  N   VAL C  24      51.158 -24.024  54.987  1.00  9.68           N  
ATOM   4433  CA  VAL C  24      51.722 -22.740  55.384  1.00  9.10           C  
ATOM   4434  C   VAL C  24      52.876 -22.704  56.374  1.00  9.53           C  
ATOM   4435  O   VAL C  24      52.939 -23.497  57.317  1.00 10.59           O  
ATOM   4436  CB  VAL C  24      50.607 -21.837  55.971  1.00 10.81           C  
ATOM   4437  CG1 VAL C  24      51.158 -20.454  56.325  1.00 10.43           C  
ATOM   4438  CG2 VAL C  24      49.466 -21.720  54.984  1.00 10.09           C  
ATOM   4439  N   ILE C  25      53.790 -21.768  56.141  1.00  9.74           N  
ATOM   4440  CA  ILE C  25      54.889 -21.519  57.063  1.00  9.09           C  
ATOM   4441  C   ILE C  25      54.804 -20.021  57.319  1.00 10.45           C  
ATOM   4442  O   ILE C  25      54.831 -19.221  56.382  1.00  9.85           O  
ATOM   4443  CB  ILE C  25      56.269 -21.837  56.482  1.00  8.94           C  
ATOM   4444  CG1 ILE C  25      56.311 -23.282  55.995  1.00  9.43           C  
ATOM   4445  CG2 ILE C  25      57.327 -21.651  57.572  1.00  8.43           C  
ATOM   4446  CD1 ILE C  25      57.621 -23.640  55.301  1.00  8.39           C  
ATOM   4447  N   HIS C  26      54.675 -19.662  58.590  1.00  9.26           N  
ATOM   4448  CA  HIS C  26      54.568 -18.276  59.030  1.00  9.10           C  
ATOM   4449  C   HIS C  26      55.907 -17.918  59.678  1.00  9.63           C  
ATOM   4450  O   HIS C  26      56.322 -18.554  60.647  1.00 10.08           O  
ATOM   4451  CB  HIS C  26      53.425 -18.182  60.042  1.00  9.82           C  
ATOM   4452  CG  HIS C  26      53.036 -16.786  60.416  1.00 11.13           C  
ATOM   4453  ND1 HIS C  26      53.894 -15.711  60.316  1.00 12.33           N  
ATOM   4454  CD2 HIS C  26      51.887 -16.301  60.942  1.00  8.72           C  
ATOM   4455  CE1 HIS C  26      53.288 -14.625  60.763  1.00  7.84           C  
ATOM   4456  NE2 HIS C  26      52.070 -14.957  61.150  1.00 13.93           N  
ATOM   4457  N   PHE C  27      56.579 -16.908  59.127  1.00  6.77           N  
ATOM   4458  CA  PHE C  27      57.885 -16.466  59.608  1.00  8.65           C  
ATOM   4459  C   PHE C  27      57.780 -15.218  60.480  1.00  8.94           C  
ATOM   4460  O   PHE C  27      57.055 -14.281  60.143  1.00  9.68           O  
ATOM   4461  CB  PHE C  27      58.799 -16.179  58.415  1.00  9.60           C  
ATOM   4462  CG  PHE C  27      59.141 -17.400  57.604  1.00  8.19           C  
ATOM   4463  CD1 PHE C  27      60.284 -18.138  57.888  1.00  9.75           C  
ATOM   4464  CD2 PHE C  27      58.309 -17.822  56.569  1.00  9.22           C  
ATOM   4465  CE1 PHE C  27      60.596 -19.277  57.153  1.00  9.52           C  
ATOM   4466  CE2 PHE C  27      58.610 -18.959  55.831  1.00  9.11           C  
ATOM   4467  CZ  PHE C  27      59.759 -19.690  56.124  1.00 10.80           C  
ATOM   4468  N   HIS C  28      58.527 -15.211  61.584  1.00  8.39           N  
ATOM   4469  CA  HIS C  28      58.524 -14.104  62.548  1.00  8.85           C  
ATOM   4470  C   HIS C  28      59.931 -13.517  62.684  1.00  7.71           C  
ATOM   4471  O   HIS C  28      60.830 -14.163  63.219  1.00  9.04           O  
ATOM   4472  CB  HIS C  28      58.047 -14.612  63.916  1.00  9.80           C  
ATOM   4473  CG  HIS C  28      56.732 -15.333  63.879  1.00  9.59           C  
ATOM   4474  ND1 HIS C  28      55.622 -14.892  64.566  1.00 10.55           N  
ATOM   4475  CD2 HIS C  28      56.359 -16.481  63.263  1.00 10.53           C  
ATOM   4476  CE1 HIS C  28      54.622 -15.735  64.375  1.00 11.97           C  
ATOM   4477  NE2 HIS C  28      55.044 -16.709  63.587  1.00 11.08           N  
ATOM   4478  N   HIS C  29      60.105 -12.284  62.216  1.00  8.97           N  
ATOM   4479  CA  HIS C  29      61.399 -11.605  62.229  1.00  8.68           C  
ATOM   4480  C   HIS C  29      61.900 -11.155  63.603  1.00  8.49           C  
ATOM   4481  O   HIS C  29      61.140 -11.080  64.568  1.00 11.38           O  
ATOM   4482  CB  HIS C  29      61.351 -10.392  61.286  1.00  7.52           C  
ATOM   4483  CG  HIS C  29      60.502  -9.267  61.790  1.00  6.27           C  
ATOM   4484  ND1 HIS C  29      60.942  -8.367  62.738  1.00  9.29           N  
ATOM   4485  CD2 HIS C  29      59.229  -8.909  61.494  1.00  8.45           C
[truncated: 179,335 more chars]
