# Supplementary material for: A new benchmark illustrates that integration of geometric constraints inferred from enzyme reaction chemistry can increase enzyme active site modeling accuracy
Source: PLoS One. 2019 Apr 4;14(4):e0214126. doi: 10.1371/journal.pone.0214126 (PMC6448891; doi:10.1371/journal.pone.0214126)
Supplement: S1 Files — (GZ) [file pone.0214126.s008.gz › benchmark-lite/templates/3ia2/1zoi.pdb.clean2]

HEADER    HYDROLASE                               13-MAY-05   1ZOI              
TITLE     CRYSTAL STRUCTURE OF A STEREOSELECTIVE ESTERASE FROM                  
TITLE    2 PSEUDOMONAS PUTIDA IFO12996                                          
COMPND    MOL_ID: 1;                                                            
COMPND   2 MOLECULE: ESTERASE;                                                  
COMPND   3 CHAIN: A, B, C;                                                      
COMPND   4 EC: 3.1.-.-;                                                         
COMPND   5 ENGINEERED: YES                                                      
SOURCE    MOL_ID: 1;                                                            
SOURCE   2 ORGANISM_SCIENTIFIC: PSEUDOMONAS PUTIDA;                             
SOURCE   3 ORGANISM_TAXID: 303;                                                 
SOURCE   4 EXPRESSION_SYSTEM: ESCHERICHIA COLI;                                 
SOURCE   5 EXPRESSION_SYSTEM_TAXID: 562                                         
KEYWDS    ESTERASE, PSEUDOMONAS PUTIDA, ALPHA/BETA HYDROLASE FOLD               
EXPDTA    X-RAY DIFFRACTION                                                     
AUTHOR    F.ELMI,H.T.LEE,J.Y.HUANG,Y.C.HSIEH,Y.L.WANG,Y.J.CHEN,                 
AUTHOR   2 S.Y.SHAW,C.J.CHEN                                                    
REVDAT   2   24-FEB-09 1ZOI    1       VERSN                                    
REVDAT   1   02-MAY-06 1ZOI    0                                                
JRNL        AUTH   F.ELMI,H.T.LEE,J.Y.HUANG,Y.C.HSIEH,Y.L.WANG,                 
JRNL        AUTH 2 Y.J.CHEN,S.Y.SHAW,C.J.CHEN                                   
JRNL        TITL   STEREOSELECTIVE ESTERASE FROM PSEUDOMONAS PUTIDA             
JRNL        TITL 2 IFO12996 REVEALS ALPHA/BETA HYDROLASE FOLDS FOR              
JRNL        TITL 3 D-BETA-ACETYLTHIOISOBUTYRIC ACID SYNTHESIS                   
JRNL        REF    J.BACTERIOL.                  V. 187  8470 2005              
JRNL        REFN                   ISSN 0021-9193                               
JRNL        PMID   16321951                                                     
JRNL        DOI    10.1128/JB.187.24.8470-8476.2005                             
REMARK   1                                                                      
REMARK   2                                                                      
REMARK   2 RESOLUTION.    1.60 ANGSTROMS.                                       
REMARK   3                                                                      
REMARK   3 REFINEMENT.                                                          
REMARK   3   PROGRAM     : CNS 1.1                                              
REMARK   3   AUTHORS     : BRUNGER,ADAMS,CLORE,DELANO,GROS,GROSSE-              
REMARK   3               : KUNSTLEVE,JIANG,KUSZEWSKI,NILGES, PANNU,             
REMARK   3               : READ,RICE,SIMONSON,WARREN                            
REMARK   3                                                                      
REMARK   3  REFINEMENT TARGET : ENGH & HUBER                                    
REMARK   3                                                                      
REMARK   3  DATA USED IN REFINEMENT.                                            
REMARK   3   RESOLUTION RANGE HIGH (ANGSTROMS) : 1.60                           
REMARK   3   RESOLUTION RANGE LOW  (ANGSTROMS) : 25.00                          
REMARK   3   DATA CUTOFF            (SIGMA(F)) : 2.000                          
REMARK   3   DATA CUTOFF HIGH         (ABS(F)) : NULL                           
REMARK   3   DATA CUTOFF LOW          (ABS(F)) : NULL                           
REMARK   3   COMPLETENESS (WORKING+TEST)   (%) : NULL                           
REMARK   3   NUMBER OF REFLECTIONS             : 93768                          
REMARK   3                                                                      
REMARK   3  FIT TO DATA USED IN REFINEMENT.                                     
REMARK   3   CROSS-VALIDATION METHOD          : NULL                            
REMARK   3   FREE R VALUE TEST SET SELECTION  : RANDOM                          
REMARK   3   R VALUE            (WORKING SET) : 0.220                           
REMARK   3   FREE R VALUE                     : 0.239                           
REMARK   3   FREE R VALUE TEST SET SIZE   (%) : NULL                            
REMARK   3   FREE R VALUE TEST SET COUNT      : 9413                            
REMARK   3   ESTIMATED ERROR OF FREE R VALUE  : NULL                            
REMARK   3                                                                      
REMARK   3  FIT IN THE HIGHEST RESOLUTION BIN.                                  
REMARK   3   TOTAL NUMBER OF BINS USED           : NULL                         
REMARK   3   BIN RESOLUTION RANGE HIGH       (A) : NULL                         
REMARK   3   BIN RESOLUTION RANGE LOW        (A) : NULL                         
REMARK   3   BIN COMPLETENESS (WORKING+TEST) (%) : NULL                         
REMARK   3   REFLECTIONS IN BIN    (WORKING SET) : NULL                         
REMARK   3   BIN R VALUE           (WORKING SET) : NULL                         
REMARK   3   BIN FREE R VALUE                    : NULL                         
REMARK   3   BIN FREE R VALUE TEST SET SIZE  (%) : NULL                         
REMARK   3   BIN FREE R VALUE TEST SET COUNT     : NULL                         
REMARK   3   ESTIMATED ERROR OF BIN FREE R VALUE : NULL                         
REMARK   3                                                                      
REMARK   3  NUMBER OF NON-HYDROGEN ATOMS USED IN REFINEMENT.                    
REMARK   3   PROTEIN ATOMS            : 6377                                    
REMARK   3   NUCLEIC ACID ATOMS       : 0                                       
REMARK   3   HETEROGEN ATOMS          : 0                                       
REMARK   3   SOLVENT ATOMS            : 317                                     
REMARK   3                                                                      
REMARK   3  B VALUES.                                                           
REMARK   3   FROM WILSON PLOT           (A**2) : NULL                           
REMARK   3   MEAN B VALUE      (OVERALL, A**2) : NULL                           
REMARK   3   OVERALL ANISOTROPIC B VALUE.                                       
REMARK   3    B11 (A**2) : NULL                                                 
REMARK   3    B22 (A**2) : NULL                                                 
REMARK   3    B33 (A**2) : NULL                                                 
REMARK   3    B12 (A**2) : NULL                                                 
REMARK   3    B13 (A**2) : NULL                                                 
REMARK   3    B23 (A**2) : NULL                                                 
REMARK   3                                                                      
REMARK   3  ESTIMATED COORDINATE ERROR.                                         
REMARK   3   ESD FROM LUZZATI PLOT        (A) : 0.21                            
REMARK   3   ESD FROM SIGMAA              (A) : 0.07                            
REMARK   3   LOW RESOLUTION CUTOFF        (A) : 5.00                            
REMARK   3                                                                      
REMARK   3  CROSS-VALIDATED ESTIMATED COORDINATE ERROR.                         
REMARK   3   ESD FROM C-V LUZZATI PLOT    (A) : 0.23                            
REMARK   3   ESD FROM C-V SIGMAA          (A) : 0.11                            
REMARK   3                                                                      
REMARK   3  RMS DEVIATIONS FROM IDEAL VALUES.                                   
REMARK   3   BOND LENGTHS                 (A) : 0.005                           
REMARK   3   BOND ANGLES            (DEGREES) : 1.30                            
REMARK   3   DIHEDRAL ANGLES        (DEGREES) : NULL                            
REMARK   3   IMPROPER ANGLES        (DEGREES) : NULL                            
REMARK   3                                                                      
REMARK   3  ISOTROPIC THERMAL MODEL : NULL                                      
REMARK   3                                                                      
REMARK   3  ISOTROPIC THERMAL FACTOR RESTRAINTS.    RMS    SIGMA                
REMARK   3   MAIN-CHAIN BOND              (A**2) : NULL  ; NULL                 
REMARK   3   MAIN-CHAIN ANGLE             (A**2) : NULL  ; NULL                 
REMARK   3   SIDE-CHAIN BOND              (A**2) : NULL  ; NULL                 
REMARK   3   SIDE-CHAIN ANGLE             (A**2) : NULL  ; NULL                 
REMARK   3                                                                      
REMARK   3  BULK SOLVENT MODELING.                                              
REMARK   3   METHOD USED : NULL                                                 
REMARK   3   KSOL        : NULL                                                 
REMARK   3   BSOL        : NULL                                                 
REMARK   3                                                                      
REMARK   3  NCS MODEL : NULL                                                    
REMARK   3                                                                      
REMARK   3  NCS RESTRAINTS.                         RMS   SIGMA/WEIGHT          
REMARK   3   GROUP  1  POSITIONAL            (A) : NULL  ; NULL                 
REMARK   3   GROUP  1  B-FACTOR           (A**2) : NULL  ; NULL                 
REMARK   3                                                                      
REMARK   3  PARAMETER FILE  1  : NULL                                           
REMARK   3  TOPOLOGY FILE  1   : NULL                                           
REMARK   3                                                                      
REMARK   3  OTHER REFINEMENT REMARKS: NULL                                      
REMARK   4                                                                      
REMARK   4 1ZOI COMPLIES WITH FORMAT V. 3.15, 01-DEC-08                         
REMARK 100                                                                      
REMARK 100 THIS ENTRY HAS BEEN PROCESSED BY PDBJ ON 19-MAY-05.                  
REMARK 100 THE RCSB ID CODE IS RCSB032958.                                      
REMARK 200                                                                      
REMARK 200 EXPERIMENTAL DETAILS                                                 
REMARK 200  EXPERIMENT TYPE                : X-RAY DIFFRACTION                  
REMARK 200  DATE OF DATA COLLECTION        : 27-OCT-04                          
REMARK 200  TEMPERATURE           (KELVIN) : 100                                
REMARK 200  PH                             : 4.0                                
REMARK 200  NUMBER OF CRYSTALS USED        : 1                                  
REMARK 200                                                                      
REMARK 200  SYNCHROTRON              (Y/N) : Y                                  
REMARK 200  RADIATION SOURCE               : SPRING-8                           
REMARK 200  BEAMLINE                       : BL12B2                             
REMARK 200  X-RAY GENERATOR MODEL          : NULL                               
REMARK 200  MONOCHROMATIC OR LAUE    (M/L) : M                                  
REMARK 200  WAVELENGTH OR RANGE        (A) : 1                                  
REMARK 200  MONOCHROMATOR                  : SI 111 CHANNEL                     
REMARK 200  OPTICS                         : NULL                               
REMARK 200                                                                      
REMARK 200  DETECTOR TYPE                  : CCD                                
REMARK 200  DETECTOR MANUFACTURER          : ADSC QUANTUM 4                     
REMARK 200  INTENSITY-INTEGRATION SOFTWARE : HKL-2000                           
REMARK 200  DATA SCALING SOFTWARE          : CCP4 (SCALA)                       
REMARK 200                                                                      
REMARK 200  NUMBER OF UNIQUE REFLECTIONS   : 93768                              
REMARK 200  RESOLUTION RANGE HIGH      (A) : 1.600                              
REMARK 200  RESOLUTION RANGE LOW       (A) : 25.000                             
REMARK 200  REJECTION CRITERIA  (SIGMA(I)) : 2.000                              
REMARK 200                                                                      
REMARK 200 OVERALL.                                                             
REMARK 200  COMPLETENESS FOR RANGE     (%) : 92.3                               
REMARK 200  DATA REDUNDANCY                : 6.300                              
REMARK 200  R MERGE                    (I) : NULL                               
REMARK 200  R SYM                      (I) : NULL                               
REMARK 200  <I/SIGMA(I)> FOR THE DATA SET  : NULL                               
REMARK 200                                                                      
REMARK 200 IN THE HIGHEST RESOLUTION SHELL.                                     
REMARK 200  HIGHEST RESOLUTION SHELL, RANGE HIGH (A) : 1.60                     
REMARK 200  HIGHEST RESOLUTION SHELL, RANGE LOW  (A) : 1.66                     
REMARK 200  COMPLETENESS FOR SHELL     (%) : 82.3                               
REMARK 200  DATA REDUNDANCY IN SHELL       : NULL                               
REMARK 200  R MERGE FOR SHELL          (I) : NULL                               
REMARK 200  R SYM FOR SHELL            (I) : NULL                               
REMARK 200  <I/SIGMA(I)> FOR SHELL         : NULL                               
REMARK 200                                                                      
REMARK 200 DIFFRACTION PROTOCOL: SINGLE WAVELENGTH                              
REMARK 200 METHOD USED TO DETERMINE THE STRUCTURE: MOLECULAR REPLACEMENT        
REMARK 200 SOFTWARE USED: CNS                                                   
REMARK 200 STARTING MODEL: NULL                                                 
REMARK 200                                                                      
REMARK 200 REMARK: NULL                                                         
REMARK 280                                                                      
REMARK 280 CRYSTAL                                                              
REMARK 280 SOLVENT CONTENT, VS   (%): 40.09                                     
REMARK 280 MATTHEWS COEFFICIENT, VM (ANGSTROMS**3/DA): 2.09                     
REMARK 280                                                                      
REMARK 280 CRYSTALLIZATION CONDITIONS: AMMONIUM SULPHATE, CITRIC ACID, PH       
REMARK 280  4.0, VAPOR DIFFUSION, HANGING DROP, TEMPERATURE 291K                
REMARK 290                                                                      
REMARK 290 CRYSTALLOGRAPHIC SYMMETRY                                            
REMARK 290 SYMMETRY OPERATORS FOR SPACE GROUP: P 21 21 21                       
REMARK 290                                                                      
REMARK 290      SYMOP   SYMMETRY                                                
REMARK 290     NNNMMM   OPERATOR                                                
REMARK 290       1555   X,Y,Z                                                   
REMARK 290       2555   -X+1/2,-Y,Z+1/2                                         
REMARK 290       3555   -X,Y+1/2,-Z+1/2                                         
REMARK 290       4555   X+1/2,-Y+1/2,-Z                                         
REMARK 290                                                                      
REMARK 290     WHERE NNN -> OPERATOR NUMBER                                     
REMARK 290           MMM -> TRANSLATION VECTOR                                  
REMARK 290                                                                      
REMARK 290 CRYSTALLOGRAPHIC SYMMETRY TRANSFORMATIONS                            
REMARK 290 THE FOLLOWING TRANSFORMATIONS OPERATE ON THE ATOM/HETATM             
REMARK 290 RECORDS IN THIS ENTRY TO PRODUCE CRYSTALLOGRAPHICALLY                
REMARK 290 RELATED MOLECULES.                                                   
REMARK 290   SMTRY1   1  1.000000  0.000000  0.000000        0.00000            
REMARK 290   SMTRY2   1  0.000000  1.000000  0.000000        0.00000            
REMARK 290   SMTRY3   1  0.000000  0.000000  1.000000        0.00000            
REMARK 290   SMTRY1   2 -1.000000  0.000000  0.000000       25.27800            
REMARK 290   SMTRY2   2  0.000000 -1.000000  0.000000        0.00000            
REMARK 290   SMTRY3   2  0.000000  0.000000  1.000000       76.81500            
REMARK 290   SMTRY1   3 -1.000000  0.000000  0.000000        0.00000            
REMARK 290   SMTRY2   3  0.000000  1.000000  0.000000       49.05400            
REMARK 290   SMTRY3   3  0.000000  0.000000 -1.000000       76.81500            
REMARK 290   SMTRY1   4  1.000000  0.000000  0.000000       25.27800            
REMARK 290   SMTRY2   4  0.000000 -1.000000  0.000000       49.05400            
REMARK 290   SMTRY3   4  0.000000  0.000000 -1.000000        0.00000            
REMARK 290                                                                      
REMARK 290 REMARK: NULL                                                         
REMARK 300                                                                      
REMARK 300 BIOMOLECULE: 1                                                       
REMARK 300 SEE REMARK 350 FOR THE AUTHOR PROVIDED AND/OR PROGRAM                
REMARK 300 GENERATED ASSEMBLY INFORMATION FOR THE STRUCTURE IN                  
REMARK 300 THIS ENTRY. THE REMARK MAY ALSO PROVIDE INFORMATION ON               
REMARK 300 BURIED SURFACE AREA.                                                 
REMARK 300 REMARK: THE BIOLOGICAL ASSEMBLY IS A HOMOTRIMER.                     
REMARK 350                                                                      
REMARK 350 COORDINATES FOR A COMPLETE MULTIMER REPRESENTING THE KNOWN           
REMARK 350 BIOLOGICALLY SIGNIFICANT OLIGOMERIZATION STATE OF THE                
REMARK 350 MOLECULE CAN BE GENERATED BY APPLYING BIOMT TRANSFORMATIONS          
REMARK 350 GIVEN BELOW.  BOTH NON-CRYSTALLOGRAPHIC AND                          
REMARK 350 CRYSTALLOGRAPHIC OPERATIONS ARE GIVEN.                               
REMARK 350                                                                      
REMARK 350 BIOMOLECULE: 1                                                       
REMARK 350 AUTHOR DETERMINED BIOLOGICAL UNIT: TRIMERIC                          
REMARK 350 SOFTWARE DETERMINED QUATERNARY STRUCTURE: TRIMERIC                   
REMARK 350 SOFTWARE USED: PISA                                                  
REMARK 350 TOTAL BURIED SURFACE AREA: 4380 ANGSTROM**2                          
REMARK 350 SURFACE AREA OF THE COMPLEX: 27470 ANGSTROM**2                       
REMARK 350 CHANGE IN SOLVENT FREE ENERGY: -24.0 KCAL/MOL                        
REMARK 350 APPLY THE FOLLOWING TO CHAINS: A, B, C                               
REMARK 350   BIOMT1   1  1.000000  0.000000  0.000000        0.00000            
REMARK 350   BIOMT2   1  0.000000  1.000000  0.000000        0.00000            
REMARK 350   BIOMT3   1  0.000000  0.000000  1.000000        0.00000            
REMARK 465                                                                      
REMARK 465 MISSING RESIDUES                                                     
REMARK 465 THE FOLLOWING RESIDUES WERE NOT LOCATED IN THE                       
REMARK 465 EXPERIMENT. (M=MODEL NUMBER; RES=RESIDUE NAME; C=CHAIN               
REMARK 465 IDENTIFIER; SSSEQ=SEQUENCE NUMBER; I=INSERTION CODE.)                
REMARK 465                                                                      
REMARK 465   M RES C SSSEQI                                                     
REMARK 465     MET A     1                                                      
REMARK 465     MET B     1                                                      
REMARK 465     SER B   276                                                      
REMARK 465     MET C     1                                                      
REMARK 500                                                                      
REMARK 500 GEOMETRY AND STEREOCHEMISTRY                                         
REMARK 500 SUBTOPIC: TORSION ANGLES                                             
REMARK 500                                                                      
REMARK 500 TORSION ANGLES OUTSIDE THE EXPECTED RAMACHANDRAN REGIONS:            
REMARK 500 (M=MODEL NUMBER; RES=RESIDUE NAME; C=CHAIN IDENTIFIER;               
REMARK 500 SSEQ=SEQUENCE NUMBER; I=INSERTION CODE).                             
REMARK 500                                                                      
REMARK 500 STANDARD TABLE:                                                      
REMARK 500 FORMAT:(10X,I3,1X,A3,1X,A1,I4,A1,4X,F7.2,3X,F7.2)                    
REMARK 500                                                                      
REMARK 500 EXPECTED VALUES: GJ KLEYWEGT AND TA JONES (1996). PHI/PSI-           
REMARK 500 CHOLOGY: RAMACHANDRAN REVISITED. STRUCTURE 4, 1395 - 1400            
REMARK 500                                                                      
REMARK 500  M RES CSSEQI        PSI       PHI                                   
REMARK 500    PRO A  32       52.55   -113.25                                   
REMARK 500    LEU A  33     -139.37    -95.11                                   
REMARK 500    ILE A  88       41.03   -102.72                                   
REMARK 500    SER A  97     -118.81     50.24                                   
REMARK 500    ASN A 153       40.32   -153.24                                   
REMARK 500    SER A 235      -92.18   -128.58                                   
REMARK 500    PRO B  32       52.27   -113.13                                   
REMARK 500    LEU B  33     -140.99    -93.71                                   
REMARK 500    SER B  97     -118.90     51.65                                   
REMARK 500    ASN B 153       56.96   -155.82                                   
REMARK 500    SER B 235      -92.06   -125.17                                   
REMARK 500    PRO C  32       50.23   -113.38                                   
REMARK 500    LEU C  33     -141.89    -89.83                                   
REMARK 500    SER C  97     -121.63     49.50                                   
REMARK 500    ASN C 153       61.65   -160.53                                   
REMARK 500                                                                      
REMARK 500 REMARK: NULL                                                         
DBREF  1ZOI A    1   276  UNP    Q3HWU8   Q3HWU8_PSEPU     1    276             
DBREF  1ZOI B    1   276  UNP    Q3HWU8   Q3HWU8_PSEPU     1    276             
DBREF  1ZOI C    1   276  UNP    Q3HWU8   Q3HWU8_PSEPU     1    276             
SEQADV 1ZOI LEU A   42  UNP  Q3HWU8    MET    42 CONFLICT                       
SEQADV 1ZOI GLU A  112  UNP  Q3HWU8    ALA   112 CONFLICT                       
SEQADV 1ZOI GLY A  133  UNP  Q3HWU8    ASP   133 CONFLICT                       
SEQADV 1ZOI GLU A  175  UNP  Q3HWU8    ASP   175 CONFLICT                       
SEQADV 1ZOI GLN A  216  UNP  Q3HWU8    THR   216 CONFLICT                       
SEQADV 1ZOI VAL A  237  UNP  Q3HWU8    LEU   237 CONFLICT                       
SEQADV 1ZOI ALA A  247  UNP  Q3HWU8    THR   247 CONFLICT                       
SEQADV 1ZOI LYS A  252  UNP  Q3HWU8    GLN   252 CONFLICT                       
SEQADV 1ZOI LEU B   42  UNP  Q3HWU8    MET    42 CONFLICT                       
SEQADV 1ZOI GLU B  112  UNP  Q3HWU8    ALA   112 CONFLICT                       
SEQADV 1ZOI GLY B  133  UNP  Q3HWU8    ASP   133 CONFLICT                       
SEQADV 1ZOI GLU B  175  UNP  Q3HWU8    ASP   175 CONFLICT                       
SEQADV 1ZOI GLN B  216  UNP  Q3HWU8    THR   216 CONFLICT                       
SEQADV 1ZOI VAL B  237  UNP  Q3HWU8    LEU   237 CONFLICT                       
SEQADV 1ZOI ALA B  247  UNP  Q3HWU8    THR   247 CONFLICT                       
SEQADV 1ZOI LYS B  252  UNP  Q3HWU8    GLN   252 CONFLICT                       
SEQADV 1ZOI LEU C   42  UNP  Q3HWU8    MET    42 CONFLICT                       
SEQADV 1ZOI GLU C  112  UNP  Q3HWU8    ALA   112 CONFLICT                       
SEQADV 1ZOI GLY C  133  UNP  Q3HWU8    ASP   133 CONFLICT                       
SEQADV 1ZOI GLU C  175  UNP  Q3HWU8    ASP   175 CONFLICT                       
SEQADV 1ZOI GLN C  216  UNP  Q3HWU8    THR   216 CONFLICT                       
SEQADV 1ZOI VAL C  237  UNP  Q3HWU8    LEU   237 CONFLICT                       
SEQADV 1ZOI ALA C  247  UNP  Q3HWU8    THR   247 CONFLICT                       
SEQADV 1ZOI LYS C  252  UNP  Q3HWU8    GLN   252 CONFLICT                       
SEQRES   1 A  276  MET SER TYR VAL THR THR LYS ASP GLY VAL GLN ILE PHE          
SEQRES   2 A  276  TYR LYS ASP TRP GLY PRO ARG ASP ALA PRO VAL ILE HIS          
SEQRES   3 A  276  PHE HIS HIS GLY TRP PRO LEU SER ALA ASP ASP TRP ASP          
SEQRES   4 A  276  ALA GLN LEU LEU PHE PHE LEU ALA HIS GLY TYR ARG VAL          
SEQRES   5 A  276  VAL ALA HIS ASP ARG ARG GLY HIS GLY ARG SER SER GLN          
SEQRES   6 A  276  VAL TRP ASP GLY HIS ASP MET ASP HIS TYR ALA ASP ASP          
SEQRES   7 A  276  VAL ALA ALA VAL VAL ALA HIS LEU GLY ILE GLN GLY ALA          
SEQRES   8 A  276  VAL HIS VAL GLY HIS SER THR GLY GLY GLY GLU VAL VAL          
SEQRES   9 A  276  ARG TYR MET ALA ARG HIS PRO GLU ASP LYS VAL ALA LYS          
SEQRES  10 A  276  ALA VAL LEU ILE ALA ALA VAL PRO PRO LEU MET VAL GLN          
SEQRES  11 A  276  THR PRO GLY ASN PRO GLY GLY LEU PRO LYS SER VAL PHE          
SEQRES  12 A  276  ASP GLY PHE GLN ALA GLN VAL ALA SER ASN ARG ALA GLN          
SEQRES  13 A  276  PHE TYR ARG ASP VAL PRO ALA GLY PRO PHE TYR GLY TYR          
SEQRES  14 A  276  ASN ARG PRO GLY VAL GLU ALA SER GLU GLY ILE ILE GLY          
SEQRES  15 A  276  ASN TRP TRP ARG GLN GLY MET ILE GLY SER ALA LYS ALA          
SEQRES  16 A  276  HIS TYR ASP GLY ILE VAL ALA PHE SER GLN THR ASP PHE          
SEQRES  17 A  276  THR GLU ASP LEU LYS GLY ILE GLN GLN PRO VAL LEU VAL          
SEQRES  18 A  276  MET HIS GLY ASP ASP ASP GLN ILE VAL PRO TYR GLU ASN          
SEQRES  19 A  276  SER GLY VAL LEU SER ALA LYS LEU LEU PRO ASN GLY ALA          
SEQRES  20 A  276  LEU LYS THR TYR LYS GLY TYR PRO HIS GLY MET PRO THR          
SEQRES  21 A  276  THR HIS ALA ASP VAL ILE ASN ALA ASP LEU LEU ALA PHE          
SEQRES  22 A  276  ILE ARG SER                                                  
SEQRES   1 B  276  MET SER TYR VAL THR THR LYS ASP GLY VAL GLN ILE PHE          
SEQRES   2 B  276  TYR LYS ASP TRP GLY PRO ARG ASP ALA PRO VAL ILE HIS          
SEQRES   3 B  276  PHE HIS HIS GLY TRP PRO LEU SER ALA ASP ASP TRP ASP          
SEQRES   4 B  276  ALA GLN LEU LEU PHE PHE LEU ALA HIS GLY TYR ARG VAL          
SEQRES   5 B  276  VAL ALA HIS ASP ARG ARG GLY HIS GLY ARG SER SER GLN          
SEQRES   6 B  276  VAL TRP ASP GLY HIS ASP MET ASP HIS TYR ALA ASP ASP          
SEQRES   7 B  276  VAL ALA ALA VAL VAL ALA HIS LEU GLY ILE GLN GLY ALA          
SEQRES   8 B  276  VAL HIS VAL GLY HIS SER THR GLY GLY GLY GLU VAL VAL          
SEQRES   9 B  276  ARG TYR MET ALA ARG HIS PRO GLU ASP LYS VAL ALA LYS          
SEQRES  10 B  276  ALA VAL LEU ILE ALA ALA VAL PRO PRO LEU MET VAL GLN          
SEQRES  11 B  276  THR PRO GLY ASN PRO GLY GLY LEU PRO LYS SER VAL PHE          
SEQRES  12 B  276  ASP GLY PHE GLN ALA GLN VAL ALA SER ASN ARG ALA GLN          
SEQRES  13 B  276  PHE TYR ARG ASP VAL PRO ALA GLY PRO PHE TYR GLY TYR          
SEQRES  14 B  276  ASN ARG PRO GLY VAL GLU ALA SER GLU GLY ILE ILE GLY          
SEQRES  15 B  276  ASN TRP TRP ARG GLN GLY MET ILE GLY SER ALA LYS ALA          
SEQRES  16 B  276  HIS TYR ASP GLY ILE VAL ALA PHE SER GLN THR ASP PHE          
SEQRES  17 B  276  THR GLU ASP LEU LYS GLY ILE GLN GLN PRO VAL LEU VAL          
SEQRES  18 B  276  MET HIS GLY ASP ASP ASP GLN ILE VAL PRO TYR GLU ASN          
SEQRES  19 B  276  SER GLY VAL LEU SER ALA LYS LEU LEU PRO ASN GLY ALA          
SEQRES  20 B  276  LEU LYS THR TYR LYS GLY TYR PRO HIS GLY MET PRO THR          
SEQRES  21 B  276  THR HIS ALA ASP VAL ILE ASN ALA ASP LEU LEU ALA PHE          
SEQRES  22 B  276  ILE ARG SER                                                  
SEQRES   1 C  276  MET SER TYR VAL THR THR LYS ASP GLY VAL GLN ILE PHE          
SEQRES   2 C  276  TYR LYS ASP TRP GLY PRO ARG ASP ALA PRO VAL ILE HIS          
SEQRES   3 C  276  PHE HIS HIS GLY TRP PRO LEU SER ALA ASP ASP TRP ASP          
SEQRES   4 C  276  ALA GLN LEU LEU PHE PHE LEU ALA HIS GLY TYR ARG VAL          
SEQRES   5 C  276  VAL ALA HIS ASP ARG ARG GLY HIS GLY ARG SER SER GLN          
SEQRES   6 C  276  VAL TRP ASP GLY HIS ASP MET ASP HIS TYR ALA ASP ASP          
SEQRES   7 C  276  VAL ALA ALA VAL VAL ALA HIS LEU GLY ILE GLN GLY ALA          
SEQRES   8 C  276  VAL HIS VAL GLY HIS SER THR GLY GLY GLY GLU VAL VAL          
SEQRES   9 C  276  ARG TYR MET ALA ARG HIS PRO GLU ASP LYS VAL ALA LYS          
SEQRES  10 C  276  ALA VAL LEU ILE ALA ALA VAL PRO PRO LEU MET VAL GLN          
SEQRES  11 C  276  THR PRO GLY ASN PRO GLY GLY LEU PRO LYS SER VAL PHE          
SEQRES  12 C  276  ASP GLY PHE GLN ALA GLN VAL ALA SER ASN ARG ALA GLN          
SEQRES  13 C  276  PHE TYR ARG ASP VAL PRO ALA GLY PRO PHE TYR GLY TYR          
SEQRES  14 C  276  ASN ARG PRO GLY VAL GLU ALA SER GLU GLY ILE ILE GLY          
SEQRES  15 C  276  ASN TRP TRP ARG GLN GLY MET ILE GLY SER ALA LYS ALA          
SEQRES  16 C  276  HIS TYR ASP GLY ILE VAL ALA PHE SER GLN THR ASP PHE          
SEQRES  17 C  276  THR GLU ASP LEU LYS GLY ILE GLN GLN PRO VAL LEU VAL          
SEQRES  18 C  276  MET HIS GLY ASP ASP ASP GLN ILE VAL PRO TYR GLU ASN          
SEQRES  19 C  276  SER GLY VAL LEU SER ALA LYS LEU LEU PRO ASN GLY ALA          
SEQRES  20 C  276  LEU LYS THR TYR LYS GLY TYR PRO HIS GLY MET PRO THR          
SEQRES  21 C  276  THR HIS ALA ASP VAL ILE ASN ALA ASP LEU LEU ALA PHE          
SEQRES  22 C  276  ILE ARG SER                                                  
FORMUL   4  HOH   *317(H2 O)                                                    
HELIX    1   1 SER A   34  ASP A   37  5                                   4    
HELIX    2   2 TRP A   38  HIS A   48  1                                  11    
HELIX    3   3 ASP A   71  GLY A   87  1                                  17    
HELIX    4   4 THR A   98  HIS A  110  1                                  13    
HELIX    5   5 PRO A  139  ASN A  153  1                                  15    
HELIX    6   6 ASN A  153  GLY A  164  1                                  12    
HELIX    7   7 SER A  177  GLY A  191  1                                  15    
HELIX    8   8 SER A  192  GLN A  205  1                                  14    
HELIX    9   9 PHE A  208  ILE A  215  1                                   8    
HELIX   10  10 SER A  235  LEU A  243  1                                   9    
HELIX   11  11 GLY A  257  HIS A  262  1                                   6    
HELIX   12  12 HIS A  262  ARG A  275  1                                  14    
HELIX   13  13 SER B   34  ASP B   37  5                                   4    
HELIX   14  14 TRP B   38  ALA B   47  1                                  10    
HELIX   15  15 ASP B   71  GLY B   87  1                                  17    
HELIX   16  16 THR B   98  HIS B  110  1                                  13    
HELIX   17  17 PRO B  139  ASN B  153  1                                  15    
HELIX   18  18 ASN B  153  GLY B  164  1                                  12    
HELIX   19  19 SER B  177  GLY B  191  1                                  15    
HELIX   20  20 SER B  192  GLN B  205  1                                  14    
HELIX   21  21 PHE B  208  ILE B  215  1                                   8    
HELIX   22  22 SER B  235  LEU B  243  1                                   9    
HELIX   23  23 GLY B  257  HIS B  262  1                                   6    
HELIX   24  24 HIS B  262  ARG B  275  1                                  14    
HELIX   25  25 SER C   34  ASP C   37  5                                   4    
HELIX   26  26 TRP C   38  ALA C   47  1                                  10    
HELIX   27  27 ASP C   71  GLY C   87  1                                  17    
HELIX   28  28 THR C   98  HIS C  110  1                                  13    
HELIX   29  29 PRO C  139  ASN C  153  1                                  15    
HELIX   30  30 ASN C  153  GLY C  164  1                                  12    
HELIX   31  31 SER C  177  ILE C  190  1                                  14    
HELIX   32  32 SER C  192  GLN C  205  1                                  14    
HELIX   33  33 PHE C  208  ILE C  215  1                                   8    
HELIX   34  34 SER C  235  LEU C  243  1                                   9    
HELIX   35  35 GLY C  257  HIS C  262  1                                   6    
HELIX   36  36 HIS C  262  ARG C  275  1                                  14    
SHEET    1   A 8 TYR A   3  THR A   5  0                                        
SHEET    2   A 8 GLN A  11  TRP A  17 -1  O  ILE A  12   N  VAL A   4           
SHEET    3   A 8 ARG A  51  HIS A  55 -1  O  VAL A  52   N  TRP A  17           
SHEET    4   A 8 VAL A  24  HIS A  28  1  N  PHE A  27   O  VAL A  53           
SHEET    5   A 8 VAL A  92  HIS A  96  1  O  VAL A  92   N  HIS A  26           
SHEET    6   A 8 ALA A 118  ILE A 121  1  O  ILE A 121   N  GLY A  95           
SHEET    7   A 8 VAL A 219  GLY A 224  1  O  LEU A 220   N  LEU A 120           
SHEET    8   A 8 GLY A 246  TYR A 251  1  O  ALA A 247   N  VAL A 221           
SHEET    1   B 8 TYR B   3  THR B   5  0                                        
SHEET    2   B 8 GLN B  11  TRP B  17 -1  O  ILE B  12   N  VAL B   4           
SHEET    3   B 8 ARG B  51  HIS B  55 -1  O  VAL B  52   N  TRP B  17           
SHEET    4   B 8 VAL B  24  HIS B  28  1  N  PHE B  27   O  VAL B  53           
SHEET    5   B 8 VAL B  92  HIS B  96  1  O  VAL B  92   N  HIS B  26           
SHEET    6   B 8 ALA B 118  ILE B 121  1  O  ILE B 121   N  GLY B  95           
SHEET    7   B 8 VAL B 219  GLY B 224  1  O  MET B 222   N  LEU B 120           
SHEET    8   B 8 GLY B 246  TYR B 251  1  O  ALA B 247   N  VAL B 221           
SHEET    1   C 8 TYR C   3  THR C   5  0                                        
SHEET    2   C 8 GLN C  11  TRP C  17 -1  O  ILE C  12   N  VAL C   4           
SHEET    3   C 8 ARG C  51  HIS C  55 -1  O  VAL C  52   N  TRP C  17           
SHEET    4   C 8 VAL C  24  HIS C  28  1  N  PHE C  27   O  VAL C  53           
SHEET    5   C 8 VAL C  92  HIS C  96  1  O  VAL C  92   N  HIS C  26           
SHEET    6   C 8 ALA C 118  ILE C 121  1  O  ILE C 121   N  GLY C  95           
SHEET    7   C 8 VAL C 219  GLY C 224  1  O  LEU C 220   N  LEU C 120           
SHEET    8   C 8 GLY C 246  TYR C 251  1  O  ALA C 247   N  VAL C 221           
CISPEP   1 TRP A   31    PRO A   32          0        -0.40                     
CISPEP   2 PRO A  125    PRO A  126          0         0.16                     
CISPEP   3 TRP B   31    PRO B   32          0        -0.49                     
CISPEP   4 PRO B  125    PRO B  126          0         0.27                     
CISPEP   5 TRP C   31    PRO C   32          0        -0.49                     
CISPEP   6 PRO C  125    PRO C  126          0         0.02                     
CRYST1   50.556   98.108  153.630  90.00  90.00  90.00 P 21 21 21   12          
ORIGX1      1.000000  0.000000  0.000000        0.00000                         
ORIGX2      0.000000  1.000000  0.000000        0.00000                         
ORIGX3      0.000000  0.000000  1.000000        0.00000                         
SCALE1      0.019780  0.000000  0.000000        0.00000                         
SCALE2      0.000000  0.010193  0.000000        0.00000                         
SCALE3      0.000000  0.000000  0.006509        0.00000                         
ATOM   4252  N   SER C   2      49.951  -6.221  52.209  1.00 13.36           N  
ATOM   4253  CA  SER C   2      48.569  -6.277  52.769  1.00 12.51           C  
ATOM   4254  C   SER C   2      48.586  -5.896  54.240  1.00 12.07           C  
ATOM   4255  O   SER C   2      49.636  -5.904  54.880  1.00 10.79           O  
ATOM   4256  CB  SER C   2      47.992  -7.685  52.604  1.00 16.20           C  
ATOM   4257  OG  SER C   2      47.941  -8.048  51.234  1.00 15.34           O  
ATOM   4258  N   TYR C   3      47.412  -5.562  54.771  1.00 13.24           N  
ATOM   4259  CA  TYR C   3      47.280  -5.158  56.163  1.00 11.64           C  
ATOM   4260  C   TYR C   3      46.096  -5.804  56.856  1.00 12.51           C  
ATOM   4261  O   TYR C   3      45.099  -6.147  56.221  1.00 13.51           O  
ATOM   4262  CB  TYR C   3      47.079  -3.643  56.255  1.00 12.52           C  
ATOM   4263  CG  TYR C   3      48.324  -2.817  56.063  1.00 13.36           C  
ATOM   4264  CD1 TYR C   3      49.226  -2.637  57.109  1.00 11.94           C  
ATOM   4265  CD2 TYR C   3      48.593  -2.205  54.844  1.00 15.18           C  
ATOM   4266  CE1 TYR C   3      50.372  -1.859  56.947  1.00 16.49           C  
ATOM   4267  CE2 TYR C   3      49.736  -1.430  54.668  1.00 16.89           C  
ATOM   4268  CZ  TYR C   3      50.620  -1.262  55.727  1.00 17.76           C  
ATOM   4269  OH  TYR C   3      51.747  -0.487  55.570  1.00 20.23           O  
ATOM   4270  N   VAL C   4      46.221  -5.952  58.169  1.00 11.17           N  
ATOM   4271  CA  VAL C   4      45.140  -6.461  58.999  1.00 11.08           C  
ATOM   4272  C   VAL C   4      45.090  -5.523  60.206  1.00 12.34           C  
ATOM   4273  O   VAL C   4      46.124  -5.061  60.689  1.00 12.00           O  
ATOM   4274  CB  VAL C   4      45.371  -7.920  59.477  1.00 15.20           C  
ATOM   4275  CG1 VAL C   4      46.668  -8.036  60.258  1.00 18.81           C  
ATOM   4276  CG2 VAL C   4      44.194  -8.359  60.341  1.00 18.22           C  
ATOM   4277  N   THR C   5      43.884  -5.209  60.664  1.00 14.65           N  
ATOM   4278  CA  THR C   5      43.714  -4.331  61.815  1.00 14.81           C  
ATOM   4279  C   THR C   5      43.513  -5.213  63.040  1.00 16.14           C  
ATOM   4280  O   THR C   5      42.672  -6.116  63.026  1.00 17.42           O  
ATOM   4281  CB  THR C   5      42.486  -3.412  61.635  1.00 20.75           C  
ATOM   4282  OG1 THR C   5      42.631  -2.657  60.427  1.00 22.39           O  
ATOM   4283  CG2 THR C   5      42.353  -2.450  62.815  1.00 20.20           C  
ATOM   4284  N   THR C   6      44.294  -4.967  64.087  1.00 17.78           N  
ATOM   4285  CA  THR C   6      44.195  -5.760  65.313  1.00 17.54           C  
ATOM   4286  C   THR C   6      43.018  -5.309  66.173  1.00 19.70           C  
ATOM   4287  O   THR C   6      42.386  -4.287  65.892  1.00 19.53           O  
ATOM   4288  CB  THR C   6      45.482  -5.661  66.161  1.00 17.70           C  
ATOM   4289  OG1 THR C   6      45.688  -4.301  66.565  1.00 18.84           O  
ATOM   4290  CG2 THR C   6      46.688  -6.144  65.362  1.00 18.57           C  
ATOM   4291  N   LYS C   7      42.736  -6.077  67.223  1.00 24.08           N  
ATOM   4292  CA  LYS C   7      41.636  -5.770  68.130  1.00 26.46           C  
ATOM   4293  C   LYS C   7      41.828  -4.418  68.798  1.00 26.93           C  
ATOM   4294  O   LYS C   7      40.852  -3.744  69.136  1.00 27.57           O  
ATOM   4295  CB  LYS C   7      41.511  -6.851  69.209  1.00 30.51           C  
ATOM   4296  CG  LYS C   7      41.104  -8.221  68.689  1.00 34.35           C  
ATOM   4297  CD  LYS C   7      40.964  -9.219  69.832  1.00 35.20           C  
ATOM   4298  CE  LYS C   7      40.523 -10.585  69.329  1.00 36.37           C  
ATOM   4299  NZ  LYS C   7      39.217 -10.513  68.615  1.00 36.06           N  
ATOM   4300  N   ASP C   8      43.084  -4.023  68.989  1.00 26.98           N  
ATOM   4301  CA  ASP C   8      43.374  -2.747  69.624  1.00 27.72           C  
ATOM   4302  C   ASP C   8      43.710  -1.628  68.641  1.00 26.31           C  
ATOM   4303  O   ASP C   8      44.310  -0.617  69.009  1.00 27.65           O  
ATOM   4304  CB  ASP C   8      44.469  -2.913  70.693  1.00 22.26           C  
ATOM   4305  CG  ASP C   8      45.732  -3.572  70.167  1.00 24.08           C  
ATOM   4306  OD1 ASP C   8      45.658  -4.332  69.179  1.00 24.54           O  
ATOM   4307  OD2 ASP C   8      46.803  -3.339  70.771  1.00 27.38           O  
ATOM   4308  N   GLY C   9      43.314  -1.824  67.386  1.00 22.50           N  
ATOM   4309  CA  GLY C   9      43.501  -0.808  66.363  1.00 20.91           C  
ATOM   4310  C   GLY C   9      44.849  -0.573  65.708  1.00 18.70           C  
ATOM   4311  O   GLY C   9      45.095   0.523  65.203  1.00 19.24           O  
ATOM   4312  N   VAL C  10      45.713  -1.581  65.704  1.00 18.24           N  
ATOM   4313  CA  VAL C  10      47.033  -1.455  65.088  1.00 16.98           C  
ATOM   4314  C   VAL C  10      47.000  -2.041  63.677  1.00 15.89           C  
ATOM   4315  O   VAL C  10      46.380  -3.077  63.449  1.00 17.34           O  
ATOM   4316  CB  VAL C  10      48.099  -2.215  65.910  1.00 17.87           C  
ATOM   4317  CG1 VAL C  10      49.452  -2.122  65.233  1.00 17.07           C  
ATOM   4318  CG2 VAL C  10      48.164  -1.656  67.327  1.00 20.39           C  
ATOM   4319  N   GLN C  11      47.654  -1.371  62.731  1.00 12.47           N  
ATOM   4320  CA  GLN C  11      47.711  -1.854  61.354  1.00 12.51           C  
ATOM   4321  C   GLN C  11      48.965  -2.713  61.191  1.00 12.26           C  
ATOM   4322  O   GLN C  11      50.076  -2.193  61.229  1.00 12.35           O  
ATOM   4323  CB  GLN C  11      47.776  -0.675  60.381  1.00 18.75           C  
ATOM   4324  CG  GLN C  11      46.508   0.150  60.336  1.00 22.57           C  
ATOM   4325  CD  GLN C  11      45.337  -0.651  59.815  1.00 24.59           C  
ATOM   4326  OE1 GLN C  11      45.352  -1.124  58.676  1.00 28.11           O  
ATOM   4327  NE2 GLN C  11      44.317  -0.816  60.647  1.00 28.62           N  
ATOM   4328  N   ILE C  12      48.784  -4.019  61.016  1.00 11.61           N  
ATOM   4329  CA  ILE C  12      49.910  -4.931  60.852  1.00 10.88           C  
ATOM   4330  C   ILE C  12      50.099  -5.291  59.386  1.00 10.82           C  
ATOM   4331  O   ILE C  12      49.191  -5.835  58.749  1.00 11.48           O  
ATOM   4332  CB  ILE C  12      49.693  -6.246  61.646  1.00  8.62           C  
ATOM   4333  CG1 ILE C  12      49.674  -5.958  63.148  1.00  9.40           C  
ATOM   4334  CG2 ILE C  12      50.785  -7.259  61.297  1.00  7.65           C  
ATOM   4335  CD1 ILE C  12      51.000  -5.484  63.718  1.00  9.99           C  
ATOM   4336  N   PHE C  13      51.280  -4.979  58.858  1.00 10.25           N  
ATOM   4337  CA  PHE C  13      51.604  -5.286  57.466  1.00  8.72           C  
ATOM   4338  C   PHE C  13      52.082  -6.721  57.347  1.00  8.93           C  
ATOM   4339  O   PHE C  13      52.734  -7.241  58.246  1.00  9.24           O  
ATOM   4340  CB  PHE C  13      52.720  -4.371  56.960  1.00  8.71           C  
ATOM   4341  CG  PHE C  13      53.242  -4.745  55.600  1.00  8.66           C  
ATOM   4342  CD1 PHE C  13      52.672  -4.214  54.444  1.00  8.25           C  
ATOM   4343  CD2 PHE C  13      54.297  -5.650  55.474  1.00  8.41           C  
ATOM   4344  CE1 PHE C  13      53.148  -4.581  53.173  1.00  7.88           C  
ATOM   4345  CE2 PHE C  13      54.779  -6.025  54.216  1.00  6.75           C  
ATOM   4346  CZ  PHE C  13      54.203  -5.489  53.058  1.00  7.11           C  
ATOM   4347  N   TYR C  14      51.759  -7.361  56.232  1.00  8.67           N  
ATOM   4348  CA  TYR C  14      52.222  -8.720  56.016  1.00  9.23           C  
ATOM   4349  C   TYR C  14      52.366  -9.065  54.551  1.00  8.53           C  
ATOM   4350  O   TYR C  14      51.778  -8.426  53.674  1.00  8.97           O  
ATOM   4351  CB  TYR C  14      51.289  -9.749  56.672  1.00  9.62           C  
ATOM   4352  CG  TYR C  14      49.883  -9.783  56.111  1.00 10.30           C  
ATOM   4353  CD1 TYR C  14      48.871  -9.021  56.686  1.00 10.15           C  
ATOM   4354  CD2 TYR C  14      49.565 -10.575  54.999  1.00  7.88           C  
ATOM   4355  CE1 TYR C  14      47.578  -9.041  56.179  1.00  9.94           C  
ATOM   4356  CE2 TYR C  14      48.270 -10.601  54.477  1.00 12.24           C  
ATOM   4357  CZ  TYR C  14      47.286  -9.831  55.075  1.00 11.69           C  
ATOM   4358  OH  TYR C  14      46.013  -9.830  54.570  1.00 14.32           O  
ATOM   4359  N   LYS C  15      53.178 -10.090  54.313  1.00  7.79           N  
ATOM   4360  CA  LYS C  15      53.415 -10.637  52.989  1.00  9.25           C  
ATOM   4361  C   LYS C  15      52.787 -12.014  53.050  1.00  9.57           C  
ATOM   4362  O   LYS C  15      52.877 -12.700  54.071  1.00  9.43           O  
ATOM   4363  CB  LYS C  15      54.912 -10.767  52.710  1.00  9.26           C  
ATOM   4364  CG  LYS C  15      55.676  -9.462  52.803  1.00 12.04           C  
ATOM   4365  CD  LYS C  15      57.094  -9.649  52.324  1.00 13.18           C  
ATOM   4366  CE  LYS C  15      57.840  -8.325  52.309  1.00 13.09           C  
ATOM   4367  NZ  LYS C  15      59.074  -8.407  51.471  1.00 11.98           N  
ATOM   4368  N   ASP C  16      52.155 -12.414  51.956  1.00 10.92           N  
ATOM   4369  CA  ASP C  16      51.474 -13.699  51.865  1.00  9.71           C  
ATOM   4370  C   ASP C  16      51.681 -14.179  50.434  1.00 10.28           C  
ATOM   4371  O   ASP C  16      51.016 -13.710  49.514  1.00 11.08           O  
ATOM   4372  CB  ASP C  16      49.990 -13.484  52.164  1.00 11.12           C  
ATOM   4373  CG  ASP C  16      49.162 -14.743  52.001  1.00 11.49           C  
ATOM   4374  OD1 ASP C  16      49.739 -15.830  51.779  1.00 10.05           O  
ATOM   4375  OD2 ASP C  16      47.923 -14.633  52.098  1.00 16.18           O  
ATOM   4376  N   TRP C  17      52.613 -15.110  50.246  1.00  9.46           N  
ATOM   4377  CA  TRP C  17      52.919 -15.604  48.908  1.00  8.85           C  
ATOM   4378  C   TRP C  17      52.681 -17.101  48.757  1.00  7.70           C  
ATOM   4379  O   TRP C  17      52.871 -17.867  49.701  1.00 10.53           O  
ATOM   4380  CB  TRP C  17      54.383 -15.304  48.549  1.00 10.49           C  
ATOM   4381  CG  TRP C  17      54.788 -13.852  48.646  1.00  9.58           C  
ATOM   4382  CD1 TRP C  17      53.968 -12.760  48.570  1.00 10.98           C  
ATOM   4383  CD2 TRP C  17      56.124 -13.340  48.775  1.00  9.46           C  
ATOM   4384  NE1 TRP C  17      54.710 -11.603  48.643  1.00  9.89           N  
ATOM   4385  CE2 TRP C  17      56.035 -11.929  48.767  1.00 10.34           C  
ATOM   4386  CE3 TRP C  17      57.389 -13.938  48.894  1.00  9.83           C  
ATOM   4387  CZ2 TRP C  17      57.164 -11.102  48.873  1.00  8.61           C  
ATOM   4388  CZ3 TRP C  17      58.513 -13.115  48.998  1.00  9.24           C  
ATOM   4389  CH2 TRP C  17      58.387 -11.709  48.987  1.00  9.32           C  
ATOM   4390  N   GLY C  18      52.267 -17.502  47.560  1.00 10.05           N  
ATOM   4391  CA  GLY C  18      52.031 -18.905  47.281  1.00 10.71           C  
ATOM   4392  C   GLY C  18      50.572 -19.295  47.180  1.00 12.01           C  
ATOM   4393  O   GLY C  18      49.674 -18.507  47.496  1.00 13.49           O  
ATOM   4394  N   PRO C  19      50.301 -20.530  46.741  1.00 12.83           N  
ATOM   4395  CA  PRO C  19      48.923 -21.010  46.609  1.00 13.73           C  
ATOM   4396  C   PRO C  19      48.157 -20.873  47.921  1.00 13.79           C  
ATOM   4397  O   PRO C  19      48.658 -21.245  48.978  1.00 13.92           O  
ATOM   4398  CB  PRO C  19      49.104 -22.471  46.198  1.00 13.93           C  
ATOM   4399  CG  PRO C  19      50.402 -22.449  45.446  1.00 14.73           C  
ATOM   4400  CD  PRO C  19      51.265 -21.552  46.304  1.00 15.41           C  
ATOM   4401  N   ARG C  20      46.942 -20.340  47.845  1.00 15.36           N  
ATOM   4402  CA  ARG C  20      46.110 -20.143  49.026  1.00 16.02           C  
ATOM   4403  C   ARG C  20      45.955 -21.413  49.849  1.00 14.65           C  
ATOM   4404  O   ARG C  20      45.924 -21.361  51.079  1.00 16.09           O  
ATOM   4405  CB  ARG C  20      44.717 -19.649  48.616  1.00 21.11           C  
ATOM   4406  CG  ARG C  20      44.698 -18.473  47.644  1.00 26.89           C  
ATOM   4407  CD  ARG C  20      45.293 -17.216  48.257  1.00 27.56           C  
ATOM   4408  NE  ARG C  20      46.753 -17.249  48.289  1.00 29.50           N  
ATOM   4409  CZ  ARG C  20      47.497 -16.434  49.029  1.00 30.27           C  
ATOM   4410  NH1 ARG C  20      46.913 -15.527  49.798  1.00 31.49           N  
ATOM   4411  NH2 ARG C  20      48.823 -16.526  49.001  1.00 29.12           N  
ATOM   4412  N   ASP C  21      45.872 -22.556  49.170  1.00 14.49           N  
ATOM   4413  CA  ASP C  21      45.678 -23.828  49.857  1.00 14.45           C  
ATOM   4414  C   ASP C  21      46.927 -24.674  50.084  1.00 11.56           C  
ATOM   4415  O   ASP C  21      46.827 -25.830  50.491  1.00 12.33           O  
ATOM   4416  CB  ASP C  21      44.630 -24.660  49.112  1.00 35.85           C  
ATOM   4417  CG  ASP C  21      43.288 -23.954  49.008  1.00 40.38           C  
ATOM   4418  OD1 ASP C  21      43.226 -22.874  48.384  1.00 45.28           O  
ATOM   4419  OD2 ASP C  21      42.295 -24.477  49.550  1.00 42.27           O  
ATOM   4420  N   ALA C  22      48.100 -24.112  49.827  1.00 11.70           N  
ATOM   4421  CA  ALA C  22      49.341 -24.847  50.048  1.00 10.54           C  
ATOM   4422  C   ALA C  22      49.637 -24.839  51.546  1.00 10.13           C  
ATOM   4423  O   ALA C  22      49.165 -23.958  52.271  1.00 10.91           O  
ATOM   4424  CB  ALA C  22      50.484 -24.175  49.283  1.00  9.73           C  
ATOM   4425  N   PRO C  23      50.406 -25.828  52.037  1.00  9.91           N  
ATOM   4426  CA  PRO C  23      50.739 -25.875  53.464  1.00 10.89           C  
ATOM   4427  C   PRO C  23      51.461 -24.573  53.816  1.00 10.31           C  
ATOM   4428  O   PRO C  23      52.281 -24.079  53.038  1.00 10.95           O  
ATOM   4429  CB  PRO C  23      51.619 -27.122  53.580  1.00 11.01           C  
ATOM   4430  CG  PRO C  23      52.198 -27.284  52.193  1.00 12.57           C  
ATOM   4431  CD  PRO C  23      51.051 -26.926  51.296  1.00 11.15           C  
ATOM   4432  N   VAL C  24      51.158 -24.024  54.987  1.00  9.68           N  
ATOM   4433  CA  VAL C  24      51.722 -22.740  55.384  1.00  9.10           C  
ATOM   4434  C   VAL C  24      52.876 -22.704  56.374  1.00  9.53           C  
ATOM   4435  O   VAL C  24      52.939 -23.497  57.317  1.00 10.59           O  
ATOM   4436  CB  VAL C  24      50.607 -21.837  55.971  1.00 10.81           C  
ATOM   4437  CG1 VAL C  24      51.158 -20.454  56.325  1.00 10.43           C  
ATOM   4438  CG2 VAL C  24      49.466 -21.720  54.984  1.00 10.09           C  
ATOM   4439  N   ILE C  25      53.790 -21.768  56.141  1.00  9.74           N  
ATOM   4440  CA  ILE C  25      54.889 -21.519  57.063  1.00  9.09           C  
ATOM   4441  C   ILE C  25      54.804 -20.021  57.319  1.00 10.45           C  
ATOM   4442  O   ILE C  25      54.831 -19.221  56.382  1.00  9.85           O  
ATOM   4443  CB  ILE C  25      56.269 -21.837  56.482  1.00  8.94           C  
ATOM   4444  CG1 ILE C  25      56.311 -23.282  55.995  1.00  9.43           C  
ATOM   4445  CG2 ILE C  25      57.327 -21.651  57.572  1.00  8.43           C  
ATOM   4446  CD1 ILE C  25      57.621 -23.640  55.301  1.00  8.39           C  
ATOM   4447  N   HIS C  26      54.675 -19.662  58.590  1.00  9.26           N  
ATOM   4448  CA  HIS C  26      54.568 -18.276  59.030  1.00  9.10           C  
ATOM   4449  C   HIS C  26      55.907 -17.918  59.678  1.00  9.63           C  
ATOM   4450  O   HIS C  26      56.322 -18.554  60.647  1.00 10.08           O  
ATOM   4451  CB  HIS C  26      53.425 -18.182  60.042  1.00  9.82           C  
ATOM   4452  CG  HIS C  26      53.036 -16.786  60.416  1.00 11.13           C  
ATOM   4453  ND1 HIS C  26      53.894 -15.711  60.316  1.00 12.33           N  
ATOM   4454  CD2 HIS C  26      51.887 -16.301  60.942  1.00  8.72           C  
ATOM   4455  CE1 HIS C  26      53.288 -14.625  60.763  1.00  7.84           C  
ATOM   4456  NE2 HIS C  26      52.070 -14.957  61.150  1.00 13.93           N  
ATOM   4457  N   PHE C  27      56.579 -16.908  59.127  1.00  6.77           N  
ATOM   4458  CA  PHE C  27      57.885 -16.466  59.608  1.00  8.65           C  
ATOM   4459  C   PHE C  27      57.780 -15.218  60.480  1.00  8.94           C  
ATOM   4460  O   PHE C  27      57.055 -14.281  60.143  1.00  9.68           O  
ATOM   4461  CB  PHE C  27      58.799 -16.179  58.415  1.00  9.60           C  
ATOM   4462  CG  PHE C  27      59.141 -17.400  57.604  1.00  8.19           C  
ATOM   4463  CD1 PHE C  27      60.284 -18.138  57.888  1.00  9.75           C  
ATOM   4464  CD2 PHE C  27      58.309 -17.822  56.569  1.00  9.22           C  
ATOM   4465  CE1 PHE C  27      60.596 -19.277  57.153  1.00  9.52           C  
ATOM   4466  CE2 PHE C  27      58.610 -18.959  55.831  1.00  9.11           C  
ATOM   4467  CZ  PHE C  27      59.759 -19.690  56.124  1.00 10.80           C  
ATOM   4468  N   HIS C  28      58.527 -15.211  61.584  1.00  8.39           N  
ATOM   4469  CA  HIS C  28      58.524 -14.104  62.548  1.00  8.85           C  
ATOM   4470  C   HIS C  28      59.931 -13.517  62.684  1.00  7.71           C  
ATOM   4471  O   HIS C  28      60.830 -14.163  63.219  1.00  9.04           O  
ATOM   4472  CB  HIS C  28      58.047 -14.612  63.916  1.00  9.80           C  
ATOM   4473  CG  HIS C  28      56.732 -15.333  63.879  1.00  9.59           C  
ATOM   4474  ND1 HIS C  28      55.622 -14.892  64.566  1.00 10.55           N  
ATOM   4475  CD2 HIS C  28      56.359 -16.481  63.263  1.00 10.53           C  
ATOM   4476  CE1 HIS C  28      54.622 -15.735  64.375  1.00 11.97           C  
ATOM   4477  NE2 HIS C  28      55.044 -16.709  63.587  1.00 11.08           N  
ATOM   4478  N   HIS C  29      60.105 -12.284  62.216  1.00  8.97           N  
ATOM   4479  CA  HIS C  29      61.399 -11.605  62.229  1.00  8.68           C  
ATOM   4480  C   HIS C  29      61.900 -11.155  63.603  1.00  8.49           C  
ATOM   4481  O   HIS C  29      61.140 -11.080  64.568  1.00 11.38           O  
ATOM   4482  CB  HIS C  29      61.351 -10.392  61.286  1.00  7.52           C  
ATOM   4483  CG  HIS C  29      60.502  -9.267  61.790  1.00  6.27           C  
ATOM   4484  ND1 HIS C  29      60.942  -8.367  62.738  1.00  9.29           N  
ATOM   4485  CD2 HIS C  29      59.229  -8.909  61.494  1.00  8.45           C  
ATOM   4486  CE1 HIS C  29      59.977  -7.502  63.003  1.00  8.49           C  
ATOM   4487  NE2 HIS C  29      58.927  -7.810  62.262  1.00  9.07           N  
ATOM   4488  N   GLY C  30      63.190 -10.837  63.666  1.00 10.20           N  
ATOM   4489  CA  GLY C  30      63.786 -10.385  64.908  1.00 11.77           C  
ATOM   4490  C   GLY C  30      63.813  -8.874  65.067  1.00 12.41           C  
ATOM   4491  O   GLY C  30      63.319  -8.129  64.219  1.00 11.45           O  
ATOM   4492  N   TRP C  31      64.396  -8.423  66.173  1.00 10.09           N  
ATOM   4493  CA  TRP C  31      64.518  -6.996  66.477  1.00 11.47           C  
ATOM   4494  C   TRP C  31      65.745  -6.435  65.759  1.00 11.94           C  
ATOM   4495  O   TRP C  31      66.789  -7.088  65.705  1.00 10.71           O  
ATOM   4496  CB  TRP C  31      64.687  -6.817  67.993  1.00 12.28           C  
ATOM   4497  CG  TRP C  31      64.824  -5.395  68.466  1.00 10.54           C  
ATOM   4498  CD1 TRP C  31      63.830  -4.590  68.933  1.00 12.31           C  
ATOM   4499  CD2 TRP C  31      66.028  -4.618  68.520  1.00 11.88           C  
ATOM   4500  NE1 TRP C  31      64.336  -3.357  69.276  1.00 12.59           N  
ATOM   4501  CE2 TRP C  31      65.683  -3.347  69.032  1.00 12.49           C  
ATOM   4502  CE3 TRP C  31      67.364  -4.872  68.185  1.00 13.18           C  
ATOM   4503  CZ2 TRP C  31      66.628  -2.329  69.215  1.00 14.05           C  
ATOM   4504  CZ3 TRP C  31      68.306  -3.859  68.367  1.00 15.36           C  
ATOM   4505  CH2 TRP C  31      67.929  -2.604  68.877  1.00 14.61           C  
ATOM   4506  N   PRO C  32      65.636  -5.234  65.163  1.00 11.67           N  
ATOM   4507  CA  PRO C  32      64.513  -4.293  65.042  1.00 11.50           C  
ATOM   4508  C   PRO C  32      64.173  -4.285  63.549  1.00 11.79           C  
ATOM   4509  O   PRO C  32      64.054  -3.237  62.917  1.00 11.90           O  
ATOM   4510  CB  PRO C  32      65.141  -2.984  65.491  1.00 12.14           C  
ATOM   4511  CG  PRO C  32      66.500  -3.060  64.832  1.00 12.85           C  
ATOM   4512  CD  PRO C  32      66.909  -4.538  64.893  1.00 11.11           C  
ATOM   4513  N   LEU C  33      64.015  -5.480  63.001  1.00  9.43           N  
ATOM   4514  CA  LEU C  33      63.785  -5.649  61.578  1.00  9.45           C  
ATOM   4515  C   LEU C  33      62.350  -5.650  61.057  1.00  8.15           C  
ATOM   4516  O   LEU C  33      61.501  -4.876  61.526  1.00  9.77           O  
ATOM   4517  CB  LEU C  33      64.535  -6.907  61.128  1.00 13.26           C  
ATOM   4518  CG  LEU C  33      65.994  -6.860  61.615  1.00 14.81           C  
ATOM   4519  CD1 LEU C  33      66.716  -8.150  61.276  1.00 16.21           C  
ATOM   4520  CD2 LEU C  33      66.707  -5.668  60.995  1.00 14.22           C  
ATOM   4521  N   SER C  34      62.092  -6.508  60.074  1.00  9.72           N  
ATOM   4522  CA  SER C  34      60.779  -6.597  59.436  1.00  8.15           C  
ATOM   4523  C   SER C  34      60.695  -7.894  58.631  1.00  9.62           C  
ATOM   4524  O   SER C  34      61.662  -8.660  58.566  1.00  8.80           O  
ATOM   4525  CB  SER C  34      60.601  -5.431  58.463  1.00  9.81           C  
ATOM   4526  OG  SER C  34      61.405  -5.656  57.309  1.00  9.77           O  
ATOM   4527  N   ALA C  35      59.547  -8.113  57.994  1.00  6.96           N  
ATOM   4528  CA  ALA C  35      59.333  -9.297  57.167  1.00  8.61           C  
ATOM   4529  C   ALA C  35      60.326  -9.359  56.000  1.00  8.76           C  
ATOM   4530  O   ALA C  35      60.543 -10.422  55.419  1.00 10.47           O  
ATOM   4531  CB  ALA C  35      57.904  -9.313  56.636  1.00  9.66           C  
ATOM   4532  N   ASP C  36      60.931  -8.223  55.657  1.00 10.90           N  
ATOM   4533  CA  ASP C  36      61.907  -8.191  54.567  1.00 10.87           C  
ATOM   4534  C   ASP C  36      63.169  -8.978  54.907  1.00 10.04           C  
ATOM   4535  O   ASP C  36      63.965  -9.307  54.023  1.00 12.97           O  
ATOM   4536  CB  ASP C  36      62.302  -6.749  54.243  1.00 10.16           C  
ATOM   4537  CG  ASP C  36      61.291  -6.051  53.359  1.00 12.69           C  
ATOM   4538  OD1 ASP C  36      60.177  -6.583  53.192  1.00 11.95           O  
ATOM   4539  OD2 ASP C  36      61.616  -4.961  52.839  1.00 15.19           O  
ATOM   4540  N   ASP C  37      63.354  -9.285  56.185  1.00 10.95           N  
ATOM   4541  CA  ASP C  37      64.546 -10.014  56.603  1.00 13.88           C  
ATOM   4542  C   ASP C  37      64.492 -11.493  56.229  1.00 12.77           C  
ATOM   4543  O   ASP C  37      65.471 -12.216  56.407  1.00 15.71           O  
ATOM   4544  CB  ASP C  37      64.738  -9.881  58.117  1.00 12.17           C  
ATOM   4545  CG  ASP C  37      66.159 -10.181  58.549  1.00 15.01           C  
ATOM   4546  OD1 ASP C  37      67.077  -9.543  57.998  1.00 17.43           O  
ATOM   4547  OD2 ASP C  37      66.358 -11.042  59.434  1.00 17.32           O  
ATOM   4548  N   TRP C  38      63.354 -11.937  55.703  1.00 11.61           N  
ATOM   4549  CA  TRP C  38      63.178 -13.344  55.350  1.00  9.74           C  
ATOM   4550  C   TRP C  38      63.276 -13.696  53.866  1.00 10.34           C  
ATOM   4551  O   TRP C  38      62.987 -14.831  53.500  1.00  8.77           O  
ATOM   4552  CB  TRP C  38      61.819 -13.842  55.858  1.00  9.21           C  
ATOM   4553  CG  TRP C  38      61.695 -13.954  57.344  1.00  9.69           C  
ATOM   4554  CD1 TRP C  38      60.924 -13.177  58.164  1.00  9.95           C  
ATOM   4555  CD2 TRP C  38      62.333 -14.920  58.187  1.00 11.09           C  
ATOM   4556  NE1 TRP C  38      61.040 -13.606  59.466  1.00 11.90           N  
ATOM   4557  CE2 TRP C  38      61.897 -14.673  59.509  1.00 11.01           C  
ATOM   4558  CE3 TRP C  38      63.232 -15.973  57.955  1.00 10.45           C  
ATOM   4559  CZ2 TRP C  38      62.326 -15.442  60.596  1.00 12.55           C  
ATOM   4560  CZ3 TRP C  38      63.659 -16.737  59.037  1.00 11.79           C  
ATOM   4561  CH2 TRP C  38      63.204 -16.466  60.342  1.00 10.69           C  
ATOM   4562  N   ASP C  39      63.681 -12.751  53.016  1.00  9.27           N  
ATOM   4563  CA  ASP C  39      63.764 -13.012  51.575  1.00 10.48           C  
ATOM   4564  C   ASP C  39      64.216 -14.416  51.157  1.00 10.67           C  
ATOM   4565  O   ASP C  39      63.498 -15.127  50.447  1.00 11.84           O  
ATOM   4566  CB  ASP C  39      64.694 -12.001  50.894  1.00 11.71           C  
ATOM   4567  CG  ASP C  39      64.072 -10.622  50.737  1.00 14.41           C  
ATOM   4568  OD1 ASP C  39      62.852 -10.459  50.950  1.00 12.52           O  
ATOM   4569  OD2 ASP C  39      64.827  -9.692  50.381  1.00 15.59           O  
ATOM   4570  N   ALA C  40      65.415 -14.807  51.581  1.00 14.37           N  
ATOM   4571  CA  ALA C  40      65.956 -16.110  51.212  1.00 11.89           C  
ATOM   4572  C   ALA C  40      65.057 -17.271  51.618  1.00 13.00           C  
ATOM   4573  O   ALA C  40      64.888 -18.221  50.857  1.00 14.16           O  
ATOM   4574  CB  ALA C  40      67.346 -16.291  51.809  1.00 14.93           C  
ATOM   4575  N   GLN C  41      64.480 -17.202  52.813  1.00 11.16           N  
ATOM   4576  CA  GLN C  41      63.594 -18.270  53.267  1.00 10.42           C  
ATOM   4577  C   GLN C  41      62.265 -18.268  52.521  1.00 10.84           C  
ATOM   4578  O   GLN C  41      61.741 -19.324  52.167  1.00 11.78           O  
ATOM   4579  CB  GLN C  41      63.325 -18.149  54.770  1.00 12.36           C  
ATOM   4580  CG  GLN C  41      64.444 -18.661  55.656  1.00 10.20           C  
ATOM   4581  CD  GLN C  41      65.709 -17.836  55.550  1.00 11.36           C  
ATOM   4582  OE1 GLN C  41      65.679 -16.616  55.704  1.00 11.92           O  
ATOM   4583  NE2 GLN C  41      66.835 -18.502  55.300  1.00 11.85           N  
ATOM   4584  N   LEU C  42      61.704 -17.087  52.281  1.00  9.26           N  
ATOM   4585  CA  LEU C  42      60.426 -17.034  51.586  1.00  7.20           C  
ATOM   4586  C   LEU C  42      60.533 -17.647  50.194  1.00  7.19           C  
ATOM   4587  O   LEU C  42      59.695 -18.462  49.808  1.00  8.67           O  
ATOM   4588  CB  LEU C  42      59.918 -15.589  51.493  1.00  7.87           C  
ATOM   4589  CG  LEU C  42      59.690 -14.869  52.825  1.00 10.36           C  
ATOM   4590  CD1 LEU C  42      59.032 -13.527  52.545  1.00  8.34           C  
ATOM   4591  CD2 LEU C  42      58.801 -15.703  53.745  1.00  9.17           C  
ATOM   4592  N   LEU C  43      61.565 -17.269  49.443  1.00  8.90           N  
ATOM   4593  CA  LEU C  43      61.716 -17.808  48.097  1.00 10.87           C  
ATOM   4594  C   LEU C  43      62.025 -19.299  48.100  1.00 10.21           C  
ATOM   4595  O   LEU C  43      61.532 -20.046  47.248  1.00  9.45           O  
ATOM   4596  CB  LEU C  43      62.800 -17.045  47.322  1.00 12.56           C  
ATOM   4597  CG  LEU C  43      62.413 -15.627  46.889  1.00 17.29           C  
ATOM   4598  CD1 LEU C  43      63.462 -15.063  45.950  1.00 16.32           C  
ATOM   4599  CD2 LEU C  43      61.077 -15.660  46.193  1.00 17.44           C  
ATOM   4600  N   PHE C  44      62.833 -19.738  49.058  1.00 12.14           N  
ATOM   4601  CA  PHE C  44      63.188 -21.147  49.143  1.00 12.14           C  
ATOM   4602  C   PHE C  44      61.950 -21.988  49.396  1.00 11.31           C  
ATOM   4603  O   PHE C  44      61.698 -22.967  48.699  1.00 10.65           O  
ATOM   4604  CB  PHE C  44      64.193 -21.383  50.276  1.00 12.41           C  
ATOM   4605  CG  PHE C  44      64.603 -22.825  50.436  1.00 12.62           C  
ATOM   4606  CD1 PHE C  44      65.662 -23.348  49.699  1.00 14.36           C  
ATOM   4607  CD2 PHE C  44      63.923 -23.661  51.315  1.00 13.21           C  
ATOM   4608  CE1 PHE C  44      66.038 -24.687  49.840  1.00 14.69           C  
ATOM   4609  CE2 PHE C  44      64.290 -24.999  51.462  1.00 15.23           C  
ATOM   4610  CZ  PHE C  44      65.351 -25.511  50.722  1.00 13.96           C  
ATOM   4611  N   PHE C  45      61.153 -21.603  50.385  1.00  9.91           N  
ATOM   4612  CA  PHE C  45      59.987 -22.406  50.682  1.00 10.58           C  
ATOM   4613  C   PHE C  45      58.879 -22.307  49.645  1.00 10.87           C  
ATOM   4614  O   PHE C  45      58.100 -23.245  49.472  1.00  9.82           O  
ATOM   4615  CB  PHE C  45      59.546 -22.132  52.120  1.00 10.36           C  
ATOM   4616  CG  PHE C  45      60.447 -22.796  53.120  1.00 12.19           C  
ATOM   4617  CD1 PHE C  45      60.321 -24.157  53.380  1.00 10.55           C  
ATOM   4618  CD2 PHE C  45      61.522 -22.112  53.670  1.00 11.08           C  
ATOM   4619  CE1 PHE C  45      61.260 -24.831  54.161  1.00 10.16           C  
ATOM   4620  CE2 PHE C  45      62.472 -22.781  54.456  1.00 13.30           C  
ATOM   4621  CZ  PHE C  45      62.335 -24.143  54.694  1.00 12.56           C  
ATOM   4622  N   LEU C  46      58.826 -21.195  48.919  1.00 11.25           N  
ATOM   4623  CA  LEU C  46      57.839 -21.071  47.850  1.00 12.74           C  
ATOM   4624  C   LEU C  46      58.223 -22.109  46.796  1.00 11.70           C  
ATOM   4625  O   LEU C  46      57.377 -22.821  46.257  1.00 12.70           O  
ATOM   4626  CB  LEU C  46      57.901 -19.682  47.207  1.00 10.99           C  
ATOM   4627  CG  LEU C  46      57.032 -18.562  47.776  1.00 15.36           C  
ATOM   4628  CD1 LEU C  46      57.366 -17.257  47.061  1.00 18.98           C  
ATOM   4629  CD2 LEU C  46      55.556 -18.897  47.582  1.00 13.75           C  
ATOM   4630  N   ALA C  47      59.519 -22.179  46.509  1.00 11.75           N  
ATOM   4631  CA  ALA C  47      60.042 -23.106  45.514  1.00 12.89           C  
ATOM   4632  C   ALA C  47      59.928 -24.558  45.952  1.00 13.51           C  
ATOM   4633  O   ALA C  47      60.149 -25.475  45.153  1.00 15.67           O  
ATOM   4634  CB  ALA C  47      61.492 -22.770  45.204  1.00 15.04           C  
ATOM   4635  N   HIS C  48      59.595 -24.773  47.219  1.00 10.09           N  
ATOM   4636  CA  HIS C  48      59.449 -26.130  47.729  1.00 11.60           C  
ATOM   4637  C   HIS C  48      58.019 -26.493  48.128  1.00 11.31           C  
ATOM   4638  O   HIS C  48      57.806 -27.347  48.990  1.00 12.07           O  
ATOM   4639  CB  HIS C  48      60.419 -26.361  48.891  1.00 15.31           C  
ATOM   4640  CG  HIS C  48      61.845 -26.483  48.454  1.00 17.85           C  
ATOM   4641  ND1 HIS C  48      62.389 -27.670  48.009  1.00 20.63           N  
ATOM   4642  CD2 HIS C  48      62.823 -25.554  48.335  1.00 19.08           C  
ATOM   4643  CE1 HIS C  48      63.640 -27.465  47.636  1.00 19.18           C  
ATOM   4644  NE2 HIS C  48      63.928 -26.190  47.823  1.00 20.43           N  
ATOM   4645  N   GLY C  49      57.049 -25.824  47.503  1.00 14.29           N  
ATOM   4646  CA  GLY C  49      55.642 -26.127  47.724  1.00 15.24           C  
ATOM   4647  C   GLY C  49      54.844 -25.502  48.852  1.00 14.73           C  
ATOM   4648  O   GLY C  49      53.723 -25.936  49.120  1.00 14.26           O  
ATOM   4649  N   TYR C  50      55.376 -24.476  49.500  1.00 10.61           N  
ATOM   4650  CA  TYR C  50      54.641 -23.867  50.605  1.00 10.61           C  
ATOM   4651  C   TYR C  50      54.069 -22.494  50.321  1.00 10.67           C  
ATOM   4652  O   TYR C  50      54.464 -21.814  49.371  1.00 10.22           O  
ATOM   4653  CB  TYR C  50      55.547 -23.745  51.833  1.00 13.16           C  
ATOM   4654  CG  TYR C  50      56.024 -25.066  52.378  1.00 13.23           C  
ATOM   4655  CD1 TYR C  50      55.260 -25.774  53.303  1.00 13.14           C  
ATOM   4656  CD2 TYR C  50      57.224 -25.629  51.938  1.00 14.01           C  
ATOM   4657  CE1 TYR C  50      55.674 -27.015  53.779  1.00 12.25           C  
ATOM   4658  CE2 TYR C  50      57.648 -26.866  52.405  1.00 14.83           C  
ATOM   4659  CZ  TYR C  50      56.869 -27.552  53.324  1.00 14.26           C  
ATOM   4660  OH  TYR C  50      57.285 -28.776  53.791  1.00 15.61           O  
ATOM   4661  N   ARG C  51      53.108 -22.115  51.152  1.00 11.11           N  
ATOM   4662  CA  ARG C  51      52.528 -20.784  51.101  1.00 10.29           C  
ATOM   4663  C   ARG C  51      53.314 -20.160  52.244  1.00 10.40           C  
ATOM   4664  O   ARG C  51      53.396 -20.739  53.332  1.00 11.19           O  
ATOM   4665  CB  ARG C  51      51.038 -20.808  51.436  1.00  9.12           C  
ATOM   4666  CG  ARG C  51      50.430 -19.427  51.673  1.00  6.27           C  
ATOM   4667  CD  ARG C  51      48.930 -19.537  51.922  1.00  8.98           C  
ATOM   4668  NE  ARG C  51      48.307 -18.255  52.259  1.00 10.52           N  
ATOM   4669  CZ  ARG C  51      47.073 -18.137  52.740  1.00 11.73           C  
ATOM   4670  NH1 ARG C  51      46.337 -19.220  52.938  1.00 13.16           N  
ATOM   4671  NH2 ARG C  51      46.576 -16.942  53.035  1.00 13.38           N  
ATOM   4672  N   VAL C  52      53.927 -19.010  52.001  1.00  7.86           N  
ATOM   4673  CA  VAL C  52      54.718 -18.368  53.031  1.00  7.90           C  
ATOM   4674  C   VAL C  52      54.122 -17.044  53.462  1.00  8.46           C  
ATOM   4675  O   VAL C  52      53.696 -16.231  52.640  1.00  7.90           O  
ATOM   4676  CB  VAL C  52      56.186 -18.178  52.565  1.00  7.26           C  
ATOM   4677  CG1 VAL C  52      56.817 -19.551  52.302  1.00  8.90           C  
ATOM   4678  CG2 VAL C  52      56.238 -17.349  51.291  1.00  9.58           C  
ATOM   4679  N   VAL C  53      54.081 -16.848  54.773  1.00  7.26           N  
ATOM   4680  CA  VAL C  53      53.526 -15.639  55.356  1.00  8.15           C  
ATOM   4681  C   VAL C  53      54.542 -15.036  56.306  1.00  7.32           C  
ATOM   4682  O   VAL C  53      55.193 -15.752  57.065  1.00  9.47           O  
ATOM   4683  CB  VAL C  53      52.236 -15.959  56.142  1.00  9.17           C  
ATOM   4684  CG1 VAL C  53      51.729 -14.717  56.865  1.00 12.04           C  
ATOM   4685  CG2 VAL C  53      51.174 -16.476  55.186  1.00 11.00           C  
ATOM   4686  N   ALA C  54      54.686 -13.719  56.251  1.00  6.96           N  
ATOM   4687  CA  ALA C  54      55.608 -13.015  57.133  1.00  7.62           C  
ATOM   4688  C   ALA C  54      55.052 -11.620  57.401  1.00  8.41           C  
ATOM   4689  O   ALA C  54      54.777 -10.870  56.460  1.00  7.19           O  
ATOM   4690  CB  ALA C  54      56.983 -12.922  56.491  1.00  9.87           C  
ATOM   4691  N   HIS C  55      54.878 -11.272  58.671  1.00  8.11           N  
ATOM   4692  CA  HIS C  55      54.350  -9.952  59.002  1.00  8.62           C  
ATOM   4693  C   HIS C  55      55.374  -9.090  59.726  1.00  8.08           C  
ATOM   4694  O   HIS C  55      56.362  -9.596  60.273  1.00  9.95           O  
ATOM   4695  CB  HIS C  55      53.097 -10.069  59.881  1.00 10.22           C  
ATOM   4696  CG  HIS C  55      53.381 -10.505  61.285  1.00  9.47           C  
ATOM   4697  ND1 HIS C  55      53.731 -11.799  61.607  1.00 11.74           N  
ATOM   4698  CD2 HIS C  55      53.400  -9.810  62.448  1.00 10.92           C  
ATOM   4699  CE1 HIS C  55      53.954 -11.883  62.907  1.00 13.08           C  
ATOM   4700  NE2 HIS C  55      53.761 -10.690  63.441  1.00 11.66           N  
ATOM   4701  N   ASP C  56      55.134  -7.780  59.715  1.00  7.34           N  
ATOM   4702  CA  ASP C  56      56.000  -6.835  60.411  1.00  8.18           C  
ATOM   4703  C   ASP C  56      55.433  -6.648  61.824  1.00  9.43           C  
ATOM   4704  O   ASP C  56      54.243  -6.356  61.989  1.00 10.41           O  
ATOM   4705  CB  ASP C  56      56.005  -5.458  59.725  1.00  7.75           C  
ATOM   4706  CG  ASP C  56      56.651  -5.466  58.350  1.00  9.20           C  
ATOM   4707  OD1 ASP C  56      57.351  -6.435  58.001  1.00  9.89           O  
ATOM   4708  OD2 ASP C  56      56.458  -4.466  57.619  1.00  9.20           O  
ATOM   4709  N   ARG C  57      56.281  -6.813  62.834  1.00 10.00           N  
ATOM   4710  CA  ARG C  57      55.867  -6.633  64.227  1.00 10.10           C  
ATOM   4711  C   ARG C  57      55.340  -5.204  64.369  1.00 11.50           C  
ATOM   4712  O   ARG C  57      55.765  -4.311  63.634  1.00 11.26           O  
ATOM   4713  CB  ARG C  57      57.078  -6.872  65.146  1.00 10.90           C  
ATOM   4714  CG  ARG C  57      56.814  -6.780  66.657  1.00  9.78           C  
ATOM   4715  CD  ARG C  57      57.898  -7.551  67.427  1.00  8.54           C  
ATOM   4716  NE  ARG C  57      57.891  -8.946  66.987  1.00  9.53           N  
ATOM   4717  CZ  ARG C  57      58.907  -9.555  66.380  1.00  7.43           C  
ATOM   4718  NH1 ARG C  57      60.043  -8.908  66.151  1.00  9.98           N  
ATOM   4719  NH2 ARG C  57      58.762 -10.800  65.939  1.00 10.03           N  
ATOM   4720  N   ARG C  58      54.407  -4.982  65.291  1.00 11.52           N  
ATOM   4721  CA  ARG C  58      53.860  -3.639  65.483  1.00 10.50           C  
ATOM   4722  C   ARG C  58      54.980  -2.618  65.666  1.00 10.33           C  
ATOM   4723  O   ARG C  58      55.937  -2.858  66.394  1.00 10.63           O  
ATOM   4724  CB  ARG C  58      52.927  -3.588  66.700  1.00 13.56           C  
ATOM   4725  CG  ARG C  58      53.591  -3.906  68.036  1.00 16.07           C  
ATOM   4726  CD  ARG C  58      52.685  -3.493  69.194  1.00 15.61           C  
ATOM   4727  NE  ARG C  58      51.378  -4.133  69.115  1.00 14.62           N  
ATOM   4728  CZ  ARG C  58      50.284  -3.694  69.734  1.00 15.60           C  
ATOM   4729  NH1 ARG C  58      50.330  -2.602  70.491  1.00 17.00           N  
ATOM   4730  NH2 ARG C  58      49.135  -4.340  69.583  1.00 16.81           N  
ATOM   4731  N   GLY C  59      54.862  -1.480  64.990  1.00  9.61           N  
ATOM   4732  CA  GLY C  59      55.886  -0.462  65.116  1.00  9.73           C  
ATOM   4733  C   GLY C  59      57.159  -0.772  64.353  1.00  8.75           C  
ATOM   4734  O   GLY C  59      58.123  -0.013  64.437  1.00 12.06           O  
ATOM   4735  N   HIS C  60      57.171  -1.885  63.624  1.00  8.23           N  
ATOM   4736  CA  HIS C  60      58.335  -2.278  62.829  1.00 10.12           C  
ATOM   4737  C   HIS C  60      57.971  -2.231  61.353  1.00  9.69           C  
ATOM   4738  O   HIS C  60      56.806  -2.375  60.991  1.00  9.40           O  
ATOM   4739  CB  HIS C  60      58.776  -3.711  63.146  1.00  9.84           C  
ATOM   4740  CG  HIS C  60      59.341  -3.893  64.518  1.00 10.73           C  
ATOM   4741  ND1 HIS C  60      58.610  -3.668  65.663  1.00  9.09           N  
ATOM   4742  CD2 HIS C  60      60.564  -4.306  64.926  1.00  9.63           C  
ATOM   4743  CE1 HIS C  60      59.358  -3.936  66.719  1.00 11.51           C  
ATOM   4744  NE2 HIS C  60      60.548  -4.325  66.299  1.00 12.55           N  
ATOM   4745  N   GLY C  61      58.976  -2.039  60.506  1.00  9.13           N  
ATOM   4746  CA  GLY C  61      58.746  -2.024  59.074  1.00  9.53           C  
ATOM   4747  C   GLY C  61      57.634  -1.124  58.576  1.00  9.23           C  
ATOM   4748  O   GLY C  61      57.704   0.094  58.709  1.00 10.73           O  
ATOM   4749  N   ARG C  62      56.602  -1.744  58.012  1.00  7.95           N  
ATOM   4750  CA  ARG C  62      55.460  -1.034  57.448  1.00  9.32           C  
ATOM   4751  C   ARG C  62      54.224  -1.049  58.346  1.00 10.41           C  
ATOM   4752  O   ARG C  62      53.185  -0.482  57.995  1.00 10.45           O  
ATOM   4753  CB  ARG C  62      55.137  -1.639  56.078  1.00  9.86           C  
ATOM   4754  CG  ARG C  62      56.261  -1.407  55.056  1.00  8.94           C  
ATOM   4755  CD  ARG C  62      56.502  -2.601  54.155  1.00 10.46           C  
ATOM   4756  NE  ARG C  62      57.043  -3.737  54.899  1.00 10.38           N  
ATOM   4757  CZ  ARG C  62      57.784  -4.697  54.357  1.00 11.03           C  
ATOM   4758  NH1 ARG C  62      58.082  -4.654  53.062  1.00 11.97           N  
ATOM   4759  NH2 ARG C  62      58.216  -5.705  55.103  1.00 11.21           N  
ATOM   4760  N   SER C  63      54.329  -1.698  59.500  1.00  9.14           N  
ATOM   4761  CA  SER C  63      53.207  -1.733  60.426  1.00 11.35           C  
ATOM   4762  C   SER C  63      53.120  -0.387  61.135  1.00  9.76           C  
ATOM   4763  O   SER C  63      54.112   0.340  61.232  1.00  9.49           O  
ATOM   4764  CB  SER C  63      53.375  -2.867  61.437  1.00  4.59           C  
ATOM   4765  OG  SER C  63      53.239  -4.119  60.786  1.00 15.30           O  
ATOM   4766  N   SER C  64      51.933  -0.061  61.634  1.00  9.81           N  
ATOM   4767  CA  SER C  64      51.731   1.223  62.283  1.00 11.38           C  
ATOM   4768  C   SER C  64      52.670   1.467  63.453  1.00 10.23           C  
ATOM   4769  O   SER C  64      52.966   0.565  64.240  1.00 10.10           O  
ATOM   4770  CB  SER C  64      50.271   1.367  62.734  1.00 25.56           C  
ATOM   4771  OG  SER C  64      49.875   0.293  63.560  1.00 30.69           O  
ATOM   4772  N   GLN C  65      53.139   2.703  63.562  1.00 10.81           N  
ATOM   4773  CA  GLN C  65      54.034   3.066  64.648  1.00 11.19           C  
ATOM   4774  C   GLN C  65      53.241   3.439  65.901  1.00 12.44           C  
ATOM   4775  O   GLN C  65      53.277   4.579  66.371  1.00 13.19           O  
ATOM   4776  CB  GLN C  65      54.950   4.210  64.201  1.00 11.01           C  
ATOM   4777  CG  GLN C  65      55.709   3.851  62.928  1.00 12.06           C  
ATOM   4778  CD  GLN C  65      56.976   4.666  62.720  1.00 13.86           C  
ATOM   4779  OE1 GLN C  65      57.225   5.642  63.419  1.00 13.89           O  
ATOM   4780  NE2 GLN C  65      57.779   4.264  61.739  1.00 16.59           N  
ATOM   4781  N   VAL C  66      52.514   2.457  66.429  1.00 11.77           N  
ATOM   4782  CA  VAL C  66      51.729   2.644  67.644  1.00 14.71           C  
ATOM   4783  C   VAL C  66      52.739   2.837  68.764  1.00 14.39           C  
ATOM   4784  O   VAL C  66      53.759   2.158  68.806  1.00 14.19           O  
ATOM   4785  CB  VAL C  66      50.854   1.408  67.939  1.00 20.06           C  
ATOM   4786  CG1 VAL C  66      50.048   1.629  69.205  1.00 21.62           C  
ATOM   4787  CG2 VAL C  66      49.931   1.145  66.770  1.00 24.94           C  
ATOM   4788  N   TRP C  67      52.463   3.757  69.681  1.00 16.96           N  
ATOM   4789  CA  TRP C  67      53.415   4.034  70.745  1.00 17.81           C  
ATOM   4790  C   TRP C  67      53.435   3.076  71.933  1.00 17.37           C  
ATOM   4791  O   TRP C  67      54.416   3.049  72.675  1.00 17.63           O  
ATOM   4792  CB  TRP C  67      53.218   5.458  71.266  1.00 18.64           C  
ATOM   4793  CG  TRP C  67      52.145   5.579  72.304  1.00 21.55           C  
ATOM   4794  CD1 TRP C  67      50.794   5.553  72.104  1.00 21.74           C  
ATOM   4795  CD2 TRP C  67      52.341   5.717  73.714  1.00 23.41           C  
ATOM   4796  NE1 TRP C  67      50.135   5.669  73.306  1.00 24.54           N  
ATOM   4797  CE2 TRP C  67      51.061   5.771  74.311  1.00 22.90           C  
ATOM   4798  CE3 TRP C  67      53.474   5.801  74.533  1.00 22.77           C  
ATOM   4799  CZ2 TRP C  67      50.884   5.905  75.693  1.00 24.55           C  
ATOM   4800  CZ3 TRP C  67      53.298   5.934  75.909  1.00 24.75           C  
ATOM   4801  CH2 TRP C  67      52.011   5.984  76.471  1.00 23.84           C  
ATOM   4802  N   ASP C  68      52.374   2.294  72.115  1.00 17.27           N  
ATOM   4803  CA  ASP C  68      52.321   1.377  73.249  1.00 17.71           C  
ATOM   4804  C   ASP C  68      51.980  -0.069  72.911  1.00 17.29           C  
ATOM   4805  O   ASP C  68      51.753  -0.420  71.751  1.00 17.48           O  
ATOM   4806  CB  ASP C  68      51.333   1.909  74.294  1.00 21.28           C  
ATOM   4807  CG  ASP C  68      49.908   1.989  73.770  1.00 24.78           C  
ATOM   4808  OD1 ASP C  68      49.704   1.861  72.544  1.00 24.64           O  
ATOM   4809  OD2 ASP C  68      48.986   2.194  74.590  1.00 28.14           O  
ATOM   4810  N   GLY C  69      51.963  -0.908  73.943  1.00 18.77           N  
ATOM   4811  CA  GLY C  69      51.658  -2.314  73.753  1.00 18.39           C  
ATOM   4812  C   GLY C  69      52.833  -3.089  73.195  1.00 16.82           C  
ATOM   4813  O   GLY C  69      52.649  -4.105  72.528  1.00 16.70           O  
ATOM   4814  N   HIS C  70      54.044  -2.612  73.466  1.00 14.94           N  
ATOM   4815  CA  HIS C  70      55.252  -3.268  72.983  1.00 14.61           C  
ATOM   4816  C   HIS C  70      55.787  -4.299  73.962  1.00 15.53           C  
ATOM   4817  O   HIS C  70      56.815  -4.105  74.615  1.00 15.62           O  
ATOM   4818  CB  HIS C  70      56.309  -2.215  72.660  1.00 15.35           C  
ATOM   4819  CG  HIS C  70      55.909  -1.317  71.537  1.00 16.95           C  
ATOM   4820  ND1 HIS C  70      55.744  -1.775  70.247  1.00 14.40           N  
ATOM   4821  CD2 HIS C  70      55.549  -0.012  71.523  1.00 15.09           C  
ATOM   4822  CE1 HIS C  70      55.295  -0.791  69.487  1.00 14.79           C  
ATOM   4823  NE2 HIS C  70      55.168   0.289  70.238  1.00 14.35           N  
ATOM   4824  N   ASP C  71      55.055  -5.403  74.055  1.00 15.74           N  
ATOM   4825  CA  ASP C  71      55.411  -6.512  74.925  1.00 16.50           C  
ATOM   4826  C   ASP C  71      55.015  -7.800  74.222  1.00 16.52           C  
ATOM   4827  O   ASP C  71      54.211  -7.781  73.287  1.00 16.53           O  
ATOM   4828  CB  ASP C  71      54.696  -6.392  76.275  1.00 20.76           C  
ATOM   4829  CG  ASP C  71      53.208  -6.157  76.131  1.00 21.77           C  
ATOM   4830  OD1 ASP C  71      52.521  -7.015  75.542  1.00 22.70           O  
ATOM   4831  OD2 ASP C  71      52.720  -5.109  76.613  1.00 24.65           O  
ATOM   4832  N   MET C  72      55.583  -8.913  74.676  1.00 14.82           N  
ATOM   4833  CA  MET C  72      55.327 -10.217  74.070  1.00 15.60           C  
ATOM   4834  C   MET C  72      53.849 -10.605  73.963  1.00 14.15           C  
ATOM   4835  O   MET C  72      53.437 -11.233  72.983  1.00 14.46           O  
ATOM   4836  CB  MET C  72      56.098 -11.293  74.840  1.00 18.60           C  
ATOM   4837  CG  MET C  72      56.640 -12.423  73.980  1.00 23.73           C  
ATOM   4838  SD  MET C  72      57.786 -11.871  72.683  1.00 17.75           S  
ATOM   4839  CE  MET C  72      58.629 -10.528  73.515  1.00 23.82           C  
ATOM   4840  N   ASP C  73      53.046 -10.252  74.962  1.00 14.37           N  
ATOM   4841  CA  ASP C  73      51.624 -10.589  74.919  1.00 14.12           C  
ATOM   4842  C   ASP C  73      50.929  -9.894  73.750  1.00 13.97           C  
ATOM   4843  O   ASP C  73      50.094 -10.492  73.069  1.00 14.19           O  
ATOM   4844  CB  ASP C  73      50.939 -10.216  76.237  1.00 18.69           C  
ATOM   4845  CG  ASP C  73      51.298 -11.164  77.370  1.00 21.54           C  
ATOM   4846  OD1 ASP C  73      50.928 -10.870  78.529  1.00 24.40           O  
ATOM   4847  OD2 ASP C  73      51.944 -12.203  77.104  1.00 20.82           O  
ATOM   4848  N   HIS C  74      51.272  -8.628  73.516  1.00 15.87           N  
ATOM   4849  CA  HIS C  74      50.682  -7.893  72.405  1.00 15.38           C  
ATOM   4850  C   HIS C  74      51.214  -8.447  71.084  1.00 11.61           C  
ATOM   4851  O   HIS C  74      50.456  -8.611  70.133  1.00 12.79           O  
ATOM   4852  CB  HIS C  74      50.989  -6.399  72.533  1.00 17.63           C  
ATOM   4853  CG  HIS C  74      50.065  -5.677  73.464  1.00 21.10           C  
ATOM   4854  ND1 HIS C  74      48.858  -5.151  73.055  1.00 23.62           N  
ATOM   4855  CD2 HIS C  74      50.149  -5.433  74.794  1.00 21.59           C  
ATOM   4856  CE1 HIS C  74      48.239  -4.614  74.091  1.00 23.97           C  
ATOM   4857  NE2 HIS C  74      49.001  -4.772  75.158  1.00 24.49           N  
ATOM   4858  N   TYR C  75      52.510  -8.751  71.039  1.00 13.14           N  
ATOM   4859  CA  TYR C  75      53.112  -9.309  69.829  1.00 13.18           C  
ATOM   4860  C   TYR C  75      52.374 -10.591  69.461  1.00 13.27           C  
ATOM   4861  O   TYR C  75      52.044 -10.824  68.296  1.00 12.66           O  
ATOM   4862  CB  TYR C  75      54.587  -9.654  70.041  1.00 11.72           C  
ATOM   4863  CG  TYR C  75      55.527  -8.499  70.348  1.00 12.03           C  
ATOM   4864  CD1 TYR C  75      55.200  -7.176  70.032  1.00 11.55           C  
ATOM   4865  CD2 TYR C  75      56.777  -8.749  70.912  1.00 12.14           C  
ATOM   4866  CE1 TYR C  75      56.112  -6.131  70.276  1.00 11.53           C  
ATOM   4867  CE2 TYR C  75      57.686  -7.724  71.154  1.00 12.95           C  
ATOM   4868  CZ  TYR C  75      57.352  -6.419  70.836  1.00 13.26           C  
ATOM   4869  OH  TYR C  75      58.267  -5.418  71.085  1.00 11.80           O  
ATOM   4870  N   ALA C  76      52.130 -11.426  70.469  1.00 14.14           N  
ATOM   4871  CA  ALA C  76      51.438 -12.695  70.270  1.00 13.93           C  
ATOM   4872  C   ALA C  76      50.010 -12.490  69.793  1.00 12.32           C  
ATOM   4873  O   ALA C  76      49.537 -13.203  68.910  1.00 13.44           O  
ATOM   4874  CB  ALA C  76      51.439 -13.502  71.558  1.00 13.75           C  
ATOM   4875  N   ASP C  77      49.307 -11.528  70.383  1.00 11.71           N  
ATOM   4876  CA  ASP C  77      47.944 -11.272  69.965  1.00 11.61           C  
ATOM   4877  C   ASP C  77      47.917 -10.697  68.553  1.00 13.28           C  
ATOM   4878  O   ASP C  77      46.966 -10.922  67.806  1.00 13.04           O  
ATOM   4879  CB  ASP C  77      47.239 -10.336  70.950  1.00 16.70           C  
ATOM   4880  CG  ASP C  77      47.023 -10.978  72.310  1.00 19.42           C  
ATOM   4881  OD1 ASP C  77      47.052 -12.225  72.398  1.00 18.59           O  
ATOM   4882  OD2 ASP C  77      46.810 -10.239  73.294  1.00 20.41           O  
ATOM   4883  N   ASP C  78      48.960  -9.958  68.174  1.00 13.44           N  
ATOM   4884  CA  ASP C  78      49.010  -9.414  66.822  1.00 13.64           C  
ATOM   4885  C   ASP C  78      49.190 -10.587  65.846  1.00 13.80           C  
ATOM   4886  O   ASP C  78      48.650 -10.572  64.740  1.00 13.68           O  
ATOM   4887  CB  ASP C  78      50.159  -8.412  66.665  1.00 12.82           C  
ATOM   4888  CG  ASP C  78      49.949  -7.138  67.476  1.00 16.05           C  
ATOM   4889  OD1 ASP C  78      48.796  -6.848  67.881  1.00 15.17           O  
ATOM   4890  OD2 ASP C  78      50.944  -6.414  67.694  1.00 15.12           O  
ATOM   4891  N   VAL C  79      49.943 -11.603  66.265  1.00 12.24           N  
ATOM   4892  CA  VAL C  79      50.144 -12.797  65.435  1.00 13.14           C  
ATOM   4893  C   VAL C  79      48.781 -13.456  65.249  1.00 13.35           C  
ATOM   4894  O   VAL C  79      48.416 -13.856  64.146  1.00 12.59           O  
ATOM   4895  CB  VAL C  79      51.072 -13.839  66.110  1.00 10.69           C  
ATOM   4896  CG1 VAL C  79      50.995 -15.177  65.351  1.00  8.10           C  
ATOM   4897  CG2 VAL C  79      52.497 -13.333  66.143  1.00  9.26           C  
ATOM   4898  N   ALA C  80      48.033 -13.571  66.344  1.00 13.26           N  
ATOM   4899  CA  ALA C  80      46.710 -14.182  66.296  1.00 15.79           C  
ATOM   4900  C   ALA C  80      45.812 -13.465  65.295  1.00 15.17           C  
ATOM   4901  O   ALA C  80      45.010 -14.093  64.603  1.00 16.11           O  
ATOM   4902  CB  ALA C  80      46.071 -14.162  67.690  1.00 16.15           C  
ATOM   4903  N   ALA C  81      45.951 -12.145  65.216  1.00 14.17           N  
ATOM   4904  CA  ALA C  81      45.146 -11.348  64.295  1.00 13.36           C  
ATOM   4905  C   ALA C  81      45.466 -11.691  62.842  1.00 12.30           C  
ATOM   4906  O   ALA C  81      44.569 -11.794  62.002  1.00 11.11           O  
ATOM   4907  CB  ALA C  81      45.386  -9.855  64.547  1.00 16.88           C  
ATOM   4908  N   VAL C  82      46.752 -11.844  62.542  1.00 11.70           N  
ATOM   4909  CA  VAL C  82      47.178 -12.185  61.190  1.00 10.87           C  
ATOM   4910  C   VAL C  82      46.672 -13.583  60.837  1.00 10.13           C  
ATOM   4911  O   VAL C  82      46.065 -13.794  59.785  1.00 11.17           O  
ATOM   4912  CB  VAL C  82      48.723 -12.168  61.075  1.00 10.76           C  
ATOM   4913  CG1 VAL C  82      49.154 -12.639  59.693  1.00  9.84           C  
ATOM   4914  CG2 VAL C  82      49.250 -10.760  61.349  1.00 13.23           C  
ATOM   4915  N   VAL C  83      46.915 -14.531  61.736  1.00 10.82           N  
ATOM   4916  CA  VAL C  83      46.503 -15.915  61.521  1.00 10.14           C  
ATOM   4917  C   VAL C  83      44.999 -16.047  61.285  1.00 12.10           C  
ATOM   4918  O   VAL C  83      44.564 -16.712  60.338  1.00 12.17           O  
ATOM   4919  CB  VAL C  83      46.920 -16.808  62.715  1.00 13.17           C  
ATOM   4920  CG1 VAL C  83      46.312 -18.199  62.573  1.00 11.26           C  
ATOM   4921  CG2 VAL C  83      48.432 -16.914  62.775  1.00  9.47           C  
ATOM   4922  N   ALA C  84      44.199 -15.415  62.136  1.00 11.90           N  
ATOM   4923  CA  ALA C  84      42.751 -15.508  61.977  1.00 12.44           C  
ATOM   4924  C   ALA C  84      42.290 -14.792  60.709  1.00 13.68           C  
ATOM   4925  O   ALA C  84      41.367 -15.242  60.034  1.00 13.14           O  
ATOM   4926  CB  ALA C  84      42.051 -14.921  63.202  1.00 15.04           C  
ATOM   4927  N   HIS C  85      42.941 -13.678  60.386  1.00 14.54           N  
ATOM   4928  CA  HIS C  85      42.599 -12.903  59.199  1.00 14.09           C  
ATOM   4929  C   HIS C  85      42.766 -13.738  57.934  1.00 13.31           C  
ATOM   4930  O   HIS C  85      41.911 -13.719  57.048  1.00 14.26           O  
ATOM   4931  CB  HIS C  85      43.499 -11.660  59.125  1.00 11.94           C  
ATOM   4932  CG  HIS C  85      43.250 -10.783  57.936  1.00 15.14           C  
ATOM   4933  ND1 HIS C  85      42.086 -10.063  57.769  1.00 15.89           N  
ATOM   4934  CD2 HIS C  85      44.032 -10.483  56.871  1.00 15.07           C  
ATOM   4935  CE1 HIS C  85      42.162  -9.357  56.655  1.00 17.74           C  
ATOM   4936  NE2 HIS C  85      43.333  -9.594  56.092  1.00 18.01           N  
ATOM   4937  N   LEU C  86      43.867 -14.481  57.868  1.00 10.57           N  
ATOM   4938  CA  LEU C  86      44.174 -15.304  56.701  1.00 11.29           C  
ATOM   4939  C   LEU C  86      43.665 -16.739  56.783  1.00 11.35           C  
ATOM   4940  O   LEU C  86      43.672 -17.468  55.785  1.00 13.30           O  
ATOM   4941  CB  LEU C  86      45.688 -15.314  56.472  1.00 13.35           C  
ATOM   4942  CG  LEU C  86      46.310 -13.946  56.176  1.00 11.76           C  
ATOM   4943  CD1 LEU C  86      47.827 -14.067  56.134  1.00 13.38           C  
ATOM   4944  CD2 LEU C  86      45.773 -13.424  54.847  1.00 11.52           C  
ATOM   4945  N   GLY C  87      43.226 -17.142  57.970  1.00 12.37           N  
ATOM   4946  CA  GLY C  87      42.734 -18.493  58.152  1.00 14.48           C  
ATOM   4947  C   GLY C  87      43.854 -19.507  58.010  1.00 13.94           C  
ATOM   4948  O   GLY C  87      43.651 -20.595  57.465  1.00 14.88           O  
ATOM   4949  N   ILE C  88      45.035 -19.151  58.505  1.00 12.82           N  
ATOM   4950  CA  ILE C  88      46.181 -20.044  58.417  1.00 11.79           C  
ATOM   4951  C   ILE C  88      46.498 -20.787  59.716  1.00 11.58           C  
ATOM   4952  O   ILE C  88      47.662 -21.052  60.027  1.00 12.44           O  
ATOM   4953  CB  ILE C  88      47.442 -19.294  57.917  1.00 10.81           C  
ATOM   4954  CG1 ILE C  88      47.779 -18.122  58.840  1.00  9.35           C  
ATOM   4955  CG2 ILE C  88      47.208 -18.802  56.493  1.00 10.27           C  
ATOM   4956  CD1 ILE C  88      49.149 -17.514  58.558  1.00 11.18           C  
ATOM   4957  N   GLN C  89      45.468 -21.137  60.480  1.00 10.65           N  
ATOM   4958  CA  GLN C  89      45.720 -21.886  61.704  1.00 11.11           C  
ATOM   4959  C   GLN C  89      46.315 -23.243  61.320  1.00 10.20           C  
ATOM   4960  O   GLN C  89      46.084 -23.742  60.216  1.00 11.32           O  
ATOM   4961  CB  GLN C  89      44.434 -22.086  62.511  1.00 23.25           C  
ATOM   4962  CG  GLN C  89      43.173 -22.243  61.692  1.00 30.02           C  
ATOM   4963  CD  GLN C  89      42.678 -20.923  61.133  1.00 34.30           C  
ATOM   4964  OE1 GLN C  89      42.548 -19.939  61.857  1.00 36.12           O  
ATOM   4965  NE2 GLN C  89      42.390 -20.903  59.842  1.00 36.59           N  
ATOM   4966  N   GLY C  90      47.089 -23.827  62.227  1.00 15.53           N  
ATOM   4967  CA  GLY C  90      47.696 -25.117  61.956  1.00 14.77           C  
ATOM   4968  C   GLY C  90      49.000 -25.024  61.186  1.00 15.68           C  
ATOM   4969  O   GLY C  90      49.629 -26.035  60.894  1.00 15.82           O  
ATOM   4970  N   ALA C  91      49.411 -23.807  60.856  1.00 12.27           N  
ATOM   4971  CA  ALA C  91      50.647 -23.582  60.116  1.00 11.89           C  
ATOM   4972  C   ALA C  91      51.901 -23.898  60.928  1.00 13.12           C  
ATOM   4973  O   ALA C  91      51.845 -24.060  62.149  1.00 13.36           O  
ATOM   4974  CB  ALA C  91      50.703 -22.131  59.664  1.00 12.60           C  
ATOM   4975  N   VAL C  92      53.033 -24.005  60.237  1.00 10.09           N  
ATOM   4976  CA  VAL C  92      54.308 -24.211  60.911  1.00 10.66           C  
ATOM   4977  C   VAL C  92      54.812 -22.794  61.176  1.00 10.31           C  
ATOM   4978  O   VAL C  92      54.742 -21.941  60.289  1.00 11.67           O  
ATOM   4979  CB  VAL C  92      55.338 -24.925  60.007  1.00 11.31           C  
ATOM   4980  CG1 VAL C  92      56.741 -24.743  60.576  1.00 13.31           C  
ATOM   4981  CG2 VAL C  92      55.000 -26.407  59.905  1.00 11.08           C  
ATOM   4982  N   HIS C  93      55.309 -22.533  62.381  1.00 10.32           N  
ATOM   4983  CA  HIS C  93      55.815 -21.202  62.716  1.00 10.64           C  
ATOM   4984  C   HIS C  93      57.319 -21.195  62.944  1.00 10.29           C  
ATOM   4985  O   HIS C  93      57.854 -22.000  63.714  1.00 13.44           O  
ATOM   4986  CB  HIS C  93      55.075 -20.656  63.939  1.00  9.07           C  
ATOM   4987  CG  HIS C  93      53.667 -20.250  63.642  1.00  9.96           C  
ATOM   4988  ND1 HIS C  93      53.295 -18.936  63.451  1.00 10.79           N  
ATOM   4989  CD2 HIS C  93      52.555 -20.991  63.424  1.00 12.56           C  
ATOM   4990  CE1 HIS C  93      52.016 -18.887  63.127  1.00 10.57           C  
ATOM   4991  NE2 HIS C  93      51.543 -20.121  63.102  1.00  9.55           N  
ATOM   4992  N   VAL C  94      57.992 -20.288  62.245  1.00 10.48           N  
ATOM   4993  CA  VAL C  94      59.439 -20.139  62.316  1.00 10.15           C  
ATOM   4994  C   VAL C  94      59.765 -18.759  62.875  1.00 11.66           C  
ATOM   4995  O   VAL C  94      59.294 -17.755  62.351  1.00  9.54           O  
ATOM   4996  CB  VAL C  94      60.069 -20.271  60.910  1.00 11.61           C  
ATOM   4997  CG1 VAL C  94      61.575 -20.114  60.994  1.00  9.82           C  
ATOM   4998  CG2 VAL C  94      59.711 -21.624  60.299  1.00 11.78           C  
ATOM   4999  N   GLY C  95      60.564 -18.715  63.940  1.00 11.57           N  
ATOM   5000  CA  GLY C  95      60.918 -17.440  64.537  1.00 14.41           C  
ATOM   5001  C   GLY C  95      62.406 -17.252  64.760  1.00 14.92           C  
ATOM   5002  O   GLY C  95      63.083 -18.128  65.304  1.00 18.35           O  
ATOM   5003  N   HIS C  96      62.916 -16.100  64.335  1.00 10.75           N  
ATOM   5004  CA  HIS C  96      64.330 -15.767  64.489  1.00 11.55           C  
ATOM   5005  C   HIS C  96      64.514 -14.735  65.606  1.00 12.83           C  
ATOM   5006  O   HIS C  96      63.768 -13.761  65.686  1.00 14.14           O  
ATOM   5007  CB  HIS C  96      64.868 -15.198  63.172  1.00 13.49           C  
ATOM   5008  CG  HIS C  96      66.278 -14.700  63.253  1.00 14.98           C  
ATOM   5009  ND1 HIS C  96      67.347 -15.522  63.539  1.00 16.16           N  
ATOM   5010  CD2 HIS C  96      66.796 -13.461  63.071  1.00 16.43           C  
ATOM   5011  CE1 HIS C  96      68.462 -14.813  63.530  1.00 16.82           C  
ATOM   5012  NE2 HIS C  96      68.155 -13.558  63.249  1.00 19.89           N  
ATOM   5013  N   SER C  97      65.495 -14.964  66.478  1.00 15.24           N  
ATOM   5014  CA  SER C  97      65.787 -14.037  67.574  1.00 15.72           C  
ATOM   5015  C   SER C  97      64.531 -13.653  68.364  1.00 15.92           C  
ATOM   5016  O   SER C  97      63.851 -14.515  68.923  1.00 16.30           O  
ATOM   5017  CB  SER C  97      66.463 -12.780  67.011  1.00 28.78           C  
ATOM   5018  OG  SER C  97      66.894 -11.914  68.049  1.00 32.67           O  
ATOM   5019  N   THR C  98      64.228 -12.358  68.426  1.00 14.12           N  
ATOM   5020  CA  THR C  98      63.040 -11.898  69.140  1.00 13.52           C  
ATOM   5021  C   THR C  98      61.803 -12.617  68.608  1.00 13.85           C  
ATOM   5022  O   THR C  98      60.868 -12.898  69.352  1.00 13.07           O  
ATOM   5023  CB  THR C  98      62.841 -10.374  68.980  1.00 17.35           C  
ATOM   5024  OG1 THR C  98      63.907  -9.684  69.645  1.00 18.86           O  
ATOM   5025  CG2 THR C  98      61.507  -9.939  69.582  1.00 15.83           C  
ATOM   5026  N   GLY C  99      61.812 -12.924  67.314  1.00 11.84           N  
ATOM   5027  CA  GLY C  99      60.688 -13.611  66.706  1.00 11.33           C  
ATOM   5028  C   GLY C  99      60.447 -14.989  67.291  1.00 11.80           C  
ATOM   5029  O   GLY C  99      59.320 -15.485  67.277  1.00 13.15           O  
ATOM   5030  N   GLY C 100      61.511 -15.613  67.791  1.00 14.99           N  
ATOM   5031  CA  GLY C 100      61.385 -16.926  68.403  1.00 15.82           C  
ATOM   5032  C   GLY C 100      60.622 -16.803  69.708  1.00 15.85           C  
ATOM   5033  O   GLY C 100      59.863 -17.693  70.096  1.00 16.10           O  
ATOM   5034  N   GLY C 101      60.835 -15.689  70.401  1.00 15.98           N  
ATOM   5035  CA  GLY C 101      60.124 -15.457  71.643  1.00 15.21           C  
ATOM   5036  C   GLY C 101      58.662 -15.284  71.300  1.00 15.67           C  
ATOM   5037  O   GLY C 101      57.787 -15.856  71.938  1.00 15.80           O  
ATOM   5038  N   GLU C 102      58.402 -14.497  70.259  1.00 11.71           N  
ATOM   5039  CA  GLU C 102      57.044 -14.248  69.807  1.00 11.20           C  
ATOM   5040  C   GLU C 102      56.324 -15.556  69.455  1.00 11.60           C  
ATOM   5041  O   GLU C 102      55.147 -15.730  69.772  1.00 10.30           O  
ATOM   5042  CB  GLU C 102      57.085 -13.310  68.598  1.00 11.20           C  
ATOM   5043  CG  GLU C 102      55.753 -13.085  67.913  1.00 11.14           C  
ATOM   5044  CD  GLU C 102      55.851 -12.014  66.844  1.00 12.32           C  
ATOM   5045  OE1 GLU C 102      55.885 -10.824  67.213  1.00 10.16           O  
ATOM   5046  OE2 GLU C 102      55.909 -12.360  65.641  1.00 12.03           O  
ATOM   5047  N   VAL C 103      57.031 -16.471  68.800  1.00 13.05           N  
ATOM   5048  CA  VAL C 103      56.445 -17.756  68.426  1.00 12.65           C  
ATOM   5049  C   VAL C 103      56.072 -18.565  69.667  1.00 14.21           C  
ATOM   5050  O   VAL C 103      54.963 -19.095  69.758  1.00 13.95           O  
ATOM   5051  CB  VAL C 103      57.423 -18.579  67.564  1.00 13.35           C  
ATOM   5052  CG1 VAL C 103      56.933 -20.023  67.431  1.00 13.63           C  
ATOM   5053  CG2 VAL C 103      57.535 -17.943  66.185  1.00 11.63           C  
ATOM   5054  N   VAL C 104      57.003 -18.647  70.612  1.00 16.99           N  
ATOM   5055  CA  VAL C 104      56.790 -19.389  71.851  1.00 18.78           C  
ATOM   5056  C   VAL C 104      55.642 -18.801  72.658  1.00 18.21           C  
ATOM   5057  O   VAL C 104      54.782 -19.533  73.153  1.00 19.70           O  
ATOM   5058  CB  VAL C 104      58.076 -19.403  72.714  1.00 18.43           C  
ATOM   5059  CG1 VAL C 104      57.791 -20.010  74.082  1.00 24.24           C  
ATOM   5060  CG2 VAL C 104      59.158 -20.207  72.003  1.00 21.06           C  
ATOM   5061  N   ARG C 105      55.616 -17.478  72.794  1.00 18.03           N  
ATOM   5062  CA  ARG C 105      54.540 -16.853  73.545  1.00 17.98           C  
ATOM   5063  C   ARG C 105      53.212 -17.032  72.815  1.00 18.07           C  
ATOM   5064  O   ARG C 105      52.161 -17.134  73.445  1.00 20.46           O  
ATOM   5065  CB  ARG C 105      54.835 -15.366  73.779  1.00 14.26           C  
ATOM   5066  CG  ARG C 105      53.774 -14.630  74.604  1.00 17.05           C  
ATOM   5067  CD  ARG C 105      53.421 -15.380  75.896  1.00 19.32           C  
ATOM   5068  NE  ARG C 105      54.564 -15.573  76.782  1.00 20.12           N  
ATOM   5069  CZ  ARG C 105      55.050 -14.645  77.602  1.00 23.19           C  
ATOM   5070  NH1 ARG C 105      54.491 -13.442  77.658  1.00 25.18           N  
ATOM   5071  NH2 ARG C 105      56.095 -14.922  78.370  1.00 23.75           N  
ATOM   5072  N   TYR C 106      53.253 -17.080  71.485  1.00 15.51           N  
ATOM   5073  CA  TYR C 106      52.027 -17.268  70.716  1.00 15.38           C  
ATOM   5074  C   TYR C 106      51.482 -18.678  70.935  1.00 16.22           C  
ATOM   5075  O   TYR C 106      50.286 -18.864  71.154  1.00 17.90           O  
ATOM   5076  CB  TYR C 106      52.280 -17.055  69.219  1.00 13.56           C  
ATOM   5077  CG  TYR C 106      51.075 -17.373  68.359  1.00 11.21           C  
ATOM   5078  CD1 TYR C 106      49.954 -16.544  68.359  1.00 10.56           C  
ATOM   5079  CD2 TYR C 106      51.040 -18.527  67.573  1.00 12.11           C  
ATOM   5080  CE1 TYR C 106      48.827 -16.852  67.602  1.00 13.59           C  
ATOM   5081  CE2 TYR C 106      49.915 -18.846  66.809  1.00 13.96           C  
ATOM   5082  CZ  TYR C 106      48.811 -18.006  66.829  1.00 15.12           C  
ATOM   5083  OH  TYR C 106      47.689 -18.310  66.088  1.00 15.22           O  
ATOM   5084  N   MET C 107      52.363 -19.668  70.872  1.00 19.05           N  
ATOM   5085  CA  MET C 107      51.961 -21.059  71.056  1.00 19.14           C  
ATOM   5086  C   MET C 107      51.528 -21.343  72.485  1.00 21.94           C  
ATOM   5087  O   MET C 107      50.898 -22.364  72.755  1.00 21.32           O  
ATOM   5088  CB  MET C 107      53.109 -21.991  70.679  1.00 18.36           C  
ATOM   5089  CG  MET C 107      53.406 -22.024  69.196  1.00 16.14           C  
ATOM   5090  SD  MET C 107      54.871 -22.959  68.863  1.00 20.26           S  
ATOM   5091  CE  MET C 107      54.226 -24.647  69.005  1.00 18.47           C  
ATOM   5092  N   ALA C 108      51.878 -20.443  73.399  1.00 22.37           N  
ATOM   5093  CA  ALA C 108      51.516 -20.611  74.800  1.00 23.96           C  
ATOM   5094  C   ALA C 108      50.166 -19.977  75.120  1.00 24.24           C  
ATOM   5095  O   ALA C 108      49.328 -20.607  75.759  1.00 24.61           O  
ATOM   5096  CB  ALA C 108      52.602 -20.023  75.703  1.00 21.17           C  
ATOM   5097  N   ARG C 109      49.937 -18.741  74.676  1.00 25.28           N  
ATOM   5098  CA  ARG C 109      48.663 -18.096  74.974  1.00 25.23           C  
ATOM   5099  C   ARG C 109      47.574 -18.293  73.928  1.00 23.74           C  
ATOM   5100  O   ARG C 109      46.426 -17.905  74.147  1.00 22.28           O  
ATOM   5101  CB  ARG C 109      48.855 -16.597  75.271  1.00 34.15           C  
ATOM   5102  CG  ARG C 109      49.460 -15.761  74.165  1.00 35.26           C  
ATOM   5103  CD  ARG C 109      49.801 -14.346  74.668  1.00 35.53           C  
ATOM   5104  NE  ARG C 109      48.651 -13.442  74.738  1.00 34.45           N  
ATOM   5105  CZ  ARG C 109      48.148 -12.936  75.862  1.00 36.10           C  
ATOM   5106  NH1 ARG C 109      48.684 -13.242  77.036  1.00 36.38           N  
ATOM   5107  NH2 ARG C 109      47.115 -12.104  75.811  1.00 35.65           N  
ATOM   5108  N   HIS C 110      47.917 -18.914  72.801  1.00 20.55           N  
ATOM   5109  CA  HIS C 110      46.927 -19.162  71.757  1.00 19.20           C  
ATOM   5110  C   HIS C 110      46.906 -20.632  71.332  1.00 19.19           C  
ATOM   5111  O   HIS C 110      47.062 -20.962  70.156  1.00 17.17           O  
ATOM   5112  CB  HIS C 110      47.192 -18.251  70.551  1.00 20.52           C  
ATOM   5113  CG  HIS C 110      46.743 -16.836  70.759  1.00 19.47           C  
ATOM   5114  ND1 HIS C 110      45.419 -16.459  70.684  1.00 18.90           N  
ATOM   5115  CD2 HIS C 110      47.433 -15.718  71.086  1.00 19.26           C  
ATOM   5116  CE1 HIS C 110      45.312 -15.170  70.957  1.00 19.44           C  
ATOM   5117  NE2 HIS C 110      46.520 -14.697  71.206  1.00 18.96           N  
ATOM   5118  N   PRO C 111      46.686 -21.542  72.295  1.00 20.02           N  
ATOM   5119  CA  PRO C 111      46.646 -22.974  71.997  1.00 19.89           C  
ATOM   5120  C   PRO C 111      45.510 -23.372  71.063  1.00 20.53           C  
ATOM   5121  O   PRO C 111      45.546 -24.453  70.466  1.00 21.10           O  
ATOM   5122  CB  PRO C 111      46.499 -23.605  73.379  1.00 22.24           C  
ATOM   5123  CG  PRO C 111      45.663 -22.600  74.099  1.00 21.62           C  
ATOM   5124  CD  PRO C 111      46.337 -21.297  73.706  1.00 22.86           C  
ATOM   5125  N   GLU C 112      44.505 -22.509  70.932  1.00 19.55           N  
ATOM   5126  CA  GLU C 112      43.373 -22.815  70.066  1.00 19.91           C  
ATOM   5127  C   GLU C 112      43.850 -23.006  68.630  1.00 17.74           C  
ATOM   5128  O   GLU C 112      43.185 -23.663  67.826  1.00 16.33           O  
ATOM   5129  CB  GLU C 112      42.302 -21.716  70.135  1.00 21.42           C  
ATOM   5130  CG  GLU C 112      42.666 -20.387  69.489  1.00 26.60           C  
ATOM   5131  CD  GLU C 112      43.531 -19.504  70.367  1.00 30.75           C  
ATOM   5132  OE1 GLU C 112      43.788 -18.348  69.960  1.00 29.37           O  
ATOM   5133  OE2 GLU C 112      43.956 -19.955  71.450  1.00 34.09           O  
ATOM   5134  N   ASP C 113      45.000 -22.418  68.313  1.00 17.55           N  
ATOM   5135  CA  ASP C 113      45.584 -22.566  66.983  1.00 15.90           C  
ATOM   5136  C   ASP C 113      46.491 -23.786  67.083  1.00 15.19           C  
ATOM   5137  O   ASP C 113      47.558 -23.727  67.693  1.00 13.73           O  
ATOM   5138  CB  ASP C 113      46.397 -21.323  66.609  1.00 15.63           C  
ATOM   5139  CG  ASP C 113      47.060 -21.447  65.248  1.00 17.13           C  
ATOM   5140  OD1 ASP C 113      47.627 -20.440  64.771  1.00 16.42           O  
ATOM   5141  OD2 ASP C 113      47.017 -22.550  64.659  1.00 17.09           O  
ATOM   5142  N   LYS C 114      46.049 -24.893  66.493  1.00 17.83           N  
ATOM   5143  CA  LYS C 114      46.795 -26.143  66.528  1.00 18.71           C  
ATOM   5144  C   LYS C 114      48.045 -26.122  65.655  1.00 17.89           C  
ATOM   5145  O   LYS C 114      48.133 -26.861  64.675  1.00 17.50           O  
ATOM   5146  CB  LYS C 114      45.885 -27.293  66.092  1.00 31.57           C  
ATOM   5147  CG  LYS C 114      44.589 -27.397  66.878  1.00 34.92           C  
ATOM   5148  CD  LYS C 114      44.845 -27.733  68.336  1.00 40.37           C  
ATOM   5149  CE  LYS C 114      43.539 -27.966  69.080  1.00 42.93           C  
ATOM   5150  NZ  LYS C 114      43.767 -28.400  70.486  1.00 45.74           N  
ATOM   5151  N   VAL C 115      49.007 -25.276  66.018  1.00 16.11           N  
ATOM   5152  CA  VAL C 115      50.259 -25.161  65.277  1.00 15.75           C  
ATOM   5153  C   VAL C 115      50.886 -26.546  65.099  1.00 16.30           C  
ATOM   5154  O   VAL C 115      51.020 -27.299  66.062  1.00 16.51           O  
ATOM   5155  CB  VAL C 115      51.238 -24.227  66.023  1.00 17.30           C  
ATOM   5156  CG1 VAL C 115      52.590 -24.210  65.333  1.00 19.16           C  
ATOM   5157  CG2 VAL C 115      50.653 -22.819  66.086  1.00 17.90           C  
ATOM   5158  N   ALA C 116      51.261 -26.880  63.865  1.00 17.51           N  
ATOM   5159  CA  ALA C 116      51.845 -28.187  63.561  1.00 17.21           C  
ATOM   5160  C   ALA C 116      53.219 -28.403  64.185  1.00 16.85           C  
ATOM   5161  O   ALA C 116      53.426 -29.353  64.942  1.00 16.31           O  
ATOM   5162  CB  ALA C 116      51.924 -28.376  62.052  1.00 18.44           C  
ATOM   5163  N   LYS C 117      54.159 -27.528  63.845  1.00 14.12           N  
ATOM   5164  CA  LYS C 117      55.519 -27.596  64.358  1.00 13.82           C  
ATOM   5165  C   LYS C 117      56.035 -26.177  64.483  1.00 14.36           C  
ATOM   5166  O   LYS C 117      55.424 -25.242  63.968  1.00 12.22           O  
ATOM   5167  CB  LYS C 117      56.439 -28.351  63.396  1.00 19.15           C  
ATOM   5168  CG  LYS C 117      56.093 -29.807  63.145  1.00 19.11           C  
ATOM   5169  CD  LYS C 117      57.165 -30.442  62.269  1.00 19.12           C  
ATOM   5170  CE  LYS C 117      56.852 -31.888  61.936  1.00 21.91           C  
ATOM   5171  NZ  LYS C 117      57.954 -32.502  61.147  1.00 21.24           N  
ATOM   5172  N   ALA C 118      57.172 -26.019  65.148  1.00 14.63           N  
ATOM   5173  CA  ALA C 118      57.765 -24.703  65.310  1.00 14.41           C  
ATOM   5174  C   ALA C 118      59.272 -24.801  65.176  1.00 15.19           C  
ATOM   5175  O   ALA C 118      59.862 -25.850  65.424  1.00 14.44           O  
ATOM   5176  CB  ALA C 118      57.399 -24.124  66.672  1.00 13.54           C  
ATOM   5177  N   VAL C 119      59.891 -23.704  64.762  1.00 14.96           N  
ATOM   5178  CA  VAL C 119      61.335 -23.659  64.625  1.00 13.92           C  
ATOM   5179  C   VAL C 119      61.821 -22.375  65.267  1.00 14.84           C  
ATOM   5180  O   VAL C 119      61.334 -21.290  64.952  1.00 14.12           O  
ATOM   5181  CB  VAL C 119      61.783 -23.673  63.145  1.00 16.52           C  
ATOM   5182  CG1 VAL C 119      63.305 -23.696  63.071  1.00 18.02           C  
ATOM   5183  CG2 VAL C 119      61.197 -24.883  62.429  1.00 16.40           C  
ATOM   5184  N   LEU C 120      62.766 -22.508  66.187  1.00 12.45           N  
ATOM   5185  CA  LEU C 120      63.336 -21.356  66.865  1.00 15.02           C  
ATOM   5186  C   LEU C 120      64.765 -21.221  66.369  1.00 15.06           C  
ATOM   5187  O   LEU C 120      65.577 -22.127  66.542  1.00 17.06           O  
ATOM   5188  CB  LEU C 120      63.320 -21.566  68.384  1.00 18.08           C  
ATOM   5189  CG  LEU C 120      61.968 -21.910  69.017  1.00 19.91           C  
ATOM   5190  CD1 LEU C 120      62.133 -22.042  70.531  1.00 19.41           C  
ATOM   5191  CD2 LEU C 120      60.947 -20.837  68.684  1.00 19.61           C  
ATOM   5192  N   ILE C 121      65.066 -20.096  65.731  1.00 16.49           N  
ATOM   5193  CA  ILE C 121      66.403 -19.857  65.208  1.00 15.97           C  
ATOM   5194  C   ILE C 121      67.063 -18.744  66.008  1.00 16.78           C  
ATOM   5195  O   ILE C 121      66.618 -17.596  65.963  1.00 14.37           O  
ATOM   5196  CB  ILE C 121      66.354 -19.454  63.714  1.00 15.74           C  
ATOM   5197  CG1 ILE C 121      65.506 -20.464  62.932  1.00 15.67           C  
ATOM   5198  CG2 ILE C 121      67.771 -19.408  63.143  1.00 15.73           C  
ATOM   5199  CD1 ILE C 121      65.365 -20.152  61.450  1.00 16.85           C  
ATOM   5200  N   ALA C 122      68.113 -19.095  66.750  1.00 16.72           N  
ATOM   5201  CA  ALA C 122      68.843 -18.136  67.575  1.00 15.87           C  
ATOM   5202  C   ALA C 122      67.857 -17.274  68.357  1.00 15.46           C  
ATOM   5203  O   ALA C 122      68.010 -16.052  68.442  1.00 16.44           O  
ATOM   5204  CB  ALA C 122      69.734 -17.259  66.695  1.00 18.50           C  
ATOM   5205  N   ALA C 123      66.854 -17.928  68.940  1.00 16.14           N  
ATOM   5206  CA  ALA C 123      65.805 -17.252  69.687  1.00 15.32           C  
ATOM   5207  C   ALA C 123      66.174 -16.871  71.114  1.00 16.94           C  
ATOM   5208  O   ALA C 123      66.959 -17.548  71.781  1.00 16.36           O  
ATOM   5209  CB  ALA C 123      64.538 -18.102  69.681  1.00 15.17           C  
ATOM   5210  N   VAL C 124      65.572 -15.783  71.576  1.00 18.27           N  
ATOM   5211  CA  VAL C 124      65.822 -15.253  72.909  1.00 19.67           C  
ATOM   5212  C   VAL C 124      65.418 -16.109  74.117  1.00 20.36           C  
ATOM   5213  O   VAL C 124      66.045 -16.005  75.172  1.00 20.53           O  
ATOM   5214  CB  VAL C 124      65.183 -13.855  73.057  1.00 16.39           C  
ATOM   5215  CG1 VAL C 124      65.819 -12.893  72.060  1.00 17.29           C  
ATOM   5216  CG2 VAL C 124      63.681 -13.934  72.838  1.00 16.93           C  
ATOM   5217  N   PRO C 125      64.381 -16.963  73.994  1.00 18.81           N  
ATOM   5218  CA  PRO C 125      64.001 -17.776  75.160  1.00 19.09           C  
ATOM   5219  C   PRO C 125      65.172 -18.591  75.709  1.00 19.06           C  
ATOM   5220  O   PRO C 125      66.121 -18.888  74.986  1.00 19.77           O  
ATOM   5221  CB  PRO C 125      62.889 -18.671  74.612  1.00 17.71           C  
ATOM   5222  CG  PRO C 125      62.276 -17.825  73.533  1.00 15.79           C  
ATOM   5223  CD  PRO C 125      63.499 -17.255  72.850  1.00 16.68           C  
ATOM   5224  N   PRO C 126      65.111 -18.980  76.996  1.00 17.69           N  
ATOM   5225  CA  PRO C 126      64.033 -18.711  77.957  1.00 17.79           C  
ATOM   5226  C   PRO C 126      64.042 -17.300  78.540  1.00 18.50           C  
ATOM   5227  O   PRO C 126      62.988 -16.731  78.806  1.00 17.36           O  
ATOM   5228  CB  PRO C 126      64.264 -19.764  79.047  1.00 20.28           C  
ATOM   5229  CG  PRO C 126      65.014 -20.850  78.336  1.00 21.00           C  
ATOM   5230  CD  PRO C 126      65.977 -20.060  77.497  1.00 19.62           C  
ATOM   5231  N   LEU C 127      65.234 -16.753  78.759  1.00 28.69           N  
ATOM   5232  CA  LEU C 127      65.368 -15.411  79.321  1.00 31.02           C  
ATOM   5233  C   LEU C 127      66.772 -14.867  79.111  1.00 32.26           C  
ATOM   5234  O   LEU C 127      67.758 -15.582  79.284  1.00 33.15           O  
ATOM   5235  CB  LEU C 127      65.058 -15.429  80.820  1.00 31.34           C  
ATOM   5236  CG  LEU C 127      65.185 -14.086  81.542  1.00 31.97           C  
ATOM   5237  CD1 LEU C 127      64.215 -13.089  80.935  1.00 33.05           C  
ATOM   5238  CD2 LEU C 127      64.904 -14.273  83.027  1.00 32.30           C  
ATOM   5239  N   MET C 128      66.861 -13.592  78.746  1.00 25.61           N  
ATOM   5240  CA  MET C 128      68.157 -12.975  78.516  1.00 26.77           C  
ATOM   5241  C   MET C 128      68.633 -12.124  79.689  1.00 26.66           C  
ATOM   5242  O   MET C 128      69.833 -12.026  79.933  1.00 27.84           O  
ATOM   5243  CB  MET C 128      68.113 -12.130  77.245  1.00 32.97           C  
ATOM   5244  CG  MET C 128      67.813 -12.941  76.000  1.00 34.86           C  
ATOM   5245  SD  MET C 128      67.974 -11.966  74.510  1.00 37.90           S  
ATOM   5246  CE  MET C 128      69.729 -12.135  74.195  1.00 36.68           C  
ATOM   5247  N   VAL C 129      67.698 -11.515  80.414  1.00 28.48           N  
ATOM   5248  CA  VAL C 129      68.049 -10.672  81.554  1.00 28.63           C  
ATOM   5249  C   VAL C 129      68.366 -11.509  82.789  1.00 29.51           C  
ATOM   5250  O   VAL C 129      67.907 -12.644  82.919  1.00 28.83           O  
ATOM   5251  CB  VAL C 129      66.905  -9.688  81.905  1.00 34.35           C  
ATOM   5252  CG1 VAL C 129      65.718 -10.443  82.479  1.00 34.22           C  
ATOM   5253  CG2 VAL C 129      67.401  -8.643  82.891  1.00 35.22           C  
ATOM   5254  N   GLN C 130      69.144 -10.934  83.699  1.00 42.14           N  
ATOM   5255  CA  GLN C 130      69.535 -11.620  84.925  1.00 43.25           C  
ATOM   5256  C   GLN C 130      68.507 -11.478  86.046  1.00 43.34           C  
ATOM   5257  O   GLN C 130      68.012 -10.383  86.317  1.00 43.77           O  
ATOM   5258  CB  GLN C 130      70.883 -11.084  85.406  1.00 47.85           C  
ATOM   5259  CG  GLN C 130      71.399 -11.740  86.670  1.00 50.59           C  
ATOM   5260  CD  GLN C 130      72.702 -11.130  87.141  1.00 51.86           C  
ATOM   5261  OE1 GLN C 130      72.767  -9.940  87.450  1.00 53.32           O  
ATOM   5262  NE2 GLN C 130      73.751 -11.943  87.195  1.00 52.96           N  
ATOM   5263  N   THR C 131      68.191 -12.598  86.690  1.00 30.23           N  
ATOM   5264  CA  THR C 131      67.246 -12.631  87.802  1.00 30.32           C  
ATOM   5265  C   THR C 131      67.754 -13.686  88.781  1.00 31.75           C  
ATOM   5266  O   THR C 131      68.666 -14.449  88.457  1.00 30.92           O  
ATOM   5267  CB  THR C 131      65.817 -13.034  87.346  1.00 26.45           C  
ATOM   5268  OG1 THR C 131      65.822 -14.390  86.881  1.00 24.46           O  
ATOM   5269  CG2 THR C 131      65.327 -12.120  86.234  1.00 25.55           C  
ATOM   5270  N   PRO C 132      67.181 -13.742  89.996  1.00 55.10           N  
ATOM   5271  CA  PRO C 132      67.657 -14.753  90.942  1.00 56.08           C  
ATOM   5272  C   PRO C 132      67.469 -16.158  90.374  1.00 56.51           C  
ATOM   5273  O   PRO C 132      68.222 -17.077  90.697  1.00 56.94           O  
ATOM   5274  CB  PRO C 132      66.802 -14.494  92.185  1.00 51.54           C  
ATOM   5275  CG  PRO C 132      65.539 -13.919  91.617  1.00 51.58           C  
ATOM   5276  CD  PRO C 132      66.068 -12.968  90.572  1.00 51.19           C  
ATOM   5277  N   GLY C 133      66.465 -16.308  89.514  1.00 45.31           N  
ATOM   5278  CA  GLY C 133      66.193 -17.596  88.901  1.00 45.52           C  
ATOM   5279  C   GLY C 133      67.079 -17.848  87.694  1.00 45.77           C  
ATOM   5280  O   GLY C 133      67.329 -18.996  87.324  1.00 45.65           O  
ATOM   5281  N   ASN C 134      67.548 -16.769  87.073  1.00 41.47           N  
ATOM   5282  CA  ASN C 134      68.421 -16.868  85.907  1.00 41.44           C  
ATOM   5283  C   ASN C 134      69.676 -16.036  86.140  1.00 41.54           C  
ATOM   5284  O   ASN C 134      69.853 -14.971  85.545  1.00 41.66           O  
ATOM   5285  CB  ASN C 134      67.697 -16.379  84.649  1.00 40.99           C  
ATOM   5286  CG  ASN C 134      68.588 -16.401  83.415  1.00 41.07           C  
ATOM   5287  OD1 ASN C 134      69.232 -17.408  83.116  1.00 41.32           O  
ATOM   5288  ND2 ASN C 134      68.623 -15.288  82.689  1.00 40.38           N  
ATOM   5289  N   PRO C 135      70.567 -16.516  87.020  1.00 31.31           N  
ATOM   5290  CA  PRO C 135      71.817 -15.825  87.346  1.00 31.69           C  
ATOM   5291  C   PRO C 135      72.752 -15.682  86.149  1.00 32.13           C  
ATOM   5292  O   PRO C 135      73.661 -14.852  86.160  1.00 31.88           O  
ATOM   5293  CB  PRO C 135      72.410 -16.697  88.451  1.00 47.72           C  
ATOM   5294  CG  PRO C 135      71.926 -18.066  88.085  1.00 46.70           C  
ATOM   5295  CD  PRO C 135      70.482 -17.805  87.731  1.00 47.02           C  
ATOM   5296  N   GLY C 136      72.522 -16.491  85.119  1.00 37.57           N  
ATOM   5297  CA  GLY C 136      73.354 -16.433  83.930  1.00 38.39           C  
ATOM   5298  C   GLY C 136      72.873 -15.400  82.928  1.00 39.14           C  
ATOM   5299  O   GLY C 136      73.460 -15.239  81.856  1.00 39.42           O  
ATOM   5300  N   GLY C 137      71.800 -14.697  83.275  1.00 44.43           N  
ATOM   5301  CA  GLY C 137      71.265 -13.683  82.384  1.00 45.25           C  
ATOM   5302  C   GLY C 137      72.153 -12.456  82.327  1.00 45.40           C  
ATOM   5303  O   GLY C 137      72.698 -12.031  83.345  1.00 44.93           O  
ATOM   5304  N   LEU C 138      72.307 -11.888  81.134  1.00 66.56           N  
ATOM   5305  CA  LEU C 138      73.133 -10.701  80.954  1.00 66.34           C  
ATOM   5306  C   LEU C 138      72.610  -9.545  81.794  1.00 66.09           C  
ATOM   5307  O   LEU C 138      71.406  -9.428  82.030  1.00 66.67           O  
ATOM   5308  CB  LEU C 138      73.160 -10.284  79.482  1.00 59.50           C  
ATOM   5309  CG  LEU C 138      73.816 -11.248  78.494  1.00 60.27           C  
ATOM   5310  CD1 LEU C 138      73.711 -10.677  77.089  1.00 60.59           C  
ATOM   5311  CD2 LEU C 138      75.273 -11.467  78.878  1.00 60.54           C  
ATOM   5312  N   PRO C 139      73.515  -8.670  82.258  1.00 54.95           N  
ATOM   5313  CA  PRO C 139      73.125  -7.520  83.076  1.00 53.72           C  
ATOM   5314  C   PRO C 139      72.368  -6.473  82.263  1.00 52.65           C  
ATOM   5315  O   PRO C 139      72.738  -6.166  81.128  1.00 51.82           O  
ATOM   5316  CB  PRO C 139      74.464  -7.004  83.593  1.00 60.60           C  
ATOM   5317  CG  PRO C 139      75.384  -7.297  82.449  1.00 61.37           C  
ATOM   5318  CD  PRO C 139      74.975  -8.699  82.056  1.00 61.05           C  
ATOM   5319  N   LYS C 140      71.305  -5.935  82.851  1.00 44.98           N  
ATOM   5320  CA  LYS C 140      70.492  -4.924  82.190  1.00 44.12           C  
ATOM   5321  C   LYS C 140      71.335  -3.771  81.661  1.00 43.84           C  
ATOM   5322  O   LYS C 140      71.003  -3.179  80.638  1.00 43.21           O  
ATOM   5323  CB  LYS C 140      69.436  -4.378  83.152  1.00 35.65           C  
ATOM   5324  CG  LYS C 140      68.409  -5.407  83.583  1.00 36.57           C  
ATOM   5325  CD  LYS C 140      67.382  -4.831  84.548  1.00 37.49           C  
ATOM   5326  CE  LYS C 140      66.513  -3.755  83.902  1.00 38.03           C  
ATOM   5327  NZ  LYS C 140      67.252  -2.492  83.629  1.00 39.04           N  
ATOM   5328  N   SER C 141      72.422  -3.456  82.360  1.00 38.04           N  
ATOM   5329  CA  SER C 141      73.300  -2.363  81.955  1.00 37.56           C  
ATOM   5330  C   SER C 141      73.609  -2.425  80.463  1.00 36.74           C  
ATOM   5331  O   SER C 141      73.765  -1.392  79.807  1.00 37.30           O  
ATOM   5332  CB  SER C 141      74.604  -2.398  82.761  1.00 38.89           C  
ATOM   5333  OG  SER C 141      75.313  -3.606  82.550  1.00 40.40           O  
ATOM   5334  N   VAL C 142      73.699  -3.638  79.928  1.00 33.85           N  
ATOM   5335  CA  VAL C 142      73.975  -3.816  78.511  1.00 33.65           C  
ATOM   5336  C   VAL C 142      72.729  -3.430  77.713  1.00 32.75           C  
ATOM   5337  O   VAL C 142      72.827  -2.759  76.686  1.00 33.33           O  
ATOM   5338  CB  VAL C 142      74.354  -5.280  78.190  1.00 34.46           C  
ATOM   5339  CG1 VAL C 142      74.682  -5.423  76.711  1.00 35.67           C  
ATOM   5340  CG2 VAL C 142      75.547  -5.704  79.034  1.00 35.25           C  
ATOM   5341  N   PHE C 143      71.562  -3.847  78.198  1.00 32.15           N  
ATOM   5342  CA  PHE C 143      70.296  -3.540  77.534  1.00 31.10           C  
ATOM   5343  C   PHE C 143      69.935  -2.069  77.716  1.00 30.99           C  
ATOM   5344  O   PHE C 143      69.528  -1.399  76.765  1.00 29.37           O  
ATOM   5345  CB  PHE C 143      69.172  -4.421  78.089  1.00 29.80           C  
ATOM   5346  CG  PHE C 143      69.396  -5.893  77.882  1.00 28.73           C  
ATOM   5347  CD1 PHE C 143      69.568  -6.411  76.601  1.00 28.50           C  
ATOM   5348  CD2 PHE C 143      69.438  -6.763  78.968  1.00 28.97           C  
ATOM   5349  CE1 PHE C 143      69.780  -7.774  76.404  1.00 27.73           C  
ATOM   5350  CE2 PHE C 143      69.649  -8.128  78.783  1.00 28.88           C  
ATOM   5351  CZ  PHE C 143      69.820  -8.635  77.498  1.00 28.19           C  
ATOM   5352  N   ASP C 144      70.070  -1.572  78.943  1.00 28.96           N  
ATOM   5353  CA  ASP C 144      69.784  -0.172  79.229  1.00 28.81           C  
ATOM   5354  C   ASP C 144      70.640   0.637  78.268  1.00 27.19           C  
ATOM   5355  O   ASP C 144      70.208   1.658  77.729  1.00 27.61           O  
ATOM   5356  CB  ASP C 144      70.168   0.167  80.672  1.00 44.07           C  
ATOM   5357  CG  ASP C 144      69.223  -0.445  81.688  1.00 44.48           C  
ATOM   5358  OD1 ASP C 144      69.575  -0.469  82.886  1.00 43.65           O  
ATOM   5359  OD2 ASP C 144      68.125  -0.891  81.293  1.00 47.40           O  
ATOM   5360  N   GLY C 145      71.861   0.156  78.059  1.00 24.30           N  
ATOM   5361  CA  GLY C 145      72.782   0.817  77.160  1.00 23.46           C  
ATOM   5362  C   GLY C 145      72.261   0.798  75.738  1.00 22.91           C  
ATOM   5363  O   GLY C 145      72.369   1.794  75.022  1.00 21.24           O  
ATOM   5364  N   PHE C 146      71.699  -0.335  75.323  1.00 24.32           N  
ATOM   5365  CA  PHE C 146      71.160  -0.440  73.975  1.00 23.97           C  
ATOM   5366  C   PHE C 146      69.991   0.523  73.816  1.00 22.32           C  
ATOM   5367  O   PHE C 146      69.844   1.153  72.770  1.00 20.05           O  
ATOM   5368  CB  PHE C 146      70.702  -1.872  73.673  1.00 33.27           C  
ATOM   5369  CG  PHE C 146      71.830  -2.860  73.559  1.00 36.44           C  
ATOM   5370  CD1 PHE C 146      73.007  -2.522  72.898  1.00 36.58           C  
ATOM   5371  CD2 PHE C 146      71.704  -4.141  74.086  1.00 37.80           C  
ATOM   5372  CE1 PHE C 146      74.041  -3.445  72.762  1.00 38.35           C  
ATOM   5373  CE2 PHE C 146      72.732  -5.071  73.955  1.00 38.55           C  
ATOM   5374  CZ  PHE C 146      73.903  -4.722  73.291  1.00 38.22           C  
ATOM   5375  N   GLN C 147      69.164   0.642  74.852  1.00 19.69           N  
ATOM   5376  CA  GLN C 147      68.032   1.559  74.799  1.00 18.40           C  
ATOM   5377  C   GLN C 147      68.527   2.994  74.646  1.00 18.12           C  
ATOM   5378  O   GLN C 147      67.922   3.799  73.931  1.00 15.26           O  
ATOM   5379  CB  GLN C 147      67.185   1.445  76.064  1.00 20.97           C  
ATOM   5380  CG  GLN C 147      66.430   0.141  76.178  1.00 21.06           C  
ATOM   5381  CD  GLN C 147      65.450   0.150  77.325  1.00 21.94           C  
ATOM   5382  OE1 GLN C 147      65.838   0.081  78.492  1.00 24.30           O  
ATOM   5383  NE2 GLN C 147      64.167   0.253  77.003  1.00 21.33           N  
ATOM   5384  N   ALA C 148      69.632   3.309  75.318  1.00 21.71           N  
ATOM   5385  CA  ALA C 148      70.208   4.648  75.241  1.00 21.27           C  
ATOM   5386  C   ALA C 148      70.677   4.927  73.817  1.00 21.14           C  
ATOM   5387  O   ALA C 148      70.530   6.040  73.311  1.00 20.60           O  
ATOM   5388  CB  ALA C 148      71.377   4.777  76.216  1.00 19.72           C  
ATOM   5389  N   GLN C 149      71.248   3.910  73.180  1.00 18.44           N  
ATOM   5390  CA  GLN C 149      71.725   4.039  71.810  1.00 18.45           C  
ATOM   5391  C   GLN C 149      70.539   4.263  70.880  1.00 17.84           C  
ATOM   5392  O   GLN C 149      70.587   5.111  69.987  1.00 17.50           O  
ATOM   5393  CB  GLN C 149      72.478   2.775  71.394  1.00 24.59           C  
ATOM   5394  CG  GLN C 149      73.883   2.673  71.967  1.00 26.56           C  
ATOM   5395  CD  GLN C 149      74.949   3.019  70.948  1.00 29.43           C  
ATOM   5396  OE1 GLN C 149      74.922   4.088  70.338  1.00 30.29           O  
ATOM   5397  NE2 GLN C 149      75.897   2.109  70.755  1.00 31.74           N  
ATOM   5398  N   VAL C 150      69.473   3.498  71.092  1.00 15.23           N  
ATOM   5399  CA  VAL C 150      68.279   3.636  70.267  1.00 14.97           C  
ATOM   5400  C   VAL C 150      67.685   5.033  70.428  1.00 15.90           C  
ATOM   5401  O   VAL C 150      67.214   5.638  69.460  1.00 14.42           O  
ATOM   5402  CB  VAL C 150      67.201   2.586  70.649  1.00 16.00           C  
ATOM   5403  CG1 VAL C 150      65.908   2.873  69.909  1.00 15.41           C  
ATOM   5404  CG2 VAL C 150      67.687   1.188  70.308  1.00 15.70           C  
ATOM   5405  N   ALA C 151      67.723   5.550  71.651  1.00 15.95           N  
ATOM   5406  CA  ALA C 151      67.166   6.865  71.936  1.00 17.41           C  
ATOM   5407  C   ALA C 151      68.031   8.061  71.528  1.00 18.71           C  
ATOM   5408  O   ALA C 151      67.491   9.108  71.167  1.00 20.44           O  
ATOM   5409  CB  ALA C 151      66.827   6.965  73.428  1.00 19.32           C  
ATOM   5410  N   SER C 152      69.354   7.916  71.574  1.00 19.76           N  
ATOM   5411  CA  SER C 152      70.247   9.034  71.251  1.00 20.65           C  
ATOM   5412  C   SER C 152      71.031   9.001  69.936  1.00 19.84           C  
ATOM   5413  O   SER C 152      71.536  10.036  69.494  1.00 19.52           O  
ATOM   5414  CB  SER C 152      71.235   9.257  72.403  1.00 42.84           C  
ATOM   5415  OG  SER C 152      72.096   8.143  72.568  1.00 46.65           O  
ATOM   5416  N   ASN C 153      71.169   7.833  69.319  1.00 16.73           N  
ATOM   5417  CA  ASN C 153      71.885   7.756  68.045  1.00 17.58           C  
ATOM   5418  C   ASN C 153      71.510   6.477  67.318  1.00 15.44           C  
ATOM   5419  O   ASN C 153      72.352   5.626  67.036  1.00 14.14           O  
ATOM   5420  CB  ASN C 153      73.407   7.831  68.247  1.00 46.97           C  
ATOM   5421  CG  ASN C 153      73.973   6.610  68.936  1.00 49.99           C  
ATOM   5422  OD1 ASN C 153      75.178   6.359  68.878  1.00 52.98           O  
ATOM   5423  ND2 ASN C 153      73.112   5.846  69.598  1.00 53.40           N  
ATOM   5424  N   ARG C 154      70.228   6.364  66.999  1.00 14.76           N  
ATOM   5425  CA  ARG C 154      69.715   5.180  66.333  1.00 12.46           C  
ATOM   5426  C   ARG C 154      70.291   4.953  64.937  1.00 12.31           C  
ATOM   5427  O   ARG C 154      70.594   3.822  64.573  1.00 12.77           O  
ATOM   5428  CB  ARG C 154      68.180   5.242  66.270  1.00 13.19           C  
ATOM   5429  CG  ARG C 154      67.532   3.893  65.972  1.00 13.04           C  
ATOM   5430  CD  ARG C 154      66.004   3.935  66.041  1.00 13.93           C  
ATOM   5431  NE  ARG C 154      65.424   4.752  64.978  1.00 16.86           N  
ATOM   5432  CZ  ARG C 154      64.452   4.349  64.167  1.00 17.87           C  
ATOM   5433  NH1 ARG C 154      63.938   3.130  64.288  1.00 16.21           N  
ATOM   5434  NH2 ARG C 154      63.995   5.165  63.227  1.00 17.77           N  
ATOM   5435  N   ALA C 155      70.465   6.021  64.166  1.00 10.58           N  
ATOM   5436  CA  ALA C 155      70.986   5.894  62.806  1.00 10.88           C  
ATOM   5437  C   ALA C 155      72.342   5.201  62.725  1.00 12.01           C  
ATOM   5438  O   ALA C 155      72.554   4.332  61.874  1.00 11.20           O  
ATOM   5439  CB  ALA C 155      71.062   7.266  62.146  1.00 14.59           C  
ATOM   5440  N   GLN C 156      73.263   5.586  63.604  1.00 15.29           N  
ATOM   5441  CA  GLN C 156      74.593   4.989  63.606  1.00 14.55           C  
ATOM   5442  C   GLN C 156      74.603   3.643  64.321  1.00 13.84           C  
ATOM   5443  O   GLN C 156      75.302   2.714  63.908  1.00 11.93           O  
ATOM   5444  CB  GLN C 156      75.598   5.936  64.265  1.00 12.97           C  
ATOM   5445  CG  GLN C 156      77.039   5.464  64.155  1.00 14.68           C  
ATOM   5446  CD  GLN C 156      77.458   5.195  62.723  1.00 14.09           C  
ATOM   5447  OE1 GLN C 156      77.251   6.025  61.834  1.00 13.44           O  
ATOM   5448  NE2 GLN C 156      78.060   4.035  62.491  1.00 15.07           N  
ATOM   5449  N   PHE C 157      73.824   3.537  65.391  1.00 11.94           N  
ATOM   5450  CA  PHE C 157      73.742   2.290  66.143  1.00 12.91           C  
ATOM   5451  C   PHE C 157      73.268   1.169  65.216  1.00 12.88           C  
ATOM   5452  O   PHE C 157      73.752   0.042  65.299  1.00 11.96           O  
ATOM   5453  CB  PHE C 157      72.775   2.447  67.325  1.00 14.83           C  
ATOM   5454  CG  PHE C 157      72.666   1.222  68.204  1.00 16.74           C  
ATOM   5455  CD1 PHE C 157      73.808   0.588  68.691  1.00 16.90           C  
ATOM   5456  CD2 PHE C 157      71.419   0.725  68.571  1.00 17.92           C  
ATOM   5457  CE1 PHE C 157      73.705  -0.526  69.535  1.00 17.85           C  
ATOM   5458  CE2 PHE C 157      71.302  -0.385  69.411  1.00 17.18           C  
ATOM   5459  CZ  PHE C 157      72.450  -1.012  69.895  1.00 17.29           C  
ATOM   5460  N   TYR C 158      72.339   1.488  64.318  1.00 12.88           N  
ATOM   5461  CA  TYR C 158      71.812   0.490  63.386  1.00 12.10           C  
ATOM   5462  C   TYR C 158      72.772   0.136  62.251  1.00 12.61           C  
ATOM   5463  O   TYR C 158      72.476  -0.709  61.400  1.00 12.59           O  
ATOM   5464  CB  TYR C 158      70.453   0.943  62.836  1.00  9.12           C  
ATOM   5465  CG  TYR C 158      69.309   0.777  63.823  1.00 11.39           C  
ATOM   5466  CD1 TYR C 158      67.989   0.998  63.428  1.00 10.39           C  
ATOM   5467  CD2 TYR C 158      69.543   0.410  65.156  1.00 10.59           C  
ATOM   5468  CE1 TYR C 158      66.932   0.863  64.325  1.00 11.30           C  
ATOM   5469  CE2 TYR C 158      68.492   0.270  66.063  1.00 11.54           C  
ATOM   5470  CZ  TYR C 158      67.188   0.499  65.643  1.00 12.14           C  
ATOM   5471  OH  TYR C 158      66.140   0.375  66.536  1.00 13.95           O  
ATOM   5472  N   ARG C 159      73.926   0.788  62.250  1.00 10.76           N  
ATOM   5473  CA  ARG C 159      74.977   0.508  61.289  1.00 13.61           C  
ATOM   5474  C   ARG C 159      75.956  -0.375  62.068  1.00 14.22           C  
ATOM   5475  O   ARG C 159      76.372  -1.433  61.598  1.00 15.65           O  
ATOM   5476  CB  ARG C 159      75.665   1.809  60.871  1.00 25.33           C  
ATOM   5477  CG  ARG C 159      75.518   2.178  59.407  1.00 31.14           C  
ATOM   5478  CD  ARG C 159      76.588   1.500  58.566  1.00 34.88           C  
ATOM   5479  NE  ARG C 159      76.530   1.917  57.169  1.00 38.31           N  
ATOM   5480  CZ  ARG C 159      77.365   1.491  56.228  1.00 39.49           C  
ATOM   5481  NH1 ARG C 159      78.327   0.631  56.533  1.00 37.33           N  
ATOM   5482  NH2 ARG C 159      77.241   1.927  54.981  1.00 39.59           N  
ATOM   5483  N   ASP C 160      76.284   0.058  63.283  1.00 16.51           N  
ATOM   5484  CA  ASP C 160      77.224  -0.669  64.138  1.00 16.32           C  
ATOM   5485  C   ASP C 160      76.861  -2.120  64.434  1.00 17.79           C  
ATOM   5486  O   ASP C 160      77.721  -3.000  64.359  1.00 17.85           O  
ATOM   5487  CB  ASP C 160      77.422   0.071  65.468  1.00 18.15           C  
ATOM   5488  CG  ASP C 160      77.957   1.478  65.282  1.00 17.87           C  
ATOM   5489  OD1 ASP C 160      78.559   1.754  64.223  1.00 22.11           O  
ATOM   5490  OD2 ASP C 160      77.785   2.304  66.202  1.00 20.74           O  
ATOM   5491  N   VAL C 161      75.600  -2.375  64.771  1.00 15.67           N  
ATOM   5492  CA  VAL C 161      75.173  -3.735  65.098  1.00 15.22           C  
ATOM   5493  C   VAL C 161      75.374  -4.738  63.960  1.00 13.82           C  
ATOM   5494  O   VAL C 161      76.018  -5.774  64.146  1.00 15.14           O  
ATOM   5495  CB  VAL C 161      73.702  -3.758  65.566  1.00 14.10           C  
ATOM   5496  CG1 VAL C 161      73.237  -5.192  65.775  1.00 14.38           C  
ATOM   5497  CG2 VAL C 161      73.569  -2.977  66.866  1.00 15.00           C  
ATOM   5498  N   PRO C 162      74.825  -4.457  62.766  1.00 13.78           N  
ATOM   5499  CA  PRO C 162      75.013  -5.407  61.667  1.00 13.05           C  
ATOM   5500  C   PRO C 162      76.427  -5.407  61.078  1.00 14.69           C  
ATOM   5501  O   PRO C 162      76.855  -6.388  60.465  1.00 14.14           O  
ATOM   5502  CB  PRO C 162      73.956  -4.974  60.652  1.00 12.88           C  
ATOM   5503  CG  PRO C 162      73.857  -3.496  60.875  1.00 12.08           C  
ATOM   5504  CD  PRO C 162      73.882  -3.386  62.386  1.00 10.36           C  
ATOM   5505  N   ALA C 163      77.154  -4.310  61.257  1.00 17.70           N  
ATOM   5506  CA  ALA C 163      78.507  -4.225  60.723  1.00 18.95           C  
ATOM   5507  C   ALA C 163      79.477  -4.955  61.635  1.00 20.02           C  
ATOM   5508  O   ALA C 163      80.582  -5.304  61.226  1.00 20.19           O  
ATOM   5509  CB  ALA C 163      78.927  -2.762  60.574  1.00 19.00           C  
ATOM   5510  N   GLY C 164      79.054  -5.196  62.871  1.00 18.04           N  
ATOM   5511  CA  GLY C 164      79.930  -5.865  63.812  1.00 18.13           C  
ATOM   5512  C   GLY C 164      79.528  -7.258  64.257  1.00 17.48           C  
ATOM   5513  O   GLY C 164      79.831  -8.240  63.584  1.00 18.74           O  
ATOM   5514  N   PRO C 165      78.827  -7.367  65.393  1.00 15.19           N  
ATOM   5515  CA  PRO C 165      78.366  -8.626  65.988  1.00 15.70           C  
ATOM   5516  C   PRO C 165      77.237  -9.429  65.350  1.00 15.79           C  
ATOM   5517  O   PRO C 165      77.267 -10.655  65.374  1.00 15.55           O  
ATOM   5518  CB  PRO C 165      78.013  -8.209  67.411  1.00 19.38           C  
ATOM   5519  CG  PRO C 165      77.472  -6.832  67.209  1.00 20.10           C  
ATOM   5520  CD  PRO C 165      78.469  -6.226  66.256  1.00 19.22           C  
ATOM   5521  N   PHE C 166      76.245  -8.758  64.776  1.00 14.14           N  
ATOM   5522  CA  PHE C 166      75.102  -9.475  64.213  1.00 15.24           C  
ATOM   5523  C   PHE C 166      75.404 -10.590  63.209  1.00 12.82           C  
ATOM   5524  O   PHE C 166      74.897 -11.703  63.355  1.00 13.75           O  
ATOM   5525  CB  PHE C 166      74.108  -8.475  63.598  1.00 14.18           C  
ATOM   5526  CG  PHE C 166      72.708  -9.016  63.449  1.00 14.76           C  
ATOM   5527  CD1 PHE C 166      72.362  -9.820  62.366  1.00 15.24           C  
ATOM   5528  CD2 PHE C 166      71.735  -8.722  64.400  1.00 14.63           C  
ATOM   5529  CE1 PHE C 166      71.070 -10.321  62.234  1.00 12.42           C  
ATOM   5530  CE2 PHE C 166      70.436  -9.221  64.279  1.00 15.51           C  
ATOM   5531  CZ  PHE C 166      70.106 -10.021  63.193  1.00 14.20           C  
ATOM   5532  N   TYR C 167      76.218 -10.299  62.198  1.00 14.18           N  
ATOM   5533  CA  TYR C 167      76.536 -11.280  61.164  1.00 13.27           C  
ATOM   5534  C   TYR C 167      77.937 -11.872  61.284  1.00 14.92           C  
ATOM   5535  O   TYR C 167      78.371 -12.618  60.412  1.00 16.02           O  
ATOM   5536  CB  TYR C 167      76.367 -10.640  59.779  1.00 15.70           C  
ATOM   5537  CG  TYR C 167      74.936 -10.250  59.445  1.00 13.36           C  
ATOM   5538  CD1 TYR C 167      73.966 -11.224  59.212  1.00 13.00           C  
ATOM   5539  CD2 TYR C 167      74.556  -8.909  59.369  1.00 14.66           C  
ATOM   5540  CE1 TYR C 167      72.648 -10.873  58.908  1.00 14.35           C  
ATOM   5541  CE2 TYR C 167      73.238  -8.546  59.065  1.00 14.20           C  
ATOM   5542  CZ  TYR C 167      72.295  -9.534  58.835  1.00 14.50           C  
ATOM   5543  OH  TYR C 167      70.999  -9.187  58.516  1.00 15.40           O  
ATOM   5544  N   GLY C 168      78.640 -11.541  62.361  1.00 18.27           N  
ATOM   5545  CA  GLY C 168      79.986 -12.059  62.542  1.00 20.63           C  
ATOM   5546  C   GLY C 168      80.988 -11.426  61.595  1.00 21.49           C  
ATOM   5547  O   GLY C 168      82.070 -11.968  61.366  1.00 22.63           O  
ATOM   5548  N   TYR C 169      80.630 -10.275  61.035  1.00 16.26           N  
ATOM   5549  CA  TYR C 169      81.512  -9.568  60.116  1.00 16.48           C  
ATOM   5550  C   TYR C 169      82.718  -8.982  60.842  1.00 16.48           C  
ATOM   5551  O   TYR C 169      83.659  -8.505  60.209  1.00 19.71           O  
ATOM   5552  CB  TYR C 169      80.754  -8.439  59.414  1.00 16.60           C  
ATOM   5553  CG  TYR C 169      79.735  -8.896  58.396  1.00 16.98           C  
ATOM   5554  CD1 TYR C 169      78.702  -8.047  58.000  1.00 16.55           C  
ATOM   5555  CD2 TYR C 169      79.810 -10.163  57.810  1.00 14.40           C  
ATOM   5556  CE1 TYR C 169      77.770  -8.442  57.052  1.00 17.77           C  
ATOM   5557  CE2 TYR C 169      78.881 -10.568  56.853  1.00 14.46           C  
ATOM   5558  CZ  TYR C 169      77.862  -9.696  56.482  1.00 15.08           C  
ATOM   5559  OH  TYR C 169      76.938 -10.078  55.544  1.00 16.32           O  
ATOM   5560  N   ASN C 170      82.683  -9.005  62.169  1.00 19.91           N  
ATOM   5561  CA  ASN C 170      83.791  -8.475  62.948  1.00 21.18           C  
ATOM   5562  C   ASN C 170      84.826  -9.555  63.239  1.00 21.39           C  
ATOM   5563  O   ASN C 170      85.836  -9.293  63.889  1.00 25.25           O  
ATOM   5564  CB  ASN C 170      83.286  -7.852  64.255  1.00 17.22           C  
ATOM   5565  CG  ASN C 170      82.556  -8.844  65.143  1.00 16.02           C  
ATOM   5566  OD1 ASN C 170      82.170  -8.512  66.263  1.00 18.32           O  
ATOM   5567  ND2 ASN C 170      82.361 -10.058  64.652  1.00 15.95           N  
ATOM   5568  N   ARG C 171      84.572 -10.768  62.759  1.00 19.82           N  
ATOM   5569  CA  ARG C 171      85.510 -11.871  62.962  1.00 20.90           C  
ATOM   5570  C   ARG C 171      86.647 -11.784  61.942  1.00 21.87           C  
ATOM   5571  O   ARG C 171      86.477 -11.243  60.853  1.00 21.38           O  
ATOM   5572  CB  ARG C 171      84.792 -13.218  62.837  1.00 21.48           C  
ATOM   5573  CG  ARG C 171      83.798 -13.502  63.955  1.00 22.12           C  
ATOM   5574  CD  ARG C 171      84.420 -13.282  65.328  1.00 21.93           C  
ATOM   5575  NE  ARG C 171      83.544 -13.737  66.406  1.00 22.11           N  
ATOM   5576  CZ  ARG C 171      83.511 -13.194  67.617  1.00 21.32           C  
ATOM   5577  NH1 ARG C 171      84.302 -12.172  67.906  1.00 23.23           N  
ATOM   5578  NH2 ARG C 171      82.687 -13.669  68.542  1.00 23.56           N  
ATOM   5579  N   PRO C 172      87.828 -12.324  62.284  1.00 21.77           N  
ATOM   5580  CA  PRO C 172      88.978 -12.285  61.374  1.00 21.18           C  
ATOM   5581  C   PRO C 172      88.788 -13.004  60.039  1.00 20.74           C  
ATOM   5582  O   PRO C 172      88.255 -14.111  59.985  1.00 21.81           O  
ATOM   5583  CB  PRO C 172      90.097 -12.898  62.212  1.00 34.25           C  
ATOM   5584  CG  PRO C 172      89.359 -13.849  63.111  1.00 36.15           C  
ATOM   5585  CD  PRO C 172      88.166 -13.032  63.530  1.00 34.63           C  
ATOM   5586  N   GLY C 173      89.228 -12.354  58.966  1.00 22.42           N  
ATOM   5587  CA  GLY C 173      89.127 -12.930  57.638  1.00 23.84           C  
ATOM   5588  C   GLY C 173      87.746 -12.909  57.012  1.00 24.72           C  
ATOM   5589  O   GLY C 173      87.590 -13.272  55.845  1.00 25.36           O  
ATOM   5590  N   VAL C 174      86.744 -12.484  57.776  1.00 20.39           N  
ATOM   5591  CA  VAL C 174      85.369 -12.432  57.279  1.00 19.75           C  
ATOM   5592  C   VAL C 174      85.098 -11.190  56.425  1.00 19.60           C  
ATOM   5593  O   VAL C 174      85.274 -10.059  56.876  1.00 19.84           O  
ATOM   5594  CB  VAL C 174      84.364 -12.461  58.447  1.00 23.85           C  
ATOM   5595  CG1 VAL C 174      82.941 -12.380  57.916  1.00 23.43           C  
ATOM   5596  CG2 VAL C 174      84.551 -13.731  59.262  1.00 23.89           C  
ATOM   5597  N   GLU C 175      84.665 -11.408  55.187  1.00 21.97           N  
ATOM   5598  CA  GLU C 175      84.368 -10.300  54.285  1.00 22.07           C  
ATOM   5599  C   GLU C 175      82.938  -9.826  54.525  1.00 20.88           C  
ATOM   5600  O   GLU C 175      81.994 -10.605  54.405  1.00 21.24           O  
ATOM   5601  CB  GLU C 175      84.527 -10.740  52.827  1.00 52.31           C  
ATOM   5602  CG  GLU C 175      84.259  -9.634  51.818  1.00 56.79           C  
ATOM   5603  CD  GLU C 175      84.359 -10.113  50.382  1.00 58.18           C  
ATOM   5604  OE1 GLU C 175      83.579 -11.010  49.997  1.00 58.82           O  
ATOM   5605  OE2 GLU C 175      85.219  -9.593  49.639  1.00 60.79           O  
ATOM   5606  N   ALA C 176      82.785  -8.551  54.864  1.00 20.43           N  
ATOM   5607  CA  ALA C 176      81.465  -7.990  55.127  1.00 19.66           C  
ATOM   5608  C   ALA C 176      80.721  -7.638  53.845  1.00 19.48           C  
ATOM   5609  O   ALA C 176      81.328  -7.382  52.806  1.00 19.71           O  
ATOM   5610  CB  ALA C 176      81.589  -6.750  56.004  1.00 19.12           C  
ATOM   5611  N   SER C 177      79.396  -7.635  53.934  1.00 17.55           N  
ATOM   5612  CA  SER C 177      78.545  -7.294  52.806  1.00 16.95           C  
ATOM   5613  C   SER C 177      77.839  -5.987  53.128  1.00 16.56           C  
ATOM   5614  O   SER C 177      77.027  -5.941  54.045  1.00 16.52           O  
ATOM   5615  CB  SER C 177      77.503  -8.389  52.575  1.00 17.97           C  
ATOM   5616  OG  SER C 177      76.438  -7.910  51.773  1.00 16.74           O  
ATOM   5617  N   GLU C 178      78.152  -4.928  52.383  1.00 14.69           N  
ATOM   5618  CA  GLU C 178      77.521  -3.632  52.610  1.00 15.19           C  
ATOM   5619  C   GLU C 178      76.028  -3.724  52.311  1.00 14.17           C  
ATOM   5620  O   GLU C 178      75.214  -3.065  52.962  1.00 12.45           O  
ATOM   5621  CB  GLU C 178      78.166  -2.564  51.726  1.00 15.31           C  
ATOM   5622  CG  GLU C 178      77.492  -1.189  51.776  1.00 21.75           C  
ATOM   5623  CD  GLU C 178      77.356  -0.637  53.185  1.00 24.65           C  
ATOM   5624  OE1 GLU C 178      78.291  -0.818  53.989  1.00 21.23           O  
ATOM   5625  OE2 GLU C 178      76.319  -0.006  53.486  1.00 27.23           O  
ATOM   5626  N   GLY C 179      75.670  -4.546  51.330  1.00 14.33           N  
ATOM   5627  CA  GLY C 179      74.263  -4.702  50.995  1.00 12.61           C  
ATOM   5628  C   GLY C 179      73.490  -5.281  52.163  1.00 12.70           C  
ATOM   5629  O   GLY C 179      72.406  -4.803  52.514  1.00 14.17           O  
ATOM   5630  N   ILE C 180      74.046  -6.316  52.780  1.00 11.76           N  
ATOM   5631  CA  ILE C 180      73.398  -6.937  53.924  1.00 10.50           C  
ATOM   5632  C   ILE C 180      73.373  -5.965  55.107  1.00  9.76           C  
ATOM   5633  O   ILE C 180      72.363  -5.834  55.794  1.00 10.44           O  
ATOM   5634  CB  ILE C 180      74.115  -8.257  54.300  1.00 10.44           C  
ATOM   5635  CG1 ILE C 180      73.834  -9.305  53.216  1.00 11.95           C  
ATOM   5636  CG2 ILE C 180      73.671  -8.739  55.667  1.00 13.44           C  
ATOM   5637  CD1 ILE C 180      74.500 -10.656  53.463  1.00 13.88           C  
ATOM   5638  N   ILE C 181      74.477  -5.267  55.339  1.00 13.14           N  
ATOM   5639  CA  ILE C 181      74.520  -4.309  56.440  1.00 12.81           C  
ATOM   5640  C   ILE C 181      73.470  -3.224  56.199  1.00 12.49           C  
ATOM   5641  O   ILE C 181      72.680  -2.894  57.086  1.00 11.89           O  
ATOM   5642  CB  ILE C 181      75.921  -3.661  56.558  1.00 14.26           C  
ATOM   5643  CG1 ILE C 181      76.939  -4.720  56.998  1.00 15.48           C  
ATOM   5644  CG2 ILE C 181      75.886  -2.505  57.550  1.00 15.32           C  
ATOM   5645  CD1 ILE C 181      78.382  -4.224  57.016  1.00 15.49           C  
ATOM   5646  N   GLY C 182      73.456  -2.687  54.985  1.00 10.33           N  
ATOM   5647  CA  GLY C 182      72.504  -1.646  54.655  1.00 10.40           C  
ATOM   5648  C   GLY C 182      71.053  -2.074  54.772  1.00 10.66           C  
ATOM   5649  O   GLY C 182      70.211  -1.296  55.219  1.00 10.67           O  
ATOM   5650  N   ASN C 183      70.749  -3.306  54.377  1.00 10.77           N  
ATOM   5651  CA  ASN C 183      69.370  -3.775  54.441  1.00 12.12           C  
ATOM   5652  C   ASN C 183      68.905  -3.916  55.890  1.00 12.00           C  
ATOM   5653  O   ASN C 183      67.740  -3.669  56.205  1.00 12.88           O  
ATOM   5654  CB  ASN C 183      69.231  -5.100  53.695  1.00 11.34           C  
ATOM   5655  CG  ASN C 183      67.798  -5.399  53.317  1.00 11.85           C  
ATOM   5656  OD1 ASN C 183      67.038  -4.493  52.959  1.00 13.11           O  
ATOM   5657  ND2 ASN C 183      67.423  -6.670  53.377  1.00 14.25           N  
ATOM   5658  N   TRP C 184      69.816  -4.326  56.766  1.00 11.12           N  
ATOM   5659  CA  TRP C 184      69.511  -4.456  58.189  1.00 10.22           C  
ATOM   5660  C   TRP C 184      69.170  -3.041  58.676  1.00 10.80           C  
ATOM   5661  O   TRP C 184      68.107  -2.789  59.258  1.00 11.06           O  
ATOM   5662  CB  TRP C 184      70.755  -4.980  58.920  1.00 11.12           C  
ATOM   5663  CG  TRP C 184      70.530  -5.467  60.330  1.00 11.34           C  
ATOM   5664  CD1 TRP C 184      70.476  -6.766  60.741  1.00 11.20           C  
ATOM   5665  CD2 TRP C 184      70.385  -4.667  61.515  1.00 11.17           C  
ATOM   5666  NE1 TRP C 184      70.312  -6.828  62.104  1.00 11.21           N  
ATOM   5667  CE2 TRP C 184      70.254  -5.555  62.604  1.00 12.53           C  
ATOM   5668  CE3 TRP C 184      70.357  -3.288  61.762  1.00 10.94           C  
ATOM   5669  CZ2 TRP C 184      70.097  -5.112  63.920  1.00 12.90           C  
ATOM   5670  CZ3 TRP C 184      70.198  -2.847  63.072  1.00 12.20           C  
ATOM   5671  CH2 TRP C 184      70.071  -3.757  64.134  1.00 13.08           C  
ATOM   5672  N   TRP C 185      70.090  -2.118  58.413  1.00  8.47           N  
ATOM   5673  CA  TRP C 185      69.942  -0.719  58.790  1.00  9.88           C  
ATOM   5674  C   TRP C 185      68.629  -0.137  58.257  1.00  9.59           C  
ATOM   5675  O   TRP C 185      67.878   0.506  58.989  1.00 10.19           O  
ATOM   5676  CB  TRP C 185      71.132   0.070  58.237  1.00  9.32           C  
ATOM   5677  CG  TRP C 185      71.071   1.535  58.474  1.00 10.36           C  
ATOM   5678  CD1 TRP C 185      71.495   2.210  59.579  1.00 10.81           C  
ATOM   5679  CD2 TRP C 185      70.567   2.520  57.568  1.00 10.61           C  
ATOM   5680  NE1 TRP C 185      71.290   3.558  59.418  1.00 10.79           N  
ATOM   5681  CE2 TRP C 185      70.721   3.778  58.191  1.00 11.84           C  
ATOM   5682  CE3 TRP C 185      69.999   2.461  56.289  1.00 10.92           C  
ATOM   5683  CZ2 TRP C 185      70.327   4.975  57.575  1.00 10.17           C  
ATOM   5684  CZ3 TRP C 185      69.606   3.654  55.677  1.00 11.79           C  
ATOM   5685  CH2 TRP C 185      69.773   4.890  56.324  1.00 11.94           C  
ATOM   5686  N   ARG C 186      68.365  -0.375  56.977  1.00  7.84           N  
ATOM   5687  CA  ARG C 186      67.152   0.118  56.319  1.00  8.95           C  
ATOM   5688  C   ARG C 186      65.872  -0.321  57.022  1.00  8.50           C  
ATOM   5689  O   ARG C 186      64.981   0.492  57.270  1.00 10.10           O  
ATOM   5690  CB  ARG C 186      67.112  -0.376  54.871  1.00  9.51           C  
ATOM   5691  CG  ARG C 186      65.930   0.147  54.054  1.00  8.75           C  
ATOM   5692  CD  ARG C 186      65.920  -0.503  52.677  1.00  8.40           C  
ATOM   5693  NE  ARG C 186      65.655  -1.939  52.738  1.00 10.20           N  
ATOM   5694  CZ  ARG C 186      64.444  -2.470  52.871  1.00 11.52           C  
ATOM   5695  NH1 ARG C 186      63.379  -1.683  52.958  1.00 10.89           N  
ATOM   5696  NH2 ARG C 186      64.294  -3.785  52.899  1.00 12.65           N  
ATOM   5697  N   GLN C 187      65.764  -1.615  57.309  1.00  8.50           N  
ATOM   5698  CA  GLN C 187      64.581  -2.141  57.984  1.00  9.10           C  
ATOM   5699  C   GLN C 187      64.427  -1.520  59.368  1.00  9.59           C  
ATOM   5700  O   GLN C 187      63.317  -1.298  59.848  1.00 10.45           O  
ATOM   5701  CB  GLN C 187      64.688  -3.649  58.126  1.00  9.57           C  
ATOM   5702  CG  GLN C 187      64.640  -4.408  56.819  1.00  9.92           C  
ATOM   5703  CD  GLN C 187      64.946  -5.866  57.037  1.00  9.23           C  
ATOM   5704  OE1 GLN C 187      66.083  -6.312  56.855  1.00 16.68           O  
ATOM   5705  NE2 GLN C 187      63.945  -6.618  57.463  1.00  8.15           N  
ATOM   5706  N   GLY C 188      65.552  -1.250  60.017  1.00 11.02           N  
ATOM   5707  CA  GLY C 188      65.490  -0.646  61.329  1.00 10.17           C  
ATOM   5708  C   GLY C 188      65.019   0.793  61.261  1.00  9.98           C  
ATOM   5709  O   GLY C 188      64.143   1.199  62.017  1.00  9.64           O  
ATOM   5710  N   MET C 189      65.572   1.572  60.336  1.00  9.34           N  
ATOM   5711  CA  MET C 189      65.191   2.970  60.260  1.00 10.13           C  
ATOM   5712  C   MET C 189      63.739   3.258  59.894  1.00  9.44           C  
ATOM   5713  O   MET C 189      63.199   4.276  60.320  1.00 11.47           O  
ATOM   5714  CB  MET C 189      66.139   3.723  59.326  1.00 11.82           C  
ATOM   5715  CG  MET C 189      67.600   3.721  59.820  1.00 15.72           C  
ATOM   5716  SD  MET C 189      67.812   4.044  61.619  1.00 19.41           S  
ATOM   5717  CE  MET C 189      67.369   5.793  61.676  1.00 21.56           C  
ATOM   5718  N   ILE C 190      63.095   2.388  59.120  1.00 10.95           N  
ATOM   5719  CA  ILE C 190      61.699   2.649  58.771  1.00  8.22           C  
ATOM   5720  C   ILE C 190      60.764   2.300  59.923  1.00  9.33           C  
ATOM   5721  O   ILE C 190      59.588   2.662  59.906  1.00 10.97           O  
ATOM   5722  CB  ILE C 190      61.245   1.887  57.496  1.00  7.36           C  
ATOM   5723  CG1 ILE C 190      61.375   0.377  57.692  1.00  9.30           C  
ATOM   5724  CG2 ILE C 190      62.055   2.364  56.297  1.00  7.21           C  
ATOM   5725  CD1 ILE C 190      60.820  -0.408  56.518  1.00 10.44           C  
ATOM   5726  N   GLY C 191      61.291   1.596  60.922  1.00  9.98           N  
ATOM   5727  CA  GLY C 191      60.481   1.241  62.074  1.00 10.01           C  
ATOM   5728  C   GLY C 191      60.467   2.385  63.073  1.00 10.89           C  
ATOM   5729  O   GLY C 191      61.211   3.352  62.925  1.00 12.11           O  
ATOM   5730  N   SER C 192      59.619   2.271  64.090  1.00  9.60           N  
ATOM   5731  CA  SER C 192      59.494   3.295  65.127  1.00 10.82           C  
ATOM   5732  C   SER C 192      60.608   3.216  66.168  1.00 11.45           C  
ATOM   5733  O   SER C 192      60.882   2.146  66.706  1.00 11.59           O  
ATOM   5734  CB  SER C 192      58.149   3.140  65.839  1.00 13.57           C  
ATOM   5735  OG  SER C 192      58.165   3.782  67.104  1.00 12.61           O  
ATOM   5736  N   ALA C 193      61.238   4.348  66.462  1.00 12.24           N  
ATOM   5737  CA  ALA C 193      62.294   4.375  67.468  1.00 11.64           C  
ATOM   5738  C   ALA C 193      61.684   3.980  68.814  1.00 14.02           C  
ATOM   5739  O   ALA C 193      62.334   3.339  69.636  1.00 12.61           O  
ATOM   5740  CB  ALA C 193      62.904   5.772  67.560  1.00 10.47           C  
ATOM   5741  N   LYS C 194      60.429   4.368  69.019  1.00 12.79           N  
ATOM   5742  CA  LYS C 194      59.706   4.067  70.256  1.00 14.58           C  
ATOM   5743  C   LYS C 194      59.448   2.565  70.385  1.00 14.86           C  
ATOM   5744  O   LYS C 194      59.665   1.969  71.448  1.00 12.50           O  
ATOM   5745  CB  LYS C 194      58.370   4.815  70.267  1.00 25.17           C  
ATOM   5746  CG  LYS C 194      57.944   5.340  71.626  1.00 29.60           C  
ATOM   5747  CD  LYS C 194      57.984   4.281  72.706  1.00 30.65           C  
ATOM   5748  CE  LYS C 194      57.577   4.870  74.048  1.00 31.35           C  
ATOM   5749  NZ  LYS C 194      57.725   3.898  75.160  1.00 32.31           N  
ATOM   5750  N   ALA C 195      58.977   1.954  69.302  1.00 13.06           N  
ATOM   5751  CA  ALA C 195      58.703   0.517  69.309  1.00 13.59           C  
ATOM   5752  C   ALA C 195      59.991  -0.266  69.525  1.00 13.38           C  
ATOM   5753  O   ALA C 195      60.014  -1.268  70.239  1.00 13.93           O  
ATOM   5754  CB  ALA C 195      58.047   0.096  67.992  1.00 12.90           C  
ATOM   5755  N   HIS C 196      61.073   0.192  68.910  1.00 12.45           N  
ATOM   5756  CA  HIS C 196      62.345  -0.489  69.061  1.00 13.42           C  
ATOM   5757  C   HIS C 196      62.890  -0.302  70.470  1.00 13.40           C  
ATOM   5758  O   HIS C 196      63.461  -1.225  71.042  1.00 15.65           O  
ATOM   5759  CB  HIS C 196      63.341   0.031  68.028  1.00 11.58           C  
ATOM   5760  CG  HIS C 196      62.956  -0.289  66.621  1.00 13.16           C  
ATOM   5761  ND1 HIS C 196      63.575   0.281  65.528  1.00 10.91           N  
ATOM   5762  CD2 HIS C 196      62.012  -1.126  66.126  1.00 10.72           C  
ATOM   5763  CE1 HIS C 196      63.027  -0.191  64.422  1.00 12.51           C  
ATOM   5764  NE2 HIS C 196      62.077  -1.046  64.757  1.00  9.73           N  
ATOM   5765  N   TYR C 197      62.693   0.891  71.027  1.00 15.07           N  
ATOM   5766  CA  TYR C 197      63.164   1.204  72.369  1.00 15.93           C  
ATOM   5767  C   TYR C 197      62.507   0.283  73.397  1.00 14.43           C  
ATOM   5768  O   TYR C 197      63.197  -0.382  74.173  1.00 14.80           O  
ATOM   5769  CB  TYR C 197      62.866   2.672  72.687  1.00 14.71           C  
ATOM   5770  CG  TYR C 197      63.365   3.142  74.032  1.00 16.73           C  
ATOM   5771  CD1 TYR C 197      62.614   2.939  75.186  1.00 17.93           C  
ATOM   5772  CD2 TYR C 197      64.589   3.799  74.147  1.00 16.26           C  
ATOM   5773  CE1 TYR C 197      63.068   3.384  76.426  1.00 19.37           C  
ATOM   5774  CE2 TYR C 197      65.052   4.248  75.381  1.00 18.52           C  
ATOM   5775  CZ  TYR C 197      64.286   4.036  76.513  1.00 20.56           C  
ATOM   5776  OH  TYR C 197      64.739   4.480  77.734  1.00 21.98           O  
ATOM   5777  N   ASP C 198      61.178   0.245  73.400  1.00 15.48           N  
ATOM   5778  CA  ASP C 198      60.452  -0.615  74.331  1.00 16.15           C  
ATOM   5779  C   ASP C 198      60.713  -2.071  73.971  1.00 14.82           C  
ATOM   5780  O   ASP C 198      60.779  -2.938  74.844  1.00 16.26           O  
ATOM   5781  CB  ASP C 198      58.945  -0.351  74.263  1.00 17.94           C  
ATOM   5782  CG  ASP C 198      58.558   1.012  74.802  1.00 19.25           C  
ATOM   5783  OD1 ASP C 198      59.435   1.716  75.343  1.00 23.00           O  
ATOM   5784  OD2 ASP C 198      57.369   1.374  74.691  1.00 20.06           O  
ATOM   5785  N   GLY C 199      60.867  -2.325  72.675  1.00 14.17           N  
ATOM   5786  CA  GLY C 199      61.104  -3.676  72.196  1.00 12.95           C  
ATOM   5787  C   GLY C 199      62.266  -4.390  72.853  1.00 15.59           C  
ATOM   5788  O   GLY C 199      62.274  -5.618  72.951  1.00 15.74           O  
ATOM   5789  N   ILE C 200      63.256  -3.629  73.300  1.00 14.60           N  
ATOM   5790  CA  ILE C 200      64.410  -4.223  73.952  1.00 18.33           C  
ATOM   5791  C   ILE C 200      63.993  -4.846  75.279  1.00 18.37           C  
ATOM   5792  O   ILE C 200      64.485  -5.909  75.650  1.00 21.26           O  
ATOM   5793  CB  ILE C 200      65.516  -3.175  74.171  1.00 15.40           C  
ATOM   5794  CG1 ILE C 200      66.095  -2.770  72.811  1.00 17.72           C  
ATOM   5795  CG2 ILE C 200      66.610  -3.735  75.078  1.00 19.44           C  
ATOM   5796  CD1 ILE C 200      67.091  -1.627  72.873  1.00 21.38           C  
ATOM   5797  N   VAL C 201      63.086  -4.186  75.990  1.00 21.98           N  
ATOM   5798  CA  VAL C 201      62.606  -4.720  77.258  1.00 22.14           C  
ATOM   5799  C   VAL C 201      61.808  -5.986  76.963  1.00 22.66           C  
ATOM   5800  O   VAL C 201      61.905  -6.981  77.682  1.00 22.34           O  
ATOM   5801  CB  VAL C 201      61.684  -3.714  77.988  1.00 21.69           C  
ATOM   5802  CG1 VAL C 201      61.095  -4.358  79.242  1.00 23.67           C  
ATOM   5803  CG2 VAL C 201      62.464  -2.468  78.359  1.00 21.46           C  
ATOM   5804  N   ALA C 202      61.032  -5.943  75.885  1.00 20.47           N  
ATOM   5805  CA  ALA C 202      60.194  -7.069  75.488  1.00 20.51           C  
ATOM   5806  C   ALA C 202      60.967  -8.353  75.206  1.00 19.54           C  
ATOM   5807  O   ALA C 202      60.563  -9.430  75.650  1.00 21.92           O  
ATOM   5808  CB  ALA C 202      59.360  -6.689  74.266  1.00 15.18           C  
ATOM   5809  N   PHE C 203      62.075  -8.255  74.479  1.00 20.42           N  
ATOM   5810  CA  PHE C 203      62.839  -9.455  74.151  1.00 21.22           C  
ATOM   5811  C   PHE C 203      63.918  -9.844  75.154  1.00 21.89           C  
ATOM   5812  O   PHE C 203      64.390 -10.980  75.145  1.00 21.28           O  
ATOM   5813  CB  PHE C 203      63.457  -9.335  72.743  1.00 20.26           C  
ATOM   5814  CG  PHE C 203      64.678  -8.443  72.661  1.00 19.49           C  
ATOM   5815  CD1 PHE C 203      65.845  -8.755  73.357  1.00 20.00           C  
ATOM   5816  CD2 PHE C 203      64.675  -7.319  71.837  1.00 19.26           C  
ATOM   5817  CE1 PHE C 203      66.987  -7.969  73.235  1.00 19.02           C  
ATOM   5818  CE2 PHE C 203      65.812  -6.525  71.705  1.00 19.35           C  
ATOM   5819  CZ  PHE C 203      66.973  -6.848  72.405  1.00 19.26           C  
ATOM   5820  N   SER C 204      64.302  -8.911  76.022  1.00 22.79           N  
ATOM   5821  CA  SER C 204      65.355  -9.177  76.998  1.00 23.63           C  
ATOM   5822  C   SER C 204      64.849  -9.521  78.392  1.00 24.22           C  
ATOM   5823  O   SER C 204      65.465 -10.319  79.098  1.00 24.78           O  
ATOM   5824  CB  SER C 204      66.289  -7.967  77.105  1.00 16.45           C  
ATOM   5825  OG  SER C 204      65.631  -6.880  77.738  1.00 18.70           O  
ATOM   5826  N   GLN C 205      63.724  -8.931  78.782  1.00 24.82           N  
ATOM   5827  CA  GLN C 205      63.186  -9.147  80.119  1.00 26.27           C  
ATOM   5828  C   GLN C 205      61.907  -9.966  80.233  1.00 26.14           C  
ATOM   5829  O   GLN C 205      61.190  -9.872  81.230  1.00 29.10           O  
ATOM   5830  CB  GLN C 205      63.002  -7.789  80.798  1.00 28.60           C  
ATOM   5831  CG  GLN C 205      64.325  -7.109  81.104  1.00 30.27           C  
ATOM   5832  CD  GLN C 205      64.190  -5.617  81.307  1.00 31.68           C  
ATOM   5833  OE1 GLN C 205      63.341  -5.156  82.071  1.00 32.56           O  
ATOM   5834  NE2 GLN C 205      65.033  -4.851  80.624  1.00 33.42           N  
ATOM   5835  N   THR C 206      61.617 -10.770  79.218  1.00 23.44           N  
ATOM   5836  CA  THR C 206      60.430 -11.614  79.251  1.00 20.78           C  
ATOM   5837  C   THR C 206      60.900 -13.044  79.473  1.00 21.17           C  
ATOM   5838  O   THR C 206      61.768 -13.535  78.749  1.00 18.34           O  
ATOM   5839  CB  THR C 206      59.639 -11.549  77.927  1.00 20.76           C  
ATOM   5840  OG1 THR C 206      59.213 -10.202  77.690  1.00 18.67           O  
ATOM   5841  CG2 THR C 206      58.412 -12.458  77.995  1.00 19.32           C  
ATOM   5842  N   ASP C 207      60.342 -13.701  80.487  1.00 22.73           N  
ATOM   5843  CA  ASP C 207      60.711 -15.079  80.807  1.00 22.35           C  
ATOM   5844  C   ASP C 207      59.800 -16.078  80.106  1.00 21.34           C  
ATOM   5845  O   ASP C 207      58.609 -16.164  80.404  1.00 20.44           O  
ATOM   5846  CB  ASP C 207      60.654 -15.309  82.317  1.00 44.98           C  
ATOM   5847  CG  ASP C 207      61.022 -16.727  82.699  1.00 46.28           C  
ATOM   5848  OD1 ASP C 207      62.135 -17.166  82.343  1.00 48.06           O  
ATOM   5849  OD2 ASP C 207      60.200 -17.402  83.354  1.00 49.49           O  
ATOM   5850  N   PHE C 208      60.383 -16.838  79.183  1.00 23.05           N  
ATOM   5851  CA  PHE C 208      59.659 -17.828  78.391  1.00 22.65           C  
ATOM   5852  C   PHE C 208      59.791 -19.252  78.923  1.00 24.06           C  
ATOM   5853  O   PHE C 208      59.366 -20.205  78.266  1.00 23.13           O  
ATOM   5854  CB  PHE C 208      60.166 -17.787  76.950  1.00 19.48           C  
ATOM   5855  CG  PHE C 208      59.990 -16.454  76.284  1.00 17.92           C  
ATOM   5856  CD1 PHE C 208      58.770 -16.101  75.716  1.00 16.51           C  
ATOM   5857  CD2 PHE C 208      61.043 -15.542  76.237  1.00 17.84           C  
ATOM   5858  CE1 PHE C 208      58.597 -14.857  75.108  1.00 17.25           C  
ATOM   5859  CE2 PHE C 208      60.880 -14.294  75.631  1.00 18.09           C  
ATOM   5860  CZ  PHE C 208      59.651 -13.953  75.065  1.00 15.83           C  
ATOM   5861  N   THR C 209      60.378 -19.402  80.105  1.00 25.41           N  
ATOM   5862  CA  THR C 209      60.555 -20.729  80.689  1.00 26.79           C  
ATOM   5863  C   THR C 209      59.231 -21.479  80.769  1.00 27.11           C  
ATOM   5864  O   THR C 209      59.129 -22.622  80.329  1.00 27.05           O  
ATOM   5865  CB  THR C 209      61.160 -20.644  82.100  1.00 19.32           C  
ATOM   5866  OG1 THR C 209      62.402 -19.935  82.039  1.00 19.91           O  
ATOM   5867  CG2 THR C 209      61.415 -22.043  82.657  1.00 20.51           C  
ATOM   5868  N   GLU C 210      58.218 -20.828  81.329  1.00 24.13           N  
ATOM   5869  CA  GLU C 210      56.900 -21.434  81.467  1.00 25.86           C  
ATOM   5870  C   GLU C 210      56.343 -21.890  80.117  1.00 25.86           C  
ATOM   5871  O   GLU C 210      55.887 -23.027  79.975  1.00 25.74           O  
ATOM   5872  CB  GLU C 210      55.931 -20.438  82.111  1.00 58.86           C  
ATOM   5873  CG  GLU C 210      54.553 -21.007  82.422  1.00 63.00           C  
ATOM   5874  CD  GLU C 210      54.566 -21.990  83.579  1.00 64.62           C  
ATOM   5875  OE1 GLU C 210      55.291 -23.004  83.500  1.00 64.33           O  
ATOM   5876  OE2 GLU C 210      53.847 -21.748  84.571  1.00 66.78           O  
ATOM   5877  N   ASP C 211      56.391 -21.007  79.123  1.00 25.49           N  
ATOM   5878  CA  ASP C 211      55.873 -21.330  77.796  1.00 24.77           C  
ATOM   5879  C   ASP C 211      56.545 -22.552  77.171  1.00 23.71           C  
ATOM   5880  O   ASP C 211      55.872 -23.436  76.643  1.00 25.22           O  
ATOM   5881  CB  ASP C 211      56.034 -20.141  76.843  1.00 23.86           C  
ATOM   5882  CG  ASP C 211      55.489 -18.848  77.412  1.00 26.64           C  
ATOM   5883  OD1 ASP C 211      54.512 -18.889  78.191  1.00 26.70           O  
ATOM   5884  OD2 ASP C 211      56.038 -17.781  77.060  1.00 25.33           O  
ATOM   5885  N   LEU C 212      57.872 -22.589  77.221  1.00 23.73           N  
ATOM   5886  CA  LEU C 212      58.634 -23.695  76.649  1.00 23.64           C  
ATOM   5887  C   LEU C 212      58.213 -25.056  77.202  1.00 25.34           C  
ATOM   5888  O   LEU C 212      58.123 -26.035  76.458  1.00 25.06           O  
ATOM   5889  CB  LEU C 212      60.129 -23.479  76.894  1.00 18.73           C  
ATOM   5890  CG  LEU C 212      60.772 -22.277  76.194  1.00 19.35           C  
ATOM   5891  CD1 LEU C 212      62.170 -22.049  76.731  1.00 17.16           C  
ATOM   5892  CD2 LEU C 212      60.811 -22.519  74.689  1.00 17.65           C  
ATOM   5893  N   LYS C 213      57.950 -25.108  78.504  1.00 28.10           N  
ATOM   5894  CA  LYS C 213      57.549 -26.349  79.163  1.00 28.18           C  
ATOM   5895  C   LYS C 213      56.189 -26.868  78.710  1.00 27.70           C  
ATOM   5896  O   LYS C 213      55.945 -28.076  78.720  1.00 29.33           O  
ATOM   5897  CB  LYS C 213      57.523 -26.155  80.683  1.00 30.47           C  
ATOM   5898  CG  LYS C 213      58.870 -25.838  81.302  1.00 30.87           C  
ATOM   5899  CD  LYS C 213      58.770 -25.803  82.823  1.00 32.13           C  
ATOM   5900  CE  LYS C 213      60.124 -25.548  83.463  1.00 33.28           C  
ATOM   5901  NZ  LYS C 213      60.048 -25.597  84.951  1.00 33.60           N  
ATOM   5902  N   GLY C 214      55.307 -25.956  78.318  1.00 24.70           N  
ATOM   5903  CA  GLY C 214      53.977 -26.350  77.890  1.00 24.75           C  
ATOM   5904  C   GLY C 214      53.842 -26.748  76.433  1.00 23.82           C  
ATOM   5905  O   GLY C 214      52.857 -27.378  76.052  1.00 23.04           O  
ATOM   5906  N   ILE C 215      54.824 -26.388  75.613  1.00 21.64           N  
ATOM   5907  CA  ILE C 215      54.787 -26.707  74.186  1.00 21.18           C  
ATOM   5908  C   ILE C 215      55.100 -28.181  73.926  1.00 20.23           C  
ATOM   5909  O   ILE C 215      56.230 -28.622  74.123  1.00 20.07           O  
ATOM   5910  CB  ILE C 215      55.795 -25.831  73.410  1.00 23.53           C  
ATOM   5911  CG1 ILE C 215      55.460 -24.353  73.627  1.00 25.41           C  
ATOM   5912  CG2 ILE C 215      55.760 -26.175  71.923  1.00 25.03           C  
ATOM   5913  CD1 ILE C 215      56.454 -23.392  73.005  1.00 26.41           C  
ATOM   5914  N   GLN C 216      54.099 -28.931  73.471  1.00 22.18           N  
ATOM   5915  CA  GLN C 216      54.273 -30.357  73.196  1.00 22.01           C  
ATOM   5916  C   GLN C 216      54.577 -30.703  71.737  1.00 20.04           C  
ATOM   5917  O   GLN C 216      54.990 -31.823  71.440  1.00 21.18           O  
ATOM   5918  CB  GLN C 216      53.034 -31.133  73.645  1.00 35.94           C  
ATOM   5919  CG  GLN C 216      52.848 -31.195  75.153  1.00 39.30           C  
ATOM   5920  CD  GLN C 216      54.013 -31.867  75.854  1.00 41.49           C  
ATOM   5921  OE1 GLN C 216      54.388 -32.993  75.522  1.00 42.16           O  
ATOM   5922  NE2 GLN C 216      54.589 -31.180  76.834  1.00 44.01           N  
ATOM   5923  N   GLN C 217      54.376 -29.750  70.830  1.00 18.33           N  
ATOM   5924  CA  GLN C 217      54.639 -29.991  69.412  1.00 16.89           C  
ATOM   5925  C   GLN C 217      56.128 -30.137  69.129  1.00 15.97           C  
ATOM   5926  O   GLN C 217      56.970 -29.725  69.926  1.00 15.92           O  
ATOM   5927  CB  GLN C 217      54.095 -28.841  68.546  1.00 15.31           C  
ATOM   5928  CG  GLN C 217      52.595 -28.637  68.608  1.00 17.53           C  
ATOM   5929  CD  GLN C 217      52.205 -27.502  69.530  1.00 19.56           C  
ATOM   5930  OE1 GLN C 217      52.689 -27.410  70.662  1.00 19.05           O  
ATOM   5931  NE2 GLN C 217      51.318 -26.632  69.056  1.00 16.15           N  
ATOM   5932  N   PRO C 218      56.476 -30.750  67.987  1.00 16.37           N  
ATOM   5933  CA  PRO C 218      57.893 -30.902  67.661  1.00 16.73           C  
ATOM   5934  C   PRO C 218      58.470 -29.505  67.438  1.00 16.48           C  
ATOM   5935  O   PRO C 218      57.894 -28.708  66.698  1.00 15.76           O  
ATOM   5936  CB  PRO C 218      57.867 -31.707  66.361  1.00 19.17           C  
ATOM   5937  CG  PRO C 218      56.607 -32.501  66.469  1.00 18.54           C  
ATOM   5938  CD  PRO C 218      55.629 -31.508  67.050  1.00 17.56           C  
ATOM   5939  N   VAL C 219      59.588 -29.201  68.083  1.00 17.14           N  
ATOM   5940  CA  VAL C 219      60.216 -27.901  67.908  1.00 18.23           C  
ATOM   5941  C   VAL C 219      61.702 -28.062  67.661  1.00 18.61           C  
ATOM   5942  O   VAL C 219      62.405 -28.729  68.424  1.00 20.04           O  
ATOM   5943  CB  VAL C 219      60.042 -26.992  69.140  1.00 15.83           C  
ATOM   5944  CG1 VAL C 219      60.733 -25.655  68.890  1.00 15.40           C  
ATOM   5945  CG2 VAL C 219      58.570 -26.781  69.437  1.00 15.05           C  
ATOM   5946  N   LEU C 220      62.179 -27.450  66.587  1.00 14.85           N  
ATOM   5947  CA  LEU C 220      63.587 -27.510  66.261  1.00 15.09           C  
ATOM   5948  C   LEU C 220      64.229 -26.203  66.682  1.00 15.86           C  
ATOM   5949  O   LEU C 220      63.711 -25.123  66.384  1.00 16.13           O  
ATOM   5950  CB  LEU C 220      63.790 -27.714  64.761  1.00 17.21           C  
ATOM   5951  CG  LEU C 220      65.255 -27.734  64.316  1.00 17.68           C  
ATOM   5952  CD1 LEU C 220      65.924 -29.007  64.822  1.00 19.75           C  
ATOM   5953  CD2 LEU C 220      65.333 -27.660  62.803  1.00 20.36           C  
ATOM   5954  N   VAL C 221      65.348 -26.307  67.390  1.00 20.38           N  
ATOM   5955  CA  VAL C 221      66.085 -25.141  67.844  1.00 20.88           C  
ATOM   5956  C   VAL C 221      67.400 -25.099  67.073  1.00 21.01           C  
ATOM   5957  O   VAL C 221      68.212 -26.018  67.167  1.00 22.35           O  
ATOM   5958  CB  VAL C 221      66.390 -25.212  69.360  1.00 17.26           C  
ATOM   5959  CG1 VAL C 221      67.220 -24.006  69.775  1.00 17.44           C  
ATOM   5960  CG2 VAL C 221      65.089 -25.260  70.159  1.00 15.85           C  
ATOM   5961  N   MET C 222      67.591 -24.041  66.290  1.00 15.67           N  
ATOM   5962  CA  MET C 222      68.808 -23.875  65.503  1.00 15.00           C  
ATOM   5963  C   MET C 222      69.591 -22.741  66.135  1.00 16.88           C  
ATOM   5964  O   MET C 222      69.060 -21.649  66.318  1.00 17.21           O  
ATOM   5965  CB  MET C 222      68.465 -23.508  64.060  1.00 18.21           C  
ATOM   5966  CG  MET C 222      67.581 -24.511  63.347  1.00 17.36           C  
ATOM   5967  SD  MET C 222      67.069 -23.888  61.724  1.00 20.70           S  
ATOM   5968  CE  MET C 222      67.910 -25.010  60.628  1.00 19.52           C  
ATOM   5969  N   HIS C 223      70.854 -22.986  66.463  1.00 16.96           N  
ATOM   5970  CA  HIS C 223      71.651 -21.948  67.094  1.00 18.31           C  
ATOM   5971  C   HIS C 223      73.121 -22.060  66.722  1.00 19.31           C  
ATOM   5972  O   HIS C 223      73.684 -23.154  66.709  1.00 20.92           O  
ATOM   5973  CB  HIS C 223      71.488 -22.041  68.615  1.00 18.12           C  
ATOM   5974  CG  HIS C 223      71.393 -20.714  69.299  1.00 19.91           C  
ATOM   5975  ND1 HIS C 223      72.415 -19.790  69.282  1.00 20.64           N  
ATOM   5976  CD2 HIS C 223      70.395 -20.155  70.023  1.00 18.46           C  
ATOM   5977  CE1 HIS C 223      72.050 -18.720  69.964  1.00 18.37           C  
ATOM   5978  NE2 HIS C 223      70.828 -18.916  70.424  1.00 22.03           N  
ATOM   5979  N   GLY C 224      73.734 -20.925  66.405  1.00 17.24           N  
ATOM   5980  CA  GLY C 224      75.145 -20.916  66.061  1.00 19.88           C  
ATOM   5981  C   GLY C 224      75.944 -20.752  67.340  1.00 21.40           C  
ATOM   5982  O   GLY C 224      75.612 -19.901  68.168  1.00 21.00           O  
ATOM   5983  N   ASP C 225      76.993 -21.552  67.516  1.00 28.76           N  
ATOM   5984  CA  ASP C 225      77.790 -21.466  68.735  1.00 30.89           C  
ATOM   5985  C   ASP C 225      78.628 -20.200  68.864  1.00 30.81           C  
ATOM   5986  O   ASP C 225      79.232 -19.963  69.911  1.00 32.02           O  
ATOM   5987  CB  ASP C 225      78.694 -22.695  68.884  1.00 42.73           C  
ATOM   5988  CG  ASP C 225      79.625 -22.885  67.710  1.00 45.54           C  
ATOM   5989  OD1 ASP C 225      80.225 -21.891  67.251  1.00 48.43           O  
ATOM   5990  OD2 ASP C 225      79.767 -24.040  67.258  1.00 47.55           O  
ATOM   5991  N   ASP C 226      78.670 -19.385  67.813  1.00 23.55           N  
ATOM   5992  CA  ASP C 226      79.433 -18.143  67.869  1.00 22.29           C  
ATOM   5993  C   ASP C 226      78.492 -16.946  67.752  1.00 22.03           C  
ATOM   5994  O   ASP C 226      78.876 -15.879  67.274  1.00 22.22           O  
ATOM   5995  CB  ASP C 226      80.488 -18.109  66.759  1.00 29.06           C  
ATOM   5996  CG  ASP C 226      81.490 -16.979  66.940  1.00 29.50           C  
ATOM   5997  OD1 ASP C 226      81.847 -16.678  68.100  1.00 31.18           O  
ATOM   5998  OD2 ASP C 226      81.931 -16.400  65.926  1.00 31.28           O  
ATOM   5999  N   ASP C 227      77.257 -17.137  68.208  1.00 28.67           N  
ATOM   6000  CA  ASP C 227      76.235 -16.094  68.175  1.00 27.09           C  
ATOM   6001  C   ASP C 227      76.590 -15.007  69.189  1.00 27.16           C  
ATOM   6002  O   ASP C 227      76.525 -15.232  70.397  1.00 29.34           O  
ATOM   6003  CB  ASP C 227      74.872 -16.693  68.523  1.00 22.72           C  
ATOM   6004  CG  ASP C 227      73.730 -15.735  68.266  1.00 21.68           C  
ATOM   6005  OD1 ASP C 227      73.897 -14.528  68.535  1.00 19.05           O  
ATOM   6006  OD2 ASP C 227      72.663 -16.195  67.808  1.00 23.30           O  
ATOM   6007  N   GLN C 228      76.950 -13.825  68.697  1.00 22.35           N  
ATOM   6008  CA  GLN C 228      77.336 -12.726  69.575  1.00 22.50           C  
ATOM   6009  C   GLN C 228      76.168 -11.887  70.092  1.00 22.34           C  
ATOM   6010  O   GLN C 228      76.380 -10.906  70.801  1.00 23.39           O  
ATOM   6011  CB  GLN C 228      78.321 -11.803  68.850  1.00 20.29           C  
ATOM   6012  CG  GLN C 228      79.460 -12.520  68.149  1.00 20.84           C  
ATOM   6013  CD  GLN C 228      80.415 -11.560  67.471  1.00 16.85           C  
ATOM   6014  OE1 GLN C 228      80.919 -11.835  66.387  1.00 19.15           O  
ATOM   6015  NE2 GLN C 228      80.677 -10.432  68.114  1.00 16.39           N  
ATOM   6016  N   ILE C 229      74.941 -12.263  69.743  1.00 19.99           N  
ATOM   6017  CA  ILE C 229      73.778 -11.499  70.183  1.00 20.65           C  
ATOM   6018  C   ILE C 229      72.862 -12.261  71.138  1.00 21.34           C  
ATOM   6019  O   ILE C 229      72.358 -11.694  72.112  1.00 21.12           O  
ATOM   6020  CB  ILE C 229      72.970 -11.006  68.969  1.00 25.24           C  
ATOM   6021  CG1 ILE C 229      73.888 -10.170  68.074  1.00 25.89           C  
ATOM   6022  CG2 ILE C 229      71.767 -10.185  69.426  1.00 24.59           C  
ATOM   6023  CD1 ILE C 229      73.177  -9.393  67.016  1.00 29.07           C  
ATOM   6024  N   VAL C 230      72.638 -13.538  70.856  1.00 24.50           N  
ATOM   6025  CA  VAL C 230      71.796 -14.370  71.709  1.00 25.58           C  
ATOM   6026  C   VAL C 230      72.597 -15.610  72.096  1.00 26.39           C  
ATOM   6027  O   VAL C 230      73.007 -16.383  71.234  1.00 25.62           O  
ATOM   6028  CB  VAL C 230      70.495 -14.783  70.984  1.00 19.66           C  
ATOM   6029  CG1 VAL C 230      69.716 -15.775  71.831  1.00 18.01           C  
ATOM   6030  CG2 VAL C 230      69.643 -13.551  70.720  1.00 18.60           C  
ATOM   6031  N   PRO C 231      72.840 -15.802  73.406  1.00 26.85           N  
ATOM   6032  CA  PRO C 231      73.595 -16.924  73.975  1.00 27.29           C  
ATOM   6033  C   PRO C 231      73.223 -18.319  73.480  1.00 27.18           C  
ATOM   6034  O   PRO C 231      72.080 -18.761  73.607  1.00 25.82           O  
ATOM   6035  CB  PRO C 231      73.364 -16.759  75.475  1.00 34.09           C  
ATOM   6036  CG  PRO C 231      73.295 -15.277  75.624  1.00 35.73           C  
ATOM   6037  CD  PRO C 231      72.391 -14.892  74.476  1.00 35.16           C  
ATOM   6038  N   TYR C 232      74.214 -19.006  72.924  1.00 25.00           N  
ATOM   6039  CA  TYR C 232      74.048 -20.357  72.408  1.00 25.71           C  
ATOM   6040  C   TYR C 232      73.559 -21.321  73.491  1.00 25.76           C  
ATOM   6041  O   TYR C 232      72.561 -22.020  73.314  1.00 25.93           O  
ATOM   6042  CB  TYR C 232      75.384 -20.850  71.844  1.00 33.86           C  
ATOM   6043  CG  TYR C 232      75.434 -22.336  71.569  1.00 34.57           C  
ATOM   6044  CD1 TYR C 232      74.589 -22.919  70.627  1.00 35.89           C  
ATOM   6045  CD2 TYR C 232      76.317 -23.162  72.265  1.00 35.03           C  
ATOM   6046  CE1 TYR C 232      74.620 -24.289  70.384  1.00 35.31           C  
ATOM   6047  CE2 TYR C 232      76.356 -24.533  72.031  1.00 35.58           C  
ATOM   6048  CZ  TYR C 232      75.505 -25.090  71.090  1.00 36.69           C  
ATOM   6049  OH  TYR C 232      75.532 -26.444  70.856  1.00 37.04           O  
ATOM   6050  N   GLU C 233      74.267 -21.351  74.615  1.00 27.84           N  
ATOM   6051  CA  GLU C 233      73.922 -22.243  75.717  1.00 27.98           C  
ATOM   6052  C   GLU C 233      72.771 -21.723  76.579  1.00 26.30           C  
ATOM   6053  O   GLU C 233      71.765 -22.412  76.763  1.00 25.85           O  
ATOM   6054  CB  GLU C 233      75.164 -22.476  76.590  1.00 28.99           C  
ATOM   6055  CG  GLU C 233      75.006 -23.493  77.721  1.00 32.62           C  
ATOM   6056  CD  GLU C 233      74.888 -24.932  77.233  1.00 31.33           C  
ATOM   6057  OE1 GLU C 233      75.565 -25.296  76.247  1.00 30.25           O  
ATOM   6058  OE2 GLU C 233      74.128 -25.708  77.850  1.00 33.34           O  
ATOM   6059  N   ASN C 234      72.917 -20.506  77.096  1.00 24.14           N  
ATOM   6060  CA  ASN C 234      71.905 -19.905  77.963  1.00 24.44           C  
ATOM   6061  C   ASN C 234      70.532 -19.737  77.312  1.00 22.94           C  
ATOM   6062  O   ASN C 234      69.519 -19.640  78.007  1.00 23.03           O  
ATOM   6063  CB  ASN C 234      72.399 -18.551  78.482  1.00 52.75           C  
ATOM   6064  CG  ASN C 234      71.549 -18.016  79.621  1.00 54.81           C  
ATOM   6065  OD1 ASN C 234      70.381 -17.677  79.438  1.00 58.13           O  
ATOM   6066  ND2 ASN C 234      72.136 -17.943  80.811  1.00 57.87           N  
ATOM   6067  N   SER C 235      70.495 -19.692  75.984  1.00 21.52           N  
ATOM   6068  CA  SER C 235      69.227 -19.549  75.271  1.00 20.06           C  
ATOM   6069  C   SER C 235      68.893 -20.794  74.458  1.00 19.21           C  
ATOM   6070  O   SER C 235      67.926 -21.493  74.752  1.00 18.63           O  
ATOM   6071  CB  SER C 235      69.263 -18.335  74.332  1.00 20.78           C  
ATOM   6072  OG  SER C 235      69.059 -17.124  75.035  1.00 19.61           O  
ATOM   6073  N   GLY C 236      69.711 -21.064  73.446  1.00 20.11           N  
ATOM   6074  CA  GLY C 236      69.492 -22.202  72.570  1.00 20.79           C  
ATOM   6075  C   GLY C 236      69.469 -23.578  73.206  1.00 20.96           C  
ATOM   6076  O   GLY C 236      68.445 -24.258  73.181  1.00 20.39           O  
ATOM   6077  N   VAL C 237      70.599 -23.993  73.767  1.00 22.01           N  
ATOM   6078  CA  VAL C 237      70.694 -25.307  74.397  1.00 22.36           C  
ATOM   6079  C   VAL C 237      69.650 -25.496  75.492  1.00 21.68           C  
ATOM   6080  O   VAL C 237      68.993 -26.536  75.559  1.00 23.76           O  
ATOM   6081  CB  VAL C 237      72.092 -25.535  75.006  1.00 28.37           C  
ATOM   6082  CG1 VAL C 237      72.150 -26.907  75.663  1.00 28.67           C  
ATOM   6083  CG2 VAL C 237      73.153 -25.422  73.928  1.00 28.02           C  
ATOM   6084  N   LEU C 238      69.499 -24.493  76.350  1.00 20.27           N  
ATOM   6085  CA  LEU C 238      68.533 -24.563  77.436  1.00 19.56           C  
ATOM   6086  C   LEU C 238      67.111 -24.658  76.889  1.00 20.33           C  
ATOM   6087  O   LEU C 238      66.283 -25.402  77.419  1.00 20.86           O  
ATOM   6088  CB  LEU C 238      68.675 -23.338  78.352  1.00 21.10           C  
ATOM   6089  CG  LEU C 238      67.781 -23.299  79.594  1.00 18.77           C  
ATOM   6090  CD1 LEU C 238      67.977 -24.571  80.407  1.00 19.88           C  
ATOM   6091  CD2 LEU C 238      68.117 -22.077  80.433  1.00 18.92           C  
ATOM   6092  N   SER C 239      66.826 -23.912  75.822  1.00 17.71           N  
ATOM   6093  CA  SER C 239      65.498 -23.946  75.220  1.00 18.36           C  
ATOM   6094  C   SER C 239      65.160 -25.346  74.716  1.00 16.88           C  
ATOM   6095  O   SER C 239      64.055 -25.846  74.934  1.00 17.41           O  
ATOM   6096  CB  SER C 239      65.406 -22.952  74.056  1.00 19.84           C  
ATOM   6097  OG  SER C 239      65.247 -21.625  74.528  1.00 22.95           O  
ATOM   6098  N   ALA C 240      66.112 -25.972  74.035  1.00 19.92           N  
ATOM   6099  CA  ALA C 240      65.903 -27.313  73.508  1.00 20.68           C  
ATOM   6100  C   ALA C 240      65.682 -28.290  74.661  1.00 21.78           C  
ATOM   6101  O   ALA C 240      64.893 -29.229  74.553  1.00 23.49           O  
ATOM   6102  CB  ALA C 240      67.108 -27.735  72.683  1.00 15.88           C  
ATOM   6103  N   LYS C 241      66.377 -28.051  75.769  1.00 21.86           N  
ATOM   6104  CA  LYS C 241      66.269 -28.907  76.948  1.00 23.44           C  
ATOM   6105  C   LYS C 241      64.893 -28.777  77.603  1.00 23.04           C  
ATOM   6106  O   LYS C 241      64.283 -29.779  77.976  1.00 24.05           O  
ATOM   6107  CB  LYS C 241      67.364 -28.539  77.957  1.00 33.39           C  
ATOM   6108  CG  LYS C 241      67.756 -29.651  78.929  1.00 36.77           C  
ATOM   6109  CD  LYS C 241      66.608 -30.079  79.829  1.00 39.08           C  
ATOM   6110  CE  LYS C 241      67.058 -31.145  80.822  1.00 41.16           C  
ATOM   6111  NZ  LYS C 241      67.643 -32.335  80.143  1.00 42.95           N  
ATOM   6112  N   LEU C 242      64.403 -27.546  77.738  1.00 20.42           N  
ATOM   6113  CA  LEU C 242      63.104 -27.308  78.362  1.00 19.45           C  
ATOM   6114  C   LEU C 242      61.915 -27.760  77.515  1.00 19.56           C  
ATOM   6115  O   LEU C 242      60.874 -28.136  78.057  1.00 20.45           O  
ATOM   6116  CB  LEU C 242      62.953 -25.825  78.722  1.00 21.30           C  
ATOM   6117  CG  LEU C 242      63.882 -25.318  79.831  1.00 21.73           C  
ATOM   6118  CD1 LEU C 242      63.689 -23.826  80.029  1.00 22.89           C  
ATOM   6119  CD2 LEU C 242      63.590 -26.069  81.125  1.00 24.17           C  
ATOM   6120  N   LEU C 243      62.067 -27.722  76.193  1.00 18.25           N  
ATOM   6121  CA  LEU C 243      60.995 -28.143  75.292  1.00 19.12           C  
ATOM   6122  C   LEU C 243      60.874 -29.668  75.335  1.00 18.46           C  
ATOM   6123  O   LEU C 243      61.805 -30.381  74.967  1.00 20.57           O  
ATOM   6124  CB  LEU C 243      61.292 -27.678  73.858  1.00 17.15           C  
ATOM   6125  CG  LEU C 243      61.173 -26.172  73.587  1.00 18.54           C  
ATOM   6126  CD1 LEU C 243      61.951 -25.796  72.332  1.00 20.53           C  
ATOM   6127  CD2 LEU C 243      59.703 -25.800  73.445  1.00 20.34           C  
ATOM   6128  N   PRO C 244      59.723 -30.184  75.794  1.00 21.98           N  
ATOM   6129  CA  PRO C 244      59.500 -31.633  75.883  1.00 23.22           C  
ATOM   6130  C   PRO C 244      59.791 -32.412  74.603  1.00 24.93           C  
ATOM   6131  O   PRO C 244      60.245 -33.558  74.657  1.00 25.00           O  
ATOM   6132  CB  PRO C 244      58.038 -31.738  76.324  1.00 29.19           C  
ATOM   6133  CG  PRO C 244      57.438 -30.445  75.876  1.00 29.75           C  
ATOM   6134  CD  PRO C 244      58.513 -29.449  76.193  1.00 26.80           C  
ATOM   6135  N   ASN C 245      59.530 -31.794  73.457  1.00 23.08           N  
ATOM   6136  CA  ASN C 245      59.790 -32.431  72.172  1.00 23.51           C  
ATOM   6137  C   ASN C 245      60.684 -31.546  71.319  1.00 23.52           C  
ATOM   6138  O   ASN C 245      60.526 -31.458  70.099  1.00 23.53           O  
ATOM   6139  CB  ASN C 245      58.478 -32.724  71.445  1.00 23.57           C  
ATOM   6140  CG  ASN C 245      57.747 -33.912  72.038  1.00 26.46           C  
ATOM   6141  OD1 ASN C 245      56.561 -33.829  72.361  1.00 25.78           O  
ATOM   6142  ND2 ASN C 245      58.455 -35.030  72.181  1.00 28.83           N  
ATOM   6143  N   GLY C 246      61.631 -30.889  71.978  1.00 21.87           N  
ATOM   6144  CA  GLY C 246      62.548 -30.020  71.274  1.00 22.90           C  
ATOM   6145  C   GLY C 246      63.788 -30.767  70.836  1.00 23.09           C  
ATOM   6146  O   GLY C 246      64.186 -31.757  71.456  1.00 23.31           O  
ATOM   6147  N   ALA C 247      64.392 -30.298  69.754  1.00 23.97           N  
ATOM   6148  CA  ALA C 247      65.608 -30.897  69.225  1.00 24.11           C  
ATOM   6149  C   ALA C 247      66.575 -29.758  68.946  1.00 24.70           C  
ATOM   6150  O   ALA C 247      66.167 -28.693  68.481  1.00 24.53           O  
ATOM   6151  CB  ALA C 247      65.303 -31.662  67.944  1.00 32.80           C  
ATOM   6152  N   LEU C 248      67.853 -29.974  69.233  1.00 26.24           N  
ATOM   6153  CA  LEU C 248      68.851 -28.942  69.011  1.00 27.04           C  
ATOM   6154  C   LEU C 248      69.698 -29.196  67.775  1.00 27.38           C  
ATOM   6155  O   LEU C 248      70.143 -30.318  67.525  1.00 28.57           O  
ATOM   6156  CB  LEU C 248      69.770 -28.816  70.229  1.00 30.20           C  
ATOM   6157  CG  LEU C 248      70.905 -27.797  70.090  1.00 30.47           C  
ATOM   6158  CD1 LEU C 248      70.328 -26.388  70.017  1.00 31.06           C  
ATOM   6159  CD2 LEU C 248      71.854 -27.923  71.270  1.00 31.05           C  
ATOM   6160  N   LYS C 249      69.906 -28.132  67.006  1.00 23.99           N  
ATOM   6161  CA  LYS C 249      70.713 -28.170  65.796  1.00 23.38           C  
ATOM   6162  C   LYS C 249      71.773 -27.094  65.996  1.00 23.30           C  
ATOM   6163  O   LYS C 249      71.463 -25.903  65.990  1.00 22.41           O  
ATOM   6164  CB  LYS C 249      69.856 -27.840  64.571  1.00 32.35           C  
ATOM   6165  CG  LYS C 249      69.872 -28.905  63.488  1.00 35.07           C  
ATOM   6166  CD  LYS C 249      71.276 -29.133  62.943  1.00 35.45           C  
ATOM   6167  CE  LYS C 249      71.284 -30.226  61.883  1.00 36.75           C  
ATOM   6168  NZ  LYS C 249      72.655 -30.486  61.354  1.00 37.39           N  
ATOM   6169  N   THR C 250      73.017 -27.517  66.193  1.00 24.20           N  
ATOM   6170  CA  THR C 250      74.115 -26.586  66.420  1.00 24.27           C  
ATOM   6171  C   THR C 250      74.932 -26.328  65.162  1.00 22.79           C  
ATOM   6172  O   THR C 250      75.230 -27.246  64.400  1.00 22.76           O  
ATOM   6173  CB  THR C 250      75.069 -27.110  67.520  1.00 28.68           C  
ATOM   6174  OG1 THR C 250      74.345 -27.275  68.743  1.00 30.75           O  
ATOM   6175  CG2 THR C 250      76.216 -26.133  67.746  1.00 29.88           C  
ATOM   6176  N   TYR C 251      75.290 -25.067  64.948  1.00 20.81           N  
ATOM   6177  CA  TYR C 251      76.089 -24.690  63.793  1.00 21.18           C  
ATOM   6178  C   TYR C 251      77.386 -24.055  64.275  1.00 21.29           C  
ATOM   6179  O   TYR C 251      77.384 -22.956  64.829  1.00 21.63           O  
ATOM   6180  CB  TYR C 251      75.319 -23.715  62.901  1.00 22.48           C  
ATOM   6181  CG  TYR C 251      74.078 -24.320  62.286  1.00 21.18           C  
ATOM   6182  CD1 TYR C 251      72.840 -24.224  62.920  1.00 22.73           C  
ATOM   6183  CD2 TYR C 251      74.148 -25.018  61.084  1.00 22.18           C  
ATOM   6184  CE1 TYR C 251      71.702 -24.810  62.367  1.00 22.61           C  
ATOM   6185  CE2 TYR C 251      73.022 -25.608  60.525  1.00 22.47           C  
ATOM   6186  CZ  TYR C 251      71.804 -25.501  61.169  1.00 23.27           C  
ATOM   6187  OH  TYR C 251      70.694 -26.090  60.609  1.00 24.46           O  
ATOM   6188  N   LYS C 252      78.492 -24.757  64.056  1.00 24.74           N  
ATOM   6189  CA  LYS C 252      79.803 -24.289  64.488  1.00 25.17           C  
ATOM   6190  C   LYS C 252      80.289 -23.008  63.812  1.00 25.09           C  
ATOM   6191  O   LYS C 252      80.347 -22.920  62.587  1.00 25.94           O  
ATOM   6192  CB  LYS C 252      80.839 -25.397  64.282  1.00 48.32           C  
ATOM   6193  CG  LYS C 252      80.501 -26.696  64.998  1.00 49.07           C  
ATOM   6194  CD  LYS C 252      81.594 -27.740  64.810  1.00 51.73           C  
ATOM   6195  CE  LYS C 252      82.909 -27.282  65.421  1.00 51.56           C  
ATOM   6196  NZ  LYS C 252      82.779 -27.013  66.881  1.00 54.68           N  
ATOM   6197  N   GLY C 253      80.637 -22.020  64.630  1.00 24.42           N  
ATOM   6198  CA  GLY C 253      81.142 -20.760  64.116  1.00 24.19           C  
ATOM   6199  C   GLY C 253      80.124 -19.833  63.483  1.00 23.50           C  
ATOM   6200  O   GLY C 253      80.470 -18.720  63.090  1.00 23.20           O  
ATOM   6201  N   TYR C 254      78.876 -20.277  63.378  1.00 22.17           N  
ATOM   6202  CA  TYR C 254      77.829 -19.454  62.777  1.00 21.37           C  
ATOM   6203  C   TYR C 254      77.429 -18.259  63.643  1.00 20.03           C  
ATOM   6204  O   TYR C 254      77.467 -18.320  64.871  1.00 17.70           O  
ATOM   6205  CB  TYR C 254      76.594 -20.311  62.480  1.00 20.25           C  
ATOM   6206  CG  TYR C 254      76.659 -21.070  61.171  1.00 21.31           C  
ATOM   6207  CD1 TYR C 254      77.885 -21.395  60.585  1.00 20.15           C  
ATOM   6208  CD2 TYR C 254      75.492 -21.482  60.527  1.00 20.09           C  
ATOM   6209  CE1 TYR C 254      77.947 -22.104  59.393  1.00 21.88           C  
ATOM   6210  CE2 TYR C 254      75.544 -22.198  59.334  1.00 20.52           C  
ATOM   6211  CZ  TYR C 254      76.773 -22.505  58.773  1.00 21.07           C  
ATOM   6212  OH  TYR C 254      76.832 -23.214  57.592  1.00 24.08           O  
ATOM   6213  N   PRO C 255      77.044 -17.143  62.999  1.00 19.05           N  
ATOM   6214  CA  PRO C 255      76.629 -15.917  63.687  1.00 17.96           C  
ATOM   6215  C   PRO C 255      75.124 -15.878  63.959  1.00 17.54           C  
ATOM   6216  O   PRO C 255      74.395 -16.799  63.603  1.00 16.57           O  
ATOM   6217  CB  PRO C 255      77.052 -14.831  62.712  1.00 17.58           C  
ATOM   6218  CG  PRO C 255      76.715 -15.467  61.400  1.00 18.08           C  
ATOM   6219  CD  PRO C 255      77.249 -16.886  61.560  1.00 18.20           C  
ATOM   6220  N   HIS C 256      74.673 -14.792  64.580  1.00 18.64           N  
ATOM   6221  CA  HIS C 256      73.263 -14.611  64.902  1.00 17.53           C  
ATOM   6222  C   HIS C 256      72.413 -14.532  63.633  1.00 17.63           C  
ATOM   6223  O   HIS C 256      71.315 -15.084  63.579  1.00 16.87           O  
ATOM   6224  CB  HIS C 256      73.085 -13.334  65.730  1.00 17.62           C  
ATOM   6225  CG  HIS C 256      71.709 -13.161  66.293  1.00 17.15           C  
ATOM   6226  ND1 HIS C 256      71.098 -14.118  67.075  1.00 18.53           N  
ATOM   6227  CD2 HIS C 256      70.833 -12.133  66.204  1.00 17.17           C  
ATOM   6228  CE1 HIS C 256      69.906 -13.686  67.445  1.00 17.81           C  
ATOM   6229  NE2 HIS C 256      69.720 -12.484  66.930  1.00 17.14           N  
ATOM   6230  N   GLY C 257      72.928 -13.855  62.612  1.00 16.24           N  
ATOM   6231  CA  GLY C 257      72.185 -13.716  61.370  1.00 16.41           C  
ATOM   6232  C   GLY C 257      72.446 -14.822  60.363  1.00 16.13           C  
ATOM   6233  O   GLY C 257      72.458 -14.577  59.156  1.00 16.27           O  
ATOM   6234  N   MET C 258      72.631 -16.047  60.847  1.00 18.20           N  
ATOM   6235  CA  MET C 258      72.907 -17.168  59.955  1.00 17.34           C  
ATOM   6236  C   MET C 258      71.838 -17.482  58.902  1.00 16.49           C  
ATOM   6237  O   MET C 258      72.155 -18.034  57.852  1.00 18.20           O  
ATOM   6238  CB  MET C 258      73.236 -18.431  60.772  1.00 16.97           C  
ATOM   6239  CG  MET C 258      72.218 -18.805  61.831  1.00 13.43           C  
ATOM   6240  SD  MET C 258      72.791 -20.212  62.818  1.00 18.57           S  
ATOM   6241  CE  MET C 258      71.279 -20.698  63.634  1.00 17.15           C  
ATOM   6242  N   PRO C 259      70.561 -17.141  59.154  1.00 14.90           N  
ATOM   6243  CA  PRO C 259      69.610 -17.476  58.087  1.00 14.50           C  
ATOM   6244  C   PRO C 259      69.843 -16.671  56.814  1.00 14.17           C  
ATOM   6245  O   PRO C 259      69.377 -17.045  55.735  1.00 13.79           O  
ATOM   6246  CB  PRO C 259      68.243 -17.207  58.726  1.00 19.27           C  
ATOM   6247  CG  PRO C 259      68.536 -16.249  59.834  1.00 24.20           C  
ATOM   6248  CD  PRO C 259      69.863 -16.702  60.374  1.00 19.34           C  
ATOM   6249  N   THR C 260      70.589 -15.580  56.953  1.00 15.15           N  
ATOM   6250  CA  THR C 260      70.911 -14.706  55.832  1.00 16.51           C  
ATOM   6251  C   THR C 260      72.256 -15.072  55.204  1.00 16.89           C  
ATOM   6252  O   THR C 260      72.348 -15.244  53.991  1.00 15.57           O  
ATOM   6253  CB  THR C 260      70.959 -13.235  56.286  1.00 17.57           C  
ATOM   6254  OG1 THR C 260      69.681 -12.859  56.818  1.00 17.77           O  
ATOM   6255  CG2 THR C 260      71.319 -12.323  55.119  1.00 16.71           C  
ATOM   6256  N   THR C 261      73.290 -15.203  56.034  1.00 19.27           N  
ATOM   6257  CA  THR C 261      74.634 -15.521  55.551  1.00 20.37           C  
ATOM   6258  C   THR C 261      74.889 -17.000  55.256  1.00 19.82           C  
ATOM   6259  O   THR C 261      75.872 -17.343  54.598  1.00 22.09           O  
ATOM   6260  CB  THR C 261      75.703 -15.014  56.541  1.00 22.00           C  
ATOM   6261  OG1 THR C 261      75.443 -15.546  57.846  1.00 24.53           O  
ATOM   6262  CG2 THR C 261      75.681 -13.492  56.604  1.00 23.21           C  
ATOM   6263  N   HIS C 262      74.014 -17.871  55.749  1.00 15.21           N  
ATOM   6264  CA  HIS C 262      74.126 -19.307  55.508  1.00 15.22           C  
ATOM   6265  C   HIS C 262      72.746 -19.865  55.166  1.00 15.89           C  
ATOM   6266  O   HIS C 262      72.321 -20.895  55.691  1.00 15.03           O  
ATOM   6267  CB  HIS C 262      74.700 -20.019  56.739  1.00 18.62           C  
ATOM   6268  CG  HIS C 262      76.152 -19.736  56.969  1.00 19.62           C  
ATOM   6269  ND1 HIS C 262      76.604 -18.916  57.981  1.00 22.94           N  
ATOM   6270  CD2 HIS C 262      77.254 -20.143  56.295  1.00 20.66           C  
ATOM   6271  CE1 HIS C 262      77.921 -18.830  57.919  1.00 21.07           C  
ATOM   6272  NE2 HIS C 262      78.340 -19.566  56.905  1.00 19.89           N  
ATOM   6273  N   ALA C 263      72.060 -19.164  54.269  1.00 16.65           N  
ATOM   6274  CA  ALA C 263      70.718 -19.536  53.839  1.00 16.31           C  
ATOM   6275  C   ALA C 263      70.610 -20.965  53.320  1.00 16.30           C  
ATOM   6276  O   ALA C 263      69.686 -21.689  53.684  1.00 15.31           O  
ATOM   6277  CB  ALA C 263      70.234 -18.563  52.776  1.00 15.26           C  
ATOM   6278  N   ASP C 264      71.542 -21.369  52.463  1.00 19.95           N  
ATOM   6279  CA  ASP C 264      71.515 -22.716  51.905  1.00 21.66           C  
ATOM   6280  C   ASP C 264      71.448 -23.782  52.992  1.00 21.09           C  
ATOM   6281  O   ASP C 264      70.531 -24.603  53.010  1.00 22.33           O  
ATOM   6282  CB  ASP C 264      72.744 -22.949  51.021  1.00 56.86           C  
ATOM   6283  CG  ASP C 264      72.726 -22.101  49.762  1.00 60.02           C  
ATOM   6284  OD1 ASP C 264      72.692 -20.857  49.878  1.00 63.45           O  
ATOM   6285  OD2 ASP C 264      72.745 -22.678  48.654  1.00 61.85           O  
ATOM   6286  N   VAL C 265      72.416 -23.765  53.902  1.00 21.75           N  
ATOM   6287  CA  VAL C 265      72.448 -24.741  54.984  1.00 20.79           C  
ATOM   6288  C   VAL C 265      71.189 -24.685  55.839  1.00 19.14           C  
ATOM   6289  O   VAL C 265      70.533 -25.703  56.060  1.00 18.28           O  
ATOM   6290  CB  VAL C 265      73.673 -24.525  55.896  1.00 26.04           C  
ATOM   6291  CG1 VAL C 265      73.588 -25.442  57.111  1.00 27.99           C  
ATOM   6292  CG2 VAL C 265      74.948 -24.797  55.117  1.00 29.77           C  
ATOM   6293  N   ILE C 266      70.845 -23.491  56.314  1.00 16.47           N  
ATOM   6294  CA  ILE C 266      69.669 -23.342  57.155  1.00 15.27           C  
ATOM   6295  C   ILE C 266      68.369 -23.775  56.480  1.00 13.82           C  
ATOM   6296  O   ILE C 266      67.553 -24.468  57.090  1.00 14.05           O  
ATOM   6297  CB  ILE C 266      69.530 -21.892  57.666  1.00 20.79           C  
ATOM   6298  CG1 ILE C 266      70.642 -21.610  58.678  1.00 20.64           C  
ATOM   6299  CG2 ILE C 266      68.152 -21.682  58.297  1.00 20.84           C  
ATOM   6300  CD1 ILE C 266      70.468 -20.327  59.455  1.00 25.53           C  
ATOM   6301  N   ASN C 267      68.171 -23.382  55.227  1.00 15.95           N  
ATOM   6302  CA  ASN C 267      66.944 -23.759  54.529  1.00 14.19           C  
ATOM   6303  C   ASN C 267      66.824 -25.270  54.361  1.00 15.86           C  
ATOM   6304  O   ASN C 267      65.754 -25.836  54.566  1.00 15.53           O  
ATOM   6305  CB  ASN C 267      66.863 -23.085  53.158  1.00 13.35           C  
ATOM   6306  CG  ASN C 267      66.605 -21.591  53.256  1.00 15.14           C  
ATOM   6307  OD1 ASN C 267      66.086 -21.106  54.258  1.00 16.77           O  
ATOM   6308  ND2 ASN C 267      66.948 -20.860  52.203  1.00 15.37           N  
ATOM   6309  N   ALA C 268      67.925 -25.918  53.991  1.00 14.21           N  
ATOM   6310  CA  ALA C 268      67.923 -27.362  53.796  1.00 15.78           C  
ATOM   6311  C   ALA C 268      67.548 -28.079  55.088  1.00 15.39           C  
ATOM   6312  O   ALA C 268      66.712 -28.983  55.087  1.00 17.25           O  
ATOM   6313  CB  ALA C 268      69.298 -27.826  53.317  1.00 18.19           C  
ATOM   6314  N   ASP C 269      68.158 -27.666  56.193  1.00 19.15           N  
ATOM   6315  CA  ASP C 269      67.870 -28.292  57.474  1.00 19.22           C  
ATOM   6316  C   ASP C 269      66.466 -27.957  57.961  1.00 18.69           C  
ATOM   6317  O   ASP C 269      65.803 -28.786  58.589  1.00 19.85           O  
ATOM   6318  CB  ASP C 269      68.918 -27.880  58.517  1.00 19.54           C  
ATOM   6319  CG  ASP C 269      70.302 -28.414  58.188  1.00 22.07           C  
ATOM   6320  OD1 ASP C 269      70.383 -29.458  57.504  1.00 25.24           O  
ATOM   6321  OD2 ASP C 269      71.305 -27.805  58.615  1.00 25.74           O  
ATOM   6322  N   LEU C 270      66.006 -26.749  57.654  1.00 14.74           N  
ATOM   6323  CA  LEU C 270      64.672 -26.326  58.060  1.00 16.80           C  
ATOM   6324  C   LEU C 270      63.632 -27.194  57.346  1.00 14.95           C  
ATOM   6325  O   LEU C 270      62.672 -27.669  57.958  1.00 14.58           O  
ATOM   6326  CB  LEU C 270      64.467 -24.851  57.698  1.00 19.14           C  
ATOM   6327  CG  LEU C 270      63.635 -23.984  58.643  1.00 23.62           C  
ATOM   6328  CD1 LEU C 270      63.615 -22.554  58.119  1.00 23.84           C  
ATOM   6329  CD2 LEU C 270      62.226 -24.540  58.753  1.00 25.74           C  
ATOM   6330  N   LEU C 271      63.835 -27.402  56.048  1.00 14.82           N  
ATOM   6331  CA  LEU C 271      62.919 -28.206  55.248  1.00 14.12           C  
ATOM   6332  C   LEU C 271      62.898 -29.653  55.737  1.00 13.76           C  
ATOM   6333  O   LEU C 271      61.833 -30.254  55.878  1.00 14.48           O  
ATOM   6334  CB  LEU C 271      63.330 -28.162  53.772  1.00 13.86           C  
ATOM   6335  CG  LEU C 271      62.451 -28.934  52.782  1.00 13.78           C  
ATOM   6336  CD1 LEU C 271      61.036 -28.369  52.776  1.00 15.16           C  
ATOM   6337  CD2 LEU C 271      63.062 -28.840  51.398  1.00 16.27           C  
ATOM   6338  N   ALA C 272      64.076 -30.203  56.014  1.00 14.45           N  
ATOM   6339  CA  ALA C 272      64.167 -31.582  56.483  1.00 15.50           C  
ATOM   6340  C   ALA C 272      63.341 -31.776  57.749  1.00 15.78           C  
ATOM   6341  O   ALA C 272      62.648 -32.782  57.902  1.00 16.33           O  
ATOM   6342  CB  ALA C 272      65.624 -31.956  56.741  1.00 16.19           C  
ATOM   6343  N   PHE C 273      63.409 -30.808  58.657  1.00 15.07           N  
ATOM   6344  CA  PHE C 273      62.654 -30.903  59.900  1.00 14.90           C  
ATOM   6345  C   PHE C 273      61.148 -30.816  59.657  1.00 15.82           C  
ATOM   6346  O   PHE C 273      60.373 -31.615  60.185  1.00 15.90           O  
ATOM   6347  CB  PHE C 273      63.078 -29.797  60.867  1.00 15.62           C  
ATOM   6348  CG  PHE C 273      62.185 -29.675  62.064  1.00 16.06           C  
ATOM   6349  CD1 PHE C 273      62.165 -30.667  63.042  1.00 16.36           C  
ATOM   6350  CD2 PHE C 273      61.337 -28.587  62.198  1.00 16.91           C  
ATOM   6351  CE1 PHE C 273      61.308 -30.571  64.135  1.00 15.73           C  
ATOM   6352  CE2 PHE C 273      60.477 -28.481  63.286  1.00 16.41           C  
ATOM   6353  CZ  PHE C 273      60.463 -29.476  64.256  1.00 16.17           C  
ATOM   6354  N   ILE C 274      60.739 -29.844  58.849  1.00 16.46           N  
ATOM   6355  CA  ILE C 274      59.328 -29.641  58.544  1.00 19.24           C  
ATOM   6356  C   ILE C 274      58.676 -30.857  57.899  1.00 22.72           C  
ATOM   6357  O   ILE C 274      57.564 -31.236  58.267  1.00 22.40           O  
ATOM   6358  CB  ILE C 274      59.135 -28.409  57.630  1.00 18.58           C  
ATOM   6359  CG1 ILE C 274      59.524 -27.141  58.399  1.00 17.55           C  
ATOM   6360  CG2 ILE C 274      57.694 -28.336  57.141  1.00 20.02           C  
ATOM   6361  CD1 ILE C 274      59.319 -25.851  57.623  1.00 17.51           C  
ATOM   6362  N   ARG C 275      59.367 -31.469  56.942  1.00 20.32           N  
ATOM   6363  CA  ARG C 275      58.842 -32.647  56.261  1.00 24.85           C  
ATOM   6364  C   ARG C 275      58.913 -33.859  57.178  1.00 26.72           C  
ATOM   6365  O   ARG C 275      58.580 -34.980  56.776  1.00 26.66           O  
ATOM   6366  CB  ARG C 275      59.638 -32.922  54.985  1.00 25.76           C  
ATOM   6367  CG  ARG C 275      59.533 -31.822  53.946  1.00 31.51           C  
ATOM   6368  CD  ARG C 275      60.045 -32.295  52.598  1.00 34.82           C  
ATOM   6369  NE  ARG C 275      59.879 -31.286  51.553  1.00 38.33           N  
ATOM   6370  CZ  ARG C 275      58.721 -30.713  51.232  1.00 40.18           C  
ATOM   6371  NH1 ARG C 275      57.608 -31.042  51.877  1.00 40.58           N  
ATOM   6372  NH2 ARG C 275      58.673 -29.814  50.256  1.00 40.98           N  
ATOM   6373  N   SER C 276      59.342 -33.613  58.414  1.00 35.36           N  
ATOM   6374  CA  SER C 276      59.482 -34.642  59.437  1.00 38.74           C  
ATOM   6375  C   SER C 276      60.768 -35.420  59.221  1.00 40.49           C  
ATOM   6376  O   SER C 276      61.673 -35.298  60.074  1.00 42.80           O  
ATOM   6377  CB  SER C 276      58.286 -35.598  59.417  1.00 61.98           C  
ATOM   6378  OG  SER C 276      58.454 -36.641  60.361  1.00 63.63           O  
ATOM   6379  OXT SER C 276      60.857 -36.129  58.196  1.00 65.31           O  
TER    6380      SER C 276                                                      
HETATM 6381  O   HOH A 277      52.465   9.714  46.899  1.00 13.82           O  
HETATM 6382  O   HOH A 278      57.292  20.958  49.271  1.00 12.75           O  
HETATM 6383  O   HOH A 279      89.693  15.154  59.762  1.00 19.17           O  
HETATM 6384  O   HOH A 280      75.673  30.764  43.819  1.00 12.08           O  
HETATM 6385  O   HOH A 281      57.755  16.715  61.619  1.00 13.12           O  
HETATM 6386  O   HOH A 282      52.583  20.198  54.211  1.00 12.55           O  
HETATM 6387  O   HOH A 283      58.278   7.184  48.348  1.00 12.69           O  
HETATM 6388  O   HOH A 284      48.443  23.126  68.535  1.00 15.00           O  
HETATM 6389  O   HOH A 285      51.404  12.072  42.562  1.00 13.34           O  
HETATM 6390  O   HOH A 286      62.898   4.398  53.704  1.00 12.44           O  
HETATM 6391  O   HOH A 287      57.278   7.167  51.126  1.00 12.74           O  
HETATM 6392  O   HOH A 288      60.359   6.078  56.699  1.00 15.14           O  
HETATM 6393  O   HOH A 289      52.905  20.918  57.001  1.00 14.01           O  
HETATM 6394  O   HOH A 290      60.674  21.099  53.435  1.00 10.56           O  
HETATM 6395  O   HOH A 291      61.150  13.724  52.152  1.00 12.57           O  
HETATM 6396  O   HOH A 292      60.069  23.346  51.675  1.00 13.09           O  
HETATM 6397  O   HOH A 293      76.059  23.498  59.572  1.00 15.35           O  
HETATM 6398  O   HOH A 294      72.419  11.762  41.548  1.00 15.18           O  
HETATM 6399  O   HOH A 295      77.656  17.531  57.622  1.00 15.66           O  
HETATM 6400  O   HOH A 296      65.244  23.335  55.704  1.00 19.97           O  
HETATM 6401  O   HOH A 297      64.813  32.187  62.829  1.00 17.46           O  
HETATM 6402  O   HOH A 298      61.040   6.467  64.403  1.00 14.58           O  
HETATM 6403  O   HOH A 299      55.823  30.200  50.451  1.00 16.63           O  
HETATM 6404  O   HOH A 300      55.172  15.917  43.829  1.00 15.61           O  
HETATM 6405  O   HOH A 301      62.946  32.724  53.626  1.00 16.92           O  
HETATM 6406  O   HOH A 302      75.126  35.646  42.505  1.00 16.82           O  
HETATM 6407  O   HOH A 303      48.725  20.184  75.246  1.00 16.84           O  
HETATM 6408  O   HOH A 304      74.146  26.689  45.166  1.00 15.41           O  
HETATM 6409  O   HOH A 305      56.319  10.941  49.652  1.00 19.27           O  
HETATM 6410  O   HOH A 306      71.927  26.023  63.849  1.00 16.52           O  
HETATM 6411  O   HOH A 307      69.535  10.603  61.978  1.00 17.01           O  
HETATM 6412  O   HOH A 308      60.363   9.990  64.267  1.00 17.71           O  
HETATM 6413  O   HOH A 309      54.051  24.098  44.128  1.00 17.63           O  
HETATM 6414  O   HOH A 310      66.415  29.978  64.281  1.00 19.39           O  
HETATM 6415  O   HOH A 311      81.375  14.137  65.002  1.00 23.97           O  
HETATM 6416  O   HOH A 312      65.293  14.934  39.970  1.00 18.28           O  
HETATM 6417  O   HOH A 313      66.428  20.643  81.047  1.00 19.34           O  
HETATM 6418  O   HOH A 314      49.256  33.680  54.858  1.00 23.55           O  
HETATM 6419  O   HOH A 315      79.574  22.860  63.254  1.00 18.98           O  
HETATM 6420  O   HOH A 316      65.462  29.552  43.601  1.00 19.62           O  
HETATM 6421  O   HOH A 317      56.718  36.460  70.542  1.00 19.82           O  
HETATM 6422  O   HOH A 318      43.735  15.171  71.792  1.00 22.80           O  
HETATM 6423  O   HOH A 319      73.992   4.590  54.443  1.00 21.21           O  
HETATM 6424  O   HOH A 320      57.232  36.763  50.751  1.00 22.18           O  
HETATM 6425  O   HOH A 321      66.585  26.805  77.419  1.00 21.60           O  
HETATM 6426  O   HOH A 322      72.755  35.597  54.708  1.00 19.35           O  
HETATM 6427  O   HOH A 323      78.764  23.670  60.600  1.00 16.79           O  
HETATM 6428  O   HOH A 324      81.398  20.528  62.841  1.00 20.58           O  
HETATM 6429  O   HOH A 325      73.695  13.869  69.892  1.00 19.00           O  
HETATM 6430  O   HOH A 326      77.725  12.920  64.577  1.00 16.48           O  
HETATM 6431  O   HOH A 327      64.941   7.977  61.752  1.00 23.74           O  
HETATM 6432  O   HOH A 328      70.148  12.173  59.570  1.00 18.04           O  
HETATM 6433  O   HOH A 329      45.745  22.059  53.020  1.00 21.36           O  
HETATM 6434  O   HOH A 330      52.826  30.858  50.799  1.00 20.07           O  
HETATM 6435  O   HOH A 331      52.515   7.058  62.763  1.00 17.29           O  
HETATM 6436  O   HOH A 332      67.915  13.573  39.908  1.00 19.03           O  
HETATM 6437  O   HOH A 333      43.557  23.429  56.789  1.00 21.24           O  
HETATM 6438  O   HOH A 334      60.216   9.495  45.867  1.00 17.59           O  
HETATM 6439  O   HOH A 335      67.977  26.548  38.894  1.00 21.88           O  
HETATM 6440  O   HOH A 336      75.911  34.485  59.841  1.00 22.07           O  
HETATM 6441  O   HOH A 337      69.108  37.700  45.271  1.00 20.33           O  
HETATM 6442  O   HOH A 338      73.760  23.469  40.673  1.00 22.98           O  
HETATM 6443  O   HOH A 339      69.665  33.239  56.804  1.00 24.43           O  
HETATM 6444  O   HOH A 340      57.291  27.712  46.732  1.00 22.80           O  
HETATM 6445  O   HOH A 341      80.375   6.115  60.296  1.00 22.94           O  
HETATM 6446  O   HOH A 342      67.175  12.106  66.018  1.00 19.46           O  
HETATM 6447  O   HOH A 343      52.009  41.535  61.892  1.00 20.82           O  
HETATM 6448  O   HOH A 344      47.565  10.281  48.037  1.00 21.86           O  
HETATM 6449  O   HOH A 345      71.467  35.796  42.348  1.00 22.20           O  
HETATM 6450  O   HOH A 346      56.527  19.145  59.550  1.00 17.36           O  
HETATM 6451  O   HOH A 347      78.578  15.504  67.857  1.00 23.57           O  
HETATM 6452  O   HOH A 348      69.048  24.125  80.082  1.00 24.95           O  
HETATM 6453  O   HOH A 349      45.415   9.013  64.972  1.00 23.55           O  
HETATM 6454  O   HOH A 350      48.780   7.259  65.578  1.00 22.28           O  
HETATM 6455  O   HOH A 351      43.237  26.815  71.177  1.00 21.39           O  
HETATM 6456  O   HOH A 352      68.526  38.547  68.617  1.00 22.69           O  
HETATM 6457  O   HOH A 353      58.261  31.126  78.665  1.00 28.71           O  
HETATM 6458  O   HOH A 354      54.915  10.551  77.767  1.00 23.17           O  
HETATM 6459  O   HOH A 355      75.730  29.763  56.385  1.00 20.71           O  
HETATM 6460  O   HOH A 356      75.719  30.542  60.509  1.00 23.78           O  
HETATM 6461  O   HOH A 357      66.600  10.964  63.298  1.00 22.13           O  
HETATM 6462  O   HOH A 358      66.404  24.075  38.073  1.00 23.34           O  
HETATM 6463  O   HOH A 359      41.235  17.855  59.841  1.00 21.77           O  
HETATM 6464  O   HOH A 360      51.180  36.388  63.652  1.00 21.75           O  
HETATM 6465  O   HOH A 361      56.575  39.545  55.705  1.00 23.32           O  
HETATM 6466  O   HOH A 362      73.097   6.869  50.859  1.00 26.13           O  
HETATM 6467  O   HOH A 363      47.448  25.530  75.822  1.00 21.50           O  
HETATM 6468  O   HOH A 364      47.666  28.414  74.928  1.00 20.77           O  
HETATM 6469  O   HOH A 365      52.321  21.322  75.785  1.00 20.62           O  
HETATM 6470  O   HOH A 366      83.906  14.180  56.939  1.00 24.52           O  
HETATM 6471  O   HOH A 367      66.733  34.110  57.147  1.00 26.42           O  
HETATM 6472  O   HOH A 368      79.906  25.488  72.037  1.00 20.87           O  
HETATM 6473  O   HOH A 369      54.962  36.995  57.025  1.00 22.01           O  
HETATM 6474  O   HOH A 370      64.439  18.563  60.576  1.00 25.67           O  
HETATM 6475  O   HOH A 371      51.561  37.777  59.437  1.00 22.41           O  
HETATM 6476  O   HOH A 372      65.021  42.056  63.494  1.00 23.21           O  
HETATM 6477  O   HOH A 373      76.269  18.378  45.171  1.00 24.88           O  
HETATM 6478  O   HOH A 374      48.683  38.804  65.841  1.00 26.66           O  
HETATM 6479  O   HOH A 375      46.946  20.022  72.838  1.00 20.17           O  
HETATM 6480  O   HOH A 376      41.204  12.441  57.374  1.00 24.69           O  
HETATM 6481  O   HOH A 377      66.972  15.148  65.673  1.00 20.23           O  
HETATM 6482  O   HOH A 378      80.554   8.437  55.900  1.00 31.84           O  
HETATM 6483  O   HOH A 379      72.972  29.294  40.265  1.00 25.93           O  
HETATM 6484  O   HOH A 380      62.817  41.428  58.626  1.00 25.48           O  
HETATM 6485  O   HOH A 381      46.712  15.704  75.047  1.00 25.39           O  
HETATM 6486  O   HOH A 382      77.622  15.487  43.021  1.00 26.52           O  
HETATM 6487  O   HOH A 383      49.937   4.681  62.513  1.00 22.56           O  
HETATM 6488  O   HOH A 384      45.054   6.980  59.802  1.00 25.30           O  
HETATM 6489  O   HOH A 385      86.065  16.401  58.836  1.00 25.74           O  
HETATM 6490  O   HOH A 386      67.458  37.501  72.508  1.00 21.98           O  
HETATM 6491  O   HOH A 387      43.611  21.052  54.963  1.00 29.83           O  
HETATM 6492  O   HOH A 388      62.158  43.816  49.180  1.00 30.79           O  
HETATM 6493  O   HOH A 389      82.250  24.619  64.314  1.00 33.56           O  
HETATM 6494  O   HOH A 390      59.016  42.692  54.828  1.00 26.83           O  
HETATM 6495  O   HOH A 391      50.452   5.085  58.732  1.00 28.44           O  
HETATM 6496  O   HOH A 392      47.350  36.663  62.794  1.00 28.06           O  
HETATM 6497  O   HOH A 393      39.470  19.232  66.651  1.00 22.83           O  
HETATM 6498  O   HOH A 394      43.656  12.358  69.606  1.00 26.28           O  
HETATM 6499  O   HOH A 395      54.879  25.204  77.561  1.00 26.37           O  
HETATM 6500  O   HOH A 396      58.280  31.904  48.405  1.00 26.29           O  
HETATM 6501  O   HOH A 397      79.751  17.357  50.630  1.00 21.95           O  
HETATM 6502  O   HOH A 398      44.130  25.211  63.449  1.00 26.68           O  
HETATM 6503  O   HOH A 399      50.962  25.541  43.631  1.00 19.97           O  
HETATM 6504  O   HOH A 400      47.406  17.332  79.481  1.00 26.74           O  
HETATM 6505  O   HOH A 401      49.782  35.558  68.606  1.00 28.86           O  
HETATM 6506  O   HOH A 402      66.573  10.905  73.057  1.00 28.62           O  
HETATM 6507  O   HOH B 277      58.430  -2.576  50.904  1.00 12.01           O  
HETATM 6508  O   HOH B 278      52.547  -5.272  49.640  1.00 10.88           O  
HETATM 6509  O   HOH B 279      57.397  -8.736  38.528  1.00 11.91           O  
HETATM 6510  O   HOH B 280      60.122  -7.776  35.247  1.00 13.09           O  
HETATM 6511  O   HOH B 281      57.594   4.102  36.031  1.00 11.07           O  
HETATM 6512  O   HOH B 282      51.711 -10.213  49.875  1.00 10.48           O  
HETATM 6513  O   HOH B 283      52.581  -4.279  36.883  1.00 12.30           O  
HETATM 6514  O   HOH B 284      61.184  -2.544  43.341  1.00 12.14           O  
HETATM 6515  O   HOH B 285      57.242  -0.240  49.645  1.00 12.98           O  
HETATM 6516  O   HOH B 286      60.686  -5.084  36.318  1.00 12.05           O  
HETATM 6517  O   HOH B 287      47.908   6.417  26.982  1.00 15.05           O  
HETATM 6518  O   HOH B 288      52.788  -2.294  34.833  1.00 12.32           O  
HETATM 6519  O   HOH B 289      60.443  -5.795  50.246  1.00 14.89           O  
HETATM 6520  O   HOH B 290      60.254   5.171  47.698  1.00 14.85           O  
HETATM 6521  O   HOH B 291      54.376 -14.895  38.552  1.00 15.27           O  
HETATM 6522  O   HOH B 292      60.689  11.712  43.498  1.00 13.93           O  
HETATM 6523  O   HOH B 293      60.127   9.771  40.711  1.00 16.03           O  
HETATM 6524  O   HOH B 294      65.216  -4.217  33.128  1.00 17.65           O  
HETATM 6525  O   HOH B 295      69.897   5.122  40.835  1.00 14.84           O  
HETATM 6526  O   HOH B 296      51.677  22.744  29.963  1.00 16.31           O  
HETATM 6527  O   HOH B 297      48.001  13.710  26.293  1.00 16.30           O  
HETATM 6528  O   HOH B 298      52.220   9.646  43.987  1.00 16.41           O  
HETATM 6529  O   HOH B 299      55.405 -10.995  45.707  1.00 12.88           O  
HETATM 6530  O   HOH B 300      66.568  10.318  37.807  1.00 18.31           O  
HETATM 6531  O   HOH B 301      54.023  20.945  33.209  1.00 17.82           O  
HETATM 6532  O   HOH B 302      65.886 -17.683  33.796  1.00 16.76           O  
HETATM 6533  O   HOH B 303      56.475  -3.455  46.991  1.00 17.23           O  
HETATM 6534  O   HOH B 304      62.840   3.595  50.580  1.00 13.89           O  
HETATM 6535  O   HOH B 305      56.295   1.032  34.997  1.00 18.05           O  
HETATM 6536  O   HOH B 306      56.145   1.789  14.445  1.00 18.16           O  
HETATM 6537  O   HOH B 307      55.968 -12.402  30.128  1.00 15.97           O  
HETATM 6538  O   HOH B 308      49.706  15.355  42.084  1.00 22.49           O  
HETATM 6539  O   HOH B 309      71.570   1.692  26.709  1.00 16.22           O  
HETATM 6540  O   HOH B 310      77.519   0.902  37.055  1.00 15.44           O  
HETATM 6541  O   HOH B 311      72.778 -10.406  50.037  1.00 18.21           O  
HETATM 6542  O   HOH B 312      66.029  -0.032  22.954  1.00 19.04           O  
HETATM 6543  O   HOH B 313      66.718  -8.385  23.221  1.00 19.04           O  
HETATM 6544  O   HOH B 314      51.826  13.811  25.031  1.00 16.68           O  
HETATM 6545  O   HOH B 315      46.464  11.613  27.609  1.00 17.76           O  
HETATM 6546  O   HOH B 316      51.957  -8.268  14.406  1.00 19.58           O  
HETATM 6547  O   HOH B 317      74.378 -14.909  35.687  1.00 19.51           O  
HETATM 6548  O   HOH B 318      43.872   1.095  28.045  1.00 23.96           O  
HETATM 6549  O   HOH B 319      43.407  12.978  31.920  1.00 26.32           O  
HETATM 6550  O   HOH B 320      77.273   9.188  37.545  1.00 21.35           O  
HETATM 6551  O   HOH B 321      65.581 -13.530  48.342  1.00 19.17           O  
HETATM 6552  O   HOH B 322      57.372 -15.427  24.424  1.00 25.24           O  
HETATM 6553  O   HOH B 323      71.903 -21.890  29.035  1.00 19.54           O  
HETATM 6554  O   HOH B 324      72.994  12.957  34.013  1.00 22.26           O  
HETATM 6555  O   HOH B 325      39.420   6.818  31.400  1.00 17.81           O  
HETATM 6556  O   HOH B 326      44.942   6.685  45.888  1.00 25.13           O  
HETATM 6557  O   HOH B 327      53.010 -12.494  29.264  1.00 19.24           O  
HETATM 6558  O   HOH B 328      49.253  12.933  23.791  1.00 20.29           O  
HETATM 6559  O   HOH B 329      78.576   0.519  30.111  1.00 24.17           O  
HETATM 6560  O   HOH B 330      75.271  -3.572  24.206  1.00 27.58           O  
HETATM 6561  O   HOH B 331      49.346 -10.619  24.758  1.00 25.01           O  
HETATM 6562  O   HOH B 332      46.584  12.428  40.345  1.00 23.83           O  
HETATM 6563  O   HOH B 333      75.462 -21.941  29.601  1.00 19.74           O  
HETATM 6564  O   HOH B 334      64.669  -6.914  13.108  1.00 24.53           O  
HETATM 6565  O   HOH B 335      51.139  -1.673  48.311  1.00 25.98           O  
HETATM 6566  O   HOH B 336      80.028   8.989  45.475  1.00 23.14           O  
HETATM 6567  O   HOH B 337      72.868 -11.007  22.787  1.00 21.74           O  
HETATM 6568  O   HOH B 338      75.865  -0.678  30.798  1.00 18.77           O  
HETATM 6569  O   HOH B 339      64.567  -2.588  21.931  1.00 19.24           O  
HETATM 6570  O   HOH B 340      57.549 -14.449  34.047  1.00 19.53           O  
HETATM 6571  O   HOH B 341      45.775  -6.435  35.906  1.00 20.32           O  
HETATM 6572  O   HOH B 342      68.276 -12.672  49.366  1.00 21.47           O  
HETATM 6573  O   HOH B 343      66.583   8.679  35.265  1.00 21.13           O  
HETATM 6574  O   HOH B 344      63.046 -10.774  26.101  1.00 18.41           O  
HETATM 6575  O   HOH B 345      60.511  21.010  37.020  1.00 28.59           O  
HETATM 6576  O   HOH B 346      44.658  21.471  33.547  1.00 26.66           O  
HETATM 6577  O   HOH B 347      43.119  12.426  35.880  1.00 26.39           O  
HETATM 6578  O   HOH B 348      66.089 -10.419  19.811  1.00 22.01           O  
HETATM 6579  O   HOH B 349      70.403 -10.703  24.433  1.00 22.94           O  
HETATM 6580  O   HOH B 350      64.084   2.486  34.945  1.00 22.08           O  
HETATM 6581  O   HOH B 351      49.668  10.461  45.971  1.00 21.07           O  
HETATM 6582  O   HOH B 352      64.518   8.711  43.381  1.00 20.44           O  
HETATM 6583  O   HOH B 353      43.333  -3.694  32.853  1.00 19.84           O  
HETATM 6584  O   HOH B 354      51.197 -16.275  37.685  1.00 23.40           O  
HETATM 6585  O   HOH B 355      46.505 -10.136  32.839  1.00 28.00           O  
HETATM 6586  O   HOH B 356      44.850  -6.610  20.794  1.00 21.29           O  
HETATM 6587  O   HOH B 357      42.449   6.841  22.617  1.00 23.15           O  
HETATM 6588  O   HOH B 358      73.309 -20.393  35.830  1.00 23.77           O  
HETATM 6589  O   HOH B 359      45.925  15.588  30.081  1.00 21.60           O  
HETATM 6590  O   HOH B 360      54.259  17.405  22.382  1.00 26.94           O  
HETATM 6591  O   HOH B 361      55.999  23.812  31.773  1.00 23.09           O  
HETATM 6592  O   HOH B 362      65.974   8.459  40.092  1.00 24.42           O  
HETATM 6593  O   HOH B 363      48.449  11.805  42.517  1.00 21.32           O  
HETATM 6594  O   HOH B 364      69.163 -20.407  25.872  1.00 26.84           O  
HETATM 6595  O   HOH B 365      66.770 -19.979  41.404  1.00 24.72           O  
HETATM 6596  O   HOH B 366      55.258 -13.267  23.522  1.00 29.75           O  
HETATM 6597  O   HOH B 367      68.289 -20.202  38.833  1.00 22.04           O  
HETATM 6598  O   HOH B 368      66.414  -1.226  34.715  1.00 21.79           O  
HETATM 6599  O   HOH B 369      46.828  20.354  26.526  1.00 25.53           O  
HETATM 6600  O   HOH B 370      67.262  10.686  41.820  1.00 24.13           O  
HETATM 6601  O   HOH B 371      62.166 -20.138  18.768  1.00 30.67           O  
HETATM 6602  O   HOH B 372      81.416   1.298  41.631  1.00 23.74           O  
HETATM 6603  O   HOH B 373      76.407 -10.726  42.691  1.00 26.15           O  
HETATM 6604  O   HOH B 374      47.763   1.201  22.678  1.00 27.12           O  
HETATM 6605  O   HOH B 375      43.465  -4.416  35.774  1.00 25.91           O  
HETATM 6606  O   HOH B 376      74.872 -16.532  19.471  1.00 25.86           O  
HETATM 6607  O   HOH B 377      41.239   1.418  36.181  1.00 18.71           O  
HETATM 6608  O   HOH B 378      47.879  -4.338  48.826  1.00 29.02           O  
HETATM 6609  O   HOH B 379      81.100   3.701  31.483  1.00 25.12           O  
HETATM 6610  O   HOH B 380      73.930   4.102  49.778  1.00 24.97           O  
HETATM 6611  O   HOH B 381      57.686  -5.026  10.341  1.00 25.15           O  
HETATM 6612  O   HOH B 382      44.657  10.215  41.100  1.00 22.15           O  
HETATM 6613  O   HOH B 383      49.976   7.008  47.568  1.00 24.85           O  
HETATM 6614  O   HOH B 384      68.052  -0.559  13.361  1.00 28.10           O  
HETATM 6615  O   HOH B 385      51.012  -4.621  18.202  1.00 21.71           O  
HETATM 6616  O   HOH B 386      81.899   3.176  27.517  1.00 28.83           O  
HETATM 6617  O   HOH B 387      42.840  11.303  27.350  1.00 24.00           O  
HETATM 6618  O   HOH C 277      58.451   4.499  58.158  1.00 13.85           O  
HETATM 6619  O   HOH C 278      58.250 -11.699  59.842  1.00 11.24           O  
HETATM 6620  O   HOH C 279      53.550  -9.899  66.125  1.00 13.69           O  
HETATM 6621  O   HOH C 280      48.988 -20.965  62.558  1.00 14.11           O  
HETATM 6622  O   HOH C 281      61.064  -8.915  49.396  1.00 12.92           O  
HETATM 6623  O   HOH C 282      61.382  -6.865  67.592  1.00 15.44           O  
HETATM 6624  O   HOH C 283      52.613  -7.759  51.124  1.00 12.93           O  
HETATM 6625  O   HOH C 284      72.954   8.092  65.136  1.00 17.06           O  
HETATM 6626  O   HOH C 285      60.505 -10.509  52.470  1.00 16.35           O  
HETATM 6627  O   HOH C 286      57.357   2.159  56.861  1.00 13.19           O  
HETATM 6628  O   HOH C 287      49.171 -25.384  56.572  1.00 14.32           O  
HETATM 6629  O   HOH C 288      62.921   1.391  52.851  1.00 13.52           O  
HETATM 6630  O   HOH C 289      61.573  -2.013  61.893  1.00 13.20           O  
HETATM 6631  O   HOH C 290      51.775   7.058  65.570  1.00 13.84           O  
HETATM 6632  O   HOH C 291      53.319  -7.106  66.786  1.00 15.50           O  
HETATM 6633  O   HOH C 292      78.232  -8.457  61.464  1.00 16.66           O  
HETATM 6634  O   HOH C 293      69.627  -8.987  53.803  1.00 15.10           O  
HETATM 6635  O   HOH C 294      54.660 -22.676  46.565  1.00 14.11           O  
HETATM 6636  O   HOH C 295      67.233 -14.460  55.949  1.00 15.26           O  
HETATM 6637  O   HOH C 296      60.461  -2.141  52.894  1.00 13.76           O  
HETATM 6638  O   HOH C 297      52.728   4.492  61.349  1.00 15.08           O  
HETATM 6639  O   HOH C 298      58.024  -3.235  69.697  1.00 16.07           O  
HETATM 6640  O   HOH C 299      60.491   5.571  61.339  1.00 17.27           O  
HETATM 6641  O   HOH C 300      42.042 -10.905  62.513  1.00 19.25           O  
HETATM 6642  O   HOH C 301      56.679   1.522  60.937  1.00 20.34           O  
HETATM 6643  O   HOH C 302      55.252 -30.070  55.113  1.00 18.54           O  
HETATM 6644  O   HOH C 303      81.942 -14.800  61.556  1.00 19.95           O  
HETATM 6645  O   HOH C 304      67.102  -9.822  65.318  1.00 21.74           O  
HETATM 6646  O   HOH C 305      60.888  -6.452  70.494  1.00 15.96           O  
HETATM 6647  O   HOH C 306      52.895 -26.320  56.942  1.00 20.32           O  
HETATM 6648  O   HOH C 307      55.728   4.052  68.162  1.00 16.01           O  
HETATM 6649  O   HOH C 308      67.206 -13.205  53.266  1.00 16.02           O  
HETATM 6650  O   HOH C 309      77.824 -12.236  54.073  1.00 18.67           O  
HETATM 6651  O   HOH C 310      70.411  -7.601  56.357  1.00 18.32           O  
HETATM 6652  O   HOH C 311      47.861 -28.319  50.773  1.00 19.99           O  
HETATM 6653  O   HOH C 312      64.461 -12.864  77.347  1.00 20.67           O  
HETATM 6654  O   HOH C 313      55.152  -0.181  75.163  1.00 19.48           O  
HETATM 6655  O   HOH C 314      72.791 -18.374  65.689  1.00 18.95           O  
HETATM 6656  O   HOH C 315      45.307 -10.724  52.335  1.00 20.16           O  
HETATM 6657  O   HOH C 316      76.872 -13.308  65.715  1.00 19.05           O  
HETATM 6658  O   HOH C 317      39.401  -9.013  59.149  1.00 34.39           O  
HETATM 6659  O   HOH C 318      66.486 -18.781  48.723  1.00 21.73           O  
HETATM 6660  O   HOH C 319      50.288 -12.358  47.247  1.00 22.00           O  
HETATM 6661  O   HOH C 320      73.874   0.525  52.318  1.00 22.36           O  
HETATM 6662  O   HOH C 321      47.552 -23.112  57.673  1.00 21.57           O  
HETATM 6663  O   HOH C 322      79.665 -14.318  65.097  1.00 18.56           O  
HETATM 6664  O   HOH C 323      53.951  -9.577  77.713  1.00 19.12           O  
HETATM 6665  O   HOH C 324      52.370 -26.469  46.753  1.00 20.19           O  
HETATM 6666  O   HOH C 325      46.719 -23.097  53.161  1.00 19.08           O  
HETATM 6667  O   HOH C 326      58.423 -29.313  72.496  1.00 23.17           O  
HETATM 6668  O   HOH C 327      80.378  -5.258  50.427  1.00 22.43           O  
HETATM 6669  O   HOH C 328      45.124 -22.595  46.329  1.00 21.92           O  
HETATM 6670  O   HOH C 329      69.179 -13.484  59.476  1.00 28.99           O  
HETATM 6671  O   HOH C 330      65.996   7.949  68.851  1.00 22.92           O  
HETATM 6672  O   HOH C 331      64.876  -7.408  52.010  1.00 19.28           O  
HETATM 6673  O   HOH C 332      43.982 -19.859  54.363  1.00 19.54           O  
HETATM 6674  O   HOH C 333      50.166  -3.379  51.714  1.00 23.60           O  
HETATM 6675  O   HOH C 334      46.937 -12.560  50.654  1.00 23.41           O  
HETATM 6676  O   HOH C 335      49.816  -6.531  49.355  1.00 20.11           O  
HETATM 6677  O   HOH C 336      73.439 -17.382  52.531  1.00 27.26           O  
HETATM 6678  O   HOH C 337      48.830 -10.357  50.265  1.00 21.79           O  
HETATM 6679  O   HOH C 338      66.255 -30.950  53.050  1.00 24.79           O  
HETATM 6680  O   HOH C 339      69.697 -25.443  50.368  1.00 27.52           O  
HETATM 6681  O   HOH C 340      84.989  -6.569  55.475  1.00 29.42           O  
HETATM 6682  O   HOH C 341      64.842 -11.675  61.569  1.00 24.40           O  
HETATM 6683  O   HOH C 342      80.488  -2.456  54.548  1.00 25.94           O  
HETATM 6684  O   HOH C 343      50.483 -27.061  58.598  1.00 19.65           O  
HETATM 6685  O   HOH C 344      65.130 -21.107  82.636  1.00 24.83           O  
HETATM 6686  O   HOH C 345      67.075 -30.848  59.930  1.00 22.77           O  
HETATM 6687  O   HOH C 346      67.497 -20.757  69.544  1.00 23.44           O  
HETATM 6688  O   HOH C 347      66.399 -10.406  53.690  1.00 20.84           O  
HETATM 6689  O   HOH C 348      52.067 -24.443  74.142  1.00 27.72           O  
HETATM 6690  O   HOH C 349      81.930  -4.601  58.797  1.00 21.35           O  
HETATM 6691  O   HOH C 350      57.063 -11.247  63.038  1.00 18.35           O  
HETATM 6692  O   HOH C 351      78.860 -14.188  58.109  1.00 27.46           O  
HETATM 6693  O   HOH C 352      56.944  -8.819  77.187  1.00 21.50           O  
HETATM 6694  O   HOH C 353      70.083 -15.747  77.470  1.00 28.45           O  
HETATM 6695  O   HOH C 354      69.059 -10.594  59.961  1.00 27.61           O  
HETATM 6696  O   HOH C 355      41.601  -5.736  58.915  1.00 24.90           O  
HETATM 6697  O   HOH C 356      55.151 -29.862  59.154  1.00 28.21           O  
MASTER      258    0    0   36   24    0    0    6 6694    3    0   66          
END                                                                             
