# Supplementary material for: A new benchmark illustrates that integration of geometric constraints inferred from enzyme reaction chemistry can increase enzyme active site modeling accuracy
Source: PLoS One. 2019 Apr 4;14(4):e0214126. doi: 10.1371/journal.pone.0214126 (PMC6448891; doi:10.1371/journal.pone.0214126)
Supplement: S1 Files — (GZ) [file pone.0214126.s008.gz › benchmark-lite/templates/3ia2/1zoi.pdb.pdb]

REMARK query_anchored_aln STFVAKDGTQIYFKDWGSGKPVLFSHGWLLDADMWEYQMEYLSSRGYRTIAFDRRGFGRSDQPWTGNDYDTFADDIAQLIEHLDLKEVTLVGFSMGGGDVARYIARHGSARVAGLVLLGAVTPLFGQKPDYPQGVPLDVFARFKTELLKDRAQFISDFNAPFYGINKGQVVSQGVQTQTLQIALLASLKATVDCVTAFAETDFRPDMAKIDVPTLVIHGDGDQIVPFETTGKVAAELIKGAELKVYKDAPHGFAVTHAQQLNEDLLAFLKR
ATOM      1  N   SER A   1      72.070  20.491  64.534  1.00  0.00           N  
ATOM      2  CA  SER A   1      72.394  20.325  65.947  1.00  0.00           C  
ATOM      3  C   SER A   1      71.403  19.505  66.776  1.00  0.00           C  
ATOM      4  O   SER A   1      71.785  18.898  67.778  1.00  0.00           O  
ATOM      5  CB  SER A   1      72.534  21.698  66.576  1.00  0.00           C  
ATOM      6  OG  SER A   1      71.316  22.389  66.548  1.00  0.00           O  
ATOM      7 1H   SER A   1      72.779  21.039  64.091  1.00  0.00           H  
ATOM      8 2H   SER A   1      72.020  19.594  64.095  1.00  0.00           H  
ATOM      9 3H   SER A   1      71.188  20.954  64.446  1.00  0.00           H  
ATOM     10  HA  SER A   1      73.341  19.790  66.024  1.00  0.00           H  
ATOM     11 1HB  SER A   1      72.873  21.593  67.606  1.00  0.00           H  
ATOM     12 2HB  SER A   1      73.291  22.268  66.039  1.00  0.00           H  
ATOM     13  HG  SER A   1      71.485  23.240  66.959  1.00  0.00           H  
ATOM     14  N   THR A   2      47.102   5.430  44.400  1.00  0.00           N  
ATOM     15  CA  THR A   2      46.946   4.024  44.050  1.00  0.00           C  
ATOM     16  C   THR A   2      45.721   3.759  43.192  1.00  0.00           C  
ATOM     17  O   THR A   2      44.726   4.479  43.271  1.00  0.00           O  
ATOM     18  CB  THR A   2      46.871   3.154  45.318  1.00  0.00           C  
ATOM     19  OG1 THR A   2      46.841   1.769  44.950  1.00  0.00           O  
ATOM     20  CG2 THR A   2      45.624   3.488  46.122  1.00  0.00           C  
ATOM     21  H   THR A   2      46.479   6.111  43.990  1.00  0.00           H  
ATOM     22  HA  THR A   2      47.814   3.714  43.467  1.00  0.00           H  
ATOM     23  HB  THR A   2      47.752   3.333  45.935  1.00  0.00           H  
ATOM     24  HG1 THR A   2      45.950   1.529  44.682  1.00  0.00           H  
ATOM     25 1HG2 THR A   2      45.588   2.864  47.014  1.00  0.00           H  
ATOM     26 2HG2 THR A   2      45.649   4.538  46.413  1.00  0.00           H  
ATOM     27 3HG2 THR A   2      44.739   3.302  45.514  1.00  0.00           H  
ATOM     28  N   PHE A   3      45.813   2.717  42.372  1.00  0.00           N  
ATOM     29  CA  PHE A   3      44.698   2.267  41.549  1.00  0.00           C  
ATOM     30  C   PHE A   3      44.595   0.775  41.841  1.00  0.00           C  
ATOM     31  O   PHE A   3      45.612   0.097  41.949  1.00  0.00           O  
ATOM     32  CB  PHE A   3      44.931   2.530  40.060  1.00  0.00           C  
ATOM     33  CG  PHE A   3      43.807   2.062  39.179  1.00  0.00           C  
ATOM     34  CD1 PHE A   3      42.638   2.800  39.070  1.00  0.00           C  
ATOM     35  CD2 PHE A   3      43.916   0.882  38.459  1.00  0.00           C  
ATOM     36  CE1 PHE A   3      41.604   2.371  38.260  1.00  0.00           C  
ATOM     37  CE2 PHE A   3      42.885   0.451  37.648  1.00  0.00           C  
ATOM     38  CZ  PHE A   3      41.727   1.196  37.549  1.00  0.00           C  
ATOM     39  H   PHE A   3      46.692   2.223  42.322  1.00  0.00           H  
ATOM     40  HA  PHE A   3      43.804   2.816  41.848  1.00  0.00           H  
ATOM     41 1HB  PHE A   3      45.068   3.598  39.897  1.00  0.00           H  
ATOM     42 2HB  PHE A   3      45.844   2.030  39.741  1.00  0.00           H  
ATOM     43  HD1 PHE A   3      42.541   3.730  39.632  1.00  0.00           H  
ATOM     44  HD2 PHE A   3      44.831   0.293  38.537  1.00  0.00           H  
ATOM     45  HE1 PHE A   3      40.691   2.961  38.184  1.00  0.00           H  
ATOM     46  HE2 PHE A   3      42.984  -0.478  37.086  1.00  0.00           H  
ATOM     47  HZ  PHE A   3      40.913   0.856  36.911  1.00  0.00           H  
ATOM     48  N   VAL A   4      43.377   0.266  41.992  1.00  0.00           N  
ATOM     49  CA  VAL A   4      43.193  -1.159  42.252  1.00  0.00           C  
ATOM     50  C   VAL A   4      42.900  -1.843  40.924  1.00  0.00           C  
ATOM     51  O   VAL A   4      41.936  -1.495  40.242  1.00  0.00           O  
ATOM     52  CB  VAL A   4      42.036  -1.402  43.240  1.00  0.00           C  
ATOM     53  CG1 VAL A   4      41.830  -2.892  43.462  1.00  0.00           C  
ATOM     54  CG2 VAL A   4      42.322  -0.694  44.555  1.00  0.00           C  
ATOM     55  H   VAL A   4      42.565   0.863  41.928  1.00  0.00           H  
ATOM     56  HA  VAL A   4      44.109  -1.551  42.696  1.00  0.00           H  
ATOM     57  HB  VAL A   4      41.115  -1.010  42.808  1.00  0.00           H  
ATOM     58 1HG1 VAL A   4      41.008  -3.045  44.163  1.00  0.00           H  
ATOM     59 2HG1 VAL A   4      41.591  -3.372  42.513  1.00  0.00           H  
ATOM     60 3HG1 VAL A   4      42.741  -3.329  43.872  1.00  0.00           H  
ATOM     61 1HG2 VAL A   4      41.500  -0.869  45.249  1.00  0.00           H  
ATOM     62 2HG2 VAL A   4      43.247  -1.081  44.984  1.00  0.00           H  
ATOM     63 3HG2 VAL A   4      42.425   0.377  44.378  1.00  0.00           H  
ATOM     64  N   ALA A   5      43.733  -2.807  40.551  1.00  0.00           N  
ATOM     65  CA  ALA A   5      43.542  -3.509  39.285  1.00  0.00           C  
ATOM     66  C   ALA A   5      42.351  -4.455  39.351  1.00  0.00           C  
ATOM     67  O   ALA A   5      41.810  -4.715  40.426  1.00  0.00           O  
ATOM     68  CB  ALA A   5      44.802  -4.274  38.908  1.00  0.00           C  
ATOM     69  H   ALA A   5      44.510  -3.064  41.144  1.00  0.00           H  
ATOM     70  HA  ALA A   5      43.335  -2.767  38.514  1.00  0.00           H  
ATOM     71 1HB  ALA A   5      44.644  -4.792  37.962  1.00  0.00           H  
ATOM     72 2HB  ALA A   5      45.634  -3.577  38.805  1.00  0.00           H  
ATOM     73 3HB  ALA A   5      45.033  -5.001  39.685  1.00  0.00           H  
ATOM     74  N   LYS A   6      41.952  -4.962  38.189  1.00  0.00           N  
ATOM     75  CA  LYS A   6      40.827  -5.883  38.092  1.00  0.00           C  
ATOM     76  C   LYS A   6      41.070  -7.121  38.947  1.00  0.00           C  
ATOM     77  O   LYS A   6      40.127  -7.712  39.471  1.00  0.00           O  
ATOM     78  CB  LYS A   6      40.583  -6.284  36.636  1.00  0.00           C  
ATOM     79  CG  LYS A   6      39.362  -7.170  36.424  1.00  0.00           C  
ATOM     80  CD  LYS A   6      39.134  -7.452  34.947  1.00  0.00           C  
ATOM     81  CE  LYS A   6      37.930  -8.358  34.734  1.00  0.00           C  
ATOM     82  NZ  LYS A   6      37.695  -8.642  33.293  1.00  0.00           N  
ATOM     83  H   LYS A   6      42.446  -4.699  37.348  1.00  0.00           H  
ATOM     84  HA  LYS A   6      39.935  -5.381  38.468  1.00  0.00           H  
ATOM     85 1HB  LYS A   6      40.455  -5.388  36.028  1.00  0.00           H  
ATOM     86 2HB  LYS A   6      41.454  -6.817  36.255  1.00  0.00           H  
ATOM     87 1HG  LYS A   6      39.504  -8.116  36.948  1.00  0.00           H  
ATOM     88 2HG  LYS A   6      38.480  -6.677  36.832  1.00  0.00           H  
ATOM     89 1HD  LYS A   6      38.970  -6.512  34.418  1.00  0.00           H  
ATOM     90 2HD  LYS A   6      40.018  -7.934  34.528  1.00  0.00           H  
ATOM     91 1HE  LYS A   6      38.088  -9.300  35.257  1.00  0.00           H  
ATOM     92 2HE  LYS A   6      37.041  -7.883  35.148  1.00  0.00           H  
ATOM     93 1HZ  LYS A   6      36.890  -9.244  33.195  1.00  0.00           H  
ATOM     94 2HZ  LYS A   6      37.529  -7.776  32.801  1.00  0.00           H  
ATOM     95 3HZ  LYS A   6      38.506  -9.100  32.903  1.00  0.00           H  
ATOM     96  N   ASP A   7      42.334  -7.512  39.089  1.00  0.00           N  
ATOM     97  CA  ASP A   7      42.663  -8.690  39.877  1.00  0.00           C  
ATOM     98  C   ASP A   7      43.117  -8.396  41.308  1.00  0.00           C  
ATOM     99  O   ASP A   7      43.793  -9.212  41.940  1.00  0.00           O  
ATOM    100  CB  ASP A   7      43.755  -9.489  39.162  1.00  0.00           C  
ATOM    101  CG  ASP A   7      45.055  -8.711  39.010  1.00  0.00           C  
ATOM    102  OD1 ASP A   7      45.111  -7.591  39.460  1.00  0.00           O  
ATOM    103  OD2 ASP A   7      45.980  -9.244  38.445  1.00  0.00           O  
ATOM    104  H   ASP A   7      43.079  -6.991  38.648  1.00  0.00           H  
ATOM    105  HA  ASP A   7      41.768  -9.307  39.967  1.00  0.00           H  
ATOM    106 1HB  ASP A   7      43.960 -10.404  39.719  1.00  0.00           H  
ATOM    107 2HB  ASP A   7      43.405  -9.780  38.172  1.00  0.00           H  
ATOM    108  N   GLY A   8      42.732  -7.227  41.814  1.00  0.00           N  
ATOM    109  CA  GLY A   8      43.043  -6.854  43.184  1.00  0.00           C  
ATOM    110  C   GLY A   8      44.436  -6.391  43.565  1.00  0.00           C  
ATOM    111  O   GLY A   8      44.798  -6.438  44.741  1.00  0.00           O  
ATOM    112  H   GLY A   8      42.212  -6.583  41.235  1.00  0.00           H  
ATOM    113 1HA  GLY A   8      42.389  -6.040  43.497  1.00  0.00           H  
ATOM    114 2HA  GLY A   8      42.845  -7.697  43.844  1.00  0.00           H  
ATOM    115  N   THR A   9      45.219  -5.933  42.596  1.00  0.00           N  
ATOM    116  CA  THR A   9      46.571  -5.461  42.891  1.00  0.00           C  
ATOM    117  C   THR A   9      46.563  -3.946  43.082  1.00  0.00           C  
ATOM    118  O   THR A   9      45.887  -3.232  42.346  1.00  0.00           O  
ATOM    119  CB  THR A   9      47.558  -5.844  41.773  1.00  0.00           C  
ATOM    120  OG1 THR A   9      47.619  -7.272  41.654  1.00  0.00           O  
ATOM    121  CG2 THR A   9      48.947  -5.305  42.080  1.00  0.00           C  
ATOM    122  H   THR A   9      44.886  -5.907  41.643  1.00  0.00           H  
ATOM    123  HA  THR A   9      46.907  -5.930  43.816  1.00  0.00           H  
ATOM    124  HB  THR A   9      47.215  -5.429  40.826  1.00  0.00           H  
ATOM    125  HG1 THR A   9      47.073  -7.554  40.917  1.00  0.00           H  
ATOM    126 1HG2 THR A   9      49.631  -5.585  41.279  1.00  0.00           H  
ATOM    127 2HG2 THR A   9      48.906  -4.219  42.160  1.00  0.00           H  
ATOM    128 3HG2 THR A   9      49.300  -5.725  43.021  1.00  0.00           H  
ATOM    129  N   GLN A  10      47.293  -3.457  44.080  1.00  0.00           N  
ATOM    130  CA  GLN A  10      47.377  -2.023  44.317  1.00  0.00           C  
ATOM    131  C   GLN A  10      48.595  -1.514  43.560  1.00  0.00           C  
ATOM    132  O   GLN A  10      49.721  -1.907  43.864  1.00  0.00           O  
ATOM    133  CB  GLN A  10      47.486  -1.703  45.810  1.00  0.00           C  
ATOM    134  CG  GLN A  10      46.261  -2.090  46.621  1.00  0.00           C  
ATOM    135  CD  GLN A  10      46.417  -1.766  48.095  1.00  0.00           C  
ATOM    136  OE1 GLN A  10      47.416  -1.174  48.513  1.00  0.00           O  
ATOM    137  NE2 GLN A  10      45.427  -2.153  48.892  1.00  0.00           N  
ATOM    138  H   GLN A  10      47.799  -4.086  44.686  1.00  0.00           H  
ATOM    139  HA  GLN A  10      46.469  -1.556  43.937  1.00  0.00           H  
ATOM    140 1HB  GLN A  10      48.347  -2.223  46.232  1.00  0.00           H  
ATOM    141 2HB  GLN A  10      47.653  -0.634  45.942  1.00  0.00           H  
ATOM    142 1HG  GLN A  10      45.399  -1.544  46.240  1.00  0.00           H  
ATOM    143 2HG  GLN A  10      46.097  -3.163  46.522  1.00  0.00           H  
ATOM    144 1HE2 GLN A  10      45.474  -1.967  49.875  1.00  0.00           H  
ATOM    145 2HE2 GLN A  10      44.635  -2.630  48.512  1.00  0.00           H  
ATOM    146  N   ILE A  11      48.368  -0.661  42.564  1.00  0.00           N  
ATOM    147  CA  ILE A  11      49.459  -0.102  41.778  1.00  0.00           C  
ATOM    148  C   ILE A  11      49.689   1.342  42.188  1.00  0.00           C  
ATOM    149  O   ILE A  11      48.795   2.183  42.071  1.00  0.00           O  
ATOM    150  CB  ILE A  11      49.162  -0.178  40.269  1.00  0.00           C  
ATOM    151  CG1 ILE A  11      48.850  -1.619  39.858  1.00  0.00           C  
ATOM    152  CG2 ILE A  11      50.335   0.366  39.468  1.00  0.00           C  
ATOM    153  CD1 ILE A  11      49.972  -2.591  40.141  1.00  0.00           C  
ATOM    154  H   ILE A  11      47.418  -0.394  42.347  1.00  0.00           H  
ATOM    155  HA  ILE A  11      50.360  -0.681  41.976  1.00  0.00           H  
ATOM    156  HB  ILE A  11      48.275   0.413  40.043  1.00  0.00           H  
ATOM    157 1HG1 ILE A  11      47.960  -1.963  40.384  1.00  0.00           H  
ATOM    158 2HG1 ILE A  11      48.631  -1.654  38.790  1.00  0.00           H  
ATOM    159 1HG2 ILE A  11      50.108   0.304  38.404  1.00  0.00           H  
ATOM    160 2HG2 ILE A  11      50.512   1.405  39.742  1.00  0.00           H  
ATOM    161 3HG2 ILE A  11      51.227  -0.223  39.684  1.00  0.00           H  
ATOM    162 1HD1 ILE A  11      49.677  -3.591  39.822  1.00  0.00           H  
ATOM    163 2HD1 ILE A  11      50.865  -2.285  39.595  1.00  0.00           H  
ATOM    164 3HD1 ILE A  11      50.185  -2.600  41.209  1.00  0.00           H  
ATOM    165  N   TYR A  12      50.887   1.620  42.690  1.00  0.00           N  
ATOM    166  CA  TYR A  12      51.243   2.967  43.102  1.00  0.00           C  
ATOM    167  C   TYR A  12      51.665   3.775  41.890  1.00  0.00           C  
ATOM    168  O   TYR A  12      52.318   3.252  40.993  1.00  0.00           O  
ATOM    169  CB  TYR A  12      52.358   2.942  44.150  1.00  0.00           C  
ATOM    170  CG  TYR A  12      52.749   4.312  44.658  1.00  0.00           C  
ATOM    171  CD1 TYR A  12      51.949   4.963  45.585  1.00  0.00           C  
ATOM    172  CD2 TYR A  12      53.908   4.918  44.196  1.00  0.00           C  
ATOM    173  CE1 TYR A  12      52.306   6.214  46.049  1.00  0.00           C  
ATOM    174  CE2 TYR A  12      54.265   6.169  44.660  1.00  0.00           C  
ATOM    175  CZ  TYR A  12      53.469   6.816  45.582  1.00  0.00           C  
ATOM    176  OH  TYR A  12      53.825   8.063  46.045  1.00  0.00           O  
ATOM    177  H   TYR A  12      51.567   0.880  42.788  1.00  0.00           H  
ATOM    178  HA  TYR A  12      50.365   3.437  43.545  1.00  0.00           H  
ATOM    179 1HB  TYR A  12      52.043   2.340  45.003  1.00  0.00           H  
ATOM    180 2HB  TYR A  12      53.245   2.471  43.726  1.00  0.00           H  
ATOM    181  HD1 TYR A  12      51.038   4.486  45.948  1.00  0.00           H  
ATOM    182  HD2 TYR A  12      54.537   4.408  43.466  1.00  0.00           H  
ATOM    183  HE1 TYR A  12      51.677   6.725  46.778  1.00  0.00           H  
ATOM    184  HE2 TYR A  12      55.176   6.646  44.296  1.00  0.00           H  
ATOM    185  HH  TYR A  12      53.168   8.368  46.675  1.00  0.00           H  
ATOM    186  N   PHE A  13      51.307   5.050  41.866  1.00  0.00           N  
ATOM    187  CA  PHE A  13      51.741   5.901  40.768  1.00  0.00           C  
ATOM    188  C   PHE A  13      51.917   7.346  41.195  1.00  0.00           C  
ATOM    189  O   PHE A  13      51.403   7.781  42.237  1.00  0.00           O  
ATOM    190  CB  PHE A  13      50.736   5.832  39.617  1.00  0.00           C  
ATOM    191  CG  PHE A  13      49.378   6.372  39.965  1.00  0.00           C  
ATOM    192  CD1 PHE A  13      49.068   7.705  39.738  1.00  0.00           C  
ATOM    193  CD2 PHE A  13      48.409   5.551  40.520  1.00  0.00           C  
ATOM    194  CE1 PHE A  13      47.819   8.204  40.057  1.00  0.00           C  
ATOM    195  CE2 PHE A  13      47.160   6.046  40.839  1.00  0.00           C  
ATOM    196  CZ  PHE A  13      46.865   7.375  40.608  1.00  0.00           C  
ATOM    197  H   PHE A  13      50.736   5.446  42.599  1.00  0.00           H  
ATOM    198  HA  PHE A  13      52.708   5.541  40.412  1.00  0.00           H  
ATOM    199 1HB  PHE A  13      51.118   6.394  38.766  1.00  0.00           H  
ATOM    200 2HB  PHE A  13      50.618   4.796  39.299  1.00  0.00           H  
ATOM    201  HD1 PHE A  13      49.822   8.361  39.301  1.00  0.00           H  
ATOM    202  HD2 PHE A  13      48.642   4.501  40.703  1.00  0.00           H  
ATOM    203  HE1 PHE A  13      47.589   9.253  39.874  1.00  0.00           H  
ATOM    204  HE2 PHE A  13      46.407   5.389  41.274  1.00  0.00           H  
ATOM    205  HZ  PHE A  13      45.881   7.767  40.861  1.00  0.00           H  
ATOM    206  N   LYS A  14      52.683   8.065  40.380  1.00  0.00           N  
ATOM    207  CA  LYS A  14      52.943   9.482  40.558  1.00  0.00           C  
ATOM    208  C   LYS A  14      52.272  10.145  39.366  1.00  0.00           C  
ATOM    209  O   LYS A  14      52.290   9.612  38.257  1.00  0.00           O  
ATOM    210  CB  LYS A  14      54.439   9.796  40.616  1.00  0.00           C  
ATOM    211  CG  LYS A  14      55.162   9.194  41.814  1.00  0.00           C  
ATOM    212  CD  LYS A  14      56.632   9.584  41.824  1.00  0.00           C  
ATOM    213  CE  LYS A  14      57.358   8.977  43.016  1.00  0.00           C  
ATOM    214  NZ  LYS A  14      58.801   9.342  43.034  1.00  0.00           N  
ATOM    215  H   LYS A  14      53.101   7.583  39.597  1.00  0.00           H  
ATOM    216  HA  LYS A  14      52.500   9.799  41.503  1.00  0.00           H  
ATOM    217 1HB  LYS A  14      54.924   9.426  39.712  1.00  0.00           H  
ATOM    218 2HB  LYS A  14      54.583  10.876  40.646  1.00  0.00           H  
ATOM    219 1HG  LYS A  14      54.695   9.545  42.735  1.00  0.00           H  
ATOM    220 2HG  LYS A  14      55.083   8.108  41.778  1.00  0.00           H  
ATOM    221 1HD  LYS A  14      57.108   9.239  40.905  1.00  0.00           H  
ATOM    222 2HD  LYS A  14      56.720  10.670  41.873  1.00  0.00           H  
ATOM    223 1HE  LYS A  14      56.896   9.324  43.939  1.00  0.00           H  
ATOM    224 2HE  LYS A  14      57.273   7.891  42.979  1.00  0.00           H  
ATOM    225 1HZ  LYS A  14      59.245   8.920  43.837  1.00  0.00           H  
ATOM    226 2HZ  LYS A  14      59.244   9.008  42.190  1.00  0.00           H  
ATOM    227 3HZ  LYS A  14      58.893  10.346  43.088  1.00  0.00           H  
ATOM    228  N   ASP A  15      51.684  11.307  39.604  1.00  0.00           N  
ATOM    229  CA  ASP A  15      50.987  12.039  38.562  1.00  0.00           C  
ATOM    230  C   ASP A  15      51.199  13.515  38.855  1.00  0.00           C  
ATOM    231  O   ASP A  15      50.560  14.071  39.747  1.00  0.00           O  
ATOM    232  CB  ASP A  15      49.495  11.697  38.528  1.00  0.00           C  
ATOM    233  CG  ASP A  15      48.758  12.376  37.382  1.00  0.00           C  
ATOM    234  OD1 ASP A  15      49.357  13.183  36.711  1.00  0.00           O  
ATOM    235  OD2 ASP A  15      47.603  12.080  37.187  1.00  0.00           O  
ATOM    236  H   ASP A  15      51.722  11.694  40.536  1.00  0.00           H  
ATOM    237  HA  ASP A  15      51.418  11.764  37.599  1.00  0.00           H  
ATOM    238 1HB  ASP A  15      49.371  10.618  38.433  1.00  0.00           H  
ATOM    239 2HB  ASP A  15      49.032  11.999  39.468  1.00  0.00           H  
ATOM    240  N   TRP A  16      52.112  14.137  38.109  1.00  0.00           N  
ATOM    241  CA  TRP A  16      52.445  15.543  38.316  1.00  0.00           C  
ATOM    242  C   TRP A  16      52.196  16.420  37.099  1.00  0.00           C  
ATOM    243  O   TRP A  16      52.411  15.999  35.967  1.00  0.00           O  
ATOM    244  CB  TRP A  16      53.913  15.670  38.726  1.00  0.00           C  
ATOM    245  CG  TRP A  16      54.216  15.064  40.062  1.00  0.00           C  
ATOM    246  CD1 TRP A  16      54.710  13.815  40.298  1.00  0.00           C  
ATOM    247  CD2 TRP A  16      54.047  15.679  41.362  1.00  0.00           C  
ATOM    248  NE1 TRP A  16      54.858  13.612  41.647  1.00  0.00           N  
ATOM    249  CE2 TRP A  16      54.458  14.742  42.314  1.00  0.00           C  
ATOM    250  CE3 TRP A  16      53.587  16.932  41.787  1.00  0.00           C  
ATOM    251  CZ2 TRP A  16      54.423  15.013  43.673  1.00  0.00           C  
ATOM    252  CZ3 TRP A  16      53.553  17.204  43.150  1.00  0.00           C  
ATOM    253  CH2 TRP A  16      53.961  16.269  44.067  1.00  0.00           C  
ATOM    254  H   TRP A  16      52.586  13.621  37.381  1.00  0.00           H  
ATOM    255  HA  TRP A  16      51.817  15.933  39.117  1.00  0.00           H  
ATOM    256 1HB  TRP A  16      54.543  15.187  37.979  1.00  0.00           H  
ATOM    257 2HB  TRP A  16      54.192  16.723  38.757  1.00  0.00           H  
ATOM    258  HD1 TRP A  16      54.952  13.086  39.527  1.00  0.00           H  
ATOM    259  HE1 TRP A  16      55.203  12.767  42.081  1.00  0.00           H  
ATOM    260  HE3 TRP A  16      53.264  17.679  41.063  1.00  0.00           H  
ATOM    261  HZ2 TRP A  16      54.742  14.284  44.417  1.00  0.00           H  
ATOM    262  HZ3 TRP A  16      53.192  18.181  43.472  1.00  0.00           H  
ATOM    263  HH2 TRP A  16      53.921  16.516  45.129  1.00  0.00           H  
ATOM    264  N   GLY A  17      51.764  17.651  37.348  1.00  0.00           N  
ATOM    265  CA  GLY A  17      51.527  18.584  36.262  1.00  0.00           C  
ATOM    266  C   GLY A  17      50.072  18.938  36.061  1.00  0.00           C  
ATOM    267  O   GLY A  17      49.184  18.331  36.663  1.00  0.00           O  
ATOM    268  H   GLY A  17      51.596  17.949  38.298  1.00  0.00           H  
ATOM    269 1HA  GLY A  17      52.079  19.505  36.447  1.00  0.00           H  
ATOM    270 2HA  GLY A  17      51.907  18.163  35.332  1.00  0.00           H  
ATOM    271  N   SER A  18      49.792  19.930  35.205  1.00  0.00           N  
ATOM    272  CA  SER A  18      48.412  20.341  34.943  1.00  0.00           C  
ATOM    273  C   SER A  18      47.582  19.165  34.455  1.00  0.00           C  
ATOM    274  O   SER A  18      48.019  18.400  33.600  1.00  0.00           O  
ATOM    275  CB  SER A  18      48.379  21.455  33.915  1.00  0.00           C  
ATOM    276  OG  SER A  18      48.826  21.000  32.667  1.00  0.00           O  
ATOM    277  H   SER A  18      50.546  20.406  34.730  1.00  0.00           H  
ATOM    278  HA  SER A  18      47.978  20.711  35.873  1.00  0.00           H  
ATOM    279 1HB  SER A  18      47.362  21.835  33.823  1.00  0.00           H  
ATOM    280 2HB  SER A  18      49.007  22.279  34.251  1.00  0.00           H  
ATOM    281  HG  SER A  18      48.036  20.831  32.149  1.00  0.00           H  
ATOM    282  N   GLY A  19      47.338  19.031  30.685  1.00  0.00           N  
ATOM    283  CA  GLY A  19      48.536  19.174  29.868  1.00  0.00           C  
ATOM    284  C   GLY A  19      48.788  17.853  29.150  1.00  0.00           C  
ATOM    285  O   GLY A  19      48.321  16.798  29.596  1.00  0.00           O  
ATOM    286  H   GLY A  19      46.446  18.896  30.231  1.00  0.00           H  
ATOM    287 1HA  GLY A  19      48.396  19.988  29.157  1.00  0.00           H  
ATOM    288 2HA  GLY A  19      49.379  19.444  30.503  1.00  0.00           H  
ATOM    289  N   LYS A  20      49.508  17.890  28.017  1.00  0.00           N  
ATOM    290  CA  LYS A  20      49.785  16.644  27.293  1.00  0.00           C  
ATOM    291  C   LYS A  20      50.557  15.714  28.220  1.00  0.00           C  
ATOM    292  O   LYS A  20      51.418  16.154  28.985  1.00  0.00           O  
ATOM    293  CB  LYS A  20      50.575  16.906  26.010  1.00  0.00           C  
ATOM    294  CG  LYS A  20      49.804  17.670  24.941  1.00  0.00           C  
ATOM    295  CD  LYS A  20      50.642  17.864  23.687  1.00  0.00           C  
ATOM    296  CE  LYS A  20      49.876  18.635  22.622  1.00  0.00           C  
ATOM    297  NZ  LYS A  20      50.692  18.849  21.396  1.00  0.00           N  
ATOM    298  H   LYS A  20      49.864  18.761  27.651  1.00  0.00           H  
ATOM    299  HA  LYS A  20      48.835  16.184  27.020  1.00  0.00           H  
ATOM    300 1HB  LYS A  20      51.474  17.476  26.245  1.00  0.00           H  
ATOM    301 2HB  LYS A  20      50.893  15.957  25.578  1.00  0.00           H  
ATOM    302 1HG  LYS A  20      48.899  17.119  24.682  1.00  0.00           H  
ATOM    303 2HG  LYS A  20      49.514  18.646  25.329  1.00  0.00           H  
ATOM    304 1HD  LYS A  20      51.551  18.412  23.938  1.00  0.00           H  
ATOM    305 2HD  LYS A  20      50.925  16.891  23.284  1.00  0.00           H  
ATOM    306 1HE  LYS A  20      48.975  18.086  22.353  1.00  0.00           H  
ATOM    307 2HE  LYS A  20      49.579  19.606  23.019  1.00  0.00           H  
ATOM    308 1HZ  LYS A  20      50.149  19.363  20.716  1.00  0.00           H  
ATOM    309 2HZ  LYS A  20      51.522  19.374  21.630  1.00  0.00           H  
ATOM    310 3HZ  LYS A  20      50.957  17.956  21.007  1.00  0.00           H  
ATOM    311  N   PRO A  21      50.247  14.425  28.137  1.00  0.00           N  
ATOM    312  CA  PRO A  21      50.843  13.440  29.026  1.00  0.00           C  
ATOM    313  C   PRO A  21      51.967  12.562  28.493  1.00  0.00           C  
ATOM    314  O   PRO A  21      51.962  12.149  27.332  1.00  0.00           O  
ATOM    315  CB  PRO A  21      49.621  12.584  29.373  1.00  0.00           C  
ATOM    316  CG  PRO A  21      48.771  12.647  28.150  1.00  0.00           C  
ATOM    317  CD  PRO A  21      48.994  14.035  27.610  1.00  0.00           C  
ATOM    318  HA  PRO A  21      51.250  13.951  29.911  1.00  0.00           H  
ATOM    319 1HB  PRO A  21      49.937  11.560  29.620  1.00  0.00           H  
ATOM    320 2HB  PRO A  21      49.118  12.989  30.263  1.00  0.00           H  
ATOM    321 1HG  PRO A  21      49.070  11.863  27.438  1.00  0.00           H  
ATOM    322 2HG  PRO A  21      47.719  12.457  28.408  1.00  0.00           H  
ATOM    323 1HD  PRO A  21      49.025  14.001  26.511  1.00  0.00           H  
ATOM    324 2HD  PRO A  21      48.187  14.697  27.956  1.00  0.00           H  
ATOM    325  N   VAL A  22      52.939  12.295  29.363  1.00  0.00           N  
ATOM    326  CA  VAL A  22      54.015  11.365  29.051  1.00  0.00           C  
ATOM    327  C   VAL A  22      53.980  10.387  30.214  1.00  0.00           C  
ATOM    328  O   VAL A  22      54.104  10.786  31.376  1.00  0.00           O  
ATOM    329  CB  VAL A  22      55.384  12.062  28.948  1.00  0.00           C  
ATOM    330  CG1 VAL A  22      56.478  11.047  28.651  1.00  0.00           C  
ATOM    331  CG2 VAL A  22      55.339  13.137  27.873  1.00  0.00           C  
ATOM    332  H   VAL A  22      52.929  12.751  30.264  1.00  0.00           H  
ATOM    333  HA  VAL A  22      53.805  10.904  28.085  1.00  0.00           H  
ATOM    334  HB  VAL A  22      55.622  12.519  29.909  1.00  0.00           H  
ATOM    335 1HG1 VAL A  22      57.439  11.558  28.582  1.00  0.00           H  
ATOM    336 2HG1 VAL A  22      56.516  10.309  29.452  1.00  0.00           H  
ATOM    337 3HG1 VAL A  22      56.265  10.549  27.706  1.00  0.00           H  
ATOM    338 1HG2 VAL A  22      56.310  13.626  27.806  1.00  0.00           H  
ATOM    339 2HG2 VAL A  22      55.095  12.681  26.913  1.00  0.00           H  
ATOM    340 3HG2 VAL A  22      54.578  13.875  28.127  1.00  0.00           H  
ATOM    341  N   LEU A  23      53.792   9.114  29.888  1.00  0.00           N  
ATOM    342  CA  LEU A  23      53.706   8.036  30.873  1.00  0.00           C  
ATOM    343  C   LEU A  23      55.038   7.290  30.816  1.00  0.00           C  
ATOM    344  O   LEU A  23      55.393   6.741  29.777  1.00  0.00           O  
ATOM    345  CB  LEU A  23      52.536   7.090  30.572  1.00  0.00           C  
ATOM    346  CG  LEU A  23      52.393   5.889  31.515  1.00  0.00           C  
ATOM    347  CD1 LEU A  23      52.093   6.381  32.924  1.00  0.00           C  
ATOM    348  CD2 LEU A  23      51.287   4.975  31.008  1.00  0.00           C  
ATOM    349  H   LEU A  23      53.706   8.892  28.907  1.00  0.00           H  
ATOM    350  HA  LEU A  23      53.541   8.478  31.855  1.00  0.00           H  
ATOM    351 1HB  LEU A  23      51.609   7.659  30.618  1.00  0.00           H  
ATOM    352 2HB  LEU A  23      52.653   6.705  29.559  1.00  0.00           H  
ATOM    353  HG  LEU A  23      53.333   5.337  31.547  1.00  0.00           H  
ATOM    354 1HD1 LEU A  23      51.992   5.527  33.594  1.00  0.00           H  
ATOM    355 2HD1 LEU A  23      52.909   7.016  33.269  1.00  0.00           H  
ATOM    356 3HD1 LEU A  23      51.165   6.951  32.920  1.00  0.00           H  
ATOM    357 1HD2 LEU A  23      51.186   4.120  31.678  1.00  0.00           H  
ATOM    358 2HD2 LEU A  23      50.347   5.525  30.977  1.00  0.00           H  
ATOM    359 3HD2 LEU A  23      51.536   4.623  30.006  1.00  0.00           H  
ATOM    360  N   PHE A  24      55.773   7.289  31.929  1.00  0.00           N  
ATOM    361  CA  PHE A  24      57.075   6.625  32.023  1.00  0.00           C  
ATOM    362  C   PHE A  24      56.970   5.247  32.686  1.00  0.00           C  
ATOM    363  O   PHE A  24      56.297   5.089  33.713  1.00  0.00           O  
ATOM    364  CB  PHE A  24      58.056   7.497  32.809  1.00  0.00           C  
ATOM    365  CG  PHE A  24      58.443   8.764  32.100  1.00  0.00           C  
ATOM    366  CD1 PHE A  24      58.397   8.843  30.716  1.00  0.00           C  
ATOM    367  CD2 PHE A  24      58.853   9.879  32.816  1.00  0.00           C  
ATOM    368  CE1 PHE A  24      58.752  10.009  30.064  1.00  0.00           C  
ATOM    369  CE2 PHE A  24      59.207  11.045  32.166  1.00  0.00           C  
ATOM    370  CZ  PHE A  24      59.157  11.109  30.788  1.00  0.00           C  
ATOM    371  H   PHE A  24      55.407   7.770  32.738  1.00  0.00           H  
ATOM    372  HA  PHE A  24      57.464   6.480  31.014  1.00  0.00           H  
ATOM    373 1HB  PHE A  24      57.617   7.764  33.769  1.00  0.00           H  
ATOM    374 2HB  PHE A  24      58.964   6.930  33.011  1.00  0.00           H  
ATOM    375  HD1 PHE A  24      58.076   7.973  30.143  1.00  0.00           H  
ATOM    376  HD2 PHE A  24      58.893   9.827  33.905  1.00  0.00           H  
ATOM    377  HE1 PHE A  24      58.712  10.057  28.976  1.00  0.00           H  
ATOM    378  HE2 PHE A  24      59.527  11.914  32.741  1.00  0.00           H  
ATOM    379  HZ  PHE A  24      59.438  12.028  30.275  1.00  0.00           H  
ATOM    380  N   SER A  25      57.668   4.272  32.106  1.00  0.00           N  
ATOM    381  CA  SER A  25      57.658   2.886  32.582  1.00  0.00           C  
ATOM    382  C   SER A  25      59.083   2.468  32.966  1.00  0.00           C  
ATOM    383  O   SER A  25      59.963   2.351  32.112  1.00  0.00           O  
ATOM    384  CB  SER A  25      57.107   1.960  31.515  1.00  0.00           C  
ATOM    385  OG  SER A  25      57.158   0.624  31.935  1.00  0.00           O  
ATOM    386  H   SER A  25      58.228   4.511  31.300  1.00  0.00           H  
ATOM    387  HA  SER A  25      57.014   2.826  33.461  1.00  0.00           H  
ATOM    388 1HB  SER A  25      56.076   2.234  31.292  1.00  0.00           H  
ATOM    389 2HB  SER A  25      57.683   2.078  30.599  1.00  0.00           H  
ATOM    390  HG  SER A  25      56.796   0.105  31.213  1.00  0.00           H  
ATOM    391  N   HIS A  26      59.301   2.237  34.259  1.00  0.00           N  
ATOM    392  CA  HIS A  26      60.624   1.892  34.778  1.00  0.00           C  
ATOM    393  C   HIS A  26      61.123   0.478  34.476  1.00  0.00           C  
ATOM    394  O   HIS A  26      60.359  -0.395  34.068  1.00  0.00           O  
ATOM    395  CB  HIS A  26      60.638   2.097  36.296  1.00  0.00           C  
ATOM    396  CG  HIS A  26      59.766   1.134  37.041  1.00  0.00           C  
ATOM    397  ND1 HIS A  26      59.786  -0.224  36.804  1.00  0.00           N  
ATOM    398  CD2 HIS A  26      58.850   1.333  38.017  1.00  0.00           C  
ATOM    399  CE1 HIS A  26      58.918  -0.820  37.603  1.00  0.00           C  
ATOM    400  NE2 HIS A  26      58.338   0.103  38.349  1.00  0.00           N  
ATOM    401  H   HIS A  26      58.523   2.303  34.900  1.00  0.00           H  
ATOM    402  HA  HIS A  26      61.372   2.544  34.329  1.00  0.00           H  
ATOM    403 1HB  HIS A  26      61.658   1.992  36.668  1.00  0.00           H  
ATOM    404 2HB  HIS A  26      60.307   3.108  36.530  1.00  0.00           H  
ATOM    405  HD1 HIS A  26      60.410  -0.708  36.190  1.00  0.00           H  
ATOM    406  HD2 HIS A  26      58.493   2.228  38.527  1.00  0.00           H  
ATOM    407  HE1 HIS A  26      58.784  -1.901  37.570  1.00  0.00           H  
ATOM    408  N   GLY A  27      62.417   0.268  34.693  1.00  0.00           N  
ATOM    409  CA  GLY A  27      63.012  -1.034  34.442  1.00  0.00           C  
ATOM    410  C   GLY A  27      63.116  -1.928  35.667  1.00  0.00           C  
ATOM    411  O   GLY A  27      62.706  -1.561  36.760  1.00  0.00           O  
ATOM    412  H   GLY A  27      63.000   1.018  35.036  1.00  0.00           H  
ATOM    413 1HA  GLY A  27      62.427  -1.563  33.689  1.00  0.00           H  
ATOM    414 2HA  GLY A  27      64.014  -0.904  34.036  1.00  0.00           H  
ATOM    415  N   TRP A  28      63.681  -3.111  35.466  1.00  0.00           N  
ATOM    416  CA  TRP A  28      63.866  -4.091  36.534  1.00  0.00           C  
ATOM    417  C   TRP A  28      65.130  -3.747  37.337  1.00  0.00           C  
ATOM    418  O   TRP A  28      66.144  -3.372  36.760  1.00  0.00           O  
ATOM    419  CB  TRP A  28      63.976  -5.504  35.958  1.00  0.00           C  
ATOM    420  CG  TRP A  28      64.128  -6.566  37.005  1.00  0.00           C  
ATOM    421  CD1 TRP A  28      63.126  -7.188  37.687  1.00  0.00           C  
ATOM    422  CD2 TRP A  28      65.364  -7.141  37.495  1.00  0.00           C  
ATOM    423  NE1 TRP A  28      63.649  -8.105  38.565  1.00  0.00           N  
ATOM    424  CE2 TRP A  28      65.017  -8.090  38.460  1.00  0.00           C  
ATOM    425  CE3 TRP A  28      66.715  -6.929  37.197  1.00  0.00           C  
ATOM    426  CZ2 TRP A  28      65.973  -8.831  39.137  1.00  0.00           C  
ATOM    427  CZ3 TRP A  28      67.674  -7.673  37.874  1.00  0.00           C  
ATOM    428  CH2 TRP A  28      67.311  -8.600  38.819  1.00  0.00           C  
ATOM    429  H   TRP A  28      63.994  -3.336  34.532  1.00  0.00           H  
ATOM    430  HA  TRP A  28      62.999  -4.052  37.193  1.00  0.00           H  
ATOM    431 1HB  TRP A  28      63.086  -5.728  35.370  1.00  0.00           H  
ATOM    432 2HB  TRP A  28      64.833  -5.558  35.288  1.00  0.00           H  
ATOM    433  HD1 TRP A  28      62.064  -6.987  37.554  1.00  0.00           H  
ATOM    434  HE1 TRP A  28      63.115  -8.694  39.188  1.00  0.00           H  
ATOM    435  HE3 TRP A  28      67.009  -6.196  36.446  1.00  0.00           H  
ATOM    436  HZ2 TRP A  28      65.705  -9.572  39.891  1.00  0.00           H  
ATOM    437  HZ3 TRP A  28      68.724  -7.502  37.637  1.00  0.00           H  
ATOM    438  HH2 TRP A  28      68.089  -9.167  39.331  1.00  0.00           H  
ATOM    439  N   LEU A  29      65.079  -3.832  38.679  1.00  0.00           N  
ATOM    440  CA  LEU A  29      63.992  -4.201  39.593  1.00  0.00           C  
ATOM    441  C   LEU A  29      63.680  -2.911  40.351  1.00  0.00           C  
ATOM    442  O   LEU A  29      63.637  -2.891  41.583  1.00  0.00           O  
ATOM    443  CB  LEU A  29      64.399  -5.327  40.551  1.00  0.00           C  
ATOM    444  CG  LEU A  29      63.318  -5.783  41.540  1.00  0.00           C  
ATOM    445  CD1 LEU A  29      62.138  -6.361  40.771  1.00  0.00           C  
ATOM    446  CD2 LEU A  29      63.905  -6.811  42.496  1.00  0.00           C  
ATOM    447  H   LEU A  29      65.981  -3.585  39.061  1.00  0.00           H  
ATOM    448  HA  LEU A  29      63.148  -4.555  39.002  1.00  0.00           H  
ATOM    449 1HB  LEU A  29      64.696  -6.194  39.963  1.00  0.00           H  
ATOM    450 2HB  LEU A  29      65.260  -4.996  41.132  1.00  0.00           H  
ATOM    451  HG  LEU A  29      62.958  -4.924  42.107  1.00  0.00           H  
ATOM    452 1HD1 LEU A  29      61.369  -6.685  41.473  1.00  0.00           H  
ATOM    453 2HD1 LEU A  29      61.726  -5.599  40.110  1.00  0.00           H  
ATOM    454 3HD1 LEU A  29      62.471  -7.213  40.180  1.00  0.00           H  
ATOM    455 1HD2 LEU A  29      63.136  -7.134  43.199  1.00  0.00           H  
ATOM    456 2HD2 LEU A  29      64.264  -7.671  41.930  1.00  0.00           H  
ATOM    457 3HD2 LEU A  29      64.735  -6.366  43.045  1.00  0.00           H  
ATOM    458  N   LEU A  30      63.448  -1.839  39.603  1.00  0.00           N  
ATOM    459  CA  LEU A  30      63.262  -0.532  40.208  1.00  0.00           C  
ATOM    460  C   LEU A  30      61.848  -0.062  40.519  1.00  0.00           C  
ATOM    461  O   LEU A  30      61.013  -0.853  40.978  1.00  0.00           O  
ATOM    462  CB  LEU A  30      63.914   0.510  39.291  1.00  0.00           C  
ATOM    463  CG  LEU A  30      65.424   0.350  39.070  1.00  0.00           C  
ATOM    464  CD1 LEU A  30      65.901   1.379  38.054  1.00  0.00           C  
ATOM    465  CD2 LEU A  30      66.151   0.513  40.396  1.00  0.00           C  
ATOM    466  H   LEU A  30      63.399  -1.927  38.598  1.00  0.00           H  
ATOM    467  HA  LEU A  30      63.753  -0.528  41.180  1.00  0.00           H  
ATOM    468 1HB  LEU A  30      63.431   0.466  38.316  1.00  0.00           H  
ATOM    469 2HB  LEU A  30      63.744   1.500  39.713  1.00  0.00           H  
ATOM    470  HG  LEU A  30      65.629  -0.640  38.663  1.00  0.00           H  
ATOM    471 1HD1 LEU A  30      66.974   1.266  37.897  1.00  0.00           H  
ATOM    472 2HD1 LEU A  30      65.379   1.227  37.109  1.00  0.00           H  
ATOM    473 3HD1 LEU A  30      65.693   2.382  38.427  1.00  0.00           H  
ATOM    474 1HD2 LEU A  30      67.224   0.399  40.240  1.00  0.00           H  
ATOM    475 2HD2 LEU A  30      65.947   1.504  40.804  1.00  0.00           H  
ATOM    476 3HD2 LEU A  30      65.804  -0.246  41.098  1.00  0.00           H  
ATOM    477  N   ASP A  31      61.597   1.227  40.291  1.00  0.00           N  
ATOM    478  CA  ASP A  31      60.303   1.840  40.571  1.00  0.00           C  
ATOM    479  C   ASP A  31      60.198   3.159  39.817  1.00  0.00           C  
ATOM    480  O   ASP A  31      61.123   3.560  39.104  1.00  0.00           O  
ATOM    481  CB  ASP A  31      60.118   2.074  42.072  1.00  0.00           C  
ATOM    482  CG  ASP A  31      61.169   3.005  42.661  1.00  0.00           C  
ATOM    483  OD1 ASP A  31      61.947   3.542  41.908  1.00  0.00           O  
ATOM    484  OD2 ASP A  31      61.184   3.170  43.857  1.00  0.00           O  
ATOM    485  H   ASP A  31      62.339   1.796  39.908  1.00  0.00           H  
ATOM    486  HA  ASP A  31      59.519   1.164  40.230  1.00  0.00           H  
ATOM    487 1HB  ASP A  31      59.132   2.501  42.255  1.00  0.00           H  
ATOM    488 2HB  ASP A  31      60.164   1.120  42.598  1.00  0.00           H  
ATOM    489  N   ALA A  32      59.076   3.846  40.010  1.00  0.00           N  
ATOM    490  CA  ALA A  32      58.841   5.130  39.365  1.00  0.00           C  
ATOM    491  C   ALA A  32      59.863   6.165  39.826  1.00  0.00           C  
ATOM    492  O   ALA A  32      60.093   7.159  39.133  1.00  0.00           O  
ATOM    493  CB  ALA A  32      57.427   5.615  39.648  1.00  0.00           C  
ATOM    494  H   ALA A  32      58.368   3.466  40.621  1.00  0.00           H  
ATOM    495  HA  ALA A  32      58.959   4.995  38.290  1.00  0.00           H  
ATOM    496 1HB  ALA A  32      57.267   6.576  39.159  1.00  0.00           H  
ATOM    497 2HB  ALA A  32      56.709   4.889  39.265  1.00  0.00           H  
ATOM    498 3HB  ALA A  32      57.290   5.728  40.723  1.00  0.00           H  
ATOM    499  N   ASP A  33      60.469   5.934  40.990  1.00  0.00           N  
ATOM    500  CA  ASP A  33      61.471   6.854  41.530  1.00  0.00           C  
ATOM    501  C   ASP A  33      62.696   6.954  40.630  1.00  0.00           C  
ATOM    502  O   ASP A  33      63.479   7.900  40.736  1.00  0.00           O  
ATOM    503  CB  ASP A  33      61.902   6.411  42.930  1.00  0.00           C  
ATOM    504  CG  ASP A  33      60.821   6.627  43.980  1.00  0.00           C  
ATOM    505  OD1 ASP A  33      59.905   7.371  43.717  1.00  0.00           O  
ATOM    506  OD2 ASP A  33      60.920   6.047  45.034  1.00  0.00           O  
ATOM    507  H   ASP A  33      60.231   5.103  41.513  1.00  0.00           H  
ATOM    508  HA  ASP A  33      61.027   7.847  41.599  1.00  0.00           H  
ATOM    509 1HB  ASP A  33      62.164   5.352  42.912  1.00  0.00           H  
ATOM    510 2HB  ASP A  33      62.794   6.963  43.228  1.00  0.00           H  
ATOM    511  N   MET A  34      62.861   5.980  39.742  1.00  0.00           N  
ATOM    512  CA  MET A  34      64.014   5.963  38.854  1.00  0.00           C  
ATOM    513  C   MET A  34      63.933   7.023  37.766  1.00  0.00           C  
ATOM    514  O   MET A  34      64.903   7.249  37.044  1.00  0.00           O  
ATOM    515  CB  MET A  34      64.162   4.578  38.226  1.00  0.00           C  
ATOM    516  CG  MET A  34      63.066   4.216  37.234  1.00  0.00           C  
ATOM    517  SD  MET A  34      63.309   2.590  36.493  1.00  0.00           S  
ATOM    518  CE  MET A  34      64.705   2.912  35.420  1.00  0.00           C  
ATOM    519  H   MET A  34      62.179   5.237  39.678  1.00  0.00           H  
ATOM    520  HA  MET A  34      64.906   6.184  39.441  1.00  0.00           H  
ATOM    521 1HB  MET A  34      65.117   4.515  37.707  1.00  0.00           H  
ATOM    522 2HB  MET A  34      64.165   3.821  39.011  1.00  0.00           H  
ATOM    523 1HG  MET A  34      62.101   4.225  37.739  1.00  0.00           H  
ATOM    524 2HG  MET A  34      63.039   4.958  36.435  1.00  0.00           H  
ATOM    525 1HE  MET A  34      64.975   1.998  34.890  1.00  0.00           H  
ATOM    526 2HE  MET A  34      64.439   3.685  34.698  1.00  0.00           H  
ATOM    527 3HE  MET A  34      65.553   3.249  36.016  1.00  0.00           H  
ATOM    528  N   TRP A  35      62.778   7.675  37.655  1.00  0.00           N  
ATOM    529  CA  TRP A  35      62.565   8.694  36.628  1.00  0.00           C  
ATOM    530  C   TRP A  35      62.706  10.152  37.079  1.00  0.00           C  
ATOM    531  O   TRP A  35      62.441  11.064  36.295  1.00  0.00           O  
ATOM    532  CB  TRP A  35      61.171   8.507  36.027  1.00  0.00           C  
ATOM    533  CG  TRP A  35      61.013   7.222  35.271  1.00  0.00           C  
ATOM    534  CD1 TRP A  35      60.887   5.974  35.803  1.00  0.00           C  
ATOM    535  CD2 TRP A  35      60.961   7.053  33.834  1.00  0.00           C  
ATOM    536  NE1 TRP A  35      60.763   5.043  34.801  1.00  0.00           N  
ATOM    537  CE2 TRP A  35      60.805   5.686  33.589  1.00  0.00           C  
ATOM    538  CE3 TRP A  35      61.034   7.939  32.752  1.00  0.00           C  
ATOM    539  CZ2 TRP A  35      60.721   5.176  32.303  1.00  0.00           C  
ATOM    540  CZ3 TRP A  35      60.948   7.427  31.462  1.00  0.00           C  
ATOM    541  CH2 TRP A  35      60.795   6.081  31.245  1.00  0.00           C  
ATOM    542  H   TRP A  35      62.029   7.460  38.297  1.00  0.00           H  
ATOM    543  HA  TRP A  35      63.316   8.562  35.849  1.00  0.00           H  
ATOM    544 1HB  TRP A  35      60.425   8.530  36.822  1.00  0.00           H  
ATOM    545 2HB  TRP A  35      60.953   9.332  35.349  1.00  0.00           H  
ATOM    546  HD1 TRP A  35      60.886   5.747  36.867  1.00  0.00           H  
ATOM    547  HE1 TRP A  35      60.659   4.047  34.932  1.00  0.00           H  
ATOM    548  HE3 TRP A  35      61.153   9.009  32.919  1.00  0.00           H  
ATOM    549  HZ2 TRP A  35      60.600   4.110  32.110  1.00  0.00           H  
ATOM    550  HZ3 TRP A  35      61.006   8.124  30.625  1.00  0.00           H  
ATOM    551  HH2 TRP A  35      60.731   5.714  30.220  1.00  0.00           H  
ATOM    552  N   GLU A  36      63.118  10.380  38.323  1.00  0.00           N  
ATOM    553  CA  GLU A  36      63.260  11.746  38.849  1.00  0.00           C  
ATOM    554  C   GLU A  36      63.690  12.818  37.840  1.00  0.00           C  
ATOM    555  O   GLU A  36      62.981  13.806  37.628  1.00  0.00           O  
ATOM    556  CB  GLU A  36      64.264  11.734  40.004  1.00  0.00           C  
ATOM    557  CG  GLU A  36      64.460  13.082  40.681  1.00  0.00           C  
ATOM    558  CD  GLU A  36      65.414  13.022  41.841  1.00  0.00           C  
ATOM    559  OE1 GLU A  36      65.899  11.954  42.132  1.00  0.00           O  
ATOM    560  OE2 GLU A  36      65.659  14.044  42.438  1.00  0.00           O  
ATOM    561  H   GLU A  36      63.339   9.597  38.921  1.00  0.00           H  
ATOM    562  HA  GLU A  36      62.289  12.077  39.218  1.00  0.00           H  
ATOM    563 1HB  GLU A  36      63.937  11.023  40.763  1.00  0.00           H  
ATOM    564 2HB  GLU A  36      65.235  11.399  39.639  1.00  0.00           H  
ATOM    565 1HG  GLU A  36      64.841  13.793  39.949  1.00  0.00           H  
ATOM    566 2HG  GLU A  36      63.494  13.446  41.030  1.00  0.00           H  
ATOM    567  N   TYR A  37      64.862  12.629  37.243  1.00  0.00           N  
ATOM    568  CA  TYR A  37      65.398  13.592  36.280  1.00  0.00           C  
ATOM    569  C   TYR A  37      64.474  13.853  35.096  1.00  0.00           C  
ATOM    570  O   TYR A  37      64.320  14.998  34.663  1.00  0.00           O  
ATOM    571  CB  TYR A  37      66.760  13.114  35.772  1.00  0.00           C  
ATOM    572  CG  TYR A  37      67.871  13.244  36.790  1.00  0.00           C  
ATOM    573  CD1 TYR A  37      68.612  12.129  37.155  1.00  0.00           C  
ATOM    574  CD2 TYR A  37      68.150  14.478  37.359  1.00  0.00           C  
ATOM    575  CE1 TYR A  37      69.627  12.248  38.084  1.00  0.00           C  
ATOM    576  CE2 TYR A  37      69.164  14.597  38.289  1.00  0.00           C  
ATOM    577  CZ  TYR A  37      69.901  13.487  38.652  1.00  0.00           C  
ATOM    578  OH  TYR A  37      70.912  13.606  39.578  1.00  0.00           O  
ATOM    579  H   TYR A  37      65.397  11.800  37.459  1.00  0.00           H  
ATOM    580  HA  TYR A  37      65.524  14.551  36.783  1.00  0.00           H  
ATOM    581 1HB  TYR A  37      66.691  12.067  35.475  1.00  0.00           H  
ATOM    582 2HB  TYR A  37      67.040  13.687  34.888  1.00  0.00           H  
ATOM    583  HD1 TYR A  37      68.393  11.160  36.707  1.00  0.00           H  
ATOM    584  HD2 TYR A  37      67.567  15.354  37.074  1.00  0.00           H  
ATOM    585  HE1 TYR A  37      70.208  11.372  38.371  1.00  0.00           H  
ATOM    586  HE2 TYR A  37      69.383  15.566  38.737  1.00  0.00           H  
ATOM    587  HH  TYR A  37      70.972  14.518  39.870  1.00  0.00           H  
ATOM    588  N   GLN A  38      63.871  12.799  34.557  1.00  0.00           N  
ATOM    589  CA  GLN A  38      62.967  12.968  33.427  1.00  0.00           C  
ATOM    590  C   GLN A  38      61.678  13.651  33.864  1.00  0.00           C  
ATOM    591  O   GLN A  38      61.182  14.547  33.181  1.00  0.00           O  
ATOM    592  CB  GLN A  38      62.653  11.616  32.782  1.00  0.00           C  
ATOM    593  CG  GLN A  38      63.841  10.959  32.101  1.00  0.00           C  
ATOM    594  CD  GLN A  38      64.371  11.782  30.941  1.00  0.00           C  
ATOM    595  OE1 GLN A  38      63.646  12.587  30.351  1.00  0.00           O  
ATOM    596  NE2 GLN A  38      65.641  11.584  30.608  1.00  0.00           N  
ATOM    597  H   GLN A  38      64.032  11.872  34.924  1.00  0.00           H  
ATOM    598  HA  GLN A  38      63.454  13.602  32.686  1.00  0.00           H  
ATOM    599 1HB  GLN A  38      62.278  10.929  33.540  1.00  0.00           H  
ATOM    600 2HB  GLN A  38      61.866  11.742  32.038  1.00  0.00           H  
ATOM    601 1HG  GLN A  38      64.643  10.839  32.829  1.00  0.00           H  
ATOM    602 2HG  GLN A  38      63.536   9.986  31.718  1.00  0.00           H  
ATOM    603 1HE2 GLN A  38      66.046  12.098  29.851  1.00  0.00           H  
ATOM    604 2HE2 GLN A  38      66.194  10.921  31.113  1.00  0.00           H  
ATOM    605  N   MET A  39      61.129  13.238  35.004  1.00  0.00           N  
ATOM    606  CA  MET A  39      59.884  13.835  35.465  1.00  0.00           C  
ATOM    607  C   MET A  39      59.992  15.348  35.607  1.00  0.00           C  
ATOM    608  O   MET A  39      59.147  16.078  35.095  1.00  0.00           O  
ATOM    609  CB  MET A  39      59.467  13.208  36.794  1.00  0.00           C  
ATOM    610  CG  MET A  39      59.021  11.756  36.693  1.00  0.00           C  
ATOM    611  SD  MET A  39      58.724  11.006  38.306  1.00  0.00           S  
ATOM    612  CE  MET A  39      57.254  11.888  38.823  1.00  0.00           C  
ATOM    613  H   MET A  39      61.562  12.514  35.559  1.00  0.00           H  
ATOM    614  HA  MET A  39      59.110  13.638  34.723  1.00  0.00           H  
ATOM    615 1HB  MET A  39      60.300  13.253  37.494  1.00  0.00           H  
ATOM    616 2HB  MET A  39      58.645  13.781  37.225  1.00  0.00           H  
ATOM    617 1HG  MET A  39      58.102  11.698  36.111  1.00  0.00           H  
ATOM    618 2HG  MET A  39      59.787  11.175  36.179  1.00  0.00           H  
ATOM    619 1HE  MET A  39      56.945  11.534  39.807  1.00  0.00           H  
ATOM    620 2HE  MET A  39      57.468  12.956  38.871  1.00  0.00           H  
ATOM    621 3HE  MET A  39      56.452  11.711  38.106  1.00  0.00           H  
ATOM    622  N   GLU A  40      61.033  15.825  36.285  1.00  0.00           N  
ATOM    623  CA  GLU A  40      61.196  17.261  36.457  1.00  0.00           C  
ATOM    624  C   GLU A  40      61.512  17.976  35.146  1.00  0.00           C  
ATOM    625  O   GLU A  40      61.083  19.108  34.942  1.00  0.00           O  
ATOM    626  CB  GLU A  40      62.304  17.542  37.475  1.00  0.00           C  
ATOM    627  CG  GLU A  40      61.961  17.143  38.903  1.00  0.00           C  
ATOM    628  CD  GLU A  40      60.793  17.909  39.460  1.00  0.00           C  
ATOM    629  OE1 GLU A  40      60.674  19.073  39.163  1.00  0.00           O  
ATOM    630  OE2 GLU A  40      60.018  17.328  40.183  1.00  0.00           O  
ATOM    631  H   GLU A  40      61.718  15.201  36.686  1.00  0.00           H  
ATOM    632  HA  GLU A  40      60.259  17.673  36.832  1.00  0.00           H  
ATOM    633 1HB  GLU A  40      63.208  17.006  37.186  1.00  0.00           H  
ATOM    634 2HB  GLU A  40      62.539  18.606  37.472  1.00  0.00           H  
ATOM    635 1HG  GLU A  40      61.727  16.079  38.926  1.00  0.00           H  
ATOM    636 2HG  GLU A  40      62.833  17.310  39.535  1.00  0.00           H  
ATOM    637  N   TYR A  41      62.257  17.323  34.259  1.00  0.00           N  
ATOM    638  CA  TYR A  41      62.594  17.947  32.982  1.00  0.00           C  
ATOM    639  C   TYR A  41      61.341  18.166  32.163  1.00  0.00           C  
ATOM    640  O   TYR A  41      61.106  19.256  31.643  1.00  0.00           O  
ATOM    641  CB  TYR A  41      63.597  17.093  32.203  1.00  0.00           C  
ATOM    642  CG  TYR A  41      64.995  17.116  32.779  1.00  0.00           C  
ATOM    643  CD1 TYR A  41      65.427  18.214  33.510  1.00  0.00           C  
ATOM    644  CD2 TYR A  41      65.846  16.040  32.577  1.00  0.00           C  
ATOM    645  CE1 TYR A  41      66.704  18.235  34.036  1.00  0.00           C  
ATOM    646  CE2 TYR A  41      67.123  16.061  33.103  1.00  0.00           C  
ATOM    647  CZ  TYR A  41      67.553  17.152  33.830  1.00  0.00           C  
ATOM    648  OH  TYR A  41      68.825  17.173  34.354  1.00  0.00           O  
ATOM    649  H   TYR A  41      62.597  16.393  34.457  1.00  0.00           H  
ATOM    650  HA  TYR A  41      63.049  18.918  33.181  1.00  0.00           H  
ATOM    651 1HB  TYR A  41      63.254  16.058  32.181  1.00  0.00           H  
ATOM    652 2HB  TYR A  41      63.648  17.442  31.172  1.00  0.00           H  
ATOM    653  HD1 TYR A  41      64.758  19.060  33.668  1.00  0.00           H  
ATOM    654  HD2 TYR A  41      65.508  15.178  32.002  1.00  0.00           H  
ATOM    655  HE1 TYR A  41      67.043  19.097  34.610  1.00  0.00           H  
ATOM    656  HE2 TYR A  41      67.793  15.215  32.943  1.00  0.00           H  
ATOM    657  HH  TYR A  41      68.961  17.998  34.827  1.00  0.00           H  
ATOM    658  N   LEU A  42      60.518  17.131  32.050  1.00  0.00           N  
ATOM    659  CA  LEU A  42      59.321  17.276  31.245  1.00  0.00           C  
ATOM    660  C   LEU A  42      58.233  18.123  31.879  1.00  0.00           C  
ATOM    661  O   LEU A  42      57.394  18.677  31.173  1.00  0.00           O  
ATOM    662  CB  LEU A  42      58.751  15.886  30.933  1.00  0.00           C  
ATOM    663  CG  LEU A  42      59.317  15.201  29.683  1.00  0.00           C  
ATOM    664  CD1 LEU A  42      60.826  15.049  29.825  1.00  0.00           C  
ATOM    665  CD2 LEU A  42      58.647  13.847  29.498  1.00  0.00           C  
ATOM    666  H   LEU A  42      60.700  16.249  32.506  1.00  0.00           H  
ATOM    667  HA  LEU A  42      59.589  17.772  30.313  1.00  0.00           H  
ATOM    668 1HB  LEU A  42      58.942  15.234  31.784  1.00  0.00           H  
ATOM    669 2HB  LEU A  42      57.673  15.974  30.803  1.00  0.00           H  
ATOM    670  HG  LEU A  42      59.126  15.823  28.808  1.00  0.00           H  
ATOM    671 1HD1 LEU A  42      61.228  14.562  28.937  1.00  0.00           H  
ATOM    672 2HD1 LEU A  42      61.281  16.034  29.936  1.00  0.00           H  
ATOM    673 3HD1 LEU A  42      61.049  14.444  30.703  1.00  0.00           H  
ATOM    674 1HD2 LEU A  42      59.049  13.360  28.609  1.00  0.00           H  
ATOM    675 2HD2 LEU A  42      58.839  13.224  30.372  1.00  0.00           H  
ATOM    676 3HD2 LEU A  42      57.572  13.987  29.381  1.00  0.00           H  
ATOM    677  N   SER A  43      58.256  18.254  33.202  1.00  0.00           N  
ATOM    678  CA  SER A  43      57.292  19.122  33.866  1.00  0.00           C  
ATOM    679  C   SER A  43      57.655  20.542  33.442  1.00  0.00           C  
ATOM    680  O   SER A  43      56.788  21.358  33.132  1.00  0.00           O  
ATOM    681  CB  SER A  43      57.347  18.968  35.373  1.00  0.00           C  
ATOM    682  OG  SER A  43      56.933  17.687  35.763  1.00  0.00           O  
ATOM    683  H   SER A  43      58.937  17.758  33.759  1.00  0.00           H  
ATOM    684  HA  SER A  43      56.291  18.845  33.533  1.00  0.00           H  
ATOM    685 1HB  SER A  43      58.364  19.146  35.721  1.00  0.00           H  
ATOM    686 2HB  SER A  43      56.707  19.716  35.839  1.00  0.00           H  
ATOM    687  HG  SER A  43      57.688  17.111  35.621  1.00  0.00           H  
ATOM    688  N   SER A  44      58.955  20.816  33.425  1.00  0.00           N  
ATOM    689  CA  SER A  44      59.458  22.136  33.058  1.00  0.00           C  
ATOM    690  C   SER A  44      59.278  22.444  31.581  1.00  0.00           C  
ATOM    691  O   SER A  44      59.491  23.582  31.154  1.00  0.00           O  
ATOM    692  CB  SER A  44      60.927  22.244  33.419  1.00  0.00           C  
ATOM    693  OG  SER A  44      61.702  21.383  32.630  1.00  0.00           O  
ATOM    694  H   SER A  44      59.612  20.090  33.673  1.00  0.00           H  
ATOM    695  HA  SER A  44      58.899  22.887  33.618  1.00  0.00           H  
ATOM    696 1HB  SER A  44      61.261  23.271  33.278  1.00  0.00           H  
ATOM    697 2HB  SER A  44      61.062  21.997  34.471  1.00  0.00           H  
ATOM    698  HG  SER A  44      61.097  20.722  32.287  1.00  0.00           H  
ATOM    699  N   ARG A  45      58.900  21.435  30.800  1.00  0.00           N  
ATOM    700  CA  ARG A  45      58.696  21.628  29.372  1.00  0.00           C  
ATOM    701  C   ARG A  45      57.243  21.453  28.938  1.00  0.00           C  
ATOM    702  O   ARG A  45      56.965  21.044  27.809  1.00  0.00           O  
ATOM    703  CB  ARG A  45      59.565  20.655  28.589  1.00  0.00           C  
ATOM    704  CG  ARG A  45      61.062  20.873  28.737  1.00  0.00           C  
ATOM    705  CD  ARG A  45      61.497  22.146  28.108  1.00  0.00           C  
ATOM    706  NE  ARG A  45      62.936  22.333  28.200  1.00  0.00           N  
ATOM    707  CZ  ARG A  45      63.563  22.952  29.220  1.00  0.00           C  
ATOM    708  NH1 ARG A  45      62.866  23.436  30.224  1.00  0.00           N  
ATOM    709  NH2 ARG A  45      64.879  23.072  29.210  1.00  0.00           N  
ATOM    710  H   ARG A  45      58.751  20.519  31.199  1.00  0.00           H  
ATOM    711  HA  ARG A  45      58.987  22.647  29.116  1.00  0.00           H  
ATOM    712 1HB  ARG A  45      59.347  19.636  28.907  1.00  0.00           H  
ATOM    713 2HB  ARG A  45      59.324  20.725  27.528  1.00  0.00           H  
ATOM    714 1HG  ARG A  45      61.322  20.906  29.795  1.00  0.00           H  
ATOM    715 2HG  ARG A  45      61.598  20.053  28.257  1.00  0.00           H  
ATOM    716 1HD  ARG A  45      61.220  22.145  27.055  1.00  0.00           H  
ATOM    717 2HD  ARG A  45      61.011  22.983  28.610  1.00  0.00           H  
ATOM    718  HE  ARG A  45      63.506  21.974  27.446  1.00  0.00           H  
ATOM    719 1HH1 ARG A  45      61.860  23.344  30.231  1.00  0.00           H  
ATOM    720 2HH1 ARG A  45      63.336  23.899  30.988  1.00  0.00           H  
ATOM    721 1HH2 ARG A  45      65.415  22.699  28.438  1.00  0.00           H  
ATOM    722 2HH2 ARG A  45      65.349  23.535  29.974  1.00  0.00           H  
ATOM    723  N   GLY A  46      56.330  21.757  29.860  1.00  0.00           N  
ATOM    724  CA  GLY A  46      54.903  21.721  29.580  1.00  0.00           C  
ATOM    725  C   GLY A  46      54.109  20.433  29.578  1.00  0.00           C  
ATOM    726  O   GLY A  46      53.016  20.396  29.017  1.00  0.00           O  
ATOM    727  H   GLY A  46      56.644  22.021  30.783  1.00  0.00           H  
ATOM    728 1HA  GLY A  46      54.375  22.347  30.300  1.00  0.00           H  
ATOM    729 2HA  GLY A  46      54.716  22.140  28.592  1.00  0.00           H  
ATOM    730  N   TYR A  47      54.620  19.380  30.201  1.00  0.00           N  
ATOM    731  CA  TYR A  47      53.886  18.124  30.208  1.00  0.00           C  
ATOM    732  C   TYR A  47      53.367  17.734  31.572  1.00  0.00           C  
ATOM    733  O   TYR A  47      53.800  18.256  32.596  1.00  0.00           O  
ATOM    734  CB  TYR A  47      54.768  17.002  29.656  1.00  0.00           C  
ATOM    735  CG  TYR A  47      55.140  17.177  28.201  1.00  0.00           C  
ATOM    736  CD1 TYR A  47      56.329  17.807  27.860  1.00  0.00           C  
ATOM    737  CD2 TYR A  47      54.293  16.709  27.207  1.00  0.00           C  
ATOM    738  CE1 TYR A  47      56.669  17.967  26.530  1.00  0.00           C  
ATOM    739  CE2 TYR A  47      54.633  16.870  25.878  1.00  0.00           C  
ATOM    740  CZ  TYR A  47      55.816  17.496  25.539  1.00  0.00           C  
ATOM    741  OH  TYR A  47      56.154  17.656  24.215  1.00  0.00           O  
ATOM    742  H   TYR A  47      55.512  19.431  30.673  1.00  0.00           H  
ATOM    743  HA  TYR A  47      53.010  18.232  29.568  1.00  0.00           H  
ATOM    744 1HB  TYR A  47      55.689  16.943  30.238  1.00  0.00           H  
ATOM    745 2HB  TYR A  47      54.252  16.048  29.763  1.00  0.00           H  
ATOM    746  HD1 TYR A  47      56.994  18.175  28.641  1.00  0.00           H  
ATOM    747  HD2 TYR A  47      53.359  16.216  27.475  1.00  0.00           H  
ATOM    748  HE1 TYR A  47      57.602  18.461  26.263  1.00  0.00           H  
ATOM    749  HE2 TYR A  47      53.967  16.502  25.097  1.00  0.00           H  
ATOM    750  HH  TYR A  47      55.465  17.279  23.662  1.00  0.00           H  
ATOM    751  N   ARG A  48      52.407  16.818  31.551  1.00  0.00           N  
ATOM    752  CA  ARG A  48      51.847  16.228  32.755  1.00  0.00           C  
ATOM    753  C   ARG A  48      52.605  14.908  32.701  1.00  0.00           C  
ATOM    754  O   ARG A  48      52.621  14.251  31.663  1.00  0.00           O  
ATOM    755  CB  ARG A  48      50.337  16.042  32.715  1.00  0.00           C  
ATOM    756  CG  ARG A  48      49.731  15.457  33.981  1.00  0.00           C  
ATOM    757  CD  ARG A  48      48.251  15.374  33.893  1.00  0.00           C  
ATOM    758  NE  ARG A  48      47.668  14.798  35.095  1.00  0.00           N  
ATOM    759  CZ  ARG A  48      46.354  14.556  35.267  1.00  0.00           C  
ATOM    760  NH1 ARG A  48      45.501  14.845  34.309  1.00  0.00           N  
ATOM    761  NH2 ARG A  48      45.922  14.029  36.399  1.00  0.00           N  
ATOM    762  H   ARG A  48      52.057  16.524  30.650  1.00  0.00           H  
ATOM    763  HA  ARG A  48      52.061  16.888  33.596  1.00  0.00           H  
ATOM    764 1HB  ARG A  48      49.857  17.003  32.533  1.00  0.00           H  
ATOM    765 2HB  ARG A  48      50.074  15.383  31.888  1.00  0.00           H  
ATOM    766 1HG  ARG A  48      50.122  14.452  34.141  1.00  0.00           H  
ATOM    767 2HG  ARG A  48      49.990  16.087  34.833  1.00  0.00           H  
ATOM    768 1HD  ARG A  48      47.838  16.374  33.759  1.00  0.00           H  
ATOM    769 2HD  ARG A  48      47.971  14.750  33.046  1.00  0.00           H  
ATOM    770  HE  ARG A  48      48.293  14.563  35.854  1.00  0.00           H  
ATOM    771 1HH1 ARG A  48      45.831  15.248  33.443  1.00  0.00           H  
ATOM    772 2HH1 ARG A  48      44.516  14.664  34.438  1.00  0.00           H  
ATOM    773 1HH2 ARG A  48      46.578  13.807  37.136  1.00  0.00           H  
ATOM    774 2HH2 ARG A  48      44.938  13.848  36.528  1.00  0.00           H  
ATOM    775  N   THR A  49      53.250  14.523  33.793  1.00  0.00           N  
ATOM    776  CA  THR A  49      54.018  13.296  33.785  1.00  0.00           C  
ATOM    777  C   THR A  49      53.450  12.263  34.744  1.00  0.00           C  
ATOM    778  O   THR A  49      53.080  12.576  35.874  1.00  0.00           O  
ATOM    779  CB  THR A  49      55.491  13.572  34.138  1.00  0.00           C  
ATOM    780  OG1 THR A  49      56.058  14.465  33.171  1.00  0.00           O  
ATOM    781  CG2 THR A  49      56.287  12.276  34.155  1.00  0.00           C  
ATOM    782  H   THR A  49      53.215  15.076  34.638  1.00  0.00           H  
ATOM    783  HA  THR A  49      53.977  12.869  32.783  1.00  0.00           H  
ATOM    784  HB  THR A  49      55.548  14.039  35.121  1.00  0.00           H  
ATOM    785  HG1 THR A  49      56.361  15.263  33.612  1.00  0.00           H  
ATOM    786 1HG2 THR A  49      57.326  12.490  34.407  1.00  0.00           H  
ATOM    787 2HG2 THR A  49      55.866  11.599  34.897  1.00  0.00           H  
ATOM    788 3HG2 THR A  49      56.242  11.809  33.172  1.00  0.00           H  
ATOM    789  N   ILE A  50      53.373  11.025  34.263  1.00  0.00           N  
ATOM    790  CA  ILE A  50      52.847   9.920  35.045  1.00  0.00           C  
ATOM    791  C   ILE A  50      53.863   8.781  35.078  1.00  0.00           C  
ATOM    792  O   ILE A  50      54.472   8.455  34.059  1.00  0.00           O  
ATOM    793  CB  ILE A  50      51.511   9.417  34.468  1.00  0.00           C  
ATOM    794  CG1 ILE A  50      50.483  10.552  34.434  1.00  0.00           C  
ATOM    795  CG2 ILE A  50      50.987   8.245  35.284  1.00  0.00           C  
ATOM    796  CD1 ILE A  50      50.453  11.309  33.126  1.00  0.00           C  
ATOM    797  H   ILE A  50      53.693  10.852  33.321  1.00  0.00           H  
ATOM    798  HA  ILE A  50      52.671  10.269  36.062  1.00  0.00           H  
ATOM    799  HB  ILE A  50      51.658   9.094  33.438  1.00  0.00           H  
ATOM    800 1HG1 ILE A  50      49.489  10.147  34.618  1.00  0.00           H  
ATOM    801 2HG1 ILE A  50      50.699  11.262  35.233  1.00  0.00           H  
ATOM    802 1HG2 ILE A  50      50.042   7.902  34.863  1.00  0.00           H  
ATOM    803 2HG2 ILE A  50      51.712   7.432  35.258  1.00  0.00           H  
ATOM    804 3HG2 ILE A  50      50.832   8.560  36.316  1.00  0.00           H  
ATOM    805 1HD1 ILE A  50      49.701  12.097  33.179  1.00  0.00           H  
ATOM    806 2HD1 ILE A  50      51.432  11.753  32.940  1.00  0.00           H  
ATOM    807 3HD1 ILE A  50      50.205  10.625  32.316  1.00  0.00           H  
ATOM    808  N   ALA A  51      54.047   8.185  36.253  1.00  0.00           N  
ATOM    809  CA  ALA A  51      54.973   7.066  36.397  1.00  0.00           C  
ATOM    810  C   ALA A  51      54.445   6.159  37.499  1.00  0.00           C  
ATOM    811  O   ALA A  51      54.195   6.616  38.611  1.00  0.00           O  
ATOM    812  CB  ALA A  51      56.381   7.549  36.713  1.00  0.00           C  
ATOM    813  H   ALA A  51      53.538   8.510  37.063  1.00  0.00           H  
ATOM    814  HA  ALA A  51      54.999   6.524  35.452  1.00  0.00           H  
ATOM    815 1HB  ALA A  51      57.046   6.691  36.814  1.00  0.00           H  
ATOM    816 2HB  ALA A  51      56.735   8.190  35.905  1.00  0.00           H  
ATOM    817 3HB  ALA A  51      56.372   8.112  37.644  1.00  0.00           H  
ATOM    818  N   PHE A  52      54.257   4.885  37.180  1.00  0.00           N  
ATOM    819  CA  PHE A  52      53.742   3.948  38.170  1.00  0.00           C  
ATOM    820  C   PHE A  52      54.769   2.879  38.514  1.00  0.00           C  
ATOM    821  O   PHE A  52      55.720   2.646  37.763  1.00  0.00           O  
ATOM    822  CB  PHE A  52      52.462   3.284  37.659  1.00  0.00           C  
ATOM    823  CG  PHE A  52      52.659   2.468  36.413  1.00  0.00           C  
ATOM    824  CD1 PHE A  52      52.981   1.121  36.493  1.00  0.00           C  
ATOM    825  CD2 PHE A  52      52.522   3.044  35.160  1.00  0.00           C  
ATOM    826  CE1 PHE A  52      53.162   0.369  35.348  1.00  0.00           C  
ATOM    827  CE2 PHE A  52      52.701   2.295  34.013  1.00  0.00           C  
ATOM    828  CZ  PHE A  52      53.022   0.955  34.108  1.00  0.00           C  
ATOM    829  H   PHE A  52      54.468   4.552  36.250  1.00  0.00           H  
ATOM    830  HA  PHE A  52      53.510   4.500  39.081  1.00  0.00           H  
ATOM    831 1HB  PHE A  52      52.057   2.632  38.432  1.00  0.00           H  
ATOM    832 2HB  PHE A  52      51.714   4.048  37.451  1.00  0.00           H  
ATOM    833  HD1 PHE A  52      53.091   0.657  37.474  1.00  0.00           H  
ATOM    834  HD2 PHE A  52      52.269   4.102  35.085  1.00  0.00           H  
ATOM    835  HE1 PHE A  52      53.416  -0.688  35.425  1.00  0.00           H  
ATOM    836  HE2 PHE A  52      52.590   2.760  33.034  1.00  0.00           H  
ATOM    837  HZ  PHE A  52      53.166   0.364  33.205  1.00  0.00           H  
ATOM    838  N   ASP A  53      54.571   2.238  39.659  1.00  0.00           N  
ATOM    839  CA  ASP A  53      55.448   1.155  40.090  1.00  0.00           C  
ATOM    840  C   ASP A  53      54.843  -0.155  39.583  1.00  0.00           C  
ATOM    841  O   ASP A  53      53.664  -0.435  39.816  1.00  0.00           O  
ATOM    842  CB  ASP A  53      55.599   1.128  41.613  1.00  0.00           C  
ATOM    843  CG  ASP A  53      56.388   2.314  42.151  1.00  0.00           C  
ATOM    844  OD1 ASP A  53      56.687   3.200  41.386  1.00  0.00           O  
ATOM    845  OD2 ASP A  53      56.683   2.323  43.322  1.00  0.00           O  
ATOM    846  H   ASP A  53      53.795   2.506  40.247  1.00  0.00           H  
ATOM    847  HA  ASP A  53      56.434   1.314  39.654  1.00  0.00           H  
ATOM    848 1HB  ASP A  53      54.612   1.126  42.077  1.00  0.00           H  
ATOM    849 2HB  ASP A  53      56.103   0.209  41.912  1.00  0.00           H  
ATOM    850  N   ARG A  54      55.649  -0.954  38.898  1.00  0.00           N  
ATOM    851  CA  ARG A  54      55.212  -2.249  38.380  1.00  0.00           C  
ATOM    852  C   ARG A  54      54.735  -3.092  39.562  1.00  0.00           C  
ATOM    853  O   ARG A  54      55.188  -2.888  40.689  1.00  0.00           O  
ATOM    854  CB  ARG A  54      56.337  -2.964  37.645  1.00  0.00           C  
ATOM    855  CG  ARG A  54      55.938  -4.276  36.988  1.00  0.00           C  
ATOM    856  CD  ARG A  54      57.074  -4.887  36.250  1.00  0.00           C  
ATOM    857  NE  ARG A  54      57.503  -4.061  35.134  1.00  0.00           N  
ATOM    858  CZ  ARG A  54      58.616  -3.302  35.127  1.00  0.00           C  
ATOM    859  NH1 ARG A  54      59.400  -3.275  36.182  1.00  0.00           N  
ATOM    860  NH2 ARG A  54      58.920  -2.584  34.060  1.00  0.00           N  
ATOM    861  H   ARG A  54      56.598  -0.652  38.731  1.00  0.00           H  
ATOM    862  HA  ARG A  54      54.397  -2.082  37.675  1.00  0.00           H  
ATOM    863 1HB  ARG A  54      56.734  -2.313  36.868  1.00  0.00           H  
ATOM    864 2HB  ARG A  54      57.148  -3.177  38.341  1.00  0.00           H  
ATOM    865 1HG  ARG A  54      55.607  -4.980  37.751  1.00  0.00           H  
ATOM    866 2HG  ARG A  54      55.127  -4.097  36.281  1.00  0.00           H  
ATOM    867 1HD  ARG A  54      57.920  -5.014  36.925  1.00  0.00           H  
ATOM    868 2HD  ARG A  54      56.773  -5.858  35.860  1.00  0.00           H  
ATOM    869  HE  ARG A  54      56.926  -4.055  34.303  1.00  0.00           H  
ATOM    870 1HH1 ARG A  54      59.167  -3.824  36.998  1.00  0.00           H  
ATOM    871 2HH1 ARG A  54      60.234  -2.706  36.177  1.00  0.00           H  
ATOM    872 1HH2 ARG A  54      58.318  -2.605  33.248  1.00  0.00           H  
ATOM    873 2HH2 ARG A  54      59.754  -2.016  34.055  1.00  0.00           H  
ATOM    874  N   ARG A  55      53.828  -4.036  39.322  1.00  0.00           N  
ATOM    875  CA  ARG A  55      53.345  -4.861  40.430  1.00  0.00           C  
ATOM    876  C   ARG A  55      54.516  -5.517  41.158  1.00  0.00           C  
ATOM    877  O   ARG A  55      55.465  -5.981  40.535  1.00  0.00           O  
ATOM    878  CB  ARG A  55      52.392  -5.936  39.929  1.00  0.00           C  
ATOM    879  CG  ARG A  55      53.026  -6.982  39.026  1.00  0.00           C  
ATOM    880  CD  ARG A  55      52.010  -7.900  38.450  1.00  0.00           C  
ATOM    881  NE  ARG A  55      51.399  -8.740  39.468  1.00  0.00           N  
ATOM    882  CZ  ARG A  55      50.342  -9.548  39.260  1.00  0.00           C  
ATOM    883  NH1 ARG A  55      49.791  -9.615  38.068  1.00  0.00           N  
ATOM    884  NH2 ARG A  55      49.859 -10.274  40.253  1.00  0.00           N  
ATOM    885  H   ARG A  55      53.464  -4.197  38.394  1.00  0.00           H  
ATOM    886  HA  ARG A  55      52.806  -4.221  41.129  1.00  0.00           H  
ATOM    887 1HB  ARG A  55      51.952  -6.457  40.778  1.00  0.00           H  
ATOM    888 2HB  ARG A  55      51.578  -5.470  39.373  1.00  0.00           H  
ATOM    889 1HG  ARG A  55      53.546  -6.488  38.205  1.00  0.00           H  
ATOM    890 2HG  ARG A  55      53.738  -7.576  39.601  1.00  0.00           H  
ATOM    891 1HD  ARG A  55      51.223  -7.318  37.972  1.00  0.00           H  
ATOM    892 2HD  ARG A  55      52.481  -8.548  37.712  1.00  0.00           H  
ATOM    893  HE  ARG A  55      51.796  -8.715  40.398  1.00  0.00           H  
ATOM    894 1HH1 ARG A  55      50.160  -9.061  37.309  1.00  0.00           H  
ATOM    895 2HH1 ARG A  55      48.998 -10.221  37.912  1.00  0.00           H  
ATOM    896 1HH2 ARG A  55      50.283 -10.223  41.170  1.00  0.00           H  
ATOM    897 2HH2 ARG A  55      49.067 -10.880  40.097  1.00  0.00           H  
ATOM    898  N   GLY A  56      54.445  -5.534  42.485  1.00  0.00           N  
ATOM    899  CA  GLY A  56      55.507  -6.138  43.269  1.00  0.00           C  
ATOM    900  C   GLY A  56      56.798  -5.336  43.301  1.00  0.00           C  
ATOM    901  O   GLY A  56      57.811  -5.819  43.807  1.00  0.00           O  
ATOM    902  H   GLY A  56      53.652  -5.127  42.961  1.00  0.00           H  
ATOM    903 1HA  GLY A  56      55.169  -6.274  44.296  1.00  0.00           H  
ATOM    904 2HA  GLY A  56      55.734  -7.127  42.873  1.00  0.00           H  
ATOM    905  N   PHE A  57      56.777  -4.135  42.733  1.00  0.00           N  
ATOM    906  CA  PHE A  57      57.949  -3.261  42.722  1.00  0.00           C  
ATOM    907  C   PHE A  57      57.642  -2.002  43.522  1.00  0.00           C  
ATOM    908  O   PHE A  57      56.485  -1.580  43.623  1.00  0.00           O  
ATOM    909  CB  PHE A  57      58.346  -2.891  41.292  1.00  0.00           C  
ATOM    910  CG  PHE A  57      58.799  -4.062  40.467  1.00  0.00           C  
ATOM    911  CD1 PHE A  57      58.784  -5.346  40.992  1.00  0.00           C  
ATOM    912  CD2 PHE A  57      59.242  -3.883  39.165  1.00  0.00           C  
ATOM    913  CE1 PHE A  57      59.200  -6.424  40.234  1.00  0.00           C  
ATOM    914  CE2 PHE A  57      59.657  -4.959  38.405  1.00  0.00           C  
ATOM    915  CZ  PHE A  57      59.637  -6.231  38.940  1.00  0.00           C  
ATOM    916  H   PHE A  57      55.923  -3.819  42.296  1.00  0.00           H  
ATOM    917  HA  PHE A  57      58.782  -3.793  43.183  1.00  0.00           H  
ATOM    918 1HB  PHE A  57      57.499  -2.428  40.787  1.00  0.00           H  
ATOM    919 2HB  PHE A  57      59.153  -2.160  41.316  1.00  0.00           H  
ATOM    920  HD1 PHE A  57      58.438  -5.499  42.014  1.00  0.00           H  
ATOM    921  HD2 PHE A  57      59.258  -2.878  38.742  1.00  0.00           H  
ATOM    922  HE1 PHE A  57      59.183  -7.428  40.659  1.00  0.00           H  
ATOM    923  HE2 PHE A  57      60.002  -4.804  37.382  1.00  0.00           H  
ATOM    924  HZ  PHE A  57      59.966  -7.080  38.343  1.00  0.00           H  
ATOM    925  N   GLY A  58      58.685  -1.388  44.069  1.00  0.00           N  
ATOM    926  CA  GLY A  58      58.509  -0.160  44.820  1.00  0.00           C  
ATOM    927  C   GLY A  58      57.430  -0.159  45.884  1.00  0.00           C  
ATOM    928  O   GLY A  58      57.537  -0.866  46.888  1.00  0.00           O  
ATOM    929  H   GLY A  58      59.613  -1.773  43.966  1.00  0.00           H  
ATOM    930 1HA  GLY A  58      59.443   0.098  45.320  1.00  0.00           H  
ATOM    931 2HA  GLY A  58      58.275   0.655  44.135  1.00  0.00           H  
ATOM    932  N   ARG A  59      56.393   0.644  45.655  1.00  0.00           N  
ATOM    933  CA  ARG A  59      55.282   0.781  46.591  1.00  0.00           C  
ATOM    934  C   ARG A  59      54.021   0.017  46.185  1.00  0.00           C  
ATOM    935  O   ARG A  59      52.998   0.067  46.889  1.00  0.00           O  
ATOM    936  CB  ARG A  59      54.929   2.252  46.754  1.00  0.00           C  
ATOM    937  CG  ARG A  59      55.987   3.090  47.454  1.00  0.00           C  
ATOM    938  CD  ARG A  59      55.655   4.537  47.415  1.00  0.00           C  
ATOM    939  NE  ARG A  59      56.606   5.332  48.176  1.00  0.00           N  
ATOM    940  CZ  ARG A  59      57.822   5.705  47.729  1.00  0.00           C  
ATOM    941  NH1 ARG A  59      58.218   5.348  46.528  1.00  0.00           N  
ATOM    942  NH2 ARG A  59      58.615   6.429  48.499  1.00  0.00           N  
ATOM    943  H   ARG A  59      56.382   1.177  44.797  1.00  0.00           H  
ATOM    944  HA  ARG A  59      55.592   0.380  47.557  1.00  0.00           H  
ATOM    945 1HB  ARG A  59      54.752   2.694  45.775  1.00  0.00           H  
ATOM    946 2HB  ARG A  59      54.005   2.343  47.326  1.00  0.00           H  
ATOM    947 1HG  ARG A  59      56.064   2.783  48.497  1.00  0.00           H  
ATOM    948 2HG  ARG A  59      56.950   2.946  46.961  1.00  0.00           H  
ATOM    949 1HD  ARG A  59      55.668   4.886  46.383  1.00  0.00           H  
ATOM    950 2HD  ARG A  59      54.664   4.695  47.839  1.00  0.00           H  
ATOM    951  HE  ARG A  59      56.337   5.626  49.105  1.00  0.00           H  
ATOM    952 1HH1 ARG A  59      57.612   4.795  45.939  1.00  0.00           H  
ATOM    953 2HH1 ARG A  59      59.129   5.628  46.193  1.00  0.00           H  
ATOM    954 1HH2 ARG A  59      58.310   6.704  49.423  1.00  0.00           H  
ATOM    955 2HH2 ARG A  59      59.525   6.709  48.164  1.00  0.00           H  
ATOM    956  N   SER A  60      54.076  -0.686  45.058  1.00  0.00           N  
ATOM    957  CA  SER A  60      52.914  -1.457  44.623  1.00  0.00           C  
ATOM    958  C   SER A  60      52.807  -2.749  45.437  1.00  0.00           C  
ATOM    959  O   SER A  60      53.780  -3.187  46.051  1.00  0.00           O  
ATOM    960  CB  SER A  60      53.015  -1.777  43.144  1.00  0.00           C  
ATOM    961  OG  SER A  60      52.990  -0.607  42.374  1.00  0.00           O  
ATOM    962  H   SER A  60      54.913  -0.697  44.493  1.00  0.00           H  
ATOM    963  HA  SER A  60      52.018  -0.857  44.790  1.00  0.00           H  
ATOM    964 1HB  SER A  60      53.940  -2.321  42.953  1.00  0.00           H  
ATOM    965 2HB  SER A  60      52.189  -2.424  42.855  1.00  0.00           H  
ATOM    966  HG  SER A  60      53.368  -0.841  41.524  1.00  0.00           H  
ATOM    967  N   ASP A  61      51.618  -3.349  45.440  1.00  0.00           N  
ATOM    968  CA  ASP A  61      51.373  -4.581  46.193  1.00  0.00           C  
ATOM    969  C   ASP A  61      52.363  -5.688  45.887  1.00  0.00           C  
ATOM    970  O   ASP A  61      52.672  -5.949  44.722  1.00  0.00           O  
ATOM    971  CB  ASP A  61      49.957  -5.092  45.916  1.00  0.00           C  
ATOM    972  CG  ASP A  61      49.576  -6.283  46.785  1.00  0.00           C  
ATOM    973  OD1 ASP A  61      49.648  -6.164  47.985  1.00  0.00           O  
ATOM    974  OD2 ASP A  61      49.216  -7.299  46.241  1.00  0.00           O  
ATOM    975  H   ASP A  61      50.864  -2.940  44.906  1.00  0.00           H  
ATOM    976  HA  ASP A  61      51.466  -4.361  47.257  1.00  0.00           H  
ATOM    977 1HB  ASP A  61      49.240  -4.290  46.089  1.00  0.00           H  
ATOM    978 2HB  ASP A  61      49.874  -5.384  44.868  1.00  0.00           H  
ATOM    979  N   GLN A  62      52.847  -6.361  46.927  1.00  0.00           N  
ATOM    980  CA  GLN A  62      53.769  -7.469  46.717  1.00  0.00           C  
ATOM    981  C   GLN A  62      52.981  -8.756  46.460  1.00  0.00           C  
ATOM    982  O   GLN A  62      53.068  -9.726  47.213  1.00  0.00           O  
ATOM    983  CB  GLN A  62      54.695  -7.641  47.924  1.00  0.00           C  
ATOM    984  CG  GLN A  62      55.622  -6.462  48.170  1.00  0.00           C  
ATOM    985  CD  GLN A  62      56.510  -6.668  49.383  1.00  0.00           C  
ATOM    986  OE1 GLN A  62      56.166  -7.417  50.301  1.00  0.00           O  
ATOM    987  NE2 GLN A  62      57.659  -6.003  49.393  1.00  0.00           N  
ATOM    988  H   GLN A  62      52.582  -6.113  47.870  1.00  0.00           H  
ATOM    989  HA  GLN A  62      54.379  -7.250  45.841  1.00  0.00           H  
ATOM    990 1HB  GLN A  62      54.098  -7.793  48.823  1.00  0.00           H  
ATOM    991 2HB  GLN A  62      55.311  -8.530  47.786  1.00  0.00           H  
ATOM    992 1HG  GLN A  62      56.261  -6.327  47.297  1.00  0.00           H  
ATOM    993 2HG  GLN A  62      55.020  -5.569  48.335  1.00  0.00           H  
ATOM    994 1HE2 GLN A  62      58.287  -6.099  50.167  1.00  0.00           H  
ATOM    995 2HE2 GLN A  62      57.899  -5.406  48.627  1.00  0.00           H  
ATOM    996  N   PRO A  63      52.188  -8.728  45.390  1.00  0.00           N  
ATOM    997  CA  PRO A  63      51.383  -9.871  44.964  1.00  0.00           C  
ATOM    998  C   PRO A  63      52.379 -10.950  44.547  1.00  0.00           C  
ATOM    999  O   PRO A  63      53.416 -10.644  43.959  1.00  0.00           O  
ATOM   1000  CB  PRO A  63      50.561  -9.340  43.786  1.00  0.00           C  
ATOM   1001  CG  PRO A  63      51.360  -8.193  43.269  1.00  0.00           C  
ATOM   1002  CD  PRO A  63      52.016  -7.612  44.494  1.00  0.00           C  
ATOM   1003  HA  PRO A  63      50.720 -10.173  45.788  1.00  0.00           H  
ATOM   1004 1HB  PRO A  63      50.420 -10.134  43.037  1.00  0.00           H  
ATOM   1005 2HB  PRO A  63      49.559  -9.042  44.130  1.00  0.00           H  
ATOM   1006 1HG  PRO A  63      52.090  -8.543  42.524  1.00  0.00           H  
ATOM   1007 2HG  PRO A  63      50.705  -7.472  42.758  1.00  0.00           H  
ATOM   1008 1HD  PRO A  63      52.999  -7.198  44.222  1.00  0.00           H  
ATOM   1009 2HD  PRO A  63      51.370  -6.831  44.921  1.00  0.00           H  
ATOM   1010  N   TRP A  64      52.077 -12.211  44.835  1.00  0.00           N  
ATOM   1011  CA  TRP A  64      53.027 -13.271  44.508  1.00  0.00           C  
ATOM   1012  C   TRP A  64      53.000 -13.819  43.084  1.00  0.00           C  
ATOM   1013  O   TRP A  64      53.960 -14.457  42.654  1.00  0.00           O  
ATOM   1014  CB  TRP A  64      52.807 -14.439  45.471  1.00  0.00           C  
ATOM   1015  CG  TRP A  64      51.417 -14.996  45.429  1.00  0.00           C  
ATOM   1016  CD1 TRP A  64      50.949 -15.956  44.582  1.00  0.00           C  
ATOM   1017  CD2 TRP A  64      50.300 -14.628  46.274  1.00  0.00           C  
ATOM   1018  NE1 TRP A  64      49.624 -16.209  44.840  1.00  0.00           N  
ATOM   1019  CE2 TRP A  64      49.211 -15.406  45.873  1.00  0.00           C  
ATOM   1020  CE3 TRP A  64      50.140 -13.714  47.323  1.00  0.00           C  
ATOM   1021  CZ2 TRP A  64      47.971 -15.302  46.482  1.00  0.00           C  
ATOM   1022  CZ3 TRP A  64      48.897 -13.610  47.935  1.00  0.00           C  
ATOM   1023  CH2 TRP A  64      47.840 -14.384  47.525  1.00  0.00           C  
ATOM   1024  H   TRP A  64      51.202 -12.454  45.277  1.00  0.00           H  
ATOM   1025  HA  TRP A  64      54.037 -12.881  44.633  1.00  0.00           H  
ATOM   1026 1HB  TRP A  64      53.506 -15.242  45.234  1.00  0.00           H  
ATOM   1027 2HB  TRP A  64      53.015 -14.114  46.490  1.00  0.00           H  
ATOM   1028  HD1 TRP A  64      51.540 -16.451  43.814  1.00  0.00           H  
ATOM   1029  HE1 TRP A  64      49.046 -16.877  44.350  1.00  0.00           H  
ATOM   1030  HE3 TRP A  64      50.976 -13.099  47.654  1.00  0.00           H  
ATOM   1031  HZ2 TRP A  64      47.119 -15.907  46.171  1.00  0.00           H  
ATOM   1032  HZ3 TRP A  64      48.781 -12.896  48.751  1.00  0.00           H  
ATOM   1033  HH2 TRP A  64      46.879 -14.277  48.027  1.00  0.00           H  
ATOM   1034  N   THR A  65      51.922 -13.580  42.347  1.00  0.00           N  
ATOM   1035  CA  THR A  65      51.851 -14.096  40.982  1.00  0.00           C  
ATOM   1036  C   THR A  65      51.483 -13.043  39.948  1.00  0.00           C  
ATOM   1037  O   THR A  65      51.388 -11.854  40.259  1.00  0.00           O  
ATOM   1038  CB  THR A  65      50.839 -15.254  40.896  1.00  0.00           C  
ATOM   1039  OG1 THR A  65      50.961 -15.905  39.625  1.00  0.00           O  
ATOM   1040  CG2 THR A  65      49.419 -14.735  41.062  1.00  0.00           C  
ATOM   1041  H   THR A  65      51.146 -13.046  42.712  1.00  0.00           H  
ATOM   1042  HA  THR A  65      52.836 -14.472  40.703  1.00  0.00           H  
ATOM   1043  HB  THR A  65      51.049 -15.979  41.682  1.00  0.00           H  
ATOM   1044  HG1 THR A  65      50.880 -16.855  39.743  1.00  0.00           H  
ATOM   1045 1HG2 THR A  65      48.718 -15.567  40.999  1.00  0.00           H  
ATOM   1046 2HG2 THR A  65      49.321 -14.249  42.033  1.00  0.00           H  
ATOM   1047 3HG2 THR A  65      49.200 -14.016  40.273  1.00  0.00           H  
ATOM   1048  N   GLY A  66      51.288 -13.492  38.713  1.00  0.00           N  
ATOM   1049  CA  GLY A  66      50.944 -12.575  37.638  1.00  0.00           C  
ATOM   1050  C   GLY A  66      52.134 -11.751  37.180  1.00  0.00           C  
ATOM   1051  O   GLY A  66      51.964 -10.694  36.571  1.00  0.00           O  
ATOM   1052  H   GLY A  66      51.377 -14.477  38.510  1.00  0.00           H  
ATOM   1053 1HA  GLY A  66      50.552 -13.138  36.791  1.00  0.00           H  
ATOM   1054 2HA  GLY A  66      50.153 -11.904  37.971  1.00  0.00           H  
ATOM   1055  N   ASN A  67      53.343 -12.230  37.462  1.00  0.00           N  
ATOM   1056  CA  ASN A  67      54.545 -11.505  37.066  1.00  0.00           C  
ATOM   1057  C   ASN A  67      54.999 -11.871  35.663  1.00  0.00           C  
ATOM   1058  O   ASN A  67      55.960 -12.619  35.462  1.00  0.00           O  
ATOM   1059  CB  ASN A  67      55.663 -11.751  38.062  1.00  0.00           C  
ATOM   1060  CG  ASN A  67      55.373 -11.161  39.414  1.00  0.00           C  
ATOM   1061  OD1 ASN A  67      55.125  -9.957  39.539  1.00  0.00           O  
ATOM   1062  ND2 ASN A  67      55.400 -11.987  40.429  1.00  0.00           N  
ATOM   1063  H   ASN A  67      53.437 -13.106  37.956  1.00  0.00           H  
ATOM   1064  HA  ASN A  67      54.317 -10.438  37.053  1.00  0.00           H  
ATOM   1065 1HB  ASN A  67      55.822 -12.825  38.173  1.00  0.00           H  
ATOM   1066 2HB  ASN A  67      56.590 -11.321  37.682  1.00  0.00           H  
ATOM   1067 1HD2 ASN A  67      55.214 -11.650  41.353  1.00  0.00           H  
ATOM   1068 2HD2 ASN A  67      55.605 -12.954  40.282  1.00  0.00           H  
ATOM   1069  N   ASP A  68      54.270 -11.333  34.692  1.00  0.00           N  
ATOM   1070  CA  ASP A  68      54.544 -11.544  33.279  1.00  0.00           C  
ATOM   1071  C   ASP A  68      54.131 -10.285  32.521  1.00  0.00           C  
ATOM   1072  O   ASP A  68      53.442  -9.415  33.064  1.00  0.00           O  
ATOM   1073  CB  ASP A  68      53.792 -12.765  32.744  1.00  0.00           C  
ATOM   1074  CG  ASP A  68      52.279 -12.603  32.806  1.00  0.00           C  
ATOM   1075  OD1 ASP A  68      51.813 -11.497  32.664  1.00  0.00           O  
ATOM   1076  OD2 ASP A  68      51.604 -13.587  32.994  1.00  0.00           O  
ATOM   1077  H   ASP A  68      53.490 -10.751  34.960  1.00  0.00           H  
ATOM   1078  HA  ASP A  68      55.613 -11.721  33.156  1.00  0.00           H  
ATOM   1079 1HB  ASP A  68      54.081 -12.945  31.708  1.00  0.00           H  
ATOM   1080 2HB  ASP A  68      54.072 -13.647  33.320  1.00  0.00           H  
ATOM   1081  N   TYR A  69      54.555 -10.186  31.266  1.00  0.00           N  
ATOM   1082  CA  TYR A  69      54.267  -9.007  30.463  1.00  0.00           C  
ATOM   1083  C   TYR A  69      52.782  -8.733  30.252  1.00  0.00           C  
ATOM   1084  O   TYR A  69      52.371  -7.576  30.225  1.00  0.00           O  
ATOM   1085  CB  TYR A  69      54.961  -9.133  29.105  1.00  0.00           C  
ATOM   1086  CG  TYR A  69      54.298 -10.119  28.170  1.00  0.00           C  
ATOM   1087  CD1 TYR A  69      53.295  -9.694  27.311  1.00  0.00           C  
ATOM   1088  CD2 TYR A  69      54.692 -11.449  28.170  1.00  0.00           C  
ATOM   1089  CE1 TYR A  69      52.689 -10.594  26.456  1.00  0.00           C  
ATOM   1090  CE2 TYR A  69      54.085 -12.350  27.316  1.00  0.00           C  
ATOM   1091  CZ  TYR A  69      53.088 -11.926  26.462  1.00  0.00           C  
ATOM   1092  OH  TYR A  69      52.484 -12.823  25.610  1.00  0.00           O  
ATOM   1093  H   TYR A  69      55.087 -10.941  30.858  1.00  0.00           H  
ATOM   1094  HA  TYR A  69      54.655  -8.131  30.983  1.00  0.00           H  
ATOM   1095 1HB  TYR A  69      54.982  -8.159  28.614  1.00  0.00           H  
ATOM   1096 2HB  TYR A  69      55.994  -9.447  29.253  1.00  0.00           H  
ATOM   1097  HD1 TYR A  69      52.986  -8.648  27.310  1.00  0.00           H  
ATOM   1098  HD2 TYR A  69      55.479 -11.784  28.846  1.00  0.00           H  
ATOM   1099  HE1 TYR A  69      51.901 -10.260  25.781  1.00  0.00           H  
ATOM   1100  HE2 TYR A  69      54.394 -13.395  27.317  1.00  0.00           H  
ATOM   1101  HH  TYR A  69      52.871 -13.693  25.737  1.00  0.00           H  
ATOM   1102  N   ASP A  70      51.977  -9.782  30.102  1.00  0.00           N  
ATOM   1103  CA  ASP A  70      50.542  -9.593  29.905  1.00  0.00           C  
ATOM   1104  C   ASP A  70      49.922  -8.872  31.104  1.00  0.00           C  
ATOM   1105  O   ASP A  70      49.143  -7.930  30.940  1.00  0.00           O  
ATOM   1106  CB  ASP A  70      49.846 -10.939  29.690  1.00  0.00           C  
ATOM   1107  CG  ASP A  70      50.160 -11.558  28.334  1.00  0.00           C  
ATOM   1108  OD1 ASP A  70      50.174 -10.839  27.364  1.00  0.00           O  
ATOM   1109  OD2 ASP A  70      50.381 -12.744  28.283  1.00  0.00           O  
ATOM   1110  H   ASP A  70      52.351 -10.720  30.123  1.00  0.00           H  
ATOM   1111  HA  ASP A  70      50.393  -8.979  29.017  1.00  0.00           H  
ATOM   1112 1HB  ASP A  70      50.152 -11.636  30.470  1.00  0.00           H  
ATOM   1113 2HB  ASP A  70      48.767 -10.808  29.772  1.00  0.00           H  
ATOM   1114  N   THR A  71      50.269  -9.310  32.312  1.00  0.00           N  
ATOM   1115  CA  THR A  71      49.743  -8.674  33.512  1.00  0.00           C  
ATOM   1116  C   THR A  71      50.327  -7.270  33.656  1.00  0.00           C  
ATOM   1117  O   THR A  71      49.625  -6.341  34.047  1.00  0.00           O  
ATOM   1118  CB  THR A  71      50.053  -9.506  34.770  1.00  0.00           C  
ATOM   1119  OG1 THR A  71      51.472  -9.665  34.903  1.00  0.00           O  
ATOM   1120  CG2 THR A  71      49.399 -10.876  34.678  1.00  0.00           C  
ATOM   1121  H   THR A  71      50.903 -10.091  32.406  1.00  0.00           H  
ATOM   1122  HA  THR A  71      48.660  -8.594  33.415  1.00  0.00           H  
ATOM   1123  HB  THR A  71      49.675  -8.988  35.651  1.00  0.00           H  
ATOM   1124  HG1 THR A  71      51.816 -10.116  34.129  1.00  0.00           H  
ATOM   1125 1HG2 THR A  71      49.629 -11.450  35.576  1.00  0.00           H  
ATOM   1126 2HG2 THR A  71      48.320 -10.759  34.589  1.00  0.00           H  
ATOM   1127 3HG2 THR A  71      49.780 -11.403  33.804  1.00  0.00           H  
ATOM   1128  N   PHE A  72      51.609  -7.109  33.335  1.00  0.00           N  
ATOM   1129  CA  PHE A  72      52.224  -5.786  33.434  1.00  0.00           C  
ATOM   1130  C   PHE A  72      51.448  -4.815  32.537  1.00  0.00           C  
ATOM   1131  O   PHE A  72      51.167  -3.683  32.929  1.00  0.00           O  
ATOM   1132  CB  PHE A  72      53.696  -5.831  33.021  1.00  0.00           C  
ATOM   1133  CG  PHE A  72      54.592  -6.473  34.041  1.00  0.00           C  
ATOM   1134  CD1 PHE A  72      54.249  -6.473  35.385  1.00  0.00           C  
ATOM   1135  CD2 PHE A  72      55.781  -7.078  33.660  1.00  0.00           C  
ATOM   1136  CE1 PHE A  72      55.073  -7.063  36.325  1.00  0.00           C  
ATOM   1137  CE2 PHE A  72      56.606  -7.670  34.597  1.00  0.00           C  
ATOM   1138  CZ  PHE A  72      56.251  -7.662  35.931  1.00  0.00           C  
ATOM   1139  H   PHE A  72      52.169  -7.889  33.022  1.00  0.00           H  
ATOM   1140  HA  PHE A  72      52.169  -5.455  34.472  1.00  0.00           H  
ATOM   1141 1HB  PHE A  72      53.795  -6.383  32.087  1.00  0.00           H  
ATOM   1142 2HB  PHE A  72      54.055  -4.819  32.842  1.00  0.00           H  
ATOM   1143  HD1 PHE A  72      53.317  -6.001  35.696  1.00  0.00           H  
ATOM   1144  HD2 PHE A  72      56.061  -7.084  32.606  1.00  0.00           H  
ATOM   1145  HE1 PHE A  72      54.791  -7.055  37.378  1.00  0.00           H  
ATOM   1146  HE2 PHE A  72      57.536  -8.142  34.284  1.00  0.00           H  
ATOM   1147  HZ  PHE A  72      56.901  -8.126  36.671  1.00  0.00           H  
ATOM   1148  N   ALA A  73      51.114  -5.271  31.331  1.00  0.00           N  
ATOM   1149  CA  ALA A  73      50.380  -4.454  30.364  1.00  0.00           C  
ATOM   1150  C   ALA A  73      48.957  -4.131  30.819  1.00  0.00           C  
ATOM   1151  O   ALA A  73      48.468  -3.011  30.641  1.00  0.00           O  
ATOM   1152  CB  ALA A  73      50.346  -5.155  29.014  1.00  0.00           C  
ATOM   1153  H   ALA A  73      51.378  -6.213  31.079  1.00  0.00           H  
ATOM   1154  HA  ALA A  73      50.902  -3.503  30.259  1.00  0.00           H  
ATOM   1155 1HB  ALA A  73      49.798  -4.541  28.299  1.00  0.00           H  
ATOM   1156 2HB  ALA A  73      51.365  -5.306  28.656  1.00  0.00           H  
ATOM   1157 3HB  ALA A  73      49.851  -6.119  29.117  1.00  0.00           H  
ATOM   1158  N   ASP A  74      48.277  -5.108  31.404  1.00  0.00           N  
ATOM   1159  CA  ASP A  74      46.928  -4.853  31.868  1.00  0.00           C  
ATOM   1160  C   ASP A  74      46.959  -3.924  33.077  1.00  0.00           C  
ATOM   1161  O   ASP A  74      46.009  -3.181  33.315  1.00  0.00           O  
ATOM   1162  CB  ASP A  74      46.223  -6.163  32.227  1.00  0.00           C  
ATOM   1163  CG  ASP A  74      45.878  -7.004  31.006  1.00  0.00           C  
ATOM   1164  OD1 ASP A  74      45.883  -6.472  29.921  1.00  0.00           O  
ATOM   1165  OD2 ASP A  74      45.612  -8.171  31.169  1.00  0.00           O  
ATOM   1166  H   ASP A  74      48.677  -6.026  31.534  1.00  0.00           H  
ATOM   1167  HA  ASP A  74      46.372  -4.369  31.065  1.00  0.00           H  
ATOM   1168 1HB  ASP A  74      46.861  -6.751  32.887  1.00  0.00           H  
ATOM   1169 2HB  ASP A  74      45.303  -5.944  32.771  1.00  0.00           H  
ATOM   1170  N   ASP A  75      48.056  -3.956  33.836  1.00  0.00           N  
ATOM   1171  CA  ASP A  75      48.192  -3.063  34.984  1.00  0.00           C  
ATOM   1172  C   ASP A  75      48.321  -1.635  34.451  1.00  0.00           C  
ATOM   1173  O   ASP A  75      47.774  -0.688  35.027  1.00  0.00           O  
ATOM   1174  CB  ASP A  75      49.407  -3.431  35.839  1.00  0.00           C  
ATOM   1175  CG  ASP A  75      49.217  -4.730  36.611  1.00  0.00           C  
ATOM   1176  OD1 ASP A  75      48.096  -5.162  36.741  1.00  0.00           O  
ATOM   1177  OD2 ASP A  75      50.194  -5.277  37.063  1.00  0.00           O  
ATOM   1178  H   ASP A  75      48.804  -4.600  33.622  1.00  0.00           H  
ATOM   1179  HA  ASP A  75      47.300  -3.157  35.603  1.00  0.00           H  
ATOM   1180 1HB  ASP A  75      50.285  -3.531  35.199  1.00  0.00           H  
ATOM   1181 2HB  ASP A  75      49.609  -2.629  36.549  1.00  0.00           H  
ATOM   1182  N   ILE A  76      49.048  -1.482  33.347  1.00  0.00           N  
ATOM   1183  CA  ILE A  76      49.192  -0.172  32.724  1.00  0.00           C  
ATOM   1184  C   ILE A  76      47.802   0.306  32.321  1.00  0.00           C  
ATOM   1185  O   ILE A  76      47.452   1.456  32.549  1.00  0.00           O  
ATOM   1186  CB  ILE A  76      50.120  -0.220  31.496  1.00  0.00           C  
ATOM   1187  CG1 ILE A  76      51.560  -0.511  31.926  1.00  0.00           C  
ATOM   1188  CG2 ILE A  76      50.045   1.087  30.722  1.00  0.00           C  
ATOM   1189  CD1 ILE A  76      52.483  -0.852  30.778  1.00  0.00           C  
ATOM   1190  H   ILE A  76      49.508  -2.278  32.930  1.00  0.00           H  
ATOM   1191  HA  ILE A  76      49.632   0.510  33.451  1.00  0.00           H  
ATOM   1192  HB  ILE A  76      49.815  -1.037  30.842  1.00  0.00           H  
ATOM   1193 1HG1 ILE A  76      51.966   0.356  32.445  1.00  0.00           H  
ATOM   1194 2HG1 ILE A  76      51.569  -1.345  32.628  1.00  0.00           H  
ATOM   1195 1HG2 ILE A  76      50.707   1.036  29.858  1.00  0.00           H  
ATOM   1196 2HG2 ILE A  76      49.023   1.253  30.386  1.00  0.00           H  
ATOM   1197 3HG2 ILE A  76      50.353   1.910  31.367  1.00  0.00           H  
ATOM   1198 1HD1 ILE A  76      53.485  -1.045  31.162  1.00  0.00           H  
ATOM   1199 2HD1 ILE A  76      52.113  -1.740  30.265  1.00  0.00           H  
ATOM   1200 3HD1 ILE A  76      52.518  -0.017  30.080  1.00  0.00           H  
ATOM   1201  N   ALA A  77      47.009  -0.587  31.733  1.00  0.00           N  
ATOM   1202  CA  ALA A  77      45.657  -0.226  31.303  1.00  0.00           C  
ATOM   1203  C   ALA A  77      44.829   0.328  32.459  1.00  0.00           C  
ATOM   1204  O   ALA A  77      44.068   1.282  32.284  1.00  0.00           O  
ATOM   1205  CB  ALA A  77      44.959  -1.430  30.687  1.00  0.00           C  
ATOM   1206  H   ALA A  77      47.339  -1.529  31.579  1.00  0.00           H  
ATOM   1207  HA  ALA A  77      45.739   0.558  30.550  1.00  0.00           H  
ATOM   1208 1HB  ALA A  77      43.955  -1.147  30.372  1.00  0.00           H  
ATOM   1209 2HB  ALA A  77      45.527  -1.777  29.823  1.00  0.00           H  
ATOM   1210 3HB  ALA A  77      44.896  -2.229  31.424  1.00  0.00           H  
ATOM   1211  N   GLN A  78      44.986  -0.265  33.641  1.00  0.00           N  
ATOM   1212  CA  GLN A  78      44.257   0.179  34.823  1.00  0.00           C  
ATOM   1213  C   GLN A  78      44.642   1.611  35.181  1.00  0.00           C  
ATOM   1214  O   GLN A  78      43.776   2.436  35.479  1.00  0.00           O  
ATOM   1215  CB  GLN A  78      44.529  -0.753  36.007  1.00  0.00           C  
ATOM   1216  CG  GLN A  78      43.958  -2.151  35.843  1.00  0.00           C  
ATOM   1217  CD  GLN A  78      42.442  -2.153  35.781  1.00  0.00           C  
ATOM   1218  OE1 GLN A  78      41.765  -1.999  36.800  1.00  0.00           O  
ATOM   1219  NE2 GLN A  78      41.901  -2.328  34.580  1.00  0.00           N  
ATOM   1220  H   GLN A  78      45.626  -1.042  33.721  1.00  0.00           H  
ATOM   1221  HA  GLN A  78      43.190   0.155  34.601  1.00  0.00           H  
ATOM   1222 1HB  GLN A  78      45.605  -0.844  36.159  1.00  0.00           H  
ATOM   1223 2HB  GLN A  78      44.107  -0.321  36.914  1.00  0.00           H  
ATOM   1224 1HG  GLN A  78      44.339  -2.582  34.917  1.00  0.00           H  
ATOM   1225 2HG  GLN A  78      44.266  -2.760  36.693  1.00  0.00           H  
ATOM   1226 1HE2 GLN A  78      40.905  -2.339  34.477  1.00  0.00           H  
ATOM   1227 2HE2 GLN A  78      42.488  -2.449  33.780  1.00  0.00           H  
ATOM   1228  N   LEU A  79      45.942   1.897  35.157  1.00  0.00           N  
ATOM   1229  CA  LEU A  79      46.452   3.230  35.465  1.00  0.00           C  
ATOM   1230  C   LEU A  79      45.943   4.244  34.439  1.00  0.00           C  
ATOM   1231  O   LEU A  79      45.485   5.333  34.792  1.00  0.00           O  
ATOM   1232  CB  LEU A  79      47.986   3.225  35.481  1.00  0.00           C  
ATOM   1233  CG  LEU A  79      48.651   4.539  35.910  1.00  0.00           C  
ATOM   1234  CD1 LEU A  79      48.629   5.522  34.747  1.00  0.00           C  
ATOM   1235  CD2 LEU A  79      47.922   5.107  37.119  1.00  0.00           C  
ATOM   1236  H   LEU A  79      46.594   1.164  34.917  1.00  0.00           H  
ATOM   1237  HA  LEU A  79      46.094   3.518  36.453  1.00  0.00           H  
ATOM   1238 1HB  LEU A  79      48.323   2.446  36.162  1.00  0.00           H  
ATOM   1239 2HB  LEU A  79      48.343   2.984  34.480  1.00  0.00           H  
ATOM   1240  HG  LEU A  79      49.693   4.352  36.169  1.00  0.00           H  
ATOM   1241 1HD1 LEU A  79      49.102   6.456  35.051  1.00  0.00           H  
ATOM   1242 2HD1 LEU A  79      49.174   5.100  33.903  1.00  0.00           H  
ATOM   1243 3HD1 LEU A  79      47.598   5.717  34.454  1.00  0.00           H  
ATOM   1244 1HD2 LEU A  79      48.396   6.040  37.424  1.00  0.00           H  
ATOM   1245 2HD2 LEU A  79      46.880   5.295  36.860  1.00  0.00           H  
ATOM   1246 3HD2 LEU A  79      47.969   4.391  37.940  1.00  0.00           H  
ATOM   1247  N   ILE A  80      46.035   3.871  33.169  1.00  0.00           N  
ATOM   1248  CA  ILE A  80      45.600   4.733  32.082  1.00  0.00           C  
ATOM   1249  C   ILE A  80      44.117   5.061  32.200  1.00  0.00           C  
ATOM   1250  O   ILE A  80      43.729   6.219  32.089  1.00  0.00           O  
ATOM   1251  CB  ILE A  80      45.876   4.076  30.717  1.00  0.00           C  
ATOM   1252  CG1 ILE A  80      47.382   3.909  30.500  1.00  0.00           C  
ATOM   1253  CG2 ILE A  80      45.261   4.899  29.596  1.00  0.00           C  
ATOM   1254  CD1 ILE A  80      48.142   5.215  30.467  1.00  0.00           C  
ATOM   1255  H   ILE A  80      46.418   2.962  32.953  1.00  0.00           H  
ATOM   1256  HA  ILE A  80      46.160   5.666  32.135  1.00  0.00           H  
ATOM   1257  HB  ILE A  80      45.443   3.076  30.701  1.00  0.00           H  
ATOM   1258 1HG1 ILE A  80      47.798   3.292  31.295  1.00  0.00           H  
ATOM   1259 2HG1 ILE A  80      47.559   3.389  29.558  1.00  0.00           H  
ATOM   1260 1HG2 ILE A  80      45.466   4.420  28.639  1.00  0.00           H  
ATOM   1261 2HG2 ILE A  80      44.184   4.967  29.744  1.00  0.00           H  
ATOM   1262 3HG2 ILE A  80      45.692   5.900  29.601  1.00  0.00           H  
ATOM   1263 1HD1 ILE A  80      49.203   5.015  30.309  1.00  0.00           H  
ATOM   1264 2HD1 ILE A  80      47.765   5.836  29.653  1.00  0.00           H  
ATOM   1265 3HD1 ILE A  80      48.010   5.737  31.413  1.00  0.00           H  
ATOM   1266  N   GLU A  81      43.295   4.044  32.436  1.00  0.00           N  
ATOM   1267  CA  GLU A  81      41.855   4.248  32.558  1.00  0.00           C  
ATOM   1268  C   GLU A  81      41.495   5.079  33.782  1.00  0.00           C  
ATOM   1269  O   GLU A  81      40.634   5.961  33.723  1.00  0.00           O  
ATOM   1270  CB  GLU A  81      41.135   2.899  32.624  1.00  0.00           C  
ATOM   1271  CG  GLU A  81      39.618   3.000  32.704  1.00  0.00           C  
ATOM   1272  CD  GLU A  81      39.006   3.604  31.471  1.00  0.00           C  
ATOM   1273  OE1 GLU A  81      39.642   3.585  30.444  1.00  0.00           O  
ATOM   1274  OE2 GLU A  81      37.901   4.086  31.556  1.00  0.00           O  
ATOM   1275  H   GLU A  81      43.670   3.111  32.533  1.00  0.00           H  
ATOM   1276  HA  GLU A  81      41.507   4.790  31.678  1.00  0.00           H  
ATOM   1277 1HB  GLU A  81      41.385   2.310  31.741  1.00  0.00           H  
ATOM   1278 2HB  GLU A  81      41.480   2.345  33.496  1.00  0.00           H  
ATOM   1279 1HG  GLU A  81      39.205   2.002  32.848  1.00  0.00           H  
ATOM   1280 2HG  GLU A  81      39.350   3.603  33.570  1.00  0.00           H  
ATOM   1281  N   HIS A  82      42.154   4.793  34.898  1.00  0.00           N  
ATOM   1282  CA  HIS A  82      41.896   5.507  36.139  1.00  0.00           C  
ATOM   1283  C   HIS A  82      42.129   7.008  35.990  1.00  0.00           C  
ATOM   1284  O   HIS A  82      41.335   7.824  36.468  1.00  0.00           O  
ATOM   1285  CB  HIS A  82      42.779   4.958  37.264  1.00  0.00           C  
ATOM   1286  CG  HIS A  82      42.549   5.622  38.587  1.00  0.00           C  
ATOM   1287  ND1 HIS A  82      41.288   5.826  39.107  1.00  0.00           N  
ATOM   1288  CD2 HIS A  82      43.418   6.127  39.494  1.00  0.00           C  
ATOM   1289  CE1 HIS A  82      41.392   6.429  40.279  1.00  0.00           C  
ATOM   1290  NE2 HIS A  82      42.673   6.622  40.536  1.00  0.00           N  
ATOM   1291  H   HIS A  82      42.851   4.062  34.887  1.00  0.00           H  
ATOM   1292  HA  HIS A  82      40.854   5.371  36.427  1.00  0.00           H  
ATOM   1293 1HB  HIS A  82      42.597   3.890  37.382  1.00  0.00           H  
ATOM   1294 2HB  HIS A  82      43.828   5.084  36.998  1.00  0.00           H  
ATOM   1295  HD1 HIS A  82      40.427   5.501  38.716  1.00  0.00           H  
ATOM   1296  HD2 HIS A  82      44.506   6.194  39.520  1.00  0.00           H  
ATOM   1297  HE1 HIS A  82      40.502   6.678  40.855  1.00  0.00           H  
ATOM   1298  N   LEU A  83      43.219   7.363  35.317  1.00  0.00           N  
ATOM   1299  CA  LEU A  83      43.587   8.760  35.123  1.00  0.00           C  
ATOM   1300  C   LEU A  83      43.028   9.378  33.849  1.00  0.00           C  
ATOM   1301  O   LEU A  83      43.108  10.594  33.658  1.00  0.00           O  
ATOM   1302  CB  LEU A  83      45.116   8.887  35.111  1.00  0.00           C  
ATOM   1303  CG  LEU A  83      45.827   8.479  36.407  1.00  0.00           C  
ATOM   1304  CD1 LEU A  83      47.335   8.567  36.208  1.00  0.00           C  
ATOM   1305  CD2 LEU A  83      45.372   9.384  37.543  1.00  0.00           C  
ATOM   1306  H   LEU A  83      43.809   6.640  34.929  1.00  0.00           H  
ATOM   1307  HA  LEU A  83      43.186   9.341  35.953  1.00  0.00           H  
ATOM   1308 1HB  LEU A  83      45.509   8.267  34.307  1.00  0.00           H  
ATOM   1309 2HB  LEU A  83      45.376   9.925  34.902  1.00  0.00           H  
ATOM   1310  HG  LEU A  83      45.582   7.444  36.646  1.00  0.00           H  
ATOM   1311 1HD1 LEU A  83      47.841   8.277  37.129  1.00  0.00           H  
ATOM   1312 2HD1 LEU A  83      47.635   7.896  35.403  1.00  0.00           H  
ATOM   1313 3HD1 LEU A  83      47.609   9.589  35.951  1.00  0.00           H  
ATOM   1314 1HD2 LEU A  83      45.878   9.093  38.464  1.00  0.00           H  
ATOM   1315 2HD2 LEU A  83      45.618  10.419  37.305  1.00  0.00           H  
ATOM   1316 3HD2 LEU A  83      44.294   9.288  37.674  1.00  0.00           H  
ATOM   1317  N   ASP A  84      42.465   8.543  32.983  1.00  0.00           N  
ATOM   1318  CA  ASP A  84      41.908   9.039  31.737  1.00  0.00           C  
ATOM   1319  C   ASP A  84      42.981   9.659  30.866  1.00  0.00           C  
ATOM   1320  O   ASP A  84      42.762  10.701  30.236  1.00  0.00           O  
ATOM   1321  CB  ASP A  84      40.809  10.068  32.012  1.00  0.00           C  
ATOM   1322  CG  ASP A  84      39.608   9.474  32.734  1.00  0.00           C  
ATOM   1323  OD1 ASP A  84      39.165   8.420  32.343  1.00  0.00           O  
ATOM   1324  OD2 ASP A  84      39.144  10.079  33.671  1.00  0.00           O  
ATOM   1325  H   ASP A  84      42.419   7.554  33.183  1.00  0.00           H  
ATOM   1326  HA  ASP A  84      41.471   8.200  31.195  1.00  0.00           H  
ATOM   1327 1HB  ASP A  84      41.213  10.880  32.617  1.00  0.00           H  
ATOM   1328 2HB  ASP A  84      40.470  10.500  31.069  1.00  0.00           H  
ATOM   1329  N   LEU A  85      44.151   9.025  30.836  1.00  0.00           N  
ATOM   1330  CA  LEU A  85      45.263   9.529  30.040  1.00  0.00           C  
ATOM   1331  C   LEU A  85      45.482   8.746  28.748  1.00  0.00           C  
ATOM   1332  O   LEU A  85      46.613   8.482  28.337  1.00  0.00           O  
ATOM   1333  CB  LEU A  85      46.549   9.497  30.875  1.00  0.00           C  
ATOM   1334  CG  LEU A  85      46.544  10.369  32.138  1.00  0.00           C  
ATOM   1335  CD1 LEU A  85      47.834  10.145  32.915  1.00  0.00           C  
ATOM   1336  CD2 LEU A  85      46.390  11.831  31.744  1.00  0.00           C  
ATOM   1337  H   LEU A  85      44.274   8.179  31.373  1.00  0.00           H  
ATOM   1338  HA  LEU A  85      45.047  10.559  29.758  1.00  0.00           H  
ATOM   1339 1HB  LEU A  85      46.738   8.470  31.183  1.00  0.00           H  
ATOM   1340 2HB  LEU A  85      47.379   9.826  30.249  1.00  0.00           H  
ATOM   1341  HG  LEU A  85      45.712  10.076  32.779  1.00  0.00           H  
ATOM   1342 1HD1 LEU A  85      47.830  10.764  33.812  1.00  0.00           H  
ATOM   1343 2HD1 LEU A  85      47.909   9.095  33.201  1.00  0.00           H  
ATOM   1344 3HD1 LEU A  85      48.686  10.414  32.292  1.00  0.00           H  
ATOM   1345 1HD2 LEU A  85      46.386  12.451  32.642  1.00  0.00           H  
ATOM   1346 2HD2 LEU A  85      47.222  12.125  31.104  1.00  0.00           H  
ATOM   1347 3HD2 LEU A  85      45.452  11.966  31.206  1.00  0.00           H  
ATOM   1348  N   LYS A  86      44.388   8.362  28.103  1.00  0.00           N  
ATOM   1349  CA  LYS A  86      44.511   7.660  26.838  1.00  0.00           C  
ATOM   1350  C   LYS A  86      45.139   8.656  25.859  1.00  0.00           C  
ATOM   1351  O   LYS A  86      45.007   9.872  26.033  1.00  0.00           O  
ATOM   1352  CB  LYS A  86      43.157   7.155  26.336  1.00  0.00           C  
ATOM   1353  CG  LYS A  86      42.535   6.063  27.196  1.00  0.00           C  
ATOM   1354  CD  LYS A  86      41.208   5.594  26.619  1.00  0.00           C  
ATOM   1355  CE  LYS A  86      40.582   4.507  27.480  1.00  0.00           C  
ATOM   1356  NZ  LYS A  86      39.274   4.051  26.936  1.00  0.00           N  
ATOM   1357  H   LYS A  86      43.468   8.548  28.475  1.00  0.00           H  
ATOM   1358  HA  LYS A  86      45.161   6.796  26.983  1.00  0.00           H  
ATOM   1359 1HB  LYS A  86      42.453   7.986  26.289  1.00  0.00           H  
ATOM   1360 2HB  LYS A  86      43.268   6.762  25.325  1.00  0.00           H  
ATOM   1361 1HG  LYS A  86      43.216   5.214  27.256  1.00  0.00           H  
ATOM   1362 2HG  LYS A  86      42.368   6.444  28.203  1.00  0.00           H  
ATOM   1363 1HD  LYS A  86      40.519   6.438  26.556  1.00  0.00           H  
ATOM   1364 2HD  LYS A  86      41.367   5.202  25.614  1.00  0.00           H  
ATOM   1365 1HE  LYS A  86      41.256   3.654  27.535  1.00  0.00           H  
ATOM   1366 2HE  LYS A  86      40.428   4.887  28.490  1.00  0.00           H  
ATOM   1367 1HZ  LYS A  86      38.892   3.332  27.535  1.00  0.00           H  
ATOM   1368 2HZ  LYS A  86      38.633   4.832  26.898  1.00  0.00           H  
ATOM   1369 3HZ  LYS A  86      39.406   3.679  26.007  1.00  0.00           H  
ATOM   1370  N   GLU A  87      45.833   8.141  24.851  1.00  0.00           N  
ATOM   1371  CA  GLU A  87      46.441   9.002  23.847  1.00  0.00           C  
ATOM   1372  C   GLU A  87      47.744   9.661  24.250  1.00  0.00           C  
ATOM   1373  O   GLU A  87      48.248  10.537  23.547  1.00  0.00           O  
ATOM   1374  CB  GLU A  87      45.444  10.093  23.449  1.00  0.00           C  
ATOM   1375  CG  GLU A  87      44.148   9.570  22.845  1.00  0.00           C  
ATOM   1376  CD  GLU A  87      43.225  10.670  22.400  1.00  0.00           C  
ATOM   1377  OE1 GLU A  87      43.524  11.811  22.657  1.00  0.00           O  
ATOM   1378  OE2 GLU A  87      42.218  10.368  21.803  1.00  0.00           O  
ATOM   1379  H   GLU A  87      45.945   7.140  24.774  1.00  0.00           H  
ATOM   1380  HA  GLU A  87      46.681   8.397  22.972  1.00  0.00           H  
ATOM   1381 1HB  GLU A  87      45.188  10.689  24.325  1.00  0.00           H  
ATOM   1382 2HB  GLU A  87      45.907  10.760  22.722  1.00  0.00           H  
ATOM   1383 1HG  GLU A  87      44.387   8.943  21.986  1.00  0.00           H  
ATOM   1384 2HG  GLU A  87      43.640   8.951  23.582  1.00  0.00           H  
ATOM   1385  N   VAL A  88      48.300   9.235  25.374  1.00  0.00           N  
ATOM   1386  CA  VAL A  88      49.548   9.804  25.863  1.00  0.00           C  
ATOM   1387  C   VAL A  88      50.752   9.235  25.129  1.00  0.00           C  
ATOM   1388  O   VAL A  88      50.632   8.318  24.318  1.00  0.00           O  
ATOM   1389  CB  VAL A  88      49.700   9.533  27.372  1.00  0.00           C  
ATOM   1390  CG1 VAL A  88      48.553  10.168  28.145  1.00  0.00           C  
ATOM   1391  CG2 VAL A  88      49.757   8.035  27.626  1.00  0.00           C  
ATOM   1392  H   VAL A  88      47.852   8.501  25.905  1.00  0.00           H  
ATOM   1393  HA  VAL A  88      49.524  10.882  25.700  1.00  0.00           H  
ATOM   1394  HB  VAL A  88      50.621   9.998  27.724  1.00  0.00           H  
ATOM   1395 1HG1 VAL A  88      48.677   9.967  29.209  1.00  0.00           H  
ATOM   1396 2HG1 VAL A  88      48.553  11.245  27.977  1.00  0.00           H  
ATOM   1397 3HG1 VAL A  88      47.608   9.747  27.804  1.00  0.00           H  
ATOM   1398 1HG2 VAL A  88      49.865   7.851  28.694  1.00  0.00           H  
ATOM   1399 2HG2 VAL A  88      48.838   7.570  27.268  1.00  0.00           H  
ATOM   1400 3HG2 VAL A  88      50.609   7.608  27.096  1.00  0.00           H  
ATOM   1401  N   THR A  89      51.915   9.815  25.407  1.00  0.00           N  
ATOM   1402  CA  THR A  89      53.166   9.335  24.855  1.00  0.00           C  
ATOM   1403  C   THR A  89      53.681   8.413  25.953  1.00  0.00           C  
ATOM   1404  O   THR A  89      53.583   8.742  27.138  1.00  0.00           O  
ATOM   1405  CB  THR A  89      54.165  10.462  24.535  1.00  0.00           C  
ATOM   1406  OG1 THR A  89      54.468  11.190  25.732  1.00  0.00           O  
ATOM   1407  CG2 THR A  89      53.583  11.414  23.501  1.00  0.00           C  
ATOM   1408  H   THR A  89      51.924  10.615  26.023  1.00  0.00           H  
ATOM   1409  HA  THR A  89      52.955   8.816  23.920  1.00  0.00           H  
ATOM   1410  HB  THR A  89      55.087  10.031  24.145  1.00  0.00           H  
ATOM   1411  HG1 THR A  89      53.661  11.570  26.088  1.00  0.00           H  
ATOM   1412 1HG2 THR A  89      54.303  12.203  23.287  1.00  0.00           H  
ATOM   1413 2HG2 THR A  89      53.362  10.865  22.585  1.00  0.00           H  
ATOM   1414 3HG2 THR A  89      52.666  11.855  23.889  1.00  0.00           H  
ATOM   1415  N   LEU A  90      54.204   7.253  25.571  1.00  0.00           N  
ATOM   1416  CA  LEU A  90      54.724   6.314  26.560  1.00  0.00           C  
ATOM   1417  C   LEU A  90      56.218   6.111  26.375  1.00  0.00           C  
ATOM   1418  O   LEU A  90      56.684   5.828  25.278  1.00  0.00           O  
ATOM   1419  CB  LEU A  90      54.000   4.966  26.451  1.00  0.00           C  
ATOM   1420  CG  LEU A  90      52.567   4.935  26.996  1.00  0.00           C  
ATOM   1421  CD1 LEU A  90      51.645   5.684  26.043  1.00  0.00           C  
ATOM   1422  CD2 LEU A  90      52.120   3.490  27.167  1.00  0.00           C  
ATOM   1423  H   LEU A  90      54.247   7.010  24.592  1.00  0.00           H  
ATOM   1424  HA  LEU A  90      54.547   6.725  27.553  1.00  0.00           H  
ATOM   1425 1HB  LEU A  90      53.962   4.676  25.402  1.00  0.00           H  
ATOM   1426 2HB  LEU A  90      54.577   4.217  26.993  1.00  0.00           H  
ATOM   1427  HG  LEU A  90      52.533   5.442  27.960  1.00  0.00           H  
ATOM   1428 1HD1 LEU A  90      50.626   5.662  26.430  1.00  0.00           H  
ATOM   1429 2HD1 LEU A  90      51.976   6.719  25.955  1.00  0.00           H  
ATOM   1430 3HD1 LEU A  90      51.670   5.209  25.063  1.00  0.00           H  
ATOM   1431 1HD2 LEU A  90      51.101   3.468  27.555  1.00  0.00           H  
ATOM   1432 2HD2 LEU A  90      52.152   2.983  26.202  1.00  0.00           H  
ATOM   1433 3HD2 LEU A  90      52.785   2.984  27.866  1.00  0.00           H  
ATOM   1434  N   VAL A  91      56.960   6.263  27.464  1.00  0.00           N  
ATOM   1435  CA  VAL A  91      58.407   6.102  27.450  1.00  0.00           C  
ATOM   1436  C   VAL A  91      58.755   4.941  28.369  1.00  0.00           C  
ATOM   1437  O   VAL A  91      58.384   4.940  29.537  1.00  0.00           O  
ATOM   1438  CB  VAL A  91      59.116   7.385  27.923  1.00  0.00           C  
ATOM   1439  CG1 VAL A  91      60.624   7.185  27.941  1.00  0.00           C  
ATOM   1440  CG2 VAL A  91      58.737   8.549  27.020  1.00  0.00           C  
ATOM   1441  H   VAL A  91      56.500   6.499  28.331  1.00  0.00           H  
ATOM   1442  HA  VAL A  91      58.722   5.894  26.427  1.00  0.00           H  
ATOM   1443  HB  VAL A  91      58.808   7.603  28.946  1.00  0.00           H  
ATOM   1444 1HG1 VAL A  91      61.109   8.101  28.278  1.00  0.00           H  
ATOM   1445 2HG1 VAL A  91      60.874   6.371  28.621  1.00  0.00           H  
ATOM   1446 3HG1 VAL A  91      60.970   6.940  26.937  1.00  0.00           H  
ATOM   1447 1HG2 VAL A  91      59.241   9.453  27.360  1.00  0.00           H  
ATOM   1448 2HG2 VAL A  91      59.039   8.328  25.996  1.00  0.00           H  
ATOM   1449 3HG2 VAL A  91      57.658   8.700  27.054  1.00  0.00           H  
ATOM   1450  N   GLY A  92      59.458   3.952  27.836  1.00  0.00           N  
ATOM   1451  CA  GLY A  92      59.834   2.814  28.653  1.00  0.00           C  
ATOM   1452  C   GLY A  92      61.327   2.548  28.639  1.00  0.00           C  
ATOM   1453  O   GLY A  92      61.975   2.614  27.591  1.00  0.00           O  
ATOM   1454  H   GLY A  92      59.739   3.975  26.866  1.00  0.00           H  
ATOM   1455 1HA  GLY A  92      59.516   2.984  29.682  1.00  0.00           H  
ATOM   1456 2HA  GLY A  92      59.314   1.925  28.299  1.00  0.00           H  
ATOM   1457  N   PHE A  93      61.879   2.260  29.812  1.00  0.00           N  
ATOM   1458  CA  PHE A  93      63.300   1.955  29.937  1.00  0.00           C  
ATOM   1459  C   PHE A  93      63.496   0.479  30.278  1.00  0.00           C  
ATOM   1460  O   PHE A  93      62.835  -0.047  31.168  1.00  0.00           O  
ATOM   1461  CB  PHE A  93      63.947   2.830  31.012  1.00  0.00           C  
ATOM   1462  CG  PHE A  93      63.981   4.291  30.665  1.00  0.00           C  
ATOM   1463  CD1 PHE A  93      63.979   4.704  29.341  1.00  0.00           C  
ATOM   1464  CD2 PHE A  93      64.017   5.255  31.661  1.00  0.00           C  
ATOM   1465  CE1 PHE A  93      64.010   6.048  29.021  1.00  0.00           C  
ATOM   1466  CE2 PHE A  93      64.047   6.599  31.344  1.00  0.00           C  
ATOM   1467  CZ  PHE A  93      64.044   6.996  30.022  1.00  0.00           C  
ATOM   1468  H   PHE A  93      61.299   2.252  30.639  1.00  0.00           H  
ATOM   1469  HA  PHE A  93      63.784   2.164  28.982  1.00  0.00           H  
ATOM   1470 1HB  PHE A  93      63.404   2.715  31.949  1.00  0.00           H  
ATOM   1471 2HB  PHE A  93      64.970   2.497  31.184  1.00  0.00           H  
ATOM   1472  HD1 PHE A  93      63.951   3.955  28.550  1.00  0.00           H  
ATOM   1473  HD2 PHE A  93      64.019   4.941  32.706  1.00  0.00           H  
ATOM   1474  HE1 PHE A  93      64.008   6.359  27.976  1.00  0.00           H  
ATOM   1475  HE2 PHE A  93      64.074   7.347  32.136  1.00  0.00           H  
ATOM   1476  HZ  PHE A  93      64.070   8.055  29.770  1.00  0.00           H  
ATOM   1477  N   SER A  94      64.397  -0.181  29.552  1.00  0.00           N  
ATOM   1478  CA  SER A  94      64.715  -1.591  29.784  1.00  0.00           C  
ATOM   1479  C   SER A  94      63.456  -2.465  29.815  1.00  0.00           C  
ATOM   1480  O   SER A  94      62.736  -2.550  28.827  1.00  0.00           O  
ATOM   1481  CB  SER A  94      65.473  -1.740  31.089  1.00  0.00           C  
ATOM   1482  OG  SER A  94      66.026  -3.023  31.204  1.00  0.00           O  
ATOM   1483  H   SER A  94      64.876   0.316  28.815  1.00  0.00           H  
ATOM   1484  HA  SER A  94      65.345  -1.943  28.966  1.00  0.00           H  
ATOM   1485 1HB  SER A  94      66.266  -0.994  31.136  1.00  0.00           H  
ATOM   1486 2HB  SER A  94      64.799  -1.556  31.924  1.00  0.00           H  
ATOM   1487  HG  SER A  94      66.898  -2.901  31.589  1.00  0.00           H  
ATOM   1488  N   MET A  95      63.194  -3.127  30.939  1.00  0.00           N  
ATOM   1489  CA  MET A  95      61.999  -3.962  31.042  1.00  0.00           C  
ATOM   1490  C   MET A  95      60.766  -3.109  30.742  1.00  0.00           C  
ATOM   1491  O   MET A  95      59.783  -3.594  30.178  1.00  0.00           O  
ATOM   1492  CB  MET A  95      61.900  -4.599  32.427  1.00  0.00           C  
ATOM   1493  CG  MET A  95      62.954  -5.660  32.709  1.00  0.00           C  
ATOM   1494  SD  MET A  95      62.820  -6.349  34.371  1.00  0.00           S  
ATOM   1495  CE  MET A  95      64.227  -7.456  34.392  1.00  0.00           C  
ATOM   1496  H   MET A  95      63.817  -3.060  31.731  1.00  0.00           H  
ATOM   1497  HA  MET A  95      62.068  -4.757  30.300  1.00  0.00           H  
ATOM   1498 1HB  MET A  95      61.992  -3.826  33.189  1.00  0.00           H  
ATOM   1499 2HB  MET A  95      60.920  -5.062  32.546  1.00  0.00           H  
ATOM   1500 1HG  MET A  95      62.854  -6.472  31.990  1.00  0.00           H  
ATOM   1501 2HG  MET A  95      63.947  -5.225  32.596  1.00  0.00           H  
ATOM   1502 1HE  MET A  95      64.280  -7.958  35.359  1.00  0.00           H  
ATOM   1503 2HE  MET A  95      64.118  -8.199  33.601  1.00  0.00           H  
ATOM   1504 3HE  MET A  95      65.142  -6.885  34.230  1.00  0.00           H  
ATOM   1505  N   GLY A  96      60.834  -1.829  31.099  1.00  0.00           N  
ATOM   1506  CA  GLY A  96      59.716  -0.931  30.861  1.00  0.00           C  
ATOM   1507  C   GLY A  96      59.389  -0.777  29.388  1.00  0.00           C  
ATOM   1508  O   GLY A  96      58.242  -0.508  29.020  1.00  0.00           O  
ATOM   1509  H   GLY A  96      61.668  -1.470  31.541  1.00  0.00           H  
ATOM   1510 1HA  GLY A  96      58.833  -1.303  31.381  1.00  0.00           H  
ATOM   1511 2HA  GLY A  96      59.943   0.050  31.276  1.00  0.00           H  
ATOM   1512  N   GLY A  97      60.403  -0.942  28.546  1.00  0.00           N  
ATOM   1513  CA  GLY A  97      60.204  -0.836  27.111  1.00  0.00           C  
ATOM   1514  C   GLY A  97      59.346  -1.987  26.625  1.00  0.00           C  
ATOM   1515  O   GLY A  97      58.476  -1.816  25.770  1.00  0.00           O  
ATOM   1516  H   GLY A  97      61.327  -1.144  28.901  1.00  0.00           H  
ATOM   1517 1HA  GLY A  97      59.729   0.117  26.879  1.00  0.00           H  
ATOM   1518 2HA  GLY A  97      61.170  -0.844  26.608  1.00  0.00           H  
ATOM   1519  N   GLY A  98      59.592  -3.172  27.177  1.00  0.00           N  
ATOM   1520  CA  GLY A  98      58.806  -4.335  26.810  1.00  0.00           C  
ATOM   1521  C   GLY A  98      57.369  -4.147  27.259  1.00  0.00           C  
ATOM   1522  O   GLY A  98      56.431  -4.531  26.563  1.00  0.00           O  
ATOM   1523  H   GLY A  98      60.331  -3.272  27.859  1.00  0.00           H  
ATOM   1524 1HA  GLY A  98      58.851  -4.479  25.730  1.00  0.00           H  
ATOM   1525 2HA  GLY A  98      59.235  -5.224  27.271  1.00  0.00           H  
ATOM   1526  N   ASP A  99      57.196  -3.551  28.435  1.00  0.00           N  
ATOM   1527  CA  ASP A  99      55.867  -3.299  28.971  1.00  0.00           C  
ATOM   1528  C   ASP A  99      55.089  -2.364  28.041  1.00  0.00           C  
ATOM   1529  O   ASP A  99      53.917  -2.603  27.749  1.00  0.00           O  
ATOM   1530  CB  ASP A  99      55.957  -2.691  30.373  1.00  0.00           C  
ATOM   1531  CG  ASP A  99      56.417  -3.692  31.424  1.00  0.00           C  
ATOM   1532  OD1 ASP A  99      56.365  -4.870  31.158  1.00  0.00           O  
ATOM   1533  OD2 ASP A  99      56.816  -3.270  32.483  1.00  0.00           O  
ATOM   1534  H   ASP A  99      58.004  -3.266  28.970  1.00  0.00           H  
ATOM   1535  HA  ASP A  99      55.335  -4.249  29.038  1.00  0.00           H  
ATOM   1536 1HB  ASP A  99      56.653  -1.852  30.362  1.00  0.00           H  
ATOM   1537 2HB  ASP A  99      54.981  -2.303  30.665  1.00  0.00           H  
ATOM   1538  N   VAL A 100      55.743  -1.302  27.574  1.00  0.00           N  
ATOM   1539  CA  VAL A 100      55.093  -0.344  26.681  1.00  0.00           C  
ATOM   1540  C   VAL A 100      54.596  -1.031  25.407  1.00  0.00           C  
ATOM   1541  O   VAL A 100      53.457  -0.829  24.982  1.00  0.00           O  
ATOM   1542  CB  VAL A 100      56.070   0.786  26.306  1.00  0.00           C  
ATOM   1543  CG1 VAL A 100      55.476   1.665  25.216  1.00  0.00           C  
ATOM   1544  CG2 VAL A 100      56.407   1.610  27.540  1.00  0.00           C  
ATOM   1545  H   VAL A 100      56.706  -1.152  27.839  1.00  0.00           H  
ATOM   1546  HA  VAL A 100      54.239   0.090  27.202  1.00  0.00           H  
ATOM   1547  HB  VAL A 100      56.982   0.346  25.902  1.00  0.00           H  
ATOM   1548 1HG1 VAL A 100      56.180   2.458  24.963  1.00  0.00           H  
ATOM   1549 2HG1 VAL A 100      55.277   1.061  24.331  1.00  0.00           H  
ATOM   1550 3HG1 VAL A 100      54.546   2.107  25.572  1.00  0.00           H  
ATOM   1551 1HG2 VAL A 100      57.099   2.406  27.268  1.00  0.00           H  
ATOM   1552 2HG2 VAL A 100      55.494   2.045  27.947  1.00  0.00           H  
ATOM   1553 3HG2 VAL A 100      56.869   0.969  28.291  1.00  0.00           H  
ATOM   1554  N   ALA A 101      55.454  -1.854  24.816  1.00  0.00           N  
ATOM   1555  CA  ALA A 101      55.114  -2.579  23.599  1.00  0.00           C  
ATOM   1556  C   ALA A 101      53.940  -3.546  23.804  1.00  0.00           C  
ATOM   1557  O   ALA A 101      53.014  -3.591  22.993  1.00  0.00           O  
ATOM   1558  CB  ALA A 101      56.334  -3.333  23.089  1.00  0.00           C  
ATOM   1559  H   ALA A 101      56.369  -1.980  25.224  1.00  0.00           H  
ATOM   1560  HA  ALA A 101      54.802  -1.853  22.848  1.00  0.00           H  
ATOM   1561 1HB  ALA A 101      56.073  -3.873  22.179  1.00  0.00           H  
ATOM   1562 2HB  ALA A 101      57.135  -2.625  22.874  1.00  0.00           H  
ATOM   1563 3HB  ALA A 101      56.667  -4.039  23.847  1.00  0.00           H  
ATOM   1564  N   ARG A 102      53.963  -4.310  24.892  1.00  0.00           N  
ATOM   1565  CA  ARG A 102      52.883  -5.251  25.162  1.00  0.00           C  
ATOM   1566  C   ARG A 102      51.573  -4.516  25.443  1.00  0.00           C  
ATOM   1567  O   ARG A 102      50.496  -4.979  25.066  1.00  0.00           O  
ATOM   1568  CB  ARG A 102      53.231  -6.139  26.348  1.00  0.00           C  
ATOM   1569  CG  ARG A 102      52.189  -7.194  26.685  1.00  0.00           C  
ATOM   1570  CD  ARG A 102      52.201  -8.310  25.705  1.00  0.00           C  
ATOM   1571  NE  ARG A 102      51.400  -8.008  24.529  1.00  0.00           N  
ATOM   1572  CZ  ARG A 102      51.358  -8.768  23.417  1.00  0.00           C  
ATOM   1573  NH1 ARG A 102      52.075  -9.867  23.344  1.00  0.00           N  
ATOM   1574  NH2 ARG A 102      50.596  -8.407  22.399  1.00  0.00           N  
ATOM   1575  H   ARG A 102      54.732  -4.244  25.543  1.00  0.00           H  
ATOM   1576  HA  ARG A 102      52.746  -5.882  24.283  1.00  0.00           H  
ATOM   1577 1HB  ARG A 102      54.171  -6.654  26.153  1.00  0.00           H  
ATOM   1578 2HB  ARG A 102      53.374  -5.521  27.235  1.00  0.00           H  
ATOM   1579 1HG  ARG A 102      52.393  -7.604  27.674  1.00  0.00           H  
ATOM   1580 2HG  ARG A 102      51.197  -6.741  26.677  1.00  0.00           H  
ATOM   1581 1HD  ARG A 102      53.224  -8.498  25.381  1.00  0.00           H  
ATOM   1582 2HD  ARG A 102      51.797  -9.208  26.171  1.00  0.00           H  
ATOM   1583  HE  ARG A 102      50.835  -7.170  24.548  1.00  0.00           H  
ATOM   1584 1HH1 ARG A 102      52.657 -10.143  24.122  1.00  0.00           H  
ATOM   1585 2HH1 ARG A 102      52.043 -10.436  22.511  1.00  0.00           H  
ATOM   1586 1HH2 ARG A 102      50.045  -7.561  22.455  1.00  0.00           H  
ATOM   1587 2HH2 ARG A 102      50.564  -8.976  21.566  1.00  0.00           H  
ATOM   1588  N   TYR A 103      51.666  -3.369  26.111  1.00  0.00           N  
ATOM   1589  CA  TYR A 103      50.476  -2.584  26.416  1.00  0.00           C  
ATOM   1590  C   TYR A 103      49.818  -2.117  25.124  1.00  0.00           C  
ATOM   1591  O   TYR A 103      48.613  -2.266  24.936  1.00  0.00           O  
ATOM   1592  CB  TYR A 103      50.825  -1.389  27.305  1.00  0.00           C  
ATOM   1593  CG  TYR A 103      49.643  -0.501  27.626  1.00  0.00           C  
ATOM   1594  CD1 TYR A 103      48.492  -1.049  28.172  1.00  0.00           C  
ATOM   1595  CD2 TYR A 103      49.711   0.862  27.375  1.00  0.00           C  
ATOM   1596  CE1 TYR A 103      47.412  -0.238  28.465  1.00  0.00           C  
ATOM   1597  CE2 TYR A 103      48.632   1.673  27.668  1.00  0.00           C  
ATOM   1598  CZ  TYR A 103      47.486   1.127  28.211  1.00  0.00           C  
ATOM   1599  OH  TYR A 103      46.411   1.935  28.503  1.00  0.00           O  
ATOM   1600  H   TYR A 103      52.569  -3.032  26.414  1.00  0.00           H  
ATOM   1601  HA  TYR A 103      49.771  -3.219  26.952  1.00  0.00           H  
ATOM   1602 1HB  TYR A 103      51.248  -1.746  28.246  1.00  0.00           H  
ATOM   1603 2HB  TYR A 103      51.585  -0.780  26.815  1.00  0.00           H  
ATOM   1604  HD1 TYR A 103      48.439  -2.120  28.369  1.00  0.00           H  
ATOM   1605  HD2 TYR A 103      50.616   1.292  26.945  1.00  0.00           H  
ATOM   1606  HE1 TYR A 103      46.508  -0.668  28.894  1.00  0.00           H  
ATOM   1607  HE2 TYR A 103      48.685   2.743  27.470  1.00  0.00           H  
ATOM   1608  HH  TYR A 103      45.703   1.402  28.871  1.00  0.00           H  
ATOM   1609  N   ILE A 104      50.616  -1.539  24.238  1.00  0.00           N  
ATOM   1610  CA  ILE A 104      50.084  -1.050  22.977  1.00  0.00           C  
ATOM   1611  C   ILE A 104      49.419  -2.176  22.187  1.00  0.00           C  
ATOM   1612  O   ILE A 104      48.362  -1.980  21.580  1.00  0.00           O  
ATOM   1613  CB  ILE A 104      51.196  -0.407  22.127  1.00  0.00           C  
ATOM   1614  CG1 ILE A 104      51.434   1.040  22.567  1.00  0.00           C  
ATOM   1615  CG2 ILE A 104      50.838  -0.467  20.650  1.00  0.00           C  
ATOM   1616  CD1 ILE A 104      51.675   1.196  24.051  1.00  0.00           C  
ATOM   1617  H   ILE A 104      51.602  -1.433  24.430  1.00  0.00           H  
ATOM   1618  HA  ILE A 104      49.331  -0.293  23.190  1.00  0.00           H  
ATOM   1619  HB  ILE A 104      52.131  -0.943  22.287  1.00  0.00           H  
ATOM   1620 1HG1 ILE A 104      52.296   1.443  22.037  1.00  0.00           H  
ATOM   1621 2HG1 ILE A 104      50.571   1.649  22.296  1.00  0.00           H  
ATOM   1622 1HG2 ILE A 104      51.633  -0.007  20.064  1.00  0.00           H  
ATOM   1623 2HG2 ILE A 104      50.717  -1.506  20.347  1.00  0.00           H  
ATOM   1624 3HG2 ILE A 104      49.905   0.072  20.480  1.00  0.00           H  
ATOM   1625 1HD1 ILE A 104      51.835   2.248  24.285  1.00  0.00           H  
ATOM   1626 2HD1 ILE A 104      50.807   0.830  24.601  1.00  0.00           H  
ATOM   1627 3HD1 ILE A 104      52.555   0.623  24.338  1.00  0.00           H  
ATOM   1628  N   ALA A 105      50.015  -3.364  22.233  1.00  0.00           N  
ATOM   1629  CA  ALA A 105      49.478  -4.522  21.518  1.00  0.00           C  
ATOM   1630  C   ALA A 105      48.174  -5.072  22.103  1.00  0.00           C  
ATOM   1631  O   ALA A 105      47.249  -5.396  21.359  1.00  0.00           O  
ATOM   1632  CB  ALA A 105      50.526  -5.625  21.480  1.00  0.00           C  
ATOM   1633  H   ALA A 105      50.860  -3.469  22.776  1.00  0.00           H  
ATOM   1634  HA  ALA A 105      49.243  -4.212  20.500  1.00  0.00           H  
ATOM   1635 1HB  ALA A 105      50.127  -6.488  20.947  1.00  0.00           H  
ATOM   1636 2HB  ALA A 105      51.417  -5.262  20.967  1.00  0.00           H  
ATOM   1637 3HB  ALA A 105      50.786  -5.915  22.497  1.00  0.00           H  
ATOM   1638  N   ARG A 106      48.096  -5.186  23.427  1.00  0.00           N  
ATOM   1639  CA  ARG A 106      46.895  -5.719  24.072  1.00  0.00           C  
ATOM   1640  C   ARG A 106      45.781  -4.695  24.231  1.00  0.00           C  
ATOM   1641  O   ARG A 106      44.626  -5.058  24.470  1.00  0.00           O  
ATOM   1642  CB  ARG A 106      47.244  -6.274  25.445  1.00  0.00           C  
ATOM   1643  CG  ARG A 106      48.104  -7.528  25.429  1.00  0.00           C  
ATOM   1644  CD  ARG A 106      48.454  -7.972  26.802  1.00  0.00           C  
ATOM   1645  NE  ARG A 106      47.278  -8.361  27.563  1.00  0.00           N  
ATOM   1646  CZ  ARG A 106      46.716  -9.585  27.530  1.00  0.00           C  
ATOM   1647  NH1 ARG A 106      47.233 -10.525  26.772  1.00  0.00           N  
ATOM   1648  NH2 ARG A 106      45.644  -9.840  28.261  1.00  0.00           N  
ATOM   1649  H   ARG A 106      48.877  -4.901  24.000  1.00  0.00           H  
ATOM   1650  HA  ARG A 106      46.501  -6.527  23.455  1.00  0.00           H  
ATOM   1651 1HB  ARG A 106      47.777  -5.517  26.019  1.00  0.00           H  
ATOM   1652 2HB  ARG A 106      46.327  -6.510  25.986  1.00  0.00           H  
ATOM   1653 1HG  ARG A 106      47.561  -8.335  24.935  1.00  0.00           H  
ATOM   1654 2HG  ARG A 106      49.029  -7.328  24.886  1.00  0.00           H  
ATOM   1655 1HD  ARG A 106      49.124  -8.829  26.747  1.00  0.00           H  
ATOM   1656 2HD  ARG A 106      48.949  -7.159  27.332  1.00  0.00           H  
ATOM   1657  HE  ARG A 106      46.851  -7.663  28.159  1.00  0.00           H  
ATOM   1658 1HH1 ARG A 106      48.052 -10.331  26.213  1.00  0.00           H  
ATOM   1659 2HH1 ARG A 106      46.812 -11.443  26.747  1.00  0.00           H  
ATOM   1660 1HH2 ARG A 106      45.247  -9.116  28.845  1.00  0.00           H  
ATOM   1661 2HH2 ARG A 106      45.224 -10.757  28.237  1.00  0.00           H  
ATOM   1662  N   HIS A 107      46.113  -3.417  24.100  1.00  0.00           N  
ATOM   1663  CA  HIS A 107      45.104  -2.383  24.281  1.00  0.00           C  
ATOM   1664  C   HIS A 107      45.087  -1.368  23.156  1.00  0.00           C  
ATOM   1665  O   HIS A 107      45.399  -0.190  23.350  1.00  0.00           O  
ATOM   1666  CB  HIS A 107      45.323  -1.655  25.611  1.00  0.00           C  
ATOM   1667  CG  HIS A 107      45.216  -2.546  26.809  1.00  0.00           C  
ATOM   1668  ND1 HIS A 107      44.065  -2.642  27.564  1.00  0.00           N  
ATOM   1669  CD2 HIS A 107      46.114  -3.380  27.384  1.00  0.00           C  
ATOM   1670  CE1 HIS A 107      44.261  -3.498  28.552  1.00  0.00           C  
ATOM   1671  NE2 HIS A 107      45.495  -3.960  28.464  1.00  0.00           N  
ATOM   1672  H   HIS A 107      47.060  -3.147  23.875  1.00  0.00           H  
ATOM   1673  HA  HIS A 107      44.115  -2.840  24.301  1.00  0.00           H  
ATOM   1674 1HB  HIS A 107      46.312  -1.195  25.616  1.00  0.00           H  
ATOM   1675 2HB  HIS A 107      44.590  -0.856  25.714  1.00  0.00           H  
ATOM   1676  HD2 HIS A 107      47.137  -3.559  27.051  1.00  0.00           H  
ATOM   1677  HE1 HIS A 107      43.529  -3.777  29.309  1.00  0.00           H  
ATOM   1678  HE2 HIS A 107      45.921  -4.630  29.088  1.00  0.00           H  
ATOM   1679  N   GLY A 108      44.698  -1.820  21.955  1.00  0.00           N  
ATOM   1680  CA  GLY A 108      44.629  -0.969  20.767  1.00  0.00           C  
ATOM   1681  C   GLY A 108      43.581   0.127  20.897  1.00  0.00           C  
ATOM   1682  O   GLY A 108      43.607   1.104  20.155  1.00  0.00           O  
ATOM   1683  H   GLY A 108      44.443  -2.794  21.878  1.00  0.00           H  
ATOM   1684 1HA  GLY A 108      45.602  -0.511  20.590  1.00  0.00           H  
ATOM   1685 2HA  GLY A 108      44.398  -1.580  19.895  1.00  0.00           H  
ATOM   1686  N   SER A 109      42.664  -0.038  21.844  1.00  0.00           N  
ATOM   1687  CA  SER A 109      41.619   0.952  22.064  1.00  0.00           C  
ATOM   1688  C   SER A 109      42.243   2.288  22.464  1.00  0.00           C  
ATOM   1689  O   SER A 109      41.688   3.354  22.173  1.00  0.00           O  
ATOM   1690  CB  SER A 109      40.660   0.478  23.139  1.00  0.00           C  
ATOM   1691  OG  SER A 109      41.297   0.406  24.384  1.00  0.00           O  
ATOM   1692  H   SER A 109      42.689  -0.864  22.424  1.00  0.00           H  
ATOM   1693  HA  SER A 109      41.065   1.083  21.134  1.00  0.00           H  
ATOM   1694 1HB  SER A 109      39.814   1.163  23.199  1.00  0.00           H  
ATOM   1695 2HB  SER A 109      40.268  -0.502  22.870  1.00  0.00           H  
ATOM   1696  HG  SER A 109      40.968  -0.393  24.804  1.00  0.00           H  
ATOM   1697  N   ALA A 110      43.393   2.225  23.132  1.00  0.00           N  
ATOM   1698  CA  ALA A 110      44.102   3.435  23.554  1.00  0.00           C  
ATOM   1699  C   ALA A 110      44.988   3.881  22.401  1.00  0.00           C  
ATOM   1700  O   ALA A 110      46.006   3.251  22.101  1.00  0.00           O  
ATOM   1701  CB  ALA A 110      44.923   3.189  24.811  1.00  0.00           C  
ATOM   1702  H   ALA A 110      43.787   1.322  23.353  1.00  0.00           H  
ATOM   1703  HA  ALA A 110      43.360   4.203  23.773  1.00  0.00           H  
ATOM   1704 1HB  ALA A 110      45.436   4.108  25.096  1.00  0.00           H  
ATOM   1705 2HB  ALA A 110      44.264   2.876  25.621  1.00  0.00           H  
ATOM   1706 3HB  ALA A 110      45.658   2.409  24.619  1.00  0.00           H  
ATOM   1707  N   ARG A 111      44.590   4.966  21.747  1.00  0.00           N  
ATOM   1708  CA  ARG A 111      45.342   5.472  20.609  1.00  0.00           C  
ATOM   1709  C   ARG A 111      46.578   6.251  21.035  1.00  0.00           C  
ATOM   1710  O   ARG A 111      46.644   7.468  20.881  1.00  0.00           O  
ATOM   1711  CB  ARG A 111      44.460   6.367  19.750  1.00  0.00           C  
ATOM   1712  CG  ARG A 111      43.292   5.661  19.080  1.00  0.00           C  
ATOM   1713  CD  ARG A 111      42.479   6.598  18.265  1.00  0.00           C  
ATOM   1714  NE  ARG A 111      41.355   5.929  17.629  1.00  0.00           N  
ATOM   1715  CZ  ARG A 111      40.466   6.533  16.817  1.00  0.00           C  
ATOM   1716  NH1 ARG A 111      40.582   7.815  16.551  1.00  0.00           N  
ATOM   1717  NH2 ARG A 111      39.476   5.835  16.287  1.00  0.00           N  
ATOM   1718  H   ARG A 111      43.754   5.451  22.039  1.00  0.00           H  
ATOM   1719  HA  ARG A 111      45.672   4.624  20.008  1.00  0.00           H  
ATOM   1720 1HB  ARG A 111      44.053   7.170  20.362  1.00  0.00           H  
ATOM   1721 2HB  ARG A 111      45.062   6.826  18.966  1.00  0.00           H  
ATOM   1722 1HG  ARG A 111      43.669   4.875  18.426  1.00  0.00           H  
ATOM   1723 2HG  ARG A 111      42.648   5.221  19.842  1.00  0.00           H  
ATOM   1724 1HD  ARG A 111      42.088   7.390  18.902  1.00  0.00           H  
ATOM   1725 2HD  ARG A 111      43.101   7.035  17.484  1.00  0.00           H  
ATOM   1726  HE  ARG A 111      41.232   4.942  17.810  1.00  0.00           H  
ATOM   1727 1HH1 ARG A 111      41.339   8.348  16.956  1.00  0.00           H  
ATOM   1728 2HH1 ARG A 111      39.916   8.267  15.942  1.00  0.00           H  
ATOM   1729 1HH2 ARG A 111      39.386   4.849  16.491  1.00  0.00           H  
ATOM   1730 2HH2 ARG A 111      38.810   6.287  15.678  1.00  0.00           H  
ATOM   1731  N   VAL A 112      47.557   5.530  21.573  1.00  0.00           N  
ATOM   1732  CA  VAL A 112      48.810   6.126  22.016  1.00  0.00           C  
ATOM   1733  C   VAL A 112      49.392   7.002  20.908  1.00  0.00           C  
ATOM   1734  O   VAL A 112      49.434   6.595  19.748  1.00  0.00           O  
ATOM   1735  CB  VAL A 112      49.823   5.032  22.400  1.00  0.00           C  
ATOM   1736  CG1 VAL A 112      51.182   5.646  22.703  1.00  0.00           C  
ATOM   1737  CG2 VAL A 112      49.308   4.246  23.597  1.00  0.00           C  
ATOM   1738  H   VAL A 112      47.422   4.534  21.676  1.00  0.00           H  
ATOM   1739  HA  VAL A 112      48.610   6.739  22.896  1.00  0.00           H  
ATOM   1740  HB  VAL A 112      49.956   4.359  21.553  1.00  0.00           H  
ATOM   1741 1HG1 VAL A 112      51.886   4.858  22.972  1.00  0.00           H  
ATOM   1742 2HG1 VAL A 112      51.547   6.173  21.821  1.00  0.00           H  
ATOM   1743 3HG1 VAL A 112      51.088   6.347  23.532  1.00  0.00           H  
ATOM   1744 1HG2 VAL A 112      50.029   3.474  23.862  1.00  0.00           H  
ATOM   1745 2HG2 VAL A 112      49.170   4.920  24.442  1.00  0.00           H  
ATOM   1746 3HG2 VAL A 112      48.355   3.781  23.344  1.00  0.00           H  
ATOM   1747  N   ALA A 113      49.839   8.204  21.265  1.00  0.00           N  
ATOM   1748  CA  ALA A 113      50.399   9.126  20.275  1.00  0.00           C  
ATOM   1749  C   ALA A 113      51.740   8.665  19.702  1.00  0.00           C  
ATOM   1750  O   ALA A 113      51.905   8.554  18.482  1.00  0.00           O  
ATOM   1751  CB  ALA A 113      50.551  10.509  20.890  1.00  0.00           C  
ATOM   1752  H   ALA A 113      49.793   8.489  22.233  1.00  0.00           H  
ATOM   1753  HA  ALA A 113      49.707   9.181  19.434  1.00  0.00           H  
ATOM   1754 1HB  ALA A 113      50.968  11.193  20.151  1.00  0.00           H  
ATOM   1755 2HB  ALA A 113      49.575  10.874  21.212  1.00  0.00           H  
ATOM   1756 3HB  ALA A 113      51.218  10.454  21.749  1.00  0.00           H  
ATOM   1757  N   GLY A 114      52.702   8.421  20.589  1.00  0.00           N  
ATOM   1758  CA  GLY A 114      54.035   7.973  20.203  1.00  0.00           C  
ATOM   1759  C   GLY A 114      54.623   7.173  21.345  1.00  0.00           C  
ATOM   1760  O   GLY A 114      54.088   7.178  22.451  1.00  0.00           O  
ATOM   1761  H   GLY A 114      52.492   8.554  21.568  1.00  0.00           H  
ATOM   1762 1HA  GLY A 114      53.968   7.371  19.296  1.00  0.00           H  
ATOM   1763 2HA  GLY A 114      54.656   8.837  19.970  1.00  0.00           H  
ATOM   1764  N   LEU A 115      55.733   6.499  21.080  1.00  0.00           N  
ATOM   1765  CA  LEU A 115      56.392   5.717  22.114  1.00  0.00           C  
ATOM   1766  C   LEU A 115      57.899   5.815  21.968  1.00  0.00           C  
ATOM   1767  O   LEU A 115      58.413   6.050  20.872  1.00  0.00           O  
ATOM   1768  CB  LEU A 115      55.954   4.249  22.038  1.00  0.00           C  
ATOM   1769  CG  LEU A 115      54.474   3.980  22.337  1.00  0.00           C  
ATOM   1770  CD1 LEU A 115      53.664   4.113  21.054  1.00  0.00           C  
ATOM   1771  CD2 LEU A 115      54.321   2.590  22.938  1.00  0.00           C  
ATOM   1772  H   LEU A 115      56.132   6.524  20.152  1.00  0.00           H  
ATOM   1773  HA  LEU A 115      56.104   6.116  23.086  1.00  0.00           H  
ATOM   1774 1HB  LEU A 115      56.163   3.876  21.037  1.00  0.00           H  
ATOM   1775 2HB  LEU A 115      56.546   3.673  22.749  1.00  0.00           H  
ATOM   1776  HG  LEU A 115      54.104   4.723  23.044  1.00  0.00           H  
ATOM   1777 1HD1 LEU A 115      52.612   3.922  21.267  1.00  0.00           H  
ATOM   1778 2HD1 LEU A 115      53.776   5.122  20.657  1.00  0.00           H  
ATOM   1779 3HD1 LEU A 115      54.023   3.392  20.321  1.00  0.00           H  
ATOM   1780 1HD2 LEU A 115      53.269   2.399  23.151  1.00  0.00           H  
ATOM   1781 2HD2 LEU A 115      54.690   1.846  22.232  1.00  0.00           H  
ATOM   1782 3HD2 LEU A 115      54.896   2.529  23.862  1.00  0.00           H  
ATOM   1783  N   VAL A 116      58.602   5.654  23.083  1.00  0.00           N  
ATOM   1784  CA  VAL A 116      60.055   5.694  23.088  1.00  0.00           C  
ATOM   1785  C   VAL A 116      60.551   4.515  23.909  1.00  0.00           C  
ATOM   1786  O   VAL A 116      60.170   4.356  25.067  1.00  0.00           O  
ATOM   1787  CB  VAL A 116      60.574   7.015  23.687  1.00  0.00           C  
ATOM   1788  CG1 VAL A 116      62.095   7.030  23.706  1.00  0.00           C  
ATOM   1789  CG2 VAL A 116      60.033   8.192  22.890  1.00  0.00           C  
ATOM   1790  H   VAL A 116      58.111   5.499  23.952  1.00  0.00           H  
ATOM   1791  HA  VAL A 116      60.407   5.624  22.058  1.00  0.00           H  
ATOM   1792  HB  VAL A 116      60.239   7.090  24.721  1.00  0.00           H  
ATOM   1793 1HG1 VAL A 116      62.445   7.970  24.133  1.00  0.00           H  
ATOM   1794 2HG1 VAL A 116      62.459   6.200  24.311  1.00  0.00           H  
ATOM   1795 3HG1 VAL A 116      62.473   6.931  22.688  1.00  0.00           H  
ATOM   1796 1HG2 VAL A 116      60.403   9.123  23.320  1.00  0.00           H  
ATOM   1797 2HG2 VAL A 116      60.364   8.113  21.854  1.00  0.00           H  
ATOM   1798 3HG2 VAL A 116      58.943   8.185  22.925  1.00  0.00           H  
ATOM   1799  N   LEU A 117      61.390   3.690  23.292  1.00  0.00           N  
ATOM   1800  CA  LEU A 117      61.943   2.517  23.950  1.00  0.00           C  
ATOM   1801  C   LEU A 117      63.420   2.805  24.216  1.00  0.00           C  
ATOM   1802  O   LEU A 117      64.213   2.913  23.284  1.00  0.00           O  
ATOM   1803  CB  LEU A 117      61.779   1.264  23.081  1.00  0.00           C  
ATOM   1804  CG  LEU A 117      60.338   0.901  22.701  1.00  0.00           C  
ATOM   1805  CD1 LEU A 117      60.345  -0.309  21.778  1.00  0.00           C  
ATOM   1806  CD2 LEU A 117      59.535   0.622  23.963  1.00  0.00           C  
ATOM   1807  H   LEU A 117      61.650   3.886  22.336  1.00  0.00           H  
ATOM   1808  HA  LEU A 117      61.404   2.358  24.884  1.00  0.00           H  
ATOM   1809 1HB  LEU A 117      62.339   1.405  22.158  1.00  0.00           H  
ATOM   1810 2HB  LEU A 117      62.205   0.413  23.614  1.00  0.00           H  
ATOM   1811  HG  LEU A 117      59.885   1.732  22.159  1.00  0.00           H  
ATOM   1812 1HD1 LEU A 117      59.320  -0.567  21.507  1.00  0.00           H  
ATOM   1813 2HD1 LEU A 117      60.909  -0.075  20.875  1.00  0.00           H  
ATOM   1814 3HD1 LEU A 117      60.808  -1.153  22.288  1.00  0.00           H  
ATOM   1815 1HD2 LEU A 117      58.510   0.365  23.693  1.00  0.00           H  
ATOM   1816 2HD2 LEU A 117      59.986  -0.209  24.505  1.00  0.00           H  
ATOM   1817 3HD2 LEU A 117      59.532   1.509  24.596  1.00  0.00           H  
ATOM   1818  N   LEU A 118      63.778   2.942  25.489  1.00  0.00           N  
ATOM   1819  CA  LEU A 118      65.157   3.242  25.882  1.00  0.00           C  
ATOM   1820  C   LEU A 118      65.864   2.017  26.465  1.00  0.00           C  
ATOM   1821  O   LEU A 118      65.432   1.475  27.486  1.00  0.00           O  
ATOM   1822  CB  LEU A 118      65.174   4.381  26.909  1.00  0.00           C  
ATOM   1823  CG  LEU A 118      66.556   4.762  27.457  1.00  0.00           C  
ATOM   1824  CD1 LEU A 118      67.421   5.299  26.325  1.00  0.00           C  
ATOM   1825  CD2 LEU A 118      66.397   5.796  28.562  1.00  0.00           C  
ATOM   1826  H   LEU A 118      63.074   2.835  26.206  1.00  0.00           H  
ATOM   1827  HA  LEU A 118      65.708   3.558  24.997  1.00  0.00           H  
ATOM   1828 1HB  LEU A 118      64.744   5.270  26.450  1.00  0.00           H  
ATOM   1829 2HB  LEU A 118      64.549   4.096  27.755  1.00  0.00           H  
ATOM   1830  HG  LEU A 118      67.045   3.874  27.858  1.00  0.00           H  
ATOM   1831 1HD1 LEU A 118      68.403   5.569  26.715  1.00  0.00           H  
ATOM   1832 2HD1 LEU A 118      67.534   4.533  25.558  1.00  0.00           H  
ATOM   1833 3HD1 LEU A 118      66.948   6.180  25.892  1.00  0.00           H  
ATOM   1834 1HD2 LEU A 118      67.378   6.066  28.952  1.00  0.00           H  
ATOM   1835 2HD2 LEU A 118      65.908   6.684  28.161  1.00  0.00           H  
ATOM   1836 3HD2 LEU A 118      65.789   5.379  29.365  1.00  0.00           H  
ATOM   1837  N   GLY A 119      66.947   1.585  25.816  1.00  0.00           N  
ATOM   1838  CA  GLY A 119      67.707   0.419  26.274  1.00  0.00           C  
ATOM   1839  C   GLY A 119      66.733  -0.704  26.606  1.00  0.00           C  
ATOM   1840  O   GLY A 119      66.916  -1.437  27.585  1.00  0.00           O  
ATOM   1841  H   GLY A 119      67.251   2.075  24.987  1.00  0.00           H  
ATOM   1842 1HA  GLY A 119      68.405   0.111  25.495  1.00  0.00           H  
ATOM   1843 2HA  GLY A 119      68.299   0.691  27.147  1.00  0.00           H  
ATOM   1844  N   ALA A 120      65.713  -0.840  25.764  1.00  0.00           N  
ATOM   1845  CA  ALA A 120      64.648  -1.813  25.957  1.00  0.00           C  
ATOM   1846  C   ALA A 120      64.945  -3.259  25.570  1.00  0.00           C  
ATOM   1847  O   ALA A 120      65.689  -3.532  24.627  1.00  0.00           O  
ATOM   1848  CB  ALA A 120      63.419  -1.341  25.194  1.00  0.00           C  
ATOM   1849  H   ALA A 120      65.686  -0.235  24.956  1.00  0.00           H  
ATOM   1850  HA  ALA A 120      64.424  -1.863  27.023  1.00  0.00           H  
ATOM   1851 1HB  ALA A 120      62.610  -2.059  25.328  1.00  0.00           H  
ATOM   1852 2HB  ALA A 120      63.106  -0.368  25.574  1.00  0.00           H  
ATOM   1853 3HB  ALA A 120      63.658  -1.257  24.135  1.00  0.00           H  
ATOM   1854  N   VAL A 121      64.316  -4.180  26.301  1.00  0.00           N  
ATOM   1855  CA  VAL A 121      64.492  -5.613  26.099  1.00  0.00           C  
ATOM   1856  C   VAL A 121      64.008  -6.240  24.788  1.00  0.00           C  
ATOM   1857  O   VAL A 121      64.508  -7.297  24.398  1.00  0.00           O  
ATOM   1858  CB  VAL A 121      63.785  -6.346  27.255  1.00  0.00           C  
ATOM   1859  CG1 VAL A 121      64.407  -5.961  28.589  1.00  0.00           C  
ATOM   1860  CG2 VAL A 121      62.298  -6.024  27.239  1.00  0.00           C  
ATOM   1861  H   VAL A 121      63.691  -3.859  27.026  1.00  0.00           H  
ATOM   1862  HA  VAL A 121      65.559  -5.836  26.117  1.00  0.00           H  
ATOM   1863  HB  VAL A 121      63.926  -7.420  27.132  1.00  0.00           H  
ATOM   1864 1HG1 VAL A 121      63.895  -6.489  29.394  1.00  0.00           H  
ATOM   1865 2HG1 VAL A 121      65.462  -6.234  28.590  1.00  0.00           H  
ATOM   1866 3HG1 VAL A 121      64.308  -4.886  28.740  1.00  0.00           H  
ATOM   1867 1HG2 VAL A 121      61.805  -6.546  28.059  1.00  0.00           H  
ATOM   1868 2HG2 VAL A 121      62.158  -4.949  27.356  1.00  0.00           H  
ATOM   1869 3HG2 VAL A 121      61.866  -6.345  26.292  1.00  0.00           H  
ATOM   1870  N   THR A 122      63.026  -5.626  24.093  1.00  0.00           N  
ATOM   1871  CA  THR A 122      62.590  -6.253  22.837  1.00  0.00           C  
ATOM   1872  C   THR A 122      63.734  -6.348  21.827  1.00  0.00           C  
ATOM   1873  O   THR A 122      64.671  -5.552  21.869  1.00  0.00           O  
ATOM   1874  CB  THR A 122      61.416  -5.478  22.210  1.00  0.00           C  
ATOM   1875  OG1 THR A 122      61.826  -4.134  21.924  1.00  0.00           O  
ATOM   1876  CG2 THR A 122      60.227  -5.451  23.158  1.00  0.00           C  
ATOM   1877  H   THR A 122      62.585  -4.769  24.394  1.00  0.00           H  
ATOM   1878  HA  THR A 122      62.254  -7.267  23.055  1.00  0.00           H  
ATOM   1879  HB  THR A 122      61.120  -5.959  21.278  1.00  0.00           H  
ATOM   1880  HG1 THR A 122      62.785  -4.094  21.886  1.00  0.00           H  
ATOM   1881 1HG2 THR A 122      59.408  -4.900  22.697  1.00  0.00           H  
ATOM   1882 2HG2 THR A 122      59.906  -6.471  23.368  1.00  0.00           H  
ATOM   1883 3HG2 THR A 122      60.515  -4.963  24.088  1.00  0.00           H  
ATOM   1884  N   PRO A 123      63.650  -7.295  20.876  1.00  0.00           N  
ATOM   1885  CA  PRO A 123      62.576  -8.275  20.666  1.00  0.00           C  
ATOM   1886  C   PRO A 123      62.540  -9.458  21.632  1.00  0.00           C  
ATOM   1887  O   PRO A 123      61.471  -9.862  22.092  1.00  0.00           O  
ATOM   1888  CB  PRO A 123      62.866  -8.754  19.240  1.00  0.00           C  
ATOM   1889  CG  PRO A 123      64.311  -8.448  19.038  1.00  0.00           C  
ATOM   1890  CD  PRO A 123      64.544  -7.196  19.840  1.00  0.00           C  
ATOM   1891  HA  PRO A 123      61.603  -7.765  20.731  1.00  0.00           H  
ATOM   1892 1HB  PRO A 123      62.640  -9.827  19.150  1.00  0.00           H  
ATOM   1893 2HB  PRO A 123      62.214  -8.228  18.527  1.00  0.00           H  
ATOM   1894 1HG  PRO A 123      64.929  -9.291  19.380  1.00  0.00           H  
ATOM   1895 2HG  PRO A 123      64.524  -8.311  17.967  1.00  0.00           H  
ATOM   1896 1HD  PRO A 123      65.577  -7.189  20.219  1.00  0.00           H  
ATOM   1897 2HD  PRO A 123      64.357  -6.315  19.208  1.00  0.00           H  
ATOM   1898  N   LEU A 124      63.708 -10.025  21.912  1.00  0.00           N  
ATOM   1899  CA  LEU A 124      63.817 -11.189  22.794  1.00  0.00           C  
ATOM   1900  C   LEU A 124      65.273 -11.305  23.238  1.00  0.00           C  
ATOM   1901  O   LEU A 124      66.171 -11.404  22.404  1.00  0.00           O  
ATOM   1902  CB  LEU A 124      63.370 -12.470  22.079  1.00  0.00           C  
ATOM   1903  CG  LEU A 124      63.451 -13.758  22.909  1.00  0.00           C  
ATOM   1904  CD1 LEU A 124      62.471 -13.677  24.071  1.00  0.00           C  
ATOM   1905  CD2 LEU A 124      63.148 -14.955  22.020  1.00  0.00           C  
ATOM   1906  H   LEU A 124      64.546  -9.638  21.502  1.00  0.00           H  
ATOM   1907  HA  LEU A 124      63.167 -11.033  23.654  1.00  0.00           H  
ATOM   1908 1HB  LEU A 124      62.336 -12.347  21.760  1.00  0.00           H  
ATOM   1909 2HB  LEU A 124      63.988 -12.608  21.192  1.00  0.00           H  
ATOM   1910  HG  LEU A 124      64.454 -13.860  23.325  1.00  0.00           H  
ATOM   1911 1HD1 LEU A 124      62.530 -14.592  24.661  1.00  0.00           H  
ATOM   1912 2HD1 LEU A 124      62.724 -12.824  24.701  1.00  0.00           H  
ATOM   1913 3HD1 LEU A 124      61.459 -13.558  23.686  1.00  0.00           H  
ATOM   1914 1HD2 LEU A 124      63.207 -15.870  22.609  1.00  0.00           H  
ATOM   1915 2HD2 LEU A 124      62.145 -14.855  21.605  1.00  0.00           H  
ATOM   1916 3HD2 LEU A 124      63.874 -14.999  21.208  1.00  0.00           H  
ATOM   1917  N   PHE A 125      65.505 -11.328  24.548  1.00  0.00           N  
ATOM   1918  CA  PHE A 125      66.868 -11.401  25.076  1.00  0.00           C  
ATOM   1919  C   PHE A 125      67.553 -12.763  25.096  1.00  0.00           C  
ATOM   1920  O   PHE A 125      68.752 -12.859  24.826  1.00  0.00           O  
ATOM   1921  CB  PHE A 125      66.867 -10.853  26.504  1.00  0.00           C  
ATOM   1922  CG  PHE A 125      68.232 -10.788  27.129  1.00  0.00           C  
ATOM   1923  CD1 PHE A 125      68.923  -9.587  27.195  1.00  0.00           C  
ATOM   1924  CD2 PHE A 125      68.828 -11.926  27.650  1.00  0.00           C  
ATOM   1925  CE1 PHE A 125      70.179  -9.526  27.770  1.00  0.00           C  
ATOM   1926  CE2 PHE A 125      70.083 -11.868  28.225  1.00  0.00           C  
ATOM   1927  CZ  PHE A 125      70.759 -10.665  28.285  1.00  0.00           C  
ATOM   1928  H   PHE A 125      64.729 -11.295  25.193  1.00  0.00           H  
ATOM   1929  HA  PHE A 125      67.515 -10.786  24.449  1.00  0.00           H  
ATOM   1930 1HB  PHE A 125      66.443  -9.850  26.509  1.00  0.00           H  
ATOM   1931 2HB  PHE A 125      66.236 -11.479  27.133  1.00  0.00           H  
ATOM   1932  HD1 PHE A 125      68.464  -8.685  26.789  1.00  0.00           H  
ATOM   1933  HD2 PHE A 125      68.294 -12.876  27.603  1.00  0.00           H  
ATOM   1934  HE1 PHE A 125      70.711  -8.576  27.815  1.00  0.00           H  
ATOM   1935  HE2 PHE A 125      70.540 -12.770  28.632  1.00  0.00           H  
ATOM   1936  HZ  PHE A 125      71.749 -10.618  28.736  1.00  0.00           H  
ATOM   1937  N   GLY A 126      66.806 -13.808  25.432  1.00  0.00           N  
ATOM   1938  CA  GLY A 126      67.384 -15.144  25.520  1.00  0.00           C  
ATOM   1939  C   GLY A 126      67.586 -15.824  24.171  1.00  0.00           C  
ATOM   1940  O   GLY A 126      66.923 -15.504  23.190  1.00  0.00           O  
ATOM   1941  H   GLY A 126      65.824 -13.683  25.631  1.00  0.00           H  
ATOM   1942 1HA  GLY A 126      68.350 -15.090  26.022  1.00  0.00           H  
ATOM   1943 2HA  GLY A 126      66.741 -15.779  26.128  1.00  0.00           H  
ATOM   1944  N   GLN A 127      68.519 -16.766  24.135  1.00  0.00           N  
ATOM   1945  CA  GLN A 127      68.813 -17.499  22.915  1.00  0.00           C  
ATOM   1946  C   GLN A 127      67.779 -18.604  22.724  1.00  0.00           C  
ATOM   1947  O   GLN A 127      67.441 -19.318  23.669  1.00  0.00           O  
ATOM   1948  CB  GLN A 127      70.225 -18.088  22.959  1.00  0.00           C  
ATOM   1949  CG  GLN A 127      70.653 -18.777  21.675  1.00  0.00           C  
ATOM   1950  CD  GLN A 127      72.089 -19.264  21.729  1.00  0.00           C  
ATOM   1951  OE1 GLN A 127      72.560 -19.735  22.768  1.00  0.00           O  
ATOM   1952  NE2 GLN A 127      72.793 -19.153  20.608  1.00  0.00           N  
ATOM   1953  H   GLN A 127      69.038 -16.980  24.975  1.00  0.00           H  
ATOM   1954  HA  GLN A 127      68.754 -16.808  22.074  1.00  0.00           H  
ATOM   1955 1HB  GLN A 127      70.944 -17.296  23.171  1.00  0.00           H  
ATOM   1956 2HB  GLN A 127      70.291 -18.815  23.769  1.00  0.00           H  
ATOM   1957 1HG  GLN A 127      70.006 -19.638  21.504  1.00  0.00           H  
ATOM   1958 2HG  GLN A 127      70.562 -18.072  20.849  1.00  0.00           H  
ATOM   1959 1HE2 GLN A 127      73.746 -19.457  20.584  1.00  0.00           H  
ATOM   1960 2HE2 GLN A 127      72.371 -18.765  19.789  1.00  0.00           H  
ATOM   1961  N   LYS A 128      67.270 -18.722  21.499  1.00  0.00           N  
ATOM   1962  CA  LYS A 128      66.272 -19.729  21.144  1.00  0.00           C  
ATOM   1963  C   LYS A 128      66.513 -20.126  19.690  1.00  0.00           C  
ATOM   1964  O   LYS A 128      67.312 -19.497  18.999  1.00  0.00           O  
ATOM   1965  CB  LYS A 128      64.849 -19.203  21.340  1.00  0.00           C  
ATOM   1966  CG  LYS A 128      64.518 -18.804  22.772  1.00  0.00           C  
ATOM   1967  CD  LYS A 128      64.418 -20.024  23.676  1.00  0.00           C  
ATOM   1968  CE  LYS A 128      64.013 -19.634  25.090  1.00  0.00           C  
ATOM   1969  NZ  LYS A 128      63.978 -20.809  26.003  1.00  0.00           N  
ATOM   1970  H   LYS A 128      67.596 -18.081  20.790  1.00  0.00           H  
ATOM   1971  HA  LYS A 128      66.407 -20.594  21.794  1.00  0.00           H  
ATOM   1972 1HB  LYS A 128      64.694 -18.330  20.705  1.00  0.00           H  
ATOM   1973 2HB  LYS A 128      64.134 -19.965  21.030  1.00  0.00           H  
ATOM   1974 1HG  LYS A 128      65.295 -18.142  23.155  1.00  0.00           H  
ATOM   1975 2HG  LYS A 128      63.568 -18.270  22.790  1.00  0.00           H  
ATOM   1976 1HD  LYS A 128      63.677 -20.716  23.273  1.00  0.00           H  
ATOM   1977 2HD  LYS A 128      65.382 -20.531  23.711  1.00  0.00           H  
ATOM   1978 1HE  LYS A 128      64.720 -18.906  25.483  1.00  0.00           H  
ATOM   1979 2HE  LYS A 128      63.025 -19.175  25.072  1.00  0.00           H  
ATOM   1980 1HZ  LYS A 128      63.706 -20.510  26.928  1.00  0.00           H  
ATOM   1981 2HZ  LYS A 128      63.311 -21.485  25.658  1.00  0.00           H  
ATOM   1982 3HZ  LYS A 128      64.894 -21.233  26.042  1.00  0.00           H  
ATOM   1983  N   PRO A 129      65.825 -21.171  19.203  1.00  0.00           N  
ATOM   1984  CA  PRO A 129      66.038 -21.568  17.807  1.00  0.00           C  
ATOM   1985  C   PRO A 129      65.648 -20.454  16.834  1.00  0.00           C  
ATOM   1986  O   PRO A 129      66.110 -20.423  15.694  1.00  0.00           O  
ATOM   1987  CB  PRO A 129      65.126 -22.790  17.656  1.00  0.00           C  
ATOM   1988  CG  PRO A 129      64.968 -23.302  19.047  1.00  0.00           C  
ATOM   1989  CD  PRO A 129      64.956 -22.064  19.903  1.00  0.00           C  
ATOM   1990  HA  PRO A 129      67.094 -21.844  17.666  1.00  0.00           H  
ATOM   1991 1HB  PRO A 129      64.170 -22.492  17.200  1.00  0.00           H  
ATOM   1992 2HB  PRO A 129      65.589 -23.524  16.981  1.00  0.00           H  
ATOM   1993 1HG  PRO A 129      64.040 -23.886  19.134  1.00  0.00           H  
ATOM   1994 2HG  PRO A 129      65.796 -23.982  19.298  1.00  0.00           H  
ATOM   1995 1HD  PRO A 129      63.930 -21.673  19.970  1.00  0.00           H  
ATOM   1996 2HD  PRO A 129      65.345 -22.305  20.904  1.00  0.00           H  
ATOM   1997  N   ASP A 130      64.805 -19.537  17.299  1.00  0.00           N  
ATOM   1998  CA  ASP A 130      64.377 -18.431  16.461  1.00  0.00           C  
ATOM   1999  C   ASP A 130      65.223 -17.192  16.683  1.00  0.00           C  
ATOM   2000  O   ASP A 130      65.198 -16.255  15.882  1.00  0.00           O  
ATOM   2001  CB  ASP A 130      62.906 -18.101  16.727  1.00  0.00           C  
ATOM   2002  CG  ASP A 130      61.963 -19.223  16.316  1.00  0.00           C  
ATOM   2003  OD1 ASP A 130      62.125 -19.744  15.238  1.00  0.00           O  
ATOM   2004  OD2 ASP A 130      61.089 -19.549  17.084  1.00  0.00           O  
ATOM   2005  H   ASP A 130      64.454 -19.603  18.244  1.00  0.00           H  
ATOM   2006  HA  ASP A 130      64.486 -18.726  15.417  1.00  0.00           H  
ATOM   2007 1HB  ASP A 130      62.765 -17.898  17.789  1.00  0.00           H  
ATOM   2008 2HB  ASP A 130      62.632 -17.197  16.182  1.00  0.00           H  
ATOM   2009  N   TYR A 131      65.971 -17.184  17.781  1.00  0.00           N  
ATOM   2010  CA  TYR A 131      66.841 -16.061  18.115  1.00  0.00           C  
ATOM   2011  C   TYR A 131      68.218 -16.595  18.502  1.00  0.00           C  
ATOM   2012  O   TYR A 131      68.558 -16.670  19.679  1.00  0.00           O  
ATOM   2013  CB  TYR A 131      66.245 -15.221  19.247  1.00  0.00           C  
ATOM   2014  CG  TYR A 131      64.891 -14.630  18.920  1.00  0.00           C  
ATOM   2015  CD1 TYR A 131      63.775 -15.451  18.848  1.00  0.00           C  
ATOM   2016  CD2 TYR A 131      64.765 -13.268  18.693  1.00  0.00           C  
ATOM   2017  CE1 TYR A 131      62.539 -14.912  18.550  1.00  0.00           C  
ATOM   2018  CE2 TYR A 131      63.529 -12.728  18.395  1.00  0.00           C  
ATOM   2019  CZ  TYR A 131      62.419 -13.545  18.323  1.00  0.00           C  
ATOM   2020  OH  TYR A 131      61.188 -13.008  18.026  1.00  0.00           O  
ATOM   2021  H   TYR A 131      65.935 -17.980  18.402  1.00  0.00           H  
ATOM   2022  HA  TYR A 131      66.942 -15.427  17.233  1.00  0.00           H  
ATOM   2023 1HB  TYR A 131      66.141 -15.837  20.141  1.00  0.00           H  
ATOM   2024 2HB  TYR A 131      66.923 -14.403  19.489  1.00  0.00           H  
ATOM   2025  HD1 TYR A 131      63.874 -16.522  19.026  1.00  0.00           H  
ATOM   2026  HD2 TYR A 131      65.642 -12.623  18.749  1.00  0.00           H  
ATOM   2027  HE1 TYR A 131      61.662 -15.556  18.493  1.00  0.00           H  
ATOM   2028  HE2 TYR A 131      63.431 -11.657  18.216  1.00  0.00           H  
ATOM   2029  HH  TYR A 131      60.529 -13.706  18.016  1.00  0.00           H  
ATOM   2030  N   PRO A 132      69.031 -16.971  17.506  1.00  0.00           N  
ATOM   2031  CA  PRO A 132      70.372 -17.503  17.760  1.00  0.00           C  
ATOM   2032  C   PRO A 132      71.351 -16.499  18.367  1.00  0.00           C  
ATOM   2033  O   PRO A 132      72.317 -16.891  19.021  1.00  0.00           O  
ATOM   2034  CB  PRO A 132      70.821 -17.926  16.358  1.00  0.00           C  
ATOM   2035  CG  PRO A 132      69.998 -17.087  15.441  1.00  0.00           C  
ATOM   2036  CD  PRO A 132      68.680 -16.936  16.154  1.00  0.00           C  
ATOM   2037  HA  PRO A 132      70.296 -18.368  18.435  1.00  0.00           H  
ATOM   2038 1HB  PRO A 132      71.901 -17.753  16.240  1.00  0.00           H  
ATOM   2039 2HB  PRO A 132      70.651 -19.004  16.218  1.00  0.00           H  
ATOM   2040 1HG  PRO A 132      70.495 -16.123  15.260  1.00  0.00           H  
ATOM   2041 2HG  PRO A 132      69.896 -17.581  14.463  1.00  0.00           H  
ATOM   2042 1HD  PRO A 132      68.229 -15.968  15.890  1.00  0.00           H  
ATOM   2043 2HD  PRO A 132      68.014 -17.765  15.874  1.00  0.00           H  
ATOM   2044  N   GLN A 133      71.098 -15.210  18.158  1.00  0.00           N  
ATOM   2045  CA  GLN A 133      71.991 -14.192  18.687  1.00  0.00           C  
ATOM   2046  C   GLN A 133      71.756 -13.785  20.133  1.00  0.00           C  
ATOM   2047  O   GLN A 133      72.485 -12.949  20.666  1.00  0.00           O  
ATOM   2048  CB  GLN A 133      71.906 -12.944  17.804  1.00  0.00           C  
ATOM   2049  CG  GLN A 133      72.347 -13.167  16.368  1.00  0.00           C  
ATOM   2050  CD  GLN A 133      73.800 -13.593  16.268  1.00  0.00           C  
ATOM   2051  OE1 GLN A 133      74.690 -12.949  16.830  1.00  0.00           O  
ATOM   2052  NE2 GLN A 133      74.048 -14.683  15.551  1.00  0.00           N  
ATOM   2053  H   GLN A 133      70.285 -14.925  17.631  1.00  0.00           H  
ATOM   2054  HA  GLN A 133      73.009 -14.580  18.666  1.00  0.00           H  
ATOM   2055 1HB  GLN A 133      70.879 -12.579  17.788  1.00  0.00           H  
ATOM   2056 2HB  GLN A 133      72.527 -12.155  18.228  1.00  0.00           H  
ATOM   2057 1HG  GLN A 133      71.730 -13.949  15.926  1.00  0.00           H  
ATOM   2058 2HG  GLN A 133      72.225 -12.237  15.812  1.00  0.00           H  
ATOM   2059 1HE2 GLN A 133      74.987 -15.013  15.449  1.00  0.00           H  
ATOM   2060 2HE2 GLN A 133      73.296 -15.175  15.112  1.00  0.00           H  
ATOM   2061  N   GLY A 134      70.751 -14.375  20.773  1.00  0.00           N  
ATOM   2062  CA  GLY A 134      70.460 -14.030  22.157  1.00  0.00           C  
ATOM   2063  C   GLY A 134      71.441 -14.619  23.155  1.00  0.00           C  
ATOM   2064  O   GLY A 134      72.327 -15.389  22.783  1.00  0.00           O  
ATOM   2065  H   GLY A 134      70.180 -15.067  20.308  1.00  0.00           H  
ATOM   2066 1HA  GLY A 134      70.465 -12.946  22.271  1.00  0.00           H  
ATOM   2067 2HA  GLY A 134      69.460 -14.375  22.415  1.00  0.00           H  
ATOM   2068  N   VAL A 135      71.286 -14.249  24.425  1.00  0.00           N  
ATOM   2069  CA  VAL A 135      72.150 -14.751  25.493  1.00  0.00           C  
ATOM   2070  C   VAL A 135      71.618 -16.082  26.013  1.00  0.00           C  
ATOM   2071  O   VAL A 135      70.409 -16.301  26.039  1.00  0.00           O  
ATOM   2072  CB  VAL A 135      72.228 -13.738  26.651  1.00  0.00           C  
ATOM   2073  CG1 VAL A 135      73.029 -14.314  27.809  1.00  0.00           C  
ATOM   2074  CG2 VAL A 135      72.847 -12.438  26.160  1.00  0.00           C  
ATOM   2075  H   VAL A 135      70.547 -13.600  24.654  1.00  0.00           H  
ATOM   2076  HA  VAL A 135      73.153 -14.894  25.089  1.00  0.00           H  
ATOM   2077  HB  VAL A 135      71.221 -13.545  27.021  1.00  0.00           H  
ATOM   2078 1HG1 VAL A 135      73.073 -13.585  28.619  1.00  0.00           H  
ATOM   2079 2HG1 VAL A 135      72.548 -15.224  28.167  1.00  0.00           H  
ATOM   2080 3HG1 VAL A 135      74.040 -14.544  27.473  1.00  0.00           H  
ATOM   2081 1HG2 VAL A 135      72.898 -11.726  26.984  1.00  0.00           H  
ATOM   2082 2HG2 VAL A 135      73.852 -12.632  25.785  1.00  0.00           H  
ATOM   2083 3HG2 VAL A 135      72.235 -12.023  25.360  1.00  0.00           H  
ATOM   2084  N   PRO A 136      72.516 -16.991  26.436  1.00  0.00           N  
ATOM   2085  CA  PRO A 136      72.077 -18.291  26.953  1.00  0.00           C  
ATOM   2086  C   PRO A 136      71.234 -18.123  28.212  1.00  0.00           C  
ATOM   2087  O   PRO A 136      71.488 -17.232  29.014  1.00  0.00           O  
ATOM   2088  CB  PRO A 136      73.396 -19.011  27.250  1.00  0.00           C  
ATOM   2089  CG  PRO A 136      74.392 -18.323  26.381  1.00  0.00           C  
ATOM   2090  CD  PRO A 136      73.940 -16.887  26.358  1.00  0.00           C  
ATOM   2091  HA  PRO A 136      71.509 -18.818  26.172  1.00  0.00           H  
ATOM   2092 1HB  PRO A 136      73.636 -18.931  28.320  1.00  0.00           H  
ATOM   2093 2HB  PRO A 136      73.299 -20.083  27.022  1.00  0.00           H  
ATOM   2094 1HG  PRO A 136      75.404 -18.441  26.795  1.00  0.00           H  
ATOM   2095 2HG  PRO A 136      74.403 -18.780  25.380  1.00  0.00           H  
ATOM   2096 1HD  PRO A 136      74.366 -16.354  27.220  1.00  0.00           H  
ATOM   2097 2HD  PRO A 136      74.258 -16.417  25.415  1.00  0.00           H  
ATOM   2098  N   LEU A 137      70.239 -18.986  28.384  1.00  0.00           N  
ATOM   2099  CA  LEU A 137      69.349 -18.903  29.535  1.00  0.00           C  
ATOM   2100  C   LEU A 137      70.070 -18.992  30.877  1.00  0.00           C  
ATOM   2101  O   LEU A 137      69.614 -18.426  31.875  1.00  0.00           O  
ATOM   2102  CB  LEU A 137      68.302 -20.020  29.452  1.00  0.00           C  
ATOM   2103  CG  LEU A 137      67.207 -19.987  30.526  1.00  0.00           C  
ATOM   2104  CD1 LEU A 137      66.440 -18.675  30.429  1.00  0.00           C  
ATOM   2105  CD2 LEU A 137      66.278 -21.178  30.341  1.00  0.00           C  
ATOM   2106  H   LEU A 137      70.095 -19.717  27.702  1.00  0.00           H  
ATOM   2107  HA  LEU A 137      68.844 -17.938  29.513  1.00  0.00           H  
ATOM   2108 1HB  LEU A 137      67.814 -19.967  28.480  1.00  0.00           H  
ATOM   2109 2HB  LEU A 137      68.811 -20.981  29.528  1.00  0.00           H  
ATOM   2110  HG  LEU A 137      67.665 -20.034  31.514  1.00  0.00           H  
ATOM   2111 1HD1 LEU A 137      65.662 -18.651  31.193  1.00  0.00           H  
ATOM   2112 2HD1 LEU A 137      67.125 -17.841  30.584  1.00  0.00           H  
ATOM   2113 3HD1 LEU A 137      65.983 -18.592  29.444  1.00  0.00           H  
ATOM   2114 1HD2 LEU A 137      65.500 -21.155  31.105  1.00  0.00           H  
ATOM   2115 2HD2 LEU A 137      65.818 -21.132  29.354  1.00  0.00           H  
ATOM   2116 3HD2 LEU A 137      66.849 -22.102  30.433  1.00  0.00           H  
ATOM   2117  N   ASP A 138      71.199 -19.690  30.901  1.00  0.00           N  
ATOM   2118  CA  ASP A 138      71.965 -19.845  32.131  1.00  0.00           C  
ATOM   2119  C   ASP A 138      72.319 -18.509  32.780  1.00  0.00           C  
ATOM   2120  O   ASP A 138      72.378 -18.408  34.003  1.00  0.00           O  
ATOM   2121  CB  ASP A 138      73.249 -20.630  31.853  1.00  0.00           C  
ATOM   2122  CG  ASP A 138      72.993 -22.106  31.576  1.00  0.00           C  
ATOM   2123  OD1 ASP A 138      71.923 -22.572  31.889  1.00  0.00           O  
ATOM   2124  OD2 ASP A 138      73.870 -22.753  31.056  1.00  0.00           O  
ATOM   2125  H   ASP A 138      71.537 -20.123  30.053  1.00  0.00           H  
ATOM   2126  HA  ASP A 138      71.360 -20.401  32.848  1.00  0.00           H  
ATOM   2127 1HB  ASP A 138      73.761 -20.198  30.992  1.00  0.00           H  
ATOM   2128 2HB  ASP A 138      73.920 -20.547  32.708  1.00  0.00           H  
ATOM   2129  N   VAL A 139      72.557 -17.485  31.965  1.00  0.00           N  
ATOM   2130  CA  VAL A 139      72.905 -16.174  32.501  1.00  0.00           C  
ATOM   2131  C   VAL A 139      71.760 -15.638  33.355  1.00  0.00           C  
ATOM   2132  O   VAL A 139      71.973 -15.135  34.460  1.00  0.00           O  
ATOM   2133  CB  VAL A 139      73.208 -15.185  31.360  1.00  0.00           C  
ATOM   2134  CG1 VAL A 139      73.370 -13.774  31.906  1.00  0.00           C  
ATOM   2135  CG2 VAL A 139      74.460 -15.622  30.615  1.00  0.00           C  
ATOM   2136  H   VAL A 139      72.498 -17.608  30.964  1.00  0.00           H  
ATOM   2137  HA  VAL A 139      73.799 -16.278  33.117  1.00  0.00           H  
ATOM   2138  HB  VAL A 139      72.362 -15.168  30.672  1.00  0.00           H  
ATOM   2139 1HG1 VAL A 139      73.583 -13.088  31.086  1.00  0.00           H  
ATOM   2140 2HG1 VAL A 139      72.449 -13.469  32.404  1.00  0.00           H  
ATOM   2141 3HG1 VAL A 139      74.194 -13.753  32.620  1.00  0.00           H  
ATOM   2142 1HG2 VAL A 139      74.667 -14.918  29.809  1.00  0.00           H  
ATOM   2143 2HG2 VAL A 139      75.304 -15.644  31.304  1.00  0.00           H  
ATOM   2144 3HG2 VAL A 139      74.306 -16.617  30.197  1.00  0.00           H  
ATOM   2145  N   PHE A 140      70.545 -15.760  32.838  1.00  0.00           N  
ATOM   2146  CA  PHE A 140      69.373 -15.270  33.550  1.00  0.00           C  
ATOM   2147  C   PHE A 140      69.059 -16.161  34.743  1.00  0.00           C  
ATOM   2148  O   PHE A 140      68.589 -15.679  35.772  1.00  0.00           O  
ATOM   2149  CB  PHE A 140      68.163 -15.208  32.616  1.00  0.00           C  
ATOM   2150  CG  PHE A 140      68.227 -14.091  31.614  1.00  0.00           C  
ATOM   2151  CD1 PHE A 140      68.158 -14.355  30.254  1.00  0.00           C  
ATOM   2152  CD2 PHE A 140      68.358 -12.774  32.029  1.00  0.00           C  
ATOM   2153  CE1 PHE A 140      68.217 -13.327  29.331  1.00  0.00           C  
ATOM   2154  CE2 PHE A 140      68.416 -11.745  31.109  1.00  0.00           C  
ATOM   2155  CZ  PHE A 140      68.346 -12.023  29.758  1.00  0.00           C  
ATOM   2156  H   PHE A 140      70.425 -16.199  31.936  1.00  0.00           H  
ATOM   2157  HA  PHE A 140      69.584 -14.263  33.913  1.00  0.00           H  
ATOM   2158 1HB  PHE A 140      68.075 -16.148  32.073  1.00  0.00           H  
ATOM   2159 2HB  PHE A 140      67.255 -15.085  33.205  1.00  0.00           H  
ATOM   2160  HD1 PHE A 140      68.055 -15.386  29.917  1.00  0.00           H  
ATOM   2161  HD2 PHE A 140      68.414 -12.555  33.096  1.00  0.00           H  
ATOM   2162  HE1 PHE A 140      68.162 -13.549  28.266  1.00  0.00           H  
ATOM   2163  HE2 PHE A 140      68.518 -10.715  31.448  1.00  0.00           H  
ATOM   2164  HZ  PHE A 140      68.394 -11.213  29.032  1.00  0.00           H  
ATOM   2165  N   ALA A 141      69.328 -17.458  34.611  1.00  0.00           N  
ATOM   2166  CA  ALA A 141      69.107 -18.380  35.718  1.00  0.00           C  
ATOM   2167  C   ALA A 141      70.039 -17.929  36.842  1.00  0.00           C  
ATOM   2168  O   ALA A 141      69.695 -18.003  38.020  1.00  0.00           O  
ATOM   2169  CB  ALA A 141      69.374 -19.822  35.312  1.00  0.00           C  
ATOM   2170  H   ALA A 141      69.689 -17.815  33.738  1.00  0.00           H  
ATOM   2171  HA  ALA A 141      68.064 -18.299  36.023  1.00  0.00           H  
ATOM   2172 1HB  ALA A 141      69.198 -20.479  36.164  1.00  0.00           H  
ATOM   2173 2HB  ALA A 141      68.706 -20.100  34.496  1.00  0.00           H  
ATOM   2174 3HB  ALA A 141      70.407 -19.922  34.984  1.00  0.00           H  
ATOM   2175  N   ARG A 142      71.229 -17.468  36.463  1.00  0.00           N  
ATOM   2176  CA  ARG A 142      72.191 -17.008  37.444  1.00  0.00           C  
ATOM   2177  C   ARG A 142      71.665 -15.805  38.203  1.00  0.00           C  
ATOM   2178  O   ARG A 142      71.822 -15.711  39.418  1.00  0.00           O  
ATOM   2179  CB  ARG A 142      73.508 -16.646  36.773  1.00  0.00           C  
ATOM   2180  CG  ARG A 142      74.303 -17.830  36.245  1.00  0.00           C  
ATOM   2181  CD  ARG A 142      75.545 -17.394  35.557  1.00  0.00           C  
ATOM   2182  NE  ARG A 142      76.308 -18.523  35.049  1.00  0.00           N  
ATOM   2183  CZ  ARG A 142      77.401 -18.418  34.268  1.00  0.00           C  
ATOM   2184  NH1 ARG A 142      77.845 -17.232  33.915  1.00  0.00           N  
ATOM   2185  NH2 ARG A 142      78.027 -19.508  33.858  1.00  0.00           N  
ATOM   2186  H   ARG A 142      71.472 -17.435  35.483  1.00  0.00           H  
ATOM   2187  HA  ARG A 142      72.373 -17.815  38.155  1.00  0.00           H  
ATOM   2188 1HB  ARG A 142      73.317 -15.977  35.935  1.00  0.00           H  
ATOM   2189 2HB  ARG A 142      74.142 -16.113  37.481  1.00  0.00           H  
ATOM   2190 1HG  ARG A 142      74.580 -18.481  37.074  1.00  0.00           H  
ATOM   2191 2HG  ARG A 142      73.694 -18.388  35.532  1.00  0.00           H  
ATOM   2192 1HD  ARG A 142      75.288 -16.751  34.716  1.00  0.00           H  
ATOM   2193 2HD  ARG A 142      76.174 -16.844  36.255  1.00  0.00           H  
ATOM   2194  HE  ARG A 142      75.997 -19.452  35.300  1.00  0.00           H  
ATOM   2195 1HH1 ARG A 142      77.367 -16.400  34.228  1.00  0.00           H  
ATOM   2196 2HH1 ARG A 142      78.664 -17.154  33.329  1.00  0.00           H  
ATOM   2197 1HH2 ARG A 142      77.685 -20.419  34.130  1.00  0.00           H  
ATOM   2198 2HH2 ARG A 142      78.845 -19.429  33.273  1.00  0.00           H  
ATOM   2199  N   PHE A 143      71.044 -14.878  37.480  1.00  0.00           N  
ATOM   2200  CA  PHE A 143      70.489 -13.683  38.107  1.00  0.00           C  
ATOM   2201  C   PHE A 143      69.394 -14.092  39.084  1.00  0.00           C  
ATOM   2202  O   PHE A 143      69.312 -13.570  40.196  1.00  0.00           O  
ATOM   2203  CB  PHE A 143      69.927 -12.723  37.057  1.00  0.00           C  
ATOM   2204  CG  PHE A 143      70.982 -11.994  36.275  1.00  0.00           C  
ATOM   2205  CD1 PHE A 143      72.236 -11.766  36.822  1.00  0.00           C  
ATOM   2206  CD2 PHE A 143      70.723 -11.535  34.993  1.00  0.00           C  
ATOM   2207  CE1 PHE A 143      73.208 -11.095  36.103  1.00  0.00           C  
ATOM   2208  CE2 PHE A 143      71.693 -10.865  34.272  1.00  0.00           C  
ATOM   2209  CZ  PHE A 143      72.937 -10.645  34.829  1.00  0.00           C  
ATOM   2210  H   PHE A 143      70.952 -14.997  36.481  1.00  0.00           H  
ATOM   2211  HA  PHE A 143      71.288 -13.173  38.647  1.00  0.00           H  
ATOM   2212 1HB  PHE A 143      69.305 -13.277  36.354  1.00  0.00           H  
ATOM   2213 2HB  PHE A 143      69.292 -11.984  37.543  1.00  0.00           H  
ATOM   2214  HD1 PHE A 143      72.451 -12.123  37.829  1.00  0.00           H  
ATOM   2215  HD2 PHE A 143      69.741 -11.708  34.553  1.00  0.00           H  
ATOM   2216  HE1 PHE A 143      74.189 -10.922  36.545  1.00  0.00           H  
ATOM   2217  HE2 PHE A 143      71.477 -10.510  33.265  1.00  0.00           H  
ATOM   2218  HZ  PHE A 143      73.702 -10.115  34.263  1.00  0.00           H  
ATOM   2219  N   LYS A 144      68.550 -15.028  38.666  1.00  0.00           N  
ATOM   2220  CA  LYS A 144      67.480 -15.500  39.538  1.00  0.00           C  
ATOM   2221  C   LYS A 144      68.056 -16.099  40.812  1.00  0.00           C  
ATOM   2222  O   LYS A 144      67.537 -15.868  41.905  1.00  0.00           O  
ATOM   2223  CB  LYS A 144      66.608 -16.529  38.817  1.00  0.00           C  
ATOM   2224  CG  LYS A 144      65.699 -15.942  37.744  1.00  0.00           C  
ATOM   2225  CD  LYS A 144      64.975 -17.036  36.974  1.00  0.00           C  
ATOM   2226  CE  LYS A 144      63.971 -17.763  37.857  1.00  0.00           C  
ATOM   2227  NZ  LYS A 144      63.204 -18.789  37.099  1.00  0.00           N  
ATOM   2228  H   LYS A 144      68.640 -15.422  37.741  1.00  0.00           H  
ATOM   2229  HA  LYS A 144      66.856 -14.649  39.812  1.00  0.00           H  
ATOM   2230 1HB  LYS A 144      67.243 -17.278  38.344  1.00  0.00           H  
ATOM   2231 2HB  LYS A 144      65.978 -17.045  39.542  1.00  0.00           H  
ATOM   2232 1HG  LYS A 144      64.961 -15.288  38.210  1.00  0.00           H  
ATOM   2233 2HG  LYS A 144      66.294 -15.352  37.048  1.00  0.00           H  
ATOM   2234 1HD  LYS A 144      64.450 -16.597  36.125  1.00  0.00           H  
ATOM   2235 2HD  LYS A 144      65.701 -17.757  36.597  1.00  0.00           H  
ATOM   2236 1HE  LYS A 144      64.495 -18.252  38.677  1.00  0.00           H  
ATOM   2237 2HE  LYS A 144      63.270 -17.044  38.280  1.00  0.00           H  
ATOM   2238 1HZ  LYS A 144      62.550 -19.247  37.718  1.00  0.00           H  
ATOM   2239 2HZ  LYS A 144      62.699 -18.344  36.345  1.00  0.00           H  
ATOM   2240 3HZ  LYS A 144      63.842 -19.473  36.717  1.00  0.00           H  
ATOM   2241  N   THR A 145      69.131 -16.869  40.674  1.00  0.00           N  
ATOM   2242  CA  THR A 145      69.762 -17.485  41.833  1.00  0.00           C  
ATOM   2243  C   THR A 145      70.246 -16.409  42.803  1.00  0.00           C  
ATOM   2244  O   THR A 145      70.135 -16.564  44.018  1.00  0.00           O  
ATOM   2245  CB  THR A 145      70.939 -18.386  41.416  1.00  0.00           C  
ATOM   2246  OG1 THR A 145      70.461 -19.444  40.576  1.00  0.00           O  
ATOM   2247  CG2 THR A 145      71.614 -18.982  42.642  1.00  0.00           C  
ATOM   2248  H   THR A 145      69.520 -17.033  39.757  1.00  0.00           H  
ATOM   2249  HA  THR A 145      69.022 -18.104  42.342  1.00  0.00           H  
ATOM   2250  HB  THR A 145      71.667 -17.798  40.858  1.00  0.00           H  
ATOM   2251  HG1 THR A 145      70.052 -19.070  39.792  1.00  0.00           H  
ATOM   2252 1HG2 THR A 145      72.444 -19.616  42.328  1.00  0.00           H  
ATOM   2253 2HG2 THR A 145      71.990 -18.180  43.277  1.00  0.00           H  
ATOM   2254 3HG2 THR A 145      70.894 -19.579  43.200  1.00  0.00           H  
ATOM   2255  N   GLU A 146      70.786 -15.320  42.264  1.00  0.00           N  
ATOM   2256  CA  GLU A 146      71.266 -14.225  43.100  1.00  0.00           C  
ATOM   2257  C   GLU A 146      70.104 -13.556  43.828  1.00  0.00           C  
ATOM   2258  O   GLU A 146      70.204 -13.231  45.009  1.00  0.00           O  
ATOM   2259  CB  GLU A 146      72.018 -13.194  42.255  1.00  0.00           C  
ATOM   2260  CG  GLU A 146      73.351 -13.684  41.706  1.00  0.00           C  
ATOM   2261  CD  GLU A 146      74.351 -13.992  42.785  1.00  0.00           C  
ATOM   2262  OE1 GLU A 146      74.378 -13.284  43.763  1.00  0.00           O  
ATOM   2263  OE2 GLU A 146      75.088 -14.937  42.631  1.00  0.00           O  
ATOM   2264  H   GLU A 146      70.867 -15.245  41.260  1.00  0.00           H  
ATOM   2265  HA  GLU A 146      71.952 -14.632  43.844  1.00  0.00           H  
ATOM   2266 1HB  GLU A 146      71.398 -12.894  41.411  1.00  0.00           H  
ATOM   2267 2HB  GLU A 146      72.210 -12.304  42.854  1.00  0.00           H  
ATOM   2268 1HG  GLU A 146      73.180 -14.584  41.117  1.00  0.00           H  
ATOM   2269 2HG  GLU A 146      73.760 -12.922  41.044  1.00  0.00           H  
ATOM   2270  N   LEU A 147      68.995 -13.355  43.124  1.00  0.00           N  
ATOM   2271  CA  LEU A 147      67.836 -12.722  43.746  1.00  0.00           C  
ATOM   2272  C   LEU A 147      67.293 -13.608  44.862  1.00  0.00           C  
ATOM   2273  O   LEU A 147      66.819 -13.117  45.887  1.00  0.00           O  
ATOM   2274  CB  LEU A 147      66.741 -12.461  42.704  1.00  0.00           C  
ATOM   2275  CG  LEU A 147      67.066 -11.392  41.652  1.00  0.00           C  
ATOM   2276  CD1 LEU A 147      65.964 -11.362  40.602  1.00  0.00           C  
ATOM   2277  CD2 LEU A 147      67.211 -10.039  42.331  1.00  0.00           C  
ATOM   2278  H   LEU A 147      68.941 -13.636  42.155  1.00  0.00           H  
ATOM   2279  HA  LEU A 147      68.149 -11.768  44.169  1.00  0.00           H  
ATOM   2280 1HB  LEU A 147      66.534 -13.391  42.178  1.00  0.00           H  
ATOM   2281 2HB  LEU A 147      65.834 -12.151  43.223  1.00  0.00           H  
ATOM   2282  HG  LEU A 147      67.999 -11.648  41.149  1.00  0.00           H  
ATOM   2283 1HD1 LEU A 147      66.194 -10.603  39.854  1.00  0.00           H  
ATOM   2284 2HD1 LEU A 147      65.895 -12.337  40.118  1.00  0.00           H  
ATOM   2285 3HD1 LEU A 147      65.013 -11.125  41.078  1.00  0.00           H  
ATOM   2286 1HD2 LEU A 147      67.442  -9.279  41.584  1.00  0.00           H  
ATOM   2287 2HD2 LEU A 147      66.278  -9.782  42.833  1.00  0.00           H  
ATOM   2288 3HD2 LEU A 147      68.016 -10.084  43.064  1.00  0.00           H  
ATOM   2289  N   LEU A 148      67.378 -14.917  44.667  1.00  0.00           N  
ATOM   2290  CA  LEU A 148      66.867 -15.858  45.653  1.00  0.00           C  
ATOM   2291  C   LEU A 148      67.716 -16.026  46.911  1.00  0.00           C  
ATOM   2292  O   LEU A 148      67.168 -16.203  47.996  1.00  0.00           O  
ATOM   2293  CB  LEU A 148      66.698 -17.229  44.987  1.00  0.00           C  
ATOM   2294  CG  LEU A 148      65.611 -17.316  43.908  1.00  0.00           C  
ATOM   2295  CD1 LEU A 148      65.662 -18.685  43.244  1.00  0.00           C  
ATOM   2296  CD2 LEU A 148      64.250 -17.063  44.537  1.00  0.00           C  
ATOM   2297  H   LEU A 148      67.803 -15.272  43.822  1.00  0.00           H  
ATOM   2298  HA  LEU A 148      65.898 -15.502  46.001  1.00  0.00           H  
ATOM   2299 1HB  LEU A 148      67.644 -17.511  44.528  1.00  0.00           H  
ATOM   2300 2HB  LEU A 148      66.459 -17.963  45.757  1.00  0.00           H  
ATOM   2301  HG  LEU A 148      65.801 -16.566  43.140  1.00  0.00           H  
ATOM   2302 1HD1 LEU A 148      64.889 -18.747  42.477  1.00  0.00           H  
ATOM   2303 2HD1 LEU A 148      66.640 -18.832  42.786  1.00  0.00           H  
ATOM   2304 3HD1 LEU A 148      65.491 -19.458  43.993  1.00  0.00           H  
ATOM   2305 1HD2 LEU A 148      63.477 -17.123  43.770  1.00  0.00           H  
ATOM   2306 2HD2 LEU A 148      64.058 -17.813  45.305  1.00  0.00           H  
ATOM   2307 3HD2 LEU A 148      64.236 -16.070  44.988  1.00  0.00           H  
ATOM   2308  N   LYS A 149      69.039 -15.952  46.781  1.00  0.00           N  
ATOM   2309  CA  LYS A 149      69.912 -16.167  47.932  1.00  0.00           C  
ATOM   2310  C   LYS A 149      70.782 -15.024  48.462  1.00  0.00           C  
ATOM   2311  O   LYS A 149      71.318 -15.135  49.564  1.00  0.00           O  
ATOM   2312  CB  LYS A 149      70.831 -17.346  47.607  1.00  0.00           C  
ATOM   2313  CG  LYS A 149      70.101 -18.653  47.326  1.00  0.00           C  
ATOM   2314  CD  LYS A 149      69.339 -19.135  48.551  1.00  0.00           C  
ATOM   2315  CE  LYS A 149      68.685 -20.486  48.302  1.00  0.00           C  
ATOM   2316  NZ  LYS A 149      67.902 -20.951  49.479  1.00  0.00           N  
ATOM   2317  H   LYS A 149      69.451 -15.746  45.882  1.00  0.00           H  
ATOM   2318  HA  LYS A 149      69.292 -16.406  48.797  1.00  0.00           H  
ATOM   2319 1HB  LYS A 149      71.435 -17.106  46.732  1.00  0.00           H  
ATOM   2320 2HB  LYS A 149      71.513 -17.516  48.440  1.00  0.00           H  
ATOM   2321 1HG  LYS A 149      69.398 -18.508  46.505  1.00  0.00           H  
ATOM   2322 2HG  LYS A 149      70.822 -19.416  47.034  1.00  0.00           H  
ATOM   2323 1HD  LYS A 149      70.024 -19.222  49.396  1.00  0.00           H  
ATOM   2324 2HD  LYS A 149      68.566 -18.410  48.807  1.00  0.00           H  
ATOM   2325 1HE  LYS A 149      68.019 -20.415  47.443  1.00  0.00           H  
ATOM   2326 2HE  LYS A 149      69.453 -21.226  48.078  1.00  0.00           H  
ATOM   2327 1HZ  LYS A 149      67.486 -21.848  49.273  1.00  0.00           H  
ATOM   2328 2HZ  LYS A 149      68.514 -21.039  50.278  1.00  0.00           H  
ATOM   2329 3HZ  LYS A 149      67.173 -20.282  49.684  1.00  0.00           H  
ATOM   2330  N   ASP A 150      70.964 -13.951  47.695  1.00  0.00           N  
ATOM   2331  CA  ASP A 150      71.755 -12.822  48.187  1.00  0.00           C  
ATOM   2332  C   ASP A 150      71.346 -11.554  47.461  1.00  0.00           C  
ATOM   2333  O   ASP A 150      72.162 -10.857  46.852  1.00  0.00           O  
ATOM   2334  CB  ASP A 150      73.253 -13.073  47.994  1.00  0.00           C  
ATOM   2335  CG  ASP A 150      74.122 -12.044  48.704  1.00  0.00           C  
ATOM   2336  OD1 ASP A 150      73.579 -11.125  49.269  1.00  0.00           O  
ATOM   2337  OD2 ASP A 150      75.321 -12.188  48.675  1.00  0.00           O  
ATOM   2338  H   ASP A 150      70.561 -13.903  46.770  1.00  0.00           H  
ATOM   2339  HA  ASP A 150      71.562 -12.703  49.253  1.00  0.00           H  
ATOM   2340 1HB  ASP A 150      73.507 -14.064  48.370  1.00  0.00           H  
ATOM   2341 2HB  ASP A 150      73.490 -13.056  46.930  1.00  0.00           H  
ATOM   2342  N   ARG A 151      70.058 -11.253  47.557  1.00  0.00           N  
ATOM   2343  CA  ARG A 151      69.484 -10.092  46.900  1.00  0.00           C  
ATOM   2344  C   ARG A 151      70.068  -8.766  47.369  1.00  0.00           C  
ATOM   2345  O   ARG A 151      70.336  -7.887  46.556  1.00  0.00           O  
ATOM   2346  CB  ARG A 151      67.979 -10.069  47.120  1.00  0.00           C  
ATOM   2347  CG  ARG A 151      67.261  -8.878  46.505  1.00  0.00           C  
ATOM   2348  CD  ARG A 151      67.318  -8.909  45.021  1.00  0.00           C  
ATOM   2349  NE  ARG A 151      66.674  -7.747  44.429  1.00  0.00           N  
ATOM   2350  CZ  ARG A 151      67.280  -6.564  44.210  1.00  0.00           C  
ATOM   2351  NH1 ARG A 151      68.543  -6.402  44.538  1.00  0.00           N  
ATOM   2352  NH2 ARG A 151      66.606  -5.567  43.665  1.00  0.00           N  
ATOM   2353  H   ARG A 151      69.460 -11.853  48.106  1.00  0.00           H  
ATOM   2354  HA  ARG A 151      69.686 -10.165  45.831  1.00  0.00           H  
ATOM   2355 1HB  ARG A 151      67.536 -10.972  46.702  1.00  0.00           H  
ATOM   2356 2HB  ARG A 151      67.767 -10.065  48.189  1.00  0.00           H  
ATOM   2357 1HG  ARG A 151      66.213  -8.888  46.808  1.00  0.00           H  
ATOM   2358 2HG  ARG A 151      67.729  -7.954  46.847  1.00  0.00           H  
ATOM   2359 1HD  ARG A 151      68.358  -8.923  44.697  1.00  0.00           H  
ATOM   2360 2HD  ARG A 151      66.812  -9.802  44.656  1.00  0.00           H  
ATOM   2361  HE  ARG A 151      65.702  -7.833  44.163  1.00  0.00           H  
ATOM   2362 1HH1 ARG A 151      69.058  -7.165  44.955  1.00  0.00           H  
ATOM   2363 2HH1 ARG A 151      68.997  -5.516  44.374  1.00  0.00           H  
ATOM   2364 1HH2 ARG A 151      65.635  -5.691  43.413  1.00  0.00           H  
ATOM   2365 2HH2 ARG A 151      67.060  -4.681  43.501  1.00  0.00           H  
ATOM   2366  N   ALA A 152      70.266  -8.620  48.676  1.00  0.00           N  
ATOM   2367  CA  ALA A 152      70.800  -7.379  49.229  1.00  0.00           C  
ATOM   2368  C   ALA A 152      72.165  -6.984  48.665  1.00  0.00           C  
ATOM   2369  O   ALA A 152      72.402  -5.809  48.390  1.00  0.00           O  
ATOM   2370  CB  ALA A 152      70.885  -7.493  50.744  1.00  0.00           C  
ATOM   2371  H   ALA A 152      70.043  -9.381  49.301  1.00  0.00           H  
ATOM   2372  HA  ALA A 152      70.118  -6.570  48.966  1.00  0.00           H  
ATOM   2373 1HB  ALA A 152      71.283  -6.566  51.157  1.00  0.00           H  
ATOM   2374 2HB  ALA A 152      69.890  -7.673  51.152  1.00  0.00           H  
ATOM   2375 3HB  ALA A 152      71.541  -8.320  51.010  1.00  0.00           H  
ATOM   2376  N   GLN A 153      73.069  -7.947  48.496  1.00  0.00           N  
ATOM   2377  CA  GLN A 153      74.382  -7.614  47.949  1.00  0.00           C  
ATOM   2378  C   GLN A 153      74.336  -7.535  46.427  1.00  0.00           C  
ATOM   2379  O   GLN A 153      74.985  -6.685  45.825  1.00  0.00           O  
ATOM   2380  CB  GLN A 153      75.425  -8.645  48.388  1.00  0.00           C  
ATOM   2381  CG  GLN A 153      76.846  -8.312  47.966  1.00  0.00           C  
ATOM   2382  CD  GLN A 153      77.356  -7.035  48.607  1.00  0.00           C  
ATOM   2383  OE1 GLN A 153      77.265  -6.856  49.825  1.00  0.00           O  
ATOM   2384  NE2 GLN A 153      77.896  -6.139  47.790  1.00  0.00           N  
ATOM   2385  H   GLN A 153      72.866  -8.906  48.739  1.00  0.00           H  
ATOM   2386  HA  GLN A 153      74.678  -6.637  48.330  1.00  0.00           H  
ATOM   2387 1HB  GLN A 153      75.410  -8.738  49.474  1.00  0.00           H  
ATOM   2388 2HB  GLN A 153      75.170  -9.620  47.972  1.00  0.00           H  
ATOM   2389 1HG  GLN A 153      77.503  -9.130  48.263  1.00  0.00           H  
ATOM   2390 2HG  GLN A 153      76.872  -8.185  46.884  1.00  0.00           H  
ATOM   2391 1HE2 GLN A 153      78.250  -5.277  48.156  1.00  0.00           H  
ATOM   2392 2HE2 GLN A 153      77.950  -6.324  46.809  1.00  0.00           H  
ATOM   2393  N   PHE A 154      73.563  -8.425  45.812  1.00  0.00           N  
ATOM   2394  CA  PHE A 154      73.413  -8.442  44.361  1.00  0.00           C  
ATOM   2395  C   PHE A 154      72.897  -7.082  43.869  1.00  0.00           C  
ATOM   2396  O   PHE A 154      73.320  -6.590  42.825  1.00  0.00           O  
ATOM   2397  CB  PHE A 154      72.455  -9.555  43.932  1.00  0.00           C  
ATOM   2398  CG  PHE A 154      72.286  -9.669  42.443  1.00  0.00           C  
ATOM   2399  CD1 PHE A 154      73.391  -9.786  41.613  1.00  0.00           C  
ATOM   2400  CD2 PHE A 154      71.024  -9.658  41.871  1.00  0.00           C  
ATOM   2401  CE1 PHE A 154      73.237  -9.890  40.243  1.00  0.00           C  
ATOM   2402  CE2 PHE A 154      70.867  -9.764  40.502  1.00  0.00           C  
ATOM   2403  CZ  PHE A 154      71.975  -9.880  39.688  1.00  0.00           C  
ATOM   2404  H   PHE A 154      73.066  -9.108  46.366  1.00  0.00           H  
ATOM   2405  HA  PHE A 154      74.390  -8.633  43.914  1.00  0.00           H  
ATOM   2406 1HB  PHE A 154      72.817 -10.511  44.307  1.00  0.00           H  
ATOM   2407 2HB  PHE A 154      71.475  -9.381  44.373  1.00  0.00           H  
ATOM   2408  HD1 PHE A 154      74.389  -9.795  42.052  1.00  0.00           H  
ATOM   2409  HD2 PHE A 154      70.148  -9.566  42.514  1.00  0.00           H  
ATOM   2410  HE1 PHE A 154      74.113  -9.981  39.602  1.00  0.00           H  
ATOM   2411  HE2 PHE A 154      69.868  -9.755  40.065  1.00  0.00           H  
ATOM   2412  HZ  PHE A 154      71.853  -9.961  38.609  1.00  0.00           H  
ATOM   2413  N   ILE A 155      71.991  -6.471  44.630  1.00  0.00           N  
ATOM   2414  CA  ILE A 155      71.429  -5.181  44.241  1.00  0.00           C  
ATOM   2415  C   ILE A 155      72.387  -4.021  44.454  1.00  0.00           C  
ATOM   2416  O   ILE A 155      72.052  -2.864  44.205  1.00  0.00           O  
ATOM   2417  CB  ILE A 155      70.130  -4.904  45.020  1.00  0.00           C  
ATOM   2418  CG1 ILE A 155      69.322  -3.799  44.335  1.00  0.00           C  
ATOM   2419  CG2 ILE A 155      70.444  -4.525  46.459  1.00  0.00           C  
ATOM   2420  CD1 ILE A 155      68.818  -4.174  42.960  1.00  0.00           C  
ATOM   2421  H   ILE A 155      71.684  -6.902  45.490  1.00  0.00           H  
ATOM   2422  HA  ILE A 155      71.198  -5.211  43.177  1.00  0.00           H  
ATOM   2423  HB  ILE A 155      69.507  -5.798  45.017  1.00  0.00           H  
ATOM   2424 1HG1 ILE A 155      68.464  -3.540  44.954  1.00  0.00           H  
ATOM   2425 2HG1 ILE A 155      69.937  -2.904  44.239  1.00  0.00           H  
ATOM   2426 1HG2 ILE A 155      69.515  -4.332  46.995  1.00  0.00           H  
ATOM   2427 2HG2 ILE A 155      70.978  -5.342  46.942  1.00  0.00           H  
ATOM   2428 3HG2 ILE A 155      71.063  -3.628  46.472  1.00  0.00           H  
ATOM   2429 1HD1 ILE A 155      68.255  -3.341  42.539  1.00  0.00           H  
ATOM   2430 2HD1 ILE A 155      69.665  -4.404  42.312  1.00  0.00           H  
ATOM   2431 3HD1 ILE A 155      68.171  -5.047  43.035  1.00  0.00           H  
ATOM   2432  N   SER A 156      73.580  -4.350  44.934  1.00  0.00           N  
ATOM   2433  CA  SER A 156      74.643  -3.383  45.126  1.00  0.00           C  
ATOM   2434  C   SER A 156      75.587  -3.652  43.950  1.00  0.00           C  
ATOM   2435  O   SER A 156      76.009  -2.737  43.237  1.00  0.00           O  
ATOM   2436  CB  SER A 156      75.338  -3.558  46.462  1.00  0.00           C  
ATOM   2437  OG  SER A 156      76.377  -2.631  46.613  1.00  0.00           O  
ATOM   2438  H   SER A 156      73.746  -5.317  45.173  1.00  0.00           H  
ATOM   2439  HA  SER A 156      74.209  -2.382  45.103  1.00  0.00           H  
ATOM   2440 1HB  SER A 156      74.615  -3.433  47.268  1.00  0.00           H  
ATOM   2441 2HB  SER A 156      75.736  -4.570  46.535  1.00  0.00           H  
ATOM   2442  HG  SER A 156      76.989  -2.799  45.892  1.00  0.00           H  
ATOM   2443  N   ASP A 157      75.883  -4.930  43.732  1.00  0.00           N  
ATOM   2444  CA  ASP A 157      76.778  -5.335  42.652  1.00  0.00           C  
ATOM   2445  C   ASP A 157      76.360  -4.846  41.264  1.00  0.00           C  
ATOM   2446  O   ASP A 157      77.190  -4.359  40.500  1.00  0.00           O  
ATOM   2447  CB  ASP A 157      76.892  -6.861  42.628  1.00  0.00           C  
ATOM   2448  CG  ASP A 157      77.695  -7.414  43.797  1.00  0.00           C  
ATOM   2449  OD1 ASP A 157      78.397  -6.655  44.422  1.00  0.00           O  
ATOM   2450  OD2 ASP A 157      77.600  -8.590  44.054  1.00  0.00           O  
ATOM   2451  H   ASP A 157      75.479  -5.638  44.328  1.00  0.00           H  
ATOM   2452  HA  ASP A 157      77.763  -4.907  42.840  1.00  0.00           H  
ATOM   2453 1HB  ASP A 157      75.894  -7.301  42.651  1.00  0.00           H  
ATOM   2454 2HB  ASP A 157      77.366  -7.176  41.698  1.00  0.00           H  
ATOM   2455  N   PHE A 158      75.079  -4.961  40.933  1.00  0.00           N  
ATOM   2456  CA  PHE A 158      74.621  -4.536  39.619  1.00  0.00           C  
ATOM   2457  C   PHE A 158      74.818  -3.038  39.370  1.00  0.00           C  
ATOM   2458  O   PHE A 158      75.472  -2.652  38.400  1.00  0.00           O  
ATOM   2459  CB  PHE A 158      73.142  -4.889  39.448  1.00  0.00           C  
ATOM   2460  CG  PHE A 158      72.557  -4.433  38.142  1.00  0.00           C  
ATOM   2461  CD1 PHE A 158      73.162  -4.770  36.940  1.00  0.00           C  
ATOM   2462  CD2 PHE A 158      71.403  -3.665  38.112  1.00  0.00           C  
ATOM   2463  CE1 PHE A 158      72.624  -4.351  35.737  1.00  0.00           C  
ATOM   2464  CE2 PHE A 158      70.863  -3.246  36.911  1.00  0.00           C  
ATOM   2465  CZ  PHE A 158      71.475  -3.590  35.723  1.00  0.00           C  
ATOM   2466  H   PHE A 158      74.411  -5.343  41.587  1.00  0.00           H  
ATOM   2467  HA  PHE A 158      75.202  -5.065  38.862  1.00  0.00           H  
ATOM   2468 1HB  PHE A 158      73.015  -5.968  39.520  1.00  0.00           H  
ATOM   2469 2HB  PHE A 158      72.565  -4.438  40.255  1.00  0.00           H  
ATOM   2470  HD1 PHE A 158      74.070  -5.373  36.951  1.00  0.00           H  
ATOM   2471  HD2 PHE A 158      70.920  -3.394  39.051  1.00  0.00           H  
ATOM   2472  HE1 PHE A 158      73.110  -4.623  34.800  1.00  0.00           H  
ATOM   2473  HE2 PHE A 158      69.955  -2.644  36.902  1.00  0.00           H  
ATOM   2474  HZ  PHE A 158      71.052  -3.258  34.776  1.00  0.00           H  
ATOM   2475  N   ASN A 159      74.284  -2.168  40.245  1.00  0.00           N  
ATOM   2476  CA  ASN A 159      74.500  -0.743  39.962  1.00  0.00           C  
ATOM   2477  C   ASN A 159      75.939  -0.262  40.162  1.00  0.00           C  
ATOM   2478  O   ASN A 159      76.345   0.747  39.585  1.00  0.00           O  
ATOM   2479  CB  ASN A 159      73.560   0.093  40.811  1.00  0.00           C  
ATOM   2480  CG  ASN A 159      73.546   1.540  40.402  1.00  0.00           C  
ATOM   2481  OD1 ASN A 159      74.550   2.248  40.543  1.00  0.00           O  
ATOM   2482  ND2 ASN A 159      72.427   1.994  39.898  1.00  0.00           N  
ATOM   2483  H   ASN A 159      73.756  -2.432  41.065  1.00  0.00           H  
ATOM   2484  HA  ASN A 159      74.284  -0.563  38.908  1.00  0.00           H  
ATOM   2485 1HB  ASN A 159      72.547  -0.304  40.732  1.00  0.00           H  
ATOM   2486 2HB  ASN A 159      73.858   0.026  41.857  1.00  0.00           H  
ATOM   2487 1HD2 ASN A 159      72.359   2.949  39.609  1.00  0.00           H  
ATOM   2488 2HD2 ASN A 159      71.639   1.386  39.802  1.00  0.00           H  
ATOM   2489  N   ALA A 160      76.707  -0.972  40.978  1.00  0.00           N  
ATOM   2490  CA  ALA A 160      78.091  -0.580  41.217  1.00  0.00           C  
ATOM   2491  C   ALA A 160      78.971  -1.047  40.066  1.00  0.00           C  
ATOM   2492  O   ALA A 160      80.072  -0.529  39.872  1.00  0.00           O  
ATOM   2493  CB  ALA A 160      78.591  -1.147  42.538  1.00  0.00           C  
ATOM   2494  H   ALA A 160      76.341  -1.791  41.442  1.00  0.00           H  
ATOM   2495  HA  ALA A 160      78.131   0.508  41.265  1.00  0.00           H  
ATOM   2496 1HB  ALA A 160      79.626  -0.842  42.696  1.00  0.00           H  
ATOM   2497 2HB  ALA A 160      77.973  -0.770  43.353  1.00  0.00           H  
ATOM   2498 3HB  ALA A 160      78.533  -2.234  42.512  1.00  0.00           H  
ATOM   2499  N   PRO A 161      78.478  -2.017  39.302  1.00  0.00           N  
ATOM   2500  CA  PRO A 161      79.249  -2.538  38.187  1.00  0.00           C  
ATOM   2501  C   PRO A 161      78.764  -2.205  36.786  1.00  0.00           C  
ATOM   2502  O   PRO A 161      79.022  -1.112  36.282  1.00  0.00           O  
ATOM   2503  CB  PRO A 161      79.161  -4.046  38.440  1.00  0.00           C  
ATOM   2504  CG  PRO A 161      77.879  -4.219  39.181  1.00  0.00           C  
ATOM   2505  CD  PRO A 161      77.767  -2.980  40.029  1.00  0.00           C  
ATOM   2506  HA  PRO A 161      80.284  -2.172  38.261  1.00  0.00           H  
ATOM   2507 1HB  PRO A 161      79.178  -4.590  37.484  1.00  0.00           H  
ATOM   2508 2HB  PRO A 161      80.036  -4.383  39.016  1.00  0.00           H  
ATOM   2509 1HG  PRO A 161      77.043  -4.325  38.474  1.00  0.00           H  
ATOM   2510 2HG  PRO A 161      77.908  -5.141  39.779  1.00  0.00           H  
ATOM   2511 1HD  PRO A 161      76.708  -2.703  40.136  1.00  0.00           H  
ATOM   2512 2HD  PRO A 161      78.221  -3.167  41.014  1.00  0.00           H  
ATOM   2513  N   PHE A 162      78.040  -3.128  36.133  1.00  0.00           N  
ATOM   2514  CA  PHE A 162      77.504  -2.984  34.774  1.00  0.00           C  
ATOM   2515  C   PHE A 162      76.386  -1.988  34.454  1.00  0.00           C  
ATOM   2516  O   PHE A 162      76.400  -1.372  33.390  1.00  0.00           O  
ATOM   2517  CB  PHE A 162      77.017  -4.363  34.324  1.00  0.00           C  
ATOM   2518  CG  PHE A 162      78.127  -5.320  33.994  1.00  0.00           C  
ATOM   2519  CD1 PHE A 162      79.363  -4.852  33.574  1.00  0.00           C  
ATOM   2520  CD2 PHE A 162      77.938  -6.689  34.103  1.00  0.00           C  
ATOM   2521  CE1 PHE A 162      80.385  -5.731  33.270  1.00  0.00           C  
ATOM   2522  CE2 PHE A 162      78.958  -7.570  33.801  1.00  0.00           C  
ATOM   2523  CZ  PHE A 162      80.183  -7.090  33.383  1.00  0.00           C  
ATOM   2524  H   PHE A 162      77.865  -3.982  36.643  1.00  0.00           H  
ATOM   2525  HA  PHE A 162      78.306  -2.638  34.120  1.00  0.00           H  
ATOM   2526 1HB  PHE A 162      76.408  -4.807  35.110  1.00  0.00           H  
ATOM   2527 2HB  PHE A 162      76.387  -4.256  33.442  1.00  0.00           H  
ATOM   2528  HD1 PHE A 162      79.524  -3.777  33.485  1.00  0.00           H  
ATOM   2529  HD2 PHE A 162      76.970  -7.068  34.433  1.00  0.00           H  
ATOM   2530  HE1 PHE A 162      81.352  -5.350  32.940  1.00  0.00           H  
ATOM   2531  HE2 PHE A 162      78.796  -8.644  33.891  1.00  0.00           H  
ATOM   2532  HZ  PHE A 162      80.988  -7.783  33.143  1.00  0.00           H  
ATOM   2533  N   TYR A 163      75.421  -1.825  35.353  1.00  0.00           N  
ATOM   2534  CA  TYR A 163      74.281  -0.952  35.074  1.00  0.00           C  
ATOM   2535  C   TYR A 163      74.578   0.459  34.569  1.00  0.00           C  
ATOM   2536  O   TYR A 163      74.031   0.876  33.548  1.00  0.00           O  
ATOM   2537  CB  TYR A 163      73.424  -0.849  36.338  1.00  0.00           C  
ATOM   2538  CG  TYR A 163      72.245   0.088  36.201  1.00  0.00           C  
ATOM   2539  CD1 TYR A 163      71.102  -0.327  35.534  1.00  0.00           C  
ATOM   2540  CD2 TYR A 163      72.307   1.364  36.742  1.00  0.00           C  
ATOM   2541  CE1 TYR A 163      70.025   0.529  35.410  1.00  0.00           C  
ATOM   2542  CE2 TYR A 163      71.230   2.220  36.618  1.00  0.00           C  
ATOM   2543  CZ  TYR A 163      70.093   1.807  35.955  1.00  0.00           C  
ATOM   2544  OH  TYR A 163      69.021   2.660  35.830  1.00  0.00           O  
ATOM   2545  H   TYR A 163      75.467  -2.305  36.240  1.00  0.00           H  
ATOM   2546  HA  TYR A 163      73.694  -1.396  34.270  1.00  0.00           H  
ATOM   2547 1HB  TYR A 163      73.044  -1.838  36.601  1.00  0.00           H  
ATOM   2548 2HB  TYR A 163      74.039  -0.503  37.167  1.00  0.00           H  
ATOM   2549  HD1 TYR A 163      71.053  -1.330  35.109  1.00  0.00           H  
ATOM   2550  HD2 TYR A 163      73.206   1.691  37.265  1.00  0.00           H  
ATOM   2551  HE1 TYR A 163      69.127   0.203  34.886  1.00  0.00           H  
ATOM   2552  HE2 TYR A 163      71.280   3.223  37.043  1.00  0.00           H  
ATOM   2553  HH  TYR A 163      69.226   3.495  36.257  1.00  0.00           H  
ATOM   2554  N   GLY A 164      75.440   1.185  35.272  1.00  0.00           N  
ATOM   2555  CA  GLY A 164      75.771   2.555  34.892  1.00  0.00           C  
ATOM   2556  C   GLY A 164      77.141   2.674  34.238  1.00  0.00           C  
ATOM   2557  O   GLY A 164      77.609   3.780  33.965  1.00  0.00           O  
ATOM   2558  H   GLY A 164      75.877   0.782  36.088  1.00  0.00           H  
ATOM   2559 1HA  GLY A 164      75.017   2.933  34.201  1.00  0.00           H  
ATOM   2560 2HA  GLY A 164      75.746   3.193  35.774  1.00  0.00           H  
ATOM   2561  N   ILE A 165      77.777   1.534  33.993  1.00  0.00           N  
ATOM   2562  CA  ILE A 165      79.094   1.542  33.382  1.00  0.00           C  
ATOM   2563  C   ILE A 165      80.177   1.950  34.363  1.00  0.00           C  
ATOM   2564  O   ILE A 165      81.310   2.231  33.966  1.00  0.00           O  
ATOM   2565  CB  ILE A 165      79.124   2.490  32.169  1.00  0.00           C  
ATOM   2566  CG1 ILE A 165      78.170   1.993  31.080  1.00  0.00           C  
ATOM   2567  CG2 ILE A 165      80.539   2.615  31.626  1.00  0.00           C  
ATOM   2568  CD1 ILE A 165      77.952   2.985  29.960  1.00  0.00           C  
ATOM   2569  H   ILE A 165      77.350   0.650  34.230  1.00  0.00           H  
ATOM   2570  HA  ILE A 165      79.322   0.533  33.039  1.00  0.00           H  
ATOM   2571  HB  ILE A 165      78.771   3.476  32.470  1.00  0.00           H  
ATOM   2572 1HG1 ILE A 165      78.560   1.072  30.648  1.00  0.00           H  
ATOM   2573 2HG1 ILE A 165      77.201   1.761  31.522  1.00  0.00           H  
ATOM   2574 1HG2 ILE A 165      80.541   3.288  30.769  1.00  0.00           H  
ATOM   2575 2HG2 ILE A 165      81.192   3.013  32.402  1.00  0.00           H  
ATOM   2576 3HG2 ILE A 165      80.898   1.633  31.318  1.00  0.00           H  
ATOM   2577 1HD1 ILE A 165      77.265   2.562  29.227  1.00  0.00           H  
ATOM   2578 2HD1 ILE A 165      77.528   3.904  30.366  1.00  0.00           H  
ATOM   2579 3HD1 ILE A 165      78.904   3.206  29.479  1.00  0.00           H  
ATOM   2580  N   ASN A 166      79.831   1.983  35.646  1.00  0.00           N  
ATOM   2581  CA  ASN A 166      80.772   2.362  36.695  1.00  0.00           C  
ATOM   2582  C   ASN A 166      81.962   1.412  36.810  1.00  0.00           C  
ATOM   2583  O   ASN A 166      82.961   1.740  37.453  1.00  0.00           O  
ATOM   2584  CB  ASN A 166      80.051   2.459  38.027  1.00  0.00           C  
ATOM   2585  CG  ASN A 166      79.165   3.670  38.118  1.00  0.00           C  
ATOM   2586  OD1 ASN A 166      79.622   4.804  37.931  1.00  0.00           O  
ATOM   2587  ND2 ASN A 166      77.906   3.453  38.401  1.00  0.00           N  
ATOM   2588  H   ASN A 166      78.885   1.737  35.899  1.00  0.00           H  
ATOM   2589  HA  ASN A 166      81.191   3.339  36.448  1.00  0.00           H  
ATOM   2590 1HB  ASN A 166      79.443   1.566  38.178  1.00  0.00           H  
ATOM   2591 2HB  ASN A 166      80.782   2.497  38.835  1.00  0.00           H  
ATOM   2592 1HD2 ASN A 166      77.270   4.222  38.474  1.00  0.00           H  
ATOM   2593 2HD2 ASN A 166      77.580   2.519  38.544  1.00  0.00           H  
ATOM   2594  N   LYS A 167      81.855   0.233  36.206  1.00  0.00           N  
ATOM   2595  CA  LYS A 167      82.938  -0.744  36.265  1.00  0.00           C  
ATOM   2596  C   LYS A 167      83.998  -0.464  35.208  1.00  0.00           C  
ATOM   2597  O   LYS A 167      85.075  -1.061  35.223  1.00  0.00           O  
ATOM   2598  CB  LYS A 167      82.389  -2.161  36.094  1.00  0.00           C  
ATOM   2599  CG  LYS A 167      83.430  -3.262  36.255  1.00  0.00           C  
ATOM   2600  CD  LYS A 167      82.799  -4.641  36.131  1.00  0.00           C  
ATOM   2601  CE  LYS A 167      83.833  -5.742  36.315  1.00  0.00           C  
ATOM   2602  NZ  LYS A 167      83.230  -7.097  36.196  1.00  0.00           N  
ATOM   2603  H   LYS A 167      81.013   0.004  35.697  1.00  0.00           H  
ATOM   2604  HA  LYS A 167      83.417  -0.671  37.242  1.00  0.00           H  
ATOM   2605 1HB  LYS A 167      81.601  -2.337  36.826  1.00  0.00           H  
ATOM   2606 2HB  LYS A 167      81.946  -2.263  35.103  1.00  0.00           H  
ATOM   2607 1HG  LYS A 167      84.197  -3.153  35.487  1.00  0.00           H  
ATOM   2608 2HG  LYS A 167      83.903  -3.175  37.232  1.00  0.00           H  
ATOM   2609 1HD  LYS A 167      82.020  -4.755  36.886  1.00  0.00           H  
ATOM   2610 2HD  LYS A 167      82.343  -4.745  35.146  1.00  0.00           H  
ATOM   2611 1HE  LYS A 167      84.613  -5.638  35.563  1.00  0.00           H  
ATOM   2612 2HE  LYS A 167      84.292  -5.648  37.299  1.00  0.00           H  
ATOM   2613 1HZ  LYS A 167      83.946  -7.798  36.325  1.00  0.00           H  
ATOM   2614 2HZ  LYS A 167      82.516  -7.212  36.903  1.00  0.00           H  
ATOM   2615 3HZ  LYS A 167      82.816  -7.203  35.281  1.00  0.00           H  
ATOM   2616  N   GLY A 168      86.990   1.094  33.744  1.00  0.00           N  
ATOM   2617  CA  GLY A 168      88.117   1.822  34.333  1.00  0.00           C  
ATOM   2618  C   GLY A 168      88.151   3.286  33.892  1.00  0.00           C  
ATOM   2619  O   GLY A 168      88.087   3.585  32.699  1.00  0.00           O  
ATOM   2620  H   GLY A 168      86.963   0.955  32.744  1.00  0.00           H  
ATOM   2621 1HA  GLY A 168      88.052   1.776  35.420  1.00  0.00           H  
ATOM   2622 2HA  GLY A 168      89.051   1.340  34.047  1.00  0.00           H  
ATOM   2623  N   GLN A 169      88.230   4.191  34.864  1.00  0.00           N  
ATOM   2624  CA  GLN A 169      88.266   5.611  34.557  1.00  0.00           C  
ATOM   2625  C   GLN A 169      86.997   6.364  34.924  1.00  0.00           C  
ATOM   2626  O   GLN A 169      87.024   7.580  35.114  1.00  0.00           O  
ATOM   2627  CB  GLN A 169      88.554   5.806  33.066  1.00  0.00           C  
ATOM   2628  CG  GLN A 169      89.917   5.302  32.624  1.00  0.00           C  
ATOM   2629  CD  GLN A 169      91.055   6.071  33.269  1.00  0.00           C  
ATOM   2630  OE1 GLN A 169      91.087   7.304  33.234  1.00  0.00           O  
ATOM   2631  NE2 GLN A 169      91.996   5.346  33.862  1.00  0.00           N  
ATOM   2632  H   GLN A 169      88.266   3.895  35.829  1.00  0.00           H  
ATOM   2633  HA  GLN A 169      89.066   6.070  35.137  1.00  0.00           H  
ATOM   2634 1HB  GLN A 169      87.797   5.286  32.478  1.00  0.00           H  
ATOM   2635 2HB  GLN A 169      88.490   6.865  32.818  1.00  0.00           H  
ATOM   2636 1HG  GLN A 169      90.013   4.253  32.902  1.00  0.00           H  
ATOM   2637 2HG  GLN A 169      90.000   5.412  31.543  1.00  0.00           H  
ATOM   2638 1HE2 GLN A 169      92.772   5.798  34.305  1.00  0.00           H  
ATOM   2639 2HE2 GLN A 169      91.931   4.348  33.867  1.00  0.00           H  
ATOM   2640  N   VAL A 170      85.884   5.643  35.033  1.00  0.00           N  
ATOM   2641  CA  VAL A 170      84.597   6.253  35.366  1.00  0.00           C  
ATOM   2642  C   VAL A 170      84.392   6.433  36.870  1.00  0.00           C  
ATOM   2643  O   VAL A 170      84.602   5.506  37.650  1.00  0.00           O  
ATOM   2644  CB  VAL A 170      83.451   5.390  34.806  1.00  0.00           C  
ATOM   2645  CG1 VAL A 170      83.542   5.302  33.290  1.00  0.00           C  
ATOM   2646  CG2 VAL A 170      83.493   4.004  35.430  1.00  0.00           C  
ATOM   2647  H   VAL A 170      85.931   4.646  34.881  1.00  0.00           H  
ATOM   2648  HA  VAL A 170      84.554   7.242  34.907  1.00  0.00           H  
ATOM   2649  HB  VAL A 170      82.500   5.867  35.043  1.00  0.00           H  
ATOM   2650 1HG1 VAL A 170      82.724   4.689  32.911  1.00  0.00           H  
ATOM   2651 2HG1 VAL A 170      83.474   6.302  32.862  1.00  0.00           H  
ATOM   2652 3HG1 VAL A 170      84.494   4.851  33.008  1.00  0.00           H  
ATOM   2653 1HG2 VAL A 170      82.680   3.400  35.030  1.00  0.00           H  
ATOM   2654 2HG2 VAL A 170      84.447   3.529  35.198  1.00  0.00           H  
ATOM   2655 3HG2 VAL A 170      83.384   4.088  36.512  1.00  0.00           H  
ATOM   2656  N   VAL A 171      82.241   6.592  40.018  1.00  0.00           N  
ATOM   2657  CA  VAL A 171      80.947   6.120  40.505  1.00  0.00           C  
ATOM   2658  C   VAL A 171      80.294   7.093  41.483  1.00  0.00           C  
ATOM   2659  O   VAL A 171      80.970   7.904  42.119  1.00  0.00           O  
ATOM   2660  CB  VAL A 171      81.114   4.753  41.195  1.00  0.00           C  
ATOM   2661  CG1 VAL A 171      81.976   4.888  42.442  1.00  0.00           C  
ATOM   2662  CG2 VAL A 171      79.750   4.178  41.542  1.00  0.00           C  
ATOM   2663  H   VAL A 171      82.826   7.142  40.631  1.00  0.00           H  
ATOM   2664  HA  VAL A 171      80.277   6.006  39.652  1.00  0.00           H  
ATOM   2665  HB  VAL A 171      81.633   4.075  40.517  1.00  0.00           H  
ATOM   2666 1HG1 VAL A 171      82.084   3.912  42.917  1.00  0.00           H  
ATOM   2667 2HG1 VAL A 171      82.959   5.267  42.165  1.00  0.00           H  
ATOM   2668 3HG1 VAL A 171      81.502   5.579  43.138  1.00  0.00           H  
ATOM   2669 1HG2 VAL A 171      79.875   3.211  42.029  1.00  0.00           H  
ATOM   2670 2HG2 VAL A 171      79.228   4.859  42.215  1.00  0.00           H  
ATOM   2671 3HG2 VAL A 171      79.166   4.051  40.630  1.00  0.00           H  
ATOM   2672  N   SER A 172      78.969   7.004  41.587  1.00  0.00           N  
ATOM   2673  CA  SER A 172      78.187   7.843  42.493  1.00  0.00           C  
ATOM   2674  C   SER A 172      77.518   6.944  43.530  1.00  0.00           C  
ATOM   2675  O   SER A 172      76.670   6.127  43.176  1.00  0.00           O  
ATOM   2676  CB  SER A 172      77.146   8.639  41.730  1.00  0.00           C  
ATOM   2677  OG  SER A 172      76.345   9.386  42.604  1.00  0.00           O  
ATOM   2678  H   SER A 172      78.493   6.325  41.011  1.00  0.00           H  
ATOM   2679  HA  SER A 172      78.863   8.543  42.987  1.00  0.00           H  
ATOM   2680 1HB  SER A 172      77.643   9.307  41.027  1.00  0.00           H  
ATOM   2681 2HB  SER A 172      76.522   7.960  41.151  1.00  0.00           H  
ATOM   2682  HG  SER A 172      76.691  10.281  42.580  1.00  0.00           H  
ATOM   2683  N   GLN A 173      77.897   7.087  44.798  1.00  0.00           N  
ATOM   2684  CA  GLN A 173      77.303   6.270  45.853  1.00  0.00           C  
ATOM   2685  C   GLN A 173      75.813   6.559  45.971  1.00  0.00           C  
ATOM   2686  O   GLN A 173      75.022   5.670  46.285  1.00  0.00           O  
ATOM   2687  CB  GLN A 173      77.997   6.525  47.194  1.00  0.00           C  
ATOM   2688  CG  GLN A 173      77.528   5.620  48.320  1.00  0.00           C  
ATOM   2689  CD  GLN A 173      77.855   4.161  48.064  1.00  0.00           C  
ATOM   2690  OE1 GLN A 173      78.994   3.813  47.743  1.00  0.00           O  
ATOM   2691  NE2 GLN A 173      76.855   3.298  48.204  1.00  0.00           N  
ATOM   2692  H   GLN A 173      78.603   7.767  45.041  1.00  0.00           H  
ATOM   2693  HA  GLN A 173      77.432   5.220  45.591  1.00  0.00           H  
ATOM   2694 1HB  GLN A 173      79.072   6.390  47.079  1.00  0.00           H  
ATOM   2695 2HB  GLN A 173      77.828   7.558  47.500  1.00  0.00           H  
ATOM   2696 1HG  GLN A 173      78.019   5.923  49.244  1.00  0.00           H  
ATOM   2697 2HG  GLN A 173      76.447   5.715  48.422  1.00  0.00           H  
ATOM   2698 1HE2 GLN A 173      77.011   2.322  48.049  1.00  0.00           H  
ATOM   2699 2HE2 GLN A 173      75.946   3.623  48.466  1.00  0.00           H  
ATOM   2700  N   GLY A 174      75.435   7.807  45.721  1.00  0.00           N  
ATOM   2701  CA  GLY A 174      74.031   8.170  45.796  1.00  0.00           C  
ATOM   2702  C   GLY A 174      73.212   7.432  44.756  1.00  0.00           C  
ATOM   2703  O   GLY A 174      72.130   6.917  45.042  1.00  0.00           O  
ATOM   2704  H   GLY A 174      76.114   8.514  45.477  1.00  0.00           H  
ATOM   2705 1HA  GLY A 174      73.649   7.942  46.791  1.00  0.00           H  
ATOM   2706 2HA  GLY A 174      73.925   9.244  45.650  1.00  0.00           H  
ATOM   2707  N   VAL A 175      73.726   7.372  43.535  1.00  0.00           N  
ATOM   2708  CA  VAL A 175      73.025   6.695  42.455  1.00  0.00           C  
ATOM   2709  C   VAL A 175      72.973   5.187  42.693  1.00  0.00           C  
ATOM   2710  O   VAL A 175      71.942   4.552  42.467  1.00  0.00           O  
ATOM   2711  CB  VAL A 175      73.719   6.979  41.110  1.00  0.00           C  
ATOM   2712  CG1 VAL A 175      73.102   6.136  40.004  1.00  0.00           C  
ATOM   2713  CG2 VAL A 175      73.619   8.460  40.778  1.00  0.00           C  
ATOM   2714  H   VAL A 175      74.620   7.803  43.347  1.00  0.00           H  
ATOM   2715  HA  VAL A 175      72.005   7.078  42.411  1.00  0.00           H  
ATOM   2716  HB  VAL A 175      74.768   6.693  41.185  1.00  0.00           H  
ATOM   2717 1HG1 VAL A 175      73.605   6.350  39.060  1.00  0.00           H  
ATOM   2718 2HG1 VAL A 175      73.217   5.079  40.244  1.00  0.00           H  
ATOM   2719 3HG1 VAL A 175      72.043   6.375  39.912  1.00  0.00           H  
ATOM   2720 1HG2 VAL A 175      74.112   8.654  39.826  1.00  0.00           H  
ATOM   2721 2HG2 VAL A 175      72.569   8.748  40.709  1.00  0.00           H  
ATOM   2722 3HG2 VAL A 175      74.103   9.042  41.563  1.00  0.00           H  
ATOM   2723  N   GLN A 176      74.083   4.616  43.150  1.00  0.00           N  
ATOM   2724  CA  GLN A 176      74.133   3.190  43.454  1.00  0.00           C  
ATOM   2725  C   GLN A 176      73.132   2.905  44.572  1.00  0.00           C  
ATOM   2726  O   GLN A 176      72.308   1.990  44.470  1.00  0.00           O  
ATOM   2727  CB  GLN A 176      75.543   2.758  43.865  1.00  0.00           C  
ATOM   2728  CG  GLN A 176      75.711   1.258  44.033  1.00  0.00           C  
ATOM   2729  CD  GLN A 176      75.276   0.777  45.405  1.00  0.00           C  
ATOM   2730  OE1 GLN A 176      75.801   1.221  46.429  1.00  0.00           O  
ATOM   2731  NE2 GLN A 176      74.312  -0.136  45.432  1.00  0.00           N  
ATOM   2732  H   GLN A 176      74.910   5.178  43.291  1.00  0.00           H  
ATOM   2733  HA  GLN A 176      73.854   2.635  42.558  1.00  0.00           H  
ATOM   2734 1HB  GLN A 176      76.260   3.095  43.116  1.00  0.00           H  
ATOM   2735 2HB  GLN A 176      75.809   3.234  44.809  1.00  0.00           H  
ATOM   2736 1HG  GLN A 176      75.104   0.749  43.284  1.00  0.00           H  
ATOM   2737 2HG  GLN A 176      76.762   1.002  43.899  1.00  0.00           H  
ATOM   2738 1HE2 GLN A 176      73.983  -0.491  46.308  1.00  0.00           H  
ATOM   2739 2HE2 GLN A 176      73.913  -0.469  44.578  1.00  0.00           H  
ATOM   2740  N   THR A 177      73.206   3.706  45.632  1.00  0.00           N  
ATOM   2741  CA  THR A 177      72.316   3.538  46.764  1.00  0.00           C  
ATOM   2742  C   THR A 177      70.845   3.647  46.407  1.00  0.00           C  
ATOM   2743  O   THR A 177      70.024   2.892  46.928  1.00  0.00           O  
ATOM   2744  CB  THR A 177      72.644   4.569  47.860  1.00  0.00           C  
ATOM   2745  OG1 THR A 177      73.987   4.369  48.321  1.00  0.00           O  
ATOM   2746  CG2 THR A 177      71.684   4.427  49.031  1.00  0.00           C  
ATOM   2747  H   THR A 177      73.893   4.446  45.652  1.00  0.00           H  
ATOM   2748  HA  THR A 177      72.459   2.537  47.171  1.00  0.00           H  
ATOM   2749  HB  THR A 177      72.561   5.575  47.449  1.00  0.00           H  
ATOM   2750  HG1 THR A 177      74.600   4.771  47.701  1.00  0.00           H  
ATOM   2751 1HG2 THR A 177      71.931   5.164  49.795  1.00  0.00           H  
ATOM   2752 2HG2 THR A 177      70.663   4.590  48.685  1.00  0.00           H  
ATOM   2753 3HG2 THR A 177      71.769   3.426  49.451  1.00  0.00           H  
ATOM   2754  N   GLN A 178      70.501   4.580  45.526  1.00  0.00           N  
ATOM   2755  CA  GLN A 178      69.103   4.756  45.140  1.00  0.00           C  
ATOM   2756  C   GLN A 178      68.581   3.564  44.336  1.00  0.00           C  
ATOM   2757  O   GLN A 178      67.411   3.185  44.457  1.00  0.00           O  
ATOM   2758  CB  GLN A 178      68.935   6.044  44.329  1.00  0.00           C  
ATOM   2759  CG  GLN A 178      67.493   6.383  43.993  1.00  0.00           C  
ATOM   2760  CD  GLN A 178      66.658   6.653  45.230  1.00  0.00           C  
ATOM   2761  OE1 GLN A 178      67.043   7.442  46.097  1.00  0.00           O  
ATOM   2762  NE2 GLN A 178      65.506   5.997  45.319  1.00  0.00           N  
ATOM   2763  H   GLN A 178      71.204   5.177  45.114  1.00  0.00           H  
ATOM   2764  HA  GLN A 178      68.501   4.831  46.045  1.00  0.00           H  
ATOM   2765 1HB  GLN A 178      69.357   6.881  44.885  1.00  0.00           H  
ATOM   2766 2HB  GLN A 178      69.488   5.960  43.394  1.00  0.00           H  
ATOM   2767 1HG  GLN A 178      67.477   7.277  43.368  1.00  0.00           H  
ATOM   2768 2HG  GLN A 178      67.049   5.545  43.456  1.00  0.00           H  
ATOM   2769 1HE2 GLN A 178      64.912   6.135  46.113  1.00  0.00           H  
ATOM   2770 2HE2 GLN A 178      65.231   5.367  44.594  1.00  0.00           H  
ATOM   2771  N   THR A 179      69.449   2.977  43.519  1.00  0.00           N  
ATOM   2772  CA  THR A 179      69.099   1.810  42.707  1.00  0.00           C  
ATOM   2773  C   THR A 179      68.781   0.673  43.681  1.00  0.00           C  
ATOM   2774  O   THR A 179      67.711   0.059  43.630  1.00  0.00           O  
ATOM   2775  CB  THR A 179      70.232   1.405  41.746  1.00  0.00           C  
ATOM   2776  OG1 THR A 179      70.495   2.478  40.833  1.00  0.00           O  
ATOM   2777  CG2 THR A 179      69.846   0.160  40.961  1.00  0.00           C  
ATOM   2778  H   THR A 179      70.384   3.355  43.460  1.00  0.00           H  
ATOM   2779  HA  THR A 179      68.225   2.058  42.104  1.00  0.00           H  
ATOM   2780  HB  THR A 179      71.138   1.201  42.317  1.00  0.00           H  
ATOM   2781  HG1 THR A 179      70.758   3.259  41.326  1.00  0.00           H  
ATOM   2782 1HG2 THR A 179      70.659  -0.112  40.288  1.00  0.00           H  
ATOM   2783 2HG2 THR A 179      69.657  -0.661  41.652  1.00  0.00           H  
ATOM   2784 3HG2 THR A 179      68.946   0.360  40.381  1.00  0.00           H  
ATOM   2785  N   LEU A 180      69.736   0.417  44.572  1.00  0.00           N  
ATOM   2786  CA  LEU A 180      69.634  -0.617  45.599  1.00  0.00           C  
ATOM   2787  C   LEU A 180      68.363  -0.441  46.442  1.00  0.00           C  
ATOM   2788  O   LEU A 180      67.636  -1.404  46.696  1.00  0.00           O  
ATOM   2789  CB  LEU A 180      70.870  -0.581  46.507  1.00  0.00           C  
ATOM   2790  CG  LEU A 180      70.949  -1.687  47.567  1.00  0.00           C  
ATOM   2791  CD1 LEU A 180      72.405  -1.922  47.948  1.00  0.00           C  
ATOM   2792  CD2 LEU A 180      70.124  -1.288  48.781  1.00  0.00           C  
ATOM   2793  H   LEU A 180      70.573   0.979  44.521  1.00  0.00           H  
ATOM   2794  HA  LEU A 180      69.586  -1.588  45.108  1.00  0.00           H  
ATOM   2795 1HB  LEU A 180      71.760  -0.654  45.885  1.00  0.00           H  
ATOM   2796 2HB  LEU A 180      70.892   0.377  47.026  1.00  0.00           H  
ATOM   2797  HG  LEU A 180      70.559  -2.617  47.152  1.00  0.00           H  
ATOM   2798 1HD1 LEU A 180      72.461  -2.708  48.701  1.00  0.00           H  
ATOM   2799 2HD1 LEU A 180      72.968  -2.225  47.065  1.00  0.00           H  
ATOM   2800 3HD1 LEU A 180      72.828  -1.003  48.351  1.00  0.00           H  
ATOM   2801 1HD2 LEU A 180      70.180  -2.075  49.534  1.00  0.00           H  
ATOM   2802 2HD2 LEU A 180      70.514  -0.359  49.197  1.00  0.00           H  
ATOM   2803 3HD2 LEU A 180      69.085  -1.144  48.483  1.00  0.00           H  
ATOM   2804  N   GLN A 181      68.110   0.794  46.865  1.00  0.00           N  
ATOM   2805  CA  GLN A 181      66.946   1.129  47.686  1.00  0.00           C  
ATOM   2806  C   GLN A 181      65.628   0.751  47.015  1.00  0.00           C  
ATOM   2807  O   GLN A 181      64.767   0.110  47.627  1.00  0.00           O  
ATOM   2808  CB  GLN A 181      66.945   2.625  48.013  1.00  0.00           C  
ATOM   2809  CG  GLN A 181      68.038   3.052  48.977  1.00  0.00           C  
ATOM   2810  CD  GLN A 181      68.057   4.552  49.203  1.00  0.00           C  
ATOM   2811  OE1 GLN A 181      67.613   5.327  48.353  1.00  0.00           O  
ATOM   2812  NE2 GLN A 181      68.573   4.969  50.354  1.00  0.00           N  
ATOM   2813  H   GLN A 181      68.755   1.526  46.603  1.00  0.00           H  
ATOM   2814  HA  GLN A 181      67.006   0.566  48.617  1.00  0.00           H  
ATOM   2815 1HB  GLN A 181      67.063   3.198  47.094  1.00  0.00           H  
ATOM   2816 2HB  GLN A 181      65.985   2.901  48.450  1.00  0.00           H  
ATOM   2817 1HG  GLN A 181      67.873   2.563  49.938  1.00  0.00           H  
ATOM   2818 2HG  GLN A 181      69.005   2.755  48.569  1.00  0.00           H  
ATOM   2819 1HE2 GLN A 181      68.612   5.948  50.559  1.00  0.00           H  
ATOM   2820 2HE2 GLN A 181      68.922   4.306  51.016  1.00  0.00           H  
ATOM   2821  N   ILE A 182      65.464   1.166  45.761  1.00  0.00           N  
ATOM   2822  CA  ILE A 182      64.244   0.862  45.025  1.00  0.00           C  
ATOM   2823  C   ILE A 182      64.086  -0.640  44.888  1.00  0.00           C  
ATOM   2824  O   ILE A 182      62.977  -1.175  44.955  1.00  0.00           O  
ATOM   2825  CB  ILE A 182      64.253   1.514  43.630  1.00  0.00           C  
ATOM   2826  CG1 ILE A 182      65.386   0.936  42.778  1.00  0.00           C  
ATOM   2827  CG2 ILE A 182      64.390   3.024  43.750  1.00  0.00           C  
ATOM   2828  CD1 ILE A 182      65.344   1.369  41.331  1.00  0.00           C  
ATOM   2829  H   ILE A 182      66.192   1.700  45.308  1.00  0.00           H  
ATOM   2830  HA  ILE A 182      63.396   1.260  45.581  1.00  0.00           H  
ATOM   2831  HB  ILE A 182      63.322   1.283  43.114  1.00  0.00           H  
ATOM   2832 1HG1 ILE A 182      66.346   1.237  43.197  1.00  0.00           H  
ATOM   2833 2HG1 ILE A 182      65.345  -0.153  42.808  1.00  0.00           H  
ATOM   2834 1HG2 ILE A 182      64.396   3.468  42.755  1.00  0.00           H  
ATOM   2835 2HG2 ILE A 182      63.551   3.421  44.320  1.00  0.00           H  
ATOM   2836 3HG2 ILE A 182      65.323   3.266  44.260  1.00  0.00           H  
ATOM   2837 1HD1 ILE A 182      66.178   0.919  40.792  1.00  0.00           H  
ATOM   2838 2HD1 ILE A 182      64.405   1.047  40.881  1.00  0.00           H  
ATOM   2839 3HD1 ILE A 182      65.420   2.454  41.274  1.00  0.00           H  
ATOM   2840  N   ALA A 183      65.204  -1.324  44.696  1.00  0.00           N  
ATOM   2841  CA  ALA A 183      65.141  -2.763  44.569  1.00  0.00           C  
ATOM   2842  C   ALA A 183      64.725  -3.431  45.867  1.00  0.00           C  
ATOM   2843  O   ALA A 183      63.866  -4.306  45.861  1.00  0.00           O  
ATOM   2844  CB  ALA A 183      66.485  -3.305  44.105  1.00  0.00           C  
ATOM   2845  H   ALA A 183      66.101  -0.864  44.636  1.00  0.00           H  
ATOM   2846  HA  ALA A 183      64.384  -3.004  43.823  1.00  0.00           H  
ATOM   2847 1HB  ALA A 183      66.428  -4.389  44.013  1.00  0.00           H  
ATOM   2848 2HB  ALA A 183      66.739  -2.871  43.138  1.00  0.00           H  
ATOM   2849 3HB  ALA A 183      67.253  -3.043  44.832  1.00  0.00           H  
ATOM   2850  N   LEU A 184      65.307  -3.012  46.990  1.00  0.00           N  
ATOM   2851  CA  LEU A 184      64.987  -3.658  48.257  1.00  0.00           C  
ATOM   2852  C   LEU A 184      63.562  -3.470  48.774  1.00  0.00           C  
ATOM   2853  O   LEU A 184      63.055  -4.327  49.503  1.00  0.00           O  
ATOM   2854  CB  LEU A 184      65.963  -3.152  49.326  1.00  0.00           C  
ATOM   2855  CG  LEU A 184      65.872  -3.844  50.692  1.00  0.00           C  
ATOM   2856  CD1 LEU A 184      66.136  -5.335  50.525  1.00  0.00           C  
ATOM   2857  CD2 LEU A 184      66.875  -3.216  51.648  1.00  0.00           C  
ATOM   2858  H   LEU A 184      65.970  -2.250  46.980  1.00  0.00           H  
ATOM   2859  HA  LEU A 184      65.106  -4.734  48.136  1.00  0.00           H  
ATOM   2860 1HB  LEU A 184      66.980  -3.280  48.957  1.00  0.00           H  
ATOM   2861 2HB  LEU A 184      65.787  -2.087  49.482  1.00  0.00           H  
ATOM   2862  HG  LEU A 184      64.865  -3.727  51.093  1.00  0.00           H  
ATOM   2863 1HD1 LEU A 184      66.071  -5.827  51.495  1.00  0.00           H  
ATOM   2864 2HD1 LEU A 184      65.393  -5.762  49.851  1.00  0.00           H  
ATOM   2865 3HD1 LEU A 184      67.132  -5.483  50.109  1.00  0.00           H  
ATOM   2866 1HD2 LEU A 184      66.809  -3.707  52.619  1.00  0.00           H  
ATOM   2867 2HD2 LEU A 184      67.882  -3.334  51.249  1.00  0.00           H  
ATOM   2868 3HD2 LEU A 184      66.652  -2.155  51.763  1.00  0.00           H  
ATOM   2869  N   LEU A 185      62.903  -2.376  48.404  1.00  0.00           N  
ATOM   2870  CA  LEU A 185      61.529  -2.182  48.867  1.00  0.00           C  
ATOM   2871  C   LEU A 185      60.546  -3.017  48.048  1.00  0.00           C  
ATOM   2872  O   LEU A 185      59.391  -3.194  48.440  1.00  0.00           O  
ATOM   2873  CB  LEU A 185      61.145  -0.699  48.781  1.00  0.00           C  
ATOM   2874  CG  LEU A 185      61.930   0.246  49.699  1.00  0.00           C  
ATOM   2875  CD1 LEU A 185      61.525   1.685  49.414  1.00  0.00           C  
ATOM   2876  CD2 LEU A 185      61.664  -0.120  51.152  1.00  0.00           C  
ATOM   2877  H   LEU A 185      63.326  -1.676  47.812  1.00  0.00           H  
ATOM   2878  HA  LEU A 185      61.466  -2.501  49.907  1.00  0.00           H  
ATOM   2879 1HB  LEU A 185      61.291  -0.362  47.756  1.00  0.00           H  
ATOM   2880 2HB  LEU A 185      60.088  -0.599  49.028  1.00  0.00           H  
ATOM   2881  HG  LEU A 185      62.997   0.152  49.491  1.00  0.00           H  
ATOM   2882 1HD1 LEU A 185      62.083   2.357  50.067  1.00  0.00           H  
ATOM   2883 2HD1 LEU A 185      61.744   1.926  48.374  1.00  0.00           H  
ATOM   2884 3HD1 LEU A 185      60.458   1.805  49.598  1.00  0.00           H  
ATOM   2885 1HD2 LEU A 185      62.223   0.551  51.805  1.00  0.00           H  
ATOM   2886 2HD2 LEU A 185      60.598  -0.026  51.361  1.00  0.00           H  
ATOM   2887 3HD2 LEU A 185      61.979  -1.148  51.332  1.00  0.00           H  
ATOM   2888  N   ALA A 186      61.011  -3.540  46.915  1.00  0.00           N  
ATOM   2889  CA  ALA A 186      60.164  -4.381  46.084  1.00  0.00           C  
ATOM   2890  C   ALA A 186      60.173  -5.824  46.570  1.00  0.00           C  
ATOM   2891  O   ALA A 186      60.957  -6.190  47.446  1.00  0.00           O  
ATOM   2892  CB  ALA A 186      60.610  -4.308  44.631  1.00  0.00           C  
ATOM   2893  H   ALA A 186      61.960  -3.356  46.622  1.00  0.00           H  
ATOM   2894  HA  ALA A 186      59.141  -4.011  46.159  1.00  0.00           H  
ATOM   2895 1HB  ALA A 186      59.967  -4.943  44.021  1.00  0.00           H  
ATOM   2896 2HB  ALA A 186      60.542  -3.279  44.280  1.00  0.00           H  
ATOM   2897 3HB  ALA A 186      61.640  -4.652  44.550  1.00  0.00           H  
ATOM   2898  N   SER A 187      59.306  -6.647  45.992  1.00  0.00           N  
ATOM   2899  CA  SER A 187      59.194  -8.056  46.357  1.00  0.00           C  
ATOM   2900  C   SER A 187      60.265  -8.933  45.716  1.00  0.00           C  
ATOM   2901  O   SER A 187      60.460  -8.897  44.499  1.00  0.00           O  
ATOM   2902  CB  SER A 187      57.823  -8.573  45.967  1.00  0.00           C  
ATOM   2903  OG  SER A 187      57.721  -9.951  46.201  1.00  0.00           O  
ATOM   2904  H   SER A 187      58.703  -6.276  45.272  1.00  0.00           H  
ATOM   2905  HA  SER A 187      59.315  -8.144  47.438  1.00  0.00           H  
ATOM   2906 1HB  SER A 187      57.059  -8.047  46.540  1.00  0.00           H  
ATOM   2907 2HB  SER A 187      57.642  -8.366  44.913  1.00  0.00           H  
ATOM   2908  HG  SER A 187      57.002 -10.060  46.828  1.00  0.00           H  
ATOM   2909  N   LEU A 188      60.952  -9.735  46.527  1.00  0.00           N  
ATOM   2910  CA  LEU A 188      61.977 -10.621  45.985  1.00  0.00           C  
ATOM   2911  C   LEU A 188      61.348 -11.607  45.002  1.00  0.00           C  
ATOM   2912  O   LEU A 188      61.972 -11.982  44.014  1.00  0.00           O  
ATOM   2913  CB  LEU A 188      62.682 -11.382  47.115  1.00  0.00           C  
ATOM   2914  CG  LEU A 188      63.564 -10.533  48.039  1.00  0.00           C  
ATOM   2915  CD1 LEU A 188      64.060 -11.389  49.196  1.00  0.00           C  
ATOM   2916  CD2 LEU A 188      64.729  -9.960  47.245  1.00  0.00           C  
ATOM   2917  H   LEU A 188      60.773  -9.740  47.521  1.00  0.00           H  
ATOM   2918  HA  LEU A 188      62.715 -10.015  45.460  1.00  0.00           H  
ATOM   2919 1HB  LEU A 188      61.927 -11.866  47.731  1.00  0.00           H  
ATOM   2920 2HB  LEU A 188      63.312 -12.155  46.674  1.00  0.00           H  
ATOM   2921  HG  LEU A 188      62.974  -9.717  48.457  1.00  0.00           H  
ATOM   2922 1HD1 LEU A 188      64.687 -10.786  49.853  1.00  0.00           H  
ATOM   2923 2HD1 LEU A 188      63.207 -11.770  49.759  1.00  0.00           H  
ATOM   2924 3HD1 LEU A 188      64.641 -12.225  48.808  1.00  0.00           H  
ATOM   2925 1HD2 LEU A 188      65.355  -9.356  47.902  1.00  0.00           H  
ATOM   2926 2HD2 LEU A 188      65.320 -10.775  46.827  1.00  0.00           H  
ATOM   2927 3HD2 LEU A 188      64.346  -9.338  46.435  1.00  0.00           H  
ATOM   2928  N   LYS A 189      60.110 -12.021  45.267  1.00  0.00           N  
ATOM   2929  CA  LYS A 189      59.417 -12.963  44.385  1.00  0.00           C  
ATOM   2930  C   LYS A 189      59.089 -12.270  43.060  1.00  0.00           C  
ATOM   2931  O   LYS A 189      59.297 -12.831  41.979  1.00  0.00           O  
ATOM   2932  CB  LYS A 189      58.143 -13.495  45.043  1.00  0.00           C  
ATOM   2933  CG  LYS A 189      57.376 -14.508  44.203  1.00  0.00           C  
ATOM   2934  CD  LYS A 189      58.174 -15.789  44.017  1.00  0.00           C  
ATOM   2935  CE  LYS A 189      57.370 -16.840  43.265  1.00  0.00           C  
ATOM   2936  NZ  LYS A 189      58.151 -18.087  43.045  1.00  0.00           N  
ATOM   2937  H   LYS A 189      59.637 -11.680  46.092  1.00  0.00           H  
ATOM   2938  HA  LYS A 189      60.081 -13.806  44.189  1.00  0.00           H  
ATOM   2939 1HB  LYS A 189      58.395 -13.970  45.992  1.00  0.00           H  
ATOM   2940 2HB  LYS A 189      57.472 -12.665  45.261  1.00  0.00           H  
ATOM   2941 1HG  LYS A 189      56.431 -14.746  44.692  1.00  0.00           H  
ATOM   2942 2HG  LYS A 189      57.161 -14.079  43.224  1.00  0.00           H  
ATOM   2943 1HD  LYS A 189      59.086 -15.573  43.458  1.00  0.00           H  
ATOM   2944 2HD  LYS A 189      58.453 -16.189  44.992  1.00  0.00           H  
ATOM   2945 1HE  LYS A 189      56.472 -17.083  43.831  1.00  0.00           H  
ATOM   2946 2HE  LYS A 189      57.066 -16.441  42.298  1.00  0.00           H  
ATOM   2947 1HZ  LYS A 189      57.583 -18.756  42.545  1.00  0.00           H  
ATOM   2948 2HZ  LYS A 189      58.978 -17.876  42.505  1.00  0.00           H  
ATOM   2949 3HZ  LYS A 189      58.422 -18.477  43.937  1.00  0.00           H  
ATOM   2950  N   ALA A 190      58.581 -11.045  43.143  1.00  0.00           N  
ATOM   2951  CA  ALA A 190      58.238 -10.289  41.944  1.00  0.00           C  
ATOM   2952  C   ALA A 190      59.487 -10.096  41.082  1.00  0.00           C  
ATOM   2953  O   ALA A 190      59.444 -10.212  39.854  1.00  0.00           O  
ATOM   2954  CB  ALA A 190      57.622  -8.947  42.311  1.00  0.00           C  
ATOM   2955  H   ALA A 190      58.428 -10.626  44.049  1.00  0.00           H  
ATOM   2956  HA  ALA A 190      57.507 -10.866  41.377  1.00  0.00           H  
ATOM   2957 1HB  ALA A 190      57.374  -8.399  41.402  1.00  0.00           H  
ATOM   2958 2HB  ALA A 190      56.716  -9.110  42.896  1.00  0.00           H  
ATOM   2959 3HB  ALA A 190      58.333  -8.369  42.899  1.00  0.00           H  
ATOM   2960  N   THR A 191      60.605  -9.799  41.730  1.00  0.00           N  
ATOM   2961  CA  THR A 191      61.849  -9.593  40.999  1.00  0.00           C  
ATOM   2962  C   THR A 191      62.374 -10.903  40.421  1.00  0.00           C  
ATOM   2963  O   THR A 191      62.887 -10.933  39.301  1.00  0.00           O  
ATOM   2964  CB  THR A 191      62.923  -8.958  41.902  1.00  0.00           C  
ATOM   2965  OG1 THR A 191      62.462  -7.686  42.374  1.00  0.00           O  
ATOM   2966  CG2 THR A 191      64.222  -8.770  41.135  1.00  0.00           C  
ATOM   2967  H   THR A 191      60.606  -9.713  42.736  1.00  0.00           H  
ATOM   2968  HA  THR A 191      61.654  -8.914  40.168  1.00  0.00           H  
ATOM   2969  HB  THR A 191      63.105  -9.605  42.760  1.00  0.00           H  
ATOM   2970  HG1 THR A 191      61.652  -7.805  42.876  1.00  0.00           H  
ATOM   2971 1HG2 THR A 191      64.969  -8.321  41.789  1.00  0.00           H  
ATOM   2972 2HG2 THR A 191      64.581  -9.738  40.784  1.00  0.00           H  
ATOM   2973 3HG2 THR A 191      64.049  -8.117  40.281  1.00  0.00           H  
ATOM   2974  N   VAL A 192      62.227 -11.982  41.186  1.00  0.00           N  
ATOM   2975  CA  VAL A 192      62.675 -13.293  40.748  1.00  0.00           C  
ATOM   2976  C   VAL A 192      61.950 -13.695  39.468  1.00  0.00           C  
ATOM   2977  O   VAL A 192      62.583 -14.040  38.474  1.00  0.00           O  
ATOM   2978  CB  VAL A 192      62.417 -14.345  41.843  1.00  0.00           C  
ATOM   2979  CG1 VAL A 192      62.690 -15.744  41.312  1.00  0.00           C  
ATOM   2980  CG2 VAL A 192      63.284 -14.050  43.058  1.00  0.00           C  
ATOM   2981  H   VAL A 192      61.793 -11.888  42.093  1.00  0.00           H  
ATOM   2982  HA  VAL A 192      63.747 -13.246  40.556  1.00  0.00           H  
ATOM   2983  HB  VAL A 192      61.366 -14.308  42.129  1.00  0.00           H  
ATOM   2984 1HG1 VAL A 192      62.502 -16.475  42.100  1.00  0.00           H  
ATOM   2985 2HG1 VAL A 192      62.033 -15.947  40.466  1.00  0.00           H  
ATOM   2986 3HG1 VAL A 192      63.729 -15.816  40.992  1.00  0.00           H  
ATOM   2987 1HG2 VAL A 192      63.097 -14.798  43.829  1.00  0.00           H  
ATOM   2988 2HG2 VAL A 192      64.336 -14.081  42.771  1.00  0.00           H  
ATOM   2989 3HG2 VAL A 192      63.043 -13.061  43.446  1.00  0.00           H  
ATOM   2990  N   ASP A 193      60.620 -13.632  39.489  1.00  0.00           N  
ATOM   2991  CA  ASP A 193      59.835 -13.985  38.312  1.00  0.00           C  
ATOM   2992  C   ASP A 193      60.048 -12.949  37.216  1.00  0.00           C  
ATOM   2993  O   ASP A 193      60.055 -13.282  36.032  1.00  0.00           O  
ATOM   2994  CB  ASP A 193      58.347 -14.084  38.658  1.00  0.00           C  
ATOM   2995  CG  ASP A 193      58.016 -15.304  39.507  1.00  0.00           C  
ATOM   2996  OD1 ASP A 193      58.821 -16.203  39.560  1.00  0.00           O  
ATOM   2997  OD2 ASP A 193      56.960 -15.325  40.094  1.00  0.00           O  
ATOM   2998  H   ASP A 193      60.142 -13.336  40.328  1.00  0.00           H  
ATOM   2999  HA  ASP A 193      60.171 -14.958  37.951  1.00  0.00           H  
ATOM   3000 1HB  ASP A 193      58.039 -13.189  39.199  1.00  0.00           H  
ATOM   3001 2HB  ASP A 193      57.762 -14.128  37.739  1.00  0.00           H  
ATOM   3002  N   CYS A 194      60.218 -11.693  37.625  1.00  0.00           N  
ATOM   3003  CA  CYS A 194      60.408 -10.609  36.678  1.00  0.00           C  
ATOM   3004  C   CYS A 194      61.553 -10.794  35.700  1.00  0.00           C  
ATOM   3005  O   CYS A 194      61.538 -10.225  34.606  1.00  0.00           O  
ATOM   3006  CB  CYS A 194      60.635  -9.303  37.439  1.00  0.00           C  
ATOM   3007  SG  CYS A 194      59.185  -8.715  38.346  1.00  0.00           S  
ATOM   3008  H   CYS A 194      60.215 -11.488  38.614  1.00  0.00           H  
ATOM   3009  HA  CYS A 194      59.507 -10.517  36.072  1.00  0.00           H  
ATOM   3010 1HB  CYS A 194      61.449  -9.435  38.153  1.00  0.00           H  
ATOM   3011 2HB  CYS A 194      60.936  -8.522  36.741  1.00  0.00           H  
ATOM   3012  HG  CYS A 194      58.395  -8.598  37.284  1.00  0.00           H  
ATOM   3013  N   VAL A 195      62.555 -11.572  36.088  1.00  0.00           N  
ATOM   3014  CA  VAL A 195      63.695 -11.821  35.210  1.00  0.00           C  
ATOM   3015  C   VAL A 195      63.242 -12.641  34.005  1.00  0.00           C  
ATOM   3016  O   VAL A 195      63.635 -12.361  32.870  1.00  0.00           O  
ATOM   3017  CB  VAL A 195      64.809 -12.572  35.962  1.00  0.00           C  
ATOM   3018  CG1 VAL A 195      65.914 -12.988  35.002  1.00  0.00           C  
ATOM   3019  CG2 VAL A 195      65.364 -11.697  37.076  1.00  0.00           C  
ATOM   3020  H   VAL A 195      62.535 -12.001  37.002  1.00  0.00           H  
ATOM   3021  HA  VAL A 195      64.090 -10.861  34.875  1.00  0.00           H  
ATOM   3022  HB  VAL A 195      64.395 -13.486  36.389  1.00  0.00           H  
ATOM   3023 1HG1 VAL A 195      66.693 -13.518  35.551  1.00  0.00           H  
ATOM   3024 2HG1 VAL A 195      65.502 -13.643  34.235  1.00  0.00           H  
ATOM   3025 3HG1 VAL A 195      66.341 -12.101  34.533  1.00  0.00           H  
ATOM   3026 1HG2 VAL A 195      66.150 -12.235  37.604  1.00  0.00           H  
ATOM   3027 2HG2 VAL A 195      65.773 -10.781  36.649  1.00  0.00           H  
ATOM   3028 3HG2 VAL A 195      64.565 -11.446  37.774  1.00  0.00           H  
ATOM   3029  N   THR A 196      62.405 -13.643  34.249  1.00  0.00           N  
ATOM   3030  CA  THR A 196      61.895 -14.468  33.163  1.00  0.00           C  
ATOM   3031  C   THR A 196      61.028 -13.582  32.274  1.00  0.00           C  
ATOM   3032  O   THR A 196      61.080 -13.663  31.047  1.00  0.00           O  
ATOM   3033  CB  THR A 196      61.085 -15.670  33.682  1.00  0.00           C  
ATOM   3034  OG1 THR A 196      61.927 -16.503  34.491  1.00  0.00           O  
ATOM   3035  CG2 THR A 196      60.537 -16.486  32.522  1.00  0.00           C  
ATOM   3036  H   THR A 196      62.114 -13.841  35.196  1.00  0.00           H  
ATOM   3037  HA  THR A 196      62.742 -14.854  32.595  1.00  0.00           H  
ATOM   3038  HB  THR A 196      60.256 -15.314  34.293  1.00  0.00           H  
ATOM   3039  HG1 THR A 196      62.809 -16.125  34.529  1.00  0.00           H  
ATOM   3040 1HG2 THR A 196      59.968 -17.331  32.908  1.00  0.00           H  
ATOM   3041 2HG2 THR A 196      59.888 -15.859  31.911  1.00  0.00           H  
ATOM   3042 3HG2 THR A 196      61.363 -16.853  31.913  1.00  0.00           H  
ATOM   3043  N   ALA A 197      60.238 -12.721  32.901  1.00  0.00           N  
ATOM   3044  CA  ALA A 197      59.365 -11.829  32.155  1.00  0.00           C  
ATOM   3045  C   ALA A 197      60.131 -10.939  31.175  1.00  0.00           C  
ATOM   3046  O   ALA A 197      59.727 -10.799  30.017  1.00  0.00           O  
ATOM   3047  CB  ALA A 197      58.558 -10.972  33.119  1.00  0.00           C  
ATOM   3048  H   ALA A 197      60.238 -12.679  33.910  1.00  0.00           H  
ATOM   3049  HA  ALA A 197      58.684 -12.439  31.562  1.00  0.00           H  
ATOM   3050 1HB  ALA A 197      57.905 -10.306  32.555  1.00  0.00           H  
ATOM   3051 2HB  ALA A 197      57.954 -11.616  33.759  1.00  0.00           H  
ATOM   3052 3HB  ALA A 197      59.235 -10.382  33.735  1.00  0.00           H  
ATOM   3053  N   PHE A 198      61.240 -10.351  31.613  1.00  0.00           N  
ATOM   3054  CA  PHE A 198      61.975  -9.464  30.717  1.00  0.00           C  
ATOM   3055  C   PHE A 198      62.957 -10.123  29.758  1.00  0.00           C  
ATOM   3056  O   PHE A 198      63.195  -9.597  28.672  1.00  0.00           O  
ATOM   3057  CB  PHE A 198      62.739  -8.436  31.554  1.00  0.00           C  
ATOM   3058  CG  PHE A 198      61.855  -7.421  32.221  1.00  0.00           C  
ATOM   3059  CD1 PHE A 198      60.623  -7.088  31.677  1.00  0.00           C  
ATOM   3060  CD2 PHE A 198      62.253  -6.796  33.393  1.00  0.00           C  
ATOM   3061  CE1 PHE A 198      59.809  -6.154  32.290  1.00  0.00           C  
ATOM   3062  CE2 PHE A 198      61.441  -5.864  34.009  1.00  0.00           C  
ATOM   3063  CZ  PHE A 198      60.218  -5.542  33.456  1.00  0.00           C  
ATOM   3064  H   PHE A 198      61.587 -10.502  32.549  1.00  0.00           H  
ATOM   3065  HA  PHE A 198      61.259  -8.949  30.075  1.00  0.00           H  
ATOM   3066 1HB  PHE A 198      63.311  -8.948  32.326  1.00  0.00           H  
ATOM   3067 2HB  PHE A 198      63.447  -7.905  30.919  1.00  0.00           H  
ATOM   3068  HD1 PHE A 198      60.300  -7.572  30.755  1.00  0.00           H  
ATOM   3069  HD2 PHE A 198      63.219  -7.050  33.830  1.00  0.00           H  
ATOM   3070  HE1 PHE A 198      58.844  -5.902  31.851  1.00  0.00           H  
ATOM   3071  HE2 PHE A 198      61.765  -5.381  34.930  1.00  0.00           H  
ATOM   3072  HZ  PHE A 198      59.577  -4.805  33.939  1.00  0.00           H  
ATOM   3073  N   ALA A 199      63.502 -11.277  30.129  1.00  0.00           N  
ATOM   3074  CA  ALA A 199      64.495 -11.932  29.280  1.00  0.00           C  
ATOM   3075  C   ALA A 199      63.982 -13.029  28.362  1.00  0.00           C  
ATOM   3076  O   ALA A 199      64.633 -13.358  27.370  1.00  0.00           O  
ATOM   3077  CB  ALA A 199      65.599 -12.501  30.159  1.00  0.00           C  
ATOM   3078  H   ALA A 199      63.236 -11.713  31.000  1.00  0.00           H  
ATOM   3079  HA  ALA A 199      64.914 -11.182  28.608  1.00  0.00           H  
ATOM   3080 1HB  ALA A 199      66.345 -12.992  29.534  1.00  0.00           H  
ATOM   3081 2HB  ALA A 199      66.070 -11.694  30.720  1.00  0.00           H  
ATOM   3082 3HB  ALA A 199      65.174 -13.225  30.853  1.00  0.00           H  
ATOM   3083  N   GLU A 200      62.813 -13.579  28.665  1.00  0.00           N  
ATOM   3084  CA  GLU A 200      62.297 -14.683  27.869  1.00  0.00           C  
ATOM   3085  C   GLU A 200      60.951 -14.482  27.180  1.00  0.00           C  
ATOM   3086  O   GLU A 200      60.310 -15.446  26.750  1.00  0.00           O  
ATOM   3087  CB  GLU A 200      62.202 -15.923  28.761  1.00  0.00           C  
ATOM   3088  CG  GLU A 200      63.534 -16.393  29.327  1.00  0.00           C  
ATOM   3089  CD  GLU A 200      64.487 -16.866  28.265  1.00  0.00           C  
ATOM   3090  OE1 GLU A 200      64.170 -17.814  27.588  1.00  0.00           O  
ATOM   3091  OE2 GLU A 200      65.534 -16.277  28.131  1.00  0.00           O  
ATOM   3092  H   GLU A 200      62.270 -13.240  29.447  1.00  0.00           H  
ATOM   3093  HA  GLU A 200      62.992 -14.874  27.051  1.00  0.00           H  
ATOM   3094 1HB  GLU A 200      61.536 -15.718  29.599  1.00  0.00           H  
ATOM   3095 2HB  GLU A 200      61.770 -16.747  28.193  1.00  0.00           H  
ATOM   3096 1HG  GLU A 200      63.996 -15.571  29.874  1.00  0.00           H  
ATOM   3097 2HG  GLU A 200      63.352 -17.204  30.031  1.00  0.00           H  
ATOM   3098  N   THR A 201      60.534 -13.226  27.059  1.00  0.00           N  
ATOM   3099  CA  THR A 201      59.280 -12.895  26.394  1.00  0.00           C  
ATOM   3100  C   THR A 201      59.608 -12.352  25.006  1.00  0.00           C  
ATOM   3101  O   THR A 201      60.418 -11.442  24.881  1.00  0.00           O  
ATOM   3102  CB  THR A 201      58.459 -11.867  27.194  1.00  0.00           C  
ATOM   3103  OG1 THR A 201      58.134 -12.408  28.481  1.00  0.00           O  
ATOM   3104  CG2 THR A 201      57.175 -11.519  26.456  1.00  0.00           C  
ATOM   3105  H   THR A 201      61.101 -12.481  27.438  1.00  0.00           H  
ATOM   3106  HA  THR A 201      58.685 -13.804  26.305  1.00  0.00           H  
ATOM   3107  HB  THR A 201      59.048 -10.961  27.334  1.00  0.00           H  
ATOM   3108  HG1 THR A 201      58.504 -11.847  29.166  1.00  0.00           H  
ATOM   3109 1HG2 THR A 201      56.608 -10.791  27.036  1.00  0.00           H  
ATOM   3110 2HG2 THR A 201      57.419 -11.096  25.481  1.00  0.00           H  
ATOM   3111 3HG2 THR A 201      56.578 -12.419  26.321  1.00  0.00           H  
ATOM   3112  N   ASP A 202      58.988 -12.915  23.971  1.00  0.00           N  
ATOM   3113  CA  ASP A 202      59.235 -12.472  22.597  1.00  0.00           C  
ATOM   3114  C   ASP A 202      58.243 -11.368  22.227  1.00  0.00           C  
ATOM   3115  O   ASP A 202      57.033 -11.591  22.226  1.00  0.00           O  
ATOM   3116  CB  ASP A 202      59.113 -13.640  21.615  1.00  0.00           C  
ATOM   3117  CG  ASP A 202      59.444 -13.245  20.182  1.00  0.00           C  
ATOM   3118  OD1 ASP A 202      59.627 -12.077  19.935  1.00  0.00           O  
ATOM   3119  OD2 ASP A 202      59.511 -14.116  19.348  1.00  0.00           O  
ATOM   3120  H   ASP A 202      58.332 -13.665  24.136  1.00  0.00           H  
ATOM   3121  HA  ASP A 202      60.250 -12.077  22.538  1.00  0.00           H  
ATOM   3122 1HB  ASP A 202      59.784 -14.443  21.919  1.00  0.00           H  
ATOM   3123 2HB  ASP A 202      58.097 -14.034  21.642  1.00  0.00           H  
ATOM   3124  N   PHE A 203      58.762 -10.180  21.918  1.00  0.00           N  
ATOM   3125  CA  PHE A 203      57.926  -9.027  21.570  1.00  0.00           C  
ATOM   3126  C   PHE A 203      57.838  -8.759  20.064  1.00  0.00           C  
ATOM   3127  O   PHE A 203      57.278  -7.746  19.644  1.00  0.00           O  
ATOM   3128  CB  PHE A 203      58.458  -7.775  22.269  1.00  0.00           C  
ATOM   3129  CG  PHE A 203      58.362  -7.830  23.767  1.00  0.00           C  
ATOM   3130  CD1 PHE A 203      59.451  -8.221  24.532  1.00  0.00           C  
ATOM   3131  CD2 PHE A 203      57.183  -7.492  24.415  1.00  0.00           C  
ATOM   3132  CE1 PHE A 203      59.363  -8.273  25.911  1.00  0.00           C  
ATOM   3133  CE2 PHE A 203      57.094  -7.541  25.792  1.00  0.00           C  
ATOM   3134  CZ  PHE A 203      58.185  -7.932  26.541  1.00  0.00           C  
ATOM   3135  H   PHE A 203      59.767 -10.075  21.925  1.00  0.00           H  
ATOM   3136  HA  PHE A 203      56.909  -9.221  21.913  1.00  0.00           H  
ATOM   3137 1HB  PHE A 203      59.503  -7.625  22.001  1.00  0.00           H  
ATOM   3138 2HB  PHE A 203      57.904  -6.903  21.925  1.00  0.00           H  
ATOM   3139  HD1 PHE A 203      60.383  -8.489  24.034  1.00  0.00           H  
ATOM   3140  HD2 PHE A 203      56.321  -7.183  23.823  1.00  0.00           H  
ATOM   3141  HE1 PHE A 203      60.226  -8.582  26.500  1.00  0.00           H  
ATOM   3142  HE2 PHE A 203      56.161  -7.272  26.288  1.00  0.00           H  
ATOM   3143  HZ  PHE A 203      58.115  -7.974  27.627  1.00  0.00           H  
ATOM   3144  N   ARG A 204      58.387  -9.664  19.260  1.00  0.00           N  
ATOM   3145  CA  ARG A 204      58.394  -9.508  17.804  1.00  0.00           C  
ATOM   3146  C   ARG A 204      57.025  -9.183  17.226  1.00  0.00           C  
ATOM   3147  O   ARG A 204      56.869  -8.242  16.446  1.00  0.00           O  
ATOM   3148  CB  ARG A 204      58.913 -10.777  17.144  1.00  0.00           C  
ATOM   3149  CG  ARG A 204      59.019 -10.712  15.629  1.00  0.00           C  
ATOM   3150  CD  ARG A 204      59.406 -12.024  15.049  1.00  0.00           C  
ATOM   3151  NE  ARG A 204      58.401 -13.045  15.297  1.00  0.00           N  
ATOM   3152  CZ  ARG A 204      57.262 -13.185  14.591  1.00  0.00           C  
ATOM   3153  NH1 ARG A 204      56.999 -12.364  13.598  1.00  0.00           N  
ATOM   3154  NH2 ARG A 204      56.410 -14.148  14.895  1.00  0.00           N  
ATOM   3155  H   ARG A 204      58.812 -10.484  19.669  1.00  0.00           H  
ATOM   3156  HA  ARG A 204      59.058  -8.682  17.548  1.00  0.00           H  
ATOM   3157 1HB  ARG A 204      59.902 -11.011  17.534  1.00  0.00           H  
ATOM   3158 2HB  ARG A 204      58.257 -11.611  17.394  1.00  0.00           H  
ATOM   3159 1HG  ARG A 204      58.055 -10.423  15.208  1.00  0.00           H  
ATOM   3160 2HG  ARG A 204      59.773  -9.977  15.347  1.00  0.00           H  
ATOM   3161 1HD  ARG A 204      59.530 -11.923  13.971  1.00  0.00           H  
ATOM   3162 2HD  ARG A 204      60.345 -12.355  15.492  1.00  0.00           H  
ATOM   3163  HE  ARG A 204      58.568 -13.695  16.053  1.00  0.00           H  
ATOM   3164 1HH1 ARG A 204      57.651 -11.628  13.365  1.00  0.00           H  
ATOM   3165 2HH1 ARG A 204      56.146 -12.469  13.069  1.00  0.00           H  
ATOM   3166 1HH2 ARG A 204      56.612 -14.779  15.659  1.00  0.00           H  
ATOM   3167 2HH2 ARG A 204      55.557 -14.253  14.366  1.00  0.00           H  
ATOM   3168  N   PRO A 205      56.034  -9.972  17.613  1.00  0.00           N  
ATOM   3169  CA  PRO A 205      54.673  -9.783  17.141  1.00  0.00           C  
ATOM   3170  C   PRO A 205      54.151  -8.390  17.487  1.00  0.00           C  
ATOM   3171  O   PRO A 205      53.611  -7.687  16.625  1.00  0.00           O  
ATOM   3172  CB  PRO A 205      53.901 -10.878  17.884  1.00  0.00           C  
ATOM   3173  CG  PRO A 205      54.910 -11.953  18.102  1.00  0.00           C  
ATOM   3174  CD  PRO A 205      56.180 -11.214  18.430  1.00  0.00           C  
ATOM   3175  HA  PRO A 205      54.641  -9.945  16.053  1.00  0.00           H  
ATOM   3176 1HB  PRO A 205      53.492 -10.479  18.824  1.00  0.00           H  
ATOM   3177 2HB  PRO A 205      53.045 -11.212  17.278  1.00  0.00           H  
ATOM   3178 1HG  PRO A 205      54.585 -12.619  18.915  1.00  0.00           H  
ATOM   3179 2HG  PRO A 205      55.003 -12.576  17.200  1.00  0.00           H  
ATOM   3180 1HD  PRO A 205      56.207 -10.991  19.507  1.00  0.00           H  
ATOM   3181 2HD  PRO A 205      57.046 -11.825  18.138  1.00  0.00           H  
ATOM   3182  N   ASP A 206      54.320  -7.993  18.746  1.00  0.00           N  
ATOM   3183  CA  ASP A 206      53.863  -6.679  19.199  1.00  0.00           C  
ATOM   3184  C   ASP A 206      54.491  -5.568  18.367  1.00  0.00           C  
ATOM   3185  O   ASP A 206      53.805  -4.643  17.932  1.00  0.00           O  
ATOM   3186  CB  ASP A 206      54.200  -6.470  20.677  1.00  0.00           C  
ATOM   3187  CG  ASP A 206      53.340  -7.317  21.606  1.00  0.00           C  
ATOM   3188  OD1 ASP A 206      52.589  -8.126  21.116  1.00  0.00           O  
ATOM   3189  OD2 ASP A 206      53.443  -7.146  22.798  1.00  0.00           O  
ATOM   3190  H   ASP A 206      54.773  -8.610  19.405  1.00  0.00           H  
ATOM   3191  HA  ASP A 206      52.780  -6.629  19.079  1.00  0.00           H  
ATOM   3192 1HB  ASP A 206      55.248  -6.717  20.850  1.00  0.00           H  
ATOM   3193 2HB  ASP A 206      54.064  -5.420  20.937  1.00  0.00           H  
ATOM   3194  N   MET A 207      55.801  -5.667  18.148  1.00  0.00           N  
ATOM   3195  CA  MET A 207      56.533  -4.659  17.391  1.00  0.00           C  
ATOM   3196  C   MET A 207      56.027  -4.508  15.960  1.00  0.00           C  
ATOM   3197  O   MET A 207      55.862  -3.393  15.468  1.00  0.00           O  
ATOM   3198  CB  MET A 207      58.022  -5.000  17.386  1.00  0.00           C  
ATOM   3199  CG  MET A 207      58.697  -4.889  18.746  1.00  0.00           C  
ATOM   3200  SD  MET A 207      58.708  -3.201  19.382  1.00  0.00           S  
ATOM   3201  CE  MET A 207      59.334  -3.467  21.038  1.00  0.00           C  
ATOM   3202  H   MET A 207      56.300  -6.464  18.517  1.00  0.00           H  
ATOM   3203  HA  MET A 207      56.391  -3.693  17.875  1.00  0.00           H  
ATOM   3204 1HB  MET A 207      58.161  -6.018  17.027  1.00  0.00           H  
ATOM   3205 2HB  MET A 207      58.545  -4.335  16.698  1.00  0.00           H  
ATOM   3206 1HG  MET A 207      58.178  -5.524  19.463  1.00  0.00           H  
ATOM   3207 2HG  MET A 207      59.728  -5.234  18.669  1.00  0.00           H  
ATOM   3208 1HE  MET A 207      59.398  -2.513  21.561  1.00  0.00           H  
ATOM   3209 2HE  MET A 207      58.661  -4.134  21.579  1.00  0.00           H  
ATOM   3210 3HE  MET A 207      60.325  -3.919  20.984  1.00  0.00           H  
ATOM   3211  N   ALA A 208      55.782  -5.631  15.291  1.00  0.00           N  
ATOM   3212  CA  ALA A 208      55.309  -5.591  13.909  1.00  0.00           C  
ATOM   3213  C   ALA A 208      53.962  -4.893  13.761  1.00  0.00           C  
ATOM   3214  O   ALA A 208      53.652  -4.345  12.698  1.00  0.00           O  
ATOM   3215  CB  ALA A 208      55.223  -7.004  13.350  1.00  0.00           C  
ATOM   3216  H   ALA A 208      55.922  -6.526  15.737  1.00  0.00           H  
ATOM   3217  HA  ALA A 208      56.027  -5.018  13.322  1.00  0.00           H  
ATOM   3218 1HB  ALA A 208      54.870  -6.966  12.319  1.00  0.00           H  
ATOM   3219 2HB  ALA A 208      56.209  -7.467  13.379  1.00  0.00           H  
ATOM   3220 3HB  ALA A 208      54.529  -7.590  13.950  1.00  0.00           H  
ATOM   3221  N   LYS A 209      53.168  -4.904  14.826  1.00  0.00           N  
ATOM   3222  CA  LYS A 209      51.853  -4.285  14.769  1.00  0.00           C  
ATOM   3223  C   LYS A 209      51.717  -2.843  15.232  1.00  0.00           C  
ATOM   3224  O   LYS A 209      50.628  -2.271  15.148  1.00  0.00           O  
ATOM   3225  CB  LYS A 209      50.879  -5.144  15.577  1.00  0.00           C  
ATOM   3226  CG  LYS A 209      50.635  -6.532  14.998  1.00  0.00           C  
ATOM   3227  CD  LYS A 209      49.643  -7.316  15.844  1.00  0.00           C  
ATOM   3228  CE  LYS A 209      49.392  -8.700  15.262  1.00  0.00           C  
ATOM   3229  NZ  LYS A 209      48.449  -9.492  16.098  1.00  0.00           N  
ATOM   3230  H   LYS A 209      53.469  -5.342  15.685  1.00  0.00           H  
ATOM   3231  HA  LYS A 209      51.532  -4.249  13.727  1.00  0.00           H  
ATOM   3232 1HB  LYS A 209      51.257  -5.266  16.592  1.00  0.00           H  
ATOM   3233 2HB  LYS A 209      49.916  -4.636  15.645  1.00  0.00           H  
ATOM   3234 1HG  LYS A 209      50.244  -6.440  13.985  1.00  0.00           H  
ATOM   3235 2HG  LYS A 209      51.577  -7.079  14.957  1.00  0.00           H  
ATOM   3236 1HD  LYS A 209      50.032  -7.422  16.857  1.00  0.00           H  
ATOM   3237 2HD  LYS A 209      48.698  -6.776  15.890  1.00  0.00           H  
ATOM   3238 1HE  LYS A 209      48.978  -8.604  14.260  1.00  0.00           H  
ATOM   3239 2HE  LYS A 209      50.336  -9.241  15.191  1.00  0.00           H  
ATOM   3240 1HZ  LYS A 209      48.309 -10.401  15.679  1.00  0.00           H  
ATOM   3241 2HZ  LYS A 209      48.832  -9.603  17.026  1.00  0.00           H  
ATOM   3242 3HZ  LYS A 209      47.563  -9.009  16.155  1.00  0.00           H  
ATOM   3243  N   ILE A 210      52.796  -2.250  15.733  1.00  0.00           N  
ATOM   3244  CA  ILE A 210      52.748  -0.865  16.204  1.00  0.00           C  
ATOM   3245  C   ILE A 210      52.948   0.082  15.028  1.00  0.00           C  
ATOM   3246  O   ILE A 210      54.031   0.137  14.458  1.00  0.00           O  
ATOM   3247  CB  ILE A 210      53.819  -0.598  17.277  1.00  0.00           C  
ATOM   3248  CG1 ILE A 210      53.593  -1.500  18.493  1.00  0.00           C  
ATOM   3249  CG2 ILE A 210      53.809   0.867  17.687  1.00  0.00           C  
ATOM   3250  CD1 ILE A 210      54.725  -1.470  19.495  1.00  0.00           C  
ATOM   3251  H   ILE A 210      53.666  -2.760  15.792  1.00  0.00           H  
ATOM   3252  HA  ILE A 210      51.770  -0.685  16.648  1.00  0.00           H  
ATOM   3253  HB  ILE A 210      54.803  -0.847  16.879  1.00  0.00           H  
ATOM   3254 1HG1 ILE A 210      52.678  -1.199  19.004  1.00  0.00           H  
ATOM   3255 2HG1 ILE A 210      53.458  -2.530  18.163  1.00  0.00           H  
ATOM   3256 1HG2 ILE A 210      54.571   1.037  18.446  1.00  0.00           H  
ATOM   3257 2HG2 ILE A 210      54.017   1.489  16.817  1.00  0.00           H  
ATOM   3258 3HG2 ILE A 210      52.830   1.124  18.091  1.00  0.00           H  
ATOM   3259 1HD1 ILE A 210      54.492  -2.134  20.327  1.00  0.00           H  
ATOM   3260 2HD1 ILE A 210      55.645  -1.803  19.013  1.00  0.00           H  
ATOM   3261 3HD1 ILE A 210      54.856  -0.455  19.866  1.00  0.00           H  
ATOM   3262  N   ASP A 211      51.914   0.841  14.682  1.00  0.00           N  
ATOM   3263  CA  ASP A 211      51.995   1.758  13.551  1.00  0.00           C  
ATOM   3264  C   ASP A 211      52.409   3.177  13.931  1.00  0.00           C  
ATOM   3265  O   ASP A 211      52.827   3.955  13.073  1.00  0.00           O  
ATOM   3266  CB  ASP A 211      50.646   1.807  12.830  1.00  0.00           C  
ATOM   3267  CG  ASP A 211      50.272   0.482  12.180  1.00  0.00           C  
ATOM   3268  OD1 ASP A 211      51.112  -0.097  11.532  1.00  0.00           O  
ATOM   3269  OD2 ASP A 211      49.151   0.061  12.338  1.00  0.00           O  
ATOM   3270  H   ASP A 211      51.054   0.785  15.209  1.00  0.00           H  
ATOM   3271  HA  ASP A 211      52.754   1.389  12.860  1.00  0.00           H  
ATOM   3272 1HB  ASP A 211      49.864   2.081  13.539  1.00  0.00           H  
ATOM   3273 2HB  ASP A 211      50.673   2.578  12.059  1.00  0.00           H  
ATOM   3274  N   VAL A 212      52.299   3.517  15.211  1.00  0.00           N  
ATOM   3275  CA  VAL A 212      52.666   4.857  15.657  1.00  0.00           C  
ATOM   3276  C   VAL A 212      54.166   5.098  15.570  1.00  0.00           C  
ATOM   3277  O   VAL A 212      54.959   4.159  15.481  1.00  0.00           O  
ATOM   3278  CB  VAL A 212      52.204   5.076  17.110  1.00  0.00           C  
ATOM   3279  CG1 VAL A 212      50.692   4.943  17.214  1.00  0.00           C  
ATOM   3280  CG2 VAL A 212      52.897   4.083  18.029  1.00  0.00           C  
ATOM   3281  H   VAL A 212      51.959   2.849  15.888  1.00  0.00           H  
ATOM   3282  HA  VAL A 212      52.167   5.584  15.015  1.00  0.00           H  
ATOM   3283  HB  VAL A 212      52.458   6.092  17.413  1.00  0.00           H  
ATOM   3284 1HG1 VAL A 212      50.383   5.101  18.247  1.00  0.00           H  
ATOM   3285 2HG1 VAL A 212      50.216   5.687  16.575  1.00  0.00           H  
ATOM   3286 3HG1 VAL A 212      50.392   3.945  16.895  1.00  0.00           H  
ATOM   3287 1HG2 VAL A 212      52.567   4.244  19.055  1.00  0.00           H  
ATOM   3288 2HG2 VAL A 212      52.648   3.067  17.722  1.00  0.00           H  
ATOM   3289 3HG2 VAL A 212      53.977   4.224  17.970  1.00  0.00           H  
ATOM   3290  N   PRO A 213      54.576   6.374  15.577  1.00  0.00           N  
ATOM   3291  CA  PRO A 213      56.005   6.680  15.510  1.00  0.00           C  
ATOM   3292  C   PRO A 213      56.644   6.188  16.809  1.00  0.00           C  
ATOM   3293  O   PRO A 213      56.109   6.421  17.890  1.00  0.00           O  
ATOM   3294  CB  PRO A 213      56.050   8.206  15.380  1.00  0.00           C  
ATOM   3295  CG  PRO A 213      54.701   8.569  14.862  1.00  0.00           C  
ATOM   3296  CD  PRO A 213      53.773   7.571  15.502  1.00  0.00           C  
ATOM   3297  HA  PRO A 213      56.435   6.204  14.617  1.00  0.00           H  
ATOM   3298 1HB  PRO A 213      56.268   8.660  16.358  1.00  0.00           H  
ATOM   3299 2HB  PRO A 213      56.862   8.502  14.700  1.00  0.00           H  
ATOM   3300 1HG  PRO A 213      54.457   9.607  15.131  1.00  0.00           H  
ATOM   3301 2HG  PRO A 213      54.688   8.514  13.763  1.00  0.00           H  
ATOM   3302 1HD  PRO A 213      53.471   7.935  16.496  1.00  0.00           H  
ATOM   3303 2HD  PRO A 213      52.893   7.423  14.859  1.00  0.00           H  
ATOM   3304  N   THR A 214      57.776   5.501  16.699  1.00  0.00           N  
ATOM   3305  CA  THR A 214      58.475   4.991  17.874  1.00  0.00           C  
ATOM   3306  C   THR A 214      59.966   5.242  17.742  1.00  0.00           C  
ATOM   3307  O   THR A 214      60.559   4.972  16.699  1.00  0.00           O  
ATOM   3308  CB  THR A 214      58.215   3.487  18.078  1.00  0.00           C  
ATOM   3309  OG1 THR A 214      56.807   3.259  18.228  1.00  0.00           O  
ATOM   3310  CG2 THR A 214      58.941   2.983  19.316  1.00  0.00           C  
ATOM   3311  H   THR A 214      58.163   5.327  15.782  1.00  0.00           H  
ATOM   3312  HA  THR A 214      58.107   5.521  18.753  1.00  0.00           H  
ATOM   3313  HB  THR A 214      58.568   2.935  17.207  1.00  0.00           H  
ATOM   3314  HG1 THR A 214      56.390   3.256  17.363  1.00  0.00           H  
ATOM   3315 1HG2 THR A 214      58.746   1.918  19.443  1.00  0.00           H  
ATOM   3316 2HG2 THR A 214      60.012   3.144  19.200  1.00  0.00           H  
ATOM   3317 3HG2 THR A 214      58.585   3.524  20.191  1.00  0.00           H  
ATOM   3318  N   LEU A 215      60.567   5.775  18.800  1.00  0.00           N  
ATOM   3319  CA  LEU A 215      61.997   6.040  18.801  1.00  0.00           C  
ATOM   3320  C   LEU A 215      62.679   5.014  19.690  1.00  0.00           C  
ATOM   3321  O   LEU A 215      62.293   4.832  20.848  1.00  0.00           O  
ATOM   3322  CB  LEU A 215      62.291   7.460  19.302  1.00  0.00           C  
ATOM   3323  CG  LEU A 215      63.775   7.833  19.408  1.00  0.00           C  
ATOM   3324  CD1 LEU A 215      64.396   7.848  18.018  1.00  0.00           C  
ATOM   3325  CD2 LEU A 215      63.910   9.191  20.082  1.00  0.00           C  
ATOM   3326  H   LEU A 215      60.024   6.002  19.621  1.00  0.00           H  
ATOM   3327  HA  LEU A 215      62.366   5.952  17.780  1.00  0.00           H  
ATOM   3328 1HB  LEU A 215      61.818   8.171  18.627  1.00  0.00           H  
ATOM   3329 2HB  LEU A 215      61.848   7.579  20.290  1.00  0.00           H  
ATOM   3330  HG  LEU A 215      64.299   7.081  19.999  1.00  0.00           H  
ATOM   3331 1HD1 LEU A 215      65.451   8.114  18.093  1.00  0.00           H  
ATOM   3332 2HD1 LEU A 215      64.303   6.860  17.567  1.00  0.00           H  
ATOM   3333 3HD1 LEU A 215      63.882   8.581  17.397  1.00  0.00           H  
ATOM   3334 1HD2 LEU A 215      64.965   9.456  20.158  1.00  0.00           H  
ATOM   3335 2HD2 LEU A 215      63.389   9.944  19.491  1.00  0.00           H  
ATOM   3336 3HD2 LEU A 215      63.474   9.146  21.080  1.00  0.00           H  
ATOM   3337  N   VAL A 216      63.682   4.335  19.145  1.00  0.00           N  
ATOM   3338  CA  VAL A 216      64.422   3.334  19.902  1.00  0.00           C  
ATOM   3339  C   VAL A 216      65.803   3.885  20.256  1.00  0.00           C  
ATOM   3340  O   VAL A 216      66.648   4.084  19.380  1.00  0.00           O  
ATOM   3341  CB  VAL A 216      64.569   2.034  19.089  1.00  0.00           C  
ATOM   3342  CG1 VAL A 216      65.358   0.999  19.877  1.00  0.00           C  
ATOM   3343  CG2 VAL A 216      63.195   1.497  18.718  1.00  0.00           C  
ATOM   3344  H   VAL A 216      63.939   4.515  18.185  1.00  0.00           H  
ATOM   3345  HA  VAL A 216      63.868   3.111  20.815  1.00  0.00           H  
ATOM   3346  HB  VAL A 216      65.134   2.246  18.181  1.00  0.00           H  
ATOM   3347 1HG1 VAL A 216      65.452   0.087  19.287  1.00  0.00           H  
ATOM   3348 2HG1 VAL A 216      66.350   1.391  20.100  1.00  0.00           H  
ATOM   3349 3HG1 VAL A 216      64.837   0.776  20.807  1.00  0.00           H  
ATOM   3350 1HG2 VAL A 216      63.306   0.579  18.142  1.00  0.00           H  
ATOM   3351 2HG2 VAL A 216      62.628   1.291  19.626  1.00  0.00           H  
ATOM   3352 3HG2 VAL A 216      62.664   2.238  18.119  1.00  0.00           H  
ATOM   3353  N   ILE A 217      66.021   4.158  21.539  1.00  0.00           N  
ATOM   3354  CA  ILE A 217      67.312   4.672  21.997  1.00  0.00           C  
ATOM   3355  C   ILE A 217      68.118   3.539  22.613  1.00  0.00           C  
ATOM   3356  O   ILE A 217      67.578   2.724  23.355  1.00  0.00           O  
ATOM   3357  CB  ILE A 217      67.136   5.806  23.023  1.00  0.00           C  
ATOM   3358  CG1 ILE A 217      66.410   6.994  22.387  1.00  0.00           C  
ATOM   3359  CG2 ILE A 217      68.486   6.237  23.577  1.00  0.00           C  
ATOM   3360  CD1 ILE A 217      65.969   8.044  23.381  1.00  0.00           C  
ATOM   3361  H   ILE A 217      65.284   4.009  22.213  1.00  0.00           H  
ATOM   3362  HA  ILE A 217      67.849   5.072  21.138  1.00  0.00           H  
ATOM   3363  HB  ILE A 217      66.511   5.459  23.845  1.00  0.00           H  
ATOM   3364 1HG1 ILE A 217      67.063   7.470  21.656  1.00  0.00           H  
ATOM   3365 2HG1 ILE A 217      65.528   6.639  21.854  1.00  0.00           H  
ATOM   3366 1HG2 ILE A 217      68.343   7.039  24.300  1.00  0.00           H  
ATOM   3367 2HG2 ILE A 217      68.966   5.390  24.065  1.00  0.00           H  
ATOM   3368 3HG2 ILE A 217      69.117   6.591  22.761  1.00  0.00           H  
ATOM   3369 1HD1 ILE A 217      65.462   8.853  22.855  1.00  0.00           H  
ATOM   3370 2HD1 ILE A 217      65.285   7.596  24.103  1.00  0.00           H  
ATOM   3371 3HD1 ILE A 217      66.839   8.440  23.902  1.00  0.00           H  
ATOM   3372  N   HIS A 218      69.415   3.492  22.326  1.00  0.00           N  
ATOM   3373  CA  HIS A 218      70.240   2.432  22.885  1.00  0.00           C  
ATOM   3374  C   HIS A 218      71.722   2.784  22.860  1.00  0.00           C  
ATOM   3375  O   HIS A 218      72.239   3.272  21.852  1.00  0.00           O  
ATOM   3376  CB  HIS A 218      70.012   1.122  22.124  1.00  0.00           C  
ATOM   3377  CG  HIS A 218      70.419   1.184  20.685  1.00  0.00           C  
ATOM   3378  ND1 HIS A 218      69.505   1.289  19.657  1.00  0.00           N  
ATOM   3379  CD2 HIS A 218      71.640   1.154  20.101  1.00  0.00           C  
ATOM   3380  CE1 HIS A 218      70.148   1.323  18.503  1.00  0.00           C  
ATOM   3381  NE2 HIS A 218      71.443   1.242  18.745  1.00  0.00           N  
ATOM   3382  H   HIS A 218      69.842   4.182  21.724  1.00  0.00           H  
ATOM   3383  HA  HIS A 218      69.968   2.271  23.928  1.00  0.00           H  
ATOM   3384 1HB  HIS A 218      70.575   0.320  22.604  1.00  0.00           H  
ATOM   3385 2HB  HIS A 218      68.957   0.854  22.169  1.00  0.00           H  
ATOM   3386  HD1 HIS A 218      68.517   1.409  19.755  1.00  0.00           H  
ATOM   3387  HD2 HIS A 218      72.651   1.078  20.502  1.00  0.00           H  
ATOM   3388  HE1 HIS A 218      69.600   1.406  17.565  1.00  0.00           H  
ATOM   3389  N   GLY A 219      72.402   2.551  23.979  1.00  0.00           N  
ATOM   3390  CA  GLY A 219      73.828   2.816  24.037  1.00  0.00           C  
ATOM   3391  C   GLY A 219      74.540   1.595  23.482  1.00  0.00           C  
ATOM   3392  O   GLY A 219      74.097   0.469  23.725  1.00  0.00           O  
ATOM   3393  H   GLY A 219      71.935   2.188  24.798  1.00  0.00           H  
ATOM   3394 1HA  GLY A 219      74.056   3.712  23.459  1.00  0.00           H  
ATOM   3395 2HA  GLY A 219      74.119   3.017  25.067  1.00  0.00           H  
ATOM   3396  N   ASP A 220      75.630   1.785  22.740  1.00  0.00           N  
ATOM   3397  CA  ASP A 220      76.322   0.628  22.183  1.00  0.00           C  
ATOM   3398  C   ASP A 220      77.245  -0.081  23.168  1.00  0.00           C  
ATOM   3399  O   ASP A 220      77.931  -1.037  22.803  1.00  0.00           O  
ATOM   3400  CB  ASP A 220      77.135   1.055  20.958  1.00  0.00           C  
ATOM   3401  CG  ASP A 220      78.265   2.016  21.302  1.00  0.00           C  
ATOM   3402  OD1 ASP A 220      78.441   2.304  22.462  1.00  0.00           O  
ATOM   3403  OD2 ASP A 220      78.941   2.452  20.401  1.00  0.00           O  
ATOM   3404  H   ASP A 220      75.990   2.710  22.553  1.00  0.00           H  
ATOM   3405  HA  ASP A 220      75.577  -0.107  21.877  1.00  0.00           H  
ATOM   3406 1HB  ASP A 220      77.560   0.173  20.479  1.00  0.00           H  
ATOM   3407 2HB  ASP A 220      76.476   1.535  20.234  1.00  0.00           H  
ATOM   3408  N   GLY A 221      77.265   0.384  24.415  1.00  0.00           N  
ATOM   3409  CA  GLY A 221      78.079  -0.253  25.448  1.00  0.00           C  
ATOM   3410  C   GLY A 221      77.181  -0.680  26.609  1.00  0.00           C  
ATOM   3411  O   GLY A 221      77.595  -0.682  27.766  1.00  0.00           O  
ATOM   3412  H   GLY A 221      76.709   1.192  24.656  1.00  0.00           H  
ATOM   3413 1HA  GLY A 221      78.596  -1.114  25.024  1.00  0.00           H  
ATOM   3414 2HA  GLY A 221      78.843   0.444  25.790  1.00  0.00           H  
ATOM   3415  N   ASP A 222      75.944  -1.038  26.283  1.00  0.00           N  
ATOM   3416  CA  ASP A 222      74.977  -1.477  27.284  1.00  0.00           C  
ATOM   3417  C   ASP A 222      75.347  -2.883  27.765  1.00  0.00           C  
ATOM   3418  O   ASP A 222      75.213  -3.850  27.017  1.00  0.00           O  
ATOM   3419  CB  ASP A 222      73.557  -1.469  26.713  1.00  0.00           C  
ATOM   3420  CG  ASP A 222      72.501  -1.837  27.747  1.00  0.00           C  
ATOM   3421  OD1 ASP A 222      72.792  -2.634  28.607  1.00  0.00           O  
ATOM   3422  OD2 ASP A 222      71.413  -1.318  27.666  1.00  0.00           O  
ATOM   3423  H   ASP A 222      75.667  -1.005  25.312  1.00  0.00           H  
ATOM   3424  HA  ASP A 222      75.014  -0.786  28.127  1.00  0.00           H  
ATOM   3425 1HB  ASP A 222      73.329  -0.478  26.320  1.00  0.00           H  
ATOM   3426 2HB  ASP A 222      73.494  -2.173  25.884  1.00  0.00           H  
ATOM   3427  N   GLN A 223      75.796  -2.989  29.015  1.00  0.00           N  
ATOM   3428  CA  GLN A 223      76.205  -4.270  29.591  1.00  0.00           C  
ATOM   3429  C   GLN A 223      75.049  -5.088  30.168  1.00  0.00           C  
ATOM   3430  O   GLN A 223      75.259  -6.196  30.669  1.00  0.00           O  
ATOM   3431  CB  GLN A 223      77.252  -4.034  30.683  1.00  0.00           C  
ATOM   3432  CG  GLN A 223      78.535  -3.391  30.186  1.00  0.00           C  
ATOM   3433  CD  GLN A 223      79.254  -4.249  29.162  1.00  0.00           C  
ATOM   3434  OE1 GLN A 223      79.503  -5.436  29.391  1.00  0.00           O  
ATOM   3435  NE2 GLN A 223      79.592  -3.653  28.025  1.00  0.00           N  
ATOM   3436  H   GLN A 223      75.854  -2.154  29.581  1.00  0.00           H  
ATOM   3437  HA  GLN A 223      76.646  -4.879  28.802  1.00  0.00           H  
ATOM   3438 1HB  GLN A 223      76.832  -3.392  31.457  1.00  0.00           H  
ATOM   3439 2HB  GLN A 223      77.511  -4.984  31.151  1.00  0.00           H  
ATOM   3440 1HG  GLN A 223      78.295  -2.434  29.722  1.00  0.00           H  
ATOM   3441 2HG  GLN A 223      79.204  -3.237  31.033  1.00  0.00           H  
ATOM   3442 1HE2 GLN A 223      80.068  -4.168  27.311  1.00  0.00           H  
ATOM   3443 2HE2 GLN A 223      79.371  -2.688  27.880  1.00  0.00           H  
ATOM   3444  N   ILE A 224      73.833  -4.555  30.091  1.00  0.00           N  
ATOM   3445  CA  ILE A 224      72.663  -5.247  30.628  1.00  0.00           C  
ATOM   3446  C   ILE A 224      71.766  -5.816  29.536  1.00  0.00           C  
ATOM   3447  O   ILE A 224      71.291  -6.948  29.636  1.00  0.00           O  
ATOM   3448  CB  ILE A 224      71.836  -4.300  31.516  1.00  0.00           C  
ATOM   3449  CG1 ILE A 224      72.505  -4.130  32.883  1.00  0.00           C  
ATOM   3450  CG2 ILE A 224      70.417  -4.825  31.676  1.00  0.00           C  
ATOM   3451  CD1 ILE A 224      73.897  -3.544  32.812  1.00  0.00           C  
ATOM   3452  H   ILE A 224      73.713  -3.653  29.653  1.00  0.00           H  
ATOM   3453  HA  ILE A 224      73.005  -6.084  31.236  1.00  0.00           H  
ATOM   3454  HB  ILE A 224      71.798  -3.312  31.059  1.00  0.00           H  
ATOM   3455 1HG1 ILE A 224      71.893  -3.481  33.509  1.00  0.00           H  
ATOM   3456 2HG1 ILE A 224      72.568  -5.098  33.381  1.00  0.00           H  
ATOM   3457 1HG2 ILE A 224      69.846  -4.144  32.308  1.00  0.00           H  
ATOM   3458 2HG2 ILE A 224      69.943  -4.896  30.698  1.00  0.00           H  
ATOM   3459 3HG2 ILE A 224      70.444  -5.811  32.139  1.00  0.00           H  
ATOM   3460 1HD1 ILE A 224      74.305  -3.454  33.819  1.00  0.00           H  
ATOM   3461 2HD1 ILE A 224      74.537  -4.198  32.218  1.00  0.00           H  
ATOM   3462 3HD1 ILE A 224      73.854  -2.559  32.350  1.00  0.00           H  
ATOM   3463  N   VAL A 225      71.538  -5.022  28.497  1.00  0.00           N  
ATOM   3464  CA  VAL A 225      70.719  -5.441  27.370  1.00  0.00           C  
ATOM   3465  C   VAL A 225      71.549  -5.243  26.106  1.00  0.00           C  
ATOM   3466  O   VAL A 225      71.706  -4.117  25.632  1.00  0.00           O  
ATOM   3467  CB  VAL A 225      69.417  -4.622  27.290  1.00  0.00           C  
ATOM   3468  CG1 VAL A 225      68.573  -5.077  26.108  1.00  0.00           C  
ATOM   3469  CG2 VAL A 225      68.640  -4.757  28.591  1.00  0.00           C  
ATOM   3470  H   VAL A 225      71.947  -4.099  28.491  1.00  0.00           H  
ATOM   3471  HA  VAL A 225      70.455  -6.490  27.505  1.00  0.00           H  
ATOM   3472  HB  VAL A 225      69.667  -3.575  27.122  1.00  0.00           H  
ATOM   3473 1HG1 VAL A 225      67.657  -4.488  26.067  1.00  0.00           H  
ATOM   3474 2HG1 VAL A 225      69.136  -4.939  25.185  1.00  0.00           H  
ATOM   3475 3HG1 VAL A 225      68.321  -6.131  26.226  1.00  0.00           H  
ATOM   3476 1HG2 VAL A 225      67.721  -4.175  28.527  1.00  0.00           H  
ATOM   3477 2HG2 VAL A 225      68.395  -5.805  28.762  1.00  0.00           H  
ATOM   3478 3HG2 VAL A 225      69.247  -4.387  29.417  1.00  0.00           H  
ATOM   3479  N   PRO A 226      72.092  -6.339  25.550  1.00  0.00           N  
ATOM   3480  CA  PRO A 226      72.917  -6.305  24.338  1.00  0.00           C  
ATOM   3481  C   PRO A 226      72.318  -5.489  23.199  1.00  0.00           C  
ATOM   3482  O   PRO A 226      71.254  -5.818  22.676  1.00  0.00           O  
ATOM   3483  CB  PRO A 226      73.007  -7.787  23.962  1.00  0.00           C  
ATOM   3484  CG  PRO A 226      72.885  -8.503  25.264  1.00  0.00           C  
ATOM   3485  CD  PRO A 226      71.857  -7.713  26.030  1.00  0.00           C  
ATOM   3486  HA  PRO A 226      73.907  -5.895  24.586  1.00  0.00           H  
ATOM   3487 1HB  PRO A 226      72.205  -8.046  23.256  1.00  0.00           H  
ATOM   3488 2HB  PRO A 226      73.961  -7.989  23.452  1.00  0.00           H  
ATOM   3489 1HG  PRO A 226      72.579  -9.546  25.096  1.00  0.00           H  
ATOM   3490 2HG  PRO A 226      73.860  -8.536  25.772  1.00  0.00           H  
ATOM   3491 1HD  PRO A 226      70.850  -8.066  25.763  1.00  0.00           H  
ATOM   3492 2HD  PRO A 226      72.036  -7.829  27.109  1.00  0.00           H  
ATOM   3493  N   PHE A 227      73.028  -4.426  22.830  1.00  0.00           N  
ATOM   3494  CA  PHE A 227      72.644  -3.506  21.761  1.00  0.00           C  
ATOM   3495  C   PHE A 227      72.294  -4.205  20.444  1.00  0.00           C  
ATOM   3496  O   PHE A 227      71.218  -3.990  19.877  1.00  0.00           O  
ATOM   3497  CB  PHE A 227      73.774  -2.505  21.512  1.00  0.00           C  
ATOM   3498  CG  PHE A 227      73.504  -1.555  20.380  1.00  0.00           C  
ATOM   3499  CD1 PHE A 227      72.207  -1.317  19.951  1.00  0.00           C  
ATOM   3500  CD2 PHE A 227      74.546  -0.899  19.743  1.00  0.00           C  
ATOM   3501  CE1 PHE A 227      71.957  -0.443  18.909  1.00  0.00           C  
ATOM   3502  CE2 PHE A 227      74.299  -0.024  18.702  1.00  0.00           C  
ATOM   3503  CZ  PHE A 227      73.003   0.204  18.285  1.00  0.00           C  
ATOM   3504  H   PHE A 227      73.887  -4.262  23.335  1.00  0.00           H  
ATOM   3505  HA  PHE A 227      71.751  -2.964  22.075  1.00  0.00           H  
ATOM   3506 1HB  PHE A 227      73.946  -1.919  22.414  1.00  0.00           H  
ATOM   3507 2HB  PHE A 227      74.695  -3.044  21.292  1.00  0.00           H  
ATOM   3508  HD1 PHE A 227      71.380  -1.827  20.445  1.00  0.00           H  
ATOM   3509  HD2 PHE A 227      75.570  -1.079  20.072  1.00  0.00           H  
ATOM   3510  HE1 PHE A 227      70.933  -0.265  18.582  1.00  0.00           H  
ATOM   3511  HE2 PHE A 227      75.127   0.486  18.210  1.00  0.00           H  
ATOM   3512  HZ  PHE A 227      72.807   0.891  17.464  1.00  0.00           H  
ATOM   3513  N   GLU A 228      73.206  -5.041  19.962  1.00  0.00           N  
ATOM   3514  CA  GLU A 228      73.003  -5.755  18.705  1.00  0.00           C  
ATOM   3515  C   GLU A 228      71.766  -6.651  18.631  1.00  0.00           C  
ATOM   3516  O   GLU A 228      71.162  -6.774  17.570  1.00  0.00           O  
ATOM   3517  CB  GLU A 228      74.242  -6.605  18.412  1.00  0.00           C  
ATOM   3518  CG  GLU A 228      74.197  -7.343  17.081  1.00  0.00           C  
ATOM   3519  CD  GLU A 228      74.200  -6.416  15.898  1.00  0.00           C  
ATOM   3520  OE1 GLU A 228      74.617  -5.292  16.048  1.00  0.00           O  
ATOM   3521  OE2 GLU A 228      73.784  -6.831  14.842  1.00  0.00           O  
ATOM   3522  H   GLU A 228      74.062  -5.187  20.478  1.00  0.00           H  
ATOM   3523  HA  GLU A 228      72.869  -5.022  17.908  1.00  0.00           H  
ATOM   3524 1HB  GLU A 228      75.127  -5.969  18.412  1.00  0.00           H  
ATOM   3525 2HB  GLU A 228      74.370  -7.345  19.201  1.00  0.00           H  
ATOM   3526 1HG  GLU A 228      75.063  -8.001  17.014  1.00  0.00           H  
ATOM   3527 2HG  GLU A 228      73.301  -7.961  17.051  1.00  0.00           H  
ATOM   3528  N   THR A 229      71.383  -7.273  19.743  1.00  0.00           N  
ATOM   3529  CA  THR A 229      70.234  -8.179  19.740  1.00  0.00           C  
ATOM   3530  C   THR A 229      68.923  -7.550  20.222  1.00  0.00           C  
ATOM   3531  O   THR A 229      67.902  -8.238  20.326  1.00  0.00           O  
ATOM   3532  CB  THR A 229      70.536  -9.418  20.603  1.00  0.00           C  
ATOM   3533  OG1 THR A 229      70.799  -9.011  21.952  1.00  0.00           O  
ATOM   3534  CG2 THR A 229      71.744 -10.165  20.059  1.00  0.00           C  
ATOM   3535  H   THR A 229      71.888  -7.122  20.604  1.00  0.00           H  
ATOM   3536  HA  THR A 229      70.049  -8.500  18.715  1.00  0.00           H  
ATOM   3537  HB  THR A 229      69.673 -10.083  20.600  1.00  0.00           H  
ATOM   3538  HG1 THR A 229      70.434  -8.135  22.098  1.00  0.00           H  
ATOM   3539 1HG2 THR A 229      71.943 -11.038  20.681  1.00  0.00           H  
ATOM   3540 2HG2 THR A 229      71.544 -10.486  19.037  1.00  0.00           H  
ATOM   3541 3HG2 THR A 229      72.613  -9.508  20.068  1.00  0.00           H  
ATOM   3542  N   THR A 230      68.948  -6.254  20.512  1.00  0.00           N  
ATOM   3543  CA  THR A 230      67.748  -5.575  20.984  1.00  0.00           C  
ATOM   3544  C   THR A 230      67.371  -4.352  20.152  1.00  0.00           C  
ATOM   3545  O   THR A 230      66.646  -4.476  19.165  1.00  0.00           O  
ATOM   3546  CB  THR A 230      67.916  -5.151  22.455  1.00  0.00           C  
ATOM   3547  OG1 THR A 230      69.081  -4.326  22.587  1.00  0.00           O  
ATOM   3548  CG2 THR A 230      68.060  -6.373  23.349  1.00  0.00           C  
ATOM   3549  H   THR A 230      69.803  -5.726  20.407  1.00  0.00           H  
ATOM   3550  HA  THR A 230      66.909  -6.267  20.913  1.00  0.00           H  
ATOM   3551  HB  THR A 230      67.044  -4.578  22.770  1.00  0.00           H  
ATOM   3552  HG1 THR A 230      69.864  -4.882  22.614  1.00  0.00           H  
ATOM   3553 1HG2 THR A 230      68.178  -6.054  24.385  1.00  0.00           H  
ATOM   3554 2HG2 THR A 230      67.171  -6.996  23.260  1.00  0.00           H  
ATOM   3555 3HG2 THR A 230      68.936  -6.945  23.045  1.00  0.00           H  
ATOM   3556  N   GLY A 231      67.854  -3.181  20.556  1.00  0.00           N  
ATOM   3557  CA  GLY A 231      67.546  -1.945  19.850  1.00  0.00           C  
ATOM   3558  C   GLY A 231      67.636  -2.001  18.335  1.00  0.00           C  
ATOM   3559  O   GLY A 231      66.726  -1.553  17.633  1.00  0.00           O  
ATOM   3560  H   GLY A 231      68.449  -3.147  21.372  1.00  0.00           H  
ATOM   3561 1HA  GLY A 231      66.534  -1.626  20.100  1.00  0.00           H  
ATOM   3562 2HA  GLY A 231      68.222  -1.158  20.182  1.00  0.00           H  
ATOM   3563  N   LYS A 232      68.732  -2.552  17.826  1.00  0.00           N  
ATOM   3564  CA  LYS A 232      68.929  -2.653  16.385  1.00  0.00           C  
ATOM   3565  C   LYS A 232      67.789  -3.408  15.704  1.00  0.00           C  
ATOM   3566  O   LYS A 232      67.262  -2.956  14.689  1.00  0.00           O  
ATOM   3567  CB  LYS A 232      70.263  -3.336  16.081  1.00  0.00           C  
ATOM   3568  CG  LYS A 232      70.584  -3.457  14.597  1.00  0.00           C  
ATOM   3569  CD  LYS A 232      71.946  -4.098  14.376  1.00  0.00           C  
ATOM   3570  CE  LYS A 232      72.250  -4.257  12.894  1.00  0.00           C  
ATOM   3571  NZ  LYS A 232      73.580  -4.883  12.663  1.00  0.00           N  
ATOM   3572  H   LYS A 232      69.445  -2.909  18.446  1.00  0.00           H  
ATOM   3573  HA  LYS A 232      68.947  -1.646  15.967  1.00  0.00           H  
ATOM   3574 1HB  LYS A 232      71.073  -2.779  16.553  1.00  0.00           H  
ATOM   3575 2HB  LYS A 232      70.264  -4.339  16.506  1.00  0.00           H  
ATOM   3576 1HG  LYS A 232      69.822  -4.066  14.108  1.00  0.00           H  
ATOM   3577 2HG  LYS A 232      70.579  -2.467  14.142  1.00  0.00           H  
ATOM   3578 1HD  LYS A 232      72.718  -3.477  14.832  1.00  0.00           H  
ATOM   3579 2HD  LYS A 232      71.967  -5.080  14.849  1.00  0.00           H  
ATOM   3580 1HE  LYS A 232      71.485  -4.878  12.430  1.00  0.00           H  
ATOM   3581 2HE  LYS A 232      72.234  -3.279  12.412  1.00  0.00           H  
ATOM   3582 1HZ  LYS A 232      73.744  -4.970  11.670  1.00  0.00           H  
ATOM   3583 2HZ  LYS A 232      74.301  -4.305  13.073  1.00  0.00           H  
ATOM   3584 3HZ  LYS A 232      73.601  -5.798  13.088  1.00  0.00           H  
ATOM   3585  N   VAL A 233      67.402  -4.546  16.272  1.00  0.00           N  
ATOM   3586  CA  VAL A 233      66.335  -5.361  15.700  1.00  0.00           C  
ATOM   3587  C   VAL A 233      64.945  -4.775  15.891  1.00  0.00           C  
ATOM   3588  O   VAL A 233      64.113  -4.831  14.984  1.00  0.00           O  
ATOM   3589  CB  VAL A 233      66.366  -6.768  16.326  1.00  0.00           C  
ATOM   3590  CG1 VAL A 233      65.167  -7.582  15.866  1.00  0.00           C  
ATOM   3591  CG2 VAL A 233      67.666  -7.468  15.960  1.00  0.00           C  
ATOM   3592  H   VAL A 233      67.856  -4.855  17.119  1.00  0.00           H  
ATOM   3593  HA  VAL A 233      66.502  -5.446  14.626  1.00  0.00           H  
ATOM   3594  HB  VAL A 233      66.295  -6.675  17.410  1.00  0.00           H  
ATOM   3595 1HG1 VAL A 233      65.205  -8.574  16.318  1.00  0.00           H  
ATOM   3596 2HG1 VAL A 233      64.248  -7.081  16.170  1.00  0.00           H  
ATOM   3597 3HG1 VAL A 233      65.187  -7.679  14.781  1.00  0.00           H  
ATOM   3598 1HG2 VAL A 233      67.682  -8.462  16.407  1.00  0.00           H  
ATOM   3599 2HG2 VAL A 233      67.740  -7.556  14.876  1.00  0.00           H  
ATOM   3600 3HG2 VAL A 233      68.510  -6.889  16.336  1.00  0.00           H  
ATOM   3601  N   ALA A 234      64.686  -4.225  17.073  1.00  0.00           N  
ATOM   3602  CA  ALA A 234      63.375  -3.654  17.361  1.00  0.00           C  
ATOM   3603  C   ALA A 234      63.043  -2.520  16.403  1.00  0.00           C  
ATOM   3604  O   ALA A 234      61.934  -2.445  15.877  1.00  0.00           O  
ATOM   3605  CB  ALA A 234      63.315  -3.163  18.800  1.00  0.00           C  
ATOM   3606  H   ALA A 234      65.401  -4.199  17.785  1.00  0.00           H  
ATOM   3607  HA  ALA A 234      62.628  -4.436  17.224  1.00  0.00           H  
ATOM   3608 1HB  ALA A 234      62.331  -2.739  19.000  1.00  0.00           H  
ATOM   3609 2HB  ALA A 234      63.495  -3.998  19.477  1.00  0.00           H  
ATOM   3610 3HB  ALA A 234      64.076  -2.400  18.955  1.00  0.00           H  
ATOM   3611  N   ALA A 235      64.012  -1.643  16.175  1.00  0.00           N  
ATOM   3612  CA  ALA A 235      63.810  -0.505  15.289  1.00  0.00           C  
ATOM   3613  C   ALA A 235      63.398  -0.947  13.885  1.00  0.00           C  
ATOM   3614  O   ALA A 235      62.561  -0.302  13.245  1.00  0.00           O  
ATOM   3615  CB  ALA A 235      65.074   0.341  15.227  1.00  0.00           C  
ATOM   3616  H   ALA A 235      64.909  -1.764  16.623  1.00  0.00           H  
ATOM   3617  HA  ALA A 235      62.998   0.099  15.693  1.00  0.00           H  
ATOM   3618 1HB  ALA A 235      64.911   1.189  14.562  1.00  0.00           H  
ATOM   3619 2HB  ALA A 235      65.318   0.704  16.225  1.00  0.00           H  
ATOM   3620 3HB  ALA A 235      65.897  -0.263  14.850  1.00  0.00           H  
ATOM   3621  N   GLU A 236      63.972  -2.053  13.415  1.00  0.00           N  
ATOM   3622  CA  GLU A 236      63.663  -2.566  12.084  1.00  0.00           C  
ATOM   3623  C   GLU A 236      62.309  -3.271  11.985  1.00  0.00           C  
ATOM   3624  O   GLU A 236      61.671  -3.249  10.933  1.00  0.00           O  
ATOM   3625  CB  GLU A 236      64.766  -3.529  11.639  1.00  0.00           C  
ATOM   3626  CG  GLU A 236      66.112  -2.868  11.383  1.00  0.00           C  
ATOM   3627  CD  GLU A 236      67.177  -3.848  10.973  1.00  0.00           C  
ATOM   3628  OE1 GLU A 236      66.915  -5.026  11.002  1.00  0.00           O  
ATOM   3629  OE2 GLU A 236      68.252  -3.417  10.630  1.00  0.00           O  
ATOM   3630  H   GLU A 236      64.636  -2.549  13.991  1.00  0.00           H  
ATOM   3631  HA  GLU A 236      63.622  -1.726  11.390  1.00  0.00           H  
ATOM   3632 1HB  GLU A 236      64.909  -4.295  12.402  1.00  0.00           H  
ATOM   3633 2HB  GLU A 236      64.460  -4.034  10.723  1.00  0.00           H  
ATOM   3634 1HG  GLU A 236      65.996  -2.125  10.594  1.00  0.00           H  
ATOM   3635 2HG  GLU A 236      66.430  -2.351  12.287  1.00  0.00           H  
ATOM   3636  N   LEU A 237      61.865  -3.889  13.076  1.00  0.00           N  
ATOM   3637  CA  LEU A 237      60.576  -4.578  13.083  1.00  0.00           C  
ATOM   3638  C   LEU A 237      59.426  -3.578  13.145  1.00  0.00           C  
ATOM   3639  O   LEU A 237      58.350  -3.826  12.606  1.00  0.00           O  
ATOM   3640  CB  LEU A 237      60.492  -5.540  14.275  1.00  0.00           C  
ATOM   3641  CG  LEU A 237      61.447  -6.740  14.230  1.00  0.00           C  
ATOM   3642  CD1 LEU A 237      61.346  -7.519  15.534  1.00  0.00           C  
ATOM   3643  CD2 LEU A 237      61.100  -7.620  13.038  1.00  0.00           C  
ATOM   3644  H   LEU A 237      62.425  -3.885  13.916  1.00  0.00           H  
ATOM   3645  HA  LEU A 237      60.487  -5.154  12.162  1.00  0.00           H  
ATOM   3646 1HB  LEU A 237      60.703  -4.983  15.186  1.00  0.00           H  
ATOM   3647 2HB  LEU A 237      59.475  -5.927  14.338  1.00  0.00           H  
ATOM   3648  HG  LEU A 237      62.473  -6.385  14.132  1.00  0.00           H  
ATOM   3649 1HD1 LEU A 237      62.024  -8.372  15.502  1.00  0.00           H  
ATOM   3650 2HD1 LEU A 237      61.618  -6.871  16.367  1.00  0.00           H  
ATOM   3651 3HD1 LEU A 237      60.324  -7.873  15.668  1.00  0.00           H  
ATOM   3652 1HD2 LEU A 237      61.779  -8.473  13.006  1.00  0.00           H  
ATOM   3653 2HD2 LEU A 237      60.074  -7.977  13.136  1.00  0.00           H  
ATOM   3654 3HD2 LEU A 237      61.198  -7.043  12.119  1.00  0.00           H  
ATOM   3655  N   ILE A 238      59.659  -2.455  13.819  1.00  0.00           N  
ATOM   3656  CA  ILE A 238      58.655  -1.403  13.949  1.00  0.00           C  
ATOM   3657  C   ILE A 238      58.457  -0.706  12.604  1.00  0.00           C  
ATOM   3658  O   ILE A 238      59.379  -0.082  12.090  1.00  0.00           O  
ATOM   3659  CB  ILE A 238      59.062  -0.372  15.018  1.00  0.00           C  
ATOM   3660  CG1 ILE A 238      59.162  -1.039  16.392  1.00  0.00           C  
ATOM   3661  CG2 ILE A 238      58.069   0.779  15.052  1.00  0.00           C  
ATOM   3662  CD1 ILE A 238      59.783  -0.161  17.454  1.00  0.00           C  
ATOM   3663  H   ILE A 238      60.562  -2.330  14.254  1.00  0.00           H  
ATOM   3664  HA  ILE A 238      57.714  -1.859  14.255  1.00  0.00           H  
ATOM   3665  HB  ILE A 238      60.051   0.021  14.786  1.00  0.00           H  
ATOM   3666 1HG1 ILE A 238      58.167  -1.329  16.729  1.00  0.00           H  
ATOM   3667 2HG1 ILE A 238      59.757  -1.949  16.313  1.00  0.00           H  
ATOM   3668 1HG2 ILE A 238      58.371   1.498  15.813  1.00  0.00           H  
ATOM   3669 2HG2 ILE A 238      58.046   1.269  14.080  1.00  0.00           H  
ATOM   3670 3HG2 ILE A 238      57.076   0.396  15.289  1.00  0.00           H  
ATOM   3671 1HD1 ILE A 238      59.820  -0.703  18.399  1.00  0.00           H  
ATOM   3672 2HD1 ILE A 238      60.795   0.113  17.153  1.00  0.00           H  
ATOM   3673 3HD1 ILE A 238      59.184   0.741  17.576  1.00  0.00           H  
ATOM   3674  N   LYS A 239      57.246  -0.794  12.024  1.00  0.00           N  
ATOM   3675  CA  LYS A 239      57.007  -0.143  10.729  1.00  0.00           C  
ATOM   3676  C   LYS A 239      57.368   1.343  10.693  1.00  0.00           C  
ATOM   3677  O   LYS A 239      57.868   1.840   9.679  1.00  0.00           O  
ATOM   3678  CB  LYS A 239      55.541  -0.315  10.330  1.00  0.00           C  
ATOM   3679  CG  LYS A 239      55.158  -1.736   9.938  1.00  0.00           C  
ATOM   3680  CD  LYS A 239      53.684  -1.830   9.573  1.00  0.00           C  
ATOM   3681  CE  LYS A 239      53.297  -3.252   9.192  1.00  0.00           C  
ATOM   3682  NZ  LYS A 239      51.849  -3.367   8.869  1.00  0.00           N  
ATOM   3683  H   LYS A 239      56.493  -1.303  12.465  1.00  0.00           H  
ATOM   3684  HA  LYS A 239      57.638  -0.621   9.979  1.00  0.00           H  
ATOM   3685 1HB  LYS A 239      54.900  -0.012  11.158  1.00  0.00           H  
ATOM   3686 2HB  LYS A 239      55.314   0.337   9.486  1.00  0.00           H  
ATOM   3687 1HG  LYS A 239      55.756  -2.052   9.083  1.00  0.00           H  
ATOM   3688 2HG  LYS A 239      55.361  -2.410  10.770  1.00  0.00           H  
ATOM   3689 1HD  LYS A 239      53.077  -1.512  10.422  1.00  0.00           H  
ATOM   3690 2HD  LYS A 239      53.474  -1.170   8.731  1.00  0.00           H  
ATOM   3691 1HE  LYS A 239      53.876  -3.567   8.326  1.00  0.00           H  
ATOM   3692 2HE  LYS A 239      53.526  -3.925  10.018  1.00  0.00           H  
ATOM   3693 1HZ  LYS A 239      51.633  -4.323   8.623  1.00  0.00           H  
ATOM   3694 2HZ  LYS A 239      51.301  -3.095   9.674  1.00  0.00           H  
ATOM   3695 3HZ  LYS A 239      51.628  -2.762   8.092  1.00  0.00           H  
ATOM   3696  N   GLY A 240      57.123   2.051  11.792  1.00  0.00           N  
ATOM   3697  CA  GLY A 240      57.453   3.472  11.864  1.00  0.00           C  
ATOM   3698  C   GLY A 240      58.471   3.724  12.971  1.00  0.00           C  
ATOM   3699  O   GLY A 240      58.407   4.733  13.681  1.00  0.00           O  
ATOM   3700  H   GLY A 240      56.702   1.603  12.593  1.00  0.00           H  
ATOM   3701 1HA  GLY A 240      57.852   3.802  10.905  1.00  0.00           H  
ATOM   3702 2HA  GLY A 240      56.547   4.047  12.050  1.00  0.00           H  
ATOM   3703  N   ALA A 241      59.416   2.801  13.105  1.00  0.00           N  
ATOM   3704  CA  ALA A 241      60.436   2.932  14.126  1.00  0.00           C  
ATOM   3705  C   ALA A 241      61.728   3.527  13.606  1.00  0.00           C  
ATOM   3706  O   ALA A 241      62.012   3.474  12.409  1.00  0.00           O  
ATOM   3707  CB  ALA A 241      60.710   1.575  14.758  1.00  0.00           C  
ATOM   3708  H   ALA A 241      59.432   1.997  12.494  1.00  0.00           H  
ATOM   3709  HA  ALA A 241      60.064   3.614  14.891  1.00  0.00           H  
ATOM   3710 1HB  ALA A 241      61.477   1.679  15.525  1.00  0.00           H  
ATOM   3711 2HB  ALA A 241      59.795   1.193  15.210  1.00  0.00           H  
ATOM   3712 3HB  ALA A 241      61.054   0.881  13.992  1.00  0.00           H  
ATOM   3713  N   GLU A 242      62.506   4.106  14.515  1.00  0.00           N  
ATOM   3714  CA  GLU A 242      63.786   4.714  14.174  1.00  0.00           C  
ATOM   3715  C   GLU A 242      64.786   4.444  15.292  1.00  0.00           C  
ATOM   3716  O   GLU A 242      64.430   4.459  16.473  1.00  0.00           O  
ATOM   3717  CB  GLU A 242      63.633   6.220  13.949  1.00  0.00           C  
ATOM   3718  CG  GLU A 242      64.908   6.922  13.504  1.00  0.00           C  
ATOM   3719  CD  GLU A 242      64.703   8.385  13.224  1.00  0.00           C  
ATOM   3720  OE1 GLU A 242      63.593   8.844  13.347  1.00  0.00           O  
ATOM   3721  OE2 GLU A 242      65.658   9.044  12.886  1.00  0.00           O  
ATOM   3722  H   GLU A 242      62.194   4.122  15.475  1.00  0.00           H  
ATOM   3723  HA  GLU A 242      64.148   4.263  13.250  1.00  0.00           H  
ATOM   3724 1HB  GLU A 242      62.870   6.399  13.191  1.00  0.00           H  
ATOM   3725 2HB  GLU A 242      63.295   6.693  14.872  1.00  0.00           H  
ATOM   3726 1HG  GLU A 242      65.661   6.816  14.285  1.00  0.00           H  
ATOM   3727 2HG  GLU A 242      65.284   6.434  12.606  1.00  0.00           H  
ATOM   3728  N   LEU A 243      66.037   4.197  14.919  1.00  0.00           N  
ATOM   3729  CA  LEU A 243      67.075   3.918  15.902  1.00  0.00           C  
ATOM   3730  C   LEU A 243      67.973   5.110  16.183  1.00  0.00           C  
ATOM   3731  O   LEU A 243      68.376   5.834  15.268  1.00  0.00           O  
ATOM   3732  CB  LEU A 243      67.936   2.742  15.424  1.00  0.00           C  
ATOM   3733  CG  LEU A 243      67.191   1.418  15.207  1.00  0.00           C  
ATOM   3734  CD1 LEU A 243      68.157   0.375  14.661  1.00  0.00           C  
ATOM   3735  CD2 LEU A 243      66.577   0.959  16.521  1.00  0.00           C  
ATOM   3736  H   LEU A 243      66.277   4.202  13.938  1.00  0.00           H  
ATOM   3737  HA  LEU A 243      66.597   3.649  16.843  1.00  0.00           H  
ATOM   3738 1HB  LEU A 243      68.406   3.016  14.481  1.00  0.00           H  
ATOM   3739 2HB  LEU A 243      68.720   2.564  16.159  1.00  0.00           H  
ATOM   3740  HG  LEU A 243      66.403   1.561  14.468  1.00  0.00           H  
ATOM   3741 1HD1 LEU A 243      67.628  -0.565  14.507  1.00  0.00           H  
ATOM   3742 2HD1 LEU A 243      68.567   0.720  13.712  1.00  0.00           H  
ATOM   3743 3HD1 LEU A 243      68.968   0.223  15.373  1.00  0.00           H  
ATOM   3744 1HD2 LEU A 243      66.047   0.019  16.366  1.00  0.00           H  
ATOM   3745 2HD2 LEU A 243      67.364   0.815  17.260  1.00  0.00           H  
ATOM   3746 3HD2 LEU A 243      65.877   1.715  16.879  1.00  0.00           H  
ATOM   3747  N   LYS A 244      68.276   5.305  17.463  1.00  0.00           N  
ATOM   3748  CA  LYS A 244      69.148   6.379  17.918  1.00  0.00           C  
ATOM   3749  C   LYS A 244      70.207   5.715  18.782  1.00  0.00           C  
ATOM   3750  O   LYS A 244      69.942   5.317  19.918  1.00  0.00           O  
ATOM   3751  CB  LYS A 244      68.382   7.450  18.697  1.00  0.00           C  
ATOM   3752  CG  LYS A 244      69.231   8.634  19.139  1.00  0.00           C  
ATOM   3753  CD  LYS A 244      69.692   9.459  17.947  1.00  0.00           C  
ATOM   3754  CE  LYS A 244      68.545  10.265  17.354  1.00  0.00           C  
ATOM   3755  NZ  LYS A 244      69.002  11.156  16.253  1.00  0.00           N  
ATOM   3756  H   LYS A 244      67.878   4.673  18.143  1.00  0.00           H  
ATOM   3757  HA  LYS A 244      69.595   6.856  17.045  1.00  0.00           H  
ATOM   3758 1HB  LYS A 244      67.567   7.833  18.083  1.00  0.00           H  
ATOM   3759 2HB  LYS A 244      67.939   7.004  19.588  1.00  0.00           H  
ATOM   3760 1HG  LYS A 244      68.649   9.270  19.807  1.00  0.00           H  
ATOM   3761 2HG  LYS A 244      70.105   8.273  19.680  1.00  0.00           H  
ATOM   3762 1HD  LYS A 244      70.481  10.144  18.261  1.00  0.00           H  
ATOM   3763 2HD  LYS A 244      70.093   8.798  17.179  1.00  0.00           H  
ATOM   3764 1HE  LYS A 244      67.788   9.586  16.964  1.00  0.00           H  
ATOM   3765 2HE  LYS A 244      68.088  10.875  18.132  1.00  0.00           H  
ATOM   3766 1HZ  LYS A 244      68.214  11.672  15.888  1.00  0.00           H  
ATOM   3767 2HZ  LYS A 244      69.692  11.804  16.608  1.00  0.00           H  
ATOM   3768 3HZ  LYS A 244      69.410  10.600  15.516  1.00  0.00           H  
ATOM   3769  N   VAL A 245      71.407   5.591  18.229  1.00  0.00           N  
ATOM   3770  CA  VAL A 245      72.514   4.947  18.919  1.00  0.00           C  
ATOM   3771  C   VAL A 245      73.417   5.937  19.644  1.00  0.00           C  
ATOM   3772  O   VAL A 245      73.787   6.971  19.091  1.00  0.00           O  
ATOM   3773  CB  VAL A 245      73.358   4.143  17.912  1.00  0.00           C  
ATOM   3774  CG1 VAL A 245      73.916   5.059  16.833  1.00  0.00           C  
ATOM   3775  CG2 VAL A 245      74.482   3.420  18.640  1.00  0.00           C  
ATOM   3776  H   VAL A 245      71.553   5.957  17.299  1.00  0.00           H  
ATOM   3777  HA  VAL A 245      72.106   4.264  19.666  1.00  0.00           H  
ATOM   3778  HB  VAL A 245      72.718   3.414  17.416  1.00  0.00           H  
ATOM   3779 1HG1 VAL A 245      74.509   4.474  16.130  1.00  0.00           H  
ATOM   3780 2HG1 VAL A 245      73.093   5.538  16.302  1.00  0.00           H  
ATOM   3781 3HG1 VAL A 245      74.545   5.821  17.292  1.00  0.00           H  
ATOM   3782 1HG2 VAL A 245      75.074   2.853  17.922  1.00  0.00           H  
ATOM   3783 2HG2 VAL A 245      75.119   4.149  19.141  1.00  0.00           H  
ATOM   3784 3HG2 VAL A 245      74.058   2.739  19.379  1.00  0.00           H  
ATOM   3785  N   TYR A 246      73.763   5.612  20.886  1.00  0.00           N  
ATOM   3786  CA  TYR A 246      74.642   6.455  21.691  1.00  0.00           C  
ATOM   3787  C   TYR A 246      75.953   5.727  21.948  1.00  0.00           C  
ATOM   3788  O   TYR A 246      76.002   4.776  22.730  1.00  0.00           O  
ATOM   3789  CB  TYR A 246      73.972   6.842  23.012  1.00  0.00           C  
ATOM   3790  CG  TYR A 246      72.737   7.699  22.842  1.00  0.00           C  
ATOM   3791  CD1 TYR A 246      72.606   8.512  21.726  1.00  0.00           C  
ATOM   3792  CD2 TYR A 246      71.736   7.670  23.801  1.00  0.00           C  
ATOM   3793  CE1 TYR A 246      71.478   9.295  21.571  1.00  0.00           C  
ATOM   3794  CE2 TYR A 246      70.609   8.453  23.646  1.00  0.00           C  
ATOM   3795  CZ  TYR A 246      70.478   9.263  22.536  1.00  0.00           C  
ATOM   3796  OH  TYR A 246      69.355  10.042  22.382  1.00  0.00           O  
ATOM   3797  H   TYR A 246      73.405   4.755  21.282  1.00  0.00           H  
ATOM   3798  HA  TYR A 246      74.853   7.367  21.132  1.00  0.00           H  
ATOM   3799 1HB  TYR A 246      73.688   5.939  23.554  1.00  0.00           H  
ATOM   3800 2HB  TYR A 246      74.682   7.387  23.633  1.00  0.00           H  
ATOM   3801  HD1 TYR A 246      73.393   8.534  20.972  1.00  0.00           H  
ATOM   3802  HD2 TYR A 246      71.840   7.032  24.678  1.00  0.00           H  
ATOM   3803  HE1 TYR A 246      71.375   9.934  20.694  1.00  0.00           H  
ATOM   3804  HE2 TYR A 246      69.822   8.432  24.401  1.00  0.00           H  
ATOM   3805  HH  TYR A 246      69.422  10.540  21.563  1.00  0.00           H  
ATOM   3806  N   LYS A 247      77.020   6.178  21.296  1.00  0.00           N  
ATOM   3807  CA  LYS A 247      78.319   5.544  21.465  1.00  0.00           C  
ATOM   3808  C   LYS A 247      78.864   5.642  22.883  1.00  0.00           C  
ATOM   3809  O   LYS A 247      78.899   6.721  23.475  1.00  0.00           O  
ATOM   3810  CB  LYS A 247      79.324   6.154  20.487  1.00  0.00           C  
ATOM   3811  CG  LYS A 247      80.703   5.509  20.518  1.00  0.00           C  
ATOM   3812  CD  LYS A 247      81.622   6.119  19.470  1.00  0.00           C  
ATOM   3813  CE  LYS A 247      83.002   5.478  19.502  1.00  0.00           C  
ATOM   3814  NZ  LYS A 247      83.913   6.066  18.483  1.00  0.00           N  
ATOM   3815  H   LYS A 247      76.936   6.970  20.674  1.00  0.00           H  
ATOM   3816  HA  LYS A 247      78.215   4.480  21.249  1.00  0.00           H  
ATOM   3817 1HB  LYS A 247      78.939   6.073  19.471  1.00  0.00           H  
ATOM   3818 2HB  LYS A 247      79.447   7.215  20.706  1.00  0.00           H  
ATOM   3819 1HG  LYS A 247      81.148   5.646  21.504  1.00  0.00           H  
ATOM   3820 2HG  LYS A 247      80.608   4.440  20.327  1.00  0.00           H  
ATOM   3821 1HD  LYS A 247      81.189   5.979  18.479  1.00  0.00           H  
ATOM   3822 2HD  LYS A 247      81.725   7.188  19.655  1.00  0.00           H  
ATOM   3823 1HE  LYS A 247      83.444   5.616  20.488  1.00  0.00           H  
ATOM   3824 2HE  LYS A 247      82.911   4.408  19.316  1.00  0.00           H  
ATOM   3825 1HZ  LYS A 247      84.815   5.614  18.536  1.00  0.00           H  
ATOM   3826 2HZ  LYS A 247      83.521   5.927  17.561  1.00  0.00           H  
ATOM   3827 3HZ  LYS A 247      84.021   7.054  18.657  1.00  0.00           H  
ATOM   3828  N   ASP A 248      79.275   4.497  23.422  1.00  0.00           N  
ATOM   3829  CA  ASP A 248      79.846   4.449  24.757  1.00  0.00           C  
ATOM   3830  C   ASP A 248      78.891   4.558  25.932  1.00  0.00           C  
ATOM   3831  O   ASP A 248      79.315   4.432  27.078  1.00  0.00           O  
ATOM   3832  CB  ASP A 248      80.888   5.563  24.885  1.00  0.00           C  
ATOM   3833  CG  ASP A 248      82.071   5.379  23.944  1.00  0.00           C  
ATOM   3834  OD1 ASP A 248      82.570   4.282  23.856  1.00  0.00           O  
ATOM   3835  OD2 ASP A 248      82.465   6.337  23.323  1.00  0.00           O  
ATOM   3836  H   ASP A 248      79.189   3.641  22.893  1.00  0.00           H  
ATOM   3837  HA  ASP A 248      80.330   3.481  24.892  1.00  0.00           H  
ATOM   3838 1HB  ASP A 248      80.420   6.525  24.673  1.00  0.00           H  
ATOM   3839 2HB  ASP A 248      81.259   5.598  25.910  1.00  0.00           H  
ATOM   3840  N   ALA A 249      77.610   4.782  25.660  1.00  0.00           N  
ATOM   3841  CA  ALA A 249      76.622   4.921  26.727  1.00  0.00           C  
ATOM   3842  C   ALA A 249      76.225   3.611  27.401  1.00  0.00           C  
ATOM   3843  O   ALA A 249      76.144   2.558  26.759  1.00  0.00           O  
ATOM   3844  CB  ALA A 249      75.379   5.606  26.178  1.00  0.00           C  
ATOM   3845  H   ALA A 249      77.310   4.858  24.699  1.00  0.00           H  
ATOM   3846  HA  ALA A 249      77.057   5.538  27.513  1.00  0.00           H  
ATOM   3847 1HB  ALA A 249      74.640   5.710  26.973  1.00  0.00           H  
ATOM   3848 2HB  ALA A 249      75.645   6.592  25.797  1.00  0.00           H  
ATOM   3849 3HB  ALA A 249      74.960   5.006  25.371  1.00  0.00           H  
ATOM   3850  N   PRO A 250      75.986   3.665  28.721  1.00  0.00           N  
ATOM   3851  CA  PRO A 250      75.594   2.510  29.530  1.00  0.00           C  
ATOM   3852  C   PRO A 250      74.083   2.285  29.526  1.00  0.00           C  
ATOM   3853  O   PRO A 250      73.322   3.076  28.966  1.00  0.00           O  
ATOM   3854  CB  PRO A 250      76.099   2.889  30.926  1.00  0.00           C  
ATOM   3855  CG  PRO A 250      75.919   4.367  30.992  1.00  0.00           C  
ATOM   3856  CD  PRO A 250      76.271   4.849  29.610  1.00  0.00           C  
ATOM   3857  HA  PRO A 250      76.107   1.613  29.153  1.00  0.00           H  
ATOM   3858 1HB  PRO A 250      75.521   2.353  31.693  1.00  0.00           H  
ATOM   3859 2HB  PRO A 250      77.149   2.581  31.042  1.00  0.00           H  
ATOM   3860 1HG  PRO A 250      74.884   4.611  31.274  1.00  0.00           H  
ATOM   3861 2HG  PRO A 250      76.569   4.795  31.768  1.00  0.00           H  
ATOM   3862 1HD  PRO A 250      75.634   5.706  29.346  1.00  0.00           H  
ATOM   3863 2HD  PRO A 250      77.334   5.132  29.580  1.00  0.00           H  
ATOM   3864  N   HIS A 251      73.660   1.203  30.168  1.00  0.00           N  
ATOM   3865  CA  HIS A 251      72.246   0.858  30.253  1.00  0.00           C  
ATOM   3866  C   HIS A 251      71.460   1.952  30.965  1.00  0.00           C  
ATOM   3867  O   HIS A 251      70.351   2.295  30.558  1.00  0.00           O  
ATOM   3868  CB  HIS A 251      72.056  -0.476  30.983  1.00  0.00           C  
ATOM   3869  CG  HIS A 251      70.628  -0.920  31.062  1.00  0.00           C  
ATOM   3870  ND1 HIS A 251      69.925  -1.361  29.961  1.00  0.00           N  
ATOM   3871  CD2 HIS A 251      69.772  -0.989  32.108  1.00  0.00           C  
ATOM   3872  CE1 HIS A 251      68.697  -1.685  30.328  1.00  0.00           C  
ATOM   3873  NE2 HIS A 251      68.579  -1.468  31.625  1.00  0.00           N  
ATOM   3874  H   HIS A 251      74.341   0.602  30.610  1.00  0.00           H  
ATOM   3875  HA  HIS A 251      71.836   0.754  29.249  1.00  0.00           H  
ATOM   3876 1HB  HIS A 251      72.627  -1.253  30.476  1.00  0.00           H  
ATOM   3877 2HB  HIS A 251      72.444  -0.393  31.998  1.00  0.00           H  
ATOM   3878  HD1 HIS A 251      70.293  -1.502  29.041  1.00  0.00           H  
ATOM   3879  HD2 HIS A 251      69.875  -0.748  33.167  1.00  0.00           H  
ATOM   3880  HE1 HIS A 251      67.979  -2.059  29.598  1.00  0.00           H  
ATOM   3881  N   GLY A 252      72.042   2.498  32.027  1.00  0.00           N  
ATOM   3882  CA  GLY A 252      71.367   3.533  32.790  1.00  0.00           C  
ATOM   3883  C   GLY A 252      71.651   4.946  32.319  1.00  0.00           C  
ATOM   3884  O   GLY A 252      71.702   5.877  33.127  1.00  0.00           O  
ATOM   3885  H   GLY A 252      72.962   2.197  32.314  1.00  0.00           H  
ATOM   3886 1HA  GLY A 252      70.289   3.373  32.746  1.00  0.00           H  
ATOM   3887 2HA  GLY A 252      71.659   3.462  33.837  1.00  0.00           H  
ATOM   3888  N   PHE A 253      71.818   5.115  31.012  1.00  0.00           N  
ATOM   3889  CA  PHE A 253      72.101   6.427  30.445  1.00  0.00           C  
ATOM   3890  C   PHE A 253      71.078   7.521  30.777  1.00  0.00           C  
ATOM   3891  O   PHE A 253      71.433   8.698  30.842  1.00  0.00           O  
ATOM   3892  CB  PHE A 253      72.212   6.301  28.925  1.00  0.00           C  
ATOM   3893  CG  PHE A 253      72.611   7.576  28.238  1.00  0.00           C  
ATOM   3894  CD1 PHE A 253      73.919   7.779  27.826  1.00  0.00           C  
ATOM   3895  CD2 PHE A 253      71.678   8.575  28.003  1.00  0.00           C  
ATOM   3896  CE1 PHE A 253      74.287   8.953  27.195  1.00  0.00           C  
ATOM   3897  CE2 PHE A 253      72.042   9.748  27.371  1.00  0.00           C  
ATOM   3898  CZ  PHE A 253      73.349   9.937  26.967  1.00  0.00           C  
ATOM   3899  H   PHE A 253      71.748   4.318  30.396  1.00  0.00           H  
ATOM   3900  HA  PHE A 253      73.051   6.781  30.848  1.00  0.00           H  
ATOM   3901 1HB  PHE A 253      72.948   5.537  28.676  1.00  0.00           H  
ATOM   3902 2HB  PHE A 253      71.256   5.979  28.515  1.00  0.00           H  
ATOM   3903  HD1 PHE A 253      74.661   7.001  28.005  1.00  0.00           H  
ATOM   3904  HD2 PHE A 253      70.646   8.426  28.323  1.00  0.00           H  
ATOM   3905  HE1 PHE A 253      75.319   9.099  26.876  1.00  0.00           H  
ATOM   3906  HE2 PHE A 253      71.300  10.525  27.192  1.00  0.00           H  
ATOM   3907  HZ  PHE A 253      73.638  10.862  26.470  1.00  0.00           H  
ATOM   3908  N   ALA A 254      69.796   7.162  30.982  1.00  0.00           N  
ATOM   3909  CA  ALA A 254      68.828   8.218  31.307  1.00  0.00           C  
ATOM   3910  C   ALA A 254      69.159   8.942  32.611  1.00  0.00           C  
ATOM   3911  O   ALA A 254      68.710  10.066  32.837  1.00  0.00           O  
ATOM   3912  CB  ALA A 254      67.425   7.634  31.382  1.00  0.00           C  
ATOM   3913  H   ALA A 254      69.478   6.205  30.921  1.00  0.00           H  
ATOM   3914  HA  ALA A 254      68.861   8.964  30.513  1.00  0.00           H  
ATOM   3915 1HB  ALA A 254      66.714   8.424  31.624  1.00  0.00           H  
ATOM   3916 2HB  ALA A 254      67.163   7.191  30.421  1.00  0.00           H  
ATOM   3917 3HB  ALA A 254      67.391   6.868  32.155  1.00  0.00           H  
ATOM   3918  N   VAL A 255      69.951   8.293  33.459  1.00  0.00           N  
ATOM   3919  CA  VAL A 255      70.342   8.866  34.741  1.00  0.00           C  
ATOM   3920  C   VAL A 255      71.705   9.562  34.688  1.00  0.00           C  
ATOM   3921  O   VAL A 255      71.860  10.670  35.208  1.00  0.00           O  
ATOM   3922  CB  VAL A 255      70.382   7.762  35.814  1.00  0.00           C  
ATOM   3923  CG1 VAL A 255      70.894   8.319  37.133  1.00  0.00           C  
ATOM   3924  CG2 VAL A 255      68.997   7.157  35.986  1.00  0.00           C  
ATOM   3925  H   VAL A 255      70.291   7.376  33.206  1.00  0.00           H  
ATOM   3926  HA  VAL A 255      69.600   9.613  35.027  1.00  0.00           H  
ATOM   3927  HB  VAL A 255      71.081   6.987  35.499  1.00  0.00           H  
ATOM   3928 1HG1 VAL A 255      70.916   7.525  37.880  1.00  0.00           H  
ATOM   3929 2HG1 VAL A 255      71.901   8.714  36.995  1.00  0.00           H  
ATOM   3930 3HG1 VAL A 255      70.234   9.117  37.472  1.00  0.00           H  
ATOM   3931 1HG2 VAL A 255      69.032   6.376  36.745  1.00  0.00           H  
ATOM   3932 2HG2 VAL A 255      68.296   7.933  36.295  1.00  0.00           H  
ATOM   3933 3HG2 VAL A 255      68.667   6.727  35.039  1.00  0.00           H  
ATOM   3934  N   THR A 256      72.687   8.917  34.061  1.00  0.00           N  
ATOM   3935  CA  THR A 256      74.031   9.488  33.985  1.00  0.00           C  
ATOM   3936  C   THR A 256      74.260  10.435  32.810  1.00  0.00           C  
ATOM   3937  O   THR A 256      75.280  11.123  32.757  1.00  0.00           O  
ATOM   3938  CB  THR A 256      75.080   8.363  33.923  1.00  0.00           C  
ATOM   3939  OG1 THR A 256      74.870   7.574  32.745  1.00  0.00           O  
ATOM   3940  CG2 THR A 256      74.979   7.471  35.151  1.00  0.00           C  
ATOM   3941  H   THR A 256      72.508   8.021  33.630  1.00  0.00           H  
ATOM   3942  HA  THR A 256      74.205  10.083  34.882  1.00  0.00           H  
ATOM   3943  HB  THR A 256      76.078   8.798  33.879  1.00  0.00           H  
ATOM   3944  HG1 THR A 256      74.953   8.132  31.968  1.00  0.00           H  
ATOM   3945 1HG2 THR A 256      75.728   6.682  35.090  1.00  0.00           H  
ATOM   3946 2HG2 THR A 256      75.150   8.066  36.048  1.00  0.00           H  
ATOM   3947 3HG2 THR A 256      73.986   7.025  35.195  1.00  0.00           H  
ATOM   3948  N   HIS A 257      73.322  10.466  31.871  1.00  0.00           N  
ATOM   3949  CA  HIS A 257      73.414  11.365  30.720  1.00  0.00           C  
ATOM   3950  C   HIS A 257      72.033  11.959  30.467  1.00  0.00           C  
ATOM   3951  O   HIS A 257      71.556  12.002  29.333  1.00  0.00           O  
ATOM   3952  CB  HIS A 257      73.917  10.633  29.472  1.00  0.00           C  
ATOM   3953  CG  HIS A 257      75.292  10.061  29.623  1.00  0.00           C  
ATOM   3954  ND1 HIS A 257      75.538   8.886  30.301  1.00  0.00           N  
ATOM   3955  CD2 HIS A 257      76.494  10.502  29.184  1.00  0.00           C  
ATOM   3956  CE1 HIS A 257      76.835   8.628  30.272  1.00  0.00           C  
ATOM   3957  NE2 HIS A 257      77.436   9.594  29.601  1.00  0.00           N  
ATOM   3958  H   HIS A 257      72.524   9.853  31.954  1.00  0.00           H  
ATOM   3959  HA  HIS A 257      74.120  12.165  30.939  1.00  0.00           H  
ATOM   3960 1HB  HIS A 257      73.233   9.819  29.227  1.00  0.00           H  
ATOM   3961 2HB  HIS A 257      73.924  11.319  28.625  1.00  0.00           H  
ATOM   3962  HD2 HIS A 257      76.681  11.409  28.608  1.00  0.00           H  
ATOM   3963  HE1 HIS A 257      77.324   7.766  30.725  1.00  0.00           H  
ATOM   3964  HE2 HIS A 257      78.428   9.659  29.421  1.00  0.00           H  
ATOM   3965  N   ALA A 258      71.399  12.412  31.544  1.00  0.00           N  
ATOM   3966  CA  ALA A 258      70.063  12.989  31.485  1.00  0.00           C  
ATOM   3967  C   ALA A 258      69.927  14.140  30.493  1.00  0.00           C  
ATOM   3968  O   ALA A 258      68.986  14.167  29.702  1.00  0.00           O  
ATOM   3969  CB  ALA A 258      69.650  13.457  32.873  1.00  0.00           C  
ATOM   3970  H   ALA A 258      71.869  12.350  32.436  1.00  0.00           H  
ATOM   3971  HA  ALA A 258      69.374  12.215  31.146  1.00  0.00           H  
ATOM   3972 1HB  ALA A 258      68.650  13.889  32.829  1.00  0.00           H  
ATOM   3973 2HB  ALA A 258      69.649  12.609  33.558  1.00  0.00           H  
ATOM   3974 3HB  ALA A 258      70.354  14.208  33.227  1.00  0.00           H  
ATOM   3975  N   GLN A 259      70.861  15.086  30.532  1.00  0.00           N  
ATOM   3976  CA  GLN A 259      70.806  16.238  29.634  1.00  0.00           C  
ATOM   3977  C   GLN A 259      70.674  15.842  28.174  1.00  0.00           C  
ATOM   3978  O   GLN A 259      69.823  16.365  27.451  1.00  0.00           O  
ATOM   3979  CB  GLN A 259      72.053  17.107  29.815  1.00  0.00           C  
ATOM   3980  CG  GLN A 259      72.107  17.852  31.138  1.00  0.00           C  
ATOM   3981  CD  GLN A 259      73.397  18.631  31.312  1.00  0.00           C  
ATOM   3982  OE1 GLN A 259      74.428  18.292  30.724  1.00  0.00           O  
ATOM   3983  NE2 GLN A 259      73.347  19.683  32.121  1.00  0.00           N  
ATOM   3984  H   GLN A 259      71.623  15.012  31.191  1.00  0.00           H  
ATOM   3985  HA  GLN A 259      69.926  16.830  29.884  1.00  0.00           H  
ATOM   3986 1HB  GLN A 259      72.945  16.484  29.743  1.00  0.00           H  
ATOM   3987 2HB  GLN A 259      72.103  17.844  29.012  1.00  0.00           H  
ATOM   3988 1HG  GLN A 259      71.274  18.554  31.182  1.00  0.00           H  
ATOM   3989 2HG  GLN A 259      72.031  17.131  31.952  1.00  0.00           H  
ATOM   3990 1HE2 GLN A 259      74.167  20.236  32.275  1.00  0.00           H  
ATOM   3991 2HE2 GLN A 259      72.490  19.923  32.578  1.00  0.00           H  
ATOM   3992  N   GLN A 260      71.522  14.921  27.738  1.00  0.00           N  
ATOM   3993  CA  GLN A 260      71.493  14.461  26.358  1.00  0.00           C  
ATOM   3994  C   GLN A 260      70.235  13.662  26.040  1.00  0.00           C  
ATOM   3995  O   GLN A 260      69.584  13.905  25.028  1.00  0.00           O  
ATOM   3996  CB  GLN A 260      72.733  13.614  26.060  1.00  0.00           C  
ATOM   3997  CG  GLN A 260      72.846  13.164  24.613  1.00  0.00           C  
ATOM   3998  CD  GLN A 260      73.033  14.328  23.658  1.00  0.00           C  
ATOM   3999  OE1 GLN A 260      73.900  15.182  23.862  1.00  0.00           O  
ATOM   4000  NE2 GLN A 260      72.220  14.367  22.609  1.00  0.00           N  
ATOM   4001  H   GLN A 260      72.203  14.529  28.373  1.00  0.00           H  
ATOM   4002  HA  GLN A 260      71.496  15.332  25.703  1.00  0.00           H  
ATOM   4003 1HB  GLN A 260      73.630  14.182  26.306  1.00  0.00           H  
ATOM   4004 2HB  GLN A 260      72.725  12.724  26.689  1.00  0.00           H  
ATOM   4005 1HG  GLN A 260      73.705  12.500  24.516  1.00  0.00           H  
ATOM   4006 2HG  GLN A 260      71.933  12.637  24.335  1.00  0.00           H  
ATOM   4007 1HE2 GLN A 260      72.297  15.112  21.944  1.00  0.00           H  
ATOM   4008 2HE2 GLN A 260      71.531  13.654  22.482  1.00  0.00           H  
ATOM   4009  N   LEU A 261      69.892  12.703  26.895  1.00  0.00           N  
ATOM   4010  CA  LEU A 261      68.705  11.901  26.648  1.00  0.00           C  
ATOM   4011  C   LEU A 261      67.422  12.731  26.709  1.00  0.00           C  
ATOM   4012  O   LEU A 261      66.527  12.552  25.880  1.00  0.00           O  
ATOM   4013  CB  LEU A 261      68.629  10.759  27.670  1.00  0.00           C  
ATOM   4014  CG  LEU A 261      67.440   9.803  27.511  1.00  0.00           C  
ATOM   4015  CD1 LEU A 261      67.493   9.150  26.136  1.00  0.00           C  
ATOM   4016  CD2 LEU A 261      67.479   8.757  28.615  1.00  0.00           C  
ATOM   4017  H   LEU A 261      70.446  12.521  27.719  1.00  0.00           H  
ATOM   4018  HA  LEU A 261      68.777  11.477  25.647  1.00  0.00           H  
ATOM   4019 1HB  LEU A 261      69.541  10.169  27.599  1.00  0.00           H  
ATOM   4020 2HB  LEU A 261      68.576  11.191  28.669  1.00  0.00           H  
ATOM   4021  HG  LEU A 261      66.509  10.366  27.577  1.00  0.00           H  
ATOM   4022 1HD1 LEU A 261      66.648   8.470  26.023  1.00  0.00           H  
ATOM   4023 2HD1 LEU A 261      67.444   9.920  25.366  1.00  0.00           H  
ATOM   4024 3HD1 LEU A 261      68.423   8.592  26.034  1.00  0.00           H  
ATOM   4025 1HD2 LEU A 261      66.633   8.077  28.503  1.00  0.00           H  
ATOM   4026 2HD2 LEU A 261      68.409   8.192  28.549  1.00  0.00           H  
ATOM   4027 3HD2 LEU A 261      67.422   9.250  29.585  1.00  0.00           H  
ATOM   4028  N   ASN A 262      67.329  13.642  27.676  1.00  0.00           N  
ATOM   4029  CA  ASN A 262      66.138  14.480  27.795  1.00  0.00           C  
ATOM   4030  C   ASN A 262      65.956  15.368  26.572  1.00  0.00           C  
ATOM   4031  O   ASN A 262      64.838  15.561  26.099  1.00  0.00           O  
ATOM   4032  CB  ASN A 262      66.202  15.321  29.057  1.00  0.00           C  
ATOM   4033  CG  ASN A 262      64.933  16.090  29.303  1.00  0.00           C  
ATOM   4034  OD1 ASN A 262      64.948  17.322  29.399  1.00  0.00           O  
ATOM   4035  ND2 ASN A 262      63.835  15.386  29.408  1.00  0.00           N  
ATOM   4036  H   ASN A 262      68.083  13.762  28.337  1.00  0.00           H  
ATOM   4037  HA  ASN A 262      65.263  13.831  27.853  1.00  0.00           H  
ATOM   4038 1HB  ASN A 262      66.395  14.676  29.915  1.00  0.00           H  
ATOM   4039 2HB  ASN A 262      67.031  16.025  28.983  1.00  0.00           H  
ATOM   4040 1HD2 ASN A 262      62.961  15.844  29.572  1.00  0.00           H  
ATOM   4041 2HD2 ASN A 262      63.869  14.390  29.324  1.00  0.00           H  
ATOM   4042  N   GLU A 263      67.061  15.910  26.069  1.00  0.00           N  
ATOM   4043  CA  GLU A 263      67.012  16.777  24.901  1.00  0.00           C  
ATOM   4044  C   GLU A 263      66.519  16.011  23.679  1.00  0.00           C  
ATOM   4045  O   GLU A 263      65.672  16.506  22.933  1.00  0.00           O  
ATOM   4046  CB  GLU A 263      68.392  17.377  24.621  1.00  0.00           C  
ATOM   4047  CG  GLU A 263      68.435  18.328  23.434  1.00  0.00           C  
ATOM   4048  CD  GLU A 263      67.633  19.579  23.657  1.00  0.00           C  
ATOM   4049  OE1 GLU A 263      67.380  19.906  24.792  1.00  0.00           O  
ATOM   4050  OE2 GLU A 263      67.272  20.210  22.691  1.00  0.00           O  
ATOM   4051  H   GLU A 263      67.953  15.719  26.503  1.00  0.00           H  
ATOM   4052  HA  GLU A 263      66.313  17.589  25.102  1.00  0.00           H  
ATOM   4053 1HB  GLU A 263      68.736  17.923  25.500  1.00  0.00           H  
ATOM   4054 2HB  GLU A 263      69.106  16.575  24.434  1.00  0.00           H  
ATOM   4055 1HG  GLU A 263      69.472  18.604  23.241  1.00  0.00           H  
ATOM   4056 2HG  GLU A 263      68.056  17.811  22.554  1.00  0.00           H  
ATOM   4057  N   ASP A 264      67.044  14.803  23.479  1.00  0.00           N  
ATOM   4058  CA  ASP A 264      66.640  13.984  22.341  1.00  0.00           C  
ATOM   4059  C   ASP A 264      65.206  13.471  22.479  1.00  0.00           C  
ATOM   4060  O   ASP A 264      64.472  13.381  21.489  1.00  0.00           O  
ATOM   4061  CB  ASP A 264      67.594  12.798  22.179  1.00  0.00           C  
ATOM   4062  CG  ASP A 264      68.972  13.211  21.678  1.00  0.00           C  
ATOM   4063  OD1 ASP A 264      69.097  14.301  21.172  1.00  0.00           O  
ATOM   4064  OD2 ASP A 264      69.886  12.432  21.807  1.00  0.00           O  
ATOM   4065  H   ASP A 264      67.734  14.444  24.123  1.00  0.00           H  
ATOM   4066  HA  ASP A 264      66.685  14.597  21.440  1.00  0.00           H  
ATOM   4067 1HB  ASP A 264      67.709  12.290  23.136  1.00  0.00           H  
ATOM   4068 2HB  ASP A 264      67.168  12.081  21.476  1.00  0.00           H  
ATOM   4069  N   LEU A 265      64.800  13.135  23.701  1.00  0.00           N  
ATOM   4070  CA  LEU A 265      63.434  12.668  23.934  1.00  0.00           C  
ATOM   4071  C   LEU A 265      62.466  13.792  23.567  1.00  0.00           C  
ATOM   4072  O   LEU A 265      61.460  13.577  22.890  1.00  0.00           O  
ATOM   4073  CB  LEU A 265      63.239  12.252  25.397  1.00  0.00           C  
ATOM   4074  CG  LEU A 265      63.978  10.980  25.832  1.00  0.00           C  
ATOM   4075  CD1 LEU A 265      63.850  10.807  27.339  1.00  0.00           C  
ATOM   4076  CD2 LEU A 265      63.404   9.781  25.092  1.00  0.00           C  
ATOM   4077  H   LEU A 265      65.437  13.201  24.482  1.00  0.00           H  
ATOM   4078  HA  LEU A 265      63.253  11.799  23.302  1.00  0.00           H  
ATOM   4079 1HB  LEU A 265      63.576  13.066  26.038  1.00  0.00           H  
ATOM   4080 2HB  LEU A 265      62.175  12.094  25.575  1.00  0.00           H  
ATOM   4081  HG  LEU A 265      65.039  11.077  25.596  1.00  0.00           H  
ATOM   4082 1HD1 LEU A 265      64.376   9.903  27.648  1.00  0.00           H  
ATOM   4083 2HD1 LEU A 265      64.286  11.669  27.843  1.00  0.00           H  
ATOM   4084 3HD1 LEU A 265      62.797  10.723  27.607  1.00  0.00           H  
ATOM   4085 1HD2 LEU A 265      63.930   8.877  25.400  1.00  0.00           H  
ATOM   4086 2HD2 LEU A 265      62.344   9.682  25.328  1.00  0.00           H  
ATOM   4087 3HD2 LEU A 265      63.525   9.923  24.018  1.00  0.00           H  
ATOM   4088  N   LEU A 266      62.784  14.998  24.017  1.00  0.00           N  
ATOM   4089  CA  LEU A 266      61.946  16.159  23.748  1.00  0.00           C  
ATOM   4090  C   LEU A 266      61.813  16.432  22.247  1.00  0.00           C  
ATOM   4091  O   LEU A 266      60.716  16.714  21.756  1.00  0.00           O  
ATOM   4092  CB  LEU A 266      62.526  17.394  24.448  1.00  0.00           C  
ATOM   4093  CG  LEU A 266      62.434  17.395  25.980  1.00  0.00           C  
ATOM   4094  CD1 LEU A 266      63.215  18.579  26.535  1.00  0.00           C  
ATOM   4095  CD2 LEU A 266      60.973  17.458  26.401  1.00  0.00           C  
ATOM   4096  H   LEU A 266      63.628  15.115  24.560  1.00  0.00           H  
ATOM   4097  HA  LEU A 266      60.949  15.965  24.142  1.00  0.00           H  
ATOM   4098 1HB  LEU A 266      63.577  17.484  24.180  1.00  0.00           H  
ATOM   4099 2HB  LEU A 266      62.002  18.278  24.084  1.00  0.00           H  
ATOM   4100  HG  LEU A 266      62.886  16.484  26.372  1.00  0.00           H  
ATOM   4101 1HD1 LEU A 266      63.150  18.579  27.623  1.00  0.00           H  
ATOM   4102 2HD1 LEU A 266      64.260  18.498  26.235  1.00  0.00           H  
ATOM   4103 3HD1 LEU A 266      62.795  19.506  26.146  1.00  0.00           H  
ATOM   4104 1HD2 LEU A 266      60.908  17.458  27.489  1.00  0.00           H  
ATOM   4105 2HD2 LEU A 266      60.521  18.370  26.010  1.00  0.00           H  
ATOM   4106 3HD2 LEU A 266      60.443  16.591  26.005  1.00  0.00           H  
ATOM   4107  N   ALA A 267      62.928  16.347  21.527  1.00  0.00           N  
ATOM   4108  CA  ALA A 267      62.927  16.589  20.087  1.00  0.00           C  
ATOM   4109  C   ALA A 267      61.996  15.621  19.362  1.00  0.00           C  
ATOM   4110  O   ALA A 267      61.313  15.995  18.408  1.00  0.00           O  
ATOM   4111  CB  ALA A 267      64.340  16.479  19.532  1.00  0.00           C  
ATOM   4112  H   ALA A 267      63.796  16.110  21.985  1.00  0.00           H  
ATOM   4113  HA  ALA A 267      62.556  17.599  19.914  1.00  0.00           H  
ATOM   4114 1HB  ALA A 267      64.323  16.662  18.457  1.00  0.00           H  
ATOM   4115 2HB  ALA A 267      64.979  17.218  20.016  1.00  0.00           H  
ATOM   4116 3HB  ALA A 267      64.729  15.481  19.723  1.00  0.00           H  
ATOM   4117  N   PHE A 268      61.966  14.374  19.821  1.00  0.00           N  
ATOM   4118  CA  PHE A 268      61.113  13.368  19.209  1.00  0.00           C  
ATOM   4119  C   PHE A 268      59.660  13.518  19.656  1.00  0.00           C  
ATOM   4120  O   PHE A 268      58.738  13.421  18.845  1.00  0.00           O  
ATOM   4121  CB  PHE A 268      61.617  11.966  19.555  1.00  0.00           C  
ATOM   4122  CG  PHE A 268      60.832  10.862  18.905  1.00  0.00           C  
ATOM   4123  CD1 PHE A 268      61.014  10.558  17.564  1.00  0.00           C  
ATOM   4124  CD2 PHE A 268      59.909  10.126  19.632  1.00  0.00           C  
ATOM   4125  CE1 PHE A 268      60.292   9.543  16.965  1.00  0.00           C  
ATOM   4126  CE2 PHE A 268      59.187   9.110  19.037  1.00  0.00           C  
ATOM   4127  CZ  PHE A 268      59.379   8.819  17.701  1.00  0.00           C  
ATOM   4128  H   PHE A 268      62.544  14.116  20.608  1.00  0.00           H  
ATOM   4129  HA  PHE A 268      61.148  13.497  18.126  1.00  0.00           H  
ATOM   4130 1HB  PHE A 268      62.658  11.868  19.249  1.00  0.00           H  
ATOM   4131 2HB  PHE A 268      61.578  11.821  20.634  1.00  0.00           H  
ATOM   4132  HD1 PHE A 268      61.737  11.131  16.982  1.00  0.00           H  
ATOM   4133  HD2 PHE A 268      59.757  10.356  20.688  1.00  0.00           H  
ATOM   4134  HE1 PHE A 268      60.445   9.316  15.910  1.00  0.00           H  
ATOM   4135  HE2 PHE A 268      58.465   8.539  19.620  1.00  0.00           H  
ATOM   4136  HZ  PHE A 268      58.809   8.020  17.230  1.00  0.00           H  
ATOM   4137  N   LEU A 269      59.469  13.757  20.950  1.00  0.00           N  
ATOM   4138  CA  LEU A 269      58.137  13.898  21.526  1.00  0.00           C  
ATOM   4139  C   LEU A 269      57.424  15.175  21.103  1.00  0.00           C  
ATOM   4140  O   LEU A 269      56.260  15.138  20.714  1.00  0.00           O  
ATOM   4141  CB  LEU A 269      58.232  13.859  23.056  1.00  0.00           C  
ATOM   4142  CG  LEU A 269      58.627  12.507  23.664  1.00  0.00           C  
ATOM   4143  CD1 LEU A 269      58.866  12.672  25.159  1.00  0.00           C  
ATOM   4144  CD2 LEU A 269      57.528  11.489  23.395  1.00  0.00           C  
ATOM   4145  H   LEU A 269      60.276  13.843  21.551  1.00  0.00           H  
ATOM   4146  HA  LEU A 269      57.523  13.064  21.186  1.00  0.00           H  
ATOM   4147 1HB  LEU A 269      58.969  14.594  23.377  1.00  0.00           H  
ATOM   4148 2HB  LEU A 269      57.265  14.140  23.472  1.00  0.00           H  
ATOM   4149  HG  LEU A 269      59.558  12.163  23.213  1.00  0.00           H  
ATOM   4150 1HD1 LEU A 269      59.147  11.711  25.591  1.00  0.00           H  
ATOM   4151 2HD1 LEU A 269      59.670  13.390  25.322  1.00  0.00           H  
ATOM   4152 3HD1 LEU A 269      57.955  13.031  25.635  1.00  0.00           H  
ATOM   4153 1HD2 LEU A 269      57.809  10.528  23.826  1.00  0.00           H  
ATOM   4154 2HD2 LEU A 269      56.597  11.831  23.847  1.00  0.00           H  
ATOM   4155 3HD2 LEU A 269      57.391  11.378  22.319  1.00  0.00           H  
ATOM   4156  N   LYS A 270      58.116  16.305  21.177  1.00  0.00           N  
ATOM   4157  CA  LYS A 270      57.501  17.571  20.800  1.00  0.00           C  
ATOM   4158  C   LYS A 270      57.683  17.835  19.312  1.00  0.00           C  
ATOM   4159  O   LYS A 270      56.661  17.821  18.590  1.00  0.00           O  
ATOM   4160  CB  LYS A 270      58.090  18.722  21.618  1.00  0.00           C  
ATOM   4161  CG  LYS A 270      57.452  20.078  21.346  1.00  0.00           C  
ATOM   4162  CD  LYS A 270      58.037  21.154  22.248  1.00  0.00           C  
ATOM   4163  CE  LYS A 270      57.413  22.513  21.966  1.00  0.00           C  
ATOM   4164  NZ  LYS A 270      57.976  23.576  22.842  1.00  0.00           N  
ATOM   4165  H   LYS A 270      59.075  16.299  21.495  1.00  0.00           H  
ATOM   4166  HA  LYS A 270      56.432  17.511  21.006  1.00  0.00           H  
ATOM   4167 1HB  LYS A 270      57.980  18.507  22.681  1.00  0.00           H  
ATOM   4168 2HB  LYS A 270      59.157  18.806  21.410  1.00  0.00           H  
ATOM   4169 1HG  LYS A 270      57.620  20.357  20.305  1.00  0.00           H  
ATOM   4170 2HG  LYS A 270      56.378  20.015  21.518  1.00  0.00           H  
ATOM   4171 1HD  LYS A 270      57.859  20.891  23.291  1.00  0.00           H  
ATOM   4172 2HD  LYS A 270      59.113  21.219  22.086  1.00  0.00           H  
ATOM   4173 1HE  LYS A 270      57.588  22.785  20.926  1.00  0.00           H  
ATOM   4174 2HE  LYS A 270      56.336  22.459  22.128  1.00  0.00           H  
ATOM   4175 1HZ  LYS A 270      57.537  24.460  22.624  1.00  0.00           H  
ATOM   4176 2HZ  LYS A 270      57.802  23.343  23.809  1.00  0.00           H  
ATOM   4177 3HZ  LYS A 270      58.971  23.649  22.687  1.00  0.00           H  
ATOM   4178  N   ARG A 271      49.951  -6.221  52.209  1.00  0.00           N  
ATOM   4179  CA  ARG A 271      48.569  -6.277  52.769  1.00  0.00           C  
ATOM   4180  C   ARG A 271      48.586  -5.896  54.240  1.00  0.00           C  
ATOM   4181  O   ARG A 271      49.636  -5.904  54.880  1.00  0.00           O  
ATOM   4182  OXT ARG A 271      49.636  -5.904  54.880  1.00  0.00           O  
ATOM   4183  CB  ARG A 271      47.965  -7.666  52.622  1.00  0.00           C  
ATOM   4184  CG  ARG A 271      47.735  -8.115  51.188  1.00  0.00           C  
ATOM   4185  CD  ARG A 271      47.129  -9.470  51.127  1.00  0.00           C  
ATOM   4186  NE  ARG A 271      46.923  -9.911  49.757  1.00  0.00           N  
ATOM   4187  CZ  ARG A 271      46.377 -11.091  49.407  1.00  0.00           C  
ATOM   4188  NH1 ARG A 271      45.988 -11.937  50.336  1.00  0.00           N  
ATOM   4189  NH2 ARG A 271      46.231 -11.400  48.130  1.00  0.00           N  
ATOM   4190  H   ARG A 271      50.679  -6.771  52.641  1.00  0.00           H  
ATOM   4191  HA  ARG A 271      47.944  -5.574  52.218  1.00  0.00           H  
ATOM   4192 1HB  ARG A 271      48.617  -8.398  53.096  1.00  0.00           H  
ATOM   4193 2HB  ARG A 271      47.005  -7.701  53.137  1.00  0.00           H  
ATOM   4194 1HG  ARG A 271      47.062  -7.416  50.691  1.00  0.00           H  
ATOM   4195 2HG  ARG A 271      48.688  -8.141  50.658  1.00  0.00           H  
ATOM   4196 1HD  ARG A 271      47.788 -10.185  51.620  1.00  0.00           H  
ATOM   4197 2HD  ARG A 271      46.164  -9.459  51.631  1.00  0.00           H  
ATOM   4198  HE  ARG A 271      47.209  -9.287  49.014  1.00  0.00           H  
ATOM   4199 1HH1 ARG A 271      46.099 -11.701  51.312  1.00  0.00           H  
ATOM   4200 2HH1 ARG A 271      45.579 -12.822  50.074  1.00  0.00           H  
ATOM   4201 1HH2 ARG A 271      46.530 -10.750  47.416  1.00  0.00           H  
ATOM   4202 2HH2 ARG A 271      45.822 -12.285  47.868  1.00  0.00           H  
TER                                                                             
