# Supplementary material for: A new benchmark illustrates that integration of geometric constraints inferred from enzyme reaction chemistry can increase enzyme active site modeling accuracy
Source: PLoS One. 2019 Apr 4;14(4):e0214126. doi: 10.1371/journal.pone.0214126 (PMC6448891; doi:10.1371/journal.pone.0214126)
Supplement: S1 Files — (GZ) [file pone.0214126.s008.gz › benchmark-lite/templates/3ia2/3fob.pdb]

HEADER    OXIDOREDUCTASE                          29-DEC-08   3FOB              
TITLE     CRYSTAL STRUCTURE OF BROMOPEROXIDASE FROM BACILLUS ANTHRACIS          
COMPND    MOL_ID: 1;                                                            
COMPND   2 MOLECULE: BROMOPEROXIDASE;                                           
COMPND   3 CHAIN: A, B, C;                                                      
COMPND   4 ENGINEERED: YES                                                      
SOURCE    MOL_ID: 1;                                                            
SOURCE   2 ORGANISM_SCIENTIFIC: BACILLUS ANTHRACIS STR.;                        
SOURCE   3 ORGANISM_COMMON: ANTHRAX BACTERIUM;                                  
SOURCE   4 ORGANISM_TAXID: 198094;                                              
SOURCE   5 STRAIN: AMES;                                                        
SOURCE   6 GENE: BAS2941, BA_3165, GBAA3165;                                    
SOURCE   7 EXPRESSION_SYSTEM: ESCHERICHIA COLI;                                 
SOURCE   8 EXPRESSION_SYSTEM_TAXID: 562;                                        
SOURCE   9 EXPRESSION_SYSTEM_STRAIN: BL21(DE3);                                 
SOURCE  10 EXPRESSION_SYSTEM_VECTOR_TYPE: PLASMID;                              
SOURCE  11 EXPRESSION_SYSTEM_PLASMID: PMCSG7                                    
KEYWDS    STRUCTURAL GENOMICS, IDP00046, BROMOPEROXIDASE, BACILLUS ANTHRACIS,   
KEYWDS   2 PEROXIDASE, OXIDOREDUCTASE, CENTER FOR STRUCTURAL GENOMICS OF        
KEYWDS   3 INFECTIOUS DISEASES, CSGID                                           
EXPDTA    X-RAY DIFFRACTION                                                     
AUTHOR    J.OSIPIUK,M.GU,J.STAM,W.F.ANDERSON,A.JOACHIMIAK,CENTER FOR STRUCTURAL 
AUTHOR   2 GENOMICS OF INFECTIOUS DISEASES (CSGID)                              
REVDAT   2   13-JUL-11 3FOB    1       VERSN                                    
REVDAT   1   06-JAN-09 3FOB    0                                                
JRNL        AUTH   J.OSIPIUK,M.GU,J.STAM,W.F.ANDERSON,A.JOACHIMIAK              
JRNL        TITL   X-RAY CRYSTAL STRUCTURE OF BROMOPEROXIDASE FROM BACILLUS     
JRNL        TITL 2 ANTHRACIS.                                                   
JRNL        REF    TO BE PUBLISHED                                              
JRNL        REFN                                                                
REMARK   2                                                                      
REMARK   2 RESOLUTION.    1.74 ANGSTROMS.                                       
REMARK   3                                                                      
REMARK   3 REFINEMENT.                                                          
REMARK   3   PROGRAM     : REFMAC 5.5.0054                                      
REMARK   3   AUTHORS     : MURSHUDOV,VAGIN,DODSON                               
REMARK   3                                                                      
REMARK   3    REFINEMENT TARGET : MAXIMUM LIKELIHOOD                            
REMARK   3                                                                      
REMARK   3  DATA USED IN REFINEMENT.                                            
REMARK   3   RESOLUTION RANGE HIGH (ANGSTROMS) : 1.74                           
REMARK   3   RESOLUTION RANGE LOW  (ANGSTROMS) : 27.50                          
REMARK   3   DATA CUTOFF            (SIGMA(F)) : 0.000                          
REMARK   3   COMPLETENESS FOR RANGE        (%) : 98.9                           
REMARK   3   NUMBER OF REFLECTIONS             : 75908                          
REMARK   3                                                                      
REMARK   3  FIT TO DATA USED IN REFINEMENT.                                     
REMARK   3   CROSS-VALIDATION METHOD          : THROUGHOUT                      
REMARK   3   FREE R VALUE TEST SET SELECTION  : RANDOM                          
REMARK   3   R VALUE     (WORKING + TEST SET) : 0.165                           
REMARK   3   R VALUE            (WORKING SET) : 0.164                           
REMARK   3   FREE R VALUE                     : 0.195                           
REMARK   3   FREE R VALUE TEST SET SIZE   (%) : 5.000                           
REMARK   3   FREE R VALUE TEST SET COUNT      : 3809                            
REMARK   3                                                                      
REMARK   3  FIT IN THE HIGHEST RESOLUTION BIN.                                  
REMARK   3   TOTAL NUMBER OF BINS USED           : 20                           
REMARK   3   BIN RESOLUTION RANGE HIGH       (A) : 1.74                         
REMARK   3   BIN RESOLUTION RANGE LOW        (A) : 1.79                         
REMARK   3   REFLECTION IN BIN     (WORKING SET) : 4977                         
REMARK   3   BIN COMPLETENESS (WORKING+TEST) (%) : 92.53                        
REMARK   3   BIN R VALUE           (WORKING SET) : 0.2250                       
REMARK   3   BIN FREE R VALUE SET COUNT          : 275                          
REMARK   3   BIN FREE R VALUE                    : 0.2900                       
REMARK   3                                                                      
REMARK   3  NUMBER OF NON-HYDROGEN ATOMS USED IN REFINEMENT.                    
REMARK   3   PROTEIN ATOMS            : 6524                                    
REMARK   3   NUCLEIC ACID ATOMS       : 0                                       
REMARK   3   HETEROGEN ATOMS          : 5                                       
REMARK   3   SOLVENT ATOMS            : 723                                     
REMARK   3                                                                      
REMARK   3  B VALUES.                                                           
REMARK   3   B VALUE TYPE : LIKELY RESIDUAL                                     
REMARK   3   FROM WILSON PLOT           (A**2) : 30.70                          
REMARK   3   MEAN B VALUE      (OVERALL, A**2) : 17.09                          
REMARK   3   OVERALL ANISOTROPIC B VALUE.                                       
REMARK   3    B11 (A**2) : -0.09000                                             
REMARK   3    B22 (A**2) : 0.37000                                              
REMARK   3    B33 (A**2) : -0.19000                                             
REMARK   3    B12 (A**2) : 0.00000                                              
REMARK   3    B13 (A**2) : 0.61000                                              
REMARK   3    B23 (A**2) : 0.00000                                              
REMARK   3                                                                      
REMARK   3  ESTIMATED OVERALL COORDINATE ERROR.                                 
REMARK   3   ESU BASED ON R VALUE                            (A): 0.122         
REMARK   3   ESU BASED ON FREE R VALUE                       (A): 0.111         
REMARK   3   ESU BASED ON MAXIMUM LIKELIHOOD                 (A): 0.077         
REMARK   3   ESU FOR B VALUES BASED ON MAXIMUM LIKELIHOOD (A**2): 5.303         
REMARK   3                                                                      
REMARK   3 CORRELATION COEFFICIENTS.                                            
REMARK   3   CORRELATION COEFFICIENT FO-FC      : 0.970                         
REMARK   3   CORRELATION COEFFICIENT FO-FC FREE : 0.958                         
REMARK   3                                                                      
REMARK   3  RMS DEVIATIONS FROM IDEAL VALUES        COUNT    RMS    WEIGHT      
REMARK   3   BOND LENGTHS REFINED ATOMS        (A):  6885 ; 0.019 ; 0.022       
REMARK   3   BOND LENGTHS OTHERS               (A):  4629 ; 0.001 ; 0.020       
REMARK   3   BOND ANGLES REFINED ATOMS   (DEGREES):  9393 ; 1.680 ; 1.954       
REMARK   3   BOND ANGLES OTHERS          (DEGREES): 11309 ; 0.977 ; 3.000       
REMARK   3   TORSION ANGLES, PERIOD 1    (DEGREES):   883 ; 5.888 ; 5.000       
REMARK   3   TORSION ANGLES, PERIOD 2    (DEGREES):   334 ;37.053 ;24.401       
REMARK   3   TORSION ANGLES, PERIOD 3    (DEGREES):  1115 ;15.673 ;15.000       
REMARK   3   TORSION ANGLES, PERIOD 4    (DEGREES):    32 ;14.598 ;15.000       
REMARK   3   CHIRAL-CENTER RESTRAINTS       (A**3):  1012 ; 0.108 ; 0.200       
REMARK   3   GENERAL PLANES REFINED ATOMS      (A):  7845 ; 0.009 ; 0.021       
REMARK   3   GENERAL PLANES OTHERS             (A):  1451 ; 0.001 ; 0.020       
REMARK   3   NON-BONDED CONTACTS REFINED ATOMS (A):  NULL ;  NULL ;  NULL       
REMARK   3   NON-BONDED CONTACTS OTHERS        (A):  NULL ;  NULL ;  NULL       
REMARK   3   NON-BONDED TORSION REFINED ATOMS  (A):  NULL ;  NULL ;  NULL       
REMARK   3   NON-BONDED TORSION OTHERS         (A):  NULL ;  NULL ;  NULL       
REMARK   3   H-BOND (X...Y) REFINED ATOMS      (A):  NULL ;  NULL ;  NULL       
REMARK   3   H-BOND (X...Y) OTHERS             (A):  NULL ;  NULL ;  NULL       
REMARK   3   POTENTIAL METAL-ION REFINED ATOMS (A):  NULL ;  NULL ;  NULL       
REMARK   3   POTENTIAL METAL-ION OTHERS        (A):  NULL ;  NULL ;  NULL       
REMARK   3   SYMMETRY VDW REFINED ATOMS        (A):  NULL ;  NULL ;  NULL       
REMARK   3   SYMMETRY VDW OTHERS               (A):  NULL ;  NULL ;  NULL       
REMARK   3   SYMMETRY H-BOND REFINED ATOMS     (A):  NULL ;  NULL ;  NULL       
REMARK   3   SYMMETRY H-BOND OTHERS            (A):  NULL ;  NULL ;  NULL       
REMARK   3   SYMMETRY METAL-ION REFINED ATOMS  (A):  NULL ;  NULL ;  NULL       
REMARK   3   SYMMETRY METAL-ION OTHERS         (A):  NULL ;  NULL ;  NULL       
REMARK   3                                                                      
REMARK   3  ISOTROPIC THERMAL FACTOR RESTRAINTS.     COUNT   RMS    WEIGHT      
REMARK   3   MAIN-CHAIN BOND REFINED ATOMS  (A**2):  4207 ; 0.965 ; 1.500       
REMARK   3   MAIN-CHAIN BOND OTHER ATOMS    (A**2):  1727 ; 0.338 ; 1.500       
REMARK   3   MAIN-CHAIN ANGLE REFINED ATOMS (A**2):  6797 ; 1.607 ; 2.000       
REMARK   3   SIDE-CHAIN BOND REFINED ATOMS  (A**2):  2678 ; 2.710 ; 3.000       
REMARK   3   SIDE-CHAIN ANGLE REFINED ATOMS (A**2):  2570 ; 4.192 ; 4.500       
REMARK   3                                                                      
REMARK   3 ANISOTROPIC THERMAL FACTOR RESTRAINTS.    COUNT   RMS   WEIGHT       
REMARK   3   RIGID-BOND RESTRAINTS          (A**2):  NULL ;  NULL ;  NULL       
REMARK   3   SPHERICITY; FREE ATOMS         (A**2):  NULL ;  NULL ;  NULL       
REMARK   3   SPHERICITY; BONDED ATOMS       (A**2):  NULL ;  NULL ;  NULL       
REMARK   3                                                                      
REMARK   3  NCS RESTRAINTS STATISTICS                                           
REMARK   3   NUMBER OF DIFFERENT NCS GROUPS : NULL                              
REMARK   3                                                                      
REMARK   3  TLS DETAILS                                                         
REMARK   3   NUMBER OF TLS GROUPS  : 3                                          
REMARK   3                                                                      
REMARK   3   TLS GROUP : 1                                                      
REMARK   3    NUMBER OF COMPONENTS GROUP : 1                                    
REMARK   3    COMPONENTS        C SSSEQI   TO  C SSSEQI                         
REMARK   3    RESIDUE RANGE :   A     2        A   278                          
REMARK   3    ORIGIN FOR THE GROUP (A):  12.2951 -24.0709 100.2243              
REMARK   3    T TENSOR                                                          
REMARK   3      T11:   0.0386 T22:   0.0070                                     
REMARK   3      T33:   0.0034 T12:   0.0085                                     
REMARK   3      T13:  -0.0047 T23:  -0.0041                                     
REMARK   3    L TENSOR                                                          
REMARK   3      L11:   0.6510 L22:   0.4899                                     
REMARK   3      L33:   0.8466 L12:   0.0989                                     
REMARK   3      L13:   0.0380 L23:  -0.0585                                     
REMARK   3    S TENSOR                                                          
REMARK   3      S11:   0.0158 S12:   0.0097 S13:  -0.0084                       
REMARK   3      S21:   0.0313 S22:  -0.0122 S23:   0.0220                       
REMARK   3      S31:   0.0619 S32:   0.0325 S33:  -0.0036                       
REMARK   3                                                                      
REMARK   3   TLS GROUP : 2                                                      
REMARK   3    NUMBER OF COMPONENTS GROUP : 1                                    
REMARK   3    COMPONENTS        C SSSEQI   TO  C SSSEQI                         
REMARK   3    RESIDUE RANGE :   B    -2        B   278                          
REMARK   3    ORIGIN FOR THE GROUP (A):  26.1528 -12.8519  66.7350              
REMARK   3    T TENSOR                                                          
REMARK   3      T11:   0.0138 T22:   0.0235                                     
REMARK   3      T33:   0.0147 T12:  -0.0002                                     
REMARK   3      T13:  -0.0062 T23:   0.0080                                     
REMARK   3    L TENSOR                                                          
REMARK   3      L11:   1.0020 L22:   0.3730                                     
REMARK   3      L33:   0.9364 L12:   0.1500                                     
REMARK   3      L13:  -0.0991 L23:   0.1349                                     
REMARK   3    S TENSOR                                                          
REMARK   3      S11:   0.0271 S12:   0.0644 S13:   0.0701                       
REMARK   3      S21:   0.0157 S22:  -0.0045 S23:   0.0165                       
REMARK   3      S31:   0.0129 S32:   0.0973 S33:  -0.0227                       
REMARK   3                                                                      
REMARK   3   TLS GROUP : 3                                                      
REMARK   3    NUMBER OF COMPONENTS GROUP : 1                                    
REMARK   3    COMPONENTS        C SSSEQI   TO  C SSSEQI                         
REMARK   3    RESIDUE RANGE :   C     2        C   278                          
REMARK   3    ORIGIN FOR THE GROUP (A):  -9.4916 -24.9977  69.4002              
REMARK   3    T TENSOR                                                          
REMARK   3      T11:   0.0211 T22:   0.0264                                     
REMARK   3      T33:   0.0496 T12:  -0.0039                                     
REMARK   3      T13:  -0.0135 T23:   0.0065                                     
REMARK   3    L TENSOR                                                          
REMARK   3      L11:   0.4489 L22:   0.5339                                     
REMARK   3      L33:   0.8451 L12:   0.1310                                     
REMARK   3      L13:  -0.0918 L23:   0.0458                                     
REMARK   3    S TENSOR                                                          
REMARK   3      S11:  -0.0342 S12:   0.0430 S13:   0.0723                       
REMARK   3      S21:   0.0248 S22:   0.0176 S23:   0.1182                       
REMARK   3      S31:  -0.0007 S32:  -0.1398 S33:   0.0165                       
REMARK   3                                                                      
REMARK   3  BULK SOLVENT MODELLING.                                             
REMARK   3   METHOD USED : MASK                                                 
REMARK   3   PARAMETERS FOR MASK CALCULATION                                    
REMARK   3   VDW PROBE RADIUS   : 1.20                                          
REMARK   3   ION PROBE RADIUS   : 0.80                                          
REMARK   3   SHRINKAGE RADIUS   : 0.80                                          
REMARK   3                                                                      
REMARK   3  OTHER REFINEMENT REMARKS: 1. HYDROGENS HAVE BEEN ADDED IN THE       
REMARK   3  RIDING POSITIONS. 2. U VALUES: RESIDUAL ONLY                        
REMARK   4                                                                      
REMARK   4 3FOB COMPLIES WITH FORMAT V. 3.30, 13-JUL-11                         
REMARK 100                                                                      
REMARK 100 THIS ENTRY HAS BEEN PROCESSED BY RCSB ON 30-DEC-08.                  
REMARK 100 THE RCSB ID CODE IS RCSB050837.                                      
REMARK 200                                                                      
REMARK 200 EXPERIMENTAL DETAILS                                                 
REMARK 200  EXPERIMENT TYPE                : X-RAY DIFFRACTION                  
REMARK 200  DATE OF DATA COLLECTION        : 02-OCT-08                          
REMARK 200  TEMPERATURE           (KELVIN) : 100                                
REMARK 200  PH                             : 7.5                                
REMARK 200  NUMBER OF CRYSTALS USED        : 1                                  
REMARK 200                                                                      
REMARK 200  SYNCHROTRON              (Y/N) : Y                                  
REMARK 200  RADIATION SOURCE               : APS                                
REMARK 200  BEAMLINE                       : 19-BM                              
REMARK 200  X-RAY GENERATOR MODEL          : NULL                               
REMARK 200  MONOCHROMATIC OR LAUE    (M/L) : M                                  
REMARK 200  WAVELENGTH OR RANGE        (A) : 0.9792                             
REMARK 200  MONOCHROMATOR                  : DOUBLE CRYSTAL                     
REMARK 200  OPTICS                         : NULL                               
REMARK 200                                                                      
REMARK 200  DETECTOR TYPE                  : CCD                                
REMARK 200  DETECTOR MANUFACTURER          : SBC-3                              
REMARK 200  INTENSITY-INTEGRATION SOFTWARE : HKL-3000                           
REMARK 200  DATA SCALING SOFTWARE          : SCALEPACK                          
REMARK 200                                                                      
REMARK 200  NUMBER OF UNIQUE REFLECTIONS   : 76114                              
REMARK 200  RESOLUTION RANGE HIGH      (A) : 1.740                              
REMARK 200  RESOLUTION RANGE LOW       (A) : 28.400                             
REMARK 200  REJECTION CRITERIA  (SIGMA(I)) : 0.000                              
REMARK 200                                                                      
REMARK 200 OVERALL.                                                             
REMARK 200  COMPLETENESS FOR RANGE     (%) : 99.7                               
REMARK 200  DATA REDUNDANCY                : 6.800                              
REMARK 200  R MERGE                    (I) : 0.07700                            
REMARK 200  R SYM                      (I) : NULL                               
REMARK 200  <I/SIGMA(I)> FOR THE DATA SET  : 27.4050                            
REMARK 200                                                                      
REMARK 200 IN THE HIGHEST RESOLUTION SHELL.                                     
REMARK 200  HIGHEST RESOLUTION SHELL, RANGE HIGH (A) : 1.74                     
REMARK 200  HIGHEST RESOLUTION SHELL, RANGE LOW  (A) : 1.78                     
REMARK 200  COMPLETENESS FOR SHELL     (%) : 99.8                               
REMARK 200  DATA REDUNDANCY IN SHELL       : 6.10                               
REMARK 200  R MERGE FOR SHELL          (I) : 0.65100                            
REMARK 200  R SYM FOR SHELL            (I) : NULL                               
REMARK 200  <I/SIGMA(I)> FOR SHELL         : 2.560                              
REMARK 200                                                                      
REMARK 200 DIFFRACTION PROTOCOL: SINGLE WAVELENGTH                              
REMARK 200 METHOD USED TO DETERMINE THE STRUCTURE: MOLECULAR REPLACEMENT        
REMARK 200 SOFTWARE USED: MOLREP, HKL-3000                                      
REMARK 200 STARTING MODEL: PDB ENTRY 1BRO                                       
REMARK 200                                                                      
REMARK 200 REMARK: NULL                                                         
REMARK 280                                                                      
REMARK 280 CRYSTAL                                                              
REMARK 280 SOLVENT CONTENT, VS   (%): 39.08                                     
REMARK 280 MATTHEWS COEFFICIENT, VM (ANGSTROMS**3/DA): 2.02                     
REMARK 280                                                                      
REMARK 280 CRYSTALLIZATION CONDITIONS: 0.2 M MAGNESIUM CHLORIDE, 0.1 M HEPES    
REMARK 280  BUFFER, 25% PEG 3350, PH 7.5, VAPOR DIFFUSION, SITTING DROP,        
REMARK 280  TEMPERATURE 291K                                                    
REMARK 290                                                                      
REMARK 290 CRYSTALLOGRAPHIC SYMMETRY                                            
REMARK 290 SYMMETRY OPERATORS FOR SPACE GROUP: P 1 21 1                         
REMARK 290                                                                      
REMARK 290      SYMOP   SYMMETRY                                                
REMARK 290     NNNMMM   OPERATOR                                                
REMARK 290       1555   X,Y,Z                                                   
REMARK 290       2555   -X,Y+1/2,-Z                                             
REMARK 290                                                                      
REMARK 290     WHERE NNN -> OPERATOR NUMBER                                     
REMARK 290           MMM -> TRANSLATION VECTOR                                  
REMARK 290                                                                      
REMARK 290 CRYSTALLOGRAPHIC SYMMETRY TRANSFORMATIONS                            
REMARK 290 THE FOLLOWING TRANSFORMATIONS OPERATE ON THE ATOM/HETATM             
REMARK 290 RECORDS IN THIS ENTRY TO PRODUCE CRYSTALLOGRAPHICALLY                
REMARK 290 RELATED MOLECULES.                                                   
REMARK 290   SMTRY1   1  1.000000  0.000000  0.000000        0.00000            
REMARK 290   SMTRY2   1  0.000000  1.000000  0.000000        0.00000            
REMARK 290   SMTRY3   1  0.000000  0.000000  1.000000        0.00000            
REMARK 290   SMTRY1   2 -1.000000  0.000000  0.000000        0.00000            
REMARK 290   SMTRY2   2  0.000000  1.000000  0.000000       24.16300            
REMARK 290   SMTRY3   2  0.000000  0.000000 -1.000000        0.00000            
REMARK 290                                                                      
REMARK 290 REMARK: NULL                                                         
REMARK 300                                                                      
REMARK 300 BIOMOLECULE: 1                                                       
REMARK 300 SEE REMARK 350 FOR THE AUTHOR PROVIDED AND/OR PROGRAM                
REMARK 300 GENERATED ASSEMBLY INFORMATION FOR THE STRUCTURE IN                  
REMARK 300 THIS ENTRY. THE REMARK MAY ALSO PROVIDE INFORMATION ON               
REMARK 300 BURIED SURFACE AREA.                                                 
REMARK 300 REMARK: ACCORDING TO AUTHORS, THE BIOLOGICAL UNIT ASSEMBLY THAT IS   
REMARK 300 SHOWN IN REMARK 350 IS PUTATIVE AT THE TIME OF DEPOSITION.           
REMARK 350                                                                      
REMARK 350 COORDINATES FOR A COMPLETE MULTIMER REPRESENTING THE KNOWN           
REMARK 350 BIOLOGICALLY SIGNIFICANT OLIGOMERIZATION STATE OF THE                
REMARK 350 MOLECULE CAN BE GENERATED BY APPLYING BIOMT TRANSFORMATIONS          
REMARK 350 GIVEN BELOW.  BOTH NON-CRYSTALLOGRAPHIC AND                          
REMARK 350 CRYSTALLOGRAPHIC OPERATIONS ARE GIVEN.                               
REMARK 350                                                                      
REMARK 350 BIOMOLECULE: 1                                                       
REMARK 350 AUTHOR DETERMINED BIOLOGICAL UNIT: TRIMERIC                          
REMARK 350 SOFTWARE DETERMINED QUATERNARY STRUCTURE: TRIMERIC                   
REMARK 350 SOFTWARE USED: PISA                                                  
REMARK 350 TOTAL BURIED SURFACE AREA: 4500 ANGSTROM**2                          
REMARK 350 SURFACE AREA OF THE COMPLEX: 30000 ANGSTROM**2                       
REMARK 350 CHANGE IN SOLVENT FREE ENERGY: -11.3 KCAL/MOL                        
REMARK 350 APPLY THE FOLLOWING TO CHAINS: A, B, C                               
REMARK 350   BIOMT1   1  1.000000  0.000000  0.000000        0.00000            
REMARK 350   BIOMT2   1  0.000000  1.000000  0.000000        0.00000            
REMARK 350   BIOMT3   1  0.000000  0.000000  1.000000        0.00000            
REMARK 465                                                                      
REMARK 465 MISSING RESIDUES                                                     
REMARK 465 THE FOLLOWING RESIDUES WERE NOT LOCATED IN THE                       
REMARK 465 EXPERIMENT. (M=MODEL NUMBER; RES=RESIDUE NAME; C=CHAIN               
REMARK 465 IDENTIFIER; SSSEQ=SEQUENCE NUMBER; I=INSERTION CODE.)                
REMARK 465                                                                      
REMARK 465   M RES C SSSEQI                                                     
REMARK 465     SER A    -2                                                      
REMARK 465     ASN A    -1                                                      
REMARK 465     ALA A     0                                                      
REMARK 465     MSE A     1                                                      
REMARK 465     THR B     5                                                      
REMARK 465     VAL B     6                                                      
REMARK 465     GLY B     7                                                      
REMARK 465     THR B     8                                                      
REMARK 465     GLU B     9                                                      
REMARK 465     SER C    -2                                                      
REMARK 465     ASN C    -1                                                      
REMARK 465     ALA C     0                                                      
REMARK 465     MSE C     1                                                      
REMARK 500                                                                      
REMARK 500 GEOMETRY AND STEREOCHEMISTRY                                         
REMARK 500 SUBTOPIC: CLOSE CONTACTS IN SAME ASYMMETRIC UNIT                     
REMARK 500                                                                      
REMARK 500 THE FOLLOWING ATOMS ARE IN CLOSE CONTACT.                            
REMARK 500                                                                      
REMARK 500  ATM1  RES C  SSEQI   ATM2  RES C  SSEQI           DISTANCE          
REMARK 500   ND2  ASN B   218     O    HOH B   474              1.94            
REMARK 500   OE1  GLU A   267     O    HOH A   638              2.04            
REMARK 500   O    HOH C   515     O    HOH C   699              2.04            
REMARK 500   O    HOH B   295     O    HOH B   685              2.05            
REMARK 500   OE2  GLU B    70     O    HOH B   357              2.09            
REMARK 500   OE1  GLU A   267     O    HOH A   502              2.10            
REMARK 500   ND1  HIS B    21     O    HOH B   720              2.15            
REMARK 500   O    HOH A   354     O    HOH A   542              2.16            
REMARK 500   OD1  ASN B    10     O    HOH B   643              2.16            
REMARK 500   OE1  GLU C   180     NH1  ARG C   183              2.19            
REMARK 500                                                                      
REMARK 500 REMARK: NULL                                                         
REMARK 500                                                                      
REMARK 500 GEOMETRY AND STEREOCHEMISTRY                                         
REMARK 500 SUBTOPIC: COVALENT BOND ANGLES                                       
REMARK 500                                                                      
REMARK 500 THE STEREOCHEMICAL PARAMETERS OF THE FOLLOWING RESIDUES              
REMARK 500 HAVE VALUES WHICH DEVIATE FROM EXPECTED VALUES BY MORE               
REMARK 500 THAN 6*RMSD (M=MODEL NUMBER; RES=RESIDUE NAME; C=CHAIN               
REMARK 500 IDENTIFIER; SSEQ=SEQUENCE NUMBER; I=INSERTION CODE).                 
REMARK 500                                                                      
REMARK 500 STANDARD TABLE:                                                      
REMARK 500 FORMAT: (10X,I3,1X,A3,1X,A1,I4,A1,3(1X,A4,2X),12X,F5.1)              
REMARK 500                                                                      
REMARK 500 EXPECTED VALUES PROTEIN: ENGH AND HUBER, 1999                        
REMARK 500 EXPECTED VALUES NUCLEIC ACID: CLOWNEY ET AL 1996                     
REMARK 500                                                                      
REMARK 500  M RES CSSEQI ATM1   ATM2   ATM3                                     
REMARK 500    ARG B  38   NE  -  CZ  -  NH2 ANGL. DEV. =  -3.1 DEGREES          
REMARK 500                                                                      
REMARK 500 REMARK: NULL                                                         
REMARK 500                                                                      
REMARK 500 GEOMETRY AND STEREOCHEMISTRY                                         
REMARK 500 SUBTOPIC: TORSION ANGLES                                             
REMARK 500                                                                      
REMARK 500 TORSION ANGLES OUTSIDE THE EXPECTED RAMACHANDRAN REGIONS:            
REMARK 500 (M=MODEL NUMBER; RES=RESIDUE NAME; C=CHAIN IDENTIFIER;               
REMARK 500 SSEQ=SEQUENCE NUMBER; I=INSERTION CODE).                             
REMARK 500                                                                      
REMARK 500 STANDARD TABLE:                                                      
REMARK 500 FORMAT:(10X,I3,1X,A3,1X,A1,I4,A1,4X,F7.2,3X,F7.2)                    
REMARK 500                                                                      
REMARK 500 EXPECTED VALUES: GJ KLEYWEGT AND TA JONES (1996). PHI/PSI-           
REMARK 500 CHOLOGY: RAMACHANDRAN REVISITED. STRUCTURE 4, 1395 - 1400            
REMARK 500                                                                      
REMARK 500  M RES CSSEQI        PSI       PHI                                   
REMARK 500    ASN A  10       41.65     39.29                                   
REMARK 500    PRO A  34       54.56   -103.44                                   
REMARK 500    LEU A  35     -136.11    -98.50                                   
REMARK 500    GLN A  67       74.65   -118.18                                   
REMARK 500    SER A  99     -120.67     49.25                                   
REMARK 500    TYR A 129      104.73   -175.30                                   
REMARK 500    ASP A 156       83.75   -161.16                                   
REMARK 500    SER A 237      -92.67   -150.74                                   
REMARK 500    PRO B  34       52.31   -104.96                                   
REMARK 500    LEU B  35     -133.24    -98.26                                   
REMARK 500    SER B  99     -119.13     48.01                                   
REMARK 500    TYR B 129      105.03   -175.31                                   
REMARK 500    ASP B 156       84.17   -153.84                                   
REMARK 500    SER B 237      -94.43   -149.19                                   
REMARK 500    ASN B 247       -3.34     75.08                                   
REMARK 500    GLN C  11       -1.13     68.42                                   
REMARK 500    PRO C  34       59.26   -110.48                                   
REMARK 500    LEU C  35     -139.30   -103.38                                   
REMARK 500    SER C  99     -117.17     52.44                                   
REMARK 500    TYR C 129      104.23    179.80                                   
REMARK 500    ASP C 156       87.22   -155.18                                   
REMARK 500    ASN C 218       43.61   -141.98                                   
REMARK 500    SER C 237      -87.37   -142.94                                   
REMARK 500                                                                      
REMARK 500 REMARK: NULL                                                         
REMARK 525                                                                      
REMARK 525 SOLVENT                                                              
REMARK 525                                                                      
REMARK 525 THE SOLVENT MOLECULES HAVE CHAIN IDENTIFIERS THAT                    
REMARK 525 INDICATE THE POLYMER CHAIN WITH WHICH THEY ARE MOST                  
REMARK 525 CLOSELY ASSOCIATED. THE REMARK LISTS ALL THE SOLVENT                 
REMARK 525 MOLECULES WHICH ARE MORE THAN 5A AWAY FROM THE                       
REMARK 525 NEAREST POLYMER CHAIN (M = MODEL NUMBER;                             
REMARK 525 RES=RESIDUE NAME; C=CHAIN IDENTIFIER; SSEQ=SEQUENCE                  
REMARK 525 NUMBER; I=INSERTION CODE):                                           
REMARK 525                                                                      
REMARK 525  M RES CSSEQI                                                        
REMARK 525    HOH A 363        DISTANCE =  5.93 ANGSTROMS                       
REMARK 525    HOH A 381        DISTANCE =  5.36 ANGSTROMS                       
REMARK 525    HOH A 541        DISTANCE =  5.60 ANGSTROMS                       
REMARK 525    HOH B 375        DISTANCE =  5.35 ANGSTROMS                       
REMARK 525    HOH B 436        DISTANCE =  5.07 ANGSTROMS                       
REMARK 620                                                                      
REMARK 620 METAL COORDINATION                                                   
REMARK 620 (M=MODEL NUMBER; RES=RESIDUE NAME; C=CHAIN IDENTIFIER;               
REMARK 620 SSEQ=SEQUENCE NUMBER; I=INSERTION CODE):                             
REMARK 620                                                                      
REMARK 620 COORDINATION ANGLES FOR:  M RES CSSEQI METAL                         
REMARK 620                              NA A 405  NA                            
REMARK 620 N RES CSSEQI ATOM                                                    
REMARK 620 1 ILE A 117   O                                                      
REMARK 620 2 HOH A 682   O    71.5                                              
REMARK 620 3 HOH A 603   O   170.8 100.0                                        
REMARK 620 4 HOH A 706   O    84.3  73.3  90.1                                  
REMARK 620 5 HOH A 531   O    95.5 141.6  89.3  69.5                            
REMARK 620 6 HOH A 424   O    95.5 109.8  90.5 176.7 107.3                      
REMARK 620 N                    1     2     3     4     5                       
REMARK 620                                                                      
REMARK 620 COORDINATION ANGLES FOR:  M RES CSSEQI METAL                         
REMARK 620                              NA A 404  NA                            
REMARK 620 N RES CSSEQI ATOM                                                    
REMARK 620 1 HOH A 328   O                                                      
REMARK 620 2 HOH C 308   O    92.7                                              
REMARK 620 3 HOH A 281   O    92.2  93.2                                        
REMARK 620 4 HOH B 365   O    86.0  89.4 176.9                                  
REMARK 620 5 HOH C 289   O   176.4  88.7  91.0  90.7                            
REMARK 620 6 HOH A 284   O    88.9 176.3  90.1  87.3  89.5                      
REMARK 620 N                    1     2     3     4     5                       
REMARK 800                                                                      
REMARK 800 SITE                                                                 
REMARK 800 SITE_IDENTIFIER: AC1                                                 
REMARK 800 EVIDENCE_CODE: SOFTWARE                                              
REMARK 800 SITE_DESCRIPTION: BINDING SITE FOR RESIDUE CL A 401                  
REMARK 800                                                                      
REMARK 800 SITE_IDENTIFIER: AC2                                                 
REMARK 800 EVIDENCE_CODE: SOFTWARE                                              
REMARK 800 SITE_DESCRIPTION: BINDING SITE FOR RESIDUE NA A 404                  
REMARK 800                                                                      
REMARK 800 SITE_IDENTIFIER: AC3                                                 
REMARK 800 EVIDENCE_CODE: SOFTWARE                                              
REMARK 800 SITE_DESCRIPTION: BINDING SITE FOR RESIDUE NA A 405                  
REMARK 800                                                                      
REMARK 800 SITE_IDENTIFIER: AC4                                                 
REMARK 800 EVIDENCE_CODE: SOFTWARE                                              
REMARK 800 SITE_DESCRIPTION: BINDING SITE FOR RESIDUE CL B 402                  
REMARK 800                                                                      
REMARK 800 SITE_IDENTIFIER: AC5                                                 
REMARK 800 EVIDENCE_CODE: SOFTWARE                                              
REMARK 800 SITE_DESCRIPTION: BINDING SITE FOR RESIDUE CL C 403                  
REMARK 900                                                                      
REMARK 900 RELATED ENTRIES                                                      
REMARK 900 RELATED ID: 1BRO   RELATED DB: PDB                                   
REMARK 900 BROMOPEROXIDASE A2                                                   
REMARK 900 RELATED ID: IDP00046   RELATED DB: TARGETDB                          
DBREF  3FOB A    1   278  UNP    Q81NM3   Q81NM3_BACAN     1    278             
DBREF  3FOB B    1   278  UNP    Q81NM3   Q81NM3_BACAN     1    278             
DBREF  3FOB C    1   278  UNP    Q81NM3   Q81NM3_BACAN     1    278             
SEQADV 3FOB SER A   -2  UNP  Q81NM3              EXPRESSION TAG                 
SEQADV 3FOB ASN A   -1  UNP  Q81NM3              EXPRESSION TAG                 
SEQADV 3FOB ALA A    0  UNP  Q81NM3              EXPRESSION TAG                 
SEQADV 3FOB SER B   -2  UNP  Q81NM3              EXPRESSION TAG                 
SEQADV 3FOB ASN B   -1  UNP  Q81NM3              EXPRESSION TAG                 
SEQADV 3FOB ALA B    0  UNP  Q81NM3              EXPRESSION TAG                 
SEQADV 3FOB SER C   -2  UNP  Q81NM3              EXPRESSION TAG                 
SEQADV 3FOB ASN C   -1  UNP  Q81NM3              EXPRESSION TAG                 
SEQADV 3FOB ALA C    0  UNP  Q81NM3              EXPRESSION TAG                 
SEQRES   1 A  281  SER ASN ALA MSE ALA LYS ILE THR VAL GLY THR GLU ASN          
SEQRES   2 A  281  GLN ALA PRO ILE GLU ILE TYR TYR GLU ASP HIS GLY THR          
SEQRES   3 A  281  GLY LYS PRO VAL VAL LEU ILE HIS GLY TRP PRO LEU SER          
SEQRES   4 A  281  GLY ARG SER TRP GLU TYR GLN VAL PRO ALA LEU VAL GLU          
SEQRES   5 A  281  ALA GLY TYR ARG VAL ILE THR TYR ASP ARG ARG GLY PHE          
SEQRES   6 A  281  GLY LYS SER SER GLN PRO TRP GLU GLY TYR GLU TYR ASP          
SEQRES   7 A  281  THR PHE THR SER ASP LEU HIS GLN LEU LEU GLU GLN LEU          
SEQRES   8 A  281  GLU LEU GLN ASN VAL THR LEU VAL GLY PHE SER MSE GLY          
SEQRES   9 A  281  GLY GLY GLU VAL ALA ARG TYR ILE SER THR TYR GLY THR          
SEQRES  10 A  281  ASP ARG ILE GLU LYS VAL VAL PHE ALA GLY ALA VAL PRO          
SEQRES  11 A  281  PRO TYR LEU TYR LYS SER GLU ASP HIS PRO GLU GLY ALA          
SEQRES  12 A  281  LEU ASP ASP ALA THR ILE GLU THR PHE LYS SER GLY VAL          
SEQRES  13 A  281  ILE ASN ASP ARG LEU ALA PHE LEU ASP GLU PHE THR LYS          
SEQRES  14 A  281  GLY PHE PHE ALA ALA GLY ASP ARG THR ASP LEU VAL SER          
SEQRES  15 A  281  GLU SER PHE ARG LEU TYR ASN TRP ASP ILE ALA ALA GLY          
SEQRES  16 A  281  ALA SER PRO LYS GLY THR LEU ASP CYS ILE THR ALA PHE          
SEQRES  17 A  281  SER LYS THR ASP PHE ARG LYS ASP LEU GLU LYS PHE ASN          
SEQRES  18 A  281  ILE PRO THR LEU ILE ILE HIS GLY ASP SER ASP ALA THR          
SEQRES  19 A  281  VAL PRO PHE GLU TYR SER GLY LYS LEU THR HIS GLU ALA          
SEQRES  20 A  281  ILE PRO ASN SER LYS VAL ALA LEU ILE LYS GLY GLY PRO          
SEQRES  21 A  281  HIS GLY LEU ASN ALA THR HIS ALA LYS GLU PHE ASN GLU          
SEQRES  22 A  281  ALA LEU LEU LEU PHE LEU LYS ASP                              
SEQRES   1 B  281  SER ASN ALA MSE ALA LYS ILE THR VAL GLY THR GLU ASN          
SEQRES   2 B  281  GLN ALA PRO ILE GLU ILE TYR TYR GLU ASP HIS GLY THR          
SEQRES   3 B  281  GLY LYS PRO VAL VAL LEU ILE HIS GLY TRP PRO LEU SER          
SEQRES   4 B  281  GLY ARG SER TRP GLU TYR GLN VAL PRO ALA LEU VAL GLU          
SEQRES   5 B  281  ALA GLY TYR ARG VAL ILE THR TYR ASP ARG ARG GLY PHE          
SEQRES   6 B  281  GLY LYS SER SER GLN PRO TRP GLU GLY TYR GLU TYR ASP          
SEQRES   7 B  281  THR PHE THR SER ASP LEU HIS GLN LEU LEU GLU GLN LEU          
SEQRES   8 B  281  GLU LEU GLN ASN VAL THR LEU VAL GLY PHE SER MSE GLY          
SEQRES   9 B  281  GLY GLY GLU VAL ALA ARG TYR ILE SER THR TYR GLY THR          
SEQRES  10 B  281  ASP ARG ILE GLU LYS VAL VAL PHE ALA GLY ALA VAL PRO          
SEQRES  11 B  281  PRO TYR LEU TYR LYS SER GLU ASP HIS PRO GLU GLY ALA          
SEQRES  12 B  281  LEU ASP ASP ALA THR ILE GLU THR PHE LYS SER GLY VAL          
SEQRES  13 B  281  ILE ASN ASP ARG LEU ALA PHE LEU ASP GLU PHE THR LYS          
SEQRES  14 B  281  GLY PHE PHE ALA ALA GLY ASP ARG THR ASP LEU VAL SER          
SEQRES  15 B  281  GLU SER PHE ARG LEU TYR ASN TRP ASP ILE ALA ALA GLY          
SEQRES  16 B  281  ALA SER PRO LYS GLY THR LEU ASP CYS ILE THR ALA PHE          
SEQRES  17 B  281  SER LYS THR ASP PHE ARG LYS ASP LEU GLU LYS PHE ASN          
SEQRES  18 B  281  ILE PRO THR LEU ILE ILE HIS GLY ASP SER ASP ALA THR          
SEQRES  19 B  281  VAL PRO PHE GLU TYR SER GLY LYS LEU THR HIS GLU ALA          
SEQRES  20 B  281  ILE PRO ASN SER LYS VAL ALA LEU ILE LYS GLY GLY PRO          
SEQRES  21 B  281  HIS GLY LEU ASN ALA THR HIS ALA LYS GLU PHE ASN GLU          
SEQRES  22 B  281  ALA LEU LEU LEU PHE LEU LYS ASP                              
SEQRES   1 C  281  SER ASN ALA MSE ALA LYS ILE THR VAL GLY THR GLU ASN          
SEQRES   2 C  281  GLN ALA PRO ILE GLU ILE TYR TYR GLU ASP HIS GLY THR          
SEQRES   3 C  281  GLY LYS PRO VAL VAL LEU ILE HIS GLY TRP PRO LEU SER          
SEQRES   4 C  281  GLY ARG SER TRP GLU TYR GLN VAL PRO ALA LEU VAL GLU          
SEQRES   5 C  281  ALA GLY TYR ARG VAL ILE THR TYR ASP ARG ARG GLY PHE          
SEQRES   6 C  281  GLY LYS SER SER GLN PRO TRP GLU GLY TYR GLU TYR ASP          
SEQRES   7 C  281  THR PHE THR SER ASP LEU HIS GLN LEU LEU GLU GLN LEU          
SEQRES   8 C  281  GLU LEU GLN ASN VAL THR LEU VAL GLY PHE SER MSE GLY          
SEQRES   9 C  281  GLY GLY GLU VAL ALA ARG TYR ILE SER THR TYR GLY THR          
SEQRES  10 C  281  ASP ARG ILE GLU LYS VAL VAL PHE ALA GLY ALA VAL PRO          
SEQRES  11 C  281  PRO TYR LEU TYR LYS SER GLU ASP HIS PRO GLU GLY ALA          
SEQRES  12 C  281  LEU ASP ASP ALA THR ILE GLU THR PHE LYS SER GLY VAL          
SEQRES  13 C  281  ILE ASN ASP ARG LEU ALA PHE LEU ASP GLU PHE THR LYS          
SEQRES  14 C  281  GLY PHE PHE ALA ALA GLY ASP ARG THR ASP LEU VAL SER          
SEQRES  15 C  281  GLU SER PHE ARG LEU TYR ASN TRP ASP ILE ALA ALA GLY          
SEQRES  16 C  281  ALA SER PRO LYS GLY THR LEU ASP CYS ILE THR ALA PHE          
SEQRES  17 C  281  SER LYS THR ASP PHE ARG LYS ASP LEU GLU LYS PHE ASN          
SEQRES  18 C  281  ILE PRO THR LEU ILE ILE HIS GLY ASP SER ASP ALA THR          
SEQRES  19 C  281  VAL PRO PHE GLU TYR SER GLY LYS LEU THR HIS GLU ALA          
SEQRES  20 C  281  ILE PRO ASN SER LYS VAL ALA LEU ILE LYS GLY GLY PRO          
SEQRES  21 C  281  HIS GLY LEU ASN ALA THR HIS ALA LYS GLU PHE ASN GLU          
SEQRES  22 C  281  ALA LEU LEU LEU PHE LEU LYS ASP                              
MODRES 3FOB MSE A  100  MET  SELENOMETHIONINE                                   
MODRES 3FOB MSE B    1  MET  SELENOMETHIONINE                                   
MODRES 3FOB MSE B  100  MET  SELENOMETHIONINE                                   
MODRES 3FOB MSE C  100  MET  SELENOMETHIONINE                                   
HET    MSE  A 100       8                                                       
HET    MSE  B   1       8                                                       
HET    MSE  B 100       8                                                       
HET    MSE  C 100       8                                                       
HET     CL  A 401       1                                                       
HET     NA  A 404       1                                                       
HET     NA  A 405       1                                                       
HET     CL  B 402       1                                                       
HET     CL  C 403       1                                                       
HETNAM     MSE SELENOMETHIONINE                                                 
HETNAM      CL CHLORIDE ION                                                     
HETNAM      NA SODIUM ION                                                       
FORMUL   1  MSE    4(C5 H11 N O2 SE)                                            
FORMUL   4   CL    3(CL 1-)                                                     
FORMUL   5   NA    2(NA 1+)                                                     
FORMUL   9  HOH   *723(H2 O)                                                    
HELIX    1   1 SER A   36  GLU A   41  5                                   6    
HELIX    2   2 GLN A   43  ALA A   50  1                                   8    
HELIX    3   3 GLU A   73  LEU A   88  1                                  16    
HELIX    4   4 MSE A  100  GLY A  113  1                                  14    
HELIX    5   5 ASP A  142  PHE A  169  1                                  28    
HELIX    6   6 SER A  179  GLY A  192  1                                  14    
HELIX    7   7 SER A  194  THR A  208  1                                  15    
HELIX    8   8 PHE A  210  GLU A  215  1                                   6    
HELIX    9   9 PRO A  233  TYR A  236  5                                   4    
HELIX   10  10 SER A  237  ILE A  245  1                                   9    
HELIX   11  11 GLY A  259  HIS A  264  1                                   6    
HELIX   12  12 HIS A  264  LYS A  277  1                                  14    
HELIX   13  13 SER B   36  GLU B   41  5                                   6    
HELIX   14  14 GLN B   43  ALA B   50  1                                   8    
HELIX   15  15 GLU B   73  LEU B   88  1                                  16    
HELIX   16  16 MSE B  100  GLY B  113  1                                  14    
HELIX   17  17 ASP B  142  PHE B  169  1                                  28    
HELIX   18  18 SER B  179  GLY B  192  1                                  14    
HELIX   19  19 SER B  194  THR B  208  1                                  15    
HELIX   20  20 PHE B  210  GLU B  215  1                                   6    
HELIX   21  21 PRO B  233  TYR B  236  5                                   4    
HELIX   22  22 SER B  237  ILE B  245  1                                   9    
HELIX   23  23 GLY B  259  HIS B  264  1                                   6    
HELIX   24  24 HIS B  264  ASP B  278  1                                  15    
HELIX   25  25 SER C   36  GLU C   41  5                                   6    
HELIX   26  26 GLN C   43  ALA C   50  1                                   8    
HELIX   27  27 GLU C   73  LEU C   88  1                                  16    
HELIX   28  28 MSE C  100  GLY C  113  1                                  14    
HELIX   29  29 ASP C  142  PHE C  169  1                                  28    
HELIX   30  30 SER C  179  GLY C  192  1                                  14    
HELIX   31  31 SER C  194  THR C  208  1                                  15    
HELIX   32  32 PHE C  210  GLU C  215  1                                   6    
HELIX   33  33 PRO C  233  TYR C  236  5                                   4    
HELIX   34  34 SER C  237  ILE C  245  1                                   9    
HELIX   35  35 GLY C  259  HIS C  264  1                                   6    
HELIX   36  36 HIS C  264  ASP C  278  1                                  15    
SHEET    1   A 8 LYS A   3  GLU A   9  0                                        
SHEET    2   A 8 ALA A  12  HIS A  21 -1  O  ILE A  16   N  ILE A   4           
SHEET    3   A 8 TYR A  52  TYR A  57 -1  O  VAL A  54   N  HIS A  21           
SHEET    4   A 8 LYS A  25  ILE A  30  1  N  VAL A  27   O  ARG A  53           
SHEET    5   A 8 VAL A  93  PHE A  98  1  O  VAL A  96   N  VAL A  28           
SHEET    6   A 8 ILE A 117  ALA A 123  1  O  GLU A 118   N  VAL A  93           
SHEET    7   A 8 THR A 221  GLY A 226  1  O  LEU A 222   N  PHE A 122           
SHEET    8   A 8 LYS A 249  ILE A 253  1  O  ALA A 251   N  ILE A 223           
SHEET    1   B 8 ASN B  -1  LYS B   3  0                                        
SHEET    2   B 8 GLU B  15  HIS B  21 -1  O  ILE B  16   N  ALA B   2           
SHEET    3   B 8 TYR B  52  TYR B  57 -1  O  VAL B  54   N  HIS B  21           
SHEET    4   B 8 LYS B  25  ILE B  30  1  N  LEU B  29   O  ILE B  55           
SHEET    5   B 8 VAL B  93  PHE B  98  1  O  VAL B  96   N  ILE B  30           
SHEET    6   B 8 ILE B 117  ALA B 123  1  O  VAL B 121   N  GLY B  97           
SHEET    7   B 8 THR B 221  GLY B 226  1  O  LEU B 222   N  PHE B 122           
SHEET    8   B 8 LYS B 249  ILE B 253  1  O  LYS B 249   N  ILE B 223           
SHEET    1   C 8 LYS C   3  GLU C   9  0                                        
SHEET    2   C 8 ALA C  12  HIS C  21 -1  O  ILE C  16   N  ILE C   4           
SHEET    3   C 8 TYR C  52  TYR C  57 -1  O  VAL C  54   N  HIS C  21           
SHEET    4   C 8 LYS C  25  ILE C  30  1  N  VAL C  27   O  ARG C  53           
SHEET    5   C 8 VAL C  93  PHE C  98  1  O  VAL C  96   N  VAL C  28           
SHEET    6   C 8 ILE C 117  ALA C 123  1  O  ALA C 123   N  GLY C  97           
SHEET    7   C 8 THR C 221  GLY C 226  1  O  LEU C 222   N  PHE C 122           
SHEET    8   C 8 LYS C 249  ILE C 253  1  O  ALA C 251   N  ILE C 223           
LINK         C   SER A  99                 N   MSE A 100     1555   1555  1.35  
LINK         C   MSE A 100                 N   GLY A 101     1555   1555  1.34  
LINK         C   ALA B   0                 N   MSE B   1     1555   1555  1.33  
LINK         C   MSE B   1                 N   ALA B   2     1555   1555  1.33  
LINK         C   SER B  99                 N   MSE B 100     1555   1555  1.34  
LINK         C   MSE B 100                 N   GLY B 101     1555   1555  1.33  
LINK         C   SER C  99                 N   MSE C 100     1555   1555  1.33  
LINK         C   MSE C 100                 N   GLY C 101     1555   1555  1.32  
LINK         O   ILE A 117                NA    NA A 405     1555   1555  2.42  
LINK        NA    NA A 404                 O   HOH A 328     1555   1555  2.06  
LINK        NA    NA A 404                 O   HOH C 308     1555   1555  2.14  
LINK        NA    NA A 404                 O   HOH A 281     1555   1555  2.09  
LINK        NA    NA A 404                 O   HOH B 365     1555   1555  2.24  
LINK        NA    NA A 404                 O   HOH C 289     1555   1555  2.13  
LINK        NA    NA A 404                 O   HOH A 284     1555   1555  2.13  
LINK        NA    NA A 405                 O   HOH A 682     1555   1555  2.05  
LINK        NA    NA A 405                 O   HOH A 603     1555   1555  2.14  
LINK        NA    NA A 405                 O   HOH A 706     1555   1555  2.20  
LINK        NA    NA A 405                 O   HOH A 531     1555   1555  2.43  
LINK        NA    NA A 405                 O   HOH A 424     1555   1555  2.46  
CISPEP   1 TRP A   33    PRO A   34          0       -13.26                     
CISPEP   2 PRO A  127    PRO A  128          0         7.22                     
CISPEP   3 TRP B   33    PRO B   34          0       -11.69                     
CISPEP   4 PRO B  127    PRO B  128          0         6.90                     
CISPEP   5 TRP C   33    PRO C   34          0        -8.52                     
CISPEP   6 PRO C  127    PRO C  128          0         5.72                     
SITE     1 AC1  4 TRP A  33  SER A  99  MSE A 100  HOH A 326                    
SITE     1 AC2  6 HOH A 281  HOH A 284  HOH A 328  HOH B 365                    
SITE     2 AC2  6 HOH C 289  HOH C 308                                          
SITE     1 AC3  7 ILE A 117  GLU A 118  HOH A 424  HOH A 531                    
SITE     2 AC3  7 HOH A 603  HOH A 682  HOH A 706                               
SITE     1 AC4  3 TRP B  33  SER B  99  MSE B 100                               
SITE     1 AC5  4 TRP C  33  SER C  99  MSE C 100  HOH C 343                    
CRYST1   77.037   48.326  101.932  90.00  94.05  90.00 P 1 21 1      6          
ORIGX1      1.000000  0.000000  0.000000        0.00000                         
ORIGX2      0.000000  1.000000  0.000000        0.00000                         
ORIGX3      0.000000  0.000000  1.000000        0.00000                         
SCALE1      0.012981  0.000000  0.000919        0.00000                         
SCALE2      0.000000  0.020693  0.000000        0.00000                         
SCALE3      0.000000  0.000000  0.009835        0.00000                         
ATOM      1  N   ALA A   2      19.376 -32.400  81.396  1.00 32.28           N  
ATOM      2  CA  ALA A   2      19.627 -32.552  82.881  1.00 30.54           C  
ATOM      3  C   ALA A   2      18.342 -32.813  83.619  1.00 29.62           C  
ATOM      4  O   ALA A   2      17.872 -31.934  84.374  1.00 29.70           O  
ATOM      5  CB  ALA A   2      20.389 -31.312  83.523  1.00 31.65           C  
ATOM      6  N   LYS A   3      17.814 -34.034  83.466  1.00 28.66           N  
ATOM      7  CA  LYS A   3      16.639 -34.473  84.245  1.00 28.57           C  
ATOM      8  C   LYS A   3      16.822 -35.818  84.926  1.00 28.49           C  
ATOM      9  O   LYS A   3      17.524 -36.709  84.412  1.00 30.61           O  
ATOM     10  CB  LYS A   3      15.446 -34.576  83.327  1.00 28.37           C  
ATOM     11  CG  LYS A   3      15.363 -33.425  82.408  1.00 28.07           C  
ATOM     12  CD  LYS A   3      14.581 -32.405  82.984  1.00 20.28           C  
ATOM     13  CE  LYS A   3      13.184 -32.495  82.390  1.00 27.40           C  
ATOM     14  NZ  LYS A   3      12.970 -31.635  81.168  1.00 31.22           N  
ATOM     15  N   ILE A   4      16.153 -35.979  86.057  1.00 27.82           N  
ATOM     16  CA  ILE A   4      16.057 -37.276  86.750  1.00 28.50           C  
ATOM     17  C   ILE A   4      14.622 -37.781  86.684  1.00 26.74           C  
ATOM     18  O   ILE A   4      13.691 -37.045  86.974  1.00 22.94           O  
ATOM     19  CB  ILE A   4      16.505 -37.130  88.189  1.00 29.31           C  
ATOM     20  CG1 ILE A   4      18.006 -36.868  88.210  1.00 34.06           C  
ATOM     21  CG2 ILE A   4      16.192 -38.353  89.013  1.00 33.53           C  
ATOM     22  CD1 ILE A   4      18.795 -37.742  87.280  1.00 34.40           C  
ATOM     23  N   THR A   5      14.448 -39.042  86.305  1.00 25.59           N  
ATOM     24  CA  THR A   5      13.138 -39.649  86.400  1.00 26.37           C  
ATOM     25  C   THR A   5      12.934 -40.176  87.825  1.00 26.68           C  
ATOM     26  O   THR A   5      13.739 -40.977  88.361  1.00 25.84           O  
ATOM     27  CB  THR A   5      12.904 -40.751  85.360  1.00 26.84           C  
ATOM     28  OG1 THR A   5      12.960 -40.184  84.050  1.00 29.17           O  
ATOM     29  CG2 THR A   5      11.508 -41.373  85.554  1.00 27.01           C  
ATOM     30  N   VAL A   6      11.873 -39.690  88.453  1.00 26.85           N  
ATOM     31  CA  VAL A   6      11.577 -40.012  89.843  1.00 28.12           C  
ATOM     32  C   VAL A   6      10.245 -40.705  90.050  1.00 30.21           C  
ATOM     33  O   VAL A   6       9.907 -41.094  91.202  1.00 30.52           O  
ATOM     34  CB  VAL A   6      11.604 -38.761  90.708  1.00 27.18           C  
ATOM     35  CG1 VAL A   6      12.905 -38.026  90.480  1.00 25.10           C  
ATOM     36  CG2 VAL A   6      10.421 -37.837  90.401  1.00 28.95           C  
ATOM     37  N   GLY A   7       9.478 -40.865  88.987  1.00 30.73           N  
ATOM     38  CA  GLY A   7       8.235 -41.601  89.131  1.00 32.96           C  
ATOM     39  C   GLY A   7       7.409 -41.693  87.883  1.00 33.76           C  
ATOM     40  O   GLY A   7       7.855 -41.366  86.797  1.00 35.20           O  
ATOM     41  N   THR A   8       6.190 -42.186  88.020  1.00 35.27           N  
ATOM     42  CA  THR A   8       5.317 -42.243  86.872  1.00 35.33           C  
ATOM     43  C   THR A   8       3.855 -42.132  87.338  1.00 35.73           C  
ATOM     44  O   THR A   8       3.484 -42.578  88.426  1.00 36.07           O  
ATOM     45  CB  THR A   8       5.518 -43.532  86.038  1.00 36.32           C  
ATOM     46  OG1 THR A   8       4.499 -44.466  86.386  1.00 37.85           O  
ATOM     47  CG2 THR A   8       6.923 -44.170  86.250  1.00 34.75           C  
ATOM     48  N   GLU A   9       3.048 -41.521  86.479  1.00 35.95           N  
ATOM     49  CA  GLU A   9       1.654 -41.233  86.752  1.00 36.00           C  
ATOM     50  C   GLU A   9       0.934 -41.266  85.406  1.00 36.51           C  
ATOM     51  O   GLU A   9       1.522 -40.853  84.409  1.00 38.05           O  
ATOM     52  CB  GLU A   9       1.544 -39.853  87.410  1.00 36.05           C  
ATOM     53  CG  GLU A   9       0.139 -39.515  87.922  1.00 34.47           C  
ATOM     54  CD  GLU A   9       0.042 -38.074  88.258  1.00 32.02           C  
ATOM     55  OE1 GLU A   9      -0.371 -37.254  87.382  1.00 29.93           O  
ATOM     56  OE2 GLU A   9       0.441 -37.774  89.382  1.00 26.23           O  
ATOM     57  N   ASN A  10      -0.298 -41.779  85.344  1.00 36.77           N  
ATOM     58  CA  ASN A  10      -1.017 -41.931  84.054  1.00 36.79           C  
ATOM     59  C   ASN A  10      -0.069 -42.394  82.910  1.00 37.27           C  
ATOM     60  O   ASN A  10      -0.167 -41.886  81.800  1.00 37.25           O  
ATOM     61  CB  ASN A  10      -1.788 -40.628  83.641  1.00 36.30           C  
ATOM     62  CG  ASN A  10      -2.907 -40.238  84.621  1.00 34.42           C  
ATOM     63  OD1 ASN A  10      -2.820 -40.568  85.797  1.00 35.33           O  
ATOM     64  ND2 ASN A  10      -3.968 -39.540  84.133  1.00 22.51           N  
ATOM     65  N   GLN A  11       0.834 -43.346  83.214  1.00 37.62           N  
ATOM     66  CA AGLN A  11       1.735 -43.943  82.195  0.60 37.95           C  
ATOM     67  CA BGLN A  11       1.796 -43.990  82.282  0.40 37.79           C  
ATOM     68  C   GLN A  11       2.905 -43.087  81.694  1.00 37.91           C  
ATOM     69  O   GLN A  11       3.576 -43.469  80.729  1.00 38.90           O  
ATOM     70  CB AGLN A  11       0.934 -44.388  80.946  0.60 38.17           C  
ATOM     71  CB BGLN A  11       1.112 -44.850  81.172  0.40 37.94           C  
ATOM     72  CG AGLN A  11      -0.264 -45.235  81.267  0.60 38.60           C  
ATOM     73  CG BGLN A  11      -0.246 -44.395  80.612  0.40 37.61           C  
ATOM     74  CD AGLN A  11       0.061 -46.208  82.354  0.60 38.73           C  
ATOM     75  CD BGLN A  11      -0.266 -44.314  79.099  0.40 37.22           C  
ATOM     76  OE1AGLN A  11      -0.407 -46.071  83.477  0.60 37.18           O  
ATOM     77  OE1BGLN A  11      -0.320 -43.226  78.534  0.40 35.91           O  
ATOM     78  NE2AGLN A  11       0.928 -47.170  82.045  0.60 39.49           N  
ATOM     79  NE2BGLN A  11      -0.216 -45.461  78.438  0.40 37.49           N  
ATOM     80  N   ALA A  12       3.144 -41.933  82.303  1.00 37.25           N  
ATOM     81  CA  ALA A  12       4.168 -41.027  81.803  1.00 36.59           C  
ATOM     82  C   ALA A  12       5.164 -40.763  82.938  1.00 35.55           C  
ATOM     83  O   ALA A  12       4.753 -40.691  84.109  1.00 36.90           O  
ATOM     84  CB  ALA A  12       3.536 -39.732  81.321  1.00 36.51           C  
ATOM     85  N   PRO A  13       6.477 -40.646  82.609  1.00 33.48           N  
ATOM     86  CA  PRO A  13       7.482 -40.395  83.678  1.00 31.71           C  
ATOM     87  C   PRO A  13       7.262 -39.076  84.382  1.00 29.72           C  
ATOM     88  O   PRO A  13       6.734 -38.160  83.747  1.00 29.91           O  
ATOM     89  CB  PRO A  13       8.787 -40.253  82.902  1.00 31.02           C  
ATOM     90  CG  PRO A  13       8.367 -39.735  81.580  1.00 33.02           C  
ATOM     91  CD  PRO A  13       7.102 -40.543  81.271  1.00 33.43           C  
ATOM     92  N   ILE A  14       7.686 -38.971  85.649  1.00 26.95           N  
ATOM     93  CA  ILE A  14       7.874 -37.670  86.263  1.00 25.22           C  
ATOM     94  C   ILE A  14       9.377 -37.379  86.249  1.00 23.89           C  
ATOM     95  O   ILE A  14      10.205 -38.189  86.669  1.00 23.54           O  
ATOM     96  CB  ILE A  14       7.216 -37.610  87.677  1.00 25.43           C  
ATOM     97  CG1 ILE A  14       5.665 -37.736  87.504  1.00 24.67           C  
ATOM     98  CG2 ILE A  14       7.681 -36.365  88.461  1.00 25.82           C  
ATOM     99  CD1 ILE A  14       4.952 -38.474  88.694  1.00 26.35           C  
ATOM    100  N   GLU A  15       9.725 -36.243  85.671  1.00 22.25           N  
ATOM    101  CA  GLU A  15      11.079 -35.826  85.548  1.00 21.88           C  
ATOM    102  C   GLU A  15      11.339 -34.576  86.408  1.00 20.18           C  
ATOM    103  O   GLU A  15      10.568 -33.628  86.426  1.00 20.37           O  
ATOM    104  CB  GLU A  15      11.392 -35.543  84.072  1.00 22.69           C  
ATOM    105  CG  GLU A  15      10.963 -36.659  83.148  1.00 27.37           C  
ATOM    106  CD  GLU A  15      11.337 -36.385  81.708  1.00 31.63           C  
ATOM    107  OE1 GLU A  15      10.762 -35.469  81.044  1.00 32.73           O  
ATOM    108  OE2 GLU A  15      12.243 -37.068  81.280  1.00 35.04           O  
ATOM    109  N   ILE A  16      12.505 -34.542  87.026  1.00 19.10           N  
ATOM    110  CA  ILE A  16      12.943 -33.378  87.788  1.00 18.86           C  
ATOM    111  C   ILE A  16      14.141 -32.773  87.062  1.00 18.42           C  
ATOM    112  O   ILE A  16      15.122 -33.461  86.773  1.00 19.70           O  
ATOM    113  CB  ILE A  16      13.443 -33.817  89.189  1.00 18.92           C  
ATOM    114  CG1 ILE A  16      12.310 -34.399  90.014  1.00 21.81           C  
ATOM    115  CG2 ILE A  16      14.125 -32.688  89.937  1.00 20.17           C  
ATOM    116  CD1 ILE A  16      11.186 -33.408  90.333  1.00 23.01           C  
ATOM    117  N   TYR A  17      14.078 -31.478  86.812  1.00 18.49           N  
ATOM    118  CA  TYR A  17      15.174 -30.719  86.209  1.00 17.02           C  
ATOM    119  C   TYR A  17      16.100 -30.346  87.327  1.00 16.28           C  
ATOM    120  O   TYR A  17      15.655 -29.962  88.410  1.00 14.58           O  
ATOM    121  CB  TYR A  17      14.638 -29.424  85.629  1.00 16.67           C  
ATOM    122  CG  TYR A  17      15.710 -28.557  85.044  1.00 16.12           C  
ATOM    123  CD1 TYR A  17      16.212 -28.814  83.783  1.00 18.73           C  
ATOM    124  CD2 TYR A  17      16.243 -27.512  85.765  1.00 17.33           C  
ATOM    125  CE1 TYR A  17      17.182 -28.023  83.224  1.00 19.30           C  
ATOM    126  CE2 TYR A  17      17.230 -26.732  85.229  1.00 16.92           C  
ATOM    127  CZ  TYR A  17      17.686 -26.996  83.937  1.00 20.32           C  
ATOM    128  OH  TYR A  17      18.681 -26.235  83.352  1.00 18.01           O  
ATOM    129  N   TYR A  18      17.377 -30.430  87.043  1.00 16.48           N  
ATOM    130  CA  TYR A  18      18.391 -30.031  88.003  1.00 16.06           C  
ATOM    131  C   TYR A  18      19.594 -29.491  87.276  1.00 15.27           C  
ATOM    132  O   TYR A  18      19.793 -29.774  86.069  1.00 15.82           O  
ATOM    133  CB  TYR A  18      18.793 -31.220  88.905  1.00 15.32           C  
ATOM    134  CG  TYR A  18      19.633 -32.211  88.170  1.00 17.03           C  
ATOM    135  CD1 TYR A  18      21.018 -32.233  88.308  1.00 18.15           C  
ATOM    136  CD2 TYR A  18      19.041 -33.151  87.359  1.00 22.59           C  
ATOM    137  CE1 TYR A  18      21.781 -33.129  87.594  1.00 22.91           C  
ATOM    138  CE2 TYR A  18      19.790 -34.024  86.623  1.00 24.17           C  
ATOM    139  CZ  TYR A  18      21.155 -34.052  86.771  1.00 26.78           C  
ATOM    140  OH  TYR A  18      21.904 -34.966  86.045  1.00 28.29           O  
ATOM    141  N   GLU A  19      20.416 -28.750  88.024  1.00 17.30           N  
ATOM    142  CA  GLU A  19      21.740 -28.291  87.570  1.00 15.94           C  
ATOM    143  C   GLU A  19      22.752 -28.702  88.597  1.00 16.46           C  
ATOM    144  O   GLU A  19      22.409 -28.748  89.781  1.00 17.51           O  
ATOM    145  CB  GLU A  19      21.710 -26.756  87.409  1.00 16.64           C  
ATOM    146  CG  GLU A  19      20.729 -26.390  86.283  1.00 18.36           C  
ATOM    147  CD  GLU A  19      20.713 -24.910  85.851  1.00 24.37           C  
ATOM    148  OE1 GLU A  19      21.342 -24.079  86.500  1.00 23.91           O  
ATOM    149  OE2 GLU A  19      20.024 -24.597  84.858  1.00 21.92           O  
ATOM    150  N   ASP A  20      23.968 -28.976  88.141  1.00 15.28           N  
ATOM    151  CA  ASP A  20      25.036 -29.508  88.995  1.00 16.77           C  
ATOM    152  C   ASP A  20      26.259 -28.772  88.538  1.00 16.46           C  
ATOM    153  O   ASP A  20      26.804 -29.027  87.439  1.00 16.99           O  
ATOM    154  CB  ASP A  20      25.106 -31.007  88.764  1.00 16.88           C  
ATOM    155  CG  ASP A  20      26.199 -31.717  89.512  1.00 21.63           C  
ATOM    156  OD1 ASP A  20      26.963 -31.145  90.281  1.00 19.39           O  
ATOM    157  OD2 ASP A  20      26.300 -32.931  89.239  1.00 21.44           O  
ATOM    158  N   HIS A  21      26.714 -27.859  89.372  1.00 17.37           N  
ATOM    159  CA  HIS A  21      27.838 -27.030  89.035  1.00 16.69           C  
ATOM    160  C   HIS A  21      28.958 -27.087  90.047  1.00 16.94           C  
ATOM    161  O   HIS A  21      28.703 -27.018  91.277  1.00 16.72           O  
ATOM    162  CB  HIS A  21      27.382 -25.571  88.946  1.00 17.25           C  
ATOM    163  CG  HIS A  21      26.408 -25.324  87.836  1.00 18.17           C  
ATOM    164  ND1 HIS A  21      25.234 -24.633  88.011  1.00 22.49           N  
ATOM    165  CD2 HIS A  21      26.423 -25.720  86.541  1.00 17.35           C  
ATOM    166  CE1 HIS A  21      24.578 -24.579  86.865  1.00 19.30           C  
ATOM    167  NE2 HIS A  21      25.252 -25.259  85.967  1.00 21.97           N  
ATOM    168  N   GLY A  22      30.162 -27.095  89.515  1.00 17.83           N  
ATOM    169  CA  GLY A  22      31.386 -26.998  90.349  1.00 20.09           C  
ATOM    170  C   GLY A  22      31.809 -28.328  90.913  1.00 20.55           C  
ATOM    171  O   GLY A  22      31.229 -29.389  90.600  1.00 21.50           O  
ATOM    172  N   THR A  23      32.826 -28.270  91.774  1.00 22.71           N  
ATOM    173  CA  THR A  23      33.484 -29.464  92.300  1.00 23.07           C  
ATOM    174  C   THR A  23      33.653 -29.238  93.778  1.00 22.82           C  
ATOM    175  O   THR A  23      33.814 -28.092  94.210  1.00 23.41           O  
ATOM    176  CB  THR A  23      34.853 -29.688  91.611  1.00 25.15           C  
ATOM    177  OG1 THR A  23      35.750 -28.634  91.968  1.00 28.30           O  
ATOM    178  CG2 THR A  23      34.670 -29.692  90.089  1.00 26.35           C  
ATOM    179  N   GLY A  24      33.607 -30.306  94.568  1.00 20.57           N  
ATOM    180  CA  GLY A  24      33.792 -30.170  96.027  1.00 20.87           C  
ATOM    181  C   GLY A  24      32.659 -30.835  96.784  1.00 20.28           C  
ATOM    182  O   GLY A  24      31.962 -31.657  96.211  1.00 20.52           O  
ATOM    183  N   LYS A  25      32.481 -30.470  98.057  1.00 20.27           N  
ATOM    184  CA  LYS A  25      31.386 -30.951  98.881  1.00 21.51           C  
ATOM    185  C   LYS A  25      30.077 -30.525  98.240  1.00 19.57           C  
ATOM    186  O   LYS A  25      29.891 -29.373  97.947  1.00 18.78           O  
ATOM    187  CB  LYS A  25      31.383 -30.292 100.294  1.00 23.69           C  
ATOM    188  CG  LYS A  25      32.531 -30.630 101.207  1.00 29.82           C  
ATOM    189  CD  LYS A  25      32.073 -30.496 102.703  1.00 32.95           C  
ATOM    190  CE  LYS A  25      31.446 -29.150 103.102  1.00 36.44           C  
ATOM    191  NZ  LYS A  25      31.442 -28.967 104.622  1.00 36.51           N  
ATOM    192  N   PRO A  26      29.156 -31.462  98.069  1.00 19.37           N  
ATOM    193  CA  PRO A  26      27.840 -31.117  97.544  1.00 18.10           C  
ATOM    194  C   PRO A  26      26.922 -30.351  98.508  1.00 18.57           C  
ATOM    195  O   PRO A  26      26.732 -30.753  99.656  1.00 16.98           O  
ATOM    196  CB  PRO A  26      27.211 -32.477  97.265  1.00 19.44           C  
ATOM    197  CG  PRO A  26      28.190 -33.505  97.681  1.00 19.86           C  
ATOM    198  CD  PRO A  26      29.250 -32.884  98.464  1.00 19.77           C  
ATOM    199  N   VAL A  27      26.313 -29.312  97.969  1.00 18.63           N  
ATOM    200  CA  VAL A  27      25.339 -28.484  98.677  1.00 17.75           C  
ATOM    201  C   VAL A  27      24.126 -28.480  97.762  1.00 18.77           C  
ATOM    202  O   VAL A  27      24.282 -28.108  96.587  1.00 19.35           O  
ATOM    203  CB  VAL A  27      25.833 -27.107  98.818  1.00 19.09           C  
ATOM    204  CG1 VAL A  27      24.783 -26.318  99.569  1.00 18.65           C  
ATOM    205  CG2 VAL A  27      27.235 -27.043  99.572  1.00 20.82           C  
ATOM    206  N   VAL A  28      23.000 -28.969  98.242  1.00 16.47           N  
ATOM    207  CA  VAL A  28      21.750 -29.080  97.473  1.00 15.63           C  
ATOM    208  C   VAL A  28      20.839 -27.981  97.990  1.00 16.13           C  
ATOM    209  O   VAL A  28      20.490 -27.912  99.196  1.00 16.12           O  
ATOM    210  CB  VAL A  28      21.119 -30.481  97.688  1.00 16.46           C  
ATOM    211  CG1 VAL A  28      19.748 -30.523  96.995  1.00 16.48           C  
ATOM    212  CG2 VAL A  28      21.993 -31.611  97.163  1.00 17.09           C  
ATOM    213  N   LEU A  29      20.429 -27.096  97.076  1.00 15.75           N  
ATOM    214  CA  LEU A  29      19.609 -25.951  97.367  1.00 16.25           C  
ATOM    215  C   LEU A  29      18.177 -26.237  96.889  1.00 15.90           C  
ATOM    216  O   LEU A  29      17.976 -26.606  95.760  1.00 16.45           O  
ATOM    217  CB  LEU A  29      20.154 -24.749  96.590  1.00 16.19           C  
ATOM    218  CG  LEU A  29      21.622 -24.361  96.788  1.00 18.83           C  
ATOM    219  CD1 LEU A  29      22.015 -23.083  96.012  1.00 18.52           C  
ATOM    220  CD2 LEU A  29      21.916 -24.202  98.280  1.00 16.71           C  
ATOM    221  N   ILE A  30      17.231 -26.165  97.823  1.00 15.79           N  
ATOM    222  CA  ILE A  30      15.825 -26.537  97.626  1.00 16.50           C  
ATOM    223  C   ILE A  30      14.941 -25.283  97.740  1.00 15.96           C  
ATOM    224  O   ILE A  30      14.791 -24.684  98.837  1.00 16.64           O  
ATOM    225  CB  ILE A  30      15.408 -27.596  98.687  1.00 16.05           C  
ATOM    226  CG1 ILE A  30      16.470 -28.713  98.737  1.00 17.61           C  
ATOM    227  CG2 ILE A  30      14.032 -28.162  98.346  1.00 15.13           C  
ATOM    228  CD1 ILE A  30      16.161 -29.852  99.655  1.00 17.96           C  
ATOM    229  N   HIS A  31      14.321 -24.896  96.630  1.00 16.23           N  
ATOM    230  CA  HIS A  31      13.606 -23.627  96.493  1.00 16.59           C  
ATOM    231  C   HIS A  31      12.251 -23.604  97.222  1.00 17.25           C  
ATOM    232  O   HIS A  31      11.717 -24.624  97.620  1.00 15.47           O  
ATOM    233  CB  HIS A  31      13.409 -23.282  95.027  1.00 15.78           C  
ATOM    234  CG  HIS A  31      12.435 -24.146  94.314  1.00 14.67           C  
ATOM    235  ND1 HIS A  31      11.087 -23.848  94.262  1.00 14.82           N  
ATOM    236  CD2 HIS A  31      12.622 -25.242  93.531  1.00 17.22           C  
ATOM    237  CE1 HIS A  31      10.482 -24.766  93.526  1.00 20.35           C  
ATOM    238  NE2 HIS A  31      11.391 -25.601  93.033  1.00 17.36           N  
ATOM    239  N   GLY A  32      11.715 -22.407  97.385  1.00 16.09           N  
ATOM    240  CA  GLY A  32      10.379 -22.205  97.953  1.00 17.12           C  
ATOM    241  C   GLY A  32       9.262 -22.029  96.943  1.00 16.31           C  
ATOM    242  O   GLY A  32       9.483 -22.041  95.738  1.00 15.89           O  
ATOM    243  N   TRP A  33       8.047 -21.901  97.462  1.00 17.51           N  
ATOM    244  CA  TRP A  33       6.843 -21.802  96.642  1.00 16.77           C  
ATOM    245  C   TRP A  33       6.626 -20.377  96.172  1.00 17.55           C  
ATOM    246  O   TRP A  33       6.966 -19.419  96.949  1.00 17.23           O  
ATOM    247  CB  TRP A  33       5.681 -22.201  97.530  1.00 18.12           C  
ATOM    248  CG  TRP A  33       4.312 -22.168  96.944  1.00 14.49           C  
ATOM    249  CD1 TRP A  33       3.677 -23.166  96.317  1.00 16.64           C  
ATOM    250  CD2 TRP A  33       3.363 -21.119  97.080  1.00 17.79           C  
ATOM    251  NE1 TRP A  33       2.403 -22.812  95.995  1.00 17.33           N  
ATOM    252  CE2 TRP A  33       2.182 -21.545  96.450  1.00 18.81           C  
ATOM    253  CE3 TRP A  33       3.417 -19.822  97.609  1.00 21.68           C  
ATOM    254  CZ2 TRP A  33       1.041 -20.757  96.379  1.00 21.01           C  
ATOM    255  CZ3 TRP A  33       2.267 -19.064  97.579  1.00 22.30           C  
ATOM    256  CH2 TRP A  33       1.111 -19.522  96.940  1.00 21.78           C  
ATOM    257  N   PRO A  34       6.109 -20.210  94.935  1.00 17.30           N  
ATOM    258  CA  PRO A  34       5.969 -21.192  93.885  1.00 17.93           C  
ATOM    259  C   PRO A  34       7.052 -20.976  92.822  1.00 18.32           C  
ATOM    260  O   PRO A  34       6.733 -20.714  91.681  1.00 18.68           O  
ATOM    261  CB  PRO A  34       4.562 -20.921  93.361  1.00 19.26           C  
ATOM    262  CG  PRO A  34       4.292 -19.503  93.742  1.00 18.11           C  
ATOM    263  CD  PRO A  34       5.405 -18.978  94.551  1.00 18.40           C  
ATOM    264  N   LEU A  35       8.333 -20.953  93.232  1.00 18.26           N  
ATOM    265  CA  LEU A  35       9.403 -20.502  92.344  1.00 18.07           C  
ATOM    266  C   LEU A  35      10.135 -21.724  91.684  1.00 18.38           C  
ATOM    267  O   LEU A  35       9.495 -22.687  91.201  1.00 16.74           O  
ATOM    268  CB  LEU A  35      10.352 -19.530  93.094  1.00 19.10           C  
ATOM    269  CG  LEU A  35       9.590 -18.283  93.601  1.00 19.51           C  
ATOM    270  CD1 LEU A  35      10.579 -17.452  94.460  1.00 20.21           C  
ATOM    271  CD2 LEU A  35       8.946 -17.435  92.472  1.00 18.43           C  
ATOM    272  N   SER A  36      11.468 -21.686  91.636  1.00 17.33           N  
ATOM    273  CA  SER A  36      12.245 -22.753  91.032  1.00 16.28           C  
ATOM    274  C   SER A  36      13.661 -22.636  91.497  1.00 15.32           C  
ATOM    275  O   SER A  36      14.004 -21.708  92.264  1.00 14.96           O  
ATOM    276  CB  SER A  36      12.235 -22.671  89.503  1.00 16.88           C  
ATOM    277  OG  SER A  36      13.013 -21.552  89.025  1.00 16.74           O  
ATOM    278  N   GLY A  37      14.516 -23.509  90.976  1.00 15.04           N  
ATOM    279  CA  GLY A  37      15.952 -23.444  91.290  1.00 14.88           C  
ATOM    280  C   GLY A  37      16.601 -22.128  90.879  1.00 15.79           C  
ATOM    281  O   GLY A  37      17.677 -21.774  91.403  1.00 17.44           O  
ATOM    282  N   ARG A  38      16.000 -21.397  89.943  1.00 16.08           N  
ATOM    283  CA  ARG A  38      16.544 -20.113  89.506  1.00 17.81           C  
ATOM    284  C   ARG A  38      16.510 -19.051  90.620  1.00 18.35           C  
ATOM    285  O   ARG A  38      17.172 -18.009  90.539  1.00 18.25           O  
ATOM    286  CB  ARG A  38      15.814 -19.638  88.216  1.00 17.77           C  
ATOM    287  CG  ARG A  38      16.075 -20.646  87.052  1.00 18.20           C  
ATOM    288  CD  ARG A  38      15.594 -20.179  85.700  1.00 23.83           C  
ATOM    289  NE  ARG A  38      16.342 -19.009  85.230  1.00 24.31           N  
ATOM    290  CZ  ARG A  38      17.543 -19.011  84.631  1.00 22.19           C  
ATOM    291  NH1 ARG A  38      18.218 -20.153  84.370  1.00 20.72           N  
ATOM    292  NH2 ARG A  38      18.037 -17.844  84.220  1.00 18.64           N  
ATOM    293  N   SER A  39      15.740 -19.309  91.666  1.00 18.05           N  
ATOM    294  CA ASER A  39      15.732 -18.393  92.786  0.60 18.25           C  
ATOM    295  CA BSER A  39      15.719 -18.496  92.884  0.40 17.54           C  
ATOM    296  C   SER A  39      17.070 -18.328  93.563  1.00 17.80           C  
ATOM    297  O   SER A  39      17.292 -17.368  94.353  1.00 18.36           O  
ATOM    298  CB ASER A  39      14.520 -18.709  93.689  0.60 18.47           C  
ATOM    299  CB BSER A  39      14.766 -19.136  93.911  0.40 17.74           C  
ATOM    300  OG ASER A  39      14.722 -19.925  94.369  0.60 18.87           O  
ATOM    301  OG BSER A  39      13.423 -18.841  93.624  0.40 14.29           O  
ATOM    302  N   TRP A  40      17.965 -19.282  93.321  1.00 16.64           N  
ATOM    303  CA  TRP A  40      19.264 -19.298  93.946  1.00 16.74           C  
ATOM    304  C   TRP A  40      20.386 -18.555  93.206  1.00 15.92           C  
ATOM    305  O   TRP A  40      21.555 -18.693  93.548  1.00 18.48           O  
ATOM    306  CB  TRP A  40      19.637 -20.754  94.157  1.00 15.94           C  
ATOM    307  CG  TRP A  40      18.721 -21.491  95.065  1.00 16.55           C  
ATOM    308  CD1 TRP A  40      17.804 -22.494  94.729  1.00 16.92           C  
ATOM    309  CD2 TRP A  40      18.643 -21.359  96.495  1.00 17.85           C  
ATOM    310  NE1 TRP A  40      17.190 -22.948  95.861  1.00 15.36           N  
ATOM    311  CE2 TRP A  40      17.642 -22.237  96.939  1.00 14.77           C  
ATOM    312  CE3 TRP A  40      19.303 -20.550  97.439  1.00 18.02           C  
ATOM    313  CZ2 TRP A  40      17.332 -22.399  98.309  1.00 14.63           C  
ATOM    314  CZ3 TRP A  40      18.971 -20.676  98.775  1.00 17.65           C  
ATOM    315  CH2 TRP A  40      18.054 -21.647  99.198  1.00 14.81           C  
ATOM    316  N   GLU A  41      20.033 -17.654  92.312  1.00 15.12           N  
ATOM    317  CA  GLU A  41      20.976 -16.945  91.476  1.00 16.32           C  
ATOM    318  C   GLU A  41      22.126 -16.300  92.265  1.00 16.30           C  
ATOM    319  O   GLU A  41      23.246 -16.330  91.811  1.00 16.68           O  
ATOM    320  CB  GLU A  41      20.238 -15.926  90.613  1.00 17.36           C  
ATOM    321  CG  GLU A  41      21.166 -14.983  89.835  1.00 17.52           C  
ATOM    322  CD  GLU A  41      20.478 -14.298  88.660  1.00 20.10           C  
ATOM    323  OE1 GLU A  41      19.335 -14.626  88.333  1.00 18.56           O  
ATOM    324  OE2 GLU A  41      21.115 -13.433  88.062  1.00 19.05           O  
ATOM    325  N   TYR A  42      21.840 -15.756  93.452  1.00 16.93           N  
ATOM    326  CA  TYR A  42      22.842 -15.063  94.205  1.00 17.41           C  
ATOM    327  C   TYR A  42      23.690 -15.926  95.075  1.00 18.06           C  
ATOM    328  O   TYR A  42      24.655 -15.420  95.617  1.00 19.85           O  
ATOM    329  CB  TYR A  42      22.181 -14.007  95.089  1.00 18.12           C  
ATOM    330  CG  TYR A  42      21.610 -12.875  94.293  1.00 20.52           C  
ATOM    331  CD1 TYR A  42      22.444 -11.831  93.836  1.00 26.03           C  
ATOM    332  CD2 TYR A  42      20.248 -12.848  93.957  1.00 23.34           C  
ATOM    333  CE1 TYR A  42      21.924 -10.760  93.083  1.00 28.58           C  
ATOM    334  CE2 TYR A  42      19.702 -11.768  93.202  1.00 27.17           C  
ATOM    335  CZ  TYR A  42      20.556 -10.745  92.768  1.00 28.64           C  
ATOM    336  OH  TYR A  42      20.058  -9.696  92.043  1.00 30.10           O  
ATOM    337  N   GLN A  43      23.308 -17.194  95.272  1.00 15.95           N  
ATOM    338  CA  GLN A  43      24.050 -18.146  96.077  1.00 15.96           C  
ATOM    339  C   GLN A  43      25.006 -19.008  95.275  1.00 17.26           C  
ATOM    340  O   GLN A  43      26.085 -19.332  95.717  1.00 16.47           O  
ATOM    341  CB  GLN A  43      23.141 -19.096  96.847  1.00 16.16           C  
ATOM    342  CG  GLN A  43      22.467 -18.432  98.126  1.00 16.53           C  
ATOM    343  CD  GLN A  43      21.600 -17.228  97.814  1.00 16.07           C  
ATOM    344  OE1 GLN A  43      20.555 -17.375  97.201  1.00 16.88           O  
ATOM    345  NE2 GLN A  43      22.037 -16.011  98.226  1.00 13.36           N  
ATOM    346  N   VAL A  44      24.598 -19.406  94.092  1.00 17.30           N  
ATOM    347  CA  VAL A  44      25.401 -20.426  93.392  1.00 18.65           C  
ATOM    348  C   VAL A  44      26.869 -19.987  93.180  1.00 17.46           C  
ATOM    349  O   VAL A  44      27.809 -20.721  93.510  1.00 18.12           O  
ATOM    350  CB  VAL A  44      24.747 -20.824  92.113  1.00 18.08           C  
ATOM    351  CG1 VAL A  44      25.667 -21.732  91.231  1.00 19.81           C  
ATOM    352  CG2 VAL A  44      23.385 -21.532  92.417  1.00 19.55           C  
ATOM    353  N   PRO A  45      27.089 -18.767  92.676  1.00 17.80           N  
ATOM    354  CA  PRO A  45      28.429 -18.431  92.340  1.00 19.61           C  
ATOM    355  C   PRO A  45      29.329 -18.352  93.561  1.00 19.59           C  
ATOM    356  O   PRO A  45      30.469 -18.737  93.504  1.00 17.78           O  
ATOM    357  CB  PRO A  45      28.306 -17.069  91.637  1.00 19.83           C  
ATOM    358  CG  PRO A  45      26.894 -16.704  91.698  1.00 20.61           C  
ATOM    359  CD  PRO A  45      26.108 -17.851  92.086  1.00 18.31           C  
ATOM    360  N   ALA A  46      28.792 -17.878  94.686  1.00 20.14           N  
ATOM    361  CA  ALA A  46      29.569 -17.744  95.925  1.00 19.41           C  
ATOM    362  C   ALA A  46      29.945 -19.101  96.474  1.00 19.60           C  
ATOM    363  O   ALA A  46      31.078 -19.279  96.930  1.00 19.63           O  
ATOM    364  CB  ALA A  46      28.811 -16.970  96.983  1.00 20.29           C  
ATOM    365  N   LEU A  47      29.034 -20.061  96.346  1.00 17.53           N  
ATOM    366  CA  LEU A  47      29.274 -21.426  96.779  1.00 18.36           C  
ATOM    367  C   LEU A  47      30.294 -22.132  95.881  1.00 16.72           C  
ATOM    368  O   LEU A  47      31.260 -22.764  96.395  1.00 16.31           O  
ATOM    369  CB  LEU A  47      27.966 -22.198  96.906  1.00 17.71           C  
ATOM    370  CG  LEU A  47      26.946 -21.707  97.939  1.00 19.64           C  
ATOM    371  CD1 LEU A  47      25.562 -22.399  97.803  1.00 18.49           C  
ATOM    372  CD2 LEU A  47      27.574 -21.919  99.299  1.00 22.89           C  
ATOM    373  N   VAL A  48      30.138 -22.006  94.568  1.00 16.90           N  
ATOM    374  CA  VAL A  48      31.104 -22.606  93.667  1.00 17.55           C  
ATOM    375  C   VAL A  48      32.471 -22.021  93.912  1.00 18.95           C  
ATOM    376  O   VAL A  48      33.453 -22.765  94.053  1.00 18.71           O  
ATOM    377  CB  VAL A  48      30.733 -22.415  92.223  1.00 17.80           C  
ATOM    378  CG1 VAL A  48      31.791 -23.024  91.325  1.00 20.43           C  
ATOM    379  CG2 VAL A  48      29.330 -23.002  92.002  1.00 16.40           C  
ATOM    380  N   GLU A  49      32.549 -20.698  94.049  1.00 19.73           N  
ATOM    381  CA  GLU A  49      33.860 -20.072  94.255  1.00 22.44           C  
ATOM    382  C   GLU A  49      34.558 -20.501  95.537  1.00 22.19           C  
ATOM    383  O   GLU A  49      35.809 -20.651  95.573  1.00 23.87           O  
ATOM    384  CB  GLU A  49      33.775 -18.543  94.163  1.00 23.12           C  
ATOM    385  CG  GLU A  49      33.462 -18.049  92.759  1.00 28.57           C  
ATOM    386  CD  GLU A  49      33.197 -16.536  92.695  1.00 34.39           C  
ATOM    387  OE1 GLU A  49      33.695 -15.821  93.643  1.00 36.16           O  
ATOM    388  OE2 GLU A  49      32.509 -16.069  91.717  1.00 35.23           O  
ATOM    389  N   ALA A  50      33.765 -20.763  96.565  1.00 21.64           N  
ATOM    390  CA  ALA A  50      34.244 -21.202  97.852  1.00 23.40           C  
ATOM    391  C   ALA A  50      34.657 -22.698  97.870  1.00 23.25           C  
ATOM    392  O   ALA A  50      35.104 -23.219  98.896  1.00 24.85           O  
ATOM    393  CB  ALA A  50      33.207 -20.886  98.924  1.00 22.56           C  
ATOM    394  N   GLY A  51      34.538 -23.372  96.741  1.00 22.51           N  
ATOM    395  CA  GLY A  51      34.948 -24.761  96.615  1.00 22.42           C  
ATOM    396  C   GLY A  51      33.867 -25.780  96.916  1.00 21.81           C  
ATOM    397  O   GLY A  51      34.185 -26.886  97.353  1.00 22.35           O  
ATOM    398  N   TYR A  52      32.601 -25.457  96.648  1.00 20.07           N  
ATOM    399  CA  TYR A  52      31.491 -26.408  96.869  1.00 19.56           C  
ATOM    400  C   TYR A  52      30.950 -26.714  95.488  1.00 19.14           C  
ATOM    401  O   TYR A  52      31.176 -25.939  94.569  1.00 19.25           O  
ATOM    402  CB  TYR A  52      30.386 -25.873  97.793  1.00 19.65           C  
ATOM    403  CG  TYR A  52      30.936 -25.497  99.131  1.00 19.70           C  
ATOM    404  CD1 TYR A  52      31.352 -26.489 100.012  1.00 25.03           C  
ATOM    405  CD2 TYR A  52      31.168 -24.197  99.484  1.00 20.74           C  
ATOM    406  CE1 TYR A  52      31.955 -26.179 101.232  1.00 27.48           C  
ATOM    407  CE2 TYR A  52      31.760 -23.888 100.748  1.00 24.38           C  
ATOM    408  CZ  TYR A  52      32.135 -24.874 101.596  1.00 25.88           C  
ATOM    409  OH  TYR A  52      32.717 -24.580 102.831  1.00 27.86           O  
ATOM    410  N   ARG A  53      30.356 -27.901  95.383  1.00 18.16           N  
ATOM    411  CA  ARG A  53      29.573 -28.359  94.261  1.00 18.44           C  
ATOM    412  C   ARG A  53      28.108 -28.063  94.583  1.00 19.76           C  
ATOM    413  O   ARG A  53      27.614 -28.473  95.675  1.00 20.91           O  
ATOM    414  CB  ARG A  53      29.790 -29.873  94.092  1.00 18.15           C  
ATOM    415  CG  ARG A  53      28.883 -30.542  93.064  1.00 18.56           C  
ATOM    416  CD  ARG A  53      29.157 -32.012  93.091  1.00 19.68           C  
ATOM    417  NE  ARG A  53      28.313 -32.754  92.150  1.00 15.18           N  
ATOM    418  CZ  ARG A  53      28.289 -34.066  92.068  1.00 17.84           C  
ATOM    419  NH1 ARG A  53      29.051 -34.813  92.866  1.00 21.39           N  
ATOM    420  NH2 ARG A  53      27.478 -34.656  91.208  1.00 21.69           N  
ATOM    421  N   VAL A  54      27.420 -27.366  93.677  1.00 17.02           N  
ATOM    422  CA  VAL A  54      26.133 -26.802  93.989  1.00 17.96           C  
ATOM    423  C   VAL A  54      25.084 -27.449  93.109  1.00 17.54           C  
ATOM    424  O   VAL A  54      25.237 -27.395  91.886  1.00 17.09           O  
ATOM    425  CB  VAL A  54      26.124 -25.277  93.761  1.00 17.15           C  
ATOM    426  CG1 VAL A  54      24.734 -24.721  94.096  1.00 19.27           C  
ATOM    427  CG2 VAL A  54      27.153 -24.662  94.660  1.00 19.84           C  
ATOM    428  N   ILE A  55      24.139 -28.164  93.707  1.00 16.45           N  
ATOM    429  CA  ILE A  55      23.029 -28.802  92.968  1.00 15.53           C  
ATOM    430  C   ILE A  55      21.722 -28.016  93.255  1.00 17.20           C  
ATOM    431  O   ILE A  55      21.292 -27.859  94.424  1.00 18.63           O  
ATOM    432  CB  ILE A  55      22.874 -30.267  93.365  1.00 16.05           C  
ATOM    433  CG1 ILE A  55      24.144 -31.080  92.995  1.00 19.91           C  
ATOM    434  CG2 ILE A  55      21.606 -30.865  92.649  1.00 16.10           C  
ATOM    435  CD1 ILE A  55      25.192 -31.069  94.022  1.00 25.28           C  
ATOM    436  N   THR A  56      21.051 -27.535  92.218  1.00 17.92           N  
ATOM    437  CA  THR A  56      19.735 -26.955  92.373  1.00 18.17           C  
ATOM    438  C   THR A  56      18.794 -27.894  91.607  1.00 18.76           C  
ATOM    439  O   THR A  56      19.187 -28.572  90.648  1.00 18.54           O  
ATOM    440  CB  THR A  56      19.601 -25.495  91.871  1.00 19.23           C  
ATOM    441  OG1 THR A  56      19.745 -25.472  90.447  1.00 23.01           O  
ATOM    442  CG2 THR A  56      20.682 -24.629  92.536  1.00 16.64           C  
ATOM    443  N   TYR A  57      17.563 -27.978  92.077  1.00 17.48           N  
ATOM    444  CA  TYR A  57      16.541 -28.651  91.279  1.00 16.93           C  
ATOM    445  C   TYR A  57      15.237 -27.973  91.415  1.00 16.53           C  
ATOM    446  O   TYR A  57      15.020 -27.178  92.331  1.00 15.83           O  
ATOM    447  CB  TYR A  57      16.388 -30.119  91.651  1.00 16.92           C  
ATOM    448  CG  TYR A  57      15.705 -30.397  92.966  1.00 17.43           C  
ATOM    449  CD1 TYR A  57      14.357 -30.781  93.016  1.00 17.71           C  
ATOM    450  CD2 TYR A  57      16.444 -30.397  94.153  1.00 17.96           C  
ATOM    451  CE1 TYR A  57      13.736 -31.114  94.215  1.00 16.85           C  
ATOM    452  CE2 TYR A  57      15.844 -30.716  95.359  1.00 17.88           C  
ATOM    453  CZ  TYR A  57      14.483 -31.072  95.391  1.00 19.55           C  
ATOM    454  OH  TYR A  57      13.903 -31.385  96.620  1.00 18.38           O  
ATOM    455  N   ASP A  58      14.381 -28.253  90.444  1.00 14.29           N  
ATOM    456  CA  ASP A  58      13.031 -27.710  90.458  1.00 15.73           C  
ATOM    457  C   ASP A  58      12.069 -28.758  91.021  1.00 15.30           C  
ATOM    458  O   ASP A  58      11.945 -29.871  90.488  1.00 14.89           O  
ATOM    459  CB  ASP A  58      12.636 -27.391  89.035  1.00 14.06           C  
ATOM    460  CG  ASP A  58      13.481 -26.290  88.447  1.00 17.15           C  
ATOM    461  OD1 ASP A  58      14.250 -25.628  89.204  1.00 14.80           O  
ATOM    462  OD2 ASP A  58      13.403 -26.057  87.216  1.00 18.16           O  
ATOM    463  N   ARG A  59      11.374 -28.407  92.073  1.00 14.22           N  
ATOM    464  CA  ARG A  59      10.336 -29.271  92.670  1.00 13.36           C  
ATOM    465  C   ARG A  59       9.306 -29.679  91.649  1.00 14.17           C  
ATOM    466  O   ARG A  59       9.020 -28.951  90.717  1.00 15.43           O  
ATOM    467  CB  ARG A  59       9.668 -28.557  93.838  1.00 13.65           C  
ATOM    468  CG  ARG A  59       8.649 -29.441  94.632  1.00 13.56           C  
ATOM    469  CD  ARG A  59       8.028 -28.651  95.815  1.00 15.29           C  
ATOM    470  NE  ARG A  59       9.029 -28.392  96.856  1.00 15.93           N  
ATOM    471  CZ  ARG A  59       9.727 -27.294  97.057  1.00 17.99           C  
ATOM    472  NH1 ARG A  59       9.538 -26.217  96.347  1.00 17.10           N  
ATOM    473  NH2 ARG A  59      10.652 -27.296  98.019  1.00 17.78           N  
ATOM    474  N   ARG A  60       8.838 -30.916  91.740  1.00 15.49           N  
ATOM    475  CA  ARG A  60       7.788 -31.374  90.815  1.00 15.54           C  
ATOM    476  C   ARG A  60       6.674 -30.350  90.755  1.00 15.34           C  
ATOM    477  O   ARG A  60       6.263 -29.776  91.784  1.00 14.99           O  
ATOM    478  CB  ARG A  60       7.241 -32.745  91.166  1.00 16.51           C  
ATOM    479  CG  ARG A  60       6.363 -32.823  92.423  1.00 17.79           C  
ATOM    480  CD  ARG A  60       5.535 -34.115  92.438  1.00 17.81           C  
ATOM    481  NE  ARG A  60       6.368 -35.315  92.439  1.00 16.08           N  
ATOM    482  CZ  ARG A  60       5.934 -36.532  92.129  1.00 17.43           C  
ATOM    483  NH1 ARG A  60       4.692 -36.739  91.649  1.00 18.74           N  
ATOM    484  NH2 ARG A  60       6.769 -37.562  92.188  1.00 18.04           N  
ATOM    485  N   GLY A  61       6.222 -30.077  89.543  1.00 14.10           N  
ATOM    486  CA  GLY A  61       5.230 -29.025  89.297  1.00 14.85           C  
ATOM    487  C   GLY A  61       5.729 -27.616  89.002  1.00 13.79           C  
ATOM    488  O   GLY A  61       4.930 -26.736  88.673  1.00 15.24           O  
ATOM    489  N   PHE A  62       7.019 -27.403  89.268  1.00 15.14           N  
ATOM    490  CA  PHE A  62       7.655 -26.083  89.215  1.00 15.61           C  
ATOM    491  C   PHE A  62       8.830 -26.016  88.256  1.00 15.78           C  
ATOM    492  O   PHE A  62       9.419 -27.039  87.890  1.00 15.76           O  
ATOM    493  CB  PHE A  62       8.070 -25.657  90.649  1.00 15.68           C  
ATOM    494  CG  PHE A  62       6.893 -25.610  91.586  1.00 16.89           C  
ATOM    495  CD1 PHE A  62       6.087 -24.451  91.682  1.00 18.90           C  
ATOM    496  CD2 PHE A  62       6.465 -26.758  92.201  1.00 17.91           C  
ATOM    497  CE1 PHE A  62       4.963 -24.418  92.493  1.00 19.27           C  
ATOM    498  CE2 PHE A  62       5.306 -26.752  93.013  1.00 19.52           C  
ATOM    499  CZ  PHE A  62       4.549 -25.557  93.142  1.00 19.96           C  
ATOM    500  N   GLY A  63       9.154 -24.792  87.823  1.00 16.40           N  
ATOM    501  CA  GLY A  63      10.274 -24.551  86.904  1.00 16.34           C  
ATOM    502  C   GLY A  63      10.164 -25.415  85.672  1.00 16.79           C  
ATOM    503  O   GLY A  63       9.140 -25.341  84.940  1.00 16.05           O  
ATOM    504  N   LYS A  64      11.213 -26.220  85.437  1.00 15.70           N  
ATOM    505  CA  LYS A  64      11.355 -26.993  84.242  1.00 16.49           C  
ATOM    506  C   LYS A  64      11.050 -28.463  84.488  1.00 15.95           C  
ATOM    507  O   LYS A  64      11.165 -29.273  83.585  1.00 17.41           O  
ATOM    508  CB  LYS A  64      12.770 -26.814  83.720  1.00 17.67           C  
ATOM    509  CG  LYS A  64      13.015 -25.354  83.322  1.00 18.74           C  
ATOM    510  CD  LYS A  64      14.453 -25.107  82.864  1.00 22.71           C  
ATOM    511  CE  LYS A  64      14.705 -23.609  82.526  1.00 24.70           C  
ATOM    512  NZ  LYS A  64      16.176 -23.353  82.291  1.00 27.08           N  
ATOM    513  N   SER A  65      10.571 -28.780  85.678  1.00 14.64           N  
ATOM    514  CA  SER A  65      10.206 -30.174  85.997  1.00 14.53           C  
ATOM    515  C   SER A  65       8.831 -30.558  85.466  1.00 15.95           C  
ATOM    516  O   SER A  65       8.039 -29.706  85.063  1.00 16.68           O  
ATOM    517  CB  SER A  65      10.223 -30.352  87.487  1.00 15.55           C  
ATOM    518  OG  SER A  65      11.571 -30.277  87.927  1.00 15.08           O  
ATOM    519  N   SER A  66       8.534 -31.857  85.455  1.00 15.20           N  
ATOM    520  CA  SER A  66       7.201 -32.297  85.043  1.00 15.49           C  
ATOM    521  C   SER A  66       6.070 -31.676  85.885  1.00 15.41           C  
ATOM    522  O   SER A  66       6.269 -31.280  87.039  1.00 15.36           O  
ATOM    523  CB  SER A  66       7.060 -33.818  85.131  1.00 15.34           C  
ATOM    524  OG  SER A  66       8.024 -34.476  84.349  1.00 17.85           O  
ATOM    525  N   GLN A  67       4.885 -31.591  85.305  1.00 15.80           N  
ATOM    526  CA  GLN A  67       3.698 -31.076  86.026  1.00 16.45           C  
ATOM    527  C   GLN A  67       2.608 -32.173  86.118  1.00 17.20           C  
ATOM    528  O   GLN A  67       1.608 -32.120  85.425  1.00 17.48           O  
ATOM    529  CB  GLN A  67       3.157 -29.836  85.340  1.00 16.09           C  
ATOM    530  CG  GLN A  67       4.265 -28.749  85.251  1.00 15.76           C  
ATOM    531  CD  GLN A  67       3.740 -27.385  84.822  1.00 15.75           C  
ATOM    532  OE1 GLN A  67       2.543 -27.183  84.688  1.00 16.03           O  
ATOM    533  NE2 GLN A  67       4.654 -26.442  84.640  1.00 18.09           N  
ATOM    534  N   PRO A  68       2.808 -33.165  86.988  1.00 17.07           N  
ATOM    535  CA  PRO A  68       1.808 -34.159  87.198  1.00 17.22           C  
ATOM    536  C   PRO A  68       0.596 -33.652  87.990  1.00 18.58           C  
ATOM    537  O   PRO A  68       0.529 -32.480  88.412  1.00 16.55           O  
ATOM    538  CB  PRO A  68       2.546 -35.213  88.030  1.00 18.00           C  
ATOM    539  CG  PRO A  68       3.473 -34.424  88.846  1.00 17.16           C  
ATOM    540  CD  PRO A  68       3.983 -33.404  87.843  1.00 15.04           C  
ATOM    541  N   TRP A  69      -0.352 -34.556  88.198  1.00 18.96           N  
ATOM    542  CA  TRP A  69      -1.554 -34.251  88.962  1.00 19.26           C  
ATOM    543  C   TRP A  69      -1.392 -34.536  90.438  1.00 19.67           C  
ATOM    544  O   TRP A  69      -1.937 -33.813  91.267  1.00 21.25           O  
ATOM    545  CB  TRP A  69      -2.730 -35.062  88.444  1.00 18.58           C  
ATOM    546  CG  TRP A  69      -4.055 -34.621  89.018  1.00 21.33           C  
ATOM    547  CD1 TRP A  69      -4.848 -35.319  89.882  1.00 24.95           C  
ATOM    548  CD2 TRP A  69      -4.701 -33.367  88.806  1.00 19.59           C  
ATOM    549  NE1 TRP A  69      -5.945 -34.574  90.217  1.00 23.43           N  
ATOM    550  CE2 TRP A  69      -5.884 -33.376  89.549  1.00 23.40           C  
ATOM    551  CE3 TRP A  69      -4.404 -32.240  88.026  1.00 20.61           C  
ATOM    552  CZ2 TRP A  69      -6.751 -32.289  89.568  1.00 22.10           C  
ATOM    553  CZ3 TRP A  69      -5.270 -31.204  88.033  1.00 22.02           C  
ATOM    554  CH2 TRP A  69      -6.439 -31.240  88.786  1.00 21.41           C  
ATOM    555  N   GLU A  70      -0.672 -35.611  90.775  1.00 20.60           N  
ATOM    556  CA AGLU A  70      -0.543 -35.987  92.176  0.60 21.59           C  
ATOM    557  CA BGLU A  70      -0.535 -36.050  92.155  0.40 21.05           C  
ATOM    558  C   GLU A  70       0.899 -35.924  92.657  1.00 20.57           C  
ATOM    559  O   GLU A  70       1.810 -35.568  91.915  1.00 19.65           O  
ATOM    560  CB AGLU A  70      -1.186 -37.353  92.423  0.60 22.92           C  
ATOM    561  CB BGLU A  70      -1.022 -37.494  92.278  0.40 21.83           C  
ATOM    562  CG AGLU A  70      -2.749 -37.335  92.311  0.60 27.27           C  
ATOM    563  CG BGLU A  70      -2.377 -37.737  91.592  0.40 24.51           C  
ATOM    564  CD AGLU A  70      -3.468 -36.899  93.598  0.60 32.08           C  
ATOM    565  CD BGLU A  70      -3.315 -38.574  92.431  0.40 26.03           C  
ATOM    566  OE1AGLU A  70      -2.888 -36.108  94.384  0.60 33.95           O  
ATOM    567  OE1BGLU A  70      -4.368 -38.052  92.850  0.40 30.30           O  
ATOM    568  OE2AGLU A  70      -4.625 -37.358  93.820  0.60 35.15           O  
ATOM    569  OE2BGLU A  70      -2.982 -39.744  92.700  0.40 31.21           O  
ATOM    570  N   GLY A  71       1.085 -36.208  93.929  1.00 19.55           N  
ATOM    571  CA  GLY A  71       2.428 -36.210  94.514  1.00 18.68           C  
ATOM    572  C   GLY A  71       2.799 -34.934  95.206  1.00 16.84           C  
ATOM    573  O   GLY A  71       3.957 -34.786  95.646  1.00 17.58           O  
ATOM    574  N   TYR A  72       1.882 -33.988  95.344  1.00 16.06           N  
ATOM    575  CA  TYR A  72       2.210 -32.702  95.948  1.00 17.10           C  
ATOM    576  C   TYR A  72       2.064 -32.709  97.480  1.00 17.41           C  
ATOM    577  O   TYR A  72       1.253 -32.014  98.053  1.00 19.31           O  
ATOM    578  CB  TYR A  72       1.371 -31.580  95.288  1.00 16.43           C  
ATOM    579  CG  TYR A  72       1.648 -31.503  93.801  1.00 14.59           C  
ATOM    580  CD1 TYR A  72       2.869 -31.035  93.316  1.00 15.89           C  
ATOM    581  CD2 TYR A  72       0.652 -31.826  92.865  1.00 13.00           C  
ATOM    582  CE1 TYR A  72       3.103 -30.918  91.951  1.00 13.92           C  
ATOM    583  CE2 TYR A  72       0.888 -31.707  91.475  1.00 15.85           C  
ATOM    584  CZ  TYR A  72       2.118 -31.306  91.050  1.00 14.21           C  
ATOM    585  OH  TYR A  72       2.370 -31.183  89.747  1.00 18.92           O  
ATOM    586  N   GLU A  73       2.850 -33.550  98.105  1.00 18.29           N  
ATOM    587  CA  GLU A  73       2.868 -33.688  99.556  1.00 17.41           C  
ATOM    588  C   GLU A  73       4.254 -34.178  99.921  1.00 18.89           C  
ATOM    589  O   GLU A  73       5.031 -34.609  99.048  1.00 18.22           O  
ATOM    590  CB  GLU A  73       1.781 -34.591 100.075  1.00 17.65           C  
ATOM    591  CG  GLU A  73       1.353 -35.712  99.181  1.00 17.26           C  
ATOM    592  CD  GLU A  73       2.364 -36.782  99.003  1.00 19.67           C  
ATOM    593  OE1 GLU A  73       2.194 -37.544  98.012  1.00 23.09           O  
ATOM    594  OE2 GLU A  73       3.362 -36.846  99.764  1.00 23.63           O  
ATOM    595  N   TYR A  74       4.578 -34.094 101.185  1.00 18.00           N  
ATOM    596  CA  TYR A  74       5.985 -34.191 101.580  1.00 19.56           C  
ATOM    597  C   TYR A  74       6.568 -35.587 101.530  1.00 18.88           C  
ATOM    598  O   TYR A  74       7.781 -35.741 101.441  1.00 19.66           O  
ATOM    599  CB  TYR A  74       6.212 -33.565 102.913  1.00 19.15           C  
ATOM    600  CG  TYR A  74       6.442 -32.074 102.809  1.00 18.33           C  
ATOM    601  CD1 TYR A  74       5.449 -31.170 103.157  1.00 18.75           C  
ATOM    602  CD2 TYR A  74       7.646 -31.576 102.323  1.00 18.40           C  
ATOM    603  CE1 TYR A  74       5.622 -29.814 103.032  1.00 20.45           C  
ATOM    604  CE2 TYR A  74       7.861 -30.138 102.219  1.00 19.41           C  
ATOM    605  CZ  TYR A  74       6.852 -29.296 102.563  1.00 21.04           C  
ATOM    606  OH  TYR A  74       7.018 -27.950 102.528  1.00 18.46           O  
ATOM    607  N   ASP A  75       5.734 -36.600 101.602  1.00 19.23           N  
ATOM    608  CA  ASP A  75       6.257 -37.920 101.445  1.00 20.05           C  
ATOM    609  C   ASP A  75       6.851 -38.030 100.010  1.00 18.62           C  
ATOM    610  O   ASP A  75       7.958 -38.528  99.837  1.00 19.04           O  
ATOM    611  CB  ASP A  75       5.143 -38.960 101.686  1.00 21.48           C  
ATOM    612  CG  ASP A  75       4.747 -39.071 103.175  1.00 26.34           C  
ATOM    613  OD1 ASP A  75       5.561 -38.761 104.090  1.00 32.54           O  
ATOM    614  OD2 ASP A  75       3.637 -39.543 103.403  1.00 35.38           O  
ATOM    615  N   THR A  76       6.097 -37.563  99.001  1.00 18.92           N  
ATOM    616  CA  THR A  76       6.548 -37.673  97.626  1.00 17.28           C  
ATOM    617  C   THR A  76       7.692 -36.705  97.359  1.00 17.47           C  
ATOM    618  O   THR A  76       8.677 -37.046  96.641  1.00 17.31           O  
ATOM    619  CB  THR A  76       5.386 -37.489  96.655  1.00 16.90           C  
ATOM    620  OG1 THR A  76       4.425 -38.544  96.899  1.00 18.44           O  
ATOM    621  CG2 THR A  76       5.835 -37.643  95.172  1.00 15.64           C  
ATOM    622  N   PHE A  77       7.554 -35.477  97.833  1.00 16.09           N  
ATOM    623  CA  PHE A  77       8.575 -34.495  97.598  1.00 16.45           C  
ATOM    624  C   PHE A  77       9.886 -35.002  98.176  1.00 17.09           C  
ATOM    625  O   PHE A  77      10.964 -34.784  97.602  1.00 18.12           O  
ATOM    626  CB  PHE A  77       8.297 -33.157  98.271  1.00 14.95           C  
ATOM    627  CG  PHE A  77       7.123 -32.387  97.733  1.00 15.26           C  
ATOM    628  CD1 PHE A  77       6.924 -32.246  96.382  1.00 18.68           C  
ATOM    629  CD2 PHE A  77       6.290 -31.715  98.600  1.00 16.49           C  
ATOM    630  CE1 PHE A  77       5.859 -31.484  95.898  1.00 20.19           C  
ATOM    631  CE2 PHE A  77       5.199 -30.911  98.114  1.00 19.54           C  
ATOM    632  CZ  PHE A  77       5.016 -30.817  96.766  1.00 17.64           C  
ATOM    633  N   THR A  78       9.805 -35.691  99.305  1.00 17.51           N  
ATOM    634  CA  THR A  78      11.062 -36.149  99.915  1.00 18.16           C  
ATOM    635  C   THR A  78      11.643 -37.374  99.197  1.00 18.43           C  
ATOM    636  O   THR A  78      12.859 -37.529  99.066  1.00 18.74           O  
ATOM    637  CB  THR A  78      10.853 -36.395 101.371  1.00 19.56           C  
ATOM    638  OG1 THR A  78      10.308 -35.194 101.957  1.00 21.94           O  
ATOM    639  CG2 THR A  78      12.198 -36.775 102.045  1.00 18.02           C  
ATOM    640  N   SER A  79      10.764 -38.199  98.658  1.00 18.10           N  
ATOM    641  CA  SER A  79      11.136 -39.289  97.841  1.00 19.78           C  
ATOM    642  C   SER A  79      11.835 -38.788  96.544  1.00 18.82           C  
ATOM    643  O   SER A  79      12.824 -39.358  96.082  1.00 18.82           O  
ATOM    644  CB  SER A  79       9.857 -40.092  97.488  1.00 19.08           C  
ATOM    645  OG  SER A  79      10.219 -41.125  96.630  1.00 26.80           O  
ATOM    646  N   ASP A  80      11.296 -37.745  95.919  1.00 18.58           N  
ATOM    647  CA  ASP A  80      11.930 -37.144  94.752  1.00 17.77           C  
ATOM    648  C   ASP A  80      13.378 -36.682  95.125  1.00 18.66           C  
ATOM    649  O   ASP A  80      14.326 -36.952  94.402  1.00 18.14           O  
ATOM    650  CB  ASP A  80      11.128 -35.893  94.354  1.00 17.31           C  
ATOM    651  CG  ASP A  80       9.762 -36.189  93.770  1.00 17.74           C  
ATOM    652  OD1 ASP A  80       9.384 -37.344  93.425  1.00 17.12           O  
ATOM    653  OD2 ASP A  80       9.037 -35.204  93.549  1.00 17.96           O  
ATOM    654  N   LEU A  81      13.520 -36.000  96.271  1.00 17.84           N  
ATOM    655  CA  LEU A  81      14.823 -35.541  96.745  1.00 17.03           C  
ATOM    656  C   LEU A  81      15.743 -36.765  96.905  1.00 18.57           C  
ATOM    657  O   LEU A  81      16.870 -36.756  96.441  1.00 18.61           O  
ATOM    658  CB  LEU A  81      14.696 -34.750  98.065  1.00 17.33           C  
ATOM    659  CG  LEU A  81      16.010 -34.405  98.741  1.00 16.65           C  
ATOM    660  CD1 LEU A  81      16.964 -33.700  97.830  1.00 19.76           C  
ATOM    661  CD2 LEU A  81      15.801 -33.624 100.133  1.00 19.14           C  
ATOM    662  N   HIS A  82      15.191 -37.851  97.449  1.00 17.86           N  
ATOM    663  CA  HIS A  82      16.027 -39.027  97.711  1.00 19.22           C  
ATOM    664  C   HIS A  82      16.550 -39.550  96.384  1.00 19.52           C  
ATOM    665  O   HIS A  82      17.715 -39.930  96.237  1.00 20.04           O  
ATOM    666  CB  HIS A  82      15.205 -40.082  98.404  1.00 19.30           C  
ATOM    667  CG  HIS A  82      15.960 -41.338  98.686  1.00 23.02           C  
ATOM    668  ND1 HIS A  82      17.092 -41.335  99.479  1.00 23.85           N  
ATOM    669  CD2 HIS A  82      15.740 -42.624  98.336  1.00 24.07           C  
ATOM    670  CE1 HIS A  82      17.545 -42.573  99.592  1.00 27.10           C  
ATOM    671  NE2 HIS A  82      16.748 -43.374  98.908  1.00 24.36           N  
ATOM    672  N   GLN A  83      15.693 -39.602  95.378  1.00 19.76           N  
ATOM    673  CA  GLN A  83      16.124 -40.105  94.061  1.00 20.73           C  
ATOM    674  C   GLN A  83      17.184 -39.253  93.387  1.00 19.31           C  
ATOM    675  O   GLN A  83      18.073 -39.758  92.716  1.00 19.37           O  
ATOM    676  CB  GLN A  83      14.914 -40.187  93.126  1.00 20.73           C  
ATOM    677  CG  GLN A  83      13.863 -41.084  93.615  1.00 25.22           C  
ATOM    678  CD  GLN A  83      13.870 -42.308  92.908  1.00 34.85           C  
ATOM    679  OE1 GLN A  83      14.816 -43.090  93.061  1.00 37.91           O  
ATOM    680  NE2 GLN A  83      12.849 -42.524  92.060  1.00 34.04           N  
ATOM    681  N   LEU A  84      17.092 -37.949  93.597  1.00 18.98           N  
ATOM    682  CA  LEU A  84      18.093 -37.039  93.127  1.00 18.93           C  
ATOM    683  C   LEU A  84      19.424 -37.357  93.810  1.00 17.86           C  
ATOM    684  O   LEU A  84      20.412 -37.515  93.122  1.00 17.25           O  
ATOM    685  CB  LEU A  84      17.681 -35.600  93.369  1.00 18.97           C  
ATOM    686  CG  LEU A  84      18.691 -34.523  93.004  1.00 19.55           C  
ATOM    687  CD1 LEU A  84      18.714 -34.401  91.487  1.00 24.24           C  
ATOM    688  CD2 LEU A  84      18.419 -33.177  93.657  1.00 25.67           C  
ATOM    689  N   LEU A  85      19.412 -37.538  95.123  1.00 17.24           N  
ATOM    690  CA  LEU A  85      20.678 -37.861  95.863  1.00 17.37           C  
ATOM    691  C   LEU A  85      21.256 -39.199  95.408  1.00 19.11           C  
ATOM    692  O   LEU A  85      22.460 -39.316  95.123  1.00 18.38           O  
ATOM    693  CB  LEU A  85      20.438 -37.820  97.374  1.00 16.83           C  
ATOM    694  CG  LEU A  85      19.918 -36.509  97.976  1.00 18.52           C  
ATOM    695  CD1 LEU A  85      20.017 -36.606  99.518  1.00 18.83           C  
ATOM    696  CD2 LEU A  85      20.612 -35.277  97.536  1.00 20.31           C  
ATOM    697  N   GLU A  86      20.363 -40.185  95.272  1.00 20.53           N  
ATOM    698  CA AGLU A  86      20.740 -41.520  94.845  0.60 21.23           C  
ATOM    699  CA BGLU A  86      20.745 -41.523  94.853  0.40 21.03           C  
ATOM    700  C   GLU A  86      21.294 -41.535  93.438  1.00 21.75           C  
ATOM    701  O   GLU A  86      22.329 -42.138  93.180  1.00 20.99           O  
ATOM    702  CB AGLU A  86      19.556 -42.477  94.916  0.60 22.28           C  
ATOM    703  CB BGLU A  86      19.560 -42.478  94.943  0.40 21.73           C  
ATOM    704  CG AGLU A  86      19.207 -42.887  96.321  0.60 25.49           C  
ATOM    705  CG BGLU A  86      19.195 -42.856  96.355  0.40 23.53           C  
ATOM    706  CD AGLU A  86      20.141 -43.951  96.873  0.60 31.85           C  
ATOM    707  CD BGLU A  86      19.411 -44.334  96.635  0.40 27.66           C  
ATOM    708  OE1AGLU A  86      20.612 -43.769  98.027  0.60 35.12           O  
ATOM    709  OE1BGLU A  86      18.419 -45.014  96.961  0.40 27.49           O  
ATOM    710  OE2AGLU A  86      20.414 -44.956  96.151  0.60 36.60           O  
ATOM    711  OE2BGLU A  86      20.565 -44.820  96.510  0.40 31.48           O  
ATOM    712  N   GLN A  87      20.592 -40.870  92.525  1.00 21.18           N  
ATOM    713  CA  GLN A  87      21.019 -40.859  91.135  1.00 21.38           C  
ATOM    714  C   GLN A  87      22.323 -40.119  90.909  1.00 20.67           C  
ATOM    715  O   GLN A  87      23.141 -40.514  90.085  1.00 21.31           O  
ATOM    716  CB  GLN A  87      19.876 -40.428  90.197  1.00 21.80           C  
ATOM    717  CG  GLN A  87      18.754 -41.529  90.183  1.00 25.22           C  
ATOM    718  CD  GLN A  87      17.633 -41.243  89.186  1.00 27.98           C  
ATOM    719  OE1 GLN A  87      17.888 -40.796  88.058  1.00 26.81           O  
ATOM    720  NE2 GLN A  87      16.383 -41.505  89.597  1.00 27.79           N  
ATOM    721  N   LEU A  88      22.566 -39.083  91.662  1.00 20.73           N  
ATOM    722  CA  LEU A  88      23.780 -38.295  91.481  1.00 20.89           C  
ATOM    723  C   LEU A  88      24.851 -38.862  92.471  1.00 21.61           C  
ATOM    724  O   LEU A  88      25.961 -38.374  92.526  1.00 21.48           O  
ATOM    725  CB  LEU A  88      23.501 -36.806  91.722  1.00 20.68           C  
ATOM    726  CG  LEU A  88      22.552 -36.038  90.759  1.00 21.79           C  
ATOM    727  CD1 LEU A  88      22.530 -34.528  91.137  1.00 22.63           C  
ATOM    728  CD2 LEU A  88      22.936 -36.215  89.323  1.00 27.90           C  
ATOM    729  N   GLU A  89      24.493 -39.900  93.220  1.00 21.95           N  
ATOM    730  CA  GLU A  89      25.425 -40.554  94.145  1.00 22.97           C  
ATOM    731  C   GLU A  89      26.096 -39.578  95.082  1.00 23.08           C  
ATOM    732  O   GLU A  89      27.311 -39.715  95.355  1.00 24.74           O  
ATOM    733  CB  GLU A  89      26.474 -41.352  93.358  1.00 24.24           C  
ATOM    734  CG  GLU A  89      25.855 -42.268  92.311  1.00 25.62           C  
ATOM    735  CD  GLU A  89      26.833 -43.257  91.729  1.00 29.74           C  
ATOM    736  OE1 GLU A  89      27.466 -42.930  90.711  1.00 28.84           O  
ATOM    737  OE2 GLU A  89      26.963 -44.366  92.284  1.00 32.11           O  
ATOM    738  N   LEU A  90      25.308 -38.663  95.641  1.00 20.80           N  
ATOM    739  CA  LEU A  90      25.846 -37.564  96.455  1.00 21.76           C  
ATOM    740  C   LEU A  90      26.116 -38.082  97.859  1.00 22.33           C  
ATOM    741  O   LEU A  90      25.246 -38.688  98.497  1.00 22.60           O  
ATOM    742  CB  LEU A  90      24.876 -36.383  96.513  1.00 21.14           C  
ATOM    743  CG  LEU A  90      24.521 -35.782  95.163  1.00 19.89           C  
ATOM    744  CD1 LEU A  90      23.590 -34.533  95.293  1.00 19.95           C  
ATOM    745  CD2 LEU A  90      25.777 -35.395  94.359  1.00 20.52           C  
ATOM    746  N   GLN A  91      27.334 -37.818  98.327  1.00 22.10           N  
ATOM    747  CA  GLN A  91      27.765 -38.172  99.670  1.00 23.40           C  
ATOM    748  C   GLN A  91      28.136 -36.908 100.450  1.00 21.46           C  
ATOM    749  O   GLN A  91      28.545 -35.956  99.852  1.00 19.57           O  
ATOM    750  CB  GLN A  91      29.027 -39.049  99.537  1.00 23.88           C  
ATOM    751  CG  GLN A  91      28.945 -40.196  98.527  1.00 29.66           C  
ATOM    752  CD  GLN A  91      28.029 -41.345  98.977  1.00 34.48           C  
ATOM    753  OE1 GLN A  91      28.169 -41.862 100.080  1.00 35.53           O  
ATOM    754  NE2 GLN A  91      27.112 -41.770  98.085  1.00 36.00           N  
ATOM    755  N   ASN A  92      28.070 -36.932 101.792  1.00 22.84           N  
ATOM    756  CA  ASN A  92      28.584 -35.821 102.587  1.00 24.05           C  
ATOM    757  C   ASN A  92      27.898 -34.504 102.178  1.00 21.40           C  
ATOM    758  O   ASN A  92      28.515 -33.444 102.096  1.00 21.31           O  
ATOM    759  CB  ASN A  92      30.105 -35.716 102.393  1.00 24.92           C  
ATOM    760  CG  ASN A  92      30.757 -34.641 103.270  1.00 30.72           C  
ATOM    761  OD1 ASN A  92      31.510 -33.790 102.747  1.00 33.78           O  
ATOM    762  ND2 ASN A  92      30.519 -34.695 104.601  1.00 31.07           N  
ATOM    763  N   VAL A  93      26.585 -34.602 101.975  1.00 21.17           N  
ATOM    764  CA  VAL A  93      25.777 -33.469 101.479  1.00 21.49           C  
ATOM    765  C   VAL A  93      25.326 -32.451 102.533  1.00 22.30           C  
ATOM    766  O   VAL A  93      24.985 -32.817 103.672  1.00 24.44           O  
ATOM    767  CB  VAL A  93      24.545 -34.025 100.815  1.00 22.82           C  
ATOM    768  CG1 VAL A  93      23.685 -32.871 100.258  1.00 24.83           C  
ATOM    769  CG2 VAL A  93      24.918 -34.923  99.762  1.00 20.80           C  
ATOM    770  N   THR A  94      25.258 -31.170 102.167  1.00 21.02           N  
ATOM    771  CA  THR A  94      24.510 -30.204 102.935  1.00 20.34           C  
ATOM    772  C   THR A  94      23.227 -29.937 102.185  1.00 20.57           C  
ATOM    773  O   THR A  94      23.255 -29.780 100.956  1.00 22.24           O  
ATOM    774  CB  THR A  94      25.294 -28.928 103.146  1.00 20.18           C  
ATOM    775  OG1 THR A  94      26.396 -29.246 104.042  1.00 22.44           O  
ATOM    776  CG2 THR A  94      24.484 -27.833 103.768  1.00 17.82           C  
ATOM    777  N   LEU A  95      22.120 -29.985 102.902  1.00 17.99           N  
ATOM    778  CA  LEU A  95      20.797 -29.610 102.362  1.00 17.58           C  
ATOM    779  C   LEU A  95      20.456 -28.213 102.868  1.00 17.80           C  
ATOM    780  O   LEU A  95      20.489 -27.943 104.083  1.00 16.94           O  
ATOM    781  CB  LEU A  95      19.714 -30.553 102.841  1.00 17.85           C  
ATOM    782  CG  LEU A  95      19.942 -32.033 102.554  1.00 19.58           C  
ATOM    783  CD1 LEU A  95      18.886 -32.958 103.275  1.00 19.97           C  
ATOM    784  CD2 LEU A  95      19.996 -32.292 101.083  1.00 17.20           C  
ATOM    785  N   VAL A  96      20.070 -27.348 101.942  1.00 16.93           N  
ATOM    786  CA  VAL A  96      19.629 -26.014 102.255  1.00 15.05           C  
ATOM    787  C   VAL A  96      18.209 -25.903 101.784  1.00 16.61           C  
ATOM    788  O   VAL A  96      17.976 -25.867 100.581  1.00 17.89           O  
ATOM    789  CB  VAL A  96      20.496 -24.968 101.544  1.00 15.17           C  
ATOM    790  CG1 VAL A  96      19.969 -23.547 101.787  1.00 16.35           C  
ATOM    791  CG2 VAL A  96      21.966 -25.092 101.990  1.00 17.38           C  
ATOM    792  N   GLY A  97      17.262 -25.783 102.702  1.00 16.33           N  
ATOM    793  CA  GLY A  97      15.831 -25.668 102.337  1.00 16.73           C  
ATOM    794  C   GLY A  97      15.359 -24.248 102.584  1.00 17.10           C  
ATOM    795  O   GLY A  97      15.387 -23.780 103.739  1.00 16.70           O  
ATOM    796  N   PHE A  98      14.858 -23.596 101.527  1.00 16.10           N  
ATOM    797  CA  PHE A  98      14.270 -22.245 101.676  1.00 15.66           C  
ATOM    798  C   PHE A  98      12.733 -22.408 101.741  1.00 16.79           C  
ATOM    799  O   PHE A  98      12.127 -23.106 100.888  1.00 15.54           O  
ATOM    800  CB  PHE A  98      14.629 -21.378 100.465  1.00 14.89           C  
ATOM    801  CG  PHE A  98      13.957 -20.023 100.486  1.00 16.16           C  
ATOM    802  CD1 PHE A  98      14.464 -19.028 101.255  1.00 18.44           C  
ATOM    803  CD2 PHE A  98      12.726 -19.834  99.862  1.00 15.37           C  
ATOM    804  CE1 PHE A  98      13.830 -17.784 101.313  1.00 15.77           C  
ATOM    805  CE2 PHE A  98      12.079 -18.632  99.956  1.00 19.02           C  
ATOM    806  CZ  PHE A  98      12.636 -17.606 100.675  1.00 18.19           C  
ATOM    807  N   SER A  99      12.110 -21.733 102.708  1.00 17.29           N  
ATOM    808  CA  SER A  99      10.650 -21.745 102.903  1.00 16.25           C  
ATOM    809  C   SER A  99      10.081 -23.164 102.907  1.00 16.29           C  
ATOM    810  O   SER A  99      10.499 -23.983 103.747  1.00 17.88           O  
ATOM    811  CB  SER A  99       9.968 -20.815 101.916  1.00 16.75           C  
ATOM    812  OG  SER A  99       8.767 -20.385 102.426  1.00 19.70           O  
HETATM  813  N   MSE A 100       9.150 -23.523 102.001  1.00 16.09           N  
HETATM  814  CA  MSE A 100       8.701 -24.897 101.996  1.00 15.59           C  
HETATM  815  C   MSE A 100       9.770 -25.959 101.765  1.00 16.26           C  
HETATM  816  O   MSE A 100       9.571 -27.100 102.153  1.00 16.74           O  
HETATM  817  CB  MSE A 100       7.523 -25.116 101.024  1.00 14.84           C  
HETATM  818  CG  MSE A 100       7.903 -25.218  99.633  1.00 16.33           C  
HETATM  819 SE   MSE A 100       6.429 -25.819  98.483  0.70 19.12          SE  
HETATM  820  CE  MSE A 100       6.440 -27.635  99.050  1.00 15.92           C  
ATOM    821  N   GLY A 101      10.917 -25.598 101.186  1.00 16.61           N  
ATOM    822  CA  GLY A 101      12.053 -26.524 101.015  1.00 17.03           C  
ATOM    823  C   GLY A 101      12.651 -26.998 102.344  1.00 16.68           C  
ATOM    824  O   GLY A 101      13.282 -28.057 102.396  1.00 18.08           O  
ATOM    825  N   GLY A 102      12.427 -26.265 103.422  1.00 17.36           N  
ATOM    826  CA  GLY A 102      12.754 -26.766 104.782  1.00 17.18           C  
ATOM    827  C   GLY A 102      11.998 -28.032 105.148  1.00 16.40           C  
ATOM    828  O   GLY A 102      12.443 -28.870 105.914  1.00 16.82           O  
ATOM    829  N   GLY A 103      10.832 -28.174 104.561  1.00 17.27           N  
ATOM    830  CA  GLY A 103      10.064 -29.397 104.722  1.00 17.10           C  
ATOM    831  C   GLY A 103      10.730 -30.627 104.156  1.00 16.55           C  
ATOM    832  O   GLY A 103      10.759 -31.666 104.816  1.00 18.46           O  
ATOM    833  N   GLU A 104      11.290 -30.565 102.939  1.00 15.82           N  
ATOM    834  CA  GLU A 104      12.048 -31.676 102.437  1.00 15.24           C  
ATOM    835  C   GLU A 104      13.255 -31.941 103.353  1.00 14.82           C  
ATOM    836  O   GLU A 104      13.623 -33.070 103.541  1.00 18.19           O  
ATOM    837  CB  GLU A 104      12.573 -31.425 100.993  1.00 16.15           C  
ATOM    838  CG  GLU A 104      11.571 -31.702  99.894  1.00 17.03           C  
ATOM    839  CD  GLU A 104      10.816 -30.505  99.391  1.00 17.23           C  
ATOM    840  OE1 GLU A 104      10.899 -29.427 100.037  1.00 18.60           O  
ATOM    841  OE2 GLU A 104      10.222 -30.595  98.299  1.00 20.26           O  
ATOM    842  N   VAL A 105      13.879 -30.924 103.886  1.00 16.55           N  
ATOM    843  CA  VAL A 105      15.078 -31.093 104.767  1.00 16.25           C  
ATOM    844  C   VAL A 105      14.674 -31.935 106.006  1.00 18.10           C  
ATOM    845  O   VAL A 105      15.249 -33.013 106.308  1.00 17.91           O  
ATOM    846  CB  VAL A 105      15.716 -29.773 105.167  1.00 18.27           C  
ATOM    847  CG1 VAL A 105      16.931 -30.045 106.100  1.00 16.54           C  
ATOM    848  CG2 VAL A 105      16.183 -28.964 103.928  1.00 18.73           C  
ATOM    849  N   ALA A 106      13.640 -31.447 106.681  1.00 19.46           N  
ATOM    850  CA  ALA A 106      13.096 -32.092 107.894  1.00 19.48           C  
ATOM    851  C   ALA A 106      12.713 -33.540 107.644  1.00 19.91           C  
ATOM    852  O   ALA A 106      13.167 -34.468 108.344  1.00 19.80           O  
ATOM    853  CB  ALA A 106      11.907 -31.262 108.426  1.00 19.52           C  
ATOM    854  N   ARG A 107      11.905 -33.759 106.613  1.00 19.05           N  
ATOM    855  CA  ARG A 107      11.402 -35.087 106.292  1.00 19.32           C  
ATOM    856  C   ARG A 107      12.476 -36.049 105.773  1.00 19.93           C  
ATOM    857  O   ARG A 107      12.375 -37.254 105.997  1.00 19.56           O  
ATOM    858  CB  ARG A 107      10.230 -34.982 105.331  1.00 19.82           C  
ATOM    859  CG  ARG A 107       9.532 -36.297 104.985  1.00 22.80           C  
ATOM    860  CD  ARG A 107       8.869 -36.964 106.160  1.00 25.18           C  
ATOM    861  NE  ARG A 107       8.099 -36.131 107.059  1.00 27.30           N  
ATOM    862  CZ  ARG A 107       6.812 -35.814 106.954  1.00 33.80           C  
ATOM    863  NH1 ARG A 107       6.090 -36.163 105.895  1.00 35.10           N  
ATOM    864  NH2 ARG A 107       6.267 -35.065 107.924  1.00 38.60           N  
ATOM    865  N   TYR A 108      13.470 -35.547 105.034  1.00 19.43           N  
ATOM    866  CA  TYR A 108      14.537 -36.387 104.545  1.00 19.26           C  
ATOM    867  C   TYR A 108      15.285 -37.027 105.714  1.00 20.20           C  
ATOM    868  O   TYR A 108      15.588 -38.228 105.729  1.00 20.29           O  
ATOM    869  CB  TYR A 108      15.556 -35.575 103.719  1.00 20.26           C  
ATOM    870  CG  TYR A 108      16.465 -36.535 103.031  1.00 19.92           C  
ATOM    871  CD1 TYR A 108      16.033 -37.149 101.878  1.00 20.27           C  
ATOM    872  CD2 TYR A 108      17.676 -36.964 103.600  1.00 19.58           C  
ATOM    873  CE1 TYR A 108      16.803 -38.079 101.229  1.00 22.51           C  
ATOM    874  CE2 TYR A 108      18.449 -37.877 102.951  1.00 18.20           C  
ATOM    875  CZ  TYR A 108      17.990 -38.452 101.771  1.00 23.13           C  
ATOM    876  OH  TYR A 108      18.689 -39.436 101.083  1.00 29.01           O  
ATOM    877  N   ILE A 109      15.640 -36.177 106.661  1.00 20.03           N  
ATOM    878  CA  ILE A 109      16.452 -36.640 107.786  1.00 22.03           C  
ATOM    879  C   ILE A 109      15.659 -37.666 108.623  1.00 22.26           C  
ATOM    880  O   ILE A 109      16.178 -38.736 109.007  1.00 22.46           O  
ATOM    881  CB  ILE A 109      16.962 -35.482 108.609  1.00 21.38           C  
ATOM    882  CG1 ILE A 109      18.190 -34.832 107.963  1.00 24.42           C  
ATOM    883  CG2 ILE A 109      17.396 -35.977 110.044  1.00 21.70           C  
ATOM    884  CD1 ILE A 109      17.984 -34.084 106.688  1.00 29.76           C  
ATOM    885  N   SER A 110      14.378 -37.378 108.825  1.00 23.78           N  
ATOM    886  CA  SER A 110      13.461 -38.250 109.528  1.00 24.78           C  
ATOM    887  C   SER A 110      13.257 -39.585 108.835  1.00 23.94           C  
ATOM    888  O   SER A 110      13.285 -40.622 109.468  1.00 25.07           O  
ATOM    889  CB  SER A 110      12.116 -37.550 109.624  1.00 26.43           C  
ATOM    890  OG  SER A 110      11.177 -38.346 110.300  1.00 32.86           O  
ATOM    891  N   THR A 111      13.044 -39.567 107.521  1.00 23.08           N  
ATOM    892  CA  THR A 111      12.710 -40.780 106.772  1.00 23.54           C  
ATOM    893  C   THR A 111      13.906 -41.601 106.322  1.00 23.75           C  
ATOM    894  O   THR A 111      13.886 -42.825 106.428  1.00 24.32           O  
ATOM    895  CB  THR A 111      11.923 -40.453 105.490  1.00 22.52           C  
ATOM    896  OG1 THR A 111      10.753 -39.738 105.871  1.00 24.20           O  
ATOM    897  CG2 THR A 111      11.554 -41.758 104.726  1.00 24.74           C  
ATOM    898  N   TYR A 112      14.960 -40.927 105.869  1.00 24.68           N  
ATOM    899  CA  TYR A 112      16.114 -41.584 105.229  1.00 24.74           C  
ATOM    900  C   TYR A 112      17.331 -41.614 106.095  1.00 25.79           C  
ATOM    901  O   TYR A 112      18.290 -42.312 105.770  1.00 25.18           O  
ATOM    902  CB  TYR A 112      16.471 -40.899 103.902  1.00 24.03           C  
ATOM    903  CG  TYR A 112      15.402 -41.158 102.902  1.00 24.78           C  
ATOM    904  CD1 TYR A 112      15.333 -42.381 102.253  1.00 27.03           C  
ATOM    905  CD2 TYR A 112      14.405 -40.251 102.671  1.00 24.96           C  
ATOM    906  CE1 TYR A 112      14.341 -42.655 101.351  1.00 28.24           C  
ATOM    907  CE2 TYR A 112      13.368 -40.541 101.752  1.00 28.08           C  
ATOM    908  CZ  TYR A 112      13.356 -41.732 101.113  1.00 27.73           C  
ATOM    909  OH  TYR A 112      12.382 -42.061 100.200  1.00 32.92           O  
ATOM    910  N   GLY A 113      17.294 -40.849 107.178  1.00 26.31           N  
ATOM    911  CA  GLY A 113      18.396 -40.834 108.116  1.00 26.99           C  
ATOM    912  C   GLY A 113      19.439 -39.842 107.691  1.00 28.43           C  
ATOM    913  O   GLY A 113      19.274 -39.103 106.720  1.00 27.50           O  
ATOM    914  N   THR A 114      20.564 -39.896 108.392  1.00 30.14           N  
ATOM    915  CA ATHR A 114      21.624 -38.915 108.242  0.60 31.04           C  
ATOM    916  CA BTHR A 114      21.622 -38.902 108.233  0.40 30.36           C  
ATOM    917  C   THR A 114      22.882 -39.447 107.563  1.00 31.03           C  
ATOM    918  O   THR A 114      23.885 -38.736 107.449  1.00 30.96           O  
ATOM    919  CB ATHR A 114      22.021 -38.351 109.612  0.60 31.67           C  
ATOM    920  CB BTHR A 114      22.003 -38.277 109.600  0.40 30.72           C  
ATOM    921  OG1ATHR A 114      23.058 -37.385 109.430  0.60 34.68           O  
ATOM    922  OG1BTHR A 114      22.469 -39.301 110.487  0.40 30.40           O  
ATOM    923  CG2ATHR A 114      22.512 -39.462 110.532  0.60 31.61           C  
ATOM    924  CG2BTHR A 114      20.807 -37.565 110.224  0.40 29.75           C  
ATOM    925  N   ASP A 115      22.854 -40.682 107.081  1.00 31.42           N  
ATOM    926  CA  ASP A 115      24.078 -41.260 106.530  1.00 31.68           C  
ATOM    927  C   ASP A 115      24.723 -40.518 105.324  1.00 30.61           C  
ATOM    928  O   ASP A 115      25.939 -40.538 105.176  1.00 31.68           O  
ATOM    929  CB  ASP A 115      23.842 -42.730 106.168  1.00 32.78           C  
ATOM    930  CG  ASP A 115      23.562 -43.598 107.383  1.00 35.32           C  
ATOM    931  OD1 ASP A 115      23.676 -43.116 108.538  1.00 37.31           O  
ATOM    932  OD2 ASP A 115      23.226 -44.792 107.170  1.00 40.52           O  
ATOM    933  N   ARG A 116      23.934 -39.909 104.446  1.00 29.07           N  
ATOM    934  CA  ARG A 116      24.467 -39.153 103.304  1.00 27.14           C  
ATOM    935  C   ARG A 116      24.755 -37.691 103.698  1.00 24.79           C  
ATOM    936  O   ARG A 116      25.286 -36.945 102.876  1.00 25.12           O  
ATOM    937  CB  ARG A 116      23.476 -39.097 102.102  1.00 27.39           C  
ATOM    938  CG  ARG A 116      23.419 -40.267 101.185  1.00 28.60           C  
ATOM    939  CD  ARG A 116      22.367 -40.066 100.050  1.00 30.59           C  
ATOM    940  NE  ARG A 116      22.259 -41.304  99.283  1.00 30.37           N  
ATOM    941  CZ  ARG A 116      23.113 -41.662  98.320  1.00 32.75           C  
ATOM    942  NH1 ARG A 116      22.995 -42.840  97.686  1.00 34.40           N  
ATOM    943  NH2 ARG A 116      24.084 -40.846  97.964  1.00 33.23           N  
ATOM    944  N   ILE A 117      24.338 -37.264 104.891  1.00 22.78           N  
ATOM    945  CA  ILE A 117      24.151 -35.809 105.162  1.00 21.27           C  
ATOM    946  C   ILE A 117      25.179 -35.272 106.121  1.00 21.96           C  
ATOM    947  O   ILE A 117      25.425 -35.888 107.154  1.00 20.09           O  
ATOM    948  CB  ILE A 117      22.795 -35.496 105.764  1.00 22.94           C  
ATOM    949  CG1 ILE A 117      21.664 -36.081 104.923  1.00 21.47           C  
ATOM    950  CG2 ILE A 117      22.597 -33.909 105.843  1.00 23.14           C  
ATOM    951  CD1 ILE A 117      21.693 -35.596 103.527  1.00 22.30           C  
ATOM    952  N   GLU A 118      25.788 -34.141 105.802  1.00 20.89           N  
ATOM    953  CA  GLU A 118      26.790 -33.525 106.715  1.00 21.53           C  
ATOM    954  C   GLU A 118      26.147 -32.434 107.576  1.00 21.07           C  
ATOM    955  O   GLU A 118      26.255 -32.489 108.820  1.00 20.28           O  
ATOM    956  CB  GLU A 118      27.986 -32.914 105.984  1.00 23.46           C  
ATOM    957  CG  GLU A 118      29.265 -32.832 106.927  1.00 26.65           C  
ATOM    958  CD  GLU A 118      30.220 -31.730 106.501  1.00 33.24           C  
ATOM    959  OE1 GLU A 118      29.906 -31.030 105.511  1.00 31.91           O  
ATOM    960  OE2 GLU A 118      31.283 -31.580 107.153  1.00 32.66           O  
ATOM    961  N   LYS A 119      25.575 -31.438 106.909  1.00 18.62           N  
ATOM    962  CA  LYS A 119      24.985 -30.299 107.584  1.00 18.40           C  
ATOM    963  C   LYS A 119      23.646 -29.953 106.916  1.00 18.60           C  
ATOM    964  O   LYS A 119      23.341 -30.419 105.779  1.00 17.40           O  
ATOM    965  CB  LYS A 119      25.954 -29.138 107.491  1.00 18.52           C  
ATOM    966  CG  LYS A 119      27.289 -29.434 108.129  1.00 20.11           C  
ATOM    967  CD  LYS A 119      28.177 -28.230 108.072  1.00 21.15           C  
ATOM    968  CE  LYS A 119      29.345 -28.389 109.051  1.00 24.93           C  
ATOM    969  NZ  LYS A 119      30.426 -27.428 108.761  1.00 24.34           N  
ATOM    970  N   VAL A 120      22.844 -29.171 107.618  1.00 16.78           N  
ATOM    971  CA  VAL A 120      21.584 -28.699 107.071  1.00 16.44           C  
ATOM    972  C   VAL A 120      21.327 -27.264 107.410  1.00 17.66           C  
ATOM    973  O   VAL A 120      21.806 -26.775 108.450  1.00 15.83           O  
ATOM    974  CB  VAL A 120      20.398 -29.544 107.573  1.00 15.56           C  
ATOM    975  CG1 VAL A 120      20.525 -31.014 107.146  1.00 17.16           C  
ATOM    976  CG2 VAL A 120      20.186 -29.364 109.080  1.00 15.98           C  
ATOM    977  N   VAL A 121      20.545 -26.598 106.563  1.00 16.58           N  
ATOM    978  CA  VAL A 121      20.252 -25.189 106.722  1.00 17.43           C  
ATOM    979  C   VAL A 121      18.748 -24.990 106.464  1.00 17.10           C  
ATOM    980  O   VAL A 121      18.251 -25.462 105.467  1.00 16.64           O  
ATOM    981  CB  VAL A 121      21.044 -24.306 105.713  1.00 17.75           C  
ATOM    982  CG1 VAL A 121      20.684 -22.811 105.909  1.00 16.29           C  
ATOM    983  CG2 VAL A 121      22.542 -24.529 105.824  1.00 16.16           C  
ATOM    984  N   PHE A 122      18.063 -24.295 107.372  1.00 15.96           N  
ATOM    985  CA  PHE A 122      16.672 -23.913 107.231  1.00 16.41           C  
ATOM    986  C   PHE A 122      16.652 -22.420 106.991  1.00 17.26           C  
ATOM    987  O   PHE A 122      17.015 -21.673 107.894  1.00 17.23           O  
ATOM    988  CB  PHE A 122      15.929 -24.219 108.513  1.00 16.29           C  
ATOM    989  CG  PHE A 122      15.789 -25.691 108.780  1.00 18.37           C  
ATOM    990  CD1 PHE A 122      14.775 -26.404 108.201  1.00 18.48           C  
ATOM    991  CD2 PHE A 122      16.654 -26.332 109.631  1.00 17.16           C  
ATOM    992  CE1 PHE A 122      14.629 -27.758 108.412  1.00 21.70           C  
ATOM    993  CE2 PHE A 122      16.526 -27.676 109.896  1.00 20.37           C  
ATOM    994  CZ  PHE A 122      15.511 -28.416 109.308  1.00 20.60           C  
ATOM    995  N   ALA A 123      16.290 -22.011 105.774  1.00 16.61           N  
ATOM    996  CA  ALA A 123      16.398 -20.648 105.375  1.00 15.80           C  
ATOM    997  C   ALA A 123      15.010 -20.095 105.140  1.00 15.85           C  
ATOM    998  O   ALA A 123      14.341 -20.515 104.180  1.00 17.57           O  
ATOM    999  CB  ALA A 123      17.287 -20.522 104.136  1.00 15.21           C  
ATOM   1000  N   GLY A 124      14.563 -19.165 105.986  1.00 16.37           N  
ATOM   1001  CA  GLY A 124      13.187 -18.588 105.848  1.00 16.49           C  
ATOM   1002  C   GLY A 124      12.170 -19.725 105.738  1.00 16.29           C  
ATOM   1003  O   GLY A 124      11.208 -19.682 104.973  1.00 15.95           O  
ATOM   1004  N   ALA A 125      12.406 -20.760 106.520  1.00 17.15           N  
ATOM   1005  CA  ALA A 125      11.795 -22.060 106.306  1.00 17.87           C  
ATOM   1006  C   ALA A 125      10.563 -22.329 107.193  1.00 19.04           C  
ATOM   1007  O   ALA A 125      10.507 -21.899 108.334  1.00 18.93           O  
ATOM   1008  CB  ALA A 125      12.818 -23.225 106.534  1.00 18.07           C  
ATOM   1009  N   VAL A 126       9.639 -23.130 106.643  1.00 18.27           N  
ATOM   1010  CA  VAL A 126       8.374 -23.374 107.245  1.00 17.82           C  
ATOM   1011  C   VAL A 126       8.290 -24.204 108.543  1.00 18.68           C  
ATOM   1012  O   VAL A 126       7.329 -24.042 109.253  1.00 20.84           O  
ATOM   1013  CB  VAL A 126       7.326 -23.946 106.243  1.00 17.66           C  
ATOM   1014  CG1 VAL A 126       7.123 -23.023 104.980  1.00 16.07           C  
ATOM   1015  CG2 VAL A 126       7.672 -25.353 105.781  1.00 16.50           C  
ATOM   1016  N   PRO A 127       9.262 -25.113 108.813  1.00 18.80           N  
ATOM   1017  CA  PRO A 127       9.187 -25.839 110.095  1.00 18.19           C  
ATOM   1018  C   PRO A 127       9.234 -24.888 111.286  1.00 18.21           C  
ATOM   1019  O   PRO A 127       9.704 -23.752 111.131  1.00 16.74           O  
ATOM   1020  CB  PRO A 127      10.421 -26.703 110.054  1.00 17.58           C  
ATOM   1021  CG  PRO A 127      10.630 -26.961 108.543  1.00 19.82           C  
ATOM   1022  CD  PRO A 127      10.422 -25.574 108.025  1.00 18.03           C  
ATOM   1023  N   PRO A 128       8.779 -25.342 112.455  1.00 17.98           N  
ATOM   1024  CA  PRO A 128       8.381 -26.723 112.712  1.00 18.67           C  
ATOM   1025  C   PRO A 128       7.013 -27.117 112.219  1.00 18.15           C  
ATOM   1026  O   PRO A 128       6.766 -28.297 112.012  1.00 17.02           O  
ATOM   1027  CB  PRO A 128       8.451 -26.853 114.249  1.00 18.77           C  
ATOM   1028  CG  PRO A 128       9.411 -25.631 114.686  1.00 19.49           C  
ATOM   1029  CD  PRO A 128       8.878 -24.562 113.700  1.00 19.08           C  
ATOM   1030  N   TYR A 129       6.088 -26.169 112.139  1.00 18.39           N  
ATOM   1031  CA  TYR A 129       4.661 -26.493 111.879  1.00 19.01           C  
ATOM   1032  C   TYR A 129       3.915 -25.191 111.736  1.00 20.51           C  
ATOM   1033  O   TYR A 129       3.670 -24.482 112.696  1.00 20.73           O  
ATOM   1034  CB  TYR A 129       4.072 -27.348 113.033  1.00 19.49           C  
ATOM   1035  CG  TYR A 129       2.630 -27.752 112.918  1.00 17.61           C  
ATOM   1036  CD1 TYR A 129       1.993 -27.845 111.691  1.00 21.30           C  
ATOM   1037  CD2 TYR A 129       1.886 -28.030 114.058  1.00 19.42           C  
ATOM   1038  CE1 TYR A 129       0.699 -28.246 111.599  1.00 20.02           C  
ATOM   1039  CE2 TYR A 129       0.580 -28.412 113.979  1.00 20.01           C  
ATOM   1040  CZ  TYR A 129      -0.016 -28.487 112.762  1.00 21.90           C  
ATOM   1041  OH  TYR A 129      -1.298 -28.908 112.668  1.00 21.87           O  
ATOM   1042  N   LEU A 130       3.583 -24.857 110.500  1.00 20.64           N  
ATOM   1043  CA  LEU A 130       3.185 -23.508 110.177  1.00 19.79           C  
ATOM   1044  C   LEU A 130       1.702 -23.197 110.508  1.00 20.75           C  
ATOM   1045  O   LEU A 130       1.310 -22.045 110.634  1.00 19.94           O  
ATOM   1046  CB  LEU A 130       3.461 -23.271 108.697  1.00 20.59           C  
ATOM   1047  CG  LEU A 130       3.672 -21.836 108.320  1.00 21.77           C  
ATOM   1048  CD1 LEU A 130       4.962 -21.328 108.900  1.00 19.79           C  
ATOM   1049  CD2 LEU A 130       3.636 -21.736 106.774  1.00 23.96           C  
ATOM   1050  N   TYR A 131       0.904 -24.234 110.707  1.00 20.26           N  
ATOM   1051  CA  TYR A 131      -0.512 -24.071 110.998  1.00 21.22           C  
ATOM   1052  C   TYR A 131      -0.709 -23.448 112.380  1.00 19.65           C  
ATOM   1053  O   TYR A 131      -0.114 -23.876 113.353  1.00 20.32           O  
ATOM   1054  CB  TYR A 131      -1.211 -25.435 110.988  1.00 20.96           C  
ATOM   1055  CG  TYR A 131      -2.707 -25.383 111.190  1.00 22.36           C  
ATOM   1056  CD1 TYR A 131      -3.516 -24.586 110.386  1.00 23.12           C  
ATOM   1057  CD2 TYR A 131      -3.298 -26.111 112.203  1.00 26.79           C  
ATOM   1058  CE1 TYR A 131      -4.883 -24.559 110.554  1.00 26.38           C  
ATOM   1059  CE2 TYR A 131      -4.635 -26.079 112.410  1.00 29.09           C  
ATOM   1060  CZ  TYR A 131      -5.443 -25.308 111.579  1.00 28.60           C  
ATOM   1061  OH  TYR A 131      -6.791 -25.293 111.839  1.00 30.61           O  
ATOM   1062  N   LYS A 132      -1.541 -22.433 112.447  1.00 20.34           N  
ATOM   1063  CA  LYS A 132      -1.827 -21.749 113.676  1.00 20.08           C  
ATOM   1064  C   LYS A 132      -3.266 -21.969 114.115  1.00 21.31           C  
ATOM   1065  O   LYS A 132      -4.168 -21.692 113.355  1.00 22.12           O  
ATOM   1066  CB  LYS A 132      -1.606 -20.247 113.440  1.00 20.46           C  
ATOM   1067  CG  LYS A 132      -1.499 -19.451 114.694  1.00 20.77           C  
ATOM   1068  CD  LYS A 132      -1.320 -17.989 114.277  1.00 18.87           C  
ATOM   1069  CE  LYS A 132      -0.885 -17.128 115.413  1.00 23.53           C  
ATOM   1070  NZ  LYS A 132       0.503 -17.323 115.941  1.00 17.14           N  
ATOM   1071  N   SER A 133      -3.458 -22.354 115.382  1.00 21.67           N  
ATOM   1072  CA  SER A 133      -4.774 -22.726 115.916  1.00 22.64           C  
ATOM   1073  C   SER A 133      -4.765 -22.492 117.423  1.00 21.95           C  
ATOM   1074  O   SER A 133      -3.690 -22.331 118.023  1.00 21.92           O  
ATOM   1075  CB  SER A 133      -5.021 -24.217 115.634  1.00 22.65           C  
ATOM   1076  OG  SER A 133      -4.163 -24.974 116.492  1.00 25.49           O  
ATOM   1077  N   GLU A 134      -5.930 -22.551 118.093  1.00 23.11           N  
ATOM   1078  CA  GLU A 134      -5.958 -22.467 119.559  1.00 23.84           C  
ATOM   1079  C   GLU A 134      -5.057 -23.472 120.276  1.00 23.14           C  
ATOM   1080  O   GLU A 134      -4.314 -23.142 121.223  1.00 23.66           O  
ATOM   1081  CB  GLU A 134      -7.380 -22.623 120.083  1.00 24.55           C  
ATOM   1082  CG  GLU A 134      -7.532 -22.139 121.525  1.00 28.53           C  
ATOM   1083  CD  GLU A 134      -8.972 -22.292 122.047  1.00 34.66           C  
ATOM   1084  OE1 GLU A 134      -9.927 -22.479 121.244  1.00 37.65           O  
ATOM   1085  OE2 GLU A 134      -9.142 -22.211 123.281  1.00 38.93           O  
ATOM   1086  N   ASP A 135      -5.094 -24.702 119.792  1.00 23.80           N  
ATOM   1087  CA  ASP A 135      -4.215 -25.747 120.337  1.00 24.05           C  
ATOM   1088  C   ASP A 135      -2.767 -25.676 119.853  1.00 22.12           C  
ATOM   1089  O   ASP A 135      -1.876 -26.156 120.544  1.00 21.39           O  
ATOM   1090  CB  ASP A 135      -4.827 -27.149 120.090  1.00 25.08           C  
ATOM   1091  CG  ASP A 135      -6.093 -27.373 120.907  1.00 28.18           C  
ATOM   1092  OD1 ASP A 135      -6.074 -27.144 122.152  1.00 29.50           O  
ATOM   1093  OD2 ASP A 135      -7.095 -27.790 120.291  1.00 33.47           O  
ATOM   1094  N   HIS A 136      -2.499 -25.034 118.710  1.00 20.59           N  
ATOM   1095  CA  HIS A 136      -1.142 -24.812 118.269  1.00 19.76           C  
ATOM   1096  C   HIS A 136      -0.917 -23.315 117.907  1.00 19.68           C  
ATOM   1097  O   HIS A 136      -0.863 -22.931 116.708  1.00 19.22           O  
ATOM   1098  CB  HIS A 136      -0.794 -25.695 117.074  1.00 19.75           C  
ATOM   1099  CG  HIS A 136       0.627 -25.589 116.671  1.00 18.79           C  
ATOM   1100  ND1 HIS A 136       1.021 -25.071 115.448  1.00 19.19           N  
ATOM   1101  CD2 HIS A 136       1.756 -25.904 117.337  1.00 19.01           C  
ATOM   1102  CE1 HIS A 136       2.338 -25.047 115.410  1.00 22.78           C  
ATOM   1103  NE2 HIS A 136       2.809 -25.558 116.532  1.00 19.59           N  
ATOM   1104  N   PRO A 137      -0.874 -22.479 118.944  1.00 18.87           N  
ATOM   1105  CA  PRO A 137      -0.854 -21.046 118.728  1.00 19.08           C  
ATOM   1106  C   PRO A 137       0.409 -20.490 118.163  1.00 19.80           C  
ATOM   1107  O   PRO A 137       0.393 -19.334 117.703  1.00 18.36           O  
ATOM   1108  CB  PRO A 137      -1.025 -20.470 120.143  1.00 18.17           C  
ATOM   1109  CG  PRO A 137      -0.509 -21.573 121.082  1.00 18.22           C  
ATOM   1110  CD  PRO A 137      -0.960 -22.814 120.380  1.00 18.88           C  
ATOM   1111  N   GLU A 138       1.497 -21.250 118.256  1.00 18.82           N  
ATOM   1112  CA  GLU A 138       2.768 -20.820 117.764  1.00 20.76           C  
ATOM   1113  C   GLU A 138       3.037 -21.155 116.315  1.00 18.92           C  
ATOM   1114  O   GLU A 138       4.137 -21.018 115.884  1.00 19.01           O  
ATOM   1115  CB  GLU A 138       3.907 -21.323 118.662  1.00 22.17           C  
ATOM   1116  CG  GLU A 138       3.777 -20.735 120.082  1.00 27.55           C  
ATOM   1117  CD  GLU A 138       5.101 -20.203 120.637  1.00 35.34           C  
ATOM   1118  OE1 GLU A 138       5.345 -18.984 120.526  1.00 41.59           O  
ATOM   1119  OE2 GLU A 138       5.906 -21.000 121.168  1.00 39.00           O  
ATOM   1120  N   GLY A 139       2.017 -21.594 115.583  1.00 18.39           N  
ATOM   1121  CA  GLY A 139       2.093 -21.569 114.130  1.00 17.75           C  
ATOM   1122  C   GLY A 139       2.010 -20.146 113.601  1.00 17.40           C  
ATOM   1123  O   GLY A 139       1.847 -19.175 114.363  1.00 14.27           O  
ATOM   1124  N   ALA A 140       2.135 -20.023 112.268  1.00 16.12           N  
ATOM   1125  CA  ALA A 140       2.170 -18.719 111.632  1.00 17.24           C  
ATOM   1126  C   ALA A 140       0.877 -18.438 110.871  1.00 19.35           C  
ATOM   1127  O   ALA A 140       0.468 -17.309 110.801  1.00 20.94           O  
ATOM   1128  CB  ALA A 140       3.313 -18.654 110.622  1.00 17.85           C  
ATOM   1129  N   LEU A 141       0.268 -19.450 110.286  1.00 19.97           N  
ATOM   1130  CA  LEU A 141      -0.856 -19.239 109.353  1.00 21.65           C  
ATOM   1131  C   LEU A 141      -2.115 -19.870 109.894  1.00 22.49           C  
ATOM   1132  O   LEU A 141      -2.176 -21.091 110.059  1.00 22.03           O  
ATOM   1133  CB  LEU A 141      -0.539 -19.907 108.001  1.00 21.69           C  
ATOM   1134  CG  LEU A 141       0.712 -19.458 107.246  1.00 22.67           C  
ATOM   1135  CD1 LEU A 141       0.616 -19.987 105.814  1.00 20.89           C  
ATOM   1136  CD2 LEU A 141       0.983 -17.920 107.239  1.00 22.31           C  
ATOM   1137  N   ASP A 142      -3.130 -19.036 110.172  1.00 24.00           N  
ATOM   1138  CA  ASP A 142      -4.403 -19.551 110.616  1.00 25.18           C  
ATOM   1139  C   ASP A 142      -5.306 -19.927 109.441  1.00 26.03           C  
ATOM   1140  O   ASP A 142      -4.961 -19.758 108.242  1.00 23.62           O  
ATOM   1141  CB  ASP A 142      -5.090 -18.579 111.597  1.00 26.98           C  
ATOM   1142  CG  ASP A 142      -5.523 -17.281 110.936  1.00 28.66           C  
ATOM   1143  OD1 ASP A 142      -5.474 -17.178 109.690  1.00 32.97           O  
ATOM   1144  OD2 ASP A 142      -5.874 -16.349 111.689  1.00 36.18           O  
ATOM   1145  N   ASP A 143      -6.426 -20.536 109.784  1.00 26.12           N  
ATOM   1146  CA  ASP A 143      -7.342 -21.043 108.753  1.00 28.39           C  
ATOM   1147  C   ASP A 143      -7.737 -19.997 107.727  1.00 28.09           C  
ATOM   1148  O   ASP A 143      -7.752 -20.241 106.516  1.00 29.12           O  
ATOM   1149  CB  ASP A 143      -8.576 -21.692 109.395  1.00 29.36           C  
ATOM   1150  CG  ASP A 143      -8.452 -23.183 109.415  1.00 34.75           C  
ATOM   1151  OD1 ASP A 143      -8.533 -23.779 108.310  1.00 40.07           O  
ATOM   1152  OD2 ASP A 143      -8.177 -23.752 110.486  1.00 39.44           O  
ATOM   1153  N   ALA A 144      -8.030 -18.813 108.198  1.00 27.63           N  
ATOM   1154  CA  ALA A 144      -8.511 -17.798 107.319  1.00 27.75           C  
ATOM   1155  C   ALA A 144      -7.451 -17.424 106.296  1.00 27.57           C  
ATOM   1156  O   ALA A 144      -7.764 -17.278 105.129  1.00 26.49           O  
ATOM   1157  CB  ALA A 144      -8.952 -16.598 108.113  1.00 27.88           C  
ATOM   1158  N   THR A 145      -6.206 -17.274 106.752  1.00 27.59           N  
ATOM   1159  CA  THR A 145      -5.094 -16.902 105.916  1.00 27.41           C  
ATOM   1160  C   THR A 145      -4.871 -17.998 104.880  1.00 26.07           C  
ATOM   1161  O   THR A 145      -4.766 -17.731 103.700  1.00 25.65           O  
ATOM   1162  CB  THR A 145      -3.843 -16.733 106.779  1.00 28.86           C  
ATOM   1163  OG1 THR A 145      -4.034 -15.605 107.637  1.00 31.00           O  
ATOM   1164  CG2 THR A 145      -2.602 -16.509 105.933  1.00 28.94           C  
ATOM   1165  N   ILE A 146      -4.865 -19.236 105.362  1.00 24.33           N  
ATOM   1166  CA  ILE A 146      -4.717 -20.376 104.488  1.00 24.38           C  
ATOM   1167  C   ILE A 146      -5.785 -20.359 103.402  1.00 24.63           C  
ATOM   1168  O   ILE A 146      -5.452 -20.502 102.203  1.00 23.60           O  
ATOM   1169  CB  ILE A 146      -4.693 -21.709 105.240  1.00 24.25           C  
ATOM   1170  CG1 ILE A 146      -3.412 -21.833 106.063  1.00 24.97           C  
ATOM   1171  CG2 ILE A 146      -4.806 -22.832 104.234  1.00 24.96           C  
ATOM   1172  CD1 ILE A 146      -3.396 -22.900 107.115  1.00 27.06           C  
ATOM   1173  N   GLU A 147      -7.045 -20.148 103.779  1.00 24.40           N  
ATOM   1174  CA  GLU A 147      -8.121 -20.076 102.773  1.00 25.99           C  
ATOM   1175  C   GLU A 147      -8.001 -18.927 101.790  1.00 26.12           C  
ATOM   1176  O   GLU A 147      -8.388 -19.088 100.652  1.00 25.96           O  
ATOM   1177  CB  GLU A 147      -9.482 -20.030 103.455  1.00 26.45           C  
ATOM   1178  CG  GLU A 147      -9.786 -21.356 104.184  1.00 30.67           C  
ATOM   1179  CD  GLU A 147      -9.742 -22.568 103.241  1.00 35.59           C  
ATOM   1180  OE1 GLU A 147     -10.221 -22.437 102.087  1.00 40.04           O  
ATOM   1181  OE2 GLU A 147      -9.206 -23.629 103.645  1.00 37.29           O  
ATOM   1182  N   THR A 148      -7.482 -17.773 102.227  1.00 26.54           N  
ATOM   1183  CA  THR A 148      -7.156 -16.683 101.303  1.00 26.61           C  
ATOM   1184  C   THR A 148      -6.096 -17.050 100.248  1.00 25.51           C  
ATOM   1185  O   THR A 148      -6.230 -16.646  99.101  1.00 25.95           O  
ATOM   1186  CB  THR A 148      -6.724 -15.406 102.026  1.00 27.71           C  
ATOM   1187  OG1 THR A 148      -7.780 -14.973 102.899  1.00 30.90           O  
ATOM   1188  CG2 THR A 148      -6.457 -14.283 101.016  1.00 28.50           C  
ATOM   1189  N   PHE A 149      -5.097 -17.861 100.611  1.00 23.49           N  
ATOM   1190  CA  PHE A 149      -4.126 -18.384  99.641  1.00 23.89           C  
ATOM   1191  C   PHE A 149      -4.815 -19.281  98.651  1.00 22.86           C  
ATOM   1192  O   PHE A 149      -4.621 -19.126  97.439  1.00 23.02           O  
ATOM   1193  CB  PHE A 149      -2.962 -19.146 100.305  1.00 23.10           C  
ATOM   1194  CG  PHE A 149      -1.860 -18.245 100.811  1.00 27.21           C  
ATOM   1195  CD1 PHE A 149      -2.154 -17.232 101.696  1.00 31.53           C  
ATOM   1196  CD2 PHE A 149      -0.541 -18.363 100.328  1.00 32.98           C  
ATOM   1197  CE1 PHE A 149      -1.145 -16.340 102.162  1.00 32.47           C  
ATOM   1198  CE2 PHE A 149       0.476 -17.495 100.764  1.00 33.36           C  
ATOM   1199  CZ  PHE A 149       0.174 -16.475 101.698  1.00 30.98           C  
ATOM   1200  N   LYS A 150      -5.599 -20.237  99.160  1.00 21.01           N  
ATOM   1201  CA  LYS A 150      -6.187 -21.222  98.262  1.00 21.10           C  
ATOM   1202  C   LYS A 150      -7.164 -20.546  97.316  1.00 21.43           C  
ATOM   1203  O   LYS A 150      -7.177 -20.852  96.111  1.00 21.07           O  
ATOM   1204  CB  LYS A 150      -6.839 -22.343  99.033  1.00 20.82           C  
ATOM   1205  CG  LYS A 150      -5.863 -23.054  99.943  1.00 22.13           C  
ATOM   1206  CD  LYS A 150      -6.512 -23.919 101.070  1.00 28.39           C  
ATOM   1207  CE  LYS A 150      -7.568 -24.869 100.569  1.00 29.26           C  
ATOM   1208  NZ  LYS A 150      -8.052 -25.745 101.702  1.00 29.94           N  
ATOM   1209  N   SER A 151      -7.976 -19.656  97.865  1.00 22.29           N  
ATOM   1210  CA ASER A 151      -8.968 -18.921  97.071  0.60 23.57           C  
ATOM   1211  CA BSER A 151      -8.972 -18.965  97.064  0.40 22.73           C  
ATOM   1212  C   SER A 151      -8.328 -18.120  95.969  1.00 23.06           C  
ATOM   1213  O   SER A 151      -8.836 -18.063  94.862  1.00 23.66           O  
ATOM   1214  CB ASER A 151      -9.738 -17.953  97.953  0.60 24.06           C  
ATOM   1215  CB BSER A 151      -9.861 -18.091  97.938  0.40 23.00           C  
ATOM   1216  OG ASER A 151     -10.434 -18.683  98.918  0.60 27.01           O  
ATOM   1217  OG BSER A 151     -11.010 -17.737  97.208  0.40 21.32           O  
ATOM   1218  N   GLY A 152      -7.232 -17.439  96.293  1.00 23.71           N  
ATOM   1219  CA  GLY A 152      -6.518 -16.623  95.304  1.00 23.01           C  
ATOM   1220  C   GLY A 152      -6.010 -17.463  94.173  1.00 23.98           C  
ATOM   1221  O   GLY A 152      -6.118 -17.080  93.005  1.00 24.33           O  
ATOM   1222  N   VAL A 153      -5.423 -18.608  94.503  1.00 22.79           N  
ATOM   1223  CA  VAL A 153      -4.844 -19.478  93.467  1.00 24.78           C  
ATOM   1224  C   VAL A 153      -5.935 -20.080  92.596  1.00 24.32           C  
ATOM   1225  O   VAL A 153      -5.732 -20.301  91.395  1.00 24.87           O  
ATOM   1226  CB  VAL A 153      -3.967 -20.585  94.111  1.00 24.86           C  
ATOM   1227  CG1 VAL A 153      -3.571 -21.639  93.090  1.00 27.33           C  
ATOM   1228  CG2 VAL A 153      -2.741 -19.958  94.729  1.00 25.71           C  
ATOM   1229  N   ILE A 154      -7.065 -20.397  93.218  1.00 23.27           N  
ATOM   1230  CA  ILE A 154      -8.197 -20.978  92.507  1.00 24.24           C  
ATOM   1231  C   ILE A 154      -8.852 -19.990  91.572  1.00 25.35           C  
ATOM   1232  O   ILE A 154      -9.188 -20.318  90.418  1.00 27.05           O  
ATOM   1233  CB  ILE A 154      -9.231 -21.580  93.512  1.00 23.99           C  
ATOM   1234  CG1 ILE A 154      -8.584 -22.780  94.204  1.00 23.50           C  
ATOM   1235  CG2 ILE A 154     -10.504 -22.026  92.796  1.00 25.72           C  
ATOM   1236  CD1 ILE A 154      -9.296 -23.287  95.481  1.00 24.24           C  
ATOM   1237  N   ASN A 155      -9.021 -18.771  92.023  1.00 24.80           N  
ATOM   1238  CA  ASN A 155      -9.860 -17.855  91.307  1.00 26.06           C  
ATOM   1239  C   ASN A 155      -9.130 -16.895  90.359  1.00 23.66           C  
ATOM   1240  O   ASN A 155      -9.654 -16.562  89.318  1.00 23.77           O  
ATOM   1241  CB  ASN A 155     -10.776 -17.203  92.329  1.00 27.23           C  
ATOM   1242  CG  ASN A 155     -11.688 -18.266  93.018  1.00 32.13           C  
ATOM   1243  OD1 ASN A 155     -12.466 -18.948  92.336  1.00 39.42           O  
ATOM   1244  ND2 ASN A 155     -11.553 -18.447  94.342  1.00 33.86           N  
ATOM   1245  N   ASP A 156      -7.907 -16.488  90.700  1.00 21.75           N  
ATOM   1246  CA  ASP A 156      -7.017 -15.797  89.711  1.00 21.71           C  
ATOM   1247  C   ASP A 156      -5.610 -15.879  90.205  1.00 19.56           C  
ATOM   1248  O   ASP A 156      -5.051 -14.938  90.830  1.00 18.50           O  
ATOM   1249  CB  ASP A 156      -7.341 -14.327  89.399  1.00 22.08           C  
ATOM   1250  CG  ASP A 156      -6.468 -13.748  88.191  1.00 23.09           C  
ATOM   1251  OD1 ASP A 156      -5.426 -14.282  87.799  1.00 21.96           O  
ATOM   1252  OD2 ASP A 156      -6.818 -12.729  87.614  1.00 29.91           O  
ATOM   1253  N   ARG A 157      -5.043 -17.022  89.875  1.00 19.35           N  
ATOM   1254  CA  ARG A 157      -3.674 -17.362  90.217  1.00 18.64           C  
ATOM   1255  C   ARG A 157      -2.708 -16.278  89.757  1.00 17.91           C  
ATOM   1256  O   ARG A 157      -1.767 -15.963  90.501  1.00 16.88           O  
ATOM   1257  CB  ARG A 157      -3.331 -18.707  89.621  1.00 19.30           C  
ATOM   1258  CG  ARG A 157      -2.034 -19.334  90.105  1.00 18.00           C  
ATOM   1259  CD  ARG A 157      -1.730 -20.721  89.499  1.00 17.47           C  
ATOM   1260  NE  ARG A 157      -1.833 -20.705  88.034  1.00 17.06           N  
ATOM   1261  CZ  ARG A 157      -0.803 -20.532  87.211  1.00 18.63           C  
ATOM   1262  NH1 ARG A 157       0.440 -20.435  87.668  1.00 17.73           N  
ATOM   1263  NH2 ARG A 157      -1.024 -20.481  85.909  1.00 19.98           N  
ATOM   1264  N   LEU A 158      -2.910 -15.706  88.567  1.00 18.98           N  
ATOM   1265  CA  LEU A 158      -1.856 -14.868  87.983  1.00 18.10           C  
ATOM   1266  C   LEU A 158      -1.839 -13.565  88.727  1.00 18.10           C  
ATOM   1267  O   LEU A 158      -0.761 -13.033  89.069  1.00 16.99           O  
ATOM   1268  CB  LEU A 158      -2.063 -14.638  86.473  1.00 18.23           C  
ATOM   1269  CG  LEU A 158      -1.719 -15.866  85.571  1.00 17.43           C  
ATOM   1270  CD1 LEU A 158      -0.299 -16.378  85.792  1.00 20.51           C  
ATOM   1271  CD2 LEU A 158      -2.670 -17.085  85.677  1.00 26.48           C  
ATOM   1272  N   ALA A 159      -3.018 -13.052  89.007  1.00 18.56           N  
ATOM   1273  CA  ALA A 159      -3.091 -11.800  89.830  1.00 18.75           C  
ATOM   1274  C   ALA A 159      -2.603 -12.048  91.251  1.00 18.50           C  
ATOM   1275  O   ALA A 159      -1.951 -11.186  91.862  1.00 17.69           O  
ATOM   1276  CB  ALA A 159      -4.522 -11.270  89.866  1.00 19.65           C  
ATOM   1277  N   PHE A 160      -2.953 -13.209  91.798  1.00 17.60           N  
ATOM   1278  CA  PHE A 160      -2.557 -13.539  93.183  1.00 17.12           C  
ATOM   1279  C   PHE A 160      -1.063 -13.589  93.293  1.00 16.99           C  
ATOM   1280  O   PHE A 160      -0.473 -13.042  94.233  1.00 17.26           O  
ATOM   1281  CB  PHE A 160      -3.130 -14.872  93.644  1.00 18.39           C  
ATOM   1282  CG  PHE A 160      -2.584 -15.297  94.994  1.00 19.53           C  
ATOM   1283  CD1 PHE A 160      -3.162 -14.821  96.172  1.00 25.18           C  
ATOM   1284  CD2 PHE A 160      -1.453 -16.060  95.078  1.00 25.03           C  
ATOM   1285  CE1 PHE A 160      -2.636 -15.188  97.420  1.00 25.79           C  
ATOM   1286  CE2 PHE A 160      -0.926 -16.402  96.348  1.00 26.84           C  
ATOM   1287  CZ  PHE A 160      -1.523 -15.964  97.467  1.00 25.38           C  
ATOM   1288  N   LEU A 161      -0.430 -14.165  92.281  1.00 16.46           N  
ATOM   1289  CA  LEU A 161       1.044 -14.249  92.244  1.00 16.99           C  
ATOM   1290  C   LEU A 161       1.673 -12.876  92.092  1.00 17.24           C  
ATOM   1291  O   LEU A 161       2.742 -12.632  92.621  1.00 16.78           O  
ATOM   1292  CB  LEU A 161       1.502 -15.143  91.103  1.00 15.48           C  
ATOM   1293  CG  LEU A 161       1.189 -16.634  91.270  1.00 18.40           C  
ATOM   1294  CD1 LEU A 161       1.499 -17.376  89.941  1.00 18.08           C  
ATOM   1295  CD2 LEU A 161       1.887 -17.264  92.410  1.00 19.84           C  
ATOM   1296  N   ASP A 162       1.065 -12.006  91.320  1.00 17.05           N  
ATOM   1297  CA  ASP A 162       1.594 -10.680  91.176  1.00 17.85           C  
ATOM   1298  C   ASP A 162       1.694 -10.047  92.578  1.00 19.04           C  
ATOM   1299  O   ASP A 162       2.770  -9.612  93.035  1.00 19.51           O  
ATOM   1300  CB  ASP A 162       0.708  -9.880  90.246  1.00 19.65           C  
ATOM   1301  CG  ASP A 162       1.347  -8.613  89.839  1.00 22.30           C  
ATOM   1302  OD1 ASP A 162       2.500  -8.654  89.389  1.00 24.85           O  
ATOM   1303  OD2 ASP A 162       0.691  -7.597  89.987  1.00 29.25           O  
ATOM   1304  N   GLU A 163       0.595 -10.048  93.289  1.00 19.42           N  
ATOM   1305  CA  GLU A 163       0.640  -9.539  94.672  1.00 20.71           C  
ATOM   1306  C   GLU A 163       1.552 -10.273  95.610  1.00 19.21           C  
ATOM   1307  O   GLU A 163       2.277  -9.619  96.433  1.00 18.16           O  
ATOM   1308  CB  GLU A 163      -0.766  -9.453  95.246  1.00 20.90           C  
ATOM   1309  CG  GLU A 163      -1.580  -8.338  94.627  1.00 27.46           C  
ATOM   1310  CD  GLU A 163      -0.924  -6.930  94.772  1.00 32.38           C  
ATOM   1311  OE1 GLU A 163      -0.713  -6.281  93.731  1.00 32.16           O  
ATOM   1312  OE2 GLU A 163      -0.617  -6.486  95.902  1.00 33.12           O  
ATOM   1313  N   PHE A 164       1.564 -11.604  95.547  1.00 17.14           N  
ATOM   1314  CA  PHE A 164       2.443 -12.382  96.416  1.00 18.84           C  
ATOM   1315  C   PHE A 164       3.912 -12.025  96.233  1.00 19.10           C  
ATOM   1316  O   PHE A 164       4.660 -11.833  97.239  1.00 20.24           O  
ATOM   1317  CB  PHE A 164       2.202 -13.871  96.171  1.00 18.95           C  
ATOM   1318  CG  PHE A 164       2.994 -14.759  97.071  1.00 19.11           C  
ATOM   1319  CD1 PHE A 164       2.659 -14.840  98.410  1.00 20.28           C  
ATOM   1320  CD2 PHE A 164       4.122 -15.411  96.629  1.00 20.63           C  
ATOM   1321  CE1 PHE A 164       3.432 -15.633  99.292  1.00 24.66           C  
ATOM   1322  CE2 PHE A 164       4.850 -16.235  97.539  1.00 20.60           C  
ATOM   1323  CZ  PHE A 164       4.489 -16.304  98.825  1.00 21.11           C  
ATOM   1324  N   THR A 165       4.350 -11.894  94.969  1.00 18.48           N  
ATOM   1325  CA  THR A 165       5.737 -11.531  94.696  1.00 20.36           C  
ATOM   1326  C   THR A 165       6.137 -10.168  95.217  1.00 21.44           C  
ATOM   1327  O   THR A 165       7.313  -9.951  95.573  1.00 21.77           O  
ATOM   1328  CB  THR A 165       6.109 -11.688  93.196  1.00 20.06           C  
ATOM   1329  OG1 THR A 165       5.272 -10.858  92.389  1.00 22.14           O  
ATOM   1330  CG2 THR A 165       5.966 -13.157  92.820  1.00 18.89           C  
ATOM   1331  N   LYS A 166       5.190  -9.250  95.316  1.00 22.71           N  
ATOM   1332  CA  LYS A 166       5.460  -7.964  95.936  1.00 23.55           C  
ATOM   1333  C   LYS A 166       5.780  -8.122  97.418  1.00 23.81           C  
ATOM   1334  O   LYS A 166       6.812  -7.614  97.886  1.00 27.06           O  
ATOM   1335  CB  LYS A 166       4.299  -7.015  95.692  1.00 23.00           C  
ATOM   1336  CG  LYS A 166       4.091  -6.738  94.270  1.00 27.37           C  
ATOM   1337  CD  LYS A 166       3.042  -5.675  94.023  1.00 27.59           C  
ATOM   1338  CE  LYS A 166       2.585  -5.676  92.605  1.00 29.90           C  
ATOM   1339  NZ  LYS A 166       1.858  -4.388  92.346  1.00 35.56           N  
ATOM   1340  N   GLY A 167       5.014  -8.931  98.132  1.00 21.78           N  
ATOM   1341  CA  GLY A 167       5.180  -9.054  99.564  1.00 21.99           C  
ATOM   1342  C   GLY A 167       6.389  -9.911  99.890  1.00 20.06           C  
ATOM   1343  O   GLY A 167       7.055  -9.689 100.898  1.00 20.78           O  
ATOM   1344  N   PHE A 168       6.715 -10.830  98.988  1.00 19.89           N  
ATOM   1345  CA  PHE A 168       7.814 -11.780  99.168  1.00 18.29           C  
ATOM   1346  C   PHE A 168       9.154 -11.088  99.483  1.00 19.20           C  
ATOM   1347  O   PHE A 168       9.944 -11.593 100.281  1.00 17.80           O  
ATOM   1348  CB  PHE A 168       7.945 -12.541  97.854  1.00 19.57           C  
ATOM   1349  CG  PHE A 168       8.751 -13.807  97.918  1.00 18.60           C  
ATOM   1350  CD1 PHE A 168       8.101 -15.007  97.936  1.00 22.12           C  
ATOM   1351  CD2 PHE A 168      10.115 -13.790  97.783  1.00 22.26           C  
ATOM   1352  CE1 PHE A 168       8.810 -16.196  97.880  1.00 24.36           C  
ATOM   1353  CE2 PHE A 168      10.843 -14.974  97.756  1.00 22.49           C  
ATOM   1354  CZ  PHE A 168      10.168 -16.174  97.830  1.00 21.25           C  
ATOM   1355  N   PHE A 169       9.378  -9.937  98.847  1.00 19.52           N  
ATOM   1356  CA  PHE A 169      10.655  -9.218  98.956  1.00 20.48           C  
ATOM   1357  C   PHE A 169      10.568  -7.920  99.769  1.00 21.14           C  
ATOM   1358  O   PHE A 169      11.540  -7.123  99.786  1.00 21.61           O  
ATOM   1359  CB  PHE A 169      11.197  -8.897  97.548  1.00 20.02           C  
ATOM   1360  CG  PHE A 169      11.474 -10.095  96.725  1.00 20.28           C  
ATOM   1361  CD1 PHE A 169      12.570 -10.893  96.982  1.00 18.00           C  
ATOM   1362  CD2 PHE A 169      10.610 -10.462  95.696  1.00 19.19           C  
ATOM   1363  CE1 PHE A 169      12.830 -12.047  96.213  1.00 23.89           C  
ATOM   1364  CE2 PHE A 169      10.847 -11.577  94.953  1.00 22.39           C  
ATOM   1365  CZ  PHE A 169      11.956 -12.396  95.200  1.00 23.30           C  
ATOM   1366  N   ALA A 170       9.455  -7.731 100.453  1.00 21.31           N  
ATOM   1367  CA  ALA A 170       9.207  -6.483 101.219  1.00 20.68           C  
ATOM   1368  C   ALA A 170       9.483  -6.764 102.666  1.00 20.98           C  
ATOM   1369  O   ALA A 170       9.161  -7.853 103.167  1.00 19.95           O  
ATOM   1370  CB  ALA A 170       7.777  -6.053 101.061  1.00 21.60           C  
ATOM   1371  N   ALA A 171      10.096  -5.783 103.325  1.00 20.47           N  
ATOM   1372  CA  ALA A 171      10.442  -5.892 104.745  1.00 20.61           C  
ATOM   1373  C   ALA A 171       9.654  -4.806 105.371  1.00 22.95           C  
ATOM   1374  O   ALA A 171      10.048  -3.622 105.234  1.00 20.18           O  
ATOM   1375  CB  ALA A 171      11.961  -5.623 104.959  1.00 21.47           C  
ATOM   1376  N   GLY A 172       8.582  -5.197 106.070  1.00 24.81           N  
ATOM   1377  CA  GLY A 172       7.553  -4.234 106.529  1.00 27.06           C  
ATOM   1378  C   GLY A 172       7.157  -3.301 105.382  1.00 28.76           C  
ATOM   1379  O   GLY A 172       6.782  -3.765 104.290  1.00 29.91           O  
ATOM   1380  N   ASP A 173       7.342  -2.003 105.592  1.00 30.14           N  
ATOM   1381  CA  ASP A 173       6.957  -0.960 104.641  1.00 31.29           C  
ATOM   1382  C   ASP A 173       7.918  -0.733 103.500  1.00 30.69           C  
ATOM   1383  O   ASP A 173       7.590   0.027 102.582  1.00 31.35           O  
ATOM   1384  CB  ASP A 173       6.791   0.379 105.408  1.00 32.46           C  
ATOM   1385  CG  ASP A 173       5.561   0.376 106.298  1.00 36.61           C  
ATOM   1386  OD1 ASP A 173       4.668  -0.467 105.996  1.00 37.11           O  
ATOM   1387  OD2 ASP A 173       5.473   1.202 107.282  1.00 41.53           O  
ATOM   1388  N   ARG A 174       9.070  -1.398 103.536  1.00 29.16           N  
ATOM   1389  CA AARG A 174      10.100  -1.238 102.527  0.60 28.90           C  
ATOM   1390  CA BARG A 174      10.115  -1.219 102.512  0.40 28.32           C  
ATOM   1391  C   ARG A 174       9.892  -2.187 101.350  1.00 27.77           C  
ATOM   1392  O   ARG A 174       9.933  -3.398 101.532  1.00 26.69           O  
ATOM   1393  CB AARG A 174      11.451  -1.513 103.174  0.60 28.80           C  
ATOM   1394  CB BARG A 174      11.522  -1.420 103.104  0.40 27.92           C  
ATOM   1395  CG AARG A 174      12.546  -0.763 102.540  0.60 30.74           C  
ATOM   1396  CG BARG A 174      12.655  -1.021 102.145  0.40 27.32           C  
ATOM   1397  CD AARG A 174      12.386   0.761 102.693  0.60 30.34           C  
ATOM   1398  CD BARG A 174      14.018  -0.722 102.841  0.40 24.90           C  
ATOM   1399  NE AARG A 174      13.408   1.351 101.854  0.60 29.22           N  
ATOM   1400  NE BARG A 174      15.128  -0.790 101.885  0.40 22.23           N  
ATOM   1401  CZ AARG A 174      14.498   1.957 102.296  0.60 28.49           C  
ATOM   1402  CZ BARG A 174      16.416  -0.886 102.213  0.40 18.22           C  
ATOM   1403  NH1AARG A 174      14.688   2.207 103.589  0.60 28.25           N  
ATOM   1404  NH1BARG A 174      16.789  -0.899 103.472  0.40 18.74           N  
ATOM   1405  NH2AARG A 174      15.371   2.378 101.403  0.60 29.05           N  
ATOM   1406  NH2BARG A 174      17.333  -0.962 101.268  0.40 18.21           N  
ATOM   1407  N   THR A 175       9.657  -1.637 100.160  1.00 27.34           N  
ATOM   1408  CA  THR A 175       9.366  -2.453  98.990  1.00 27.55           C  
ATOM   1409  C   THR A 175      10.311  -2.141  97.859  1.00 27.57           C  
ATOM   1410  O   THR A 175       9.971  -2.416  96.717  1.00 29.38           O  
ATOM   1411  CB  THR A 175       7.956  -2.141  98.510  1.00 27.58           C  
ATOM   1412  OG1 THR A 175       7.889  -0.739  98.214  1.00 29.91           O  
ATOM   1413  CG2 THR A 175       6.913  -2.459  99.593  1.00 28.66           C  
ATOM   1414  N   ASP A 176      11.463  -1.521  98.153  1.00 26.61           N  
ATOM   1415  CA  ASP A 176      12.455  -1.194  97.138  1.00 25.67           C  
ATOM   1416  C   ASP A 176      13.660  -2.119  97.297  1.00 24.15           C  
ATOM   1417  O   ASP A 176      14.807  -1.751  96.966  1.00 23.39           O  
ATOM   1418  CB  ASP A 176      12.849   0.289  97.257  1.00 26.99           C  
ATOM   1419  CG  ASP A 176      13.559   0.603  98.575  1.00 29.76           C  
ATOM   1420  OD1 ASP A 176      13.562  -0.257  99.494  1.00 28.87           O  
ATOM   1421  OD2 ASP A 176      14.139   1.703  98.693  1.00 30.46           O  
ATOM   1422  N   LEU A 177      13.436  -3.306  97.842  1.00 20.57           N  
ATOM   1423  CA  LEU A 177      14.599  -4.157  98.113  1.00 22.04           C  
ATOM   1424  C   LEU A 177      15.031  -4.962  96.846  1.00 22.14           C  
ATOM   1425  O   LEU A 177      16.168  -5.460  96.795  1.00 22.17           O  
ATOM   1426  CB  LEU A 177      14.404  -5.097  99.279  1.00 21.93           C  
ATOM   1427  CG  LEU A 177      14.281  -4.574 100.707  1.00 22.69           C  
ATOM   1428  CD1 LEU A 177      14.043  -5.744 101.580  1.00 21.39           C  
ATOM   1429  CD2 LEU A 177      15.578  -3.887 101.132  1.00 29.31           C  
ATOM   1430  N   VAL A 178      14.111  -5.053  95.888  1.00 21.50           N  
ATOM   1431  CA  VAL A 178      14.411  -5.556  94.527  1.00 21.82           C  
ATOM   1432  C   VAL A 178      13.888  -4.641  93.472  1.00 20.68           C  
ATOM   1433  O   VAL A 178      13.030  -3.836  93.717  1.00 20.57           O  
ATOM   1434  CB  VAL A 178      13.801  -6.962  94.307  1.00 22.15           C  
ATOM   1435  CG1 VAL A 178      14.342  -7.909  95.360  1.00 23.75           C  
ATOM   1436  CG2 VAL A 178      12.303  -6.895  94.344  1.00 22.95           C  
ATOM   1437  N   SER A 179      14.402  -4.792  92.252  1.00 20.30           N  
ATOM   1438  CA  SER A 179      13.862  -4.075  91.129  1.00 20.38           C  
ATOM   1439  C   SER A 179      12.564  -4.685  90.663  1.00 20.24           C  
ATOM   1440  O   SER A 179      12.295  -5.859  90.909  1.00 20.53           O  
ATOM   1441  CB  SER A 179      14.852  -4.059  89.962  1.00 20.40           C  
ATOM   1442  OG  SER A 179      15.127  -5.407  89.519  1.00 18.99           O  
ATOM   1443  N   GLU A 180      11.788  -3.869  89.953  1.00 20.85           N  
ATOM   1444  CA  GLU A 180      10.569  -4.377  89.319  1.00 22.72           C  
ATOM   1445  C   GLU A 180      10.878  -5.495  88.310  1.00 21.49           C  
ATOM   1446  O   GLU A 180      10.157  -6.497  88.256  1.00 19.88           O  
ATOM   1447  CB  GLU A 180       9.759  -3.255  88.637  1.00 23.58           C  
ATOM   1448  CG  GLU A 180       8.664  -2.701  89.532  1.00 30.48           C  
ATOM   1449  CD  GLU A 180       7.570  -3.715  89.828  1.00 33.89           C  
ATOM   1450  OE1 GLU A 180       7.671  -4.366  90.885  1.00 39.47           O  
ATOM   1451  OE2 GLU A 180       6.646  -3.873  88.976  1.00 36.02           O  
ATOM   1452  N   SER A 181      11.970  -5.338  87.556  1.00 21.06           N  
ATOM   1453  CA  SER A 181      12.422  -6.392  86.604  1.00 19.99           C  
ATOM   1454  C   SER A 181      12.649  -7.724  87.283  1.00 19.21           C  
ATOM   1455  O   SER A 181      12.196  -8.779  86.831  1.00 17.51           O  
ATOM   1456  CB  SER A 181      13.718  -5.995  85.902  1.00 20.42           C  
ATOM   1457  OG  SER A 181      13.453  -5.021  84.967  1.00 23.00           O  
ATOM   1458  N   PHE A 182      13.341  -7.680  88.402  1.00 17.55           N  
ATOM   1459  CA  PHE A 182      13.576  -8.868  89.177  1.00 18.57           C  
ATOM   1460  C   PHE A 182      12.283  -9.471  89.741  1.00 17.69           C  
ATOM   1461  O   PHE A 182      12.109 -10.732  89.777  1.00 18.53           O  
ATOM   1462  CB  PHE A 182      14.576  -8.577  90.307  1.00 18.42           C  
ATOM   1463  CG  PHE A 182      14.950  -9.782  91.090  1.00 20.55           C  
ATOM   1464  CD1 PHE A 182      15.877 -10.672  90.600  1.00 24.41           C  
ATOM   1465  CD2 PHE A 182      14.349 -10.037  92.311  1.00 25.02           C  
ATOM   1466  CE1 PHE A 182      16.207 -11.797  91.339  1.00 30.65           C  
ATOM   1467  CE2 PHE A 182      14.693 -11.145  93.043  1.00 27.54           C  
ATOM   1468  CZ  PHE A 182      15.594 -12.009  92.565  1.00 24.81           C  
ATOM   1469  N   ARG A 183      11.391  -8.634  90.253  1.00 17.68           N  
ATOM   1470  CA  ARG A 183      10.125  -9.129  90.765  1.00 19.21           C  
ATOM   1471  C   ARG A 183       9.326  -9.796  89.661  1.00 19.12           C  
ATOM   1472  O   ARG A 183       8.847 -10.890  89.835  1.00 19.98           O  
ATOM   1473  CB  ARG A 183       9.278  -8.001  91.331  1.00 20.03           C  
ATOM   1474  CG  ARG A 183       8.143  -8.553  92.181  1.00 23.65           C  
ATOM   1475  CD  ARG A 183       7.211  -7.467  92.595  1.00 28.30           C  
ATOM   1476  NE  ARG A 183       6.600  -6.791  91.443  1.00 29.84           N  
ATOM   1477  CZ  ARG A 183       5.595  -7.267  90.705  1.00 30.94           C  
ATOM   1478  NH1 ARG A 183       5.060  -8.465  90.926  1.00 28.56           N  
ATOM   1479  NH2 ARG A 183       5.113  -6.523  89.722  1.00 31.29           N  
ATOM   1480  N   LEU A 184       9.265  -9.149  88.511  1.00 18.58           N  
ATOM   1481  CA  LEU A 184       8.518  -9.682  87.376  1.00 19.36           C  
ATOM   1482  C   LEU A 184       9.100 -10.989  86.820  1.00 17.89           C  
ATOM   1483  O   LEU A 184       8.344 -11.902  86.425  1.00 16.48           O  
ATOM   1484  CB  LEU A 184       8.347  -8.646  86.279  1.00 20.80           C  
ATOM   1485  CG  LEU A 184       7.295  -7.607  86.671  1.00 24.93           C  
ATOM   1486  CD1 LEU A 184       7.206  -6.528  85.600  1.00 26.69           C  
ATOM   1487  CD2 LEU A 184       5.892  -8.273  86.933  1.00 26.30           C  
ATOM   1488  N   TYR A 185      10.414 -11.095  86.878  1.00 17.42           N  
ATOM   1489  CA  TYR A 185      11.147 -12.335  86.540  1.00 17.92           C  
ATOM   1490  C   TYR A 185      10.633 -13.460  87.388  1.00 18.25           C  
ATOM   1491  O   TYR A 185      10.361 -14.559  86.893  1.00 16.26           O  
ATOM   1492  CB  TYR A 185      12.628 -12.103  86.818  1.00 17.93           C  
ATOM   1493  CG  TYR A 185      13.541 -13.251  86.633  1.00 16.57           C  
ATOM   1494  CD1 TYR A 185      13.589 -13.973  85.419  1.00 16.96           C  
ATOM   1495  CD2 TYR A 185      14.415 -13.604  87.615  1.00 17.37           C  
ATOM   1496  CE1 TYR A 185      14.469 -15.044  85.264  1.00 16.38           C  
ATOM   1497  CE2 TYR A 185      15.280 -14.630  87.466  1.00 15.79           C  
ATOM   1498  CZ  TYR A 185      15.320 -15.359  86.288  1.00 17.13           C  
ATOM   1499  OH  TYR A 185      16.217 -16.399  86.140  1.00 18.40           O  
ATOM   1500  N   ASN A 186      10.532 -13.196  88.697  1.00 16.59           N  
ATOM   1501  CA  ASN A 186      10.036 -14.195  89.658  1.00 17.58           C  
ATOM   1502  C   ASN A 186       8.539 -14.506  89.470  1.00 17.27           C  
ATOM   1503  O   ASN A 186       8.115 -15.678  89.501  1.00 17.23           O  
ATOM   1504  CB  ASN A 186      10.316 -13.738  91.072  1.00 18.52           C  
ATOM   1505  CG  ASN A 186      11.764 -13.955  91.458  1.00 19.56           C  
ATOM   1506  OD1 ASN A 186      12.076 -15.026  91.889  1.00 26.10           O  
ATOM   1507  ND2 ASN A 186      12.665 -12.983  91.233  1.00 18.08           N  
ATOM   1508  N   TRP A 187       7.763 -13.473  89.196  1.00 16.36           N  
ATOM   1509  CA  TRP A 187       6.378 -13.666  88.818  1.00 17.07           C  
ATOM   1510  C   TRP A 187       6.235 -14.668  87.668  1.00 17.98           C  
ATOM   1511  O   TRP A 187       5.353 -15.590  87.678  1.00 15.95           O  
ATOM   1512  CB  TRP A 187       5.667 -12.348  88.483  1.00 17.18           C  
ATOM   1513  CG  TRP A 187       4.275 -12.590  87.960  1.00 16.59           C  
ATOM   1514  CD1 TRP A 187       3.147 -12.819  88.703  1.00 16.96           C  
ATOM   1515  CD2 TRP A 187       3.861 -12.577  86.589  1.00 18.78           C  
ATOM   1516  NE1 TRP A 187       2.060 -13.011  87.852  1.00 14.97           N  
ATOM   1517  CE2 TRP A 187       2.479 -12.836  86.561  1.00 18.04           C  
ATOM   1518  CE3 TRP A 187       4.550 -12.436  85.375  1.00 15.22           C  
ATOM   1519  CZ2 TRP A 187       1.777 -12.936  85.380  1.00 17.18           C  
ATOM   1520  CZ3 TRP A 187       3.847 -12.507  84.214  1.00 18.35           C  
ATOM   1521  CH2 TRP A 187       2.481 -12.771  84.215  1.00 17.73           C  
ATOM   1522  N   ASP A 188       7.063 -14.476  86.642  1.00 17.18           N  
ATOM   1523  CA  ASP A 188       6.941 -15.296  85.431  1.00 17.65           C  
ATOM   1524  C   ASP A 188       7.336 -16.746  85.729  1.00 16.42           C  
ATOM   1525  O   ASP A 188       6.714 -17.656  85.248  1.00 17.28           O  
ATOM   1526  CB  ASP A 188       7.780 -14.739  84.302  1.00 17.18           C  
ATOM   1527  CG  ASP A 188       7.917 -15.749  83.156  1.00 21.43           C  
ATOM   1528  OD1 ASP A 188       7.007 -15.768  82.298  1.00 19.20           O  
ATOM   1529  OD2 ASP A 188       8.855 -16.580  83.207  1.00 19.51           O  
ATOM   1530  N   ILE A 189       8.348 -16.948  86.558  1.00 15.74           N  
ATOM   1531  CA  ILE A 189       8.698 -18.289  86.972  1.00 16.52           C  
ATOM   1532  C   ILE A 189       7.512 -18.974  87.657  1.00 16.45           C  
ATOM   1533  O   ILE A 189       7.236 -20.169  87.445  1.00 15.51           O  
ATOM   1534  CB  ILE A 189       9.915 -18.277  87.901  1.00 17.05           C  
ATOM   1535  CG1 ILE A 189      11.214 -17.879  87.139  1.00 18.32           C  
ATOM   1536  CG2 ILE A 189      10.076 -19.634  88.555  1.00 17.98           C  
ATOM   1537  CD1 ILE A 189      12.423 -17.716  88.097  1.00 21.55           C  
ATOM   1538  N   ALA A 190       6.822 -18.238  88.542  1.00 14.77           N  
ATOM   1539  CA  ALA A 190       5.674 -18.814  89.280  1.00 15.10           C  
ATOM   1540  C   ALA A 190       4.509 -19.055  88.327  1.00 14.64           C  
ATOM   1541  O   ALA A 190       3.813 -20.048  88.421  1.00 14.98           O  
ATOM   1542  CB  ALA A 190       5.196 -17.853  90.387  1.00 15.40           C  
ATOM   1543  N   ALA A 191       4.338 -18.162  87.352  1.00 14.52           N  
ATOM   1544  CA  ALA A 191       3.197 -18.252  86.405  1.00 14.52           C  
ATOM   1545  C   ALA A 191       3.199 -19.551  85.634  1.00 15.27           C  
ATOM   1546  O   ALA A 191       2.116 -20.120  85.314  1.00 14.48           O  
ATOM   1547  CB  ALA A 191       3.185 -17.060  85.460  1.00 12.84           C  
ATOM   1548  N   GLY A 192       4.397 -20.045  85.316  1.00 15.50           N  
ATOM   1549  CA  GLY A 192       4.521 -21.244  84.517  1.00 16.16           C  
ATOM   1550  C   GLY A 192       4.337 -22.529  85.282  1.00 16.39           C  
ATOM   1551  O   GLY A 192       4.347 -23.588  84.651  1.00 16.37           O  
ATOM   1552  N   ALA A 193       4.193 -22.465  86.612  1.00 16.15           N  
ATOM   1553  CA  ALA A 193       4.051 -23.680  87.440  1.00 15.45           C  
ATOM   1554  C   ALA A 193       2.701 -24.328  87.234  1.00 13.59           C  
ATOM   1555  O   ALA A 193       1.758 -23.755  86.691  1.00 14.79           O  
ATOM   1556  CB  ALA A 193       4.265 -23.388  88.920  1.00 15.32           C  
ATOM   1557  N   SER A 194       2.634 -25.565  87.641  1.00 14.47           N  
ATOM   1558  CA  SER A 194       1.381 -26.270  87.659  1.00 14.23           C  
ATOM   1559  C   SER A 194       0.383 -25.569  88.542  1.00 14.19           C  
ATOM   1560  O   SER A 194       0.687 -25.289  89.735  1.00 14.30           O  
ATOM   1561  CB  SER A 194       1.682 -27.695  88.260  1.00 15.24           C  
ATOM   1562  OG  SER A 194       0.513 -28.372  88.632  1.00 14.97           O  
ATOM   1563  N   PRO A 195      -0.835 -25.289  88.016  1.00 14.38           N  
ATOM   1564  CA  PRO A 195      -1.867 -24.778  88.917  1.00 13.33           C  
ATOM   1565  C   PRO A 195      -2.236 -25.696  90.032  1.00 14.98           C  
ATOM   1566  O   PRO A 195      -2.469 -25.240  91.125  1.00 13.14           O  
ATOM   1567  CB  PRO A 195      -3.062 -24.502  88.003  1.00 14.71           C  
ATOM   1568  CG  PRO A 195      -2.411 -24.267  86.623  1.00 16.08           C  
ATOM   1569  CD  PRO A 195      -1.251 -25.253  86.604  1.00 15.27           C  
ATOM   1570  N   LYS A 196      -2.272 -26.994  89.771  1.00 14.39           N  
ATOM   1571  CA  LYS A 196      -2.603 -27.946  90.817  1.00 15.13           C  
ATOM   1572  C   LYS A 196      -1.529 -28.051  91.835  1.00 16.11           C  
ATOM   1573  O   LYS A 196      -1.805 -28.069  93.032  1.00 16.74           O  
ATOM   1574  CB  LYS A 196      -2.850 -29.283  90.168  1.00 14.96           C  
ATOM   1575  CG  LYS A 196      -3.142 -30.476  91.098  1.00 18.07           C  
ATOM   1576  CD  LYS A 196      -4.264 -30.295  92.038  1.00 19.17           C  
ATOM   1577  CE  LYS A 196      -4.829 -31.657  92.513  1.00 22.03           C  
ATOM   1578  NZ  LYS A 196      -3.937 -32.633  93.115  1.00 20.95           N  
ATOM   1579  N   GLY A 197      -0.281 -28.142  91.366  1.00 15.88           N  
ATOM   1580  CA  GLY A 197       0.876 -28.161  92.280  1.00 15.74           C  
ATOM   1581  C   GLY A 197       0.941 -26.938  93.149  1.00 15.10           C  
ATOM   1582  O   GLY A 197       1.157 -27.003  94.369  1.00 15.90           O  
ATOM   1583  N   THR A 198       0.701 -25.786  92.540  1.00 15.98           N  
ATOM   1584  CA  THR A 198       0.655 -24.533  93.260  1.00 15.39           C  
ATOM   1585  C   THR A 198      -0.369 -24.563  94.427  1.00 15.67           C  
ATOM   1586  O   THR A 198      -0.086 -24.149  95.517  1.00 15.65           O  
ATOM   1587  CB  THR A 198       0.401 -23.373  92.322  1.00 14.73           C  
ATOM   1588  OG1 THR A 198       1.439 -23.342  91.324  1.00 16.03           O  
ATOM   1589  CG2 THR A 198       0.365 -22.039  93.084  1.00 14.85           C  
ATOM   1590  N   LEU A 199      -1.552 -25.095  94.178  1.00 15.07           N  
ATOM   1591  CA  LEU A 199      -2.601 -25.180  95.156  1.00 15.86           C  
ATOM   1592  C   LEU A 199      -2.336 -26.184  96.245  1.00 16.30           C  
ATOM   1593  O   LEU A 199      -2.430 -25.847  97.407  1.00 15.03           O  
ATOM   1594  CB  LEU A 199      -3.950 -25.493  94.469  1.00 16.20           C  
ATOM   1595  CG  LEU A 199      -5.173 -25.664  95.339  1.00 17.79           C  
ATOM   1596  CD1 LEU A 199      -5.418 -24.424  96.211  1.00 18.83           C  
ATOM   1597  CD2 LEU A 199      -6.362 -26.019  94.437  1.00 19.67           C  
ATOM   1598  N   ASP A 200      -1.982 -27.399  95.865  1.00 16.28           N  
ATOM   1599  CA  ASP A 200      -1.767 -28.449  96.826  1.00 17.63           C  
ATOM   1600  C   ASP A 200      -0.601 -28.064  97.703  1.00 18.57           C  
ATOM   1601  O   ASP A 200      -0.620 -28.386  98.878  1.00 19.10           O  
ATOM   1602  CB  ASP A 200      -1.434 -29.748  96.135  1.00 17.87           C  
ATOM   1603  CG  ASP A 200      -2.630 -30.466  95.586  1.00 19.36           C  
ATOM   1604  OD1 ASP A 200      -3.729 -29.894  95.680  1.00 22.95           O  
ATOM   1605  OD2 ASP A 200      -2.486 -31.599  95.032  1.00 22.82           O  
ATOM   1606  N   CYS A 201       0.442 -27.431  97.152  1.00 18.97           N  
ATOM   1607  CA  CYS A 201       1.553 -27.029  98.005  1.00 18.17           C  
ATOM   1608  C   CYS A 201       1.119 -26.208  99.216  1.00 17.67           C  
ATOM   1609  O   CYS A 201       1.744 -26.296 100.249  1.00 16.49           O  
ATOM   1610  CB  CYS A 201       2.637 -26.231  97.258  1.00 19.69           C  
ATOM   1611  SG  CYS A 201       3.750 -27.294  96.338  1.00 19.30           S  
ATOM   1612  N   ILE A 202       0.100 -25.377  99.067  1.00 17.28           N  
ATOM   1613  CA  ILE A 202      -0.346 -24.512 100.175  1.00 18.40           C  
ATOM   1614  C   ILE A 202      -0.774 -25.368 101.365  1.00 19.13           C  
ATOM   1615  O   ILE A 202      -0.378 -25.088 102.510  1.00 18.84           O  
ATOM   1616  CB  ILE A 202      -1.510 -23.585  99.766  1.00 18.19           C  
ATOM   1617  CG1 ILE A 202      -1.111 -22.618  98.677  1.00 17.91           C  
ATOM   1618  CG2 ILE A 202      -2.041 -22.799 101.024  1.00 21.38           C  
ATOM   1619  CD1 ILE A 202      -2.327 -22.018  97.967  1.00 17.02           C  
ATOM   1620  N   THR A 203      -1.522 -26.416 101.081  1.00 17.78           N  
ATOM   1621  CA  THR A 203      -1.874 -27.394 102.122  1.00 19.17           C  
ATOM   1622  C   THR A 203      -0.672 -28.152 102.689  1.00 19.28           C  
ATOM   1623  O   THR A 203      -0.543 -28.301 103.927  1.00 19.48           O  
ATOM   1624  CB  THR A 203      -2.908 -28.337 101.581  1.00 19.10           C  
ATOM   1625  OG1 THR A 203      -4.087 -27.572 101.312  1.00 21.04           O  
ATOM   1626  CG2 THR A 203      -3.220 -29.445 102.579  1.00 23.23           C  
ATOM   1627  N   ALA A 204       0.263 -28.554 101.818  1.00 18.20           N  
ATOM   1628  CA  ALA A 204       1.477 -29.231 102.264  1.00 18.41           C  
ATOM   1629  C   ALA A 204       2.311 -28.396 103.206  1.00 19.21           C  
ATOM   1630  O   ALA A 204       2.693 -28.885 104.282  1.00 17.21           O  
ATOM   1631  CB  ALA A 204       2.368 -29.636 101.030  1.00 19.14           C  
ATOM   1632  N   PHE A 205       2.599 -27.157 102.816  1.00 18.32           N  
ATOM   1633  CA  PHE A 205       3.527 -26.365 103.620  1.00 19.39           C  
ATOM   1634  C   PHE A 205       2.842 -25.780 104.828  1.00 19.74           C  
ATOM   1635  O   PHE A 205       3.508 -25.540 105.823  1.00 21.23           O  
ATOM   1636  CB  PHE A 205       4.344 -25.330 102.828  1.00 19.41           C  
ATOM   1637  CG  PHE A 205       3.561 -24.141 102.273  1.00 19.90           C  
ATOM   1638  CD1 PHE A 205       2.989 -23.185 103.094  1.00 20.98           C  
ATOM   1639  CD2 PHE A 205       3.544 -23.920 100.900  1.00 21.83           C  
ATOM   1640  CE1 PHE A 205       2.360 -22.025 102.547  1.00 22.16           C  
ATOM   1641  CE2 PHE A 205       2.884 -22.835 100.346  1.00 17.69           C  
ATOM   1642  CZ  PHE A 205       2.288 -21.886 101.174  1.00 21.97           C  
ATOM   1643  N   SER A 206       1.548 -25.527 104.744  1.00 20.58           N  
ATOM   1644  CA  SER A 206       0.872 -24.960 105.922  1.00 21.18           C  
ATOM   1645  C   SER A 206       0.397 -25.974 106.917  1.00 21.20           C  
ATOM   1646  O   SER A 206       0.329 -25.641 108.092  1.00 21.80           O  
ATOM   1647  CB  SER A 206      -0.251 -24.041 105.517  1.00 22.50           C  
ATOM   1648  OG  SER A 206      -1.333 -24.772 105.003  1.00 23.73           O  
ATOM   1649  N   LYS A 207       0.065 -27.200 106.495  1.00 20.16           N  
ATOM   1650  CA  LYS A 207      -0.568 -28.192 107.411  1.00 22.16           C  
ATOM   1651  C   LYS A 207       0.283 -29.404 107.788  1.00 21.59           C  
ATOM   1652  O   LYS A 207      -0.129 -30.240 108.607  1.00 21.78           O  
ATOM   1653  CB  LYS A 207      -1.884 -28.646 106.861  1.00 22.32           C  
ATOM   1654  CG  LYS A 207      -2.857 -27.520 106.568  1.00 29.47           C  
ATOM   1655  CD  LYS A 207      -3.858 -27.299 107.596  1.00 35.04           C  
ATOM   1656  CE  LYS A 207      -4.836 -26.179 107.146  1.00 37.53           C  
ATOM   1657  NZ  LYS A 207      -5.935 -26.571 106.172  1.00 37.61           N  
ATOM   1658  N   THR A 208       1.488 -29.500 107.221  1.00 20.02           N  
ATOM   1659  CA  THR A 208       2.394 -30.522 107.641  1.00 18.49           C  
ATOM   1660  C   THR A 208       3.158 -30.201 108.919  1.00 18.31           C  
ATOM   1661  O   THR A 208       3.797 -29.175 109.044  1.00 18.87           O  
ATOM   1662  CB  THR A 208       3.357 -30.848 106.508  1.00 18.55           C  
ATOM   1663  OG1 THR A 208       2.585 -31.175 105.335  1.00 18.18           O  
ATOM   1664  CG2 THR A 208       4.270 -32.015 106.908  1.00 16.32           C  
ATOM   1665  N   ASP A 209       3.106 -31.142 109.862  1.00 20.64           N  
ATOM   1666  CA  ASP A 209       3.761 -30.989 111.157  1.00 20.63           C  
ATOM   1667  C   ASP A 209       5.115 -31.641 111.129  1.00 20.18           C  
ATOM   1668  O   ASP A 209       5.231 -32.867 111.115  1.00 21.94           O  
ATOM   1669  CB  ASP A 209       2.896 -31.577 112.288  1.00 20.73           C  
ATOM   1670  CG  ASP A 209       3.439 -31.287 113.689  1.00 23.22           C  
ATOM   1671  OD1 ASP A 209       4.449 -30.605 113.892  1.00 22.10           O  
ATOM   1672  OD2 ASP A 209       2.790 -31.748 114.666  1.00 27.91           O  
ATOM   1673  N   PHE A 210       6.169 -30.840 111.204  1.00 20.06           N  
ATOM   1674  CA  PHE A 210       7.531 -31.397 111.215  1.00 18.73           C  
ATOM   1675  C   PHE A 210       8.124 -31.588 112.587  1.00 18.39           C  
ATOM   1676  O   PHE A 210       9.254 -31.885 112.695  1.00 18.41           O  
ATOM   1677  CB  PHE A 210       8.470 -30.596 110.318  1.00 18.03           C  
ATOM   1678  CG  PHE A 210       7.960 -30.424 108.919  1.00 18.97           C  
ATOM   1679  CD1 PHE A 210       8.071 -31.458 107.991  1.00 20.02           C  
ATOM   1680  CD2 PHE A 210       7.346 -29.250 108.539  1.00 17.57           C  
ATOM   1681  CE1 PHE A 210       7.636 -31.278 106.670  1.00 17.12           C  
ATOM   1682  CE2 PHE A 210       6.874 -29.096 107.203  1.00 18.15           C  
ATOM   1683  CZ  PHE A 210       7.046 -30.116 106.302  1.00 17.76           C  
ATOM   1684  N   ARG A 211       7.350 -31.442 113.657  1.00 20.89           N  
ATOM   1685  CA  ARG A 211       7.960 -31.434 114.989  1.00 21.79           C  
ATOM   1686  C   ARG A 211       8.669 -32.743 115.324  1.00 22.78           C  
ATOM   1687  O   ARG A 211       9.771 -32.746 115.889  1.00 22.18           O  
ATOM   1688  CB  ARG A 211       6.944 -31.061 116.049  1.00 21.70           C  
ATOM   1689  CG  ARG A 211       6.693 -29.601 116.080  1.00 23.80           C  
ATOM   1690  CD  ARG A 211       5.576 -29.267 117.037  1.00 23.36           C  
ATOM   1691  NE  ARG A 211       4.265 -29.711 116.580  1.00 20.89           N  
ATOM   1692  CZ  ARG A 211       3.135 -29.468 117.232  1.00 22.16           C  
ATOM   1693  NH1 ARG A 211       3.190 -28.746 118.351  1.00 26.34           N  
ATOM   1694  NH2 ARG A 211       1.988 -29.919 116.762  1.00 23.31           N  
ATOM   1695  N   LYS A 212       8.041 -33.850 114.963  1.00 22.12           N  
ATOM   1696  CA  LYS A 212       8.637 -35.172 115.190  1.00 24.32           C  
ATOM   1697  C   LYS A 212       9.910 -35.373 114.379  1.00 23.54           C  
ATOM   1698  O   LYS A 212      10.836 -36.029 114.820  1.00 23.82           O  
ATOM   1699  CB  LYS A 212       7.633 -36.306 114.865  1.00 23.84           C  
ATOM   1700  CG  LYS A 212       6.771 -36.765 116.002  1.00 30.03           C  
ATOM   1701  CD  LYS A 212       7.418 -37.966 116.732  1.00 33.99           C  
ATOM   1702  CE  LYS A 212       6.819 -38.259 118.115  1.00 37.14           C  
ATOM   1703  NZ  LYS A 212       7.725 -37.985 119.329  1.00 35.64           N  
ATOM   1704  N   ASP A 213       9.945 -34.791 113.177  1.00 22.88           N  
ATOM   1705  CA  ASP A 213      11.087 -34.910 112.289  1.00 22.54           C  
ATOM   1706  C   ASP A 213      12.296 -34.155 112.877  1.00 22.42           C  
ATOM   1707  O   ASP A 213      13.414 -34.629 112.808  1.00 22.06           O  
ATOM   1708  CB  ASP A 213      10.731 -34.344 110.897  1.00 23.03           C  
ATOM   1709  CG  ASP A 213       9.611 -35.101 110.208  1.00 24.88           C  
ATOM   1710  OD1 ASP A 213       9.455 -36.337 110.337  1.00 29.93           O  
ATOM   1711  OD2 ASP A 213       8.884 -34.497 109.454  1.00 30.85           O  
ATOM   1712  N   LEU A 214      12.065 -32.977 113.480  1.00 21.79           N  
ATOM   1713  CA  LEU A 214      13.165 -32.169 113.950  1.00 21.67           C  
ATOM   1714  C   LEU A 214      13.857 -32.850 115.122  1.00 22.53           C  
ATOM   1715  O   LEU A 214      15.038 -32.629 115.373  1.00 24.59           O  
ATOM   1716  CB  LEU A 214      12.695 -30.771 114.328  1.00 20.85           C  
ATOM   1717  CG  LEU A 214      12.102 -29.972 113.176  1.00 18.62           C  
ATOM   1718  CD1 LEU A 214      11.819 -28.575 113.662  1.00 18.06           C  
ATOM   1719  CD2 LEU A 214      13.044 -30.049 111.921  1.00 17.69           C  
ATOM   1720  N   GLU A 215      13.118 -33.693 115.839  1.00 23.52           N  
ATOM   1721  CA  GLU A 215      13.699 -34.465 116.940  1.00 23.89           C  
ATOM   1722  C   GLU A 215      14.908 -35.310 116.519  1.00 25.12           C  
ATOM   1723  O   GLU A 215      15.782 -35.624 117.364  1.00 24.78           O  
ATOM   1724  CB  GLU A 215      12.592 -35.336 117.597  1.00 24.34           C  
ATOM   1725  CG  GLU A 215      11.549 -34.588 118.470  1.00 27.83           C  
ATOM   1726  CD  GLU A 215      10.391 -35.515 119.055  1.00 30.93           C  
ATOM   1727  OE1 GLU A 215      10.530 -36.752 119.015  1.00 34.96           O  
ATOM   1728  OE2 GLU A 215       9.324 -35.009 119.474  1.00 33.90           O  
ATOM   1729  N   LYS A 216      14.996 -35.699 115.239  1.00 25.21           N  
ATOM   1730  CA  LYS A 216      16.080 -36.560 114.766  1.00 26.26           C  
ATOM   1731  C   LYS A 216      17.354 -35.827 114.301  1.00 25.65           C  
ATOM   1732  O   LYS A 216      18.251 -36.470 113.742  1.00 25.07           O  
ATOM   1733  CB  LYS A 216      15.628 -37.422 113.594  1.00 26.57           C  
ATOM   1734  CG  LYS A 216      14.218 -38.005 113.698  1.00 32.10           C  
ATOM   1735  CD  LYS A 216      14.137 -39.303 114.446  1.00 38.49           C  
ATOM   1736  CE  LYS A 216      12.713 -39.906 114.293  1.00 40.31           C  
ATOM   1737  NZ  LYS A 216      11.617 -38.850 114.375  1.00 42.27           N  
ATOM   1738  N   PHE A 217      17.407 -34.508 114.448  1.00 24.41           N  
ATOM   1739  CA  PHE A 217      18.489 -33.705 113.899  1.00 24.71           C  
ATOM   1740  C   PHE A 217      19.692 -33.701 114.831  1.00 26.39           C  
ATOM   1741  O   PHE A 217      19.758 -32.876 115.742  1.00 29.42           O  
ATOM   1742  CB  PHE A 217      17.975 -32.279 113.579  1.00 24.32           C  
ATOM   1743  CG  PHE A 217      17.325 -32.208 112.233  1.00 21.91           C  
ATOM   1744  CD1 PHE A 217      16.235 -32.987 111.972  1.00 21.87           C  
ATOM   1745  CD2 PHE A 217      17.887 -31.496 111.202  1.00 20.75           C  
ATOM   1746  CE1 PHE A 217      15.634 -32.972 110.700  1.00 21.26           C  
ATOM   1747  CE2 PHE A 217      17.305 -31.480 109.943  1.00 23.65           C  
ATOM   1748  CZ  PHE A 217      16.198 -32.257 109.691  1.00 21.57           C  
ATOM   1749  N   ASN A 218      20.614 -34.631 114.607  1.00 26.59           N  
ATOM   1750  CA  ASN A 218      21.882 -34.703 115.339  1.00 26.97           C  
ATOM   1751  C   ASN A 218      23.105 -34.346 114.486  1.00 26.36           C  
ATOM   1752  O   ASN A 218      24.230 -34.833 114.736  1.00 27.12           O  
ATOM   1753  CB  ASN A 218      22.065 -36.109 115.945  1.00 28.02           C  
ATOM   1754  CG  ASN A 218      22.021 -37.234 114.892  1.00 30.42           C  
ATOM   1755  OD1 ASN A 218      21.990 -36.998 113.670  1.00 32.44           O  
ATOM   1756  ND2 ASN A 218      22.041 -38.476 115.380  1.00 36.48           N  
ATOM   1757  N   ILE A 219      22.897 -33.458 113.527  1.00 24.17           N  
ATOM   1758  CA  ILE A 219      23.937 -32.962 112.648  1.00 23.64           C  
ATOM   1759  C   ILE A 219      23.932 -31.446 112.757  1.00 22.35           C  
ATOM   1760  O   ILE A 219      22.909 -30.880 113.134  1.00 23.89           O  
ATOM   1761  CB  ILE A 219      23.667 -33.350 111.187  1.00 24.11           C  
ATOM   1762  CG1 ILE A 219      22.216 -32.985 110.793  1.00 25.34           C  
ATOM   1763  CG2 ILE A 219      23.898 -34.856 111.014  1.00 25.87           C  
ATOM   1764  CD1 ILE A 219      21.919 -33.267 109.430  1.00 30.77           C  
ATOM   1765  N   PRO A 220      25.055 -30.791 112.447  1.00 20.99           N  
ATOM   1766  CA  PRO A 220      25.085 -29.336 112.584  1.00 20.15           C  
ATOM   1767  C   PRO A 220      23.982 -28.702 111.740  1.00 19.40           C  
ATOM   1768  O   PRO A 220      23.809 -29.124 110.602  1.00 18.66           O  
ATOM   1769  CB  PRO A 220      26.474 -28.978 112.075  1.00 21.33           C  
ATOM   1770  CG  PRO A 220      27.299 -30.208 112.365  1.00 21.56           C  
ATOM   1771  CD  PRO A 220      26.378 -31.347 112.128  1.00 19.95           C  
ATOM   1772  N   THR A 221      23.264 -27.734 112.321  1.00 18.52           N  
ATOM   1773  CA  THR A 221      22.065 -27.139 111.725  1.00 18.47           C  
ATOM   1774  C   THR A 221      22.209 -25.629 111.849  1.00 18.64           C  
ATOM   1775  O   THR A 221      22.709 -25.116 112.900  1.00 19.30           O  
ATOM   1776  CB  THR A 221      20.844 -27.609 112.480  1.00 18.45           C  
ATOM   1777  OG1 THR A 221      20.745 -29.025 112.346  1.00 18.04           O  
ATOM   1778  CG2 THR A 221      19.532 -26.951 111.985  1.00 16.10           C  
ATOM   1779  N   LEU A 222      21.903 -24.951 110.760  1.00 17.58           N  
ATOM   1780  CA  LEU A 222      21.859 -23.483 110.704  1.00 18.35           C  
ATOM   1781  C   LEU A 222      20.458 -23.051 110.378  1.00 18.45           C  
ATOM   1782  O   LEU A 222      19.823 -23.592 109.465  1.00 19.64           O  
ATOM   1783  CB  LEU A 222      22.819 -22.950 109.605  1.00 18.86           C  
ATOM   1784  CG  LEU A 222      22.794 -21.435 109.344  1.00 20.16           C  
ATOM   1785  CD1 LEU A 222      23.288 -20.685 110.610  1.00 19.83           C  
ATOM   1786  CD2 LEU A 222      23.639 -21.092 108.101  1.00 19.95           C  
ATOM   1787  N   ILE A 223      19.986 -22.023 111.069  1.00 18.15           N  
ATOM   1788  CA  ILE A 223      18.756 -21.351 110.721  1.00 17.93           C  
ATOM   1789  C   ILE A 223      19.119 -19.962 110.232  1.00 18.11           C  
ATOM   1790  O   ILE A 223      19.803 -19.198 110.948  1.00 17.36           O  
ATOM   1791  CB  ILE A 223      17.792 -21.220 111.945  1.00 19.87           C  
ATOM   1792  CG1 ILE A 223      17.108 -22.587 112.271  1.00 21.89           C  
ATOM   1793  CG2 ILE A 223      16.685 -20.152 111.634  1.00 19.37           C  
ATOM   1794  CD1 ILE A 223      17.942 -23.589 113.076  1.00 23.87           C  
ATOM   1795  N   ILE A 224      18.761 -19.627 108.979  1.00 16.36           N  
ATOM   1796  CA  ILE A 224      18.988 -18.332 108.475  1.00 15.90           C  
ATOM   1797  C   ILE A 224      17.617 -17.754 108.279  1.00 17.28           C  
ATOM   1798  O   ILE A 224      16.791 -18.383 107.682  1.00 18.55           O  
ATOM   1799  CB  ILE A 224      19.707 -18.315 107.080  1.00 17.46           C  
ATOM   1800  CG1 ILE A 224      21.111 -18.927 107.127  1.00 16.60           C  
ATOM   1801  CG2 ILE A 224      19.837 -16.890 106.620  1.00 16.41           C  
ATOM   1802  CD1 ILE A 224      21.766 -18.986 105.687  1.00 18.04           C  
ATOM   1803  N   HIS A 225      17.320 -16.561 108.791  1.00 17.19           N  
ATOM   1804  CA  HIS A 225      15.934 -16.079 108.690  1.00 16.81           C  
ATOM   1805  C   HIS A 225      15.943 -14.569 108.787  1.00 16.75           C  
ATOM   1806  O   HIS A 225      16.809 -13.999 109.477  1.00 17.82           O  
ATOM   1807  CB  HIS A 225      15.085 -16.640 109.843  1.00 16.89           C  
ATOM   1808  CG  HIS A 225      13.699 -17.015 109.441  1.00 16.82           C  
ATOM   1809  ND1 HIS A 225      13.307 -18.321 109.347  1.00 15.53           N  
ATOM   1810  CD2 HIS A 225      12.625 -16.264 109.091  1.00 18.84           C  
ATOM   1811  CE1 HIS A 225      12.056 -18.371 108.928  1.00 20.08           C  
ATOM   1812  NE2 HIS A 225      11.600 -17.136 108.796  1.00 17.33           N  
ATOM   1813  N   GLY A 226      15.001 -13.932 108.143  1.00 16.82           N  
ATOM   1814  CA  GLY A 226      14.922 -12.502 108.265  1.00 17.39           C  
ATOM   1815  C   GLY A 226      14.099 -12.128 109.494  1.00 18.40           C  
ATOM   1816  O   GLY A 226      13.179 -12.871 109.879  1.00 20.20           O  
ATOM   1817  N   ASP A 227      14.388 -10.963 110.066  1.00 19.54           N  
ATOM   1818  CA  ASP A 227      13.568 -10.452 111.163  1.00 20.31           C  
ATOM   1819  C   ASP A 227      12.304  -9.738 110.645  1.00 20.21           C  
ATOM   1820  O   ASP A 227      11.515  -9.291 111.441  1.00 20.90           O  
ATOM   1821  CB  ASP A 227      14.405  -9.560 112.079  1.00 21.57           C  
ATOM   1822  CG  ASP A 227      14.721  -8.220 111.476  1.00 20.04           C  
ATOM   1823  OD1 ASP A 227      14.257  -7.887 110.336  1.00 19.81           O  
ATOM   1824  OD2 ASP A 227      15.451  -7.443 112.164  1.00 22.21           O  
ATOM   1825  N   SER A 228      12.109  -9.647 109.319  1.00 20.61           N  
ATOM   1826  CA  SER A 228      10.971  -8.939 108.732  1.00 20.23           C  
ATOM   1827  C   SER A 228      10.282  -9.763 107.675  1.00 20.02           C  
ATOM   1828  O   SER A 228       9.925  -9.265 106.604  1.00 21.46           O  
ATOM   1829  CB  SER A 228      11.446  -7.608 108.176  1.00 21.29           C  
ATOM   1830  OG  SER A 228      12.157  -6.915 109.177  1.00 21.37           O  
ATOM   1831  N   ASP A 229      10.155 -11.062 107.946  1.00 20.45           N  
ATOM   1832  CA  ASP A 229       9.599 -11.997 106.968  1.00 20.43           C  
ATOM   1833  C   ASP A 229       8.074 -12.056 107.145  1.00 20.66           C  
ATOM   1834  O   ASP A 229       7.571 -12.529 108.185  1.00 19.41           O  
ATOM   1835  CB  ASP A 229      10.249 -13.374 107.154  1.00 20.38           C  
ATOM   1836  CG  ASP A 229       9.798 -14.392 106.131  1.00 21.20           C  
ATOM   1837  OD1 ASP A 229       8.649 -14.267 105.601  1.00 22.36           O  
ATOM   1838  OD2 ASP A 229      10.552 -15.355 105.884  1.00 20.02           O  
ATOM   1839  N   ALA A 230       7.330 -11.504 106.177  1.00 21.64           N  
ATOM   1840  CA  ALA A 230       5.891 -11.385 106.308  1.00 23.03           C  
ATOM   1841  C   ALA A 230       5.189 -12.718 106.146  1.00 24.38           C  
ATOM   1842  O   ALA A 230       4.176 -12.942 106.770  1.00 25.66           O  
ATOM   1843  CB  ALA A 230       5.332 -10.370 105.308  1.00 22.44           C  
ATOM   1844  N   THR A 231       5.765 -13.599 105.320  1.00 26.03           N  
ATOM   1845  CA  THR A 231       5.085 -14.797 104.867  1.00 27.03           C  
ATOM   1846  C   THR A 231       5.285 -15.894 105.869  1.00 25.20           C  
ATOM   1847  O   THR A 231       4.334 -16.591 106.201  1.00 27.17           O  
ATOM   1848  CB  THR A 231       5.633 -15.267 103.498  1.00 27.91           C  
ATOM   1849  OG1 THR A 231       5.446 -14.225 102.548  1.00 32.79           O  
ATOM   1850  CG2 THR A 231       4.897 -16.493 103.023  1.00 30.24           C  
ATOM   1851  N   VAL A 232       6.522 -16.015 106.376  1.00 21.96           N  
ATOM   1852  CA  VAL A 232       6.929 -17.023 107.355  1.00 21.44           C  
ATOM   1853  C   VAL A 232       7.678 -16.303 108.470  1.00 21.19           C  
ATOM   1854  O   VAL A 232       8.890 -16.254 108.470  1.00 19.21           O  
ATOM   1855  CB  VAL A 232       7.853 -18.028 106.646  1.00 20.48           C  
ATOM   1856  CG1 VAL A 232       8.296 -19.137 107.555  1.00 21.44           C  
ATOM   1857  CG2 VAL A 232       7.078 -18.609 105.430  1.00 20.58           C  
ATOM   1858  N   PRO A 233       6.957 -15.768 109.470  1.00 20.74           N  
ATOM   1859  CA  PRO A 233       7.669 -14.983 110.471  1.00 20.68           C  
ATOM   1860  C   PRO A 233       8.576 -15.812 111.309  1.00 18.56           C  
ATOM   1861  O   PRO A 233       8.227 -16.925 111.711  1.00 20.17           O  
ATOM   1862  CB  PRO A 233       6.543 -14.391 111.326  1.00 20.90           C  
ATOM   1863  CG  PRO A 233       5.355 -14.525 110.509  1.00 21.89           C  
ATOM   1864  CD  PRO A 233       5.512 -15.747 109.723  1.00 21.41           C  
ATOM   1865  N   PHE A 234       9.756 -15.275 111.588  1.00 19.82           N  
ATOM   1866  CA  PHE A 234      10.779 -15.962 112.383  1.00 17.27           C  
ATOM   1867  C   PHE A 234      10.256 -16.559 113.666  1.00 18.69           C  
ATOM   1868  O   PHE A 234      10.544 -17.733 113.961  1.00 19.95           O  
ATOM   1869  CB  PHE A 234      11.947 -15.020 112.657  1.00 17.79           C  
ATOM   1870  CG  PHE A 234      13.026 -15.586 113.559  1.00 19.15           C  
ATOM   1871  CD1 PHE A 234      13.837 -16.671 113.162  1.00 21.18           C  
ATOM   1872  CD2 PHE A 234      13.257 -15.044 114.782  1.00 19.41           C  
ATOM   1873  CE1 PHE A 234      14.814 -17.163 113.980  1.00 22.22           C  
ATOM   1874  CE2 PHE A 234      14.277 -15.552 115.610  1.00 21.29           C  
ATOM   1875  CZ  PHE A 234      15.027 -16.602 115.211  1.00 22.42           C  
ATOM   1876  N   GLU A 235       9.460 -15.775 114.408  1.00 18.45           N  
ATOM   1877  CA  GLU A 235       8.978 -16.208 115.724  1.00 19.47           C  
ATOM   1878  C   GLU A 235       8.162 -17.481 115.721  1.00 19.57           C  
ATOM   1879  O   GLU A 235       8.053 -18.135 116.764  1.00 20.27           O  
ATOM   1880  CB  GLU A 235       8.078 -15.175 116.387  1.00 21.02           C  
ATOM   1881  CG  GLU A 235       8.412 -13.816 116.221  1.00 27.88           C  
ATOM   1882  CD  GLU A 235       7.832 -13.241 114.929  1.00 29.97           C  
ATOM   1883  OE1 GLU A 235       6.614 -12.857 114.837  1.00 31.90           O  
ATOM   1884  OE2 GLU A 235       8.658 -13.133 114.026  1.00 23.34           O  
ATOM   1885  N   TYR A 236       7.526 -17.772 114.576  1.00 18.98           N  
ATOM   1886  CA  TYR A 236       6.631 -18.885 114.439  1.00 17.70           C  
ATOM   1887  C   TYR A 236       7.205 -19.927 113.479  1.00 18.29           C  
ATOM   1888  O   TYR A 236       6.474 -20.841 113.030  1.00 17.82           O  
ATOM   1889  CB  TYR A 236       5.247 -18.426 113.955  1.00 18.16           C  
ATOM   1890  CG  TYR A 236       4.652 -17.376 114.874  1.00 17.94           C  
ATOM   1891  CD1 TYR A 236       4.467 -17.621 116.212  1.00 16.76           C  
ATOM   1892  CD2 TYR A 236       4.338 -16.117 114.408  1.00 20.73           C  
ATOM   1893  CE1 TYR A 236       3.917 -16.681 117.036  1.00 16.88           C  
ATOM   1894  CE2 TYR A 236       3.866 -15.132 115.267  1.00 18.03           C  
ATOM   1895  CZ  TYR A 236       3.645 -15.428 116.576  1.00 17.84           C  
ATOM   1896  OH  TYR A 236       3.130 -14.482 117.452  1.00 17.85           O  
ATOM   1897  N   SER A 237       8.511 -19.851 113.244  1.00 18.09           N  
ATOM   1898  CA  SER A 237       9.161 -20.833 112.353  1.00 19.54           C  
ATOM   1899  C   SER A 237      10.625 -21.035 112.771  1.00 19.93           C  
ATOM   1900  O   SER A 237      10.907 -21.839 113.654  1.00 19.96           O  
ATOM   1901  CB  SER A 237       8.967 -20.372 110.913  1.00 20.21           C  
ATOM   1902  OG  SER A 237       9.499 -19.068 110.720  1.00 18.04           O  
ATOM   1903  N   GLY A 238      11.540 -20.277 112.171  1.00 19.81           N  
ATOM   1904  CA  GLY A 238      12.948 -20.426 112.490  1.00 20.09           C  
ATOM   1905  C   GLY A 238      13.330 -20.393 113.944  1.00 20.99           C  
ATOM   1906  O   GLY A 238      14.193 -21.154 114.358  1.00 20.16           O  
ATOM   1907  N   LYS A 239      12.716 -19.489 114.713  1.00 21.61           N  
ATOM   1908  CA  LYS A 239      12.986 -19.357 116.133  1.00 21.57           C  
ATOM   1909  C   LYS A 239      12.666 -20.687 116.822  1.00 21.62           C  
ATOM   1910  O   LYS A 239      13.444 -21.201 117.675  1.00 21.01           O  
ATOM   1911  CB  LYS A 239      12.167 -18.203 116.691  1.00 23.06           C  
ATOM   1912  CG  LYS A 239      12.341 -18.002 118.196  1.00 26.13           C  
ATOM   1913  CD  LYS A 239      11.188 -17.190 118.778  1.00 28.37           C  
ATOM   1914  CE  LYS A 239      10.821 -17.653 120.210  1.00 32.63           C  
ATOM   1915  NZ  LYS A 239       9.943 -16.683 120.969  1.00 34.29           N  
ATOM   1916  N   LEU A 240      11.560 -21.283 116.405  1.00 20.54           N  
ATOM   1917  CA  LEU A 240      11.075 -22.531 117.027  1.00 20.20           C  
ATOM   1918  C   LEU A 240      11.865 -23.732 116.530  1.00 21.19           C  
ATOM   1919  O   LEU A 240      12.102 -24.708 117.295  1.00 20.86           O  
ATOM   1920  CB  LEU A 240       9.568 -22.690 116.785  1.00 20.07           C  
ATOM   1921  CG  LEU A 240       8.674 -21.521 117.342  1.00 22.77           C  
ATOM   1922  CD1 LEU A 240       7.139 -21.579 117.044  1.00 21.29           C  
ATOM   1923  CD2 LEU A 240       8.764 -21.414 118.850  1.00 21.59           C  
ATOM   1924  N   THR A 241      12.302 -23.669 115.264  1.00 21.20           N  
ATOM   1925  CA  THR A 241      13.211 -24.686 114.752  1.00 20.57           C  
ATOM   1926  C   THR A 241      14.520 -24.700 115.503  1.00 21.41           C  
ATOM   1927  O   THR A 241      15.043 -25.753 115.868  1.00 21.14           O  
ATOM   1928  CB  THR A 241      13.437 -24.509 113.255  1.00 19.99           C  
ATOM   1929  OG1 THR A 241      12.177 -24.570 112.578  1.00 17.68           O  
ATOM   1930  CG2 THR A 241      14.354 -25.601 112.722  1.00 18.62           C  
ATOM   1931  N   HIS A 242      15.027 -23.514 115.798  1.00 22.32           N  
ATOM   1932  CA  HIS A 242      16.257 -23.404 116.583  1.00 23.03           C  
ATOM   1933  C   HIS A 242      16.087 -24.025 117.970  1.00 24.30           C  
ATOM   1934  O   HIS A 242      16.976 -24.750 118.462  1.00 24.40           O  
ATOM   1935  CB  HIS A 242      16.653 -21.915 116.651  1.00 23.40           C  
ATOM   1936  CG  HIS A 242      17.706 -21.613 117.661  1.00 25.67           C  
ATOM   1937  ND1 HIS A 242      18.904 -22.286 117.699  1.00 26.32           N  
ATOM   1938  CD2 HIS A 242      17.742 -20.718 118.681  1.00 29.10           C  
ATOM   1939  CE1 HIS A 242      19.648 -21.799 118.684  1.00 31.91           C  
ATOM   1940  NE2 HIS A 242      18.952 -20.868 119.312  1.00 29.42           N  
ATOM   1941  N   GLU A 243      14.941 -23.760 118.590  1.00 25.58           N  
ATOM   1942  CA  GLU A 243      14.613 -24.293 119.913  1.00 26.35           C  
ATOM   1943  C   GLU A 243      14.417 -25.773 119.827  1.00 26.25           C  
ATOM   1944  O   GLU A 243      14.805 -26.461 120.763  1.00 25.78           O  
ATOM   1945  CB  GLU A 243      13.360 -23.628 120.501  1.00 27.64           C  
ATOM   1946  CG  GLU A 243      13.585 -22.142 120.837  1.00 30.63           C  
ATOM   1947  CD  GLU A 243      12.331 -21.417 121.348  1.00 35.67           C  
ATOM   1948  OE1 GLU A 243      11.280 -22.069 121.543  1.00 37.88           O  
ATOM   1949  OE2 GLU A 243      12.427 -20.192 121.572  1.00 37.83           O  
ATOM   1950  N   ALA A 244      13.841 -26.268 118.711  1.00 24.86           N  
ATOM   1951  CA  ALA A 244      13.631 -27.704 118.540  1.00 24.18           C  
ATOM   1952  C   ALA A 244      14.933 -28.491 118.376  1.00 22.93           C  
ATOM   1953  O   ALA A 244      14.936 -29.688 118.612  1.00 24.38           O  
ATOM   1954  CB  ALA A 244      12.669 -28.036 117.334  1.00 24.08           C  
ATOM   1955  N   ILE A 245      15.998 -27.830 117.918  1.00 22.46           N  
ATOM   1956  CA  ILE A 245      17.264 -28.477 117.538  1.00 21.17           C  
ATOM   1957  C   ILE A 245      18.370 -27.778 118.294  1.00 23.24           C  
ATOM   1958  O   ILE A 245      18.851 -26.689 117.916  1.00 21.89           O  
ATOM   1959  CB  ILE A 245      17.511 -28.422 116.012  1.00 20.34           C  
ATOM   1960  CG1 ILE A 245      16.357 -29.051 115.267  1.00 20.58           C  
ATOM   1961  CG2 ILE A 245      18.856 -29.084 115.653  1.00 20.20           C  
ATOM   1962  CD1 ILE A 245      16.513 -28.869 113.713  1.00 20.24           C  
ATOM   1963  N   PRO A 246      18.771 -28.409 119.384  1.00 25.49           N  
ATOM   1964  CA  PRO A 246      19.593 -27.644 120.320  1.00 26.99           C  
ATOM   1965  C   PRO A 246      20.967 -27.271 119.780  1.00 26.87           C  
ATOM   1966  O   PRO A 246      21.452 -26.155 120.093  1.00 28.49           O  
ATOM   1967  CB  PRO A 246      19.644 -28.542 121.584  1.00 27.50           C  
ATOM   1968  CG  PRO A 246      19.155 -29.895 121.150  1.00 28.06           C  
ATOM   1969  CD  PRO A 246      18.166 -29.594 120.019  1.00 25.18           C  
ATOM   1970  N   ASN A 247      21.558 -28.134 118.957  1.00 25.12           N  
ATOM   1971  CA  ASN A 247      22.819 -27.828 118.341  1.00 25.83           C  
ATOM   1972  C   ASN A 247      22.788 -26.566 117.438  1.00 23.86           C  
ATOM   1973  O   ASN A 247      23.820 -26.014 117.085  1.00 24.72           O  
ATOM   1974  CB  ASN A 247      23.348 -29.060 117.550  1.00 25.36           C  
ATOM   1975  CG  ASN A 247      22.769 -29.178 116.128  1.00 28.66           C  
ATOM   1976  OD1 ASN A 247      22.709 -28.195 115.351  1.00 29.50           O  
ATOM   1977  ND2 ASN A 247      22.343 -30.384 115.780  1.00 27.53           N  
ATOM   1978  N   SER A 248      21.612 -26.091 117.068  1.00 23.59           N  
ATOM   1979  CA  SER A 248      21.555 -25.210 115.899  1.00 21.86           C  
ATOM   1980  C   SER A 248      22.007 -23.787 116.172  1.00 21.05           C  
ATOM   1981  O   SER A 248      21.873 -23.306 117.303  1.00 21.64           O  
ATOM   1982  CB  SER A 248      20.141 -25.227 115.331  1.00 21.25           C  
ATOM   1983  OG  SER A 248      19.205 -24.655 116.243  1.00 22.67           O  
ATOM   1984  N   LYS A 249      22.568 -23.158 115.140  1.00 18.99           N  
ATOM   1985  CA  LYS A 249      23.017 -21.761 115.112  1.00 21.10           C  
ATOM   1986  C   LYS A 249      21.944 -20.940 114.414  1.00 21.64           C  
ATOM   1987  O   LYS A 249      21.277 -21.479 113.530  1.00 20.95           O  
ATOM   1988  CB  LYS A 249      24.302 -21.666 114.304  1.00 22.76           C  
ATOM   1989  CG  LYS A 249      24.966 -20.276 114.300  1.00 27.55           C  
ATOM   1990  CD  LYS A 249      26.466 -20.339 113.985  1.00 32.28           C  
ATOM   1991  CE  LYS A 249      27.096 -18.931 113.843  1.00 34.23           C  
ATOM   1992  NZ  LYS A 249      27.254 -18.219 115.146  1.00 37.27           N  
ATOM   1993  N   VAL A 250      21.765 -19.664 114.800  1.00 20.65           N  
ATOM   1994  CA  VAL A 250      20.826 -18.804 114.091  1.00 21.11           C  
ATOM   1995  C   VAL A 250      21.549 -17.604 113.514  1.00 20.56           C  
ATOM   1996  O   VAL A 250      22.360 -16.952 114.224  1.00 20.13           O  
ATOM   1997  CB  VAL A 250      19.719 -18.233 115.042  1.00 22.40           C  
ATOM   1998  CG1 VAL A 250      18.733 -17.356 114.296  1.00 23.00           C  
ATOM   1999  CG2 VAL A 250      18.959 -19.364 115.643  1.00 23.94           C  
ATOM   2000  N   ALA A 251      21.217 -17.263 112.270  1.00 18.47           N  
ATOM   2001  CA  ALA A 251      21.666 -16.044 111.673  1.00 18.13           C  
ATOM   2002  C   ALA A 251      20.389 -15.282 111.378  1.00 18.28           C  
ATOM   2003  O   ALA A 251      19.713 -15.578 110.380  1.00 18.58           O  
ATOM   2004  CB  ALA A 251      22.508 -16.331 110.365  1.00 18.03           C  
ATOM   2005  N   LEU A 252      20.044 -14.323 112.243  1.00 16.91           N  
ATOM   2006  CA  LEU A 252      18.793 -13.579 112.081  1.00 17.16           C  
ATOM   2007  C   LEU A 252      19.180 -12.271 111.417  1.00 18.32           C  
ATOM   2008  O   LEU A 252      19.893 -11.452 112.022  1.00 19.49           O  
ATOM   2009  CB  LEU A 252      18.094 -13.379 113.436  1.00 17.86           C  
ATOM   2010  CG  LEU A 252      16.845 -12.492 113.476  1.00 18.57           C  
ATOM   2011  CD1 LEU A 252      15.713 -13.228 112.650  1.00 18.15           C  
ATOM   2012  CD2 LEU A 252      16.378 -12.159 114.920  1.00 21.53           C  
ATOM   2013  N   ILE A 253      18.699 -12.051 110.191  1.00 17.29           N  
ATOM   2014  CA  ILE A 253      19.190 -10.969 109.356  1.00 18.50           C  
ATOM   2015  C   ILE A 253      18.268  -9.798 109.502  1.00 19.15           C  
ATOM   2016  O   ILE A 253      17.066  -9.868 109.187  1.00 18.17           O  
ATOM   2017  CB  ILE A 253      19.315 -11.390 107.877  1.00 18.73           C  
ATOM   2018  CG1 ILE A 253      20.357 -12.500 107.804  1.00 22.38           C  
ATOM   2019  CG2 ILE A 253      19.653 -10.204 106.939  1.00 16.96           C  
ATOM   2020  CD1 ILE A 253      20.539 -13.104 106.348  1.00 24.65           C  
ATOM   2021  N   LYS A 254      18.867  -8.697 109.957  1.00 18.82           N  
ATOM   2022  CA  LYS A 254      18.144  -7.471 110.210  1.00 19.91           C  
ATOM   2023  C   LYS A 254      17.649  -6.834 108.939  1.00 19.46           C  
ATOM   2024  O   LYS A 254      18.413  -6.588 107.990  1.00 18.84           O  
ATOM   2025  CB  LYS A 254      19.037  -6.496 110.978  1.00 20.94           C  
ATOM   2026  CG  LYS A 254      19.460  -7.015 112.363  1.00 25.01           C  
ATOM   2027  CD  LYS A 254      20.451  -6.028 113.019  1.00 27.85           C  
ATOM   2028  CE  LYS A 254      20.846  -6.412 114.464  1.00 31.90           C  
ATOM   2029  NZ  LYS A 254      21.349  -7.795 114.541  1.00 30.51           N  
ATOM   2030  N   GLY A 255      16.352  -6.549 108.922  1.00 19.52           N  
ATOM   2031  CA  GLY A 255      15.710  -6.046 107.730  1.00 18.23           C  
ATOM   2032  C   GLY A 255      15.437  -7.094 106.686  1.00 18.49           C  
ATOM   2033  O   GLY A 255      15.000  -6.756 105.591  1.00 17.98           O  
ATOM   2034  N   GLY A 256      15.700  -8.358 107.004  1.00 16.73           N  
ATOM   2035  CA  GLY A 256      15.466  -9.422 106.075  1.00 17.09           C  
ATOM   2036  C   GLY A 256      14.007  -9.766 105.821  1.00 15.79           C  
ATOM   2037  O   GLY A 256      13.280 -10.078 106.744  1.00 16.46           O  
ATOM   2038  N   PRO A 257      13.588  -9.716 104.554  1.00 15.78           N  
ATOM   2039  CA  PRO A 257      12.243 -10.165 104.158  1.00 16.35           C  
ATOM   2040  C   PRO A 257      12.254 -11.653 103.937  1.00 17.93           C  
ATOM   2041  O   PRO A 257      13.193 -12.331 104.325  1.00 17.40           O  
ATOM   2042  CB  PRO A 257      12.009  -9.421 102.865  1.00 16.80           C  
ATOM   2043  CG  PRO A 257      13.386  -9.530 102.187  1.00 16.29           C  
ATOM   2044  CD  PRO A 257      14.369  -9.293 103.394  1.00 14.42           C  
ATOM   2045  N   HIS A 258      11.182 -12.183 103.376  1.00 17.61           N  
ATOM   2046  CA  HIS A 258      11.116 -13.613 103.038  1.00 18.31           C  
ATOM   2047  C   HIS A 258      12.182 -13.954 102.039  1.00 16.98           C  
ATOM   2048  O   HIS A 258      12.963 -14.896 102.275  1.00 17.80           O  
ATOM   2049  CB  HIS A 258       9.704 -13.984 102.510  1.00 17.63           C  
ATOM   2050  CG  HIS A 258       9.468 -15.457 102.455  1.00 18.40           C  
ATOM   2051  ND1 HIS A 258       9.828 -16.282 103.483  1.00 18.06           N  
ATOM   2052  CD2 HIS A 258       9.035 -16.261 101.455  1.00 20.26           C  
ATOM   2053  CE1 HIS A 258       9.568 -17.539 103.146  1.00 22.52           C  
ATOM   2054  NE2 HIS A 258       9.074 -17.548 101.922  1.00 20.69           N  
ATOM   2055  N   GLY A 259      12.261 -13.174 100.949  1.00 18.38           N  
ATOM   2056  CA  GLY A 259      13.223 -13.468  99.857  1.00 16.89           C  
ATOM   2057  C   GLY A 259      14.609 -12.937 100.162  1.00 17.30           C  
ATOM   2058  O   GLY A 259      15.245 -12.379  99.304  1.00 17.24           O  
ATOM   2059  N   LEU A 260      15.088 -13.132 101.381  1.00 16.15           N  
ATOM   2060  CA  LEU A 260      16.324 -12.487 101.815  1.00 16.70           C  
ATOM   2061  C   LEU A 260      17.596 -13.034 101.165  1.00 16.13           C  
ATOM   2062  O   LEU A 260      18.635 -12.359 101.186  1.00 15.51           O  
ATOM   2063  CB  LEU A 260      16.444 -12.490 103.336  1.00 16.15           C  
ATOM   2064  CG  LEU A 260      17.059 -13.688 104.020  1.00 18.74           C  
ATOM   2065  CD1 LEU A 260      17.183 -13.371 105.546  1.00 20.80           C  
ATOM   2066  CD2 LEU A 260      16.219 -14.963 103.780  1.00 20.87           C  
ATOM   2067  N   ASN A 261      17.514 -14.249 100.577  1.00 17.16           N  
ATOM   2068  CA  ASN A 261      18.640 -14.754  99.813  1.00 17.57           C  
ATOM   2069  C   ASN A 261      18.945 -13.874  98.605  1.00 16.96           C  
ATOM   2070  O   ASN A 261      20.100 -13.780  98.161  1.00 16.21           O  
ATOM   2071  CB  ASN A 261      18.404 -16.204  99.431  1.00 16.90           C  
ATOM   2072  CG  ASN A 261      17.126 -16.407  98.636  1.00 18.54           C  
ATOM   2073  OD1 ASN A 261      16.123 -15.739  98.816  1.00 20.88           O  
ATOM   2074  ND2 ASN A 261      17.157 -17.416  97.791  1.00 20.01           N  
ATOM   2075  N   ALA A 262      17.952 -13.085  98.146  1.00 17.62           N  
ATOM   2076  CA  ALA A 262      18.148 -12.099  97.081  1.00 18.08           C  
ATOM   2077  C   ALA A 262      18.342 -10.666  97.568  1.00 18.79           C  
ATOM   2078  O   ALA A 262      19.183  -9.955  97.053  1.00 22.91           O  
ATOM   2079  CB  ALA A 262      16.928 -12.126  96.100  1.00 17.05           C  
ATOM   2080  N   THR A 263      17.652 -10.265  98.608  1.00 17.16           N  
ATOM   2081  CA  THR A 263      17.699  -8.887  99.041  1.00 17.78           C  
ATOM   2082  C   THR A 263      18.925  -8.652  99.928  1.00 17.57           C  
ATOM   2083  O   THR A 263      19.454  -7.552  99.936  1.00 18.57           O  
ATOM   2084  CB  THR A 263      16.429  -8.501  99.830  1.00 16.32           C  
ATOM   2085  OG1 THR A 263      16.311  -9.309 100.977  1.00 16.21           O  
ATOM   2086  CG2 THR A 263      15.128  -8.707  98.979  1.00 15.96           C  
ATOM   2087  N   HIS A 264      19.339  -9.681 100.670  1.00 16.69           N  
ATOM   2088  CA  HIS A 264      20.498  -9.627 101.581  1.00 16.86           C  
ATOM   2089  C   HIS A 264      21.456 -10.754 101.244  1.00 16.36           C  
ATOM   2090  O   HIS A 264      21.918 -11.499 102.117  1.00 15.81           O  
ATOM   2091  CB  HIS A 264      19.996  -9.742 103.013  1.00 17.88           C  
ATOM   2092  CG  HIS A 264      19.194  -8.566 103.465  1.00 18.85           C  
ATOM   2093  ND1 HIS A 264      17.932  -8.302 102.974  1.00 17.50           N  
ATOM   2094  CD2 HIS A 264      19.483  -7.576 104.349  1.00 22.77           C  
ATOM   2095  CE1 HIS A 264      17.483  -7.189 103.532  1.00 20.81           C  
ATOM   2096  NE2 HIS A 264      18.398  -6.728 104.381  1.00 19.68           N  
ATOM   2097  N   ALA A 265      21.756 -10.888  99.953  1.00 15.76           N  
ATOM   2098  CA  ALA A 265      22.622 -11.975  99.496  1.00 17.32           C  
ATOM   2099  C   ALA A 265      23.945 -12.072 100.232  1.00 16.42           C  
ATOM   2100  O   ALA A 265      24.426 -13.170 100.520  1.00 18.64           O  
ATOM   2101  CB  ALA A 265      22.886 -11.872  97.990  1.00 16.73           C  
ATOM   2102  N   LYS A 266      24.585 -10.944 100.491  1.00 17.94           N  
ATOM   2103  CA  LYS A 266      25.902 -11.029 101.134  1.00 19.49           C  
ATOM   2104  C   LYS A 266      25.812 -11.543 102.520  1.00 19.08           C  
ATOM   2105  O   LYS A 266      26.659 -12.354 102.949  1.00 18.72           O  
ATOM   2106  CB  LYS A 266      26.614  -9.657 101.098  1.00 20.66           C  
ATOM   2107  CG  LYS A 266      26.938  -9.335  99.663  1.00 25.83           C  
ATOM   2108  CD  LYS A 266      28.152  -8.479  99.447  1.00 32.59           C  
ATOM   2109  CE  LYS A 266      28.744  -8.796  98.058  1.00 36.08           C  
ATOM   2110  NZ  LYS A 266      27.642  -8.762  97.028  1.00 39.23           N  
ATOM   2111  N   GLU A 267      24.820 -11.071 103.277  1.00 19.65           N  
ATOM   2112  CA AGLU A 267      24.666 -11.512 104.645  0.60 19.15           C  
ATOM   2113  CA BGLU A 267      24.650 -11.516 104.648  0.40 18.74           C  
ATOM   2114  C   GLU A 267      24.223 -12.969 104.690  1.00 18.50           C  
ATOM   2115  O   GLU A 267      24.672 -13.734 105.521  1.00 18.00           O  
ATOM   2116  CB AGLU A 267      23.679 -10.656 105.412  0.60 20.67           C  
ATOM   2117  CB BGLU A 267      23.632 -10.677 105.395  0.40 19.65           C  
ATOM   2118  CG AGLU A 267      24.124  -9.239 105.618  0.60 22.38           C  
ATOM   2119  CG BGLU A 267      24.246  -9.526 106.110  0.40 19.56           C  
ATOM   2120  CD AGLU A 267      23.693  -8.299 104.517  0.60 23.97           C  
ATOM   2121  CD BGLU A 267      23.361  -8.993 107.204  0.40 18.09           C  
ATOM   2122  OE1AGLU A 267      23.341  -8.752 103.384  0.60 20.56           O  
ATOM   2123  OE1BGLU A 267      23.164  -9.685 108.226  0.40 18.12           O  
ATOM   2124  OE2AGLU A 267      23.726  -7.072 104.789  0.60 24.32           O  
ATOM   2125  OE2BGLU A 267      22.884  -7.855 107.057  0.40 20.33           O  
ATOM   2126  N   PHE A 268      23.340 -13.349 103.781  1.00 16.36           N  
ATOM   2127  CA  PHE A 268      22.923 -14.732 103.644  1.00 16.45           C  
ATOM   2128  C   PHE A 268      24.130 -15.617 103.333  1.00 16.63           C  
ATOM   2129  O   PHE A 268      24.349 -16.664 103.989  1.00 17.60           O  
ATOM   2130  CB  PHE A 268      21.829 -14.816 102.550  1.00 17.33           C  
ATOM   2131  CG  PHE A 268      21.155 -16.151 102.464  1.00 17.07           C  
ATOM   2132  CD1 PHE A 268      19.894 -16.325 102.984  1.00 17.01           C  
ATOM   2133  CD2 PHE A 268      21.766 -17.186 101.780  1.00 15.25           C  
ATOM   2134  CE1 PHE A 268      19.267 -17.523 102.883  1.00 20.63           C  
ATOM   2135  CE2 PHE A 268      21.152 -18.398 101.666  1.00 20.13           C  
ATOM   2136  CZ  PHE A 268      19.873 -18.580 102.211  1.00 20.23           C  
ATOM   2137  N   ASN A 269      24.902 -15.245 102.319  1.00 16.12           N  
ATOM   2138  CA  ASN A 269      25.992 -16.057 101.856  1.00 15.51           C  
ATOM   2139  C   ASN A 269      27.072 -16.137 102.934  1.00 17.00           C  
ATOM   2140  O   ASN A 269      27.705 -17.223 103.122  1.00 15.85           O  
ATOM   2141  CB  ASN A 269      26.576 -15.516 100.561  1.00 15.10           C  
ATOM   2142  CG  ASN A 269      25.635 -15.660  99.354  1.00 15.96           C  
ATOM   2143  OD1 ASN A 269      24.621 -16.338  99.410  1.00 17.39           O  
ATOM   2144  ND2 ASN A 269      26.005 -14.991  98.237  1.00 18.07           N  
ATOM   2145  N   GLU A 270      27.288 -15.031 103.644  1.00 16.18           N  
ATOM   2146  CA  GLU A 270      28.295 -15.100 104.699  1.00 17.12           C  
ATOM   2147  C   GLU A 270      27.934 -16.106 105.777  1.00 17.19           C  
ATOM   2148  O   GLU A 270      28.803 -16.842 106.243  1.00 17.49           O  
ATOM   2149  CB  GLU A 270      28.458 -13.767 105.375  1.00 17.30           C  
ATOM   2150  CG  GLU A 270      29.501 -13.793 106.494  1.00 19.36           C  
ATOM   2151  CD  GLU A 270      29.710 -12.430 107.113  1.00 23.82           C  
ATOM   2152  OE1 GLU A 270      28.758 -11.958 107.719  1.00 25.62           O  
ATOM   2153  OE2 GLU A 270      30.825 -11.843 106.975  1.00 25.40           O  
ATOM   2154  N   ALA A 271      26.664 -16.134 106.170  1.00 18.60           N  
ATOM   2155  CA  ALA A 271      26.190 -17.052 107.197  1.00 18.90           C  
ATOM   2156  C   ALA A 271      26.353 -18.449 106.684  1.00 19.18           C  
ATOM   2157  O   ALA A 271      26.817 -19.336 107.436  1.00 20.29           O  
ATOM   2158  CB  ALA A 271      24.729 -16.797 107.546  1.00 19.07           C  
ATOM   2159  N   LEU A 272      25.958 -18.660 105.439  1.00 19.13           N  
ATOM   2160  CA  LEU A 272      26.076 -20.013 104.828  1.00 19.71           C  
ATOM   2161  C   LEU A 272      27.560 -20.460 104.767  1.00 19.54           C  
ATOM   2162  O   LEU A 272      27.891 -21.567 105.196  1.00 20.85           O  
ATOM   2163  CB  LEU A 272      25.439 -20.013 103.442  1.00 20.26           C  
ATOM   2164  CG  LEU A 272      25.166 -21.330 102.759  1.00 23.26           C  
ATOM   2165  CD1 LEU A 272      24.457 -22.310 103.684  1.00 25.35           C  
ATOM   2166  CD2 LEU A 272      24.332 -21.034 101.475  1.00 22.72           C  
ATOM   2167  N   LEU A 273      28.446 -19.644 104.229  1.00 18.66           N  
ATOM   2168  CA  LEU A 273      29.852 -20.015 104.111  1.00 19.55           C  
ATOM   2169  C   LEU A 273      30.528 -20.210 105.460  1.00 18.92           C  
ATOM   2170  O   LEU A 273      31.405 -21.087 105.576  1.00 21.49           O  
ATOM   2171  CB  LEU A 273      30.645 -18.980 103.339  1.00 19.64           C  
ATOM   2172  CG  LEU A 273      30.226 -18.828 101.879  1.00 21.16           C  
ATOM   2173  CD1 LEU A 273      30.866 -17.597 101.350  1.00 19.04           C  
ATOM   2174  CD2 LEU A 273      30.598 -20.100 101.038  1.00 21.50           C  
ATOM   2175  N   LEU A 274      30.199 -19.409 106.464  1.00 19.03           N  
ATOM   2176  CA  LEU A 274      30.870 -19.574 107.752  1.00 18.30           C  
ATOM   2177  C   LEU A 274      30.429 -20.888 108.399  1.00 19.78           C  
ATOM   2178  O   LEU A 274      31.140 -21.480 109.200  1.00 18.97           O  
ATOM   2179  CB  LEU A 274      30.540 -18.417 108.693  1.00 19.05           C  
ATOM   2180  CG  LEU A 274      31.204 -17.114 108.330  1.00 21.45           C  
ATOM   2181  CD1 LEU A 274      30.676 -15.982 109.279  1.00 25.44           C  
ATOM   2182  CD2 LEU A 274      32.736 -17.311 108.486  1.00 23.52           C  
ATOM   2183  N   PHE A 275      29.218 -21.317 108.060  1.00 19.47           N  
ATOM   2184  CA  PHE A 275      28.666 -22.538 108.605  1.00 20.46           C  
ATOM   2185  C   PHE A 275      29.171 -23.784 107.874  1.00 20.33           C  
ATOM   2186  O   PHE A 275      29.375 -24.864 108.506  1.00 20.96           O  
ATOM   2187  CB  PHE A 275      27.146 -22.457 108.492  1.00 20.00           C  
ATOM   2188  CG  PHE A 275      26.433 -23.722 108.891  1.00 17.12           C  
ATOM   2189  CD1 PHE A 275      26.396 -24.128 110.207  1.00 21.49           C  
ATOM   2190  CD2 PHE A 275      25.831 -24.485 107.949  1.00 17.87           C  
ATOM   2191  CE1 PHE A 275      25.709 -25.315 110.578  1.00 19.22           C  
ATOM   2192  CE2 PHE A 275      25.148 -25.649 108.281  1.00 15.15           C  
ATOM   2193  CZ  PHE A 275      25.087 -26.061 109.606  1.00 17.73           C  
ATOM   2194  N   LEU A 276      29.291 -23.686 106.563  1.00 20.31           N  
ATOM   2195  CA  LEU A 276      29.705 -24.792 105.691  1.00 21.74           C  
ATOM   2196  C   LEU A 276      31.141 -25.218 105.991  1.00 22.70           C  
ATOM   2197  O   LEU A 276      31.458 -26.391 105.913  1.00 23.18           O  
ATOM   2198  CB  LEU A 276      29.599 -24.434 104.202  1.00 22.22           C  
ATOM   2199  CG  LEU A 276      28.144 -24.392 103.682  1.00 23.17           C  
ATOM   2200  CD1 LEU A 276      28.057 -23.839 102.297  1.00 24.87           C  
ATOM   2201  CD2 LEU A 276      27.553 -25.797 103.729  1.00 27.54           C  
ATOM   2202  N   LYS A 277      31.998 -24.284 106.338  1.00 23.35           N  
ATOM   2203  CA  LYS A 277      33.373 -24.630 106.579  1.00 25.14           C  
ATOM   2204  C   LYS A 277      33.525 -25.486 107.857  1.00 25.90           C  
ATOM   2205  O   LYS A 277      32.662 -25.525 108.747  1.00 24.10           O  
ATOM   2206  CB  LYS A 277      34.222 -23.366 106.669  1.00 25.68           C  
ATOM   2207  CG  LYS A 277      34.047 -22.625 107.948  1.00 28.70           C  
ATOM   2208  CD  LYS A 277      34.573 -21.164 107.839  1.00 33.05           C  
ATOM   2209  CE  LYS A 277      36.029 -21.071 107.423  1.00 35.09           C  
ATOM   2210  NZ  LYS A 277      36.871 -21.433 108.618  1.00 36.43           N  
ATOM   2211  N   ASP A 278      34.649 -26.158 107.941  1.00 26.74           N  
ATOM   2212  CA  ASP A 278      34.879 -27.021 109.087  1.00 28.50           C  
ATOM   2213  C   ASP A 278      34.970 -26.237 110.377  1.00 29.27           C  
ATOM   2214  O   ASP A 278      35.618 -25.197 110.400  1.00 29.80           O  
ATOM   2215  CB  ASP A 278      36.126 -27.841 108.826  1.00 28.61           C  
ATOM   2216  CG  ASP A 278      35.921 -28.832 107.718  1.00 29.85           C  
ATOM   2217  OD1 ASP A 278      34.755 -29.160 107.450  1.00 31.56           O  
ATOM   2218  OD2 ASP A 278      36.926 -29.318 107.164  1.00 36.32           O  
ATOM   2219  OXT ASP A 278      34.372 -26.599 111.403  1.00 31.04           O  
TER    2220      ASP A 278                                                      
ATOM   2221  N   SER B  -2      12.574 -28.528  61.535  1.00 20.33           N  
ATOM   2222  CA  SER B  -2      12.056 -28.507  62.969  1.00 20.90           C  
ATOM   2223  C   SER B  -2      13.219 -28.334  63.942  1.00 21.44           C  
ATOM   2224  O   SER B  -2      14.374 -28.147  63.507  1.00 22.84           O  
ATOM   2225  CB  SER B  -2      11.267 -29.818  63.294  1.00 20.86           C  
ATOM   2226  OG  SER B  -2      10.482 -29.715  64.485  1.00 19.24           O  
ATOM   2227  N   ASN B  -1      12.910 -28.401  65.253  1.00 20.73           N  
ATOM   2228  CA  ASN B  -1      13.935 -28.278  66.297  1.00 20.44           C  
ATOM   2229  C   ASN B  -1      14.490 -29.656  66.688  1.00 20.25           C  
ATOM   2230  O   ASN B  -1      13.839 -30.673  66.525  1.00 20.14           O  
ATOM   2231  CB  ASN B  -1      13.361 -27.561  67.536  1.00 22.03           C  
ATOM   2232  CG  ASN B  -1      12.176 -28.303  68.150  1.00 21.35           C  
ATOM   2233  OD1 ASN B  -1      11.104 -28.349  67.554  1.00 21.46           O  
ATOM   2234  ND2 ASN B  -1      12.397 -28.952  69.297  1.00 21.95           N  
ATOM   2235  N   ALA B   0      15.707 -29.662  67.222  1.00 20.17           N  
ATOM   2236  CA  ALA B   0      16.367 -30.870  67.723  1.00 19.67           C  
ATOM   2237  C   ALA B   0      17.484 -30.422  68.638  1.00 19.04           C  
ATOM   2238  O   ALA B   0      17.669 -29.240  68.859  1.00 20.11           O  
ATOM   2239  CB  ALA B   0      16.900 -31.696  66.561  1.00 20.71           C  
HETATM 2240  N   MSE B   1      18.209 -31.372  69.223  1.00 19.26           N  
HETATM 2241  CA  MSE B   1      19.307 -31.081  70.140  1.00 18.93           C  
HETATM 2242  C   MSE B   1      20.533 -31.724  69.537  1.00 19.35           C  
HETATM 2243  O   MSE B   1      20.438 -32.903  69.077  1.00 19.70           O  
HETATM 2244  CB  MSE B   1      19.086 -31.760  71.494  1.00 19.90           C  
HETATM 2245  CG  MSE B   1      18.018 -31.200  72.403  1.00 22.58           C  
HETATM 2246 SE   MSE B   1      18.139 -29.314  72.638  0.70 25.33          SE  
HETATM 2247  CE  MSE B   1      17.144 -29.229  74.300  1.00 27.90           C  
ATOM   2248  N   ALA B   2      21.653 -31.015  69.567  1.00 18.89           N  
ATOM   2249  CA  ALA B   2      22.930 -31.523  69.146  1.00 20.26           C  
ATOM   2250  C   ALA B   2      23.765 -31.761  70.376  1.00 21.87           C  
ATOM   2251  O   ALA B   2      23.872 -30.910  71.207  1.00 20.90           O  
ATOM   2252  CB  ALA B   2      23.597 -30.552  68.232  1.00 20.49           C  
ATOM   2253  N   LYS B   3      24.278 -32.962  70.519  1.00 23.09           N  
ATOM   2254  CA  LYS B   3      25.033 -33.315  71.720  1.00 25.56           C  
ATOM   2255  C   LYS B   3      26.447 -32.867  71.488  1.00 26.29           C  
ATOM   2256  O   LYS B   3      27.019 -33.199  70.458  1.00 26.67           O  
ATOM   2257  CB  LYS B   3      25.041 -34.814  71.949  1.00 26.00           C  
ATOM   2258  CG  LYS B   3      24.075 -35.219  73.015  1.00 31.11           C  
ATOM   2259  CD  LYS B   3      22.922 -36.039  72.402  1.00 34.46           C  
ATOM   2260  CE  LYS B   3      22.083 -35.111  71.500  1.00 37.56           C  
ATOM   2261  NZ  LYS B   3      20.648 -35.506  71.381  1.00 38.97           N  
ATOM   2262  N   ILE B   4      27.010 -32.160  72.452  1.00 28.53           N  
ATOM   2263  CA  ILE B   4      28.208 -31.371  72.231  1.00 29.98           C  
ATOM   2264  C   ILE B   4      29.285 -31.569  73.288  1.00 32.24           C  
ATOM   2265  O   ILE B   4      30.265 -30.778  73.294  1.00 34.63           O  
ATOM   2266  CB  ILE B   4      27.813 -29.870  72.168  1.00 30.41           C  
ATOM   2267  CG1 ILE B   4      28.206 -29.239  70.845  1.00 31.77           C  
ATOM   2268  CG2 ILE B   4      28.367 -29.046  73.278  1.00 32.98           C  
ATOM   2269  CD1 ILE B   4      27.504 -29.817  69.707  1.00 32.71           C  
ATOM   2270  N   ASN B  10      30.116 -32.523  84.292  0.60 33.69           N  
ATOM   2271  CA  ASN B  10      29.806 -33.486  85.330  0.60 33.16           C  
ATOM   2272  C   ASN B  10      29.363 -34.817  84.671  0.60 33.85           C  
ATOM   2273  O   ASN B  10      30.203 -35.518  84.116  0.60 33.65           O  
ATOM   2274  CB  ASN B  10      28.779 -32.869  86.287  0.60 33.10           C  
ATOM   2275  CG  ASN B  10      29.026 -31.385  86.516  0.60 31.76           C  
ATOM   2276  OD1 ASN B  10      30.076 -30.985  87.023  0.60 30.06           O  
ATOM   2277  ND2 ASN B  10      28.068 -30.554  86.109  0.60 28.91           N  
ATOM   2278  N   GLN B  11      28.079 -35.175  84.696  0.60 34.44           N  
ATOM   2279  CA  GLN B  11      27.638 -36.450  84.097  0.60 34.36           C  
ATOM   2280  C   GLN B  11      26.781 -36.245  82.856  0.60 34.20           C  
ATOM   2281  O   GLN B  11      26.866 -37.019  81.901  0.60 34.82           O  
ATOM   2282  CB  GLN B  11      26.885 -37.307  85.132  0.60 34.24           C  
ATOM   2283  CG  GLN B  11      27.789 -38.074  86.066  0.60 34.45           C  
ATOM   2284  CD  GLN B  11      27.020 -38.945  87.054  0.60 34.05           C  
ATOM   2285  OE1 GLN B  11      26.466 -38.457  88.044  0.60 33.84           O  
ATOM   2286  NE2 GLN B  11      26.992 -40.239  86.789  0.60 34.83           N  
ATOM   2287  N   ALA B  12      25.953 -35.203  82.864  0.60 33.80           N  
ATOM   2288  CA  ALA B  12      24.997 -34.960  81.790  0.60 32.97           C  
ATOM   2289  C   ALA B  12      25.685 -34.312  80.592  0.60 31.76           C  
ATOM   2290  O   ALA B  12      26.504 -33.422  80.762  0.60 31.27           O  
ATOM   2291  CB  ALA B  12      23.880 -34.051  82.283  0.60 33.23           C  
ATOM   2292  N   PRO B  13      25.355 -34.759  79.373  0.60 30.99           N  
ATOM   2293  CA  PRO B  13      25.897 -34.105  78.176  0.60 30.63           C  
ATOM   2294  C   PRO B  13      25.493 -32.650  78.082  0.60 29.50           C  
ATOM   2295  O   PRO B  13      24.461 -32.284  78.679  0.60 29.56           O  
ATOM   2296  CB  PRO B  13      25.231 -34.890  77.024  0.60 30.63           C  
ATOM   2297  CG  PRO B  13      24.024 -35.519  77.656  0.60 30.89           C  
ATOM   2298  CD  PRO B  13      24.502 -35.906  79.005  0.60 30.95           C  
ATOM   2299  N   ILE B  14      26.250 -31.838  77.317  1.00 28.17           N  
ATOM   2300  CA  ILE B  14      25.780 -30.484  76.981  1.00 26.40           C  
ATOM   2301  C   ILE B  14      25.067 -30.598  75.652  1.00 24.36           C  
ATOM   2302  O   ILE B  14      25.511 -31.340  74.786  1.00 24.49           O  
ATOM   2303  CB  ILE B  14      26.893 -29.468  76.936  1.00 27.96           C  
ATOM   2304  CG1 ILE B  14      27.193 -28.979  78.354  1.00 31.03           C  
ATOM   2305  CG2 ILE B  14      26.526 -28.268  76.109  1.00 29.63           C  
ATOM   2306  CD1 ILE B  14      28.494 -29.469  78.925  1.00 32.97           C  
ATOM   2307  N   GLU B  15      23.899 -29.996  75.536  1.00 21.60           N  
ATOM   2308  CA  GLU B  15      23.154 -30.067  74.294  1.00 20.83           C  
ATOM   2309  C   GLU B  15      22.951 -28.663  73.823  1.00 19.22           C  
ATOM   2310  O   GLU B  15      22.731 -27.782  74.652  1.00 19.42           O  
ATOM   2311  CB  GLU B  15      21.804 -30.670  74.545  1.00 21.33           C  
ATOM   2312  CG  GLU B  15      21.899 -32.110  74.975  1.00 26.80           C  
ATOM   2313  CD  GLU B  15      20.522 -32.717  75.048  1.00 33.08           C  
ATOM   2314  OE1 GLU B  15      19.721 -32.185  75.840  1.00 35.17           O  
ATOM   2315  OE2 GLU B  15      20.265 -33.701  74.292  1.00 39.43           O  
ATOM   2316  N   ILE B  16      23.058 -28.509  72.513  1.00 17.77           N  
ATOM   2317  CA  ILE B  16      22.724 -27.267  71.769  1.00 17.12           C  
ATOM   2318  C   ILE B  16      21.378 -27.462  71.085  1.00 18.12           C  
ATOM   2319  O   ILE B  16      21.204 -28.451  70.339  1.00 18.16           O  
ATOM   2320  CB  ILE B  16      23.779 -26.973  70.696  1.00 16.65           C  
ATOM   2321  CG1 ILE B  16      25.125 -26.733  71.377  1.00 19.07           C  
ATOM   2322  CG2 ILE B  16      23.359 -25.766  69.822  1.00 20.88           C  
ATOM   2323  CD1 ILE B  16      25.173 -25.426  72.194  1.00 19.14           C  
ATOM   2324  N   TYR B  17      20.475 -26.513  71.343  1.00 16.03           N  
ATOM   2325  CA  TYR B  17      19.192 -26.464  70.690  1.00 16.78           C  
ATOM   2326  C   TYR B  17      19.356 -25.789  69.379  1.00 15.25           C  
ATOM   2327  O   TYR B  17      20.038 -24.760  69.303  1.00 15.07           O  
ATOM   2328  CB  TYR B  17      18.220 -25.661  71.545  1.00 17.26           C  
ATOM   2329  CG  TYR B  17      16.845 -25.487  70.907  1.00 14.60           C  
ATOM   2330  CD1 TYR B  17      15.816 -26.358  71.183  1.00 16.21           C  
ATOM   2331  CD2 TYR B  17      16.597 -24.429  70.084  1.00 17.17           C  
ATOM   2332  CE1 TYR B  17      14.574 -26.215  70.592  1.00 19.00           C  
ATOM   2333  CE2 TYR B  17      15.342 -24.257  69.508  1.00 17.10           C  
ATOM   2334  CZ  TYR B  17      14.347 -25.142  69.775  1.00 16.95           C  
ATOM   2335  OH  TYR B  17      13.108 -24.980  69.195  1.00 23.73           O  
ATOM   2336  N   TYR B  18      18.795 -26.391  68.333  1.00 16.48           N  
ATOM   2337  CA  TYR B  18      18.788 -25.752  67.032  1.00 14.96           C  
ATOM   2338  C   TYR B  18      17.460 -26.045  66.325  1.00 15.80           C  
ATOM   2339  O   TYR B  18      16.752 -26.964  66.675  1.00 15.25           O  
ATOM   2340  CB  TYR B  18      19.978 -26.235  66.179  1.00 15.66           C  
ATOM   2341  CG  TYR B  18      19.904 -27.673  65.720  1.00 15.32           C  
ATOM   2342  CD1 TYR B  18      19.474 -27.977  64.424  1.00 18.18           C  
ATOM   2343  CD2 TYR B  18      20.256 -28.730  66.550  1.00 19.20           C  
ATOM   2344  CE1 TYR B  18      19.423 -29.282  63.973  1.00 19.99           C  
ATOM   2345  CE2 TYR B  18      20.197 -30.029  66.098  1.00 20.85           C  
ATOM   2346  CZ  TYR B  18      19.786 -30.286  64.823  1.00 22.01           C  
ATOM   2347  OH  TYR B  18      19.703 -31.542  64.352  1.00 21.85           O  
ATOM   2348  N   GLU B  19      17.206 -25.235  65.314  1.00 16.30           N  
ATOM   2349  CA  GLU B  19      16.067 -25.325  64.435  1.00 16.68           C  
ATOM   2350  C   GLU B  19      16.601 -25.330  63.010  1.00 17.26           C  
ATOM   2351  O   GLU B  19      17.530 -24.618  62.674  1.00 18.68           O  
ATOM   2352  CB  GLU B  19      15.123 -24.181  64.653  1.00 17.09           C  
ATOM   2353  CG  GLU B  19      14.593 -24.072  66.067  1.00 18.60           C  
ATOM   2354  CD  GLU B  19      13.406 -23.082  66.226  1.00 22.77           C  
ATOM   2355  OE1 GLU B  19      13.207 -22.225  65.315  1.00 25.42           O  
ATOM   2356  OE2 GLU B  19      12.701 -23.214  67.248  1.00 26.35           O  
ATOM   2357  N   ASP B  20      15.980 -26.145  62.181  1.00 16.16           N  
ATOM   2358  CA  ASP B  20      16.441 -26.427  60.830  1.00 17.41           C  
ATOM   2359  C   ASP B  20      15.237 -26.359  59.915  1.00 17.86           C  
ATOM   2360  O   ASP B  20      14.384 -27.283  59.948  1.00 21.03           O  
ATOM   2361  CB  ASP B  20      16.968 -27.860  60.812  1.00 17.31           C  
ATOM   2362  CG  ASP B  20      17.524 -28.290  59.479  1.00 21.80           C  
ATOM   2363  OD1 ASP B  20      17.527 -27.515  58.482  1.00 21.57           O  
ATOM   2364  OD2 ASP B  20      17.919 -29.492  59.433  1.00 27.42           O  
ATOM   2365  N   HIS B  21      15.172 -25.316  59.082  1.00 17.26           N  
ATOM   2366  CA  HIS B  21      13.993 -25.095  58.254  1.00 17.43           C  
ATOM   2367  C   HIS B  21      14.297 -24.981  56.771  1.00 17.31           C  
ATOM   2368  O   HIS B  21      15.214 -24.287  56.363  1.00 16.71           O  
ATOM   2369  CB  HIS B  21      13.340 -23.864  58.693  1.00 17.95           C  
ATOM   2370  CG  HIS B  21      12.822 -23.975  60.091  1.00 23.59           C  
ATOM   2371  ND1 HIS B  21      12.910 -22.957  61.008  1.00 25.58           N  
ATOM   2372  CD2 HIS B  21      12.245 -25.032  60.728  1.00 23.13           C  
ATOM   2373  CE1 HIS B  21      12.422 -23.388  62.166  1.00 24.00           C  
ATOM   2374  NE2 HIS B  21      12.026 -24.649  62.019  1.00 27.50           N  
ATOM   2375  N   GLY B  22      13.460 -25.644  55.978  1.00 19.03           N  
ATOM   2376  CA  GLY B  22      13.593 -25.585  54.547  1.00 20.63           C  
ATOM   2377  C   GLY B  22      14.654 -26.484  53.971  1.00 21.31           C  
ATOM   2378  O   GLY B  22      15.330 -27.219  54.678  1.00 22.73           O  
ATOM   2379  N   THR B  23      14.845 -26.373  52.668  1.00 23.17           N  
ATOM   2380  CA  THR B  23      15.739 -27.244  51.916  1.00 24.26           C  
ATOM   2381  C   THR B  23      16.523 -26.317  51.007  1.00 23.93           C  
ATOM   2382  O   THR B  23      16.010 -25.260  50.572  1.00 24.65           O  
ATOM   2383  CB  THR B  23      14.951 -28.261  51.068  1.00 26.11           C  
ATOM   2384  OG1 THR B  23      13.980 -27.548  50.304  1.00 29.59           O  
ATOM   2385  CG2 THR B  23      14.254 -29.290  51.957  1.00 27.29           C  
ATOM   2386  N   GLY B  24      17.783 -26.659  50.754  1.00 22.99           N  
ATOM   2387  CA  GLY B  24      18.624 -25.807  49.910  1.00 21.25           C  
ATOM   2388  C   GLY B  24      19.989 -25.659  50.529  1.00 20.89           C  
ATOM   2389  O   GLY B  24      20.306 -26.366  51.492  1.00 19.65           O  
ATOM   2390  N   LYS B  25      20.807 -24.752  49.989  1.00 18.59           N  
ATOM   2391  CA  LYS B  25      22.128 -24.499  50.612  1.00 19.57           C  
ATOM   2392  C   LYS B  25      21.880 -23.922  51.999  1.00 18.75           C  
ATOM   2393  O   LYS B  25      20.934 -23.137  52.169  1.00 18.40           O  
ATOM   2394  CB  LYS B  25      22.929 -23.470  49.851  1.00 21.87           C  
ATOM   2395  CG  LYS B  25      23.317 -23.860  48.433  1.00 25.66           C  
ATOM   2396  CD  LYS B  25      24.808 -23.561  48.285  1.00 31.74           C  
ATOM   2397  CE  LYS B  25      25.284 -23.014  46.956  1.00 36.38           C  
ATOM   2398  NZ  LYS B  25      25.748 -21.565  47.037  1.00 39.26           N  
ATOM   2399  N   PRO B  26      22.733 -24.272  52.970  1.00 18.68           N  
ATOM   2400  CA  PRO B  26      22.505 -23.908  54.353  1.00 18.44           C  
ATOM   2401  C   PRO B  26      23.013 -22.509  54.720  1.00 18.00           C  
ATOM   2402  O   PRO B  26      24.082 -22.092  54.277  1.00 19.19           O  
ATOM   2403  CB  PRO B  26      23.272 -24.967  55.134  1.00 19.42           C  
ATOM   2404  CG  PRO B  26      24.078 -25.721  54.203  1.00 19.41           C  
ATOM   2405  CD  PRO B  26      23.795 -25.280  52.826  1.00 19.09           C  
ATOM   2406  N   VAL B  27      22.229 -21.789  55.513  1.00 17.19           N  
ATOM   2407  CA  VAL B  27      22.606 -20.472  56.066  1.00 16.66           C  
ATOM   2408  C   VAL B  27      22.434 -20.615  57.580  1.00 15.17           C  
ATOM   2409  O   VAL B  27      21.361 -20.990  58.024  1.00 17.22           O  
ATOM   2410  CB  VAL B  27      21.736 -19.367  55.528  1.00 16.04           C  
ATOM   2411  CG1 VAL B  27      22.075 -18.067  56.182  1.00 15.03           C  
ATOM   2412  CG2 VAL B  27      21.864 -19.297  53.980  1.00 17.73           C  
ATOM   2413  N   VAL B  28      23.539 -20.489  58.300  1.00 15.13           N  
ATOM   2414  CA  VAL B  28      23.615 -20.805  59.729  1.00 15.03           C  
ATOM   2415  C   VAL B  28      23.672 -19.437  60.421  1.00 15.95           C  
ATOM   2416  O   VAL B  28      24.642 -18.685  60.233  1.00 17.47           O  
ATOM   2417  CB  VAL B  28      24.855 -21.687  60.111  1.00 16.51           C  
ATOM   2418  CG1 VAL B  28      24.927 -21.814  61.618  1.00 16.34           C  
ATOM   2419  CG2 VAL B  28      24.739 -23.064  59.525  1.00 16.14           C  
ATOM   2420  N   LEU B  29      22.660 -19.113  61.227  1.00 15.89           N  
ATOM   2421  CA  LEU B  29      22.518 -17.788  61.858  1.00 15.75           C  
ATOM   2422  C   LEU B  29      22.894 -17.906  63.329  1.00 15.86           C  
ATOM   2423  O   LEU B  29      22.352 -18.738  64.040  1.00 16.16           O  
ATOM   2424  CB  LEU B  29      21.092 -17.296  61.730  1.00 15.31           C  
ATOM   2425  CG  LEU B  29      20.443 -17.326  60.345  1.00 17.25           C  
ATOM   2426  CD1 LEU B  29      19.024 -16.853  60.416  1.00 16.67           C  
ATOM   2427  CD2 LEU B  29      21.247 -16.459  59.376  1.00 15.75           C  
ATOM   2428  N   ILE B  30      23.880 -17.126  63.724  1.00 15.63           N  
ATOM   2429  CA  ILE B  30      24.499 -17.181  65.049  1.00 15.59           C  
ATOM   2430  C   ILE B  30      24.164 -15.927  65.789  1.00 15.19           C  
ATOM   2431  O   ILE B  30      24.588 -14.816  65.432  1.00 15.76           O  
ATOM   2432  CB  ILE B  30      25.979 -17.369  64.969  1.00 15.58           C  
ATOM   2433  CG1 ILE B  30      26.308 -18.496  63.926  1.00 18.33           C  
ATOM   2434  CG2 ILE B  30      26.519 -17.709  66.406  1.00 16.11           C  
ATOM   2435  CD1 ILE B  30      27.797 -18.965  63.856  1.00 20.93           C  
ATOM   2436  N   HIS B  31      23.357 -16.072  66.826  1.00 15.03           N  
ATOM   2437  CA  HIS B  31      22.768 -14.895  67.534  1.00 14.82           C  
ATOM   2438  C   HIS B  31      23.778 -14.163  68.439  1.00 15.24           C  
ATOM   2439  O   HIS B  31      24.857 -14.701  68.804  1.00 16.71           O  
ATOM   2440  CB  HIS B  31      21.540 -15.359  68.404  1.00 14.89           C  
ATOM   2441  CG  HIS B  31      21.881 -16.099  69.655  1.00 16.94           C  
ATOM   2442  ND1 HIS B  31      21.858 -17.479  69.762  1.00 19.84           N  
ATOM   2443  CD2 HIS B  31      22.290 -15.636  70.863  1.00 11.89           C  
ATOM   2444  CE1 HIS B  31      22.203 -17.816  71.005  1.00 11.50           C  
ATOM   2445  NE2 HIS B  31      22.463 -16.719  71.691  1.00 20.38           N  
ATOM   2446  N   GLY B  32      23.394 -12.970  68.887  1.00 16.86           N  
ATOM   2447  CA  GLY B  32      24.226 -12.146  69.775  1.00 16.75           C  
ATOM   2448  C   GLY B  32      23.792 -12.296  71.254  1.00 17.57           C  
ATOM   2449  O   GLY B  32      22.828 -12.968  71.601  1.00 15.82           O  
ATOM   2450  N   TRP B  33      24.556 -11.664  72.134  1.00 17.17           N  
ATOM   2451  CA  TRP B  33      24.312 -11.699  73.570  1.00 18.02           C  
ATOM   2452  C   TRP B  33      23.229 -10.721  73.964  1.00 17.95           C  
ATOM   2453  O   TRP B  33      23.137  -9.636  73.359  1.00 18.52           O  
ATOM   2454  CB  TRP B  33      25.599 -11.208  74.223  1.00 17.83           C  
ATOM   2455  CG  TRP B  33      25.637 -11.151  75.754  1.00 17.56           C  
ATOM   2456  CD1 TRP B  33      26.022 -12.158  76.595  1.00 18.86           C  
ATOM   2457  CD2 TRP B  33      25.431 -10.004  76.584  1.00 17.33           C  
ATOM   2458  NE1 TRP B  33      26.072 -11.704  77.926  1.00 17.57           N  
ATOM   2459  CE2 TRP B  33      25.698 -10.393  77.940  1.00 17.21           C  
ATOM   2460  CE3 TRP B  33      25.058  -8.675  76.325  1.00 22.08           C  
ATOM   2461  CZ2 TRP B  33      25.598  -9.506  79.011  1.00 20.67           C  
ATOM   2462  CZ3 TRP B  33      24.948  -7.816  77.387  1.00 25.20           C  
ATOM   2463  CH2 TRP B  33      25.199  -8.235  78.716  1.00 22.63           C  
ATOM   2464  N   PRO B  34      22.414 -11.048  74.975  1.00 17.20           N  
ATOM   2465  CA  PRO B  34      22.266 -12.350  75.632  1.00 18.56           C  
ATOM   2466  C   PRO B  34      20.968 -13.004  75.175  1.00 18.53           C  
ATOM   2467  O   PRO B  34      20.128 -13.396  75.988  1.00 19.44           O  
ATOM   2468  CB  PRO B  34      22.180 -11.951  77.104  1.00 18.98           C  
ATOM   2469  CG  PRO B  34      21.724 -10.532  77.083  1.00 18.63           C  
ATOM   2470  CD  PRO B  34      21.682 -10.030  75.711  1.00 18.95           C  
ATOM   2471  N   LEU B  35      20.774 -13.098  73.860  1.00 19.57           N  
ATOM   2472  CA  LEU B  35      19.489 -13.522  73.302  1.00 18.76           C  
ATOM   2473  C   LEU B  35      19.473 -14.991  72.926  1.00 17.40           C  
ATOM   2474  O   LEU B  35      19.821 -15.800  73.744  1.00 18.18           O  
ATOM   2475  CB  LEU B  35      19.106 -12.612  72.134  1.00 19.84           C  
ATOM   2476  CG  LEU B  35      19.082 -11.119  72.491  1.00 20.53           C  
ATOM   2477  CD1 LEU B  35      18.698 -10.310  71.202  1.00 20.42           C  
ATOM   2478  CD2 LEU B  35      18.114 -10.873  73.652  1.00 21.76           C  
ATOM   2479  N   SER B  36      18.982 -15.355  71.733  1.00 15.20           N  
ATOM   2480  CA  SER B  36      18.880 -16.736  71.314  1.00 15.63           C  
ATOM   2481  C   SER B  36      18.621 -16.750  69.816  1.00 15.48           C  
ATOM   2482  O   SER B  36      18.474 -15.689  69.155  1.00 15.84           O  
ATOM   2483  CB  SER B  36      17.727 -17.452  72.096  1.00 16.53           C  
ATOM   2484  OG  SER B  36      16.472 -17.047  71.538  1.00 14.63           O  
ATOM   2485  N   GLY B  37      18.472 -17.919  69.280  1.00 14.64           N  
ATOM   2486  CA  GLY B  37      18.034 -18.110  67.913  1.00 16.36           C  
ATOM   2487  C   GLY B  37      16.730 -17.416  67.521  1.00 16.09           C  
ATOM   2488  O   GLY B  37      16.445 -17.160  66.331  1.00 16.36           O  
ATOM   2489  N   ARG B  38      15.890 -17.117  68.487  1.00 15.96           N  
ATOM   2490  CA  ARG B  38      14.594 -16.496  68.189  1.00 15.07           C  
ATOM   2491  C   ARG B  38      14.742 -15.034  67.712  1.00 17.22           C  
ATOM   2492  O   ARG B  38      13.821 -14.479  67.113  1.00 18.27           O  
ATOM   2493  CB  ARG B  38      13.649 -16.611  69.376  1.00 16.43           C  
ATOM   2494  CG  ARG B  38      13.264 -18.046  69.673  1.00 19.31           C  
ATOM   2495  CD  ARG B  38      12.189 -18.164  70.777  1.00 23.99           C  
ATOM   2496  NE  ARG B  38      10.884 -17.695  70.299  1.00 21.94           N  
ATOM   2497  CZ  ARG B  38      10.016 -18.397  69.573  1.00 21.94           C  
ATOM   2498  NH1 ARG B  38      10.250 -19.682  69.194  1.00 19.24           N  
ATOM   2499  NH2 ARG B  38       8.904 -17.790  69.211  1.00 21.05           N  
ATOM   2500  N   SER B  39      15.913 -14.477  67.947  1.00 16.80           N  
ATOM   2501  CA ASER B  39      16.272 -13.159  67.441  0.60 17.04           C  
ATOM   2502  CA BSER B  39      16.330 -13.168  67.423  0.40 17.24           C  
ATOM   2503  C   SER B  39      16.266 -13.061  65.895  1.00 17.60           C  
ATOM   2504  O   SER B  39      16.173 -11.968  65.361  1.00 18.13           O  
ATOM   2505  CB ASER B  39      17.616 -12.731  68.034  0.60 16.80           C  
ATOM   2506  CB BSER B  39      17.761 -12.846  67.871  0.40 17.16           C  
ATOM   2507  OG ASER B  39      18.691 -13.487  67.527  0.60 15.50           O  
ATOM   2508  OG BSER B  39      17.800 -12.435  69.220  0.40 17.25           O  
ATOM   2509  N   TRP B  40      16.327 -14.184  65.172  1.00 16.49           N  
ATOM   2510  CA  TRP B  40      16.337 -14.179  63.727  1.00 15.84           C  
ATOM   2511  C   TRP B  40      14.955 -14.192  63.097  1.00 17.26           C  
ATOM   2512  O   TRP B  40      14.833 -14.495  61.950  1.00 17.36           O  
ATOM   2513  CB  TRP B  40      17.147 -15.379  63.229  1.00 14.80           C  
ATOM   2514  CG  TRP B  40      18.601 -15.260  63.603  1.00 12.54           C  
ATOM   2515  CD1 TRP B  40      19.258 -15.951  64.562  1.00 15.46           C  
ATOM   2516  CD2 TRP B  40      19.528 -14.332  63.065  1.00 12.79           C  
ATOM   2517  NE1 TRP B  40      20.574 -15.581  64.629  1.00 15.69           N  
ATOM   2518  CE2 TRP B  40      20.757 -14.528  63.744  1.00 14.98           C  
ATOM   2519  CE3 TRP B  40      19.459 -13.375  62.070  1.00 16.87           C  
ATOM   2520  CZ2 TRP B  40      21.879 -13.819  63.448  1.00 15.93           C  
ATOM   2521  CZ3 TRP B  40      20.603 -12.625  61.802  1.00 15.83           C  
ATOM   2522  CH2 TRP B  40      21.805 -12.882  62.452  1.00 15.90           C  
ATOM   2523  N   GLU B  41      13.912 -13.920  63.866  1.00 16.02           N  
ATOM   2524  CA  GLU B  41      12.526 -14.004  63.399  1.00 16.40           C  
ATOM   2525  C   GLU B  41      12.279 -13.397  62.033  1.00 16.10           C  
ATOM   2526  O   GLU B  41      11.540 -13.951  61.194  1.00 15.67           O  
ATOM   2527  CB  GLU B  41      11.600 -13.424  64.447  1.00 16.40           C  
ATOM   2528  CG  GLU B  41      10.175 -13.486  64.006  1.00 17.95           C  
ATOM   2529  CD  GLU B  41       9.172 -13.335  65.146  1.00 19.58           C  
ATOM   2530  OE1 GLU B  41       9.558 -13.515  66.312  1.00 17.99           O  
ATOM   2531  OE2 GLU B  41       7.988 -13.066  64.817  1.00 22.93           O  
ATOM   2532  N   TYR B  42      12.905 -12.251  61.787  1.00 18.04           N  
ATOM   2533  CA  TYR B  42      12.629 -11.548  60.536  1.00 17.54           C  
ATOM   2534  C   TYR B  42      13.450 -12.025  59.334  1.00 16.60           C  
ATOM   2535  O   TYR B  42      13.155 -11.647  58.241  1.00 17.82           O  
ATOM   2536  CB  TYR B  42      12.919 -10.077  60.735  1.00 18.77           C  
ATOM   2537  CG  TYR B  42      11.882  -9.375  61.583  1.00 20.65           C  
ATOM   2538  CD1 TYR B  42      10.707  -8.893  61.014  1.00 23.22           C  
ATOM   2539  CD2 TYR B  42      12.073  -9.186  62.948  1.00 25.75           C  
ATOM   2540  CE1 TYR B  42       9.759  -8.256  61.765  1.00 26.84           C  
ATOM   2541  CE2 TYR B  42      11.115  -8.522  63.713  1.00 25.24           C  
ATOM   2542  CZ  TYR B  42       9.968  -8.072  63.124  1.00 26.64           C  
ATOM   2543  OH  TYR B  42       9.042  -7.431  63.882  1.00 27.45           O  
ATOM   2544  N   GLN B  43      14.454 -12.858  59.556  1.00 15.71           N  
ATOM   2545  CA  GLN B  43      15.322 -13.391  58.499  1.00 15.53           C  
ATOM   2546  C   GLN B  43      14.866 -14.783  57.994  1.00 17.18           C  
ATOM   2547  O   GLN B  43      14.918 -15.052  56.824  1.00 16.81           O  
ATOM   2548  CB  GLN B  43      16.759 -13.496  58.998  1.00 15.49           C  
ATOM   2549  CG  GLN B  43      17.499 -12.159  58.911  1.00 16.22           C  
ATOM   2550  CD  GLN B  43      16.967 -11.158  59.887  1.00 18.19           C  
ATOM   2551  OE1 GLN B  43      16.977 -11.386  61.112  1.00 17.28           O  
ATOM   2552  NE2 GLN B  43      16.398 -10.065  59.368  1.00 15.58           N  
ATOM   2553  N   VAL B  44      14.412 -15.637  58.904  1.00 18.08           N  
ATOM   2554  CA  VAL B  44      14.062 -16.987  58.528  1.00 17.84           C  
ATOM   2555  C   VAL B  44      13.145 -17.070  57.277  1.00 18.17           C  
ATOM   2556  O   VAL B  44      13.495 -17.770  56.294  1.00 18.35           O  
ATOM   2557  CB  VAL B  44      13.551 -17.777  59.726  1.00 19.29           C  
ATOM   2558  CG1 VAL B  44      13.108 -19.209  59.225  1.00 18.38           C  
ATOM   2559  CG2 VAL B  44      14.647 -17.826  60.749  1.00 17.51           C  
ATOM   2560  N   PRO B  45      12.000 -16.401  57.285  1.00 17.11           N  
ATOM   2561  CA  PRO B  45      11.090 -16.593  56.160  1.00 19.14           C  
ATOM   2562  C   PRO B  45      11.641 -16.191  54.795  1.00 17.87           C  
ATOM   2563  O   PRO B  45      11.466 -16.877  53.778  1.00 16.79           O  
ATOM   2564  CB  PRO B  45       9.892 -15.699  56.526  1.00 20.11           C  
ATOM   2565  CG  PRO B  45       9.931 -15.527  57.857  1.00 20.53           C  
ATOM   2566  CD  PRO B  45      11.350 -15.620  58.354  1.00 17.68           C  
ATOM   2567  N   ALA B  46      12.321 -15.063  54.777  1.00 18.45           N  
ATOM   2568  CA  ALA B  46      12.819 -14.542  53.523  1.00 18.03           C  
ATOM   2569  C   ALA B  46      13.886 -15.485  52.957  1.00 17.91           C  
ATOM   2570  O   ALA B  46      13.913 -15.753  51.762  1.00 17.16           O  
ATOM   2571  CB  ALA B  46      13.410 -13.143  53.755  1.00 19.33           C  
ATOM   2572  N   LEU B  47      14.733 -16.022  53.831  1.00 17.30           N  
ATOM   2573  CA  LEU B  47      15.748 -16.976  53.408  1.00 17.95           C  
ATOM   2574  C   LEU B  47      15.173 -18.272  52.823  1.00 17.97           C  
ATOM   2575  O   LEU B  47      15.605 -18.702  51.728  1.00 18.38           O  
ATOM   2576  CB  LEU B  47      16.711 -17.251  54.576  1.00 17.14           C  
ATOM   2577  CG  LEU B  47      17.568 -16.025  54.912  1.00 17.56           C  
ATOM   2578  CD1 LEU B  47      18.263 -16.271  56.257  1.00 19.38           C  
ATOM   2579  CD2 LEU B  47      18.659 -15.729  53.877  1.00 18.15           C  
ATOM   2580  N   VAL B  48      14.207 -18.880  53.524  1.00 16.97           N  
ATOM   2581  CA  VAL B  48      13.603 -20.104  53.047  1.00 17.71           C  
ATOM   2582  C   VAL B  48      12.853 -19.835  51.724  1.00 19.36           C  
ATOM   2583  O   VAL B  48      12.980 -20.624  50.771  1.00 19.08           O  
ATOM   2584  CB  VAL B  48      12.690 -20.763  54.118  1.00 18.59           C  
ATOM   2585  CG1 VAL B  48      11.970 -21.984  53.543  1.00 17.34           C  
ATOM   2586  CG2 VAL B  48      13.502 -21.161  55.425  1.00 17.49           C  
ATOM   2587  N   GLU B  49      12.122 -18.726  51.676  1.00 19.27           N  
ATOM   2588  CA AGLU B  49      11.363 -18.326  50.459  0.60 21.00           C  
ATOM   2589  CA BGLU B  49      11.370 -18.369  50.438  0.40 20.39           C  
ATOM   2590  C   GLU B  49      12.322 -18.159  49.274  1.00 21.05           C  
ATOM   2591  O   GLU B  49      11.974 -18.463  48.124  1.00 21.04           O  
ATOM   2592  CB AGLU B  49      10.552 -17.079  50.861  0.60 21.76           C  
ATOM   2593  CB BGLU B  49      10.456 -17.155  50.652  0.40 20.77           C  
ATOM   2594  CG AGLU B  49       9.874 -16.155  49.853  0.60 26.80           C  
ATOM   2595  CG BGLU B  49       9.812 -16.552  49.362  0.40 22.16           C  
ATOM   2596  CD AGLU B  49       9.472 -14.860  50.588  0.60 30.80           C  
ATOM   2597  CD BGLU B  49       8.712 -17.398  48.754  0.40 24.52           C  
ATOM   2598  OE1AGLU B  49       8.747 -14.964  51.618  0.60 34.07           O  
ATOM   2599  OE1BGLU B  49       8.693 -17.529  47.516  0.40 25.75           O  
ATOM   2600  OE2AGLU B  49       9.943 -13.766  50.201  0.60 32.37           O  
ATOM   2601  OE2BGLU B  49       7.865 -17.914  49.501  0.40 26.94           O  
ATOM   2602  N   ALA B  50      13.561 -17.718  49.539  1.00 21.85           N  
ATOM   2603  CA  ALA B  50      14.598 -17.592  48.502  1.00 22.74           C  
ATOM   2604  C   ALA B  50      15.273 -18.883  48.083  1.00 22.55           C  
ATOM   2605  O   ALA B  50      16.108 -18.886  47.153  1.00 23.23           O  
ATOM   2606  CB  ALA B  50      15.638 -16.605  48.912  1.00 22.71           C  
ATOM   2607  N   GLY B  51      14.976 -19.958  48.800  1.00 21.84           N  
ATOM   2608  CA  GLY B  51      15.410 -21.307  48.424  1.00 21.09           C  
ATOM   2609  C   GLY B  51      16.606 -21.798  49.234  1.00 20.92           C  
ATOM   2610  O   GLY B  51      17.315 -22.710  48.783  1.00 23.29           O  
ATOM   2611  N   TYR B  52      16.791 -21.247  50.430  1.00 19.26           N  
ATOM   2612  CA  TYR B  52      17.858 -21.696  51.331  1.00 18.29           C  
ATOM   2613  C   TYR B  52      17.281 -22.512  52.459  1.00 18.18           C  
ATOM   2614  O   TYR B  52      16.105 -22.418  52.760  1.00 18.30           O  
ATOM   2615  CB  TYR B  52      18.591 -20.502  51.942  1.00 18.02           C  
ATOM   2616  CG  TYR B  52      19.254 -19.704  50.858  1.00 18.58           C  
ATOM   2617  CD1 TYR B  52      20.391 -20.161  50.253  1.00 21.79           C  
ATOM   2618  CD2 TYR B  52      18.680 -18.524  50.392  1.00 21.97           C  
ATOM   2619  CE1 TYR B  52      20.976 -19.412  49.199  1.00 25.05           C  
ATOM   2620  CE2 TYR B  52      19.227 -17.817  49.368  1.00 23.04           C  
ATOM   2621  CZ  TYR B  52      20.343 -18.239  48.782  1.00 23.48           C  
ATOM   2622  OH  TYR B  52      20.840 -17.451  47.745  1.00 26.62           O  
ATOM   2623  N   ARG B  53      18.137 -23.322  53.065  1.00 17.69           N  
ATOM   2624  CA  ARG B  53      17.836 -24.003  54.320  1.00 18.48           C  
ATOM   2625  C   ARG B  53      18.400 -23.118  55.392  1.00 17.66           C  
ATOM   2626  O   ARG B  53      19.582 -22.707  55.298  1.00 19.34           O  
ATOM   2627  CB  ARG B  53      18.550 -25.351  54.321  1.00 17.79           C  
ATOM   2628  CG  ARG B  53      18.498 -26.136  55.579  1.00 17.84           C  
ATOM   2629  CD  ARG B  53      19.324 -27.390  55.394  1.00 19.50           C  
ATOM   2630  NE  ARG B  53      19.428 -28.223  56.571  1.00 17.98           N  
ATOM   2631  CZ  ARG B  53      20.191 -29.317  56.642  1.00 22.26           C  
ATOM   2632  NH1 ARG B  53      20.951 -29.691  55.608  1.00 22.86           N  
ATOM   2633  NH2 ARG B  53      20.240 -30.012  57.773  1.00 21.18           N  
ATOM   2634  N   VAL B  54      17.613 -22.842  56.434  1.00 17.23           N  
ATOM   2635  CA  VAL B  54      18.056 -21.991  57.516  1.00 15.81           C  
ATOM   2636  C   VAL B  54      18.201 -22.734  58.831  1.00 15.55           C  
ATOM   2637  O   VAL B  54      17.288 -23.395  59.287  1.00 16.91           O  
ATOM   2638  CB  VAL B  54      17.098 -20.820  57.699  1.00 15.70           C  
ATOM   2639  CG1 VAL B  54      17.573 -19.950  58.867  1.00 16.91           C  
ATOM   2640  CG2 VAL B  54      16.975 -20.062  56.343  1.00 17.23           C  
ATOM   2641  N   ILE B  55      19.408 -22.700  59.386  1.00 15.54           N  
ATOM   2642  CA  ILE B  55      19.693 -23.301  60.673  1.00 16.55           C  
ATOM   2643  C   ILE B  55      19.989 -22.180  61.678  1.00 16.30           C  
ATOM   2644  O   ILE B  55      20.847 -21.268  61.441  1.00 17.90           O  
ATOM   2645  CB  ILE B  55      20.827 -24.303  60.574  1.00 17.27           C  
ATOM   2646  CG1 ILE B  55      20.378 -25.493  59.692  1.00 22.14           C  
ATOM   2647  CG2 ILE B  55      21.214 -24.803  61.987  1.00 16.32           C  
ATOM   2648  CD1 ILE B  55      21.139 -25.646  58.515  1.00 28.12           C  
ATOM   2649  N   THR B  56      19.233 -22.172  62.772  1.00 15.41           N  
ATOM   2650  CA  THR B  56      19.599 -21.339  63.902  1.00 17.30           C  
ATOM   2651  C   THR B  56      19.942 -22.238  65.071  1.00 17.71           C  
ATOM   2652  O   THR B  56      19.478 -23.347  65.145  1.00 16.56           O  
ATOM   2653  CB  THR B  56      18.495 -20.389  64.355  1.00 18.21           C  
ATOM   2654  OG1 THR B  56      17.412 -21.118  64.895  1.00 20.72           O  
ATOM   2655  CG2 THR B  56      17.934 -19.569  63.204  1.00 15.62           C  
ATOM   2656  N   TYR B  57      20.733 -21.703  66.000  1.00 16.58           N  
ATOM   2657  CA  TYR B  57      21.010 -22.450  67.195  1.00 16.53           C  
ATOM   2658  C   TYR B  57      21.183 -21.500  68.341  1.00 16.43           C  
ATOM   2659  O   TYR B  57      21.406 -20.268  68.153  1.00 15.91           O  
ATOM   2660  CB  TYR B  57      22.226 -23.384  67.083  1.00 16.87           C  
ATOM   2661  CG  TYR B  57      23.599 -22.743  67.100  1.00 18.09           C  
ATOM   2662  CD1 TYR B  57      24.345 -22.689  68.266  1.00 17.06           C  
ATOM   2663  CD2 TYR B  57      24.177 -22.231  65.926  1.00 17.36           C  
ATOM   2664  CE1 TYR B  57      25.616 -22.144  68.316  1.00 17.76           C  
ATOM   2665  CE2 TYR B  57      25.475 -21.695  65.970  1.00 17.02           C  
ATOM   2666  CZ  TYR B  57      26.161 -21.665  67.160  1.00 16.91           C  
ATOM   2667  OH  TYR B  57      27.404 -21.153  67.181  1.00 17.53           O  
ATOM   2668  N   ASP B  58      21.008 -22.056  69.539  1.00 14.87           N  
ATOM   2669  CA  ASP B  58      21.152 -21.277  70.756  1.00 14.02           C  
ATOM   2670  C   ASP B  58      22.523 -21.598  71.346  1.00 15.36           C  
ATOM   2671  O   ASP B  58      22.869 -22.763  71.602  1.00 14.44           O  
ATOM   2672  CB  ASP B  58      20.024 -21.600  71.736  1.00 13.85           C  
ATOM   2673  CG  ASP B  58      18.631 -21.282  71.209  1.00 15.65           C  
ATOM   2674  OD1 ASP B  58      18.519 -20.607  70.152  1.00 17.50           O  
ATOM   2675  OD2 ASP B  58      17.696 -21.663  71.902  1.00 16.87           O  
ATOM   2676  N   ARG B  59      23.333 -20.549  71.558  1.00 15.11           N  
ATOM   2677  CA  ARG B  59      24.648 -20.702  72.189  1.00 14.77           C  
ATOM   2678  C   ARG B  59      24.524 -21.350  73.549  1.00 15.87           C  
ATOM   2679  O   ARG B  59      23.530 -21.151  74.236  1.00 15.74           O  
ATOM   2680  CB  ARG B  59      25.293 -19.310  72.240  1.00 15.06           C  
ATOM   2681  CG  ARG B  59      26.702 -19.297  72.843  1.00 14.80           C  
ATOM   2682  CD  ARG B  59      27.339 -17.927  72.830  1.00 14.10           C  
ATOM   2683  NE  ARG B  59      27.611 -17.472  71.460  1.00 15.66           N  
ATOM   2684  CZ  ARG B  59      26.857 -16.649  70.742  1.00 18.48           C  
ATOM   2685  NH1 ARG B  59      25.722 -16.127  71.209  1.00 18.39           N  
ATOM   2686  NH2 ARG B  59      27.212 -16.322  69.492  1.00 17.05           N  
ATOM   2687  N   ARG B  60      25.504 -22.172  73.956  1.00 15.80           N  
ATOM   2688  CA  ARG B  60      25.448 -22.798  75.279  1.00 15.20           C  
ATOM   2689  C   ARG B  60      25.168 -21.702  76.294  1.00 14.84           C  
ATOM   2690  O   ARG B  60      25.696 -20.625  76.164  1.00 13.92           O  
ATOM   2691  CB  ARG B  60      26.756 -23.524  75.577  1.00 14.57           C  
ATOM   2692  CG  ARG B  60      27.987 -22.659  75.688  1.00 17.19           C  
ATOM   2693  CD  ARG B  60      29.130 -23.453  76.342  1.00 17.46           C  
ATOM   2694  NE  ARG B  60      29.505 -24.663  75.630  1.00 15.40           N  
ATOM   2695  CZ  ARG B  60      30.050 -25.765  76.199  1.00 18.31           C  
ATOM   2696  NH1 ARG B  60      30.317 -25.846  77.513  1.00 16.11           N  
ATOM   2697  NH2 ARG B  60      30.387 -26.797  75.426  1.00 17.38           N  
ATOM   2698  N   GLY B  61      24.333 -21.965  77.282  1.00 14.42           N  
ATOM   2699  CA  GLY B  61      23.890 -20.987  78.223  1.00 13.68           C  
ATOM   2700  C   GLY B  61      22.705 -20.110  77.873  1.00 14.44           C  
ATOM   2701  O   GLY B  61      22.208 -19.402  78.735  1.00 15.18           O  
ATOM   2702  N   PHE B  62      22.216 -20.229  76.652  1.00 13.96           N  
ATOM   2703  CA  PHE B  62      21.189 -19.293  76.161  1.00 14.22           C  
ATOM   2704  C   PHE B  62      20.054 -20.041  75.512  1.00 15.17           C  
ATOM   2705  O   PHE B  62      20.198 -21.198  75.156  1.00 15.34           O  
ATOM   2706  CB  PHE B  62      21.835 -18.304  75.166  1.00 14.84           C  
ATOM   2707  CG  PHE B  62      22.885 -17.451  75.823  1.00 13.95           C  
ATOM   2708  CD1 PHE B  62      22.525 -16.293  76.440  1.00 15.53           C  
ATOM   2709  CD2 PHE B  62      24.176 -17.899  75.932  1.00 17.82           C  
ATOM   2710  CE1 PHE B  62      23.459 -15.548  77.147  1.00 17.63           C  
ATOM   2711  CE2 PHE B  62      25.097 -17.141  76.649  1.00 18.32           C  
ATOM   2712  CZ  PHE B  62      24.693 -15.963  77.232  1.00 16.65           C  
ATOM   2713  N   GLY B  63      18.928 -19.328  75.376  1.00 15.76           N  
ATOM   2714  CA  GLY B  63      17.709 -19.906  74.750  1.00 16.56           C  
ATOM   2715  C   GLY B  63      17.373 -21.245  75.418  1.00 15.25           C  
ATOM   2716  O   GLY B  63      17.209 -21.342  76.683  1.00 15.69           O  
ATOM   2717  N   LYS B  64      17.273 -22.273  74.570  1.00 16.48           N  
ATOM   2718  CA  LYS B  64      16.848 -23.599  74.982  1.00 15.06           C  
ATOM   2719  C   LYS B  64      17.977 -24.620  75.127  1.00 16.99           C  
ATOM   2720  O   LYS B  64      17.737 -25.844  75.344  1.00 16.17           O  
ATOM   2721  CB  LYS B  64      15.778 -24.038  73.991  1.00 16.42           C  
ATOM   2722  CG  LYS B  64      14.552 -23.165  74.070  1.00 17.01           C  
ATOM   2723  CD  LYS B  64      13.423 -23.571  73.079  1.00 21.30           C  
ATOM   2724  CE  LYS B  64      12.281 -22.573  73.096  1.00 23.25           C  
ATOM   2725  NZ  LYS B  64      11.298 -22.740  72.026  1.00 21.53           N  
ATOM   2726  N   SER B  65      19.205 -24.126  75.101  1.00 14.81           N  
ATOM   2727  CA  SER B  65      20.408 -24.978  75.181  1.00 15.37           C  
ATOM   2728  C   SER B  65      20.759 -25.286  76.633  1.00 15.93           C  
ATOM   2729  O   SER B  65      20.240 -24.663  77.550  1.00 15.57           O  
ATOM   2730  CB  SER B  65      21.581 -24.319  74.453  1.00 15.23           C  
ATOM   2731  OG  SER B  65      21.401 -24.372  73.039  1.00 15.49           O  
ATOM   2732  N   SER B  66      21.659 -26.231  76.859  1.00 16.38           N  
ATOM   2733  CA  SER B  66      22.095 -26.506  78.236  1.00 16.41           C  
ATOM   2734  C   SER B  66      22.706 -25.242  78.883  1.00 17.54           C  
ATOM   2735  O   SER B  66      23.145 -24.345  78.182  1.00 17.45           O  
ATOM   2736  CB  SER B  66      23.125 -27.610  78.239  1.00 17.84           C  
ATOM   2737  OG  SER B  66      22.647 -28.831  77.695  1.00 19.65           O  
ATOM   2738  N   GLN B  67      22.724 -25.206  80.216  1.00 15.49           N  
ATOM   2739  CA  GLN B  67      23.317 -24.096  80.951  1.00 15.09           C  
ATOM   2740  C   GLN B  67      24.423 -24.617  81.864  1.00 16.61           C  
ATOM   2741  O   GLN B  67      24.228 -24.669  83.076  1.00 15.31           O  
ATOM   2742  CB  GLN B  67      22.268 -23.390  81.802  1.00 14.45           C  
ATOM   2743  CG  GLN B  67      21.157 -22.777  80.901  1.00 17.45           C  
ATOM   2744  CD  GLN B  67      20.296 -21.731  81.590  1.00 17.01           C  
ATOM   2745  OE1 GLN B  67      20.543 -21.361  82.755  1.00 16.22           O  
ATOM   2746  NE2 GLN B  67      19.194 -21.358  80.918  1.00 17.48           N  
ATOM   2747  N   PRO B  68      25.559 -24.972  81.274  1.00 17.14           N  
ATOM   2748  CA  PRO B  68      26.689 -25.499  82.104  1.00 17.14           C  
ATOM   2749  C   PRO B  68      27.363 -24.388  82.865  1.00 18.08           C  
ATOM   2750  O   PRO B  68      27.019 -23.239  82.663  1.00 17.35           O  
ATOM   2751  CB  PRO B  68      27.631 -26.044  81.049  1.00 17.31           C  
ATOM   2752  CG  PRO B  68      27.427 -25.191  79.863  1.00 19.21           C  
ATOM   2753  CD  PRO B  68      25.930 -24.906  79.854  1.00 18.08           C  
ATOM   2754  N   TRP B  69      28.333 -24.753  83.706  1.00 17.55           N  
ATOM   2755  CA  TRP B  69      29.139 -23.777  84.430  1.00 17.80           C  
ATOM   2756  C   TRP B  69      30.294 -23.178  83.635  1.00 17.77           C  
ATOM   2757  O   TRP B  69      30.676 -22.021  83.863  1.00 19.01           O  
ATOM   2758  CB  TRP B  69      29.700 -24.448  85.680  1.00 17.88           C  
ATOM   2759  CG  TRP B  69      30.197 -23.455  86.678  1.00 18.63           C  
ATOM   2760  CD1 TRP B  69      31.483 -23.269  87.101  1.00 21.71           C  
ATOM   2761  CD2 TRP B  69      29.395 -22.491  87.383  1.00 18.54           C  
ATOM   2762  NE1 TRP B  69      31.526 -22.234  88.023  1.00 21.69           N  
ATOM   2763  CE2 TRP B  69      30.262 -21.738  88.200  1.00 18.64           C  
ATOM   2764  CE3 TRP B  69      28.026 -22.205  87.409  1.00 17.16           C  
ATOM   2765  CZ2 TRP B  69      29.800 -20.725  89.051  1.00 20.09           C  
ATOM   2766  CZ3 TRP B  69      27.569 -21.165  88.222  1.00 19.12           C  
ATOM   2767  CH2 TRP B  69      28.461 -20.429  89.021  1.00 18.79           C  
ATOM   2768  N   GLU B  70      30.875 -23.947  82.708  1.00 18.08           N  
ATOM   2769  CA AGLU B  70      32.061 -23.515  81.983  0.60 19.19           C  
ATOM   2770  CA BGLU B  70      32.049 -23.500  81.983  0.40 19.16           C  
ATOM   2771  C   GLU B  70      31.914 -23.664  80.479  1.00 18.77           C  
ATOM   2772  O   GLU B  70      30.869 -24.087  79.986  1.00 18.84           O  
ATOM   2773  CB AGLU B  70      33.322 -24.242  82.504  0.60 19.56           C  
ATOM   2774  CB BGLU B  70      33.307 -24.166  82.566  0.40 19.54           C  
ATOM   2775  CG AGLU B  70      33.694 -23.857  83.937  0.60 21.25           C  
ATOM   2776  CG BGLU B  70      33.665 -23.473  83.864  0.40 21.57           C  
ATOM   2777  CD AGLU B  70      34.136 -22.374  84.118  0.60 23.00           C  
ATOM   2778  CD BGLU B  70      34.779 -24.121  84.653  0.40 23.35           C  
ATOM   2779  OE1AGLU B  70      34.190 -21.626  83.149  0.60 24.15           O  
ATOM   2780  OE1BGLU B  70      35.343 -25.121  84.189  0.40 27.77           O  
ATOM   2781  OE2AGLU B  70      34.442 -21.963  85.264  0.60 24.90           O  
ATOM   2782  OE2BGLU B  70      35.075 -23.623  85.754  0.40 25.51           O  
ATOM   2783  N   GLY B  71      32.946 -23.245  79.763  1.00 19.25           N  
ATOM   2784  CA  GLY B  71      32.960 -23.291  78.326  1.00 18.84           C  
ATOM   2785  C   GLY B  71      32.541 -21.974  77.686  1.00 18.18           C  
ATOM   2786  O   GLY B  71      32.403 -21.914  76.476  1.00 18.53           O  
ATOM   2787  N   TYR B  72      32.371 -20.917  78.483  1.00 18.13           N  
ATOM   2788  CA  TYR B  72      31.917 -19.627  77.958  1.00 17.55           C  
ATOM   2789  C   TYR B  72      33.102 -18.811  77.449  1.00 18.91           C  
ATOM   2790  O   TYR B  72      33.426 -17.738  78.000  1.00 19.25           O  
ATOM   2791  CB  TYR B  72      31.098 -18.861  79.032  1.00 18.34           C  
ATOM   2792  CG  TYR B  72      29.849 -19.613  79.427  1.00 17.45           C  
ATOM   2793  CD1 TYR B  72      28.775 -19.752  78.531  1.00 18.30           C  
ATOM   2794  CD2 TYR B  72      29.751 -20.206  80.682  1.00 16.52           C  
ATOM   2795  CE1 TYR B  72      27.666 -20.504  78.861  1.00 15.31           C  
ATOM   2796  CE2 TYR B  72      28.642 -20.917  81.057  1.00 14.56           C  
ATOM   2797  CZ  TYR B  72      27.586 -21.060  80.115  1.00 15.72           C  
ATOM   2798  OH  TYR B  72      26.489 -21.738  80.472  1.00 17.36           O  
ATOM   2799  N   GLU B  73      33.775 -19.356  76.428  1.00 17.37           N  
ATOM   2800  CA  GLU B  73      34.862 -18.690  75.710  1.00 18.25           C  
ATOM   2801  C   GLU B  73      34.902 -19.210  74.296  1.00 17.29           C  
ATOM   2802  O   GLU B  73      34.257 -20.226  73.989  1.00 18.53           O  
ATOM   2803  CB  GLU B  73      36.202 -18.869  76.427  1.00 17.60           C  
ATOM   2804  CG  GLU B  73      36.386 -20.173  77.241  1.00 17.97           C  
ATOM   2805  CD  GLU B  73      36.403 -21.413  76.410  1.00 20.15           C  
ATOM   2806  OE1 GLU B  73      36.205 -22.493  77.005  1.00 22.87           O  
ATOM   2807  OE2 GLU B  73      36.623 -21.312  75.178  1.00 22.05           O  
ATOM   2808  N   TYR B  74      35.643 -18.527  73.407  1.00 18.39           N  
ATOM   2809  CA  TYR B  74      35.498 -18.838  71.988  1.00 17.79           C  
ATOM   2810  C   TYR B  74      36.127 -20.152  71.534  1.00 17.78           C  
ATOM   2811  O   TYR B  74      35.707 -20.702  70.509  1.00 19.00           O  
ATOM   2812  CB  TYR B  74      35.962 -17.677  71.125  1.00 18.21           C  
ATOM   2813  CG  TYR B  74      34.931 -16.577  71.040  1.00 17.77           C  
ATOM   2814  CD1 TYR B  74      35.065 -15.410  71.757  1.00 20.74           C  
ATOM   2815  CD2 TYR B  74      33.825 -16.700  70.197  1.00 19.03           C  
ATOM   2816  CE1 TYR B  74      34.133 -14.426  71.670  1.00 21.24           C  
ATOM   2817  CE2 TYR B  74      32.877 -15.712  70.126  1.00 20.36           C  
ATOM   2818  CZ  TYR B  74      33.045 -14.558  70.830  1.00 23.24           C  
ATOM   2819  OH  TYR B  74      32.119 -13.520  70.742  1.00 22.25           O  
ATOM   2820  N   ASP B  75      37.113 -20.670  72.244  1.00 19.08           N  
ATOM   2821  CA  ASP B  75      37.558 -22.017  71.931  1.00 19.74           C  
ATOM   2822  C   ASP B  75      36.374 -22.976  71.996  1.00 18.10           C  
ATOM   2823  O   ASP B  75      36.112 -23.695  71.053  1.00 18.35           O  
ATOM   2824  CB  ASP B  75      38.664 -22.473  72.862  1.00 21.06           C  
ATOM   2825  CG  ASP B  75      39.980 -21.753  72.628  1.00 26.07           C  
ATOM   2826  OD1 ASP B  75      40.237 -21.226  71.521  1.00 31.51           O  
ATOM   2827  OD2 ASP B  75      40.767 -21.794  73.576  1.00 31.47           O  
ATOM   2828  N   THR B  76      35.673 -22.974  73.114  1.00 17.77           N  
ATOM   2829  CA  THR B  76      34.508 -23.870  73.290  1.00 16.45           C  
ATOM   2830  C   THR B  76      33.318 -23.478  72.440  1.00 15.87           C  
ATOM   2831  O   THR B  76      32.682 -24.340  71.821  1.00 15.41           O  
ATOM   2832  CB  THR B  76      34.108 -23.958  74.756  1.00 17.31           C  
ATOM   2833  OG1 THR B  76      35.236 -24.496  75.516  1.00 15.41           O  
ATOM   2834  CG2 THR B  76      32.999 -24.932  74.904  1.00 14.74           C  
ATOM   2835  N   PHE B  77      33.039 -22.182  72.345  1.00 15.97           N  
ATOM   2836  CA  PHE B  77      31.916 -21.717  71.504  1.00 16.77           C  
ATOM   2837  C   PHE B  77      32.144 -22.151  70.048  1.00 18.07           C  
ATOM   2838  O   PHE B  77      31.201 -22.575  69.366  1.00 18.05           O  
ATOM   2839  CB  PHE B  77      31.760 -20.192  71.503  1.00 16.75           C  
ATOM   2840  CG  PHE B  77      31.297 -19.603  72.766  1.00 16.09           C  
ATOM   2841  CD1 PHE B  77      30.366 -20.255  73.577  1.00 17.20           C  
ATOM   2842  CD2 PHE B  77      31.713 -18.339  73.122  1.00 15.10           C  
ATOM   2843  CE1 PHE B  77      29.877 -19.657  74.764  1.00 15.34           C  
ATOM   2844  CE2 PHE B  77      31.215 -17.730  74.343  1.00 16.99           C  
ATOM   2845  CZ  PHE B  77      30.333 -18.385  75.141  1.00 18.43           C  
ATOM   2846  N   THR B  78      33.371 -22.057  69.560  1.00 17.69           N  
ATOM   2847  CA  THR B  78      33.645 -22.451  68.181  1.00 18.41           C  
ATOM   2848  C   THR B  78      33.650 -23.998  67.969  1.00 17.96           C  
ATOM   2849  O   THR B  78      33.165 -24.520  66.938  1.00 17.54           O  
ATOM   2850  CB  THR B  78      34.921 -21.816  67.744  1.00 18.42           C  
ATOM   2851  OG1 THR B  78      34.856 -20.413  67.997  1.00 19.43           O  
ATOM   2852  CG2 THR B  78      35.095 -21.961  66.235  1.00 20.98           C  
ATOM   2853  N   SER B  79      34.145 -24.731  68.989  1.00 18.25           N  
ATOM   2854  CA ASER B  79      34.023 -26.184  69.043  0.60 18.07           C  
ATOM   2855  CA BSER B  79      34.036 -26.186  68.982  0.40 18.10           C  
ATOM   2856  C   SER B  79      32.554 -26.645  68.969  1.00 18.23           C  
ATOM   2857  O   SER B  79      32.215 -27.625  68.290  1.00 18.01           O  
ATOM   2858  CB ASER B  79      34.642 -26.720  70.332  0.60 18.83           C  
ATOM   2859  CB BSER B  79      34.846 -26.811  70.132  0.40 18.69           C  
ATOM   2860  OG ASER B  79      34.362 -28.103  70.406  0.60 18.66           O  
ATOM   2861  OG BSER B  79      34.432 -26.363  71.397  0.40 17.98           O  
ATOM   2862  N   ASP B  80      31.674 -25.954  69.711  1.00 18.99           N  
ATOM   2863  CA  ASP B  80      30.246 -26.260  69.684  1.00 18.81           C  
ATOM   2864  C   ASP B  80      29.738 -26.070  68.249  1.00 18.62           C  
ATOM   2865  O   ASP B  80      29.005 -26.899  67.742  1.00 18.43           O  
ATOM   2866  CB  ASP B  80      29.433 -25.327  70.605  1.00 18.43           C  
ATOM   2867  CG  ASP B  80      29.707 -25.534  72.098  1.00 18.47           C  
ATOM   2868  OD1 ASP B  80      30.316 -26.544  72.523  1.00 16.90           O  
ATOM   2869  OD2 ASP B  80      29.234 -24.679  72.870  1.00 18.06           O  
ATOM   2870  N   LEU B  81      30.079 -24.945  67.640  1.00 18.02           N  
ATOM   2871  CA  LEU B  81      29.637 -24.667  66.242  1.00 18.24           C  
ATOM   2872  C   LEU B  81      30.153 -25.749  65.287  1.00 18.75           C  
ATOM   2873  O   LEU B  81      29.397 -26.329  64.506  1.00 18.14           O  
ATOM   2874  CB  LEU B  81      30.093 -23.304  65.757  1.00 17.21           C  
ATOM   2875  CG  LEU B  81      29.923 -22.953  64.287  1.00 17.67           C  
ATOM   2876  CD1 LEU B  81      28.433 -23.015  63.892  1.00 15.78           C  
ATOM   2877  CD2 LEU B  81      30.467 -21.560  64.010  1.00 19.14           C  
ATOM   2878  N   HIS B  82      31.438 -26.075  65.409  1.00 19.16           N  
ATOM   2879  CA  HIS B  82      32.022 -27.187  64.605  1.00 19.87           C  
ATOM   2880  C   HIS B  82      31.246 -28.514  64.764  1.00 19.38           C  
ATOM   2881  O   HIS B  82      30.955 -29.218  63.808  1.00 20.04           O  
ATOM   2882  CB  HIS B  82      33.483 -27.344  65.033  1.00 19.89           C  
ATOM   2883  CG  HIS B  82      34.201 -28.480  64.388  1.00 22.95           C  
ATOM   2884  ND1 HIS B  82      34.383 -28.569  63.024  1.00 27.20           N  
ATOM   2885  CD2 HIS B  82      34.873 -29.520  64.929  1.00 26.64           C  
ATOM   2886  CE1 HIS B  82      35.098 -29.650  62.750  1.00 27.30           C  
ATOM   2887  NE2 HIS B  82      35.403 -30.246  63.888  1.00 28.48           N  
ATOM   2888  N   GLN B  83      30.858 -28.862  65.976  1.00 19.80           N  
ATOM   2889  CA  GLN B  83      30.130 -30.112  66.174  1.00 21.30           C  
ATOM   2890  C   GLN B  83      28.781 -30.114  65.489  1.00 19.85           C  
ATOM   2891  O   GLN B  83      28.383 -31.090  64.904  1.00 20.04           O  
ATOM   2892  CB  GLN B  83      29.866 -30.274  67.630  1.00 22.75           C  
ATOM   2893  CG  GLN B  83      31.090 -30.242  68.428  1.00 28.24           C  
ATOM   2894  CD  GLN B  83      31.417 -31.537  68.820  1.00 33.03           C  
ATOM   2895  OE1 GLN B  83      31.260 -31.874  69.994  1.00 36.19           O  
ATOM   2896  NE2 GLN B  83      31.780 -32.383  67.831  1.00 36.27           N  
ATOM   2897  N   LEU B  84      28.085 -28.999  65.569  1.00 18.84           N  
ATOM   2898  CA  LEU B  84      26.812 -28.843  64.882  1.00 18.74           C  
ATOM   2899  C   LEU B  84      26.960 -29.035  63.371  1.00 18.73           C  
ATOM   2900  O   LEU B  84      26.145 -29.782  62.783  1.00 19.32           O  
ATOM   2901  CB  LEU B  84      26.176 -27.498  65.243  1.00 19.65           C  
ATOM   2902  CG  LEU B  84      24.852 -27.172  64.558  1.00 19.44           C  
ATOM   2903  CD1 LEU B  84      23.825 -28.214  65.001  1.00 23.42           C  
ATOM   2904  CD2 LEU B  84      24.401 -25.712  64.843  1.00 26.16           C  
ATOM   2905  N   LEU B  85      27.948 -28.386  62.759  1.00 18.02           N  
ATOM   2906  CA  LEU B  85      28.124 -28.432  61.265  1.00 19.92           C  
ATOM   2907  C   LEU B  85      28.548 -29.828  60.815  1.00 20.74           C  
ATOM   2908  O   LEU B  85      28.079 -30.336  59.769  1.00 21.43           O  
ATOM   2909  CB  LEU B  85      29.137 -27.426  60.791  1.00 19.44           C  
ATOM   2910  CG  LEU B  85      29.045 -25.900  61.069  1.00 24.76           C  
ATOM   2911  CD1 LEU B  85      30.103 -25.183  60.251  1.00 26.05           C  
ATOM   2912  CD2 LEU B  85      27.695 -25.301  60.833  1.00 22.41           C  
ATOM   2913  N   GLU B  86      29.368 -30.448  61.651  1.00 21.77           N  
ATOM   2914  CA  GLU B  86      29.802 -31.851  61.448  1.00 22.52           C  
ATOM   2915  C   GLU B  86      28.659 -32.812  61.591  1.00 22.22           C  
ATOM   2916  O   GLU B  86      28.461 -33.681  60.727  1.00 21.66           O  
ATOM   2917  CB  GLU B  86      30.916 -32.241  62.437  1.00 23.37           C  
ATOM   2918  CG  GLU B  86      32.215 -31.513  62.189  1.00 27.12           C  
ATOM   2919  CD  GLU B  86      32.845 -31.825  60.826  1.00 34.03           C  
ATOM   2920  OE1 GLU B  86      33.368 -30.869  60.172  1.00 32.70           O  
ATOM   2921  OE2 GLU B  86      32.842 -33.015  60.434  1.00 34.37           O  
ATOM   2922  N   GLN B  87      27.898 -32.690  62.670  1.00 21.98           N  
ATOM   2923  CA  GLN B  87      26.768 -33.574  62.865  1.00 23.41           C  
ATOM   2924  C   GLN B  87      25.743 -33.453  61.761  1.00 23.13           C  
ATOM   2925  O   GLN B  87      25.181 -34.462  61.370  1.00 23.92           O  
ATOM   2926  CB  GLN B  87      26.092 -33.345  64.192  1.00 23.52           C  
ATOM   2927  CG  GLN B  87      26.987 -33.782  65.308  1.00 27.28           C  
ATOM   2928  CD  GLN B  87      26.389 -33.574  66.686  1.00 29.53           C  
ATOM   2929  OE1 GLN B  87      25.161 -33.502  66.843  1.00 30.16           O  
ATOM   2930  NE2 GLN B  87      27.265 -33.461  67.694  1.00 29.46           N  
ATOM   2931  N   LEU B  88      25.491 -32.240  61.272  1.00 22.82           N  
ATOM   2932  CA  LEU B  88      24.522 -32.058  60.200  1.00 22.60           C  
ATOM   2933  C   LEU B  88      25.099 -32.302  58.832  1.00 22.72           C  
ATOM   2934  O   LEU B  88      24.335 -32.274  57.843  1.00 23.51           O  
ATOM   2935  CB  LEU B  88      23.868 -30.679  60.280  1.00 22.68           C  
ATOM   2936  CG  LEU B  88      22.979 -30.485  61.509  1.00 22.40           C  
ATOM   2937  CD1 LEU B  88      22.482 -29.017  61.648  1.00 22.56           C  
ATOM   2938  CD2 LEU B  88      21.838 -31.400  61.456  1.00 26.62           C  
ATOM   2939  N   GLU B  89      26.402 -32.594  58.778  1.00 22.25           N  
ATOM   2940  CA  GLU B  89      27.149 -32.747  57.533  1.00 23.57           C  
ATOM   2941  C   GLU B  89      26.883 -31.626  56.519  1.00 22.19           C  
ATOM   2942  O   GLU B  89      26.667 -31.859  55.326  1.00 22.45           O  
ATOM   2943  CB  GLU B  89      26.880 -34.126  56.941  1.00 24.17           C  
ATOM   2944  CG  GLU B  89      27.362 -35.236  57.866  1.00 28.22           C  
ATOM   2945  CD  GLU B  89      27.220 -36.596  57.242  1.00 32.53           C  
ATOM   2946  OE1 GLU B  89      26.337 -37.353  57.688  1.00 37.29           O  
ATOM   2947  OE2 GLU B  89      27.996 -36.907  56.304  1.00 35.51           O  
ATOM   2948  N   LEU B  90      26.908 -30.389  56.995  1.00 20.47           N  
ATOM   2949  CA  LEU B  90      26.596 -29.279  56.116  1.00 20.15           C  
ATOM   2950  C   LEU B  90      27.701 -28.974  55.133  1.00 21.24           C  
ATOM   2951  O   LEU B  90      28.918 -29.102  55.445  1.00 23.48           O  
ATOM   2952  CB  LEU B  90      26.313 -28.007  56.938  1.00 19.73           C  
ATOM   2953  CG  LEU B  90      25.169 -28.145  57.943  1.00 16.31           C  
ATOM   2954  CD1 LEU B  90      24.973 -26.873  58.777  1.00 20.08           C  
ATOM   2955  CD2 LEU B  90      23.873 -28.437  57.278  1.00 18.41           C  
ATOM   2956  N   GLN B  91      27.291 -28.477  53.975  1.00 20.13           N  
ATOM   2957  CA AGLN B  91      28.215 -28.113  52.907  0.60 20.06           C  
ATOM   2958  CA BGLN B  91      28.238 -28.097  52.940  0.40 19.67           C  
ATOM   2959  C   GLN B  91      27.777 -26.808  52.305  1.00 20.42           C  
ATOM   2960  O   GLN B  91      26.568 -26.494  52.328  1.00 18.30           O  
ATOM   2961  CB AGLN B  91      28.207 -29.167  51.807  0.60 20.37           C  
ATOM   2962  CB BGLN B  91      28.343 -29.196  51.888  0.40 19.54           C  
ATOM   2963  CG AGLN B  91      26.896 -29.226  50.962  0.60 21.95           C  
ATOM   2964  CG BGLN B  91      29.536 -29.067  50.969  0.40 19.43           C  
ATOM   2965  CD AGLN B  91      26.979 -30.228  49.813  0.60 25.76           C  
ATOM   2966  CD BGLN B  91      30.829 -28.859  51.724  0.40 19.07           C  
ATOM   2967  OE1AGLN B  91      26.043 -30.998  49.594  0.60 27.00           O  
ATOM   2968  OE1BGLN B  91      31.215 -29.671  52.577  0.40 14.78           O  
ATOM   2969  NE2AGLN B  91      28.096 -30.222  49.078  0.60 26.48           N  
ATOM   2970  NE2BGLN B  91      31.488 -27.735  51.443  0.40 17.14           N  
ATOM   2971  N   ASN B  92      28.734 -26.068  51.746  1.00 18.44           N  
ATOM   2972  CA  ASN B  92      28.454 -24.785  51.140  1.00 18.31           C  
ATOM   2973  C   ASN B  92      27.701 -23.818  52.098  1.00 17.21           C  
ATOM   2974  O   ASN B  92      26.778 -23.145  51.684  1.00 16.65           O  
ATOM   2975  CB  ASN B  92      27.589 -24.979  49.895  1.00 17.91           C  
ATOM   2976  CG  ASN B  92      28.160 -25.963  48.927  1.00 18.79           C  
ATOM   2977  OD1 ASN B  92      27.442 -26.826  48.398  1.00 23.54           O  
ATOM   2978  ND2 ASN B  92      29.452 -25.831  48.647  1.00 19.07           N  
ATOM   2979  N   VAL B  93      28.164 -23.731  53.327  1.00 17.59           N  
ATOM   2980  CA  VAL B  93      27.470 -23.003  54.369  1.00 17.61           C  
ATOM   2981  C   VAL B  93      27.766 -21.550  54.237  1.00 17.86           C  
ATOM   2982  O   VAL B  93      28.881 -21.196  53.909  1.00 18.58           O  
ATOM   2983  CB  VAL B  93      27.941 -23.492  55.780  1.00 18.16           C  
ATOM   2984  CG1 VAL B  93      27.350 -22.634  56.921  1.00 18.47           C  
ATOM   2985  CG2 VAL B  93      27.569 -24.951  55.962  1.00 20.53           C  
ATOM   2986  N   THR B  94      26.766 -20.708  54.519  1.00 17.76           N  
ATOM   2987  CA  THR B  94      27.004 -19.303  54.808  1.00 17.31           C  
ATOM   2988  C   THR B  94      26.803 -19.076  56.320  1.00 18.28           C  
ATOM   2989  O   THR B  94      25.730 -19.363  56.858  1.00 16.74           O  
ATOM   2990  CB  THR B  94      26.064 -18.374  54.012  1.00 18.02           C  
ATOM   2991  OG1 THR B  94      26.304 -18.556  52.622  1.00 17.36           O  
ATOM   2992  CG2 THR B  94      26.383 -16.894  54.314  1.00 15.37           C  
ATOM   2993  N   LEU B  95      27.871 -18.687  56.983  1.00 17.30           N  
ATOM   2994  CA  LEU B  95      27.821 -18.425  58.394  1.00 17.13           C  
ATOM   2995  C   LEU B  95      27.454 -16.974  58.551  1.00 17.71           C  
ATOM   2996  O   LEU B  95      28.115 -16.124  57.957  1.00 20.56           O  
ATOM   2997  CB  LEU B  95      29.155 -18.632  59.057  1.00 16.82           C  
ATOM   2998  CG  LEU B  95      29.689 -20.028  59.143  1.00 17.09           C  
ATOM   2999  CD1 LEU B  95      31.168 -19.992  59.751  1.00 18.48           C  
ATOM   3000  CD2 LEU B  95      28.833 -20.973  60.000  1.00 18.13           C  
ATOM   3001  N   VAL B  96      26.424 -16.690  59.339  1.00 16.12           N  
ATOM   3002  CA  VAL B  96      26.018 -15.339  59.646  1.00 16.72           C  
ATOM   3003  C   VAL B  96      26.147 -15.120  61.171  1.00 16.96           C  
ATOM   3004  O   VAL B  96      25.399 -15.678  61.972  1.00 16.87           O  
ATOM   3005  CB  VAL B  96      24.572 -15.079  59.186  1.00 16.60           C  
ATOM   3006  CG1 VAL B  96      24.187 -13.626  59.444  1.00 17.15           C  
ATOM   3007  CG2 VAL B  96      24.451 -15.458  57.724  1.00 17.27           C  
ATOM   3008  N   GLY B  97      27.072 -14.258  61.539  1.00 16.20           N  
ATOM   3009  CA  GLY B  97      27.378 -14.005  62.926  1.00 16.89           C  
ATOM   3010  C   GLY B  97      26.919 -12.650  63.320  1.00 16.92           C  
ATOM   3011  O   GLY B  97      27.448 -11.677  62.822  1.00 18.61           O  
ATOM   3012  N   PHE B  98      25.941 -12.561  64.226  1.00 16.93           N  
ATOM   3013  CA  PHE B  98      25.482 -11.278  64.756  1.00 17.64           C  
ATOM   3014  C   PHE B  98      26.178 -10.935  66.059  1.00 15.49           C  
ATOM   3015  O   PHE B  98      26.175 -11.737  66.985  1.00 15.38           O  
ATOM   3016  CB  PHE B  98      23.976 -11.308  64.997  1.00 17.71           C  
ATOM   3017  CG  PHE B  98      23.454 -10.038  65.563  1.00 17.09           C  
ATOM   3018  CD1 PHE B  98      23.151  -8.985  64.751  1.00 18.47           C  
ATOM   3019  CD2 PHE B  98      23.303  -9.892  66.901  1.00 17.70           C  
ATOM   3020  CE1 PHE B  98      22.698  -7.806  65.277  1.00 18.11           C  
ATOM   3021  CE2 PHE B  98      22.856  -8.714  67.439  1.00 17.44           C  
ATOM   3022  CZ  PHE B  98      22.572  -7.646  66.583  1.00 17.87           C  
ATOM   3023  N   SER B  99      26.694  -9.726  66.151  1.00 16.94           N  
ATOM   3024  CA  SER B  99      27.383  -9.232  67.314  1.00 15.96           C  
ATOM   3025  C   SER B  99      28.428 -10.273  67.793  1.00 16.63           C  
ATOM   3026  O   SER B  99      29.310 -10.625  67.004  1.00 16.05           O  
ATOM   3027  CB  SER B  99      26.382  -8.783  68.397  1.00 18.18           C  
ATOM   3028  OG  SER B  99      27.029  -7.923  69.316  1.00 17.06           O  
HETATM 3029  N   MSE B 100      28.324 -10.803  69.020  1.00 17.30           N  
HETATM 3030  CA  MSE B 100      29.289 -11.819  69.456  1.00 16.51           C  
HETATM 3031  C   MSE B 100      29.363 -13.066  68.588  1.00 15.91           C  
HETATM 3032  O   MSE B 100      30.391 -13.767  68.579  1.00 17.45           O  
HETATM 3033  CB  MSE B 100      29.139 -12.185  70.968  1.00 16.35           C  
HETATM 3034  CG  MSE B 100      27.992 -13.063  71.293  1.00 17.47           C  
HETATM 3035 SE   MSE B 100      28.196 -13.758  73.138  0.70 19.08          SE  
HETATM 3036  CE  MSE B 100      29.634 -15.006  72.862  1.00 21.88           C  
ATOM   3037  N   GLY B 101      28.317 -13.358  67.827  1.00 16.47           N  
ATOM   3038  CA  GLY B 101      28.358 -14.469  66.859  1.00 15.33           C  
ATOM   3039  C   GLY B 101      29.341 -14.289  65.733  1.00 15.38           C  
ATOM   3040  O   GLY B 101      29.808 -15.253  65.159  1.00 15.68           O  
ATOM   3041  N   GLY B 102      29.794 -13.068  65.478  1.00 16.49           N  
ATOM   3042  CA  GLY B 102      30.899 -12.888  64.555  1.00 15.81           C  
ATOM   3043  C   GLY B 102      32.185 -13.482  65.111  1.00 16.57           C  
ATOM   3044  O   GLY B 102      33.047 -13.803  64.369  1.00 15.81           O  
ATOM   3045  N   GLY B 103      32.301 -13.593  66.436  1.00 16.23           N  
ATOM   3046  CA  GLY B 103      33.445 -14.274  67.019  1.00 17.80           C  
ATOM   3047  C   GLY B 103      33.524 -15.738  66.670  1.00 16.18           C  
ATOM   3048  O   GLY B 103      34.598 -16.238  66.330  1.00 17.26           O  
ATOM   3049  N   GLU B 104      32.415 -16.463  66.728  1.00 16.78           N  
ATOM   3050  CA  GLU B 104      32.435 -17.820  66.241  1.00 16.32           C  
ATOM   3051  C   GLU B 104      32.812 -17.912  64.751  1.00 17.48           C  
ATOM   3052  O   GLU B 104      33.487 -18.848  64.344  1.00 17.56           O  
ATOM   3053  CB  GLU B 104      31.099 -18.524  66.437  1.00 16.89           C  
ATOM   3054  CG  GLU B 104      30.864 -19.004  67.859  1.00 17.43           C  
ATOM   3055  CD  GLU B 104      29.964 -18.128  68.710  1.00 19.16           C  
ATOM   3056  OE1 GLU B 104      29.857 -16.889  68.428  1.00 16.97           O  
ATOM   3057  OE2 GLU B 104      29.387 -18.709  69.697  1.00 18.30           O  
ATOM   3058  N   VAL B 105      32.324 -16.975  63.942  1.00 17.09           N  
ATOM   3059  CA  VAL B 105      32.669 -16.988  62.522  1.00 17.58           C  
ATOM   3060  C   VAL B 105      34.181 -16.796  62.330  1.00 18.27           C  
ATOM   3061  O   VAL B 105      34.827 -17.582  61.625  1.00 18.55           O  
ATOM   3062  CB  VAL B 105      31.842 -15.954  61.728  1.00 17.31           C  
ATOM   3063  CG1 VAL B 105      32.221 -15.956  60.212  1.00 16.70           C  
ATOM   3064  CG2 VAL B 105      30.369 -16.246  61.928  1.00 18.90           C  
ATOM   3065  N   ALA B 106      34.738 -15.783  62.980  1.00 16.70           N  
ATOM   3066  CA  ALA B 106      36.149 -15.508  62.869  1.00 18.82           C  
ATOM   3067  C   ALA B 106      36.964 -16.703  63.292  1.00 18.70           C  
ATOM   3068  O   ALA B 106      37.930 -17.104  62.622  1.00 19.12           O  
ATOM   3069  CB  ALA B 106      36.559 -14.290  63.703  1.00 17.77           C  
ATOM   3070  N   ARG B 107      36.620 -17.270  64.449  1.00 18.98           N  
ATOM   3071  CA  ARG B 107      37.439 -18.350  65.007  1.00 20.32           C  
ATOM   3072  C   ARG B 107      37.207 -19.664  64.269  1.00 20.70           C  
ATOM   3073  O   ARG B 107      38.114 -20.496  64.216  1.00 21.24           O  
ATOM   3074  CB  ARG B 107      37.170 -18.526  66.502  1.00 21.30           C  
ATOM   3075  CG  ARG B 107      38.021 -19.528  67.201  1.00 25.53           C  
ATOM   3076  CD  ARG B 107      39.510 -19.156  67.310  1.00 28.26           C  
ATOM   3077  NE  ARG B 107      39.804 -17.749  67.571  1.00 29.72           N  
ATOM   3078  CZ  ARG B 107      39.997 -17.160  68.752  1.00 34.30           C  
ATOM   3079  NH1 ARG B 107      39.845 -17.794  69.907  1.00 31.03           N  
ATOM   3080  NH2 ARG B 107      40.320 -15.863  68.765  1.00 39.50           N  
ATOM   3081  N   TYR B 108      36.028 -19.846  63.680  1.00 18.20           N  
ATOM   3082  CA  TYR B 108      35.728 -21.094  62.989  1.00 18.10           C  
ATOM   3083  C   TYR B 108      36.642 -21.147  61.735  1.00 17.85           C  
ATOM   3084  O   TYR B 108      37.306 -22.137  61.507  1.00 16.61           O  
ATOM   3085  CB  TYR B 108      34.241 -21.230  62.625  1.00 18.21           C  
ATOM   3086  CG  TYR B 108      33.987 -22.514  61.917  1.00 17.42           C  
ATOM   3087  CD1 TYR B 108      33.619 -23.649  62.587  1.00 19.65           C  
ATOM   3088  CD2 TYR B 108      34.239 -22.625  60.559  1.00 18.82           C  
ATOM   3089  CE1 TYR B 108      33.420 -24.858  61.901  1.00 22.53           C  
ATOM   3090  CE2 TYR B 108      34.055 -23.829  59.898  1.00 20.44           C  
ATOM   3091  CZ  TYR B 108      33.656 -24.928  60.566  1.00 20.89           C  
ATOM   3092  OH  TYR B 108      33.492 -26.099  59.799  1.00 24.81           O  
ATOM   3093  N   ILE B 109      36.708 -20.061  60.976  1.00 19.38           N  
ATOM   3094  CA  ILE B 109      37.489 -20.052  59.716  1.00 20.42           C  
ATOM   3095  C   ILE B 109      38.992 -20.215  60.041  1.00 21.27           C  
ATOM   3096  O   ILE B 109      39.706 -21.057  59.432  1.00 19.79           O  
ATOM   3097  CB  ILE B 109      37.247 -18.751  58.895  1.00 21.75           C  
ATOM   3098  CG1 ILE B 109      35.783 -18.632  58.391  1.00 22.64           C  
ATOM   3099  CG2 ILE B 109      38.316 -18.607  57.788  1.00 21.46           C  
ATOM   3100  CD1 ILE B 109      35.205 -19.891  57.821  1.00 23.74           C  
ATOM   3101  N   SER B 110      39.434 -19.491  61.065  1.00 22.36           N  
ATOM   3102  CA  SER B 110      40.806 -19.569  61.532  1.00 23.65           C  
ATOM   3103  C   SER B 110      41.215 -20.956  62.021  1.00 23.76           C  
ATOM   3104  O   SER B 110      42.308 -21.423  61.651  1.00 24.49           O  
ATOM   3105  CB  SER B 110      41.026 -18.576  62.662  1.00 24.11           C  
ATOM   3106  OG  SER B 110      42.392 -18.516  62.943  1.00 30.84           O  
ATOM   3107  N   THR B 111      40.387 -21.581  62.860  1.00 22.48           N  
ATOM   3108  CA  THR B 111      40.650 -22.878  63.472  1.00 22.60           C  
ATOM   3109  C   THR B 111      40.310 -24.080  62.645  1.00 22.96           C  
ATOM   3110  O   THR B 111      41.084 -25.025  62.614  1.00 23.19           O  
ATOM   3111  CB  THR B 111      39.915 -23.006  64.780  1.00 23.98           C  
ATOM   3112  OG1 THR B 111      40.313 -21.923  65.642  1.00 22.93           O  
ATOM   3113  CG2 THR B 111      40.259 -24.341  65.427  1.00 23.71           C  
ATOM   3114  N   TYR B 112      39.169 -24.060  61.977  1.00 21.23           N  
ATOM   3115  CA  TYR B 112      38.691 -25.255  61.256  1.00 22.44           C  
ATOM   3116  C   TYR B 112      38.768 -25.106  59.733  1.00 22.08           C  
ATOM   3117  O   TYR B 112      38.637 -26.085  59.026  1.00 23.93           O  
ATOM   3118  CB  TYR B 112      37.253 -25.652  61.709  1.00 21.31           C  
ATOM   3119  CG  TYR B 112      37.177 -25.932  63.196  1.00 22.59           C  
ATOM   3120  CD1 TYR B 112      37.597 -27.171  63.713  1.00 24.14           C  
ATOM   3121  CD2 TYR B 112      36.757 -24.970  64.083  1.00 22.27           C  
ATOM   3122  CE1 TYR B 112      37.568 -27.423  65.087  1.00 26.42           C  
ATOM   3123  CE2 TYR B 112      36.740 -25.207  65.439  1.00 23.31           C  
ATOM   3124  CZ  TYR B 112      37.133 -26.438  65.939  1.00 26.77           C  
ATOM   3125  OH  TYR B 112      37.122 -26.698  67.287  1.00 29.04           O  
ATOM   3126  N   GLY B 113      38.988 -23.901  59.237  1.00 21.51           N  
ATOM   3127  CA  GLY B 113      39.125 -23.684  57.810  1.00 21.93           C  
ATOM   3128  C   GLY B 113      37.791 -23.669  57.101  1.00 21.84           C  
ATOM   3129  O   GLY B 113      36.741 -23.575  57.731  1.00 22.72           O  
ATOM   3130  N   THR B 114      37.831 -23.783  55.785  1.00 21.94           N  
ATOM   3131  CA  THR B 114      36.681 -23.369  54.964  1.00 22.12           C  
ATOM   3132  C   THR B 114      36.055 -24.501  54.160  1.00 22.10           C  
ATOM   3133  O   THR B 114      35.250 -24.252  53.272  1.00 21.42           O  
ATOM   3134  CB  THR B 114      37.110 -22.262  54.034  1.00 23.60           C  
ATOM   3135  OG1 THR B 114      38.104 -22.763  53.122  1.00 23.39           O  
ATOM   3136  CG2 THR B 114      37.717 -21.127  54.876  1.00 26.54           C  
ATOM   3137  N   ASP B 115      36.392 -25.758  54.458  1.00 22.09           N  
ATOM   3138  CA  ASP B 115      35.929 -26.784  53.560  1.00 22.10           C  
ATOM   3139  C   ASP B 115      34.426 -26.882  53.539  1.00 21.60           C  
ATOM   3140  O   ASP B 115      33.860 -27.194  52.498  1.00 20.13           O  
ATOM   3141  CB  ASP B 115      36.590 -28.064  53.875  1.00 23.67           C  
ATOM   3142  CG  ASP B 115      38.071 -28.020  53.531  1.00 22.41           C  
ATOM   3143  OD1 ASP B 115      38.759 -28.713  54.247  1.00 25.04           O  
ATOM   3144  OD2 ASP B 115      38.489 -27.300  52.531  1.00 26.32           O  
ATOM   3145  N   ARG B 116      33.769 -26.594  54.676  1.00 20.54           N  
ATOM   3146  CA  ARG B 116      32.295 -26.688  54.741  1.00 19.95           C  
ATOM   3147  C   ARG B 116      31.652 -25.329  54.466  1.00 19.77           C  
ATOM   3148  O   ARG B 116      30.423 -25.226  54.406  1.00 21.14           O  
ATOM   3149  CB  ARG B 116      31.836 -27.135  56.156  1.00 20.43           C  
ATOM   3150  CG  ARG B 116      32.042 -28.628  56.458  1.00 21.58           C  
ATOM   3151  CD  ARG B 116      31.377 -29.012  57.816  1.00 26.52           C  
ATOM   3152  NE  ARG B 116      31.742 -30.392  58.120  1.00 23.90           N  
ATOM   3153  CZ  ARG B 116      31.233 -31.439  57.483  1.00 25.23           C  
ATOM   3154  NH1 ARG B 116      31.651 -32.640  57.801  1.00 25.70           N  
ATOM   3155  NH2 ARG B 116      30.294 -31.315  56.542  1.00 26.40           N  
ATOM   3156  N   ILE B 117      32.459 -24.293  54.305  1.00 19.77           N  
ATOM   3157  CA  ILE B 117      31.965 -22.928  54.229  1.00 19.95           C  
ATOM   3158  C   ILE B 117      32.181 -22.256  52.881  1.00 21.28           C  
ATOM   3159  O   ILE B 117      33.292 -22.195  52.351  1.00 21.31           O  
ATOM   3160  CB  ILE B 117      32.643 -22.046  55.283  1.00 19.53           C  
ATOM   3161  CG1 ILE B 117      32.751 -22.787  56.628  1.00 20.76           C  
ATOM   3162  CG2 ILE B 117      31.986 -20.640  55.389  1.00 19.36           C  
ATOM   3163  CD1 ILE B 117      31.471 -23.190  57.241  1.00 20.90           C  
ATOM   3164  N   GLU B 118      31.093 -21.734  52.334  1.00 19.73           N  
ATOM   3165  CA  GLU B 118      31.145 -21.019  51.043  1.00 20.40           C  
ATOM   3166  C   GLU B 118      31.297 -19.522  51.275  1.00 19.73           C  
ATOM   3167  O   GLU B 118      32.107 -18.874  50.599  1.00 19.90           O  
ATOM   3168  CB  GLU B 118      29.895 -21.298  50.225  1.00 19.95           C  
ATOM   3169  CG  GLU B 118      29.931 -20.584  48.850  1.00 22.72           C  
ATOM   3170  CD  GLU B 118      28.734 -20.795  47.986  1.00 26.50           C  
ATOM   3171  OE1 GLU B 118      27.825 -21.553  48.346  1.00 30.93           O  
ATOM   3172  OE2 GLU B 118      28.720 -20.205  46.874  1.00 26.97           O  
ATOM   3173  N   LYS B 119      30.560 -18.976  52.249  1.00 19.00           N  
ATOM   3174  CA  LYS B 119      30.525 -17.526  52.465  1.00 19.10           C  
ATOM   3175  C   LYS B 119      30.335 -17.230  53.941  1.00 19.39           C  
ATOM   3176  O   LYS B 119      29.874 -18.107  54.682  1.00 17.63           O  
ATOM   3177  CB  LYS B 119      29.343 -16.939  51.682  1.00 19.40           C  
ATOM   3178  CG  LYS B 119      29.325 -17.236  50.178  1.00 22.22           C  
ATOM   3179  CD  LYS B 119      28.242 -16.439  49.461  1.00 20.82           C  
ATOM   3180  CE  LYS B 119      28.294 -16.756  47.941  1.00 23.85           C  
ATOM   3181  NZ  LYS B 119      27.336 -15.988  47.139  1.00 27.25           N  
ATOM   3182  N   VAL B 120      30.698 -16.018  54.350  1.00 18.38           N  
ATOM   3183  CA  VAL B 120      30.464 -15.542  55.701  1.00 18.61           C  
ATOM   3184  C   VAL B 120      29.905 -14.136  55.709  1.00 17.71           C  
ATOM   3185  O   VAL B 120      30.061 -13.354  54.756  1.00 18.11           O  
ATOM   3186  CB  VAL B 120      31.763 -15.599  56.587  1.00 17.81           C  
ATOM   3187  CG1 VAL B 120      32.306 -17.022  56.677  1.00 17.89           C  
ATOM   3188  CG2 VAL B 120      32.804 -14.680  56.036  1.00 19.72           C  
ATOM   3189  N   VAL B 121      29.159 -13.837  56.771  1.00 16.83           N  
ATOM   3190  CA  VAL B 121      28.537 -12.526  56.987  1.00 16.93           C  
ATOM   3191  C   VAL B 121      28.797 -12.110  58.416  1.00 15.78           C  
ATOM   3192  O   VAL B 121      28.540 -12.904  59.384  1.00 16.36           O  
ATOM   3193  CB  VAL B 121      27.015 -12.574  56.699  1.00 16.00           C  
ATOM   3194  CG1 VAL B 121      26.284 -11.225  56.974  1.00 17.02           C  
ATOM   3195  CG2 VAL B 121      26.766 -13.052  55.274  1.00 18.76           C  
ATOM   3196  N   PHE B 122      29.350 -10.907  58.584  1.00 17.43           N  
ATOM   3197  CA  PHE B 122      29.519 -10.280  59.907  1.00 17.47           C  
ATOM   3198  C   PHE B 122      28.437  -9.216  60.049  1.00 17.77           C  
ATOM   3199  O   PHE B 122      28.535  -8.155  59.438  1.00 18.35           O  
ATOM   3200  CB  PHE B 122      30.910  -9.634  60.019  1.00 16.48           C  
ATOM   3201  CG  PHE B 122      32.055 -10.649  60.048  1.00 17.83           C  
ATOM   3202  CD1 PHE B 122      32.383 -11.281  61.203  1.00 17.11           C  
ATOM   3203  CD2 PHE B 122      32.779 -10.964  58.876  1.00 19.85           C  
ATOM   3204  CE1 PHE B 122      33.386 -12.224  61.257  1.00 18.06           C  
ATOM   3205  CE2 PHE B 122      33.826 -11.901  58.935  1.00 20.71           C  
ATOM   3206  CZ  PHE B 122      34.118 -12.529  60.132  1.00 17.04           C  
ATOM   3207  N   ALA B 123      27.413  -9.471  60.887  1.00 16.56           N  
ATOM   3208  CA  ALA B 123      26.323  -8.565  61.089  1.00 16.83           C  
ATOM   3209  C   ALA B 123      26.348  -7.870  62.434  1.00 16.51           C  
ATOM   3210  O   ALA B 123      26.196  -8.496  63.490  1.00 16.59           O  
ATOM   3211  CB  ALA B 123      24.984  -9.326  60.875  1.00 16.69           C  
ATOM   3212  N   GLY B 124      26.601  -6.559  62.430  1.00 16.18           N  
ATOM   3213  CA  GLY B 124      26.661  -5.823  63.695  1.00 15.96           C  
ATOM   3214  C   GLY B 124      27.663  -6.522  64.625  1.00 16.00           C  
ATOM   3215  O   GLY B 124      27.469  -6.565  65.851  1.00 15.96           O  
ATOM   3216  N   ALA B 125      28.763  -7.040  64.053  1.00 16.70           N  
ATOM   3217  CA  ALA B 125      29.580  -8.009  64.713  1.00 15.84           C  
ATOM   3218  C   ALA B 125      30.767  -7.435  65.480  1.00 15.44           C  
ATOM   3219  O   ALA B 125      31.347  -6.442  65.106  1.00 16.54           O  
ATOM   3220  CB  ALA B 125      30.017  -9.057  63.703  1.00 15.63           C  
ATOM   3221  N   VAL B 126      31.203  -8.147  66.510  1.00 17.17           N  
ATOM   3222  CA  VAL B 126      32.275  -7.642  67.377  1.00 17.00           C  
ATOM   3223  C   VAL B 126      33.724  -7.640  66.834  1.00 17.73           C  
ATOM   3224  O   VAL B 126      34.536  -6.855  67.325  1.00 18.82           O  
ATOM   3225  CB  VAL B 126      32.246  -8.336  68.751  1.00 17.10           C  
ATOM   3226  CG1 VAL B 126      30.918  -8.047  69.512  1.00 16.40           C  
ATOM   3227  CG2 VAL B 126      32.594  -9.818  68.650  1.00 16.41           C  
ATOM   3228  N   PRO B 127      34.075  -8.506  65.850  1.00 16.87           N  
ATOM   3229  CA  PRO B 127      35.447  -8.345  65.338  1.00 17.56           C  
ATOM   3230  C   PRO B 127      35.734  -6.924  64.760  1.00 17.67           C  
ATOM   3231  O   PRO B 127      34.775  -6.184  64.406  1.00 17.02           O  
ATOM   3232  CB  PRO B 127      35.556  -9.450  64.279  1.00 18.17           C  
ATOM   3233  CG  PRO B 127      34.499 -10.444  64.643  1.00 19.25           C  
ATOM   3234  CD  PRO B 127      33.357  -9.532  65.079  1.00 18.07           C  
ATOM   3235  N   PRO B 128      37.031  -6.559  64.635  1.00 17.33           N  
ATOM   3236  CA  PRO B 128      38.196  -7.434  64.861  1.00 17.15           C  
ATOM   3237  C   PRO B 128      38.621  -7.615  66.286  1.00 16.51           C  
ATOM   3238  O   PRO B 128      39.258  -8.635  66.610  1.00 17.52           O  
ATOM   3239  CB  PRO B 128      39.294  -6.706  64.063  1.00 18.79           C  
ATOM   3240  CG  PRO B 128      38.561  -5.824  63.109  1.00 19.31           C  
ATOM   3241  CD  PRO B 128      37.452  -5.330  63.938  1.00 17.13           C  
ATOM   3242  N   TYR B 129      38.280  -6.660  67.146  1.00 17.60           N  
ATOM   3243  CA  TYR B 129      38.733  -6.633  68.520  1.00 16.61           C  
ATOM   3244  C   TYR B 129      38.080  -5.494  69.248  1.00 18.61           C  
ATOM   3245  O   TYR B 129      38.481  -4.319  69.095  1.00 18.08           O  
ATOM   3246  CB  TYR B 129      40.252  -6.459  68.542  1.00 18.98           C  
ATOM   3247  CG  TYR B 129      40.925  -6.525  69.897  1.00 17.92           C  
ATOM   3248  CD1 TYR B 129      40.404  -7.246  70.930  1.00 21.28           C  
ATOM   3249  CD2 TYR B 129      42.163  -5.866  70.112  1.00 22.76           C  
ATOM   3250  CE1 TYR B 129      41.064  -7.349  72.126  1.00 22.31           C  
ATOM   3251  CE2 TYR B 129      42.787  -5.934  71.330  1.00 21.38           C  
ATOM   3252  CZ  TYR B 129      42.260  -6.702  72.311  1.00 24.36           C  
ATOM   3253  OH  TYR B 129      42.886  -6.778  73.532  1.00 24.43           O  
ATOM   3254  N   LEU B 130      37.102  -5.830  70.093  1.00 18.15           N  
ATOM   3255  CA  LEU B 130      36.141  -4.828  70.552  1.00 19.74           C  
ATOM   3256  C   LEU B 130      36.686  -3.996  71.694  1.00 19.62           C  
ATOM   3257  O   LEU B 130      36.256  -2.899  71.919  1.00 19.22           O  
ATOM   3258  CB  LEU B 130      34.811  -5.476  70.928  1.00 20.52           C  
ATOM   3259  CG  LEU B 130      33.608  -4.557  71.096  1.00 22.47           C  
ATOM   3260  CD1 LEU B 130      33.273  -3.972  69.711  1.00 23.72           C  
ATOM   3261  CD2 LEU B 130      32.411  -5.342  71.667  1.00 22.52           C  
ATOM   3262  N   TYR B 131      37.676  -4.531  72.388  1.00 20.76           N  
ATOM   3263  CA  TYR B 131      38.260  -3.862  73.517  1.00 20.44           C  
ATOM   3264  C   TYR B 131      38.960  -2.578  73.100  1.00 21.27           C  
ATOM   3265  O   TYR B 131      39.756  -2.555  72.153  1.00 21.36           O  
ATOM   3266  CB  TYR B 131      39.291  -4.800  74.081  1.00 20.83           C  
ATOM   3267  CG  TYR B 131      40.022  -4.323  75.279  1.00 20.53           C  
ATOM   3268  CD1 TYR B 131      39.398  -3.620  76.296  1.00 20.58           C  
ATOM   3269  CD2 TYR B 131      41.370  -4.608  75.404  1.00 26.84           C  
ATOM   3270  CE1 TYR B 131      40.112  -3.209  77.418  1.00 24.43           C  
ATOM   3271  CE2 TYR B 131      42.088  -4.216  76.517  1.00 28.30           C  
ATOM   3272  CZ  TYR B 131      41.460  -3.534  77.519  1.00 27.50           C  
ATOM   3273  OH  TYR B 131      42.253  -3.147  78.588  1.00 25.28           O  
ATOM   3274  N   LYS B 132      38.692  -1.511  73.839  1.00 21.96           N  
ATOM   3275  CA  LYS B 132      39.285  -0.225  73.539  1.00 22.33           C  
ATOM   3276  C   LYS B 132      40.232   0.095  74.682  1.00 22.46           C  
ATOM   3277  O   LYS B 132      39.817   0.115  75.823  1.00 22.12           O  
ATOM   3278  CB  LYS B 132      38.217   0.868  73.515  1.00 22.36           C  
ATOM   3279  CG  LYS B 132      38.715   2.119  72.832  1.00 24.53           C  
ATOM   3280  CD  LYS B 132      37.612   3.155  72.691  1.00 29.60           C  
ATOM   3281  CE  LYS B 132      37.893   4.113  71.513  1.00 32.05           C  
ATOM   3282  NZ  LYS B 132      36.849   4.087  70.438  1.00 33.98           N  
ATOM   3283  N   SER B 133      41.463   0.409  74.357  1.00 23.78           N  
ATOM   3284  CA  SER B 133      42.466   0.688  75.368  1.00 25.90           C  
ATOM   3285  C   SER B 133      43.466   1.672  74.802  1.00 27.43           C  
ATOM   3286  O   SER B 133      43.373   2.143  73.628  1.00 26.98           O  
ATOM   3287  CB  SER B 133      43.166  -0.613  75.739  1.00 25.93           C  
ATOM   3288  OG  SER B 133      43.895  -1.106  74.630  1.00 27.35           O  
ATOM   3289  N   GLU B 134      44.451   1.966  75.628  1.00 28.56           N  
ATOM   3290  CA AGLU B 134      45.499   2.891  75.229  0.60 29.99           C  
ATOM   3291  CA BGLU B 134      45.524   2.868  75.246  0.40 29.78           C  
ATOM   3292  C   GLU B 134      46.221   2.392  73.984  1.00 30.07           C  
ATOM   3293  O   GLU B 134      46.292   3.109  72.973  1.00 31.49           O  
ATOM   3294  CB AGLU B 134      46.488   3.100  76.380  0.60 30.09           C  
ATOM   3295  CB BGLU B 134      46.549   2.940  76.372  0.40 29.84           C  
ATOM   3296  CG AGLU B 134      47.675   4.027  76.015  0.60 31.79           C  
ATOM   3297  CG BGLU B 134      46.110   3.756  77.541  0.40 30.77           C  
ATOM   3298  CD AGLU B 134      48.059   4.982  77.138  0.60 32.74           C  
ATOM   3299  CD BGLU B 134      47.249   4.601  78.070  0.40 31.40           C  
ATOM   3300  OE1AGLU B 134      49.162   5.564  77.079  0.60 32.93           O  
ATOM   3301  OE1BGLU B 134      48.407   4.117  78.057  0.40 30.47           O  
ATOM   3302  OE2AGLU B 134      47.244   5.165  78.066  0.60 34.79           O  
ATOM   3303  OE2BGLU B 134      46.982   5.754  78.479  0.40 33.95           O  
ATOM   3304  N   ASP B 135      46.741   1.173  74.076  1.00 30.27           N  
ATOM   3305  CA  ASP B 135      47.457   0.521  73.017  1.00 29.73           C  
ATOM   3306  C   ASP B 135      46.512   0.190  71.856  1.00 29.12           C  
ATOM   3307  O   ASP B 135      46.957   0.168  70.692  1.00 28.52           O  
ATOM   3308  CB  ASP B 135      48.079  -0.773  73.542  1.00 30.26           C  
ATOM   3309  CG  ASP B 135      49.059  -0.535  74.683  1.00 33.57           C  
ATOM   3310  OD1 ASP B 135      49.445   0.643  74.871  1.00 35.21           O  
ATOM   3311  OD2 ASP B 135      49.431  -1.517  75.376  1.00 39.18           O  
ATOM   3312  N   HIS B 136      45.230  -0.061  72.152  1.00 27.18           N  
ATOM   3313  CA  HIS B 136      44.299  -0.418  71.091  1.00 25.65           C  
ATOM   3314  C   HIS B 136      43.116   0.531  71.043  1.00 25.64           C  
ATOM   3315  O   HIS B 136      42.005   0.182  71.439  1.00 24.61           O  
ATOM   3316  CB  HIS B 136      43.861  -1.881  71.209  1.00 24.99           C  
ATOM   3317  CG  HIS B 136      43.024  -2.323  70.062  1.00 22.21           C  
ATOM   3318  ND1 HIS B 136      41.670  -2.544  70.162  1.00 21.57           N  
ATOM   3319  CD2 HIS B 136      43.321  -2.430  68.756  1.00 20.05           C  
ATOM   3320  CE1 HIS B 136      41.185  -2.872  68.977  1.00 22.26           C  
ATOM   3321  NE2 HIS B 136      42.162  -2.806  68.096  1.00 20.94           N  
ATOM   3322  N   PRO B 137      43.347   1.761  70.551  1.00 25.93           N  
ATOM   3323  CA  PRO B 137      42.325   2.782  70.522  1.00 26.01           C  
ATOM   3324  C   PRO B 137      41.233   2.491  69.522  1.00 27.12           C  
ATOM   3325  O   PRO B 137      40.168   3.061  69.606  1.00 27.78           O  
ATOM   3326  CB  PRO B 137      43.102   4.049  70.077  1.00 26.34           C  
ATOM   3327  CG  PRO B 137      44.516   3.686  70.040  1.00 28.19           C  
ATOM   3328  CD  PRO B 137      44.659   2.252  70.070  1.00 26.70           C  
ATOM   3329  N   GLU B 138      41.473   1.573  68.587  1.00 27.70           N  
ATOM   3330  CA  GLU B 138      40.494   1.303  67.519  1.00 28.01           C  
ATOM   3331  C   GLU B 138      39.341   0.433  67.969  1.00 27.05           C  
ATOM   3332  O   GLU B 138      38.454   0.138  67.148  1.00 27.45           O  
ATOM   3333  CB  GLU B 138      41.125   0.558  66.307  1.00 28.45           C  
ATOM   3334  CG  GLU B 138      42.457   1.029  65.770  1.00 33.54           C  
ATOM   3335  CD  GLU B 138      43.623   0.615  66.676  1.00 37.21           C  
ATOM   3336  OE1 GLU B 138      43.658   1.106  67.802  1.00 39.22           O  
ATOM   3337  OE2 GLU B 138      44.469  -0.213  66.280  1.00 44.89           O  
ATOM   3338  N   GLY B 139      39.359  -0.033  69.223  1.00 25.65           N  
ATOM   3339  CA  GLY B 139      38.216  -0.745  69.805  1.00 24.79           C  
ATOM   3340  C   GLY B 139      37.043   0.163  70.145  1.00 23.81           C  
ATOM   3341  O   GLY B 139      37.146   1.395  70.076  1.00 23.03           O  
ATOM   3342  N   ALA B 140      35.989  -0.460  70.654  1.00 24.06           N  
ATOM   3343  CA  ALA B 140      34.750   0.210  70.997  1.00 23.17           C  
ATOM   3344  C   ALA B 140      34.531   0.308  72.511  1.00 24.59           C  
ATOM   3345  O   ALA B 140      34.006   1.319  73.016  1.00 26.57           O  
ATOM   3346  CB  ALA B 140      33.602  -0.571  70.388  1.00 23.81           C  
ATOM   3347  N   LEU B 141      34.848  -0.773  73.232  1.00 22.68           N  
ATOM   3348  CA  LEU B 141      34.431  -0.887  74.615  1.00 22.33           C  
ATOM   3349  C   LEU B 141      35.631  -0.762  75.522  1.00 21.71           C  
ATOM   3350  O   LEU B 141      36.491  -1.626  75.519  1.00 21.11           O  
ATOM   3351  CB  LEU B 141      33.769  -2.220  74.887  1.00 21.72           C  
ATOM   3352  CG  LEU B 141      32.443  -2.492  74.167  1.00 23.90           C  
ATOM   3353  CD1 LEU B 141      31.905  -3.788  74.664  1.00 24.44           C  
ATOM   3354  CD2 LEU B 141      31.512  -1.334  74.408  1.00 25.94           C  
ATOM   3355  N   ASP B 142      35.626   0.281  76.336  1.00 22.65           N  
ATOM   3356  CA  ASP B 142      36.709   0.511  77.275  1.00 23.18           C  
ATOM   3357  C   ASP B 142      36.515  -0.214  78.605  1.00 23.48           C  
ATOM   3358  O   ASP B 142      35.528  -0.848  78.840  1.00 22.60           O  
ATOM   3359  CB  ASP B 142      36.948   2.006  77.488  1.00 23.36           C  
ATOM   3360  CG  ASP B 142      35.812   2.729  78.227  1.00 26.80           C  
ATOM   3361  OD1 ASP B 142      34.889   2.104  78.791  1.00 28.43           O  
ATOM   3362  OD2 ASP B 142      35.895   3.976  78.294  1.00 26.46           O  
ATOM   3363  N   ASP B 143      37.517  -0.159  79.467  1.00 24.14           N  
ATOM   3364  CA  ASP B 143      37.449  -0.948  80.694  1.00 24.14           C  
ATOM   3365  C   ASP B 143      36.280  -0.520  81.584  1.00 23.76           C  
ATOM   3366  O   ASP B 143      35.626  -1.383  82.181  1.00 24.43           O  
ATOM   3367  CB  ASP B 143      38.813  -0.969  81.413  1.00 23.89           C  
ATOM   3368  CG  ASP B 143      39.826  -1.964  80.731  1.00 25.97           C  
ATOM   3369  OD1 ASP B 143      39.638  -3.218  80.850  1.00 28.77           O  
ATOM   3370  OD2 ASP B 143      40.796  -1.520  80.040  1.00 26.30           O  
ATOM   3371  N   ALA B 144      35.980   0.779  81.661  1.00 22.47           N  
ATOM   3372  CA  ALA B 144      34.936   1.275  82.519  1.00 22.70           C  
ATOM   3373  C   ALA B 144      33.573   0.747  82.066  1.00 22.72           C  
ATOM   3374  O   ALA B 144      32.747   0.313  82.886  1.00 23.45           O  
ATOM   3375  CB  ALA B 144      34.946   2.829  82.579  1.00 23.65           C  
ATOM   3376  N   THR B 145      33.382   0.714  80.749  1.00 22.52           N  
ATOM   3377  CA  THR B 145      32.142   0.212  80.145  1.00 21.61           C  
ATOM   3378  C   THR B 145      32.034  -1.307  80.380  1.00 21.60           C  
ATOM   3379  O   THR B 145      31.008  -1.818  80.844  1.00 21.15           O  
ATOM   3380  CB  THR B 145      32.122   0.544  78.619  1.00 20.98           C  
ATOM   3381  OG1 THR B 145      32.214   1.980  78.438  1.00 24.60           O  
ATOM   3382  CG2 THR B 145      30.881   0.033  77.991  1.00 22.06           C  
ATOM   3383  N   ILE B 146      33.126  -2.017  80.140  1.00 20.65           N  
ATOM   3384  CA  ILE B 146      33.124  -3.462  80.365  1.00 21.19           C  
ATOM   3385  C   ILE B 146      32.758  -3.746  81.829  1.00 21.54           C  
ATOM   3386  O   ILE B 146      31.925  -4.608  82.124  1.00 20.70           O  
ATOM   3387  CB  ILE B 146      34.458  -4.110  79.954  1.00 21.34           C  
ATOM   3388  CG1 ILE B 146      34.590  -4.035  78.446  1.00 20.22           C  
ATOM   3389  CG2 ILE B 146      34.535  -5.607  80.438  1.00 21.91           C  
ATOM   3390  CD1 ILE B 146      35.945  -4.257  77.967  1.00 21.48           C  
ATOM   3391  N   GLU B 147      33.347  -3.004  82.770  1.00 21.30           N  
ATOM   3392  CA  GLU B 147      33.061  -3.302  84.180  1.00 22.17           C  
ATOM   3393  C   GLU B 147      31.644  -2.962  84.603  1.00 22.46           C  
ATOM   3394  O   GLU B 147      31.107  -3.593  85.539  1.00 23.20           O  
ATOM   3395  CB  GLU B 147      34.068  -2.595  85.133  1.00 22.02           C  
ATOM   3396  CG  GLU B 147      35.516  -3.066  84.970  1.00 24.63           C  
ATOM   3397  CD  GLU B 147      35.758  -4.585  85.183  1.00 30.75           C  
ATOM   3398  OE1 GLU B 147      35.258  -5.158  86.203  1.00 31.80           O  
ATOM   3399  OE2 GLU B 147      36.477  -5.195  84.322  1.00 31.31           O  
ATOM   3400  N   THR B 148      31.043  -1.948  83.975  1.00 21.31           N  
ATOM   3401  CA  THR B 148      29.640  -1.653  84.176  1.00 22.48           C  
ATOM   3402  C   THR B 148      28.741  -2.862  83.803  1.00 21.38           C  
ATOM   3403  O   THR B 148      27.761  -3.154  84.490  1.00 21.72           O  
ATOM   3404  CB  THR B 148      29.238  -0.445  83.310  1.00 22.80           C  
ATOM   3405  OG1 THR B 148      29.974   0.692  83.758  1.00 23.85           O  
ATOM   3406  CG2 THR B 148      27.770  -0.129  83.400  1.00 25.00           C  
ATOM   3407  N   PHE B 149      29.071  -3.517  82.705  1.00 19.54           N  
ATOM   3408  CA  PHE B 149      28.324  -4.709  82.264  1.00 19.83           C  
ATOM   3409  C   PHE B 149      28.470  -5.810  83.275  1.00 19.40           C  
ATOM   3410  O   PHE B 149      27.501  -6.417  83.675  1.00 19.80           O  
ATOM   3411  CB  PHE B 149      28.823  -5.214  80.912  1.00 20.08           C  
ATOM   3412  CG  PHE B 149      28.208  -4.521  79.715  1.00 22.47           C  
ATOM   3413  CD1 PHE B 149      28.194  -3.158  79.618  1.00 26.27           C  
ATOM   3414  CD2 PHE B 149      27.596  -5.252  78.716  1.00 26.70           C  
ATOM   3415  CE1 PHE B 149      27.628  -2.501  78.523  1.00 28.47           C  
ATOM   3416  CE2 PHE B 149      27.022  -4.594  77.610  1.00 29.20           C  
ATOM   3417  CZ  PHE B 149      27.066  -3.218  77.525  1.00 30.48           C  
ATOM   3418  N   LYS B 150      29.704  -6.067  83.701  1.00 18.63           N  
ATOM   3419  CA  LYS B 150      29.936  -7.148  84.650  1.00 19.12           C  
ATOM   3420  C   LYS B 150      29.232  -6.921  85.985  1.00 18.35           C  
ATOM   3421  O   LYS B 150      28.569  -7.815  86.500  1.00 17.69           O  
ATOM   3422  CB  LYS B 150      31.425  -7.423  84.815  1.00 18.57           C  
ATOM   3423  CG  LYS B 150      32.122  -8.028  83.596  1.00 21.68           C  
ATOM   3424  CD  LYS B 150      33.614  -7.768  83.571  1.00 27.14           C  
ATOM   3425  CE  LYS B 150      34.360  -8.367  84.729  1.00 26.62           C  
ATOM   3426  NZ  LYS B 150      35.861  -8.215  84.470  1.00 29.23           N  
ATOM   3427  N   SER B 151      29.385  -5.739  86.562  1.00 20.53           N  
ATOM   3428  CA  SER B 151      28.806  -5.490  87.880  1.00 21.00           C  
ATOM   3429  C   SER B 151      27.272  -5.441  87.760  1.00 19.97           C  
ATOM   3430  O   SER B 151      26.588  -5.937  88.605  1.00 21.33           O  
ATOM   3431  CB  SER B 151      29.349  -4.194  88.497  1.00 22.91           C  
ATOM   3432  OG  SER B 151      29.072  -3.105  87.620  1.00 24.28           O  
ATOM   3433  N   GLY B 152      26.749  -4.875  86.689  1.00 20.22           N  
ATOM   3434  CA  GLY B 152      25.301  -4.950  86.431  1.00 20.02           C  
ATOM   3435  C   GLY B 152      24.755  -6.365  86.391  1.00 19.86           C  
ATOM   3436  O   GLY B 152      23.743  -6.688  87.048  1.00 20.15           O  
ATOM   3437  N   VAL B 153      25.416  -7.238  85.672  1.00 19.42           N  
ATOM   3438  CA  VAL B 153      25.005  -8.658  85.625  1.00 19.46           C  
ATOM   3439  C   VAL B 153      25.144  -9.400  86.991  1.00 21.47           C  
ATOM   3440  O   VAL B 153      24.291 -10.200  87.382  1.00 20.26           O  
ATOM   3441  CB  VAL B 153      25.718  -9.340  84.486  1.00 20.95           C  
ATOM   3442  CG1 VAL B 153      25.489 -10.857  84.491  1.00 23.48           C  
ATOM   3443  CG2 VAL B 153      25.321  -8.684  83.148  1.00 18.82           C  
ATOM   3444  N   ILE B 154      26.199  -9.096  87.737  1.00 20.46           N  
ATOM   3445  CA  ILE B 154      26.409  -9.730  89.031  1.00 21.91           C  
ATOM   3446  C   ILE B 154      25.396  -9.225  90.042  1.00 22.49           C  
ATOM   3447  O   ILE B 154      24.940  -9.959  90.912  1.00 24.51           O  
ATOM   3448  CB  ILE B 154      27.853  -9.431  89.514  1.00 21.91           C  
ATOM   3449  CG1 ILE B 154      28.861 -10.105  88.569  1.00 22.22           C  
ATOM   3450  CG2 ILE B 154      28.023  -9.860  90.963  1.00 22.96           C  
ATOM   3451  CD1 ILE B 154      30.304  -9.540  88.746  1.00 20.44           C  
ATOM   3452  N   ASN B 155      25.042  -7.955  89.964  1.00 22.57           N  
ATOM   3453  CA  ASN B 155      24.330  -7.349  91.068  1.00 22.42           C  
ATOM   3454  C   ASN B 155      22.815  -7.296  90.870  1.00 21.87           C  
ATOM   3455  O   ASN B 155      22.069  -7.558  91.799  1.00 19.49           O  
ATOM   3456  CB  ASN B 155      24.975  -6.026  91.377  1.00 24.37           C  
ATOM   3457  CG  ASN B 155      26.450  -6.217  91.927  1.00 27.33           C  
ATOM   3458  OD1 ASN B 155      26.681  -7.038  92.854  1.00 35.86           O  
ATOM   3459  ND2 ASN B 155      27.435  -5.512  91.323  1.00 31.24           N  
ATOM   3460  N   ASP B 156      22.372  -6.967  89.663  1.00 21.31           N  
ATOM   3461  CA  ASP B 156      20.942  -7.074  89.290  1.00 21.57           C  
ATOM   3462  C   ASP B 156      20.864  -7.266  87.788  1.00 19.43           C  
ATOM   3463  O   ASP B 156      20.655  -6.346  87.014  1.00 17.33           O  
ATOM   3464  CB  ASP B 156      20.027  -5.910  89.749  1.00 22.62           C  
ATOM   3465  CG  ASP B 156      18.470  -6.259  89.604  1.00 25.14           C  
ATOM   3466  OD1 ASP B 156      18.040  -7.142  88.859  1.00 23.82           O  
ATOM   3467  OD2 ASP B 156      17.643  -5.664  90.297  1.00 28.83           O  
ATOM   3468  N   ARG B 157      21.010  -8.520  87.416  1.00 18.91           N  
ATOM   3469  CA  ARG B 157      21.052  -8.914  86.036  1.00 17.61           C  
ATOM   3470  C   ARG B 157      19.752  -8.564  85.312  1.00 17.42           C  
ATOM   3471  O   ARG B 157      19.753  -8.115  84.156  1.00 16.92           O  
ATOM   3472  CB  ARG B 157      21.285 -10.420  85.961  1.00 18.08           C  
ATOM   3473  CG  ARG B 157      21.386 -10.961  84.572  1.00 15.89           C  
ATOM   3474  CD  ARG B 157      21.638 -12.462  84.550  1.00 16.71           C  
ATOM   3475  NE  ARG B 157      20.622 -13.202  85.300  1.00 17.45           N  
ATOM   3476  CZ  ARG B 157      19.532 -13.733  84.721  1.00 19.17           C  
ATOM   3477  NH1 ARG B 157      19.347 -13.678  83.393  1.00 18.81           N  
ATOM   3478  NH2 ARG B 157      18.667 -14.401  85.444  1.00 20.27           N  
ATOM   3479  N   LEU B 158      18.644  -8.747  86.007  1.00 16.64           N  
ATOM   3480  CA  LEU B 158      17.294  -8.528  85.369  1.00 15.84           C  
ATOM   3481  C   LEU B 158      17.079  -7.071  85.049  1.00 15.84           C  
ATOM   3482  O   LEU B 158      16.601  -6.734  83.970  1.00 16.55           O  
ATOM   3483  CB  LEU B 158      16.183  -9.074  86.262  1.00 15.39           C  
ATOM   3484  CG  LEU B 158      16.115 -10.628  86.280  1.00 17.03           C  
ATOM   3485  CD1 LEU B 158      16.007 -11.197  84.873  1.00 17.41           C  
ATOM   3486  CD2 LEU B 158      17.266 -11.266  86.963  1.00 21.66           C  
ATOM   3487  N   ALA B 159      17.499  -6.184  85.962  1.00 16.62           N  
ATOM   3488  CA  ALA B 159      17.373  -4.749  85.718  1.00 17.80           C  
ATOM   3489  C   ALA B 159      18.358  -4.292  84.632  1.00 17.80           C  
ATOM   3490  O   ALA B 159      18.015  -3.476  83.800  1.00 18.39           O  
ATOM   3491  CB  ALA B 159      17.606  -3.959  87.019  1.00 18.11           C  
ATOM   3492  N   PHE B 160      19.586  -4.786  84.698  1.00 18.47           N  
ATOM   3493  CA  PHE B 160      20.608  -4.503  83.702  1.00 18.82           C  
ATOM   3494  C   PHE B 160      20.097  -4.863  82.310  1.00 18.67           C  
ATOM   3495  O   PHE B 160      20.183  -4.079  81.411  1.00 18.95           O  
ATOM   3496  CB  PHE B 160      21.927  -5.201  84.006  1.00 19.89           C  
ATOM   3497  CG  PHE B 160      22.915  -4.986  82.933  1.00 22.63           C  
ATOM   3498  CD1 PHE B 160      23.677  -3.825  82.923  1.00 25.47           C  
ATOM   3499  CD2 PHE B 160      22.985  -5.854  81.880  1.00 26.19           C  
ATOM   3500  CE1 PHE B 160      24.561  -3.584  81.866  1.00 26.40           C  
ATOM   3501  CE2 PHE B 160      23.843  -5.607  80.827  1.00 28.32           C  
ATOM   3502  CZ  PHE B 160      24.633  -4.516  80.828  1.00 25.41           C  
ATOM   3503  N   LEU B 161      19.492  -6.040  82.179  1.00 18.21           N  
ATOM   3504  CA  LEU B 161      18.954  -6.497  80.903  1.00 17.63           C  
ATOM   3505  C   LEU B 161      17.833  -5.604  80.394  1.00 17.67           C  
ATOM   3506  O   LEU B 161      17.721  -5.369  79.174  1.00 16.75           O  
ATOM   3507  CB  LEU B 161      18.406  -7.911  81.008  1.00 17.37           C  
ATOM   3508  CG  LEU B 161      19.506  -8.980  81.183  1.00 21.99           C  
ATOM   3509  CD1 LEU B 161      18.913 -10.354  81.514  1.00 19.59           C  
ATOM   3510  CD2 LEU B 161      20.403  -9.051  79.960  1.00 23.59           C  
ATOM   3511  N   ASP B 162      16.964  -5.188  81.300  1.00 17.41           N  
ATOM   3512  CA  ASP B 162      15.846  -4.295  80.897  1.00 20.02           C  
ATOM   3513  C   ASP B 162      16.448  -3.058  80.234  1.00 20.02           C  
ATOM   3514  O   ASP B 162      15.997  -2.625  79.169  1.00 21.28           O  
ATOM   3515  CB  ASP B 162      14.995  -3.899  82.113  1.00 19.91           C  
ATOM   3516  CG  ASP B 162      13.732  -3.159  81.735  1.00 21.59           C  
ATOM   3517  OD1 ASP B 162      12.871  -3.732  81.015  1.00 25.81           O  
ATOM   3518  OD2 ASP B 162      13.638  -2.000  82.155  1.00 27.81           O  
ATOM   3519  N   GLU B 163      17.491  -2.506  80.831  1.00 21.68           N  
ATOM   3520  CA  GLU B 163      18.071  -1.285  80.269  1.00 22.22           C  
ATOM   3521  C   GLU B 163      18.836  -1.546  78.975  1.00 21.31           C  
ATOM   3522  O   GLU B 163      18.758  -0.757  78.026  1.00 20.36           O  
ATOM   3523  CB  GLU B 163      18.919  -0.561  81.324  1.00 24.98           C  
ATOM   3524  CG  GLU B 163      18.017   0.219  82.218  1.00 29.67           C  
ATOM   3525  CD  GLU B 163      17.424   1.531  81.553  1.00 34.31           C  
ATOM   3526  OE1 GLU B 163      16.205   1.809  81.686  1.00 39.52           O  
ATOM   3527  OE2 GLU B 163      18.170   2.268  80.892  1.00 41.26           O  
ATOM   3528  N   PHE B 164      19.518  -2.681  78.938  1.00 19.60           N  
ATOM   3529  CA  PHE B 164      20.312  -3.079  77.780  1.00 19.92           C  
ATOM   3530  C   PHE B 164      19.409  -3.227  76.567  1.00 21.03           C  
ATOM   3531  O   PHE B 164      19.739  -2.704  75.454  1.00 20.46           O  
ATOM   3532  CB  PHE B 164      21.112  -4.340  78.082  1.00 18.87           C  
ATOM   3533  CG  PHE B 164      22.000  -4.771  76.938  1.00 19.26           C  
ATOM   3534  CD1 PHE B 164      23.106  -4.039  76.600  1.00 23.57           C  
ATOM   3535  CD2 PHE B 164      21.701  -5.897  76.206  1.00 22.13           C  
ATOM   3536  CE1 PHE B 164      23.902  -4.422  75.497  1.00 24.74           C  
ATOM   3537  CE2 PHE B 164      22.483  -6.263  75.127  1.00 21.56           C  
ATOM   3538  CZ  PHE B 164      23.577  -5.543  74.804  1.00 20.50           C  
ATOM   3539  N   THR B 165      18.262  -3.872  76.786  1.00 19.27           N  
ATOM   3540  CA  THR B 165      17.325  -4.059  75.681  1.00 21.20           C  
ATOM   3541  C   THR B 165      16.701  -2.767  75.148  1.00 22.35           C  
ATOM   3542  O   THR B 165      16.351  -2.695  73.984  1.00 23.85           O  
ATOM   3543  CB  THR B 165      16.242  -5.076  75.992  1.00 19.91           C  
ATOM   3544  OG1 THR B 165      15.507  -4.652  77.152  1.00 21.95           O  
ATOM   3545  CG2 THR B 165      16.850  -6.472  76.208  1.00 19.47           C  
ATOM   3546  N   LYS B 166      16.594  -1.734  75.971  1.00 23.40           N  
ATOM   3547  CA  LYS B 166      16.165  -0.463  75.457  1.00 25.07           C  
ATOM   3548  C   LYS B 166      17.177   0.108  74.464  1.00 24.94           C  
ATOM   3549  O   LYS B 166      16.797   0.533  73.368  1.00 28.08           O  
ATOM   3550  CB  LYS B 166      15.877   0.490  76.607  1.00 25.61           C  
ATOM   3551  CG  LYS B 166      14.851  -0.076  77.566  1.00 28.62           C  
ATOM   3552  CD  LYS B 166      14.330   0.992  78.492  1.00 31.73           C  
ATOM   3553  CE  LYS B 166      13.758   0.403  79.719  1.00 35.02           C  
ATOM   3554  NZ  LYS B 166      13.507   1.501  80.703  1.00 35.30           N  
ATOM   3555  N   GLY B 167      18.463   0.070  74.791  1.00 24.05           N  
ATOM   3556  CA  GLY B 167      19.477   0.626  73.898  1.00 23.79           C  
ATOM   3557  C   GLY B 167      19.723  -0.191  72.623  1.00 21.89           C  
ATOM   3558  O   GLY B 167      19.971   0.399  71.564  1.00 24.29           O  
ATOM   3559  N   PHE B 168      19.539  -1.509  72.729  1.00 20.66           N  
ATOM   3560  CA  PHE B 168      19.801  -2.474  71.682  1.00 19.36           C  
ATOM   3561  C   PHE B 168      19.087  -2.064  70.402  1.00 18.66           C  
ATOM   3562  O   PHE B 168      19.614  -2.281  69.297  1.00 19.34           O  
ATOM   3563  CB  PHE B 168      19.277  -3.837  72.164  1.00 19.17           C  
ATOM   3564  CG  PHE B 168      19.820  -5.042  71.478  1.00 19.41           C  
ATOM   3565  CD1 PHE B 168      20.753  -5.808  72.086  1.00 21.72           C  
ATOM   3566  CD2 PHE B 168      19.266  -5.495  70.297  1.00 21.32           C  
ATOM   3567  CE1 PHE B 168      21.184  -6.945  71.522  1.00 23.17           C  
ATOM   3568  CE2 PHE B 168      19.710  -6.661  69.689  1.00 22.94           C  
ATOM   3569  CZ  PHE B 168      20.662  -7.386  70.301  1.00 22.18           C  
ATOM   3570  N   PHE B 169      17.863  -1.545  70.510  1.00 18.29           N  
ATOM   3571  CA  PHE B 169      17.062  -1.343  69.304  1.00 19.42           C  
ATOM   3572  C   PHE B 169      16.886   0.146  68.988  1.00 21.44           C  
ATOM   3573  O   PHE B 169      16.099   0.502  68.121  1.00 21.12           O  
ATOM   3574  CB  PHE B 169      15.711  -1.984  69.461  1.00 19.98           C  
ATOM   3575  CG  PHE B 169      15.762  -3.488  69.563  1.00 18.28           C  
ATOM   3576  CD1 PHE B 169      16.043  -4.265  68.459  1.00 21.57           C  
ATOM   3577  CD2 PHE B 169      15.590  -4.110  70.790  1.00 20.29           C  
ATOM   3578  CE1 PHE B 169      16.113  -5.645  68.544  1.00 23.16           C  
ATOM   3579  CE2 PHE B 169      15.625  -5.498  70.896  1.00 19.50           C  
ATOM   3580  CZ  PHE B 169      15.904  -6.264  69.787  1.00 24.44           C  
ATOM   3581  N   ALA B 170      17.605   0.985  69.717  1.00 22.04           N  
ATOM   3582  CA  ALA B 170      17.514   2.456  69.558  1.00 23.24           C  
ATOM   3583  C   ALA B 170      18.620   2.983  68.631  1.00 22.75           C  
ATOM   3584  O   ALA B 170      19.764   2.527  68.729  1.00 23.33           O  
ATOM   3585  CB  ALA B 170      17.619   3.121  70.935  1.00 24.35           C  
ATOM   3586  N   ALA B 171      18.270   3.861  67.681  1.00 22.21           N  
ATOM   3587  CA  ALA B 171      19.273   4.507  66.804  1.00 22.03           C  
ATOM   3588  C   ALA B 171      19.327   5.963  67.218  1.00 22.56           C  
ATOM   3589  O   ALA B 171      18.498   6.763  66.802  1.00 21.85           O  
ATOM   3590  CB  ALA B 171      18.899   4.369  65.355  1.00 21.71           C  
ATOM   3591  N   GLY B 172      20.302   6.298  68.053  1.00 23.17           N  
ATOM   3592  CA  GLY B 172      20.335   7.639  68.670  1.00 24.83           C  
ATOM   3593  C   GLY B 172      18.978   7.997  69.262  1.00 25.48           C  
ATOM   3594  O   GLY B 172      18.470   7.260  70.117  1.00 25.81           O  
ATOM   3595  N   ASP B 173      18.371   9.077  68.751  1.00 25.26           N  
ATOM   3596  CA  ASP B 173      17.073   9.603  69.217  1.00 26.17           C  
ATOM   3597  C   ASP B 173      15.837   8.845  68.727  1.00 26.00           C  
ATOM   3598  O   ASP B 173      14.722   9.166  69.145  1.00 25.12           O  
ATOM   3599  CB  ASP B 173      16.918  11.132  68.910  1.00 27.02           C  
ATOM   3600  CG  ASP B 173      17.143  11.537  67.387  1.00 27.71           C  
ATOM   3601  OD1 ASP B 173      17.440  10.691  66.516  1.00 29.81           O  
ATOM   3602  OD2 ASP B 173      17.029  12.763  67.097  1.00 28.96           O  
ATOM   3603  N   ARG B 174      16.034   7.804  67.905  1.00 25.47           N  
ATOM   3604  CA  ARG B 174      14.923   7.040  67.403  1.00 25.13           C  
ATOM   3605  C   ARG B 174      14.832   5.839  68.339  1.00 26.31           C  
ATOM   3606  O   ARG B 174      15.631   4.887  68.256  1.00 25.63           O  
ATOM   3607  CB  ARG B 174      15.149   6.635  65.936  1.00 25.38           C  
ATOM   3608  CG  ARG B 174      15.025   7.804  64.964  1.00 26.73           C  
ATOM   3609  CD  ARG B 174      13.567   8.205  64.787  1.00 27.09           C  
ATOM   3610  NE  ARG B 174      12.807   7.247  63.993  1.00 26.20           N  
ATOM   3611  CZ  ARG B 174      12.957   7.038  62.672  1.00 30.14           C  
ATOM   3612  NH1 ARG B 174      13.854   7.711  61.917  1.00 31.85           N  
ATOM   3613  NH2 ARG B 174      12.181   6.151  62.086  1.00 32.74           N  
ATOM   3614  N   THR B 175      13.898   5.933  69.273  1.00 26.59           N  
ATOM   3615  CA  THR B 175      13.683   4.913  70.292  1.00 27.61           C  
ATOM   3616  C   THR B 175      12.312   4.311  70.119  1.00 27.26           C  
ATOM   3617  O   THR B 175      11.760   3.762  71.031  1.00 29.25           O  
ATOM   3618  CB  THR B 175      13.786   5.569  71.650  1.00 27.64           C  
ATOM   3619  OG1 THR B 175      12.707   6.510  71.776  1.00 31.11           O  
ATOM   3620  CG2 THR B 175      15.147   6.302  71.748  1.00 25.91           C  
ATOM   3621  N   ASP B 176      11.750   4.464  68.929  1.00 28.12           N  
ATOM   3622  CA  ASP B 176      10.462   3.922  68.556  1.00 27.58           C  
ATOM   3623  C   ASP B 176      10.635   2.900  67.472  1.00 24.90           C  
ATOM   3624  O   ASP B 176       9.725   2.693  66.696  1.00 26.11           O  
ATOM   3625  CB  ASP B 176       9.576   5.081  67.999  1.00 28.81           C  
ATOM   3626  CG  ASP B 176      10.199   5.801  66.702  1.00 33.60           C  
ATOM   3627  OD1 ASP B 176      11.351   6.352  66.749  1.00 33.89           O  
ATOM   3628  OD2 ASP B 176       9.496   5.857  65.642  1.00 38.45           O  
ATOM   3629  N   LEU B 177      11.801   2.275  67.342  1.00 23.03           N  
ATOM   3630  CA  LEU B 177      12.000   1.448  66.159  1.00 22.39           C  
ATOM   3631  C   LEU B 177      11.360   0.066  66.342  1.00 22.51           C  
ATOM   3632  O   LEU B 177      11.104  -0.613  65.348  1.00 24.90           O  
ATOM   3633  CB  LEU B 177      13.477   1.315  65.814  1.00 22.05           C  
ATOM   3634  CG  LEU B 177      14.185   2.565  65.293  1.00 22.53           C  
ATOM   3635  CD1 LEU B 177      15.681   2.288  65.042  1.00 20.78           C  
ATOM   3636  CD2 LEU B 177      13.524   3.086  63.993  1.00 20.19           C  
ATOM   3637  N   VAL B 178      11.130  -0.323  67.592  1.00 22.17           N  
ATOM   3638  CA  VAL B 178      10.443  -1.583  67.934  1.00 20.88           C  
ATOM   3639  C   VAL B 178       9.365  -1.252  68.947  1.00 21.25           C  
ATOM   3640  O   VAL B 178       9.441  -0.241  69.658  1.00 19.21           O  
ATOM   3641  CB  VAL B 178      11.413  -2.622  68.546  1.00 22.33           C  
ATOM   3642  CG1 VAL B 178      12.537  -2.930  67.561  1.00 21.74           C  
ATOM   3643  CG2 VAL B 178      11.956  -2.145  69.896  1.00 19.28           C  
ATOM   3644  N   SER B 179       8.351  -2.117  69.035  1.00 18.71           N  
ATOM   3645  CA  SER B 179       7.329  -1.979  70.068  1.00 19.50           C  
ATOM   3646  C   SER B 179       7.829  -2.404  71.431  1.00 19.28           C  
ATOM   3647  O   SER B 179       8.792  -3.188  71.529  1.00 19.71           O  
ATOM   3648  CB  SER B 179       6.135  -2.865  69.706  1.00 19.63           C  
ATOM   3649  OG  SER B 179       6.553  -4.225  69.601  1.00 19.47           O  
ATOM   3650  N   GLU B 180       7.170  -1.929  72.501  1.00 19.30           N  
ATOM   3651  CA  GLU B 180       7.557  -2.350  73.882  1.00 20.20           C  
ATOM   3652  C   GLU B 180       7.392  -3.872  73.981  1.00 18.30           C  
ATOM   3653  O   GLU B 180       8.168  -4.573  74.608  1.00 18.69           O  
ATOM   3654  CB  GLU B 180       6.683  -1.693  74.968  1.00 21.52           C  
ATOM   3655  CG  GLU B 180       7.226  -0.404  75.541  1.00 28.83           C  
ATOM   3656  CD  GLU B 180       8.580  -0.609  76.206  1.00 31.76           C  
ATOM   3657  OE1 GLU B 180       9.604  -0.310  75.554  1.00 36.55           O  
ATOM   3658  OE2 GLU B 180       8.603  -1.145  77.328  1.00 35.34           O  
ATOM   3659  N   SER B 181       6.360  -4.372  73.334  1.00 18.21           N  
ATOM   3660  CA  SER B 181       6.094  -5.815  73.329  1.00 18.07           C  
ATOM   3661  C   SER B 181       7.242  -6.600  72.809  1.00 17.48           C  
ATOM   3662  O   SER B 181       7.624  -7.612  73.394  1.00 16.71           O  
ATOM   3663  CB  SER B 181       4.882  -6.137  72.463  1.00 18.91           C  
ATOM   3664  OG  SER B 181       3.735  -5.756  73.111  1.00 22.39           O  
ATOM   3665  N   PHE B 182       7.814  -6.170  71.678  1.00 16.76           N  
ATOM   3666  CA  PHE B 182       8.936  -6.839  71.103  1.00 16.72           C  
ATOM   3667  C   PHE B 182      10.153  -6.729  71.996  1.00 16.80           C  
ATOM   3668  O   PHE B 182      10.888  -7.690  72.169  1.00 18.70           O  
ATOM   3669  CB  PHE B 182       9.247  -6.256  69.734  1.00 17.10           C  
ATOM   3670  CG  PHE B 182      10.343  -6.912  69.042  1.00 17.42           C  
ATOM   3671  CD1 PHE B 182      10.131  -8.103  68.380  1.00 23.10           C  
ATOM   3672  CD2 PHE B 182      11.603  -6.325  68.998  1.00 24.93           C  
ATOM   3673  CE1 PHE B 182      11.158  -8.709  67.696  1.00 26.38           C  
ATOM   3674  CE2 PHE B 182      12.609  -6.932  68.334  1.00 23.54           C  
ATOM   3675  CZ  PHE B 182      12.398  -8.127  67.691  1.00 24.95           C  
ATOM   3676  N   ARG B 183      10.349  -5.558  72.579  1.00 15.12           N  
ATOM   3677  CA  ARG B 183      11.503  -5.361  73.486  1.00 15.98           C  
ATOM   3678  C   ARG B 183      11.400  -6.256  74.699  1.00 16.32           C  
ATOM   3679  O   ARG B 183      12.396  -6.875  75.151  1.00 18.68           O  
ATOM   3680  CB  ARG B 183      11.528  -3.900  73.976  1.00 17.34           C  
ATOM   3681  CG  ARG B 183      12.848  -3.615  74.734  1.00 18.40           C  
ATOM   3682  CD  ARG B 183      12.882  -2.273  75.423  1.00 24.34           C  
ATOM   3683  NE  ARG B 183      11.848  -2.132  76.466  1.00 26.48           N  
ATOM   3684  CZ  ARG B 183      11.918  -2.613  77.719  1.00 30.93           C  
ATOM   3685  NH1 ARG B 183      12.956  -3.301  78.163  1.00 29.13           N  
ATOM   3686  NH2 ARG B 183      10.913  -2.387  78.567  1.00 32.88           N  
ATOM   3687  N   LEU B 184      10.210  -6.323  75.254  1.00 17.35           N  
ATOM   3688  CA  LEU B 184       9.959  -7.136  76.461  1.00 18.87           C  
ATOM   3689  C   LEU B 184      10.078  -8.620  76.156  1.00 17.96           C  
ATOM   3690  O   LEU B 184      10.582  -9.392  76.982  1.00 16.72           O  
ATOM   3691  CB  LEU B 184       8.644  -6.772  77.148  1.00 20.46           C  
ATOM   3692  CG  LEU B 184       8.702  -5.426  77.894  1.00 23.65           C  
ATOM   3693  CD1 LEU B 184       7.322  -4.976  78.335  1.00 27.06           C  
ATOM   3694  CD2 LEU B 184       9.688  -5.455  79.115  1.00 26.62           C  
ATOM   3695  N   TYR B 185       9.691  -9.017  74.949  1.00 15.75           N  
ATOM   3696  CA  TYR B 185       9.922 -10.381  74.478  1.00 16.09           C  
ATOM   3697  C   TYR B 185      11.394 -10.761  74.481  1.00 16.74           C  
ATOM   3698  O   TYR B 185      11.791 -11.827  74.975  1.00 18.51           O  
ATOM   3699  CB  TYR B 185       9.346 -10.490  73.099  1.00 16.51           C  
ATOM   3700  CG  TYR B 185       9.615 -11.740  72.336  1.00 17.53           C  
ATOM   3701  CD1 TYR B 185       9.096 -12.955  72.749  1.00 17.35           C  
ATOM   3702  CD2 TYR B 185      10.240 -11.689  71.111  1.00 17.50           C  
ATOM   3703  CE1 TYR B 185       9.325 -14.081  72.038  1.00 15.00           C  
ATOM   3704  CE2 TYR B 185      10.429 -12.820  70.352  1.00 16.49           C  
ATOM   3705  CZ  TYR B 185       9.943 -14.028  70.813  1.00 16.81           C  
ATOM   3706  OH  TYR B 185      10.073 -15.211  70.070  1.00 18.95           O  
ATOM   3707  N   ASN B 186      12.230  -9.855  74.012  1.00 16.68           N  
ATOM   3708  CA  ASN B 186      13.645 -10.054  74.004  1.00 16.14           C  
ATOM   3709  C   ASN B 186      14.270 -10.024  75.407  1.00 16.32           C  
ATOM   3710  O   ASN B 186      15.218 -10.797  75.704  1.00 15.56           O  
ATOM   3711  CB  ASN B 186      14.297  -9.018  73.082  1.00 16.18           C  
ATOM   3712  CG  ASN B 186      14.179  -9.415  71.625  1.00 19.38           C  
ATOM   3713  OD1 ASN B 186      14.960 -10.223  71.180  1.00 22.23           O  
ATOM   3714  ND2 ASN B 186      13.198  -8.854  70.888  1.00 16.79           N  
ATOM   3715  N   TRP B 187      13.806  -9.112  76.253  1.00 14.70           N  
ATOM   3716  CA  TRP B 187      14.176  -9.130  77.680  1.00 15.42           C  
ATOM   3717  C   TRP B 187      13.947 -10.484  78.365  1.00 15.76           C  
ATOM   3718  O   TRP B 187      14.844 -11.064  79.053  1.00 14.89           O  
ATOM   3719  CB  TRP B 187      13.441  -8.030  78.480  1.00 16.65           C  
ATOM   3720  CG  TRP B 187      13.655  -8.121  79.930  1.00 16.18           C  
ATOM   3721  CD1 TRP B 187      14.745  -7.680  80.594  1.00 18.67           C  
ATOM   3722  CD2 TRP B 187      12.804  -8.718  80.915  1.00 17.97           C  
ATOM   3723  NE1 TRP B 187      14.611  -7.908  81.930  1.00 18.34           N  
ATOM   3724  CE2 TRP B 187      13.458  -8.594  82.157  1.00 18.94           C  
ATOM   3725  CE3 TRP B 187      11.567  -9.352  80.872  1.00 18.28           C  
ATOM   3726  CZ2 TRP B 187      12.913  -9.091  83.355  1.00 19.50           C  
ATOM   3727  CZ3 TRP B 187      11.017  -9.830  82.063  1.00 22.30           C  
ATOM   3728  CH2 TRP B 187      11.696  -9.704  83.272  1.00 19.96           C  
ATOM   3729  N   ASP B 188      12.794 -11.048  78.086  1.00 14.94           N  
ATOM   3730  CA  ASP B 188      12.454 -12.361  78.677  1.00 16.10           C  
ATOM   3731  C   ASP B 188      13.342 -13.460  78.150  1.00 15.41           C  
ATOM   3732  O   ASP B 188      13.762 -14.323  78.920  1.00 15.65           O  
ATOM   3733  CB  ASP B 188      11.007 -12.682  78.428  1.00 14.92           C  
ATOM   3734  CG  ASP B 188      10.668 -14.074  78.834  1.00 18.75           C  
ATOM   3735  OD1 ASP B 188      10.373 -14.272  80.057  1.00 20.82           O  
ATOM   3736  OD2 ASP B 188      10.730 -14.961  77.930  1.00 19.53           O  
ATOM   3737  N   ILE B 189      13.638 -13.461  76.832  1.00 15.33           N  
ATOM   3738  CA  ILE B 189      14.603 -14.421  76.294  1.00 15.51           C  
ATOM   3739  C   ILE B 189      15.932 -14.344  77.060  1.00 15.25           C  
ATOM   3740  O   ILE B 189      16.500 -15.340  77.434  1.00 15.98           O  
ATOM   3741  CB  ILE B 189      14.789 -14.246  74.783  1.00 16.05           C  
ATOM   3742  CG1 ILE B 189      13.522 -14.608  74.014  1.00 19.80           C  
ATOM   3743  CG2 ILE B 189      15.998 -14.942  74.299  1.00 17.97           C  
ATOM   3744  CD1 ILE B 189      13.613 -14.286  72.482  1.00 20.46           C  
ATOM   3745  N   ALA B 190      16.401 -13.150  77.303  1.00 13.64           N  
ATOM   3746  CA  ALA B 190      17.645 -12.970  78.053  1.00 15.61           C  
ATOM   3747  C   ALA B 190      17.504 -13.366  79.508  1.00 15.62           C  
ATOM   3748  O   ALA B 190      18.467 -13.886  80.119  1.00 15.37           O  
ATOM   3749  CB  ALA B 190      18.091 -11.542  77.955  1.00 14.75           C  
ATOM   3750  N   ALA B 191      16.345 -13.105  80.093  1.00 15.78           N  
ATOM   3751  CA  ALA B 191      16.178 -13.333  81.539  1.00 15.83           C  
ATOM   3752  C   ALA B 191      16.359 -14.812  81.901  1.00 15.26           C  
ATOM   3753  O   ALA B 191      16.914 -15.140  82.918  1.00 14.32           O  
ATOM   3754  CB  ALA B 191      14.873 -12.849  82.020  1.00 16.26           C  
ATOM   3755  N   GLY B 192      15.981 -15.677  81.003  1.00 15.83           N  
ATOM   3756  CA  GLY B 192      16.117 -17.120  81.264  1.00 14.80           C  
ATOM   3757  C   GLY B 192      17.462 -17.740  80.993  1.00 16.48           C  
ATOM   3758  O   GLY B 192      17.627 -18.955  81.264  1.00 15.79           O  
ATOM   3759  N   ALA B 193      18.429 -16.954  80.493  1.00 15.32           N  
ATOM   3760  CA  ALA B 193      19.763 -17.492  80.187  1.00 15.96           C  
ATOM   3761  C   ALA B 193      20.551 -17.765  81.445  1.00 13.87           C  
ATOM   3762  O   ALA B 193      20.169 -17.325  82.551  1.00 15.10           O  
ATOM   3763  CB  ALA B 193      20.533 -16.591  79.285  1.00 15.38           C  
ATOM   3764  N   SER B 194      21.614 -18.541  81.285  1.00 13.87           N  
ATOM   3765  CA  SER B 194      22.505 -18.839  82.416  1.00 14.59           C  
ATOM   3766  C   SER B 194      23.081 -17.541  82.972  1.00 13.95           C  
ATOM   3767  O   SER B 194      23.675 -16.763  82.221  1.00 15.58           O  
ATOM   3768  CB  SER B 194      23.671 -19.677  81.910  1.00 14.04           C  
ATOM   3769  OG  SER B 194      24.730 -19.710  82.872  1.00 15.45           O  
ATOM   3770  N   PRO B 195      22.968 -17.291  84.278  1.00 14.88           N  
ATOM   3771  CA  PRO B 195      23.582 -16.067  84.818  1.00 15.86           C  
ATOM   3772  C   PRO B 195      25.104 -16.107  84.661  1.00 16.58           C  
ATOM   3773  O   PRO B 195      25.741 -15.076  84.366  1.00 14.18           O  
ATOM   3774  CB  PRO B 195      23.162 -16.093  86.297  1.00 15.28           C  
ATOM   3775  CG  PRO B 195      21.916 -16.884  86.326  1.00 16.84           C  
ATOM   3776  CD  PRO B 195      22.068 -17.922  85.252  1.00 12.70           C  
ATOM   3777  N   LYS B 196      25.681 -17.320  84.760  1.00 15.01           N  
ATOM   3778  CA  LYS B 196      27.128 -17.493  84.664  1.00 15.39           C  
ATOM   3779  C   LYS B 196      27.608 -17.282  83.214  1.00 14.81           C  
ATOM   3780  O   LYS B 196      28.550 -16.581  82.996  1.00 15.59           O  
ATOM   3781  CB  LYS B 196      27.529 -18.887  85.170  1.00 15.01           C  
ATOM   3782  CG  LYS B 196      28.993 -19.282  84.910  1.00 18.10           C  
ATOM   3783  CD  LYS B 196      29.970 -18.310  85.523  1.00 20.01           C  
ATOM   3784  CE  LYS B 196      31.277 -19.030  85.977  1.00 20.85           C  
ATOM   3785  NZ  LYS B 196      32.090 -19.775  84.865  1.00 17.69           N  
ATOM   3786  N   GLY B 197      26.876 -17.824  82.235  1.00 14.54           N  
ATOM   3787  CA  GLY B 197      27.186 -17.659  80.845  1.00 15.60           C  
ATOM   3788  C   GLY B 197      27.030 -16.224  80.449  1.00 15.43           C  
ATOM   3789  O   GLY B 197      27.809 -15.698  79.648  1.00 16.16           O  
ATOM   3790  N   THR B 198      26.002 -15.591  81.010  1.00 14.90           N  
ATOM   3791  CA  THR B 198      25.722 -14.209  80.702  1.00 15.64           C  
ATOM   3792  C   THR B 198      26.885 -13.327  81.110  1.00 16.72           C  
ATOM   3793  O   THR B 198      27.393 -12.508  80.320  1.00 16.34           O  
ATOM   3794  CB  THR B 198      24.413 -13.743  81.362  1.00 16.78           C  
ATOM   3795  OG1 THR B 198      23.315 -14.467  80.797  1.00 14.09           O  
ATOM   3796  CG2 THR B 198      24.141 -12.271  81.088  1.00 15.67           C  
ATOM   3797  N   LEU B 199      27.361 -13.566  82.309  1.00 17.07           N  
ATOM   3798  CA  LEU B 199      28.535 -12.849  82.810  1.00 16.72           C  
ATOM   3799  C   LEU B 199      29.798 -13.136  81.966  1.00 16.84           C  
ATOM   3800  O   LEU B 199      30.503 -12.215  81.550  1.00 17.55           O  
ATOM   3801  CB  LEU B 199      28.748 -13.176  84.263  1.00 16.43           C  
ATOM   3802  CG  LEU B 199      30.027 -12.664  84.898  1.00 18.68           C  
ATOM   3803  CD1 LEU B 199      30.062 -11.089  84.773  1.00 21.97           C  
ATOM   3804  CD2 LEU B 199      30.093 -13.210  86.345  1.00 17.73           C  
ATOM   3805  N   ASP B 200      30.147 -14.406  81.796  1.00 17.75           N  
ATOM   3806  CA  ASP B 200      31.416 -14.759  81.161  1.00 16.96           C  
ATOM   3807  C   ASP B 200      31.461 -14.300  79.707  1.00 16.70           C  
ATOM   3808  O   ASP B 200      32.520 -14.008  79.194  1.00 16.50           O  
ATOM   3809  CB  ASP B 200      31.617 -16.282  81.183  1.00 16.66           C  
ATOM   3810  CG  ASP B 200      32.058 -16.832  82.526  1.00 19.85           C  
ATOM   3811  OD1 ASP B 200      32.262 -16.102  83.537  1.00 19.36           O  
ATOM   3812  OD2 ASP B 200      32.188 -18.077  82.601  1.00 19.36           O  
ATOM   3813  N   CYS B 201      30.317 -14.251  79.037  1.00 17.07           N  
ATOM   3814  CA  CYS B 201      30.288 -13.773  77.673  1.00 17.64           C  
ATOM   3815  C   CYS B 201      30.831 -12.370  77.556  1.00 16.06           C  
ATOM   3816  O   CYS B 201      31.375 -12.023  76.515  1.00 16.25           O  
ATOM   3817  CB  CYS B 201      28.923 -13.831  77.022  1.00 16.19           C  
ATOM   3818  SG  CYS B 201      28.447 -15.557  76.468  1.00 18.49           S  
ATOM   3819  N   ILE B 202      30.582 -11.542  78.578  1.00 17.96           N  
ATOM   3820  CA  ILE B 202      31.092 -10.157  78.519  1.00 18.22           C  
ATOM   3821  C   ILE B 202      32.606 -10.138  78.276  1.00 18.66           C  
ATOM   3822  O   ILE B 202      33.085  -9.423  77.416  1.00 17.13           O  
ATOM   3823  CB  ILE B 202      30.694  -9.357  79.773  1.00 17.33           C  
ATOM   3824  CG1 ILE B 202      29.190  -9.189  79.895  1.00 18.51           C  
ATOM   3825  CG2 ILE B 202      31.376  -7.968  79.829  1.00 17.33           C  
ATOM   3826  CD1 ILE B 202      28.787  -8.941  81.324  1.00 16.63           C  
ATOM   3827  N   THR B 203      33.375 -10.966  78.999  1.00 19.79           N  
ATOM   3828  CA  THR B 203      34.790 -11.021  78.814  1.00 20.61           C  
ATOM   3829  C   THR B 203      35.129 -11.627  77.454  1.00 21.26           C  
ATOM   3830  O   THR B 203      36.006 -11.119  76.765  1.00 22.33           O  
ATOM   3831  CB  THR B 203      35.439 -11.840  79.884  1.00 21.52           C  
ATOM   3832  OG1 THR B 203      35.143 -11.223  81.138  1.00 23.68           O  
ATOM   3833  CG2 THR B 203      36.939 -11.907  79.663  1.00 21.38           C  
ATOM   3834  N   ALA B 204      34.399 -12.681  77.067  1.00 20.14           N  
ATOM   3835  CA  ALA B 204      34.639 -13.326  75.772  1.00 18.63           C  
ATOM   3836  C   ALA B 204      34.424 -12.317  74.625  1.00 17.87           C  
ATOM   3837  O   ALA B 204      35.317 -12.139  73.776  1.00 17.50           O  
ATOM   3838  CB  ALA B 204      33.714 -14.556  75.581  1.00 20.38           C  
ATOM   3839  N   PHE B 205      33.280 -11.623  74.580  1.00 18.64           N  
ATOM   3840  CA  PHE B 205      33.032 -10.765  73.406  1.00 19.10           C  
ATOM   3841  C   PHE B 205      33.863  -9.459  73.404  1.00 20.11           C  
ATOM   3842  O   PHE B 205      34.169  -8.926  72.333  1.00 19.88           O  
ATOM   3843  CB  PHE B 205      31.549 -10.549  73.012  1.00 20.12           C  
ATOM   3844  CG  PHE B 205      30.746  -9.677  73.967  1.00 19.51           C  
ATOM   3845  CD1 PHE B 205      30.995  -8.306  74.063  1.00 20.13           C  
ATOM   3846  CD2 PHE B 205      29.709 -10.220  74.725  1.00 19.60           C  
ATOM   3847  CE1 PHE B 205      30.256  -7.542  74.911  1.00 21.12           C  
ATOM   3848  CE2 PHE B 205      28.964  -9.458  75.554  1.00 19.27           C  
ATOM   3849  CZ  PHE B 205      29.216  -8.106  75.643  1.00 21.95           C  
ATOM   3850  N   SER B 206      34.200  -8.967  74.578  1.00 20.05           N  
ATOM   3851  CA  SER B 206      34.848  -7.674  74.666  1.00 21.13           C  
ATOM   3852  C   SER B 206      36.378  -7.808  74.535  1.00 22.57           C  
ATOM   3853  O   SER B 206      37.008  -7.008  73.895  1.00 23.45           O  
ATOM   3854  CB  SER B 206      34.413  -6.922  75.929  1.00 22.16           C  
ATOM   3855  OG  SER B 206      34.898  -7.545  77.122  1.00 25.19           O  
ATOM   3856  N   LYS B 207      36.960  -8.860  75.094  1.00 22.75           N  
ATOM   3857  CA  LYS B 207      38.402  -9.007  75.131  1.00 24.14           C  
ATOM   3858  C   LYS B 207      39.039 -10.050  74.251  1.00 22.81           C  
ATOM   3859  O   LYS B 207      40.233 -10.203  74.300  1.00 24.48           O  
ATOM   3860  CB  LYS B 207      38.785  -9.251  76.577  1.00 24.45           C  
ATOM   3861  CG  LYS B 207      38.369  -8.080  77.414  1.00 28.85           C  
ATOM   3862  CD  LYS B 207      39.523  -7.370  78.041  1.00 33.10           C  
ATOM   3863  CE  LYS B 207      39.011  -6.375  79.038  1.00 35.11           C  
ATOM   3864  NZ  LYS B 207      38.119  -7.087  79.985  1.00 39.07           N  
ATOM   3865  N   THR B 208      38.288 -10.732  73.394  1.00 22.62           N  
ATOM   3866  CA  THR B 208      38.889 -11.689  72.517  1.00 21.25           C  
ATOM   3867  C   THR B 208      39.384 -10.932  71.277  1.00 21.31           C  
ATOM   3868  O   THR B 208      38.670 -10.105  70.703  1.00 20.14           O  
ATOM   3869  CB  THR B 208      37.936 -12.841  72.176  1.00 21.54           C  
ATOM   3870  OG1 THR B 208      37.549 -13.494  73.408  1.00 19.44           O  
ATOM   3871  CG2 THR B 208      38.613 -13.817  71.224  1.00 21.17           C  
ATOM   3872  N   ASP B 209      40.633 -11.166  70.911  1.00 19.68           N  
ATOM   3873  CA  ASP B 209      41.238 -10.464  69.742  1.00 19.79           C  
ATOM   3874  C   ASP B 209      41.165 -11.365  68.500  1.00 19.60           C  
ATOM   3875  O   ASP B 209      41.740 -12.463  68.462  1.00 19.96           O  
ATOM   3876  CB  ASP B 209      42.666 -10.081  70.126  1.00 20.11           C  
ATOM   3877  CG  ASP B 209      43.401  -9.276  69.040  1.00 23.00           C  
ATOM   3878  OD1 ASP B 209      42.888  -9.120  67.916  1.00 20.66           O  
ATOM   3879  OD2 ASP B 209      44.522  -8.821  69.319  1.00 18.30           O  
ATOM   3880  N   PHE B 210      40.408 -10.964  67.476  1.00 18.11           N  
ATOM   3881  CA  PHE B 210      40.190 -11.824  66.331  1.00 17.38           C  
ATOM   3882  C   PHE B 210      41.030 -11.335  65.142  1.00 18.14           C  
ATOM   3883  O   PHE B 210      40.862 -11.808  64.027  1.00 20.56           O  
ATOM   3884  CB  PHE B 210      38.691 -11.841  65.927  1.00 17.89           C  
ATOM   3885  CG  PHE B 210      37.779 -12.300  67.002  1.00 17.45           C  
ATOM   3886  CD1 PHE B 210      37.594 -13.656  67.271  1.00 16.48           C  
ATOM   3887  CD2 PHE B 210      37.047 -11.378  67.724  1.00 17.35           C  
ATOM   3888  CE1 PHE B 210      36.696 -14.038  68.292  1.00 14.47           C  
ATOM   3889  CE2 PHE B 210      36.194 -11.776  68.724  1.00 18.43           C  
ATOM   3890  CZ  PHE B 210      36.027 -13.097  68.998  1.00 17.04           C  
ATOM   3891  N   ARG B 211      41.896 -10.359  65.375  1.00 18.42           N  
ATOM   3892  CA  ARG B 211      42.655  -9.752  64.274  1.00 20.14           C  
ATOM   3893  C   ARG B 211      43.501 -10.771  63.469  1.00 20.36           C  
ATOM   3894  O   ARG B 211      43.477 -10.746  62.247  1.00 19.91           O  
ATOM   3895  CB  ARG B 211      43.526  -8.599  64.770  1.00 20.12           C  
ATOM   3896  CG  ARG B 211      42.729  -7.321  65.016  1.00 21.79           C  
ATOM   3897  CD  ARG B 211      43.573  -6.201  65.657  1.00 20.72           C  
ATOM   3898  NE  ARG B 211      44.138  -6.557  66.952  1.00 22.28           N  
ATOM   3899  CZ  ARG B 211      44.979  -5.801  67.644  1.00 23.08           C  
ATOM   3900  NH1 ARG B 211      45.393  -4.615  67.179  1.00 23.60           N  
ATOM   3901  NH2 ARG B 211      45.440  -6.236  68.806  1.00 22.21           N  
ATOM   3902  N   LYS B 212      44.177 -11.712  64.136  1.00 20.89           N  
ATOM   3903  CA  LYS B 212      44.929 -12.741  63.391  1.00 21.52           C  
ATOM   3904  C   LYS B 212      43.989 -13.741  62.701  1.00 21.92           C  
ATOM   3905  O   LYS B 212      44.319 -14.277  61.651  1.00 21.24           O  
ATOM   3906  CB  LYS B 212      45.920 -13.478  64.297  1.00 22.48           C  
ATOM   3907  CG  LYS B 212      46.853 -12.562  65.013  1.00 26.70           C  
ATOM   3908  CD  LYS B 212      47.689 -11.750  64.093  1.00 31.54           C  
ATOM   3909  CE  LYS B 212      49.063 -11.552  64.709  1.00 35.73           C  
ATOM   3910  NZ  LYS B 212      49.851 -10.482  64.052  1.00 38.20           N  
ATOM   3911  N   ASP B 213      42.795 -13.933  63.269  1.00 21.37           N  
ATOM   3912  CA  ASP B 213      41.797 -14.837  62.653  1.00 22.42           C  
ATOM   3913  C   ASP B 213      41.356 -14.254  61.319  1.00 21.80           C  
ATOM   3914  O   ASP B 213      41.225 -14.954  60.342  1.00 22.16           O  
ATOM   3915  CB  ASP B 213      40.574 -15.067  63.581  1.00 22.50           C  
ATOM   3916  CG  ASP B 213      40.954 -15.713  64.906  1.00 24.16           C  
ATOM   3917  OD1 ASP B 213      41.630 -16.748  64.878  1.00 28.92           O  
ATOM   3918  OD2 ASP B 213      40.644 -15.150  65.963  1.00 28.88           O  
ATOM   3919  N   LEU B 214      41.218 -12.951  61.250  1.00 22.12           N  
ATOM   3920  CA  LEU B 214      40.650 -12.357  60.025  1.00 22.47           C  
ATOM   3921  C   LEU B 214      41.679 -12.445  58.878  1.00 22.92           C  
ATOM   3922  O   LEU B 214      41.308 -12.498  57.725  1.00 23.15           O  
ATOM   3923  CB  LEU B 214      40.173 -10.927  60.271  1.00 23.01           C  
ATOM   3924  CG  LEU B 214      39.062 -10.740  61.316  1.00 22.51           C  
ATOM   3925  CD1 LEU B 214      38.680  -9.288  61.360  1.00 21.59           C  
ATOM   3926  CD2 LEU B 214      37.799 -11.543  61.020  1.00 21.15           C  
ATOM   3927  N   GLU B 215      42.955 -12.628  59.216  1.00 25.10           N  
ATOM   3928  CA  GLU B 215      44.001 -12.831  58.179  1.00 26.59           C  
ATOM   3929  C   GLU B 215      43.827 -14.109  57.384  1.00 28.05           C  
ATOM   3930  O   GLU B 215      44.358 -14.197  56.275  1.00 28.83           O  
ATOM   3931  CB  GLU B 215      45.384 -12.820  58.817  1.00 27.16           C  
ATOM   3932  CG  GLU B 215      45.707 -11.557  59.550  1.00 27.91           C  
ATOM   3933  CD  GLU B 215      47.064 -11.664  60.257  1.00 34.23           C  
ATOM   3934  OE1 GLU B 215      47.754 -12.707  60.069  1.00 36.49           O  
ATOM   3935  OE2 GLU B 215      47.431 -10.716  60.980  1.00 33.41           O  
ATOM   3936  N   LYS B 216      43.047 -15.078  57.893  1.00 28.61           N  
ATOM   3937  CA  LYS B 216      42.825 -16.381  57.226  1.00 29.32           C  
ATOM   3938  C   LYS B 216      41.637 -16.417  56.252  1.00 29.12           C  
ATOM   3939  O   LYS B 216      41.303 -17.500  55.695  1.00 29.66           O  
ATOM   3940  CB  LYS B 216      42.551 -17.476  58.263  1.00 29.62           C  
ATOM   3941  CG  LYS B 216      43.414 -17.454  59.548  1.00 33.50           C  
ATOM   3942  CD  LYS B 216      44.868 -17.297  59.325  1.00 34.80           C  
ATOM   3943  CE  LYS B 216      45.653 -17.280  60.688  1.00 37.36           C  
ATOM   3944  NZ  LYS B 216      46.604 -16.119  60.863  1.00 34.02           N  
ATOM   3945  N   PHE B 217      40.950 -15.272  56.126  1.00 27.15           N  
ATOM   3946  CA  PHE B 217      39.717 -15.191  55.378  1.00 26.52           C  
ATOM   3947  C   PHE B 217      40.019 -14.973  53.926  1.00 27.62           C  
ATOM   3948  O   PHE B 217      40.526 -13.948  53.560  1.00 28.20           O  
ATOM   3949  CB  PHE B 217      38.857 -14.044  55.896  1.00 25.97           C  
ATOM   3950  CG  PHE B 217      38.025 -14.431  57.043  1.00 21.52           C  
ATOM   3951  CD1 PHE B 217      38.604 -14.832  58.206  1.00 19.47           C  
ATOM   3952  CD2 PHE B 217      36.631 -14.449  56.956  1.00 22.17           C  
ATOM   3953  CE1 PHE B 217      37.815 -15.220  59.279  1.00 20.78           C  
ATOM   3954  CE2 PHE B 217      35.863 -14.870  58.029  1.00 21.78           C  
ATOM   3955  CZ  PHE B 217      36.461 -15.272  59.178  1.00 21.48           C  
ATOM   3956  N   ASN B 218      39.772 -15.995  53.133  1.00 27.63           N  
ATOM   3957  CA AASN B 218      39.926 -15.913  51.711  0.60 28.21           C  
ATOM   3958  CA BASN B 218      39.930 -15.916  51.699  0.40 27.72           C  
ATOM   3959  C   ASN B 218      38.681 -16.534  51.127  1.00 27.42           C  
ATOM   3960  O   ASN B 218      38.755 -17.466  50.359  1.00 28.83           O  
ATOM   3961  CB AASN B 218      41.181 -16.663  51.280  0.60 28.32           C  
ATOM   3962  CB BASN B 218      41.161 -16.696  51.228  0.40 27.69           C  
ATOM   3963  CG AASN B 218      41.072 -18.180  51.513  0.60 31.29           C  
ATOM   3964  CG BASN B 218      42.404 -16.370  52.015  0.40 28.02           C  
ATOM   3965  OD1AASN B 218      40.368 -18.647  52.425  0.60 32.27           O  
ATOM   3966  OD1BASN B 218      42.913 -17.198  52.779  0.40 30.38           O  
ATOM   3967  ND2AASN B 218      41.758 -18.952  50.668  0.60 33.20           N  
ATOM   3968  ND2BASN B 218      42.912 -15.166  51.831  0.40 28.94           N  
ATOM   3969  N   ILE B 219      37.531 -16.015  51.555  1.00 26.56           N  
ATOM   3970  CA AILE B 219      36.247 -16.416  50.960  0.60 26.17           C  
ATOM   3971  CA BILE B 219      36.210 -16.451  51.070  0.40 25.74           C  
ATOM   3972  C   ILE B 219      35.328 -15.230  50.927  1.00 24.20           C  
ATOM   3973  O   ILE B 219      35.587 -14.230  51.560  1.00 22.35           O  
ATOM   3974  CB AILE B 219      35.527 -17.639  51.664  0.60 27.13           C  
ATOM   3975  CB BILE B 219      35.480 -17.499  52.022  0.40 26.25           C  
ATOM   3976  CG1AILE B 219      35.340 -17.433  53.160  0.60 28.50           C  
ATOM   3977  CG1BILE B 219      35.743 -17.256  53.522  0.40 27.26           C  
ATOM   3978  CG2AILE B 219      36.238 -18.967  51.352  0.60 29.18           C  
ATOM   3979  CG2BILE B 219      35.878 -18.933  51.675  0.40 27.40           C  
ATOM   3980  CD1AILE B 219      34.583 -18.614  53.762  0.60 27.46           C  
ATOM   3981  CD1BILE B 219      35.822 -15.837  53.958  0.40 26.42           C  
ATOM   3982  N   PRO B 220      34.265 -15.329  50.123  1.00 22.21           N  
ATOM   3983  CA  PRO B 220      33.406 -14.162  50.043  1.00 21.43           C  
ATOM   3984  C   PRO B 220      32.841 -13.780  51.413  1.00 21.07           C  
ATOM   3985  O   PRO B 220      32.399 -14.650  52.114  1.00 20.20           O  
ATOM   3986  CB  PRO B 220      32.258 -14.630  49.138  1.00 20.84           C  
ATOM   3987  CG  PRO B 220      32.923 -15.731  48.258  1.00 22.70           C  
ATOM   3988  CD  PRO B 220      33.932 -16.366  49.122  1.00 21.83           C  
ATOM   3989  N   THR B 221      32.793 -12.490  51.689  1.00 20.15           N  
ATOM   3990  CA  THR B 221      32.533 -11.949  53.014  1.00 19.90           C  
ATOM   3991  C   THR B 221      31.698 -10.682  52.901  1.00 19.14           C  
ATOM   3992  O   THR B 221      32.010  -9.776  52.092  1.00 19.50           O  
ATOM   3993  CB  THR B 221      33.860 -11.635  53.784  1.00 20.80           C  
ATOM   3994  OG1 THR B 221      34.588 -12.864  54.006  1.00 21.61           O  
ATOM   3995  CG2 THR B 221      33.521 -11.020  55.136  1.00 21.03           C  
ATOM   3996  N   LEU B 222      30.599 -10.638  53.657  1.00 18.97           N  
ATOM   3997  CA  LEU B 222      29.763  -9.476  53.733  1.00 18.17           C  
ATOM   3998  C   LEU B 222      29.758  -8.943  55.142  1.00 18.30           C  
ATOM   3999  O   LEU B 222      29.584  -9.684  56.106  1.00 17.07           O  
ATOM   4000  CB  LEU B 222      28.319  -9.779  53.292  1.00 19.38           C  
ATOM   4001  CG  LEU B 222      27.232  -8.712  53.478  1.00 18.22           C  
ATOM   4002  CD1 LEU B 222      27.362  -7.402  52.671  1.00 19.52           C  
ATOM   4003  CD2 LEU B 222      25.887  -9.344  53.263  1.00 19.59           C  
ATOM   4004  N   ILE B 223      29.924  -7.633  55.256  1.00 17.43           N  
ATOM   4005  CA  ILE B 223      29.700  -6.970  56.522  1.00 17.61           C  
ATOM   4006  C   ILE B 223      28.372  -6.257  56.378  1.00 17.34           C  
ATOM   4007  O   ILE B 223      28.246  -5.423  55.472  1.00 17.82           O  
ATOM   4008  CB  ILE B 223      30.783  -5.928  56.811  1.00 17.21           C  
ATOM   4009  CG1 ILE B 223      32.124  -6.549  57.164  1.00 20.19           C  
ATOM   4010  CG2 ILE B 223      30.324  -4.997  57.961  1.00 19.40           C  
ATOM   4011  CD1 ILE B 223      32.901  -7.235  56.042  1.00 21.03           C  
ATOM   4012  N   ILE B 224      27.408  -6.566  57.270  1.00 16.90           N  
ATOM   4013  CA  ILE B 224      26.188  -5.806  57.405  1.00 17.79           C  
ATOM   4014  C   ILE B 224      26.212  -5.104  58.735  1.00 17.67           C  
ATOM   4015  O   ILE B 224      26.441  -5.765  59.743  1.00 17.81           O  
ATOM   4016  CB  ILE B 224      24.897  -6.677  57.360  1.00 18.17           C  
ATOM   4017  CG1 ILE B 224      24.758  -7.434  56.065  1.00 20.60           C  
ATOM   4018  CG2 ILE B 224      23.686  -5.728  57.493  1.00 18.69           C  
ATOM   4019  CD1 ILE B 224      23.560  -8.433  56.066  1.00 20.76           C  
ATOM   4020  N   HIS B 225      25.990  -3.786  58.773  1.00 17.96           N  
ATOM   4021  CA  HIS B 225      26.142  -3.036  60.011  1.00 17.03           C  
ATOM   4022  C   HIS B 225      25.313  -1.779  59.995  1.00 18.40           C  
ATOM   4023  O   HIS B 225      25.128  -1.145  58.946  1.00 16.13           O  
ATOM   4024  CB  HIS B 225      27.628  -2.629  60.229  1.00 17.47           C  
ATOM   4025  CG  HIS B 225      28.125  -2.766  61.645  1.00 15.78           C  
ATOM   4026  ND1 HIS B 225      29.035  -3.731  62.012  1.00 15.94           N  
ATOM   4027  CD2 HIS B 225      27.845  -2.065  62.780  1.00 16.16           C  
ATOM   4028  CE1 HIS B 225      29.274  -3.644  63.322  1.00 15.44           C  
ATOM   4029  NE2 HIS B 225      28.573  -2.628  63.810  1.00 14.29           N  
ATOM   4030  N   GLY B 226      24.859  -1.356  61.166  1.00 17.03           N  
ATOM   4031  CA  GLY B 226      24.115  -0.105  61.227  1.00 17.63           C  
ATOM   4032  C   GLY B 226      25.083   1.060  61.378  1.00 17.89           C  
ATOM   4033  O   GLY B 226      26.145   0.919  62.009  1.00 18.86           O  
ATOM   4034  N   ASP B 227      24.690   2.228  60.893  1.00 19.24           N  
ATOM   4035  CA  ASP B 227      25.490   3.407  61.099  1.00 19.76           C  
ATOM   4036  C   ASP B 227      25.214   4.076  62.452  1.00 20.99           C  
ATOM   4037  O   ASP B 227      25.794   5.157  62.753  1.00 20.35           O  
ATOM   4038  CB  ASP B 227      25.316   4.398  59.921  1.00 20.93           C  
ATOM   4039  CG  ASP B 227      23.942   5.077  59.880  1.00 21.08           C  
ATOM   4040  OD1 ASP B 227      23.124   4.886  60.791  1.00 21.50           O  
ATOM   4041  OD2 ASP B 227      23.717   5.859  58.933  1.00 23.26           O  
ATOM   4042  N   SER B 228      24.318   3.468  63.251  1.00 20.36           N  
ATOM   4043  CA  SER B 228      23.914   4.017  64.550  1.00 21.02           C  
ATOM   4044  C   SER B 228      23.831   2.928  65.642  1.00 21.31           C  
ATOM   4045  O   SER B 228      22.869   2.914  66.457  1.00 20.13           O  
ATOM   4046  CB  SER B 228      22.550   4.710  64.399  1.00 21.14           C  
ATOM   4047  OG  SER B 228      22.545   5.650  63.308  1.00 20.39           O  
ATOM   4048  N   ASP B 229      24.870   2.077  65.688  1.00 20.92           N  
ATOM   4049  CA  ASP B 229      24.920   0.944  66.595  1.00 21.27           C  
ATOM   4050  C   ASP B 229      25.651   1.430  67.843  1.00 21.78           C  
ATOM   4051  O   ASP B 229      26.837   1.737  67.810  1.00 20.75           O  
ATOM   4052  CB  ASP B 229      25.628  -0.233  65.899  1.00 20.76           C  
ATOM   4053  CG  ASP B 229      25.710  -1.458  66.755  1.00 20.81           C  
ATOM   4054  OD1 ASP B 229      25.725  -1.346  68.010  1.00 19.42           O  
ATOM   4055  OD2 ASP B 229      25.682  -2.549  66.153  1.00 18.13           O  
ATOM   4056  N   ALA B 230      24.912   1.572  68.941  1.00 21.60           N  
ATOM   4057  CA  ALA B 230      25.468   2.115  70.167  1.00 20.98           C  
ATOM   4058  C   ALA B 230      26.401   1.143  70.855  1.00 21.54           C  
ATOM   4059  O   ALA B 230      27.336   1.551  71.541  1.00 22.20           O  
ATOM   4060  CB  ALA B 230      24.350   2.494  71.086  1.00 22.08           C  
ATOM   4061  N   THR B 231      26.149  -0.150  70.707  1.00 22.10           N  
ATOM   4062  CA  THR B 231      26.915  -1.166  71.456  1.00 22.93           C  
ATOM   4063  C   THR B 231      28.170  -1.502  70.687  1.00 21.05           C  
ATOM   4064  O   THR B 231      29.248  -1.614  71.249  1.00 20.69           O  
ATOM   4065  CB  THR B 231      26.070  -2.459  71.665  1.00 24.44           C  
ATOM   4066  OG1 THR B 231      24.779  -2.099  72.165  1.00 30.89           O  
ATOM   4067  CG2 THR B 231      26.765  -3.455  72.619  1.00 25.38           C  
ATOM   4068  N   VAL B 232      28.032  -1.635  69.379  1.00 19.27           N  
ATOM   4069  CA  VAL B 232      29.171  -2.050  68.527  1.00 19.07           C  
ATOM   4070  C   VAL B 232      29.251  -1.109  67.322  1.00 19.26           C  
ATOM   4071  O   VAL B 232      28.765  -1.425  66.213  1.00 18.41           O  
ATOM   4072  CB  VAL B 232      28.981  -3.502  68.093  1.00 17.82           C  
ATOM   4073  CG1 VAL B 232      30.119  -3.945  67.131  1.00 20.26           C  
ATOM   4074  CG2 VAL B 232      28.731  -4.438  69.294  1.00 19.69           C  
ATOM   4075  N   PRO B 233      29.800   0.084  67.559  1.00 19.73           N  
ATOM   4076  CA  PRO B 233      29.874   1.103  66.511  1.00 19.36           C  
ATOM   4077  C   PRO B 233      30.602   0.632  65.261  1.00 18.52           C  
ATOM   4078  O   PRO B 233      31.637  -0.034  65.351  1.00 19.18           O  
ATOM   4079  CB  PRO B 233      30.587   2.256  67.195  1.00 19.02           C  
ATOM   4080  CG  PRO B 233      30.324   2.061  68.658  1.00 20.22           C  
ATOM   4081  CD  PRO B 233      30.349   0.578  68.834  1.00 19.33           C  
ATOM   4082  N   PHE B 234      30.020   0.893  64.109  1.00 17.59           N  
ATOM   4083  CA  PHE B 234      30.634   0.474  62.828  1.00 17.64           C  
ATOM   4084  C   PHE B 234      32.113   0.787  62.695  1.00 18.36           C  
ATOM   4085  O   PHE B 234      32.895  -0.047  62.279  1.00 19.13           O  
ATOM   4086  CB  PHE B 234      29.854   1.086  61.688  1.00 16.75           C  
ATOM   4087  CG  PHE B 234      30.431   0.794  60.329  1.00 17.08           C  
ATOM   4088  CD1 PHE B 234      30.424  -0.490  59.832  1.00 17.21           C  
ATOM   4089  CD2 PHE B 234      30.878   1.810  59.521  1.00 17.73           C  
ATOM   4090  CE1 PHE B 234      30.881  -0.768  58.558  1.00 17.76           C  
ATOM   4091  CE2 PHE B 234      31.380   1.528  58.278  1.00 16.77           C  
ATOM   4092  CZ  PHE B 234      31.377   0.241  57.793  1.00 17.55           C  
ATOM   4093  N   GLU B 235      32.500   1.982  63.126  1.00 19.63           N  
ATOM   4094  CA AGLU B 235      33.834   2.541  62.938  0.60 19.38           C  
ATOM   4095  CA BGLU B 235      33.837   2.487  62.864  0.40 18.61           C  
ATOM   4096  C   GLU B 235      34.901   1.726  63.629  1.00 19.54           C  
ATOM   4097  O   GLU B 235      36.072   1.785  63.249  1.00 17.59           O  
ATOM   4098  CB AGLU B 235      33.965   3.951  63.567  0.60 20.57           C  
ATOM   4099  CB BGLU B 235      33.943   3.979  63.208  0.40 19.12           C  
ATOM   4100  CG AGLU B 235      32.876   4.989  63.331  0.60 23.63           C  
ATOM   4101  CG BGLU B 235      33.202   4.883  62.246  0.40 18.21           C  
ATOM   4102  CD AGLU B 235      31.813   4.938  64.415  0.60 25.85           C  
ATOM   4103  CD BGLU B 235      31.700   4.857  62.476  0.40 18.31           C  
ATOM   4104  OE1AGLU B 235      31.909   5.677  65.441  0.60 26.13           O  
ATOM   4105  OE1BGLU B 235      31.270   4.411  63.576  0.40 18.08           O  
ATOM   4106  OE2AGLU B 235      30.891   4.124  64.234  0.60 26.03           O  
ATOM   4107  OE2BGLU B 235      30.948   5.266  61.568  0.40 13.21           O  
ATOM   4108  N   TYR B 236      34.480   1.030  64.692  1.00 18.91           N  
ATOM   4109  CA  TYR B 236      35.375   0.261  65.555  1.00 19.81           C  
ATOM   4110  C   TYR B 236      35.213  -1.227  65.407  1.00 18.95           C  
ATOM   4111  O   TYR B 236      35.755  -1.995  66.213  1.00 19.87           O  
ATOM   4112  CB  TYR B 236      35.154   0.659  67.003  1.00 19.79           C  
ATOM   4113  CG  TYR B 236      35.362   2.133  67.199  1.00 26.30           C  
ATOM   4114  CD1 TYR B 236      36.478   2.750  66.706  1.00 30.97           C  
ATOM   4115  CD2 TYR B 236      34.398   2.914  67.847  1.00 33.86           C  
ATOM   4116  CE1 TYR B 236      36.668   4.116  66.851  1.00 36.59           C  
ATOM   4117  CE2 TYR B 236      34.585   4.304  68.001  1.00 36.41           C  
ATOM   4118  CZ  TYR B 236      35.715   4.885  67.510  1.00 36.96           C  
ATOM   4119  OH  TYR B 236      35.926   6.255  67.644  1.00 45.00           O  
ATOM   4120  N   SER B 237      34.480  -1.630  64.385  1.00 18.36           N  
ATOM   4121  CA  SER B 237      34.147  -3.045  64.198  1.00 18.68           C  
ATOM   4122  C   SER B 237      34.003  -3.375  62.712  1.00 18.62           C  
ATOM   4123  O   SER B 237      34.988  -3.696  62.046  1.00 17.49           O  
ATOM   4124  CB  SER B 237      32.874  -3.396  65.007  1.00 18.02           C  
ATOM   4125  OG  SER B 237      31.730  -2.597  64.666  1.00 17.58           O  
ATOM   4126  N   GLY B 238      32.770  -3.328  62.198  1.00 17.75           N  
ATOM   4127  CA  GLY B 238      32.500  -3.730  60.817  1.00 18.29           C  
ATOM   4128  C   GLY B 238      33.375  -3.042  59.786  1.00 17.77           C  
ATOM   4129  O   GLY B 238      33.791  -3.657  58.801  1.00 17.95           O  
ATOM   4130  N   LYS B 239      33.631  -1.754  59.991  1.00 17.54           N  
ATOM   4131  CA  LYS B 239      34.544  -1.012  59.118  1.00 18.58           C  
ATOM   4132  C   LYS B 239      35.901  -1.697  59.026  1.00 19.02           C  
ATOM   4133  O   LYS B 239      36.453  -1.907  57.910  1.00 17.99           O  
ATOM   4134  CB  LYS B 239      34.726   0.431  59.616  1.00 19.17           C  
ATOM   4135  CG  LYS B 239      35.497   1.268  58.643  1.00 22.54           C  
ATOM   4136  CD  LYS B 239      35.696   2.707  59.146  1.00 28.64           C  
ATOM   4137  CE  LYS B 239      36.704   3.461  58.298  1.00 32.81           C  
ATOM   4138  NZ  LYS B 239      38.110   3.242  58.825  1.00 34.55           N  
ATOM   4139  N   LEU B 240      36.426  -2.030  60.206  1.00 18.25           N  
ATOM   4140  CA  LEU B 240      37.766  -2.632  60.319  1.00 18.82           C  
ATOM   4141  C   LEU B 240      37.787  -4.088  59.832  1.00 18.22           C  
ATOM   4142  O   LEU B 240      38.774  -4.554  59.201  1.00 18.01           O  
ATOM   4143  CB  LEU B 240      38.333  -2.431  61.714  1.00 17.63           C  
ATOM   4144  CG  LEU B 240      38.266  -0.969  62.160  1.00 20.00           C  
ATOM   4145  CD1 LEU B 240      38.758  -0.893  63.586  1.00 17.65           C  
ATOM   4146  CD2 LEU B 240      38.996   0.017  61.250  1.00 20.31           C  
ATOM   4147  N   THR B 241      36.685  -4.783  60.026  1.00 18.79           N  
ATOM   4148  CA  THR B 241      36.613  -6.161  59.565  1.00 17.86           C  
ATOM   4149  C   THR B 241      36.649  -6.138  58.026  1.00 18.62           C  
ATOM   4150  O   THR B 241      37.275  -6.957  57.399  1.00 18.36           O  
ATOM   4151  CB  THR B 241      35.329  -6.801  60.056  1.00 19.14           C  
ATOM   4152  OG1 THR B 241      35.368  -6.804  61.489  1.00 17.09           O  
ATOM   4153  CG2 THR B 241      35.154  -8.238  59.543  1.00 18.47           C  
ATOM   4154  N   HIS B 242      35.912  -5.213  57.437  1.00 18.15           N  
ATOM   4155  CA  HIS B 242      35.947  -5.014  55.988  1.00 18.82           C  
ATOM   4156  C   HIS B 242      37.373  -4.712  55.481  1.00 19.08           C  
ATOM   4157  O   HIS B 242      37.791  -5.244  54.454  1.00 16.52           O  
ATOM   4158  CB  HIS B 242      35.051  -3.847  55.641  1.00 18.53           C  
ATOM   4159  CG  HIS B 242      35.151  -3.407  54.211  1.00 18.93           C  
ATOM   4160  ND1 HIS B 242      35.055  -4.282  53.146  1.00 22.37           N  
ATOM   4161  CD2 HIS B 242      35.262  -2.165  53.674  1.00 19.39           C  
ATOM   4162  CE1 HIS B 242      35.148  -3.599  52.008  1.00 20.57           C  
ATOM   4163  NE2 HIS B 242      35.298  -2.316  52.300  1.00 18.76           N  
ATOM   4164  N   GLU B 243      38.076  -3.860  56.202  1.00 18.68           N  
ATOM   4165  CA  GLU B 243      39.403  -3.433  55.788  1.00 19.40           C  
ATOM   4166  C   GLU B 243      40.363  -4.628  55.879  1.00 18.96           C  
ATOM   4167  O   GLU B 243      41.343  -4.723  55.131  1.00 17.53           O  
ATOM   4168  CB  GLU B 243      39.857  -2.264  56.659  1.00 19.93           C  
ATOM   4169  CG  GLU B 243      39.082  -0.987  56.253  1.00 22.20           C  
ATOM   4170  CD  GLU B 243      39.389   0.246  57.070  1.00 24.66           C  
ATOM   4171  OE1 GLU B 243      40.217   0.172  57.990  1.00 27.02           O  
ATOM   4172  OE2 GLU B 243      38.775   1.290  56.763  1.00 26.23           O  
ATOM   4173  N   ALA B 244      40.066  -5.552  56.790  1.00 18.64           N  
ATOM   4174  CA  ALA B 244      40.923  -6.709  57.035  1.00 19.21           C  
ATOM   4175  C   ALA B 244      40.789  -7.729  55.949  1.00 20.07           C  
ATOM   4176  O   ALA B 244      41.720  -8.490  55.726  1.00 22.06           O  
ATOM   4177  CB  ALA B 244      40.577  -7.361  58.375  1.00 19.59           C  
ATOM   4178  N   ILE B 245      39.627  -7.795  55.323  1.00 19.41           N  
ATOM   4179  CA  ILE B 245      39.313  -8.910  54.448  1.00 20.92           C  
ATOM   4180  C   ILE B 245      39.182  -8.547  52.950  1.00 20.18           C  
ATOM   4181  O   ILE B 245      38.268  -7.849  52.544  1.00 20.18           O  
ATOM   4182  CB  ILE B 245      38.049  -9.622  54.900  1.00 18.99           C  
ATOM   4183  CG1 ILE B 245      38.181 -10.064  56.362  1.00 20.99           C  
ATOM   4184  CG2 ILE B 245      37.781 -10.871  53.960  1.00 20.64           C  
ATOM   4185  CD1 ILE B 245      36.896 -10.754  56.898  1.00 20.38           C  
ATOM   4186  N   PRO B 246      40.118  -9.016  52.118  1.00 22.46           N  
ATOM   4187  CA  PRO B 246      40.074  -8.647  50.718  1.00 23.09           C  
ATOM   4188  C   PRO B 246      38.850  -9.164  50.035  1.00 23.38           C  
ATOM   4189  O   PRO B 246      38.399 -10.257  50.362  1.00 23.81           O  
ATOM   4190  CB  PRO B 246      41.302  -9.350  50.122  1.00 23.68           C  
ATOM   4191  CG  PRO B 246      42.102  -9.750  51.238  1.00 24.64           C  
ATOM   4192  CD  PRO B 246      41.254  -9.894  52.405  1.00 22.68           C  
ATOM   4193  N   ASN B 247      38.317  -8.370  49.117  1.00 23.13           N  
ATOM   4194  CA  ASN B 247      37.171  -8.752  48.308  1.00 23.93           C  
ATOM   4195  C   ASN B 247      35.845  -8.692  49.138  1.00 22.42           C  
ATOM   4196  O   ASN B 247      34.755  -8.905  48.579  1.00 21.29           O  
ATOM   4197  CB  ASN B 247      37.343 -10.171  47.641  1.00 25.23           C  
ATOM   4198  CG  ASN B 247      38.699 -10.370  46.872  1.00 28.48           C  
ATOM   4199  OD1 ASN B 247      39.146  -9.513  46.100  1.00 30.56           O  
ATOM   4200  ND2 ASN B 247      39.350 -11.530  47.105  1.00 30.68           N  
ATOM   4201  N   SER B 248      35.932  -8.383  50.439  1.00 21.34           N  
ATOM   4202  CA  SER B 248      34.755  -8.266  51.308  1.00 21.31           C  
ATOM   4203  C   SER B 248      33.844  -7.094  50.882  1.00 21.10           C  
ATOM   4204  O   SER B 248      34.304  -6.053  50.356  1.00 21.08           O  
ATOM   4205  CB  SER B 248      35.190  -8.137  52.792  1.00 21.07           C  
ATOM   4206  OG  SER B 248      35.717  -6.869  53.111  1.00 20.91           O  
ATOM   4207  N   LYS B 249      32.545  -7.299  51.009  1.00 21.14           N  
ATOM   4208  CA  LYS B 249      31.530  -6.288  50.741  1.00 21.94           C  
ATOM   4209  C   LYS B 249      30.949  -5.663  52.043  1.00 22.12           C  
ATOM   4210  O   LYS B 249      30.888  -6.340  53.093  1.00 23.54           O  
ATOM   4211  CB  LYS B 249      30.402  -6.957  49.937  1.00 22.91           C  
ATOM   4212  CG  LYS B 249      29.053  -6.311  50.073  1.00 27.66           C  
ATOM   4213  CD  LYS B 249      29.008  -4.940  49.512  1.00 32.28           C  
ATOM   4214  CE  LYS B 249      27.881  -4.702  48.538  1.00 33.26           C  
ATOM   4215  NZ  LYS B 249      28.218  -3.600  47.609  1.00 40.27           N  
ATOM   4216  N   VAL B 250      30.553  -4.393  51.972  1.00 20.51           N  
ATOM   4217  CA  VAL B 250      29.862  -3.701  53.053  1.00 21.10           C  
ATOM   4218  C   VAL B 250      28.428  -3.236  52.694  1.00 21.25           C  
ATOM   4219  O   VAL B 250      28.195  -2.717  51.603  1.00 20.95           O  
ATOM   4220  CB  VAL B 250      30.634  -2.458  53.486  1.00 22.28           C  
ATOM   4221  CG1 VAL B 250      29.911  -1.732  54.630  1.00 23.32           C  
ATOM   4222  CG2 VAL B 250      32.027  -2.824  53.895  1.00 22.70           C  
ATOM   4223  N   ALA B 251      27.487  -3.469  53.608  1.00 20.47           N  
ATOM   4224  CA  ALA B 251      26.122  -2.917  53.543  1.00 19.91           C  
ATOM   4225  C   ALA B 251      25.927  -2.165  54.871  1.00 19.18           C  
ATOM   4226  O   ALA B 251      25.698  -2.749  55.908  1.00 18.95           O  
ATOM   4227  CB  ALA B 251      25.059  -4.035  53.345  1.00 20.26           C  
ATOM   4228  N   LEU B 252      26.093  -0.849  54.815  1.00 19.46           N  
ATOM   4229  CA  LEU B 252      25.977   0.045  55.962  1.00 17.75           C  
ATOM   4230  C   LEU B 252      24.575   0.611  55.883  1.00 18.89           C  
ATOM   4231  O   LEU B 252      24.243   1.304  54.902  1.00 16.95           O  
ATOM   4232  CB  LEU B 252      26.970   1.207  55.848  1.00 18.58           C  
ATOM   4233  CG  LEU B 252      27.007   2.179  57.029  1.00 17.12           C  
ATOM   4234  CD1 LEU B 252      27.391   1.453  58.264  1.00 16.56           C  
ATOM   4235  CD2 LEU B 252      27.960   3.234  56.673  1.00 18.66           C  
ATOM   4236  N   ILE B 253      23.764   0.306  56.894  1.00 19.08           N  
ATOM   4237  CA  ILE B 253      22.335   0.575  56.848  1.00 19.76           C  
ATOM   4238  C   ILE B 253      22.087   1.854  57.594  1.00 20.09           C  
ATOM   4239  O   ILE B 253      22.425   1.995  58.784  1.00 18.89           O  
ATOM   4240  CB  ILE B 253      21.504  -0.516  57.508  1.00 19.84           C  
ATOM   4241  CG1 ILE B 253      21.734  -1.889  56.865  1.00 23.29           C  
ATOM   4242  CG2 ILE B 253      20.026  -0.138  57.541  1.00 20.02           C  
ATOM   4243  CD1 ILE B 253      21.805  -1.886  55.424  1.00 24.73           C  
ATOM   4244  N   LYS B 254      21.491   2.797  56.880  1.00 19.67           N  
ATOM   4245  CA  LYS B 254      21.259   4.130  57.449  1.00 21.28           C  
ATOM   4246  C   LYS B 254      20.197   4.137  58.490  1.00 21.53           C  
ATOM   4247  O   LYS B 254      19.087   3.631  58.269  1.00 22.75           O  
ATOM   4248  CB  LYS B 254      20.815   5.116  56.346  1.00 22.05           C  
ATOM   4249  CG  LYS B 254      21.911   5.864  55.754  1.00 28.04           C  
ATOM   4250  CD  LYS B 254      21.435   7.271  55.281  1.00 33.10           C  
ATOM   4251  CE  LYS B 254      21.182   7.276  53.783  1.00 38.37           C  
ATOM   4252  NZ  LYS B 254      22.458   6.884  53.049  1.00 40.57           N  
ATOM   4253  N   GLY B 255      20.533   4.687  59.644  1.00 19.64           N  
ATOM   4254  CA  GLY B 255      19.643   4.675  60.769  1.00 19.47           C  
ATOM   4255  C   GLY B 255      19.609   3.350  61.533  1.00 19.52           C  
ATOM   4256  O   GLY B 255      18.798   3.203  62.448  1.00 18.81           O  
ATOM   4257  N   GLY B 256      20.452   2.384  61.156  1.00 19.03           N  
ATOM   4258  CA  GLY B 256      20.444   1.073  61.787  1.00 18.48           C  
ATOM   4259  C   GLY B 256      21.068   1.105  63.185  1.00 18.22           C  
ATOM   4260  O   GLY B 256      22.214   1.538  63.362  1.00 15.86           O
[truncated: 260,821 more chars]
