# Supplementary material for: A new benchmark illustrates that integration of geometric constraints inferred from enzyme reaction chemistry can increase enzyme active site modeling accuracy
Source: PLoS One. 2019 Apr 4;14(4):e0214126. doi: 10.1371/journal.pone.0214126 (PMC6448891; doi:10.1371/journal.pone.0214126)
Supplement: S1 Files — (GZ) [file pone.0214126.s008.gz › benchmark-lite/templates/3ia2/3fob.pdb.clean2]

ATOM      1  N   ALA A   2      19.376 -32.400  81.396  1.00 32.28           N  
ATOM      2  CA  ALA A   2      19.627 -32.552  82.881  1.00 30.54           C  
ATOM      3  C   ALA A   2      18.342 -32.813  83.619  1.00 29.62           C  
ATOM      4  O   ALA A   2      17.872 -31.934  84.374  1.00 29.70           O  
ATOM      5  CB  ALA A   2      20.389 -31.312  83.523  1.00 31.65           C  
ATOM      6 1H   ALA A   2      20.242 -32.228  80.927  1.00  0.00           H  
ATOM      7 2H   ALA A   2      18.966 -33.239  81.039  1.00  0.00           H  
ATOM      8 3H   ALA A   2      18.754 -31.633  81.239  1.00  0.00           H  
ATOM      9  HA  ALA A   2      20.252 -33.432  83.030  1.00  0.00           H  
ATOM     10 1HB  ALA A   2      20.536 -31.487  84.589  1.00  0.00           H  
ATOM     11 2HB  ALA A   2      21.358 -31.190  83.038  1.00  0.00           H  
ATOM     12 3HB  ALA A   2      19.797 -30.409  83.383  1.00  0.00           H  
ATOM     13  N   LYS A   3      17.814 -34.034  83.466  1.00 28.66           N  
ATOM     14  CA  LYS A   3      16.639 -34.473  84.245  1.00 28.57           C  
ATOM     15  C   LYS A   3      16.822 -35.818  84.926  1.00 28.49           C  
ATOM     16  O   LYS A   3      17.524 -36.709  84.412  1.00 30.61           O  
ATOM     17  CB  LYS A   3      15.446 -34.576  83.327  1.00 28.37           C  
ATOM     18  CG  LYS A   3      15.363 -33.425  82.408  1.00 28.07           C  
ATOM     19  CD  LYS A   3      14.581 -32.405  82.984  1.00 20.28           C  
ATOM     20  CE  LYS A   3      13.184 -32.495  82.390  1.00 27.40           C  
ATOM     21  NZ  LYS A   3      12.970 -31.635  81.168  1.00 31.22           N  
ATOM     22  H   LYS A   3      18.229 -34.671  82.801  1.00  0.00           H  
ATOM     23  HA  LYS A   3      16.437 -33.728  85.016  1.00  0.00           H  
ATOM     24 1HB  LYS A   3      15.512 -35.496  82.746  1.00  0.00           H  
ATOM     25 2HB  LYS A   3      14.533 -34.629  83.921  1.00  0.00           H  
ATOM     26 1HG  LYS A   3      16.366 -33.048  82.205  1.00  0.00           H  
ATOM     27 2HG  LYS A   3      14.916 -33.743  81.467  1.00  0.00           H  
ATOM     28 1HD  LYS A   3      14.550 -32.537  84.066  1.00  0.00           H  
ATOM     29 2HD  LYS A   3      15.030 -31.436  82.767  1.00  0.00           H  
ATOM     30 1HE  LYS A   3      12.975 -33.526  82.107  1.00  0.00           H  
ATOM     31 2HE  LYS A   3      12.451 -32.191  83.137  1.00  0.00           H  
ATOM     32 1HZ  LYS A   3      12.023 -31.750  80.836  1.00  0.00           H  
ATOM     33 2HZ  LYS A   3      13.128 -30.666  81.406  1.00  0.00           H  
ATOM     34 3HZ  LYS A   3      13.616 -31.913  80.443  1.00  0.00           H  
ATOM     35  N   ILE A   4      16.153 -35.979  86.057  1.00 27.82           N  
ATOM     36  CA  ILE A   4      16.057 -37.276  86.750  1.00 28.50           C  
ATOM     37  C   ILE A   4      14.622 -37.781  86.684  1.00 26.74           C  
ATOM     38  O   ILE A   4      13.691 -37.045  86.974  1.00 22.94           O  
ATOM     39  CB  ILE A   4      16.505 -37.130  88.189  1.00 29.31           C  
ATOM     40  CG1 ILE A   4      18.006 -36.868  88.210  1.00 34.06           C  
ATOM     41  CG2 ILE A   4      16.192 -38.353  89.013  1.00 33.53           C  
ATOM     42  CD1 ILE A   4      18.795 -37.742  87.280  1.00 34.40           C  
ATOM     43  H   ILE A   4      15.692 -35.173  86.455  1.00  0.00           H  
ATOM     44  HA  ILE A   4      16.713 -37.986  86.247  1.00  0.00           H  
ATOM     45  HB  ILE A   4      15.998 -36.279  88.643  1.00  0.00           H  
ATOM     46 1HG1 ILE A   4      18.198 -35.829  87.942  1.00  0.00           H  
ATOM     47 2HG1 ILE A   4      18.388 -37.020  89.220  1.00  0.00           H  
ATOM     48 1HG2 ILE A   4      16.533 -38.199  90.036  1.00  0.00           H  
ATOM     49 2HG2 ILE A   4      15.117 -38.527  89.011  1.00  0.00           H  
ATOM     50 3HG2 ILE A   4      16.700 -39.218  88.587  1.00  0.00           H  
ATOM     51 1HD1 ILE A   4      19.854 -37.492  87.356  1.00  0.00           H  
ATOM     52 2HD1 ILE A   4      18.649 -38.788  87.552  1.00  0.00           H  
ATOM     53 3HD1 ILE A   4      18.458 -37.582  86.257  1.00  0.00           H  
ATOM     54  N   THR A   5      14.448 -39.042  86.305  1.00 25.59           N  
ATOM     55  CA  THR A   5      13.138 -39.649  86.400  1.00 26.37           C  
ATOM     56  C   THR A   5      12.934 -40.176  87.825  1.00 26.68           C  
ATOM     57  O   THR A   5      13.739 -40.977  88.361  1.00 25.84           O  
ATOM     58  CB  THR A   5      12.904 -40.751  85.360  1.00 26.84           C  
ATOM     59  OG1 THR A   5      12.960 -40.184  84.050  1.00 29.17           O  
ATOM     60  CG2 THR A   5      11.508 -41.373  85.554  1.00 27.01           C  
ATOM     61  H   THR A   5      15.219 -39.589  85.949  1.00  0.00           H  
ATOM     62  HA  THR A   5      12.386 -38.878  86.229  1.00  0.00           H  
ATOM     63  HB  THR A   5      13.664 -41.524  85.472  1.00  0.00           H  
ATOM     64  HG1 THR A   5      13.131 -39.242  84.117  1.00  0.00           H  
ATOM     65 1HG2 THR A   5      11.352 -42.155  84.811  1.00  0.00           H  
ATOM     66 2HG2 THR A   5      11.437 -41.802  86.553  1.00  0.00           H  
ATOM     67 3HG2 THR A   5      10.747 -40.603  85.435  1.00  0.00           H  
ATOM     68  N   VAL A   6      11.873 -39.690  88.453  1.00 26.85           N  
ATOM     69  CA  VAL A   6      11.577 -40.012  89.843  1.00 28.12           C  
ATOM     70  C   VAL A   6      10.245 -40.705  90.050  1.00 30.21           C  
ATOM     71  O   VAL A   6       9.907 -41.094  91.202  1.00 30.52           O  
ATOM     72  CB  VAL A   6      11.604 -38.761  90.708  1.00 27.18           C  
ATOM     73  CG1 VAL A   6      12.905 -38.026  90.480  1.00 25.10           C  
ATOM     74  CG2 VAL A   6      10.421 -37.837  90.401  1.00 28.95           C  
ATOM     75  H   VAL A   6      11.251 -39.076  87.947  1.00  0.00           H  
ATOM     76  HA  VAL A   6      12.340 -40.701  90.209  1.00  0.00           H  
ATOM     77  HB  VAL A   6      11.554 -39.054  91.757  1.00  0.00           H  
ATOM     78 1HG1 VAL A   6      12.929 -37.128  91.098  1.00  0.00           H  
ATOM     79 2HG1 VAL A   6      13.740 -38.673  90.748  1.00  0.00           H  
ATOM     80 3HG1 VAL A   6      12.985 -37.745  89.430  1.00  0.00           H  
ATOM     81 1HG2 VAL A   6      10.474 -36.955  91.038  1.00  0.00           H  
ATOM     82 2HG2 VAL A   6      10.459 -37.532  89.355  1.00  0.00           H  
ATOM     83 3HG2 VAL A   6       9.487 -38.366  90.591  1.00  0.00           H  
ATOM     84  N   GLY A   7       9.478 -40.865  88.987  1.00 30.73           N  
ATOM     85  CA  GLY A   7       8.235 -41.601  89.131  1.00 32.96           C  
ATOM     86  C   GLY A   7       7.409 -41.693  87.883  1.00 33.76           C  
ATOM     87  O   GLY A   7       7.855 -41.366  86.797  1.00 35.20           O  
ATOM     88  H   GLY A   7       9.728 -40.493  88.082  1.00  0.00           H  
ATOM     89 1HA  GLY A   7       8.450 -42.617  89.464  1.00  0.00           H  
ATOM     90 2HA  GLY A   7       7.623 -41.134  89.901  1.00  0.00           H  
ATOM     91  N   THR A   8       6.190 -42.186  88.020  1.00 35.27           N  
ATOM     92  CA  THR A   8       5.317 -42.243  86.872  1.00 35.33           C  
ATOM     93  C   THR A   8       3.855 -42.132  87.338  1.00 35.73           C  
ATOM     94  O   THR A   8       3.484 -42.578  88.426  1.00 36.07           O  
ATOM     95  CB  THR A   8       5.518 -43.532  86.038  1.00 36.32           C  
ATOM     96  OG1 THR A   8       4.499 -44.466  86.386  1.00 37.85           O  
ATOM     97  CG2 THR A   8       6.923 -44.170  86.250  1.00 34.75           C  
ATOM     98  H   THR A   8       5.854 -42.524  88.911  1.00  0.00           H  
ATOM     99  HA  THR A   8       5.539 -41.393  86.226  1.00  0.00           H  
ATOM    100  HB  THR A   8       5.408 -43.301  84.979  1.00  0.00           H  
ATOM    101  HG1 THR A   8       3.927 -44.080  87.054  1.00  0.00           H  
ATOM    102 1HG2 THR A   8       7.009 -45.070  85.641  1.00  0.00           H  
ATOM    103 2HG2 THR A   8       7.694 -43.458  85.957  1.00  0.00           H  
ATOM    104 3HG2 THR A   8       7.050 -44.429  87.300  1.00  0.00           H  
ATOM    105  N   GLU A   9       3.048 -41.521  86.479  1.00 35.95           N  
ATOM    106  CA  GLU A   9       1.654 -41.233  86.752  1.00 36.00           C  
ATOM    107  C   GLU A   9       0.934 -41.266  85.406  1.00 36.51           C  
ATOM    108  O   GLU A   9       1.522 -40.853  84.409  1.00 38.05           O  
ATOM    109  CB  GLU A   9       1.544 -39.853  87.410  1.00 36.05           C  
ATOM    110  CG  GLU A   9       0.139 -39.515  87.922  1.00 34.47           C  
ATOM    111  CD  GLU A   9       0.042 -38.074  88.258  1.00 32.02           C  
ATOM    112  OE1 GLU A   9      -0.371 -37.254  87.382  1.00 29.93           O  
ATOM    113  OE2 GLU A   9       0.441 -37.774  89.382  1.00 26.23           O  
ATOM    114  H   GLU A   9       3.442 -41.248  85.590  1.00  0.00           H  
ATOM    115  HA  GLU A   9       1.272 -41.990  87.438  1.00  0.00           H  
ATOM    116 1HB  GLU A   9       2.233 -39.796  88.253  1.00  0.00           H  
ATOM    117 2HB  GLU A   9       1.837 -39.084  86.695  1.00  0.00           H  
ATOM    118 1HG  GLU A   9      -0.588 -39.769  87.151  1.00  0.00           H  
ATOM    119 2HG  GLU A   9      -0.073 -40.126  88.798  1.00  0.00           H  
ATOM    120  N   ASN A  10      -0.298 -41.779  85.344  1.00 36.77           N  
ATOM    121  CA  ASN A  10      -1.017 -41.931  84.054  1.00 36.79           C  
ATOM    122  C   ASN A  10      -0.069 -42.394  82.910  1.00 37.27           C  
ATOM    123  O   ASN A  10      -0.167 -41.886  81.800  1.00 37.25           O  
ATOM    124  CB  ASN A  10      -1.788 -40.628  83.641  1.00 36.30           C  
ATOM    125  CG  ASN A  10      -2.907 -40.238  84.621  1.00 34.42           C  
ATOM    126  OD1 ASN A  10      -2.820 -40.568  85.797  1.00 35.33           O  
ATOM    127  ND2 ASN A  10      -3.968 -39.540  84.133  1.00 22.51           N  
ATOM    128  H   ASN A  10      -0.752 -42.071  86.198  1.00  0.00           H  
ATOM    129  HA  ASN A  10      -1.751 -42.731  84.159  1.00  0.00           H  
ATOM    130 1HB  ASN A  10      -1.086 -39.796  83.574  1.00  0.00           H  
ATOM    131 2HB  ASN A  10      -2.230 -40.764  82.654  1.00  0.00           H  
ATOM    132 1HD2 ASN A  10      -4.713 -39.271  84.744  1.00  0.00           H  
ATOM    133 2HD2 ASN A  10      -4.003 -39.296  83.164  1.00  0.00           H  
ATOM    134  N   GLN A  11       0.834 -43.346  83.214  1.00 37.62           N  
ATOM    135  CA  GLN A  11       1.735 -43.943  82.195  1.00 37.95           C  
ATOM    136  C   GLN A  11       2.905 -43.087  81.694  1.00 37.91           C  
ATOM    137  O   GLN A  11       3.576 -43.469  80.729  1.00 38.90           O  
ATOM    138  CB  GLN A  11       0.934 -44.388  80.946  1.00 38.17           C  
ATOM    139  CG  GLN A  11      -0.264 -45.235  81.267  1.00 38.60           C  
ATOM    140  CD  GLN A  11       0.061 -46.208  82.354  1.00 38.73           C  
ATOM    141  OE1 GLN A  11      -0.407 -46.071  83.477  1.00 37.18           O  
ATOM    142  NE2 GLN A  11       0.928 -47.170  82.045  1.00 39.49           N  
ATOM    143  H   GLN A  11       0.896 -43.662  84.171  1.00  0.00           H  
ATOM    144  HA  GLN A  11       2.214 -44.820  82.629  1.00  0.00           H  
ATOM    145 1HB  GLN A  11       0.593 -43.508  80.400  1.00  0.00           H  
ATOM    146 2HB  GLN A  11       1.584 -44.955  80.280  1.00  0.00           H  
ATOM    147 1HG  GLN A  11      -1.077 -44.587  81.595  1.00  0.00           H  
ATOM    148 2HG  GLN A  11      -0.560 -45.781  80.372  1.00  0.00           H  
ATOM    149 1HE2 GLN A  11       1.185 -47.852  82.731  1.00  0.00           H  
ATOM    150 2HE2 GLN A  11       1.323 -47.212  81.127  1.00  0.00           H  
ATOM    151  N   ALA A  12       3.144 -41.933  82.303  1.00 37.25           N  
ATOM    152  CA  ALA A  12       4.168 -41.027  81.803  1.00 36.59           C  
ATOM    153  C   ALA A  12       5.164 -40.763  82.938  1.00 35.55           C  
ATOM    154  O   ALA A  12       4.753 -40.691  84.109  1.00 36.90           O  
ATOM    155  CB  ALA A  12       3.536 -39.732  81.321  1.00 36.51           C  
ATOM    156  H   ALA A  12       2.614 -41.673  83.123  1.00  0.00           H  
ATOM    157  HA  ALA A  12       4.668 -41.511  80.963  1.00  0.00           H  
ATOM    158 1HB  ALA A  12       4.313 -39.064  80.950  1.00  0.00           H  
ATOM    159 2HB  ALA A  12       2.830 -39.948  80.519  1.00  0.00           H  
ATOM    160 3HB  ALA A  12       3.011 -39.254  82.147  1.00  0.00           H  
ATOM    161  N   PRO A  13       6.477 -40.646  82.609  1.00 33.48           N  
ATOM    162  CA  PRO A  13       7.482 -40.395  83.678  1.00 31.71           C  
ATOM    163  C   PRO A  13       7.262 -39.076  84.382  1.00 29.72           C  
ATOM    164  O   PRO A  13       6.734 -38.160  83.747  1.00 29.91           O  
ATOM    165  CB  PRO A  13       8.787 -40.253  82.902  1.00 31.02           C  
ATOM    166  CG  PRO A  13       8.367 -39.735  81.580  1.00 33.02           C  
ATOM    167  CD  PRO A  13       7.102 -40.543  81.271  1.00 33.43           C  
ATOM    168  HA  PRO A  13       7.519 -41.264  84.351  1.00  0.00           H  
ATOM    169 1HB  PRO A  13       9.467 -39.570  83.432  1.00  0.00           H  
ATOM    170 2HB  PRO A  13       9.294 -41.227  82.838  1.00  0.00           H  
ATOM    171 1HG  PRO A  13       8.186 -38.651  81.637  1.00  0.00           H  
ATOM    172 2HG  PRO A  13       9.168 -39.885  80.841  1.00  0.00           H  
ATOM    173 1HD  PRO A  13       6.475 -39.986  80.559  1.00  0.00           H  
ATOM    174 2HD  PRO A  13       7.384 -41.522  80.857  1.00  0.00           H  
ATOM    175  N   ILE A  14       7.686 -38.971  85.649  1.00 26.95           N  
ATOM    176  CA  ILE A  14       7.874 -37.670  86.263  1.00 25.22           C  
ATOM    177  C   ILE A  14       9.377 -37.379  86.249  1.00 23.89           C  
ATOM    178  O   ILE A  14      10.205 -38.189  86.669  1.00 23.54           O  
ATOM    179  CB  ILE A  14       7.216 -37.610  87.677  1.00 25.43           C  
ATOM    180  CG1 ILE A  14       5.665 -37.736  87.504  1.00 24.67           C  
ATOM    181  CG2 ILE A  14       7.681 -36.365  88.461  1.00 25.82           C  
ATOM    182  CD1 ILE A  14       4.952 -38.474  88.694  1.00 26.35           C  
ATOM    183  H   ILE A  14       7.879 -39.802  86.189  1.00  0.00           H  
ATOM    184  HA  ILE A  14       7.399 -36.919  85.633  1.00  0.00           H  
ATOM    185  HB  ILE A  14       7.491 -38.499  88.244  1.00  0.00           H  
ATOM    186 1HG1 ILE A  14       5.228 -36.743  87.407  1.00  0.00           H  
ATOM    187 2HG1 ILE A  14       5.444 -38.280  86.585  1.00  0.00           H  
ATOM    188 1HG2 ILE A  14       7.204 -36.353  89.441  1.00  0.00           H  
ATOM    189 2HG2 ILE A  14       8.763 -36.396  88.585  1.00  0.00           H  
ATOM    190 3HG2 ILE A  14       7.404 -35.465  87.912  1.00  0.00           H  
ATOM    191 1HD1 ILE A  14       3.880 -38.523  88.502  1.00  0.00           H  
ATOM    192 2HD1 ILE A  14       5.350 -39.485  88.786  1.00  0.00           H  
ATOM    193 3HD1 ILE A  14       5.130 -37.928  89.619  1.00  0.00           H  
ATOM    194  N   GLU A  15       9.725 -36.243  85.671  1.00 22.25           N  
ATOM    195  CA  GLU A  15      11.079 -35.826  85.548  1.00 21.88           C  
ATOM    196  C   GLU A  15      11.339 -34.576  86.408  1.00 20.18           C  
ATOM    197  O   GLU A  15      10.568 -33.628  86.426  1.00 20.37           O  
ATOM    198  CB  GLU A  15      11.392 -35.543  84.072  1.00 22.69           C  
ATOM    199  CG  GLU A  15      10.963 -36.659  83.148  1.00 27.37           C  
ATOM    200  CD  GLU A  15      11.337 -36.385  81.708  1.00 31.63           C  
ATOM    201  OE1 GLU A  15      10.762 -35.469  81.044  1.00 32.73           O  
ATOM    202  OE2 GLU A  15      12.243 -37.068  81.280  1.00 35.04           O  
ATOM    203  H   GLU A  15       8.993 -35.652  85.304  1.00  0.00           H  
ATOM    204  HA  GLU A  15      11.723 -36.632  85.903  1.00  0.00           H  
ATOM    205 1HB  GLU A  15      10.890 -34.626  83.763  1.00  0.00           H  
ATOM    206 2HB  GLU A  15      12.464 -35.386  83.951  1.00  0.00           H  
ATOM    207 1HG  GLU A  15      11.436 -37.586  83.471  1.00  0.00           H  
ATOM    208 2HG  GLU A  15       9.884 -36.787  83.227  1.00  0.00           H  
ATOM    209  N   ILE A  16      12.505 -34.542  87.026  1.00 19.10           N  
ATOM    210  CA  ILE A  16      12.943 -33.378  87.788  1.00 18.86           C  
ATOM    211  C   ILE A  16      14.141 -32.773  87.062  1.00 18.42           C  
ATOM    212  O   ILE A  16      15.122 -33.461  86.773  1.00 19.70           O  
ATOM    213  CB  ILE A  16      13.443 -33.817  89.189  1.00 18.92           C  
ATOM    214  CG1 ILE A  16      12.310 -34.399  90.014  1.00 21.81           C  
ATOM    215  CG2 ILE A  16      14.125 -32.688  89.937  1.00 20.17           C  
ATOM    216  CD1 ILE A  16      11.186 -33.408  90.333  1.00 23.01           C  
ATOM    217  H   ILE A  16      13.111 -35.348  86.968  1.00  0.00           H  
ATOM    218  HA  ILE A  16      12.094 -32.706  87.912  1.00  0.00           H  
ATOM    219  HB  ILE A  16      14.159 -34.631  89.081  1.00  0.00           H  
ATOM    220 1HG1 ILE A  16      11.872 -35.245  89.485  1.00  0.00           H  
ATOM    221 2HG1 ILE A  16      12.703 -34.774  90.959  1.00  0.00           H  
ATOM    222 1HG2 ILE A  16      14.456 -33.045  90.912  1.00  0.00           H  
ATOM    223 2HG2 ILE A  16      14.985 -32.341  89.366  1.00  0.00           H  
ATOM    224 3HG2 ILE A  16      13.423 -31.865  90.072  1.00  0.00           H  
ATOM    225 1HD1 ILE A  16      10.419 -33.907  90.926  1.00  0.00           H  
ATOM    226 2HD1 ILE A  16      11.591 -32.567  90.897  1.00  0.00           H  
ATOM    227 3HD1 ILE A  16      10.747 -33.045  89.405  1.00  0.00           H  
ATOM    228  N   TYR A  17      14.078 -31.478  86.812  1.00 18.49           N  
ATOM    229  CA  TYR A  17      15.174 -30.719  86.209  1.00 17.02           C  
ATOM    230  C   TYR A  17      16.100 -30.346  87.327  1.00 16.28           C  
ATOM    231  O   TYR A  17      15.655 -29.962  88.410  1.00 14.58           O  
ATOM    232  CB  TYR A  17      14.638 -29.424  85.629  1.00 16.67           C  
ATOM    233  CG  TYR A  17      15.710 -28.557  85.044  1.00 16.12           C  
ATOM    234  CD1 TYR A  17      16.212 -28.814  83.783  1.00 18.73           C  
ATOM    235  CD2 TYR A  17      16.243 -27.512  85.765  1.00 17.33           C  
ATOM    236  CE1 TYR A  17      17.182 -28.023  83.224  1.00 19.30           C  
ATOM    237  CE2 TYR A  17      17.230 -26.732  85.229  1.00 16.92           C  
ATOM    238  CZ  TYR A  17      17.686 -26.996  83.937  1.00 20.32           C  
ATOM    239  OH  TYR A  17      18.681 -26.235  83.352  1.00 18.01           O  
ATOM    240  H   TYR A  17      13.223 -30.999  87.055  1.00  0.00           H  
ATOM    241  HA  TYR A  17      15.608 -31.316  85.406  1.00  0.00           H  
ATOM    242 1HB  TYR A  17      13.908 -29.649  84.850  1.00  0.00           H  
ATOM    243 2HB  TYR A  17      14.123 -28.862  86.408  1.00  0.00           H  
ATOM    244  HD1 TYR A  17      15.837 -29.662  83.209  1.00  0.00           H  
ATOM    245  HD2 TYR A  17      15.879 -27.302  86.771  1.00  0.00           H  
ATOM    246  HE1 TYR A  17      17.561 -28.248  82.227  1.00  0.00           H  
ATOM    247  HE2 TYR A  17      17.654 -25.913  85.811  1.00  0.00           H  
ATOM    248  HH  TYR A  17      18.963 -25.553  83.966  1.00  0.00           H  
ATOM    249  N   TYR A  18      17.377 -30.430  87.043  1.00 16.48           N  
ATOM    250  CA  TYR A  18      18.391 -30.031  88.003  1.00 16.06           C  
ATOM    251  C   TYR A  18      19.594 -29.491  87.276  1.00 15.27           C  
ATOM    252  O   TYR A  18      19.793 -29.774  86.069  1.00 15.82           O  
ATOM    253  CB  TYR A  18      18.793 -31.220  88.905  1.00 15.32           C  
ATOM    254  CG  TYR A  18      19.633 -32.211  88.170  1.00 17.03           C  
ATOM    255  CD1 TYR A  18      21.018 -32.233  88.308  1.00 18.15           C  
ATOM    256  CD2 TYR A  18      19.041 -33.151  87.359  1.00 22.59           C  
ATOM    257  CE1 TYR A  18      21.781 -33.129  87.594  1.00 22.91           C  
ATOM    258  CE2 TYR A  18      19.790 -34.024  86.623  1.00 24.17           C  
ATOM    259  CZ  TYR A  18      21.155 -34.052  86.771  1.00 26.78           C  
ATOM    260  OH  TYR A  18      21.904 -34.966  86.045  1.00 28.29           O  
ATOM    261  H   TYR A  18      17.665 -30.779  86.140  1.00  0.00           H  
ATOM    262  HA  TYR A  18      17.979 -29.243  88.634  1.00  0.00           H  
ATOM    263 1HB  TYR A  18      19.346 -30.850  89.770  1.00  0.00           H  
ATOM    264 2HB  TYR A  18      17.896 -31.714  89.277  1.00  0.00           H  
ATOM    265  HD1 TYR A  18      21.509 -31.536  88.987  1.00  0.00           H  
ATOM    266  HD2 TYR A  18      17.954 -33.208  87.294  1.00  0.00           H  
ATOM    267  HE1 TYR A  18      22.864 -33.136  87.711  1.00  0.00           H  
ATOM    268  HE2 TYR A  18      19.304 -34.698  85.917  1.00  0.00           H  
ATOM    269  HH  TYR A  18      21.319 -35.494  85.497  1.00  0.00           H  
ATOM    270  N   GLU A  19      20.416 -28.750  88.024  1.00 17.30           N  
ATOM    271  CA  GLU A  19      21.740 -28.291  87.570  1.00 15.94           C  
ATOM    272  C   GLU A  19      22.752 -28.702  88.597  1.00 16.46           C  
ATOM    273  O   GLU A  19      22.409 -28.748  89.781  1.00 17.51           O  
ATOM    274  CB  GLU A  19      21.710 -26.756  87.409  1.00 16.64           C  
ATOM    275  CG  GLU A  19      20.729 -26.390  86.283  1.00 18.36           C  
ATOM    276  CD  GLU A  19      20.713 -24.910  85.851  1.00 24.37           C  
ATOM    277  OE1 GLU A  19      21.342 -24.079  86.500  1.00 23.91           O  
ATOM    278  OE2 GLU A  19      20.024 -24.597  84.858  1.00 21.92           O  
ATOM    279  H   GLU A  19      20.099 -28.498  88.949  1.00  0.00           H  
ATOM    280  HA  GLU A  19      21.954 -28.752  86.605  1.00  0.00           H  
ATOM    281 1HB  GLU A  19      21.405 -26.297  88.350  1.00  0.00           H  
ATOM    282 2HB  GLU A  19      22.712 -26.395  87.179  1.00  0.00           H  
ATOM    283 1HG  GLU A  19      20.970 -26.980  85.399  1.00  0.00           H  
ATOM    284 2HG  GLU A  19      19.719 -26.651  86.596  1.00  0.00           H  
ATOM    285  N   ASP A  20      23.968 -28.976  88.141  1.00 15.28           N  
ATOM    286  CA  ASP A  20      25.036 -29.508  88.995  1.00 16.77           C  
ATOM    287  C   ASP A  20      26.259 -28.772  88.538  1.00 16.46           C  
ATOM    288  O   ASP A  20      26.804 -29.027  87.439  1.00 16.99           O  
ATOM    289  CB  ASP A  20      25.106 -31.007  88.764  1.00 16.88           C  
ATOM    290  CG  ASP A  20      26.199 -31.717  89.512  1.00 21.63           C  
ATOM    291  OD1 ASP A  20      26.963 -31.145  90.281  1.00 19.39           O  
ATOM    292  OD2 ASP A  20      26.300 -32.931  89.239  1.00 21.44           O  
ATOM    293  H   ASP A  20      24.158 -28.808  87.163  1.00  0.00           H  
ATOM    294  HA  ASP A  20      24.782 -29.302  90.035  1.00  0.00           H  
ATOM    295 1HB  ASP A  20      24.160 -31.464  89.054  1.00  0.00           H  
ATOM    296 2HB  ASP A  20      25.254 -31.205  87.702  1.00  0.00           H  
ATOM    297  N   HIS A  21      26.714 -27.859  89.372  1.00 17.37           N  
ATOM    298  CA  HIS A  21      27.838 -27.030  89.035  1.00 16.69           C  
ATOM    299  C   HIS A  21      28.958 -27.087  90.047  1.00 16.94           C  
ATOM    300  O   HIS A  21      28.703 -27.018  91.277  1.00 16.72           O  
ATOM    301  CB  HIS A  21      27.382 -25.571  88.946  1.00 17.25           C  
ATOM    302  CG  HIS A  21      26.408 -25.324  87.836  1.00 18.17           C  
ATOM    303  ND1 HIS A  21      25.234 -24.633  88.011  1.00 22.49           N  
ATOM    304  CD2 HIS A  21      26.423 -25.720  86.541  1.00 17.35           C  
ATOM    305  CE1 HIS A  21      24.578 -24.579  86.865  1.00 19.30           C  
ATOM    306  NE2 HIS A  21      25.252 -25.259  85.967  1.00 21.97           N  
ATOM    307  H   HIS A  21      26.264 -27.738  90.268  1.00  0.00           H  
ATOM    308  HA  HIS A  21      28.235 -27.332  88.066  1.00  0.00           H  
ATOM    309 1HB  HIS A  21      26.916 -25.277  89.887  1.00  0.00           H  
ATOM    310 2HB  HIS A  21      28.248 -24.928  88.795  1.00  0.00           H  
ATOM    311  HD2 HIS A  21      27.193 -26.317  86.051  1.00  0.00           H  
ATOM    312  HE1 HIS A  21      23.636 -24.058  86.693  1.00  0.00           H  
ATOM    313  HE2 HIS A  21      24.966 -25.421  85.012  1.00  0.00           H  
ATOM    314  N   GLY A  22      30.162 -27.095  89.515  1.00 17.83           N  
ATOM    315  CA  GLY A  22      31.386 -26.998  90.349  1.00 20.09           C  
ATOM    316  C   GLY A  22      31.809 -28.328  90.913  1.00 20.55           C  
ATOM    317  O   GLY A  22      31.229 -29.389  90.600  1.00 21.50           O  
ATOM    318  H   GLY A  22      30.255 -27.169  88.512  1.00  0.00           H  
ATOM    319 1HA  GLY A  22      32.202 -26.591  89.752  1.00  0.00           H  
ATOM    320 2HA  GLY A  22      31.212 -26.304  91.171  1.00  0.00           H  
ATOM    321  N   THR A  23      32.826 -28.270  91.774  1.00 22.71           N  
ATOM    322  CA  THR A  23      33.484 -29.464  92.300  1.00 23.07           C  
ATOM    323  C   THR A  23      33.653 -29.238  93.778  1.00 22.82           C  
ATOM    324  O   THR A  23      33.814 -28.092  94.210  1.00 23.41           O  
ATOM    325  CB  THR A  23      34.853 -29.688  91.611  1.00 25.15           C  
ATOM    326  OG1 THR A  23      35.750 -28.634  91.968  1.00 28.30           O  
ATOM    327  CG2 THR A  23      34.670 -29.692  90.089  1.00 26.35           C  
ATOM    328  H   THR A  23      33.149 -27.360  92.070  1.00  0.00           H  
ATOM    329  HA  THR A  23      32.850 -30.327  92.096  1.00  0.00           H  
ATOM    330  HB  THR A  23      35.270 -30.643  91.932  1.00  0.00           H  
ATOM    331  HG1 THR A  23      35.304 -28.020  92.557  1.00  0.00           H  
ATOM    332 1HG2 THR A  23      35.635 -29.850  89.607  1.00  0.00           H  
ATOM    333 2HG2 THR A  23      33.987 -30.493  89.807  1.00  0.00           H  
ATOM    334 3HG2 THR A  23      34.258 -28.736  89.770  1.00  0.00           H  
ATOM    335  N   GLY A  24      33.607 -30.306  94.568  1.00 20.57           N  
ATOM    336  CA  GLY A  24      33.792 -30.170  96.027  1.00 20.87           C  
ATOM    337  C   GLY A  24      32.659 -30.835  96.784  1.00 20.28           C  
ATOM    338  O   GLY A  24      31.962 -31.657  96.211  1.00 20.52           O  
ATOM    339  H   GLY A  24      33.445 -31.223  94.176  1.00  0.00           H  
ATOM    340 1HA  GLY A  24      34.743 -30.618  96.317  1.00  0.00           H  
ATOM    341 2HA  GLY A  24      33.842 -29.114  96.290  1.00  0.00           H  
ATOM    342  N   LYS A  25      32.481 -30.470  98.057  1.00 20.27           N  
ATOM    343  CA  LYS A  25      31.386 -30.951  98.881  1.00 21.51           C  
ATOM    344  C   LYS A  25      30.077 -30.525  98.240  1.00 19.57           C  
ATOM    345  O   LYS A  25      29.891 -29.373  97.947  1.00 18.78           O  
ATOM    346  CB  LYS A  25      31.383 -30.292 100.294  1.00 23.69           C  
ATOM    347  CG  LYS A  25      32.531 -30.630 101.207  1.00 29.82           C  
ATOM    348  CD  LYS A  25      32.073 -30.496 102.703  1.00 32.95           C  
ATOM    349  CE  LYS A  25      31.446 -29.150 103.102  1.00 36.44           C  
ATOM    350  NZ  LYS A  25      31.442 -28.967 104.622  1.00 36.51           N  
ATOM    351  H   LYS A  25      33.150 -29.826  98.454  1.00  0.00           H  
ATOM    352  HA  LYS A  25      31.500 -32.027  99.014  1.00  0.00           H  
ATOM    353 1HB  LYS A  25      31.380 -29.207 100.189  1.00  0.00           H  
ATOM    354 2HB  LYS A  25      30.473 -30.572 100.824  1.00  0.00           H  
ATOM    355 1HG  LYS A  25      32.863 -31.650 101.012  1.00  0.00           H  
ATOM    356 2HG  LYS A  25      33.362 -29.953 101.012  1.00  0.00           H  
ATOM    357 1HD  LYS A  25      31.329 -31.262 102.926  1.00  0.00           H  
ATOM    358 2HD  LYS A  25      32.930 -30.644 103.360  1.00  0.00           H  
ATOM    359 1HE  LYS A  25      32.009 -28.337 102.646  1.00  0.00           H  
ATOM    360 2HE  LYS A  25      30.421 -29.103 102.735  1.00  0.00           H  
ATOM    361 1HZ  LYS A  25      31.025 -28.076 104.853  1.00  0.00           H  
ATOM    362 2HZ  LYS A  25      30.907 -29.710 105.050  1.00  0.00           H  
ATOM    363 3HZ  LYS A  25      32.391 -28.994 104.967  1.00  0.00           H  
ATOM    364  N   PRO A  26      29.156 -31.462  98.069  1.00 19.37           N  
ATOM    365  CA  PRO A  26      27.840 -31.117  97.544  1.00 18.10           C  
ATOM    366  C   PRO A  26      26.922 -30.351  98.508  1.00 18.57           C  
ATOM    367  O   PRO A  26      26.732 -30.753  99.656  1.00 16.98           O  
ATOM    368  CB  PRO A  26      27.211 -32.477  97.265  1.00 19.44           C  
ATOM    369  CG  PRO A  26      28.190 -33.505  97.681  1.00 19.86           C  
ATOM    370  CD  PRO A  26      29.250 -32.884  98.464  1.00 19.77           C  
ATOM    371  HA  PRO A  26      27.961 -30.542  96.614  1.00  0.00           H  
ATOM    372 1HB  PRO A  26      26.266 -32.576  97.820  1.00  0.00           H  
ATOM    373 2HB  PRO A  26      26.966 -32.566  96.196  1.00  0.00           H  
ATOM    374 1HG  PRO A  26      27.692 -34.285  98.275  1.00  0.00           H  
ATOM    375 2HG  PRO A  26      28.617 -34.002  96.798  1.00  0.00           H  
ATOM    376 1HD  PRO A  26      29.046 -33.026  99.536  1.00  0.00           H  
ATOM    377 2HD  PRO A  26      30.218 -33.330  98.191  1.00  0.00           H  
ATOM    378  N   VAL A  27      26.313 -29.312  97.969  1.00 18.63           N  
ATOM    379  CA  VAL A  27      25.339 -28.484  98.677  1.00 17.75           C  
ATOM    380  C   VAL A  27      24.126 -28.480  97.762  1.00 18.77           C  
ATOM    381  O   VAL A  27      24.282 -28.108  96.587  1.00 19.35           O  
ATOM    382  CB  VAL A  27      25.833 -27.107  98.818  1.00 19.09           C  
ATOM    383  CG1 VAL A  27      24.783 -26.318  99.569  1.00 18.65           C  
ATOM    384  CG2 VAL A  27      27.235 -27.043  99.572  1.00 20.82           C  
ATOM    385  H   VAL A  27      26.544 -29.089  97.011  1.00  0.00           H  
ATOM    386  HA  VAL A  27      25.188 -28.902  99.673  1.00  0.00           H  
ATOM    387  HB  VAL A  27      25.957 -26.672  97.826  1.00  0.00           H  
ATOM    388 1HG1 VAL A  27      25.120 -25.288  99.691  1.00  0.00           H  
ATOM    389 2HG1 VAL A  27      23.849 -26.330  99.008  1.00  0.00           H  
ATOM    390 3HG1 VAL A  27      24.624 -26.765 100.550  1.00  0.00           H  
ATOM    391 1HG2 VAL A  27      27.558 -26.006  99.651  1.00  0.00           H  
ATOM    392 2HG2 VAL A  27      27.131 -27.468 100.570  1.00  0.00           H  
ATOM    393 3HG2 VAL A  27      27.976 -27.612  99.011  1.00  0.00           H  
ATOM    394  N   VAL A  28      23.000 -28.969  98.242  1.00 16.47           N  
ATOM    395  CA  VAL A  28      21.750 -29.080  97.473  1.00 15.63           C  
ATOM    396  C   VAL A  28      20.839 -27.981  97.990  1.00 16.13           C  
ATOM    397  O   VAL A  28      20.490 -27.912  99.196  1.00 16.12           O  
ATOM    398  CB  VAL A  28      21.119 -30.481  97.688  1.00 16.46           C  
ATOM    399  CG1 VAL A  28      19.748 -30.523  96.995  1.00 16.48           C  
ATOM    400  CG2 VAL A  28      21.993 -31.611  97.163  1.00 17.09           C  
ATOM    401  H   VAL A  28      23.017 -29.283  99.202  1.00  0.00           H  
ATOM    402  HA  VAL A  28      21.983 -28.956  96.415  1.00  0.00           H  
ATOM    403  HB  VAL A  28      20.967 -30.641  98.756  1.00  0.00           H  
ATOM    404 1HG1 VAL A  28      19.296 -31.505  97.141  1.00  0.00           H  
ATOM    405 2HG1 VAL A  28      19.100 -29.759  97.424  1.00  0.00           H  
ATOM    406 3HG1 VAL A  28      19.874 -30.337  95.928  1.00  0.00           H  
ATOM    407 1HG2 VAL A  28      21.500 -32.566  97.342  1.00  0.00           H  
ATOM    408 2HG2 VAL A  28      22.153 -31.480  96.093  1.00  0.00           H  
ATOM    409 3HG2 VAL A  28      22.954 -31.597  97.678  1.00  0.00           H  
ATOM    410  N   LEU A  29      20.429 -27.096  97.076  1.00 15.75           N  
ATOM    411  CA  LEU A  29      19.609 -25.951  97.367  1.00 16.25           C  
ATOM    412  C   LEU A  29      18.177 -26.237  96.889  1.00 15.90           C  
ATOM    413  O   LEU A  29      17.976 -26.606  95.760  1.00 16.45           O  
ATOM    414  CB  LEU A  29      20.154 -24.749  96.590  1.00 16.19           C  
ATOM    415  CG  LEU A  29      21.622 -24.361  96.788  1.00 18.83           C  
ATOM    416  CD1 LEU A  29      22.015 -23.083  96.012  1.00 18.52           C  
ATOM    417  CD2 LEU A  29      21.916 -24.202  98.280  1.00 16.71           C  
ATOM    418  H   LEU A  29      20.725 -27.260  96.124  1.00  0.00           H  
ATOM    419  HA  LEU A  29      19.664 -25.749  98.436  1.00  0.00           H  
ATOM    420 1HB  LEU A  29      20.029 -24.938  95.525  1.00  0.00           H  
ATOM    421 2HB  LEU A  29      19.567 -23.869  96.853  1.00  0.00           H  
ATOM    422  HG  LEU A  29      22.263 -25.140  96.374  1.00  0.00           H  
ATOM    423 1HD1 LEU A  29      23.066 -22.858  96.191  1.00  0.00           H  
ATOM    424 2HD1 LEU A  29      21.855 -23.241  94.945  1.00  0.00           H  
ATOM    425 3HD1 LEU A  29      21.403 -22.249  96.352  1.00  0.00           H  
ATOM    426 1HD2 LEU A  29      22.962 -23.927  98.418  1.00  0.00           H  
ATOM    427 2HD2 LEU A  29      21.278 -23.422  98.696  1.00  0.00           H  
ATOM    428 3HD2 LEU A  29      21.718 -25.144  98.792  1.00  0.00           H  
ATOM    429  N   ILE A  30      17.231 -26.165  97.823  1.00 15.79           N  
ATOM    430  CA  ILE A  30      15.825 -26.537  97.626  1.00 16.50           C  
ATOM    431  C   ILE A  30      14.941 -25.283  97.740  1.00 15.96           C  
ATOM    432  O   ILE A  30      14.791 -24.684  98.837  1.00 16.64           O  
ATOM    433  CB  ILE A  30      15.408 -27.596  98.687  1.00 16.05           C  
ATOM    434  CG1 ILE A  30      16.470 -28.713  98.737  1.00 17.61           C  
ATOM    435  CG2 ILE A  30      14.032 -28.162  98.346  1.00 15.13           C  
ATOM    436  CD1 ILE A  30      16.161 -29.852  99.655  1.00 17.96           C  
ATOM    437  H   ILE A  30      17.528 -25.826  98.727  1.00  0.00           H  
ATOM    438  HA  ILE A  30      15.718 -26.970  96.632  1.00  0.00           H  
ATOM    439  HB  ILE A  30      15.370 -27.130  99.671  1.00  0.00           H  
ATOM    440 1HG1 ILE A  30      16.609 -29.127  97.739  1.00  0.00           H  
ATOM    441 2HG1 ILE A  30      17.426 -28.293  99.052  1.00  0.00           H  
ATOM    442 1HG2 ILE A  30      13.748 -28.903  99.093  1.00  0.00           H  
ATOM    443 2HG2 ILE A  30      13.299 -27.356  98.338  1.00  0.00           H  
ATOM    444 3HG2 ILE A  30      14.065 -28.632  97.363  1.00  0.00           H  
ATOM    445 1HD1 ILE A  30      16.971 -30.581  99.616  1.00  0.00           H  
ATOM    446 2HD1 ILE A  30      16.057 -29.480 100.675  1.00  0.00           H  
ATOM    447 3HD1 ILE A  30      15.231 -30.327  99.345  1.00  0.00           H  
ATOM    448  N   HIS A  31      14.321 -24.896  96.630  1.00 16.23           N  
ATOM    449  CA  HIS A  31      13.606 -23.627  96.493  1.00 16.59           C  
ATOM    450  C   HIS A  31      12.251 -23.604  97.222  1.00 17.25           C  
ATOM    451  O   HIS A  31      11.717 -24.624  97.620  1.00 15.47           O  
ATOM    452  CB  HIS A  31      13.409 -23.282  95.027  1.00 15.78           C  
ATOM    453  CG  HIS A  31      12.435 -24.146  94.314  1.00 14.67           C  
ATOM    454  ND1 HIS A  31      11.087 -23.848  94.262  1.00 14.82           N  
ATOM    455  CD2 HIS A  31      12.622 -25.242  93.531  1.00 17.22           C  
ATOM    456  CE1 HIS A  31      10.482 -24.766  93.526  1.00 20.35           C  
ATOM    457  NE2 HIS A  31      11.391 -25.601  93.033  1.00 17.36           N  
ATOM    458  H   HIS A  31      14.356 -25.529  95.843  1.00  0.00           H  
ATOM    459  HA  HIS A  31      14.189 -22.830  96.953  1.00  0.00           H  
ATOM    460 1HB  HIS A  31      13.066 -22.251  94.939  1.00  0.00           H  
ATOM    461 2HB  HIS A  31      14.363 -23.355  94.505  1.00  0.00           H  
ATOM    462  HD2 HIS A  31      13.574 -25.730  93.318  1.00  0.00           H  
ATOM    463  HE1 HIS A  31       9.409 -24.834  93.347  1.00  0.00           H  
ATOM    464  HE2 HIS A  31      11.208 -26.367  92.401  1.00  0.00           H  
ATOM    465  N   GLY A  32      11.715 -22.407  97.385  1.00 16.09           N  
ATOM    466  CA  GLY A  32      10.379 -22.205  97.953  1.00 17.12           C  
ATOM    467  C   GLY A  32       9.262 -22.029  96.943  1.00 16.31           C  
ATOM    468  O   GLY A  32       9.483 -22.041  95.738  1.00 15.89           O  
ATOM    469  H   GLY A  32      12.257 -21.602  97.103  1.00  0.00           H  
ATOM    470 1HA  GLY A  32      10.119 -23.056  98.583  1.00  0.00           H  
ATOM    471 2HA  GLY A  32      10.385 -21.322  98.591  1.00  0.00           H  
ATOM    472  N   TRP A  33       8.047 -21.901  97.462  1.00 17.51           N  
ATOM    473  CA  TRP A  33       6.843 -21.802  96.642  1.00 16.77           C  
ATOM    474  C   TRP A  33       6.626 -20.377  96.172  1.00 17.55           C  
ATOM    475  O   TRP A  33       6.966 -19.419  96.949  1.00 17.23           O  
ATOM    476  CB  TRP A  33       5.681 -22.201  97.530  1.00 18.12           C  
ATOM    477  CG  TRP A  33       4.312 -22.168  96.944  1.00 14.49           C  
ATOM    478  CD1 TRP A  33       3.677 -23.166  96.317  1.00 16.64           C  
ATOM    479  CD2 TRP A  33       3.363 -21.119  97.080  1.00 17.79           C  
ATOM    480  NE1 TRP A  33       2.403 -22.812  95.995  1.00 17.33           N  
ATOM    481  CE2 TRP A  33       2.182 -21.545  96.450  1.00 18.81           C  
ATOM    482  CE3 TRP A  33       3.417 -19.822  97.609  1.00 21.68           C  
ATOM    483  CZ2 TRP A  33       1.041 -20.757  96.379  1.00 21.01           C  
ATOM    484  CZ3 TRP A  33       2.267 -19.064  97.579  1.00 22.30           C  
ATOM    485  CH2 TRP A  33       1.111 -19.522  96.940  1.00 21.78           C  
ATOM    486  H   TRP A  33       7.961 -21.872  98.468  1.00  0.00           H  
ATOM    487  HA  TRP A  33       6.938 -22.492  95.804  1.00  0.00           H  
ATOM    488 1HB  TRP A  33       5.830 -23.220  97.888  1.00  0.00           H  
ATOM    489 2HB  TRP A  33       5.649 -21.549  98.403  1.00  0.00           H  
ATOM    490  HD1 TRP A  33       4.114 -24.137  96.090  1.00  0.00           H  
ATOM    491  HE1 TRP A  33       1.738 -23.391  95.503  1.00  0.00           H  
ATOM    492  HE3 TRP A  33       4.337 -19.421  98.034  1.00  0.00           H  
ATOM    493  HZ2 TRP A  33       0.126 -21.105  95.899  1.00  0.00           H  
ATOM    494  HZ3 TRP A  33       2.284 -18.091  98.070  1.00  0.00           H  
ATOM    495  HH2 TRP A  33       0.244 -18.863  96.893  1.00  0.00           H  
ATOM    496  N   PRO A  34       6.109 -20.210  94.935  1.00 17.30           N  
ATOM    497  CA  PRO A  34       5.969 -21.192  93.885  1.00 17.93           C  
ATOM    498  C   PRO A  34       7.052 -20.976  92.822  1.00 18.32           C  
ATOM    499  O   PRO A  34       6.733 -20.714  91.681  1.00 18.68           O  
ATOM    500  CB  PRO A  34       4.562 -20.921  93.361  1.00 19.26           C  
ATOM    501  CG  PRO A  34       4.292 -19.503  93.742  1.00 18.11           C  
ATOM    502  CD  PRO A  34       5.405 -18.978  94.551  1.00 18.40           C  
ATOM    503  HA  PRO A  34       6.043 -22.200  94.320  1.00  0.00           H  
ATOM    504 1HB  PRO A  34       4.528 -21.083  92.274  1.00  0.00           H  
ATOM    505 2HB  PRO A  34       3.850 -21.626  93.814  1.00  0.00           H  
ATOM    506 1HG  PRO A  34       4.163 -18.886  92.841  1.00  0.00           H  
ATOM    507 2HG  PRO A  34       3.353 -19.435  94.311  1.00  0.00           H  
ATOM    508 1HD  PRO A  34       6.030 -18.318  93.931  1.00  0.00           H  
ATOM    509 2HD  PRO A  34       5.004 -18.432  95.417  1.00  0.00           H  
ATOM    510  N   LEU A  35       8.333 -20.953  93.232  1.00 18.26           N  
ATOM    511  CA  LEU A  35       9.403 -20.502  92.344  1.00 18.07           C  
ATOM    512  C   LEU A  35      10.135 -21.724  91.684  1.00 18.38           C  
ATOM    513  O   LEU A  35       9.495 -22.687  91.201  1.00 16.74           O  
ATOM    514  CB  LEU A  35      10.352 -19.530  93.094  1.00 19.10           C  
ATOM    515  CG  LEU A  35       9.590 -18.283  93.601  1.00 19.51           C  
ATOM    516  CD1 LEU A  35      10.579 -17.452  94.460  1.00 20.21           C  
ATOM    517  CD2 LEU A  35       8.946 -17.435  92.472  1.00 18.43           C  
ATOM    518  H   LEU A  35       8.564 -21.252  94.169  1.00  0.00           H  
ATOM    519  HA  LEU A  35       8.955 -19.974  91.503  1.00  0.00           H  
ATOM    520 1HB  LEU A  35      10.799 -20.060  93.933  1.00  0.00           H  
ATOM    521 2HB  LEU A  35      11.149 -19.229  92.414  1.00  0.00           H  
ATOM    522  HG  LEU A  35       8.786 -18.594  94.268  1.00  0.00           H  
ATOM    523 1HD1 LEU A  35      10.075 -16.562  94.836  1.00  0.00           H  
ATOM    524 2HD1 LEU A  35      10.926 -18.054  95.300  1.00  0.00           H  
ATOM    525 3HD1 LEU A  35      11.431 -17.155  93.849  1.00  0.00           H  
ATOM    526 1HD2 LEU A  35       8.430 -16.579  92.909  1.00  0.00           H  
ATOM    527 2HD2 LEU A  35       9.723 -17.082  91.793  1.00  0.00           H  
ATOM    528 3HD2 LEU A  35       8.232 -18.046  91.920  1.00  0.00           H  
ATOM    529  N   SER A  36      11.468 -21.686  91.636  1.00 17.33           N  
ATOM    530  CA  SER A  36      12.245 -22.753  91.032  1.00 16.28           C  
ATOM    531  C   SER A  36      13.661 -22.636  91.497  1.00 15.32           C  
ATOM    532  O   SER A  36      14.004 -21.708  92.264  1.00 14.96           O  
ATOM    533  CB  SER A  36      12.235 -22.671  89.503  1.00 16.88           C  
ATOM    534  OG  SER A  36      13.013 -21.552  89.025  1.00 16.74           O  
ATOM    535  H   SER A  36      11.949 -20.891  92.032  1.00  0.00           H  
ATOM    536  HA  SER A  36      11.804 -23.708  91.321  1.00  0.00           H  
ATOM    537 1HB  SER A  36      12.637 -23.594  89.087  1.00  0.00           H  
ATOM    538 2HB  SER A  36      11.209 -22.573  89.151  1.00  0.00           H  
ATOM    539  HG  SER A  36      13.359 -21.117  89.808  1.00  0.00           H  
ATOM    540  N   GLY A  37      14.516 -23.509  90.976  1.00 15.04           N  
ATOM    541  CA  GLY A  37      15.952 -23.444  91.290  1.00 14.88           C  
ATOM    542  C   GLY A  37      16.601 -22.128  90.879  1.00 15.79           C  
ATOM    543  O   GLY A  37      17.677 -21.774  91.403  1.00 17.44           O  
ATOM    544  H   GLY A  37      14.181 -24.231  90.354  1.00  0.00           H  
ATOM    545 1HA  GLY A  37      16.097 -23.583  92.362  1.00  0.00           H  
ATOM    546 2HA  GLY A  37      16.471 -24.259  90.787  1.00  0.00           H  
ATOM    547  N   ARG A  38      16.000 -21.397  89.943  1.00 16.08           N  
ATOM    548  CA  ARG A  38      16.544 -20.113  89.506  1.00 17.81           C  
ATOM    549  C   ARG A  38      16.510 -19.051  90.620  1.00 18.35           C  
ATOM    550  O   ARG A  38      17.172 -18.009  90.539  1.00 18.25           O  
ATOM    551  CB  ARG A  38      15.814 -19.638  88.216  1.00 17.77           C  
ATOM    552  CG  ARG A  38      16.075 -20.646  87.052  1.00 18.20           C  
ATOM    553  CD  ARG A  38      15.594 -20.179  85.700  1.00 23.83           C  
ATOM    554  NE  ARG A  38      16.342 -19.009  85.230  1.00 24.31           N  
ATOM    555  CZ  ARG A  38      17.543 -19.011  84.631  1.00 22.19           C  
ATOM    556  NH1 ARG A  38      18.218 -20.153  84.370  1.00 20.72           N  
ATOM    557  NH2 ARG A  38      18.037 -17.844  84.220  1.00 18.64           N  
ATOM    558  H   ARG A  38      15.147 -21.738  89.524  1.00  0.00           H  
ATOM    559  HA  ARG A  38      17.604 -20.244  89.284  1.00  0.00           H  
ATOM    560 1HB  ARG A  38      14.746 -19.559  88.411  1.00  0.00           H  
ATOM    561 2HB  ARG A  38      16.171 -18.646  87.940  1.00  0.00           H  
ATOM    562 1HG  ARG A  38      17.146 -20.828  86.961  1.00  0.00           H  
ATOM    563 2HG  ARG A  38      15.564 -21.586  87.263  1.00  0.00           H  
ATOM    564 1HD  ARG A  38      15.720 -20.980  84.972  1.00  0.00           H  
ATOM    565 2HD  ARG A  38      14.541 -19.909  85.762  1.00  0.00           H  
ATOM    566  HE  ARG A  38      15.923 -18.098  85.364  1.00  0.00           H  
ATOM    567 1HH1 ARG A  38      17.820 -21.045  84.628  1.00  0.00           H  
ATOM    568 2HH1 ARG A  38      19.120 -20.114  83.918  1.00  0.00           H  
ATOM    569 1HH2 ARG A  38      17.510 -16.993  84.363  1.00  0.00           H  
ATOM    570 2HH2 ARG A  38      18.937 -17.809  83.766  1.00  0.00           H  
ATOM    571  N   SER A  39      15.740 -19.309  91.666  1.00 18.05           N  
ATOM    572  CA  SER A  39      15.732 -18.393  92.786  1.00 18.25           C  
ATOM    573  C   SER A  39      17.070 -18.328  93.563  1.00 17.80           C  
ATOM    574  O   SER A  39      17.292 -17.368  94.353  1.00 18.36           O  
ATOM    575  CB  SER A  39      14.520 -18.709  93.689  1.00 18.47           C  
ATOM    576  OG  SER A  39      14.722 -19.925  94.369  1.00 18.87           O  
ATOM    577  H   SER A  39      15.157 -20.133  91.700  1.00  0.00           H  
ATOM    578  HA  SER A  39      15.640 -17.376  92.401  1.00  0.00           H  
ATOM    579 1HB  SER A  39      14.379 -17.900  94.405  1.00  0.00           H  
ATOM    580 2HB  SER A  39      13.619 -18.767  93.080  1.00  0.00           H  
ATOM    581  HG  SER A  39      15.581 -20.247  94.086  1.00  0.00           H  
ATOM    582  N   TRP A  40      17.965 -19.282  93.321  1.00 16.64           N  
ATOM    583  CA  TRP A  40      19.264 -19.298  93.946  1.00 16.74           C  
ATOM    584  C   TRP A  40      20.386 -18.555  93.206  1.00 15.92           C  
ATOM    585  O   TRP A  40      21.555 -18.693  93.548  1.00 18.48           O  
ATOM    586  CB  TRP A  40      19.637 -20.754  94.157  1.00 15.94           C  
ATOM    587  CG  TRP A  40      18.721 -21.491  95.065  1.00 16.55           C  
ATOM    588  CD1 TRP A  40      17.804 -22.494  94.729  1.00 16.92           C  
ATOM    589  CD2 TRP A  40      18.643 -21.359  96.495  1.00 17.85           C  
ATOM    590  NE1 TRP A  40      17.190 -22.948  95.861  1.00 15.36           N  
ATOM    591  CE2 TRP A  40      17.642 -22.237  96.939  1.00 14.77           C  
ATOM    592  CE3 TRP A  40      19.303 -20.550  97.439  1.00 18.02           C  
ATOM    593  CZ2 TRP A  40      17.332 -22.399  98.309  1.00 14.63           C  
ATOM    594  CZ3 TRP A  40      18.971 -20.676  98.775  1.00 17.65           C  
ATOM    595  CH2 TRP A  40      18.054 -21.647  99.198  1.00 14.81           C  
ATOM    596  H   TRP A  40      17.721 -20.019  92.675  1.00  0.00           H  
ATOM    597  HA  TRP A  40      19.193 -18.783  94.904  1.00  0.00           H  
ATOM    598 1HB  TRP A  40      19.646 -21.270  93.197  1.00  0.00           H  
ATOM    599 2HB  TRP A  40      20.643 -20.815  94.571  1.00  0.00           H  
ATOM    600  HD1 TRP A  40      17.615 -22.852  93.719  1.00  0.00           H  
ATOM    601  HE1 TRP A  40      16.508 -23.691  95.902  1.00  0.00           H  
ATOM    602  HE3 TRP A  40      20.064 -19.839  97.120  1.00  0.00           H  
ATOM    603  HZ2 TRP A  40      16.559 -23.088  98.651  1.00  0.00           H  
ATOM    604  HZ3 TRP A  40      19.439 -20.002  99.493  1.00  0.00           H  
ATOM    605  HH2 TRP A  40      17.915 -21.803 100.268  1.00  0.00           H  
ATOM    606  N   GLU A  41      20.033 -17.654  92.312  1.00 15.12           N  
ATOM    607  CA  GLU A  41      20.976 -16.945  91.476  1.00 16.32           C  
ATOM    608  C   GLU A  41      22.126 -16.300  92.265  1.00 16.30           C  
ATOM    609  O   GLU A  41      23.246 -16.330  91.811  1.00 16.68           O  
ATOM    610  CB  GLU A  41      20.238 -15.926  90.613  1.00 17.36           C  
ATOM    611  CG  GLU A  41      21.166 -14.983  89.835  1.00 17.52           C  
ATOM    612  CD  GLU A  41      20.478 -14.298  88.660  1.00 20.10           C  
ATOM    613  OE1 GLU A  41      19.335 -14.626  88.333  1.00 18.56           O  
ATOM    614  OE2 GLU A  41      21.115 -13.433  88.062  1.00 19.05           O  
ATOM    615  H   GLU A  41      19.047 -17.458  92.216  1.00  0.00           H  
ATOM    616  HA  GLU A  41      21.473 -17.666  90.826  1.00  0.00           H  
ATOM    617 1HB  GLU A  41      19.605 -16.448  89.895  1.00  0.00           H  
ATOM    618 2HB  GLU A  41      19.588 -15.319  91.243  1.00  0.00           H  
ATOM    619 1HG  GLU A  41      21.541 -14.218  90.514  1.00  0.00           H  
ATOM    620 2HG  GLU A  41      22.018 -15.552  89.466  1.00  0.00           H  
ATOM    621  N   TYR A  42      21.840 -15.756  93.452  1.00 16.93           N  
ATOM    622  CA  TYR A  42      22.842 -15.063  94.205  1.00 17.41           C  
ATOM    623  C   TYR A  42      23.690 -15.926  95.075  1.00 18.06           C  
ATOM    624  O   TYR A  42      24.655 -15.420  95.617  1.00 19.85           O  
ATOM    625  CB  TYR A  42      22.181 -14.007  95.089  1.00 18.12           C  
ATOM    626  CG  TYR A  42      21.610 -12.875  94.293  1.00 20.52           C  
ATOM    627  CD1 TYR A  42      22.444 -11.831  93.836  1.00 26.03           C  
ATOM    628  CD2 TYR A  42      20.248 -12.848  93.957  1.00 23.34           C  
ATOM    629  CE1 TYR A  42      21.924 -10.760  93.083  1.00 28.58           C  
ATOM    630  CE2 TYR A  42      19.702 -11.768  93.202  1.00 27.17           C  
ATOM    631  CZ  TYR A  42      20.556 -10.745  92.768  1.00 28.64           C  
ATOM    632  OH  TYR A  42      20.058  -9.696  92.043  1.00 30.10           O  
ATOM    633  H   TYR A  42      20.906 -15.831  93.829  1.00  0.00           H  
ATOM    634  HA  TYR A  42      23.520 -14.570  93.508  1.00  0.00           H  
ATOM    635 1HB  TYR A  42      21.383 -14.468  95.672  1.00  0.00           H  
ATOM    636 2HB  TYR A  42      22.913 -13.611  95.792  1.00  0.00           H  
ATOM    637  HD1 TYR A  42      23.510 -11.845  94.065  1.00  0.00           H  
ATOM    638  HD2 TYR A  42      19.592 -13.659  94.274  1.00  0.00           H  
ATOM    639  HE1 TYR A  42      22.584  -9.964  92.740  1.00  0.00           H  
ATOM    640  HE2 TYR A  42      18.636 -11.747  92.972  1.00  0.00           H  
ATOM    641  HH  TYR A  42      19.113  -9.813  91.920  1.00  0.00           H  
ATOM    642  N   GLN A  43      23.308 -17.194  95.272  1.00 15.95           N  
ATOM    643  CA  GLN A  43      24.050 -18.146  96.077  1.00 15.96           C  
ATOM    644  C   GLN A  43      25.006 -19.008  95.275  1.00 17.26           C  
ATOM    645  O   GLN A  43      26.085 -19.332  95.717  1.00 16.47           O  
ATOM    646  CB  GLN A  43      23.141 -19.096  96.847  1.00 16.16           C  
ATOM    647  CG  GLN A  43      22.467 -18.432  98.126  1.00 16.53           C  
ATOM    648  CD  GLN A  43      21.600 -17.228  97.814  1.00 16.07           C  
ATOM    649  OE1 GLN A  43      20.555 -17.375  97.201  1.00 16.88           O  
ATOM    650  NE2 GLN A  43      22.037 -16.011  98.226  1.00 13.36           N  
ATOM    651  H   GLN A  43      22.451 -17.489  94.827  1.00  0.00           H  
ATOM    652  HA  GLN A  43      24.643 -17.594  96.806  1.00  0.00           H  
ATOM    653 1HB  GLN A  43      22.349 -19.455  96.189  1.00  0.00           H  
ATOM    654 2HB  GLN A  43      23.714 -19.964  97.173  1.00  0.00           H  
ATOM    655 1HG  GLN A  43      21.834 -19.172  98.616  1.00  0.00           H  
ATOM    656 2HG  GLN A  43      23.251 -18.102  98.807  1.00  0.00           H  
ATOM    657 1HE2 GLN A  43      21.492 -15.193  98.038  1.00  0.00           H  
ATOM    658 2HE2 GLN A  43      22.904 -15.931  98.718  1.00  0.00           H  
ATOM    659  N   VAL A  44      24.598 -19.406  94.092  1.00 17.30           N  
ATOM    660  CA  VAL A  44      25.401 -20.426  93.392  1.00 18.65           C  
ATOM    661  C   VAL A  44      26.869 -19.987  93.180  1.00 17.46           C  
ATOM    662  O   VAL A  44      27.809 -20.721  93.510  1.00 18.12           O  
ATOM    663  CB  VAL A  44      24.747 -20.824  92.113  1.00 18.08           C  
ATOM    664  CG1 VAL A  44      25.667 -21.732  91.231  1.00 19.81           C  
ATOM    665  CG2 VAL A  44      23.385 -21.532  92.417  1.00 19.55           C  
ATOM    666  H   VAL A  44      23.766 -19.045  93.648  1.00  0.00           H  
ATOM    667  HA  VAL A  44      25.476 -21.306  94.032  1.00  0.00           H  
ATOM    668  HB  VAL A  44      24.570 -19.931  91.513  1.00  0.00           H  
ATOM    669 1HG1 VAL A  44      25.145 -21.994  90.310  1.00  0.00           H  
ATOM    670 2HG1 VAL A  44      26.583 -21.194  90.987  1.00  0.00           H  
ATOM    671 3HG1 VAL A  44      25.914 -22.641  91.779  1.00  0.00           H  
ATOM    672 1HG2 VAL A  44      22.909 -21.821  91.481  1.00  0.00           H  
ATOM    673 2HG2 VAL A  44      23.564 -22.420  93.023  1.00  0.00           H  
ATOM    674 3HG2 VAL A  44      22.732 -20.848  92.960  1.00  0.00           H  
ATOM    675  N   PRO A  45      27.089 -18.767  92.676  1.00 17.80           N  
ATOM    676  CA  PRO A  45      28.429 -18.431  92.340  1.00 19.61           C  
ATOM    677  C   PRO A  45      29.329 -18.352  93.561  1.00 19.59           C  
ATOM    678  O   PRO A  45      30.469 -18.737  93.504  1.00 17.78           O  
ATOM    679  CB  PRO A  45      28.306 -17.069  91.637  1.00 19.83           C  
ATOM    680  CG  PRO A  45      26.894 -16.704  91.698  1.00 20.61           C  
ATOM    681  CD  PRO A  45      26.108 -17.851  92.086  1.00 18.31           C  
ATOM    682  HA  PRO A  45      28.829 -19.187  91.649  1.00  0.00           H  
ATOM    683 1HB  PRO A  45      28.942 -16.327  92.141  1.00  0.00           H  
ATOM    684 2HB  PRO A  45      28.664 -17.147  90.600  1.00  0.00           H  
ATOM    685 1HG  PRO A  45      26.744 -15.886  92.418  1.00  0.00           H  
ATOM    686 2HG  PRO A  45      26.555 -16.332  90.720  1.00  0.00           H  
ATOM    687 1HD  PRO A  45      25.352 -17.545  92.824  1.00  0.00           H  
ATOM    688 2HD  PRO A  45      25.628 -18.285  91.196  1.00  0.00           H  
ATOM    689  N   ALA A  46      28.792 -17.878  94.686  1.00 20.14           N  
ATOM    690  CA  ALA A  46      29.569 -17.744  95.925  1.00 19.41           C  
ATOM    691  C   ALA A  46      29.945 -19.101  96.474  1.00 19.60           C  
ATOM    692  O   ALA A  46      31.078 -19.279  96.930  1.00 19.63           O  
ATOM    693  CB  ALA A  46      28.811 -16.970  96.983  1.00 20.29           C  
ATOM    694  H   ALA A  46      27.820 -17.603  94.683  1.00  0.00           H  
ATOM    695  HA  ALA A  46      30.484 -17.198  95.694  1.00  0.00           H  
ATOM    696 1HB  ALA A  46      29.420 -16.893  97.884  1.00  0.00           H  
ATOM    697 2HB  ALA A  46      28.585 -15.970  96.611  1.00  0.00           H  
ATOM    698 3HB  ALA A  46      27.882 -17.488  97.217  1.00  0.00           H  
ATOM    699  N   LEU A  47      29.034 -20.061  96.346  1.00 17.53           N  
ATOM    700  CA  LEU A  47      29.274 -21.426  96.779  1.00 18.36           C  
ATOM    701  C   LEU A  47      30.294 -22.132  95.881  1.00 16.72           C  
ATOM    702  O   LEU A  47      31.260 -22.764  96.395  1.00 16.31           O  
ATOM    703  CB  LEU A  47      27.966 -22.198  96.906  1.00 17.71           C  
ATOM    704  CG  LEU A  47      26.946 -21.707  97.939  1.00 19.64           C  
ATOM    705  CD1 LEU A  47      25.562 -22.399  97.803  1.00 18.49           C  
ATOM    706  CD2 LEU A  47      27.574 -21.919  99.299  1.00 22.89           C  
ATOM    707  H   LEU A  47      28.144 -19.826  95.931  1.00  0.00           H  
ATOM    708  HA  LEU A  47      29.753 -21.399  97.757  1.00  0.00           H  
ATOM    709 1HB  LEU A  47      27.462 -22.188  95.941  1.00  0.00           H  
ATOM    710 2HB  LEU A  47      28.196 -23.232  97.162  1.00  0.00           H  
ATOM    711  HG  LEU A  47      26.735 -20.651  97.768  1.00  0.00           H  
ATOM    712 1HD1 LEU A  47      24.884 -22.009  98.562  1.00  0.00           H  
ATOM    713 2HD1 LEU A  47      25.151 -22.199  96.813  1.00  0.00           H  
ATOM    714 3HD1 LEU A  47      25.678 -23.474  97.939  1.00  0.00           H  
ATOM    715 1HD2 LEU A  47      26.885 -21.583 100.074  1.00  0.00           H  
ATOM    716 2HD2 LEU A  47      27.789 -22.978  99.439  1.00  0.00           H  
ATOM    717 3HD2 LEU A  47      28.501 -21.349  99.365  1.00  0.00           H  
ATOM    718  N   VAL A  48      30.138 -22.006  94.568  1.00 16.90           N  
ATOM    719  CA  VAL A  48      31.104 -22.606  93.667  1.00 17.55           C  
ATOM    720  C   VAL A  48      32.471 -22.021  93.912  1.00 18.95           C  
ATOM    721  O   VAL A  48      33.453 -22.765  94.053  1.00 18.71           O  
ATOM    722  CB  VAL A  48      30.733 -22.415  92.223  1.00 17.80           C  
ATOM    723  CG1 VAL A  48      31.791 -23.024  91.325  1.00 20.43           C  
ATOM    724  CG2 VAL A  48      29.330 -23.002  92.002  1.00 16.40           C  
ATOM    725  H   VAL A  48      29.355 -21.498  94.182  1.00  0.00           H  
ATOM    726  HA  VAL A  48      31.140 -23.678  93.862  1.00  0.00           H  
ATOM    727  HB  VAL A  48      30.737 -21.349  91.994  1.00  0.00           H  
ATOM    728 1HG1 VAL A  48      31.510 -22.879  90.281  1.00  0.00           H  
ATOM    729 2HG1 VAL A  48      32.750 -22.541  91.513  1.00  0.00           H  
ATOM    730 3HG1 VAL A  48      31.874 -24.091  91.532  1.00  0.00           H  
ATOM    731 1HG2 VAL A  48      29.042 -22.873  90.959  1.00  0.00           H  
ATOM    732 2HG2 VAL A  48      29.337 -24.064  92.248  1.00  0.00           H  
ATOM    733 3HG2 VAL A  48      28.615 -22.486  92.643  1.00  0.00           H  
ATOM    734  N   GLU A  49      32.549 -20.698  94.049  1.00 19.73           N  
ATOM    735  CA  GLU A  49      33.860 -20.072  94.255  1.00 22.44           C  
ATOM    736  C   GLU A  49      34.558 -20.501  95.537  1.00 22.19           C  
ATOM    737  O   GLU A  49      35.809 -20.651  95.573  1.00 23.87           O  
ATOM    738  CB  GLU A  49      33.775 -18.543  94.163  1.00 23.12           C  
ATOM    739  CG  GLU A  49      33.462 -18.049  92.759  1.00 28.57           C  
ATOM    740  CD  GLU A  49      33.197 -16.536  92.695  1.00 34.39           C  
ATOM    741  OE1 GLU A  49      33.695 -15.821  93.643  1.00 36.16           O  
ATOM    742  OE2 GLU A  49      32.509 -16.069  91.717  1.00 35.23           O  
ATOM    743  H   GLU A  49      31.725 -20.115  94.014  1.00  0.00           H  
ATOM    744  HA  GLU A  49      34.537 -20.422  93.475  1.00  0.00           H  
ATOM    745 1HB  GLU A  49      33.001 -18.180  94.840  1.00  0.00           H  
ATOM    746 2HB  GLU A  49      34.721 -18.106  94.483  1.00  0.00           H  
ATOM    747 1HG  GLU A  49      34.302 -18.284  92.107  1.00  0.00           H  
ATOM    748 2HG  GLU A  49      32.588 -18.580  92.385  1.00  0.00           H  
ATOM    749  N   ALA A  50      33.765 -20.763  96.565  1.00 21.64           N  
ATOM    750  CA  ALA A  50      34.244 -21.202  97.852  1.00 23.40           C  
ATOM    751  C   ALA A  50      34.657 -22.698  97.870  1.00 23.25           C  
ATOM    752  O   ALA A  50      35.104 -23.219  98.896  1.00 24.85           O  
ATOM    753  CB  ALA A  50      33.207 -20.886  98.924  1.00 22.56           C  
ATOM    754  H   ALA A  50      32.772 -20.644  96.424  1.00  0.00           H  
ATOM    755  HA  ALA A  50      35.164 -20.661  98.073  1.00  0.00           H  
ATOM    756 1HB  ALA A  50      33.574 -21.220  99.895  1.00  0.00           H  
ATOM    757 2HB  ALA A  50      33.030 -19.811  98.953  1.00  0.00           H  
ATOM    758 3HB  ALA A  50      32.276 -21.401  98.692  1.00  0.00           H  
ATOM    759  N   GLY A  51      34.538 -23.372  96.741  1.00 22.51           N  
ATOM    760  CA  GLY A  51      34.948 -24.761  96.615  1.00 22.42           C  
ATOM    761  C   GLY A  51      33.867 -25.780  96.916  1.00 21.81           C  
ATOM    762  O   GLY A  51      34.185 -26.886  97.353  1.00 22.35           O  
ATOM    763  H   GLY A  51      34.147 -22.900  95.938  1.00  0.00           H  
ATOM    764 1HA  GLY A  51      35.303 -24.945  95.601  1.00  0.00           H  
ATOM    765 2HA  GLY A  51      35.783 -24.956  97.287  1.00  0.00           H  
ATOM    766  N   TYR A  52      32.601 -25.457  96.648  1.00 20.07           N  
ATOM    767  CA  TYR A  52      31.491 -26.408  96.869  1.00 19.56           C  
ATOM    768  C   TYR A  52      30.950 -26.714  95.488  1.00 19.14           C  
ATOM    769  O   TYR A  52      31.176 -25.939  94.569  1.00 19.25           O  
ATOM    770  CB  TYR A  52      30.386 -25.873  97.793  1.00 19.65           C  
ATOM    771  CG  TYR A  52      30.936 -25.497  99.131  1.00 19.70           C  
ATOM    772  CD1 TYR A  52      31.352 -26.489 100.012  1.00 25.03           C  
ATOM    773  CD2 TYR A  52      31.168 -24.197  99.484  1.00 20.74           C  
ATOM    774  CE1 TYR A  52      31.955 -26.179 101.232  1.00 27.48           C  
ATOM    775  CE2 TYR A  52      31.760 -23.888 100.748  1.00 24.38           C  
ATOM    776  CZ  TYR A  52      32.135 -24.874 101.596  1.00 25.88           C  
ATOM    777  OH  TYR A  52      32.717 -24.580 102.831  1.00 27.86           O  
ATOM    778  H   TYR A  52      32.396 -24.537  96.284  1.00  0.00           H  
ATOM    779  HA  TYR A  52      31.893 -27.305  97.341  1.00  0.00           H  
ATOM    780 1HB  TYR A  52      29.917 -25.002  97.333  1.00  0.00           H  
ATOM    781 2HB  TYR A  52      29.615 -26.633  97.916  1.00  0.00           H  
ATOM    782  HD1 TYR A  52      31.210 -27.539  99.757  1.00  0.00           H  
ATOM    783  HD2 TYR A  52      30.900 -23.391  98.801  1.00  0.00           H  
ATOM    784  HE1 TYR A  52      32.271 -26.978 101.902  1.00  0.00           H  
ATOM    785  HE2 TYR A  52      31.913 -22.848 101.039  1.00  0.00           H  
ATOM    786  HH  TYR A  52      32.784 -23.628 102.933  1.00  0.00           H  
ATOM    787  N   ARG A  53      30.356 -27.901  95.383  1.00 18.16           N  
ATOM    788  CA  ARG A  53      29.573 -28.359  94.261  1.00 18.44           C  
ATOM    789  C   ARG A  53      28.108 -28.063  94.583  1.00 19.76           C  
ATOM    790  O   ARG A  53      27.614 -28.473  95.675  1.00 20.91           O  
ATOM    791  CB  ARG A  53      29.790 -29.873  94.092  1.00 18.15           C  
ATOM    792  CG  ARG A  53      28.883 -30.542  93.064  1.00 18.56           C  
ATOM    793  CD  ARG A  53      29.157 -32.012  93.091  1.00 19.68           C  
ATOM    794  NE  ARG A  53      28.313 -32.754  92.150  1.00 15.18           N  
ATOM    795  CZ  ARG A  53      28.289 -34.066  92.068  1.00 17.84           C  
ATOM    796  NH1 ARG A  53      29.051 -34.813  92.866  1.00 21.39           N  
ATOM    797  NH2 ARG A  53      27.478 -34.656  91.208  1.00 21.69           N  
ATOM    798  H   ARG A  53      30.484 -28.513  96.176  1.00  0.00           H  
ATOM    799  HA  ARG A  53      29.916 -27.840  93.365  1.00  0.00           H  
ATOM    800 1HB  ARG A  53      30.820 -30.062  93.794  1.00  0.00           H  
ATOM    801 2HB  ARG A  53      29.629 -30.373  95.047  1.00  0.00           H  
ATOM    802 1HG  ARG A  53      27.840 -30.349  93.318  1.00  0.00           H  
ATOM    803 2HG  ARG A  53      29.096 -30.138  92.073  1.00  0.00           H  
ATOM    804 1HD  ARG A  53      30.198 -32.193  92.824  1.00  0.00           H  
ATOM    805 2HD  ARG A  53      28.966 -32.399  94.091  1.00  0.00           H  
ATOM    806  HE  ARG A  53      27.717 -32.220  91.531  1.00  0.00           H  
ATOM    807 1HH1 ARG A  53      29.656 -34.372  93.544  1.00  0.00           H  
ATOM    808 2HH1 ARG A  53      29.023 -35.820  92.793  1.00  0.00           H  
ATOM    809 1HH2 ARG A  53      26.878 -34.099  90.615  1.00  0.00           H  
ATOM    810 2HH2 ARG A  53      27.458 -35.663  91.143  1.00  0.00           H  
ATOM    811  N   VAL A  54      27.420 -27.366  93.677  1.00 17.02           N  
ATOM    812  CA  VAL A  54      26.133 -26.802  93.989  1.00 17.96           C  
ATOM    813  C   VAL A  54      25.084 -27.449  93.109  1.00 17.54           C  
ATOM    814  O   VAL A  54      25.237 -27.395  91.886  1.00 17.09           O  
ATOM    815  CB  VAL A  54      26.124 -25.277  93.761  1.00 17.15           C  
ATOM    816  CG1 VAL A  54      24.734 -24.721  94.096  1.00 19.27           C  
ATOM    817  CG2 VAL A  54      27.153 -24.662  94.660  1.00 19.84           C  
ATOM    818  H   VAL A  54      27.806 -27.229  92.754  1.00  0.00           H  
ATOM    819  HA  VAL A  54      25.917 -26.993  95.041  1.00  0.00           H  
ATOM    820  HB  VAL A  54      26.363 -25.074  92.717  1.00  0.00           H  
ATOM    821 1HG1 VAL A  54      24.725 -23.643  93.935  1.00  0.00           H  
ATOM    822 2HG1 VAL A  54      23.990 -25.190  93.452  1.00  0.00           H  
ATOM    823 3HG1 VAL A  54      24.499 -24.934  95.139  1.00  0.00           H  
ATOM    824 1HG2 VAL A  54      27.164 -23.582  94.515  1.00  0.00           H  
ATOM    825 2HG2 VAL A  54      26.909 -24.886  95.699  1.00  0.00           H  
ATOM    826 3HG2 VAL A  54      28.135 -25.070  94.422  1.00  0.00           H  
ATOM    827  N   ILE A  55      24.139 -28.164  93.707  1.00 16.45           N  
ATOM    828  CA  ILE A  55      23.029 -28.802  92.968  1.00 15.53           C  
ATOM    829  C   ILE A  55      21.722 -28.016  93.255  1.00 17.20           C  
ATOM    830  O   ILE A  55      21.292 -27.859  94.424  1.00 18.63           O  
ATOM    831  CB  ILE A  55      22.874 -30.267  93.365  1.00 16.05           C  
ATOM    832  CG1 ILE A  55      24.144 -31.080  92.995  1.00 19.91           C  
ATOM    833  CG2 ILE A  55      21.606 -30.865  92.649  1.00 16.10           C  
ATOM    834  CD1 ILE A  55      25.192 -31.069  94.022  1.00 25.28           C  
ATOM    835  H   ILE A  55      24.188 -28.272  94.710  1.00  0.00           H  
ATOM    836  HA  ILE A  55      23.252 -28.758  91.903  1.00  0.00           H  
ATOM    837  HB  ILE A  55      22.753 -30.340  94.445  1.00  0.00           H  
ATOM    838 1HG1 ILE A  55      23.870 -32.117  92.807  1.00  0.00           H  
ATOM    839 2HG1 ILE A  55      24.574 -30.684  92.075  1.00  0.00           H  
ATOM    840 1HG2 ILE A  55      21.490 -31.912  92.928  1.00  0.00           H  
ATOM    841 2HG2 ILE A  55      20.720 -30.309  92.953  1.00  0.00           H  
ATOM    842 3HG2 ILE A  55      21.729 -30.789  91.568  1.00  0.00           H  
ATOM    843 1HD1 ILE A  55      26.042 -31.660  93.681  1.00  0.00           H  
ATOM    844 2HD1 ILE A  55      25.513 -30.043  94.203  1.00  0.00           H  
ATOM    845 3HD1 ILE A  55      24.801 -31.495  94.945  1.00  0.00           H  
ATOM    846  N   THR A  56      21.051 -27.535  92.218  1.00 17.92           N  
ATOM    847  CA  THR A  56      19.735 -26.955  92.373  1.00 18.17           C  
ATOM    848  C   THR A  56      18.794 -27.894  91.607  1.00 18.76           C  
ATOM    849  O   THR A  56      19.187 -28.572  90.648  1.00 18.54           O  
ATOM    850  CB  THR A  56      19.601 -25.495  91.871  1.00 19.23           C  
ATOM    851  OG1 THR A  56      19.745 -25.472  90.447  1.00 23.01           O  
ATOM    852  CG2 THR A  56      20.682 -24.629  92.536  1.00 16.64           C  
ATOM    853  H   THR A  56      21.466 -27.574  91.298  1.00  0.00           H  
ATOM    854  HA  THR A  56      19.486 -26.940  93.434  1.00  0.00           H  
ATOM    855  HB  THR A  56      18.613 -25.112  92.126  1.00  0.00           H  
ATOM    856  HG1 THR A  56      19.892 -26.365  90.126  1.00  0.00           H  
ATOM    857 1HG2 THR A  56      20.591 -23.601  92.186  1.00  0.00           H  
ATOM    858 2HG2 THR A  56      20.556 -24.657  93.618  1.00  0.00           H  
ATOM    859 3HG2 THR A  56      21.667 -25.014  92.276  1.00  0.00           H  
ATOM    860  N   TYR A  57      17.563 -27.978  92.077  1.00 17.48           N  
ATOM    861  CA  TYR A  57      16.541 -28.651  91.279  1.00 16.93           C  
ATOM    862  C   TYR A  57      15.237 -27.973  91.415  1.00 16.53           C  
ATOM    863  O   TYR A  57      15.020 -27.178  92.331  1.00 15.83           O  
ATOM    864  CB  TYR A  57      16.388 -30.119  91.651  1.00 16.92           C  
ATOM    865  CG  TYR A  57      15.705 -30.397  92.966  1.00 17.43           C  
ATOM    866  CD1 TYR A  57      14.357 -30.781  93.016  1.00 17.71           C  
ATOM    867  CD2 TYR A  57      16.444 -30.397  94.153  1.00 17.96           C  
ATOM    868  CE1 TYR A  57      13.736 -31.114  94.215  1.00 16.85           C  
ATOM    869  CE2 TYR A  57      15.844 -30.716  95.359  1.00 17.88           C  
ATOM    870  CZ  TYR A  57      14.483 -31.072  95.391  1.00 19.55           C  
ATOM    871  OH  TYR A  57      13.903 -31.385  96.620  1.00 18.38           O  
ATOM    872  H   TYR A  57      17.310 -27.589  92.974  1.00  0.00           H  
ATOM    873  HA  TYR A  57      16.834 -28.604  90.230  1.00  0.00           H  
ATOM    874 1HB  TYR A  57      15.815 -30.633  90.878  1.00  0.00           H  
ATOM    875 2HB  TYR A  57      17.371 -30.587  91.696  1.00  0.00           H  
ATOM    876  HD1 TYR A  57      13.768 -30.824  92.099  1.00  0.00           H  
ATOM    877  HD2 TYR A  57      17.504 -30.143  94.135  1.00  0.00           H  
ATOM    878  HE1 TYR A  57      12.687 -31.409  94.222  1.00  0.00           H  
ATOM    879  HE2 TYR A  57      16.426 -30.690  96.281  1.00  0.00           H  
ATOM    880  HH  TYR A  57      14.563 -31.306  97.313  1.00  0.00           H  
ATOM    881  N   ASP A  58      14.381 -28.253  90.444  1.00 14.29           N  
ATOM    882  CA  ASP A  58      13.031 -27.710  90.458  1.00 15.73           C  
ATOM    883  C   ASP A  58      12.069 -28.758  91.021  1.00 15.30           C  
ATOM    884  O   ASP A  58      11.945 -29.871  90.488  1.00 14.89           O  
ATOM    885  CB  ASP A  58      12.636 -27.391  89.035  1.00 14.06           C  
ATOM    886  CG  ASP A  58      13.481 -26.290  88.447  1.00 17.15           C  
ATOM    887  OD1 ASP A  58      14.250 -25.628  89.204  1.00 14.80           O  
ATOM    888  OD2 ASP A  58      13.403 -26.057  87.216  1.00 18.16           O  
ATOM    889  H   ASP A  58      14.663 -28.851  89.680  1.00  0.00           H  
ATOM    890  HA  ASP A  58      13.032 -26.797  91.054  1.00  0.00           H  
ATOM    891 1HB  ASP A  58      12.737 -28.286  88.420  1.00  0.00           H  
ATOM    892 2HB  ASP A  58      11.588 -27.091  89.007  1.00  0.00           H  
ATOM    893  N   ARG A  59      11.374 -28.407  92.073  1.00 14.22           N  
ATOM    894  CA  ARG A  59      10.336 -29.271  92.670  1.00 13.36           C  
ATOM    895  C   ARG A  59       9.306 -29.679  91.649  1.00 14.17           C  
ATOM    896  O   ARG A  59       9.020 -28.951  90.717  1.00 15.43           O  
ATOM    897  CB  ARG A  59       9.668 -28.557  93.838  1.00 13.65           C  
ATOM    898  CG  ARG A  59       8.649 -29.441  94.632  1.00 13.56           C  
ATOM    899  CD  ARG A  59       8.028 -28.651  95.815  1.00 15.29           C  
ATOM    900  NE  ARG A  59       9.029 -28.392  96.856  1.00 15.93           N  
ATOM    901  CZ  ARG A  59       9.727 -27.294  97.057  1.00 17.99           C  
ATOM    902  NH1 ARG A  59       9.538 -26.217  96.347  1.00 17.10           N  
ATOM    903  NH2 ARG A  59      10.652 -27.296  98.019  1.00 17.78           N  
ATOM    904  H   ARG A  59      11.562 -27.505  92.488  1.00  0.00           H  
ATOM    905  HA  ARG A  59      10.813 -30.180  93.039  1.00  0.00           H  
ATOM    906 1HB  ARG A  59      10.429 -28.212  94.536  1.00  0.00           H  
ATOM    907 2HB  ARG A  59       9.137 -27.678  93.472  1.00  0.00           H  
ATOM    908 1HG  ARG A  59       7.847 -29.759  93.966  1.00  0.00           H  
ATOM    909 2HG  ARG A  59       9.160 -30.319  95.029  1.00  0.00           H  
ATOM    910 1HD  ARG A  59       7.644 -27.697  95.454  1.00  0.00           H  
ATOM    911 2HD  ARG A  59       7.213 -29.228  96.250  1.00  0.00           H  
ATOM    912  HE  ARG A  59       9.226 -29.134  97.514  1.00  0.00           H  
ATOM    913 1HH1 ARG A  59       8.839 -26.209  95.618  1.00  0.00           H  
ATOM    914 2HH1 ARG A  59      10.090 -25.391  96.526  1.00  0.00           H  
ATOM    915 1HH2 ARG A  59      10.803 -28.128  98.573  1.00  0.00           H  
ATOM    916 2HH2 ARG A  59      11.201 -26.467  98.193  1.00  0.00           H  
ATOM    917  N   ARG A  60       8.838 -30.916  91.740  1.00 15.49           N  
ATOM    918  CA  ARG A  60       7.788 -31.374  90.815  1.00 15.54           C  
ATOM    919  C   ARG A  60       6.674 -30.350  90.755  1.00 15.34           C  
ATOM    920  O   ARG A  60       6.263 -29.776  91.784  1.00 14.99           O  
ATOM    921  CB  ARG A  60       7.241 -32.745  91.166  1.00 16.51           C  
ATOM    922  CG  ARG A  60       6.363 -32.823  92.423  1.00 17.79           C  
ATOM    923  CD  ARG A  60       5.535 -34.115  92.438  1.00 17.81           C  
ATOM    924  NE  ARG A  60       6.368 -35.315  92.439  1.00 16.08           N  
ATOM    925  CZ  ARG A  60       5.934 -36.532  92.129  1.00 17.43           C  
ATOM    926  NH1 ARG A  60       4.692 -36.739  91.649  1.00 18.74           N  
ATOM    927  NH2 ARG A  60       6.769 -37.562  92.188  1.00 18.04           N  
ATOM    928  H   ARG A  60       9.192 -31.555  92.438  1.00  0.00           H  
ATOM    929  HA  ARG A  60       8.214 -31.441  89.814  1.00  0.00           H  
ATOM    930 1HB  ARG A  60       6.642 -33.120  90.338  1.00  0.00           H  
ATOM    931 2HB  ARG A  60       8.068 -33.440  91.313  1.00  0.00           H  
ATOM    932 1HG  ARG A  60       6.996 -32.804  93.311  1.00  0.00           H  
ATOM    933 2HG  ARG A  60       5.682 -31.972  92.445  1.00  0.00           H  
ATOM    934 1HD  ARG A  60       4.914 -34.138  93.333  1.00  0.00           H  
ATOM    935 2HD  ARG A  60       4.899 -34.150  91.554  1.00  0.00           H  
ATOM    936  HE  ARG A  60       7.341 -35.211  92.693  1.00  0.00           H  
ATOM    937 1HH1 ARG A  60       4.065 -35.958  91.517  1.00  0.00           H  
ATOM    938 2HH1 ARG A  60       4.388 -37.675  91.422  1.00  0.00           H  
ATOM    939 1HH2 ARG A  60       7.730 -37.418  92.468  1.00  0.00           H  
ATOM    940 2HH2 ARG A  60       6.445 -38.488  91.954  1.00  0.00           H  
ATOM    941  N   GLY A  61       6.222 -30.077  89.543  1.00 14.10           N  
ATOM    942  CA  GLY A  61       5.230 -29.025  89.297  1.00 14.85           C  
ATOM    943  C   GLY A  61       5.729 -27.616  89.002  1.00 13.79           C  
ATOM    944  O   GLY A  61       4.930 -26.736  88.673  1.00 15.24           O  
ATOM    945  H   GLY A  61       6.574 -30.613  88.763  1.00  0.00           H  
ATOM    946 1HA  GLY A  61       4.606 -29.305  88.448  1.00  0.00           H  
ATOM    947 2HA  GLY A  61       4.574 -28.934  90.162  1.00  0.00           H  
ATOM    948  N   PHE A  62       7.019 -27.403  89.268  1.00 15.14           N  
ATOM    949  CA  PHE A  62       7.655 -26.083  89.215  1.00 15.61           C  
ATOM    950  C   PHE A  62       8.830 -26.016  88.256  1.00 15.78           C  
ATOM    951  O   PHE A  62       9.419 -27.039  87.890  1.00 15.76           O  
ATOM    952  CB  PHE A  62       8.070 -25.657  90.649  1.00 15.68           C  
ATOM    953  CG  PHE A  62       6.893 -25.610  91.586  1.00 16.89           C  
ATOM    954  CD1 PHE A  62       6.087 -24.451  91.682  1.00 18.90           C  
ATOM    955  CD2 PHE A  62       6.465 -26.758  92.201  1.00 17.91           C  
ATOM    956  CE1 PHE A  62       4.963 -24.418  92.493  1.00 19.27           C  
ATOM    957  CE2 PHE A  62       5.306 -26.752  93.013  1.00 19.52           C  
ATOM    958  CZ  PHE A  62       4.549 -25.557  93.142  1.00 19.96           C  
ATOM    959  H   PHE A  62       7.576 -28.208  89.519  1.00  0.00           H  
ATOM    960  HA  PHE A  62       6.933 -25.366  88.822  1.00  0.00           H  
ATOM    961 1HB  PHE A  62       8.808 -26.358  91.037  1.00  0.00           H  
ATOM    962 2HB  PHE A  62       8.539 -24.674  90.615  1.00  0.00           H  
ATOM    963  HD1 PHE A  62       6.356 -23.566  91.105  1.00  0.00           H  
ATOM    964  HD2 PHE A  62       7.052 -27.671  92.097  1.00  0.00           H  
ATOM    965  HE1 PHE A  62       4.407 -23.489  92.616  1.00  0.00           H  
ATOM    966  HE2 PHE A  62       4.993 -27.654  93.538  1.00  0.00           H  
ATOM    967  HZ  PHE A  62       3.647 -25.540  93.752  1.00  0.00           H  
ATOM    968  N   GLY A  63       9.154 -24.792  87.823  1.00 16.40           N  
ATOM    969  CA  GLY A  63      10.274 -24.551  86.904  1.00 16.34           C  
ATOM    970  C   GLY A  63      10.164 -25.415  85.672  1.00 16.79           C  
ATOM    971  O   GLY A  63       9.140 -25.341  84.940  1.00 16.05           O  
ATOM    972  H   GLY A  63       8.604 -24.008  88.144  1.00  0.00           H  
ATOM    973 1HA  GLY A  63      10.288 -23.500  86.616  1.00  0.00           H  
ATOM    974 2HA  GLY A  63      11.214 -24.757  87.414  1.00  0.00           H  
ATOM    975  N   LYS A  64      11.213 -26.220  85.437  1.00 15.70           N  
ATOM    976  CA  LYS A  64      11.355 -26.993  84.242  1.00 16.49           C  
ATOM    977  C   LYS A  64      11.050 -28.463  84.488  1.00 15.95           C  
ATOM    978  O   LYS A  64      11.165 -29.273  83.585  1.00 17.41           O  
ATOM    979  CB  LYS A  64      12.770 -26.814  83.720  1.00 17.67           C  
ATOM    980  CG  LYS A  64      13.015 -25.354  83.322  1.00 18.74           C  
ATOM    981  CD  LYS A  64      14.453 -25.107  82.864  1.00 22.71           C  
ATOM    982  CE  LYS A  64      14.705 -23.609  82.526  1.00 24.70           C  
ATOM    983  NZ  LYS A  64      16.176 -23.353  82.291  1.00 27.08           N  
ATOM    984  H   LYS A  64      11.930 -26.274  86.146  1.00  0.00           H  
ATOM    985  HA  LYS A  64      10.643 -26.623  83.504  1.00  0.00           H  
ATOM    986 1HB  LYS A  64      13.482 -27.114  84.489  1.00  0.00           H  
ATOM    987 2HB  LYS A  64      12.925 -27.464  82.859  1.00  0.00           H  
ATOM    988 1HG  LYS A  64      12.343 -25.081  82.508  1.00  0.00           H  
ATOM    989 2HG  LYS A  64      12.809 -24.706  84.173  1.00  0.00           H  
ATOM    990 1HD  LYS A  64      15.143 -25.409  83.653  1.00  0.00           H  
ATOM    991 2HD  LYS A  64      14.660 -25.704  81.976  1.00  0.00           H  
ATOM    992 1HE  LYS A  64      14.143 -23.338  81.633  1.00  0.00           H  
ATOM    993 2HE  LYS A  64      14.357 -22.987  83.350  1.00  0.00           H  
ATOM    994 1HZ  LYS A  64      16.318 -22.377  82.074  1.00  0.00           H  
ATOM    995 2HZ  LYS A  64      16.697 -23.592  83.123  1.00  0.00           H  
ATOM    996 3HZ  LYS A  64      16.498 -23.919  81.519  1.00  0.00           H  
ATOM    997  N   SER A  65      10.571 -28.780  85.678  1.00 14.64           N  
ATOM    998  CA  SER A  65      10.206 -30.174  85.997  1.00 14.53           C  
ATOM    999  C   SER A  65       8.831 -30.558  85.466  1.00 15.95           C  
ATOM   1000  O   SER A  65       8.039 -29.706  85.063  1.00 16.68           O  
ATOM   1001  CB  SER A  65      10.223 -30.352  87.487  1.00 15.55           C  
ATOM   1002  OG  SER A  65      11.571 -30.277  87.927  1.00 15.08           O  
ATOM   1003  H   SER A  65      10.450 -28.066  86.382  1.00  0.00           H  
ATOM   1004  HA  SER A  65      10.944 -30.837  85.544  1.00  0.00           H  
ATOM   1005 1HB  SER A  65       9.615 -29.577  87.953  1.00  0.00           H  
ATOM   1006 2HB  SER A  65       9.780 -31.313  87.743  1.00  0.00           H  
ATOM   1007  HG  SER A  65      12.099 -30.132  87.138  1.00  0.00           H  
ATOM   1008  N   SER A  66       8.534 -31.857  85.455  1.00 15.20           N  
ATOM   1009  CA  SER A  66       7.201 -32.297  85.043  1.00 15.49           C  
ATOM   1010  C   SER A  66       6.070 -31.676  85.885  1.00 15.41           C  
ATOM   1011  O   SER A  66       6.269 -31.280  87.039  1.00 15.36           O  
ATOM   1012  CB  SER A  66       7.060 -33.818  85.131  1.00 15.34           C  
ATOM   1013  OG  SER A  66       8.024 -34.476  84.349  1.00 17.85           O  
ATOM   1014  H   SER A  66       9.218 -32.548  85.728  1.00  0.00           H  
ATOM   1015  HA  SER A  66       7.044 -32.001  84.005  1.00  0.00           H  
ATOM   1016 1HB  SER A  66       7.163 -34.133  86.169  1.00  0.00           H  
ATOM   1017 2HB  SER A  66       6.065 -34.111  84.797  1.00  0.00           H  
ATOM   1018  HG  SER A  66       8.550 -33.785  83.940  1.00  0.00           H  
ATOM   1019  N   GLN A  67       4.885 -31.591  85.305  1.00 15.80           N  
ATOM   1020  CA  GLN A  67       3.698 -31.076  86.026  1.00 16.45           C  
ATOM   1021  C   GLN A  67       2.608 -32.173  86.118  1.00 17.20           C  
ATOM   1022  O   GLN A  67       1.608 -32.120  85.425  1.00 17.48           O  
ATOM   1023  CB  GLN A  67       3.157 -29.836  85.340  1.00 16.09           C  
ATOM   1024  CG  GLN A  67       4.265 -28.749  85.251  1.00 15.76           C  
ATOM   1025  CD  GLN A  67       3.740 -27.385  84.822  1.00 15.75           C  
ATOM   1026  OE1 GLN A  67       2.543 -27.183  84.688  1.00 16.03           O  
ATOM   1027  NE2 GLN A  67       4.654 -26.442  84.640  1.00 18.09           N  
ATOM   1028  H   GLN A  67       4.787 -31.886  84.344  1.00  0.00           H  
ATOM   1029  HA  GLN A  67       3.997 -30.811  87.040  1.00  0.00           H  
ATOM   1030 1HB  GLN A  67       2.806 -30.096  84.341  1.00  0.00           H  
ATOM   1031 2HB  GLN A  67       2.302 -29.455  85.898  1.00  0.00           H  
ATOM   1032 1HG  GLN A  67       4.727 -28.635  86.232  1.00  0.00           H  
ATOM   1033 2HG  GLN A  67       5.011 -29.064  84.521  1.00  0.00           H  
ATOM   1034 1HE2 GLN A  67       4.376 -25.523  84.358  1.00  0.00           H  
ATOM   1035 2HE2 GLN A  67       5.622 -26.648  84.785  1.00  0.00           H  
ATOM   1036  N   PRO A  68       2.808 -33.165  86.988  1.00 17.07           N  
ATOM   1037  CA  PRO A  68       1.808 -34.159  87.198  1.00 17.22           C  
ATOM   1038  C   PRO A  68       0.596 -33.652  87.990  1.00 18.58           C  
ATOM   1039  O   PRO A  68       0.529 -32.480  88.412  1.00 16.55           O  
ATOM   1040  CB  PRO A  68       2.546 -35.213  88.030  1.00 18.00           C  
ATOM   1041  CG  PRO A  68       3.473 -34.424  88.846  1.00 17.16           C  
ATOM   1042  CD  PRO A  68       3.983 -33.404  87.843  1.00 15.04           C  
ATOM   1043  HA  PRO A  68       1.496 -34.570  86.226  1.00  0.00           H  
ATOM   1044 1HB  PRO A  68       1.827 -35.790  88.630  1.00  0.00           H  
ATOM   1045 2HB  PRO A  68       3.056 -35.927  87.366  1.00  0.00           H  
ATOM   1046 1HG  PRO A  68       2.943 -33.980  89.701  1.00  0.00           H  
ATOM   1047 2HG  PRO A  68       4.259 -35.072  89.261  1.00  0.00           H  
ATOM   1048 1HD  PRO A  68       4.294 -32.491  88.373  1.00  0.00           H  
ATOM   1049 2HD  PRO A  68       4.826 -33.832  87.280  1.00  0.00           H  
ATOM   1050  N   TRP A  69      -0.352 -34.556  88.198  1.00 18.96           N  
ATOM   1051  CA  TRP A  69      -1.554 -34.251  88.962  1.00 19.26           C  
ATOM   1052  C   TRP A  69      -1.392 -34.536  90.438  1.00 19.67           C  
ATOM   1053  O   TRP A  69      -1.937 -33.813  91.267  1.00 21.25           O  
ATOM   1054  CB  TRP A  69      -2.730 -35.062  88.444  1.00 18.58           C  
ATOM   1055  CG  TRP A  69      -4.055 -34.621  89.018  1.00 21.33           C  
ATOM   1056  CD1 TRP A  69      -4.848 -35.319  89.882  1.00 24.95           C  
ATOM   1057  CD2 TRP A  69      -4.701 -33.367  88.806  1.00 19.59           C  
ATOM   1058  NE1 TRP A  69      -5.945 -34.574  90.217  1.00 23.43           N  
ATOM   1059  CE2 TRP A  69      -5.884 -33.376  89.549  1.00 23.40           C  
ATOM   1060  CE3 TRP A  69      -4.404 -32.240  88.026  1.00 20.61           C  
ATOM   1061  CZ2 TRP A  69      -6.751 -32.289  89.568  1.00 22.10           C  
ATOM   1062  CZ3 TRP A  69      -5.270 -31.204  88.033  1.00 22.02           C  
ATOM   1063  CH2 TRP A  69      -6.439 -31.240  88.786  1.00 21.41           C  
ATOM   1064  H   TRP A  69      -0.235 -35.483  87.814  1.00  0.00           H  
ATOM   1065  HA  TRP A  69      -1.780 -33.192  88.842  1.00  0.00           H  
ATOM   1066 1HB  TRP A  69      -2.779 -34.980  87.358  1.00  0.00           H  
ATOM   1067 2HB  TRP A  69      -2.581 -36.114  88.686  1.00  0.00           H  
ATOM   1068  HD1 TRP A  69      -4.637 -36.322  90.249  1.00  0.00           H  
ATOM   1069  HE1 TRP A  69      -6.678 -34.859  90.850  1.00  0.00           H  
ATOM   1070  HE3 TRP A  69      -3.493 -32.200  87.429  1.00  0.00           H  
ATOM   1071  HZ2 TRP A  69      -7.648 -32.274  90.187  1.00  0.00           H  
ATOM   1072  HZ3 TRP A  69      -5.025 -30.332  87.426  1.00  0.00           H  
ATOM   1073  HH2 TRP A  69      -7.119 -30.389  88.735  1.00  0.00           H  
ATOM   1074  N   GLU A  70      -0.672 -35.611  90.775  1.00 20.60           N  
ATOM   1075  CA  GLU A  70      -0.543 -35.987  92.176  1.00 21.59           C  
ATOM   1076  C   GLU A  70       0.899 -35.924  92.657  1.00 20.57           C  
ATOM   1077  O   GLU A  70       1.810 -35.568  91.915  1.00 19.65           O  
ATOM   1078  CB  GLU A  70      -1.186 -37.353  92.423  1.00 22.92           C  
ATOM   1079  CG  GLU A  70      -2.749 -37.335  92.311  1.00 27.27           C  
ATOM   1080  CD  GLU A  70      -3.468 -36.899  93.598  1.00 32.08           C  
ATOM   1081  OE1 GLU A  70      -2.888 -36.108  94.384  1.00 33.95           O  
ATOM   1082  OE2 GLU A  70      -4.625 -37.358  93.820  1.00 35.15           O  
ATOM   1083  H   GLU A  70      -0.213 -36.171  90.071  1.00  0.00           H  
ATOM   1084  HA  GLU A  70      -1.060 -35.243  92.783  1.00  0.00           H  
ATOM   1085 1HB  GLU A  70      -0.798 -38.073  91.703  1.00  0.00           H  
ATOM   1086 2HB  GLU A  70      -0.917 -37.707  93.418  1.00  0.00           H  
ATOM   1087 1HG  GLU A  70      -3.038 -36.652  91.513  1.00  0.00           H  
ATOM   1088 2HG  GLU A  70      -3.095 -38.332  92.042  1.00  0.00           H  
ATOM   1089  N   GLY A  71       1.085 -36.208  93.929  1.00 19.55           N  
ATOM   1090  CA  GLY A  71       2.428 -36.210  94.514  1.00 18.68           C  
ATOM   1091  C   GLY A  71       2.799 -34.934  95.206  1.00 16.84           C  
ATOM   1092  O   GLY A  71       3.957 -34.786  95.646  1.00 17.58           O  
ATOM   1093  H   GLY A  71       0.293 -36.429  94.515  1.00  0.00           H  
ATOM   1094 1HA  GLY A  71       2.509 -37.023  95.236  1.00  0.00           H  
ATOM   1095 2HA  GLY A  71       3.164 -36.399  93.734  1.00  0.00           H  
ATOM   1096  N   TYR A  72       1.882 -33.988  95.344  1.00 16.06           N  
ATOM   1097  CA  TYR A  72       2.210 -32.702  95.948  1.00 17.10           C  
ATOM   1098  C   TYR A  72       2.064 -32.709  97.480  1.00 17.41           C  
ATOM   1099  O   TYR A  72       1.253 -32.014  98.053  1.00 19.31           O  
ATOM   1100  CB  TYR A  72       1.371 -31.580  95.288  1.00 16.43           C  
ATOM   1101  CG  TYR A  72       1.648 -31.503  93.801  1.00 14.59           C  
ATOM   1102  CD1 TYR A  72       2.869 -31.035  93.316  1.00 15.89           C  
ATOM   1103  CD2 TYR A  72       0.652 -31.826  92.865  1.00 13.00           C  
ATOM   1104  CE1 TYR A  72       3.103 -30.918  91.951  1.00 13.92           C  
ATOM   1105  CE2 TYR A  72       0.888 -31.707  91.475  1.00 15.85           C  
ATOM   1106  CZ  TYR A  72       2.118 -31.306  91.050  1.00 14.21           C  
ATOM   1107  OH  TYR A  72       2.370 -31.183  89.747  1.00 18.92           O  
ATOM   1108  H   TYR A  72       0.938 -34.156  95.027  1.00  0.00           H  
ATOM   1109  HA  TYR A  72       3.268 -32.499  95.777  1.00  0.00           H  
ATOM   1110 1HB  TYR A  72       0.310 -31.772  95.455  1.00  0.00           H  
ATOM   1111 2HB  TYR A  72       1.608 -30.625  95.756  1.00  0.00           H  
ATOM   1112  HD1 TYR A  72       3.660 -30.753  94.011  1.00  0.00           H  
ATOM   1113  HD2 TYR A  72      -0.323 -32.174  93.205  1.00  0.00           H  
ATOM   1114  HE1 TYR A  72       4.064 -30.550  91.593  1.00  0.00           H  
ATOM   1115  HE2 TYR A  72       0.092 -31.934  90.765  1.00  0.00           H  
ATOM   1116  HH  TYR A  72       1.583 -31.414  89.247  1.00  0.00           H  
ATOM   1117  N   GLU A  73       2.850 -33.550  98.105  1.00 18.29           N  
ATOM   1118  CA  GLU A  73       2.868 -33.688  99.556  1.00 17.41           C  
ATOM   1119  C   GLU A  73       4.254 -34.178  99.921  1.00 18.89           C  
ATOM   1120  O   GLU A  73       5.031 -34.609  99.048  1.00 18.22           O  
ATOM   1121  CB  GLU A  73       1.781 -34.591 100.075  1.00 17.65           C  
ATOM   1122  CG  GLU A  73       1.353 -35.712  99.181  1.00 17.26           C  
ATOM   1123  CD  GLU A  73       2.364 -36.782  99.003  1.00 19.67           C  
ATOM   1124  OE1 GLU A  73       2.194 -37.544  98.012  1.00 23.09           O  
ATOM   1125  OE2 GLU A  73       3.362 -36.846  99.764  1.00 23.63           O  
ATOM   1126  H   GLU A  73       3.467 -34.124  97.549  1.00  0.00           H  
ATOM   1127  HA  GLU A  73       2.714 -32.704  99.999  1.00  0.00           H  
ATOM   1128 1HB  GLU A  73       2.102 -35.045 101.013  1.00  0.00           H  
ATOM   1129 2HB  GLU A  73       0.888 -34.002 100.285  1.00  0.00           H  
ATOM   1130 1HG  GLU A  73       0.452 -36.167  99.592  1.00  0.00           H  
ATOM   1131 2HG  GLU A  73       1.107 -35.307  98.200  1.00  0.00           H  
ATOM   1132  N   TYR A  74       4.578 -34.094 101.185  1.00 18.00           N  
ATOM   1133  CA  TYR A  74       5.985 -34.191 101.580  1.00 19.56           C  
ATOM   1134  C   TYR A  74       6.568 -35.587 101.530  1.00 18.88           C  
ATOM   1135  O   TYR A  74       7.781 -35.741 101.441  1.00 19.66           O  
ATOM   1136  CB  TYR A  74       6.212 -33.565 102.913  1.00 19.15           C  
ATOM   1137  CG  TYR A  74       6.442 -32.074 102.809  1.00 18.33           C  
ATOM   1138  CD1 TYR A  74       5.449 -31.170 103.157  1.00 18.75           C  
ATOM   1139  CD2 TYR A  74       7.646 -31.576 102.323  1.00 18.40           C  
ATOM   1140  CE1 TYR A  74       5.622 -29.814 103.032  1.00 20.45           C  
ATOM   1141  CE2 TYR A  74       7.861 -30.138 102.219  1.00 19.41           C  
ATOM   1142  CZ  TYR A  74       6.852 -29.296 102.563  1.00 21.04           C  
ATOM   1143  OH  TYR A  74       7.018 -27.950 102.528  1.00 18.46           O  
ATOM   1144  H   TYR A  74       3.875 -33.963 101.898  1.00  0.00           H  
ATOM   1145  HA  TYR A  74       6.588 -33.659 100.844  1.00  0.00           H  
ATOM   1146 1HB  TYR A  74       5.348 -33.749 103.554  1.00  0.00           H  
ATOM   1147 2HB  TYR A  74       7.077 -34.027 103.389  1.00  0.00           H  
ATOM   1148  HD1 TYR A  74       4.495 -31.530 103.543  1.00  0.00           H  
ATOM   1149  HD2 TYR A  74       8.435 -32.262 102.016  1.00  0.00           H  
ATOM   1150  HE1 TYR A  74       4.819 -29.134 103.315  1.00  0.00           H  
ATOM   1151  HE2 TYR A  74       8.819 -29.754 101.869  1.00  0.00           H  
ATOM   1152  HH  TYR A  74       7.910 -27.746 102.238  1.00  0.00           H  
ATOM   1153  N   ASP A  75       5.734 -36.600 101.602  1.00 19.23           N  
ATOM   1154  CA  ASP A  75       6.257 -37.920 101.445  1.00 20.05           C  
ATOM   1155  C   ASP A  75       6.851 -38.030 100.010  1.00 18.62           C  
ATOM   1156  O   ASP A  75       7.958 -38.528  99.837  1.00 19.04           O  
ATOM   1157  CB  ASP A  75       5.143 -38.960 101.686  1.00 21.48           C  
ATOM   1158  CG  ASP A  75       4.747 -39.071 103.175  1.00 26.34           C  
ATOM   1159  OD1 ASP A  75       5.561 -38.761 104.090  1.00 32.54           O  
ATOM   1160  OD2 ASP A  75       3.637 -39.543 103.403  1.00 35.38           O  
ATOM   1161  H   ASP A  75       4.744 -36.479 101.763  1.00  0.00           H  
ATOM   1162  HA  ASP A  75       7.046 -38.070 102.183  1.00  0.00           H  
ATOM   1163 1HB  ASP A  75       4.260 -38.689 101.107  1.00  0.00           H  
ATOM   1164 2HB  ASP A  75       5.476 -39.938 101.337  1.00  0.00           H  
ATOM   1165  N   THR A  76       6.097 -37.563  99.001  1.00 18.92           N  
ATOM   1166  CA  THR A  76       6.548 -37.673  97.626  1.00 17.28           C  
ATOM   1167  C   THR A  76       7.692 -36.705  97.359  1.00 17.47           C  
ATOM   1168  O   THR A  76       8.677 -37.046  96.641  1.00 17.31           O  
ATOM   1169  CB  THR A  76       5.386 -37.489  96.655  1.00 16.90           C  
ATOM   1170  OG1 THR A  76       4.425 -38.544  96.899  1.00 18.44           O  
ATOM   1171  CG2 THR A  76       5.835 -37.643  95.172  1.00 15.64           C  
ATOM   1172  H   THR A  76       5.205 -37.129  99.193  1.00  0.00           H  
ATOM   1173  HA  THR A  76       6.967 -38.669  97.478  1.00  0.00           H  
ATOM   1174  HB  THR A  76       4.958 -36.495  96.784  1.00  0.00           H  
ATOM   1175  HG1 THR A  76       4.742 -39.107  97.609  1.00  0.00           H  
ATOM   1176 1HG2 THR A  76       4.976 -37.504  94.516  1.00  0.00           H  
ATOM   1177 2HG2 THR A  76       6.593 -36.895  94.942  1.00  0.00           H  
ATOM   1178 3HG2 THR A  76       6.250 -38.638  95.019  1.00  0.00           H  
ATOM   1179  N   PHE A  77       7.554 -35.477  97.833  1.00 16.09           N  
ATOM   1180  CA  PHE A  77       8.575 -34.495  97.598  1.00 16.45           C  
ATOM   1181  C   PHE A  77       9.886 -35.002  98.176  1.00 17.09           C  
ATOM   1182  O   PHE A  77      10.964 -34.784  97.602  1.00 18.12           O  
ATOM   1183  CB  PHE A  77       8.297 -33.157  98.271  1.00 14.95           C  
ATOM   1184  CG  PHE A  77       7.123 -32.387  97.733  1.00 15.26           C  
ATOM   1185  CD1 PHE A  77       6.924 -32.246  96.382  1.00 18.68           C  
ATOM   1186  CD2 PHE A  77       6.290 -31.715  98.600  1.00 16.49           C  
ATOM   1187  CE1 PHE A  77       5.859 -31.484  95.898  1.00 20.19           C  
ATOM   1188  CE2 PHE A  77       5.199 -30.911  98.114  1.00 19.54           C  
ATOM   1189  CZ  PHE A  77       5.016 -30.817  96.766  1.00 17.64           C  
ATOM   1190  H   PHE A  77       6.734 -35.217  98.362  1.00  0.00           H  
ATOM   1191  HA  PHE A  77       8.636 -34.309  96.525  1.00  0.00           H  
ATOM   1192 1HB  PHE A  77       8.118 -33.315  99.334  1.00  0.00           H  
ATOM   1193 2HB  PHE A  77       9.172 -32.515  98.179  1.00  0.00           H  
ATOM   1194  HD1 PHE A  77       7.608 -32.737  95.689  1.00  0.00           H  
ATOM   1195  HD2 PHE A  77       6.462 -31.809  99.673  1.00  0.00           H  
ATOM   1196  HE1 PHE A  77       5.686 -31.411  94.825  1.00  0.00           H  
ATOM   1197  HE2 PHE A  77       4.528 -30.384  98.792  1.00  0.00           H  
ATOM   1198  HZ  PHE A  77       4.200 -30.210  96.376  1.00  0.00           H  
ATOM   1199  N   THR A  78       9.805 -35.691  99.305  1.00 17.51           N  
ATOM   1200  CA  THR A  78      11.062 -36.149  99.915  1.00 18.16           C  
ATOM   1201  C   THR A  78      11.643 -37.374  99.197  1.00 18.43           C  
ATOM   1202  O   THR A  78      12.859 -37.529  99.066  1.00 18.74           O  
ATOM   1203  CB  THR A  78      10.853 -36.395 101.371  1.00 19.56           C  
ATOM   1204  OG1 THR A  78      10.308 -35.194 101.957  1.00 21.94           O  
ATOM   1205  CG2 THR A  78      12.198 -36.775 102.045  1.00 18.02           C  
ATOM   1206  H   THR A  78       8.929 -35.912  99.758  1.00  0.00           H  
ATOM   1207  HA  THR A  78      11.812 -35.367  99.791  1.00  0.00           H  
ATOM   1208  HB  THR A  78      10.139 -37.208 101.504  1.00  0.00           H  
ATOM   1209  HG1 THR A  78      10.209 -34.523 101.277  1.00  0.00           H  
ATOM   1210 1HG2 THR A  78      12.035 -36.953 103.108  1.00  0.00           H  
ATOM   1211 2HG2 THR A  78      12.594 -37.678 101.582  1.00  0.00           H  
ATOM   1212 3HG2 THR A  78      12.911 -35.961 101.919  1.00  0.00           H  
ATOM   1213  N   SER A  79      10.764 -38.199  98.658  1.00 18.10           N  
ATOM   1214  CA  SER A  79      11.136 -39.289  97.841  1.00 19.78           C  
ATOM   1215  C   SER A  79      11.835 -38.788  96.544  1.00 18.82           C  
ATOM   1216  O   SER A  79      12.824 -39.358  96.082  1.00 18.82           O  
ATOM   1217  CB  SER A  79       9.857 -40.092  97.488  1.00 19.08           C  
ATOM   1218  OG  SER A  79      10.219 -41.125  96.630  1.00 26.80           O  
ATOM   1219  H   SER A  79       9.785 -38.035  98.844  1.00  0.00           H  
ATOM   1220  HA  SER A  79      11.825 -39.923  98.402  1.00  0.00           H  
ATOM   1221 1HB  SER A  79       9.407 -40.480  98.402  1.00  0.00           H  
ATOM   1222 2HB  SER A  79       9.129 -39.430  97.021  1.00  0.00           H  
ATOM   1223  HG  SER A  79      11.167 -41.043  96.502  1.00  0.00           H  
ATOM   1224  N   ASP A  80      11.296 -37.745  95.919  1.00 18.58           N  
ATOM   1225  CA  ASP A  80      11.930 -37.144  94.752  1.00 17.77           C  
ATOM   1226  C   ASP A  80      13.378 -36.682  95.125  1.00 18.66           C  
ATOM   1227  O   ASP A  80      14.326 -36.952  94.402  1.00 18.14           O  
ATOM   1228  CB  ASP A  80      11.128 -35.893  94.354  1.00 17.31           C  
ATOM   1229  CG  ASP A  80       9.762 -36.189  93.770  1.00 17.74           C  
ATOM   1230  OD1 ASP A  80       9.384 -37.344  93.425  1.00 17.12           O  
ATOM   1231  OD2 ASP A  80       9.037 -35.204  93.549  1.00 17.96           O  
ATOM   1232  H   ASP A  80      10.427 -37.359  96.260  1.00  0.00           H  
ATOM   1233  HA  ASP A  80      11.910 -37.867  93.936  1.00  0.00           H  
ATOM   1234 1HB  ASP A  80      10.989 -35.257  95.228  1.00  0.00           H  
ATOM   1235 2HB  ASP A  80      11.691 -35.319  93.617  1.00  0.00           H  
ATOM   1236  N   LEU A  81      13.520 -36.000  96.271  1.00 17.84           N  
ATOM   1237  CA  LEU A  81      14.823 -35.541  96.745  1.00 17.03           C  
ATOM   1238  C   LEU A  81      15.743 -36.765  96.905  1.00 18.57           C  
ATOM   1239  O   LEU A  81      16.870 -36.756  96.441  1.00 18.61           O  
ATOM   1240  CB  LEU A  81      14.696 -34.750  98.065  1.00 17.33           C  
ATOM   1241  CG  LEU A  81      16.010 -34.405  98.741  1.00 16.65           C  
ATOM   1242  CD1 LEU A  81      16.964 -33.700  97.830  1.00 19.76           C  
ATOM   1243  CD2 LEU A  81      15.801 -33.624 100.133  1.00 19.14           C  
ATOM   1244  H   LEU A  81      12.697 -35.799  96.822  1.00  0.00           H  
ATOM   1245  HA  LEU A  81      15.251 -34.880  95.992  1.00  0.00           H  
ATOM   1246 1HB  LEU A  81      14.168 -33.819  97.863  1.00  0.00           H  
ATOM   1247 2HB  LEU A  81      14.101 -35.336  98.766  1.00  0.00           H  
ATOM   1248  HG  LEU A  81      16.563 -35.321  98.950  1.00  0.00           H  
ATOM   1249 1HD1 LEU A  81      17.886 -33.479  98.369  1.00  0.00           H  
ATOM   1250 2HD1 LEU A  81      17.189 -34.337  96.975  1.00  0.00           H  
ATOM   1251 3HD1 LEU A  81      16.515 -32.770  97.483  1.00  0.00           H  
ATOM   1252 1HD2 LEU A  81      16.773 -33.402 100.575  1.00  0.00           H  
ATOM   1253 2HD2 LEU A  81      15.264 -32.693  99.951  1.00  0.00           H  
ATOM   1254 3HD2 LEU A  81      15.225 -34.247 100.817  1.00  0.00           H  
ATOM   1255  N   HIS A  82      15.191 -37.851  97.449  1.00 17.86           N  
ATOM   1256  CA  HIS A  82      16.027 -39.027  97.711  1.00 19.22           C  
ATOM   1257  C   HIS A  82      16.550 -39.550  96.384  1.00 19.52           C  
ATOM   1258  O   HIS A  82      17.715 -39.930  96.237  1.00 20.04           O  
ATOM   1259  CB  HIS A  82      15.205 -40.082  98.404  1.00 19.30           C  
ATOM   1260  CG  HIS A  82      15.960 -41.338  98.686  1.00 23.02           C  
ATOM   1261  ND1 HIS A  82      17.092 -41.335  99.479  1.00 23.85           N  
ATOM   1262  CD2 HIS A  82      15.740 -42.624  98.336  1.00 24.07           C  
ATOM   1263  CE1 HIS A  82      17.545 -42.573  99.592  1.00 27.10           C  
ATOM   1264  NE2 HIS A  82      16.748 -43.374  98.908  1.00 24.36           N  
ATOM   1265  H   HIS A  82      14.209 -37.883  97.685  1.00  0.00           H  
ATOM   1266  HA  HIS A  82      16.855 -38.747  98.362  1.00  0.00           H  
ATOM   1267 1HB  HIS A  82      14.830 -39.689  99.349  1.00  0.00           H  
ATOM   1268 2HB  HIS A  82      14.342 -40.333  97.788  1.00  0.00           H  
ATOM   1269  HD2 HIS A  82      14.928 -43.000  97.712  1.00  0.00           H  
ATOM   1270  HE1 HIS A  82      18.426 -42.880 100.154  1.00  0.00           H  
ATOM   1271  HE2 HIS A  82      16.854 -44.374  98.815  1.00  0.00           H  
ATOM   1272  N   GLN A  83      15.693 -39.602  95.378  1.00 19.76           N  
ATOM   1273  CA  GLN A  83      16.124 -40.105  94.061  1.00 20.73           C  
ATOM   1274  C   GLN A  83      17.184 -39.253  93.387  1.00 19.31           C  
ATOM   1275  O   GLN A  83      18.073 -39.758  92.716  1.00 19.37           O  
ATOM   1276  CB  GLN A  83      14.914 -40.187  93.126  1.00 20.73           C  
ATOM   1277  CG  GLN A  83      13.863 -41.084  93.615  1.00 25.22           C  
ATOM   1278  CD  GLN A  83      13.870 -42.308  92.908  1.00 34.85           C  
ATOM   1279  OE1 GLN A  83      14.816 -43.090  93.061  1.00 37.91           O  
ATOM   1280  NE2 GLN A  83      12.849 -42.524  92.060  1.00 34.04           N  
ATOM   1281  H   GLN A  83      14.737 -39.299  95.500  1.00  0.00           H  
ATOM   1282  HA  GLN A  83      16.543 -41.103  94.192  1.00  0.00           H  
ATOM   1283 1HB  GLN A  83      14.486 -39.193  92.996  1.00  0.00           H  
ATOM   1284 2HB  GLN A  83      15.236 -40.535  92.145  1.00  0.00           H  
ATOM   1285 1HG  GLN A  83      14.034 -41.285  94.673  1.00  0.00           H  
ATOM   1286 2HG  GLN A  83      12.895 -40.602  93.478  1.00  0.00           H  
ATOM   1287 1HE2 GLN A  83      12.806 -43.375  91.535  1.00  0.00           H  
ATOM   1288 2HE2 GLN A  83      12.132 -41.835  91.954  1.00  0.00           H  
ATOM   1289  N   LEU A  84      17.092 -37.949  93.597  1.00 18.98           N  
ATOM   1290  CA  LEU A  84      18.093 -37.039  93.127  1.00 18.93           C  
ATOM   1291  C   LEU A  84      19.424 -37.357  93.810  1.00 17.86           C  
ATOM   1292  O   LEU A  84      20.412 -37.515  93.122  1.00 17.25           O  
ATOM   1293  CB  LEU A  84      17.681 -35.600  93.369  1.00 18.97           C  
ATOM   1294  CG  LEU A  84      18.691 -34.523  93.004  1.00 19.55           C  
ATOM   1295  CD1 LEU A  84      18.714 -34.401  91.487  1.00 24.24           C  
ATOM   1296  CD2 LEU A  84      18.419 -33.177  93.657  1.00 25.67           C  
ATOM   1297  H   LEU A  84      16.296 -37.587  94.102  1.00  0.00           H  
ATOM   1298  HA  LEU A  84      18.216 -37.184  92.054  1.00  0.00           H  
ATOM   1299 1HB  LEU A  84      16.777 -35.397  92.797  1.00  0.00           H  
ATOM   1300 2HB  LEU A  84      17.452 -35.477  94.427  1.00  0.00           H  
ATOM   1301  HG  LEU A  84      19.687 -34.837  93.316  1.00  0.00           H  
ATOM   1302 1HD1 LEU A  84      19.431 -33.634  91.194  1.00  0.00           H  
ATOM   1303 2HD1 LEU A  84      19.006 -35.356  91.050  1.00  0.00           H  
ATOM   1304 3HD1 LEU A  84      17.723 -34.125  91.129  1.00  0.00           H  
ATOM   1305 1HD2 LEU A  84      19.182 -32.462  93.349  1.00  0.00           H  
ATOM   1306 2HD2 LEU A  84      17.438 -32.815  93.350  1.00  0.00           H  
ATOM   1307 3HD2 LEU A  84      18.442 -33.287  94.741  1.00  0.00           H  
ATOM   1308  N   LEU A  85      19.412 -37.538  95.123  1.00 17.24           N  
ATOM   1309  CA  LEU A  85      20.678 -37.861  95.863  1.00 17.37           C  
ATOM   1310  C   LEU A  85      21.256 -39.199  95.408  1.00 19.11           C  
ATOM   1311  O   LEU A  85      22.460 -39.316  95.123  1.00 18.38           O  
ATOM   1312  CB  LEU A  85      20.438 -37.820  97.374  1.00 16.83           C  
ATOM   1313  CG  LEU A  85      19.918 -36.509  97.976  1.00 18.52           C  
ATOM   1314  CD1 LEU A  85      20.017 -36.606  99.518  1.00 18.83           C  
ATOM   1315  CD2 LEU A  85      20.612 -35.277  97.536  1.00 20.31           C  
ATOM   1316  H   LEU A  85      18.547 -37.460  95.639  1.00  0.00           H  
ATOM   1317  HA  LEU A  85      21.428 -37.113  95.608  1.00  0.00           H  
ATOM   1318 1HB  LEU A  85      19.714 -38.591  97.632  1.00  0.00           H  
ATOM   1319 2HB  LEU A  85      21.376 -38.047  97.881  1.00  0.00           H  
ATOM   1320  HG  LEU A  85      18.869 -36.378  97.711  1.00  0.00           H  
ATOM   1321 1HD1 LEU A  85      19.651 -35.682  99.965  1.00  0.00           H  
ATOM   1322 2HD1 LEU A  85      19.412 -37.442  99.870  1.00  0.00           H  
ATOM   1323 3HD1 LEU A  85      21.056 -36.762  99.807  1.00  0.00           H  
ATOM   1324 1HD2 LEU A  85      20.162 -34.412  98.023  1.00  0.00           H  
ATOM   1325 2HD2 LEU A  85      21.667 -35.337  97.806  1.00  0.00           H  
ATOM   1326 3HD2 LEU A  85      20.519 -35.174  96.455  1.00  0.00           H  
ATOM   1327  N   GLU A  86      20.363 -40.185  95.272  1.00 20.53           N  
ATOM   1328  CA  GLU A  86      20.740 -41.520  94.845  1.00 21.23           C  
ATOM   1329  C   GLU A  86      21.294 -41.535  93.438  1.00 21.75           C  
ATOM   1330  O   GLU A  86      22.329 -42.138  93.180  1.00 20.99           O  
ATOM   1331  CB  GLU A  86      19.556 -42.477  94.916  1.00 22.28           C  
ATOM   1332  CG  GLU A  86      19.207 -42.887  96.321  1.00 25.49           C  
ATOM   1333  CD  GLU A  86      20.141 -43.951  96.873  1.00 31.85           C  
ATOM   1334  OE1 GLU A  86      20.612 -43.769  98.027  1.00 35.12           O  
ATOM   1335  OE2 GLU A  86      20.414 -44.956  96.151  1.00 36.60           O  
ATOM   1336  H   GLU A  86      19.393 -39.989  95.475  1.00  0.00           H  
ATOM   1337  HA  GLU A  86      21.519 -41.890  95.512  1.00  0.00           H  
ATOM   1338 1HB  GLU A  86      18.681 -42.008  94.466  1.00  0.00           H  
ATOM   1339 2HB  GLU A  86      19.779 -43.375  94.339  1.00  0.00           H  
ATOM   1340 1HG  GLU A  86      19.251 -42.010  96.966  1.00  0.00           H  
ATOM   1341 2HG  GLU A  86      18.185 -43.263  96.335  1.00  0.00           H  
ATOM   1342  N   GLN A  87      20.592 -40.870  92.525  1.00 21.18           N  
ATOM   1343  CA  GLN A  87      21.019 -40.859  91.135  1.00 21.38           C  
ATOM   1344  C   GLN A  87      22.323 -40.119  90.909  1.00 20.67           C  
ATOM   1345  O   GLN A  87      23.141 -40.514  90.085  1.00 21.31           O  
ATOM   1346  CB  GLN A  87      19.876 -40.428  90.197  1.00 21.80           C  
ATOM   1347  CG  GLN A  87      18.754 -41.529  90.183  1.00 25.22           C  
ATOM   1348  CD  GLN A  87      17.633 -41.243  89.186  1.00 27.98           C  
ATOM   1349  OE1 GLN A  87      17.888 -40.796  88.058  1.00 26.81           O  
ATOM   1350  NE2 GLN A  87      16.383 -41.505  89.597  1.00 27.79           N  
ATOM   1351  H   GLN A  87      19.757 -40.367  92.787  1.00  0.00           H  
ATOM   1352  HA  GLN A  87      21.323 -41.869  90.859  1.00  0.00           H  
ATOM   1353 1HB  GLN A  87      19.467 -39.476  90.536  1.00  0.00           H  
ATOM   1354 2HB  GLN A  87      20.268 -40.276  89.192  1.00  0.00           H  
ATOM   1355 1HG  GLN A  87      19.202 -42.486  89.914  1.00  0.00           H  
ATOM   1356 2HG  GLN A  87      18.308 -41.591  91.176  1.00  0.00           H  
ATOM   1357 1HE2 GLN A  87      15.609 -41.337  88.985  1.00  0.00           H  
ATOM   1358 2HE2 GLN A  87      16.224 -41.869  90.515  1.00  0.00           H  
ATOM   1359  N   LEU A  88      22.566 -39.083  91.662  1.00 20.73           N  
ATOM   1360  CA  LEU A  88      23.780 -38.295  91.481  1.00 20.89           C  
ATOM   1361  C   LEU A  88      24.851 -38.862  92.471  1.00 21.61           C  
ATOM   1362  O   LEU A  88      25.961 -38.374  92.526  1.00 21.48           O  
ATOM   1363  CB  LEU A  88      23.501 -36.806  91.722  1.00 20.68           C  
ATOM   1364  CG  LEU A  88      22.552 -36.038  90.759  1.00 21.79           C  
ATOM   1365  CD1 LEU A  88      22.530 -34.528  91.137  1.00 22.63           C  
ATOM   1366  CD2 LEU A  88      22.936 -36.215  89.323  1.00 27.90           C  
ATOM   1367  H   LEU A  88      21.910 -38.817  92.382  1.00  0.00           H  
ATOM   1368  HA  LEU A  88      24.124 -38.421  90.455  1.00  0.00           H  
ATOM   1369 1HB  LEU A  88      23.069 -36.690  92.715  1.00  0.00           H  
ATOM   1370 2HB  LEU A  88      24.447 -36.266  91.695  1.00  0.00           H  
ATOM   1371  HG  LEU A  88      21.533 -36.405  90.883  1.00  0.00           H  
ATOM   1372 1HD1 LEU A  88      21.864 -33.993  90.460  1.00  0.00           H  
ATOM   1373 2HD1 LEU A  88      22.173 -34.414  92.161  1.00  0.00           H  
ATOM   1374 3HD1 LEU A  88      23.536 -34.118  91.055  1.00  0.00           H  
ATOM   1375 1HD2 LEU A  88      22.243 -35.660  88.690  1.00  0.00           H  
ATOM   1376 2HD2 LEU A  88      23.948 -35.841  89.168  1.00  0.00           H  
ATOM   1377 3HD2 LEU A  88      22.897 -37.273  89.064  1.00  0.00           H  
ATOM   1378  N   GLU A  89      24.493 -39.900  93.220  1.00 21.95           N  
ATOM   1379  CA  GLU A  89      25.425 -40.554  94.145  1.00 22.97           C  
ATOM   1380  C   GLU A  89      26.096 -39.578  95.082  1.00 23.08           C  
ATOM   1381  O   GLU A  89      27.311 -39.715  95.355  1.00 24.74           O  
ATOM   1382  CB  GLU A  89      26.474 -41.352  93.358  1.00 24.24           C  
ATOM   1383  CG  GLU A  89      25.855 -42.268  92.311  1.00 25.62           C  
ATOM   1384  CD  GLU A  89      26.833 -43.257  91.729  1.00 29.74           C  
ATOM   1385  OE1 GLU A  89      27.466 -42.930  90.711  1.00 28.84           O  
ATOM   1386  OE2 GLU A  89      26.963 -44.366  92.284  1.00 32.11           O  
ATOM   1387  H   GLU A  89      23.547 -40.247  93.147  1.00  0.00           H  
ATOM   1388  HA  GLU A  89      24.861 -41.241  94.777  1.00  0.00           H  
ATOM   1389 1HB  GLU A  89      27.157 -40.663  92.860  1.00  0.00           H  
ATOM   1390 2HB  GLU A  89      27.063 -41.957  94.047  1.00  0.00           H  
ATOM   1391 1HG  GLU A  89      25.033 -42.819  92.766  1.00  0.00           H  
ATOM   1392 2HG  GLU A  89      25.446 -41.658  91.506  1.00  0.00           H  
ATOM   1393  N   LEU A  90      25.308 -38.663  95.641  1.00 20.80           N  
ATOM   1394  CA  LEU A  90      25.846 -37.564  96.455  1.00 21.76           C  
ATOM   1395  C   LEU A  90      26.116 -38.082  97.859  1.00 22.33           C  
ATOM   1396  O   LEU A  90      25.246 -38.688  98.497  1.00 22.60           O  
ATOM   1397  CB  LEU A  90      24.876 -36.383  96.513  1.00 21.14           C  
ATOM   1398  CG  LEU A  90      24.521 -35.782  95.163  1.00 19.89           C  
ATOM   1399  CD1 LEU A  90      23.590 -34.533  95.293  1.00 19.95           C  
ATOM   1400  CD2 LEU A  90      25.777 -35.395  94.359  1.00 20.52           C  
ATOM   1401  H   LEU A  90      24.310 -38.728  95.500  1.00  0.00           H  
ATOM   1402  HA  LEU A  90      26.774 -37.219  96.000  1.00  0.00           H  
ATOM   1403 1HB  LEU A  90      23.955 -36.713  96.990  1.00  0.00           H  
ATOM   1404 2HB  LEU A  90      25.319 -35.599  97.128  1.00  0.00           H  
ATOM   1405  HG  LEU A  90      23.952 -36.507  94.580  1.00  0.00           H  
ATOM   1406 1HD1 LEU A  90      23.366 -34.141  94.301  1.00  0.00           H  
ATOM   1407 2HD1 LEU A  90      22.662 -34.821  95.787  1.00  0.00           H  
ATOM   1408 3HD1 LEU A  90      24.092 -33.765  95.881  1.00  0.00           H  
ATOM   1409 1HD2 LEU A  90      25.479 -34.970  93.400  1.00  0.00           H  
ATOM   1410 2HD2 LEU A  90      26.355 -34.659  94.918  1.00  0.00           H  
ATOM   1411 3HD2 LEU A  90      26.388 -36.282  94.189  1.00  0.00           H  
ATOM   1412  N   GLN A  91      27.334 -37.818  98.327  1.00 22.10           N  
ATOM   1413  CA  GLN A  91      27.765 -38.172  99.670  1.00 23.40           C  
ATOM   1414  C   GLN A  91      28.136 -36.908 100.450  1.00 21.46           C  
ATOM   1415  O   GLN A  91      28.545 -35.956  99.852  1.00 19.57           O  
ATOM   1416  CB  GLN A  91      29.027 -39.049  99.537  1.00 23.88           C  
ATOM   1417  CG  GLN A  91      28.945 -40.196  98.527  1.00 29.66           C  
ATOM   1418  CD  GLN A  91      28.029 -41.345  98.977  1.00 34.48           C  
ATOM   1419  OE1 GLN A  91      28.169 -41.862 100.080  1.00 35.53           O  
ATOM   1420  NE2 GLN A  91      27.112 -41.770  98.085  1.00 36.00           N  
ATOM   1421  H   GLN A  91      27.982 -37.349  97.710  1.00  0.00           H  
ATOM   1422  HA  GLN A  91      26.967 -38.736 100.152  1.00  0.00           H  
ATOM   1423 1HB  GLN A  91      29.873 -38.427  99.245  1.00  0.00           H  
ATOM   1424 2HB  GLN A  91      29.265 -39.492 100.504  1.00  0.00           H  
ATOM   1425 1HG  GLN A  91      28.555 -39.810  97.585  1.00  0.00           H  
ATOM   1426 2HG  GLN A  91      29.944 -40.607  98.377  1.00  0.00           H  
ATOM   1427 1HE2 GLN A  91      26.489 -42.516  98.324  1.00  0.00           H  
ATOM   1428 2HE2 GLN A  91      27.054 -41.341  97.184  1.00  0.00           H  
ATOM   1429  N   ASN A  92      28.070 -36.932 101.792  1.00 22.84           N  
ATOM   1430  CA  ASN A  92      28.584 -35.821 102.587  1.00 24.05           C  
ATOM   1431  C   ASN A  92      27.898 -34.504 102.178  1.00 21.40           C  
ATOM   1432  O   ASN A  92      28.515 -33.444 102.096  1.00 21.31           O  
ATOM   1433  CB  ASN A  92      30.105 -35.716 102.393  1.00 24.92           C  
ATOM   1434  CG  ASN A  92      30.757 -34.641 103.270  1.00 30.72           C  
ATOM   1435  OD1 ASN A  92      31.510 -33.790 102.747  1.00 33.78           O  
ATOM   1436  ND2 ASN A  92      30.519 -34.695 104.601  1.00 31.07           N  
ATOM   1437  H   ASN A  92      27.661 -37.726 102.263  1.00  0.00           H  
ATOM   1438  HA  ASN A  92      28.370 -36.019 103.638  1.00  0.00           H  
ATOM   1439 1HB  ASN A  92      30.569 -36.676 102.623  1.00  0.00           H  
ATOM   1440 2HB  ASN A  92      30.324 -35.489 101.350  1.00  0.00           H  
ATOM   1441 1HD2 ASN A  92      30.925 -34.013 105.210  1.00  0.00           H  
ATOM   1442 2HD2 ASN A  92      29.938 -35.416 104.976  1.00  0.00           H  
ATOM   1443  N   VAL A  93      26.585 -34.602 101.975  1.00 21.17           N  
ATOM   1444  CA  VAL A  93      25.777 -33.469 101.479  1.00 21.49           C  
ATOM   1445  C   VAL A  93      25.326 -32.451 102.533  1.00 22.30           C  
ATOM   1446  O   VAL A  93      24.985 -32.817 103.672  1.00 24.44           O  
ATOM   1447  CB  VAL A  93      24.545 -34.025 100.815  1.00 22.82           C  
ATOM   1448  CG1 VAL A  93      23.685 -32.871 100.258  1.00 24.83           C  
ATOM   1449  CG2 VAL A  93      24.918 -34.923  99.762  1.00 20.80           C  
ATOM   1450  H   VAL A  93      26.131 -35.483 102.168  1.00  0.00           H  
ATOM   1451  HA  VAL A  93      26.369 -32.914 100.750  1.00  0.00           H  
ATOM   1452  HB  VAL A  93      23.954 -34.562 101.557  1.00  0.00           H  
ATOM   1453 1HG1 VAL A  93      22.795 -33.279  99.779  1.00  0.00           H  
ATOM   1454 2HG1 VAL A  93      23.388 -32.212 101.074  1.00  0.00           H  
ATOM   1455 3HG1 VAL A  93      24.263 -32.307  99.527  1.00  0.00           H  
ATOM   1456 1HG2 VAL A  93      24.021 -35.321  99.288  1.00  0.00           H  
ATOM   1457 2HG2 VAL A  93      25.513 -34.388  99.022  1.00  0.00           H  
ATOM   1458 3HG2 VAL A  93      25.504 -35.744 100.175  1.00  0.00           H  
ATOM   1459  N   THR A  94      25.258 -31.170 102.167  1.00 21.02           N  
ATOM   1460  CA  THR A  94      24.510 -30.204 102.935  1.00 20.34           C  
ATOM   1461  C   THR A  94      23.227 -29.937 102.185  1.00 20.57           C  
ATOM   1462  O   THR A  94      23.255 -29.780 100.956  1.00 22.24           O  
ATOM   1463  CB  THR A  94      25.294 -28.928 103.146  1.00 20.18           C  
ATOM   1464  OG1 THR A  94      26.396 -29.246 104.042  1.00 22.44           O  
ATOM   1465  CG2 THR A  94      24.484 -27.833 103.768  1.00 17.82           C  
ATOM   1466  H   THR A  94      25.741 -30.868 101.333  1.00  0.00           H  
ATOM   1467  HA  THR A  94      24.294 -30.633 103.914  1.00  0.00           H  
ATOM   1468  HB  THR A  94      25.663 -28.565 102.187  1.00  0.00           H  
ATOM   1469  HG1 THR A  94      26.358 -30.176 104.278  1.00  0.00           H  
ATOM   1470 1HG2 THR A  94      25.105 -26.946 103.892  1.00  0.00           H  
ATOM   1471 2HG2 THR A  94      23.637 -27.596 103.124  1.00  0.00           H  
ATOM   1472 3HG2 THR A  94      24.119 -28.158 104.741  1.00  0.00           H  
ATOM   1473  N   LEU A  95      22.120 -29.985 102.902  1.00 17.99           N  
ATOM   1474  CA  LEU A  95      20.797 -29.610 102.362  1.00 17.58           C  
ATOM   1475  C   LEU A  95      20.456 -28.213 102.868  1.00 17.80           C  
ATOM   1476  O   LEU A  95      20.489 -27.943 104.083  1.00 16.94           O  
ATOM   1477  CB  LEU A  95      19.714 -30.553 102.841  1.00 17.85           C  
ATOM   1478  CG  LEU A  95      19.942 -32.033 102.554  1.00 19.58           C  
ATOM   1479  CD1 LEU A  95      18.886 -32.958 103.275  1.00 19.97           C  
ATOM   1480  CD2 LEU A  95      19.996 -32.292 101.083  1.00 17.20           C  
ATOM   1481  H   LEU A  95      22.191 -30.293 103.861  1.00  0.00           H  
ATOM   1482  HA  LEU A  95      20.839 -29.666 101.275  1.00  0.00           H  
ATOM   1483 1HB  LEU A  95      19.607 -30.440 103.919  1.00  0.00           H  
ATOM   1484 2HB  LEU A  95      18.773 -30.268 102.371  1.00  0.00           H  
ATOM   1485  HG  LEU A  95      20.886 -32.349 102.999  1.00  0.00           H  
ATOM   1486 1HD1 LEU A  95      19.094 -34.001 103.037  1.00  0.00           H  
ATOM   1487 2HD1 LEU A  95      18.951 -32.812 104.353  1.00  0.00           H  
ATOM   1488 3HD1 LEU A  95      17.884 -32.701 102.933  1.00  0.00           H  
ATOM   1489 1HD2 LEU A  95      20.160 -33.355 100.906  1.00  0.00           H  
ATOM   1490 2HD2 LEU A  95      19.054 -31.990 100.625  1.00  0.00           H  
ATOM   1491 3HD2 LEU A  95      20.813 -31.721 100.643  1.00  0.00           H  
ATOM   1492  N   VAL A  96      20.070 -27.348 101.942  1.00 16.93           N  
ATOM   1493  CA  VAL A  96      19.629 -26.014 102.255  1.00 15.05           C  
ATOM   1494  C   VAL A  96      18.209 -25.903 101.784  1.00 16.61           C  
ATOM   1495  O   VAL A  96      17.976 -25.867 100.581  1.00 17.89           O  
ATOM   1496  CB  VAL A  96      20.496 -24.968 101.544  1.00 15.17           C  
ATOM   1497  CG1 VAL A  96      19.969 -23.547 101.787  1.00 16.35           C  
ATOM   1498  CG2 VAL A  96      21.966 -25.092 101.990  1.00 17.38           C  
ATOM   1499  H   VAL A  96      20.089 -27.646 100.977  1.00  0.00           H  
ATOM   1500  HA  VAL A  96      19.720 -25.863 103.331  1.00  0.00           H  
ATOM   1501  HB  VAL A  96      20.433 -25.128 100.468  1.00  0.00           H  
ATOM   1502 1HG1 VAL A  96      20.606 -22.829 101.269  1.00  0.00           H  
ATOM   1503 2HG1 VAL A  96      18.950 -23.467 101.408  1.00  0.00           H  
ATOM   1504 3HG1 VAL A  96      19.978 -23.334 102.856  1.00  0.00           H  
ATOM   1505 1HG2 VAL A  96      22.567 -24.343 101.475  1.00  0.00           H  
ATOM   1506 2HG2 VAL A  96      22.034 -24.935 103.067  1.00  0.00           H  
ATOM   1507 3HG2 VAL A  96      22.338 -26.087 101.744  1.00  0.00           H  
ATOM   1508  N   GLY A  97      17.262 -25.783 102.702  1.00 16.33           N  
ATOM   1509  CA  GLY A  97      15.831 -25.668 102.337  1.00 16.73           C  
ATOM   1510  C   GLY A  97      15.359 -24.248 102.584  1.00 17.10           C  
ATOM   1511  O   GLY A  97      15.387 -23.780 103.739  1.00 16.70           O  
ATOM   1512  H   GLY A  97      17.524 -25.770 103.677  1.00  0.00           H  
ATOM   1513 1HA  GLY A  97      15.700 -25.939 101.289  1.00  0.00           H  
ATOM   1514 2HA  GLY A  97      15.247 -26.374 102.927  1.00  0.00           H  
ATOM   1515  N   PHE A  98      14.858 -23.596 101.527  1.00 16.10           N  
ATOM   1516  CA  PHE A  98      14.270 -22.245 101.676  1.00 15.66           C  
ATOM   1517  C   PHE A  98      12.733 -22.408 101.741  1.00 16.79           C  
ATOM   1518  O   PHE A  98      12.127 -23.106 100.888  1.00 15.54           O  
ATOM   1519  CB  PHE A  98      14.629 -21.378 100.465  1.00 14.89           C  
ATOM   1520  CG  PHE A  98      13.957 -20.023 100.486  1.00 16.16           C  
ATOM   1521  CD1 PHE A  98      14.464 -19.028 101.255  1.00 18.44           C  
ATOM   1522  CD2 PHE A  98      12.726 -19.834  99.862  1.00 15.37           C  
ATOM   1523  CE1 PHE A  98      13.830 -17.784 101.313  1.00 15.77           C  
ATOM   1524  CE2 PHE A  98      12.079 -18.632  99.956  1.00 19.02           C  
ATOM   1525  CZ  PHE A  98      12.636 -17.606 100.675  1.00 18.19           C  
ATOM   1526  H   PHE A  98      14.878 -24.026 100.613  1.00  0.00           H  
ATOM   1527  HA  PHE A  98      14.684 -21.784 102.574  1.00  0.00           H  
ATOM   1528 1HB  PHE A  98      15.708 -21.230 100.431  1.00  0.00           H  
ATOM   1529 2HB  PHE A  98      14.341 -21.894  99.550  1.00  0.00           H  
ATOM   1530  HD1 PHE A  98      15.374 -19.209 101.828  1.00  0.00           H  
ATOM   1531  HD2 PHE A  98      12.281 -20.649  99.290  1.00  0.00           H  
ATOM   1532  HE1 PHE A  98      14.289 -16.964 101.865  1.00  0.00           H  
ATOM   1533  HE2 PHE A  98      11.119 -18.490  99.459  1.00  0.00           H  
ATOM   1534  HZ  PHE A  98      12.122 -16.648 100.737  1.00  0.00           H  
ATOM   1535  N   SER A  99      12.110 -21.733 102.708  1.00 17.29           N  
ATOM   1536  CA  SER A  99      10.650 -21.745 102.903  1.00 16.25           C  
ATOM   1537  C   SER A  99      10.081 -23.164 102.907  1.00 16.29           C  
ATOM   1538  O   SER A  99      10.499 -23.983 103.747  1.00 17.88           O  
ATOM   1539  CB  SER A  99       9.968 -20.815 101.916  1.00 16.75           C  
ATOM   1540  OG  SER A  99       8.767 -20.385 102.426  1.00 19.70           O  
ATOM   1541  H   SER A  99      12.685 -21.188 103.334  1.00  0.00           H  
ATOM   1542  HA  SER A  99      10.433 -21.397 103.914  1.00  0.00           H  
ATOM   1543 1HB  SER A  99      10.616 -19.963 101.712  1.00  0.00           H  
ATOM   1544 2HB  SER A  99       9.809 -21.338 100.974  1.00  0.00           H  
ATOM   1545  HG  SER A  99       8.682 -20.799 103.288  1.00  0.00           H  
ATOM   1546  N   MET A 100       9.150 -23.523 102.001  1.00 16.09           N  
ATOM   1547  CA  MET A 100       8.701 -24.897 101.996  1.00 15.59           C  
ATOM   1548  C   MET A 100       9.770 -25.959 101.765  1.00 16.26           C  
ATOM   1549  O   MET A 100       9.571 -27.100 102.153  1.00 16.74           O  
ATOM   1550  CB  MET A 100       7.523 -25.116 101.024  1.00 14.84           C  
ATOM   1551  CG  MET A 100       7.903 -25.218  99.633  1.00 16.33           C  
ATOM   1552  SD  MET A 100       6.429 -25.819  98.483  1.00 19.12           S  
ATOM   1553  CE  MET A 100       6.440 -27.635  99.050  1.00 15.92           C  
ATOM   1554  H   MET A 100       8.758 -22.875 101.333  1.00  0.00           H  
ATOM   1555  HA  MET A 100       8.360 -25.153 102.999  1.00  0.00           H  
ATOM   1556 1HB  MET A 100       6.995 -26.030 101.293  1.00  0.00           H  
ATOM   1557 2HB  MET A 100       6.816 -24.290 101.117  1.00  0.00           H  
ATOM   1558 1HG  MET A 100       8.242 -24.246  99.277  1.00  0.00           H  
ATOM   1559 2HG  MET A 100       8.727 -25.924  99.532  1.00  0.00           H  
ATOM   1560 1HE  MET A 100       5.665 -28.187  98.518  1.00  0.00           H  
ATOM   1561 2HE  MET A 100       7.414 -28.077  98.836  1.00  0.00           H  
ATOM   1562 3HE  MET A 100       6.248 -27.683 100.122  1.00  0.00           H  
ATOM   1563  N   GLY A 101      10.917 -25.598 101.186  1.00 16.61           N  
ATOM   1564  CA  GLY A 101      12.053 -26.524 101.015  1.00 17.03           C  
ATOM   1565  C   GLY A 101      12.651 -26.998 102.344  1.00 16.68           C  
ATOM   1566  O   GLY A 101      13.282 -28.057 102.396  1.00 18.08           O  
ATOM   1567  H   GLY A 101      11.002 -24.648 100.854  1.00  0.00           H  
ATOM   1568 1HA  GLY A 101      11.729 -27.397 100.447  1.00  0.00           H  
ATOM   1569 2HA  GLY A 101      12.836 -26.036 100.435  1.00  0.00           H  
ATOM   1570  N   GLY A 102      12.427 -26.265 103.422  1.00 17.36           N  
ATOM   1571  CA  GLY A 102      12.754 -26.766 104.782  1.00 17.18           C  
ATOM   1572  C   GLY A 102      11.998 -28.032 105.148  1.00 16.40           C  
ATOM   1573  O   GLY A 102      12.443 -28.870 105.914  1.00 16.82           O  
ATOM   1574  H   GLY A 102      12.025 -25.344 103.320  1.00  0.00           H  
ATOM   1575 1HA  GLY A 102      13.824 -26.965 104.849  1.00  0.00           H  
ATOM   1576 2HA  GLY A 102      12.524 -25.996 105.518  1.00  0.00           H  
ATOM   1577  N   GLY A 103      10.832 -28.174 104.561  1.00 17.27           N  
ATOM   1578  CA  GLY A 103      10.064 -29.397 104.722  1.00 17.10           C  
ATOM   1579  C   GLY A 103      10.730 -30.627 104.156  1.00 16.55           C  
ATOM   1580  O   GLY A 103      10.759 -31.666 104.816  1.00 18.46           O  
ATOM   1581  H   GLY A 103      10.458 -27.430 103.990  1.00  0.00           H  
ATOM   1582 1HA  GLY A 103       9.875 -29.571 105.781  1.00  0.00           H  
ATOM   1583 2HA  GLY A 103       9.095 -29.284 104.238  1.00  0.00           H  
ATOM   1584  N   GLU A 104      11.290 -30.565 102.939  1.00 15.82           N  
ATOM   1585  CA  GLU A 104      12.048 -31.676 102.437  1.00 15.24           C  
ATOM   1586  C   GLU A 104      13.255 -31.941 103.353  1.00 14.82           C  
ATOM   1587  O   GLU A 104      13.623 -33.070 103.541  1.00 18.19           O  
ATOM   1588  CB  GLU A 104      12.573 -31.425 100.993  1.00 16.15           C  
ATOM   1589  CG  GLU A 104      11.571 -31.702  99.894  1.00 17.03           C  
ATOM   1590  CD  GLU A 104      10.816 -30.505  99.391  1.00 17.23           C  
ATOM   1591  OE1 GLU A 104      10.899 -29.427 100.037  1.00 18.60           O  
ATOM   1592  OE2 GLU A 104      10.222 -30.595  98.299  1.00 20.26           O  
ATOM   1593  H   GLU A 104      11.186 -29.741 102.365  1.00  0.00           H  
ATOM   1594  HA  GLU A 104      11.400 -32.553 102.409  1.00  0.00           H  
ATOM   1595 1HB  GLU A 104      12.890 -30.386 100.896  1.00  0.00           H  
ATOM   1596 2HB  GLU A 104      13.446 -32.052 100.809  1.00  0.00           H  
ATOM   1597 1HG  GLU A 104      12.092 -32.141  99.044  1.00  0.00           H  
ATOM   1598 2HG  GLU A 104      10.844 -32.428 100.254  1.00  0.00           H  
ATOM   1599  N   VAL A 105      13.879 -30.924 103.886  1.00 16.55           N  
ATOM   1600  CA  VAL A 105      15.078 -31.093 104.767  1.00 16.25           C  
ATOM   1601  C   VAL A 105      14.674 -31.935 106.006  1.00 18.10           C  
ATOM   1602  O   VAL A 105      15.249 -33.013 106.308  1.00 17.91           O  
ATOM   1603  CB  VAL A 105      15.716 -29.773 105.167  1.00 18.27           C  
ATOM   1604  CG1 VAL A 105      16.931 -30.045 106.100  1.00 16.54           C  
ATOM   1605  CG2 VAL A 105      16.183 -28.964 103.928  1.00 18.73           C  
ATOM   1606  H   VAL A 105      13.537 -29.993 103.694  1.00  0.00           H  
ATOM   1607  HA  VAL A 105      15.830 -31.666 104.222  1.00  0.00           H  
ATOM   1608  HB  VAL A 105      14.986 -29.179 105.716  1.00  0.00           H  
ATOM   1609 1HG1 VAL A 105      17.389 -29.098 106.387  1.00  0.00           H  
ATOM   1610 2HG1 VAL A 105      16.593 -30.570 106.993  1.00  0.00           H  
ATOM   1611 3HG1 VAL A 105      17.664 -30.656 105.574  1.00  0.00           H  
ATOM   1612 1HG2 VAL A 105      16.633 -28.027 104.254  1.00  0.00           H  
ATOM   1613 2HG2 VAL A 105      16.918 -29.545 103.370  1.00  0.00           H  
ATOM   1614 3HG2 VAL A 105      15.326 -28.752 103.288  1.00  0.00           H  
ATOM   1615  N   ALA A 106      13.640 -31.447 106.681  1.00 19.46           N  
ATOM   1616  CA  ALA A 106      13.096 -32.092 107.894  1.00 19.48           C  
ATOM   1617  C   ALA A 106      12.713 -33.540 107.644  1.00 19.91           C  
ATOM   1618  O   ALA A 106      13.167 -34.468 108.344  1.00 19.80           O  
ATOM   1619  CB  ALA A 106      11.907 -31.262 108.426  1.00 19.52           C  
ATOM   1620  H   ALA A 106      13.213 -30.597 106.342  1.00  0.00           H  
ATOM   1621  HA  ALA A 106      13.884 -32.118 108.646  1.00  0.00           H  
ATOM   1622 1HB  ALA A 106      11.504 -31.736 109.321  1.00  0.00           H  
ATOM   1623 2HB  ALA A 106      12.246 -30.255 108.670  1.00  0.00           H  
ATOM   1624 3HB  ALA A 106      11.131 -31.208 107.664  1.00  0.00           H  
ATOM   1625  N   ARG A 107      11.905 -33.759 106.613  1.00 19.05           N  
ATOM   1626  CA  ARG A 107      11.402 -35.087 106.292  1.00 19.32           C  
ATOM   1627  C   ARG A 107      12.476 -36.049 105.773  1.00 19.93           C  
ATOM   1628  O   ARG A 107      12.375 -37.254 105.997  1.00 19.56           O  
ATOM   1629  CB  ARG A 107      10.230 -34.982 105.331  1.00 19.82           C  
ATOM   1630  CG  ARG A 107       9.532 -36.297 104.985  1.00 22.80           C  
ATOM   1631  CD  ARG A 107       8.869 -36.964 106.160  1.00 25.18           C  
ATOM   1632  NE  ARG A 107       8.099 -36.131 107.059  1.00 27.30           N  
ATOM   1633  CZ  ARG A 107       6.812 -35.814 106.954  1.00 33.80           C  
ATOM   1634  NH1 ARG A 107       6.090 -36.163 105.895  1.00 35.10           N  
ATOM   1635  NH2 ARG A 107       6.267 -35.065 107.924  1.00 38.60           N  
ATOM   1636  H   ARG A 107      11.633 -32.977 106.035  1.00  0.00           H  
ATOM   1637  HA  ARG A 107      11.061 -35.560 107.213  1.00  0.00           H  
ATOM   1638 1HB  ARG A 107       9.474 -34.319 105.750  1.00  0.00           H  
ATOM   1639 2HB  ARG A 107      10.567 -34.542 104.393  1.00  0.00           H  
ATOM   1640 1HG  ARG A 107       8.758 -36.113 104.240  1.00  0.00           H  
ATOM   1641 2HG  ARG A 107      10.261 -37.002 104.584  1.00  0.00           H  
ATOM   1642 1HD  ARG A 107       8.171 -37.720 105.803  1.00  0.00           H  
ATOM   1643 2HD  ARG A 107       9.626 -37.436 106.785  1.00  0.00           H  
ATOM   1644  HE  ARG A 107       8.575 -35.738 107.860  1.00  0.00           H  
ATOM   1645 1HH1 ARG A 107       6.517 -36.683 105.142  1.00  0.00           H  
ATOM   1646 2HH1 ARG A 107       5.114 -35.908 105.843  1.00  0.00           H  
ATOM   1647 1HH2 ARG A 107       6.832 -34.759 108.704  1.00  0.00           H  
ATOM   1648 2HH2 ARG A 107       5.293 -34.807 107.875  1.00  0.00           H  
ATOM   1649  N   TYR A 108      13.470 -35.547 105.034  1.00 19.43           N  
ATOM   1650  CA  TYR A 108      14.537 -36.387 104.545  1.00 19.26           C  
ATOM   1651  C   TYR A 108      15.285 -37.027 105.714  1.00 20.20           C  
ATOM   1652  O   TYR A 108      15.588 -38.228 105.729  1.00 20.29           O  
ATOM   1653  CB  TYR A 108      15.556 -35.575 103.719  1.00 20.26           C  
ATOM   1654  CG  TYR A 108      16.465 -36.535 103.031  1.00 19.92           C  
ATOM   1655  CD1 TYR A 108      16.033 -37.149 101.878  1.00 20.27           C  
ATOM   1656  CD2 TYR A 108      17.676 -36.964 103.600  1.00 19.58           C  
ATOM   1657  CE1 TYR A 108      16.803 -38.079 101.229  1.00 22.51           C  
ATOM   1658  CE2 TYR A 108      18.449 -37.877 102.951  1.00 18.20           C  
ATOM   1659  CZ  TYR A 108      17.990 -38.452 101.771  1.00 23.13           C  
ATOM   1660  OH  TYR A 108      18.689 -39.436 101.083  1.00 29.01           O  
ATOM   1661  H   TYR A 108      13.478 -34.562 104.811  1.00  0.00           H  
ATOM   1662  HA  TYR A 108      14.106 -37.152 103.899  1.00  0.00           H  
ATOM   1663 1HB  TYR A 108      15.026 -34.951 102.999  1.00  0.00           H  
ATOM   1664 2HB  TYR A 108      16.113 -34.911 104.379  1.00  0.00           H  
ATOM   1665  HD1 TYR A 108      15.058 -36.899 101.460  1.00  0.00           H  
ATOM   1666  HD2 TYR A 108      17.997 -36.566 104.563  1.00  0.00           H  
ATOM   1667  HE1 TYR A 108      16.436 -38.550 100.317  1.00  0.00           H  
ATOM   1668  HE2 TYR A 108      19.422 -38.155 103.357  1.00  0.00           H  
ATOM   1669  HH  TYR A 108      19.504 -39.634 101.550  1.00  0.00           H  
ATOM   1670  N   ILE A 109      15.640 -36.177 106.661  1.00 20.03           N  
ATOM   1671  CA  ILE A 109      16.452 -36.640 107.786  1.00 22.03           C  
ATOM   1672  C   ILE A 109      15.659 -37.666 108.623  1.00 22.26           C  
ATOM   1673  O   ILE A 109      16.178 -38.736 109.007  1.00 22.46           O  
ATOM   1674  CB  ILE A 109      16.962 -35.482 108.609  1.00 21.38           C  
ATOM   1675  CG1 ILE A 109      18.190 -34.832 107.963  1.00 24.42           C  
ATOM   1676  CG2 ILE A 109      17.396 -35.977 110.044  1.00 21.70           C  
ATOM   1677  CD1 ILE A 109      17.984 -34.084 106.688  1.00 29.76           C  
ATOM   1678  H   ILE A 109      15.360 -35.207 106.623  1.00  0.00           H  
ATOM   1679  HA  ILE A 109      17.311 -37.182 107.392  1.00  0.00           H  
ATOM   1680  HB  ILE A 109      16.175 -34.736 108.714  1.00  0.00           H  
ATOM   1681 1HG1 ILE A 109      18.638 -34.126 108.662  1.00  0.00           H  
ATOM   1682 2HG1 ILE A 109      18.937 -35.597 107.749  1.00  0.00           H  
ATOM   1683 1HG2 ILE A 109      17.762 -35.131 110.625  1.00  0.00           H  
ATOM   1684 2HG2 ILE A 109      16.540 -36.421 110.550  1.00  0.00           H  
ATOM   1685 3HG2 ILE A 109      18.187 -36.721 109.948  1.00  0.00           H  
ATOM   1686 1HD1 ILE A 109      18.937 -33.679 106.346  1.00  0.00           H  
ATOM   1687 2HD1 ILE A 109      17.584 -34.759 105.931  1.00  0.00           H  
ATOM   1688 3HD1 ILE A 109      17.282 -33.268 106.855  1.00  0.00           H  
ATOM   1689  N   SER A 110      14.378 -37.378 108.825  1.00 23.78           N  
ATOM   1690  CA  SER A 110      13.461 -38.250 109.528  1.00 24.78           C  
ATOM   1691  C   SER A 110      13.257 -39.585 108.835  1.00 23.94           C  
ATOM   1692  O   SER A 110      13.285 -40.622 109.468  1.00 25.07           O  
ATOM   1693  CB  SER A 110      12.116 -37.550 109.624  1.00 26.43           C  
ATOM   1694  OG  SER A 110      11.177 -38.346 110.300  1.00 32.86           O  
ATOM   1695  H   SER A 110      14.040 -36.498 108.462  1.00  0.00           H  
ATOM   1696  HA  SER A 110      13.854 -38.430 110.530  1.00  0.00           H  
ATOM   1697 1HB  SER A 110      12.236 -36.602 110.148  1.00  0.00           H  
ATOM   1698 2HB  SER A 110      11.751 -37.326 108.623  1.00  0.00           H  
ATOM   1699  HG  SER A 110      11.637 -39.155 110.537  1.00  0.00           H  
ATOM   1700  N   THR A 111      13.044 -39.567 107.521  1.00 23.08           N  
ATOM   1701  CA  THR A 111      12.710 -40.780 106.772  1.00 23.54           C  
ATOM   1702  C   THR A 111      13.906 -41.601 106.322  1.00 23.75           C  
ATOM   1703  O   THR A 111      13.886 -42.825 106.428  1.00 24.32           O  
ATOM   1704  CB  THR A 111      11.923 -40.453 105.490  1.00 22.52           C  
ATOM   1705  OG1 THR A 111      10.753 -39.738 105.871  1.00 24.20           O  
ATOM   1706  CG2 THR A 111      11.554 -41.758 104.726  1.00 24.74           C  
ATOM   1707  H   THR A 111      13.116 -38.688 107.028  1.00  0.00           H  
ATOM   1708  HA  THR A 111      12.085 -41.414 107.401  1.00  0.00           H  
ATOM   1709  HB  THR A 111      12.529 -39.820 104.843  1.00  0.00           H  
ATOM   1710  HG1 THR A 111      10.739 -39.634 106.826  1.00  0.00           H  
ATOM   1711 1HG2 THR A 111      10.999 -41.506 103.823  1.00  0.00           H  
ATOM   1712 2HG2 THR A 111      12.465 -42.291 104.455  1.00  0.00           H  
ATOM   1713 3HG2 THR A 111      10.940 -42.392 105.364  1.00  0.00           H  
ATOM   1714  N   TYR A 112      14.960 -40.927 105.869  1.00 24.68           N  
ATOM   1715  CA  TYR A 112      16.114 -41.584 105.229  1.00 24.74           C  
ATOM   1716  C   TYR A 112      17.331 -41.614 106.095  1.00 25.79           C  
ATOM   1717  O   TYR A 112      18.290 -42.312 105.770  1.00 25.18           O  
ATOM   1718  CB  TYR A 112      16.471 -40.899 103.902  1.00 24.03           C  
ATOM   1719  CG  TYR A 112      15.402 -41.158 102.902  1.00 24.78           C  
ATOM   1720  CD1 TYR A 112      15.333 -42.381 102.253  1.00 27.03           C  
ATOM   1721  CD2 TYR A 112      14.405 -40.251 102.671  1.00 24.96           C  
ATOM   1722  CE1 TYR A 112      14.341 -42.655 101.351  1.00 28.24           C  
ATOM   1723  CE2 TYR A 112      13.368 -40.541 101.752  1.00 28.08           C  
ATOM   1724  CZ  TYR A 112      13.356 -41.732 101.113  1.00 27.73           C  
ATOM   1725  OH  TYR A 112      12.382 -42.061 100.200  1.00 32.92           O  
ATOM   1726  H   TYR A 112      14.961 -39.922 105.972  1.00  0.00           H  
ATOM   1727  HA  TYR A 112      15.850 -42.621 105.021  1.00  0.00           H  
ATOM   1728 1HB  TYR A 112      16.586 -39.826 104.065  1.00  0.00           H  
ATOM   1729 2HB  TYR A 112      17.426 -41.279 103.542  1.00  0.00           H  
ATOM   1730  HD1 TYR A 112      16.079 -43.149 102.457  1.00  0.00           H  
ATOM   1731  HD2 TYR A 112      14.405 -39.295 103.196  1.00  0.00           H  
ATOM   1732  HE1 TYR A 112      14.309 -43.624 100.854  1.00  0.00           H  
ATOM   1733  HE2 TYR A 112      12.586 -39.805 101.563  1.00  0.00           H  
ATOM   1734  HH  TYR A 112      11.763 -41.331 100.117  1.00  0.00           H  
ATOM   1735  N   GLY A 113      17.294 -40.849 107.178  1.00 26.31           N  
ATOM   1736  CA  GLY A 113      18.396 -40.834 108.116  1.00 26.99           C  
ATOM   1737  C   GLY A 113      19.439 -39.842 107.691  1.00 28.43           C  
ATOM   1738  O   GLY A 113      19.274 -39.103 106.720  1.00 27.50           O  
ATOM   1739  H   GLY A 113      16.488 -40.267 107.356  1.00  0.00           H  
ATOM   1740 1HA  GLY A 113      18.025 -40.582 109.110  1.00  0.00           H  
ATOM   1741 2HA  GLY A 113      18.833 -41.830 108.180  1.00  0.00           H  
ATOM   1742  N   THR A 114      20.564 -39.896 108.392  1.00 30.14           N  
ATOM   1743  CA  THR A 114      21.624 -38.915 108.242  1.00 31.04           C  
ATOM   1744  C   THR A 114      22.882 -39.447 107.563  1.00 31.03           C  
ATOM   1745  O   THR A 114      23.885 -38.736 107.449  1.00 30.96           O  
ATOM   1746  CB  THR A 114      22.021 -38.351 109.612  1.00 31.67           C  
ATOM   1747  OG1 THR A 114      23.058 -37.385 109.430  1.00 34.68           O  
ATOM   1748  CG2 THR A 114      22.512 -39.462 110.532  1.00 31.61           C  
ATOM   1749  H   THR A 114      20.682 -40.650 109.053  1.00  0.00           H  
ATOM   1750  HA  THR A 114      21.255 -38.099 107.620  1.00  0.00           H  
ATOM   1751  HB  THR A 114      21.159 -37.866 110.069  1.00  0.00           H  
ATOM   1752  HG1 THR A 114      23.266 -37.312 108.495  1.00  0.00           H  
ATOM   1753 1HG2 THR A 114      22.788 -39.039 111.498  1.00  0.00           H  
ATOM   1754 2HG2 THR A 114      21.719 -40.197 110.670  1.00  0.00           H  
ATOM   1755 3HG2 THR A 114      23.381 -39.945 110.087  1.00  0.00           H  
ATOM   1756  N   ASP A 115      22.854 -40.682 107.081  1.00 31.42           N  
ATOM   1757  CA  ASP A 115      24.078 -41.260 106.530  1.00 31.68           C  
ATOM   1758  C   ASP A 115      24.723 -40.518 105.324  1.00 30.61           C  
ATOM   1759  O   ASP A 115      25.939 -40.538 105.176  1.00 31.68           O  
ATOM   1760  CB  ASP A 115      23.842 -42.730 106.168  1.00 32.78           C  
ATOM   1761  CG  ASP A 115      23.562 -43.598 107.383  1.00 35.32           C  
ATOM   1762  OD1 ASP A 115      23.676 -43.116 108.538  1.00 37.31           O  
ATOM   1763  OD2 ASP A 115      23.226 -44.792 107.170  1.00 40.52           O  
ATOM   1764  H   ASP A 115      22.008 -41.234 107.085  1.00  0.00           H  
ATOM   1765  HA  ASP A 115      24.859 -41.203 107.288  1.00  0.00           H  
ATOM   1766 1HB  ASP A 115      22.998 -42.805 105.483  1.00  0.00           H  
ATOM   1767 2HB  ASP A 115      24.718 -43.123 105.652  1.00  0.00           H  
ATOM   1768  N   ARG A 116      23.934 -39.909 104.446  1.00 29.07           N  
ATOM   1769  CA  ARG A 116      24.467 -39.153 103.304  1.00 27.14           C  
ATOM   1770  C   ARG A 116      24.755 -37.691 103.698  1.00 24.79           C  
ATOM   1771  O   ARG A 116      25.286 -36.945 102.876  1.00 25.12           O  
ATOM   1772  CB  ARG A 116      23.476 -39.097 102.102  1.00 27.39           C  
ATOM   1773  CG  ARG A 116      23.419 -40.267 101.185  1.00 28.60           C  
ATOM   1774  CD  ARG A 116      22.367 -40.066 100.050  1.00 30.59           C  
ATOM   1775  NE  ARG A 116      22.259 -41.304  99.283  1.00 30.37           N  
ATOM   1776  CZ  ARG A 116      23.113 -41.662  98.320  1.00 32.75           C  
ATOM   1777  NH1 ARG A 116      22.995 -42.840  97.686  1.00 34.40           N  
ATOM   1778  NH2 ARG A 116      24.084 -40.846  97.964  1.00 33.23           N  
ATOM   1779  H   ARG A 116      22.934 -39.970 104.572  1.00  0.00           H  
ATOM   1780  HA  ARG A 116      25.376 -39.645 102.957  1.00  0.00           H  
ATOM   1781 1HB  ARG A 116      22.461 -38.960 102.473  1.00  0.00           H  
ATOM   1782 2HB  ARG A 116      23.713 -38.238 101.474  1.00  0.00           H  
ATOM   1783 1HG  ARG A 116      24.395 -40.415 100.723  1.00  0.00           H  
ATOM   1784 2HG  ARG A 116      23.146 -41.159 101.750  1.00  0.00           H  
ATOM   1785 1HD  ARG A 116      21.401 -39.819 100.489  1.00  0.00           H  
ATOM   1786 2HD  ARG A 116      22.687 -39.255  99.397  1.00  0.00           H  
ATOM   1787  HE  ARG A 116      21.490 -41.924  99.498  1.00  0.00           H  
ATOM   1788 1HH1 ARG A 116      22.250 -43.475  97.935  1.00  0.00           H  
ATOM   1789 2HH1 ARG A 116      23.651 -43.091  96.961  1.00  0.00           H  
ATOM   1790 1HH2 ARG A 116      24.183 -39.949  98.419  1.00  0.00           H  
ATOM   1791 2HH2 ARG A 116      24.729 -41.116  97.237  1.00  0.00           H  
ATOM   1792  N   ILE A 117      24.338 -37.264 104.891  1.00 22.78           N  
ATOM   1793  CA  ILE A 117      24.151 -35.809 105.162  1.00 21.27           C  
ATOM   1794  C   ILE A 117      25.179 -35.272 106.121  1.00 21.96           C  
ATOM   1795  O   ILE A 117      25.425 -35.888 107.154  1.00 20.09           O  
ATOM   1796  CB  ILE A 117      22.795 -35.496 105.764  1.00 22.94           C  
ATOM   1797  CG1 ILE A 117      21.664 -36.081 104.923  1.00 21.47           C  
ATOM   1798  CG2 ILE A 117      22.597 -33.909 105.843  1.00 23.14           C  
ATOM   1799  CD1 ILE A 117      21.693 -35.596 103.527  1.00 22.30           C  
ATOM   1800  H   ILE A 117      24.144 -37.930 105.625  1.00  0.00           H  
ATOM   1801  HA  ILE A 117      24.224 -35.269 104.219  1.00  0.00           H  
ATOM   1802  HB  ILE A 117      22.736 -35.919 106.766  1.00  0.00           H  
ATOM   1803 1HG1 ILE A 117      21.736 -37.168 104.923  1.00  0.00           H  
ATOM   1804 2HG1 ILE A 117      20.705 -35.817 105.369  1.00  0.00           H  
ATOM   1805 1HG2 ILE A 117      21.622 -33.685 106.275  1.00  0.00           H  
ATOM   1806 2HG2 ILE A 117      23.378 -33.476 106.466  1.00  0.00           H  
ATOM   1807 3HG2 ILE A 117      22.656 -33.485 104.841  1.00  0.00           H  
ATOM   1808 1HD1 ILE A 117      20.868 -36.041 102.970  1.00  0.00           H  
ATOM   1809 2HD1 ILE A 117      21.594 -34.510 103.517  1.00  0.00           H  
ATOM   1810 3HD1 ILE A 117      22.637 -35.879 103.063  1.00  0.00           H  
ATOM   1811  N   GLU A 118      25.788 -34.141 105.802  1.00 20.89           N  
ATOM   1812  CA  GLU A 118      26.790 -33.525 106.715  1.00 21.53           C  
ATOM   1813  C   GLU A 118      26.147 -32.434 107.576  1.00 21.07           C  
ATOM   1814  O   GLU A 118      26.255 -32.489 108.820  1.00 20.28           O  
ATOM   1815  CB  GLU A 118      27.986 -32.914 105.984  1.00 23.46           C  
ATOM   1816  CG  GLU A 118      29.265 -32.832 106.927  1.00 26.65           C  
ATOM   1817  CD  GLU A 118      30.220 -31.730 106.501  1.00 33.24           C  
ATOM   1818  OE1 GLU A 118      29.906 -31.030 105.511  1.00 31.91           O  
ATOM   1819  OE2 GLU A 118      31.283 -31.580 107.153  1.00 32.66           O  
ATOM   1820  H   GLU A 118      25.574 -33.684 104.927  1.00  0.00           H  
ATOM   1821  HA  GLU A 118      27.179 -34.300 107.376  1.00  0.00           H  
ATOM   1822 1HB  GLU A 118      28.222 -33.515 105.106  1.00  0.00           H  
ATOM   1823 2HB  GLU A 118      27.728 -31.914 105.636  1.00  0.00           H  
ATOM   1824 1HG  GLU A 118      28.938 -32.648 107.950  1.00  0.00           H  
ATOM   1825 2HG  GLU A 118      29.781 -33.791 106.906  1.00  0.00           H  
ATOM   1826  N   LYS A 119      25.575 -31.438 106.909  1.00 18.62           N  
ATOM   1827  CA  LYS A 119      24.985 -30.299 107.584  1.00 18.40           C  
ATOM   1828  C   LYS A 119      23.646 -29.953 106.916  1.00 18.60           C  
ATOM   1829  O   LYS A 119      23.341 -30.419 105.779  1.00 17.40           O  
ATOM   1830  CB  LYS A 119      25.954 -29.138 107.491  1.00 18.52           C  
ATOM   1831  CG  LYS A 119      27.289 -29.434 108.129  1.00 20.11           C  
ATOM   1832  CD  LYS A 119      28.177 -28.230 108.072  1.00 21.15           C  
ATOM   1833  CE  LYS A 119      29.345 -28.389 109.051  1.00 24.93           C  
ATOM   1834  NZ  LYS A 119      30.426 -27.428 108.761  1.00 24.34           N  
ATOM   1835  H   LYS A 119      25.552 -31.478 105.900  1.00  0.00           H  
ATOM   1836  HA  LYS A 119      24.825 -30.562 108.630  1.00  0.00           H  
ATOM   1837 1HB  LYS A 119      26.117 -28.883 106.444  1.00  0.00           H  
ATOM   1838 2HB  LYS A 119      25.522 -28.263 107.977  1.00  0.00           H  
ATOM   1839 1HG  LYS A 119      27.139 -29.724 109.170  1.00  0.00           H  
ATOM   1840 2HG  LYS A 119      27.767 -30.261 107.605  1.00  0.00           H  
ATOM   1841 1HD  LYS A 119      28.562 -28.109 107.059  1.00  0.00           H  
ATOM   1842 2HD  LYS A 119      27.602 -27.341 108.332  1.00  0.00           H  
ATOM   1843 1HE  LYS A 119      28.991 -28.230 110.068  1.00  0.00           H  
ATOM   1844 2HE  LYS A 119      29.742 -29.402 108.982  1.00  0.00           H  
ATOM   1845 1HZ  LYS A 119      31.179 -27.558 109.422  1.00  0.00           H  
ATOM   1846 2HZ  LYS A 119      30.771 -27.581 107.823  1.00  0.00           H  
ATOM   1847 3HZ  LYS A 119      30.070 -26.486 108.839  1.00  0.00           H  
ATOM   1848  N   VAL A 120      22.844 -29.171 107.618  1.00 16.78           N  
ATOM   1849  CA  VAL A 120      21.584 -28.699 107.071  1.00 16.44           C  
ATOM   1850  C   VAL A 120      21.327 -27.264 107.410  1.00 17.66           C  
ATOM   1851  O   VAL A 120      21.806 -26.775 108.450  1.00 15.83           O  
ATOM   1852  CB  VAL A 120      20.398 -29.544 107.573  1.00 15.56           C  
ATOM   1853  CG1 VAL A 120      20.525 -31.014 107.146  1.00 17.16           C  
ATOM   1854  CG2 VAL A 120      20.186 -29.364 109.080  1.00 15.98           C  
ATOM   1855  H   VAL A 120      23.109 -28.894 108.553  1.00  0.00           H  
ATOM   1856  HA  VAL A 120      21.625 -28.783 105.984  1.00  0.00           H  
ATOM   1857  HB  VAL A 120      19.494 -29.231 107.050  1.00  0.00           H  
ATOM   1858 1HG1 VAL A 120      19.669 -31.577 107.519  1.00  0.00           H  
ATOM   1859 2HG1 VAL A 120      20.553 -31.076 106.058  1.00  0.00           H  
ATOM   1860 3HG1 VAL A 120      21.442 -31.435 107.558  1.00  0.00           H  
ATOM   1861 1HG2 VAL A 120      19.342 -29.972 109.404  1.00  0.00           H  
ATOM   1862 2HG2 VAL A 120      21.084 -29.676 109.614  1.00  0.00           H  
ATOM   1863 3HG2 VAL A 120      19.981 -28.315 109.296  1.00  0.00           H  
ATOM   1864  N   VAL A 121      20.545 -26.598 106.563  1.00 16.58           N  
ATOM   1865  CA  VAL A 121      20.252 -25.189 106.722  1.00 17.43           C  
ATOM   1866  C   VAL A 121      18.748 -24.990 106.464  1.00 17.10           C  
ATOM   1867  O   VAL A 121      18.251 -25.462 105.467  1.00 16.64           O  
ATOM   1868  CB  VAL A 121      21.044 -24.306 105.713  1.00 17.75           C  
ATOM   1869  CG1 VAL A 121      20.684 -22.811 105.909  1.00 16.29           C  
ATOM   1870  CG2 VAL A 121      22.542 -24.529 105.824  1.00 16.16           C  
ATOM   1871  H   VAL A 121      20.144 -27.099 105.783  1.00  0.00           H  
ATOM   1872  HA  VAL A 121      20.542 -24.887 107.729  1.00  0.00           H  
ATOM   1873  HB  VAL A 121      20.730 -24.557 104.700  1.00  0.00           H  
ATOM   1874 1HG1 VAL A 121      21.245 -22.205 105.197  1.00  0.00           H  
ATOM   1875 2HG1 VAL A 121      19.616 -22.669 105.743  1.00  0.00           H  
ATOM   1876 3HG1 VAL A 121      20.939 -22.505 106.924  1.00  0.00           H  
ATOM   1877 1HG2 VAL A 121      23.058 -23.896 105.103  1.00  0.00           H  
ATOM   1878 2HG2 VAL A 121      22.874 -24.278 106.832  1.00  0.00           H  
ATOM   1879 3HG2 VAL A 121      22.771 -25.575 105.617  1.00  0.00           H  
ATOM   1880  N   PHE A 122      18.063 -24.295 107.372  1.00 15.96           N  
ATOM   1881  CA  PHE A 122      16.672 -23.913 107.231  1.00 16.41           C  
ATOM   1882  C   PHE A 122      16.652 -22.420 106.991  1.00 17.26           C  
ATOM   1883  O   PHE A 122      17.015 -21.673 107.894  1.00 17.23           O  
ATOM   1884  CB  PHE A 122      15.929 -24.219 108.513  1.00 16.29           C  
ATOM   1885  CG  PHE A 122      15.789 -25.691 108.780  1.00 18.37           C  
ATOM   1886  CD1 PHE A 122      14.775 -26.404 108.201  1.00 18.48           C  
ATOM   1887  CD2 PHE A 122      16.654 -26.332 109.631  1.00 17.16           C  
ATOM   1888  CE1 PHE A 122      14.629 -27.758 108.412  1.00 21.70           C  
ATOM   1889  CE2 PHE A 122      16.526 -27.676 109.896  1.00 20.37           C  
ATOM   1890  CZ  PHE A 122      15.511 -28.416 109.308  1.00 20.60           C  
ATOM   1891  H   PHE A 122      18.565 -24.026 108.206  1.00  0.00           H  
ATOM   1892  HA  PHE A 122      16.234 -24.494 106.418  1.00  0.00           H  
ATOM   1893 1HB  PHE A 122      16.451 -23.764 109.353  1.00  0.00           H  
ATOM   1894 2HB  PHE A 122      14.933 -23.780 108.470  1.00  0.00           H  
ATOM   1895  HD1 PHE A 122      14.063 -25.889 107.555  1.00  0.00           H  
ATOM   1896  HD2 PHE A 122      17.455 -25.758 110.098  1.00  0.00           H  
ATOM   1897  HE1 PHE A 122      13.844 -28.308 107.893  1.00  0.00           H  
ATOM   1898  HE2 PHE A 122      17.229 -28.159 110.574  1.00  0.00           H  
ATOM   1899  HZ  PHE A 122      15.382 -29.476 109.521  1.00  0.00           H  
ATOM   1900  N   ALA A 123      16.290 -22.011 105.774  1.00 16.61           N  
ATOM   1901  CA  ALA A 123      16.398 -20.648 105.375  1.00 15.80           C  
ATOM   1902  C   ALA A 123      15.010 -20.095 105.140  1.00 15.85           C  
ATOM   1903  O   ALA A 123      14.341 -20.515 104.180  1.00 17.57           O  
ATOM   1904  CB  ALA A 123      17.287 -20.522 104.136  1.00 15.21           C  
ATOM   1905  H   ALA A 123      15.929 -22.689 105.118  1.00  0.00           H  
ATOM   1906  HA  ALA A 123      16.854 -20.091 106.194  1.00  0.00           H  
ATOM   1907 1HB  ALA A 123      17.359 -19.474 103.845  1.00  0.00           H  
ATOM   1908 2HB  ALA A 123      18.282 -20.905 104.362  1.00  0.00           H  
ATOM   1909 3HB  ALA A 123      16.855 -21.097 103.318  1.00  0.00           H  
ATOM   1910  N   GLY A 124      14.563 -19.165 105.986  1.00 16.37           N  
ATOM   1911  CA  GLY A 124      13.187 -18.588 105.848  1.00 16.49           C  
ATOM   1912  C   GLY A 124      12.170 -19.725 105.738  1.00 16.29           C  
ATOM   1913  O   GLY A 124      11.208 -19.682 104.973  1.00 15.95           O  
ATOM   1914  H   GLY A 124      15.159 -18.841 106.734  1.00  0.00           H  
ATOM   1915 1HA  GLY A 124      12.968 -17.958 106.711  1.00  0.00           H  
ATOM   1916 2HA  GLY A 124      13.147 -17.950 104.966  1.00  0.00           H  
ATOM   1917  N   ALA A 125      12.406 -20.760 106.520  1.00 17.15           N  
ATOM   1918  CA  ALA A 125      11.795 -22.060 106.306  1.00 17.87           C  
ATOM   1919  C   ALA A 125      10.563 -22.329 107.193  1.00 19.04           C  
ATOM   1920  O   ALA A 125      10.507 -21.899 108.334  1.00 18.93           O  
ATOM   1921  CB  ALA A 125      12.818 -23.225 106.534  1.00 18.07           C  
ATOM   1922  H   ALA A 125      13.039 -20.636 107.297  1.00  0.00           H  
ATOM   1923  HA  ALA A 125      11.449 -22.106 105.273  1.00  0.00           H  
ATOM   1924 1HB  ALA A 125      12.324 -24.182 106.365  1.00  0.00           H  
ATOM   1925 2HB  ALA A 125      13.651 -23.119 105.839  1.00  0.00           H  
ATOM   1926 3HB  ALA A 125      13.191 -23.186 107.556  1.00  0.00           H  
ATOM   1927  N   VAL A 126       9.639 -23.130 106.643  1.00 18.27           N  
ATOM   1928  CA  VAL A 126       8.374 -23.374 107.245  1.00 17.82           C  
ATOM   1929  C   VAL A 126       8.290 -24.204 108.543  1.00 18.68           C  
ATOM   1930  O   VAL A 126       7.329 -24.042 109.253  1.00 20.84           O  
ATOM   1931  CB  VAL A 126       7.326 -23.946 106.243  1.00 17.66           C  
ATOM   1932  CG1 VAL A 126       7.123 -23.023 104.980  1.00 16.07           C  
ATOM   1933  CG2 VAL A 126       7.672 -25.353 105.781  1.00 16.50           C  
ATOM   1934  H   VAL A 126       9.859 -23.575 105.763  1.00  0.00           H  
ATOM   1935  HA  VAL A 126       7.983 -22.429 107.624  1.00  0.00           H  
ATOM   1936  HB  VAL A 126       6.351 -23.977 106.729  1.00  0.00           H  
ATOM   1937 1HG1 VAL A 126       6.382 -23.471 104.317  1.00  0.00           H  
ATOM   1938 2HG1 VAL A 126       6.776 -22.040 105.299  1.00  0.00           H  
ATOM   1939 3HG1 VAL A 126       8.069 -22.920 104.449  1.00  0.00           H  
ATOM   1940 1HG2 VAL A 126       6.911 -25.705 105.086  1.00  0.00           H  
ATOM   1941 2HG2 VAL A 126       8.642 -25.344 105.284  1.00  0.00           H  
ATOM   1942 3HG2 VAL A 126       7.712 -26.020 106.643  1.00  0.00           H  
ATOM   1943  N   PRO A 127       9.262 -25.113 108.813  1.00 18.80           N  
ATOM   1944  CA  PRO A 127       9.187 -25.839 110.095  1.00 18.19           C  
ATOM   1945  C   PRO A 127       9.234 -24.888 111.286  1.00 18.21           C  
ATOM   1946  O   PRO A 127       9.704 -23.752 111.131  1.00 16.74           O  
ATOM   1947  CB  PRO A 127      10.421 -26.703 110.054  1.00 17.58           C  
ATOM   1948  CG  PRO A 127      10.630 -26.961 108.543  1.00 19.82           C  
ATOM   1949  CD  PRO A 127      10.422 -25.574 108.025  1.00 18.03           C  
ATOM   1950  HA  PRO A 127       8.273 -26.451 110.111  1.00  0.00           H  
ATOM   1951 1HB  PRO A 127      11.265 -26.177 110.524  1.00  0.00           H  
ATOM   1952 2HB  PRO A 127      10.255 -27.624 110.632  1.00  0.00           H  
ATOM   1953 1HG  PRO A 127      11.632 -27.379 108.364  1.00  0.00           H  
ATOM   1954 2HG  PRO A 127       9.906 -27.706 108.181  1.00  0.00           H  
ATOM   1955 1HD  PRO A 127      11.320 -24.970 108.221  1.00  0.00           H  
ATOM   1956 2HD  PRO A 127      10.209 -25.613 106.947  1.00  0.00           H  
ATOM   1957  N   PRO A 128       8.779 -25.342 112.455  1.00 17.98           N  
ATOM   1958  CA  PRO A 128       8.381 -26.723 112.712  1.00 18.67           C  
ATOM   1959  C   PRO A 128       7.013 -27.117 112.219  1.00 18.15           C  
ATOM   1960  O   PRO A 128       6.766 -28.297 112.012  1.00 17.02           O  
ATOM   1961  CB  PRO A 128       8.451 -26.853 114.249  1.00 18.77           C  
ATOM   1962  CG  PRO A 128       9.411 -25.631 114.686  1.00 19.49           C  
ATOM   1963  CD  PRO A 128       8.878 -24.562 113.700  1.00 19.08           C  
ATOM   1964  HA  PRO A 128       9.103 -27.402 112.235  1.00  0.00           H  
ATOM   1965 1HB  PRO A 128       7.441 -26.785 114.679  1.00  0.00           H  
ATOM   1966 2HB  PRO A 128       8.852 -27.839 114.525  1.00  0.00           H  
ATOM   1967 1HG  PRO A 128       9.273 -25.402 115.753  1.00  0.00           H  
ATOM   1968 2HG  PRO A 128      10.467 -25.912 114.555  1.00  0.00           H  
ATOM   1969 1HD  PRO A 128       7.900 -24.197 114.047  1.00  0.00           H  
ATOM   1970 2HD  PRO A 128       9.599 -23.734 113.631  1.00  0.00           H  
ATOM   1971  N   TYR A 129       6.088 -26.169 112.139  1.00 18.39           N  
ATOM   1972  CA  TYR A 129       4.661 -26.493 111.879  1.00 19.01           C  
ATOM   1973  C   TYR A 129       3.915 -25.191 111.736  1.00 20.51           C  
ATOM   1974  O   TYR A 129       3.670 -24.482 112.696  1.00 20.73           O  
ATOM   1975  CB  TYR A 129       4.072 -27.348 113.033  1.00 19.49           C  
ATOM   1976  CG  TYR A 129       2.630 -27.752 112.918  1.00 17.61           C  
ATOM   1977  CD1 TYR A 129       1.993 -27.845 111.691  1.00 21.30           C  
ATOM   1978  CD2 TYR A 129       1.886 -28.030 114.058  1.00 19.42           C  
ATOM   1979  CE1 TYR A 129       0.699 -28.246 111.599  1.00 20.02           C  
ATOM   1980  CE2 TYR A 129       0.580 -28.412 113.979  1.00 20.01           C  
ATOM   1981  CZ  TYR A 129      -0.016 -28.487 112.762  1.00 21.90           C  
ATOM   1982  OH  TYR A 129      -1.298 -28.908 112.668  1.00 21.87           O  
ATOM   1983  H   TYR A 129       6.360 -25.203 112.258  1.00  0.00           H  
ATOM   1984  HA  TYR A 129       4.600 -27.069 110.955  1.00  0.00           H  
ATOM   1985 1HB  TYR A 129       4.644 -28.272 113.131  1.00  0.00           H  
ATOM   1986 2HB  TYR A 129       4.166 -26.804 113.973  1.00  0.00           H  
ATOM   1987  HD1 TYR A 129       2.531 -27.594 110.777  1.00  0.00           H  
ATOM   1988  HD2 TYR A 129       2.345 -27.943 115.043  1.00  0.00           H  
ATOM   1989  HE1 TYR A 129       0.217 -28.312 110.624  1.00  0.00           H  
ATOM   1990  HE2 TYR A 129       0.026 -28.652 114.887  1.00  0.00           H  
ATOM   1991  HH  TYR A 129      -1.632 -29.111 113.545  1.00  0.00           H  
ATOM   1992  N   LEU A 130       3.583 -24.857 110.500  1.00 20.64           N  
ATOM   1993  CA  LEU A 130       3.185 -23.508 110.177  1.00 19.79           C  
ATOM   1994  C   LEU A 130       1.702 -23.197 110.508  1.00 20.75           C  
ATOM   1995  O   LEU A 130       1.310 -22.045 110.634  1.00 19.94           O  
ATOM   1996  CB  LEU A 130       3.461 -23.271 108.697  1.00 20.59           C  
ATOM   1997  CG  LEU A 130       3.672 -21.836 108.320  1.00 21.77           C  
ATOM   1998  CD1 LEU A 130       4.962 -21.328 108.900  1.00 19.79           C  
ATOM   1999  CD2 LEU A 130       3.636 -21.736 106.774  1.00 23.96           C  
ATOM   2000  H   LEU A 130       3.606 -25.552 109.767  1.00  0.00           H  
ATOM   2001  HA  LEU A 130       3.779 -22.819 110.777  1.00  0.00           H  
ATOM   2002 1HB  LEU A 130       4.351 -23.831 108.416  1.00  0.00           H  
ATOM   2003 2HB  LEU A 130       2.619 -23.654 108.121  1.00  0.00           H  
ATOM   2004  HG  LEU A 130       2.880 -21.225 108.755  1.00  0.00           H  
ATOM   2005 1HD1 LEU A 130       5.102 -20.284 108.618  1.00  0.00           H  
ATOM   2006 2HD1 LEU A 130       4.929 -21.408 109.987  1.00  0.00           H  
ATOM   2007 3HD1 LEU A 130       5.791 -21.921 108.517  1.00  0.00           H  
ATOM   2008 1HD2 LEU A 130       3.787 -20.699 106.473  1.00  0.00           H  
ATOM   2009 2HD2 LEU A 130       4.427 -22.355 106.351  1.00  0.00           H  
ATOM   2010 3HD2 LEU A 130       2.669 -22.083 106.409  1.00  0.00           H  
ATOM   2011  N   TYR A 131       0.904 -24.234 110.707  1.00 20.26           N  
ATOM   2012  CA  TYR A 131      -0.512 -24.071 110.998  1.00 21.22           C  
ATOM   2013  C   TYR A 131      -0.709 -23.448 112.380  1.00 19.65           C  
ATOM   2014  O   TYR A 131      -0.114 -23.876 113.353  1.00 20.32           O  
ATOM   2015  CB  TYR A 131      -1.211 -25.435 110.988  1.00 20.96           C  
ATOM   2016  CG  TYR A 131      -2.707 -25.383 111.190  1.00 22.36           C  
ATOM   2017  CD1 TYR A 131      -3.516 -24.586 110.386  1.00 23.12           C  
ATOM   2018  CD2 TYR A 131      -3.298 -26.111 112.203  1.00 26.79           C  
ATOM   2019  CE1 TYR A 131      -4.883 -24.559 110.554  1.00 26.38           C  
ATOM   2020  CE2 TYR A 131      -4.635 -26.079 112.410  1.00 29.09           C  
ATOM   2021  CZ  TYR A 131      -5.443 -25.308 111.579  1.00 28.60           C  
ATOM   2022  OH  TYR A 131      -6.791 -25.293 111.839  1.00 30.61           O  
ATOM   2023  H   TYR A 131       1.292 -25.165 110.655  1.00  0.00           H  
ATOM   2024  HA  TYR A 131      -0.954 -23.443 110.224  1.00  0.00           H  
ATOM   2025 1HB  TYR A 131      -1.023 -25.933 110.036  1.00  0.00           H  
ATOM   2026 2HB  TYR A 131      -0.794 -26.063 111.774  1.00  0.00           H  
ATOM   2027  HD1 TYR A 131      -3.070 -23.968 109.606  1.00  0.00           H  
ATOM   2028  HD2 TYR A 131      -2.685 -26.729 112.859  1.00  0.00           H  
ATOM   2029  HE1 TYR A 131      -5.498 -23.928 109.913  1.00  0.00           H  
ATOM   2030  HE2 TYR A 131      -5.074 -26.655 113.225  1.00  0.00           H  
ATOM   2031  HH  TYR A 131      -6.975 -25.850 112.599  1.00  0.00           H  
ATOM   2032  N   LYS A 132      -1.541 -22.433 112.447  1.00 20.34           N  
ATOM   2033  CA  LYS A 132      -1.827 -21.749 113.676  1.00 20.08           C  
ATOM   2034  C   LYS A 132      -3.266 -21.969 114.115  1.00 21.31           C  
ATOM   2035  O   LYS A 132      -4.168 -21.692 113.355  1.00 22.12           O  
ATOM   2036  CB  LYS A 132      -1.606 -20.247 113.440  1.00 20.46           C  
ATOM   2037  CG  LYS A 132      -1.499 -19.451 114.694  1.00 20.77           C  
ATOM   2038  CD  LYS A 132      -1.320 -17.989 114.277  1.00 18.87           C  
ATOM   2039  CE  LYS A 132      -0.885 -17.128 115.413  1.00 23.53           C  
ATOM   2040  NZ  LYS A 132       0.503 -17.323 115.941  1.00 17.14           N  
ATOM   2041  H   LYS A 132      -1.993 -22.127 111.597  1.00  0.00           H  
ATOM   2042  HA  LYS A 132      -1.139 -22.110 114.441  1.00  0.00           H  
ATOM   2043 1HB  LYS A 132      -0.692 -20.100 112.864  1.00  0.00           H  
ATOM   2044 2HB  LYS A 132      -2.431 -19.846 112.852  1.00  0.00           H  
ATOM   2045 1HG  LYS A 132      -2.404 -19.584 115.288  1.00  0.00           H  
ATOM   2046 2HG  LYS A 132      -0.648 -19.803 115.276  1.00  0.00           H  
ATOM   2047 1HD  LYS A 132      -0.571 -17.925 113.486  1.00  0.00           H  
ATOM   2048 2HD  LYS A 132      -2.264 -17.602 113.892  1.00  0.00           H  
ATOM   2049 1HE  LYS A 132      -0.946 -16.081 115.120  1.00  0.00           H  
ATOM   2050 2HE  LYS A 132      -1.549 -17.284 116.263  1.00  0.00           H  
ATOM   2051 1HZ  LYS A 132       0.667 -16.681 116.704  1.00  0.00           H  
ATOM   2052 2HZ  LYS A 132       0.608 -18.272 116.271  1.00  0.00           H  
ATOM   2053 3HZ  LYS A 132       1.172 -17.148 115.205  1.00  0.00           H  
ATOM   2054  N   SER A 133      -3.458 -22.354 115.382  1.00 21.67           N  
ATOM   2055  CA  SER A 133      -4.774 -22.726 115.916  1.00 22.64           C  
ATOM   2056  C   SER A 133      -4.765 -22.492 117.423  1.00 21.95           C  
ATOM   2057  O   SER A 133      -3.690 -22.331 118.023  1.00 21.92           O  
ATOM   2058  CB  SER A 133      -5.021 -24.217 115.634  1.00 22.65           C  
ATOM   2059  OG  SER A 133      -4.163 -24.974 116.492  1.00 25.49           O  
ATOM   2060  H   SER A 133      -2.653 -22.387 115.991  1.00  0.00           H  
ATOM   2061  HA  SER A 133      -5.534 -22.130 115.409  1.00  0.00           H  
ATOM   2062 1HB  SER A 133      -6.069 -24.453 115.816  1.00  0.00           H  
ATOM   2063 2HB  SER A 133      -4.816 -24.428 114.585  1.00  0.00           H  
ATOM   2064  HG  SER A 133      -3.670 -24.331 117.007  1.00  0.00           H  
ATOM   2065  N   GLU A 134      -5.930 -22.551 118.093  1.00 23.11           N  
ATOM   2066  CA  GLU A 134      -5.958 -22.467 119.559  1.00 23.84           C  
ATOM   2067  C   GLU A 134      -5.057 -23.472 120.276  1.00 23.14           C  
ATOM   2068  O   GLU A 134      -4.314 -23.142 121.223  1.00 23.66           O  
ATOM   2069  CB  GLU A 134      -7.380 -22.623 120.083  1.00 24.55           C  
ATOM   2070  CG  GLU A 134      -7.532 -22.139 121.525  1.00 28.53           C  
ATOM   2071  CD  GLU A 134      -8.972 -22.292 122.047  1.00 34.66           C  
ATOM   2072  OE1 GLU A 134      -9.927 -22.479 121.244  1.00 37.65           O  
ATOM   2073  OE2 GLU A 134      -9.142 -22.211 123.281  1.00 38.93           O  
ATOM   2074  H   GLU A 134      -6.799 -22.654 117.589  1.00  0.00           H  
ATOM   2075  HA  GLU A 134      -5.586 -21.486 119.857  1.00  0.00           H  
ATOM   2076 1HB  GLU A 134      -8.065 -22.060 119.449  1.00  0.00           H  
ATOM   2077 2HB  GLU A 134      -7.674 -23.671 120.032  1.00  0.00           H  
ATOM   2078 1HG  GLU A 134      -6.859 -22.712 122.162  1.00  0.00           H  
ATOM   2079 2HG  GLU A 134      -7.235 -21.092 121.579  1.00  0.00           H  
ATOM   2080  N   ASP A 135      -5.094 -24.702 119.792  1.00 23.80           N  
ATOM   2081  CA  ASP A 135      -4.215 -25.747 120.337  1.00 24.05           C  
ATOM   2082  C   ASP A 135      -2.767 -25.676 119.853  1.00 22.12           C  
ATOM   2083  O   ASP A 135      -1.876 -26.156 120.544  1.00 21.39           O  
ATOM   2084  CB  ASP A 135      -4.827 -27.149 120.090  1.00 25.08           C  
ATOM   2085  CG  ASP A 135      -6.093 -27.373 120.907  1.00 28.18           C  
ATOM   2086  OD1 ASP A 135      -6.074 -27.144 122.152  1.00 29.50           O  
ATOM   2087  OD2 ASP A 135      -7.095 -27.790 120.291  1.00 33.47           O  
ATOM   2088  H   ASP A 135      -5.728 -24.935 119.041  1.00  0.00           H  
ATOM   2089  HA  ASP A 135      -4.119 -25.592 121.412  1.00  0.00           H  
ATOM   2090 1HB  ASP A 135      -5.061 -27.263 119.031  1.00  0.00           H  
ATOM   2091 2HB  ASP A 135      -4.096 -27.916 120.348  1.00  0.00           H  
ATOM   2092  N   HIS A 136      -2.499 -25.034 118.710  1.00 20.59           N  
ATOM   2093  CA  HIS A 136      -1.142 -24.812 118.269  1.00 19.76           C  
ATOM   2094  C   HIS A 136      -0.917 -23.315 117.907  1.00 19.68           C  
ATOM   2095  O   HIS A 136      -0.863 -22.931 116.708  1.00 19.22           O  
ATOM   2096  CB  HIS A 136      -0.794 -25.695 117.074  1.00 19.75           C  
ATOM   2097  CG  HIS A 136       0.627 -25.589 116.671  1.00 18.79           C  
ATOM   2098  ND1 HIS A 136       1.021 -25.071 115.448  1.00 19.19           N  
ATOM   2099  CD2 HIS A 136       1.756 -25.904 117.337  1.00 19.01           C  
ATOM   2100  CE1 HIS A 136       2.338 -25.047 115.410  1.00 22.78           C  
ATOM   2101  NE2 HIS A 136       2.809 -25.558 116.532  1.00 19.59           N  
ATOM   2102  H   HIS A 136      -3.262 -24.696 118.142  1.00  0.00           H  
ATOM   2103  HA  HIS A 136      -0.452 -25.059 119.076  1.00  0.00           H  
ATOM   2104 1HB  HIS A 136      -1.011 -26.736 117.315  1.00  0.00           H  
ATOM   2105 2HB  HIS A 136      -1.418 -25.420 116.224  1.00  0.00           H  
ATOM   2106  HD2 HIS A 136       1.820 -26.351 118.329  1.00  0.00           H  
ATOM   2107  HE1 HIS A 136       2.945 -24.668 114.588  1.00  0.00           H  
ATOM   2108  HE2 HIS A 136       3.785 -25.676 116.763  1.00  0.00           H  
ATOM   2109  N   PRO A 137      -0.874 -22.479 118.944  1.00 18.87           N  
ATOM   2110  CA  PRO A 137      -0.854 -21.046 118.728  1.00 19.08           C  
ATOM   2111  C   PRO A 137       0.409 -20.490 118.163  1.00 19.80           C  
ATOM   2112  O   PRO A 137       0.393 -19.334 117.703  1.00 18.36           O  
ATOM   2113  CB  PRO A 137      -1.025 -20.470 120.143  1.00 18.17           C  
ATOM   2114  CG  PRO A 137      -0.509 -21.573 121.082  1.00 18.22           C  
ATOM   2115  CD  PRO A 137      -0.960 -22.814 120.380  1.00 18.88           C  
ATOM   2116  HA  PRO A 137      -1.702 -20.765 118.087  1.00  0.00           H  
ATOM   2117 1HB  PRO A 137      -0.455 -19.534 120.240  1.00  0.00           H  
ATOM   2118 2HB  PRO A 137      -2.082 -20.223 120.324  1.00  0.00           H  
ATOM   2119 1HG  PRO A 137       0.583 -21.497 121.193  1.00  0.00           H  
ATOM   2120 2HG  PRO A 137      -0.940 -21.449 122.086  1.00  0.00           H  
ATOM   2121 1HD  PRO A 137      -0.285 -23.645 120.633  1.00  0.00           H  
ATOM   2122 2HD  PRO A 137      -1.993 -23.049 120.677  1.00  0.00           H  
ATOM   2123  N   GLU A 138       1.497 -21.250 118.256  1.00 18.82           N  
ATOM   2124  CA  GLU A 138       2.768 -20.820 117.764  1.00 20.76           C  
ATOM   2125  C   GLU A 138       3.037 -21.155 116.315  1.00 18.92           C  
ATOM   2126  O   GLU A 138       4.137 -21.018 115.884  1.00 19.01           O  
ATOM   2127  CB  GLU A 138       3.907 -21.323 118.662  1.00 22.17           C  
ATOM   2128  CG  GLU A 138       3.777 -20.735 120.082  1.00 27.55           C  
ATOM   2129  CD  GLU A 138       5.101 -20.203 120.637  1.00 35.34           C  
ATOM   2130  OE1 GLU A 138       5.345 -18.984 120.526  1.00 41.59           O  
ATOM   2131  OE2 GLU A 138       5.906 -21.000 121.168  1.00 39.00           O  
ATOM   2132  H   GLU A 138       1.419 -22.159 118.689  1.00  0.00           H  
ATOM   2133  HA  GLU A 138       2.788 -19.730 117.763  1.00  0.00           H  
ATOM   2134 1HB  GLU A 138       3.880 -22.412 118.708  1.00  0.00           H  
ATOM   2135 2HB  GLU A 138       4.865 -21.037 118.229  1.00  0.00           H  
ATOM   2136 1HG  GLU A 138       3.054 -19.920 120.062  1.00  0.00           H  
ATOM   2137 2HG  GLU A 138       3.395 -21.506 120.750  1.00  0.00           H  
ATOM   2138  N   GLY A 139       2.017 -21.594 115.583  1.00 18.39           N  
ATOM   2139  CA  GLY A 139       2.093 -21.569 114.130  1.00 17.75           C  
ATOM   2140  C   GLY A 139       2.010 -20.146 113.601  1.00 17.40           C  
ATOM   2141  O   GLY A 139       1.847 -19.175 114.363  1.00 14.27           O  
ATOM   2142  H   GLY A 139       1.181 -21.948 116.026  1.00  0.00           H  
ATOM   2143 1HA  GLY A 139       3.027 -22.028 113.807  1.00  0.00           H  
ATOM   2144 2HA  GLY A 139       1.282 -22.164 113.713  1.00  0.00           H  
ATOM   2145  N   ALA A 140       2.135 -20.023 112.268  1.00 16.12           N  
ATOM   2146  CA  ALA A 140       2.170 -18.719 111.632  1.00 17.24           C  
ATOM   2147  C   ALA A 140       0.877 -18.438 110.871  1.00 19.35           C  
ATOM   2148  O   ALA A 140       0.468 -17.309 110.801  1.00 20.94           O  
ATOM   2149  CB  ALA A 140       3.313 -18.654 110.622  1.00 17.85           C  
ATOM   2150  H   ALA A 140       2.206 -20.852 111.695  1.00  0.00           H  
ATOM   2151  HA  ALA A 140       2.338 -17.969 112.405  1.00  0.00           H  
ATOM   2152 1HB  ALA A 140       3.328 -17.671 110.152  1.00  0.00           H  
ATOM   2153 2HB  ALA A 140       4.260 -18.826 111.133  1.00  0.00           H  
ATOM   2154 3HB  ALA A 140       3.168 -19.418 109.860  1.00  0.00           H  
ATOM   2155  N   LEU A 141       0.268 -19.450 110.286  1.00 19.97           N  
ATOM   2156  CA  LEU A 141      -0.856 -19.239 109.353  1.00 21.65           C  
ATOM   2157  C   LEU A 141      -2.115 -19.870 109.894  1.00 22.49           C  
ATOM   2158  O   LEU A 141      -2.176 -21.091 110.059  1.00 22.03           O  
ATOM   2159  CB  LEU A 141      -0.539 -19.907 108.001  1.00 21.69           C  
ATOM   2160  CG  LEU A 141       0.712 -19.458 107.246  1.00 22.67           C  
ATOM   2161  CD1 LEU A 141       0.616 -19.987 105.814  1.00 20.89           C  
ATOM   2162  CD2 LEU A 141       0.983 -17.920 107.239  1.00 22.31           C  
ATOM   2163  H   LEU A 141       0.576 -20.392 110.480  1.00  0.00           H  
ATOM   2164  HA  LEU A 141      -0.981 -18.168 109.200  1.00  0.00           H  
ATOM   2165 1HB  LEU A 141      -0.432 -20.979 108.160  1.00  0.00           H  
ATOM   2166 2HB  LEU A 141      -1.379 -19.743 107.327  1.00  0.00           H  
ATOM   2167  HG  LEU A 141       1.592 -19.921 107.692  1.00  0.00           H  
ATOM   2168 1HD1 LEU A 141       1.499 -19.680 105.253  1.00  0.00           H  
ATOM   2169 2HD1 LEU A 141       0.559 -21.075 105.831  1.00  0.00           H  
ATOM   2170 3HD1 LEU A 141      -0.276 -19.583 105.336  1.00  0.00           H  
ATOM   2171 1HD2 LEU A 141       1.894 -17.714 106.677  1.00  0.00           H  
ATOM   2172 2HD2 LEU A 141       0.144 -17.405 106.772  1.00  0.00           H  
ATOM   2173 3HD2 LEU A 141       1.101 -17.567 108.263  1.00  0.00           H  
ATOM   2174  N   ASP A 142      -3.130 -19.036 110.172  1.00 24.00           N  
ATOM   2175  CA  ASP A 142      -4.403 -19.551 110.616  1.00 25.18           C  
ATOM   2176  C   ASP A 142      -5.306 -19.927 109.441  1.00 26.03           C  
ATOM   2177  O   ASP A 142      -4.961 -19.758 108.242  1.00 23.62           O  
ATOM   2178  CB  ASP A 142      -5.090 -18.579 111.597  1.00 26.98           C  
ATOM   2179  CG  ASP A 142      -5.523 -17.281 110.936  1.00 28.66           C  
ATOM   2180  OD1 ASP A 142      -5.474 -17.178 109.690  1.00 32.97           O  
ATOM   2181  OD2 ASP A 142      -5.874 -16.349 111.689  1.00 36.18           O  
ATOM   2182  H   ASP A 142      -3.011 -18.038 110.072  1.00  0.00           H  
ATOM   2183  HA  ASP A 142      -4.233 -20.495 111.134  1.00  0.00           H  
ATOM   2184 1HB  ASP A 142      -5.967 -19.059 112.031  1.00  0.00           H  
ATOM   2185 2HB  ASP A 142      -4.408 -18.344 112.414  1.00  0.00           H  
ATOM   2186  N   ASP A 143      -6.426 -20.536 109.784  1.00 26.12           N  
ATOM   2187  CA  ASP A 143      -7.342 -21.043 108.753  1.00 28.39           C  
ATOM   2188  C   ASP A 143      -7.737 -19.997 107.727  1.00 28.09           C  
ATOM   2189  O   ASP A 143      -7.752 -20.241 106.516  1.00 29.12           O  
ATOM   2190  CB  ASP A 143      -8.576 -21.692 109.395  1.00 29.36           C  
ATOM   2191  CG  ASP A 143      -8.452 -23.183 109.415  1.00 34.75           C  
ATOM   2192  OD1 ASP A 143      -8.533 -23.779 108.310  1.00 40.07           O  
ATOM   2193  OD2 ASP A 143      -8.177 -23.752 110.486  1.00 39.44           O  
ATOM   2194  H   ASP A 143      -6.664 -20.659 110.758  1.00  0.00           H  
ATOM   2195  HA  ASP A 143      -6.819 -21.799 108.166  1.00  0.00           H  
ATOM   2196 1HB  ASP A 143      -8.694 -21.321 110.414  1.00  0.00           H  
ATOM   2197 2HB  ASP A 143      -9.469 -21.407 108.838  1.00  0.00           H  
ATOM   2198  N   ALA A 144      -8.030 -18.813 108.198  1.00 27.63           N  
ATOM   2199  CA  ALA A 144      -8.511 -17.798 107.319  1.00 27.75           C  
ATOM   2200  C   ALA A 144      -7.451 -17.424 106.296  1.00 27.57           C  
ATOM   2201  O   ALA A 144      -7.764 -17.278 105.129  1.00 26.49           O  
ATOM   2202  CB  ALA A 144      -8.952 -16.598 108.113  1.00 27.88           C  
ATOM   2203  H   ALA A 144      -7.921 -18.602 109.180  1.00  0.00           H  
ATOM   2204  HA  ALA A 144      -9.366 -18.199 106.774  1.00  0.00           H  
ATOM   2205 1HB  ALA A 144      -9.318 -15.827 107.435  1.00  0.00           H  
ATOM   2206 2HB  ALA A 144      -9.750 -16.888 108.797  1.00  0.00           H  
ATOM   2207 3HB  ALA A 144      -8.109 -16.209 108.682  1.00  0.00           H  
ATOM   2208  N   THR A 145      -6.206 -17.274 106.752  1.00 27.59           N  
ATOM   2209  CA  THR A 145      -5.094 -16.902 105.916  1.00 27.41           C  
ATOM   2210  C   THR A 145      -4.871 -17.998 104.880  1.00 26.07           C  
ATOM   2211  O   THR A 145      -4.766 -17.731 103.700  1.00 25.65           O  
ATOM   2212  CB  THR A 145      -3.843 -16.733 106.779  1.00 28.86           C  
ATOM   2213  OG1 THR A 145      -4.034 -15.605 107.637  1.00 31.00           O  
ATOM   2214  CG2 THR A 145      -2.602 -16.509 105.933  1.00 28.94           C  
ATOM   2215  H   THR A 145      -6.049 -17.433 107.737  1.00  0.00           H  
ATOM   2216  HA  THR A 145      -5.326 -15.952 105.433  1.00  0.00           H  
ATOM   2217  HB  THR A 145      -3.694 -17.628 107.383  1.00  0.00           H  
ATOM   2218  HG1 THR A 145      -4.898 -15.220 107.471  1.00  0.00           H  
ATOM   2219 1HG2 THR A 145      -1.735 -16.394 106.583  1.00  0.00           H  
ATOM   2220 2HG2 THR A 145      -2.452 -17.364 105.274  1.00  0.00           H  
ATOM   2221 3HG2 THR A 145      -2.728 -15.608 105.334  1.00  0.00           H  
ATOM   2222  N   ILE A 146      -4.865 -19.236 105.362  1.00 24.33           N  
ATOM   2223  CA  ILE A 146      -4.717 -20.376 104.488  1.00 24.38           C  
ATOM   2224  C   ILE A 146      -5.785 -20.359 103.402  1.00 24.63           C  
ATOM   2225  O   ILE A 146      -5.452 -20.502 102.203  1.00 23.60           O  
ATOM   2226  CB  ILE A 146      -4.693 -21.709 105.240  1.00 24.25           C  
ATOM   2227  CG1 ILE A 146      -3.412 -21.833 106.063  1.00 24.97           C  
ATOM   2228  CG2 ILE A 146      -4.806 -22.832 104.234  1.00 24.96           C  
ATOM   2229  CD1 ILE A 146      -3.396 -22.900 107.115  1.00 27.06           C  
ATOM   2230  H   ILE A 146      -4.965 -19.388 106.356  1.00  0.00           H  
ATOM   2231  HA  ILE A 146      -3.770 -20.284 103.958  1.00  0.00           H  
ATOM   2232  HB  ILE A 146      -5.530 -21.749 105.936  1.00  0.00           H  
ATOM   2233 1HG1 ILE A 146      -2.571 -22.031 105.399  1.00  0.00           H  
ATOM   2234 2HG1 ILE A 146      -3.212 -20.888 106.570  1.00  0.00           H  
ATOM   2235 1HG2 ILE A 146      -4.790 -23.789 104.754  1.00  0.00           H  
ATOM   2236 2HG2 ILE A 146      -5.741 -22.734 103.683  1.00  0.00           H  
ATOM   2237 3HG2 ILE A 146      -3.968 -22.783 103.538  1.00  0.00           H  
ATOM   2238 1HD1 ILE A 146      -2.435 -22.888 107.631  1.00  0.00           H  
ATOM   2239 2HD1 ILE A 146      -4.196 -22.715 107.833  1.00  0.00           H  
ATOM   2240 3HD1 ILE A 146      -3.545 -23.873 106.648  1.00  0.00           H  
ATOM   2241  N   GLU A 147      -7.045 -20.148 103.779  1.00 24.40           N  
ATOM   2242  CA  GLU A 147      -8.121 -20.076 102.773  1.00 25.99           C  
ATOM   2243  C   GLU A 147      -8.001 -18.927 101.790  1.00 26.12           C  
ATOM   2244  O   GLU A 147      -8.388 -19.088 100.652  1.00 25.96           O  
ATOM   2245  CB  GLU A 147      -9.482 -20.030 103.455  1.00 26.45           C  
ATOM   2246  CG  GLU A 147      -9.786 -21.356 104.184  1.00 30.67           C  
ATOM   2247  CD  GLU A 147      -9.742 -22.568 103.241  1.00 35.59           C  
ATOM   2248  OE1 GLU A 147     -10.221 -22.437 102.087  1.00 40.04           O  
ATOM   2249  OE2 GLU A 147      -9.206 -23.629 103.645  1.00 37.29           O  
ATOM   2250  H   GLU A 147      -7.276 -20.035 104.756  1.00  0.00           H  
ATOM   2251  HA  GLU A 147      -8.072 -20.969 102.150  1.00  0.00           H  
ATOM   2252 1HB  GLU A 147      -9.503 -19.207 104.170  1.00  0.00           H  
ATOM   2253 2HB  GLU A 147     -10.255 -19.837 102.711  1.00  0.00           H  
ATOM   2254 1HG  GLU A 147      -9.055 -21.497 104.979  1.00  0.00           H  
ATOM   2255 2HG  GLU A 147     -10.772 -21.289 104.642  1.00  0.00           H  
ATOM   2256  N   THR A 148      -7.482 -17.773 102.227  1.00 26.54           N  
ATOM   2257  CA  THR A 148      -7.156 -16.683 101.303  1.00 26.61           C  
ATOM   2258  C   THR A 148      -6.096 -17.050 100.248  1.00 25.51           C  
ATOM   2259  O   THR A 148      -6.230 -16.646  99.101  1.00 25.95           O  
ATOM   2260  CB  THR A 148      -6.724 -15.406 102.026  1.00 27.71           C  
ATOM   2261  OG1 THR A 148      -7.780 -14.973 102.899  1.00 30.90           O  
ATOM   2262  CG2 THR A 148      -6.457 -14.283 101.016  1.00 28.50           C  
ATOM   2263  H   THR A 148      -7.311 -17.649 103.215  1.00  0.00           H  
ATOM   2264  HA  THR A 148      -8.046 -16.446 100.720  1.00  0.00           H  
ATOM   2265  HB  THR A 148      -5.815 -15.600 102.595  1.00  0.00           H  
ATOM   2266  HG1 THR A 148      -8.519 -15.582 102.833  1.00  0.00           H  
ATOM   2267 1HG2 THR A 148      -6.150 -13.382 101.547  1.00  0.00           H  
ATOM   2268 2HG2 THR A 148      -5.665 -14.589 100.332  1.00  0.00           H  
ATOM   2269 3HG2 THR A 148      -7.365 -14.079 100.451  1.00  0.00           H  
ATOM   2270  N   PHE A 149      -5.097 -17.861 100.611  1.00 23.49           N  
ATOM   2271  CA  PHE A 149      -4.126 -18.384  99.641  1.00 23.89           C  
ATOM   2272  C   PHE A 149      -4.815 -19.281  98.651  1.00 22.86           C  
ATOM   2273  O   PHE A 149      -4.621 -19.126  97.439  1.00 23.02           O  
ATOM   2274  CB  PHE A 149      -2.962 -19.146 100.305  1.00 23.10           C  
ATOM   2275  CG  PHE A 149      -1.860 -18.245 100.811  1.00 27.21           C  
ATOM   2276  CD1 PHE A 149      -2.154 -17.232 101.696  1.00 31.53           C  
ATOM   2277  CD2 PHE A 149      -0.541 -18.363 100.328  1.00 32.98           C  
ATOM   2278  CE1 PHE A 149      -1.145 -16.340 102.162  1.00 32.47           C  
ATOM   2279  CE2 PHE A 149       0.476 -17.495 100.764  1.00 33.36           C  
ATOM   2280  CZ  PHE A 149       0.174 -16.475 101.698  1.00 30.98           C  
ATOM   2281  H   PHE A 149      -5.010 -18.120 101.583  1.00  0.00           H  
ATOM   2282  HA  PHE A 149      -3.696 -17.544  99.094  1.00  0.00           H  
ATOM   2283 1HB  PHE A 149      -3.340 -19.728 101.144  1.00  0.00           H  
ATOM   2284 2HB  PHE A 149      -2.531 -19.845  99.590  1.00  0.00           H  
ATOM   2285  HD1 PHE A 149      -3.179 -17.112 102.046  1.00  0.00           H  
ATOM   2286  HD2 PHE A 149      -0.314 -19.150  99.608  1.00  0.00           H  
ATOM   2287  HE1 PHE A 149      -1.398 -15.557 102.876  1.00  0.00           H  
ATOM   2288  HE2 PHE A 149       1.492 -17.604 100.386  1.00  0.00           H  
ATOM   2289  HZ  PHE A 149       0.950 -15.799 102.055  1.00  0.00           H  
ATOM   2290  N   LYS A 150      -5.599 -20.237  99.160  1.00 21.01           N  
ATOM   2291  CA  LYS A 150      -6.187 -21.222  98.262  1.00 21.10           C  
ATOM   2292  C   LYS A 150      -7.164 -20.546  97.316  1.00 21.43           C  
ATOM   2293  O   LYS A 150      -7.177 -20.852  96.111  1.00 21.07           O  
ATOM   2294  CB  LYS A 150      -6.839 -22.343  99.033  1.00 20.82           C  
ATOM   2295  CG  LYS A 150      -5.863 -23.054  99.943  1.00 22.13           C  
ATOM   2296  CD  LYS A 150      -6.512 -23.919 101.070  1.00 28.39           C  
ATOM   2297  CE  LYS A 150      -7.568 -24.869 100.569  1.00 29.26           C  
ATOM   2298  NZ  LYS A 150      -8.052 -25.745 101.702  1.00 29.94           N  
ATOM   2299  H   LYS A 150      -5.794 -20.295 100.149  1.00  0.00           H  
ATOM   2300  HA  LYS A 150      -5.393 -21.646  97.646  1.00  0.00           H  
ATOM   2301 1HB  LYS A 150      -7.658 -21.944  99.632  1.00  0.00           H  
ATOM   2302 2HB  LYS A 150      -7.265 -23.065  98.336  1.00  0.00           H  
ATOM   2303 1HG  LYS A 150      -5.234 -23.721  99.352  1.00  0.00           H  
ATOM   2304 2HG  LYS A 150      -5.223 -22.321 100.434  1.00  0.00           H  
ATOM   2305 1HD  LYS A 150      -5.740 -24.509 101.566  1.00  0.00           H  
ATOM   2306 2HD  LYS A 150      -6.976 -23.265 101.809  1.00  0.00           H  
ATOM   2307 1HE  LYS A 150      -8.402 -24.302 100.158  1.00  0.00           H  
ATOM   2308 2HE  LYS A 150      -7.152 -25.489  99.775  1.00  0.00           H  
ATOM   2309 1HZ  LYS A 150      -8.759 -26.380 101.359  1.00  0.00           H  
ATOM   2310 2HZ  LYS A 150      -7.276 -26.275 102.074  1.00  0.00           H  
ATOM   2311 3HZ  LYS A 150      -8.444 -25.167 102.431  1.00  0.00           H  
ATOM   2312  N   SER A 151      -7.976 -19.656  97.865  1.00 22.29           N  
ATOM   2313  CA  SER A 151      -8.968 -18.921  97.071  1.00 23.57           C  
ATOM   2314  C   SER A 151      -8.328 -18.120  95.969  1.00 23.06           C  
ATOM   2315  O   SER A 151      -8.836 -18.063  94.862  1.00 23.66           O  
ATOM   2316  CB  SER A 151      -9.738 -17.953  97.953  1.00 24.06           C  
ATOM   2317  OG  SER A 151     -10.434 -18.683  98.918  1.00 27.01           O  
ATOM   2318  H   SER A 151      -7.911 -19.478  98.857  1.00  0.00           H  
ATOM   2319  HA  SER A 151      -9.670 -19.639  96.643  1.00  0.00           H  
ATOM   2320 1HB  SER A 151      -9.043 -17.256  98.421  1.00  0.00           H  
ATOM   2321 2HB  SER A 151     -10.424 -17.369  97.340  1.00  0.00           H  
ATOM   2322  HG  SER A 151     -10.228 -19.606  98.751  1.00  0.00           H  
ATOM   2323  N   GLY A 152      -7.232 -17.439  96.293  1.00 23.71           N  
ATOM   2324  CA  GLY A 152      -6.518 -16.623  95.304  1.00 23.01           C  
ATOM   2325  C   GLY A 152      -6.010 -17.463  94.173  1.00 23.98           C  
ATOM   2326  O   GLY A 152      -6.118 -17.080  93.005  1.00 24.33           O  
ATOM   2327  H   GLY A 152      -6.882 -17.483  97.239  1.00  0.00           H  
ATOM   2328 1HA  GLY A 152      -7.185 -15.852  94.918  1.00  0.00           H  
ATOM   2329 2HA  GLY A 152      -5.684 -16.114  95.786  1.00  0.00           H  
ATOM   2330  N   VAL A 153      -5.423 -18.608  94.503  1.00 22.79           N  
ATOM   2331  CA  VAL A 153      -4.844 -19.478  93.467  1.00 24.78           C  
ATOM   2332  C   VAL A 153      -5.935 -20.080  92.596  1.00 24.32           C  
ATOM   2333  O   VAL A 153      -5.732 -20.301  91.395  1.00 24.87           O  
ATOM   2334  CB  VAL A 153      -3.967 -20.585  94.111  1.00 24.86           C  
ATOM   2335  CG1 VAL A 153      -3.571 -21.639  93.090  1.00 27.33           C  
ATOM   2336  CG2 VAL A 153      -2.741 -19.958  94.729  1.00 25.71           C  
ATOM   2337  H   VAL A 153      -5.369 -18.892  95.471  1.00  0.00           H  
ATOM   2338  HA  VAL A 153      -4.214 -18.870  92.817  1.00  0.00           H  
ATOM   2339  HB  VAL A 153      -4.548 -21.094  94.880  1.00  0.00           H  
ATOM   2340 1HG1 VAL A 153      -2.958 -22.401  93.572  1.00  0.00           H  
ATOM   2341 2HG1 VAL A 153      -4.468 -22.103  92.679  1.00  0.00           H  
ATOM   2342 3HG1 VAL A 153      -3.002 -21.172  92.286  1.00  0.00           H  
ATOM   2343 1HG2 VAL A 153      -2.125 -20.734  95.182  1.00  0.00           H  
ATOM   2344 2HG2 VAL A 153      -2.168 -19.443  93.958  1.00  0.00           H  
ATOM   2345 3HG2 VAL A 153      -3.044 -19.243  95.494  1.00  0.00           H  
ATOM   2346  N   ILE A 154      -7.065 -20.397  93.218  1.00 23.27           N  
ATOM   2347  CA  ILE A 154      -8.197 -20.978  92.507  1.00 24.24           C  
ATOM   2348  C   ILE A 154      -8.852 -19.990  91.572  1.00 25.35           C  
ATOM   2349  O   ILE A 154      -9.188 -20.318  90.418  1.00 27.05           O  
ATOM   2350  CB  ILE A 154      -9.231 -21.580  93.512  1.00 23.99           C  
ATOM   2351  CG1 ILE A 154      -8.584 -22.780  94.204  1.00 23.50           C  
ATOM   2352  CG2 ILE A 154     -10.504 -22.026  92.796  1.00 25.72           C  
ATOM   2353  CD1 ILE A 154      -9.296 -23.287  95.481  1.00 24.24           C  
ATOM   2354  H   ILE A 154      -7.141 -20.230  94.211  1.00  0.00           H  
ATOM   2355  HA  ILE A 154      -7.829 -21.779  91.867  1.00  0.00           H  
ATOM   2356  HB  ILE A 154      -9.496 -20.828  94.255  1.00  0.00           H  
ATOM   2357 1HG1 ILE A 154      -8.535 -23.618  93.509  1.00  0.00           H  
ATOM   2358 2HG1 ILE A 154      -7.561 -22.530  94.486  1.00  0.00           H  
ATOM   2359 1HG2 ILE A 154     -11.203 -22.441  93.522  1.00  0.00           H  
ATOM   2360 2HG2 ILE A 154     -10.961 -21.171  92.300  1.00  0.00           H  
ATOM   2361 3HG2 ILE A 154     -10.257 -22.786  92.055  1.00  0.00           H  
ATOM   2362 1HD1 ILE A 154      -8.751 -24.139  95.888  1.00  0.00           H  
ATOM   2363 2HD1 ILE A 154      -9.326 -22.488  96.223  1.00  0.00           H  
ATOM   2364 3HD1 ILE A 154     -10.312 -23.592  95.234  1.00  0.00           H  
ATOM   2365  N   ASN A 155      -9.021 -18.771  92.023  1.00 24.80           N  
ATOM   2366  CA  ASN A 155      -9.860 -17.855  91.307  1.00 26.06           C  
ATOM   2367  C   ASN A 155      -9.130 -16.895  90.359  1.00 23.66           C  
ATOM   2368  O   ASN A 155      -9.654 -16.562  89.318  1.00 23.77           O  
ATOM   2369  CB  ASN A 155     -10.776 -17.203  92.329  1.00 27.23           C  
ATOM   2370  CG  ASN A 155     -11.688 -18.266  93.018  1.00 32.13           C  
ATOM   2371  OD1 ASN A 155     -12.466 -18.948  92.336  1.00 39.42           O  
ATOM   2372  ND2 ASN A 155     -11.553 -18.447  94.342  1.00 33.86           N  
ATOM   2373  H   ASN A 155      -8.568 -18.463  92.871  1.00  0.00           H  
ATOM   2374  HA  ASN A 155     -10.445 -18.418  90.578  1.00  0.00           H  
ATOM   2375 1HB  ASN A 155     -10.175 -16.691  93.082  1.00  0.00           H  
ATOM   2376 2HB  ASN A 155     -11.394 -16.452  91.837  1.00  0.00           H  
ATOM   2377 1HD2 ASN A 155     -12.122 -19.120  94.815  1.00  0.00           H  
ATOM   2378 2HD2 ASN A 155     -10.884 -17.909  94.854  1.00  0.00           H  
ATOM   2379  N   ASP A 156      -7.907 -16.488  90.700  1.00 21.75           N  
ATOM   2380  CA  ASP A 156      -7.017 -15.797  89.711  1.00 21.71           C  
ATOM   2381  C   ASP A 156      -5.610 -15.879  90.205  1.00 19.56           C  
ATOM   2382  O   ASP A 156      -5.051 -14.938  90.830  1.00 18.50           O  
ATOM   2383  CB  ASP A 156      -7.341 -14.327  89.399  1.00 22.08           C  
ATOM   2384  CG  ASP A 156      -6.468 -13.748  88.191  1.00 23.09           C  
ATOM   2385  OD1 ASP A 156      -5.426 -14.282  87.799  1.00 21.96           O  
ATOM   2386  OD2 ASP A 156      -6.818 -12.729  87.614  1.00 29.91           O  
ATOM   2387  H   ASP A 156      -7.570 -16.646  91.639  1.00  0.00           H  
ATOM   2388  HA  ASP A 156      -7.088 -16.321  88.757  1.00  0.00           H  
ATOM   2389 1HB  ASP A 156      -8.397 -14.233  89.146  1.00  0.00           H  
ATOM   2390 2HB  ASP A 156      -7.161 -13.719  90.286  1.00  0.00           H  
ATOM   2391  N   ARG A 157      -5.043 -17.022  89.875  1.00 19.35           N  
ATOM   2392  CA  ARG A 157      -3.674 -17.362  90.217  1.00 18.64           C  
ATOM   2393  C   ARG A 157      -2.708 -16.278  89.757  1.00 17.91           C  
ATOM   2394  O   ARG A 157      -1.767 -15.963  90.501  1.00 16.88           O  
ATOM   2395  CB  ARG A 157      -3.331 -18.707  89.621  1.00 19.30           C  
ATOM   2396  CG  ARG A 157      -2.034 -19.334  90.105  1.00 18.00           C  
ATOM   2397  CD  ARG A 157      -1.730 -20.721  89.499  1.00 17.47           C  
ATOM   2398  NE  ARG A 157      -1.833 -20.705  88.034  1.00 17.06           N  
ATOM   2399  CZ  ARG A 157      -0.803 -20.532  87.211  1.00 18.63           C  
ATOM   2400  NH1 ARG A 157       0.440 -20.435  87.668  1.00 17.73           N  
ATOM   2401  NH2 ARG A 157      -1.024 -20.481  85.909  1.00 19.98           N  
ATOM   2402  H   ARG A 157      -5.600 -17.687  89.358  1.00  0.00           H  
ATOM   2403  HA  ARG A 157      -3.593 -17.419  91.303  1.00  0.00           H  
ATOM   2404 1HB  ARG A 157      -4.130 -19.415  89.838  1.00  0.00           H  
ATOM   2405 2HB  ARG A 157      -3.259 -18.617  88.537  1.00  0.00           H  
ATOM   2406 1HG  ARG A 157      -1.197 -18.685  89.847  1.00  0.00           H  
ATOM   2407 2HG  ARG A 157      -2.073 -19.462  91.187  1.00  0.00           H  
ATOM   2408 1HD  ARG A 157      -0.718 -21.022  89.769  1.00  0.00           H  
ATOM   2409 2HD  ARG A 157      -2.441 -21.450  89.886  1.00  0.00           H  
ATOM   2410  HE  ARG A 157      -2.749 -20.834  87.626  1.00  0.00           H  
ATOM   2411 1HH1 ARG A 157       0.619 -20.492  88.661  1.00  0.00           H  
ATOM   2412 2HH1 ARG A 157       1.206 -20.304  87.023  1.00  0.00           H  
ATOM   2413 1HH2 ARG A 157      -1.965 -20.573  85.552  1.00  0.00           H  
ATOM   2414 2HH2 ARG A 157      -0.253 -20.350  85.271  1.00  0.00           H  
ATOM   2415  N   LEU A 158      -2.910 -15.706  88.567  1.00 18.98           N  
ATOM   2416  CA  LEU A 158      -1.856 -14.868  87.983  1.00 18.10           C  
ATOM   2417  C   LEU A 158      -1.839 -13.565  88.727  1.00 18.10           C  
ATOM   2418  O   LEU A 158      -0.761 -13.033  89.069  1.00 16.99           O  
ATOM   2419  CB  LEU A 158      -2.063 -14.638  86.473  1.00 18.23           C  
ATOM   2420  CG  LEU A 158      -1.719 -15.866  85.571  1.00 17.43           C  
ATOM   2421  CD1 LEU A 158      -0.299 -16.378  85.792  1.00 20.51           C  
ATOM   2422  CD2 LEU A 158      -2.670 -17.085  85.677  1.00 26.48           C  
ATOM   2423  H   LEU A 158      -3.773 -15.837  88.059  1.00  0.00           H  
ATOM   2424  HA  LEU A 158      -0.900 -15.373  88.115  1.00  0.00           H  
ATOM   2425 1HB  LEU A 158      -3.105 -14.372  86.302  1.00  0.00           H  
ATOM   2426 2HB  LEU A 158      -1.439 -13.801  86.160  1.00  0.00           H  
ATOM   2427  HG  LEU A 158      -1.735 -15.564  84.523  1.00  0.00           H  
ATOM   2428 1HD1 LEU A 158      -0.114 -17.231  85.139  1.00  0.00           H  
ATOM   2429 2HD1 LEU A 158       0.413 -15.586  85.562  1.00  0.00           H  
ATOM   2430 3HD1 LEU A 158      -0.180 -16.684  86.831  1.00  0.00           H  
ATOM   2431 1HD2 LEU A 158      -2.329 -17.872  85.004  1.00  0.00           H  
ATOM   2432 2HD2 LEU A 158      -2.671 -17.458  86.701  1.00  0.00           H  
ATOM   2433 3HD2 LEU A 158      -3.680 -16.784  85.400  1.00  0.00           H  
ATOM   2434  N   ALA A 159      -3.018 -13.052  89.007  1.00 18.56           N  
ATOM   2435  CA  ALA A 159      -3.091 -11.800  89.830  1.00 18.75           C  
ATOM   2436  C   ALA A 159      -2.603 -12.048  91.251  1.00 18.50           C  
ATOM   2437  O   ALA A 159      -1.951 -11.186  91.862  1.00 17.69           O  
ATOM   2438  CB  ALA A 159      -4.522 -11.270  89.866  1.00 19.65           C  
ATOM   2439  H   ALA A 159      -3.874 -13.478  88.683  1.00  0.00           H  
ATOM   2440  HA  ALA A 159      -2.449 -11.051  89.365  1.00  0.00           H  
ATOM   2441 1HB  ALA A 159      -4.558 -10.361  90.467  1.00  0.00           H  
ATOM   2442 2HB  ALA A 159      -4.853 -11.048  88.852  1.00  0.00           H  
ATOM   2443 3HB  ALA A 159      -5.177 -12.021  90.305  1.00  0.00           H  
ATOM   2444  N   PHE A 160      -2.953 -13.209  91.798  1.00 17.60           N  
ATOM   2445  CA  PHE A 160      -2.557 -13.539  93.183  1.00 17.12           C  
ATOM   2446  C   PHE A 160      -1.063 -13.589  93.293  1.00 16.99           C  
ATOM   2447  O   PHE A 160      -0.473 -13.042  94.233  1.00 17.26           O  
ATOM   2448  CB  PHE A 160      -3.130 -14.872  93.644  1.00 18.39           C  
ATOM   2449  CG  PHE A 160      -2.584 -15.297  94.994  1.00 19.53           C  
ATOM   2450  CD1 PHE A 160      -3.162 -14.821  96.172  1.00 25.18           C  
ATOM   2451  CD2 PHE A 160      -1.453 -16.060  95.078  1.00 25.03           C  
ATOM   2452  CE1 PHE A 160      -2.636 -15.188  97.420  1.00 25.79           C  
ATOM   2453  CE2 PHE A 160      -0.926 -16.402  96.348  1.00 26.84           C  
ATOM   2454  CZ  PHE A 160      -1.523 -15.964  97.467  1.00 25.38           C  
ATOM   2455  H   PHE A 160      -3.495 -13.877  91.269  1.00  0.00           H  
ATOM   2456  HA  PHE A 160      -2.941 -12.764  93.847  1.00  0.00           H  
ATOM   2457 1HB  PHE A 160      -4.215 -14.799  93.708  1.00  0.00           H  
ATOM   2458 2HB  PHE A 160      -2.897 -15.642  92.909  1.00  0.00           H  
ATOM   2459  HD1 PHE A 160      -4.028 -14.161  96.111  1.00  0.00           H  
ATOM   2460  HD2 PHE A 160      -0.964 -16.418  94.171  1.00  0.00           H  
ATOM   2461  HE1 PHE A 160      -3.121 -14.850  98.336  1.00  0.00           H  
ATOM   2462  HE2 PHE A 160      -0.032 -17.022  96.415  1.00  0.00           H  
ATOM   2463  HZ  PHE A 160      -1.093 -16.244  98.428  1.00  0.00           H  
ATOM   2464  N   LEU A 161      -0.430 -14.165  92.281  1.00 16.46           N  
ATOM   2465  CA  LEU A 161       1.044 -14.249  92.244  1.00 16.99           C  
ATOM   2466  C   LEU A 161       1.673 -12.876  92.092  1.00 17.24           C  
ATOM   2467  O   LEU A 161       2.742 -12.632  92.621  1.00 16.78           O  
ATOM   2468  CB  LEU A 161       1.502 -15.143  91.103  1.00 15.48           C  
ATOM   2469  CG  LEU A 161       1.189 -16.634  91.270  1.00 18.40           C  
ATOM   2470  CD1 LEU A 161       1.499 -17.376  89.941  1.00 18.08           C  
ATOM   2471  CD2 LEU A 161       1.887 -17.264  92.410  1.00 19.84           C  
ATOM   2472  H   LEU A 161      -0.964 -14.555  91.518  1.00  0.00           H  
ATOM   2473  HA  LEU A 161       1.389 -14.681  93.183  1.00  0.00           H  
ATOM   2474 1HB  LEU A 161       1.028 -14.803  90.184  1.00  0.00           H  
ATOM   2475 2HB  LEU A 161       2.581 -15.038  90.991  1.00  0.00           H  
ATOM   2476  HG  LEU A 161       0.119 -16.765  91.433  1.00  0.00           H  
ATOM   2477 1HD1 LEU A 161       1.277 -18.437  90.056  1.00  0.00           H  
ATOM   2478 2HD1 LEU A 161       0.884 -16.963  89.141  1.00  0.00           H  
ATOM   2479 3HD1 LEU A 161       2.552 -17.251  89.692  1.00  0.00           H  
ATOM   2480 1HD2 LEU A 161       1.616 -18.319  92.465  1.00  0.00           H  
ATOM   2481 2HD2 LEU A 161       2.965 -17.173  92.272  1.00  0.00           H  
ATOM   2482 3HD2 LEU A 161       1.596 -16.766  93.335  1.00  0.00           H  
ATOM   2483  N   ASP A 162       1.065 -12.006  91.320  1.00 17.05           N  
ATOM   2484  CA  ASP A 162       1.594 -10.680  91.176  1.00 17.85           C  
ATOM   2485  C   ASP A 162       1.694 -10.047  92.578  1.00 19.04           C  
ATOM   2486  O   ASP A 162       2.770  -9.612  93.035  1.00 19.51           O  
ATOM   2487  CB  ASP A 162       0.708  -9.880  90.246  1.00 19.65           C  
ATOM   2488  CG  ASP A 162       1.347  -8.613  89.839  1.00 22.30           C  
ATOM   2489  OD1 ASP A 162       2.500  -8.654  89.389  1.00 24.85           O  
ATOM   2490  OD2 ASP A 162       0.691  -7.597  89.987  1.00 29.25           O  
ATOM   2491  H   ASP A 162       0.223 -12.257  90.821  1.00  0.00           H  
ATOM   2492  HA  ASP A 162       2.593 -10.751  90.744  1.00  0.00           H  
ATOM   2493 1HB  ASP A 162       0.484 -10.472  89.358  1.00  0.00           H  
ATOM   2494 2HB  ASP A 162      -0.238  -9.663  90.742  1.00  0.00           H  
ATOM   2495  N   GLU A 163       0.595 -10.048  93.289  1.00 19.42           N  
ATOM   2496  CA  GLU A 163       0.640  -9.539  94.672  1.00 20.71           C  
ATOM   2497  C   GLU A 163       1.552 -10.273  95.610  1.00 19.21           C  
ATOM   2498  O   GLU A 163       2.277  -9.619  96.433  1.00 18.16           O  
ATOM   2499  CB  GLU A 163      -0.766  -9.453  95.246  1.00 20.90           C  
ATOM   2500  CG  GLU A 163      -1.580  -8.338  94.627  1.00 27.46           C  
ATOM   2501  CD  GLU A 163      -0.924  -6.930  94.772  1.00 32.38           C  
ATOM   2502  OE1 GLU A 163      -0.713  -6.281  93.731  1.00 32.16           O  
ATOM   2503  OE2 GLU A 163      -0.617  -6.486  95.902  1.00 33.12           O  
ATOM   2504  H   GLU A 163      -0.281 -10.387  92.918  1.00  0.00           H  
ATOM   2505  HA  GLU A 163       1.076  -8.539  94.659  1.00  0.00           H  
ATOM   2506 1HB  GLU A 163      -1.284 -10.398  95.083  1.00  0.00           H  
ATOM   2507 2HB  GLU A 163      -0.710  -9.291  96.323  1.00  0.00           H  
ATOM   2508 1HG  GLU A 163      -1.716  -8.547  93.566  1.00  0.00           H  
ATOM   2509 2HG  GLU A 163      -2.563  -8.318  95.095  1.00  0.00           H  
ATOM   2510  N   PHE A 164       1.564 -11.604  95.547  1.00 17.14           N  
ATOM   2511  CA  PHE A 164       2.443 -12.382  96.416  1.00 18.84           C  
ATOM   2512  C   PHE A 164       3.912 -12.025  96.233  1.00 19.10           C  
ATOM   2513  O   PHE A 164       4.660 -11.833  97.239  1.00 20.24           O  
ATOM   2514  CB  PHE A 164       2.202 -13.871  96.171  1.00 18.95           C  
ATOM   2515  CG  PHE A 164       2.994 -14.759  97.071  1.00 19.11           C  
ATOM   2516  CD1 PHE A 164       2.659 -14.840  98.410  1.00 20.28           C  
ATOM   2517  CD2 PHE A 164       4.122 -15.411  96.629  1.00 20.63           C  
ATOM   2518  CE1 PHE A 164       3.432 -15.633  99.292  1.00 24.66           C  
ATOM   2519  CE2 PHE A 164       4.850 -16.235  97.539  1.00 20.60           C  
ATOM   2520  CZ  PHE A 164       4.489 -16.304  98.825  1.00 21.11           C  
ATOM   2521  H   PHE A 164       0.963 -12.088  94.895  1.00  0.00           H  
ATOM   2522  HA  PHE A 164       2.203 -12.144  97.453  1.00  0.00           H  
ATOM   2523 1HB  PHE A 164       1.146 -14.096  96.311  1.00  0.00           H  
ATOM   2524 2HB  PHE A 164       2.455 -14.115  95.140  1.00  0.00           H  
ATOM   2525  HD1 PHE A 164       1.794 -14.287  98.777  1.00  0.00           H  
ATOM   2526  HD2 PHE A 164       4.422 -15.359  95.582  1.00  0.00           H  
ATOM   2527  HE1 PHE A 164       3.163 -15.694 100.346  1.00  0.00           H  
ATOM   2528  HE2 PHE A 164       5.705 -16.809  97.182  1.00  0.00           H  
ATOM   2529  HZ  PHE A 164       5.081 -16.925  99.496  1.00  0.00           H  
ATOM   2530  N   THR A 165       4.350 -11.894  94.969  1.00 18.48           N  
ATOM   2531  CA  THR A 165       5.737 -11.531  94.696  1.00 20.36           C  
ATOM   2532  C   THR A 165       6.137 -10.168  95.217  1.00 21.44           C  
ATOM   2533  O   THR A 165       7.313  -9.951  95.573  1.00 21.77           O  
ATOM   2534  CB  THR A 165       6.109 -11.688  93.196  1.00 20.06           C  
ATOM   2535  OG1 THR A 165       5.272 -10.858  92.389  1.00 22.14           O  
ATOM   2536  CG2 THR A 165       5.966 -13.157  92.820  1.00 18.89           C  
ATOM   2537  H   THR A 165       3.720 -12.046  94.195  1.00  0.00           H  
ATOM   2538  HA  THR A 165       6.387 -12.193  95.269  1.00  0.00           H  
ATOM   2539  HB  THR A 165       7.135 -11.356  93.039  1.00  0.00           H  
ATOM   2540  HG1 THR A 165       4.658 -10.381  92.952  1.00  0.00           H  
ATOM   2541 1HG2 THR A 165       6.223 -13.290  91.769  1.00  0.00           H  
ATOM   2542 2HG2 THR A 165       6.635 -13.757  93.437  1.00  0.00           H  
ATOM   2543 3HG2 THR A 165       4.938 -13.476  92.985  1.00  0.00           H  
ATOM   2544  N   LYS A 166       5.190  -9.250  95.316  1.00 22.71           N  
ATOM   2545  CA  LYS A 166       5.460  -7.964  95.936  1.00 23.55           C  
ATOM   2546  C   LYS A 166       5.780  -8.122  97.418  1.00 23.81           C  
ATOM   2547  O   LYS A 166       6.812  -7.614  97.886  1.00 27.06           O  
ATOM   2548  CB  LYS A 166       4.299  -7.015  95.692  1.00 23.00           C  
ATOM   2549  CG  LYS A 166       4.091  -6.738  94.270  1.00 27.37           C  
ATOM   2550  CD  LYS A 166       3.042  -5.675  94.023  1.00 27.59           C  
ATOM   2551  CE  LYS A 166       2.585  -5.676  92.605  1.00 29.90           C  
ATOM   2552  NZ  LYS A 166       1.858  -4.388  92.346  1.00 35.56           N  
ATOM   2553  H   LYS A 166       4.265  -9.439  94.958  1.00  0.00           H  
ATOM   2554  HA  LYS A 166       6.359  -7.544  95.484  1.00  0.00           H  
ATOM   2555 1HB  LYS A 166       3.385  -7.444  96.105  1.00  0.00           H  
ATOM   2556 2HB  LYS A 166       4.483  -6.074  96.211  1.00  0.00           H  
ATOM   2557 1HG  LYS A 166       5.027  -6.401  93.824  1.00  0.00           H  
ATOM   2558 2HG  LYS A 166       3.776  -7.650  93.764  1.00  0.00           H  
ATOM   2559 1HD  LYS A 166       2.183  -5.853  94.671  1.00  0.00           H  
ATOM   2560 2HD  LYS A 166       3.455  -4.694  94.259  1.00  0.00           H  
ATOM   2561 1HE  LYS A 166       3.446  -5.772  91.946  1.00  0.00           H  
ATOM   2562 2HE  LYS A 166       1.928  -6.529  92.435  1.00  0.00           H  
ATOM   2563 1HZ  LYS A 166       1.538  -4.368  91.388  1.00  0.00           H  
ATOM   2564 2HZ  LYS A 166       1.064  -4.318  92.967  1.00  0.00           H  
ATOM   2565 3HZ  LYS A 166       2.482  -3.610  92.509  1.00  0.00           H  
ATOM   2566  N   GLY A 167       5.014  -8.931  98.132  1.00 21.78           N  
ATOM   2567  CA  GLY A 167       5.180  -9.054  99.564  1.00 21.99           C  
ATOM   2568  C   GLY A 167       6.389  -9.911  99.890  1.00 20.06           C  
ATOM   2569  O   GLY A 167       7.055  -9.689 100.898  1.00 20.78           O  
ATOM   2570  H   GLY A 167       4.298  -9.475  97.671  1.00  0.00           H  
ATOM   2571 1HA  GLY A 167       5.296  -8.063 100.003  1.00  0.00           H  
ATOM   2572 2HA  GLY A 167       4.283  -9.495  99.998  1.00  0.00           H  
ATOM   2573  N   PHE A 168       6.715 -10.830  98.988  1.00 19.89           N  
ATOM   2574  CA  PHE A 168       7.814 -11.780  99.168  1.00 18.29           C  
ATOM   2575  C   PHE A 168       9.154 -11.088  99.483  1.00 19.20           C  
ATOM   2576  O   PHE A 168       9.944 -11.593 100.281  1.00 17.80           O  
ATOM   2577  CB  PHE A 168       7.945 -12.541  97.854  1.00 19.57           C  
ATOM   2578  CG  PHE A 168       8.751 -13.807  97.918  1.00 18.60           C  
ATOM   2579  CD1 PHE A 168       8.101 -15.007  97.936  1.00 22.12           C  
ATOM   2580  CD2 PHE A 168      10.115 -13.790  97.783  1.00 22.26           C  
ATOM   2581  CE1 PHE A 168       8.810 -16.196  97.880  1.00 24.36           C  
ATOM   2582  CE2 PHE A 168      10.843 -14.974  97.756  1.00 22.49           C  
ATOM   2583  CZ  PHE A 168      10.168 -16.174  97.830  1.00 21.25           C  
ATOM   2584  H   PHE A 168       6.169 -10.865  98.139  1.00  0.00           H  
ATOM   2585  HA  PHE A 168       7.554 -12.460  99.980  1.00  0.00           H  
ATOM   2586 1HB  PHE A 168       6.954 -12.806  97.487  1.00  0.00           H  
ATOM   2587 2HB  PHE A 168       8.409 -11.899  97.107  1.00  0.00           H  
ATOM   2588  HD1 PHE A 168       7.012 -15.022  97.994  1.00  0.00           H  
ATOM   2589  HD2 PHE A 168      10.632 -12.831  97.726  1.00  0.00           H  
ATOM   2590  HE1 PHE A 168       8.278 -17.147  97.876  1.00  0.00           H  
ATOM   2591  HE2 PHE A 168      11.930 -14.965  97.679  1.00  0.00           H  
ATOM   2592  HZ  PHE A 168      10.730 -17.107  97.850  1.00  0.00           H  
ATOM   2593  N   PHE A 169       9.378  -9.937  98.847  1.00 19.52           N  
ATOM   2594  CA  PHE A 169      10.655  -9.218  98.956  1.00 20.48           C  
ATOM   2595  C   PHE A 169      10.568  -7.920  99.769  1.00 21.14           C  
ATOM   2596  O   PHE A 169      11.540  -7.123  99.786  1.00 21.61           O  
ATOM   2597  CB  PHE A 169      11.197  -8.897  97.548  1.00 20.02           C  
ATOM   2598  CG  PHE A 169      11.474 -10.095  96.725  1.00 20.28           C  
ATOM   2599  CD1 PHE A 169      12.570 -10.893  96.982  1.00 18.00           C  
ATOM   2600  CD2 PHE A 169      10.610 -10.462  95.696  1.00 19.19           C  
ATOM   2601  CE1 PHE A 169      12.830 -12.047  96.213  1.00 23.89           C  
ATOM   2602  CE2 PHE A 169      10.847 -11.577  94.953  1.00 22.39           C  
ATOM   2603  CZ  PHE A 169      11.956 -12.396  95.200  1.00 23.30           C  
ATOM   2604  H   PHE A 169       8.643  -9.550  98.272  1.00  0.00           H  
ATOM   2605  HA  PHE A 169      11.370  -9.859  99.473  1.00  0.00           H  
ATOM   2606 1HB  PHE A 169      10.478  -8.278  97.014  1.00  0.00           H  
ATOM   2607 2HB  PHE A 169      12.120  -8.325  97.635  1.00  0.00           H  
ATOM   2608  HD1 PHE A 169      13.245 -10.625  97.795  1.00  0.00           H  
ATOM   2609  HD2 PHE A 169       9.739  -9.840  95.483  1.00  0.00           H  
ATOM   2610  HE1 PHE A 169      13.712 -12.652  96.421  1.00  0.00           H  
ATOM   2611  HE2 PHE A 169      10.153 -11.828  94.151  1.00  0.00           H  
ATOM   2612  HZ  PHE A 169      12.136 -13.293  94.609  1.00  0.00           H  
ATOM   2613  N   ALA A 170       9.455  -7.731 100.453  1.00 21.31           N  
ATOM   2614  CA  ALA A 170       9.207  -6.483 101.219  1.00 20.68           C  
ATOM   2615  C   ALA A 170       9.483  -6.764 102.666  1.00 20.98           C  
ATOM   2616  O   ALA A 170       9.161  -7.853 103.167  1.00 19.95           O  
ATOM   2617  CB  ALA A 170       7.777  -6.053 101.061  1.00 21.60           C  
ATOM   2618  H   ALA A 170       8.753  -8.457 100.455  1.00  0.00           H  
ATOM   2619  HA  ALA A 170       9.857  -5.705 100.819  1.00  0.00           H  
ATOM   2620 1HB  ALA A 170       7.608  -5.137 101.627  1.00  0.00           H  
ATOM   2621 2HB  ALA A 170       7.566  -5.872 100.007  1.00  0.00           H  
ATOM   2622 3HB  ALA A 170       7.119  -6.836 101.433  1.00  0.00           H  
ATOM   2623  N   ALA A 171      10.096  -5.783 103.325  1.00 20.47           N  
ATOM   2624  CA  ALA A 171      10.442  -5.892 104.745  1.00 20.61           C  
ATOM   2625  C   ALA A 171       9.654  -4.806 105.371  1.00 22.95           C  
ATOM   2626  O   ALA A 171      10.048  -3.622 105.234  1.00 20.18           O  
ATOM   2627  CB  ALA A 171      11.961  -5.623 104.959  1.00 21.47           C  
ATOM   2628  H   ALA A 171      10.329  -4.937 102.826  1.00  0.00           H  
ATOM   2629  HA  ALA A 171      10.215  -6.907 105.072  1.00  0.00           H  
ATOM   2630 1HB  ALA A 171      12.200  -5.708 106.019  1.00  0.00           H  
ATOM   2631 2HB  ALA A 171      12.543  -6.353 104.396  1.00  0.00           H  
ATOM   2632 3HB  ALA A 171      12.205  -4.620 104.612  1.00  0.00           H  
ATOM   2633  N   GLY A 172       8.582  -5.197 106.070  1.00 24.81           N  
ATOM   2634  CA  GLY A 172       7.553  -4.234 106.529  1.00 27.06           C  
ATOM   2635  C   GLY A 172       7.157  -3.301 105.382  1.00 28.76           C  
ATOM   2636  O   GLY A 172       6.782  -3.765 104.290  1.00 29.91           O  
ATOM   2637  H   GLY A 172       8.472  -6.177 106.290  1.00  0.00           H  
ATOM   2638 1HA  GLY A 172       6.681  -4.779 106.891  1.00  0.00           H  
ATOM   2639 2HA  GLY A 172       7.943  -3.658 107.367  1.00  0.00           H  
ATOM   2640  N   ASP A 173       7.342  -2.003 105.592  1.00 30.14           N  
ATOM   2641  CA  ASP A 173       6.957  -0.960 104.641  1.00 31.29           C  
ATOM   2642  C   ASP A 173       7.918  -0.733 103.500  1.00 30.69           C  
ATOM   2643  O   ASP A 173       7.590   0.027 102.582  1.00 31.35           O  
ATOM   2644  CB  ASP A 173       6.791   0.379 105.408  1.00 32.46           C  
ATOM   2645  CG  ASP A 173       5.561   0.376 106.298  1.00 36.61           C  
ATOM   2646  OD1 ASP A 173       4.668  -0.467 105.996  1.00 37.11           O  
ATOM   2647  OD2 ASP A 173       5.473   1.202 107.282  1.00 41.53           O  
ATOM   2648  H   ASP A 173       7.775  -1.737 106.465  1.00  0.00           H  
ATOM   2649  HA  ASP A 173       6.005  -1.239 104.188  1.00  0.00           H  
ATOM   2650 1HB  ASP A 173       7.675   0.560 106.020  1.00  0.00           H  
ATOM   2651 2HB  ASP A 173       6.714   1.200 104.695  1.00  0.00           H  
ATOM   2652  N   ARG A 174       9.070  -1.398 103.536  1.00 29.16           N  
ATOM   2653  CA  ARG A 174      10.100  -1.238 102.527  1.00 28.90           C  
ATOM   2654  C   ARG A 174       9.892  -2.187 101.350  1.00 27.77           C  
ATOM   2655  O   ARG A 174       9.933  -3.398 101.532  1.00 26.69           O  
ATOM   2656  CB  ARG A 174      11.451  -1.513 103.174  1.00 28.80           C  
ATOM   2657  CG  ARG A 174      12.546  -0.763 102.540  1.00 30.74           C  
ATOM   2658  CD  ARG A 174      12.386   0.761 102.693  1.00 30.34           C  
ATOM   2659  NE  ARG A 174      13.408   1.351 101.854  1.00 29.22           N  
ATOM   2660  CZ  ARG A 174      14.498   1.957 102.296  1.00 28.49           C  
ATOM   2661  NH1 ARG A 174      14.688   2.207 103.589  1.00 28.25           N  
ATOM   2662  NH2 ARG A 174      15.371   2.378 101.403  1.00 29.05           N  
ATOM   2663  H   ARG A 174       9.226  -2.039 104.301  1.00  0.00           H  
ATOM   2664  HA  ARG A 174      10.070  -0.211 102.162  1.00  0.00           H  
ATOM   2665 1HB  ARG A 174      11.409  -1.248 104.229  1.00  0.00           H  
ATOM   2666 2HB  ARG A 174      11.674  -2.578 103.113  1.00  0.00           H  
ATOM   2667 1HG  ARG A 174      13.494  -1.047 102.997  1.00  0.00           H  
ATOM   2668 2HG  ARG A 174      12.574  -0.991 101.474  1.00  0.00           H  
ATOM   2669 1HD  ARG A 174      11.389   1.056 102.368  1.00  0.00           H  
ATOM   2670 2HD  ARG A 174      12.524   1.038 103.737  1.00  0.00           H  
ATOM   2671  HE  ARG A 174      13.282   1.298 100.852  1.00  0.00           H  
ATOM   2672 1HH1 ARG A 174      13.989   1.932 104.265  1.00  0.00           H  
ATOM   2673 2HH1 ARG A 174      15.531   2.671 103.895  1.00  0.00           H  
ATOM   2674 1HH2 ARG A 174      15.196   2.234 100.418  1.00  0.00           H  
ATOM   2675 2HH2 ARG A 174      16.214   2.845 101.703  1.00  0.00           H  
ATOM   2676  N   THR A 175       9.657  -1.637 100.160  1.00 27.34           N  
ATOM   2677  CA  THR A 175       9.366  -2.453  98.990  1.00 27.55           C  
ATOM   2678  C   THR A 175      10.311  -2.141  97.859  1.00 27.57           C  
ATOM   2679  O   THR A 175       9.971  -2.416  96.717  1.00 29.38           O  
ATOM   2680  CB  THR A 175       7.956  -2.141  98.510  1.00 27.58           C  
ATOM   2681  OG1 THR A 175       7.889  -0.739  98.214  1.00 29.91           O  
ATOM   2682  CG2 THR A 175       6.913  -2.459  99.593  1.00 28.66           C  
ATOM   2683  H   THR A 175       9.681  -0.632 100.065  1.00  0.00           H  
ATOM   2684  HA  THR A 175       9.427  -3.503  99.277  1.00  0.00           H  
ATOM   2685  HB  THR A 175       7.733  -2.735  97.624  1.00  0.00           H  
ATOM   2686  HG1 THR A 175       8.743  -0.335  98.388  1.00  0.00           H  
ATOM   2687 1HG2 THR A 175       5.917  -2.225  99.218  1.00  0.00           H  
ATOM   2688 2HG2 THR A 175       6.966  -3.517  99.849  1.00  0.00           H  
ATOM   2689 3HG2 THR A 175       7.116  -1.860 100.480  1.00  0.00           H  
ATOM   2690  N   ASP A 176      11.463  -1.521  98.153  1.00 26.61           N  
ATOM   2691  CA  ASP A 176      12.455  -1.194  97.138  1.00 25.67           C  
ATOM   2692  C   ASP A 176      13.660  -2.119  97.297  1.00 24.15           C  
ATOM   2693  O   ASP A 176      14.807  -1.751  96.966  1.00 23.39           O  
ATOM   2694  CB  ASP A 176      12.849   0.289  97.257  1.00 26.99           C  
ATOM   2695  CG  ASP A 176      13.559   0.603  98.575  1.00 29.76           C  
ATOM   2696  OD1 ASP A 176      13.562  -0.257  99.494  1.00 28.87           O  
ATOM   2697  OD2 ASP A 176      14.139   1.703  98.693  1.00 30.46           O  
ATOM   2698  H   ASP A 176      11.644  -1.274  99.115  1.00  0.00           H  
ATOM   2699  HA  ASP A 176      12.015  -1.367  96.156  1.00  0.00           H  
ATOM   2700 1HB  ASP A 176      13.506   0.558  96.430  1.00  0.00           H  
ATOM   2701 2HB  ASP A 176      11.956   0.910  97.181  1.00  0.00           H  
ATOM   2702  N   LEU A 177      13.436  -3.306  97.842  1.00 20.57           N  
ATOM   2703  CA  LEU A 177      14.599  -4.157  98.113  1.00 22.04           C  
ATOM   2704  C   LEU A 177      15.031  -4.962  96.846  1.00 22.14           C  
ATOM   2705  O   LEU A 177      16.168  -5.460  96.795  1.00 22.17           O  
ATOM   2706  CB  LEU A 177      14.404  -5.097  99.279  1.00 21.93           C  
ATOM   2707  CG  LEU A 177      14.281  -4.574 100.707  1.00 22.69           C  
ATOM   2708  CD1 LEU A 177      14.043  -5.744 101.580  1.00 21.39           C  
ATOM   2709  CD2 LEU A 177      15.578  -3.887 101.132  1.00 29.31           C  
ATOM   2710  H   LEU A 177      12.514  -3.645  98.075  1.00  0.00           H  
ATOM   2711  HA  LEU A 177      15.446  -3.517  98.356  1.00  0.00           H  
ATOM   2712 1HB  LEU A 177      13.492  -5.669  99.115  1.00  0.00           H  
ATOM   2713 2HB  LEU A 177      15.244  -5.791  99.310  1.00  0.00           H  
ATOM   2714  HG  LEU A 177      13.463  -3.856 100.762  1.00  0.00           H  
ATOM   2715 1HD1 LEU A 177      13.948  -5.413 102.614  1.00  0.00           H  
ATOM   2716 2HD1 LEU A 177      13.124  -6.245 101.275  1.00  0.00           H  
ATOM   2717 3HD1 LEU A 177      14.880  -6.437 101.496  1.00  0.00           H  
ATOM   2718 1HD2 LEU A 177      15.477  -3.518 102.153  1.00  0.00           H  
ATOM   2719 2HD2 LEU A 177      16.401  -4.601 101.084  1.00  0.00           H  
ATOM   2720 3HD2 LEU A 177      15.784  -3.052 100.463  1.00  0.00           H  
ATOM   2721  N   VAL A 178      14.111  -5.053  95.888  1.00 21.50           N  
ATOM   2722  CA  VAL A 178      14.411  -5.556  94.527  1.00 21.82           C  
ATOM   2723  C   VAL A 178      13.888  -4.641  93.472  1.00 20.68           C  
ATOM   2724  O   VAL A 178      13.030  -3.836  93.717  1.00 20.57           O  
ATOM   2725  CB  VAL A 178      13.801  -6.962  94.307  1.00 22.15           C  
ATOM   2726  CG1 VAL A 178      14.342  -7.909  95.360  1.00 23.75           C  
ATOM   2727  CG2 VAL A 178      12.303  -6.895  94.344  1.00 22.95           C  
ATOM   2728  H   VAL A 178      13.169  -4.764  96.109  1.00  0.00           H  
ATOM   2729  HA  VAL A 178      15.493  -5.630  94.416  1.00  0.00           H  
ATOM   2730  HB  VAL A 178      14.120  -7.338  93.335  1.00  0.00           H  
ATOM   2731 1HG1 VAL A 178      13.916  -8.902  95.210  1.00  0.00           H  
ATOM   2732 2HG1 VAL A 178      15.427  -7.964  95.277  1.00  0.00           H  
ATOM   2733 3HG1 VAL A 178      14.071  -7.545  96.351  1.00  0.00           H  
ATOM   2734 1HG2 VAL A 178      11.890  -7.891  94.187  1.00  0.00           H  
ATOM   2735 2HG2 VAL A 178      11.980  -6.516  95.314  1.00  0.00           H  
ATOM   2736 3HG2 VAL A 178      11.949  -6.228  93.558  1.00  0.00           H  
ATOM   2737  N   SER A 179      14.402  -4.792  92.252  1.00 20.30           N  
ATOM   2738  CA  SER A 179      13.862  -4.075  91.129  1.00 20.38           C  
ATOM   2739  C   SER A 179      12.564  -4.685  90.663  1.00 20.24           C  
ATOM   2740  O   SER A 179      12.295  -5.859  90.909  1.00 20.53           O  
ATOM   2741  CB  SER A 179      14.852  -4.059  89.962  1.00 20.40           C  
ATOM   2742  OG  SER A 179      15.127  -5.407  89.519  1.00 18.99           O  
ATOM   2743  H   SER A 179      15.182  -5.417  92.108  1.00  0.00           H  
ATOM   2744  HA  SER A 179      13.673  -3.045  91.434  1.00  0.00           H  
ATOM   2745 1HB  SER A 179      14.437  -3.474  89.141  1.00  0.00           H  
ATOM   2746 2HB  SER A 179      15.776  -3.574  90.275  1.00  0.00           H  
ATOM   2747  HG  SER A 179      14.606  -5.983  90.084  1.00  0.00           H  
ATOM   2748  N   GLU A 180      11.788  -3.869  89.953  1.00 20.85           N  
ATOM   2749  CA  GLU A 180      10.569  -4.377  89.319  1.00 22.72           C  
ATOM   2750  C   GLU A 180      10.878  -5.495  88.310  1.00 21.49           C  
ATOM   2751  O   GLU A 180      10.157  -6.497  88.256  1.00 19.88           O  
ATOM   2752  CB  GLU A 180       9.759  -3.255  88.637  1.00 23.58           C  
ATOM   2753  CG  GLU A 180       8.664  -2.701  89.532  1.00 30.48           C  
ATOM   2754  CD  GLU A 180       7.570  -3.715  89.828  1.00 33.89           C  
ATOM   2755  OE1 GLU A 180       7.671  -4.366  90.885  1.00 39.47           O  
ATOM   2756  OE2 GLU A 180       6.646  -3.873  88.976  1.00 36.02           O  
ATOM   2757  H   GLU A 180      12.030  -2.894  89.844  1.00  0.00           H  
ATOM   2758  HA  GLU A 180       9.939  -4.824  90.089  1.00  0.00           H  
ATOM   2759 1HB  GLU A 180      10.429  -2.442  88.356  1.00  0.00           H  
ATOM   2760 2HB  GLU A 180       9.306  -3.638  87.722  1.00  0.00           H  
ATOM   2761 1HG  GLU A 180       9.107  -2.378  90.473  1.00  0.00           H  
ATOM   2762 2HG  GLU A 180       8.223  -1.829  89.051  1.00  0.00           H  
ATOM   2763  N   SER A 181      11.970  -5.338  87.556  1.00 21.06           N  
ATOM   2764  CA  SER A 181      12.422  -6.392  86.604  1.00 19.99           C  
ATOM   2765  C   SER A 181      12.649  -7.724  87.283  1.00 19.21           C  
ATOM   2766  O   SER A 181      12.196  -8.779  86.831  1.00 17.51           O  
ATOM   2767  CB  SER A 181      13.718  -5.995  85.902  1.00 20.42           C  
ATOM   2768  OG  SER A 181      13.453  -5.021  84.967  1.00 23.00           O  
ATOM   2769  H   SER A 181      12.503  -4.483  87.633  1.00  0.00           H  
ATOM   2770  HA  SER A 181      11.651  -6.525  85.844  1.00  0.00           H  
ATOM   2771 1HB  SER A 181      14.434  -5.631  86.638  1.00  0.00           H  
ATOM   2772 2HB  SER A 181      14.156  -6.871  85.425  1.00  0.00           H  
ATOM   2773  HG  SER A 181      12.508  -4.857  85.016  1.00  0.00           H  
ATOM   2774  N   PHE A 182      13.341  -7.680  88.402  1.00 17.55           N  
ATOM   2775  CA  PHE A 182      13.576  -8.868  89.177  1.00 18.57           C  
ATOM   2776  C   PHE A 182      12.283  -9.471  89.741  1.00 17.69           C  
ATOM   2777  O   PHE A 182      12.109 -10.732  89.777  1.00 18.53           O  
ATOM   2778  CB  PHE A 182      14.576  -8.577  90.307  1.00 18.42           C  
ATOM   2779  CG  PHE A 182      14.950  -9.782  91.090  1.00 20.55           C  
ATOM   2780  CD1 PHE A 182      15.877 -10.672  90.600  1.00 24.41           C  
ATOM   2781  CD2 PHE A 182      14.349 -10.037  92.311  1.00 25.02           C  
ATOM   2782  CE1 PHE A 182      16.207 -11.797  91.339  1.00 30.65           C  
ATOM   2783  CE2 PHE A 182      14.693 -11.145  93.043  1.00 27.54           C  
ATOM   2784  CZ  PHE A 182      15.594 -12.009  92.565  1.00 24.81           C  
ATOM   2785  H   PHE A 182      13.715  -6.799  88.726  1.00  0.00           H  
ATOM   2786  HA  PHE A 182      13.999  -9.631  88.522  1.00  0.00           H  
ATOM   2787 1HB  PHE A 182      15.484  -8.145  89.887  1.00  0.00           H  
ATOM   2788 2HB  PHE A 182      14.150  -7.843  90.989  1.00  0.00           H  
ATOM   2789  HD1 PHE A 182      16.342 -10.478  89.633  1.00  0.00           H  
ATOM   2790  HD2 PHE A 182      13.613  -9.333  92.701  1.00  0.00           H  
ATOM   2791  HE1 PHE A 182      16.942 -12.504  90.955  1.00  0.00           H  
ATOM   2792  HE2 PHE A 182      14.231 -11.322  94.014  1.00  0.00           H  
ATOM   2793  HZ  PHE A 182      15.842 -12.890  93.154  1.00  0.00           H  
ATOM   2794  N   ARG A 183      11.391  -8.634  90.253  1.00 17.68           N  
ATOM   2795  CA  ARG A 183      10.125  -9.129  90.765  1.00 19.21           C  
ATOM   2796  C   ARG A 183       9.326  -9.796  89.661  1.00 19.12           C  
ATOM   2797  O   ARG A 183       8.847 -10.890  89.835  1.00 19.98           O  
ATOM   2798  CB  ARG A 183       9.278  -8.001  91.331  1.00 20.03           C  
ATOM   2799  CG  ARG A 183       8.143  -8.553  92.181  1.00 23.65           C  
ATOM   2800  CD  ARG A 183       7.211  -7.467  92.595  1.00 28.30           C  
ATOM   2801  NE  ARG A 183       6.600  -6.791  91.443  1.00 29.84           N  
ATOM   2802  CZ  ARG A 183       5.595  -7.267  90.705  1.00 30.94           C  
ATOM   2803  NH1 ARG A 183       5.060  -8.465  90.926  1.00 28.56           N  
ATOM   2804  NH2 ARG A 183       5.113  -6.523  89.722  1.00 31.29           N  
ATOM   2805  H   ARG A 183      11.584  -7.643  90.292  1.00  0.00           H  
ATOM   2806  HA  ARG A 183      10.330  -9.838  91.568  1.00  0.00           H  
ATOM   2807 1HB  ARG A 183       9.903  -7.344  91.933  1.00  0.00           H  
ATOM   2808 2HB  ARG A 183       8.871  -7.406  90.513  1.00  0.00           H  
ATOM   2809 1HG  ARG A 183       7.585  -9.293  91.607  1.00  0.00           H  
ATOM   2810 2HG  ARG A 183       8.553  -9.022  93.076  1.00  0.00           H  
ATOM   2811 1HD  ARG A 183       6.411  -7.887  93.204  1.00  0.00           H  
ATOM   2812 2HD  ARG A 183       7.755  -6.722  93.174  1.00  0.00           H  
ATOM   2813  HE  ARG A 183       6.967  -5.886  91.180  1.00  0.00           H  
ATOM   2814 1HH1 ARG A 183       5.414  -9.046  91.673  1.00  0.00           H  
ATOM   2815 2HH1 ARG A 183       4.300  -8.793  90.348  1.00  0.00           H  
ATOM   2816 1HH2 ARG A 183       5.506  -5.610  89.540  1.00  0.00           H  
ATOM   2817 2HH2 ARG A 183       4.353  -6.868  89.154  1.00  0.00           H  
ATOM   2818  N   LEU A 184       9.265  -9.149  88.511  1.00 18.58           N  
ATOM   2819  CA  LEU A 184       8.518  -9.682  87.376  1.00 19.36           C  
ATOM   2820  C   LEU A 184       9.100 -10.989  86.820  1.00 17.89           C  
ATOM   2821  O   LEU A 184       8.344 -11.902  86.425  1.00 16.48           O  
ATOM   2822  CB  LEU A 184       8.347  -8.646  86.279  1.00 20.80           C  
ATOM   2823  CG  LEU A 184       7.295  -7.607  86.671  1.00 24.93           C  
ATOM   2824  CD1 LEU A 184       7.206  -6.528  85.600  1.00 26.69           C  
ATOM   2825  CD2 LEU A 184       5.892  -8.273  86.933  1.00 26.30           C  
ATOM   2826  H   LEU A 184       9.745  -8.266  88.413  1.00  0.00           H  
ATOM   2827  HA  LEU A 184       7.527  -9.975  87.721  1.00  0.00           H  
ATOM   2828 1HB  LEU A 184       9.307  -8.162  86.105  1.00  0.00           H  
ATOM   2829 2HB  LEU A 184       8.049  -9.156  85.363  1.00  0.00           H  
ATOM   2830  HG  LEU A 184       7.609  -7.097  87.582  1.00  0.00           H  
ATOM   2831 1HD1 LEU A 184       6.455  -5.792  85.887  1.00  0.00           H  
ATOM   2832 2HD1 LEU A 184       8.174  -6.037  85.497  1.00  0.00           H  
ATOM   2833 3HD1 LEU A 184       6.925  -6.981  84.650  1.00  0.00           H  
ATOM   2834 1HD2 LEU A 184       5.170  -7.504  87.210  1.00  0.00           H  
ATOM   2835 2HD2 LEU A 184       5.554  -8.779  86.028  1.00  0.00           H  
ATOM   2836 3HD2 LEU A 184       5.979  -8.998  87.743  1.00  0.00           H  
ATOM   2837  N   TYR A 185      10.414 -11.095  86.878  1.00 17.42           N  
ATOM   2838  CA  TYR A 185      11.147 -12.335  86.540  1.00 17.92           C  
ATOM   2839  C   TYR A 185      10.633 -13.460  87.388  1.00 18.25           C  
ATOM   2840  O   TYR A 185      10.361 -14.559  86.893  1.00 16.26           O  
ATOM   2841  CB  TYR A 185      12.628 -12.103  86.818  1.00 17.93           C  
ATOM   2842  CG  TYR A 185      13.541 -13.251  86.633  1.00 16.57           C  
ATOM   2843  CD1 TYR A 185      13.589 -13.973  85.419  1.00 16.96           C  
ATOM   2844  CD2 TYR A 185      14.415 -13.604  87.615  1.00 17.37           C  
ATOM   2845  CE1 TYR A 185      14.469 -15.044  85.264  1.00 16.38           C  
ATOM   2846  CE2 TYR A 185      15.280 -14.630  87.466  1.00 15.79           C  
ATOM   2847  CZ  TYR A 185      15.320 -15.359  86.288  1.00 17.13           C  
ATOM   2848  OH  TYR A 185      16.217 -16.399  86.140  1.00 18.40           O  
ATOM   2849  H   TYR A 185      10.934 -10.280  87.170  1.00  0.00           H  
ATOM   2850  HA  TYR A 185      11.000 -12.546  85.480  1.00  0.00           H  
ATOM   2851 1HB  TYR A 185      13.000 -11.308  86.170  1.00  0.00           H  
ATOM   2852 2HB  TYR A 185      12.757 -11.772  87.848  1.00  0.00           H  
ATOM   2853  HD1 TYR A 185      12.934 -13.694  84.593  1.00  0.00           H  
ATOM   2854  HD2 TYR A 185      14.429 -13.053  88.556  1.00  0.00           H  
ATOM   2855  HE1 TYR A 185      14.498 -15.594  84.324  1.00  0.00           H  
ATOM   2856  HE2 TYR A 185      15.957 -14.894  88.278  1.00  0.00           H  
ATOM   2857  HH  TYR A 185      16.739 -16.487  86.941  1.00  0.00           H  
ATOM   2858  N   ASN A 186      10.532 -13.196  88.697  1.00 16.59           N  
ATOM   2859  CA  ASN A 186      10.036 -14.195  89.658  1.00 17.58           C  
ATOM   2860  C   ASN A 186       8.539 -14.506  89.470  1.00 17.27           C  
ATOM   2861  O   ASN A 186       8.115 -15.678  89.501  1.00 17.23           O  
ATOM   2862  CB  ASN A 186      10.316 -13.738  91.072  1.00 18.52           C  
ATOM   2863  CG  ASN A 186      11.764 -13.955  91.458  1.00 19.56           C  
ATOM   2864  OD1 ASN A 186      12.076 -15.026  91.889  1.00 26.10           O  
ATOM   2865  ND2 ASN A 186      12.665 -12.983  91.233  1.00 18.08           N  
ATOM   2866  H   ASN A 186      10.805 -12.283  89.033  1.00  0.00           H  
ATOM   2867  HA  ASN A 186      10.560 -15.136  89.481  1.00  0.00           H  
ATOM   2868 1HB  ASN A 186      10.074 -12.679  91.167  1.00  0.00           H  
ATOM   2869 2HB  ASN A 186       9.675 -14.283  91.764  1.00  0.00           H  
ATOM   2870 1HD2 ASN A 186      13.623 -13.121  91.486  1.00  0.00           H  
ATOM   2871 2HD2 ASN A 186      12.378 -12.123  90.813  1.00  0.00           H  
ATOM   2872  N   TRP A 187       7.763 -13.473  89.196  1.00 16.36           N  
ATOM   2873  CA  TRP A 187       6.378 -13.666  88.818  1.00 17.07           C  
ATOM   2874  C   TRP A 187       6.235 -14.668  87.668  1.00 17.98           C  
ATOM   2875  O   TRP A 187       5.353 -15.590  87.678  1.00 15.95           O  
ATOM   2876  CB  TRP A 187       5.667 -12.348  88.483  1.00 17.18           C  
ATOM   2877  CG  TRP A 187       4.275 -12.590  87.960  1.00 16.59           C  
ATOM   2878  CD1 TRP A 187       3.147 -12.819  88.703  1.00 16.96           C  
ATOM   2879  CD2 TRP A 187       3.861 -12.577  86.589  1.00 18.78           C  
ATOM   2880  NE1 TRP A 187       2.060 -13.011  87.852  1.00 14.97           N  
ATOM   2881  CE2 TRP A 187       2.479 -12.836  86.561  1.00 18.04           C  
ATOM   2882  CE3 TRP A 187       4.550 -12.436  85.375  1.00 15.22           C  
ATOM   2883  CZ2 TRP A 187       1.777 -12.936  85.380  1.00 17.18           C  
ATOM   2884  CZ3 TRP A 187       3.847 -12.507  84.214  1.00 18.35           C  
ATOM   2885  CH2 TRP A 187       2.481 -12.771  84.215  1.00 17.73           C  
ATOM   2886  H   TRP A 187       8.132 -12.534  89.248  1.00  0.00           H  
ATOM   2887  HA  TRP A 187       5.851 -14.120  89.657  1.00  0.00           H  
ATOM   2888 1HB  TRP A 187       5.615 -11.725  89.376  1.00  0.00           H  
ATOM   2889 2HB  TRP A 187       6.244 -11.803  87.737  1.00  0.00           H  
ATOM   2890  HD1 TRP A 187       3.112 -12.846  89.791  1.00  0.00           H  
ATOM   2891  HE1 TRP A 187       1.120 -13.242  88.141  1.00  0.00           H  
ATOM   2892  HE3 TRP A 187       5.627 -12.270  85.364  1.00  0.00           H  
ATOM   2893  HZ2 TRP A 187       0.705 -13.136  85.358  1.00  0.00           H  
ATOM   2894  HZ3 TRP A 187       4.384 -12.352  83.278  1.00  0.00           H  
ATOM   2895  HH2 TRP A 187       1.961 -12.849  83.260  1.00  0.00           H  
ATOM   2896  N   ASP A 188       7.063 -14.476  86.642  1.00 17.18           N  
ATOM   2897  CA  ASP A 188       6.941 -15.296  85.431  1.00 17.65           C  
ATOM   2898  C   ASP A 188       7.336 -16.746  85.729  1.00 16.42           C  
ATOM   2899  O   ASP A 188       6.714 -17.656  85.248  1.00 17.28           O  
ATOM   2900  CB  ASP A 188       7.780 -14.739  84.302  1.00 17.18           C  
ATOM   2901  CG  ASP A 188       7.917 -15.749  83.156  1.00 21.43           C  
ATOM   2902  OD1 ASP A 188       7.007 -15.768  82.298  1.00 19.20           O  
ATOM   2903  OD2 ASP A 188       8.855 -16.580  83.207  1.00 19.51           O  
ATOM   2904  H   ASP A 188       7.781 -13.767  86.686  1.00  0.00           H  
ATOM   2905  HA  ASP A 188       5.898 -15.292  85.114  1.00  0.00           H  
ATOM   2906 1HB  ASP A 188       7.323 -13.823  83.926  1.00  0.00           H  
ATOM   2907 2HB  ASP A 188       8.770 -14.480  84.678  1.00  0.00           H  
ATOM   2908  N   ILE A 189       8.348 -16.948  86.558  1.00 15.74           N  
ATOM   2909  CA  ILE A 189       8.698 -18.289  86.972  1.00 16.52           C  
ATOM   2910  C   ILE A 189       7.512 -18.974  87.657  1.00 16.45           C  
ATOM   2911  O   ILE A 189       7.236 -20.169  87.445  1.00 15.51           O  
ATOM   2912  CB  ILE A 189       9.915 -18.277  87.901  1.00 17.05           C  
ATOM   2913  CG1 ILE A 189      11.214 -17.879  87.139  1.00 18.32           C  
ATOM   2914  CG2 ILE A 189      10.076 -19.634  88.555  1.00 17.98           C  
ATOM   2915  CD1 ILE A 189      12.423 -17.716  88.097  1.00 21.55           C  
ATOM   2916  H   ILE A 189       8.886 -16.169  86.910  1.00  0.00           H  
ATOM   2917  HA  ILE A 189       8.948 -18.870  86.085  1.00  0.00           H  
ATOM   2918  HB  ILE A 189       9.776 -17.520  88.672  1.00  0.00           H  
ATOM   2919 1HG1 ILE A 189      11.446 -18.640  86.394  1.00  0.00           H  
ATOM   2920 2HG1 ILE A 189      11.051 -16.941  86.607  1.00  0.00           H  
ATOM   2921 1HG2 ILE A 189      10.944 -19.619  89.214  1.00  0.00           H  
ATOM   2922 2HG2 ILE A 189       9.184 -19.866  89.135  1.00  0.00           H  
ATOM   2923 3HG2 ILE A 189      10.217 -20.394  87.786  1.00  0.00           H  
ATOM   2924 1HD1 ILE A 189      13.307 -17.438  87.523  1.00  0.00           H  
ATOM   2925 2HD1 ILE A 189      12.205 -16.937  88.829  1.00  0.00           H  
ATOM   2926 3HD1 ILE A 189      12.608 -18.657  88.613  1.00  0.00           H  
ATOM   2927  N   ALA A 190       6.822 -18.238  88.542  1.00 14.77           N  
ATOM   2928  CA  ALA A 190       5.674 -18.814  89.280  1.00 15.10           C  
ATOM   2929  C   ALA A 190       4.509 -19.055  88.327  1.00 14.64           C  
ATOM   2930  O   ALA A 190       3.813 -20.048  88.421  1.00 14.98           O  
ATOM   2931  CB  ALA A 190       5.196 -17.853  90.387  1.00 15.40           C  
ATOM   2932  H   ALA A 190       7.084 -17.277  88.712  1.00  0.00           H  
ATOM   2933  HA  ALA A 190       6.002 -19.745  89.743  1.00  0.00           H  
ATOM   2934 1HB  ALA A 190       4.352 -18.297  90.915  1.00  0.00           H  
ATOM   2935 2HB  ALA A 190       6.010 -17.673  91.089  1.00  0.00           H  
ATOM   2936 3HB  ALA A 190       4.888 -16.909  89.941  1.00  0.00           H  
ATOM   2937  N   ALA A 191       4.338 -18.162  87.352  1.00 14.52           N  
ATOM   2938  CA  ALA A 191       3.197 -18.252  86.405  1.00 14.52           C  
ATOM   2939  C   ALA A 191       3.199 -19.551  85.634  1.00 15.27           C  
ATOM   2940  O   ALA A 191       2.116 -20.120  85.314  1.00 14.48           O  
ATOM   2941  CB  ALA A 191       3.185 -17.060  85.460  1.00 12.84           C  
ATOM   2942  H   ALA A 191       5.000 -17.406  87.254  1.00  0.00           H  
ATOM   2943  HA  ALA A 191       2.274 -18.247  86.985  1.00  0.00           H  
ATOM   2944 1HB  ALA A 191       2.341 -17.147  84.775  1.00  0.00           H  
ATOM   2945 2HB  ALA A 191       3.091 -16.140  86.036  1.00  0.00           H  
ATOM   2946 3HB  ALA A 191       4.113 -17.038  84.891  1.00  0.00           H  
ATOM   2947  N   GLY A 192       4.397 -20.045  85.316  1.00 15.50           N  
ATOM   2948  CA  GLY A 192       4.521 -21.244  84.517  1.00 16.16           C  
ATOM   2949  C   GLY A 192       4.337 -22.529  85.282  1.00 16.39           C  
ATOM   2950  O   GLY A 192       4.347 -23.588  84.651  1.00 16.37           O  
ATOM   2951  H   GLY A 192       5.234 -19.578  85.636  1.00  0.00           H  
ATOM   2952 1HA  GLY A 192       3.785 -21.224  83.713  1.00  0.00           H  
ATOM   2953 2HA  GLY A 192       5.505 -21.270  84.050  1.00  0.00           H  
ATOM   2954  N   ALA A 193       4.193 -22.465  86.612  1.00 16.15           N  
ATOM   2955  CA  ALA A 193       4.051 -23.680  87.440  1.00 15.45           C  
ATOM   2956  C   ALA A 193       2.701 -24.328  87.234  1.00 13.59           C  
ATOM   2957  O   ALA A 193       1.758 -23.755  86.691  1.00 14.79           O  
ATOM   2958  CB  ALA A 193       4.265 -23.388  88.920  1.00 15.32           C  
ATOM   2959  H   ALA A 193       4.181 -21.560  87.060  1.00  0.00           H  
ATOM   2960  HA  ALA A 193       4.808 -24.397  87.122  1.00  0.00           H  
ATOM   2961 1HB  ALA A 193       4.152 -24.309  89.493  1.00  0.00           H  
ATOM   2962 2HB  ALA A 193       5.268 -22.988  89.071  1.00  0.00           H  
ATOM   2963 3HB  ALA A 193       3.530 -22.659  89.257  1.00  0.00           H  
ATOM   2964  N   SER A 194       2.634 -25.565  87.641  1.00 14.47           N  
ATOM   2965  CA  SER A 194       1.381 -26.270  87.659  1.00 14.23           C  
ATOM   2966  C   SER A 194       0.383 -25.569  88.542  1.00 14.19           C  
ATOM   2967  O   SER A 194       0.687 -25.289  89.735  1.00 14.30           O  
ATOM   2968  CB  SER A 194       1.682 -27.695  88.260  1.00 15.24           C  
ATOM   2969  OG  SER A 194       0.513 -28.372  88.632  1.00 14.97           O  
ATOM   2970  H   SER A 194       3.470 -26.040  87.949  1.00  0.00           H  
ATOM   2971  HA  SER A 194       1.017 -26.355  86.634  1.00  0.00           H  
ATOM   2972 1HB  SER A 194       2.220 -28.293  87.525  1.00  0.00           H  
ATOM   2973 2HB  SER A 194       2.326 -27.593  89.133  1.00  0.00           H  
ATOM   2974  HG  SER A 194      -0.214 -27.780  88.422  1.00  0.00           H  
ATOM   2975  N   PRO A 195      -0.835 -25.289  88.016  1.00 14.38           N  
ATOM   2976  CA  PRO A 195      -1.867 -24.778  88.917  1.00 13.33           C  
ATOM   2977  C   PRO A 195      -2.236 -25.696  90.032  1.00 14.98           C  
ATOM   2978  O   PRO A 195      -2.469 -25.240  91.125  1.00 13.14           O  
ATOM   2979  CB  PRO A 195      -3.062 -24.502  88.003  1.00 14.71           C  
ATOM   2980  CG  PRO A 195      -2.411 -24.267  86.623  1.00 16.08           C  
ATOM   2981  CD  PRO A 195      -1.251 -25.253  86.604  1.00 15.27           C  
ATOM   2982  HA  PRO A 195      -1.514 -23.844  89.379  1.00  0.00           H  
ATOM   2983 1HB  PRO A 195      -3.752 -25.359  88.017  1.00  0.00           H  
ATOM   2984 2HB  PRO A 195      -3.624 -23.631  88.371  1.00  0.00           H  
ATOM   2985 1HG  PRO A 195      -3.143 -24.447  85.822  1.00  0.00           H  
ATOM   2986 2HG  PRO A 195      -2.088 -23.220  86.529  1.00  0.00           H  
ATOM   2987 1HD  PRO A 195      -1.608 -26.234  86.257  1.00  0.00           H  
ATOM   2988 2HD  PRO A 195      -0.457 -24.873  85.944  1.00  0.00           H  
ATOM   2989  N   LYS A 196      -2.272 -26.994  89.771  1.00 14.39           N  
ATOM   2990  CA  LYS A 196      -2.603 -27.946  90.817  1.00 15.13           C  
ATOM   2991  C   LYS A 196      -1.529 -28.051  91.835  1.00 16.11           C  
ATOM   2992  O   LYS A 196      -1.805 -28.069  93.032  1.00 16.74           O  
ATOM   2993  CB  LYS A 196      -2.850 -29.283  90.168  1.00 14.96           C  
ATOM   2994  CG  LYS A 196      -3.142 -30.476  91.098  1.00 18.07           C  
ATOM   2995  CD  LYS A 196      -4.264 -30.295  92.038  1.00 19.17           C  
ATOM   2996  CE  LYS A 196      -4.829 -31.657  92.513  1.00 22.03           C  
ATOM   2997  NZ  LYS A 196      -3.937 -32.633  93.115  1.00 20.95           N  
ATOM   2998  H   LYS A 196      -2.070 -27.335  88.842  1.00  0.00           H  
ATOM   2999  HA  LYS A 196      -3.509 -27.606  91.320  1.00  0.00           H  
ATOM   3000 1HB  LYS A 196      -3.701 -29.207  89.491  1.00  0.00           H  
ATOM   3001 2HB  LYS A 196      -1.981 -29.564  89.572  1.00  0.00           H  
ATOM   3002 1HG  LYS A 196      -3.375 -31.357  90.498  1.00  0.00           H  
ATOM   3003 2HG  LYS A 196      -2.260 -30.692  91.701  1.00  0.00           H  
ATOM   3004 1HD  LYS A 196      -3.924 -29.730  92.907  1.00  0.00           H  
ATOM   3005 2HD  LYS A 196      -5.060 -29.733  91.550  1.00  0.00           H  
ATOM   3006 1HE  LYS A 196      -5.602 -31.489  93.262  1.00  0.00           H  
ATOM   3007 2HE  LYS A 196      -5.280 -32.178  91.669  1.00  0.00           H  
ATOM   3008 1HZ  LYS A 196      -4.461 -33.459  93.366  1.00  0.00           H  
ATOM   3009 2HZ  LYS A 196      -3.214 -32.881  92.455  1.00  0.00           H  
ATOM   3010 3HZ  LYS A 196      -3.515 -32.238  93.943  1.00  0.00           H  
ATOM   3011  N   GLY A 197      -0.281 -28.142  91.366  1.00 15.88           N  
ATOM   3012  CA  GLY A 197       0.876 -28.161  92.280  1.00 15.74           C  
ATOM   3013  C   GLY A 197       0.941 -26.938  93.149  1.00 15.10           C  
ATOM   3014  O   GLY A 197       1.157 -27.003  94.369  1.00 15.90           O  
ATOM   3015  H   GLY A 197      -0.122 -28.199  90.370  1.00  0.00           H  
ATOM   3016 1HA  GLY A 197       0.824 -29.046  92.915  1.00  0.00           H  
ATOM   3017 2HA  GLY A 197       1.796 -28.235  91.701  1.00  0.00           H  
ATOM   3018  N   THR A 198       0.701 -25.786  92.540  1.00 15.98           N  
ATOM   3019  CA  THR A 198       0.655 -24.533  93.260  1.00 15.39           C  
ATOM   3020  C   THR A 198      -0.369 -24.563  94.427  1.00 15.67           C  
ATOM   3021  O   THR A 198      -0.086 -24.149  95.517  1.00 15.65           O  
ATOM   3022  CB  THR A 198       0.401 -23.373  92.322  1.00 14.73           C  
ATOM   3023  OG1 THR A 198       1.439 -23.342  91.324  1.00 16.03           O  
ATOM   3024  CG2 THR A 198       0.365 -22.039  93.084  1.00 14.85           C  
ATOM   3025  H   THR A 198       0.546 -25.786  91.542  1.00  0.00           H  
ATOM   3026  HA  THR A 198       1.619 -24.377  93.745  1.00  0.00           H  
ATOM   3027  HB  THR A 198      -0.555 -23.515  91.818  1.00  0.00           H  
ATOM   3028  HG1 THR A 198       2.054 -24.062  91.481  1.00  0.00           H  
ATOM   3029 1HG2 THR A 198       0.180 -21.225  92.384  1.00  0.00           H  
ATOM   3030 2HG2 THR A 198      -0.431 -22.066  93.827  1.00  0.00           H  
ATOM   3031 3HG2 THR A 198       1.320 -21.879  93.582  1.00  0.00           H  
ATOM   3032  N   LEU A 199      -1.552 -25.095  94.178  1.00 15.07           N  
ATOM   3033  CA  LEU A 199      -2.601 -25.180  95.156  1.00 15.86           C  
ATOM   3034  C   LEU A 199      -2.336 -26.184  96.245  1.00 16.30           C  
ATOM   3035  O   LEU A 199      -2.430 -25.847  97.407  1.00 15.03           O  
ATOM   3036  CB  LEU A 199      -3.950 -25.493  94.469  1.00 16.20           C  
ATOM   3037  CG  LEU A 199      -5.173 -25.664  95.339  1.00 17.79           C  
ATOM   3038  CD1 LEU A 199      -5.418 -24.424  96.211  1.00 18.83           C  
ATOM   3039  CD2 LEU A 199      -6.362 -26.019  94.437  1.00 19.67           C  
ATOM   3040  H   LEU A 199      -1.715 -25.457  93.249  1.00  0.00           H  
ATOM   3041  HA  LEU A 199      -2.681 -24.218  95.662  1.00  0.00           H  
ATOM   3042 1HB  LEU A 199      -4.180 -24.689  93.772  1.00  0.00           H  
ATOM   3043 2HB  LEU A 199      -3.845 -26.418  93.902  1.00  0.00           H  
ATOM   3044  HG  LEU A 199      -4.999 -26.464  96.059  1.00  0.00           H  
ATOM   3045 1HD1 LEU A 199      -6.305 -24.580  96.825  1.00  0.00           H  
ATOM   3046 2HD1 LEU A 199      -4.556 -24.257  96.857  1.00  0.00           H  
ATOM   3047 3HD1 LEU A 199      -5.568 -23.554  95.572  1.00  0.00           H  
ATOM   3048 1HD2 LEU A 199      -7.256 -26.148  95.047  1.00  0.00           H  
ATOM   3049 2HD2 LEU A 199      -6.526 -25.216  93.718  1.00  0.00           H  
ATOM   3050 3HD2 LEU A 199      -6.150 -26.946  93.904  1.00  0.00           H  
ATOM   3051  N   ASP A 200      -1.982 -27.399  95.865  1.00 16.28           N  
ATOM   3052  CA  ASP A 200      -1.767 -28.449  96.826  1.00 17.63           C  
ATOM   3053  C   ASP A 200      -0.601 -28.064  97.703  1.00 18.57           C  
ATOM   3054  O   ASP A 200      -0.620 -28.386  98.878  1.00 19.10           O  
ATOM   3055  CB  ASP A 200      -1.434 -29.748  96.135  1.00 17.87           C  
ATOM   3056  CG  ASP A 200      -2.630 -30.466  95.586  1.00 19.36           C  
ATOM   3057  OD1 ASP A 200      -3.729 -29.894  95.680  1.00 22.95           O  
ATOM   3058  OD2 ASP A 200      -2.486 -31.599  95.032  1.00 22.82           O  
ATOM   3059  H   ASP A 200      -1.859 -27.598  94.883  1.00  0.00           H  
ATOM   3060  HA  ASP A 200      -2.685 -28.587  97.398  1.00  0.00           H  
ATOM   3061 1HB  ASP A 200      -0.745 -29.556  95.312  1.00  0.00           H  
ATOM   3062 2HB  ASP A 200      -0.930 -30.414  96.836  1.00  0.00           H  
ATOM   3063  N   CYS A 201       0.442 -27.431  97.152  1.00 18.97           N  
ATOM   3064  CA  CYS A 201       1.553 -27.029  98.005  1.00 18.17           C  
ATOM   3065  C   CYS A 201       1.119 -26.208  99.216  1.00 17.67           C  
ATOM   3066  O   CYS A 201       1.744 -26.296 100.249  1.00 16.49           O  
ATOM   3067  CB  CYS A 201       2.637 -26.231  97.258  1.00 19.69           C  
ATOM   3068  SG  CYS A 201       3.750 -27.294  96.338  1.00 19.30           S  
ATOM   3069  H   CYS A 201       0.481 -27.225  96.164  1.00  0.00           H  
ATOM   3070  HA  CYS A 201       2.028 -27.927  98.401  1.00  0.00           H  
ATOM   3071 1HB  CYS A 201       2.164 -25.531  96.569  1.00  0.00           H  
ATOM   3072 2HB  CYS A 201       3.215 -25.646  97.973  1.00  0.00           H  
ATOM   3073  HG  CYS A 201       4.506 -26.315  95.851  1.00  0.00           H  
ATOM   3074  N   ILE A 202       0.100 -25.377  99.067  1.00 17.28           N  
ATOM   3075  CA  ILE A 202      -0.346 -24.512 100.175  1.00 18.40           C  
ATOM   3076  C   ILE A 202      -0.774 -25.368 101.365  1.00 19.13           C  
ATOM   3077  O   ILE A 202      -0.378 -25.088 102.510  1.00 18.84           O  
ATOM   3078  CB  ILE A 202      -1.510 -23.585  99.766  1.00 18.19           C  
ATOM   3079  CG1 ILE A 202      -1.111 -22.618  98.677  1.00 17.91           C  
ATOM   3080  CG2 ILE A 202      -2.041 -22.799 101.024  1.00 21.38           C  
ATOM   3081  CD1 ILE A 202      -2.327 -22.018  97.967  1.00 17.02           C  
ATOM   3082  H   ILE A 202      -0.384 -25.331  98.181  1.00  0.00           H  
ATOM   3083  HA  ILE A 202       0.489 -23.881 100.479  1.00  0.00           H  
ATOM   3084  HB  ILE A 202      -2.320 -24.181  99.348  1.00  0.00           H  
ATOM   3085 1HG1 ILE A 202      -0.514 -21.814  99.106  1.00  0.00           H  
ATOM   3086 2HG1 ILE A 202      -0.488 -23.132  97.944  1.00  0.00           H  
ATOM   3087 1HG2 ILE A 202      -2.862 -22.147 100.726  1.00  0.00           H  
ATOM   3088 2HG2 ILE A 202      -2.394 -23.507 101.773  1.00  0.00           H  
ATOM   3089 3HG2 ILE A 202      -1.235 -22.198 101.445  1.00  0.00           H  
ATOM   3090 1HD1 ILE A 202      -1.992 -21.329  97.191  1.00  0.00           H  
ATOM   3091 2HD1 ILE A 202      -2.915 -22.817  97.513  1.00  0.00           H  
ATOM   3092 3HD1 ILE A 202      -2.941 -21.481  98.689  1.00  0.00           H  
ATOM   3093  N   THR A 203      -1.522 -26.416 101.081  1.00 17.78           N  
ATOM   3094  CA  THR A 203      -1.874 -27.394 102.122  1.00 19.17           C  
ATOM   3095  C   THR A 203      -0.672 -28.152 102.689  1.00 19.28           C  
ATOM   3096  O   THR A 203      -0.543 -28.301 103.927  1.00 19.48           O  
ATOM   3097  CB  THR A 203      -2.908 -28.337 101.581  1.00 19.10           C  
ATOM   3098  OG1 THR A 203      -4.087 -27.572 101.312  1.00 21.04           O  
ATOM   3099  CG2 THR A 203      -3.220 -29.445 102.579  1.00 23.23           C  
ATOM   3100  H   THR A 203      -1.861 -26.556 100.140  1.00  0.00           H  
ATOM   3101  HA  THR A 203      -2.288 -26.857 102.976  1.00  0.00           H  
ATOM   3102  HB  THR A 203      -2.542 -28.788 100.659  1.00  0.00           H  
ATOM   3103  HG1 THR A 203      -3.930 -26.653 101.541  1.00  0.00           H  
ATOM   3104 1HG2 THR A 203      -3.972 -30.112 102.158  1.00  0.00           H  
ATOM   3105 2HG2 THR A 203      -2.312 -30.009 102.792  1.00  0.00           H  
ATOM   3106 3HG2 THR A 203      -3.599 -29.007 103.501  1.00  0.00           H  
ATOM   3107  N   ALA A 204       0.263 -28.554 101.818  1.00 18.20           N  
ATOM   3108  CA  ALA A 204       1.477 -29.231 102.264  1.00 18.41           C  
ATOM   3109  C   ALA A 204       2.311 -28.396 103.206  1.00 19.21           C  
ATOM   3110  O   ALA A 204       2.693 -28.885 104.282  1.00 17.21           O  
ATOM   3111  CB  ALA A 204       2.368 -29.636 101.030  1.00 19.14           C  
ATOM   3112  H   ALA A 204       0.127 -28.386 100.831  1.00  0.00           H  
ATOM   3113  HA  ALA A 204       1.184 -30.135 102.798  1.00  0.00           H  
ATOM   3114 1HB  ALA A 204       3.269 -30.140 101.381  1.00  0.00           H  
ATOM   3115 2HB  ALA A 204       1.807 -30.308 100.381  1.00  0.00           H  
ATOM   3116 3HB  ALA A 204       2.646 -28.742 100.473  1.00  0.00           H  
ATOM   3117  N   PHE A 205       2.599 -27.157 102.816  1.00 18.32           N  
ATOM   3118  CA  PHE A 205       3.527 -26.365 103.620  1.00 19.39           C  
ATOM   3119  C   PHE A 205       2.842 -25.780 104.828  1.00 19.74           C  
ATOM   3120  O   PHE A 205       3.508 -25.540 105.823  1.00 21.23           O  
ATOM   3121  CB  PHE A 205       4.344 -25.330 102.828  1.00 19.41           C  
ATOM   3122  CG  PHE A 205       3.561 -24.141 102.273  1.00 19.90           C  
ATOM   3123  CD1 PHE A 205       2.989 -23.185 103.094  1.00 20.98           C  
ATOM   3124  CD2 PHE A 205       3.544 -23.920 100.900  1.00 21.83           C  
ATOM   3125  CE1 PHE A 205       2.360 -22.025 102.547  1.00 22.16           C  
ATOM   3126  CE2 PHE A 205       2.884 -22.835 100.346  1.00 17.69           C  
ATOM   3127  CZ  PHE A 205       2.288 -21.886 101.174  1.00 21.97           C  
ATOM   3128  H   PHE A 205       2.197 -26.749 101.984  1.00  0.00           H  
ATOM   3129  HA  PHE A 205       4.247 -27.041 104.083  1.00  0.00           H  
ATOM   3130 1HB  PHE A 205       5.131 -24.925 103.463  1.00  0.00           H  
ATOM   3131 2HB  PHE A 205       4.825 -25.818 101.981  1.00  0.00           H  
ATOM   3132  HD1 PHE A 205       3.022 -23.323 104.175  1.00  0.00           H  
ATOM   3133  HD2 PHE A 205       4.010 -24.663 100.252  1.00  0.00           H  
ATOM   3134  HE1 PHE A 205       1.946 -21.266 103.211  1.00  0.00           H  
ATOM   3135  HE2 PHE A 205       2.830 -22.723  99.263  1.00  0.00           H  
ATOM   3136  HZ  PHE A 205       1.765 -21.036 100.738  1.00  0.00           H  
ATOM   3137  N   SER A 206       1.548 -25.527 104.744  1.00 20.58           N  
ATOM   3138  CA  SER A 206       0.872 -24.960 105.922  1.00 21.18           C  
ATOM   3139  C   SER A 206       0.397 -25.974 106.917  1.00 21.20           C  
ATOM   3140  O   SER A 206       0.329 -25.641 108.092  1.00 21.80           O  
ATOM   3141  CB  SER A 206      -0.251 -24.041 105.517  1.00 22.50           C  
ATOM   3142  OG  SER A 206      -1.333 -24.772 105.003  1.00 23.73           O  
ATOM   3143  H   SER A 206       1.011 -25.707 103.908  1.00  0.00           H  
ATOM   3144  HA  SER A 206       1.599 -24.381 106.493  1.00  0.00           H  
ATOM   3145 1HB  SER A 206      -0.576 -23.461 106.380  1.00  0.00           H  
ATOM   3146 2HB  SER A 206       0.107 -23.338 104.767  1.00  0.00           H  
ATOM   3147  HG  SER A 206      -1.072 -25.695 105.043  1.00  0.00           H  
ATOM   3148  N   LYS A 207       0.065 -27.200 106.495  1.00 20.16           N  
ATOM   3149  CA  LYS A 207      -0.568 -28.192 107.411  1.00 22.16           C  
ATOM   3150  C   LYS A 207       0.283 -29.404 107.788  1.00 21.59           C  
ATOM   3151  O   LYS A 207      -0.129 -30.240 108.607  1.00 21.78           O  
ATOM   3152  CB  LYS A 207      -1.884 -28.646 106.861  1.00 22.32           C  
ATOM   3153  CG  LYS A 207      -2.857 -27.520 106.568  1.00 29.47           C  
ATOM   3154  CD  LYS A 207      -3.858 -27.299 107.596  1.00 35.04           C  
ATOM   3155  CE  LYS A 207      -4.836 -26.179 107.146  1.00 37.53           C  
ATOM   3156  NZ  LYS A 207      -5.935 -26.571 106.172  1.00 37.61           N  
ATOM   3157  H   LYS A 207       0.246 -27.461 105.536  1.00  0.00           H  
ATOM   3158  HA  LYS A 207      -0.740 -27.712 108.375  1.00  0.00           H  
ATOM   3159 1HB  LYS A 207      -1.720 -29.199 105.936  1.00  0.00           H  
ATOM   3160 2HB  LYS A 207      -2.359 -29.326 107.569  1.00  0.00           H  
ATOM   3161 1HG  LYS A 207      -2.307 -26.586 106.447  1.00  0.00           H  
ATOM   3162 2HG  LYS A 207      -3.388 -27.731 105.640  1.00  0.00           H  
ATOM   3163 1HD  LYS A 207      -4.410 -28.223 107.771  1.00  0.00           H  
ATOM   3164 2HD  LYS A 207      -3.368 -27.008 108.525  1.00  0.00           H  
ATOM   3165 1HE  LYS A 207      -5.339 -25.764 108.018  1.00  0.00           H  
ATOM   3166 2HE  LYS A 207      -4.275 -25.379 106.662  1.00  0.00           H  
ATOM   3167 1HZ  LYS A 207      -6.500 -25.762 105.958  1.00  0.00           H  
ATOM   3168 2HZ  LYS A 207      -5.521 -26.927 105.322  1.00  0.00           H  
ATOM   3169 3HZ  LYS A 207      -6.515 -27.285 106.588  1.00  0.00           H  
ATOM   3170  N   THR A 208       1.488 -29.500 107.221  1.00 20.02           N  
ATOM   3171  CA  THR A 208       2.394 -30.522 107.641  1.00 18.49           C  
ATOM   3172  C   THR A 208       3.158 -30.201 108.919  1.00 18.31           C  
ATOM   3173  O   THR A 208       3.797 -29.175 109.044  1.00 18.87           O  
ATOM   3174  CB  THR A 208       3.357 -30.848 106.508  1.00 18.55           C  
ATOM   3175  OG1 THR A 208       2.585 -31.175 105.335  1.00 18.18           O  
ATOM   3176  CG2 THR A 208       4.270 -32.015 106.908  1.00 16.32           C  
ATOM   3177  H   THR A 208       1.773 -28.858 106.495  1.00  0.00           H  
ATOM   3178  HA  THR A 208       1.819 -31.415 107.887  1.00  0.00           H  
ATOM   3179  HB  THR A 208       3.967 -29.973 106.286  1.00  0.00           H  
ATOM   3180  HG1 THR A 208       1.649 -31.111 105.541  1.00  0.00           H  
ATOM   3181 1HG2 THR A 208       4.954 -32.238 106.090  1.00  0.00           H  
ATOM   3182 2HG2 THR A 208       4.841 -31.742 107.795  1.00  0.00           H  
ATOM   3183 3HG2 THR A 208       3.664 -32.894 107.123  1.00  0.00           H  
ATOM   3184  N   ASP A 209       3.106 -31.142 109.862  1.00 20.64           N  
ATOM   3185  CA  ASP A 209       3.761 -30.989 111.157  1.00 20.63           C  
ATOM   3186  C   ASP A 209       5.115 -31.641 111.129  1.00 20.18           C  
ATOM   3187  O   ASP A 209       5.231 -32.867 111.115  1.00 21.94           O  
ATOM   3188  CB  ASP A 209       2.896 -31.577 112.288  1.00 20.73           C  
ATOM   3189  CG  ASP A 209       3.439 -31.287 113.689  1.00 23.22           C  
ATOM   3190  OD1 ASP A 209       4.449 -30.605 113.892  1.00 22.10           O  
ATOM   3191  OD2 ASP A 209       2.790 -31.748 114.666  1.00 27.91           O  
ATOM   3192  H   ASP A 209       2.593 -31.990 109.667  1.00  0.00           H  
ATOM   3193  HA  ASP A 209       3.902 -29.925 111.350  1.00  0.00           H  
ATOM   3194 1HB  ASP A 209       1.886 -31.172 112.222  1.00  0.00           H  
ATOM   3195 2HB  ASP A 209       2.824 -32.658 112.166  1.00  0.00           H  
ATOM   3196  N   PHE A 210       6.169 -30.840 111.204  1.00 20.06           N  
ATOM   3197  CA  PHE A 210       7.531 -31.397 111.215  1.00 18.73           C  
ATOM   3198  C   PHE A 210       8.124 -31.588 112.587  1.00 18.39           C  
ATOM   3199  O   PHE A 210       9.254 -31.885 112.695  1.00 18.41           O  
ATOM   3200  CB  PHE A 210       8.470 -30.596 110.318  1.00 18.03           C  
ATOM   3201  CG  PHE A 210       7.960 -30.424 108.919  1.00 18.97           C  
ATOM   3202  CD1 PHE A 210       8.071 -31.458 107.991  1.00 20.02           C  
ATOM   3203  CD2 PHE A 210       7.346 -29.250 108.539  1.00 17.57           C  
ATOM   3204  CE1 PHE A 210       7.636 -31.278 106.670  1.00 17.12           C  
ATOM   3205  CE2 PHE A 210       6.874 -29.096 107.203  1.00 18.15           C  
ATOM   3206  CZ  PHE A 210       7.046 -30.116 106.302  1.00 17.76           C  
ATOM   3207  H   PHE A 210       6.047 -29.839 111.254  1.00  0.00           H  
ATOM   3208  HA  PHE A 210       7.490 -32.419 110.837  1.00  0.00           H  
ATOM   3209 1HB  PHE A 210       8.629 -29.608 110.748  1.00  0.00           H  
ATOM   3210 2HB  PHE A 210       9.439 -31.092 110.271  1.00  0.00           H  
ATOM   3211  HD1 PHE A 210       8.500 -32.410 108.304  1.00  0.00           H  
ATOM   3212  HD2 PHE A 210       7.213 -28.443 109.260  1.00  0.00           H  
ATOM   3213  HE1 PHE A 210       7.773 -32.074 105.939  1.00  0.00           H  
ATOM   3214  HE2 PHE A 210       6.380 -28.175 106.895  1.00  0.00           H  
ATOM   3215  HZ  PHE A 210       6.701 -29.979 105.278  1.00  0.00           H  
ATOM   3216  N   ARG A 211       7.350 -31.442 113.657  1.00 20.89           N  
ATOM   3217  CA  ARG A 211       7.960 -31.434 114.989  1.00 21.79           C  
ATOM   3218  C   ARG A 211       8.669 -32.743 115.324  1.00 22.78           C  
ATOM   3219  O   ARG A 211       9.771 -32.746 115.889  1.00 22.18           O  
ATOM   3220  CB  ARG A 211       6.944 -31.061 116.049  1.00 21.70           C  
ATOM   3221  CG  ARG A 211       6.693 -29.601 116.080  1.00 23.80           C  
ATOM   3222  CD  ARG A 211       5.576 -29.267 117.037  1.00 23.36           C  
ATOM   3223  NE  ARG A 211       4.265 -29.711 116.580  1.00 20.89           N  
ATOM   3224  CZ  ARG A 211       3.135 -29.468 117.232  1.00 22.16           C  
ATOM   3225  NH1 ARG A 211       3.190 -28.746 118.351  1.00 26.34           N  
ATOM   3226  NH2 ARG A 211       1.988 -29.919 116.762  1.00 23.31           N  
ATOM   3227  H   ARG A 211       6.349 -31.336 113.574  1.00  0.00           H  
ATOM   3228  HA  ARG A 211       8.757 -30.690 115.000  1.00  0.00           H  
ATOM   3229 1HB  ARG A 211       6.008 -31.582 115.855  1.00  0.00           H  
ATOM   3230 2HB  ARG A 211       7.302 -31.385 117.026  1.00  0.00           H  
ATOM   3231 1HG  ARG A 211       7.597 -29.083 116.402  1.00  0.00           H  
ATOM   3232 2HG  ARG A 211       6.414 -29.258 115.083  1.00  0.00           H  
ATOM   3233 1HD  ARG A 211       5.765 -29.745 117.998  1.00  0.00           H  
ATOM   3234 2HD  ARG A 211       5.525 -28.187 117.173  1.00  0.00           H  
ATOM   3235  HE  ARG A 211       4.221 -30.234 115.715  1.00  0.00           H  
ATOM   3236 1HH1 ARG A 211       4.078 -28.398 118.684  1.00  0.00           H  
ATOM   3237 2HH1 ARG A 211       2.344 -28.547 118.866  1.00  0.00           H  
ATOM   3238 1HH2 ARG A 211       1.968 -30.451 115.903  1.00  0.00           H  
ATOM   3239 2HH2 ARG A 211       1.130 -29.733 117.260  1.00  0.00           H  
ATOM   3240  N   LYS A 212       8.041 -33.850 114.963  1.00 22.12           N  
ATOM   3241  CA  LYS A 212       8.637 -35.172 115.190  1.00 24.32           C  
ATOM   3242  C   LYS A 212       9.910 -35.373 114.379  1.00 23.54           C  
ATOM   3243  O   LYS A 212      10.836 -36.029 114.820  1.00 23.82           O  
ATOM   3244  CB  LYS A 212       7.633 -36.306 114.865  1.00 23.84           C  
ATOM   3245  CG  LYS A 212       6.771 -36.765 116.002  1.00 30.03           C  
ATOM   3246  CD  LYS A 212       7.418 -37.966 116.732  1.00 33.99           C  
ATOM   3247  CE  LYS A 212       6.819 -38.259 118.115  1.00 37.14           C  
ATOM   3248  NZ  LYS A 212       7.725 -37.985 119.329  1.00 35.64           N  
ATOM   3249  H   LYS A 212       7.134 -33.788 114.523  1.00  0.00           H  
ATOM   3250  HA  LYS A 212       8.912 -35.251 116.242  1.00  0.00           H  
ATOM   3251 1HB  LYS A 212       6.964 -35.982 114.067  1.00  0.00           H  
ATOM   3252 2HB  LYS A 212       8.175 -37.180 114.503  1.00  0.00           H  
ATOM   3253 1HG  LYS A 212       6.634 -35.946 116.709  1.00  0.00           H  
ATOM   3254 2HG  LYS A 212       5.794 -37.060 115.621  1.00  0.00           H  
ATOM   3255 1HD  LYS A 212       7.302 -38.866 116.126  1.00  0.00           H  
ATOM   3256 2HD  LYS A 212       8.483 -37.777 116.870  1.00  0.00           H  
ATOM   3257 1HE  LYS A 212       5.923 -37.657 118.258  1.00  0.00           H  
ATOM   3258 2HE  LYS A 212       6.537 -39.310 118.174  1.00  0.00           H  
ATOM   3259 1HZ  LYS A 212       7.228 -38.213 120.179  1.00  0.00           H  
ATOM   3260 2HZ  LYS A 212       8.558 -38.553 119.263  1.00  0.00           H  
ATOM   3261 3HZ  LYS A 212       7.984 -37.009 119.343  1.00  0.00           H  
ATOM   3262  N   ASP A 213       9.945 -34.791 113.177  1.00 22.88           N  
ATOM   3263  CA  ASP A 213      11.087 -34.910 112.289  1.00 22.54           C  
ATOM   3264  C   ASP A 213      12.296 -34.155 112.877  1.00 22.42           C  
ATOM   3265  O   ASP A 213      13.414 -34.629 112.808  1.00 22.06           O  
ATOM   3266  CB  ASP A 213      10.731 -34.344 110.897  1.00 23.03           C  
ATOM   3267  CG  ASP A 213       9.611 -35.101 110.208  1.00 24.88           C  
ATOM   3268  OD1 ASP A 213       9.455 -36.337 110.337  1.00 29.93           O  
ATOM   3269  OD2 ASP A 213       8.884 -34.497 109.454  1.00 30.85           O  
ATOM   3270  H   ASP A 213       9.145 -34.250 112.880  1.00  0.00           H  
ATOM   3271  HA  ASP A 213      11.338 -35.966 112.188  1.00  0.00           H  
ATOM   3272 1HB  ASP A 213      10.432 -33.300 110.994  1.00  0.00           H  
ATOM   3273 2HB  ASP A 213      11.612 -34.374 110.256  1.00  0.00           H  
ATOM   3274  N   LEU A 214      12.065 -32.977 113.480  1.00 21.79           N  
ATOM   3275  CA  LEU A 214      13.165 -32.169 113.950  1.00 21.67           C  
ATOM   3276  C   LEU A 214      13.857 -32.850 115.122  1.00 22.53           C  
ATOM   3277  O   LEU A 214      15.038 -32.629 115.373  1.00 24.59           O  
ATOM   3278  CB  LEU A 214      12.695 -30.771 114.328  1.00 20.85           C  
ATOM   3279  CG  LEU A 214      12.102 -29.972 113.176  1.00 18.62           C  
ATOM   3280  CD1 LEU A 214      11.819 -28.575 113.662  1.00 18.06           C  
ATOM   3281  CD2 LEU A 214      13.044 -30.049 111.921  1.00 17.69           C  
ATOM   3282  H   LEU A 214      11.120 -32.645 113.610  1.00  0.00           H  
ATOM   3283  HA  LEU A 214      13.896 -32.080 113.147  1.00  0.00           H  
ATOM   3284 1HB  LEU A 214      11.941 -30.857 115.109  1.00  0.00           H  
ATOM   3285 2HB  LEU A 214      13.543 -30.216 114.730  1.00  0.00           H  
ATOM   3286  HG  LEU A 214      11.125 -30.380 112.915  1.00  0.00           H  
ATOM   3287 1HD1 LEU A 214      11.393 -27.986 112.849  1.00  0.00           H  
ATOM   3288 2HD1 LEU A 214      11.111 -28.614 114.490  1.00  0.00           H  
ATOM   3289 3HD1 LEU A 214      12.746 -28.112 113.997  1.00  0.00           H  
ATOM   3290 1HD2 LEU A 214      12.608 -29.474 111.103  1.00  0.00           H  
ATOM   3291 2HD2 LEU A 214      14.021 -29.637 112.174  1.00  0.00           H  
ATOM   3292 3HD2 LEU A 214      13.157 -31.089 111.614  1.00  0.00           H  
ATOM   3293  N   GLU A 215      13.118 -33.693 115.839  1.00 23.52           N  
ATOM   3294  CA  GLU A 215      13.699 -34.465 116.940  1.00 23.89           C  
ATOM   3295  C   GLU A 215      14.908 -35.310 116.519  1.00 25.12           C  
ATOM   3296  O   GLU A 215      15.782 -35.624 117.364  1.00 24.78           O  
ATOM   3297  CB  GLU A 215      12.592 -35.336 117.597  1.00 24.34           C  
ATOM   3298  CG  GLU A 215      11.549 -34.588 118.470  1.00 27.83           C  
ATOM   3299  CD  GLU A 215      10.391 -35.515 119.055  1.00 30.93           C  
ATOM   3300  OE1 GLU A 215      10.530 -36.752 119.015  1.00 34.96           O  
ATOM   3301  OE2 GLU A 215       9.324 -35.009 119.474  1.00 33.90           O  
ATOM   3302  H   GLU A 215      12.138 -33.805 115.623  1.00  0.00           H  
ATOM   3303  HA  GLU A 215      14.094 -33.768 117.680  1.00  0.00           H  
ATOM   3304 1HB  GLU A 215      12.034 -35.861 116.822  1.00  0.00           H  
ATOM   3305 2HB  GLU A 215      13.053 -36.090 118.235  1.00  0.00           H  
ATOM   3306 1HG  GLU A 215      12.062 -34.120 119.309  1.00  0.00           H  
ATOM   3307 2HG  GLU A 215      11.091 -33.800 117.874  1.00  0.00           H  
ATOM   3308  N   LYS A 216      14.996 -35.699 115.239  1.00 25.21           N  
ATOM   3309  CA  LYS A 216      16.080 -36.560 114.766  1.00 26.26           C  
ATOM   3310  C   LYS A 216      17.354 -35.827 114.301  1.00 25.65           C  
ATOM   3311  O   LYS A 216      18.251 -36.470 113.742  1.00 25.07           O  
ATOM   3312  CB  LYS A 216      15.628 -37.422 113.594  1.00 26.57           C  
ATOM   3313  CG  LYS A 216      14.218 -38.005 113.698  1.00 32.10           C  
ATOM   3314  CD  LYS A 216      14.137 -39.303 114.446  1.00 38.49           C  
ATOM   3315  CE  LYS A 216      12.713 -39.906 114.293  1.00 40.31           C  
ATOM   3316  NZ  LYS A 216      11.617 -38.850 114.375  1.00 42.27           N  
ATOM   3317  H   LYS A 216      14.293 -35.388 114.584  1.00  0.00           H  
ATOM   3318  HA  LYS A 216      16.378 -37.220 115.581  1.00  0.00           H  
ATOM   3319 1HB  LYS A 216      15.665 -36.836 112.675  1.00  0.00           H  
ATOM   3320 2HB  LYS A 216      16.313 -38.261 113.474  1.00  0.00           H  
ATOM   3321 1HG  LYS A 216      13.567 -37.294 114.208  1.00  0.00           H  
ATOM   3322 2HG  LYS A 216      13.822 -38.180 112.698  1.00  0.00           H  
ATOM   3323 1HD  LYS A 216      14.879 -39.998 114.050  1.00  0.00           H  
ATOM   3324 2HD  LYS A 216      14.353 -39.130 115.500  1.00  0.00           H  
ATOM   3325 1HE  LYS A 216      12.634 -40.411 113.332  1.00  0.00           H  
ATOM   3326 2HE  LYS A 216      12.543 -40.641 115.080  1.00  0.00           H  
ATOM   3327 1HZ  LYS A 216      10.715 -39.292 114.271  1.00  0.00           H  
ATOM   3328 2HZ  LYS A 216      11.663 -38.385 115.271  1.00  0.00           H  
ATOM   3329 3HZ  LYS A 216      11.746 -38.172 113.638  1.00  0.00           H  
ATOM   3330  N   PHE A 217      17.407 -34.508 114.448  1.00 24.41           N  
ATOM   3331  CA  PHE A 217      18.489 -33.705 113.899  1.00 24.71           C  
ATOM   3332  C   PHE A 217      19.692 -33.701 114.831  1.00 26.39           C  
ATOM   3333  O   PHE A 217      19.758 -32.876 115.742  1.00 29.42           O  
ATOM   3334  CB  PHE A 217      17.975 -32.279 113.579  1.00 24.32           C  
ATOM   3335  CG  PHE A 217      17.325 -32.208 112.233  1.00 21.91           C  
ATOM   3336  CD1 PHE A 217      16.235 -32.987 111.972  1.00 21.87           C  
ATOM   3337  CD2 PHE A 217      17.887 -31.496 111.202  1.00 20.75           C  
ATOM   3338  CE1 PHE A 217      15.634 -32.972 110.700  1.00 21.26           C  
ATOM   3339  CE2 PHE A 217      17.305 -31.480 109.943  1.00 23.65           C  
ATOM   3340  CZ  PHE A 217      16.198 -32.257 109.691  1.00 21.57           C  
ATOM   3341  H   PHE A 217      16.666 -34.051 114.961  1.00  0.00           H  
ATOM   3342  HA  PHE A 217      18.833 -34.173 112.976  1.00  0.00           H  
ATOM   3343 1HB  PHE A 217      17.258 -31.972 114.339  1.00  0.00           H  
ATOM   3344 2HB  PHE A 217      18.807 -31.577 113.612  1.00  0.00           H  
ATOM   3345  HD1 PHE A 217      15.833 -33.622 112.762  1.00  0.00           H  
ATOM   3346  HD2 PHE A 217      18.765 -30.881 111.404  1.00  0.00           H  
ATOM   3347  HE1 PHE A 217      14.717 -33.533 110.525  1.00  0.00           H  
ATOM   3348  HE2 PHE A 217      17.722 -30.855 109.154  1.00  0.00           H  
ATOM   3349  HZ  PHE A 217      15.775 -32.301 108.688  1.00  0.00           H  
ATOM   3350  N   ASN A 218      20.614 -34.631 114.607  1.00 26.59           N  
ATOM   3351  CA  ASN A 218      21.882 -34.703 115.339  1.00 26.97           C  
ATOM   3352  C   ASN A 218      23.105 -34.346 114.486  1.00 26.36           C  
ATOM   3353  O   ASN A 218      24.230 -34.833 114.736  1.00 27.12           O  
ATOM   3354  CB  ASN A 218      22.065 -36.109 115.945  1.00 28.02           C  
ATOM   3355  CG  ASN A 218      22.021 -37.234 114.892  1.00 30.42           C  
ATOM   3356  OD1 ASN A 218      21.990 -36.998 113.670  1.00 32.44           O  
ATOM   3357  ND2 ASN A 218      22.041 -38.476 115.380  1.00 36.48           N  
ATOM   3358  H   ASN A 218      20.419 -35.318 113.893  1.00  0.00           H  
ATOM   3359  HA  ASN A 218      21.857 -33.971 116.148  1.00  0.00           H  
ATOM   3360 1HB  ASN A 218      23.022 -36.159 116.466  1.00  0.00           H  
ATOM   3361 2HB  ASN A 218      21.282 -36.293 116.681  1.00  0.00           H  
ATOM   3362 1HD2 ASN A 218      22.015 -39.259 114.757  1.00  0.00           H  
ATOM   3363 2HD2 ASN A 218      22.082 -38.624 116.368  1.00  0.00           H  
ATOM   3364  N   ILE A 219      22.897 -33.458 113.527  1.00 24.17           N  
ATOM   3365  CA  ILE A 219      23.937 -32.962 112.648  1.00 23.64           C  
ATOM   3366  C   ILE A 219      23.932 -31.446 112.757  1.00 22.35           C  
ATOM   3367  O   ILE A 219      22.909 -30.880 113.134  1.00 23.89           O  
ATOM   3368  CB  ILE A 219      23.667 -33.350 111.187  1.00 24.11           C  
ATOM   3369  CG1 ILE A 219      22.216 -32.985 110.793  1.00 25.34           C  
ATOM   3370  CG2 ILE A 219      23.898 -34.856 111.014  1.00 25.87           C  
ATOM   3371  CD1 ILE A 219      21.919 -33.267 109.430  1.00 30.77           C  
ATOM   3372  H   ILE A 219      21.953 -33.116 113.414  1.00  0.00           H  
ATOM   3373  HA  ILE A 219      24.885 -33.407 112.949  1.00  0.00           H  
ATOM   3374  HB  ILE A 219      24.343 -32.799 110.534  1.00  0.00           H  
ATOM   3375 1HG1 ILE A 219      21.519 -33.537 111.422  1.00  0.00           H  
ATOM   3376 2HG1 ILE A 219      22.046 -31.923 110.972  1.00  0.00           H  
ATOM   3377 1HG2 ILE A 219      23.707 -35.137 109.978  1.00  0.00           H  
ATOM   3378 2HG2 ILE A 219      24.928 -35.098 111.271  1.00  0.00           H  
ATOM   3379 3HG2 ILE A 219      23.222 -35.405 111.669  1.00  0.00           H  
ATOM   3380 1HD1 ILE A 219      20.887 -32.988 109.217  1.00  0.00           H  
ATOM   3381 2HD1 ILE A 219      22.589 -32.697 108.786  1.00  0.00           H  
ATOM   3382 3HD1 ILE A 219      22.053 -34.331 109.241  1.00  0.00           H  
ATOM   3383  N   PRO A 220      25.055 -30.791 112.447  1.00 20.99           N  
ATOM   3384  CA  PRO A 220      25.085 -29.336 112.584  1.00 20.15           C  
ATOM   3385  C   PRO A 220      23.982 -28.702 111.740  1.00 19.40           C  
ATOM   3386  O   PRO A 220      23.809 -29.124 110.602  1.00 18.66           O  
ATOM   3387  CB  PRO A 220      26.474 -28.978 112.075  1.00 21.33           C  
ATOM   3388  CG  PRO A 220      27.299 -30.208 112.365  1.00 21.56           C  
ATOM   3389  CD  PRO A 220      26.378 -31.347 112.128  1.00 19.95           C  
ATOM   3390  HA  PRO A 220      24.972 -29.070 113.645  1.00  0.00           H  
ATOM   3391 1HB  PRO A 220      26.431 -28.735 111.003  1.00  0.00           H  
ATOM   3392 2HB  PRO A 220      26.845 -28.082 112.593  1.00  0.00           H  
ATOM   3393 1HG  PRO A 220      28.181 -30.237 111.708  1.00  0.00           H  
ATOM   3394 2HG  PRO A 220      27.674 -30.179 113.399  1.00  0.00           H  
ATOM   3395 1HD  PRO A 220      26.441 -31.657 111.075  1.00  0.00           H  
ATOM   3396 2HD  PRO A 220      26.645 -32.180 112.795  1.00  0.00           H  
ATOM   3397  N   THR A 221      23.264 -27.734 112.321  1.00 18.52           N  
ATOM   3398  CA  THR A 221      22.065 -27.139 111.725  1.00 18.47           C  
ATOM   3399  C   THR A 221      22.209 -25.629 111.849  1.00 18.64           C  
ATOM   3400  O   THR A 221      22.709 -25.116 112.900  1.00 19.30           O  
ATOM   3401  CB  THR A 221      20.844 -27.609 112.480  1.00 18.45           C  
ATOM   3402  OG1 THR A 221      20.745 -29.025 112.346  1.00 18.04           O  
ATOM   3403  CG2 THR A 221      19.532 -26.951 111.985  1.00 16.10           C  
ATOM   3404  H   THR A 221      23.580 -27.406 113.222  1.00  0.00           H  
ATOM   3405  HA  THR A 221      21.994 -27.469 110.688  1.00  0.00           H  
ATOM   3406  HB  THR A 221      20.957 -27.373 113.538  1.00  0.00           H  
ATOM   3407  HG1 THR A 221      21.474 -29.347 111.810  1.00  0.00           H  
ATOM   3408 1HG2 THR A 221      18.693 -27.330 112.568  1.00  0.00           H  
ATOM   3409 2HG2 THR A 221      19.599 -25.870 112.106  1.00  0.00           H  
ATOM   3410 3HG2 THR A 221      19.380 -27.189 110.933  1.00  0.00           H  
ATOM   3411  N   LEU A 222      21.903 -24.951 110.760  1.00 17.58           N  
ATOM   3412  CA  LEU A 222      21.859 -23.483 110.704  1.00 18.35           C  
ATOM   3413  C   LEU A 222      20.458 -23.051 110.378  1.00 18.45           C  
ATOM   3414  O   LEU A 222      19.823 -23.592 109.465  1.00 19.64           O  
ATOM   3415  CB  LEU A 222      22.819 -22.950 109.605  1.00 18.86           C  
ATOM   3416  CG  LEU A 222      22.794 -21.435 109.344  1.00 20.16           C  
ATOM   3417  CD1 LEU A 222      23.288 -20.685 110.610  1.00 19.83           C  
ATOM   3418  CD2 LEU A 222      23.639 -21.092 108.101  1.00 19.95           C  
ATOM   3419  H   LEU A 222      21.690 -25.482 109.928  1.00  0.00           H  
ATOM   3420  HA  LEU A 222      22.182 -23.090 111.668  1.00  0.00           H  
ATOM   3421 1HB  LEU A 222      23.840 -23.213 109.878  1.00  0.00           H  
ATOM   3422 2HB  LEU A 222      22.578 -23.444 108.664  1.00  0.00           H  
ATOM   3423  HG  LEU A 222      21.766 -21.112 109.176  1.00  0.00           H  
ATOM   3424 1HD1 LEU A 222      23.271 -19.611 110.426  1.00  0.00           H  
ATOM   3425 2HD1 LEU A 222      22.634 -20.919 111.450  1.00  0.00           H  
ATOM   3426 3HD1 LEU A 222      24.305 -20.996 110.843  1.00  0.00           H  
ATOM   3427 1HD2 LEU A 222      23.611 -20.016 107.928  1.00  0.00           H  
ATOM   3428 2HD2 LEU A 222      24.670 -21.407 108.264  1.00  0.00           H  
ATOM   3429 3HD2 LEU A 222      23.234 -21.610 107.231  1.00  0.00           H  
ATOM   3430  N   ILE A 223      19.986 -22.023 111.069  1.00 18.15           N  
ATOM   3431  CA  ILE A 223      18.756 -21.351 110.721  1.00 17.93           C  
ATOM   3432  C   ILE A 223      19.119 -19.962 110.232  1.00 18.11           C  
ATOM   3433  O   ILE A 223      19.803 -19.198 110.948  1.00 17.36           O  
ATOM   3434  CB  ILE A 223      17.792 -21.220 111.945  1.00 19.87           C  
ATOM   3435  CG1 ILE A 223      17.108 -22.587 112.271  1.00 21.89           C  
ATOM   3436  CG2 ILE A 223      16.685 -20.152 111.634  1.00 19.37           C  
ATOM   3437  CD1 ILE A 223      17.942 -23.589 113.076  1.00 23.87           C  
ATOM   3438  H   ILE A 223      20.512 -21.702 111.869  1.00  0.00           H  
ATOM   3439  HA  ILE A 223      18.247 -21.936 109.956  1.00  0.00           H  
ATOM   3440  HB  ILE A 223      18.358 -20.908 112.822  1.00  0.00           H  
ATOM   3441 1HG1 ILE A 223      16.193 -22.410 112.835  1.00  0.00           H  
ATOM   3442 2HG1 ILE A 223      16.827 -23.084 111.342  1.00  0.00           H  
ATOM   3443 1HG2 ILE A 223      16.015 -20.064 112.489  1.00  0.00           H  
ATOM   3444 2HG2 ILE A 223      17.154 -19.188 111.440  1.00  0.00           H  
ATOM   3445 3HG2 ILE A 223      16.116 -20.462 110.757  1.00  0.00           H  
ATOM   3446 1HD1 ILE A 223      17.362 -24.498 113.239  1.00  0.00           H  
ATOM   3447 2HD1 ILE A 223      18.851 -23.833 112.524  1.00  0.00           H  
ATOM   3448 3HD1 ILE A 223      18.207 -23.152 114.037  1.00  0.00           H  
ATOM   3449  N   ILE A 224      18.761 -19.627 108.979  1.00 16.36           N  
ATOM   3450  CA  ILE A 224      18.988 -18.332 108.475  1.00 15.90           C  
ATOM   3451  C   ILE A 224      17.617 -17.754 108.279  1.00 17.28           C  
ATOM   3452  O   ILE A 224      16.791 -18.383 107.682  1.00 18.55           O  
ATOM   3453  CB  ILE A 224      19.707 -18.315 107.080  1.00 17.46           C  
ATOM   3454  CG1 ILE A 224      21.111 -18.927 107.127  1.00 16.60           C  
ATOM   3455  CG2 ILE A 224      19.837 -16.890 106.620  1.00 16.41           C  
ATOM   3456  CD1 ILE A 224      21.766 -18.986 105.687  1.00 18.04           C  
ATOM   3457  H   ILE A 224      18.321 -20.316 108.386  1.00  0.00           H  
ATOM   3458  HA  ILE A 224      19.631 -17.797 109.173  1.00  0.00           H  
ATOM   3459  HB  ILE A 224      19.118 -18.883 106.360  1.00  0.00           H  
ATOM   3460 1HG1 ILE A 224      21.743 -18.337 107.790  1.00  0.00           H  
ATOM   3461 2HG1 ILE A 224      21.055 -19.934 107.541  1.00  0.00           H  
ATOM   3462 1HG2 ILE A 224      20.336 -16.864 105.651  1.00  0.00           H  
ATOM   3463 2HG2 ILE A 224      18.847 -16.445 106.530  1.00  0.00           H  
ATOM   3464 3HG2 ILE A 224      20.424 -16.326 107.345  1.00  0.00           H  
ATOM   3465 1HD1 ILE A 224      22.761 -19.426 105.758  1.00  0.00           H  
ATOM   3466 2HD1 ILE A 224      21.145 -19.596 105.029  1.00  0.00           H  
ATOM   3467 3HD1 ILE A 224      21.844 -17.978 105.281  1.00  0.00           H  
ATOM   3468  N   HIS A 225      17.320 -16.561 108.791  1.00 17.19           N  
ATOM   3469  CA  HIS A 225      15.934 -16.079 108.690  1.00 16.81           C  
ATOM   3470  C   HIS A 225      15.943 -14.569 108.787  1.00 16.75           C  
ATOM   3471  O   HIS A 225      16.809 -13.999 109.477  1.00 17.82           O  
ATOM   3472  CB  HIS A 225      15.085 -16.640 109.843  1.00 16.89           C  
ATOM   3473  CG  HIS A 225      13.699 -17.015 109.441  1.00 16.82           C  
ATOM   3474  ND1 HIS A 225      13.307 -18.321 109.347  1.00 15.53           N  
ATOM   3475  CD2 HIS A 225      12.625 -16.264 109.091  1.00 18.84           C  
ATOM   3476  CE1 HIS A 225      12.056 -18.371 108.928  1.00 20.08           C  
ATOM   3477  NE2 HIS A 225      11.600 -17.136 108.796  1.00 17.33           N  
ATOM   3478  H   HIS A 225      18.011 -15.980 109.244  1.00  0.00           H  
ATOM   3479  HA  HIS A 225      15.498 -16.419 107.751  1.00  0.00           H  
ATOM   3480 1HB  HIS A 225      15.571 -17.525 110.256  1.00  0.00           H  
ATOM   3481 2HB  HIS A 225      15.020 -15.900 110.640  1.00  0.00           H  
ATOM   3482  HD2 HIS A 225      12.573 -15.175 109.075  1.00  0.00           H  
ATOM   3483  HE1 HIS A 225      11.488 -19.278 108.723  1.00  0.00           H  
ATOM   3484  HE2 HIS A 225      10.661 -16.878 108.526  1.00  0.00           H  
ATOM   3485  N   GLY A 226      15.001 -13.932 108.143  1.00 16.82           N  
ATOM   3486  CA  GLY A 226      14.922 -12.502 108.265  1.00 17.39           C  
ATOM   3487  C   GLY A 226      14.099 -12.128 109.494  1.00 18.40           C  
ATOM   3488  O   GLY A 226      13.179 -12.871 109.879  1.00 20.20           O  
ATOM   3489  H   GLY A 226      14.329 -14.414 107.564  1.00  0.00           H  
ATOM   3490 1HA  GLY A 226      15.927 -12.087 108.342  1.00  0.00           H  
ATOM   3491 2HA  GLY A 226      14.470 -12.085 107.366  1.00  0.00           H  
ATOM   3492  N   ASP A 227      14.388 -10.963 110.066  1.00 19.54           N  
ATOM   3493  CA  ASP A 227      13.568 -10.452 111.163  1.00 20.31           C  
ATOM   3494  C   ASP A 227      12.304  -9.738 110.645  1.00 20.21           C  
ATOM   3495  O   ASP A 227      11.515  -9.291 111.441  1.00 20.90           O  
ATOM   3496  CB  ASP A 227      14.405  -9.560 112.079  1.00 21.57           C  
ATOM   3497  CG  ASP A 227      14.721  -8.220 111.476  1.00 20.04           C  
ATOM   3498  OD1 ASP A 227      14.257  -7.887 110.336  1.00 19.81           O  
ATOM   3499  OD2 ASP A 227      15.451  -7.443 112.164  1.00 22.21           O  
ATOM   3500  H   ASP A 227      15.178 -10.420 109.748  1.00  0.00           H  
ATOM   3501  HA  ASP A 227      13.198 -11.299 111.742  1.00  0.00           H  
ATOM   3502 1HB  ASP A 227      13.872  -9.400 113.017  1.00  0.00           H  
ATOM   3503 2HB  ASP A 227      15.343 -10.062 112.317  1.00  0.00           H  
ATOM   3504  N   SER A 228      12.109  -9.647 109.319  1.00 20.61           N  
ATOM   3505  CA  SER A 228      10.971  -8.939 108.732  1.00 20.23           C  
ATOM   3506  C   SER A 228      10.282  -9.763 107.675  1.00 20.02           C  
ATOM   3507  O   SER A 228       9.925  -9.265 106.604  1.00 21.46           O  
ATOM   3508  CB  SER A 228      11.446  -7.608 108.176  1.00 21.29           C  
ATOM   3509  OG  SER A 228      12.157  -6.915 109.177  1.00 21.37           O  
ATOM   3510  H   SER A 228      12.781 -10.089 108.709  1.00  0.00           H  
ATOM   3511  HA  SER A 228      10.233  -8.760 109.515  1.00  0.00           H  
ATOM   3512 1HB  SER A 228      12.080  -7.782 107.307  1.00  0.00           H  
ATOM   3513 2HB  SER A 228      10.588  -7.026 107.843  1.00  0.00           H  
ATOM   3514  HG  SER A 228      12.147  -7.484 109.951  1.00  0.00           H  
ATOM   3515  N   ASP A 229      10.155 -11.062 107.946  1.00 20.45           N  
ATOM   3516  CA  ASP A 229       9.599 -11.997 106.968  1.00 20.43           C  
ATOM   3517  C   ASP A 229       8.074 -12.056 107.145  1.00 20.66           C  
ATOM   3518  O   ASP A 229       7.571 -12.529 108.185  1.00 19.41           O  
ATOM   3519  CB  ASP A 229      10.249 -13.374 107.154  1.00 20.38           C  
ATOM   3520  CG  ASP A 229       9.798 -14.392 106.131  1.00 21.20           C  
ATOM   3521  OD1 ASP A 229       8.649 -14.267 105.601  1.00 22.36           O  
ATOM   3522  OD2 ASP A 229      10.552 -15.355 105.884  1.00 20.02           O  
ATOM   3523  H   ASP A 229      10.449 -11.410 108.847  1.00  0.00           H  
ATOM   3524  HA  ASP A 229       9.825 -11.626 105.968  1.00  0.00           H  
ATOM   3525 1HB  ASP A 229      11.333 -13.277 107.089  1.00  0.00           H  
ATOM   3526 2HB  ASP A 229      10.014 -13.756 108.148  1.00  0.00           H  
ATOM   3527  N   ALA A 230       7.330 -11.504 106.177  1.00 21.64           N  
ATOM   3528  CA  ALA A 230       5.891 -11.385 106.308  1.00 23.03           C  
ATOM   3529  C   ALA A 230       5.189 -12.718 106.146  1.00 24.38           C  
ATOM   3530  O   ALA A 230       4.176 -12.942 106.770  1.00 25.66           O  
ATOM   3531  CB  ALA A 230       5.332 -10.370 105.308  1.00 22.44           C  
ATOM   3532  H   ALA A 230       7.778 -11.163 105.338  1.00  0.00           H  
ATOM   3533  HA  ALA A 230       5.670 -11.037 107.317  1.00  0.00           H  
ATOM   3534 1HB  ALA A 230       4.251 -10.300 105.427  1.00  0.00           H  
ATOM   3535 2HB  ALA A 230       5.781  -9.394 105.491  1.00  0.00           H  
ATOM   3536 3HB  ALA A 230       5.565 -10.692 104.294  1.00  0.00           H  
ATOM   3537  N   THR A 231       5.765 -13.599 105.320  1.00 26.03           N  
ATOM   3538  CA  THR A 231       5.085 -14.797 104.867  1.00 27.03           C  
ATOM   3539  C   THR A 231       5.285 -15.894 105.869  1.00 25.20           C  
ATOM   3540  O   THR A 231       4.334 -16.591 106.201  1.00 27.17           O  
ATOM   3541  CB  THR A 231       5.633 -15.267 103.498  1.00 27.91           C  
ATOM   3542  OG1 THR A 231       5.446 -14.225 102.548  1.00 32.79           O  
ATOM   3543  CG2 THR A 231       4.897 -16.493 103.023  1.00 30.24           C  
ATOM   3544  H   THR A 231       6.707 -13.419 105.004  1.00  0.00           H  
ATOM   3545  HA  THR A 231       4.025 -14.570 104.752  1.00  0.00           H  
ATOM   3546  HB  THR A 231       6.693 -15.502 103.592  1.00  0.00           H  
ATOM   3547  HG1 THR A 231       5.025 -13.475 102.975  1.00  0.00           H  
ATOM   3548 1HG2 THR A 231       5.298 -16.807 102.059  1.00  0.00           H  
ATOM   3549 2HG2 THR A 231       5.023 -17.297 103.748  1.00  0.00           H  
ATOM   3550 3HG2 THR A 231       3.838 -16.263 102.917  1.00  0.00           H  
ATOM   3551  N   VAL A 232       6.522 -16.015 106.376  1.00 21.96           N  
ATOM   3552  CA  VAL A 232       6.929 -17.023 107.355  1.00 21.44           C  
ATOM   3553  C   VAL A 232       7.678 -16.303 108.470  1.00 21.19           C  
ATOM   3554  O   VAL A 232       8.890 -16.254 108.470  1.00 19.21           O  
ATOM   3555  CB  VAL A 232       7.853 -18.028 106.646  1.00 20.48           C  
ATOM   3556  CG1 VAL A 232       8.296 -19.137 107.555  1.00 21.44           C  
ATOM   3557  CG2 VAL A 232       7.078 -18.609 105.430  1.00 20.58           C  
ATOM   3558  H   VAL A 232       7.205 -15.350 106.042  1.00  0.00           H  
ATOM   3559  HA  VAL A 232       6.036 -17.533 107.718  1.00  0.00           H  
ATOM   3560  HB  VAL A 232       8.752 -17.509 106.314  1.00  0.00           H  
ATOM   3561 1HG1 VAL A 232       8.946 -19.819 107.007  1.00  0.00           H  
ATOM   3562 2HG1 VAL A 232       8.841 -18.718 108.401  1.00  0.00           H  
ATOM   3563 3HG1 VAL A 232       7.424 -19.681 107.917  1.00  0.00           H  
ATOM   3564 1HG2 VAL A 232       7.709 -19.326 104.905  1.00  0.00           H  
ATOM   3565 2HG2 VAL A 232       6.174 -19.108 105.779  1.00  0.00           H  
ATOM   3566 3HG2 VAL A 232       6.807 -17.800 104.751  1.00  0.00           H  
ATOM   3567  N   PRO A 233       6.957 -15.768 109.470  1.00 20.74           N  
ATOM   3568  CA  PRO A 233       7.669 -14.983 110.471  1.00 20.68           C  
ATOM   3569  C   PRO A 233       8.576 -15.812 111.309  1.00 18.56           C  
ATOM   3570  O   PRO A 233       8.227 -16.925 111.711  1.00 20.17           O  
ATOM   3571  CB  PRO A 233       6.543 -14.391 111.326  1.00 20.90           C  
ATOM   3572  CG  PRO A 233       5.355 -14.525 110.509  1.00 21.89           C  
ATOM   3573  CD  PRO A 233       5.512 -15.747 109.723  1.00 21.41           C  
ATOM   3574  HA  PRO A 233       8.238 -14.187 109.969  1.00  0.00           H  
ATOM   3575 1HB  PRO A 233       6.466 -14.937 112.278  1.00  0.00           H  
ATOM   3576 2HB  PRO A 233       6.770 -13.344 111.574  1.00  0.00           H  
ATOM   3577 1HG  PRO A 233       4.459 -14.571 111.146  1.00  0.00           H  
ATOM   3578 2HG  PRO A 233       5.239 -13.644 109.860  1.00  0.00           H  
ATOM   3579 1HD  PRO A 233       5.183 -16.611 110.319  1.00  0.00           H  
ATOM   3580 2HD  PRO A 233       4.923 -15.667 108.798  1.00  0.00           H  
ATOM   3581  N   PHE A 234       9.756 -15.275 111.588  1.00 19.82           N  
ATOM   3582  CA  PHE A 234      10.779 -15.962 112.383  1.00 17.27           C  
ATOM   3583  C   PHE A 234      10.256 -16.559 113.666  1.00 18.69           C  
ATOM   3584  O   PHE A 234      10.544 -17.733 113.961  1.00 19.95           O  
ATOM   3585  CB  PHE A 234      11.947 -15.020 112.657  1.00 17.79           C  
ATOM   3586  CG  PHE A 234      13.026 -15.586 113.559  1.00 19.15           C  
ATOM   3587  CD1 PHE A 234      13.837 -16.671 113.162  1.00 21.18           C  
ATOM   3588  CD2 PHE A 234      13.257 -15.044 114.782  1.00 19.41           C  
ATOM   3589  CE1 PHE A 234      14.814 -17.163 113.980  1.00 22.22           C  
ATOM   3590  CE2 PHE A 234      14.277 -15.552 115.610  1.00 21.29           C  
ATOM   3591  CZ  PHE A 234      15.027 -16.602 115.211  1.00 22.42           C  
ATOM   3592  H   PHE A 234       9.949 -14.350 111.232  1.00  0.00           H  
ATOM   3593  HA  PHE A 234      11.143 -16.818 111.814  1.00  0.00           H  
ATOM   3594 1HB  PHE A 234      12.418 -14.741 111.715  1.00  0.00           H  
ATOM   3595 2HB  PHE A 234      11.576 -14.107 113.120  1.00  0.00           H  
ATOM   3596  HD1 PHE A 234      13.679 -17.123 112.183  1.00  0.00           H  
ATOM   3597  HD2 PHE A 234      12.657 -14.196 115.114  1.00  0.00           H  
ATOM   3598  HE1 PHE A 234      15.426 -18.003 113.653  1.00  0.00           H  
ATOM   3599  HE2 PHE A 234      14.459 -15.091 116.581  1.00  0.00           H  
ATOM   3600  HZ  PHE A 234      15.798 -17.002 115.867  1.00  0.00           H  
ATOM   3601  N   GLU A 235       9.460 -15.775 114.408  1.00 18.45           N  
ATOM   3602  CA  GLU A 235       8.978 -16.208 115.724  1.00 19.47           C  
ATOM   3603  C   GLU A 235       8.162 -17.481 115.721  1.00 19.57           C  
ATOM   3604  O   GLU A 235       8.053 -18.135 116.764  1.00 20.27           O  
ATOM   3605  CB  GLU A 235       8.078 -15.175 116.387  1.00 21.02           C  
ATOM   3606  CG  GLU A 235       8.412 -13.816 116.221  1.00 27.88           C  
ATOM   3607  CD  GLU A 235       7.832 -13.241 114.929  1.00 29.97           C  
ATOM   3608  OE1 GLU A 235       6.614 -12.857 114.837  1.00 31.90           O  
ATOM   3609  OE2 GLU A 235       8.658 -13.133 114.026  1.00 23.34           O  
ATOM   3610  H   GLU A 235       9.185 -14.869 114.057  1.00  0.00           H  
ATOM   3611  HA  GLU A 235       9.839 -16.361 116.375  1.00  0.00           H  
ATOM   3612 1HB  GLU A 235       7.060 -15.285 116.012  1.00  0.00           H  
ATOM   3613 2HB  GLU A 235       8.052 -15.352 117.462  1.00  0.00           H  
ATOM   3614 1HG  GLU A 235       8.029 -13.252 117.071  1.00  0.00           H  
ATOM   3615 2HG  GLU A 235       9.497 -13.718 116.214  1.00  0.00           H  
ATOM   3616  N   TYR A 236       7.526 -17.772 114.576  1.00 18.98           N  
ATOM   3617  CA  TYR A 236       6.631 -18.885 114.439  1.00 17.70           C  
ATOM   3618  C   TYR A 236       7.205 -19.927 113.479  1.00 18.29           C  
ATOM   3619  O   TYR A 236       6.474 -20.841 113.030  1.00 17.82           O  
ATOM   3620  CB  TYR A 236       5.247 -18.426 113.955  1.00 18.16           C  
ATOM   3621  CG  TYR A 236       4.652 -17.376 114.874  1.00 17.94           C  
ATOM   3622  CD1 TYR A 236       4.467 -17.621 116.212  1.00 16.76           C  
ATOM   3623  CD2 TYR A 236       4.338 -16.117 114.408  1.00 20.73           C  
ATOM   3624  CE1 TYR A 236       3.917 -16.681 117.036  1.00 16.88           C  
ATOM   3625  CE2 TYR A 236       3.866 -15.132 115.267  1.00 18.03           C  
ATOM   3626  CZ  TYR A 236       3.645 -15.428 116.576  1.00 17.84           C  
ATOM   3627  OH  TYR A 236       3.130 -14.482 117.452  1.00 17.85           O  
ATOM   3628  H   TYR A 236       7.692 -17.173 113.780  1.00  0.00           H  
ATOM   3629  HA  TYR A 236       6.514 -19.357 115.415  1.00  0.00           H  
ATOM   3630 1HB  TYR A 236       5.331 -18.017 112.947  1.00  0.00           H  
ATOM   3631 2HB  TYR A 236       4.576 -19.283 113.906  1.00  0.00           H  
ATOM   3632  HD1 TYR A 236       4.761 -18.581 116.636  1.00  0.00           H  
ATOM   3633  HD2 TYR A 236       4.458 -15.882 113.350  1.00  0.00           H  
ATOM   3634  HE1 TYR A 236       3.780 -16.898 118.095  1.00  0.00           H  
ATOM   3635  HE2 TYR A 236       3.674 -14.127 114.891  1.00  0.00           H  
ATOM   3636  HH  TYR A 236       2.980 -13.659 116.981  1.00  0.00           H  
ATOM   3637  N   SER A 237       8.511 -19.851 113.244  1.00 18.09           N  
ATOM   3638  CA  SER A 237       9.161 -20.833 112.353  1.00 19.54           C  
ATOM   3639  C   SER A 237      10.625 -21.035 112.771  1.00 19.93           C  
ATOM   3640  O   SER A 237      10.907 -21.839 113.654  1.00 19.96           O  
ATOM   3641  CB  SER A 237       8.967 -20.372 110.913  1.00 20.21           C  
ATOM   3642  OG  SER A 237       9.499 -19.068 110.720  1.00 18.04           O  
ATOM   3643  H   SER A 237       9.071 -19.126 113.669  1.00  0.00           H  
ATOM   3644  HA  SER A 237       8.681 -21.802 112.497  1.00  0.00           H  
ATOM   3645 1HB  SER A 237       9.458 -21.072 110.238  1.00  0.00           H  
ATOM   3646 2HB  SER A 237       7.905 -20.374 110.670  1.00  0.00           H  
ATOM   3647  HG  SER A 237       9.856 -18.799 111.570  1.00  0.00           H  
ATOM   3648  N   GLY A 238      11.540 -20.277 112.171  1.00 19.81           N  
ATOM   3649  CA  GLY A 238      12.948 -20.426 112.490  1.00 20.09           C  
ATOM   3650  C   GLY A 238      13.330 -20.393 113.944  1.00 20.99           C  
ATOM   3651  O   GLY A 238      14.193 -21.154 114.358  1.00 20.16           O  
ATOM   3652  H   GLY A 238      11.261 -19.589 111.486  1.00  0.00           H  
ATOM   3653 1HA  GLY A 238      13.312 -21.375 112.095  1.00  0.00           H  
ATOM   3654 2HA  GLY A 238      13.517 -19.636 112.002  1.00  0.00           H  
ATOM   3655  N   LYS A 239      12.716 -19.489 114.713  1.00 21.61           N  
ATOM   3656  CA  LYS A 239      12.986 -19.357 116.133  1.00 21.57           C  
ATOM   3657  C   LYS A 239      12.666 -20.687 116.822  1.00 21.62           C  
ATOM   3658  O   LYS A 239      13.444 -21.201 117.675  1.00 21.01           O  
ATOM   3659  CB  LYS A 239      12.167 -18.203 116.691  1.00 23.06           C  
ATOM   3660  CG  LYS A 239      12.341 -18.002 118.196  1.00 26.13           C  
ATOM   3661  CD  LYS A 239      11.188 -17.190 118.778  1.00 28.37           C  
ATOM   3662  CE  LYS A 239      10.821 -17.653 120.210  1.00 32.63           C  
ATOM   3663  NZ  LYS A 239       9.943 -16.683 120.969  1.00 34.29           N  
ATOM   3664  H   LYS A 239      12.038 -18.877 114.282  1.00  0.00           H  
ATOM   3665  HA  LYS A 239      14.047 -19.143 116.265  1.00  0.00           H  
ATOM   3666 1HB  LYS A 239      12.450 -17.279 116.187  1.00  0.00           H  
ATOM   3667 2HB  LYS A 239      11.110 -18.376 116.488  1.00  0.00           H  
ATOM   3668 1HG  LYS A 239      12.379 -18.973 118.691  1.00  0.00           H  
ATOM   3669 2HG  LYS A 239      13.278 -17.479 118.387  1.00  0.00           H  
ATOM   3670 1HD  LYS A 239      11.465 -16.136 118.811  1.00  0.00           H  
ATOM   3671 2HD  LYS A 239      10.310 -17.297 118.141  1.00  0.00           H  
ATOM   3672 1HE  LYS A 239      10.295 -18.605 120.161  1.00  0.00           H  
ATOM   3673 2HE  LYS A 239      11.732 -17.796 120.791  1.00  0.00           H  
ATOM   3674 1HZ  LYS A 239       9.749 -17.053 121.889  1.00  0.00           H  
ATOM   3675 2HZ  LYS A 239      10.418 -15.796 121.057  1.00  0.00           H  
ATOM   3676 3HZ  LYS A 239       9.075 -16.552 120.469  1.00  0.00           H  
ATOM   3677  N   LEU A 240      11.560 -21.283 116.405  1.00 20.54           N  
ATOM   3678  CA  LEU A 240      11.075 -22.531 117.027  1.00 20.20           C  
ATOM   3679  C   LEU A 240      11.865 -23.732 116.530  1.00 21.19           C  
ATOM   3680  O   LEU A 240      12.102 -24.708 117.295  1.00 20.86           O  
ATOM   3681  CB  LEU A 240       9.568 -22.690 116.785  1.00 20.07           C  
ATOM   3682  CG  LEU A 240       8.674 -21.521 117.342  1.00 22.77           C  
ATOM   3683  CD1 LEU A 240       7.139 -21.579 117.044  1.00 21.29           C  
ATOM   3684  CD2 LEU A 240       8.764 -21.414 118.850  1.00 21.59           C  
ATOM   3685  H   LEU A 240      11.035 -20.876 115.644  1.00  0.00           H  
ATOM   3686  HA  LEU A 240      11.255 -22.475 118.100  1.00  0.00           H  
ATOM   3687 1HB  LEU A 240       9.394 -22.764 115.713  1.00  0.00           H  
ATOM   3688 2HB  LEU A 240       9.237 -23.618 117.251  1.00  0.00           H  
ATOM   3689  HG  LEU A 240       9.003 -20.575 116.912  1.00  0.00           H  
ATOM   3690 1HD1 LEU A 240       6.649 -20.712 117.487  1.00  0.00           H  
ATOM   3691 2HD1 LEU A 240       6.977 -21.575 115.966  1.00  0.00           H  
ATOM   3692 3HD1 LEU A 240       6.720 -22.489 117.471  1.00  0.00           H  
ATOM   3693 1HD2 LEU A 240       8.133 -20.594 119.195  1.00  0.00           H  
ATOM   3694 2HD2 LEU A 240       8.426 -22.347 119.302  1.00  0.00           H  
ATOM   3695 3HD2 LEU A 240       9.797 -21.223 119.140  1.00  0.00           H  
ATOM   3696  N   THR A 241      12.302 -23.669 115.264  1.00 21.20           N  
ATOM   3697  CA  THR A 241      13.211 -24.686 114.752  1.00 20.57           C  
ATOM   3698  C   THR A 241      14.520 -24.700 115.503  1.00 21.41           C  
ATOM   3699  O   THR A 241      15.043 -25.753 115.868  1.00 21.14           O  
ATOM   3700  CB  THR A 241      13.437 -24.509 113.255  1.00 19.99           C  
ATOM   3701  OG1 THR A 241      12.177 -24.570 112.578  1.00 17.68           O  
ATOM   3702  CG2 THR A 241      14.354 -25.601 112.722  1.00 18.62           C  
ATOM   3703  H   THR A 241      12.008 -22.920 114.654  1.00  0.00           H  
ATOM   3704  HA  THR A 241      12.764 -25.666 114.920  1.00  0.00           H  
ATOM   3705  HB  THR A 241      13.892 -23.536 113.068  1.00  0.00           H  
ATOM   3706  HG1 THR A 241      11.476 -24.708 113.220  1.00  0.00           H  
ATOM   3707 1HG2 THR A 241      14.505 -25.459 111.652  1.00  0.00           H  
ATOM   3708 2HG2 THR A 241      15.315 -25.551 113.234  1.00  0.00           H  
ATOM   3709 3HG2 THR A 241      13.900 -26.575 112.898  1.00  0.00           H  
ATOM   3710  N   HIS A 242      15.027 -23.514 115.798  1.00 22.32           N  
ATOM   3711  CA  HIS A 242      16.257 -23.404 116.583  1.00 23.03           C  
ATOM   3712  C   HIS A 242      16.087 -24.025 117.970  1.00 24.30           C  
ATOM   3713  O   HIS A 242      16.976 -24.750 118.462  1.00 24.40           O  
ATOM   3714  CB  HIS A 242      16.653 -21.915 116.651  1.00 23.40           C  
ATOM   3715  CG  HIS A 242      17.706 -21.613 117.661  1.00 25.67           C  
ATOM   3716  ND1 HIS A 242      18.904 -22.286 117.699  1.00 26.32           N  
ATOM   3717  CD2 HIS A 242      17.742 -20.718 118.681  1.00 29.10           C  
ATOM   3718  CE1 HIS A 242      19.648 -21.799 118.684  1.00 31.91           C  
ATOM   3719  NE2 HIS A 242      18.952 -20.868 119.312  1.00 29.42           N  
ATOM   3720  H   HIS A 242      14.568 -22.672 115.483  1.00  0.00           H  
ATOM   3721  HA  HIS A 242      17.052 -23.966 116.094  1.00  0.00           H  
ATOM   3722 1HB  HIS A 242      17.017 -21.590 115.676  1.00  0.00           H  
ATOM   3723 2HB  HIS A 242      15.775 -21.316 116.889  1.00  0.00           H  
ATOM   3724  HD2 HIS A 242      16.947 -20.027 118.962  1.00  0.00           H  
ATOM   3725  HE1 HIS A 242      20.661 -22.113 118.933  1.00  0.00           H  
ATOM   3726  HE2 HIS A 242      19.257 -20.349 120.123  1.00  0.00           H  
ATOM   3727  N   GLU A 243      14.941 -23.760 118.590  1.00 25.58           N  
ATOM   3728  CA  GLU A 243      14.613 -24.293 119.913  1.00 26.35           C  
ATOM   3729  C   GLU A 243      14.417 -25.773 119.827  1.00 26.25           C  
ATOM   3730  O   GLU A 243      14.805 -26.461 120.763  1.00 25.78           O  
ATOM   3731  CB  GLU A 243      13.360 -23.628 120.501  1.00 27.64           C  
ATOM   3732  CG  GLU A 243      13.585 -22.142 120.837  1.00 30.63           C  
ATOM   3733  CD  GLU A 243      12.331 -21.417 121.348  1.00 35.67           C  
ATOM   3734  OE1 GLU A 243      11.280 -22.069 121.543  1.00 37.88           O  
ATOM   3735  OE2 GLU A 243      12.427 -20.192 121.572  1.00 37.83           O  
ATOM   3736  H   GLU A 243      14.274 -23.164 118.120  1.00  0.00           H  
ATOM   3737  HA  GLU A 243      15.448 -24.091 120.584  1.00  0.00           H  
ATOM   3738 1HB  GLU A 243      12.538 -23.708 119.790  1.00  0.00           H  
ATOM   3739 2HB  GLU A 243      13.061 -24.153 121.408  1.00  0.00           H  
ATOM   3740 1HG  GLU A 243      14.357 -22.066 121.602  1.00  0.00           H  
ATOM   3741 2HG  GLU A 243      13.943 -21.629 119.946  1.00  0.00           H  
ATOM   3742  N   ALA A 244      13.841 -26.268 118.711  1.00 24.86           N  
ATOM   3743  CA  ALA A 244      13.631 -27.704 118.540  1.00 24.18           C  
ATOM   3744  C   ALA A 244      14.933 -28.491 118.376  1.00 22.93           C  
ATOM   3745  O   ALA A 244      14.936 -29.688 118.612  1.00 24.38           O  
ATOM   3746  CB  ALA A 244      12.669 -28.036 117.334  1.00 24.08           C  
ATOM   3747  H   ALA A 244      13.548 -25.637 117.978  1.00  0.00           H  
ATOM   3748  HA  ALA A 244      13.171 -28.090 119.450  1.00  0.00           H  
ATOM   3749 1HB  ALA A 244      12.548 -29.116 117.252  1.00  0.00           H  
ATOM   3750 2HB  ALA A 244      11.697 -27.574 117.506  1.00  0.00           H  
ATOM   3751 3HB  ALA A 244      13.096 -27.648 116.411  1.00  0.00           H  
ATOM   3752  N   ILE A 245      15.998 -27.830 117.918  1.00 22.46           N  
ATOM   3753  CA  ILE A 245      17.264 -28.477 117.538  1.00 21.17           C  
ATOM   3754  C   ILE A 245      18.370 -27.778 118.294  1.00 23.24           C  
ATOM   3755  O   ILE A 245      18.851 -26.689 117.916  1.00 21.89           O  
ATOM   3756  CB  ILE A 245      17.511 -28.422 116.012  1.00 20.34           C  
ATOM   3757  CG1 ILE A 245      16.357 -29.051 115.267  1.00 20.58           C  
ATOM   3758  CG2 ILE A 245      18.856 -29.084 115.653  1.00 20.20           C  
ATOM   3759  CD1 ILE A 245      16.513 -28.869 113.713  1.00 20.24           C  
ATOM   3760  H   ILE A 245      15.913 -26.827 117.833  1.00  0.00           H  
ATOM   3761  HA  ILE A 245      17.218 -29.525 117.831  1.00  0.00           H  
ATOM   3762  HB  ILE A 245      17.532 -27.383 115.684  1.00  0.00           H  
ATOM   3763 1HG1 ILE A 245      16.305 -30.112 115.507  1.00  0.00           H  
ATOM   3764 2HG1 ILE A 245      15.422 -28.596 115.594  1.00  0.00           H  
ATOM   3765 1HG2 ILE A 245      19.009 -29.035 114.575  1.00  0.00           H  
ATOM   3766 2HG2 ILE A 245      19.666 -28.560 116.159  1.00  0.00           H  
ATOM   3767 3HG2 ILE A 245      18.845 -30.127 115.971  1.00  0.00           H  
ATOM   3768 1HD1 ILE A 245      15.666 -29.332 113.206  1.00  0.00           H  
ATOM   3769 2HD1 ILE A 245      16.543 -27.806 113.472  1.00  0.00           H  
ATOM   3770 3HD1 ILE A 245      17.436 -29.342 113.382  1.00  0.00           H  
ATOM   3771  N   PRO A 246      18.771 -28.409 119.384  1.00 25.49           N  
ATOM   3772  CA  PRO A 246      19.593 -27.644 120.320  1.00 26.99           C  
ATOM   3773  C   PRO A 246      20.967 -27.271 119.780  1.00 26.87           C  
ATOM   3774  O   PRO A 246      21.452 -26.155 120.093  1.00 28.49           O  
ATOM   3775  CB  PRO A 246      19.644 -28.542 121.584  1.00 27.50           C  
ATOM   3776  CG  PRO A 246      19.155 -29.895 121.150  1.00 28.06           C  
ATOM   3777  CD  PRO A 246      18.166 -29.594 120.019  1.00 25.18           C  
ATOM   3778  HA  PRO A 246      19.094 -26.689 120.542  1.00  0.00           H  
ATOM   3779 1HB  PRO A 246      20.671 -28.582 121.976  1.00  0.00           H  
ATOM   3780 2HB  PRO A 246      19.014 -28.112 122.377  1.00  0.00           H  
ATOM   3781 1HG  PRO A 246      20.001 -30.517 120.821  1.00  0.00           H  
ATOM   3782 2HG  PRO A 246      18.686 -30.419 121.996  1.00  0.00           H  
ATOM   3783 1HD  PRO A 246      18.120 -30.453 119.333  1.00  0.00           H  
ATOM   3784 2HD  PRO A 246      17.174 -29.384 120.445  1.00  0.00           H  
ATOM   3785  N   ASN A 247      21.558 -28.134 118.957  1.00 25.12           N  
ATOM   3786  CA  ASN A 247      22.819 -27.828 118.341  1.00 25.83           C  
ATOM   3787  C   ASN A 247      22.788 -26.566 117.438  1.00 23.86           C  
ATOM   3788  O   ASN A 247      23.820 -26.014 117.085  1.00 24.72           O  
ATOM   3789  CB  ASN A 247      23.348 -29.060 117.550  1.00 25.36           C  
ATOM   3790  CG  ASN A 247      22.769 -29.178 116.128  1.00 28.66           C  
ATOM   3791  OD1 ASN A 247      22.709 -28.195 115.351  1.00 29.50           O  
ATOM   3792  ND2 ASN A 247      22.343 -30.384 115.780  1.00 27.53           N  
ATOM   3793  H   ASN A 247      21.116 -29.020 118.759  1.00  0.00           H  
ATOM   3794  HA  ASN A 247      23.537 -27.581 119.125  1.00  0.00           H  
ATOM   3795 1HB  ASN A 247      24.435 -29.004 117.472  1.00  0.00           H  
ATOM   3796 2HB  ASN A 247      23.106 -29.973 118.094  1.00  0.00           H  
ATOM   3797 1HD2 ASN A 247      21.955 -30.534 114.870  1.00  0.00           H  
ATOM   3798 2HD2 ASN A 247      22.410 -31.143 116.426  1.00  0.00           H  
ATOM   3799  N   SER A 248      21.612 -26.091 117.068  1.00 23.59           N  
ATOM   3800  CA  SER A 248      21.555 -25.210 115.899  1.00 21.86           C  
ATOM   3801  C   SER A 248      22.007 -23.787 116.172  1.00 21.05           C  
ATOM   3802  O   SER A 248      21.873 -23.306 117.303  1.00 21.64           O  
ATOM   3803  CB  SER A 248      20.141 -25.227 115.331  1.00 21.25           C  
ATOM   3804  OG  SER A 248      19.205 -24.655 116.243  1.00 22.67           O  
ATOM   3805  H   SER A 248      20.758 -26.312 117.559  1.00  0.00           H  
ATOM   3806  HA  SER A 248      22.250 -25.587 115.147  1.00  0.00           H  
ATOM   3807 1HB  SER A 248      20.119 -24.672 114.394  1.00  0.00           H  
ATOM   3808 2HB  SER A 248      19.850 -26.253 115.110  1.00  0.00           H  
ATOM   3809  HG  SER A 248      19.713 -24.392 117.014  1.00  0.00           H  
ATOM   3810  N   LYS A 249      22.568 -23.158 115.140  1.00 18.99           N  
ATOM   3811  CA  LYS A 249      23.017 -21.761 115.112  1.00 21.10           C  
ATOM   3812  C   LYS A 249      21.944 -20.940 114.414  1.00 21.64           C  
ATOM   3813  O   LYS A 249      21.277 -21.479 113.530  1.00 20.95           O  
ATOM   3814  CB  LYS A 249      24.302 -21.666 114.304  1.00 22.76           C  
ATOM   3815  CG  LYS A 249      24.966 -20.276 114.300  1.00 27.55           C  
ATOM   3816  CD  LYS A 249      26.466 -20.339 113.985  1.00 32.28           C  
ATOM   3817  CE  LYS A 249      27.096 -18.931 113.843  1.00 34.23           C  
ATOM   3818  NZ  LYS A 249      27.254 -18.219 115.146  1.00 37.27           N  
ATOM   3819  H   LYS A 249      22.680 -23.727 114.313  1.00  0.00           H  
ATOM   3820  HA  LYS A 249      23.211 -21.439 116.136  1.00  0.00           H  
ATOM   3821 1HB  LYS A 249      25.030 -22.378 114.694  1.00  0.00           H  
ATOM   3822 2HB  LYS A 249      24.101 -21.938 113.267  1.00  0.00           H  
ATOM   3823 1HG  LYS A 249      24.485 -19.645 113.552  1.00  0.00           H  
ATOM   3824 2HG  LYS A 249      24.841 -19.810 115.277  1.00  0.00           H  
ATOM   3825 1HD  LYS A 249      26.984 -20.872 114.784  1.00  0.00           H  
ATOM   3826 2HD  LYS A 249      26.619 -20.881 113.052  1.00  0.00           H  
ATOM   3827 1HE  LYS A 249      28.080 -19.017 113.384  1.00  0.00           H  
ATOM   3828 2HE  LYS A 249      26.470 -18.316 113.196  1.00  0.00           H  
ATOM   3829 1HZ  LYS A 249      27.668 -17.311 114.986  1.00  0.00           H  
ATOM   3830 2HZ  LYS A 249      26.349 -18.105 115.580  1.00  0.00           H  
ATOM   3831 3HZ  LYS A 249      27.853 -18.759 115.755  1.00  0.00           H  
ATOM   3832  N   VAL A 250      21.765 -19.664 114.800  1.00 20.65           N  
ATOM   3833  CA  VAL A 250      20.826 -18.804 114.091  1.00 21.11           C  
ATOM   3834  C   VAL A 250      21.549 -17.604 113.514  1.00 20.56           C  
ATOM   3835  O   VAL A 250      22.360 -16.952 114.224  1.00 20.13           O  
ATOM   3836  CB  VAL A 250      19.719 -18.233 115.042  1.00 22.40           C  
ATOM   3837  CG1 VAL A 250      18.733 -17.356 114.296  1.00 23.00           C  
ATOM   3838  CG2 VAL A 250      18.959 -19.364 115.643  1.00 23.94           C  
ATOM   3839  H   VAL A 250      22.279 -19.290 115.584  1.00  0.00           H  
ATOM   3840  HA  VAL A 250      20.332 -19.394 113.318  1.00  0.00           H  
ATOM   3841  HB  VAL A 250      20.195 -17.647 115.828  1.00  0.00           H  
ATOM   3842 1HG1 VAL A 250      17.982 -16.980 114.991  1.00  0.00           H  
ATOM   3843 2HG1 VAL A 250      19.262 -16.517 113.845  1.00  0.00           H  
ATOM   3844 3HG1 VAL A 250      18.244 -17.940 113.516  1.00  0.00           H  
ATOM   3845 1HG2 VAL A 250      18.188 -18.973 116.306  1.00  0.00           H  
ATOM   3846 2HG2 VAL A 250      18.493 -19.951 114.851  1.00  0.00           H  
ATOM   3847 3HG2 VAL A 250      19.639 -19.998 116.212  1.00  0.00           H  
ATOM   3848  N   ALA A 251      21.217 -17.263 112.270  1.00 18.47           N  
ATOM   3849  CA  ALA A 251      21.666 -16.044 111.673  1.00 18.13           C  
ATOM   3850  C   ALA A 251      20.389 -15.282 111.378  1.00 18.28           C  
ATOM   3851  O   ALA A 251      19.713 -15.578 110.380  1.00 18.58           O  
ATOM   3852  CB  ALA A 251      22.508 -16.331 110.365  1.00 18.03           C  
ATOM   3853  H   ALA A 251      20.630 -17.886 111.734  1.00  0.00           H  
ATOM   3854  HA  ALA A 251      22.304 -15.530 112.392  1.00  0.00           H  
ATOM   3855 1HB  ALA A 251      22.838 -15.387 109.930  1.00  0.00           H  
ATOM   3856 2HB  ALA A 251      23.378 -16.938 110.618  1.00  0.00           H  
ATOM   3857 3HB  ALA A 251      21.890 -16.866 109.645  1.00  0.00           H  
ATOM   3858  N   LEU A 252      20.044 -14.323 112.243  1.00 16.91           N  
ATOM   3859  CA  LEU A 252      18.793 -13.579 112.081  1.00 17.16           C  
ATOM   3860  C   LEU A 252      19.180 -12.271 111.417  1.00 18.32           C  
ATOM   3861  O   LEU A 252      19.893 -11.452 112.022  1.00 19.49           O  
ATOM   3862  CB  LEU A 252      18.094 -13.379 113.436  1.00 17.86           C  
ATOM   3863  CG  LEU A 252      16.845 -12.492 113.476  1.00 18.57           C  
ATOM   3864  CD1 LEU A 252      15.713 -13.228 112.650  1.00 18.15           C  
ATOM   3865  CD2 LEU A 252      16.378 -12.159 114.920  1.00 21.53           C  
ATOM   3866  H   LEU A 252      20.650 -14.104 113.021  1.00  0.00           H  
ATOM   3867  HA  LEU A 252      18.131 -14.153 111.433  1.00  0.00           H  
ATOM   3868 1HB  LEU A 252      17.794 -14.353 113.819  1.00  0.00           H  
ATOM   3869 2HB  LEU A 252      18.807 -12.941 114.134  1.00  0.00           H  
ATOM   3870  HG  LEU A 252      17.053 -11.548 112.971  1.00  0.00           H  
ATOM   3871 1HD1 LEU A 252      14.806 -12.623 112.657  1.00  0.00           H  
ATOM   3872 2HD1 LEU A 252      16.046 -13.369 111.622  1.00  0.00           H  
ATOM   3873 3HD1 LEU A 252      15.506 -14.198 113.101  1.00  0.00           H  
ATOM   3874 1HD2 LEU A 252      15.490 -11.527 114.879  1.00  0.00           H  
ATOM   3875 2HD2 LEU A 252      16.142 -13.083 115.448  1.00  0.00           H  
ATOM   3876 3HD2 LEU A 252      17.174 -11.632 115.447  1.00  0.00           H  
ATOM   3877  N   ILE A 253      18.699 -12.051 110.191  1.00 17.29           N  
ATOM   3878  CA  ILE A 253      19.190 -10.969 109.356  1.00 18.50           C  
ATOM   3879  C   ILE A 253      18.268  -9.798 109.502  1.00 19.15           C  
ATOM   3880  O   ILE A 253      17.066  -9.868 109.187  1.00 18.17           O  
ATOM   3881  CB  ILE A 253      19.315 -11.390 107.877  1.00 18.73           C  
ATOM   3882  CG1 ILE A 253      20.357 -12.500 107.804  1.00 22.38           C  
ATOM   3883  CG2 ILE A 253      19.653 -10.204 106.939  1.00 16.96           C  
ATOM   3884  CD1 ILE A 253      20.539 -13.104 106.348  1.00 24.65           C  
ATOM   3885  H   ILE A 253      17.972 -12.656 109.836  1.00  0.00           H  
ATOM   3886  HA  ILE A 253      20.181 -10.683 109.707  1.00  0.00           H  
ATOM   3887  HB  ILE A 253      18.372 -11.821 107.541  1.00  0.00           H  
ATOM   3888 1HG1 ILE A 253      21.320 -12.118 108.141  1.00  0.00           H  
ATOM   3889 2HG1 ILE A 253      20.074 -13.309 108.478  1.00  0.00           H  
ATOM   3890 1HG2 ILE A 253      19.729 -10.562 105.913  1.00  0.00           H  
ATOM   3891 2HG2 ILE A 253      18.866  -9.453 107.004  1.00  0.00           H  
ATOM   3892 3HG2 ILE A 253      20.603  -9.761 107.240  1.00  0.00           H  
ATOM   3893 1HD1 ILE A 253      21.295 -13.889 106.371  1.00  0.00           H  
ATOM   3894 2HD1 ILE A 253      19.592 -13.523 106.007  1.00  0.00           H  
ATOM   3895 3HD1 ILE A 253      20.855 -12.317 105.665  1.00  0.00           H  
ATOM   3896  N   LYS A 254      18.867  -8.697 109.957  1.00 18.82           N  
ATOM   3897  CA  LYS A 254      18.144  -7.471 110.210  1.00 19.91           C  
ATOM   3898  C   LYS A 254      17.649  -6.834 108.939  1.00 19.46           C  
ATOM   3899  O   LYS A 254      18.413  -6.588 107.990  1.00 18.84           O  
ATOM   3900  CB  LYS A 254      19.037  -6.496 110.978  1.00 20.94           C  
ATOM   3901  CG  LYS A 254      19.460  -7.015 112.363  1.00 25.01           C  
ATOM   3902  CD  LYS A 254      20.451  -6.028 113.019  1.00 27.85           C  
ATOM   3903  CE  LYS A 254      20.846  -6.412 114.464  1.00 31.90           C  
ATOM   3904  NZ  LYS A 254      21.349  -7.795 114.541  1.00 30.51           N  
ATOM   3905  H   LYS A 254      19.862  -8.726 110.129  1.00  0.00           H  
ATOM   3906  HA  LYS A 254      17.268  -7.705 110.817  1.00  0.00           H  
ATOM   3907 1HB  LYS A 254      19.937  -6.292 110.397  1.00  0.00           H  
ATOM   3908 2HB  LYS A 254      18.512  -5.550 111.111  1.00  0.00           H  
ATOM   3909 1HG  LYS A 254      18.578  -7.124 112.996  1.00  0.00           H  
ATOM   3910 2HG  LYS A 254      19.932  -7.991 112.257  1.00  0.00           H  
ATOM   3911 1HD  LYS A 254      21.365  -5.981 112.425  1.00  0.00           H  
ATOM   3912 2HD  LYS A 254      20.007  -5.033 113.050  1.00  0.00           H  
ATOM   3913 1HE  LYS A 254      21.619  -5.734 114.822  1.00  0.00           H  
ATOM   3914 2HE  LYS A 254      19.978  -6.315 115.116  1.00  0.00           H  
ATOM   3915 1HZ  LYS A 254      21.596  -8.011 115.496  1.00  0.00           H  
ATOM   3916 2HZ  LYS A 254      20.631  -8.433 114.227  1.00  0.00           H  
ATOM   3917 3HZ  LYS A 254      22.164  -7.890 113.953  1.00  0.00           H  
ATOM   3918  N   GLY A 255      16.352  -6.549 108.922  1.00 19.52           N  
ATOM   3919  CA  GLY A 255      15.710  -6.046 107.730  1.00 18.23           C  
ATOM   3920  C   GLY A 255      15.437  -7.094 106.686  1.00 18.49           C  
ATOM   3921  O   GLY A 255      15.000  -6.756 105.591  1.00 17.98           O  
ATOM   3922  H   GLY A 255      15.801  -6.686 109.757  1.00  0.00           H  
ATOM   3923 1HA  GLY A 255      14.762  -5.579 107.997  1.00  0.00           H  
ATOM   3924 2HA  GLY A 255      16.333  -5.274 107.280  1.00  0.00           H  
ATOM   3925  N   GLY A 256      15.700  -8.358 107.004  1.00 16.73           N  
ATOM   3926  CA  GLY A 256      15.466  -9.422 106.075  1.00 17.09           C  
ATOM   3927  C   GLY A 256      14.007  -9.766 105.821  1.00 15.79           C  
ATOM   3928  O   GLY A 256      13.280 -10.078 106.744  1.00 16.46           O  
ATOM   3929  H   GLY A 256      16.072  -8.575 107.917  1.00  0.00           H  
ATOM   3930 1HA  GLY A 256      15.913  -9.170 105.113  1.00  0.00           H  
ATOM   3931 2HA  GLY A 256      15.956 -10.328 106.429  1.00  0.00           H  
ATOM   3932  N   PRO A 257      13.588  -9.716 104.554  1.00 15.78           N  
ATOM   3933  CA  PRO A 257      12.243 -10.165 104.158  1.00 16.35           C  
ATOM   3934  C   PRO A 257      12.254 -11.653 103.937  1.00 17.93           C  
ATOM   3935  O   PRO A 257      13.193 -12.331 104.325  1.00 17.40           O  
ATOM   3936  CB  PRO A 257      12.009  -9.421 102.865  1.00 16.80           C  
ATOM   3937  CG  PRO A 257      13.386  -9.530 102.187  1.00 16.29           C  
ATOM   3938  CD  PRO A 257      14.369  -9.293 103.394  1.00 14.42           C  
ATOM   3939  HA  PRO A 257      11.518  -9.859 104.927  1.00  0.00           H  
ATOM   3940 1HB  PRO A 257      11.193  -9.896 102.300  1.00  0.00           H  
ATOM   3941 2HB  PRO A 257      11.695  -8.388 103.077  1.00  0.00           H  
ATOM   3942 1HG  PRO A 257      13.498 -10.515 101.711  1.00  0.00           H  
ATOM   3943 2HG  PRO A 257      13.476  -8.779 101.388  1.00  0.00           H  
ATOM   3944 1HD  PRO A 257      15.267  -9.914 103.263  1.00  0.00           H  
ATOM   3945 2HD  PRO A 257      14.638  -8.228 103.445  1.00  0.00           H  
ATOM   3946  N   HIS A 258      11.182 -12.183 103.376  1.00 17.61           N  
ATOM   3947  CA  HIS A 258      11.116 -13.613 103.038  1.00 18.31           C  
ATOM   3948  C   HIS A 258      12.182 -13.954 102.039  1.00 16.98           C  
ATOM   3949  O   HIS A 258      12.963 -14.896 102.275  1.00 17.80           O  
ATOM   3950  CB  HIS A 258       9.704 -13.984 102.510  1.00 17.63           C  
ATOM   3951  CG  HIS A 258       9.468 -15.457 102.455  1.00 18.40           C  
ATOM   3952  ND1 HIS A 258       9.828 -16.282 103.483  1.00 18.06           N  
ATOM   3953  CD2 HIS A 258       9.035 -16.261 101.455  1.00 20.26           C  
ATOM   3954  CE1 HIS A 258       9.568 -17.539 103.146  1.00 22.52           C  
ATOM   3955  NE2 HIS A 258       9.074 -17.548 101.922  1.00 20.69           N  
ATOM   3956  H   HIS A 258      10.388 -11.593 103.174  1.00  0.00           H  
ATOM   3957  HA  HIS A 258      11.310 -14.207 103.930  1.00  0.00           H  
ATOM   3958 1HB  HIS A 258       8.946 -13.535 103.152  1.00  0.00           H  
ATOM   3959 2HB  HIS A 258       9.570 -13.574 101.509  1.00  0.00           H  
ATOM   3960  HD2 HIS A 258       8.679 -15.938 100.476  1.00  0.00           H  
ATOM   3961  HE1 HIS A 258       9.734 -18.415 103.773  1.00  0.00           H  
ATOM   3962  HE2 HIS A 258       8.774 -18.367 101.412  1.00  0.00           H  
ATOM   3963  N   GLY A 259      12.261 -13.174 100.949  1.00 18.38           N  
ATOM   3964  CA  GLY A 259      13.223 -13.468  99.857  1.00 16.89           C  
ATOM   3965  C   GLY A 259      14.609 -12.937 100.162  1.00 17.30           C  
ATOM   3966  O   GLY A 259      15.245 -12.379  99.304  1.00 17.24           O  
ATOM   3967  H   GLY A 259      11.655 -12.370 100.868  1.00  0.00           H  
ATOM   3968 1HA  GLY A 259      13.277 -14.545  99.700  1.00  0.00           H  
ATOM   3969 2HA  GLY A 259      12.865 -13.026  98.928  1.00  0.00           H  
ATOM   3970  N   LEU A 260      15.088 -13.132 101.381  1.00 16.15           N  
ATOM   3971  CA  LEU A 260      16.324 -12.487 101.815  1.00 16.70           C  
ATOM   3972  C   LEU A 260      17.596 -13.034 101.165  1.00 16.13           C  
ATOM   3973  O   LEU A 260      18.635 -12.359 101.186  1.00 15.51           O  
ATOM   3974  CB  LEU A 260      16.444 -12.490 103.336  1.00 16.15           C  
ATOM   3975  CG  LEU A 260      17.059 -13.688 104.020  1.00 18.74           C  
ATOM   3976  CD1 LEU A 260      17.183 -13.371 105.546  1.00 20.80           C  
ATOM   3977  CD2 LEU A 260      16.219 -14.963 103.780  1.00 20.87           C  
ATOM   3978  H   LEU A 260      14.595 -13.735 102.025  1.00  0.00           H  
ATOM   3979  HA  LEU A 260      16.312 -11.452 101.475  1.00  0.00           H  
ATOM   3980 1HB  LEU A 260      17.043 -11.633 103.639  1.00  0.00           H  
ATOM   3981 2HB  LEU A 260      15.447 -12.380 103.764  1.00  0.00           H  
ATOM   3982  HG  LEU A 260      18.063 -13.855 103.628  1.00  0.00           H  
ATOM   3983 1HD1 LEU A 260      17.626 -14.224 106.060  1.00  0.00           H  
ATOM   3984 2HD1 LEU A 260      17.817 -12.495 105.685  1.00  0.00           H  
ATOM   3985 3HD1 LEU A 260      16.194 -13.173 105.958  1.00  0.00           H  
ATOM   3986 1HD2 LEU A 260      16.688 -15.808 104.284  1.00  0.00           H  
ATOM   3987 2HD2 LEU A 260      15.214 -14.816 104.176  1.00  0.00           H  
ATOM   3988 3HD2 LEU A 260      16.162 -15.165 102.710  1.00  0.00           H  
ATOM   3989  N   ASN A 261      17.514 -14.249 100.577  1.00 17.16           N  
ATOM   3990  CA  ASN A 261      18.640 -14.754  99.813  1.00 17.57           C  
ATOM   3991  C   ASN A 261      18.945 -13.874  98.605  1.00 16.96           C  
ATOM   3992  O   ASN A 261      20.100 -13.780  98.161  1.00 16.21           O  
ATOM   3993  CB  ASN A 261      18.404 -16.204  99.431  1.00 16.90           C  
ATOM   3994  CG  ASN A 261      17.126 -16.407  98.636  1.00 18.54           C  
ATOM   3995  OD1 ASN A 261      16.123 -15.739  98.816  1.00 20.88           O  
ATOM   3996  ND2 ASN A 261      17.157 -17.416  97.791  1.00 20.01           N  
ATOM   3997  H   ASN A 261      16.682 -14.815 100.659  1.00  0.00           H  
ATOM   3998  HA  ASN A 261      19.535 -14.695 100.435  1.00  0.00           H  
ATOM   3999 1HB  ASN A 261      19.245 -16.566  98.837  1.00  0.00           H  
ATOM   4000 2HB  ASN A 261      18.354 -16.814 100.333  1.00  0.00           H  
ATOM   4001 1HD2 ASN A 261      16.357 -17.621  97.227  1.00  0.00           H  
ATOM   4002 2HD2 ASN A 261      17.980 -17.977  97.713  1.00  0.00           H  
ATOM   4003  N   ALA A 262      17.952 -13.085  98.146  1.00 17.62           N  
ATOM   4004  CA  ALA A 262      18.148 -12.099  97.081  1.00 18.08           C  
ATOM   4005  C   ALA A 262      18.342 -10.666  97.568  1.00 18.79           C  
ATOM   4006  O   ALA A 262      19.183  -9.955  97.053  1.00 22.91           O  
ATOM   4007  CB  ALA A 262      16.928 -12.126  96.100  1.00 17.05           C  
ATOM   4008  H   ALA A 262      17.037 -13.186  98.561  1.00  0.00           H  
ATOM   4009  HA  ALA A 262      19.052 -12.366  96.534  1.00  0.00           H  
ATOM   4010 1HB  ALA A 262      17.080 -11.390  95.310  1.00  0.00           H  
ATOM   4011 2HB  ALA A 262      16.838 -13.119  95.659  1.00  0.00           H  
ATOM   4012 3HB  ALA A 262      16.017 -11.888  96.647  1.00  0.00           H  
ATOM   4013  N   THR A 263      17.652 -10.265  98.608  1.00 17.16           N  
ATOM   4014  CA  THR A 263      17.699  -8.887  99.041  1.00 17.78           C  
ATOM   4015  C   THR A 263      18.925  -8.652  99.928  1.00 17.57           C  
ATOM   4016  O   THR A 263      19.454  -7.552  99.936  1.00 18.57           O  
ATOM   4017  CB  THR A 263      16.429  -8.501  99.830  1.00 16.32           C  
ATOM   4018  OG1 THR A 263      16.311  -9.309 100.977  1.00 16.21           O  
ATOM   4019  CG2 THR A 263      15.128  -8.707  98.979  1.00 15.96           C  
ATOM   4020  H   THR A 263      17.078 -10.922  99.118  1.00  0.00           H  
ATOM   4021  HA  THR A 263      17.759  -8.249  98.159  1.00  0.00           H  
ATOM   4022  HB  THR A 263      16.488  -7.453 100.124  1.00  0.00           H  
ATOM   4023  HG1 THR A 263      17.049  -9.922 101.013  1.00  0.00           H  
ATOM   4024 1HG2 THR A 263      14.258  -8.424  99.571  1.00  0.00           H  
ATOM   4025 2HG2 THR A 263      15.177  -8.087  98.084  1.00  0.00           H  
ATOM   4026 3HG2 THR A 263      15.044  -9.754  98.690  1.00  0.00           H  
ATOM   4027  N   HIS A 264      19.339  -9.681 100.670  1.00 16.69           N  
ATOM   4028  CA  HIS A 264      20.498  -9.627 101.581  1.00 16.86           C  
ATOM   4029  C   HIS A 264      21.456 -10.754 101.244  1.00 16.36           C  
ATOM   4030  O   HIS A 264      21.918 -11.499 102.117  1.00 15.81           O  
ATOM   4031  CB  HIS A 264      19.996  -9.742 103.013  1.00 17.88           C  
ATOM   4032  CG  HIS A 264      19.194  -8.566 103.465  1.00 18.85           C  
ATOM   4033  ND1 HIS A 264      17.932  -8.302 102.974  1.00 17.50           N  
ATOM   4034  CD2 HIS A 264      19.483  -7.576 104.349  1.00 22.77           C  
ATOM   4035  CE1 HIS A 264      17.483  -7.189 103.532  1.00 20.81           C  
ATOM   4036  NE2 HIS A 264      18.398  -6.728 104.381  1.00 19.68           N  
ATOM   4037  H   HIS A 264      18.815 -10.541 100.590  1.00  0.00           H  
ATOM   4038  HA  HIS A 264      21.012  -8.674 101.460  1.00  0.00           H  
ATOM   4039 1HB  HIS A 264      19.377 -10.635 103.111  1.00  0.00           H  
ATOM   4040 2HB  HIS A 264      20.844  -9.856 103.688  1.00  0.00           H  
ATOM   4041  HD2 HIS A 264      20.400  -7.475 104.930  1.00  0.00           H  
ATOM   4042  HE1 HIS A 264      16.520  -6.720 103.333  1.00  0.00           H  
ATOM   4043  HE2 HIS A 264      18.311  -5.899 104.951  1.00  0.00           H  
ATOM   4044  N   ALA A 265      21.756 -10.888  99.953  1.00 15.76           N  
ATOM   4045  CA  ALA A 265      22.622 -11.975  99.496  1.00 17.32           C  
ATOM   4046  C   ALA A 265      23.945 -12.072 100.232  1.00 16.42           C  
ATOM   4047  O   ALA A 265      24.426 -13.170 100.520  1.00 18.64           O  
ATOM   4048  CB  ALA A 265      22.886 -11.872  97.990  1.00 16.73           C  
ATOM   4049  H   ALA A 265      21.386 -10.236  99.276  1.00  0.00           H  
ATOM   4050  HA  ALA A 265      22.115 -12.919  99.696  1.00  0.00           H  
ATOM   4051 1HB  ALA A 265      23.532 -12.692  97.677  1.00  0.00           H  
ATOM   4052 2HB  ALA A 265      21.941 -11.929  97.450  1.00  0.00           H  
ATOM   4053 3HB  ALA A 265      23.373 -10.923  97.770  1.00  0.00           H  
ATOM   4054  N   LYS A 266      24.585 -10.944 100.491  1.00 17.94           N  
ATOM   4055  CA  LYS A 266      25.902 -11.029 101.134  1.00 19.49           C  
ATOM   4056  C   LYS A 266      25.812 -11.543 102.520  1.00 19.08           C  
ATOM   4057  O   LYS A 266      26.659 -12.354 102.949  1.00 18.72           O  
ATOM   4058  CB  LYS A 266      26.614  -9.657 101.098  1.00 20.66           C  
ATOM   4059  CG  LYS A 266      26.938  -9.335  99.663  1.00 25.83           C  
ATOM   4060  CD  LYS A 266      28.152  -8.479  99.447  1.00 32.59           C  
ATOM   4061  CE  LYS A 266      28.744  -8.796  98.058  1.00 36.08           C  
ATOM   4062  NZ  LYS A 266      27.642  -8.762  97.028  1.00 39.23           N  
ATOM   4063  H   LYS A 266      24.205 -10.036 100.265  1.00  0.00           H  
ATOM   4064  HA  LYS A 266      26.509 -11.750 100.586  1.00  0.00           H  
ATOM   4065 1HB  LYS A 266      25.964  -8.898 101.534  1.00  0.00           H  
ATOM   4066 2HB  LYS A 266      27.519  -9.700 101.705  1.00  0.00           H  
ATOM   4067 1HG  LYS A 266      27.105 -10.261  99.111  1.00  0.00           H  
ATOM   4068 2HG  LYS A 266      26.098  -8.809  99.210  1.00  0.00           H  
ATOM   4069 1HD  LYS A 266      27.871  -7.427  99.507  1.00  0.00           H  
ATOM   4070 2HD  LYS A 266      28.886  -8.686 100.225  1.00  0.00           H  
ATOM   4071 1HE  LYS A 266      29.510  -8.062  97.813  1.00  0.00           H  
ATOM   4072 2HE  LYS A 266      29.209  -9.781  98.077  1.00  0.00           H  
ATOM   4073 1HZ  LYS A 266      28.026  -8.970  96.117  1.00  0.00           H  
ATOM   4074 2HZ  LYS A 266      26.940  -9.450  97.262  1.00  0.00           H  
ATOM   4075 3HZ  LYS A 266      27.221  -7.844  97.014  1.00  0.00           H  
ATOM   4076  N   GLU A 267      24.820 -11.071 103.277  1.00 19.65           N  
ATOM   4077  CA  GLU A 267      24.666 -11.512 104.645  1.00 19.15           C  
ATOM   4078  C   GLU A 267      24.223 -12.969 104.690  1.00 18.50           C  
ATOM   4079  O   GLU A 267      24.672 -13.734 105.521  1.00 18.00           O  
ATOM   4080  CB  GLU A 267      23.679 -10.656 105.412  1.00 20.67           C  
ATOM   4081  CG  GLU A 267      24.124  -9.239 105.618  1.00 22.38           C  
ATOM   4082  CD  GLU A 267      23.693  -8.299 104.517  1.00 23.97           C  
ATOM   4083  OE1 GLU A 267      23.341  -8.752 103.384  1.00 20.56           O  
ATOM   4084  OE2 GLU A 267      23.726  -7.072 104.789  1.00 24.32           O  
ATOM   4085  H   GLU A 267      24.166 -10.400 102.900  1.00  0.00           H  
ATOM   4086  HA  GLU A 267      25.633 -11.436 105.144  1.00  0.00           H  
ATOM   4087 1HB  GLU A 267      22.726 -10.636 104.882  1.00  0.00           H  
ATOM   4088 2HB  GLU A 267      23.499 -11.098 106.392  1.00  0.00           H  
ATOM   4089 1HG  GLU A 267      23.716  -8.874 106.560  1.00  0.00           H  
ATOM   4090 2HG  GLU A 267      25.210  -9.218 105.692  1.00  0.00           H  
ATOM   4091  N   PHE A 268      23.340 -13.349 103.781  1.00 16.36           N  
ATOM   4092  CA  PHE A 268      22.923 -14.732 103.644  1.00 16.45           C  
ATOM   4093  C   PHE A 268      24.130 -15.617 103.333  1.00 16.63           C  
ATOM   4094  O   PHE A 268      24.349 -16.664 103.989  1.00 17.60           O  
ATOM   4095  CB  PHE A 268      21.829 -14.816 102.550  1.00 17.33           C  
ATOM   4096  CG  PHE A 268      21.155 -16.151 102.464  1.00 17.07           C  
ATOM   4097  CD1 PHE A 268      19.894 -16.325 102.984  1.00 17.01           C  
ATOM   4098  CD2 PHE A 268      21.766 -17.186 101.780  1.00 15.25           C  
ATOM   4099  CE1 PHE A 268      19.267 -17.523 102.883  1.00 20.63           C  
ATOM   4100  CE2 PHE A 268      21.152 -18.398 101.666  1.00 20.13           C  
ATOM   4101  CZ  PHE A 268      19.873 -18.580 102.211  1.00 20.23           C  
ATOM   4102  H   PHE A 268      22.946 -12.653 103.165  1.00  0.00           H  
ATOM   4103  HA  PHE A 268      22.510 -15.065 104.597  1.00  0.00           H  
ATOM   4104 1HB  PHE A 268      21.065 -14.063 102.741  1.00  0.00           H  
ATOM   4105 2HB  PHE A 268      22.269 -14.596 101.578  1.00  0.00           H  
ATOM   4106  HD1 PHE A 268      19.402 -15.487 103.479  1.00  0.00           H  
ATOM   4107  HD2 PHE A 268      22.761 -17.037 101.359  1.00  0.00           H  
ATOM   4108  HE1 PHE A 268      18.283 -17.662 103.330  1.00  0.00           H  
ATOM   4109  HE2 PHE A 268      21.649 -19.223 101.156  1.00  0.00           H  
ATOM   4110  HZ  PHE A 268      19.356 -19.534 102.114  1.00  0.00           H  
ATOM   4111  N   ASN A 269      24.902 -15.245 102.319  1.00 16.12           N  
ATOM   4112  CA  ASN A 269      25.992 -16.057 101.856  1.00 15.51           C  
ATOM   4113  C   ASN A 269      27.072 -16.137 102.934  1.00 17.00           C  
ATOM   4114  O   ASN A 269      27.705 -17.223 103.122  1.00 15.85           O  
ATOM   4115  CB  ASN A 269      26.576 -15.516 100.561  1.00 15.10           C  
ATOM   4116  CG  ASN A 269      25.635 -15.660  99.354  1.00 15.96           C  
ATOM   4117  OD1 ASN A 269      24.621 -16.338  99.410  1.00 17.39           O  
ATOM   4118  ND2 ASN A 269      26.005 -14.991  98.237  1.00 18.07           N  
ATOM   4119  H   ASN A 269      24.715 -14.364 101.861  1.00  0.00           H  
ATOM   4120  HA  ASN A 269      25.617 -17.064 101.666  1.00  0.00           H  
ATOM   4121 1HB  ASN A 269      26.816 -14.459 100.684  1.00  0.00           H  
ATOM   4122 2HB  ASN A 269      27.505 -16.039 100.335  1.00  0.00           H  
ATOM   4123 1HD2 ASN A 269      25.439 -15.040  97.414  1.00  0.00           H  
ATOM   4124 2HD2 ASN A 269      26.844 -14.448  98.235  1.00  0.00           H  
ATOM   4125  N   GLU A 270      27.288 -15.031 103.644  1.00 16.18           N  
ATOM   4126  CA  GLU A 270      28.295 -15.100 104.699  1.00 17.12           C  
ATOM   4127  C   GLU A 270      27.934 -16.106 105.777  1.00 17.19           C  
ATOM   4128  O   GLU A 270      28.803 -16.842 106.243  1.00 17.49           O  
ATOM   4129  CB  GLU A 270      28.458 -13.767 105.375  1.00 17.30           C  
ATOM   4130  CG  GLU A 270      29.501 -13.793 106.494  1.00 19.36           C  
ATOM   4131  CD  GLU A 270      29.710 -12.430 107.113  1.00 23.82           C  
ATOM   4132  OE1 GLU A 270      28.758 -11.958 107.719  1.00 25.62           O  
ATOM   4133  OE2 GLU A 270      30.825 -11.843 106.975  1.00 25.40           O  
ATOM   4134  H   GLU A 270      26.796 -14.162 103.489  1.00  0.00           H  
ATOM   4135  HA  GLU A 270      29.249 -15.377 104.249  1.00  0.00           H  
ATOM   4136 1HB  GLU A 270      28.754 -13.019 104.639  1.00  0.00           H  
ATOM   4137 2HB  GLU A 270      27.502 -13.453 105.795  1.00  0.00           H  
ATOM   4138 1HG  GLU A 270      29.174 -14.490 107.265  1.00  0.00           H  
ATOM   4139 2HG  GLU A 270      30.444 -14.158 106.089  1.00  0.00           H  
ATOM   4140  N   ALA A 271      26.664 -16.134 106.170  1.00 18.60           N  
ATOM   4141  CA  ALA A 271      26.190 -17.052 107.197  1.00 18.90           C  
ATOM   4142  C   ALA A 271      26.353 -18.449 106.684  1.00 19.18           C  
ATOM   4143  O   ALA A 271      26.817 -19.336 107.436  1.00 20.29           O  
ATOM   4144  CB  ALA A 271      24.729 -16.797 107.546  1.00 19.07           C  
ATOM   4145  H   ALA A 271      26.009 -15.496 105.740  1.00  0.00           H  
ATOM   4146  HA  ALA A 271      26.789 -16.895 108.094  1.00  0.00           H  
ATOM   4147 1HB  ALA A 271      24.411 -17.501 108.315  1.00  0.00           H  
ATOM   4148 2HB  ALA A 271      24.616 -15.778 107.917  1.00  0.00           H  
ATOM   4149 3HB  ALA A 271      24.115 -16.929 106.657  1.00  0.00           H  
ATOM   4150  N   LEU A 272      25.958 -18.660 105.439  1.00 19.13           N  
ATOM   4151  CA  LEU A 272      26.076 -20.013 104.828  1.00 19.71           C  
ATOM   4152  C   LEU A 272      27.560 -20.460 104.767  1.00 19.54           C  
ATOM   4153  O   LEU A 272      27.891 -21.567 105.196  1.00 20.85           O  
ATOM   4154  CB  LEU A 272      25.439 -20.013 103.442  1.00 20.26           C  
ATOM   4155  CG  LEU A 272      25.166 -21.330 102.759  1.00 23.26           C  
ATOM   4156  CD1 LEU A 272      24.457 -22.310 103.684  1.00 25.35           C  
ATOM   4157  CD2 LEU A 272      24.332 -21.034 101.475  1.00 22.72           C  
ATOM   4158  H   LEU A 272      25.572 -17.905 104.891  1.00  0.00           H  
ATOM   4159  HA  LEU A 272      25.547 -20.725 105.460  1.00  0.00           H  
ATOM   4160 1HB  LEU A 272      24.479 -19.504 103.501  1.00  0.00           H  
ATOM   4161 2HB  LEU A 272      26.083 -19.453 102.764  1.00  0.00           H  
ATOM   4162  HG  LEU A 272      26.111 -21.806 102.496  1.00  0.00           H  
ATOM   4163 1HD1 LEU A 272      24.279 -23.246 103.155  1.00  0.00           H  
ATOM   4164 2HD1 LEU A 272      25.080 -22.501 104.558  1.00  0.00           H  
ATOM   4165 3HD1 LEU A 272      23.505 -21.886 104.002  1.00  0.00           H  
ATOM   4166 1HD2 LEU A 272      24.118 -21.969 100.956  1.00  0.00           H  
ATOM   4167 2HD2 LEU A 272      23.395 -20.551 101.753  1.00  0.00           H  
ATOM   4168 3HD2 LEU A 272      24.899 -20.375 100.817  1.00  0.00           H  
ATOM   4169  N   LEU A 273      28.446 -19.644 104.229  1.00 18.66           N  
ATOM   4170  CA  LEU A 273      29.852 -20.015 104.111  1.00 19.55           C  
ATOM   4171  C   LEU A 273      30.528 -20.210 105.460  1.00 18.92           C  
ATOM   4172  O   LEU A 273      31.405 -21.087 105.576  1.00 21.49           O  
ATOM   4173  CB  LEU A 273      30.645 -18.980 103.339  1.00 19.64           C  
ATOM   4174  CG  LEU A 273      30.226 -18.828 101.879  1.00 21.16           C  
ATOM   4175  CD1 LEU A 273      30.866 -17.597 101.350  1.00 19.04           C  
ATOM   4176  CD2 LEU A 273      30.598 -20.100 101.038  1.00 21.50           C  
ATOM   4177  H   LEU A 273      28.145 -18.741 103.891  1.00  0.00           H  
ATOM   4178  HA  LEU A 273      29.916 -20.959 103.571  1.00  0.00           H  
ATOM   4179 1HB  LEU A 273      30.531 -18.016 103.832  1.00  0.00           H  
ATOM   4180 2HB  LEU A 273      31.699 -19.257 103.368  1.00  0.00           H  
ATOM   4181  HG  LEU A 273      29.147 -18.682 101.823  1.00  0.00           H  
ATOM   4182 1HD1 LEU A 273      30.585 -17.461 100.306  1.00  0.00           H  
ATOM   4183 2HD1 LEU A 273      30.533 -16.736 101.930  1.00  0.00           H  
ATOM   4184 3HD1 LEU A 273      31.949 -17.689 101.425  1.00  0.00           H  
ATOM   4185 1HD2 LEU A 273      30.284 -19.957 100.003  1.00  0.00           H  
ATOM   4186 2HD2 LEU A 273      31.676 -20.256 101.072  1.00  0.00           H  
ATOM   4187 3HD2 LEU A 273      30.092 -20.972 101.453  1.00  0.00           H  
ATOM   4188  N   LEU A 274      30.199 -19.409 106.464  1.00 19.03           N  
ATOM   4189  CA  LEU A 274      30.870 -19.574 107.752  1.00 18.30           C  
ATOM   4190  C   LEU A 274      30.429 -20.888 108.399  1.00 19.78           C  
ATOM   4191  O   LEU A 274      31.140 -21.480 109.200  1.00 18.97           O  
ATOM   4192  CB  LEU A 274      30.540 -18.417 108.693  1.00 19.05           C  
ATOM   4193  CG  LEU A 274      31.204 -17.114 108.330  1.00 21.45           C  
ATOM   4194  CD1 LEU A 274      30.676 -15.982 109.279  1.00 25.44           C  
ATOM   4195  CD2 LEU A 274      32.736 -17.311 108.486  1.00 23.52           C  
ATOM   4196  H   LEU A 274      29.498 -18.689 106.363  1.00  0.00           H  
ATOM   4197  HA  LEU A 274      31.946 -19.583 107.582  1.00  0.00           H  
ATOM   4198 1HB  LEU A 274      29.462 -18.266 108.693  1.00  0.00           H  
ATOM   4199 2HB  LEU A 274      30.847 -18.691 109.702  1.00  0.00           H  
ATOM   4200  HG  LEU A 274      30.957 -16.854 107.300  1.00  0.00           H  
ATOM   4201 1HD1 LEU A 274      31.154 -15.037 109.019  1.00  0.00           H  
ATOM   4202 2HD1 LEU A 274      29.596 -15.885 109.164  1.00  0.00           H  
ATOM   4203 3HD1 LEU A 274      30.910 -16.235 110.312  1.00  0.00           H  
ATOM   4204 1HD2 LEU A 274      33.250 -16.384 108.230  1.00  0.00           H  
ATOM   4205 2HD2 LEU A 274      32.965 -17.580 109.517  1.00  0.00           H  
ATOM   4206 3HD2 LEU A 274      33.070 -18.107 107.821  1.00  0.00           H  
ATOM   4207  N   PHE A 275      29.218 -21.317 108.060  1.00 19.47           N  
ATOM   4208  CA  PHE A 275      28.666 -22.538 108.605  1.00 20.46           C  
ATOM   4209  C   PHE A 275      29.171 -23.784 107.874  1.00 20.33           C  
ATOM   4210  O   PHE A 275      29.375 -24.864 108.506  1.00 20.96           O  
ATOM   4211  CB  PHE A 275      27.146 -22.457 108.492  1.00 20.00           C  
ATOM   4212  CG  PHE A 275      26.433 -23.722 108.891  1.00 17.12           C  
ATOM   4213  CD1 PHE A 275      26.396 -24.128 110.207  1.00 21.49           C  
ATOM   4214  CD2 PHE A 275      25.831 -24.485 107.949  1.00 17.87           C  
ATOM   4215  CE1 PHE A 275      25.709 -25.315 110.578  1.00 19.22           C  
ATOM   4216  CE2 PHE A 275      25.148 -25.649 108.281  1.00 15.15           C  
ATOM   4217  CZ  PHE A 275      25.087 -26.061 109.606  1.00 17.73           C  
ATOM   4218  H   PHE A 275      28.669 -20.778 107.406  1.00  0.00           H  
ATOM   4219  HA  PHE A 275      28.957 -22.611 109.654  1.00  0.00           H  
ATOM   4220 1HB  PHE A 275      26.777 -21.648 109.122  1.00  0.00           H  
ATOM   4221 2HB  PHE A 275      26.870 -22.223 107.465  1.00  0.00           H  
ATOM   4222  HD1 PHE A 275      26.900 -23.527 110.964  1.00  0.00           H  
ATOM   4223  HD2 PHE A 275      25.880 -24.160 106.909  1.00  0.00           H  
ATOM   4224  HE1 PHE A 275      25.680 -25.623 111.623  1.00  0.00           H  
ATOM   4225  HE2 PHE A 275      24.661 -26.239 107.505  1.00  0.00           H  
ATOM   4226  HZ  PHE A 275      24.551 -26.970 109.875  1.00  0.00           H  
ATOM   4227  N   LEU A 276      29.291 -23.686 106.563  1.00 20.31           N  
ATOM   4228  CA  LEU A 276      29.705 -24.792 105.691  1.00 21.74           C  
ATOM   4229  C   LEU A 276      31.141 -25.218 105.991  1.00 22.70           C  
ATOM   4230  O   LEU A 276      31.458 -26.391 105.913  1.00 23.18           O  
ATOM   4231  CB  LEU A 276      29.599 -24.434 104.202  1.00 22.22           C  
ATOM   4232  CG  LEU A 276      28.144 -24.392 103.682  1.00 23.17           C  
ATOM   4233  CD1 LEU A 276      28.057 -23.839 102.297  1.00 24.87           C  
ATOM   4234  CD2 LEU A 276      27.553 -25.797 103.729  1.00 27.54           C  
ATOM   4235  H   LEU A 276      29.081 -22.788 106.152  1.00  0.00           H  
ATOM   4236  HA  LEU A 276      29.049 -25.642 105.875  1.00  0.00           H  
ATOM   4237 1HB  LEU A 276      30.057 -23.459 104.046  1.00  0.00           H  
ATOM   4238 2HB  LEU A 276      30.158 -25.172 103.626  1.00  0.00           H  
ATOM   4239  HG  LEU A 276      27.552 -23.726 104.310  1.00  0.00           H  
ATOM   4240 1HD1 LEU A 276      27.016 -23.829 101.974  1.00  0.00           H  
ATOM   4241 2HD1 LEU A 276      28.449 -22.822 102.286  1.00  0.00           H  
ATOM   4242 3HD1 LEU A 276      28.641 -24.461 101.620  1.00  0.00           H  
ATOM   4243 1HD2 LEU A 276      26.526 -25.772 103.364  1.00  0.00           H  
ATOM   4244 2HD2 LEU A 276      28.146 -26.462 103.101  1.00  0.00           H  
ATOM   4245 3HD2 LEU A 276      27.564 -26.162 104.756  1.00  0.00           H  
ATOM   4246  N   LYS A 277      31.998 -24.284 106.338  1.00 23.35           N  
ATOM   4247  CA  LYS A 277      33.373 -24.630 106.579  1.00 25.14           C  
ATOM   4248  C   LYS A 277      33.525 -25.486 107.857  1.00 25.90           C  
ATOM   4249  O   LYS A 277      32.662 -25.525 108.747  1.00 24.10           O  
ATOM   4250  CB  LYS A 277      34.222 -23.366 106.669  1.00 25.68           C  
ATOM   4251  CG  LYS A 277      34.047 -22.625 107.948  1.00 28.70           C  
ATOM   4252  CD  LYS A 277      34.573 -21.164 107.839  1.00 33.05           C  
ATOM   4253  CE  LYS A 277      36.029 -21.071 107.423  1.00 35.09           C  
ATOM   4254  NZ  LYS A 277      36.871 -21.433 108.618  1.00 36.43           N  
ATOM   4255  H   LYS A 277      31.708 -23.322 106.439  1.00  0.00           H  
ATOM   4256  HA  LYS A 277      33.729 -25.235 105.744  1.00  0.00           H  
ATOM   4257 1HB  LYS A 277      35.275 -23.627 106.564  1.00  0.00           H  
ATOM   4258 2HB  LYS A 277      33.967 -22.697 105.847  1.00  0.00           H  
ATOM   4259 1HG  LYS A 277      32.989 -22.600 108.213  1.00  0.00           H  
ATOM   4260 2HG  LYS A 277      34.590 -23.137 108.742  1.00  0.00           H  
ATOM   4261 1HD  LYS A 277      33.980 -20.617 107.104  1.00  0.00           H  
ATOM   4262 2HD  LYS A 277      34.471 -20.668 108.804  1.00  0.00           H  
ATOM   4263 1HE  LYS A 277      36.215 -21.753 106.595  1.00  0.00           H  
ATOM   4264 2HE  LYS A 277      36.247 -20.058 107.086  1.00  0.00           H  
ATOM   4265 1HZ  LYS A 277      37.849 -21.379 108.370  1.00  0.00           H  
ATOM   4266 2HZ  LYS A 277      36.679 -20.789 109.373  1.00  0.00           H  
ATOM   4267 3HZ  LYS A 277      36.650 -22.373 108.913  1.00  0.00           H  
ATOM   4268  N   ASP A 278      34.649 -26.158 107.941  1.00 26.74           N  
ATOM   4269  CA  ASP A 278      34.879 -27.021 109.087  1.00 28.50           C  
ATOM   4270  C   ASP A 278      34.970 -26.237 110.377  1.00 29.27           C  
ATOM   4271  O   ASP A 278      35.618 -25.197 110.400  1.00 29.80           O  
ATOM   4272  OXT ASP A 278      34.372 -26.599 111.403  1.00 31.04           O  
ATOM   4273  CB  ASP A 278      36.126 -27.841 108.826  1.00 28.61           C  
ATOM   4274  CG  ASP A 278      35.921 -28.832 107.718  1.00 29.85           C  
ATOM   4275  OD1 ASP A 278      34.755 -29.160 107.450  1.00 31.56           O  
ATOM   4276  OD2 ASP A 278      36.926 -29.318 107.164  1.00 36.32           O  
ATOM   4277  H   ASP A 278      35.359 -26.089 107.226  1.00  0.00           H  
ATOM   4278  HA  ASP A 278      34.021 -27.684 109.198  1.00  0.00           H  
ATOM   4279 1HB  ASP A 278      36.950 -27.177 108.565  1.00  0.00           H  
ATOM   4280 2HB  ASP A 278      36.409 -28.373 109.735  1.00  0.00           H  
HETATM 4281 NA    NA A 404       8.917 -18.308  79.515  1.00 23.34          NA  
HETATM 4282 NA    NA A 405      27.366 -36.513 108.448  1.00 41.58          NA  
TER                                                                             
