# Supplementary material for: A new benchmark illustrates that integration of geometric constraints inferred from enzyme reaction chemistry can increase enzyme active site modeling accuracy
Source: PLoS One. 2019 Apr 4;14(4):e0214126. doi: 10.1371/journal.pone.0214126 (PMC6448891; doi:10.1371/journal.pone.0214126)
Supplement: S1 Files — (GZ) [file pone.0214126.s008.gz › benchmark-lite/templates/3ia2/3fob.pdb.pdb]

REMARK query_anchored_aln -TFVAKDGTQIYFKDWGSGKPVLFSHGWLLDADMWEYQMEYLSSRGYRTIAFDRRGFGRSDQPWTGNDYDTFADDIAQLIEHLDLKEVTLVGFSMGGGDVARYIARHGSARVAGLVLLGAVTPLFGQKPDYPQGVP--VFARFKTELLKDRAQFISDFNAPFYGINKGQVVSQGVQTQTLQIALLASLKATVDCVTAFAETDFRPDMAKIDVPTLVIHGDGDQIVPFETTGKVAAELIKGAELKVYKDAPHGFAVTHAQQLNEDLLAFLKR
ATOM      1  N   THR A   2      24.278 -32.962  70.519  1.00  0.00           N  
ATOM      2  CA  THR A   2      25.033 -33.315  71.720  1.00  0.00           C  
ATOM      3  C   THR A   2      26.447 -32.867  71.488  1.00  0.00           C  
ATOM      4  O   THR A   2      27.019 -33.199  70.458  1.00  0.00           O  
ATOM      5  CB  THR A   2      24.991 -34.823  72.027  1.00  0.00           C  
ATOM      6  OG1 THR A   2      23.633 -35.234  72.233  1.00  0.00           O  
ATOM      7  CG2 THR A   2      25.807 -35.138  73.272  1.00  0.00           C  
ATOM      8  H   THR A   2      23.384 -33.402  70.353  1.00  0.00           H  
ATOM      9  HA  THR A   2      24.593 -32.794  72.571  1.00  0.00           H  
ATOM     10  HB  THR A   2      25.400 -35.378  71.182  1.00  0.00           H  
ATOM     11  HG1 THR A   2      23.041 -34.588  71.840  1.00  0.00           H  
ATOM     12 1HG2 THR A   2      25.766 -36.208  73.473  1.00  0.00           H  
ATOM     13 2HG2 THR A   2      26.842 -34.837  73.114  1.00  0.00           H  
ATOM     14 3HG2 THR A   2      25.397 -34.593  74.122  1.00  0.00           H  
ATOM     15  N   PHE A   3      27.010 -32.160  72.452  1.00  0.00           N  
ATOM     16  CA  PHE A   3      28.208 -31.371  72.231  1.00  0.00           C  
ATOM     17  C   PHE A   3      29.285 -31.569  73.288  1.00  0.00           C  
ATOM     18  O   PHE A   3      30.265 -30.778  73.294  1.00  0.00           O  
ATOM     19  CB  PHE A   3      27.839 -29.888  72.166  1.00  0.00           C  
ATOM     20  CG  PHE A   3      26.908 -29.544  71.038  1.00  0.00           C  
ATOM     21  CD1 PHE A   3      25.541 -29.447  71.253  1.00  0.00           C  
ATOM     22  CD2 PHE A   3      27.397 -29.316  69.761  1.00  0.00           C  
ATOM     23  CE1 PHE A   3      24.684 -29.131  70.217  1.00  0.00           C  
ATOM     24  CE2 PHE A   3      26.542 -28.999  68.723  1.00  0.00           C  
ATOM     25  CZ  PHE A   3      25.184 -28.907  68.952  1.00  0.00           C  
ATOM     26  H   PHE A   3      26.591 -32.171  73.371  1.00  0.00           H  
ATOM     27  HA  PHE A   3      28.649 -31.671  71.280  1.00  0.00           H  
ATOM     28 1HB  PHE A   3      27.366 -29.589  73.101  1.00  0.00           H  
ATOM     29 2HB  PHE A   3      28.744 -29.293  72.053  1.00  0.00           H  
ATOM     30  HD1 PHE A   3      25.146 -29.624  72.254  1.00  0.00           H  
ATOM     31  HD2 PHE A   3      28.470 -29.390  69.580  1.00  0.00           H  
ATOM     32  HE1 PHE A   3      23.612 -29.059  70.399  1.00  0.00           H  
ATOM     33  HE2 PHE A   3      26.939 -28.822  67.723  1.00  0.00           H  
ATOM     34  HZ  PHE A   3      24.509 -28.658  68.134  1.00  0.00           H  
ATOM     35  N   VAL A   4       5.641 -38.639  69.810  1.00  0.00           N  
ATOM     36  CA  VAL A   4       6.275 -38.391  68.520  1.00  0.00           C  
ATOM     37  C   VAL A   4       5.215 -38.610  67.445  1.00  0.00           C  
ATOM     38  O   VAL A   4       4.614 -39.692  67.366  1.00  0.00           O  
ATOM     39  CB  VAL A   4       7.471 -39.334  68.292  1.00  0.00           C  
ATOM     40  CG1 VAL A   4       7.013 -40.784  68.286  1.00  0.00           C  
ATOM     41  CG2 VAL A   4       8.167 -38.982  66.986  1.00  0.00           C  
ATOM     42  H   VAL A   4       4.676 -38.935  69.835  1.00  0.00           H  
ATOM     43  HA  VAL A   4       6.643 -37.364  68.507  1.00  0.00           H  
ATOM     44  HB  VAL A   4       8.173 -39.223  69.120  1.00  0.00           H  
ATOM     45 1HG1 VAL A   4       7.871 -41.437  68.124  1.00  0.00           H  
ATOM     46 2HG1 VAL A   4       6.550 -41.024  69.243  1.00  0.00           H  
ATOM     47 3HG1 VAL A   4       6.289 -40.933  67.485  1.00  0.00           H  
ATOM     48 1HG2 VAL A   4       9.012 -39.652  66.832  1.00  0.00           H  
ATOM     49 2HG2 VAL A   4       7.464 -39.088  66.160  1.00  0.00           H  
ATOM     50 3HG2 VAL A   4       8.523 -37.953  67.029  1.00  0.00           H  
ATOM     51  N   ALA A   5       5.000 -37.603  66.607  1.00  0.00           N  
ATOM     52  CA  ALA A   5       3.904 -37.623  65.634  1.00  0.00           C  
ATOM     53  C   ALA A   5       4.365 -37.680  64.178  1.00  0.00           C  
ATOM     54  O   ALA A   5       3.535 -37.787  63.249  1.00  0.00           O  
ATOM     55  CB  ALA A   5       3.016 -36.404  65.840  1.00  0.00           C  
ATOM     56  H   ALA A   5       5.611 -36.800  66.643  1.00  0.00           H  
ATOM     57  HA  ALA A   5       3.319 -38.527  65.802  1.00  0.00           H  
ATOM     58 1HB  ALA A   5       2.202 -36.421  65.116  1.00  0.00           H  
ATOM     59 2HB  ALA A   5       2.605 -36.421  66.850  1.00  0.00           H  
ATOM     60 3HB  ALA A   5       3.605 -35.499  65.703  1.00  0.00           H  
ATOM     61  N   LYS A   6       5.674 -37.611  63.992  1.00  0.00           N  
ATOM     62  CA  LYS A   6       6.300 -37.642  62.665  1.00  0.00           C  
ATOM     63  C   LYS A   6       7.737 -37.169  62.789  1.00  0.00           C  
ATOM     64  O   LYS A   6       8.244 -36.975  63.888  1.00  0.00           O  
ATOM     65  CB  LYS A   6       5.534 -36.772  61.667  1.00  0.00           C  
ATOM     66  CG  LYS A   6       5.505 -35.290  62.017  1.00  0.00           C  
ATOM     67  CD  LYS A   6       4.695 -34.498  61.002  1.00  0.00           C  
ATOM     68  CE  LYS A   6       4.677 -33.015  61.342  1.00  0.00           C  
ATOM     69  NZ  LYS A   6       3.885 -32.228  60.358  1.00  0.00           N  
ATOM     70  H   LYS A   6       6.260 -37.533  64.811  1.00  0.00           H  
ATOM     71  HA  LYS A   6       6.288 -38.670  62.301  1.00  0.00           H  
ATOM     72 1HB  LYS A   6       5.982 -36.873  60.678  1.00  0.00           H  
ATOM     73 2HB  LYS A   6       4.504 -37.120  61.597  1.00  0.00           H  
ATOM     74 1HG  LYS A   6       5.062 -35.158  63.005  1.00  0.00           H  
ATOM     75 2HG  LYS A   6       6.523 -34.902  62.040  1.00  0.00           H  
ATOM     76 1HD  LYS A   6       5.127 -34.630  60.009  1.00  0.00           H  
ATOM     77 2HD  LYS A   6       3.670 -34.870  60.985  1.00  0.00           H  
ATOM     78 1HE  LYS A   6       4.246 -32.875  62.332  1.00  0.00           H  
ATOM     79 2HE  LYS A   6       5.697 -32.633  61.356  1.00  0.00           H  
ATOM     80 1HZ  LYS A   6       3.899 -31.252  60.618  1.00  0.00           H  
ATOM     81 2HZ  LYS A   6       4.288 -32.336  59.437  1.00  0.00           H  
ATOM     82 3HZ  LYS A   6       2.932 -32.561  60.349  1.00  0.00           H  
ATOM     83  N   ASP A   7      14.323 -35.387  61.999  1.00  0.00           N  
ATOM     84  CA  ASP A   7      14.154 -34.973  63.427  1.00  0.00           C  
ATOM     85  C   ASP A   7      12.733 -35.211  63.911  1.00  0.00           C  
ATOM     86  O   ASP A   7      11.805 -34.903  63.195  1.00  0.00           O  
ATOM     87  CB  ASP A   7      14.504 -33.495  63.616  1.00  0.00           C  
ATOM     88  CG  ASP A   7      15.991 -33.212  63.451  1.00  0.00           C  
ATOM     89  OD1 ASP A   7      16.763 -34.140  63.515  1.00  0.00           O  
ATOM     90  OD2 ASP A   7      16.341 -32.072  63.262  1.00  0.00           O  
ATOM     91  H   ASP A   7      15.219 -35.256  61.551  1.00  0.00           H  
ATOM     92  HA  ASP A   7      14.830 -35.568  64.042  1.00  0.00           H  
ATOM     93 1HB  ASP A   7      13.952 -32.895  62.893  1.00  0.00           H  
ATOM     94 2HB  ASP A   7      14.196 -33.173  64.612  1.00  0.00           H  
ATOM     95  N   GLY A   8      12.558 -35.820  65.099  1.00  0.00           N  
ATOM     96  CA  GLY A   8      11.176 -36.127  65.546  1.00  0.00           C  
ATOM     97  C   GLY A   8      10.392 -34.855  65.855  1.00  0.00           C  
ATOM     98  O   GLY A   8      10.980 -33.933  66.435  1.00  0.00           O  
ATOM     99  H   GLY A   8      13.335 -36.073  65.693  1.00  0.00           H  
ATOM    100 1HA  GLY A   8      10.660 -36.694  64.771  1.00  0.00           H  
ATOM    101 2HA  GLY A   8      11.213 -36.757  66.434  1.00  0.00           H  
ATOM    102  N   THR A   9       9.124 -34.813  65.442  1.00  0.00           N  
ATOM    103  CA  THR A   9       8.200 -33.748  65.822  1.00  0.00           C  
ATOM    104  C   THR A   9       7.499 -34.279  67.054  1.00  0.00           C  
ATOM    105  O   THR A   9       6.859 -35.340  67.001  1.00  0.00           O  
ATOM    106  CB  THR A   9       7.190 -33.399  64.714  1.00  0.00           C  
ATOM    107  OG1 THR A   9       6.443 -34.570  64.358  1.00  0.00           O  
ATOM    108  CG2 THR A   9       7.909 -32.868  63.483  1.00  0.00           C  
ATOM    109  H   THR A   9       8.798 -35.556  64.840  1.00  0.00           H  
ATOM    110  HA  THR A   9       8.777 -32.847  66.031  1.00  0.00           H  
ATOM    111  HB  THR A   9       6.497 -32.640  65.078  1.00  0.00           H  
ATOM    112  HG1 THR A   9       6.924 -35.353  64.639  1.00  0.00           H  
ATOM    113 1HG2 THR A   9       7.180 -32.627  62.711  1.00  0.00           H  
ATOM    114 2HG2 THR A   9       8.469 -31.971  63.748  1.00  0.00           H  
ATOM    115 3HG2 THR A   9       8.596 -33.626  63.109  1.00  0.00           H  
ATOM    116  N   GLN A  10       7.598 -33.570  68.173  1.00  0.00           N  
ATOM    117  CA  GLN A  10       7.094 -34.096  69.451  1.00  0.00           C  
ATOM    118  C   GLN A  10       5.993 -33.214  69.936  1.00  0.00           C  
ATOM    119  O   GLN A  10       6.084 -31.984  69.775  1.00  0.00           O  
ATOM    120  CB  GLN A  10       8.200 -34.178  70.507  1.00  0.00           C  
ATOM    121  CG  GLN A  10       7.730 -34.678  71.862  1.00  0.00           C  
ATOM    122  CD  GLN A  10       7.357 -36.148  71.840  1.00  0.00           C  
ATOM    123  OE1 GLN A  10       8.132 -36.992  71.383  1.00  0.00           O  
ATOM    124  NE2 GLN A  10       6.165 -36.463  72.333  1.00  0.00           N  
ATOM    125  H   GLN A  10       8.025 -32.655  68.152  1.00  0.00           H  
ATOM    126  HA  GLN A  10       6.712 -35.103  69.284  1.00  0.00           H  
ATOM    127 1HB  GLN A  10       8.988 -34.844  70.157  1.00  0.00           H  
ATOM    128 2HB  GLN A  10       8.643 -33.192  70.647  1.00  0.00           H  
ATOM    129 1HG  GLN A  10       8.532 -34.540  72.587  1.00  0.00           H  
ATOM    130 2HG  GLN A  10       6.852 -34.107  72.164  1.00  0.00           H  
ATOM    131 1HE2 GLN A  10       5.864 -37.417  72.345  1.00  0.00           H  
ATOM    132 2HE2 GLN A  10       5.567 -35.747  72.694  1.00  0.00           H  
ATOM    133  N   ILE A  11       4.924 -33.819  70.424  1.00  0.00           N  
ATOM    134  CA  ILE A  11       3.780 -33.056  70.981  1.00  0.00           C  
ATOM    135  C   ILE A  11       3.797 -33.155  72.497  1.00  0.00           C  
ATOM    136  O   ILE A  11       3.822 -34.247  73.038  1.00  0.00           O  
ATOM    137  CB  ILE A  11       2.432 -33.574  70.447  1.00  0.00           C  
ATOM    138  CG1 ILE A  11       2.373 -33.435  68.923  1.00  0.00           C  
ATOM    139  CG2 ILE A  11       1.279 -32.826  71.098  1.00  0.00           C  
ATOM    140  CD1 ILE A  11       1.185 -34.127  68.293  1.00  0.00           C  
ATOM    141  H   ILE A  11       4.886 -34.828  70.417  1.00  0.00           H  
ATOM    142  HA  ILE A  11       3.882 -32.013  70.683  1.00  0.00           H  
ATOM    143  HB  ILE A  11       2.336 -34.636  70.670  1.00  0.00           H  
ATOM    144 1HG1 ILE A  11       2.335 -32.380  68.656  1.00  0.00           H  
ATOM    145 2HG1 ILE A  11       3.280 -33.850  68.484  1.00  0.00           H  
ATOM    146 1HG2 ILE A  11       0.334 -33.204  70.709  1.00  0.00           H  
ATOM    147 2HG2 ILE A  11       1.312 -32.974  72.177  1.00  0.00           H  
ATOM    148 3HG2 ILE A  11       1.363 -31.762  70.875  1.00  0.00           H  
ATOM    149 1HD1 ILE A  11       1.213 -33.984  67.213  1.00  0.00           H  
ATOM    150 2HD1 ILE A  11       1.223 -35.193  68.520  1.00  0.00           H  
ATOM    151 3HD1 ILE A  11       0.264 -33.703  68.691  1.00  0.00           H  
ATOM    152  N   TYR A  12       3.841 -32.004  73.151  1.00  0.00           N  
ATOM    153  CA  TYR A  12       3.728 -31.914  74.593  1.00  0.00           C  
ATOM    154  C   TYR A  12       2.279 -32.138  75.022  1.00  0.00           C  
ATOM    155  O   TYR A  12       1.338 -31.591  74.436  1.00  0.00           O  
ATOM    156  CB  TYR A  12       4.237 -30.559  75.089  1.00  0.00           C  
ATOM    157  CG  TYR A  12       4.175 -30.396  76.592  1.00  0.00           C  
ATOM    158  CD1 TYR A  12       5.126 -31.007  77.395  1.00  0.00           C  
ATOM    159  CD2 TYR A  12       3.166 -29.636  77.166  1.00  0.00           C  
ATOM    160  CE1 TYR A  12       5.070 -30.858  78.768  1.00  0.00           C  
ATOM    161  CE2 TYR A  12       3.110 -29.488  78.538  1.00  0.00           C  
ATOM    162  CZ  TYR A  12       4.056 -30.095  79.337  1.00  0.00           C  
ATOM    163  OH  TYR A  12       4.000 -29.947  80.704  1.00  0.00           O  
ATOM    164  H   TYR A  12       3.959 -31.157  72.613  1.00  0.00           H  
ATOM    165  HA  TYR A  12       4.340 -32.699  75.038  1.00  0.00           H  
ATOM    166 1HB  TYR A  12       5.272 -30.421  74.774  1.00  0.00           H  
ATOM    167 2HB  TYR A  12       3.649 -29.761  74.636  1.00  0.00           H  
ATOM    168  HD1 TYR A  12       5.919 -31.604  76.944  1.00  0.00           H  
ATOM    169  HD2 TYR A  12       2.418 -29.157  76.534  1.00  0.00           H  
ATOM    170  HE1 TYR A  12       5.817 -31.338  79.399  1.00  0.00           H  
ATOM    171  HE2 TYR A  12       2.317 -28.891  78.989  1.00  0.00           H  
ATOM    172  HH  TYR A  12       4.725 -30.430  81.108  1.00  0.00           H  
ATOM    173  N   PHE A  13       2.079 -32.981  76.041  1.00  0.00           N  
ATOM    174  CA  PHE A  13       0.727 -33.165  76.586  1.00  0.00           C  
ATOM    175  C   PHE A  13       0.776 -33.378  78.080  1.00  0.00           C  
ATOM    176  O   PHE A  13       1.844 -33.657  78.628  1.00  0.00           O  
ATOM    177  CB  PHE A  13       0.029 -34.355  75.925  1.00  0.00           C  
ATOM    178  CG  PHE A  13       0.682 -35.677  76.214  1.00  0.00           C  
ATOM    179  CD1 PHE A  13       0.278 -36.445  77.295  1.00  0.00           C  
ATOM    180  CD2 PHE A  13       1.702 -36.155  75.405  1.00  0.00           C  
ATOM    181  CE1 PHE A  13       0.878 -37.662  77.562  1.00  0.00           C  
ATOM    182  CE2 PHE A  13       2.303 -37.370  75.667  1.00  0.00           C  
ATOM    183  CZ  PHE A  13       1.890 -38.124  76.748  1.00  0.00           C  
ATOM    184  H   PHE A  13       2.847 -33.497  76.446  1.00  0.00           H  
ATOM    185  HA  PHE A  13       0.145 -32.266  76.379  1.00  0.00           H  
ATOM    186 1HB  PHE A  13      -1.004 -34.405  76.266  1.00  0.00           H  
ATOM    187 2HB  PHE A  13       0.011 -34.213  74.846  1.00  0.00           H  
ATOM    188  HD1 PHE A  13      -0.523 -36.080  77.938  1.00  0.00           H  
ATOM    189  HD2 PHE A  13       2.028 -35.559  74.551  1.00  0.00           H  
ATOM    190  HE1 PHE A  13       0.551 -38.255  78.415  1.00  0.00           H  
ATOM    191  HE2 PHE A  13       3.103 -37.734  75.023  1.00  0.00           H  
ATOM    192  HZ  PHE A  13       2.365 -39.082  76.957  1.00  0.00           H  
ATOM    193  N   LYS A  14      -0.390 -33.219  78.712  1.00  0.00           N  
ATOM    194  CA  LYS A  14      -0.614 -33.459  80.115  1.00  0.00           C  
ATOM    195  C   LYS A  14      -1.828 -34.349  80.232  1.00  0.00           C  
ATOM    196  O   LYS A  14      -2.791 -34.241  79.442  1.00  0.00           O  
ATOM    197  CB  LYS A  14      -0.813 -32.152  80.883  1.00  0.00           C  
ATOM    198  CG  LYS A  14       0.405 -31.237  80.894  1.00  0.00           C  
ATOM    199  CD  LYS A  14       0.148 -29.984  81.718  1.00  0.00           C  
ATOM    200  CE  LYS A  14       1.360 -29.064  81.721  1.00  0.00           C  
ATOM    201  NZ  LYS A  14       1.120 -27.830  82.517  1.00  0.00           N  
ATOM    202  H   LYS A  14      -1.159 -32.905  78.138  1.00  0.00           H  
ATOM    203  HA  LYS A  14       0.262 -33.963  80.524  1.00  0.00           H  
ATOM    204 1HB  LYS A  14      -1.644 -31.596  80.448  1.00  0.00           H  
ATOM    205 2HB  LYS A  14      -1.073 -32.374  81.918  1.00  0.00           H  
ATOM    206 1HG  LYS A  14       1.257 -31.771  81.316  1.00  0.00           H  
ATOM    207 2HG  LYS A  14       0.650 -30.946  79.873  1.00  0.00           H  
ATOM    208 1HD  LYS A  14      -0.706 -29.446  81.305  1.00  0.00           H  
ATOM    209 2HD  LYS A  14      -0.084 -30.266  82.745  1.00  0.00           H  
ATOM    210 1HE  LYS A  14       2.216 -29.591  82.139  1.00  0.00           H  
ATOM    211 2HE  LYS A  14       1.602 -28.778  80.697  1.00  0.00           H  
ATOM    212 1HZ  LYS A  14       1.945 -27.248  82.494  1.00  0.00           H  
ATOM    213 2HZ  LYS A  14       0.339 -27.323  82.126  1.00  0.00           H  
ATOM    214 3HZ  LYS A  14       0.913 -28.081  83.474  1.00  0.00           H  
ATOM    215  N   ASP A  15      -1.764 -35.235  81.202  1.00  0.00           N  
ATOM    216  CA  ASP A  15      -2.739 -36.287  81.343  1.00  0.00           C  
ATOM    217  C   ASP A  15      -3.028 -36.414  82.849  1.00  0.00           C  
ATOM    218  O   ASP A  15      -2.244 -37.034  83.599  1.00  0.00           O  
ATOM    219  CB  ASP A  15      -2.226 -37.606  80.761  1.00  0.00           C  
ATOM    220  CG  ASP A  15      -3.262 -38.721  80.815  1.00  0.00           C  
ATOM    221  OD1 ASP A  15      -4.300 -38.513  81.397  1.00  0.00           O  
ATOM    222  OD2 ASP A  15      -3.006 -39.769  80.272  1.00  0.00           O  
ATOM    223  H   ASP A  15      -1.007 -35.174  81.867  1.00  0.00           H  
ATOM    224  HA  ASP A  15      -3.638 -36.001  80.796  1.00  0.00           H  
ATOM    225 1HB  ASP A  15      -1.929 -37.456  79.723  1.00  0.00           H  
ATOM    226 2HB  ASP A  15      -1.340 -37.927  81.312  1.00  0.00           H  
ATOM    227  N   TRP A  16      -4.176 -35.896  83.258  1.00  0.00           N  
ATOM    228  CA  TRP A  16      -4.494 -35.708  84.675  1.00  0.00           C  
ATOM    229  C   TRP A  16      -5.762 -36.375  85.116  1.00  0.00           C  
ATOM    230  O   TRP A  16      -6.789 -36.269  84.457  1.00  0.00           O  
ATOM    231  CB  TRP A  16      -4.598 -34.216  84.994  1.00  0.00           C  
ATOM    232  CG  TRP A  16      -4.911 -33.932  86.432  1.00  0.00           C  
ATOM    233  CD1 TRP A  16      -6.141 -33.692  86.967  1.00  0.00           C  
ATOM    234  CD2 TRP A  16      -3.973 -33.856  87.534  1.00  0.00           C  
ATOM    235  NE1 TRP A  16      -6.035 -33.473  88.318  1.00  0.00           N  
ATOM    236  CE2 TRP A  16      -4.716 -33.571  88.682  1.00  0.00           C  
ATOM    237  CE3 TRP A  16      -2.585 -34.007  87.634  1.00  0.00           C  
ATOM    238  CZ2 TRP A  16      -4.119 -33.429  89.925  1.00  0.00           C  
ATOM    239  CZ3 TRP A  16      -1.986 -33.866  88.881  1.00  0.00           C  
ATOM    240  CH2 TRP A  16      -2.734 -33.585  89.996  1.00  0.00           C  
ATOM    241  H   TRP A  16      -4.854 -35.622  82.561  1.00  0.00           H  
ATOM    242  HA  TRP A  16      -3.690 -36.140  85.270  1.00  0.00           H  
ATOM    243 1HB  TRP A  16      -3.658 -33.723  84.744  1.00  0.00           H  
ATOM    244 2HB  TRP A  16      -5.377 -33.766  84.379  1.00  0.00           H  
ATOM    245  HD1 TRP A  16      -7.073 -33.677  86.405  1.00  0.00           H  
ATOM    246  HE1 TRP A  16      -6.802 -33.271  88.944  1.00  0.00           H  
ATOM    247  HE3 TRP A  16      -1.986 -34.233  86.752  1.00  0.00           H  
ATOM    248  HZ2 TRP A  16      -4.696 -33.206  90.823  1.00  0.00           H  
ATOM    249  HZ3 TRP A  16      -0.905 -33.984  88.951  1.00  0.00           H  
ATOM    250  HH2 TRP A  16      -2.233 -33.482  90.959  1.00  0.00           H  
ATOM    251  N   GLY A  17      -5.659 -37.096  86.217  1.00  0.00           N  
ATOM    252  CA  GLY A  17      -6.825 -37.672  86.843  1.00  0.00           C  
ATOM    253  C   GLY A  17      -7.241 -39.029  86.297  1.00  0.00           C  
ATOM    254  O   GLY A  17      -6.593 -39.600  85.414  1.00  0.00           O  
ATOM    255  H   GLY A  17      -4.751 -37.250  86.632  1.00  0.00           H  
ATOM    256 1HA  GLY A  17      -6.646 -37.785  87.912  1.00  0.00           H  
ATOM    257 2HA  GLY A  17      -7.671 -36.995  86.729  1.00  0.00           H  
ATOM    258  N   SER A  18      -8.374 -39.518  86.818  1.00  0.00           N  
ATOM    259  CA  SER A  18      -8.919 -40.816  86.430  1.00  0.00           C  
ATOM    260  C   SER A  18     -10.334 -40.618  85.915  1.00  0.00           C  
ATOM    261  O   SER A  18     -11.028 -39.726  86.372  1.00  0.00           O  
ATOM    262  CB  SER A  18      -8.915 -41.777  87.603  1.00  0.00           C  
ATOM    263  OG  SER A  18      -9.496 -43.002  87.250  1.00  0.00           O  
ATOM    264  H   SER A  18      -8.865 -38.963  87.505  1.00  0.00           H  
ATOM    265  HA  SER A  18      -8.292 -41.232  85.640  1.00  0.00           H  
ATOM    266 1HB  SER A  18      -7.890 -41.941  87.935  1.00  0.00           H  
ATOM    267 2HB  SER A  18      -9.462 -41.338  88.435  1.00  0.00           H  
ATOM    268  HG  SER A  18     -10.247 -43.118  87.838  1.00  0.00           H  
ATOM    269  N   GLY A  19     -10.762 -41.464  84.990  1.00  0.00           N  
ATOM    270  CA  GLY A  19     -12.134 -41.358  84.443  1.00  0.00           C  
ATOM    271  C   GLY A  19     -12.160 -41.458  82.956  1.00  0.00           C  
ATOM    272  O   GLY A  19     -11.135 -41.637  82.310  1.00  0.00           O  
ATOM    273  H   GLY A  19     -10.151 -42.193  84.649  1.00  0.00           H  
ATOM    274 1HA  GLY A  19     -12.756 -42.148  84.865  1.00  0.00           H  
ATOM    275 2HA  GLY A  19     -12.573 -40.408  84.744  1.00  0.00           H  
ATOM    276  N   LYS A  20     -13.345 -41.292  82.362  1.00  0.00           N  
ATOM    277  CA  LYS A  20     -13.419 -41.242  80.905  1.00  0.00           C  
ATOM    278  C   LYS A  20     -12.605 -40.048  80.402  1.00  0.00           C  
ATOM    279  O   LYS A  20     -12.579 -39.003  81.075  1.00  0.00           O  
ATOM    280  CB  LYS A  20     -14.870 -41.144  80.432  1.00  0.00           C  
ATOM    281  CG  LYS A  20     -15.707 -42.386  80.710  1.00  0.00           C  
ATOM    282  CD  LYS A  20     -17.126 -42.225  80.185  1.00  0.00           C  
ATOM    283  CE  LYS A  20     -17.966 -43.462  80.468  1.00  0.00           C  
ATOM    284  NZ  LYS A  20     -19.362 -43.312  79.977  1.00  0.00           N  
ATOM    285  H   LYS A  20     -14.194 -41.200  82.901  1.00  0.00           H  
ATOM    286  HA  LYS A  20     -12.988 -42.160  80.505  1.00  0.00           H  
ATOM    287 1HB  LYS A  20     -15.356 -40.299  80.920  1.00  0.00           H  
ATOM    288 2HB  LYS A  20     -14.892 -40.960  79.358  1.00  0.00           H  
ATOM    289 1HG  LYS A  20     -15.247 -43.250  80.229  1.00  0.00           H  
ATOM    290 2HG  LYS A  20     -15.744 -42.568  81.783  1.00  0.00           H  
ATOM    291 1HD  LYS A  20     -17.594 -41.362  80.660  1.00  0.00           H  
ATOM    292 2HD  LYS A  20     -17.099 -42.055  79.109  1.00  0.00           H  
ATOM    293 1HE  LYS A  20     -17.514 -44.327  79.983  1.00  0.00           H  
ATOM    294 2HE  LYS A  20     -17.990 -43.648  81.542  1.00  0.00           H  
ATOM    295 1HZ  LYS A  20     -19.885 -44.151  80.184  1.00  0.00           H  
ATOM    296 2HZ  LYS A  20     -19.797 -42.523  80.435  1.00  0.00           H  
ATOM    297 3HZ  LYS A  20     -19.354 -43.158  78.979  1.00  0.00           H  
ATOM    298  N   PRO A  21     -11.974 -40.184  79.223  1.00  0.00           N  
ATOM    299  CA  PRO A  21     -11.080 -39.121  78.748  1.00  0.00           C  
ATOM    300  C   PRO A  21     -11.804 -37.933  78.144  1.00  0.00           C  
ATOM    301  O   PRO A  21     -12.715 -38.082  77.325  1.00  0.00           O  
ATOM    302  CB  PRO A  21     -10.238 -39.843  77.691  1.00  0.00           C  
ATOM    303  CG  PRO A  21     -10.429 -41.289  77.997  1.00  0.00           C  
ATOM    304  CD  PRO A  21     -11.834 -41.377  78.530  1.00  0.00           C  
ATOM    305  HA  PRO A  21     -10.456 -38.773  79.584  1.00  0.00           H  
ATOM    306 1HB  PRO A  21     -10.584 -39.570  76.684  1.00  0.00           H  
ATOM    307 2HB  PRO A  21      -9.187 -39.526  77.767  1.00  0.00           H  
ATOM    308 1HG  PRO A  21     -10.282 -41.892  77.089  1.00  0.00           H  
ATOM    309 2HG  PRO A  21      -9.677 -41.626  78.727  1.00  0.00           H  
ATOM    310 1HD  PRO A  21     -12.539 -41.473  77.692  1.00  0.00           H  
ATOM    311 2HD  PRO A  21     -11.916 -42.240  79.208  1.00  0.00           H  
ATOM    312  N   VAL A  22     -11.386 -36.733  78.572  1.00  0.00           N  
ATOM    313  CA  VAL A  22     -11.809 -35.521  77.937  1.00  0.00           C  
ATOM    314  C   VAL A  22     -10.540 -34.871  77.363  1.00  0.00           C  
ATOM    315  O   VAL A  22      -9.600 -34.519  78.108  1.00  0.00           O  
ATOM    316  CB  VAL A  22     -12.508 -34.583  78.939  1.00  0.00           C  
ATOM    317  CG1 VAL A  22     -12.924 -33.289  78.257  1.00  0.00           C  
ATOM    318  CG2 VAL A  22     -13.712 -35.283  79.550  1.00  0.00           C  
ATOM    319  H   VAL A  22     -10.758 -36.682  79.361  1.00  0.00           H  
ATOM    320  HA  VAL A  22     -12.521 -35.773  77.150  1.00  0.00           H  
ATOM    321  HB  VAL A  22     -11.802 -34.318  79.727  1.00  0.00           H  
ATOM    322 1HG1 VAL A  22     -13.416 -32.638  78.980  1.00  0.00           H  
ATOM    323 2HG1 VAL A  22     -12.043 -32.787  77.859  1.00  0.00           H  
ATOM    324 3HG1 VAL A  22     -13.614 -33.513  77.443  1.00  0.00           H  
ATOM    325 1HG2 VAL A  22     -14.201 -34.615  80.258  1.00  0.00           H  
ATOM    326 2HG2 VAL A  22     -14.415 -35.553  78.762  1.00  0.00           H  
ATOM    327 3HG2 VAL A  22     -13.385 -36.184  80.069  1.00  0.00           H  
ATOM    328  N   LEU A  23     -10.485 -34.707  76.067  1.00  0.00           N  
ATOM    329  CA  LEU A  23      -9.319 -34.151  75.406  1.00  0.00           C  
ATOM    330  C   LEU A  23      -9.619 -32.726  74.993  1.00  0.00           C  
ATOM    331  O   LEU A  23     -10.557 -32.474  74.223  1.00  0.00           O  
ATOM    332  CB  LEU A  23      -8.935 -34.989  74.180  1.00  0.00           C  
ATOM    333  CG  LEU A  23      -7.746 -34.466  73.363  1.00  0.00           C  
ATOM    334  CD1 LEU A  23      -6.488 -34.494  74.221  1.00  0.00           C  
ATOM    335  CD2 LEU A  23      -7.575 -35.318  72.114  1.00  0.00           C  
ATOM    336  H   LEU A  23     -11.283 -34.978  75.511  1.00  0.00           H  
ATOM    337  HA  LEU A  23      -8.485 -34.163  76.107  1.00  0.00           H  
ATOM    338 1HB  LEU A  23      -8.692 -35.997  74.511  1.00  0.00           H  
ATOM    339 2HB  LEU A  23      -9.796 -35.045  73.514  1.00  0.00           H  
ATOM    340  HG  LEU A  23      -7.930 -33.431  73.074  1.00  0.00           H  
ATOM    341 1HD1 LEU A  23      -5.644 -34.123  73.641  1.00  0.00           H  
ATOM    342 2HD1 LEU A  23      -6.632 -33.862  75.098  1.00  0.00           H  
ATOM    343 3HD1 LEU A  23      -6.288 -35.517  74.540  1.00  0.00           H  
ATOM    344 1HD2 LEU A  23      -6.730 -34.946  71.533  1.00  0.00           H  
ATOM    345 2HD2 LEU A  23      -7.390 -36.353  72.402  1.00  0.00           H  
ATOM    346 3HD2 LEU A  23      -8.481 -35.265  71.511  1.00  0.00           H  
ATOM    347  N   PHE A  24      -8.855 -31.809  75.580  1.00  0.00           N  
ATOM    348  CA  PHE A  24      -9.063 -30.409  75.391  1.00  0.00           C  
ATOM    349  C   PHE A  24      -8.076 -29.869  74.343  1.00  0.00           C  
ATOM    350  O   PHE A  24      -6.864 -30.020  74.514  1.00  0.00           O  
ATOM    351  CB  PHE A  24      -8.898 -29.668  76.719  1.00  0.00           C  
ATOM    352  CG  PHE A  24      -9.106 -28.184  76.615  1.00  0.00           C  
ATOM    353  CD1 PHE A  24     -10.297 -27.605  77.028  1.00  0.00           C  
ATOM    354  CD2 PHE A  24      -8.112 -27.364  76.102  1.00  0.00           C  
ATOM    355  CE1 PHE A  24     -10.489 -26.239  76.932  1.00  0.00           C  
ATOM    356  CE2 PHE A  24      -8.301 -25.999  76.007  1.00  0.00           C  
ATOM    357  CZ  PHE A  24      -9.491 -25.436  76.422  1.00  0.00           C  
ATOM    358  H   PHE A  24      -8.103 -32.118  76.179  1.00  0.00           H  
ATOM    359  HA  PHE A  24     -10.080 -30.256  75.027  1.00  0.00           H  
ATOM    360 1HB  PHE A  24      -9.609 -30.060  77.445  1.00  0.00           H  
ATOM    361 2HB  PHE A  24      -7.898 -29.844  77.112  1.00  0.00           H  
ATOM    362  HD1 PHE A  24     -11.085 -28.240  77.432  1.00  0.00           H  
ATOM    363  HD2 PHE A  24      -7.172 -27.808  75.774  1.00  0.00           H  
ATOM    364  HE1 PHE A  24     -11.429 -25.798  77.260  1.00  0.00           H  
ATOM    365  HE2 PHE A  24      -7.511 -25.365  75.603  1.00  0.00           H  
ATOM    366  HZ  PHE A  24      -9.642 -24.360  76.345  1.00  0.00           H  
ATOM    367  N   SER A  25      -8.609 -29.199  73.322  1.00  0.00           N  
ATOM    368  CA  SER A  25      -7.811 -28.781  72.148  1.00  0.00           C  
ATOM    369  C   SER A  25      -7.854 -27.265  72.044  1.00  0.00           C  
ATOM    370  O   SER A  25      -8.873 -26.682  71.761  1.00  0.00           O  
ATOM    371  CB  SER A  25      -8.343 -29.406  70.873  1.00  0.00           C  
ATOM    372  OG  SER A  25      -7.627 -28.955  69.756  1.00  0.00           O  
ATOM    373  H   SER A  25      -9.592 -28.971  73.355  1.00  0.00           H  
ATOM    374  HA  SER A  25      -6.783 -29.117  72.291  1.00  0.00           H  
ATOM    375 1HB  SER A  25      -8.270 -30.491  70.942  1.00  0.00           H  
ATOM    376 2HB  SER A  25      -9.397 -29.156  70.758  1.00  0.00           H  
ATOM    377  HG  SER A  25      -6.817 -29.470  69.736  1.00  0.00           H  
ATOM    378  N   HIS A  26      -6.716 -26.628  72.299  1.00  0.00           N  
ATOM    379  CA  HIS A  26      -6.677 -25.161  72.472  1.00  0.00           C  
ATOM    380  C   HIS A  26      -6.807 -24.369  71.169  1.00  0.00           C  
ATOM    381  O   HIS A  26      -6.679 -24.926  70.052  1.00  0.00           O  
ATOM    382  CB  HIS A  26      -5.376 -24.750  73.169  1.00  0.00           C  
ATOM    383  CG  HIS A  26      -4.151 -24.980  72.339  1.00  0.00           C  
ATOM    384  ND1 HIS A  26      -3.593 -23.997  71.549  1.00  0.00           N  
ATOM    385  CD2 HIS A  26      -3.377 -26.078  72.177  1.00  0.00           C  
ATOM    386  CE1 HIS A  26      -2.527 -24.482  70.935  1.00  0.00           C  
ATOM    387  NE2 HIS A  26      -2.375 -25.742  71.299  1.00  0.00           N  
ATOM    388  H   HIS A  26      -5.858 -27.156  72.377  1.00  0.00           H  
ATOM    389  HA  HIS A  26      -7.514 -24.846  73.094  1.00  0.00           H  
ATOM    390 1HB  HIS A  26      -5.420 -23.691  73.427  1.00  0.00           H  
ATOM    391 2HB  HIS A  26      -5.268 -25.309  74.098  1.00  0.00           H  
ATOM    392  HD1 HIS A  26      -3.884 -23.041  71.500  1.00  0.00           H  
ATOM    393  HD2 HIS A  26      -3.424 -27.085  72.593  1.00  0.00           H  
ATOM    394  HE1 HIS A  26      -1.942 -23.857  70.261  1.00  0.00           H  
ATOM    395  N   GLY A  27      -7.029 -23.061  71.294  1.00  0.00           N  
ATOM    396  CA  GLY A  27      -7.141 -22.182  70.102  1.00  0.00           C  
ATOM    397  C   GLY A  27      -5.821 -21.494  69.787  1.00  0.00           C  
ATOM    398  O   GLY A  27      -4.823 -21.585  70.533  1.00  0.00           O  
ATOM    399  H   GLY A  27      -7.123 -22.656  72.214  1.00  0.00           H  
ATOM    400 1HA  GLY A  27      -7.457 -22.773  69.242  1.00  0.00           H  
ATOM    401 2HA  GLY A  27      -7.910 -21.430  70.275  1.00  0.00           H  
ATOM    402  N   TRP A  28      -5.830 -20.721  68.717  1.00  0.00           N  
ATOM    403  CA  TRP A  28      -4.674 -19.974  68.336  1.00  0.00           C  
ATOM    404  C   TRP A  28      -4.518 -18.673  69.115  1.00  0.00           C  
ATOM    405  O   TRP A  28      -5.512 -18.011  69.422  1.00  0.00           O  
ATOM    406  CB  TRP A  28      -4.737 -19.672  66.838  1.00  0.00           C  
ATOM    407  CG  TRP A  28      -3.543 -18.923  66.328  1.00  0.00           C  
ATOM    408  CD1 TRP A  28      -2.360 -19.458  65.915  1.00  0.00           C  
ATOM    409  CD2 TRP A  28      -3.410 -17.489  66.172  1.00  0.00           C  
ATOM    410  NE1 TRP A  28      -1.503 -18.462  65.516  1.00  0.00           N  
ATOM    411  CE2 TRP A  28      -2.130 -17.251  65.665  1.00  0.00           C  
ATOM    412  CE3 TRP A  28      -4.263 -16.405  66.417  1.00  0.00           C  
ATOM    413  CZ2 TRP A  28      -1.673 -15.970  65.398  1.00  0.00           C  
ATOM    414  CZ3 TRP A  28      -3.805 -15.121  66.148  1.00  0.00           C  
ATOM    415  CH2 TRP A  28      -2.544 -14.910  65.651  1.00  0.00           C  
ATOM    416  H   TRP A  28      -6.667 -20.654  68.155  1.00  0.00           H  
ATOM    417  HA  TRP A  28      -3.789 -20.576  68.543  1.00  0.00           H  
ATOM    418 1HB  TRP A  28      -4.819 -20.605  66.281  1.00  0.00           H  
ATOM    419 2HB  TRP A  28      -5.628 -19.083  66.623  1.00  0.00           H  
ATOM    420  HD1 TRP A  28      -2.128 -20.522  65.904  1.00  0.00           H  
ATOM    421  HE1 TRP A  28      -0.564 -18.598  65.170  1.00  0.00           H  
ATOM    422  HE3 TRP A  28      -5.266 -16.568  66.809  1.00  0.00           H  
ATOM    423  HZ2 TRP A  28      -0.674 -15.782  65.004  1.00  0.00           H  
ATOM    424  HZ3 TRP A  28      -4.475 -14.283  66.343  1.00  0.00           H  
ATOM    425  HH2 TRP A  28      -2.217 -13.889  65.451  1.00  0.00           H  
ATOM    426  N   LEU A  29      -3.268 -18.286  69.424  1.00  0.00           N  
ATOM    427  CA  LEU A  29      -2.003 -19.015  69.270  1.00  0.00           C  
ATOM    428  C   LEU A  29      -1.486 -19.376  70.643  1.00  0.00           C  
ATOM    429  O   LEU A  29      -0.353 -18.995  71.026  1.00  0.00           O  
ATOM    430  CB  LEU A  29      -0.963 -18.172  68.521  1.00  0.00           C  
ATOM    431  CG  LEU A  29       0.402 -18.838  68.306  1.00  0.00           C  
ATOM    432  CD1 LEU A  29       0.234 -20.069  67.425  1.00  0.00           C  
ATOM    433  CD2 LEU A  29       1.360 -17.840  67.673  1.00  0.00           C  
ATOM    434  H   LEU A  29      -3.255 -17.354  69.814  1.00  0.00           H  
ATOM    435  HA  LEU A  29      -2.193 -19.918  68.690  1.00  0.00           H  
ATOM    436 1HB  LEU A  29      -1.364 -17.915  67.542  1.00  0.00           H  
ATOM    437 2HB  LEU A  29      -0.798 -17.250  69.077  1.00  0.00           H  
ATOM    438  HG  LEU A  29       0.803 -19.166  69.265  1.00  0.00           H  
ATOM    439 1HD1 LEU A  29       1.205 -20.542  67.273  1.00  0.00           H  
ATOM    440 2HD1 LEU A  29      -0.440 -20.775  67.911  1.00  0.00           H  
ATOM    441 3HD1 LEU A  29      -0.181 -19.774  66.463  1.00  0.00           H  
ATOM    442 1HD2 LEU A  29       2.331 -18.313  67.520  1.00  0.00           H  
ATOM    443 2HD2 LEU A  29       0.961 -17.512  66.712  1.00  0.00           H  
ATOM    444 3HD2 LEU A  29       1.475 -16.978  68.331  1.00  0.00           H  
ATOM    445  N   LEU A  30      -2.317 -20.141  71.375  1.00  0.00           N  
ATOM    446  CA  LEU A  30      -2.130 -20.340  72.828  1.00  0.00           C  
ATOM    447  C   LEU A  30      -1.540 -21.708  73.050  1.00  0.00           C  
ATOM    448  O   LEU A  30      -0.633 -22.083  72.316  1.00  0.00           O  
ATOM    449  CB  LEU A  30      -3.457 -20.215  73.588  1.00  0.00           C  
ATOM    450  CG  LEU A  30      -4.184 -18.872  73.440  1.00  0.00           C  
ATOM    451  CD1 LEU A  30      -5.522 -18.937  74.163  1.00  0.00           C  
ATOM    452  CD2 LEU A  30      -3.312 -17.758  74.002  1.00  0.00           C  
ATOM    453  H   LEU A  30      -3.093 -20.592  70.912  1.00  0.00           H  
ATOM    454  HA  LEU A  30      -1.453 -19.571  73.198  1.00  0.00           H  
ATOM    455 1HB  LEU A  30      -4.131 -20.996  73.241  1.00  0.00           H  
ATOM    456 2HB  LEU A  30      -3.266 -20.374  74.649  1.00  0.00           H  
ATOM    457  HG  LEU A  30      -4.383 -18.680  72.386  1.00  0.00           H  
ATOM    458 1HD1 LEU A  30      -6.039 -17.983  74.058  1.00  0.00           H  
ATOM    459 2HD1 LEU A  30      -6.132 -19.729  73.729  1.00  0.00           H  
ATOM    460 3HD1 LEU A  30      -5.355 -19.145  75.219  1.00  0.00           H  
ATOM    461 1HD2 LEU A  30      -3.829 -16.804  73.896  1.00  0.00           H  
ATOM    462 2HD2 LEU A  30      -3.113 -17.949  75.057  1.00  0.00           H  
ATOM    463 3HD2 LEU A  30      -2.370 -17.723  73.455  1.00  0.00           H  
ATOM    464  N   ASP A  31      -1.989 -22.434  74.065  1.00  0.00           N  
ATOM    465  CA  ASP A  31      -1.428 -23.711  74.357  1.00  0.00           C  
ATOM    466  C   ASP A  31      -2.394 -24.392  75.299  1.00  0.00           C  
ATOM    467  O   ASP A  31      -3.406 -23.858  75.620  1.00  0.00           O  
ATOM    468  CB  ASP A  31      -0.037 -23.586  74.984  1.00  0.00           C  
ATOM    469  CG  ASP A  31      -0.046 -22.811  76.295  1.00  0.00           C  
ATOM    470  OD1 ASP A  31      -1.088 -22.327  76.669  1.00  0.00           O  
ATOM    471  OD2 ASP A  31       0.989 -22.712  76.910  1.00  0.00           O  
ATOM    472  H   ASP A  31      -2.739 -22.082  74.643  1.00  0.00           H  
ATOM    473  HA  ASP A  31      -1.330 -24.267  73.424  1.00  0.00           H  
ATOM    474 1HB  ASP A  31       0.370 -24.580  75.169  1.00  0.00           H  
ATOM    475 2HB  ASP A  31       0.633 -23.082  74.286  1.00  0.00           H  
ATOM    476  N   ALA A  32      -2.057 -25.605  75.698  1.00  0.00           N  
ATOM    477  CA  ALA A  32      -2.825 -26.335  76.713  1.00  0.00           C  
ATOM    478  C   ALA A  32      -3.031 -25.611  78.022  1.00  0.00           C  
ATOM    479  O   ALA A  32      -3.950 -25.893  78.758  1.00  0.00           O  
ATOM    480  CB  ALA A  32      -2.154 -27.672  76.991  1.00  0.00           C  
ATOM    481  H   ALA A  32      -1.243 -26.041  75.289  1.00  0.00           H  
ATOM    482  HA  ALA A  32      -3.827 -26.509  76.320  1.00  0.00           H  
ATOM    483 1HB  ALA A  32      -2.724 -28.215  77.745  1.00  0.00           H  
ATOM    484 2HB  ALA A  32      -2.116 -28.259  76.073  1.00  0.00           H  
ATOM    485 3HB  ALA A  32      -1.142 -27.502  77.355  1.00  0.00           H  
ATOM    486  N   ASP A  33      -2.177 -24.653  78.334  1.00  0.00           N  
ATOM    487  CA  ASP A  33      -2.294 -23.895  79.574  1.00  0.00           C  
ATOM    488  C   ASP A  33      -3.484 -22.952  79.596  1.00  0.00           C  
ATOM    489  O   ASP A  33      -3.869 -22.474  80.659  1.00  0.00           O  
ATOM    490  CB  ASP A  33      -1.014 -23.091  79.817  1.00  0.00           C  
ATOM    491  CG  ASP A  33       0.175 -23.968  80.187  1.00  0.00           C  
ATOM    492  OD1 ASP A  33      -0.038 -25.096  80.562  1.00  0.00           O  
ATOM    493  OD2 ASP A  33       1.284 -23.500  80.091  1.00  0.00           O  
ATOM    494  H   ASP A  33      -1.423 -24.440  77.697  1.00  0.00           H  
ATOM    495  HA  ASP A  33      -2.432 -24.597  80.397  1.00  0.00           H  
ATOM    496 1HB  ASP A  33      -0.764 -22.524  78.920  1.00  0.00           H  
ATOM    497 2HB  ASP A  33      -1.182 -22.374  80.621  1.00  0.00           H  
ATOM    498  N   MET A  34      -4.086 -22.725  78.424  1.00  0.00           N  
ATOM    499  CA  MET A  34      -5.304 -21.955  78.357  1.00  0.00           C  
ATOM    500  C   MET A  34      -6.520 -22.645  79.004  1.00  0.00           C  
ATOM    501  O   MET A  34      -7.527 -21.972  79.247  1.00  0.00           O  
ATOM    502  CB  MET A  34      -5.600 -21.626  76.895  1.00  0.00           C  
ATOM    503  CG  MET A  34      -5.995 -22.826  76.047  1.00  0.00           C  
ATOM    504  SD  MET A  34      -6.362 -22.379  74.338  1.00  0.00           S  
ATOM    505  CE  MET A  34      -7.922 -21.524  74.540  1.00  0.00           C  
ATOM    506  H   MET A  34      -3.689 -23.094  77.571  1.00  0.00           H  
ATOM    507  HA  MET A  34      -5.159 -21.030  78.915  1.00  0.00           H  
ATOM    508 1HB  MET A  34      -6.409 -20.899  76.843  1.00  0.00           H  
ATOM    509 2HB  MET A  34      -4.720 -21.170  76.439  1.00  0.00           H  
ATOM    510 1HG  MET A  34      -5.185 -23.554  76.046  1.00  0.00           H  
ATOM    511 2HG  MET A  34      -6.878 -23.300  76.476  1.00  0.00           H  
ATOM    512 1HE  MET A  34      -8.279 -21.185  73.567  1.00  0.00           H  
ATOM    513 2HE  MET A  34      -8.654 -22.201  74.981  1.00  0.00           H  
ATOM    514 3HE  MET A  34      -7.783 -20.663  75.195  1.00  0.00           H  
ATOM    515  N   TRP A  35      -6.427 -23.919  79.322  1.00  0.00           N  
ATOM    516  CA  TRP A  35      -7.495 -24.641  79.955  1.00  0.00           C  
ATOM    517  C   TRP A  35      -7.441 -24.637  81.460  1.00  0.00           C  
ATOM    518  O   TRP A  35      -8.144 -25.426  82.098  1.00  0.00           O  
ATOM    519  CB  TRP A  35      -7.491 -26.089  79.462  1.00  0.00           C  
ATOM    520  CG  TRP A  35      -6.171 -26.777  79.636  1.00  0.00           C  
ATOM    521  CD1 TRP A  35      -5.735 -27.435  80.747  1.00  0.00           C  
ATOM    522  CD2 TRP A  35      -5.103 -26.881  78.664  1.00  0.00           C  
ATOM    523  NE1 TRP A  35      -4.475 -27.936  80.535  1.00  0.00           N  
ATOM    524  CE2 TRP A  35      -4.073 -27.608  79.265  1.00  0.00           C  
ATOM    525  CE3 TRP A  35      -4.942 -26.422  77.350  1.00  0.00           C  
ATOM    526  CZ2 TRP A  35      -2.890 -27.890  78.601  1.00  0.00           C  
ATOM    527  CZ3 TRP A  35      -3.756 -26.706  76.684  1.00  0.00           C  
ATOM    528  CH2 TRP A  35      -2.757 -27.422  77.294  1.00  0.00           C  
ATOM    529  H   TRP A  35      -5.566 -24.401  79.109  1.00  0.00           H  
ATOM    530  HA  TRP A  35      -8.440 -24.172  79.680  1.00  0.00           H  
ATOM    531 1HB  TRP A  35      -8.248 -26.659  80.002  1.00  0.00           H  
ATOM    532 2HB  TRP A  35      -7.755 -26.115  78.405  1.00  0.00           H  
ATOM    533  HD1 TRP A  35      -6.303 -27.545  81.669  1.00  0.00           H  
ATOM    534  HE1 TRP A  35      -3.930 -28.461  81.205  1.00  0.00           H  
ATOM    535  HE3 TRP A  35      -5.734 -25.855  76.860  1.00  0.00           H  
ATOM    536  HZ2 TRP A  35      -2.084 -28.457  79.068  1.00  0.00           H  
ATOM    537  HZ3 TRP A  35      -3.638 -26.344  75.662  1.00  0.00           H  
ATOM    538  HH2 TRP A  35      -1.839 -27.627  76.742  1.00  0.00           H  
ATOM    539  N   GLU A  36      -6.676 -23.726  82.049  1.00  0.00           N  
ATOM    540  CA  GLU A  36      -6.565 -23.648  83.536  1.00  0.00           C  
ATOM    541  C   GLU A  36      -7.851 -23.781  84.346  1.00  0.00           C  
ATOM    542  O   GLU A  36      -7.915 -24.487  85.375  1.00  0.00           O  
ATOM    543  CB  GLU A  36      -5.908 -22.321  83.921  1.00  0.00           C  
ATOM    544  CG  GLU A  36      -5.679 -22.143  85.416  1.00  0.00           C  
ATOM    545  CD  GLU A  36      -4.995 -20.848  85.753  1.00  0.00           C  
ATOM    546  OE1 GLU A  36      -4.682 -20.110  84.849  1.00  0.00           O  
ATOM    547  OE2 GLU A  36      -4.784 -20.595  86.916  1.00  0.00           O  
ATOM    548  H   GLU A  36      -6.157 -23.071  81.482  1.00  0.00           H  
ATOM    549  HA  GLU A  36      -5.940 -24.473  83.880  1.00  0.00           H  
ATOM    550 1HB  GLU A  36      -4.942 -22.234  83.422  1.00  0.00           H  
ATOM    551 2HB  GLU A  36      -6.529 -21.494  83.578  1.00  0.00           H  
ATOM    552 1HG  GLU A  36      -6.641 -22.176  85.927  1.00  0.00           H  
ATOM    553 2HG  GLU A  36      -5.076 -22.973  85.781  1.00  0.00           H  
ATOM    554  N   TYR A  37      -8.890 -23.091  83.895  1.00  0.00           N  
ATOM    555  CA  TYR A  37     -10.157 -23.050  84.620  1.00  0.00           C  
ATOM    556  C   TYR A  37     -11.041 -24.265  84.392  1.00  0.00           C  
ATOM    557  O   TYR A  37     -11.990 -24.447  85.155  1.00  0.00           O  
ATOM    558  CB  TYR A  37     -10.927 -21.782  84.244  1.00  0.00           C  
ATOM    559  CG  TYR A  37     -10.286 -20.507  84.747  1.00  0.00           C  
ATOM    560  CD1 TYR A  37      -9.095 -20.063  84.191  1.00  0.00           C  
ATOM    561  CD2 TYR A  37     -10.889 -19.783  85.765  1.00  0.00           C  
ATOM    562  CE1 TYR A  37      -8.510 -18.899  84.651  1.00  0.00           C  
ATOM    563  CE2 TYR A  37     -10.304 -18.619  86.224  1.00  0.00           C  
ATOM    564  CZ  TYR A  37      -9.119 -18.177  85.671  1.00  0.00           C  
ATOM    565  OH  TYR A  37      -8.536 -17.018  86.129  1.00  0.00           O  
ATOM    566  H   TYR A  37      -8.803 -22.581  83.028  1.00  0.00           H  
ATOM    567  HA  TYR A  37      -9.943 -23.032  85.689  1.00  0.00           H  
ATOM    568 1HB  TYR A  37     -11.011 -21.715  83.158  1.00  0.00           H  
ATOM    569 2HB  TYR A  37     -11.937 -21.837  84.648  1.00  0.00           H  
ATOM    570  HD1 TYR A  37      -8.621 -20.633  83.392  1.00  0.00           H  
ATOM    571  HD2 TYR A  37     -11.824 -20.132  86.202  1.00  0.00           H  
ATOM    572  HE1 TYR A  37      -7.575 -18.550  84.214  1.00  0.00           H  
ATOM    573  HE2 TYR A  37     -10.777 -18.050  87.024  1.00  0.00           H  
ATOM    574  HH  TYR A  37      -7.725 -16.855  85.642  1.00  0.00           H  
ATOM    575  N   GLN A  38     -10.717 -25.121  83.421  1.00  0.00           N  
ATOM    576  CA  GLN A  38     -11.499 -26.326  83.160  1.00  0.00           C  
ATOM    577  C   GLN A  38     -10.984 -27.584  83.792  1.00  0.00           C  
ATOM    578  O   GLN A  38     -11.755 -28.441  84.200  1.00  0.00           O  
ATOM    579  CB  GLN A  38     -11.606 -26.553  81.650  1.00  0.00           C  
ATOM    580  CG  GLN A  38     -12.493 -25.551  80.931  1.00  0.00           C  
ATOM    581  CD  GLN A  38     -11.827 -24.197  80.773  1.00  0.00           C  
ATOM    582  OE1 GLN A  38     -10.860 -24.049  80.020  1.00  0.00           O  
ATOM    583  NE2 GLN A  38     -12.340 -23.200  81.484  1.00  0.00           N  
ATOM    584  H   GLN A  38      -9.906 -24.928  82.851  1.00  0.00           H  
ATOM    585  HA  GLN A  38     -12.499 -26.185  83.570  1.00  0.00           H  
ATOM    586 1HB  GLN A  38     -10.612 -26.504  81.203  1.00  0.00           H  
ATOM    587 2HB  GLN A  38     -12.001 -27.550  81.458  1.00  0.00           H  
ATOM    588 1HG  GLN A  38     -12.726 -25.935  79.938  1.00  0.00           H  
ATOM    589 2HG  GLN A  38     -13.410 -25.416  81.504  1.00  0.00           H  
ATOM    590 1HE2 GLN A  38     -11.943 -22.283  81.421  1.00  0.00           H  
ATOM    591 2HE2 GLN A  38     -13.124 -23.364  82.083  1.00  0.00           H  
ATOM    592  N   MET A  39      -9.686 -27.702  83.880  1.00  0.00           N  
ATOM    593  CA  MET A  39      -9.086 -28.954  84.280  1.00  0.00           C  
ATOM    594  C   MET A  39      -9.573 -29.420  85.698  1.00  0.00           C  
ATOM    595  O   MET A  39     -10.047 -30.551  85.855  1.00  0.00           O  
ATOM    596  CB  MET A  39      -7.566 -28.812  84.241  1.00  0.00           C  
ATOM    597  CG  MET A  39      -6.805 -30.064  84.652  1.00  0.00           C  
ATOM    598  SD  MET A  39      -5.019 -29.813  84.687  1.00  0.00           S  
ATOM    599  CE  MET A  39      -4.853 -28.768  86.131  1.00  0.00           C  
ATOM    600  H   MET A  39      -9.089 -26.916  83.668  1.00  0.00           H  
ATOM    601  HA  MET A  39      -9.395 -29.726  83.575  1.00  0.00           H  
ATOM    602 1HB  MET A  39      -7.251 -28.546  83.233  1.00  0.00           H  
ATOM    603 2HB  MET A  39      -7.259 -28.002  84.904  1.00  0.00           H  
ATOM    604 1HG  MET A  39      -7.129 -30.377  85.644  1.00  0.00           H  
ATOM    605 2HG  MET A  39      -7.026 -30.870  83.952  1.00  0.00           H  
ATOM    606 1HE  MET A  39      -3.801 -28.526  86.285  1.00  0.00           H  
ATOM    607 2HE  MET A  39      -5.420 -27.849  85.982  1.00  0.00           H  
ATOM    608 3HE  MET A  39      -5.236 -29.293  87.007  1.00  0.00           H  
ATOM    609  N   GLU A  40      -9.455 -28.576  86.735  1.00  0.00           N  
ATOM    610  CA  GLU A  40      -9.893 -29.048  88.069  1.00  0.00           C  
ATOM    611  C   GLU A  40     -11.402 -29.364  88.165  1.00  0.00           C  
ATOM    612  O   GLU A  40     -11.760 -30.386  88.737  1.00  0.00           O  
ATOM    613  CB  GLU A  40      -9.533 -28.002  89.127  1.00  0.00           C  
ATOM    614  CG  GLU A  40      -8.041 -27.862  89.391  1.00  0.00           C  
ATOM    615  CD  GLU A  40      -7.721 -26.782  90.386  1.00  0.00           C  
ATOM    616  OE1 GLU A  40      -8.619 -26.074  90.774  1.00  0.00           O  
ATOM    617  OE2 GLU A  40      -6.578 -26.666  90.760  1.00  0.00           O  
ATOM    618  H   GLU A  40      -9.083 -27.642  86.641  1.00  0.00           H  
ATOM    619  HA  GLU A  40      -9.371 -29.978  88.296  1.00  0.00           H  
ATOM    620 1HB  GLU A  40      -9.911 -27.027  88.818  1.00  0.00           H  
ATOM    621 2HB  GLU A  40     -10.017 -28.257  90.070  1.00  0.00           H  
ATOM    622 1HG  GLU A  40      -7.658 -28.811  89.766  1.00  0.00           H  
ATOM    623 2HG  GLU A  40      -7.535 -27.644  88.451  1.00  0.00           H  
ATOM    624  N   TYR A  41     -12.263 -28.581  87.518  1.00  0.00           N  
ATOM    625  CA  TYR A  41     -13.709 -28.875  87.516  1.00  0.00           C  
ATOM    626  C   TYR A  41     -13.969 -30.278  86.908  1.00  0.00           C  
ATOM    627  O   TYR A  41     -14.803 -31.059  87.401  1.00  0.00           O  
ATOM    628  CB  TYR A  41     -14.477 -27.800  86.743  1.00  0.00           C  
ATOM    629  CG  TYR A  41     -14.575 -26.478  87.470  1.00  0.00           C  
ATOM    630  CD1 TYR A  41     -13.439 -25.702  87.655  1.00  0.00           C  
ATOM    631  CD2 TYR A  41     -15.799 -26.040  87.952  1.00  0.00           C  
ATOM    632  CE1 TYR A  41     -13.529 -24.494  88.319  1.00  0.00           C  
ATOM    633  CE2 TYR A  41     -15.889 -24.833  88.617  1.00  0.00           C  
ATOM    634  CZ  TYR A  41     -14.759 -24.061  88.800  1.00  0.00           C  
ATOM    635  OH  TYR A  41     -14.848 -22.858  89.462  1.00  0.00           O  
ATOM    636  H   TYR A  41     -11.925 -27.771  87.019  1.00  0.00           H  
ATOM    637  HA  TYR A  41     -14.062 -28.880  88.547  1.00  0.00           H  
ATOM    638 1HB  TYR A  41     -13.990 -27.625  85.782  1.00  0.00           H  
ATOM    639 2HB  TYR A  41     -15.488 -28.152  86.538  1.00  0.00           H  
ATOM    640  HD1 TYR A  41     -12.477 -26.046  87.276  1.00  0.00           H  
ATOM    641  HD2 TYR A  41     -16.691 -26.650  87.808  1.00  0.00           H  
ATOM    642  HE1 TYR A  41     -12.637 -23.885  88.465  1.00  0.00           H  
ATOM    643  HE2 TYR A  41     -16.851 -24.489  88.996  1.00  0.00           H  
ATOM    644  HH  TYR A  41     -13.979 -22.451  89.503  1.00  0.00           H  
ATOM    645  N   LEU A  42     -13.261 -30.575  85.824  1.00  0.00           N  
ATOM    646  CA  LEU A  42     -13.447 -31.828  85.111  1.00  0.00           C  
ATOM    647  C   LEU A  42     -12.915 -32.995  85.913  1.00  0.00           C  
ATOM    648  O   LEU A  42     -13.528 -34.030  85.948  1.00  0.00           O  
ATOM    649  CB  LEU A  42     -12.744 -31.775  83.749  1.00  0.00           C  
ATOM    650  CG  LEU A  42     -13.354 -30.812  82.722  1.00  0.00           C  
ATOM    651  CD1 LEU A  42     -12.455 -30.739  81.496  1.00  0.00           C  
ATOM    652  CD2 LEU A  42     -14.751 -31.286  82.349  1.00  0.00           C  
ATOM    653  H   LEU A  42     -12.576 -29.914  85.486  1.00  0.00           H  
ATOM    654  HA  LEU A  42     -14.514 -31.978  84.949  1.00  0.00           H  
ATOM    655 1HB  LEU A  42     -11.708 -31.481  83.904  1.00  0.00           H  
ATOM    656 2HB  LEU A  42     -12.755 -32.774  83.313  1.00  0.00           H  
ATOM    657  HG  LEU A  42     -13.413 -29.812  83.152  1.00  0.00           H  
ATOM    658 1HD1 LEU A  42     -12.888 -30.055  80.767  1.00  0.00           H  
ATOM    659 2HD1 LEU A  42     -11.468 -30.379  81.789  1.00  0.00           H  
ATOM    660 3HD1 LEU A  42     -12.363 -31.730  81.053  1.00  0.00           H  
ATOM    661 1HD2 LEU A  42     -15.185 -30.601  81.620  1.00  0.00           H  
ATOM    662 2HD2 LEU A  42     -14.693 -32.285  81.917  1.00  0.00           H  
ATOM    663 3HD2 LEU A  42     -15.377 -31.311  83.241  1.00  0.00           H  
ATOM    664  N   SER A  43     -11.757 -32.835  86.539  1.00  0.00           N  
ATOM    665  CA  SER A  43     -11.152 -33.949  87.270  1.00  0.00           C  
ATOM    666  C   SER A  43     -12.037 -34.212  88.479  1.00  0.00           C  
ATOM    667  O   SER A  43     -12.345 -35.344  88.788  1.00  0.00           O  
ATOM    668  CB  SER A  43      -9.734 -33.626  87.699  1.00  0.00           C  
ATOM    669  OG  SER A  43      -9.166 -34.698  88.401  1.00  0.00           O  
ATOM    670  H   SER A  43     -11.281 -31.944  86.518  1.00  0.00           H  
ATOM    671  HA  SER A  43     -11.118 -34.818  86.611  1.00  0.00           H  
ATOM    672 1HB  SER A  43      -9.130 -33.402  86.821  1.00  0.00           H  
ATOM    673 2HB  SER A  43      -9.738 -32.738  88.329  1.00  0.00           H  
ATOM    674  HG  SER A  43      -9.683 -35.472  88.166  1.00  0.00           H  
ATOM    675  N   SER A  44     -12.437 -33.151  89.170  1.00  0.00           N  
ATOM    676  CA  SER A  44     -13.332 -33.295  90.319  1.00  0.00           C  
ATOM    677  C   SER A  44     -14.649 -33.948  89.932  1.00  0.00           C  
ATOM    678  O   SER A  44     -15.187 -34.736  90.717  1.00  0.00           O  
ATOM    679  CB  SER A  44     -13.602 -31.939  90.942  1.00  0.00           C  
ATOM    680  OG  SER A  44     -12.434 -31.402  91.500  1.00  0.00           O  
ATOM    681  H   SER A  44     -12.123 -32.229  88.904  1.00  0.00           H  
ATOM    682  HA  SER A  44     -12.846 -33.932  91.059  1.00  0.00           H  
ATOM    683 1HB  SER A  44     -13.991 -31.261  90.183  1.00  0.00           H  
ATOM    684 2HB  SER A  44     -14.364 -32.039  91.713  1.00  0.00           H  
ATOM    685  HG  SER A  44     -11.939 -31.028  90.768  1.00  0.00           H  
ATOM    686  N   ARG A  45     -15.175 -33.687  88.742  1.00  0.00           N  
ATOM    687  CA  ARG A  45     -16.392 -34.335  88.250  1.00  0.00           C  
ATOM    688  C   ARG A  45     -16.200 -35.764  87.719  1.00  0.00           C  
ATOM    689  O   ARG A  45     -17.112 -36.352  87.069  1.00  0.00           O  
ATOM    690  CB  ARG A  45     -17.004 -33.487  87.144  1.00  0.00           C  
ATOM    691  CG  ARG A  45     -17.441 -32.096  87.573  1.00  0.00           C  
ATOM    692  CD  ARG A  45     -18.700 -32.134  88.359  1.00  0.00           C  
ATOM    693  NE  ARG A  45     -18.481 -32.620  89.712  1.00  0.00           N  
ATOM    694  CZ  ARG A  45     -17.950 -31.888  90.711  1.00  0.00           C  
ATOM    695  NH1 ARG A  45     -17.591 -30.642  90.495  1.00  0.00           N  
ATOM    696  NH2 ARG A  45     -17.791 -32.424  91.909  1.00  0.00           N  
ATOM    697  H   ARG A  45     -14.707 -33.009  88.157  1.00  0.00           H  
ATOM    698  HA  ARG A  45     -17.100 -34.413  89.075  1.00  0.00           H  
ATOM    699 1HB  ARG A  45     -16.285 -33.372  86.335  1.00  0.00           H  
ATOM    700 2HB  ARG A  45     -17.877 -33.997  86.736  1.00  0.00           H  
ATOM    701 1HG  ARG A  45     -16.664 -31.644  88.191  1.00  0.00           H  
ATOM    702 2HG  ARG A  45     -17.607 -31.478  86.689  1.00  0.00           H  
ATOM    703 1HD  ARG A  45     -19.120 -31.130  88.422  1.00  0.00           H  
ATOM    704 2HD  ARG A  45     -19.414 -32.796  87.871  1.00  0.00           H  
ATOM    705  HE  ARG A  45     -18.744 -33.575  89.917  1.00  0.00           H  
ATOM    706 1HH1 ARG A  45     -17.713 -30.233  89.579  1.00  0.00           H  
ATOM    707 2HH1 ARG A  45     -17.194 -30.094  91.244  1.00  0.00           H  
ATOM    708 1HH2 ARG A  45     -18.067 -33.382  92.076  1.00  0.00           H  
ATOM    709 2HH2 ARG A  45     -17.393 -31.876  92.658  1.00  0.00           H  
ATOM    710  N   GLY A  46     -14.991 -36.279  87.913  1.00  0.00           N  
ATOM    711  CA  GLY A  46     -14.713 -37.677  87.626  1.00  0.00           C  
ATOM    712  C   GLY A  46     -14.214 -38.018  86.270  1.00  0.00           C  
ATOM    713  O   GLY A  46     -14.341 -39.177  85.879  1.00  0.00           O  
ATOM    714  H   GLY A  46     -14.249 -35.692  88.266  1.00  0.00           H  
ATOM    715 1HA  GLY A  46     -13.968 -38.051  88.328  1.00  0.00           H  
ATOM    716 2HA  GLY A  46     -15.618 -38.266  87.774  1.00  0.00           H  
ATOM    717  N   TYR A  47     -13.629 -37.045  85.551  1.00  0.00           N  
ATOM    718  CA  TYR A  47     -13.003 -37.302  84.237  1.00  0.00           C  
ATOM    719  C   TYR A  47     -11.515 -37.262  84.285  1.00  0.00           C  
ATOM    720  O   TYR A  47     -10.938 -36.666  85.175  1.00  0.00           O  
ATOM    721  CB  TYR A  47     -13.495 -36.296  83.194  1.00  0.00           C  
ATOM    722  CG  TYR A  47     -14.967 -36.421  82.872  1.00  0.00           C  
ATOM    723  CD1 TYR A  47     -15.894 -35.641  83.548  1.00  0.00           C  
ATOM    724  CD2 TYR A  47     -15.391 -37.315  81.900  1.00  0.00           C  
ATOM    725  CE1 TYR A  47     -17.239 -35.755  83.254  1.00  0.00           C  
ATOM    726  CE2 TYR A  47     -16.736 -37.429  81.606  1.00  0.00           C  
ATOM    727  CZ  TYR A  47     -17.658 -36.653  82.279  1.00  0.00           C  
ATOM    728  OH  TYR A  47     -18.997 -36.767  81.985  1.00  0.00           O  
ATOM    729  H   TYR A  47     -13.619 -36.107  85.926  1.00  0.00           H  
ATOM    730  HA  TYR A  47     -13.284 -38.303  83.910  1.00  0.00           H  
ATOM    731 1HB  TYR A  47     -13.309 -35.281  83.551  1.00  0.00           H  
ATOM    732 2HB  TYR A  47     -12.932 -36.425  82.270  1.00  0.00           H  
ATOM    733  HD1 TYR A  47     -15.561 -34.938  84.312  1.00  0.00           H  
ATOM    734  HD2 TYR A  47     -14.663 -37.929  81.370  1.00  0.00           H  
ATOM    735  HE1 TYR A  47     -17.967 -35.142  83.785  1.00  0.00           H  
ATOM    736  HE2 TYR A  47     -17.069 -38.133  80.843  1.00  0.00           H  
ATOM    737  HH  TYR A  47     -19.118 -37.425  81.296  1.00  0.00           H  
ATOM    738  N   ARG A  48     -10.905 -37.867  83.273  1.00  0.00           N  
ATOM    739  CA  ARG A  48      -9.475 -37.863  83.065  1.00  0.00           C  
ATOM    740  C   ARG A  48      -9.271 -36.805  81.982  1.00  0.00           C  
ATOM    741  O   ARG A  48      -9.921 -36.851  80.921  1.00  0.00           O  
ATOM    742  CB  ARG A  48      -8.948 -39.220  82.623  1.00  0.00           C  
ATOM    743  CG  ARG A  48      -7.449 -39.275  82.374  1.00  0.00           C  
ATOM    744  CD  ARG A  48      -6.982 -40.665  82.138  1.00  0.00           C  
ATOM    745  NE  ARG A  48      -7.074 -41.479  83.340  1.00  0.00           N  
ATOM    746  CZ  ARG A  48      -6.889 -42.813  83.375  1.00  0.00           C  
ATOM    747  NH1 ARG A  48      -6.603 -43.467  82.271  1.00  0.00           N  
ATOM    748  NH2 ARG A  48      -6.995 -43.464  84.521  1.00  0.00           N  
ATOM    749  H   ARG A  48     -11.496 -38.357  82.617  1.00  0.00           H  
ATOM    750  HA  ARG A  48      -8.989 -37.610  84.008  1.00  0.00           H  
ATOM    751 1HB  ARG A  48      -9.184 -39.966  83.381  1.00  0.00           H  
ATOM    752 2HB  ARG A  48      -9.447 -39.521  81.701  1.00  0.00           H  
ATOM    753 1HG  ARG A  48      -7.204 -38.677  81.496  1.00  0.00           H  
ATOM    754 2HG  ARG A  48      -6.922 -38.878  83.242  1.00  0.00           H  
ATOM    755 1HD  ARG A  48      -7.594 -41.128  81.365  1.00  0.00           H  
ATOM    756 2HD  ARG A  48      -5.941 -40.649  81.817  1.00  0.00           H  
ATOM    757  HE  ARG A  48      -7.293 -41.011  84.209  1.00  0.00           H  
ATOM    758 1HH1 ARG A  48      -6.522 -42.969  81.396  1.00  0.00           H  
ATOM    759 2HH1 ARG A  48      -6.465 -44.467  82.298  1.00  0.00           H  
ATOM    760 1HH2 ARG A  48      -7.215 -42.961  85.370  1.00  0.00           H  
ATOM    761 2HH2 ARG A  48      -6.857 -44.463  84.548  1.00  0.00           H  
ATOM    762  N   THR A  49      -8.441 -35.812  82.282  1.00  0.00           N  
ATOM    763  CA  THR A  49      -8.317 -34.635  81.394  1.00  0.00           C  
ATOM    764  C   THR A  49      -6.965 -34.658  80.677  1.00  0.00           C  
ATOM    765  O   THR A  49      -5.913 -34.693  81.318  1.00  0.00           O  
ATOM    766  CB  THR A  49      -8.468 -33.316  82.175  1.00  0.00           C  
ATOM    767  OG1 THR A  49      -9.763 -33.266  82.787  1.00  0.00           O  
ATOM    768  CG2 THR A  49      -8.304 -32.124  81.245  1.00  0.00           C  
ATOM    769  H   THR A  49      -7.885 -35.854  83.124  1.00  0.00           H  
ATOM    770  HA  THR A  49      -9.111 -34.679  80.648  1.00  0.00           H  
ATOM    771  HB  THR A  49      -7.710 -33.267  82.956  1.00  0.00           H  
ATOM    772  HG1 THR A  49     -10.418 -33.620  82.180  1.00  0.00           H  
ATOM    773 1HG2 THR A  49      -8.414 -31.201  81.814  1.00  0.00           H  
ATOM    774 2HG2 THR A  49      -7.316 -32.153  80.786  1.00  0.00           H  
ATOM    775 3HG2 THR A  49      -9.066 -32.163  80.467  1.00  0.00           H  
ATOM    776  N   ILE A  50      -6.997 -34.636  79.359  1.00  0.00           N  
ATOM    777  CA  ILE A  50      -5.759 -34.581  78.568  1.00  0.00           C  
ATOM    778  C   ILE A  50      -5.755 -33.262  77.828  1.00  0.00           C  
ATOM    779  O   ILE A  50      -6.717 -32.939  77.138  1.00  0.00           O  
ATOM    780  CB  ILE A  50      -5.651 -35.749  77.571  1.00  0.00           C  
ATOM    781  CG1 ILE A  50      -5.692 -37.088  78.311  1.00  0.00           C  
ATOM    782  CG2 ILE A  50      -4.376 -35.631  76.749  1.00  0.00           C  
ATOM    783  CD1 ILE A  50      -7.085 -37.654  78.471  1.00  0.00           C  
ATOM    784  H   ILE A  50      -7.886 -34.657  78.880  1.00  0.00           H  
ATOM    785  HA  ILE A  50      -4.911 -34.645  79.249  1.00  0.00           H  
ATOM    786  HB  ILE A  50      -6.508 -35.734  76.898  1.00  0.00           H  
ATOM    787 1HG1 ILE A  50      -5.087 -37.819  77.775  1.00  0.00           H  
ATOM    788 2HG1 ILE A  50      -5.258 -36.970  79.304  1.00  0.00           H  
ATOM    789 1HG2 ILE A  50      -4.315 -36.464  76.050  1.00  0.00           H  
ATOM    790 2HG2 ILE A  50      -4.387 -34.693  76.195  1.00  0.00           H  
ATOM    791 3HG2 ILE A  50      -3.512 -35.650  77.413  1.00  0.00           H  
ATOM    792 1HD1 ILE A  50      -7.033 -38.604  79.005  1.00  0.00           H  
ATOM    793 2HD1 ILE A  50      -7.700 -36.953  79.037  1.00  0.00           H  
ATOM    794 3HD1 ILE A  50      -7.527 -37.815  77.489  1.00  0.00           H  
ATOM    795  N   ALA A  51      -4.706 -32.472  78.002  1.00  0.00           N  
ATOM    796  CA  ALA A  51      -4.487 -31.323  77.109  1.00  0.00           C  
ATOM    797  C   ALA A  51      -3.247 -31.586  76.302  1.00  0.00           C  
ATOM    798  O   ALA A  51      -2.361 -32.332  76.714  1.00  0.00           O  
ATOM    799  CB  ALA A  51      -4.354 -30.022  77.887  1.00  0.00           C  
ATOM    800  H   ALA A  51      -4.047 -32.649  78.747  1.00  0.00           H  
ATOM    801  HA  ALA A  51      -5.350 -31.238  76.448  1.00  0.00           H  
ATOM    802 1HB  ALA A  51      -4.193 -29.197  77.193  1.00  0.00           H  
ATOM    803 2HB  ALA A  51      -5.266 -29.844  78.457  1.00  0.00           H  
ATOM    804 3HB  ALA A  51      -3.508 -30.092  78.569  1.00  0.00           H  
ATOM    805  N   PHE A  52      -3.137 -30.954  75.153  1.00  0.00           N  
ATOM    806  CA  PHE A  52      -1.875 -30.984  74.422  1.00  0.00           C  
ATOM    807  C   PHE A  52      -1.652 -29.709  73.720  1.00  0.00           C  
ATOM    808  O   PHE A  52      -2.580 -28.884  73.561  1.00  0.00           O  
ATOM    809  CB  PHE A  52      -1.848 -32.126  73.404  1.00  0.00           C  
ATOM    810  CG  PHE A  52      -2.858 -31.980  72.302  1.00  0.00           C  
ATOM    811  CD1 PHE A  52      -2.453 -31.741  70.997  1.00  0.00           C  
ATOM    812  CD2 PHE A  52      -4.215 -32.080  72.568  1.00  0.00           C  
ATOM    813  CE1 PHE A  52      -3.382 -31.606  69.983  1.00  0.00           C  
ATOM    814  CE2 PHE A  52      -5.146 -31.947  71.556  1.00  0.00           C  
ATOM    815  CZ  PHE A  52      -4.728 -31.709  70.262  1.00  0.00           C  
ATOM    816  H   PHE A  52      -3.918 -30.444  74.765  1.00  0.00           H  
ATOM    817  HA  PHE A  52      -1.065 -31.144  75.136  1.00  0.00           H  
ATOM    818 1HB  PHE A  52      -0.858 -32.187  72.953  1.00  0.00           H  
ATOM    819 2HB  PHE A  52      -2.034 -33.071  73.913  1.00  0.00           H  
ATOM    820  HD1 PHE A  52      -1.388 -31.661  70.777  1.00  0.00           H  
ATOM    821  HD2 PHE A  52      -4.545 -32.267  73.590  1.00  0.00           H  
ATOM    822  HE1 PHE A  52      -3.049 -31.419  68.962  1.00  0.00           H  
ATOM    823  HE2 PHE A  52      -6.210 -32.028  71.778  1.00  0.00           H  
ATOM    824  HZ  PHE A  52      -5.460 -31.602  69.463  1.00  0.00           H  
ATOM    825  N   ASP A  53      -0.420 -29.512  73.310  1.00  0.00           N  
ATOM    826  CA  ASP A  53      -0.034 -28.287  72.657  1.00  0.00           C  
ATOM    827  C   ASP A  53       0.103 -28.592  71.182  1.00  0.00           C  
ATOM    828  O   ASP A  53       0.881 -29.475  70.761  1.00  0.00           O  
ATOM    829  CB  ASP A  53       1.278 -27.737  73.223  1.00  0.00           C  
ATOM    830  CG  ASP A  53       1.142 -27.240  74.656  1.00  0.00           C  
ATOM    831  OD1 ASP A  53       0.036 -27.004  75.080  1.00  0.00           O  
ATOM    832  OD2 ASP A  53       2.147 -27.101  75.312  1.00  0.00           O  
ATOM    833  H   ASP A  53       0.273 -30.232  73.454  1.00  0.00           H  
ATOM    834  HA  ASP A  53      -0.814 -27.544  72.826  1.00  0.00           H  
ATOM    835 1HB  ASP A  53       2.041 -28.515  73.194  1.00  0.00           H  
ATOM    836 2HB  ASP A  53       1.626 -26.913  72.599  1.00  0.00           H  
ATOM    837  N   ARG A  54      -0.674 -27.896  70.368  1.00  0.00           N  
ATOM    838  CA  ARG A  54      -0.645 -28.090  68.919  1.00  0.00           C  
ATOM    839  C   ARG A  54       0.795 -27.886  68.415  1.00  0.00           C  
ATOM    840  O   ARG A  54       1.548 -27.048  68.962  1.00  0.00           O  
ATOM    841  CB  ARG A  54      -1.585 -27.120  68.219  1.00  0.00           C  
ATOM    842  CG  ARG A  54      -1.711 -27.323  66.717  1.00  0.00           C  
ATOM    843  CD  ARG A  54      -2.637 -26.336  66.105  1.00  0.00           C  
ATOM    844  NE  ARG A  54      -4.003 -26.512  66.571  1.00  0.00           N  
ATOM    845  CZ  ARG A  54      -4.880 -27.392  66.052  1.00  0.00           C  
ATOM    846  NH1 ARG A  54      -4.521 -28.167  65.053  1.00  0.00           N  
ATOM    847  NH2 ARG A  54      -6.103 -27.476  66.547  1.00  0.00           N  
ATOM    848  H   ARG A  54      -1.305 -27.211  70.760  1.00  0.00           H  
ATOM    849  HA  ARG A  54      -0.974 -29.106  68.699  1.00  0.00           H  
ATOM    850 1HB  ARG A  54      -2.583 -27.208  68.647  1.00  0.00           H  
ATOM    851 2HB  ARG A  54      -1.245 -26.098  68.386  1.00  0.00           H  
ATOM    852 1HG  ARG A  54      -0.731 -27.209  66.251  1.00  0.00           H  
ATOM    853 2HG  ARG A  54      -2.094 -28.324  66.515  1.00  0.00           H  
ATOM    854 1HD  ARG A  54      -2.316 -25.327  66.364  1.00  0.00           H  
ATOM    855 2HD  ARG A  54      -2.628 -26.452  65.022  1.00  0.00           H  
ATOM    856  HE  ARG A  54      -4.316 -25.933  67.339  1.00  0.00           H  
ATOM    857 1HH1 ARG A  54      -3.587 -28.103  64.674  1.00  0.00           H  
ATOM    858 2HH1 ARG A  54      -5.179 -28.827  64.664  1.00  0.00           H  
ATOM    859 1HH2 ARG A  54      -6.379 -26.881  67.316  1.00  0.00           H  
ATOM    860 2HH2 ARG A  54      -6.760 -28.136  66.159  1.00  0.00           H  
ATOM    861  N   ARG A  55       1.188 -28.623  67.371  1.00  0.00           N  
ATOM    862  CA  ARG A  55       2.515 -28.432  66.810  1.00  0.00           C  
ATOM    863  C   ARG A  55       2.735 -26.947  66.543  1.00  0.00           C  
ATOM    864  O   ARG A  55       1.842 -26.261  66.046  1.00  0.00           O  
ATOM    865  CB  ARG A  55       2.683 -29.222  65.521  1.00  0.00           C  
ATOM    866  CG  ARG A  55       2.704 -30.733  65.694  1.00  0.00           C  
ATOM    867  CD  ARG A  55       2.827 -31.434  64.390  1.00  0.00           C  
ATOM    868  NE  ARG A  55       4.115 -31.187  63.762  1.00  0.00           N  
ATOM    869  CZ  ARG A  55       4.460 -31.614  62.531  1.00  0.00           C  
ATOM    870  NH1 ARG A  55       3.604 -32.306  61.812  1.00  0.00           N  
ATOM    871  NH2 ARG A  55       5.658 -31.337  62.047  1.00  0.00           N  
ATOM    872  H   ARG A  55       0.576 -29.315  66.962  1.00  0.00           H  
ATOM    873  HA  ARG A  55       3.250 -28.791  67.531  1.00  0.00           H  
ATOM    874 1HB  ARG A  55       1.871 -28.980  64.837  1.00  0.00           H  
ATOM    875 2HB  ARG A  55       3.616 -28.933  65.036  1.00  0.00           H  
ATOM    876 1HG  ARG A  55       3.553 -31.016  66.317  1.00  0.00           H  
ATOM    877 2HG  ARG A  55       1.779 -31.057  66.172  1.00  0.00           H  
ATOM    878 1HD  ARG A  55       2.723 -32.507  64.543  1.00  0.00           H  
ATOM    879 2HD  ARG A  55       2.046 -31.086  63.715  1.00  0.00           H  
ATOM    880  HE  ARG A  55       4.800 -30.658  64.285  1.00  0.00           H  
ATOM    881 1HH1 ARG A  55       2.688 -32.517  62.182  1.00  0.00           H  
ATOM    882 2HH1 ARG A  55       3.862 -32.626  60.890  1.00  0.00           H  
ATOM    883 1HH2 ARG A  55       6.316 -30.805  62.601  1.00  0.00           H  
ATOM    884 2HH2 ARG A  55       5.916 -31.657  61.126  1.00  0.00           H  
ATOM    885  N   GLY A  56       3.896 -26.448  66.945  1.00  0.00           N  
ATOM    886  CA  GLY A  56       4.240 -25.030  66.783  1.00  0.00           C  
ATOM    887  C   GLY A  56       3.963 -24.164  67.988  1.00  0.00           C  
ATOM    888  O   GLY A  56       4.346 -23.011  68.015  1.00  0.00           O  
ATOM    889  H   GLY A  56       4.564 -27.070  67.377  1.00  0.00           H  
ATOM    890 1HA  GLY A  56       5.300 -24.938  66.545  1.00  0.00           H  
ATOM    891 2HA  GLY A  56       3.685 -24.615  65.943  1.00  0.00           H  
ATOM    892  N   PHE A  57       3.244 -24.701  68.971  1.00  0.00           N  
ATOM    893  CA  PHE A  57       2.714 -23.932  70.110  1.00  0.00           C  
ATOM    894  C   PHE A  57       3.121 -24.543  71.433  1.00  0.00           C  
ATOM    895  O   PHE A  57       3.498 -25.711  71.488  1.00  0.00           O  
ATOM    896  CB  PHE A  57       1.188 -23.849  70.043  1.00  0.00           C  
ATOM    897  CG  PHE A  57       0.673 -23.128  68.830  1.00  0.00           C  
ATOM    898  CD1 PHE A  57       1.431 -22.142  68.217  1.00  0.00           C  
ATOM    899  CD2 PHE A  57      -0.571 -23.435  68.299  1.00  0.00           C  
ATOM    900  CE1 PHE A  57       0.959 -21.478  67.101  1.00  0.00           C  
ATOM    901  CE2 PHE A  57      -1.046 -22.774  67.183  1.00  0.00           C  
ATOM    902  CZ  PHE A  57      -0.280 -21.794  66.583  1.00  0.00           C  
ATOM    903  H   PHE A  57       3.060 -25.693  68.919  1.00  0.00           H  
ATOM    904  HA  PHE A  57       3.119 -22.920  70.063  1.00  0.00           H  
ATOM    905 1HB  PHE A  57       0.769 -24.854  70.045  1.00  0.00           H  
ATOM    906 2HB  PHE A  57       0.813 -23.336  70.928  1.00  0.00           H  
ATOM    907  HD1 PHE A  57       2.411 -21.893  68.626  1.00  0.00           H  
ATOM    908  HD2 PHE A  57      -1.176 -24.208  68.772  1.00  0.00           H  
ATOM    909  HE1 PHE A  57       1.565 -20.705  66.630  1.00  0.00           H  
ATOM    910  HE2 PHE A  57      -2.025 -23.025  66.775  1.00  0.00           H  
ATOM    911  HZ  PHE A  57      -0.653 -21.271  65.704  1.00  0.00           H  
ATOM    912  N   GLY A  58       3.104 -23.728  72.476  1.00  0.00           N  
ATOM    913  CA  GLY A  58       3.389 -24.223  73.814  1.00  0.00           C  
ATOM    914  C   GLY A  58       4.762 -24.851  73.901  1.00  0.00           C  
ATOM    915  O   GLY A  58       5.782 -24.209  73.536  1.00  0.00           O  
ATOM    916  H   GLY A  58       2.891 -22.749  72.349  1.00  0.00           H  
ATOM    917 1HA  GLY A  58       3.321 -23.402  74.528  1.00  0.00           H  
ATOM    918 2HA  GLY A  58       2.637 -24.958  74.098  1.00  0.00           H  
ATOM    919  N   ARG A  59       4.794 -26.086  74.397  1.00  0.00           N  
ATOM    920  CA  ARG A  59       6.027 -26.805  74.633  1.00  0.00           C  
ATOM    921  C   ARG A  59       6.249 -27.835  73.556  1.00  0.00           C  
ATOM    922  O   ARG A  59       7.160 -28.650  73.693  1.00  0.00           O  
ATOM    923  CB  ARG A  59       6.005 -27.489  75.992  1.00  0.00           C  
ATOM    924  CG  ARG A  59       6.018 -26.544  77.184  1.00  0.00           C  
ATOM    925  CD  ARG A  59       5.795 -27.268  78.461  1.00  0.00           C  
ATOM    926  NE  ARG A  59       5.893 -26.383  79.611  1.00  0.00           N  
ATOM    927  CZ  ARG A  59       4.919 -25.546  80.017  1.00  0.00           C  
ATOM    928  NH1 ARG A  59       3.782 -25.491  79.359  1.00  0.00           N  
ATOM    929  NH2 ARG A  59       5.106 -24.780  81.077  1.00  0.00           N  
ATOM    930  H   ARG A  59       3.915 -26.532  74.615  1.00  0.00           H  
ATOM    931  HA  ARG A  59       6.852 -26.092  74.619  1.00  0.00           H  
ATOM    932 1HB  ARG A  59       5.113 -28.109  76.073  1.00  0.00           H  
ATOM    933 2HB  ARG A  59       6.869 -28.146  76.083  1.00  0.00           H  
ATOM    934 1HG  ARG A  59       6.983 -26.041  77.239  1.00  0.00           H  
ATOM    935 2HG  ARG A  59       5.228 -25.801  77.068  1.00  0.00           H  
ATOM    936 1HD  ARG A  59       4.800 -27.714  78.458  1.00  0.00           H  
ATOM    937 2HD  ARG A  59       6.543 -28.053  78.570  1.00  0.00           H  
ATOM    938  HE  ARG A  59       6.753 -26.397  80.142  1.00  0.00           H  
ATOM    939 1HH1 ARG A  59       3.639 -26.077  78.548  1.00  0.00           H  
ATOM    940 2HH1 ARG A  59       3.052 -24.864  79.664  1.00  0.00           H  
ATOM    941 1HH2 ARG A  59       5.980 -24.822  81.584  1.00  0.00           H  
ATOM    942 2HH2 ARG A  59       4.376 -24.153  81.382  1.00  0.00           H  
ATOM    943  N   SER A  60       5.433 -27.849  72.505  1.00  0.00           N  
ATOM    944  CA  SER A  60       5.610 -28.817  71.428  1.00  0.00           C  
ATOM    945  C   SER A  60       6.750 -28.422  70.473  1.00  0.00           C  
ATOM    946  O   SER A  60       7.227 -27.264  70.486  1.00  0.00           O  
ATOM    947  CB  SER A  60       4.315 -28.958  70.652  1.00  0.00           C  
ATOM    948  OG  SER A  60       3.298 -29.478  71.463  1.00  0.00           O  
ATOM    949  H   SER A  60       4.678 -27.181  72.447  1.00  0.00           H  
ATOM    950  HA  SER A  60       5.868 -29.781  71.868  1.00  0.00           H  
ATOM    951 1HB  SER A  60       4.015 -27.985  70.266  1.00  0.00           H  
ATOM    952 2HB  SER A  60       4.473 -29.614  69.797  1.00  0.00           H  
ATOM    953  HG  SER A  60       2.518 -29.537  70.905  1.00  0.00           H  
ATOM    954  N   ASP A  61       7.166 -29.355  69.622  1.00  0.00           N  
ATOM    955  CA  ASP A  61       8.113 -28.981  68.565  1.00  0.00           C  
ATOM    956  C   ASP A  61       7.603 -27.820  67.724  1.00  0.00           C  
ATOM    957  O   ASP A  61       6.391 -27.609  67.618  1.00  0.00           O  
ATOM    958  CB  ASP A  61       8.398 -30.178  67.655  1.00  0.00           C  
ATOM    959  CG  ASP A  61       9.549 -29.928  66.690  1.00  0.00           C  
ATOM    960  OD1 ASP A  61      10.364 -29.082  66.975  1.00  0.00           O  
ATOM    961  OD2 ASP A  61       9.603 -30.585  65.678  1.00  0.00           O  
ATOM    962  H   ASP A  61       6.849 -30.312  69.683  1.00  0.00           H  
ATOM    963  HA  ASP A  61       9.047 -28.668  69.032  1.00  0.00           H  
ATOM    964 1HB  ASP A  61       8.637 -31.050  68.265  1.00  0.00           H  
ATOM    965 2HB  ASP A  61       7.505 -30.418  67.078  1.00  0.00           H  
ATOM    966  N   GLN A  62       8.529 -27.173  67.029  1.00  0.00           N  
ATOM    967  CA  GLN A  62       8.258 -26.078  66.100  1.00  0.00           C  
ATOM    968  C   GLN A  62       8.801 -26.424  64.736  1.00  0.00           C  
ATOM    969  O   GLN A  62       9.812 -25.888  64.332  1.00  0.00           O  
ATOM    970  CB  GLN A  62       8.875 -24.767  66.595  1.00  0.00           C  
ATOM    971  CG  GLN A  62       8.292 -24.259  67.902  1.00  0.00           C  
ATOM    972  CD  GLN A  62       8.928 -22.957  68.352  1.00  0.00           C  
ATOM    973  OE1 GLN A  62       9.296 -22.113  67.531  1.00  0.00           O  
ATOM    974  NE2 GLN A  62       9.061 -22.787  69.663  1.00  0.00           N  
ATOM    975  H   GLN A  62       9.482 -27.476  67.168  1.00  0.00           H  
ATOM    976  HA  GLN A  62       7.179 -25.943  66.030  1.00  0.00           H  
ATOM    977 1HB  GLN A  62       9.948 -24.900  66.734  1.00  0.00           H  
ATOM    978 2HB  GLN A  62       8.736 -23.992  65.841  1.00  0.00           H  
ATOM    979 1HG  GLN A  62       7.224 -24.089  67.770  1.00  0.00           H  
ATOM    980 2HG  GLN A  62       8.459 -25.007  68.677  1.00  0.00           H  
ATOM    981 1HE2 GLN A  62       9.474 -21.948  70.019  1.00  0.00           H  
ATOM    982 2HE2 GLN A  62       8.749 -23.497  70.294  1.00  0.00           H  
ATOM    983  N   PRO A  63       8.099 -27.299  63.994  1.00  0.00           N  
ATOM    984  CA  PRO A  63       8.484 -27.628  62.614  1.00  0.00           C  
ATOM    985  C   PRO A  63       8.198 -26.503  61.632  1.00  0.00           C  
ATOM    986  O   PRO A  63       7.608 -25.457  61.975  1.00  0.00           O  
ATOM    987  CB  PRO A  63       7.625 -28.859  62.308  1.00  0.00           C  
ATOM    988  CG  PRO A  63       6.408 -28.674  63.150  1.00  0.00           C  
ATOM    989  CD  PRO A  63       6.920 -28.029  64.410  1.00  0.00           C  
ATOM    990  HA  PRO A  63       9.555 -27.876  62.587  1.00  0.00           H  
ATOM    991 1HB  PRO A  63       7.397 -28.901  61.233  1.00  0.00           H  
ATOM    992 2HB  PRO A  63       8.179 -29.776  62.556  1.00  0.00           H  
ATOM    993 1HG  PRO A  63       5.673 -28.048  62.622  1.00  0.00           H  
ATOM    994 2HG  PRO A  63       5.924 -29.644  63.337  1.00  0.00           H  
ATOM    995 1HD  PRO A  63       6.158 -27.341  64.806  1.00  0.00           H  
ATOM    996 2HD  PRO A  63       7.162 -28.807  65.149  1.00  0.00           H  
ATOM    997  N   TRP A  64       8.719 -26.646  60.422  1.00  0.00           N  
ATOM    998  CA  TRP A  64       8.466 -25.635  59.398  1.00  0.00           C  
ATOM    999  C   TRP A  64       7.147 -25.887  58.693  1.00  0.00           C  
ATOM   1000  O   TRP A  64       6.460 -24.959  58.237  1.00  0.00           O  
ATOM   1001  CB  TRP A  64       9.599 -25.617  58.370  1.00  0.00           C  
ATOM   1002  CG  TRP A  64      10.887 -25.074  58.908  1.00  0.00           C  
ATOM   1003  CD1 TRP A  64      11.043 -24.285  60.009  1.00  0.00           C  
ATOM   1004  CD2 TRP A  64      12.216 -25.278  58.371  1.00  0.00           C  
ATOM   1005  NE1 TRP A  64      12.370 -23.984  60.192  1.00  0.00           N  
ATOM   1006  CE2 TRP A  64      13.103 -24.585  59.199  1.00  0.00           C  
ATOM   1007  CE3 TRP A  64      12.717 -25.984  57.269  1.00  0.00           C  
ATOM   1008  CZ2 TRP A  64      14.468 -24.571  58.964  1.00  0.00           C  
ATOM   1009  CZ3 TRP A  64      14.087 -25.971  57.034  1.00  0.00           C  
ATOM   1010  CH2 TRP A  64      14.939 -25.283  57.861  1.00  0.00           C  
ATOM   1011  H   TRP A  64       9.291 -27.446  60.193  1.00  0.00           H  
ATOM   1012  HA  TRP A  64       8.418 -24.659  59.880  1.00  0.00           H  
ATOM   1013 1HB  TRP A  64       9.778 -26.630  58.008  1.00  0.00           H  
ATOM   1014 2HB  TRP A  64       9.303 -25.012  57.513  1.00  0.00           H  
ATOM   1015  HD1 TRP A  64      10.232 -23.943  60.649  1.00  0.00           H  
ATOM   1016  HE1 TRP A  64      12.747 -23.413  60.935  1.00  0.00           H  
ATOM   1017  HE3 TRP A  64      12.045 -26.534  56.612  1.00  0.00           H  
ATOM   1018  HZ2 TRP A  64      15.162 -24.031  59.609  1.00  0.00           H  
ATOM   1019  HZ3 TRP A  64      14.468 -26.522  56.175  1.00  0.00           H  
ATOM   1020  HH2 TRP A  64      16.008 -25.295  57.648  1.00  0.00           H  
ATOM   1021  N   THR A  65       6.819 -27.166  58.533  1.00  0.00           N  
ATOM   1022  CA  THR A  65       5.568 -27.511  57.854  1.00  0.00           C  
ATOM   1023  C   THR A  65       4.596 -28.319  58.650  1.00  0.00           C  
ATOM   1024  O   THR A  65       4.837 -28.692  59.800  1.00  0.00           O  
ATOM   1025  CB  THR A  65       5.860 -28.276  56.550  1.00  0.00           C  
ATOM   1026  OG1 THR A  65       6.453 -29.544  56.859  1.00  0.00           O  
ATOM   1027  CG2 THR A  65       6.807 -27.480  55.665  1.00  0.00           C  
ATOM   1028  H   THR A  65       7.416 -27.907  58.871  1.00  0.00           H  
ATOM   1029  HA  THR A  65       5.042 -26.588  57.608  1.00  0.00           H  
ATOM   1030  HB  THR A  65       4.928 -28.448  56.012  1.00  0.00           H  
ATOM   1031  HG1 THR A  65       6.634 -30.019  56.044  1.00  0.00           H  
ATOM   1032 1HG2 THR A  65       7.002 -28.036  54.748  1.00  0.00           H  
ATOM   1033 2HG2 THR A  65       6.354 -26.520  55.419  1.00  0.00           H  
ATOM   1034 3HG2 THR A  65       7.745 -27.313  56.194  1.00  0.00           H  
ATOM   1035  N   GLY A  66       3.467 -28.633  57.999  1.00  0.00           N  
ATOM   1036  CA  GLY A  66       2.458 -29.387  58.650  1.00  0.00           C  
ATOM   1037  C   GLY A  66       1.347 -28.575  59.311  1.00  0.00           C  
ATOM   1038  O   GLY A  66       0.562 -29.131  60.052  1.00  0.00           O  
ATOM   1039  H   GLY A  66       3.322 -28.339  57.044  1.00  0.00           H  
ATOM   1040 1HA  GLY A  66       1.986 -30.059  57.933  1.00  0.00           H  
ATOM   1041 2HA  GLY A  66       2.910 -30.008  59.423  1.00  0.00           H  
ATOM   1042  N   ASN A  67       1.272 -27.271  59.024  1.00  0.00           N  
ATOM   1043  CA  ASN A  67       0.317 -26.393  59.671  1.00  0.00           C  
ATOM   1044  C   ASN A  67      -0.965 -26.311  58.831  1.00  0.00           C  
ATOM   1045  O   ASN A  67      -1.307 -25.264  58.324  1.00  0.00           O  
ATOM   1046  CB  ASN A  67       0.918 -25.017  59.894  1.00  0.00           C  
ATOM   1047  CG  ASN A  67       2.054 -25.036  60.879  1.00  0.00           C  
ATOM   1048  OD1 ASN A  67       1.891 -25.470  62.025  1.00  0.00           O  
ATOM   1049  ND2 ASN A  67       3.202 -24.572  60.454  1.00  0.00           N  
ATOM   1050  H   ASN A  67       1.903 -26.889  58.334  1.00  0.00           H  
ATOM   1051  HA  ASN A  67       0.057 -26.819  60.641  1.00  0.00           H  
ATOM   1052 1HB  ASN A  67       1.281 -24.620  58.945  1.00  0.00           H  
ATOM   1053 2HB  ASN A  67       0.147 -24.338  60.259  1.00  0.00           H  
ATOM   1054 1HD2 ASN A  67       3.993 -24.560  61.066  1.00  0.00           H  
ATOM   1055 2HD2 ASN A  67       3.288 -24.230  59.519  1.00  0.00           H  
ATOM   1056  N   ASP A  68      -1.608 -27.447  58.693  1.00  0.00           N  
ATOM   1057  CA  ASP A  68      -2.899 -27.596  58.066  1.00  0.00           C  
ATOM   1058  C   ASP A  68      -3.641 -28.773  58.732  1.00  0.00           C  
ATOM   1059  O   ASP A  68      -3.048 -29.534  59.441  1.00  0.00           O  
ATOM   1060  CB  ASP A  68      -2.746 -27.831  56.561  1.00  0.00           C  
ATOM   1061  CG  ASP A  68      -2.020 -29.129  56.235  1.00  0.00           C  
ATOM   1062  OD1 ASP A  68      -2.161 -30.070  56.980  1.00  0.00           O  
ATOM   1063  OD2 ASP A  68      -1.330 -29.167  55.244  1.00  0.00           O  
ATOM   1064  H   ASP A  68      -1.143 -28.264  59.062  1.00  0.00           H  
ATOM   1065  HA  ASP A  68      -3.465 -26.677  58.217  1.00  0.00           H  
ATOM   1066 1HB  ASP A  68      -3.732 -27.856  56.095  1.00  0.00           H  
ATOM   1067 2HB  ASP A  68      -2.195 -27.002  56.117  1.00  0.00           H  
ATOM   1068  N   TYR A  69      -4.950 -28.865  58.522  1.00  0.00           N  
ATOM   1069  CA  TYR A  69      -5.773 -29.774  59.281  1.00  0.00           C  
ATOM   1070  C   TYR A  69      -5.545 -31.231  59.002  1.00  0.00           C  
ATOM   1071  O   TYR A  69      -5.808 -32.065  59.861  1.00  0.00           O  
ATOM   1072  CB  TYR A  69      -7.248 -29.442  59.043  1.00  0.00           C  
ATOM   1073  CG  TYR A  69      -7.739 -29.803  57.659  1.00  0.00           C  
ATOM   1074  CD1 TYR A  69      -8.248 -31.070  57.412  1.00  0.00           C  
ATOM   1075  CD2 TYR A  69      -7.681 -28.868  56.637  1.00  0.00           C  
ATOM   1076  CE1 TYR A  69      -8.697 -31.399  56.147  1.00  0.00           C  
ATOM   1077  CE2 TYR A  69      -8.130 -29.197  55.373  1.00  0.00           C  
ATOM   1078  CZ  TYR A  69      -8.636 -30.457  55.127  1.00  0.00           C  
ATOM   1079  OH  TYR A  69      -9.083 -30.785  53.867  1.00  0.00           O  
ATOM   1080  H   TYR A  69      -5.380 -28.286  57.815  1.00  0.00           H  
ATOM   1081  HA  TYR A  69      -5.543 -29.647  60.339  1.00  0.00           H  
ATOM   1082 1HB  TYR A  69      -7.863 -29.973  59.772  1.00  0.00           H  
ATOM   1083 2HB  TYR A  69      -7.410 -28.375  59.194  1.00  0.00           H  
ATOM   1084  HD1 TYR A  69      -8.294 -31.805  58.215  1.00  0.00           H  
ATOM   1085  HD2 TYR A  69      -7.280 -27.873  56.831  1.00  0.00           H  
ATOM   1086  HE1 TYR A  69      -9.097 -32.394  55.953  1.00  0.00           H  
ATOM   1087  HE2 TYR A  69      -8.083 -28.462  54.569  1.00  0.00           H  
ATOM   1088  HH  TYR A  69      -9.401 -31.691  53.868  1.00  0.00           H  
ATOM   1089  N   ASP A  70      -5.100 -31.606  57.804  1.00  0.00           N  
ATOM   1090  CA  ASP A  70      -4.817 -33.036  57.654  1.00  0.00           C  
ATOM   1091  C   ASP A  70      -3.721 -33.485  58.620  1.00  0.00           C  
ATOM   1092  O   ASP A  70      -3.827 -34.511  59.313  1.00  0.00           O  
ATOM   1093  CB  ASP A  70      -4.399 -33.354  56.216  1.00  0.00           C  
ATOM   1094  CG  ASP A  70      -5.556 -33.269  55.230  1.00  0.00           C  
ATOM   1095  OD1 ASP A  70      -6.624 -33.732  55.556  1.00  0.00           O  
ATOM   1096  OD2 ASP A  70      -5.362 -32.742  54.161  1.00  0.00           O  
ATOM   1097  H   ASP A  70      -4.950 -30.990  57.018  1.00  0.00           H  
ATOM   1098  HA  ASP A  70      -5.725 -33.594  57.884  1.00  0.00           H  
ATOM   1099 1HB  ASP A  70      -3.621 -32.658  55.901  1.00  0.00           H  
ATOM   1100 2HB  ASP A  70      -3.977 -34.358  56.173  1.00  0.00           H  
ATOM   1101  N   THR A  71      -2.695 -32.653  58.742  1.00  0.00           N  
ATOM   1102  CA  THR A  71      -1.570 -32.982  59.624  1.00  0.00           C  
ATOM   1103  C   THR A  71      -1.957 -32.772  61.116  1.00  0.00           C  
ATOM   1104  O   THR A  71      -1.609 -33.594  61.975  1.00  0.00           O  
ATOM   1105  CB  THR A  71      -0.333 -32.134  59.275  1.00  0.00           C  
ATOM   1106  OG1 THR A  71       0.059 -32.391  57.920  1.00  0.00           O  
ATOM   1107  CG2 THR A  71       0.823 -32.469  60.205  1.00  0.00           C  
ATOM   1108  H   THR A  71      -2.679 -31.784  58.228  1.00  0.00           H  
ATOM   1109  HA  THR A  71      -1.318 -34.034  59.485  1.00  0.00           H  
ATOM   1110  HB  THR A  71      -0.577 -31.077  59.374  1.00  0.00           H  
ATOM   1111  HG1 THR A  71      -0.504 -31.890  57.324  1.00  0.00           H  
ATOM   1112 1HG2 THR A  71       1.688 -31.860  59.944  1.00  0.00           H  
ATOM   1113 2HG2 THR A  71       0.532 -32.264  61.235  1.00  0.00           H  
ATOM   1114 3HG2 THR A  71       1.078 -33.523  60.104  1.00  0.00           H  
ATOM   1115  N   PHE A  72      -2.627 -31.666  61.411  1.00  0.00           N  
ATOM   1116  CA  PHE A  72      -3.091 -31.398  62.775  1.00  0.00           C  
ATOM   1117  C   PHE A  72      -3.931 -32.564  63.261  1.00  0.00           C  
ATOM   1118  O   PHE A  72      -3.836 -32.993  64.424  1.00  0.00           O  
ATOM   1119  CB  PHE A  72      -3.908 -30.106  62.836  1.00  0.00           C  
ATOM   1120  CG  PHE A  72      -3.078 -28.859  62.729  1.00  0.00           C  
ATOM   1121  CD1 PHE A  72      -1.748 -28.857  63.121  1.00  0.00           C  
ATOM   1122  CD2 PHE A  72      -3.626 -27.684  62.235  1.00  0.00           C  
ATOM   1123  CE1 PHE A  72      -0.984 -27.710  63.023  1.00  0.00           C  
ATOM   1124  CE2 PHE A  72      -2.864 -26.536  62.135  1.00  0.00           C  
ATOM   1125  CZ  PHE A  72      -1.541 -26.550  62.530  1.00  0.00           C  
ATOM   1126  H   PHE A  72      -2.823 -30.993  60.684  1.00  0.00           H  
ATOM   1127  HA  PHE A  72      -2.219 -31.283  63.421  1.00  0.00           H  
ATOM   1128 1HB  PHE A  72      -4.638 -30.099  62.028  1.00  0.00           H  
ATOM   1129 2HB  PHE A  72      -4.459 -30.068  63.775  1.00  0.00           H  
ATOM   1130  HD1 PHE A  72      -1.307 -29.775  63.510  1.00  0.00           H  
ATOM   1131  HD2 PHE A  72      -4.671 -27.673  61.924  1.00  0.00           H  
ATOM   1132  HE1 PHE A  72       0.060 -27.723  63.336  1.00  0.00           H  
ATOM   1133  HE2 PHE A  72      -3.306 -25.619  61.745  1.00  0.00           H  
ATOM   1134  HZ  PHE A  72      -0.940 -25.645  62.453  1.00  0.00           H  
ATOM   1135  N   ALA A  73      -4.779 -33.081  62.376  1.00  0.00           N  
ATOM   1136  CA  ALA A  73      -5.661 -34.186  62.749  1.00  0.00           C  
ATOM   1137  C   ALA A  73      -4.926 -35.485  62.920  1.00  0.00           C  
ATOM   1138  O   ALA A  73      -5.274 -36.249  63.821  1.00  0.00           O  
ATOM   1139  CB  ALA A  73      -6.761 -34.357  61.712  1.00  0.00           C  
ATOM   1140  H   ALA A  73      -4.821 -32.714  61.436  1.00  0.00           H  
ATOM   1141  HA  ALA A  73      -6.115 -33.947  63.711  1.00  0.00           H  
ATOM   1142 1HB  ALA A  73      -7.410 -35.183  62.002  1.00  0.00           H  
ATOM   1143 2HB  ALA A  73      -7.347 -33.440  61.649  1.00  0.00           H  
ATOM   1144 3HB  ALA A  73      -6.316 -34.569  60.741  1.00  0.00           H  
ATOM   1145  N   ASP A  74      -3.937 -35.750  62.069  1.00  0.00           N  
ATOM   1146  CA  ASP A  74      -3.048 -36.907  62.222  1.00  0.00           C  
ATOM   1147  C   ASP A  74      -2.305 -36.845  63.565  1.00  0.00           C  
ATOM   1148  O   ASP A  74      -2.103 -37.860  64.250  1.00  0.00           O  
ATOM   1149  CB  ASP A  74      -2.040 -36.969  61.071  1.00  0.00           C  
ATOM   1150  CG  ASP A  74      -2.675 -37.376  59.749  1.00  0.00           C  
ATOM   1151  OD1 ASP A  74      -3.768 -37.892  59.771  1.00  0.00           O  
ATOM   1152  OD2 ASP A  74      -2.062 -37.168  58.729  1.00  0.00           O  
ATOM   1153  H   ASP A  74      -3.800 -35.124  61.288  1.00  0.00           H  
ATOM   1154  HA  ASP A  74      -3.654 -37.814  62.202  1.00  0.00           H  
ATOM   1155 1HB  ASP A  74      -1.570 -35.993  60.947  1.00  0.00           H  
ATOM   1156 2HB  ASP A  74      -1.253 -37.683  61.315  1.00  0.00           H  
ATOM   1157  N   ASP A  75      -1.927 -35.627  63.969  1.00  0.00           N  
ATOM   1158  CA  ASP A  75      -1.242 -35.455  65.241  1.00  0.00           C  
ATOM   1159  C   ASP A  75      -2.182 -35.861  66.385  1.00  0.00           C  
ATOM   1160  O   ASP A  75      -1.766 -36.572  67.285  1.00  0.00           O  
ATOM   1161  CB  ASP A  75      -0.781 -34.006  65.419  1.00  0.00           C  
ATOM   1162  CG  ASP A  75       0.382 -33.638  64.506  1.00  0.00           C  
ATOM   1163  OD1 ASP A  75       1.281 -34.434  64.373  1.00  0.00           O  
ATOM   1164  OD2 ASP A  75       0.358 -32.566  63.952  1.00  0.00           O  
ATOM   1165  H   ASP A  75      -2.113 -34.816  63.397  1.00  0.00           H  
ATOM   1166  HA  ASP A  75      -0.364 -36.101  65.251  1.00  0.00           H  
ATOM   1167 1HB  ASP A  75      -1.612 -33.332  65.214  1.00  0.00           H  
ATOM   1168 2HB  ASP A  75      -0.476 -33.846  66.454  1.00  0.00           H  
ATOM   1169  N   ILE A  76      -3.447 -35.446  66.311  1.00  0.00           N  
ATOM   1170  CA  ILE A  76      -4.452 -35.809  67.322  1.00  0.00           C  
ATOM   1171  C   ILE A  76      -4.656 -37.335  67.314  1.00  0.00           C  
ATOM   1172  O   ILE A  76      -4.736 -37.958  68.367  1.00  0.00           O  
ATOM   1173  CB  ILE A  76      -5.792 -35.097  67.062  1.00  0.00           C  
ATOM   1174  CG1 ILE A  76      -5.649 -33.590  67.288  1.00  0.00           C  
ATOM   1175  CG2 ILE A  76      -6.881 -35.671  67.955  1.00  0.00           C  
ATOM   1176  CD1 ILE A  76      -6.827 -32.783  66.793  1.00  0.00           C  
ATOM   1177  H   ILE A  76      -3.720 -34.863  65.533  1.00  0.00           H  
ATOM   1178  HA  ILE A  76      -4.086 -35.499  68.300  1.00  0.00           H  
ATOM   1179  HB  ILE A  76      -6.080 -35.233  66.020  1.00  0.00           H  
ATOM   1180 1HG1 ILE A  76      -5.522 -33.392  68.352  1.00  0.00           H  
ATOM   1181 2HG1 ILE A  76      -4.753 -33.229  66.781  1.00  0.00           H  
ATOM   1182 1HG2 ILE A  76      -7.821 -35.156  67.759  1.00  0.00           H  
ATOM   1183 2HG2 ILE A  76      -6.999 -36.734  67.747  1.00  0.00           H  
ATOM   1184 3HG2 ILE A  76      -6.604 -35.534  69.001  1.00  0.00           H  
ATOM   1185 1HD1 ILE A  76      -6.652 -31.725  66.988  1.00  0.00           H  
ATOM   1186 2HD1 ILE A  76      -6.951 -32.939  65.721  1.00  0.00           H  
ATOM   1187 3HD1 ILE A  76      -7.730 -33.102  67.312  1.00  0.00           H  
ATOM   1188  N   ALA A  77      -4.759 -37.908  66.110  1.00  0.00           N  
ATOM   1189  CA  ALA A  77      -4.893 -39.376  65.969  1.00  0.00           C  
ATOM   1190  C   ALA A  77      -3.753 -40.114  66.698  1.00  0.00           C  
ATOM   1191  O   ALA A  77      -4.006 -41.077  67.401  1.00  0.00           O  
ATOM   1192  CB  ALA A  77      -4.919 -39.769  64.499  1.00  0.00           C  
ATOM   1193  H   ALA A  77      -4.746 -37.333  65.280  1.00  0.00           H  
ATOM   1194  HA  ALA A  77      -5.834 -39.676  66.430  1.00  0.00           H  
ATOM   1195 1HB  ALA A  77      -5.018 -40.851  64.413  1.00  0.00           H  
ATOM   1196 2HB  ALA A  77      -5.765 -39.287  64.008  1.00  0.00           H  
ATOM   1197 3HB  ALA A  77      -3.993 -39.450  64.022  1.00  0.00           H  
ATOM   1198  N   GLN A  78      -2.517 -39.649  66.550  1.00  0.00           N  
ATOM   1199  CA  GLN A  78      -1.371 -40.295  67.175  1.00  0.00           C  
ATOM   1200  C   GLN A  78      -1.448 -40.225  68.685  1.00  0.00           C  
ATOM   1201  O   GLN A  78      -1.148 -41.191  69.369  1.00  0.00           O  
ATOM   1202  CB  GLN A  78      -0.066 -39.655  66.693  1.00  0.00           C  
ATOM   1203  CG  GLN A  78       1.189 -40.336  67.212  1.00  0.00           C  
ATOM   1204  CD  GLN A  78       1.330 -41.757  66.702  1.00  0.00           C  
ATOM   1205  OE1 GLN A  78       1.230 -42.012  65.498  1.00  0.00           O  
ATOM   1206  NE2 GLN A  78       1.564 -42.692  67.615  1.00  0.00           N  
ATOM   1207  H   GLN A  78      -2.370 -38.823  65.987  1.00  0.00           H  
ATOM   1208  HA  GLN A  78      -1.369 -41.347  66.890  1.00  0.00           H  
ATOM   1209 1HB  GLN A  78      -0.033 -39.673  65.604  1.00  0.00           H  
ATOM   1210 2HB  GLN A  78      -0.036 -38.611  67.005  1.00  0.00           H  
ATOM   1211 1HG  GLN A  78       2.060 -39.767  66.885  1.00  0.00           H  
ATOM   1212 2HG  GLN A  78       1.150 -40.366  68.301  1.00  0.00           H  
ATOM   1213 1HE2 GLN A  78       1.666 -43.649  67.338  1.00  0.00           H  
ATOM   1214 2HE2 GLN A  78       1.638 -42.442  68.580  1.00  0.00           H  
ATOM   1215  N   LEU A  79      -1.831 -39.055  69.200  1.00  0.00           N  
ATOM   1216  CA  LEU A  79      -2.129 -38.933  70.628  1.00  0.00           C  
ATOM   1217  C   LEU A  79      -3.178 -39.945  71.121  1.00  0.00           C  
ATOM   1218  O   LEU A  79      -2.949 -40.647  72.108  1.00  0.00           O  
ATOM   1219  CB  LEU A  79      -2.616 -37.510  70.929  1.00  0.00           C  
ATOM   1220  CG  LEU A  79      -3.020 -37.238  72.383  1.00  0.00           C  
ATOM   1221  CD1 LEU A  79      -1.812 -37.430  73.290  1.00  0.00           C  
ATOM   1222  CD2 LEU A  79      -3.573 -35.826  72.502  1.00  0.00           C  
ATOM   1223  H   LEU A  79      -1.919 -38.242  68.608  1.00  0.00           H  
ATOM   1224  HA  LEU A  79      -1.215 -39.124  71.189  1.00  0.00           H  
ATOM   1225 1HB  LEU A  79      -1.824 -36.810  70.668  1.00  0.00           H  
ATOM   1226 2HB  LEU A  79      -3.481 -37.299  70.300  1.00  0.00           H  
ATOM   1227  HG  LEU A  79      -3.783 -37.954  72.689  1.00  0.00           H  
ATOM   1228 1HD1 LEU A  79      -2.098 -37.237  74.324  1.00  0.00           H  
ATOM   1229 2HD1 LEU A  79      -1.448 -38.454  73.200  1.00  0.00           H  
ATOM   1230 3HD1 LEU A  79      -1.023 -36.738  72.997  1.00  0.00           H  
ATOM   1231 1HD2 LEU A  79      -3.861 -35.633  73.536  1.00  0.00           H  
ATOM   1232 2HD2 LEU A  79      -2.810 -35.109  72.198  1.00  0.00           H  
ATOM   1233 3HD2 LEU A  79      -4.446 -35.722  71.857  1.00  0.00           H  
ATOM   1234  N   ILE A  80      -4.349 -40.035  70.450  1.00  0.00           N  
ATOM   1235  CA  ILE A  80      -5.390 -40.926  70.937  1.00  0.00           C  
ATOM   1236  C   ILE A  80      -4.960 -42.369  70.849  1.00  0.00           C  
ATOM   1237  O   ILE A  80      -5.311 -43.207  71.704  1.00  0.00           O  
ATOM   1238  CB  ILE A  80      -6.697 -40.735  70.145  1.00  0.00           C  
ATOM   1239  CG1 ILE A  80      -7.296 -39.355  70.429  1.00  0.00           C  
ATOM   1240  CG2 ILE A  80      -7.692 -41.832  70.489  1.00  0.00           C  
ATOM   1241  CD1 ILE A  80      -8.427 -38.977  69.500  1.00  0.00           C  
ATOM   1242  H   ILE A  80      -4.516 -39.494  69.614  1.00  0.00           H  
ATOM   1243  HA  ILE A  80      -5.585 -40.691  71.983  1.00  0.00           H  
ATOM   1244  HB  ILE A  80      -6.483 -40.772  69.077  1.00  0.00           H  
ATOM   1245 1HG1 ILE A  80      -7.669 -39.324  71.452  1.00  0.00           H  
ATOM   1246 2HG1 ILE A  80      -6.518 -38.596  70.344  1.00  0.00           H  
ATOM   1247 1HG2 ILE A  80      -8.610 -41.681  69.921  1.00  0.00           H  
ATOM   1248 2HG2 ILE A  80      -7.265 -42.802  70.237  1.00  0.00           H  
ATOM   1249 3HG2 ILE A  80      -7.916 -41.799  71.555  1.00  0.00           H  
ATOM   1250 1HD1 ILE A  80      -8.799 -37.987  69.764  1.00  0.00           H  
ATOM   1251 2HD1 ILE A  80      -8.065 -38.967  68.472  1.00  0.00           H  
ATOM   1252 3HD1 ILE A  80      -9.233 -39.704  69.595  1.00  0.00           H  
ATOM   1253  N   GLU A  81      -4.243 -42.669  69.773  1.00  0.00           N  
ATOM   1254  CA  GLU A  81      -3.752 -44.036  69.579  1.00  0.00           C  
ATOM   1255  C   GLU A  81      -2.681 -44.427  70.572  1.00  0.00           C  
ATOM   1256  O   GLU A  81      -2.703 -45.511  71.191  1.00  0.00           O  
ATOM   1257  CB  GLU A  81      -3.204 -44.203  68.160  1.00  0.00           C  
ATOM   1258  CG  GLU A  81      -2.700 -45.604  67.841  1.00  0.00           C  
ATOM   1259  CD  GLU A  81      -3.792 -46.637  67.862  1.00  0.00           C  
ATOM   1260  OE1 GLU A  81      -4.935 -46.269  67.730  1.00  0.00           O  
ATOM   1261  OE2 GLU A  81      -3.483 -47.796  68.011  1.00  0.00           O  
ATOM   1262  H   GLU A  81      -4.028 -41.966  69.080  1.00  0.00           H  
ATOM   1263  HA  GLU A  81      -4.585 -44.726  69.717  1.00  0.00           H  
ATOM   1264 1HB  GLU A  81      -3.982 -43.955  67.438  1.00  0.00           H  
ATOM   1265 2HB  GLU A  81      -2.379 -43.508  68.004  1.00  0.00           H  
ATOM   1266 1HG  GLU A  81      -2.241 -45.597  66.853  1.00  0.00           H  
ATOM   1267 2HG  GLU A  81      -1.934 -45.876  68.566  1.00  0.00           H  
ATOM   1268  N   HIS A  82      -1.726 -43.535  70.769  1.00  0.00           N  
ATOM   1269  CA  HIS A  82      -0.615 -43.791  71.664  1.00  0.00           C  
ATOM   1270  C   HIS A  82      -1.028 -43.875  73.114  1.00  0.00           C  
ATOM   1271  O   HIS A  82      -0.481 -44.718  73.847  1.00  0.00           O  
ATOM   1272  CB  HIS A  82       0.452 -42.702  71.508  1.00  0.00           C  
ATOM   1273  CG  HIS A  82       1.688 -42.951  72.315  1.00  0.00           C  
ATOM   1274  ND1 HIS A  82       2.579 -43.961  72.018  1.00  0.00           N  
ATOM   1275  CD2 HIS A  82       2.181 -42.323  73.408  1.00  0.00           C  
ATOM   1276  CE1 HIS A  82       3.568 -43.942  72.895  1.00  0.00           C  
ATOM   1277  NE2 HIS A  82       3.350 -42.959  73.748  1.00  0.00           N  
ATOM   1278  H   HIS A  82      -1.772 -42.651  70.282  1.00  0.00           H  
ATOM   1279  HA  HIS A  82      -0.162 -44.751  71.417  1.00  0.00           H  
ATOM   1280 1HB  HIS A  82       0.739 -42.622  70.459  1.00  0.00           H  
ATOM   1281 2HB  HIS A  82       0.036 -41.741  71.808  1.00  0.00           H  
ATOM   1282  HD2 HIS A  82       1.733 -41.473  73.923  1.00  0.00           H  
ATOM   1283  HE1 HIS A  82       4.420 -44.622  72.910  1.00  0.00           H  
ATOM   1284  HE2 HIS A  82       3.943 -42.709  74.527  1.00  0.00           H  
ATOM   1285  N   LEU A  83      -2.031 -43.078  73.523  1.00  0.00           N  
ATOM   1286  CA  LEU A  83      -2.565 -43.184  74.863  1.00  0.00           C  
ATOM   1287  C   LEU A  83      -3.676 -44.229  74.951  1.00  0.00           C  
ATOM   1288  O   LEU A  83      -4.216 -44.482  76.050  1.00  0.00           O  
ATOM   1289  CB  LEU A  83      -3.097 -41.820  75.319  1.00  0.00           C  
ATOM   1290  CG  LEU A  83      -2.052 -40.703  75.436  1.00  0.00           C  
ATOM   1291  CD1 LEU A  83      -2.745 -39.394  75.789  1.00  0.00           C  
ATOM   1292  CD2 LEU A  83      -1.022 -41.079  76.491  1.00  0.00           C  
ATOM   1293  H   LEU A  83      -2.421 -42.394  72.891  1.00  0.00           H  
ATOM   1294  HA  LEU A  83      -1.762 -43.493  75.532  1.00  0.00           H  
ATOM   1295 1HB  LEU A  83      -3.857 -41.490  74.613  1.00  0.00           H  
ATOM   1296 2HB  LEU A  83      -3.566 -41.938  76.296  1.00  0.00           H  
ATOM   1297  HG  LEU A  83      -1.555 -40.568  74.475  1.00  0.00           H  
ATOM   1298 1HD1 LEU A  83      -2.002 -38.600  75.872  1.00  0.00           H  
ATOM   1299 2HD1 LEU A  83      -3.461 -39.139  75.008  1.00  0.00           H  
ATOM   1300 3HD1 LEU A  83      -3.266 -39.503  76.740  1.00  0.00           H  
ATOM   1301 1HD2 LEU A  83      -0.279 -40.286  76.573  1.00  0.00           H  
ATOM   1302 2HD2 LEU A  83      -1.519 -41.213  77.452  1.00  0.00           H  
ATOM   1303 3HD2 LEU A  83      -0.531 -42.009  76.204  1.00  0.00           H  
ATOM   1304  N   ASP A  84      -4.030 -44.829  73.826  1.00  0.00           N  
ATOM   1305  CA  ASP A  84      -5.024 -45.874  73.786  1.00  0.00           C  
ATOM   1306  C   ASP A  84      -6.354 -45.438  74.419  1.00  0.00           C  
ATOM   1307  O   ASP A  84      -6.917 -46.153  75.236  1.00  0.00           O  
ATOM   1308  CB  ASP A  84      -4.493 -47.121  74.498  1.00  0.00           C  
ATOM   1309  CG  ASP A  84      -5.299 -48.373  74.179  1.00  0.00           C  
ATOM   1310  OD1 ASP A  84      -5.925 -48.406  73.146  1.00  0.00           O  
ATOM   1311  OD2 ASP A  84      -5.281 -49.284  74.972  1.00  0.00           O  
ATOM   1312  H   ASP A  84      -3.585 -44.541  72.967  1.00  0.00           H  
ATOM   1313  HA  ASP A  84      -5.226 -46.120  72.743  1.00  0.00           H  
ATOM   1314 1HB  ASP A  84      -3.456 -47.291  74.209  1.00  0.00           H  
ATOM   1315 2HB  ASP A  84      -4.511 -46.960  75.576  1.00  0.00           H  
ATOM   1316  N   LEU A  85      -6.863 -44.281  73.997  1.00  0.00           N  
ATOM   1317  CA  LEU A  85      -8.038 -43.668  74.559  1.00  0.00           C  
ATOM   1318  C   LEU A  85      -9.291 -44.207  73.910  1.00  0.00           C  
ATOM   1319  O   LEU A  85      -9.384 -44.316  72.680  1.00  0.00           O  
ATOM   1320  CB  LEU A  85      -7.975 -42.145  74.386  1.00  0.00           C  
ATOM   1321  CG  LEU A  85      -6.808 -41.443  75.092  1.00  0.00           C  
ATOM   1322  CD1 LEU A  85      -6.822 -39.960  74.747  1.00  0.00           C  
ATOM   1323  CD2 LEU A  85      -6.920 -41.657  76.594  1.00  0.00           C  
ATOM   1324  H   LEU A  85      -6.383 -43.820  73.237  1.00  0.00           H  
ATOM   1325  HA  LEU A  85      -8.073 -43.899  75.623  1.00  0.00           H  
ATOM   1326 1HB  LEU A  85      -7.903 -41.919  73.324  1.00  0.00           H  
ATOM   1327 2HB  LEU A  85      -8.900 -41.713  74.767  1.00  0.00           H  
ATOM   1328  HG  LEU A  85      -5.864 -41.859  74.736  1.00  0.00           H  
ATOM   1329 1HD1 LEU A  85      -5.993 -39.462  75.249  1.00  0.00           H  
ATOM   1330 2HD1 LEU A  85      -6.721 -39.837  73.669  1.00  0.00           H  
ATOM   1331 3HD1 LEU A  85      -7.763 -39.520  75.077  1.00  0.00           H  
ATOM   1332 1HD2 LEU A  85      -6.090 -41.158  77.096  1.00  0.00           H  
ATOM   1333 2HD2 LEU A  85      -7.863 -41.240  76.951  1.00  0.00           H  
ATOM   1334 3HD2 LEU A  85      -6.889 -42.724  76.814  1.00  0.00           H  
ATOM   1335  N   LYS A  86     -10.270 -44.480  74.755  1.00  0.00           N  
ATOM   1336  CA  LYS A  86     -11.586 -44.932  74.348  1.00  0.00           C  
ATOM   1337  C   LYS A  86     -12.675 -44.110  75.049  1.00  0.00           C  
ATOM   1338  O   LYS A  86     -12.435 -43.522  76.110  1.00  0.00           O  
ATOM   1339  CB  LYS A  86     -11.757 -46.421  74.652  1.00  0.00           C  
ATOM   1340  CG  LYS A  86     -10.817 -47.334  73.875  1.00  0.00           C  
ATOM   1341  CD  LYS A  86     -11.080 -48.798  74.193  1.00  0.00           C  
ATOM   1342  CE  LYS A  86     -10.137 -49.711  73.424  1.00  0.00           C  
ATOM   1343  NZ  LYS A  86     -10.379 -51.147  73.730  1.00  0.00           N  
ATOM   1344  H   LYS A  86     -10.073 -44.361  75.738  1.00  0.00           H  
ATOM   1345  HA  LYS A  86     -11.686 -44.782  73.273  1.00  0.00           H  
ATOM   1346 1HB  LYS A  86     -11.591 -46.597  75.715  1.00  0.00           H  
ATOM   1347 2HB  LYS A  86     -12.780 -46.724  74.425  1.00  0.00           H  
ATOM   1348 1HG  LYS A  86     -10.954 -47.172  72.806  1.00  0.00           H  
ATOM   1349 2HG  LYS A  86      -9.785 -47.095  74.131  1.00  0.00           H  
ATOM   1350 1HD  LYS A  86     -10.946 -48.968  75.262  1.00  0.00           H  
ATOM   1351 2HD  LYS A  86     -12.108 -49.048  73.930  1.00  0.00           H  
ATOM   1352 1HE  LYS A  86     -10.270 -49.553  72.354  1.00  0.00           H  
ATOM   1353 2HE  LYS A  86      -9.106 -49.467  73.679  1.00  0.00           H  
ATOM   1354 1HZ  LYS A  86      -9.734 -51.717  73.201  1.00  0.00           H  
ATOM   1355 2HZ  LYS A  86     -10.239 -51.309  74.718  1.00  0.00           H  
ATOM   1356 3HZ  LYS A  86     -11.326 -51.390  73.480  1.00  0.00           H  
ATOM   1357  N   GLU A  87     -13.854 -44.069  74.435  1.00  0.00           N  
ATOM   1358  CA  GLU A  87     -14.971 -43.260  74.973  1.00  0.00           C  
ATOM   1359  C   GLU A  87     -14.539 -41.854  75.259  1.00  0.00           C  
ATOM   1360  O   GLU A  87     -14.826 -41.266  76.304  1.00  0.00           O  
ATOM   1361  CB  GLU A  87     -15.533 -43.881  76.254  1.00  0.00           C  
ATOM   1362  CG  GLU A  87     -16.105 -45.280  76.075  1.00  0.00           C  
ATOM   1363  CD  GLU A  87     -16.735 -45.819  77.330  1.00  0.00           C  
ATOM   1364  OE1 GLU A  87     -17.877 -45.515  77.576  1.00  0.00           O  
ATOM   1365  OE2 GLU A  87     -16.073 -46.536  78.042  1.00  0.00           O  
ATOM   1366  H   GLU A  87     -13.994 -44.598  73.586  1.00  0.00           H  
ATOM   1367  HA  GLU A  87     -15.767 -43.230  74.228  1.00  0.00           H  
ATOM   1368 1HB  GLU A  87     -14.747 -43.935  77.007  1.00  0.00           H  
ATOM   1369 2HB  GLU A  87     -16.323 -43.244  76.651  1.00  0.00           H  
ATOM   1370 1HG  GLU A  87     -16.857 -45.256  75.287  1.00  0.00           H  
ATOM   1371 2HG  GLU A  87     -15.308 -45.950  75.758  1.00  0.00           H  
ATOM   1372  N   VAL A  88     -13.878 -41.289  74.289  1.00  0.00           N  
ATOM   1373  CA  VAL A  88     -13.319 -39.935  74.445  1.00  0.00           C  
ATOM   1374  C   VAL A  88     -14.348 -38.847  74.191  1.00  0.00           C  
ATOM   1375  O   VAL A  88     -15.172 -38.974  73.292  1.00  0.00           O  
ATOM   1376  CB  VAL A  88     -12.137 -39.733  73.479  1.00  0.00           C  
ATOM   1377  CG1 VAL A  88     -11.637 -38.297  73.542  1.00  0.00           C  
ATOM   1378  CG2 VAL A  88     -11.020 -40.708  73.816  1.00  0.00           C  
ATOM   1379  H   VAL A  88     -13.743 -41.779  73.416  1.00  0.00           H  
ATOM   1380  HA  VAL A  88     -12.958 -39.825  75.468  1.00  0.00           H  
ATOM   1381  HB  VAL A  88     -12.479 -39.909  72.459  1.00  0.00           H  
ATOM   1382 1HG1 VAL A  88     -10.801 -38.172  72.853  1.00  0.00           H  
ATOM   1383 2HG1 VAL A  88     -12.442 -37.619  73.262  1.00  0.00           H  
ATOM   1384 3HG1 VAL A  88     -11.306 -38.072  74.556  1.00  0.00           H  
ATOM   1385 1HG2 VAL A  88     -10.188 -40.560  73.128  1.00  0.00           H  
ATOM   1386 2HG2 VAL A  88     -10.682 -40.536  74.837  1.00  0.00           H  
ATOM   1387 3HG2 VAL A  88     -11.389 -41.730  73.723  1.00  0.00           H  
ATOM   1388  N   THR A  89     -14.230 -37.734  74.915  1.00  0.00           N  
ATOM   1389  CA  THR A  89     -14.922 -36.517  74.550  1.00  0.00           C  
ATOM   1390  C   THR A  89     -13.887 -35.554  74.000  1.00  0.00           C  
ATOM   1391  O   THR A  89     -12.890 -35.202  74.702  1.00  0.00           O  
ATOM   1392  CB  THR A  89     -15.665 -35.892  75.745  1.00  0.00           C  
ATOM   1393  OG1 THR A  89     -16.647 -36.814  76.236  1.00  0.00           O  
ATOM   1394  CG2 THR A  89     -16.351 -34.600  75.331  1.00  0.00           C  
ATOM   1395  H   THR A  89     -13.644 -37.739  75.738  1.00  0.00           H  
ATOM   1396  HA  THR A  89     -15.661 -36.756  73.785  1.00  0.00           H  
ATOM   1397  HB  THR A  89     -14.954 -35.679  76.544  1.00  0.00           H  
ATOM   1398  HG1 THR A  89     -16.213 -37.623  76.517  1.00  0.00           H  
ATOM   1399 1HG2 THR A  89     -16.870 -34.172  76.188  1.00  0.00           H  
ATOM   1400 2HG2 THR A  89     -15.606 -33.892  74.968  1.00  0.00           H  
ATOM   1401 3HG2 THR A  89     -17.069 -34.807  74.539  1.00  0.00           H  
ATOM   1402  N   LEU A  90     -14.083 -35.113  72.758  1.00  0.00           N  
ATOM   1403  CA  LEU A  90     -13.187 -34.147  72.181  1.00  0.00           C  
ATOM   1404  C   LEU A  90     -13.780 -32.753  72.409  1.00  0.00           C  
ATOM   1405  O   LEU A  90     -14.929 -32.465  72.074  1.00  0.00           O  
ATOM   1406  CB  LEU A  90     -12.988 -34.419  70.685  1.00  0.00           C  
ATOM   1407  CG  LEU A  90     -12.383 -35.783  70.331  1.00  0.00           C  
ATOM   1408  CD1 LEU A  90     -12.325 -35.936  68.817  1.00  0.00           C  
ATOM   1409  CD2 LEU A  90     -10.996 -35.898  70.946  1.00  0.00           C  
ATOM   1410  H   LEU A  90     -14.861 -35.451  72.210  1.00  0.00           H  
ATOM   1411  HA  LEU A  90     -12.222 -34.230  72.680  1.00  0.00           H  
ATOM   1412 1HB  LEU A  90     -13.954 -34.346  70.187  1.00  0.00           H  
ATOM   1413 2HB  LEU A  90     -12.333 -33.649  70.276  1.00  0.00           H  
ATOM   1414  HG  LEU A  90     -13.020 -36.576  70.722  1.00  0.00           H  
ATOM   1415 1HD1 LEU A  90     -11.895 -36.906  68.566  1.00  0.00           H  
ATOM   1416 2HD1 LEU A  90     -13.332 -35.869  68.406  1.00  0.00           H  
ATOM   1417 3HD1 LEU A  90     -11.706 -35.145  68.395  1.00  0.00           H  
ATOM   1418 1HD2 LEU A  90     -10.566 -36.868  70.695  1.00  0.00           H  
ATOM   1419 2HD2 LEU A  90     -10.357 -35.106  70.554  1.00  0.00           H  
ATOM   1420 3HD2 LEU A  90     -11.069 -35.803  72.029  1.00  0.00           H  
ATOM   1421  N   VAL A  91     -12.995 -31.873  72.982  1.00  0.00           N  
ATOM   1422  CA  VAL A  91     -13.463 -30.481  73.179  1.00  0.00           C  
ATOM   1423  C   VAL A  91     -12.538 -29.584  72.359  1.00  0.00           C  
ATOM   1424  O   VAL A  91     -11.379 -29.328  72.744  1.00  0.00           O  
ATOM   1425  CB  VAL A  91     -13.423 -30.069  74.663  1.00  0.00           C  
ATOM   1426  CG1 VAL A  91     -13.900 -28.634  74.830  1.00  0.00           C  
ATOM   1427  CG2 VAL A  91     -14.277 -31.021  75.487  1.00  0.00           C  
ATOM   1428  H   VAL A  91     -12.069 -32.130  73.294  1.00  0.00           H  
ATOM   1429  HA  VAL A  91     -14.496 -30.412  72.837  1.00  0.00           H  
ATOM   1430  HB  VAL A  91     -12.392 -30.108  75.014  1.00  0.00           H  
ATOM   1431 1HG1 VAL A  91     -13.865 -28.360  75.885  1.00  0.00           H  
ATOM   1432 2HG1 VAL A  91     -13.253 -27.967  74.261  1.00  0.00           H  
ATOM   1433 3HG1 VAL A  91     -14.924 -28.546  74.467  1.00  0.00           H  
ATOM   1434 1HG2 VAL A  91     -14.244 -30.725  76.535  1.00  0.00           H  
ATOM   1435 2HG2 VAL A  91     -15.307 -30.986  75.132  1.00  0.00           H  
ATOM   1436 3HG2 VAL A  91     -13.892 -32.036  75.385  1.00  0.00           H  
ATOM   1437  N   GLY A  92     -13.064 -29.047  71.276  1.00  0.00           N  
ATOM   1438  CA  GLY A  92     -12.272 -28.084  70.448  1.00  0.00           C  
ATOM   1439  C   GLY A  92     -12.606 -26.623  70.653  1.00  0.00           C  
ATOM   1440  O   GLY A  92     -13.737 -26.183  70.362  1.00  0.00           O  
ATOM   1441  H   GLY A  92     -14.006 -29.280  70.994  1.00  0.00           H  
ATOM   1442 1HA  GLY A  92     -11.210 -28.210  70.660  1.00  0.00           H  
ATOM   1443 2HA  GLY A  92     -12.417 -28.307  69.392  1.00  0.00           H  
ATOM   1444  N   PHE A  93     -11.638 -25.842  71.140  1.00  0.00           N  
ATOM   1445  CA  PHE A  93     -11.796 -24.403  71.294  1.00  0.00           C  
ATOM   1446  C   PHE A  93     -11.278 -23.656  70.054  1.00  0.00           C  
ATOM   1447  O   PHE A  93     -10.127 -23.886  69.612  1.00  0.00           O  
ATOM   1448  CB  PHE A  93     -11.056 -23.919  72.542  1.00  0.00           C  
ATOM   1449  CG  PHE A  93     -11.181 -22.443  72.787  1.00  0.00           C  
ATOM   1450  CD1 PHE A  93     -12.060 -21.956  73.743  1.00  0.00           C  
ATOM   1451  CD2 PHE A  93     -10.422 -21.537  72.062  1.00  0.00           C  
ATOM   1452  CE1 PHE A  93     -12.177 -20.597  73.969  1.00  0.00           C  
ATOM   1453  CE2 PHE A  93     -10.535 -20.179  72.287  1.00  0.00           C  
ATOM   1454  CZ  PHE A  93     -11.414 -19.709  73.242  1.00  0.00           C  
ATOM   1455  H   PHE A  93     -10.765 -26.273  71.410  1.00  0.00           H  
ATOM   1456  HA  PHE A  93     -12.858 -24.182  71.408  1.00  0.00           H  
ATOM   1457 1HB  PHE A  93     -11.438 -24.443  73.418  1.00  0.00           H  
ATOM   1458 2HB  PHE A  93      -9.997 -24.160  72.453  1.00  0.00           H  
ATOM   1459  HD1 PHE A  93     -12.663 -22.659  74.320  1.00  0.00           H  
ATOM   1460  HD2 PHE A  93      -9.727 -21.908  71.308  1.00  0.00           H  
ATOM   1461  HE1 PHE A  93     -12.872 -20.229  74.724  1.00  0.00           H  
ATOM   1462  HE2 PHE A  93      -9.932 -19.478  71.710  1.00  0.00           H  
ATOM   1463  HZ  PHE A  93     -11.506 -18.638  73.418  1.00  0.00           H  
ATOM   1464  N   SER A  94     -12.116 -22.781  69.468  1.00  0.00           N  
ATOM   1465  CA  SER A  94     -11.740 -21.968  68.313  1.00  0.00           C  
ATOM   1466  C   SER A  94     -11.168 -22.849  67.181  1.00  0.00           C  
ATOM   1467  O   SER A  94     -11.848 -23.796  66.704  1.00  0.00           O  
ATOM   1468  CB  SER A  94     -10.723 -20.922  68.725  1.00  0.00           C  
ATOM   1469  OG  SER A  94     -10.554 -19.961  67.719  1.00  0.00           O  
ATOM   1470  H   SER A  94     -13.046 -22.690  69.852  1.00  0.00           H  
ATOM   1471  HA  SER A  94     -12.633 -21.465  67.939  1.00  0.00           H  
ATOM   1472 1HB  SER A  94     -11.052 -20.436  69.644  1.00  0.00           H  
ATOM   1473 2HB  SER A  94      -9.769 -21.404  68.934  1.00  0.00           H  
ATOM   1474  HG  SER A  94     -10.170 -19.193  68.148  1.00  0.00           H  
ATOM   1475  N   MET A  95      -9.909 -22.663  66.806  1.00  0.00           N  
ATOM   1476  CA  MET A  95      -9.399 -23.492  65.689  1.00  0.00           C  
ATOM   1477  C   MET A  95      -9.351 -24.993  66.071  1.00  0.00           C  
ATOM   1478  O   MET A  95      -9.377 -25.826  65.178  1.00  0.00           O  
ATOM   1479  CB  MET A  95      -8.014 -23.007  65.265  1.00  0.00           C  
ATOM   1480  CG  MET A  95      -6.909 -23.300  66.270  1.00  0.00           C  
ATOM   1481  SD  MET A  95      -5.305 -22.664  65.745  1.00  0.00           S  
ATOM   1482  CE  MET A  95      -4.270 -23.190  67.108  1.00  0.00           C  
ATOM   1483  H   MET A  95      -9.293 -21.992  67.242  1.00  0.00           H  
ATOM   1484  HA  MET A  95     -10.081 -23.392  64.845  1.00  0.00           H  
ATOM   1485 1HB  MET A  95      -7.739 -23.473  64.320  1.00  0.00           H  
ATOM   1486 2HB  MET A  95      -8.040 -21.928  65.102  1.00  0.00           H  
ATOM   1487 1HG  MET A  95      -7.161 -22.850  67.229  1.00  0.00           H  
ATOM   1488 2HG  MET A  95      -6.823 -24.377  66.412  1.00  0.00           H  
ATOM   1489 1HE  MET A  95      -3.243 -22.870  66.929  1.00  0.00           H  
ATOM   1490 2HE  MET A  95      -4.634 -22.744  68.034  1.00  0.00           H  
ATOM   1491 3HE  MET A  95      -4.302 -24.277  67.191  1.00  0.00           H  
ATOM   1492  N   GLY A  96      -9.323 -25.315  67.355  1.00  0.00           N  
ATOM   1493  CA  GLY A  96      -9.374 -26.723  67.802  1.00  0.00           C  
ATOM   1494  C   GLY A  96     -10.642 -27.414  67.392  1.00  0.00           C  
ATOM   1495  O   GLY A  96     -10.667 -28.634  67.260  1.00  0.00           O  
ATOM   1496  H   GLY A  96      -9.265 -24.581  68.046  1.00  0.00           H  
ATOM   1497 1HA  GLY A  96      -8.525 -27.267  67.388  1.00  0.00           H  
ATOM   1498 2HA  GLY A  96      -9.284 -26.764  68.887  1.00  0.00           H  
ATOM   1499  N   GLY A  97     -11.707 -26.645  67.142  1.00  0.00           N  
ATOM   1500  CA  GLY A  97     -12.927 -27.232  66.524  1.00  0.00           C  
ATOM   1501  C   GLY A  97     -12.702 -27.853  65.152  1.00  0.00           C  
ATOM   1502  O   GLY A  97     -13.456 -28.779  64.699  1.00  0.00           O  
ATOM   1503  H   GLY A  97     -11.695 -25.661  67.369  1.00  0.00           H  
ATOM   1504 1HA  GLY A  97     -13.333 -28.002  67.180  1.00  0.00           H  
ATOM   1505 2HA  GLY A  97     -13.690 -26.461  66.424  1.00  0.00           H  
ATOM   1506  N   GLY A  98     -11.707 -27.348  64.437  1.00  0.00           N  
ATOM   1507  CA  GLY A  98     -11.289 -28.001  63.186  1.00  0.00           C  
ATOM   1508  C   GLY A  98     -10.730 -29.421  63.332  1.00  0.00           C  
ATOM   1509  O   GLY A  98     -11.057 -30.305  62.554  1.00  0.00           O  
ATOM   1510  H   GLY A  98     -11.226 -26.513  64.741  1.00  0.00           H  
ATOM   1511 1HA  GLY A  98     -12.137 -28.054  62.503  1.00  0.00           H  
ATOM   1512 2HA  GLY A  98     -10.522 -27.399  62.700  1.00  0.00           H  
ATOM   1513  N   ASP A  99      -9.810 -29.623  64.279  1.00  0.00           N  
ATOM   1514  CA  ASP A  99      -9.377 -31.004  64.574  1.00  0.00           C  
ATOM   1515  C   ASP A  99     -10.546 -31.923  64.912  1.00  0.00           C  
ATOM   1516  O   ASP A  99     -10.546 -33.090  64.532  1.00  0.00           O  
ATOM   1517  CB  ASP A  99      -8.380 -31.014  65.735  1.00  0.00           C  
ATOM   1518  CG  ASP A  99      -7.019 -30.448  65.353  1.00  0.00           C  
ATOM   1519  OD1 ASP A  99      -6.551 -30.751  64.280  1.00  0.00           O  
ATOM   1520  OD2 ASP A  99      -6.460 -29.718  66.136  1.00  0.00           O  
ATOM   1521  H   ASP A  99      -9.403 -28.858  64.798  1.00  0.00           H  
ATOM   1522  HA  ASP A  99      -8.886 -31.409  63.689  1.00  0.00           H  
ATOM   1523 1HB  ASP A  99      -8.780 -30.430  66.564  1.00  0.00           H  
ATOM   1524 2HB  ASP A  99      -8.245 -32.036  66.090  1.00  0.00           H  
ATOM   1525  N   VAL A 100     -11.487 -31.416  65.699  1.00  0.00           N  
ATOM   1526  CA  VAL A 100     -12.671 -32.214  66.055  1.00  0.00           C  
ATOM   1527  C   VAL A 100     -13.435 -32.640  64.785  1.00  0.00           C  
ATOM   1528  O   VAL A 100     -13.701 -33.812  64.566  1.00  0.00           O  
ATOM   1529  CB  VAL A 100     -13.607 -31.407  66.975  1.00  0.00           C  
ATOM   1530  CG1 VAL A 100     -14.923 -32.144  67.174  1.00  0.00           C  
ATOM   1531  CG2 VAL A 100     -12.925 -31.151  68.310  1.00  0.00           C  
ATOM   1532  H   VAL A 100     -11.399 -30.477  66.061  1.00  0.00           H  
ATOM   1533  HA  VAL A 100     -12.340 -33.105  66.589  1.00  0.00           H  
ATOM   1534  HB  VAL A 100     -13.840 -30.456  66.497  1.00  0.00           H  
ATOM   1535 1HG1 VAL A 100     -15.572 -31.560  67.826  1.00  0.00           H  
ATOM   1536 2HG1 VAL A 100     -15.410 -32.285  66.209  1.00  0.00           H  
ATOM   1537 3HG1 VAL A 100     -14.731 -33.115  67.630  1.00  0.00           H  
ATOM   1538 1HG2 VAL A 100     -13.592 -30.580  68.956  1.00  0.00           H  
ATOM   1539 2HG2 VAL A 100     -12.687 -32.103  68.786  1.00  0.00           H  
ATOM   1540 3HG2 VAL A 100     -12.007 -30.587  68.148  1.00  0.00           H  
ATOM   1541  N   ALA A 101     -13.765 -31.667  63.974  1.00  0.00           N  
ATOM   1542  CA  ALA A 101     -14.528 -31.864  62.713  1.00  0.00           C  
ATOM   1543  C   ALA A 101     -13.837 -32.885  61.828  1.00  0.00           C  
ATOM   1544  O   ALA A 101     -14.434 -33.865  61.381  1.00  0.00           O  
ATOM   1545  CB  ALA A 101     -14.693 -30.551  61.962  1.00  0.00           C  
ATOM   1546  H   ALA A 101     -13.477 -30.735  64.234  1.00  0.00           H  
ATOM   1547  HA  ALA A 101     -15.517 -32.242  62.971  1.00  0.00           H  
ATOM   1548 1HB  ALA A 101     -15.254 -30.725  61.044  1.00  0.00           H  
ATOM   1549 2HB  ALA A 101     -15.232 -29.839  62.587  1.00  0.00           H  
ATOM   1550 3HB  ALA A 101     -13.712 -30.147  61.715  1.00  0.00           H  
ATOM   1551  N   ARG A 102     -12.546 -32.644  61.575  1.00  0.00           N  
ATOM   1552  CA  ARG A 102     -11.808 -33.459  60.689  1.00  0.00           C  
ATOM   1553  C   ARG A 102     -11.510 -34.870  61.265  1.00  0.00           C  
ATOM   1554  O   ARG A 102     -11.429 -35.830  60.498  1.00  0.00           O  
ATOM   1555  CB  ARG A 102     -10.507 -32.753  60.338  1.00  0.00           C  
ATOM   1556  CG  ARG A 102      -9.608 -33.510  59.374  1.00  0.00           C  
ATOM   1557  CD  ARG A 102     -10.249 -33.682  58.045  1.00  0.00           C  
ATOM   1558  NE  ARG A 102      -9.376 -34.367  57.106  1.00  0.00           N  
ATOM   1559  CZ  ARG A 102      -9.760 -34.823  55.898  1.00  0.00           C  
ATOM   1560  NH1 ARG A 102     -11.002 -34.661  55.498  1.00  0.00           N  
ATOM   1561  NH2 ARG A 102      -8.888 -35.435  55.115  1.00  0.00           N  
ATOM   1562  H   ARG A 102     -12.087 -31.865  62.025  1.00  0.00           H  
ATOM   1563  HA  ARG A 102     -12.396 -33.606  59.783  1.00  0.00           H  
ATOM   1564 1HB  ARG A 102     -10.728 -31.784  59.892  1.00  0.00           H  
ATOM   1565 2HB  ARG A 102      -9.935 -32.571  61.248  1.00  0.00           H  
ATOM   1566 1HG  ARG A 102      -8.677 -32.960  59.236  1.00  0.00           H  
ATOM   1567 2HG  ARG A 102      -9.389 -34.498  59.780  1.00  0.00           H  
ATOM   1568 1HD  ARG A 102     -11.160 -34.270  58.155  1.00  0.00           H  
ATOM   1569 2HD  ARG A 102     -10.496 -32.705  57.631  1.00  0.00           H  
ATOM   1570  HE  ARG A 102      -8.413 -34.510  57.378  1.00  0.00           H  
ATOM   1571 1HH1 ARG A 102     -11.668 -34.194  56.096  1.00  0.00           H  
ATOM   1572 2HH1 ARG A 102     -11.289 -35.003  54.593  1.00  0.00           H  
ATOM   1573 1HH2 ARG A 102      -7.933 -35.559  55.422  1.00  0.00           H  
ATOM   1574 2HH2 ARG A 102      -9.175 -35.777  54.210  1.00  0.00           H  
ATOM   1575  N   TYR A 103     -11.386 -34.990  62.578  1.00  0.00           N  
ATOM   1576  CA  TYR A 103     -11.067 -36.274  63.217  1.00  0.00           C  
ATOM   1577  C   TYR A 103     -12.220 -37.229  62.934  1.00  0.00           C  
ATOM   1578  O   TYR A 103     -12.019 -38.354  62.467  1.00  0.00           O  
ATOM   1579  CB  TYR A 103     -10.842 -36.115  64.722  1.00  0.00           C  
ATOM   1580  CG  TYR A 103     -10.557 -37.417  65.438  1.00  0.00           C  
ATOM   1581  CD1 TYR A 103      -9.256 -37.743  65.793  1.00  0.00           C  
ATOM   1582  CD2 TYR A 103     -11.596 -38.285  65.738  1.00  0.00           C  
ATOM   1583  CE1 TYR A 103      -8.996 -38.932  66.446  1.00  0.00           C  
ATOM   1584  CE2 TYR A 103     -11.336 -39.474  66.392  1.00  0.00           C  
ATOM   1585  CZ  TYR A 103     -10.042 -39.798  66.745  1.00  0.00           C  
ATOM   1586  OH  TYR A 103      -9.782 -40.983  67.396  1.00  0.00           O  
ATOM   1587  H   TYR A 103     -11.515 -34.172  63.156  1.00  0.00           H  
ATOM   1588  HA  TYR A 103     -10.147 -36.661  62.777  1.00  0.00           H  
ATOM   1589 1HB  TYR A 103     -10.003 -35.440  64.896  1.00  0.00           H  
ATOM   1590 2HB  TYR A 103     -11.724 -35.664  65.176  1.00  0.00           H  
ATOM   1591  HD1 TYR A 103      -8.440 -37.061  65.557  1.00  0.00           H  
ATOM   1592  HD2 TYR A 103     -12.618 -38.030  65.458  1.00  0.00           H  
ATOM   1593  HE1 TYR A 103      -7.974 -39.188  66.725  1.00  0.00           H  
ATOM   1594  HE2 TYR A 103     -12.153 -40.157  66.627  1.00  0.00           H  
ATOM   1595  HH  TYR A 103     -10.604 -41.462  67.526  1.00  0.00           H  
ATOM   1596  N   ILE A 104     -13.422 -36.784  63.264  1.00  0.00           N  
ATOM   1597  CA  ILE A 104     -14.620 -37.610  63.026  1.00  0.00           C  
ATOM   1598  C   ILE A 104     -14.753 -38.012  61.569  1.00  0.00           C  
ATOM   1599  O   ILE A 104     -15.019 -39.197  61.251  1.00  0.00           O  
ATOM   1600  CB  ILE A 104     -15.897 -36.867  63.458  1.00  0.00           C  
ATOM   1601  CG1 ILE A 104     -15.892 -36.631  64.971  1.00  0.00           C  
ATOM   1602  CG2 ILE A 104     -17.134 -37.650  63.043  1.00  0.00           C  
ATOM   1603  CD1 ILE A 104     -15.881 -37.903  65.788  1.00  0.00           C  
ATOM   1604  H   ILE A 104     -13.529 -35.871  63.683  1.00  0.00           H  
ATOM   1605  HA  ILE A 104     -14.535 -38.521  63.618  1.00  0.00           H  
ATOM   1606  HB  ILE A 104     -15.925 -35.886  62.986  1.00  0.00           H  
ATOM   1607 1HG1 ILE A 104     -15.016 -36.043  65.244  1.00  0.00           H  
ATOM   1608 2HG1 ILE A 104     -16.773 -36.054  65.252  1.00  0.00           H  
ATOM   1609 1HG2 ILE A 104     -18.028 -37.111  63.357  1.00  0.00           H  
ATOM   1610 2HG2 ILE A 104     -17.143 -37.768  61.960  1.00  0.00           H  
ATOM   1611 3HG2 ILE A 104     -17.118 -38.632  63.515  1.00  0.00           H  
ATOM   1612 1HD1 ILE A 104     -15.878 -37.654  66.849  1.00  0.00           H  
ATOM   1613 2HD1 ILE A 104     -16.770 -38.492  65.556  1.00  0.00           H  
ATOM   1614 3HD1 ILE A 104     -14.990 -38.481  65.549  1.00  0.00           H  
ATOM   1615  N   ALA A 105     -14.562 -37.043  60.686  1.00  0.00           N  
ATOM   1616  CA  ALA A 105     -14.631 -37.257  59.242  1.00  0.00           C  
ATOM   1617  C   ALA A 105     -13.583 -38.243  58.745  1.00  0.00           C  
ATOM   1618  O   ALA A 105     -13.915 -39.143  57.985  1.00  0.00           O  
ATOM   1619  CB  ALA A 105     -14.482 -35.931  58.511  1.00  0.00           C  
ATOM   1620  H   ALA A 105     -14.360 -36.118  61.037  1.00  0.00           H  
ATOM   1621  HA  ALA A 105     -15.606 -37.684  59.009  1.00  0.00           H  
ATOM   1622 1HB  ALA A 105     -14.535 -36.100  57.435  1.00  0.00           H  
ATOM   1623 2HB  ALA A 105     -15.285 -35.257  58.812  1.00  0.00           H  
ATOM   1624 3HB  ALA A 105     -13.522 -35.484  58.761  1.00  0.00           H  
ATOM   1625  N   ARG A 106     -12.356 -38.149  59.236  1.00  0.00           N  
ATOM   1626  CA  ARG A 106     -11.264 -38.926  58.685  1.00  0.00           C  
ATOM   1627  C   ARG A 106     -11.102 -40.247  59.371  1.00  0.00           C  
ATOM   1628  O   ARG A 106     -10.989 -41.253  58.673  1.00  0.00           O  
ATOM   1629  CB  ARG A 106      -9.956 -38.156  58.789  1.00  0.00           C  
ATOM   1630  CG  ARG A 106      -8.732 -38.903  58.284  1.00  0.00           C  
ATOM   1631  CD  ARG A 106      -8.804 -39.151  56.821  1.00  0.00           C  
ATOM   1632  NE  ARG A 106      -7.657 -39.906  56.342  1.00  0.00           N  
ATOM   1633  CZ  ARG A 106      -7.556 -41.249  56.379  1.00  0.00           C  
ATOM   1634  NH1 ARG A 106      -8.538 -41.969  56.874  1.00  0.00           N  
ATOM   1635  NH2 ARG A 106      -6.469 -41.842  55.917  1.00  0.00           N  
ATOM   1636  H   ARG A 106     -12.175 -37.525  60.009  1.00  0.00           H  
ATOM   1637  HA  ARG A 106     -11.473 -39.118  57.632  1.00  0.00           H  
ATOM   1638 1HB  ARG A 106     -10.033 -37.230  58.221  1.00  0.00           H  
ATOM   1639 2HB  ARG A 106      -9.773 -37.888  59.829  1.00  0.00           H  
ATOM   1640 1HG  ARG A 106      -7.837 -38.316  58.489  1.00  0.00           H  
ATOM   1641 2HG  ARG A 106      -8.658 -39.866  58.792  1.00  0.00           H  
ATOM   1642 1HD  ARG A 106      -9.705 -39.718  56.592  1.00  0.00           H  
ATOM   1643 2HD  ARG A 106      -8.830 -38.199  56.292  1.00  0.00           H  
ATOM   1644  HE  ARG A 106      -6.881 -39.386  55.954  1.00  0.00           H  
ATOM   1645 1HH1 ARG A 106      -9.368 -41.515  57.227  1.00  0.00           H  
ATOM   1646 2HH1 ARG A 106      -8.462 -42.975  56.902  1.00  0.00           H  
ATOM   1647 1HH2 ARG A 106      -5.714 -41.288  55.536  1.00  0.00           H  
ATOM   1648 2HH2 ARG A 106      -6.393 -42.848  55.944  1.00  0.00           H  
ATOM   1649  N   HIS A 107     -11.124 -40.261  60.697  1.00  0.00           N  
ATOM   1650  CA  HIS A 107     -10.877 -41.472  61.496  1.00  0.00           C  
ATOM   1651  C   HIS A 107     -12.133 -42.146  62.110  1.00  0.00           C  
ATOM   1652  O   HIS A 107     -12.020 -43.224  62.677  1.00  0.00           O  
ATOM   1653  CB  HIS A 107      -9.897 -41.137  62.625  1.00  0.00           C  
ATOM   1654  CG  HIS A 107      -8.538 -40.736  62.142  1.00  0.00           C  
ATOM   1655  ND1 HIS A 107      -7.641 -41.638  61.610  1.00  0.00           N  
ATOM   1656  CD2 HIS A 107      -7.922 -39.530  62.110  1.00  0.00           C  
ATOM   1657  CE1 HIS A 107      -6.531 -41.004  61.272  1.00  0.00           C  
ATOM   1658  NE2 HIS A 107      -6.677 -39.725  61.565  1.00  0.00           N  
ATOM   1659  H   HIS A 107     -11.321 -39.391  61.170  1.00  0.00           H  
ATOM   1660  HA  HIS A 107     -10.435 -42.241  60.863  1.00  0.00           H  
ATOM   1661 1HB  HIS A 107     -10.299 -40.322  63.227  1.00  0.00           H  
ATOM   1662 2HB  HIS A 107      -9.785 -42.002  63.278  1.00  0.00           H  
ATOM   1663  HD2 HIS A 107      -8.337 -38.582  62.454  1.00  0.00           H  
ATOM   1664  HE1 HIS A 107      -5.647 -41.460  60.826  1.00  0.00           H  
ATOM   1665  HE2 HIS A 107      -5.988 -39.002  61.415  1.00  0.00           H  
ATOM   1666  N   GLY A 108     -13.306 -41.541  61.977  1.00  0.00           N  
ATOM   1667  CA  GLY A 108     -14.554 -42.103  62.496  1.00  0.00           C  
ATOM   1668  C   GLY A 108     -14.644 -42.078  64.022  1.00  0.00           C  
ATOM   1669  O   GLY A 108     -13.831 -41.451  64.722  1.00  0.00           O  
ATOM   1670  H   GLY A 108     -13.329 -40.654  61.495  1.00  0.00           H  
ATOM   1671 1HA  GLY A 108     -15.400 -41.548  62.090  1.00  0.00           H  
ATOM   1672 2HA  GLY A 108     -14.656 -43.134  62.160  1.00  0.00           H  
ATOM   1673  N   SER A 109     -15.635 -42.774  64.549  1.00  0.00           N  
ATOM   1674  CA  SER A 109     -16.008 -42.609  65.975  1.00  0.00           C  
ATOM   1675  C   SER A 109     -15.734 -43.835  66.830  1.00  0.00           C  
ATOM   1676  O   SER A 109     -16.251 -43.937  67.937  1.00  0.00           O  
ATOM   1677  CB  SER A 109     -17.479 -42.259  66.084  1.00  0.00           C  
ATOM   1678  OG  SER A 109     -18.278 -43.267  65.526  1.00  0.00           O  
ATOM   1679  H   SER A 109     -16.150 -43.429  63.978  1.00  0.00           H  
ATOM   1680  HA  SER A 109     -15.418 -41.793  66.395  1.00  0.00           H  
ATOM   1681 1HB  SER A 109     -17.744 -42.121  67.132  1.00  0.00           H  
ATOM   1682 2HB  SER A 109     -17.668 -41.317  65.572  1.00  0.00           H  
ATOM   1683  HG  SER A 109     -18.841 -43.582  66.236  1.00  0.00           H  
ATOM   1684  N   ALA A 110     -14.917 -44.769  66.368  1.00  0.00           N  
ATOM   1685  CA  ALA A 110     -14.564 -45.902  67.222  1.00  0.00           C  
ATOM   1686  C   ALA A 110     -14.104 -45.491  68.587  1.00  0.00           C  
ATOM   1687  O   ALA A 110     -14.485 -46.126  69.542  1.00  0.00           O  
ATOM   1688  CB  ALA A 110     -13.485 -46.746  66.559  1.00  0.00           C  
ATOM   1689  H   ALA A 110     -14.531 -44.716  65.436  1.00  0.00           H  
ATOM   1690  HA  ALA A 110     -15.456 -46.513  67.360  1.00  0.00           H  
ATOM   1691 1HB  ALA A 110     -13.232 -47.586  67.205  1.00  0.00           H  
ATOM   1692 2HB  ALA A 110     -13.853 -47.121  65.603  1.00  0.00           H  
ATOM   1693 3HB  ALA A 110     -12.598 -46.136  66.392  1.00  0.00           H  
ATOM   1694  N   ARG A 111     -13.287 -44.437  68.694  1.00  0.00           N  
ATOM   1695  CA  ARG A 111     -12.769 -43.999  69.988  1.00  0.00           C  
ATOM   1696  C   ARG A 111     -13.561 -42.866  70.684  1.00  0.00           C  
ATOM   1697  O   ARG A 111     -13.196 -42.475  71.809  1.00  0.00           O  
ATOM   1698  CB  ARG A 111     -11.327 -43.545  69.814  1.00  0.00           C  
ATOM   1699  CG  ARG A 111     -10.305 -44.669  69.753  1.00  0.00           C  
ATOM   1700  CD  ARG A 111     -10.372 -45.402  68.463  1.00  0.00           C  
ATOM   1701  NE  ARG A 111      -9.371 -46.454  68.385  1.00  0.00           N  
ATOM   1702  CZ  ARG A 111      -8.117 -46.285  67.924  1.00  0.00           C  
ATOM   1703  NH1 ARG A 111      -7.725 -45.102  67.504  1.00  0.00           N  
ATOM   1704  NH2 ARG A 111      -7.280 -47.307  67.894  1.00  0.00           N  
ATOM   1705  H   ARG A 111     -13.021 -43.931  67.861  1.00  0.00           H  
ATOM   1706  HA  ARG A 111     -12.802 -44.843  70.678  1.00  0.00           H  
ATOM   1707 1HB  ARG A 111     -11.236 -42.967  68.896  1.00  0.00           H  
ATOM   1708 2HB  ARG A 111     -11.049 -42.891  70.641  1.00  0.00           H  
ATOM   1709 1HG  ARG A 111      -9.302 -44.256  69.862  1.00  0.00           H  
ATOM   1710 2HG  ARG A 111     -10.495 -45.378  70.561  1.00  0.00           H  
ATOM   1711 1HD  ARG A 111     -11.355 -45.858  68.354  1.00  0.00           H  
ATOM   1712 2HD  ARG A 111     -10.201 -44.708  67.641  1.00  0.00           H  
ATOM   1713  HE  ARG A 111      -9.636 -47.379  68.699  1.00  0.00           H  
ATOM   1714 1HH1 ARG A 111      -8.365 -44.321  67.528  1.00  0.00           H  
ATOM   1715 2HH1 ARG A 111      -6.785 -44.975  67.159  1.00  0.00           H  
ATOM   1716 1HH2 ARG A 111      -7.581 -48.217  68.216  1.00  0.00           H  
ATOM   1717 2HH2 ARG A 111      -6.341 -47.180  67.548  1.00  0.00           H  
ATOM   1718  N   VAL A 112     -14.536 -42.279  69.999  1.00  0.00           N  
ATOM   1719  CA  VAL A 112     -15.155 -41.017  70.395  1.00  0.00           C  
ATOM   1720  C   VAL A 112     -16.600 -41.188  70.802  1.00  0.00           C  
ATOM   1721  O   VAL A 112     -17.427 -41.638  70.005  1.00  0.00           O  
ATOM   1722  CB  VAL A 112     -15.081 -40.002  69.238  1.00  0.00           C  
ATOM   1723  CG1 VAL A 112     -15.756 -38.697  69.631  1.00  0.00           C  
ATOM   1724  CG2 VAL A 112     -13.629 -39.764  68.851  1.00  0.00           C  
ATOM   1725  H   VAL A 112     -14.856 -42.742  69.161  1.00  0.00           H  
ATOM   1726  HA  VAL A 112     -14.608 -40.616  71.249  1.00  0.00           H  
ATOM   1727  HB  VAL A 112     -15.625 -40.401  68.382  1.00  0.00           H  
ATOM   1728 1HG1 VAL A 112     -15.694 -37.991  68.802  1.00  0.00           H  
ATOM   1729 2HG1 VAL A 112     -16.802 -38.886  69.869  1.00  0.00           H  
ATOM   1730 3HG1 VAL A 112     -15.254 -38.276  70.502  1.00  0.00           H  
ATOM   1731 1HG2 VAL A 112     -13.584 -39.046  68.033  1.00  0.00           H  
ATOM   1732 2HG2 VAL A 112     -13.083 -39.371  69.709  1.00  0.00           H  
ATOM   1733 3HG2 VAL A 112     -13.178 -40.705  68.534  1.00  0.00           H  
ATOM   1734  N   ALA A 113     -16.911 -40.810  72.038  1.00  0.00           N  
ATOM   1735  CA  ALA A 113     -18.282 -40.834  72.522  1.00  0.00           C  
ATOM   1736  C   ALA A 113     -19.060 -39.512  72.301  1.00  0.00           C  
ATOM   1737  O   ALA A 113     -20.279 -39.503  71.994  1.00  0.00           O  
ATOM   1738  CB  ALA A 113     -18.279 -41.196  74.000  1.00  0.00           C  
ATOM   1739  H   ALA A 113     -16.176 -40.498  72.657  1.00  0.00           H  
ATOM   1740  HA  ALA A 113     -18.826 -41.594  71.961  1.00  0.00           H  
ATOM   1741 1HB  ALA A 113     -19.303 -41.216  74.372  1.00  0.00           H  
ATOM   1742 2HB  ALA A 113     -17.825 -42.178  74.133  1.00  0.00           H  
ATOM   1743 3HB  ALA A 113     -17.707 -40.454  74.555  1.00  0.00           H  
ATOM   1744  N   GLY A 114     -18.380 -38.390  72.501  1.00  0.00           N  
ATOM   1745  CA  GLY A 114     -19.051 -37.082  72.478  1.00  0.00           C  
ATOM   1746  C   GLY A 114     -18.067 -36.050  72.015  1.00  0.00           C  
ATOM   1747  O   GLY A 114     -16.839 -36.269  72.061  1.00  0.00           O  
ATOM   1748  H   GLY A 114     -17.385 -38.430  72.672  1.00  0.00           H  
ATOM   1749 1HA  GLY A 114     -19.914 -37.127  71.813  1.00  0.00           H  
ATOM   1750 2HA  GLY A 114     -19.425 -36.848  73.474  1.00  0.00           H  
ATOM   1751  N   LEU A 115     -18.602 -34.919  71.554  1.00  0.00           N  
ATOM   1752  CA  LEU A 115     -17.784 -33.809  71.120  1.00  0.00           C  
ATOM   1753  C   LEU A 115     -18.397 -32.485  71.514  1.00  0.00           C  
ATOM   1754  O   LEU A 115     -19.596 -32.356  71.748  1.00  0.00           O  
ATOM   1755  CB  LEU A 115     -17.592 -33.857  69.599  1.00  0.00           C  
ATOM   1756  CG  LEU A 115     -18.839 -33.545  68.761  1.00  0.00           C  
ATOM   1757  CD1 LEU A 115     -18.424 -33.235  67.329  1.00  0.00           C  
ATOM   1758  CD2 LEU A 115     -19.792 -34.730  68.809  1.00  0.00           C  
ATOM   1759  H   LEU A 115     -19.608 -34.837  71.507  1.00  0.00           H  
ATOM   1760  HA  LEU A 115     -16.809 -33.890  71.600  1.00  0.00           H  
ATOM   1761 1HB  LEU A 115     -16.820 -33.141  69.323  1.00  0.00           H  
ATOM   1762 2HB  LEU A 115     -17.248 -34.854  69.323  1.00  0.00           H  
ATOM   1763  HG  LEU A 115     -19.336 -32.662  69.163  1.00  0.00           H  
ATOM   1764 1HD1 LEU A 115     -19.310 -33.013  66.734  1.00  0.00           H  
ATOM   1765 2HD1 LEU A 115     -17.758 -32.372  67.322  1.00  0.00           H  
ATOM   1766 3HD1 LEU A 115     -17.908 -34.096  66.905  1.00  0.00           H  
ATOM   1767 1HD2 LEU A 115     -20.679 -34.508  68.214  1.00  0.00           H  
ATOM   1768 2HD2 LEU A 115     -19.297 -35.613  68.406  1.00  0.00           H  
ATOM   1769 3HD2 LEU A 115     -20.086 -34.918  69.842  1.00  0.00           H  
ATOM   1770  N   VAL A 116     -17.527 -31.490  71.634  1.00  0.00           N  
ATOM   1771  CA  VAL A 116     -17.880 -30.165  72.039  1.00  0.00           C  
ATOM   1772  C   VAL A 116     -17.128 -29.210  71.138  1.00  0.00           C  
ATOM   1773  O   VAL A 116     -15.910 -29.340  71.025  1.00  0.00           O  
ATOM   1774  CB  VAL A 116     -17.516 -29.919  73.515  1.00  0.00           C  
ATOM   1775  CG1 VAL A 116     -17.876 -28.498  73.923  1.00  0.00           C  
ATOM   1776  CG2 VAL A 116     -18.228 -30.931  74.400  1.00  0.00           C  
ATOM   1777  H   VAL A 116     -16.562 -31.699  71.423  1.00  0.00           H  
ATOM   1778  HA  VAL A 116     -18.958 -30.045  71.927  1.00  0.00           H  
ATOM   1779  HB  VAL A 116     -16.438 -30.024  73.636  1.00  0.00           H  
ATOM   1780 1HG1 VAL A 116     -17.612 -28.341  74.969  1.00  0.00           H  
ATOM   1781 2HG1 VAL A 116     -17.328 -27.791  73.300  1.00  0.00           H  
ATOM   1782 3HG1 VAL A 116     -18.947 -28.343  73.793  1.00  0.00           H  
ATOM   1783 1HG2 VAL A 116     -17.966 -30.751  75.442  1.00  0.00           H  
ATOM   1784 2HG2 VAL A 116     -19.306 -30.829  74.274  1.00  0.00           H  
ATOM   1785 3HG2 VAL A 116     -17.924 -31.939  74.118  1.00  0.00           H  
ATOM   1786  N   LEU A 117     -17.852 -28.260  70.551  1.00  0.00           N  
ATOM   1787  CA  LEU A 117     -17.337 -27.142  69.785  1.00  0.00           C  
ATOM   1788  C   LEU A 117     -17.471 -25.888  70.617  1.00  0.00           C  
ATOM   1789  O   LEU A 117     -18.566 -25.424  70.837  1.00  0.00           O  
ATOM   1790  CB  LEU A 117     -18.095 -26.986  68.461  1.00  0.00           C  
ATOM   1791  CG  LEU A 117     -18.062 -28.204  67.528  1.00  0.00           C  
ATOM   1792  CD1 LEU A 117     -18.918 -27.927  66.300  1.00  0.00           C  
ATOM   1793  CD2 LEU A 117     -16.623 -28.503  67.135  1.00  0.00           C  
ATOM   1794  H   LEU A 117     -18.850 -28.357  70.670  1.00  0.00           H  
ATOM   1795  HA  LEU A 117     -16.288 -27.331  69.560  1.00  0.00           H  
ATOM   1796 1HB  LEU A 117     -19.139 -26.767  68.682  1.00  0.00           H  
ATOM   1797 2HB  LEU A 117     -17.675 -26.141  67.917  1.00  0.00           H  
ATOM   1798  HG  LEU A 117     -18.485 -29.068  68.042  1.00  0.00           H  
ATOM   1799 1HD1 LEU A 117     -18.894 -28.792  65.637  1.00  0.00           H  
ATOM   1800 2HD1 LEU A 117     -19.946 -27.735  66.608  1.00  0.00           H  
ATOM   1801 3HD1 LEU A 117     -18.528 -27.056  65.774  1.00  0.00           H  
ATOM   1802 1HD2 LEU A 117     -16.599 -29.369  66.473  1.00  0.00           H  
ATOM   1803 2HD2 LEU A 117     -16.199 -27.641  66.621  1.00  0.00           H  
ATOM   1804 3HD2 LEU A 117     -16.038 -28.715  68.031  1.00  0.00           H  
ATOM   1805  N   LEU A 118     -16.348 -25.368  71.106  1.00  0.00           N  
ATOM   1806  CA  LEU A 118     -16.336 -24.263  72.067  1.00  0.00           C  
ATOM   1807  C   LEU A 118     -15.749 -23.006  71.469  1.00  0.00           C  
ATOM   1808  O   LEU A 118     -14.563 -22.992  71.117  1.00  0.00           O  
ATOM   1809  CB  LEU A 118     -15.535 -24.652  73.316  1.00  0.00           C  
ATOM   1810  CG  LEU A 118     -16.040 -25.887  74.073  1.00  0.00           C  
ATOM   1811  CD1 LEU A 118     -15.089 -26.205  75.219  1.00  0.00           C  
ATOM   1812  CD2 LEU A 118     -17.448 -25.626  74.587  1.00  0.00           C  
ATOM   1813  H   LEU A 118     -15.470 -25.759  70.795  1.00  0.00           H  
ATOM   1814  HA  LEU A 118     -17.363 -24.051  72.362  1.00  0.00           H  
ATOM   1815 1HB  LEU A 118     -14.504 -24.842  73.022  1.00  0.00           H  
ATOM   1816 2HB  LEU A 118     -15.544 -23.811  74.010  1.00  0.00           H  
ATOM   1817  HG  LEU A 118     -16.052 -26.745  73.401  1.00  0.00           H  
ATOM   1818 1HD1 LEU A 118     -15.448 -27.083  75.756  1.00  0.00           H  
ATOM   1819 2HD1 LEU A 118     -14.094 -26.406  74.821  1.00  0.00           H  
ATOM   1820 3HD1 LEU A 118     -15.044 -25.356  75.900  1.00  0.00           H  
ATOM   1821 1HD2 LEU A 118     -17.808 -26.505  75.124  1.00  0.00           H  
ATOM   1822 2HD2 LEU A 118     -17.437 -24.769  75.260  1.00  0.00           H  
ATOM   1823 3HD2 LEU A 118     -18.110 -25.419  73.746  1.00  0.00           H  
ATOM   1824  N   GLY A 119     -16.569 -21.984  71.195  1.00  0.00           N  
ATOM   1825  CA  GLY A 119     -16.070 -20.808  70.486  1.00  0.00           C  
ATOM   1826  C   GLY A 119     -15.383 -21.107  69.163  1.00  0.00           C  
ATOM   1827  O   GLY A 119     -14.349 -20.480  68.814  1.00  0.00           O  
ATOM   1828  H   GLY A 119     -17.539 -22.015  71.475  1.00  0.00           H  
ATOM   1829 1HA  GLY A 119     -16.896 -20.125  70.287  1.00  0.00           H  
ATOM   1830 2HA  GLY A 119     -15.360 -20.276  71.118  1.00  0.00           H  
ATOM   1831  N   ALA A 120     -15.904 -22.093  68.428  1.00  0.00           N  
ATOM   1832  CA  ALA A 120     -15.116 -22.805  67.455  1.00  0.00           C  
ATOM   1833  C   ALA A 120     -15.355 -22.368  66.038  1.00  0.00           C  
ATOM   1834  O   ALA A 120     -16.466 -21.914  65.700  1.00  0.00           O  
ATOM   1835  CB  ALA A 120     -15.379 -24.299  67.579  1.00  0.00           C  
ATOM   1836  H   ALA A 120     -16.873 -22.346  68.557  1.00  0.00           H  
ATOM   1837  HA  ALA A 120     -14.064 -22.607  67.660  1.00  0.00           H  
ATOM   1838 1HB  ALA A 120     -14.781 -24.836  66.842  1.00  0.00           H  
ATOM   1839 2HB  ALA A 120     -15.107 -24.634  68.580  1.00  0.00           H  
ATOM   1840 3HB  ALA A 120     -16.435 -24.498  67.405  1.00  0.00           H  
ATOM   1841  N   VAL A 121     -14.326 -22.556  65.216  1.00  0.00           N  
ATOM   1842  CA  VAL A 121     -14.330 -22.006  63.852  1.00  0.00           C  
ATOM   1843  C   VAL A 121     -15.279 -22.647  62.842  1.00  0.00           C  
ATOM   1844  O   VAL A 121     -15.636 -21.959  61.880  1.00  0.00           O  
ATOM   1845  CB  VAL A 121     -12.904 -22.098  63.278  1.00  0.00           C  
ATOM   1846  CG1 VAL A 121     -11.933 -21.295  64.131  1.00  0.00           C  
ATOM   1847  CG2 VAL A 121     -12.472 -23.554  63.194  1.00  0.00           C  
ATOM   1848  H   VAL A 121     -13.526 -23.086  65.531  1.00  0.00           H  
ATOM   1849  HA  VAL A 121     -14.636 -20.960  63.901  1.00  0.00           H  
ATOM   1850  HB  VAL A 121     -12.895 -21.658  62.280  1.00  0.00           H  
ATOM   1851 1HG1 VAL A 121     -10.930 -21.370  63.710  1.00  0.00           H  
ATOM   1852 2HG1 VAL A 121     -12.242 -20.249  64.147  1.00  0.00           H  
ATOM   1853 3HG1 VAL A 121     -11.930 -21.689  65.147  1.00  0.00           H  
ATOM   1854 1HG2 VAL A 121     -11.463 -23.611  62.787  1.00  0.00           H  
ATOM   1855 2HG2 VAL A 121     -12.486 -23.995  64.191  1.00  0.00           H  
ATOM   1856 3HG2 VAL A 121     -13.156 -24.100  62.546  1.00  0.00           H  
ATOM   1857  N   THR A 122     -15.636 -23.945  62.981  1.00  0.00           N  
ATOM   1858  CA  THR A 122     -16.558 -24.465  61.958  1.00  0.00           C  
ATOM   1859  C   THR A 122     -17.904 -23.710  61.977  1.00  0.00           C  
ATOM   1860  O   THR A 122     -18.236 -23.083  62.974  1.00  0.00           O  
ATOM   1861  CB  THR A 122     -16.806 -25.972  62.155  1.00  0.00           C  
ATOM   1862  OG1 THR A 122     -17.411 -26.196  63.436  1.00  0.00           O  
ATOM   1863  CG2 THR A 122     -15.498 -26.743  62.074  1.00  0.00           C  
ATOM   1864  H   THR A 122     -15.321 -24.560  63.718  1.00  0.00           H  
ATOM   1865  HA  THR A 122     -16.106 -24.316  60.977  1.00  0.00           H  
ATOM   1866  HB  THR A 122     -17.483 -26.333  61.381  1.00  0.00           H  
ATOM   1867  HG1 THR A 122     -17.808 -25.379  63.748  1.00  0.00           H  
ATOM   1868 1HG2 THR A 122     -15.693 -27.806  62.215  1.00  0.00           H  
ATOM   1869 2HG2 THR A 122     -15.042 -26.584  61.097  1.00  0.00           H  
ATOM   1870 3HG2 THR A 122     -14.821 -26.393  62.852  1.00  0.00           H  
ATOM   1871  N   PRO A 123     -18.695 -23.830  60.901  1.00  0.00           N  
ATOM   1872  CA  PRO A 123     -18.427 -24.714  59.772  1.00  0.00           C  
ATOM   1873  C   PRO A 123     -17.412 -24.265  58.708  1.00  0.00           C  
ATOM   1874  O   PRO A 123     -16.855 -25.162  58.024  1.00  0.00           O  
ATOM   1875  CB  PRO A 123     -19.826 -24.828  59.159  1.00  0.00           C  
ATOM   1876  CG  PRO A 123     -20.497 -23.552  59.539  1.00  0.00           C  
ATOM   1877  CD  PRO A 123     -19.962 -23.242  60.912  1.00  0.00           C  
ATOM   1878  HA  PRO A 123     -18.063 -25.681  60.148  1.00  0.00           H  
ATOM   1879 1HB  PRO A 123     -19.750 -24.962  58.070  1.00  0.00           H  
ATOM   1880 2HB  PRO A 123     -20.340 -25.715  59.557  1.00  0.00           H  
ATOM   1881 1HG  PRO A 123     -20.263 -22.766  58.806  1.00  0.00           H  
ATOM   1882 2HG  PRO A 123     -21.590 -23.680  59.530  1.00  0.00           H  
ATOM   1883 1HD  PRO A 123     -19.902 -22.152  61.046  1.00  0.00           H  
ATOM   1884 2HD  PRO A 123     -20.618 -23.691  61.672  1.00  0.00           H  
ATOM   1885  N   LEU A 124     -17.193 -22.933  58.542  1.00  0.00           N  
ATOM   1886  CA  LEU A 124     -16.316 -22.412  57.502  1.00  0.00           C  
ATOM   1887  C   LEU A 124     -16.299 -20.887  57.592  1.00  0.00           C  
ATOM   1888  O   LEU A 124     -17.290 -20.243  57.232  1.00  0.00           O  
ATOM   1889  CB  LEU A 124     -16.790 -22.860  56.114  1.00  0.00           C  
ATOM   1890  CG  LEU A 124     -15.861 -22.505  54.946  1.00  0.00           C  
ATOM   1891  CD1 LEU A 124     -16.104 -23.467  53.792  1.00  0.00           C  
ATOM   1892  CD2 LEU A 124     -16.108 -21.066  54.520  1.00  0.00           C  
ATOM   1893  H   LEU A 124     -17.657 -22.286  59.164  1.00  0.00           H  
ATOM   1894  HA  LEU A 124     -15.313 -22.804  57.667  1.00  0.00           H  
ATOM   1895 1HB  LEU A 124     -16.913 -23.942  56.122  1.00  0.00           H  
ATOM   1896 2HB  LEU A 124     -17.761 -22.406  55.915  1.00  0.00           H  
ATOM   1897  HG  LEU A 124     -14.823 -22.617  55.261  1.00  0.00           H  
ATOM   1898 1HD1 LEU A 124     -15.444 -23.215  52.962  1.00  0.00           H  
ATOM   1899 2HD1 LEU A 124     -15.901 -24.487  54.119  1.00  0.00           H  
ATOM   1900 3HD1 LEU A 124     -17.141 -23.389  53.466  1.00  0.00           H  
ATOM   1901 1HD2 LEU A 124     -15.447 -20.813  53.691  1.00  0.00           H  
ATOM   1902 2HD2 LEU A 124     -17.145 -20.953  54.205  1.00  0.00           H  
ATOM   1903 3HD2 LEU A 124     -15.909 -20.399  55.359  1.00  0.00           H  
ATOM   1904  N   PHE A 125     -15.226 -20.301  58.124  1.00  0.00           N  
ATOM   1905  CA  PHE A 125     -15.214 -18.905  58.483  1.00  0.00           C  
ATOM   1906  C   PHE A 125     -15.076 -17.944  57.314  1.00  0.00           C  
ATOM   1907  O   PHE A 125     -15.451 -16.781  57.455  1.00  0.00           O  
ATOM   1908  CB  PHE A 125     -14.075 -18.651  59.472  1.00  0.00           C  
ATOM   1909  CG  PHE A 125     -14.107 -17.284  60.095  1.00  0.00           C  
ATOM   1910  CD1 PHE A 125     -15.009 -16.988  61.107  1.00  0.00           C  
ATOM   1911  CD2 PHE A 125     -13.237 -16.292  59.671  1.00  0.00           C  
ATOM   1912  CE1 PHE A 125     -15.039 -15.731  61.681  1.00  0.00           C  
ATOM   1913  CE2 PHE A 125     -13.264 -15.035  60.243  1.00  0.00           C  
ATOM   1914  CZ  PHE A 125     -14.167 -14.755  61.249  1.00  0.00           C  
ATOM   1915  H   PHE A 125     -14.397 -20.856  58.279  1.00  0.00           H  
ATOM   1916  HA  PHE A 125     -16.165 -18.662  58.959  1.00  0.00           H  
ATOM   1917 1HB  PHE A 125     -14.116 -19.390  60.271  1.00  0.00           H  
ATOM   1918 2HB  PHE A 125     -13.119 -18.771  58.965  1.00  0.00           H  
ATOM   1919  HD1 PHE A 125     -15.698 -17.761  61.449  1.00  0.00           H  
ATOM   1920  HD2 PHE A 125     -12.524 -16.513  58.876  1.00  0.00           H  
ATOM   1921  HE1 PHE A 125     -15.753 -15.513  62.474  1.00  0.00           H  
ATOM   1922  HE2 PHE A 125     -12.574 -14.264  59.901  1.00  0.00           H  
ATOM   1923  HZ  PHE A 125     -14.191 -13.764  61.700  1.00  0.00           H  
ATOM   1924  N   GLY A 126     -14.598 -18.418  56.171  1.00  0.00           N  
ATOM   1925  CA  GLY A 126     -14.162 -17.538  55.094  1.00  0.00           C  
ATOM   1926  C   GLY A 126     -15.377 -16.883  54.494  1.00  0.00           C  
ATOM   1927  O   GLY A 126     -16.349 -17.560  54.215  1.00  0.00           O  
ATOM   1928  H   GLY A 126     -14.535 -19.418  56.045  1.00  0.00           H  
ATOM   1929 1HA  GLY A 126     -13.470 -16.795  55.489  1.00  0.00           H  
ATOM   1930 2HA  GLY A 126     -13.619 -18.118  54.348  1.00  0.00           H  
ATOM   1931  N   GLN A 127     -15.320 -15.578  54.272  1.00  0.00           N  
ATOM   1932  CA  GLN A 127     -16.356 -14.925  53.498  1.00  0.00           C  
ATOM   1933  C   GLN A 127     -15.790 -14.566  52.143  1.00  0.00           C  
ATOM   1934  O   GLN A 127     -14.771 -13.890  52.063  1.00  0.00           O  
ATOM   1935  CB  GLN A 127     -16.878 -13.675  54.212  1.00  0.00           C  
ATOM   1936  CG  GLN A 127     -18.004 -12.965  53.480  1.00  0.00           C  
ATOM   1937  CD  GLN A 127     -18.528 -11.766  54.248  1.00  0.00           C  
ATOM   1938  OE1 GLN A 127     -17.762 -11.034  54.880  1.00  0.00           O  
ATOM   1939  NE2 GLN A 127     -19.839 -11.558  54.196  1.00  0.00           N  
ATOM   1940  H   GLN A 127     -14.557 -15.026  54.638  1.00  0.00           H  
ATOM   1941  HA  GLN A 127     -17.186 -15.620  53.375  1.00  0.00           H  
ATOM   1942 1HB  GLN A 127     -17.240 -13.947  55.203  1.00  0.00           H  
ATOM   1943 2HB  GLN A 127     -16.063 -12.965  54.345  1.00  0.00           H  
ATOM   1944 1HG  GLN A 127     -17.635 -12.618  52.515  1.00  0.00           H  
ATOM   1945 2HG  GLN A 127     -18.828 -13.665  53.335  1.00  0.00           H  
ATOM   1946 1HE2 GLN A 127     -20.242 -10.783  54.683  1.00  0.00           H  
ATOM   1947 2HE2 GLN A 127     -20.423 -12.177  53.671  1.00  0.00           H  
ATOM   1948  N   LYS A 128     -16.486 -14.982  51.087  1.00  0.00           N  
ATOM   1949  CA  LYS A 128     -15.990 -14.790  49.724  1.00  0.00           C  
ATOM   1950  C   LYS A 128     -17.127 -14.854  48.751  1.00  0.00           C  
ATOM   1951  O   LYS A 128     -18.242 -15.122  49.100  1.00  0.00           O  
ATOM   1952  CB  LYS A 128     -14.935 -15.838  49.364  1.00  0.00           C  
ATOM   1953  CG  LYS A 128     -13.665 -15.764  50.200  1.00  0.00           C  
ATOM   1954  CD  LYS A 128     -12.648 -16.804  49.754  1.00  0.00           C  
ATOM   1955  CE  LYS A 128     -11.381 -16.736  50.593  1.00  0.00           C  
ATOM   1956  NZ  LYS A 128     -10.380 -17.755  50.173  1.00  0.00           N  
ATOM   1957  H   LYS A 128     -17.375 -15.440  51.227  1.00  0.00           H  
ATOM   1958  HA  LYS A 128     -15.528 -13.804  49.659  1.00  0.00           H  
ATOM   1959 1HB  LYS A 128     -15.358 -16.836  49.485  1.00  0.00           H  
ATOM   1960 2HB  LYS A 128     -14.654 -15.726  48.317  1.00  0.00           H  
ATOM   1961 1HG  LYS A 128     -13.223 -14.771  50.104  1.00  0.00           H  
ATOM   1962 2HG  LYS A 128     -13.909 -15.933  51.249  1.00  0.00           H  
ATOM   1963 1HD  LYS A 128     -13.082 -17.800  49.846  1.00  0.00           H  
ATOM   1964 2HD  LYS A 128     -12.390 -16.635  48.709  1.00  0.00           H  
ATOM   1965 1HE  LYS A 128     -10.935 -15.747  50.499  1.00  0.00           H  
ATOM   1966 2HE  LYS A 128     -11.629 -16.900  51.641  1.00  0.00           H  
ATOM   1967 1HZ  LYS A 128      -9.557 -17.678  50.753  1.00  0.00           H  
ATOM   1968 2HZ  LYS A 128     -10.777 -18.679  50.274  1.00  0.00           H  
ATOM   1969 3HZ  LYS A 128     -10.127 -17.601  49.208  1.00  0.00           H  
ATOM   1970  N   PRO A 129     -16.822 -14.609  47.483  1.00  0.00           N  
ATOM   1971  CA  PRO A 129     -17.813 -14.708  46.443  1.00  0.00           C  
ATOM   1972  C   PRO A 129     -18.502 -16.075  46.377  1.00  0.00           C  
ATOM   1973  O   PRO A 129     -19.696 -16.164  46.168  1.00  0.00           O  
ATOM   1974  CB  PRO A 129     -16.981 -14.438  45.186  1.00  0.00           C  
ATOM   1975  CG  PRO A 129     -15.872 -13.563  45.662  1.00  0.00           C  
ATOM   1976  CD  PRO A 129     -15.516 -14.114  47.017  1.00  0.00           C  
ATOM   1977  HA  PRO A 129     -18.576 -13.930  46.595  1.00  0.00           H  
ATOM   1978 1HB  PRO A 129     -16.623 -15.387  44.760  1.00  0.00           H  
ATOM   1979 2HB  PRO A 129     -17.604 -13.956  44.418  1.00  0.00           H  
ATOM   1980 1HG  PRO A 129     -15.029 -13.599  44.956  1.00  0.00           H  
ATOM   1981 2HG  PRO A 129     -16.205 -12.516  45.705  1.00  0.00           H  
ATOM   1982 1HD  PRO A 129     -14.790 -14.932  46.902  1.00  0.00           H  
ATOM   1983 2HD  PRO A 129     -15.100 -13.311  47.643  1.00  0.00           H  
ATOM   1984  N   ASP A 130     -17.724 -17.131  46.561  1.00  0.00           N  
ATOM   1985  CA  ASP A 130     -18.294 -18.489  46.580  1.00  0.00           C  
ATOM   1986  C   ASP A 130     -18.990 -18.820  47.902  1.00  0.00           C  
ATOM   1987  O   ASP A 130     -19.839 -19.690  47.940  1.00  0.00           O  
ATOM   1988  CB  ASP A 130     -17.200 -19.526  46.314  1.00  0.00           C  
ATOM   1989  CG  ASP A 130     -16.667 -19.472  44.889  1.00  0.00           C  
ATOM   1990  OD1 ASP A 130     -17.327 -18.908  44.049  1.00  0.00           O  
ATOM   1991  OD2 ASP A 130     -15.605 -19.997  44.653  1.00  0.00           O  
ATOM   1992  H   ASP A 130     -16.729 -17.013  46.690  1.00  0.00           H  
ATOM   1993  HA  ASP A 130     -19.044 -18.561  45.792  1.00  0.00           H  
ATOM   1994 1HB  ASP A 130     -16.370 -19.364  47.003  1.00  0.00           H  
ATOM   1995 2HB  ASP A 130     -17.592 -20.525  46.503  1.00  0.00           H  
ATOM   1996  N   TYR A 131     -18.615 -18.148  48.986  1.00  0.00           N  
ATOM   1997  CA  TYR A 131     -19.187 -18.466  50.283  1.00  0.00           C  
ATOM   1998  C   TYR A 131     -19.556 -17.146  50.933  1.00  0.00           C  
ATOM   1999  O   TYR A 131     -18.938 -16.694  51.872  1.00  0.00           O  
ATOM   2000  CB  TYR A 131     -18.213 -19.263  51.153  1.00  0.00           C  
ATOM   2001  CG  TYR A 131     -17.786 -20.580  50.542  1.00  0.00           C  
ATOM   2002  CD1 TYR A 131     -16.602 -20.660  49.824  1.00  0.00           C  
ATOM   2003  CD2 TYR A 131     -18.579 -21.707  50.700  1.00  0.00           C  
ATOM   2004  CE1 TYR A 131     -16.212 -21.862  49.266  1.00  0.00           C  
ATOM   2005  CE2 TYR A 131     -18.189 -22.909  50.142  1.00  0.00           C  
ATOM   2006  CZ  TYR A 131     -17.011 -22.989  49.428  1.00  0.00           C  
ATOM   2007  OH  TYR A 131     -16.624 -24.186  48.872  1.00  0.00           O  
ATOM   2008  H   TYR A 131     -17.929 -17.410  48.919  1.00  0.00           H  
ATOM   2009  HA  TYR A 131     -20.078 -19.076  50.128  1.00  0.00           H  
ATOM   2010 1HB  TYR A 131     -17.317 -18.668  51.337  1.00  0.00           H  
ATOM   2011 2HB  TYR A 131     -18.672 -19.470  52.119  1.00  0.00           H  
ATOM   2012  HD1 TYR A 131     -15.979 -19.774  49.700  1.00  0.00           H  
ATOM   2013  HD2 TYR A 131     -19.510 -21.644  51.263  1.00  0.00           H  
ATOM   2014  HE1 TYR A 131     -15.282 -21.925  48.702  1.00  0.00           H  
ATOM   2015  HE2 TYR A 131     -18.813 -23.795  50.266  1.00  0.00           H  
ATOM   2016  HH  TYR A 131     -17.279 -24.859  49.073  1.00  0.00           H  
ATOM   2017  N   PRO A 132     -20.594 -16.536  50.417  1.00  0.00           N  
ATOM   2018  CA  PRO A 132     -20.899 -15.199  50.866  1.00  0.00           C  
ATOM   2019  C   PRO A 132     -21.453 -15.179  52.281  1.00  0.00           C  
ATOM   2020  O   PRO A 132     -21.602 -14.101  52.835  1.00  0.00           O  
ATOM   2021  CB  PRO A 132     -21.943 -14.735  49.846  1.00  0.00           C  
ATOM   2022  CG  PRO A 132     -22.604 -15.995  49.400  1.00  0.00           C  
ATOM   2023  CD  PRO A 132     -21.499 -17.018  49.401  1.00  0.00           C  
ATOM   2024  HA  PRO A 132     -19.989 -14.583  50.812  1.00  0.00           H  
ATOM   2025 1HB  PRO A 132     -22.643 -14.030  50.317  1.00  0.00           H  
ATOM   2026 2HB  PRO A 132     -21.452 -14.197  49.022  1.00  0.00           H  
ATOM   2027 1HG  PRO A 132     -23.424 -16.257  50.086  1.00  0.00           H  
ATOM   2028 2HG  PRO A 132     -23.054 -15.858  48.406  1.00  0.00           H  
ATOM   2029 1HD  PRO A 132     -21.911 -18.003  49.666  1.00  0.00           H  
ATOM   2030 2HD  PRO A 132     -21.027 -17.049  48.407  1.00  0.00           H  
ATOM   2031  N   GLN A 133     -21.714 -16.339  52.852  1.00  0.00           N  
ATOM   2032  CA  GLN A 133     -22.315 -16.442  54.178  1.00  0.00           C  
ATOM   2033  C   GLN A 133     -21.337 -16.292  55.309  1.00  0.00           C  
ATOM   2034  O   GLN A 133     -21.782 -16.134  56.455  1.00  0.00           O  
ATOM   2035  CB  GLN A 133     -23.037 -17.784  54.323  1.00  0.00           C  
ATOM   2036  CG  GLN A 133     -24.250 -17.939  53.420  1.00  0.00           C  
ATOM   2037  CD  GLN A 133     -24.915 -19.294  53.572  1.00  0.00           C  
ATOM   2038  OE1 GLN A 133     -24.275 -20.275  53.962  1.00  0.00           O  
ATOM   2039  NE2 GLN A 133     -26.205 -19.356  53.265  1.00  0.00           N  
ATOM   2040  H   GLN A 133     -21.487 -17.184  52.348  1.00  0.00           H  
ATOM   2041  HA  GLN A 133     -23.041 -15.637  54.292  1.00  0.00           H  
ATOM   2042 1HB  GLN A 133     -22.345 -18.596  54.098  1.00  0.00           H  
ATOM   2043 2HB  GLN A 133     -23.367 -17.911  55.354  1.00  0.00           H  
ATOM   2044 1HG  GLN A 133     -24.979 -17.170  53.674  1.00  0.00           H  
ATOM   2045 2HG  GLN A 133     -23.934 -17.828  52.383  1.00  0.00           H  
ATOM   2046 1HE2 GLN A 133     -26.698 -20.224  53.346  1.00  0.00           H  
ATOM   2047 2HE2 GLN A 133     -26.685 -18.537  52.953  1.00  0.00           H  
ATOM   2048  N   GLY A 134     -20.035 -16.409  55.025  1.00  0.00           N  
ATOM   2049  CA  GLY A 134     -19.057 -16.617  56.095  1.00  0.00           C  
ATOM   2050  C   GLY A 134     -18.783 -15.313  56.825  1.00  0.00           C  
ATOM   2051  O   GLY A 134     -19.365 -14.293  56.505  1.00  0.00           O  
ATOM   2052  H   GLY A 134     -19.714 -16.355  54.069  1.00  0.00           H  
ATOM   2053 1HA  GLY A 134     -19.435 -17.365  56.793  1.00  0.00           H  
ATOM   2054 2HA  GLY A 134     -18.133 -17.010  55.672  1.00  0.00           H  
ATOM   2055  N   VAL A 135     -17.845 -15.353  57.759  1.00  0.00           N  
ATOM   2056  CA  VAL A 135     -17.507 -14.206  58.630  1.00  0.00           C  
ATOM   2057  C   VAL A 135     -16.268 -13.413  58.202  1.00  0.00           C  
ATOM   2058  O   VAL A 135     -16.291 -12.204  58.288  1.00  0.00           O  
ATOM   2059  CB  VAL A 135     -17.286 -14.704  60.071  1.00  0.00           C  
ATOM   2060  CG1 VAL A 135     -16.830 -13.560  60.965  1.00  0.00           C  
ATOM   2061  CG2 VAL A 135     -18.566 -15.328  60.605  1.00  0.00           C  
ATOM   2062  H   VAL A 135     -17.341 -16.221  57.871  1.00  0.00           H  
ATOM   2063  HA  VAL A 135     -18.342 -13.505  58.618  1.00  0.00           H  
ATOM   2064  HB  VAL A 135     -16.490 -15.449  60.070  1.00  0.00           H  
ATOM   2065 1HG1 VAL A 135     -16.678 -13.930  61.979  1.00  0.00           H  
ATOM   2066 2HG1 VAL A 135     -15.893 -13.153  60.584  1.00  0.00           H  
ATOM   2067 3HG1 VAL A 135     -17.590 -12.780  60.974  1.00  0.00           H  
ATOM   2068 1HG2 VAL A 135     -18.403 -15.678  61.624  1.00  0.00           H  
ATOM   2069 2HG2 VAL A 135     -19.363 -14.584  60.600  1.00  0.00           H  
ATOM   2070 3HG2 VAL A 135     -18.852 -16.170  59.974  1.00  0.00           H  
ATOM   2071  N   PRO A 136     -15.191 -14.063  57.787  1.00  0.00           N  
ATOM   2072  CA  PRO A 136     -13.904 -13.337  57.594  1.00  0.00           C  
ATOM   2073  C   PRO A 136     -13.549 -13.194  56.112  1.00  0.00           C  
ATOM   2074  O   PRO A 136     -13.226 -14.196  55.451  1.00  0.00           O  
ATOM   2075  CB  PRO A 136     -12.890 -14.223  58.324  1.00  0.00           C  
ATOM   2076  CG  PRO A 136     -13.707 -14.965  59.326  1.00  0.00           C  
ATOM   2077  CD  PRO A 136     -15.016 -15.219  58.627  1.00  0.00           C  
ATOM   2078  HA  PRO A 136     -13.973 -12.347  58.068  1.00  0.00           H  
ATOM   2079 1HB  PRO A 136     -12.386 -14.888  57.607  1.00  0.00           H  
ATOM   2080 2HB  PRO A 136     -12.110 -13.600  58.787  1.00  0.00           H  
ATOM   2081 1HG  PRO A 136     -13.196 -15.894  59.619  1.00  0.00           H  
ATOM   2082 2HG  PRO A 136     -13.824 -14.365  60.240  1.00  0.00           H  
ATOM   2083 1HD  PRO A 136     -14.944 -16.145  58.037  1.00  0.00           H  
ATOM   2084 2HD  PRO A 136     -15.821 -15.296  59.372  1.00  0.00           H  
ATOM   2085  N   VAL A 139      -9.829  -8.891  55.886  1.00  0.00           N  
ATOM   2086  CA  VAL A 139      -9.710  -9.046  57.326  1.00  0.00           C  
ATOM   2087  C   VAL A 139      -8.611 -10.051  57.642  1.00  0.00           C  
ATOM   2088  O   VAL A 139      -7.838  -9.901  58.591  1.00  0.00           O  
ATOM   2089  CB  VAL A 139     -11.043  -9.521  57.934  1.00  0.00           C  
ATOM   2090  CG1 VAL A 139     -10.859  -9.887  59.400  1.00  0.00           C  
ATOM   2091  CG2 VAL A 139     -12.099  -8.439  57.776  1.00  0.00           C  
ATOM   2092  H   VAL A 139     -10.725  -9.047  55.447  1.00  0.00           H  
ATOM   2093  HA  VAL A 139      -9.457  -8.077  57.759  1.00  0.00           H  
ATOM   2094  HB  VAL A 139     -11.366 -10.424  57.416  1.00  0.00           H  
ATOM   2095 1HG1 VAL A 139     -11.811 -10.221  59.813  1.00  0.00           H  
ATOM   2096 2HG1 VAL A 139     -10.126 -10.688  59.486  1.00  0.00           H  
ATOM   2097 3HG1 VAL A 139     -10.511  -9.014  59.951  1.00  0.00           H  
ATOM   2098 1HG2 VAL A 139     -13.039  -8.782  58.208  1.00  0.00           H  
ATOM   2099 2HG2 VAL A 139     -11.773  -7.534  58.290  1.00  0.00           H  
ATOM   2100 3HG2 VAL A 139     -12.244  -8.223  56.718  1.00  0.00           H  
ATOM   2101  N   PHE A 140      -8.556 -11.087  56.844  1.00  0.00           N  
ATOM   2102  CA  PHE A 140      -7.569 -12.122  57.038  1.00  0.00           C  
ATOM   2103  C   PHE A 140      -6.166 -11.555  56.823  1.00  0.00           C  
ATOM   2104  O   PHE A 140      -5.256 -11.802  57.633  1.00  0.00           O  
ATOM   2105  CB  PHE A 140      -7.821 -13.288  56.081  1.00  0.00           C  
ATOM   2106  CG  PHE A 140      -9.003 -14.136  56.457  1.00  0.00           C  
ATOM   2107  CD1 PHE A 140      -9.424 -14.219  57.776  1.00  0.00           C  
ATOM   2108  CD2 PHE A 140      -9.696 -14.853  55.493  1.00  0.00           C  
ATOM   2109  CE1 PHE A 140     -10.511 -14.998  58.123  1.00  0.00           C  
ATOM   2110  CE2 PHE A 140     -10.783 -15.632  55.836  1.00  0.00           C  
ATOM   2111  CZ  PHE A 140     -11.191 -15.705  57.153  1.00  0.00           C  
ATOM   2112  H   PHE A 140      -9.211 -11.169  56.080  1.00  0.00           H  
ATOM   2113  HA  PHE A 140      -7.648 -12.488  58.063  1.00  0.00           H  
ATOM   2114 1HB  PHE A 140      -7.985 -12.904  55.075  1.00  0.00           H  
ATOM   2115 2HB  PHE A 140      -6.941 -13.928  56.047  1.00  0.00           H  
ATOM   2116  HD1 PHE A 140      -8.887 -13.659  58.542  1.00  0.00           H  
ATOM   2117  HD2 PHE A 140      -9.373 -14.796  54.453  1.00  0.00           H  
ATOM   2118  HE1 PHE A 140     -10.831 -15.054  59.163  1.00  0.00           H  
ATOM   2119  HE2 PHE A 140     -11.319 -16.190  55.069  1.00  0.00           H  
ATOM   2120  HZ  PHE A 140     -12.047 -16.320  57.426  1.00  0.00           H  
ATOM   2121  N   ALA A 141      -5.987 -10.811  55.740  1.00  0.00           N  
ATOM   2122  CA  ALA A 141      -4.694 -10.151  55.457  1.00  0.00           C  
ATOM   2123  C   ALA A 141      -4.186  -9.295  56.613  1.00  0.00           C  
ATOM   2124  O   ALA A 141      -2.966  -9.256  56.865  1.00  0.00           O  
ATOM   2125  CB  ALA A 141      -4.808  -9.295  54.204  1.00  0.00           C  
ATOM   2126  H   ALA A 141      -6.752 -10.692  55.092  1.00  0.00           H  
ATOM   2127  HA  ALA A 141      -3.947 -10.927  55.291  1.00  0.00           H  
ATOM   2128 1HB  ALA A 141      -3.851  -8.814  54.004  1.00  0.00           H  
ATOM   2129 2HB  ALA A 141      -5.082  -9.925  53.357  1.00  0.00           H  
ATOM   2130 3HB  ALA A 141      -5.573  -8.535  54.352  1.00  0.00           H  
ATOM   2131  N   ARG A 142      -5.096  -8.648  57.349  1.00  0.00           N  
ATOM   2132  CA  ARG A 142      -4.664  -7.862  58.505  1.00  0.00           C  
ATOM   2133  C   ARG A 142      -4.005  -8.715  59.559  1.00  0.00           C  
ATOM   2134  O   ARG A 142      -3.041  -8.282  60.194  1.00  0.00           O  
ATOM   2135  CB  ARG A 142      -5.845  -7.135  59.131  1.00  0.00           C  
ATOM   2136  CG  ARG A 142      -6.403  -5.989  58.302  1.00  0.00           C  
ATOM   2137  CD  ARG A 142      -7.585  -5.366  58.951  1.00  0.00           C  
ATOM   2138  NE  ARG A 142      -8.122  -4.269  58.162  1.00  0.00           N  
ATOM   2139  CZ  ARG A 142      -9.268  -3.617  58.439  1.00  0.00           C  
ATOM   2140  NH1 ARG A 142      -9.984  -3.961  59.486  1.00  0.00           N  
ATOM   2141  NH2 ARG A 142      -9.672  -2.631  57.657  1.00  0.00           N  
ATOM   2142  H   ARG A 142      -6.079  -8.691  57.123  1.00  0.00           H  
ATOM   2143  HA  ARG A 142      -3.939  -7.121  58.168  1.00  0.00           H  
ATOM   2144 1HB  ARG A 142      -6.656  -7.841  59.305  1.00  0.00           H  
ATOM   2145 2HB  ARG A 142      -5.551  -6.729  60.099  1.00  0.00           H  
ATOM   2146 1HG  ARG A 142      -5.637  -5.224  58.176  1.00  0.00           H  
ATOM   2147 2HG  ARG A 142      -6.707  -6.362  57.323  1.00  0.00           H  
ATOM   2148 1HD  ARG A 142      -8.368  -6.113  59.075  1.00  0.00           H  
ATOM   2149 2HD  ARG A 142      -7.299  -4.975  59.927  1.00  0.00           H  
ATOM   2150  HE  ARG A 142      -7.599  -3.976  57.348  1.00  0.00           H  
ATOM   2151 1HH1 ARG A 142      -9.674  -4.715  60.084  1.00  0.00           H  
ATOM   2152 2HH1 ARG A 142     -10.842  -3.472  59.694  1.00  0.00           H  
ATOM   2153 1HH2 ARG A 142      -9.122  -2.366  56.852  1.00  0.00           H  
ATOM   2154 2HH2 ARG A 142     -10.530  -2.142  57.865  1.00  0.00           H  
ATOM   2155  N   PHE A 143      -4.555  -9.904  59.794  1.00  0.00           N  
ATOM   2156  CA  PHE A 143      -3.950 -10.820  60.745  1.00  0.00           C  
ATOM   2157  C   PHE A 143      -2.600 -11.248  60.219  1.00  0.00           C  
ATOM   2158  O   PHE A 143      -1.616 -11.293  60.950  1.00  0.00           O  
ATOM   2159  CB  PHE A 143      -4.838 -12.044  60.976  1.00  0.00           C  
ATOM   2160  CG  PHE A 143      -6.057 -11.760  61.808  1.00  0.00           C  
ATOM   2161  CD1 PHE A 143      -7.278 -11.496  61.206  1.00  0.00           C  
ATOM   2162  CD2 PHE A 143      -5.984 -11.756  63.192  1.00  0.00           C  
ATOM   2163  CE1 PHE A 143      -8.400 -11.234  61.970  1.00  0.00           C  
ATOM   2164  CE2 PHE A 143      -7.104 -11.497  63.958  1.00  0.00           C  
ATOM   2165  CZ  PHE A 143      -8.313 -11.235  63.346  1.00  0.00           C  
ATOM   2166  H   PHE A 143      -5.399 -10.181  59.313  1.00  0.00           H  
ATOM   2167  HA  PHE A 143      -3.828 -10.301  61.697  1.00  0.00           H  
ATOM   2168 1HB  PHE A 143      -5.166 -12.441  60.016  1.00  0.00           H  
ATOM   2169 2HB  PHE A 143      -4.262 -12.823  61.473  1.00  0.00           H  
ATOM   2170  HD1 PHE A 143      -7.347 -11.496  60.118  1.00  0.00           H  
ATOM   2171  HD2 PHE A 143      -5.029 -11.963  63.676  1.00  0.00           H  
ATOM   2172  HE1 PHE A 143      -9.353 -11.028  61.484  1.00  0.00           H  
ATOM   2173  HE2 PHE A 143      -7.034 -11.498  65.046  1.00  0.00           H  
ATOM   2174  HZ  PHE A 143      -9.196 -11.028  63.949  1.00  0.00           H  
ATOM   2175  N   LYS A 144      -2.562 -11.644  58.952  1.00  0.00           N  
ATOM   2176  CA  LYS A 144      -1.324 -12.153  58.393  1.00  0.00           C  
ATOM   2177  C   LYS A 144      -0.249 -11.048  58.440  1.00  0.00           C  
ATOM   2178  O   LYS A 144       0.911 -11.234  58.923  1.00  0.00           O  
ATOM   2179  CB  LYS A 144      -1.541 -12.645  56.961  1.00  0.00           C  
ATOM   2180  CG  LYS A 144      -0.302 -13.240  56.306  1.00  0.00           C  
ATOM   2181  CD  LYS A 144      -0.611 -13.764  54.912  1.00  0.00           C  
ATOM   2182  CE  LYS A 144       0.632 -14.331  54.244  1.00  0.00           C  
ATOM   2183  NZ  LYS A 144       0.344 -14.848  52.878  1.00  0.00           N  
ATOM   2184  H   LYS A 144      -3.384 -11.597  58.366  1.00  0.00           H  
ATOM   2185  HA  LYS A 144      -0.989 -12.994  59.002  1.00  0.00           H  
ATOM   2186 1HB  LYS A 144      -2.322 -13.405  56.952  1.00  0.00           H  
ATOM   2187 2HB  LYS A 144      -1.883 -11.816  56.340  1.00  0.00           H  
ATOM   2188 1HG  LYS A 144       0.474 -12.476  56.234  1.00  0.00           H  
ATOM   2189 2HG  LYS A 144       0.075 -14.059  56.917  1.00  0.00           H  
ATOM   2190 1HD  LYS A 144      -1.368 -14.547  54.977  1.00  0.00           H  
ATOM   2191 2HD  LYS A 144      -1.004 -12.954  54.297  1.00  0.00           H  
ATOM   2192 1HE  LYS A 144       1.393 -13.555  54.172  1.00  0.00           H  
ATOM   2193 2HE  LYS A 144       1.032 -15.145  54.849  1.00  0.00           H  
ATOM   2194 1HZ  LYS A 144       1.192 -15.215  52.471  1.00  0.00           H  
ATOM   2195 2HZ  LYS A 144      -0.347 -15.583  52.935  1.00  0.00           H  
ATOM   2196 3HZ  LYS A 144      -0.009 -14.098  52.301  1.00  0.00           H  
ATOM   2197  N   THR A 145      -0.622  -9.836  58.038  1.00  0.00           N  
ATOM   2198  CA  THR A 145       0.370  -8.769  57.982  1.00  0.00           C  
ATOM   2199  C   THR A 145       0.833  -8.385  59.391  1.00  0.00           C  
ATOM   2200  O   THR A 145       1.978  -7.993  59.578  1.00  0.00           O  
ATOM   2201  CB  THR A 145      -0.189  -7.530  57.258  1.00  0.00           C  
ATOM   2202  OG1 THR A 145      -0.553  -7.880  55.917  1.00  0.00           O  
ATOM   2203  CG2 THR A 145       0.850  -6.419  57.224  1.00  0.00           C  
ATOM   2204  H   THR A 145      -1.575  -9.636  57.771  1.00  0.00           H  
ATOM   2205  HA  THR A 145       1.235  -9.130  57.426  1.00  0.00           H  
ATOM   2206  HB  THR A 145      -1.076  -7.173  57.780  1.00  0.00           H  
ATOM   2207  HG1 THR A 145      -1.410  -8.315  55.922  1.00  0.00           H  
ATOM   2208 1HG2 THR A 145       0.438  -5.551  56.709  1.00  0.00           H  
ATOM   2209 2HG2 THR A 145       1.121  -6.142  58.242  1.00  0.00           H  
ATOM   2210 3HG2 THR A 145       1.736  -6.767  56.694  1.00  0.00           H  
ATOM   2211  N   GLU A 146      -0.043  -8.511  60.395  1.00  0.00           N  
ATOM   2212  CA  GLU A 146       0.349  -8.233  61.788  1.00  0.00           C  
ATOM   2213  C   GLU A 146       1.388  -9.233  62.282  1.00  0.00           C  
ATOM   2214  O   GLU A 146       2.408  -8.864  62.918  1.00  0.00           O  
ATOM   2215  CB  GLU A 146      -0.874  -8.267  62.708  1.00  0.00           C  
ATOM   2216  CG  GLU A 146      -1.844  -7.111  62.507  1.00  0.00           C  
ATOM   2217  CD  GLU A 146      -3.071  -7.221  63.368  1.00  0.00           C  
ATOM   2218  OE1 GLU A 146      -3.230  -8.227  64.017  1.00  0.00           O  
ATOM   2219  OE2 GLU A 146      -3.850  -6.297  63.377  1.00  0.00           O  
ATOM   2220  H   GLU A 146      -0.990  -8.801  60.199  1.00  0.00           H  
ATOM   2221  HA  GLU A 146       0.789  -7.236  61.831  1.00  0.00           H  
ATOM   2222 1HB  GLU A 146      -1.422  -9.195  62.550  1.00  0.00           H  
ATOM   2223 2HB  GLU A 146      -0.547  -8.252  63.748  1.00  0.00           H  
ATOM   2224 1HG  GLU A 146      -1.333  -6.177  62.739  1.00  0.00           H  
ATOM   2225 2HG  GLU A 146      -2.142  -7.079  61.460  1.00  0.00           H  
ATOM   2226  N   LEU A 147       1.125 -10.500  62.023  1.00  0.00           N  
ATOM   2227  CA  LEU A 147       2.056 -11.545  62.423  1.00  0.00           C  
ATOM   2228  C   LEU A 147       3.368 -11.419  61.663  1.00  0.00           C  
ATOM   2229  O   LEU A 147       4.443 -11.629  62.246  1.00  0.00           O  
ATOM   2230  CB  LEU A 147       1.442 -12.929  62.176  1.00  0.00           C  
ATOM   2231  CG  LEU A 147       0.256 -13.301  63.074  1.00  0.00           C  
ATOM   2232  CD1 LEU A 147      -0.346 -14.617  62.603  1.00  0.00           C  
ATOM   2233  CD2 LEU A 147       0.725 -13.400  64.518  1.00  0.00           C  
ATOM   2234  H   LEU A 147       0.274 -10.757  61.544  1.00  0.00           H  
ATOM   2235  HA  LEU A 147       2.259 -11.438  63.488  1.00  0.00           H  
ATOM   2236 1HB  LEU A 147       1.103 -12.978  61.142  1.00  0.00           H  
ATOM   2237 2HB  LEU A 147       2.216 -13.683  62.319  1.00  0.00           H  
ATOM   2238  HG  LEU A 147      -0.515 -12.534  62.995  1.00  0.00           H  
ATOM   2239 1HD1 LEU A 147      -1.189 -14.882  63.241  1.00  0.00           H  
ATOM   2240 2HD1 LEU A 147      -0.690 -14.512  61.574  1.00  0.00           H  
ATOM   2241 3HD1 LEU A 147       0.408 -15.402  62.655  1.00  0.00           H  
ATOM   2242 1HD2 LEU A 147      -0.119 -13.664  65.158  1.00  0.00           H  
ATOM   2243 2HD2 LEU A 147       1.495 -14.167  64.599  1.00  0.00           H  
ATOM   2244 3HD2 LEU A 147       1.134 -12.440  64.835  1.00  0.00           H  
ATOM   2245  N   LEU A 148       3.302 -11.027  60.395  1.00  0.00           N  
ATOM   2246  CA  LEU A 148       4.505 -10.858  59.619  1.00  0.00           C  
ATOM   2247  C   LEU A 148       5.290  -9.598  60.073  1.00  0.00           C  
ATOM   2248  O   LEU A 148       6.500  -9.667  60.265  1.00  0.00           O  
ATOM   2249  CB  LEU A 148       4.147 -10.758  58.131  1.00  0.00           C  
ATOM   2250  CG  LEU A 148       3.600 -12.040  57.490  1.00  0.00           C  
ATOM   2251  CD1 LEU A 148       3.129 -11.740  56.074  1.00  0.00           C  
ATOM   2252  CD2 LEU A 148       4.683 -13.110  57.492  1.00  0.00           C  
ATOM   2253  H   LEU A 148       2.408 -10.844  59.963  1.00  0.00           H  
ATOM   2254  HA  LEU A 148       5.142 -11.728  59.774  1.00  0.00           H  
ATOM   2255 1HB  LEU A 148       3.396  -9.979  58.006  1.00  0.00           H  
ATOM   2256 2HB  LEU A 148       5.039 -10.465  57.578  1.00  0.00           H  
ATOM   2257  HG  LEU A 148       2.740 -12.394  58.060  1.00  0.00           H  
ATOM   2258 1HD1 LEU A 148       2.741 -12.651  55.619  1.00  0.00           H  
ATOM   2259 2HD1 LEU A 148       2.342 -10.987  56.104  1.00  0.00           H  
ATOM   2260 3HD1 LEU A 148       3.966 -11.368  55.484  1.00  0.00           H  
ATOM   2261 1HD2 LEU A 148       4.294 -14.021  57.037  1.00  0.00           H  
ATOM   2262 2HD2 LEU A 148       5.543 -12.758  56.921  1.00  0.00           H  
ATOM   2263 3HD2 LEU A 148       4.988 -13.317  58.517  1.00  0.00           H  
ATOM   2264  N   LYS A 149       4.634  -8.488  60.294  1.00  0.00           N  
ATOM   2265  CA  LYS A 149       5.357  -7.255  60.568  1.00  0.00           C  
ATOM   2266  C   LYS A 149       5.735  -6.984  61.987  1.00  0.00           C  
ATOM   2267  O   LYS A 149       6.836  -6.537  62.234  1.00  0.00           O  
ATOM   2268  CB  LYS A 149       4.537  -6.068  60.060  1.00  0.00           C  
ATOM   2269  CG  LYS A 149       4.349  -6.034  58.549  1.00  0.00           C  
ATOM   2270  CD  LYS A 149       5.678  -5.859  57.830  1.00  0.00           C  
ATOM   2271  CE  LYS A 149       5.485  -5.754  56.325  1.00  0.00           C  
ATOM   2272  NZ  LYS A 149       6.780  -5.617  55.605  1.00  0.00           N  
ATOM   2273  H   LYS A 149       3.624  -8.473  60.277  1.00  0.00           H  
ATOM   2274  HA  LYS A 149       6.310  -7.287  60.038  1.00  0.00           H  
ATOM   2275 1HB  LYS A 149       3.549  -6.085  60.520  1.00  0.00           H  
ATOM   2276 2HB  LYS A 149       5.021  -5.137  60.357  1.00  0.00           H  
ATOM   2277 1HG  LYS A 149       3.887  -6.966  58.219  1.00  0.00           H  
ATOM   2278 2HG  LYS A 149       3.690  -5.208  58.283  1.00  0.00           H  
ATOM   2279 1HD  LYS A 149       6.170  -4.954  58.189  1.00  0.00           H  
ATOM   2280 2HD  LYS A 149       6.323  -6.711  58.045  1.00  0.00           H  
ATOM   2281 1HE  LYS A 149       4.974  -6.644  55.961  1.00  0.00           H  
ATOM   2282 2HE  LYS A 149       4.865  -4.888  56.097  1.00  0.00           H  
ATOM   2283 1HZ  LYS A 149       6.609  -5.550  54.612  1.00  0.00           H  
ATOM   2284 2HZ  LYS A 149       7.255  -4.783  55.922  1.00  0.00           H  
ATOM   2285 3HZ  LYS A 149       7.357  -6.425  55.793  1.00  0.00           H  
ATOM   2286  N   ASP A 150       4.847  -7.258  62.936  1.00  0.00           N  
ATOM   2287  CA  ASP A 150       5.224  -7.219  64.365  1.00  0.00           C  
ATOM   2288  C   ASP A 150       4.301  -8.111  65.143  1.00  0.00           C  
ATOM   2289  O   ASP A 150       3.308  -7.669  65.727  1.00  0.00           O  
ATOM   2290  CB  ASP A 150       5.160  -5.797  64.928  1.00  0.00           C  
ATOM   2291  CG  ASP A 150       5.675  -5.703  66.358  1.00  0.00           C  
ATOM   2292  OD1 ASP A 150       5.966  -6.725  66.933  1.00  0.00           O  
ATOM   2293  OD2 ASP A 150       5.773  -4.609  66.862  1.00  0.00           O  
ATOM   2294  H   ASP A 150       3.899  -7.497  62.684  1.00  0.00           H  
ATOM   2295  HA  ASP A 150       6.250  -7.575  64.462  1.00  0.00           H  
ATOM   2296 1HB  ASP A 150       5.750  -5.130  64.300  1.00  0.00           H  
ATOM   2297 2HB  ASP A 150       4.129  -5.443  64.905  1.00  0.00           H  
ATOM   2298  N   ARG A 151       4.704  -9.373  65.193  1.00  0.00           N  
ATOM   2299  CA  ARG A 151       3.922 -10.404  65.827  1.00  0.00           C  
ATOM   2300  C   ARG A 151       3.699 -10.108  67.298  1.00  0.00           C  
ATOM   2301  O   ARG A 151       2.640 -10.361  67.822  1.00  0.00           O  
ATOM   2302  CB  ARG A 151       4.608 -11.754  65.680  1.00  0.00           C  
ATOM   2303  CG  ARG A 151       3.846 -12.927  66.275  1.00  0.00           C  
ATOM   2304  CD  ARG A 151       4.573 -14.208  66.084  1.00  0.00           C  
ATOM   2305  NE  ARG A 151       5.848 -14.217  66.782  1.00  0.00           N  
ATOM   2306  CZ  ARG A 151       5.999 -14.457  68.099  1.00  0.00           C  
ATOM   2307  NH1 ARG A 151       4.946 -14.707  68.846  1.00  0.00           N  
ATOM   2308  NH2 ARG A 151       7.204 -14.443  68.640  1.00  0.00           N  
ATOM   2309  H   ARG A 151       5.589  -9.616  64.772  1.00  0.00           H  
ATOM   2310  HA  ARG A 151       2.949 -10.451  65.337  1.00  0.00           H  
ATOM   2311 1HB  ARG A 151       4.770 -11.967  64.625  1.00  0.00           H  
ATOM   2312 2HB  ARG A 151       5.586 -11.719  66.161  1.00  0.00           H  
ATOM   2313 1HG  ARG A 151       3.708 -12.767  67.344  1.00  0.00           H  
ATOM   2314 2HG  ARG A 151       2.871 -13.011  65.792  1.00  0.00           H  
ATOM   2315 1HD  ARG A 151       3.969 -15.030  66.468  1.00  0.00           H  
ATOM   2316 2HD  ARG A 151       4.764 -14.364  65.023  1.00  0.00           H  
ATOM   2317  HE  ARG A 151       6.682 -14.029  66.240  1.00  0.00           H  
ATOM   2318 1HH1 ARG A 151       4.024 -14.718  68.432  1.00  0.00           H  
ATOM   2319 2HH1 ARG A 151       5.059 -14.887  69.833  1.00  0.00           H  
ATOM   2320 1HH2 ARG A 151       8.014 -14.251  68.066  1.00  0.00           H  
ATOM   2321 2HH2 ARG A 151       7.317 -14.623  69.627  1.00  0.00           H  
ATOM   2322  N   ALA A 152       4.688  -9.584  67.986  1.00  0.00           N  
ATOM   2323  CA  ALA A 152       4.597  -9.491  69.418  1.00  0.00           C  
ATOM   2324  C   ALA A 152       3.603  -8.385  69.763  1.00  0.00           C  
ATOM   2325  O   ALA A 152       2.819  -8.532  70.692  1.00  0.00           O  
ATOM   2326  CB  ALA A 152       5.963  -9.222  70.032  1.00  0.00           C  
ATOM   2327  H   ALA A 152       5.518  -9.243  67.523  1.00  0.00           H  
ATOM   2328  HA  ALA A 152       4.226 -10.444  69.796  1.00  0.00           H  
ATOM   2329 1HB  ALA A 152       5.868  -9.156  71.116  1.00  0.00           H  
ATOM   2330 2HB  ALA A 152       6.643 -10.034  69.776  1.00  0.00           H  
ATOM   2331 3HB  ALA A 152       6.357  -8.284  69.645  1.00  0.00           H  
ATOM   2332  N   GLN A 153       3.635  -7.275  69.011  1.00  0.00           N  
ATOM   2333  CA  GLN A 153       2.706  -6.183  69.230  1.00  0.00           C  
ATOM   2334  C   GLN A 153       1.303  -6.582  68.789  1.00  0.00           C  
ATOM   2335  O   GLN A 153       0.327  -6.282  69.495  1.00  0.00           O  
ATOM   2336  CB  GLN A 153       3.162  -4.929  68.479  1.00  0.00           C  
ATOM   2337  CG  GLN A 153       2.313  -3.699  68.749  1.00  0.00           C  
ATOM   2338  CD  GLN A 153       2.362  -3.269  70.202  1.00  0.00           C  
ATOM   2339  OE1 GLN A 153       3.441  -3.121  70.784  1.00  0.00           O  
ATOM   2340  NE2 GLN A 153       1.193  -3.065  70.798  1.00  0.00           N  
ATOM   2341  H   GLN A 153       4.322  -7.196  68.275  1.00  0.00           H  
ATOM   2342  HA  GLN A 153       2.681  -5.959  70.296  1.00  0.00           H  
ATOM   2343 1HB  GLN A 153       4.191  -4.695  68.753  1.00  0.00           H  
ATOM   2344 2HB  GLN A 153       3.145  -5.121  67.406  1.00  0.00           H  
ATOM   2345 1HG  GLN A 153       2.680  -2.875  68.136  1.00  0.00           H  
ATOM   2346 2HG  GLN A 153       1.277  -3.921  68.493  1.00  0.00           H  
ATOM   2347 1HE2 GLN A 153       1.162  -2.780  71.757  1.00  0.00           H  
ATOM   2348 2HE2 GLN A 153       0.342  -3.196  70.289  1.00  0.00           H  
ATOM   2349  N   PHE A 154       1.191  -7.307  67.680  1.00  0.00           N  
ATOM   2350  CA  PHE A 154      -0.087  -7.832  67.234  1.00  0.00           C  
ATOM   2351  C   PHE A 154      -0.686  -8.795  68.305  1.00  0.00           C  
ATOM   2352  O   PHE A 154      -1.866  -8.771  68.572  1.00  0.00           O  
ATOM   2353  CB  PHE A 154       0.082  -8.557  65.898  1.00  0.00           C  
ATOM   2354  CG  PHE A 154       0.281  -7.635  64.729  1.00  0.00           C  
ATOM   2355  CD1 PHE A 154      -0.215  -6.340  64.756  1.00  0.00           C  
ATOM   2356  CD2 PHE A 154       0.963  -8.060  63.599  1.00  0.00           C  
ATOM   2357  CE1 PHE A 154      -0.033  -5.491  63.681  1.00  0.00           C  
ATOM   2358  CE2 PHE A 154       1.148  -7.214  62.523  1.00  0.00           C  
ATOM   2359  CZ  PHE A 154       0.649  -5.927  62.565  1.00  0.00           C  
ATOM   2360  H   PHE A 154       2.019  -7.497  67.133  1.00  0.00           H  
ATOM   2361  HA  PHE A 154      -0.776  -6.997  67.097  1.00  0.00           H  
ATOM   2362 1HB  PHE A 154       0.940  -9.226  65.953  1.00  0.00           H  
ATOM   2363 2HB  PHE A 154      -0.797  -9.169  65.702  1.00  0.00           H  
ATOM   2364  HD1 PHE A 154      -0.753  -5.995  65.639  1.00  0.00           H  
ATOM   2365  HD2 PHE A 154       1.357  -9.077  63.566  1.00  0.00           H  
ATOM   2366  HE1 PHE A 154      -0.428  -4.476  63.716  1.00  0.00           H  
ATOM   2367  HE2 PHE A 154       1.687  -7.560  61.642  1.00  0.00           H  
ATOM   2368  HZ  PHE A 154       0.792  -5.259  61.717  1.00  0.00           H  
ATOM   2369  N   ILE A 155       0.142  -9.646  68.917  1.00  0.00           N  
ATOM   2370  CA  ILE A 155      -0.353 -10.584  69.908  1.00  0.00           C  
ATOM   2371  C   ILE A 155      -0.830  -9.836  71.132  1.00  0.00           C  
ATOM   2372  O   ILE A 155      -1.752 -10.264  71.795  1.00  0.00           O  
ATOM   2373  CB  ILE A 155       0.732 -11.600  70.309  1.00  0.00           C  
ATOM   2374  CG1 ILE A 155       1.062 -12.522  69.132  1.00  0.00           C  
ATOM   2375  CG2 ILE A 155       0.283 -12.411  71.515  1.00  0.00           C  
ATOM   2376  CD1 ILE A 155       2.292 -13.373  69.349  1.00  0.00           C  
ATOM   2377  H   ILE A 155       1.127  -9.642  68.692  1.00  0.00           H  
ATOM   2378  HA  ILE A 155      -1.190 -11.132  69.477  1.00  0.00           H  
ATOM   2379  HB  ILE A 155       1.651 -11.070  70.561  1.00  0.00           H  
ATOM   2380 1HG1 ILE A 155       0.218 -13.183  68.941  1.00  0.00           H  
ATOM   2381 2HG1 ILE A 155       1.217 -11.924  68.234  1.00  0.00           H  
ATOM   2382 1HG2 ILE A 155       1.061 -13.124  71.784  1.00  0.00           H  
ATOM   2383 2HG2 ILE A 155       0.097 -11.742  72.354  1.00  0.00           H  
ATOM   2384 3HG2 ILE A 155      -0.634 -12.948  71.270  1.00  0.00           H  
ATOM   2385 1HD1 ILE A 155       2.461 -13.999  68.472  1.00  0.00           H  
ATOM   2386 2HD1 ILE A 155       3.157 -12.729  69.507  1.00  0.00           H  
ATOM   2387 3HD1 ILE A 155       2.146 -14.007  70.223  1.00  0.00           H  
ATOM   2388  N   SER A 156      -0.208  -8.716  71.452  1.00  0.00           N  
ATOM   2389  CA  SER A 156      -0.594  -7.921  72.626  1.00  0.00           C  
ATOM   2390  C   SER A 156      -2.023  -7.435  72.432  1.00  0.00           C  
ATOM   2391  O   SER A 156      -2.880  -7.584  73.320  1.00  0.00           O  
ATOM   2392  CB  SER A 156       0.341  -6.743  72.818  1.00  0.00           C  
ATOM   2393  OG  SER A 156      -0.034  -5.981  73.932  1.00  0.00           O  
ATOM   2394  H   SER A 156       0.555  -8.398  70.872  1.00  0.00           H  
ATOM   2395  HA  SER A 156      -0.532  -8.557  73.510  1.00  0.00           H  
ATOM   2396 1HB  SER A 156       1.361  -7.105  72.948  1.00  0.00           H  
ATOM   2397 2HB  SER A 156       0.328  -6.119  71.926  1.00  0.00           H  
ATOM   2398  HG  SER A 156      -0.761  -5.426  73.641  1.00  0.00           H  
ATOM   2399  N   ASP A 157      -2.264  -6.893  71.254  1.00  0.00           N  
ATOM   2400  CA  ASP A 157      -3.584  -6.408  70.890  1.00  0.00           C  
ATOM   2401  C   ASP A 157      -4.592  -7.541  70.790  1.00  0.00           C  
ATOM   2402  O   ASP A 157      -5.720  -7.430  71.291  1.00  0.00           O  
ATOM   2403  CB  ASP A 157      -3.525  -5.654  69.559  1.00  0.00           C  
ATOM   2404  CG  ASP A 157      -2.824  -4.307  69.672  1.00  0.00           C  
ATOM   2405  OD1 ASP A 157      -2.673  -3.828  70.771  1.00  0.00           O  
ATOM   2406  OD2 ASP A 157      -2.446  -3.770  68.659  1.00  0.00           O  
ATOM   2407  H   ASP A 157      -1.509  -6.813  70.587  1.00  0.00           H  
ATOM   2408  HA  ASP A 157      -3.927  -5.723  71.666  1.00  0.00           H  
ATOM   2409 1HB  ASP A 157      -3.000  -6.260  68.821  1.00  0.00           H  
ATOM   2410 2HB  ASP A 157      -4.538  -5.490  69.189  1.00  0.00           H  
ATOM   2411  N   PHE A 158      -4.182  -8.666  70.212  1.00  0.00           N  
ATOM   2412  CA  PHE A 158      -5.097  -9.783  70.025  1.00  0.00           C  
ATOM   2413  C   PHE A 158      -5.580 -10.351  71.348  1.00  0.00           C  
ATOM   2414  O   PHE A 158      -6.768 -10.598  71.509  1.00  0.00           O  
ATOM   2415  CB  PHE A 158      -4.423 -10.890  69.212  1.00  0.00           C  
ATOM   2416  CG  PHE A 158      -4.278 -10.567  67.752  1.00  0.00           C  
ATOM   2417  CD1 PHE A 158      -5.151  -9.686  67.132  1.00  0.00           C  
ATOM   2418  CD2 PHE A 158      -3.269 -11.143  66.996  1.00  0.00           C  
ATOM   2419  CE1 PHE A 158      -5.019  -9.388  65.789  1.00  0.00           C  
ATOM   2420  CE2 PHE A 158      -3.134 -10.847  65.653  1.00  0.00           C  
ATOM   2421  CZ  PHE A 158      -4.011  -9.968  65.050  1.00  0.00           C  
ATOM   2422  H   PHE A 158      -3.227  -8.754  69.896  1.00  0.00           H  
ATOM   2423  HA  PHE A 158      -5.970  -9.427  69.476  1.00  0.00           H  
ATOM   2424 1HB  PHE A 158      -3.430 -11.085  69.617  1.00  0.00           H  
ATOM   2425 2HB  PHE A 158      -4.999 -11.809  69.301  1.00  0.00           H  
ATOM   2426  HD1 PHE A 158      -5.949  -9.226  67.717  1.00  0.00           H  
ATOM   2427  HD2 PHE A 158      -2.577 -11.838  67.473  1.00  0.00           H  
ATOM   2428  HE1 PHE A 158      -5.713  -8.694  65.314  1.00  0.00           H  
ATOM   2429  HE2 PHE A 158      -2.336 -11.306  65.070  1.00  0.00           H  
ATOM   2430  HZ  PHE A 158      -3.907  -9.735  63.991  1.00  0.00           H  
ATOM   2431  N   ASN A 159      -4.647 -10.557  72.282  1.00  0.00           N  
ATOM   2432  CA  ASN A 159      -5.000 -11.031  73.608  1.00  0.00           C  
ATOM   2433  C   ASN A 159      -5.873 -10.099  74.424  1.00  0.00           C  
ATOM   2434  O   ASN A 159      -6.682 -10.585  75.204  1.00  0.00           O  
ATOM   2435  CB  ASN A 159      -3.733 -11.346  74.383  1.00  0.00           C  
ATOM   2436  CG  ASN A 159      -3.062 -12.604  73.907  1.00  0.00           C  
ATOM   2437  OD1 ASN A 159      -2.644 -12.698  72.747  1.00  0.00           O  
ATOM   2438  ND2 ASN A 159      -2.952 -13.573  74.779  1.00  0.00           N  
ATOM   2439  H   ASN A 159      -3.677 -10.381  72.065  1.00  0.00           H  
ATOM   2440  HA  ASN A 159      -5.592 -11.941  73.504  1.00  0.00           H  
ATOM   2441 1HB  ASN A 159      -3.033 -10.515  74.287  1.00  0.00           H  
ATOM   2442 2HB  ASN A 159      -3.972 -11.453  75.441  1.00  0.00           H  
ATOM   2443 1HD2 ASN A 159      -2.514 -14.434  74.518  1.00  0.00           H  
ATOM   2444 2HD2 ASN A 159      -3.305 -13.453  75.707  1.00  0.00           H  
ATOM   2445  N   ALA A 160      -5.716  -8.786  74.286  1.00  0.00           N  
ATOM   2446  CA  ALA A 160      -6.677  -7.865  74.929  1.00  0.00           C  
ATOM   2447  C   ALA A 160      -8.081  -8.120  74.381  1.00  0.00           C  
ATOM   2448  O   ALA A 160      -9.024  -8.320  75.159  1.00  0.00           O  
ATOM   2449  CB  ALA A 160      -6.274  -6.414  74.708  1.00  0.00           C  
ATOM   2450  H   ALA A 160      -4.951  -8.403  73.749  1.00  0.00           H  
ATOM   2451  HA  ALA A 160      -6.675  -8.067  76.000  1.00  0.00           H  
ATOM   2452 1HB  ALA A 160      -6.998  -5.758  75.191  1.00  0.00           H  
ATOM   2453 2HB  ALA A 160      -5.286  -6.242  75.135  1.00  0.00           H  
ATOM   2454 3HB  ALA A 160      -6.250  -6.202  73.640  1.00  0.00           H  
ATOM   2455  N   PRO A 161      -8.217  -8.225  73.066  1.00  0.00           N  
ATOM   2456  CA  PRO A 161      -9.546  -8.415  72.466  1.00  0.00           C  
ATOM   2457  C   PRO A 161     -10.175  -9.792  72.717  1.00  0.00           C  
ATOM   2458  O   PRO A 161     -11.386  -9.911  72.701  1.00  0.00           O  
ATOM   2459  CB  PRO A 161      -9.257  -8.209  70.976  1.00  0.00           C  
ATOM   2460  CG  PRO A 161      -7.805  -8.520  70.839  1.00  0.00           C  
ATOM   2461  CD  PRO A 161      -7.199  -8.055  72.136  1.00  0.00           C  
ATOM   2462  HA  PRO A 161     -10.231  -7.645  72.852  1.00  0.00           H  
ATOM   2463 1HB  PRO A 161      -9.894  -8.874  70.374  1.00  0.00           H  
ATOM   2464 2HB  PRO A 161      -9.502  -7.178  70.684  1.00  0.00           H  
ATOM   2465 1HG  PRO A 161      -7.662  -9.596  70.666  1.00  0.00           H  
ATOM   2466 2HG  PRO A 161      -7.386  -7.999  69.965  1.00  0.00           H  
ATOM   2467 1HD  PRO A 161      -6.336  -8.689  72.386  1.00  0.00           H  
ATOM   2468 2HD  PRO A 161      -6.893  -7.002  72.042  1.00  0.00           H  
ATOM   2469  N   PHE A 162      -9.325 -10.796  72.922  1.00  0.00           N  
ATOM   2470  CA  PHE A 162      -9.713 -12.224  73.059  1.00  0.00           C  
ATOM   2471  C   PHE A 162     -10.665 -12.403  74.266  1.00  0.00           C  
ATOM   2472  O   PHE A 162     -11.604 -13.216  74.238  1.00  0.00           O  
ATOM   2473  CB  PHE A 162      -8.478 -13.109  73.235  1.00  0.00           C  
ATOM   2474  CG  PHE A 162      -7.684 -13.300  71.974  1.00  0.00           C  
ATOM   2475  CD1 PHE A 162      -8.294 -13.201  70.732  1.00  0.00           C  
ATOM   2476  CD2 PHE A 162      -6.327 -13.580  72.027  1.00  0.00           C  
ATOM   2477  CE1 PHE A 162      -7.565 -13.377  69.571  1.00  0.00           C  
ATOM   2478  CE2 PHE A 162      -5.596 -13.755  70.868  1.00  0.00           C  
ATOM   2479  CZ  PHE A 162      -6.216 -13.654  69.639  1.00  0.00           C  
ATOM   2480  H   PHE A 162      -8.349 -10.543  72.986  1.00  0.00           H  
ATOM   2481  HA  PHE A 162     -10.231 -12.531  72.149  1.00  0.00           H  
ATOM   2482 1HB  PHE A 162      -7.821 -12.671  73.987  1.00  0.00           H  
ATOM   2483 2HB  PHE A 162      -8.782 -14.090  73.598  1.00  0.00           H  
ATOM   2484  HD1 PHE A 162      -9.361 -12.982  70.679  1.00  0.00           H  
ATOM   2485  HD2 PHE A 162      -5.837 -13.660  72.998  1.00  0.00           H  
ATOM   2486  HE1 PHE A 162      -8.057 -13.297  68.602  1.00  0.00           H  
ATOM   2487  HE2 PHE A 162      -4.530 -13.974  70.923  1.00  0.00           H  
ATOM   2488  HZ  PHE A 162      -5.641 -13.794  68.725  1.00  0.00           H  
ATOM   2489  N   TYR A 163     -10.349 -11.662  75.337  1.00  0.00           N  
ATOM   2490  CA  TYR A 163     -11.134 -11.718  76.561  1.00  0.00           C  
ATOM   2491  C   TYR A 163     -12.060 -10.514  76.772  1.00  0.00           C  
ATOM   2492  O   TYR A 163     -12.639 -10.388  77.842  1.00  0.00           O  
ATOM   2493  CB  TYR A 163     -10.194 -11.863  77.760  1.00  0.00           C  
ATOM   2494  CG  TYR A 163      -9.416 -13.160  77.773  1.00  0.00           C  
ATOM   2495  CD1 TYR A 163      -8.029 -13.136  77.768  1.00  0.00           C  
ATOM   2496  CD2 TYR A 163     -10.089 -14.372  77.788  1.00  0.00           C  
ATOM   2497  CE1 TYR A 163      -7.318 -14.321  77.779  1.00  0.00           C  
ATOM   2498  CE2 TYR A 163      -9.378 -15.557  77.800  1.00  0.00           C  
ATOM   2499  CZ  TYR A 163      -7.998 -15.533  77.795  1.00  0.00           C  
ATOM   2500  OH  TYR A 163      -7.290 -16.713  77.806  1.00  0.00           O  
ATOM   2501  H   TYR A 163      -9.547 -11.050  75.295  1.00  0.00           H  
ATOM   2502  HA  TYR A 163     -11.789 -12.588  76.512  1.00  0.00           H  
ATOM   2503 1HB  TYR A 163      -9.481 -11.037  77.766  1.00  0.00           H  
ATOM   2504 2HB  TYR A 163     -10.771 -11.803  78.683  1.00  0.00           H  
ATOM   2505  HD1 TYR A 163      -7.500 -12.183  77.756  1.00  0.00           H  
ATOM   2506  HD2 TYR A 163     -11.179 -14.391  77.791  1.00  0.00           H  
ATOM   2507  HE1 TYR A 163      -6.228 -14.302  77.776  1.00  0.00           H  
ATOM   2508  HE2 TYR A 163      -9.907 -16.510  77.811  1.00  0.00           H  
ATOM   2509  HH  TYR A 163      -7.902 -17.452  77.817  1.00  0.00           H  
ATOM   2510  N   GLY A 164     -12.189  -9.639  75.770  1.00  0.00           N  
ATOM   2511  CA  GLY A 164     -13.127  -8.495  75.826  1.00  0.00           C  
ATOM   2512  C   GLY A 164     -14.485  -8.856  75.195  1.00  0.00           C  
ATOM   2513  O   GLY A 164     -14.535  -9.459  74.120  1.00  0.00           O  
ATOM   2514  H   GLY A 164     -11.621  -9.770  74.945  1.00  0.00           H  
ATOM   2515 1HA  GLY A 164     -13.272  -8.194  76.864  1.00  0.00           H  
ATOM   2516 2HA  GLY A 164     -12.694  -7.644  75.303  1.00  0.00           H  
ATOM   2517  N   ILE A 165     -15.577  -8.549  75.916  1.00  0.00           N  
ATOM   2518  CA  ILE A 165     -16.941  -8.618  75.386  1.00  0.00           C  
ATOM   2519  C   ILE A 165     -17.483  -7.191  75.156  1.00  0.00           C  
ATOM   2520  O   ILE A 165     -17.803  -6.429  76.097  1.00  0.00           O  
ATOM   2521  CB  ILE A 165     -17.870  -9.388  76.342  1.00  0.00           C  
ATOM   2522  CG1 ILE A 165     -17.349 -10.811  76.563  1.00  0.00           C  
ATOM   2523  CG2 ILE A 165     -19.289  -9.416  75.797  1.00  0.00           C  
ATOM   2524  CD1 ILE A 165     -18.086 -11.571  77.641  1.00  0.00           C  
ATOM   2525  H   ILE A 165     -15.435  -8.257  76.872  1.00  0.00           H  
ATOM   2526  HA  ILE A 165     -16.916  -9.146  74.434  1.00  0.00           H  
ATOM   2527  HB  ILE A 165     -17.875  -8.900  77.316  1.00  0.00           H  
ATOM   2528 1HG1 ILE A 165     -17.426 -11.374  75.634  1.00  0.00           H  
ATOM   2529 2HG1 ILE A 165     -16.293 -10.774  76.834  1.00  0.00           H  
ATOM   2530 1HG2 ILE A 165     -19.932  -9.965  76.485  1.00  0.00           H  
ATOM   2531 2HG2 ILE A 165     -19.658  -8.397  75.691  1.00  0.00           H  
ATOM   2532 3HG2 ILE A 165     -19.296  -9.908  74.824  1.00  0.00           H  
ATOM   2533 1HD1 ILE A 165     -17.660 -12.570  77.739  1.00  0.00           H  
ATOM   2534 2HD1 ILE A 165     -17.991 -11.041  78.590  1.00  0.00           H  
ATOM   2535 3HD1 ILE A 165     -19.139 -11.652  77.374  1.00  0.00           H  
ATOM   2536  N   ASN A 166     -17.511  -6.801  73.891  1.00  0.00           N  
ATOM   2537  CA  ASN A 166     -17.910  -5.426  73.544  1.00  0.00           C  
ATOM   2538  C   ASN A 166     -17.013  -4.464  74.296  1.00  0.00           C  
ATOM   2539  O   ASN A 166     -15.795  -4.602  74.230  1.00  0.00           O  
ATOM   2540  CB  ASN A 166     -19.371  -5.167  73.861  1.00  0.00           C  
ATOM   2541  CG  ASN A 166     -20.299  -6.042  73.065  1.00  0.00           C  
ATOM   2542  OD1 ASN A 166     -19.979  -6.446  71.941  1.00  0.00           O  
ATOM   2543  ND2 ASN A 166     -21.443  -6.342  73.625  1.00  0.00           N  
ATOM   2544  H   ASN A 166     -17.259  -7.442  73.152  1.00  0.00           H  
ATOM   2545  HA  ASN A 166     -17.767  -5.284  72.472  1.00  0.00           H  
ATOM   2546 1HB  ASN A 166     -19.550  -5.341  74.923  1.00  0.00           H  
ATOM   2547 2HB  ASN A 166     -19.609  -4.124  73.656  1.00  0.00           H  
ATOM   2548 1HD2 ASN A 166     -22.100  -6.921  73.141  1.00  0.00           H  
ATOM   2549 2HD2 ASN A 166     -21.660  -5.994  74.536  1.00  0.00           H  
ATOM   2550  N   LYS A 167     -17.640  -3.570  75.057  1.00  0.00           N  
ATOM   2551  CA  LYS A 167     -17.023  -2.561  75.921  1.00  0.00           C  
ATOM   2552  C   LYS A 167     -16.300  -3.129  77.152  1.00  0.00           C  
ATOM   2553  O   LYS A 167     -15.535  -2.421  77.823  1.00  0.00           O  
ATOM   2554  CB  LYS A 167     -18.087  -1.561  76.375  1.00  0.00           C  
ATOM   2555  CG  LYS A 167     -18.622  -0.664  75.266  1.00  0.00           C  
ATOM   2556  CD  LYS A 167     -19.680   0.294  75.792  1.00  0.00           C  
ATOM   2557  CE  LYS A 167     -20.212   1.194  74.686  1.00  0.00           C  
ATOM   2558  NZ  LYS A 167     -21.274   2.112  75.179  1.00  0.00           N  
ATOM   2559  H   LYS A 167     -18.647  -3.625  75.006  1.00  0.00           H  
ATOM   2560  HA  LYS A 167     -16.259  -2.035  75.348  1.00  0.00           H  
ATOM   2561 1HB  LYS A 167     -18.932  -2.099  76.806  1.00  0.00           H  
ATOM   2562 2HB  LYS A 167     -17.675  -0.920  77.154  1.00  0.00           H  
ATOM   2563 1HG  LYS A 167     -17.802  -0.087  74.838  1.00  0.00           H  
ATOM   2564 2HG  LYS A 167     -19.059  -1.279  74.480  1.00  0.00           H  
ATOM   2565 1HD  LYS A 167     -20.509  -0.276  76.215  1.00  0.00           H  
ATOM   2566 2HD  LYS A 167     -19.251   0.915  76.578  1.00  0.00           H  
ATOM   2567 1HE  LYS A 167     -19.396   1.788  74.277  1.00  0.00           H  
ATOM   2568 2HE  LYS A 167     -20.623   0.581  73.884  1.00  0.00           H  
ATOM   2569 1HZ  LYS A 167     -21.600   2.691  74.417  1.00  0.00           H  
ATOM   2570 2HZ  LYS A 167     -22.045   1.571  75.544  1.00  0.00           H  
ATOM   2571 3HZ  LYS A 167     -20.900   2.700  75.910  1.00  0.00           H  
ATOM   2572  N   GLY A 168     -16.614  -4.365  77.506  1.00  0.00           N  
ATOM   2573  CA  GLY A 168     -16.258  -4.894  78.793  1.00  0.00           C  
ATOM   2574  C   GLY A 168     -14.872  -5.474  78.668  1.00  0.00           C  
ATOM   2575  O   GLY A 168     -14.699  -6.508  78.028  1.00  0.00           O  
ATOM   2576  H   GLY A 168     -17.117  -4.951  76.855  1.00  0.00           H  
ATOM   2577 1HA  GLY A 168     -16.297  -4.098  79.537  1.00  0.00           H  
ATOM   2578 2HA  GLY A 168     -16.986  -5.648  79.090  1.00  0.00           H  
ATOM   2579  N   GLN A 169     -13.878  -4.814  79.259  1.00  0.00           N  
ATOM   2580  CA  GLN A 169     -12.471  -5.251  79.110  1.00  0.00           C  
ATOM   2581  C   GLN A 169     -11.824  -5.605  80.465  1.00  0.00           C  
ATOM   2582  O   GLN A 169     -10.591  -5.614  80.611  1.00  0.00           O  
ATOM   2583  CB  GLN A 169     -11.648  -4.162  78.416  1.00  0.00           C  
ATOM   2584  CG  GLN A 169     -12.093  -3.857  76.996  1.00  0.00           C  
ATOM   2585  CD  GLN A 169     -11.262  -2.763  76.352  1.00  0.00           C  
ATOM   2586  OE1 GLN A 169     -10.686  -1.915  77.039  1.00  0.00           O  
ATOM   2587  NE2 GLN A 169     -11.195  -2.775  75.025  1.00  0.00           N  
ATOM   2588  H   GLN A 169     -14.083  -4.000  79.820  1.00  0.00           H  
ATOM   2589  HA  GLN A 169     -12.452  -6.151  78.495  1.00  0.00           H  
ATOM   2590 1HB  GLN A 169     -11.706  -3.239  78.992  1.00  0.00           H  
ATOM   2591 2HB  GLN A 169     -10.601  -4.463  78.383  1.00  0.00           H  
ATOM   2592 1HG  GLN A 169     -11.996  -4.760  76.393  1.00  0.00           H  
ATOM   2593 2HG  GLN A 169     -13.133  -3.530  77.014  1.00  0.00           H  
ATOM   2594 1HE2 GLN A 169     -10.662  -2.078  74.544  1.00  0.00           H  
ATOM   2595 2HE2 GLN A 169     -11.678  -3.481  74.506  1.00  0.00           H  
ATOM   2596  N   VAL A 170     -12.642  -5.963  81.456  1.00  0.00           N  
ATOM   2597  CA  VAL A 170     -12.208  -6.238  82.813  1.00  0.00           C  
ATOM   2598  C   VAL A 170     -12.530  -7.699  83.180  1.00  0.00           C  
ATOM   2599  O   VAL A 170     -12.558  -8.026  84.358  1.00  0.00           O  
ATOM   2600  CB  VAL A 170     -12.901  -5.281  83.801  1.00  0.00           C  
ATOM   2601  CG1 VAL A 170     -12.415  -5.536  85.220  1.00  0.00           C  
ATOM   2602  CG2 VAL A 170     -12.642  -3.839  83.393  1.00  0.00           C  
ATOM   2603  H   VAL A 170     -13.623  -6.042  81.227  1.00  0.00           H  
ATOM   2604  HA  VAL A 170     -11.130  -6.080  82.870  1.00  0.00           H  
ATOM   2605  HB  VAL A 170     -13.974  -5.476  83.789  1.00  0.00           H  
ATOM   2606 1HG1 VAL A 170     -12.916  -4.851  85.905  1.00  0.00           H  
ATOM   2607 2HG1 VAL A 170     -12.643  -6.563  85.503  1.00  0.00           H  
ATOM   2608 3HG1 VAL A 170     -11.338  -5.375  85.270  1.00  0.00           H  
ATOM   2609 1HG2 VAL A 170     -13.136  -3.168  84.095  1.00  0.00           H  
ATOM   2610 2HG2 VAL A 170     -11.569  -3.646  83.399  1.00  0.00           H  
ATOM   2611 3HG2 VAL A 170     -13.035  -3.668  82.391  1.00  0.00           H  
ATOM   2612  N   VAL A 171     -10.817 -10.376  82.656  1.00  0.00           N  
ATOM   2613  CA  VAL A 171      -9.606 -11.021  83.204  1.00  0.00           C  
ATOM   2614  C   VAL A 171      -8.660  -9.958  83.736  1.00  0.00           C  
ATOM   2615  O   VAL A 171      -8.803  -8.762  83.443  1.00  0.00           O  
ATOM   2616  CB  VAL A 171      -8.886 -11.854  82.127  1.00  0.00           C  
ATOM   2617  CG1 VAL A 171      -9.791 -12.970  81.624  1.00  0.00           C  
ATOM   2618  CG2 VAL A 171      -8.452 -10.954  80.981  1.00  0.00           C  
ATOM   2619  H   VAL A 171     -11.316 -10.827  81.903  1.00  0.00           H  
ATOM   2620  HA  VAL A 171      -9.905 -11.689  84.012  1.00  0.00           H  
ATOM   2621  HB  VAL A 171      -8.010 -12.327  82.571  1.00  0.00           H  
ATOM   2622 1HG1 VAL A 171      -9.266 -13.549  80.864  1.00  0.00           H  
ATOM   2623 2HG1 VAL A 171     -10.060 -13.622  82.454  1.00  0.00           H  
ATOM   2624 3HG1 VAL A 171     -10.694 -12.539  81.192  1.00  0.00           H  
ATOM   2625 1HG2 VAL A 171      -7.943 -11.550  80.223  1.00  0.00           H  
ATOM   2626 2HG2 VAL A 171      -9.327 -10.477  80.540  1.00  0.00           H  
ATOM   2627 3HG2 VAL A 171      -7.772 -10.189  81.356  1.00  0.00           H  
ATOM   2628  N   SER A 172      -7.717 -10.358  84.591  1.00  0.00           N  
ATOM   2629  CA  SER A 172      -6.764  -9.397  85.094  1.00  0.00           C  
ATOM   2630  C   SER A 172      -5.706  -9.097  84.035  1.00  0.00           C  
ATOM   2631  O   SER A 172      -5.522  -9.867  83.072  1.00  0.00           O  
ATOM   2632  CB  SER A 172      -6.111  -9.922  86.357  1.00  0.00           C  
ATOM   2633  OG  SER A 172      -7.053 -10.081  87.382  1.00  0.00           O  
ATOM   2634  H   SER A 172      -7.654 -11.319  84.895  1.00  0.00           H  
ATOM   2635  HA  SER A 172      -7.295  -8.474  85.330  1.00  0.00           H  
ATOM   2636 1HB  SER A 172      -5.631 -10.878  86.149  1.00  0.00           H  
ATOM   2637 2HB  SER A 172      -5.333  -9.230  86.679  1.00  0.00           H  
ATOM   2638  HG  SER A 172      -7.193  -9.206  87.752  1.00  0.00           H  
ATOM   2639  N   GLN A 173      -4.993  -7.997  84.220  1.00  0.00           N  
ATOM   2640  CA  GLN A 173      -3.850  -7.671  83.351  1.00  0.00           C  
ATOM   2641  C   GLN A 173      -2.779  -8.782  83.459  1.00  0.00           C  
ATOM   2642  O   GLN A 173      -2.153  -9.158  82.463  1.00  0.00           O  
ATOM   2643  CB  GLN A 173      -3.252  -6.313  83.727  1.00  0.00           C  
ATOM   2644  CG  GLN A 173      -4.141  -5.127  83.393  1.00  0.00           C  
ATOM   2645  CD  GLN A 173      -3.544  -3.809  83.849  1.00  0.00           C  
ATOM   2646  OE1 GLN A 173      -2.742  -3.766  84.786  1.00  0.00           O  
ATOM   2647  NE2 GLN A 173      -3.932  -2.725  83.187  1.00  0.00           N  
ATOM   2648  H   GLN A 173      -5.235  -7.367  84.971  1.00  0.00           H  
ATOM   2649  HA  GLN A 173      -4.202  -7.621  82.321  1.00  0.00           H  
ATOM   2650 1HB  GLN A 173      -3.047  -6.289  84.797  1.00  0.00           H  
ATOM   2651 2HB  GLN A 173      -2.302  -6.177  83.208  1.00  0.00           H  
ATOM   2652 1HG  GLN A 173      -4.281  -5.084  82.313  1.00  0.00           H  
ATOM   2653 2HG  GLN A 173      -5.103  -5.256  83.889  1.00  0.00           H  
ATOM   2654 1HE2 GLN A 173      -3.571  -1.827  83.443  1.00  0.00           H  
ATOM   2655 2HE2 GLN A 173      -4.584  -2.805  82.433  1.00  0.00           H  
ATOM   2656  N   GLY A 174      -2.598  -9.345  84.660  1.00  0.00           N  
ATOM   2657  CA  GLY A 174      -1.600 -10.396  84.840  1.00  0.00           C  
ATOM   2658  C   GLY A 174      -1.973 -11.609  84.007  1.00  0.00           C  
ATOM   2659  O   GLY A 174      -1.119 -12.223  83.391  1.00  0.00           O  
ATOM   2660  H   GLY A 174      -3.149  -9.049  85.453  1.00  0.00           H  
ATOM   2661 1HA  GLY A 174      -0.619 -10.021  84.547  1.00  0.00           H  
ATOM   2662 2HA  GLY A 174      -1.540 -10.663  85.894  1.00  0.00           H  
ATOM   2663  N   VAL A 175      -3.263 -11.921  83.973  1.00  0.00           N  
ATOM   2664  CA  VAL A 175      -3.745 -13.082  83.237  1.00  0.00           C  
ATOM   2665  C   VAL A 175      -3.572 -12.866  81.732  1.00  0.00           C  
ATOM   2666  O   VAL A 175      -3.204 -13.776  80.996  1.00  0.00           O  
ATOM   2667  CB  VAL A 175      -5.229 -13.343  83.557  1.00  0.00           C  
ATOM   2668  CG1 VAL A 175      -5.782 -14.440  82.659  1.00  0.00           C  
ATOM   2669  CG2 VAL A 175      -5.385 -13.716  85.023  1.00  0.00           C  
ATOM   2670  H   VAL A 175      -3.926 -11.342  84.468  1.00  0.00           H  
ATOM   2671  HA  VAL A 175      -3.163 -13.952  83.544  1.00  0.00           H  
ATOM   2672  HB  VAL A 175      -5.801 -12.439  83.348  1.00  0.00           H  
ATOM   2673 1HG1 VAL A 175      -6.832 -14.612  82.899  1.00  0.00           H  
ATOM   2674 2HG1 VAL A 175      -5.693 -14.137  81.617  1.00  0.00           H  
ATOM   2675 3HG1 VAL A 175      -5.219 -15.360  82.820  1.00  0.00           H  
ATOM   2676 1HG2 VAL A 175      -6.436 -13.899  85.242  1.00  0.00           H  
ATOM   2677 2HG2 VAL A 175      -4.808 -14.617  85.233  1.00  0.00           H  
ATOM   2678 3HG2 VAL A 175      -5.021 -12.899  85.647  1.00  0.00           H  
ATOM   2679  N   GLN A 176      -3.946 -11.677  81.280  1.00  0.00           N  
ATOM   2680  CA  GLN A 176      -3.651 -11.251  79.900  1.00  0.00           C  
ATOM   2681  C   GLN A 176      -2.175 -11.390  79.506  1.00  0.00           C  
ATOM   2682  O   GLN A 176      -1.841 -11.984  78.485  1.00  0.00           O  
ATOM   2683  CB  GLN A 176      -4.089  -9.797  79.702  1.00  0.00           C  
ATOM   2684  CG  GLN A 176      -3.859  -9.264  78.298  1.00  0.00           C  
ATOM   2685  CD  GLN A 176      -4.296  -7.819  78.149  1.00  0.00           C  
ATOM   2686  OE1 GLN A 176      -5.105  -7.316  78.934  1.00  0.00           O  
ATOM   2687  NE2 GLN A 176      -3.762  -7.141  77.139  1.00  0.00           N  
ATOM   2688  H   GLN A 176      -4.444 -11.048  81.893  1.00  0.00           H  
ATOM   2689  HA  GLN A 176      -4.211 -11.887  79.215  1.00  0.00           H  
ATOM   2690 1HB  GLN A 176      -5.151  -9.704  79.927  1.00  0.00           H  
ATOM   2691 2HB  GLN A 176      -3.549  -9.156  80.398  1.00  0.00           H  
ATOM   2692 1HG  GLN A 176      -2.796  -9.325  78.067  1.00  0.00           H  
ATOM   2693 2HG  GLN A 176      -4.430  -9.868  77.593  1.00  0.00           H  
ATOM   2694 1HE2 GLN A 176      -4.012  -6.184  76.991  1.00  0.00           H  
ATOM   2695 2HE2 GLN A 176      -3.110  -7.588  76.527  1.00  0.00           H  
ATOM   2696  N   THR A 177      -1.266 -10.860  80.310  1.00  0.00           N  
ATOM   2697  CA  THR A 177       0.163 -10.905  80.006  1.00  0.00           C  
ATOM   2698  C   THR A 177       0.681 -12.340  79.942  1.00  0.00           C  
ATOM   2699  O   THR A 177       1.530 -12.694  79.110  1.00  0.00           O  
ATOM   2700  CB  THR A 177       0.973 -10.112  81.048  1.00  0.00           C  
ATOM   2701  OG1 THR A 177       0.566  -8.738  81.028  1.00  0.00           O  
ATOM   2702  CG2 THR A 177       2.461 -10.200  80.746  1.00  0.00           C  
ATOM   2703  H   THR A 177      -1.574 -10.411  81.160  1.00  0.00           H  
ATOM   2704  HA  THR A 177       0.323 -10.451  79.028  1.00  0.00           H  
ATOM   2705  HB  THR A 177       0.785 -10.518  82.042  1.00  0.00           H  
ATOM   2706  HG1 THR A 177      -0.249  -8.639  81.526  1.00  0.00           H  
ATOM   2707 1HG2 THR A 177       3.018  -9.634  81.493  1.00  0.00           H  
ATOM   2708 2HG2 THR A 177       2.776 -11.243  80.772  1.00  0.00           H  
ATOM   2709 3HG2 THR A 177       2.657  -9.787  79.758  1.00  0.00           H  
ATOM   2710  N   GLN A 178       0.157 -13.136  80.862  1.00  0.00           N  
ATOM   2711  CA  GLN A 178       0.444 -14.591  80.906  1.00  0.00           C  
ATOM   2712  C   GLN A 178       0.134 -15.247  79.588  1.00  0.00           C  
ATOM   2713  O   GLN A 178       0.924 -16.075  79.073  1.00  0.00           O  
ATOM   2714  CB  GLN A 178      -0.358 -15.279  82.014  1.00  0.00           C  
ATOM   2715  CG  GLN A 178      -0.045 -16.756  82.183  1.00  0.00           C  
ATOM   2716  CD  GLN A 178       1.367 -16.995  82.682  1.00  0.00           C  
ATOM   2717  OE1 GLN A 178       1.801 -16.398  83.671  1.00  0.00           O  
ATOM   2718  NE2 GLN A 178       2.094 -17.873  82.000  1.00  0.00           N  
ATOM   2719  H   GLN A 178      -0.458 -12.735  81.555  1.00  0.00           H  
ATOM   2720  HA  GLN A 178       1.505 -14.728  81.115  1.00  0.00           H  
ATOM   2721 1HB  GLN A 178      -0.164 -14.783  82.965  1.00  0.00           H  
ATOM   2722 2HB  GLN A 178      -1.423 -15.182  81.806  1.00  0.00           H  
ATOM   2723 1HG  GLN A 178      -0.740 -17.184  82.906  1.00  0.00           H  
ATOM   2724 2HG  GLN A 178      -0.156 -17.253  81.219  1.00  0.00           H  
ATOM   2725 1HE2 GLN A 178       3.034 -18.072  82.282  1.00  0.00           H  
ATOM   2726 2HE2 GLN A 178       1.703 -18.335  81.203  1.00  0.00           H  
ATOM   2727  N   THR A 179      -1.025 -14.902  79.010  1.00  0.00           N  
ATOM   2728  CA  THR A 179      -1.425 -15.477  77.764  1.00  0.00           C  
ATOM   2729  C   THR A 179      -0.631 -14.942  76.607  1.00  0.00           C  
ATOM   2730  O   THR A 179      -0.288 -15.661  75.678  1.00  0.00           O  
ATOM   2731  CB  THR A 179      -2.925 -15.236  77.512  1.00  0.00           C  
ATOM   2732  OG1 THR A 179      -3.190 -13.828  77.498  1.00  0.00           O  
ATOM   2733  CG2 THR A 179      -3.761 -15.895  78.599  1.00  0.00           C  
ATOM   2734  H   THR A 179      -1.629 -14.227  79.456  1.00  0.00           H  
ATOM   2735  HA  THR A 179      -1.248 -16.552  77.806  1.00  0.00           H  
ATOM   2736  HB  THR A 179      -3.203 -15.654  76.544  1.00  0.00           H  
ATOM   2737  HG1 THR A 179      -2.676 -13.399  78.186  1.00  0.00           H  
ATOM   2738 1HG2 THR A 179      -4.818 -15.715  78.404  1.00  0.00           H  
ATOM   2739 2HG2 THR A 179      -3.570 -16.968  78.605  1.00  0.00           H  
ATOM   2740 3HG2 THR A 179      -3.494 -15.474  79.567  1.00  0.00           H  
ATOM   2741  N   LEU A 180      -0.361 -13.658  76.638  1.00  0.00           N  
ATOM   2742  CA  LEU A 180       0.542 -13.057  75.642  1.00  0.00           C  
ATOM   2743  C   LEU A 180       1.889 -13.794  75.566  1.00  0.00           C  
ATOM   2744  O   LEU A 180       2.334 -14.159  74.478  1.00  0.00           O  
ATOM   2745  CB  LEU A 180       0.785 -11.580  75.978  1.00  0.00           C  
ATOM   2746  CG  LEU A 180       1.617 -10.794  74.957  1.00  0.00           C  
ATOM   2747  CD1 LEU A 180       1.281  -9.312  75.060  1.00  0.00           C  
ATOM   2748  CD2 LEU A 180       3.097 -11.038  75.211  1.00  0.00           C  
ATOM   2749  H   LEU A 180      -0.772 -13.069  77.348  1.00  0.00           H  
ATOM   2750  HA  LEU A 180       0.069 -13.123  74.663  1.00  0.00           H  
ATOM   2751 1HB  LEU A 180      -0.179 -11.083  76.073  1.00  0.00           H  
ATOM   2752 2HB  LEU A 180       1.297 -11.522  76.938  1.00  0.00           H  
ATOM   2753  HG  LEU A 180       1.363 -11.124  73.949  1.00  0.00           H  
ATOM   2754 1HD1 LEU A 180       1.872  -8.754  74.334  1.00  0.00           H  
ATOM   2755 2HD1 LEU A 180       0.221  -9.164  74.855  1.00  0.00           H  
ATOM   2756 3HD1 LEU A 180       1.510  -8.957  76.064  1.00  0.00           H  
ATOM   2757 1HD2 LEU A 180       3.688 -10.480  74.485  1.00  0.00           H  
ATOM   2758 2HD2 LEU A 180       3.352 -10.708  76.218  1.00  0.00           H  
ATOM   2759 3HD2 LEU A 180       3.312 -12.103  75.113  1.00  0.00           H  
ATOM   2760  N   GLN A 181       2.490 -14.037  76.719  1.00  0.00           N  
ATOM   2761  CA  GLN A 181       3.745 -14.712  76.760  1.00  0.00           C  
ATOM   2762  C   GLN A 181       3.649 -16.135  76.215  1.00  0.00           C  
ATOM   2763  O   GLN A 181       4.560 -16.582  75.489  1.00  0.00           O  
ATOM   2764  CB  GLN A 181       4.275 -14.728  78.196  1.00  0.00           C  
ATOM   2765  CG  GLN A 181       4.708 -13.367  78.715  1.00  0.00           C  
ATOM   2766  CD  GLN A 181       5.156 -13.416  80.163  1.00  0.00           C  
ATOM   2767  OE1 GLN A 181       4.741 -14.291  80.927  1.00  0.00           O  
ATOM   2768  NE2 GLN A 181       6.009 -12.473  80.549  1.00  0.00           N  
ATOM   2769  H   GLN A 181       2.061 -13.744  77.585  1.00  0.00           H  
ATOM   2770  HA  GLN A 181       4.449 -14.172  76.127  1.00  0.00           H  
ATOM   2771 1HB  GLN A 181       3.505 -15.113  78.864  1.00  0.00           H  
ATOM   2772 2HB  GLN A 181       5.131 -15.400  78.261  1.00  0.00           H  
ATOM   2773 1HG  GLN A 181       5.540 -13.007  78.111  1.00  0.00           H  
ATOM   2774 2HG  GLN A 181       3.867 -12.677  78.641  1.00  0.00           H  
ATOM   2775 1HE2 GLN A 181       6.340 -12.454  81.494  1.00  0.00           H  
ATOM   2776 2HE2 GLN A 181       6.320 -11.782  79.897  1.00  0.00           H  
ATOM   2777  N   ILE A 182       2.555 -16.842  76.458  1.00  0.00           N  
ATOM   2778  CA  ILE A 182       2.393 -18.229  75.867  1.00  0.00           C  
ATOM   2779  C   ILE A 182       2.399 -18.130  74.351  1.00  0.00           C  
ATOM   2780  O   ILE A 182       3.063 -18.902  73.631  1.00  0.00           O  
ATOM   2781  CB  ILE A 182       1.090 -18.911  76.322  1.00  0.00           C  
ATOM   2782  CG1 ILE A 182       1.147 -19.227  77.819  1.00  0.00           C  
ATOM   2783  CG2 ILE A 182       0.842 -20.176  75.516  1.00  0.00           C  
ATOM   2784  CD1 ILE A 182      -0.184 -19.637  78.408  1.00  0.00           C  
ATOM   2785  H   ILE A 182       1.819 -16.465  77.038  1.00  0.00           H  
ATOM   2786  HA  ILE A 182       3.225 -18.847  76.202  1.00  0.00           H  
ATOM   2787  HB  ILE A 182       0.252 -18.229  76.176  1.00  0.00           H  
ATOM   2788 1HG1 ILE A 182       1.860 -20.032  77.993  1.00  0.00           H  
ATOM   2789 2HG1 ILE A 182       1.504 -18.352  78.362  1.00  0.00           H  
ATOM   2790 1HG2 ILE A 182      -0.083 -20.646  75.851  1.00  0.00           H  
ATOM   2791 2HG2 ILE A 182       0.759 -19.924  74.460  1.00  0.00           H  
ATOM   2792 3HG2 ILE A 182       1.672 -20.868  75.660  1.00  0.00           H  
ATOM   2793 1HD1 ILE A 182      -0.063 -19.844  79.471  1.00  0.00           H  
ATOM   2794 2HD1 ILE A 182      -0.905 -18.829  78.275  1.00  0.00           H  
ATOM   2795 3HD1 ILE A 182      -0.545 -20.532  77.903  1.00  0.00           H  
ATOM   2796  N   ALA A 183       1.653 -17.172  73.807  1.00  0.00           N  
ATOM   2797  CA  ALA A 183       1.639 -16.990  72.335  1.00  0.00           C  
ATOM   2798  C   ALA A 183       3.005 -16.489  71.798  1.00  0.00           C  
ATOM   2799  O   ALA A 183       3.398 -16.851  70.702  1.00  0.00           O  
ATOM   2800  CB  ALA A 183       0.533 -16.023  71.938  1.00  0.00           C  
ATOM   2801  H   ALA A 183       1.092 -16.562  74.384  1.00  0.00           H  
ATOM   2802  HA  ALA A 183       1.445 -17.959  71.876  1.00  0.00           H  
ATOM   2803 1HB  ALA A 183       0.532 -15.897  70.855  1.00  0.00           H  
ATOM   2804 2HB  ALA A 183      -0.430 -16.421  72.258  1.00  0.00           H  
ATOM   2805 3HB  ALA A 183       0.704 -15.060  72.415  1.00  0.00           H  
ATOM   2806  N   LEU A 184       3.728 -15.661  72.560  1.00  0.00           N  
ATOM   2807  CA  LEU A 184       5.018 -15.083  72.128  1.00  0.00           C  
ATOM   2808  C   LEU A 184       6.050 -16.159  71.757  1.00  0.00           C  
ATOM   2809  O   LEU A 184       6.775 -16.018  70.762  1.00  0.00           O  
ATOM   2810  CB  LEU A 184       5.591 -14.193  73.238  1.00  0.00           C  
ATOM   2811  CG  LEU A 184       6.911 -13.485  72.908  1.00  0.00           C  
ATOM   2812  CD1 LEU A 184       6.711 -12.573  71.706  1.00  0.00           C  
ATOM   2813  CD2 LEU A 184       7.381 -12.696  74.121  1.00  0.00           C  
ATOM   2814  H   LEU A 184       3.365 -15.426  73.473  1.00  0.00           H  
ATOM   2815  HA  LEU A 184       4.844 -14.474  71.242  1.00  0.00           H  
ATOM   2816 1HB  LEU A 184       4.857 -13.428  73.484  1.00  0.00           H  
ATOM   2817 2HB  LEU A 184       5.756 -14.806  74.124  1.00  0.00           H  
ATOM   2818  HG  LEU A 184       7.666 -14.226  72.643  1.00  0.00           H  
ATOM   2819 1HD1 LEU A 184       7.649 -12.069  71.471  1.00  0.00           H  
ATOM   2820 2HD1 LEU A 184       6.394 -13.166  70.848  1.00  0.00           H  
ATOM   2821 3HD1 LEU A 184       5.949 -11.829  71.936  1.00  0.00           H  
ATOM   2822 1HD2 LEU A 184       8.320 -12.193  73.887  1.00  0.00           H  
ATOM   2823 2HD2 LEU A 184       6.628 -11.953  74.386  1.00  0.00           H  
ATOM   2824 3HD2 LEU A 184       7.533 -13.374  74.961  1.00  0.00           H  
ATOM   2825  N   LEU A 185       6.042 -17.229  72.517  1.00  0.00           N  
ATOM   2826  CA  LEU A 185       6.997 -18.318  72.341  1.00  0.00           C  
ATOM   2827  C   LEU A 185       6.726 -19.300  71.212  1.00  0.00           C  
ATOM   2828  O   LEU A 185       7.546 -20.191  70.935  1.00  0.00           O  
ATOM   2829  CB  LEU A 185       7.085 -19.108  73.653  1.00  0.00           C  
ATOM   2830  CG  LEU A 185       7.650 -18.342  74.855  1.00  0.00           C  
ATOM   2831  CD1 LEU A 185       7.558 -19.212  76.101  1.00  0.00           C  
ATOM   2832  CD2 LEU A 185       9.090 -17.943  74.571  1.00  0.00           C  
ATOM   2833  H   LEU A 185       5.348 -17.296  73.248  1.00  0.00           H  
ATOM   2834  HA  LEU A 185       7.971 -17.889  72.108  1.00  0.00           H  
ATOM   2835 1HB  LEU A 185       6.086 -19.452  73.918  1.00  0.00           H  
ATOM   2836 2HB  LEU A 185       7.716 -19.982  73.490  1.00  0.00           H  
ATOM   2837  HG  LEU A 185       7.053 -17.446  75.029  1.00  0.00           H  
ATOM   2838 1HD1 LEU A 185       7.959 -18.667  76.956  1.00  0.00           H  
ATOM   2839 2HD1 LEU A 185       6.515 -19.466  76.292  1.00  0.00           H  
ATOM   2840 3HD1 LEU A 185       8.133 -20.124  75.951  1.00  0.00           H  
ATOM   2841 1HD2 LEU A 185       9.492 -17.397  75.426  1.00  0.00           H  
ATOM   2842 2HD2 LEU A 185       9.688 -18.837  74.399  1.00  0.00           H  
ATOM   2843 3HD2 LEU A 185       9.124 -17.307  73.686  1.00  0.00           H  
ATOM   2844  N   ALA A 186       5.568 -19.172  70.572  1.00  0.00           N  
ATOM   2845  CA  ALA A 186       5.170 -20.044  69.503  1.00  0.00           C  
ATOM   2846  C   ALA A 186       6.019 -19.864  68.225  1.00  0.00           C  
ATOM   2847  O   ALA A 186       6.726 -18.871  68.051  1.00  0.00           O  
ATOM   2848  CB  ALA A 186       3.696 -19.820  69.200  1.00  0.00           C  
ATOM   2849  H   ALA A 186       4.948 -18.427  70.856  1.00  0.00           H  
ATOM   2850  HA  ALA A 186       5.322 -21.073  69.830  1.00  0.00           H  
ATOM   2851 1HB  ALA A 186       3.387 -20.480  68.389  1.00  0.00           H  
ATOM   2852 2HB  ALA A 186       3.104 -20.038  70.090  1.00  0.00           H  
ATOM   2853 3HB  ALA A 186       3.538 -18.784  68.905  1.00  0.00           H  
ATOM   2854  N   SER A 187       5.888 -20.800  67.307  1.00  0.00           N  
ATOM   2855  CA  SER A 187       6.530 -20.702  66.023  1.00  0.00           C  
ATOM   2856  C   SER A 187       5.952 -19.558  65.246  1.00  0.00           C  
ATOM   2857  O   SER A 187       4.728 -19.536  64.988  1.00  0.00           O  
ATOM   2858  CB  SER A 187       6.366 -21.994  65.246  1.00  0.00           C  
ATOM   2859  OG  SER A 187       6.904 -21.877  63.958  1.00  0.00           O  
ATOM   2860  H   SER A 187       5.320 -21.609  67.512  1.00  0.00           H  
ATOM   2861  HA  SER A 187       7.595 -20.523  66.181  1.00  0.00           H  
ATOM   2862 1HB  SER A 187       6.863 -22.804  65.779  1.00  0.00           H  
ATOM   2863 2HB  SER A 187       5.308 -22.247  65.180  1.00  0.00           H  
ATOM   2864  HG  SER A 187       7.768 -22.295  63.993  1.00  0.00           H  
ATOM   2865  N   LEU A 188       6.828 -18.653  64.780  1.00  0.00           N  
ATOM   2866  CA  LEU A 188       6.305 -17.588  63.899  1.00  0.00           C  
ATOM   2867  C   LEU A 188       5.636 -18.127  62.625  1.00  0.00           C  
ATOM   2868  O   LEU A 188       4.597 -17.619  62.200  1.00  0.00           O  
ATOM   2869  CB  LEU A 188       7.442 -16.637  63.504  1.00  0.00           C  
ATOM   2870  CG  LEU A 188       7.042 -15.456  62.612  1.00  0.00           C  
ATOM   2871  CD1 LEU A 188       6.011 -14.600  63.333  1.00  0.00           C  
ATOM   2872  CD2 LEU A 188       8.279 -14.642  62.261  1.00  0.00           C  
ATOM   2873  H   LEU A 188       7.813 -18.668  65.002  1.00  0.00           H  
ATOM   2874  HA  LEU A 188       5.548 -17.027  64.446  1.00  0.00           H  
ATOM   2875 1HB  LEU A 188       7.886 -16.231  64.412  1.00  0.00           H  
ATOM   2876 2HB  LEU A 188       8.205 -17.209  62.976  1.00  0.00           H  
ATOM   2877  HG  LEU A 188       6.583 -15.831  61.696  1.00  0.00           H  
ATOM   2878 1HD1 LEU A 188       5.726 -13.760  62.699  1.00  0.00           H  
ATOM   2879 2HD1 LEU A 188       5.129 -15.201  63.554  1.00  0.00           H  
ATOM   2880 3HD1 LEU A 188       6.436 -14.224  64.263  1.00  0.00           H  
ATOM   2881 1HD2 LEU A 188       7.995 -13.803  61.626  1.00  0.00           H  
ATOM   2882 2HD2 LEU A 188       8.738 -14.266  63.176  1.00  0.00           H  
ATOM   2883 3HD2 LEU A 188       8.992 -15.274  61.731  1.00  0.00           H  
ATOM   2884  N   LYS A 189       6.217 -19.168  62.009  1.00  0.00           N  
ATOM   2885  CA  LYS A 189       5.653 -19.833  60.844  1.00  0.00           C  
ATOM   2886  C   LYS A 189       4.288 -20.513  61.117  1.00  0.00           C  
ATOM   2887  O   LYS A 189       3.312 -20.432  60.378  1.00  0.00           O  
ATOM   2888  CB  LYS A 189       6.652 -20.863  60.315  1.00  0.00           C  
ATOM   2889  CG  LYS A 189       7.888 -20.261  59.659  1.00  0.00           C  
ATOM   2890  CD  LYS A 189       8.822 -21.345  59.142  1.00  0.00           C  
ATOM   2891  CE  LYS A 189      10.083 -20.747  58.536  1.00  0.00           C  
ATOM   2892  NZ  LYS A 189       9.788 -19.942  57.319  1.00  0.00           N  
ATOM   2893  H   LYS A 189       7.094 -19.497  62.387  1.00  0.00           H  
ATOM   2894  HA  LYS A 189       5.469 -19.084  60.073  1.00  0.00           H  
ATOM   2895 1HB  LYS A 189       6.986 -21.501  61.135  1.00  0.00           H  
ATOM   2896 2HB  LYS A 189       6.162 -21.503  59.581  1.00  0.00           H  
ATOM   2897 1HG  LYS A 189       7.585 -19.626  58.826  1.00  0.00           H  
ATOM   2898 2HG  LYS A 189       8.423 -19.648  60.384  1.00  0.00           H  
ATOM   2899 1HD  LYS A 189       9.102 -22.007  59.963  1.00  0.00           H  
ATOM   2900 2HD  LYS A 189       8.310 -21.934  58.382  1.00  0.00           H  
ATOM   2901 1HE  LYS A 189      10.572 -20.108  59.270  1.00  0.00           H  
ATOM   2902 2HE  LYS A 189      10.773 -21.547  58.267  1.00  0.00           H  
ATOM   2903 1HZ  LYS A 189      10.648 -19.564  56.948  1.00  0.00           H  
ATOM   2904 2HZ  LYS A 189       9.351 -20.529  56.623  1.00  0.00           H  
ATOM   2905 3HZ  LYS A 189       9.165 -19.184  57.560  1.00  0.00           H  
ATOM   2906  N   ALA A 190       4.256 -21.281  62.190  1.00  0.00           N  
ATOM   2907  CA  ALA A 190       3.037 -21.963  62.572  1.00  0.00           C  
ATOM   2908  C   ALA A 190       1.961 -20.934  62.877  1.00  0.00           C  
ATOM   2909  O   ALA A 190       0.794 -21.080  62.513  1.00  0.00           O  
ATOM   2910  CB  ALA A 190       3.277 -22.870  63.770  1.00  0.00           C  
ATOM   2911  H   ALA A 190       5.084 -21.400  62.756  1.00  0.00           H  
ATOM   2912  HA  ALA A 190       2.713 -22.575  61.730  1.00  0.00           H  
ATOM   2913 1HB  ALA A 190       2.347 -23.371  64.039  1.00  0.00           H  
ATOM   2914 2HB  ALA A 190       4.031 -23.615  63.517  1.00  0.00           H  
ATOM   2915 3HB  ALA A 190       3.624 -22.274  64.613  1.00  0.00           H  
ATOM   2916  N   THR A 191       2.350 -19.858  63.579  1.00  0.00           N  
ATOM   2917  CA  THR A 191       1.416 -18.776  63.938  1.00  0.00           C  
ATOM   2918  C   THR A 191       0.813 -18.163  62.688  1.00  0.00           C  
ATOM   2919  O   THR A 191      -0.412 -18.026  62.591  1.00  0.00           O  
ATOM   2920  CB  THR A 191       2.109 -17.678  64.766  1.00  0.00           C  
ATOM   2921  OG1 THR A 191       2.598 -18.238  65.992  1.00  0.00           O  
ATOM   2922  CG2 THR A 191       1.136 -16.552  65.080  1.00  0.00           C  
ATOM   2923  H   THR A 191       3.315 -19.791  63.869  1.00  0.00           H  
ATOM   2924  HA  THR A 191       0.613 -19.199  64.542  1.00  0.00           H  
ATOM   2925  HB  THR A 191       2.952 -17.277  64.205  1.00  0.00           H  
ATOM   2926  HG1 THR A 191       3.426 -18.694  65.827  1.00  0.00           H  
ATOM   2927 1HG2 THR A 191       1.643 -15.785  65.665  1.00  0.00           H  
ATOM   2928 2HG2 THR A 191       0.771 -16.117  64.149  1.00  0.00           H  
ATOM   2929 3HG2 THR A 191       0.295 -16.946  65.649  1.00  0.00           H  
ATOM   2930  N   VAL A 192       1.622 -17.952  61.657  1.00  0.00           N  
ATOM   2931  CA  VAL A 192       1.123 -17.423  60.376  1.00  0.00           C  
ATOM   2932  C   VAL A 192       0.311 -18.412  59.661  1.00  0.00           C  
ATOM   2933  O   VAL A 192      -0.779 -18.080  59.212  1.00  0.00           O  
ATOM   2934  CB  VAL A 192       2.284 -17.001  59.456  1.00  0.00           C  
ATOM   2935  CG1 VAL A 192       1.762 -16.621  58.079  1.00  0.00           C  
ATOM   2936  CG2 VAL A 192       3.046 -15.843  60.083  1.00  0.00           C  
ATOM   2937  H   VAL A 192       2.606 -18.160  61.754  1.00  0.00           H  
ATOM   2938  HA  VAL A 192       0.511 -16.543  60.580  1.00  0.00           H  
ATOM   2939  HB  VAL A 192       2.956 -17.849  59.323  1.00  0.00           H  
ATOM   2940 1HG1 VAL A 192       2.596 -16.326  57.442  1.00  0.00           H  
ATOM   2941 2HG1 VAL A 192       1.252 -17.476  57.635  1.00  0.00           H  
ATOM   2942 3HG1 VAL A 192       1.065 -15.788  58.171  1.00  0.00           H  
ATOM   2943 1HG2 VAL A 192       3.867 -15.551  59.428  1.00  0.00           H  
ATOM   2944 2HG2 VAL A 192       2.373 -14.997  60.222  1.00  0.00           H  
ATOM   2945 3HG2 VAL A 192       3.447 -16.151  61.049  1.00  0.00           H  
ATOM   2946  N   ASP A 193       0.841 -19.602  59.413  1.00  0.00           N  
ATOM   2947  CA  ASP A 193       0.088 -20.611  58.660  1.00  0.00           C  
ATOM   2948  C   ASP A 193      -1.258 -20.960  59.280  1.00  0.00           C  
ATOM   2949  O   ASP A 193      -2.248 -21.247  58.542  1.00  0.00           O  
ATOM   2950  CB  ASP A 193       0.919 -21.890  58.525  1.00  0.00           C  
ATOM   2951  CG  ASP A 193       2.088 -21.737  57.562  1.00  0.00           C  
ATOM   2952  OD1 ASP A 193       2.084 -20.803  56.796  1.00  0.00           O  
ATOM   2953  OD2 ASP A 193       2.975 -22.557  57.602  1.00  0.00           O  
ATOM   2954  H   ASP A 193       1.770 -19.825  59.741  1.00  0.00           H  
ATOM   2955  HA  ASP A 193      -0.118 -20.217  57.664  1.00  0.00           H  
ATOM   2956 1HB  ASP A 193       1.307 -22.176  59.503  1.00  0.00           H  
ATOM   2957 2HB  ASP A 193       0.282 -22.702  58.175  1.00  0.00           H  
ATOM   2958  N   CYS A 194      -1.349 -20.982  60.625  1.00  0.00           N  
ATOM   2959  CA  CYS A 194      -2.616 -21.260  61.261  1.00  0.00           C  
ATOM   2960  C   CYS A 194      -3.755 -20.358  60.856  1.00  0.00           C  
ATOM   2961  O   CYS A 194      -4.901 -20.783  60.796  1.00  0.00           O  
ATOM   2962  CB  CYS A 194      -2.453 -21.172  62.779  1.00  0.00           C  
ATOM   2963  SG  CYS A 194      -1.440 -22.490  63.491  1.00  0.00           S  
ATOM   2964  H   CYS A 194      -0.538 -20.806  61.200  1.00  0.00           H  
ATOM   2965  HA  CYS A 194      -2.923 -22.271  60.992  1.00  0.00           H  
ATOM   2966 1HB  CYS A 194      -1.998 -20.217  63.041  1.00  0.00           H  
ATOM   2967 2HB  CYS A 194      -3.434 -21.207  63.252  1.00  0.00           H  
ATOM   2968  HG  CYS A 194      -2.209 -23.493  63.081  1.00  0.00           H  
ATOM   2969  N   VAL A 195      -3.436 -19.079  60.589  1.00  0.00           N  
ATOM   2970  CA  VAL A 195      -4.452 -18.127  60.205  1.00  0.00           C  
ATOM   2971  C   VAL A 195      -5.193 -18.633  58.961  1.00  0.00           C  
ATOM   2972  O   VAL A 195      -6.451 -18.576  58.861  1.00  0.00           O  
ATOM   2973  CB  VAL A 195      -3.818 -16.753  59.920  1.00  0.00           C  
ATOM   2974  CG1 VAL A 195      -4.844 -15.809  59.309  1.00  0.00           C  
ATOM   2975  CG2 VAL A 195      -3.246 -16.170  61.203  1.00  0.00           C  
ATOM   2976  H   VAL A 195      -2.476 -18.773  60.656  1.00  0.00           H  
ATOM   2977  HA  VAL A 195      -5.158 -18.022  61.030  1.00  0.00           H  
ATOM   2978  HB  VAL A 195      -3.019 -16.876  59.188  1.00  0.00           H  
ATOM   2979 1HG1 VAL A 195      -4.378 -14.843  59.113  1.00  0.00           H  
ATOM   2980 2HG1 VAL A 195      -5.213 -16.230  58.373  1.00  0.00           H  
ATOM   2981 3HG1 VAL A 195      -5.675 -15.678  60.002  1.00  0.00           H  
ATOM   2982 1HG2 VAL A 195      -2.799 -15.199  60.994  1.00  0.00           H  
ATOM   2983 2HG2 VAL A 195      -4.044 -16.052  61.936  1.00  0.00           H  
ATOM   2984 3HG2 VAL A 195      -2.485 -16.842  61.600  1.00  0.00           H  
ATOM   2985  N   THR A 196      -4.417 -19.018  57.965  1.00  0.00           N  
ATOM   2986  CA  THR A 196      -5.010 -19.588  56.756  1.00  0.00           C  
ATOM   2987  C   THR A 196      -5.765 -20.828  57.039  1.00  0.00           C  
ATOM   2988  O   THR A 196      -6.864 -21.085  56.487  1.00  0.00           O  
ATOM   2989  CB  THR A 196      -3.941 -19.895  55.691  1.00  0.00           C  
ATOM   2990  OG1 THR A 196      -3.284 -18.680  55.305  1.00  0.00           O  
ATOM   2991  CG2 THR A 196      -4.576 -20.534  54.466  1.00  0.00           C  
ATOM   2992  H   THR A 196      -3.413 -18.925  58.024  1.00  0.00           H  
ATOM   2993  HA  THR A 196      -5.707 -18.862  56.337  1.00  0.00           H  
ATOM   2994  HB  THR A 196      -3.199 -20.577  56.106  1.00  0.00           H  
ATOM   2995  HG1 THR A 196      -3.834 -18.206  54.677  1.00  0.00           H  
ATOM   2996 1HG2 THR A 196      -3.806 -20.744  53.724  1.00  0.00           H  
ATOM   2997 2HG2 THR A 196      -5.067 -21.464  54.754  1.00  0.00           H  
ATOM   2998 3HG2 THR A 196      -5.312 -19.853  54.041  1.00  0.00           H  
ATOM   2999  N   ALA A 197      -5.188 -21.672  57.857  1.00  0.00           N  
ATOM   3000  CA  ALA A 197      -5.854 -22.940  58.155  1.00  0.00           C  
ATOM   3001  C   ALA A 197      -7.211 -22.695  58.825  1.00  0.00           C  
ATOM   3002  O   ALA A 197      -8.195 -23.277  58.427  1.00  0.00           O  
ATOM   3003  CB  ALA A 197      -4.972 -23.809  59.039  1.00  0.00           C  
ATOM   3004  H   ALA A 197      -4.297 -21.471  58.287  1.00  0.00           H  
ATOM   3005  HA  ALA A 197      -6.030 -23.460  57.213  1.00  0.00           H  
ATOM   3006 1HB  ALA A 197      -5.482 -24.749  59.251  1.00  0.00           H  
ATOM   3007 2HB  ALA A 197      -4.032 -24.015  58.526  1.00  0.00           H  
ATOM   3008 3HB  ALA A 197      -4.768 -23.288  59.973  1.00  0.00           H  
ATOM   3009  N   PHE A 198      -7.274 -21.849  59.856  1.00  0.00           N  
ATOM   3010  CA  PHE A 198      -8.502 -21.729  60.609  1.00  0.00           C  
ATOM   3011  C   PHE A 198      -9.535 -20.875  59.888  1.00  0.00           C  
ATOM   3012  O   PHE A 198     -10.737 -21.121  60.017  1.00  0.00           O  
ATOM   3013  CB  PHE A 198      -8.214 -21.132  61.988  1.00  0.00           C  
ATOM   3014  CG  PHE A 198      -7.502 -22.072  62.919  1.00  0.00           C  
ATOM   3015  CD1 PHE A 198      -7.635 -23.446  62.775  1.00  0.00           C  
ATOM   3016  CD2 PHE A 198      -6.700 -21.586  63.939  1.00  0.00           C  
ATOM   3017  CE1 PHE A 198      -6.981 -24.311  63.631  1.00  0.00           C  
ATOM   3018  CE2 PHE A 198      -6.043 -22.449  64.795  1.00  0.00           C  
ATOM   3019  CZ  PHE A 198      -6.185 -23.814  64.641  1.00  0.00           C  
ATOM   3020  H   PHE A 198      -6.477 -21.288  60.122  1.00  0.00           H  
ATOM   3021  HA  PHE A 198      -8.928 -22.725  60.737  1.00  0.00           H  
ATOM   3022 1HB  PHE A 198      -7.604 -20.237  61.877  1.00  0.00           H  
ATOM   3023 2HB  PHE A 198      -9.151 -20.833  62.457  1.00  0.00           H  
ATOM   3024  HD1 PHE A 198      -8.264 -23.839  61.976  1.00  0.00           H  
ATOM   3025  HD2 PHE A 198      -6.588 -20.508  64.061  1.00  0.00           H  
ATOM   3026  HE1 PHE A 198      -7.094 -25.388  63.508  1.00  0.00           H  
ATOM   3027  HE2 PHE A 198      -5.415 -22.054  65.593  1.00  0.00           H  
ATOM   3028  HZ  PHE A 198      -5.670 -24.495  65.316  1.00  0.00           H  
ATOM   3029  N   ALA A 199      -9.075 -19.948  59.060  1.00  0.00           N  
ATOM   3030  CA  ALA A 199      -9.985 -19.072  58.348  1.00  0.00           C  
ATOM   3031  C   ALA A 199     -10.525 -19.631  57.045  1.00  0.00           C  
ATOM   3032  O   ALA A 199     -11.684 -19.306  56.667  1.00  0.00           O  
ATOM   3033  CB  ALA A 199      -9.294 -17.743  58.080  1.00  0.00           C  
ATOM   3034  H   ALA A 199      -8.080 -19.844  58.918  1.00  0.00           H  
ATOM   3035  HA  ALA A 199     -10.859 -18.907  58.979  1.00  0.00           H  
ATOM   3036 1HB  ALA A 199      -9.975 -17.080  57.545  1.00  0.00           H  
ATOM   3037 2HB  ALA A 199      -9.011 -17.283  59.027  1.00  0.00           H  
ATOM   3038 3HB  ALA A 199      -8.403 -17.911  57.478  1.00  0.00           H  
ATOM   3039  N   GLU A 200      -9.734 -20.430  56.347  1.00  0.00           N  
ATOM   3040  CA  GLU A 200     -10.108 -20.853  55.004  1.00  0.00           C  
ATOM   3041  C   GLU A 200     -10.376 -22.321  54.803  1.00  0.00           C  
ATOM   3042  O   GLU A 200     -10.671 -22.715  53.651  1.00  0.00           O  
ATOM   3043  CB  GLU A 200      -9.011 -20.430  54.024  1.00  0.00           C  
ATOM   3044  CG  GLU A 200      -8.816 -18.925  53.910  1.00  0.00           C  
ATOM   3045  CD  GLU A 200      -7.736 -18.547  52.935  1.00  0.00           C  
ATOM   3046  OE1 GLU A 200      -7.075 -19.427  52.440  1.00  0.00           O  
ATOM   3047  OE2 GLU A 200      -7.573 -17.376  52.685  1.00  0.00           O  
ATOM   3048  H   GLU A 200      -8.862 -20.754  56.740  1.00  0.00           H  
ATOM   3049  HA  GLU A 200     -11.043 -20.361  54.734  1.00  0.00           H  
ATOM   3050 1HB  GLU A 200      -8.061 -20.868  54.330  1.00  0.00           H  
ATOM   3051 2HB  GLU A 200      -9.244 -20.813  53.030  1.00  0.00           H  
ATOM   3052 1HG  GLU A 200      -9.754 -18.470  53.591  1.00  0.00           H  
ATOM   3053 2HG  GLU A 200      -8.568 -18.526  54.893  1.00  0.00           H  
ATOM   3054  N   THR A 201     -10.310 -23.123  55.881  1.00  0.00           N  
ATOM   3055  CA  THR A 201     -10.673 -24.555  55.785  1.00  0.00           C  
ATOM   3056  C   THR A 201     -12.156 -24.705  55.934  1.00  0.00           C  
ATOM   3057  O   THR A 201     -12.803 -24.144  56.870  1.00  0.00           O  
ATOM   3058  CB  THR A 201      -9.964 -25.410  56.852  1.00  0.00           C  
ATOM   3059  OG1 THR A 201      -8.544 -25.316  56.676  1.00  0.00           O  
ATOM   3060  CG2 THR A 201     -10.389 -26.866  56.738  1.00  0.00           C  
ATOM   3061  H   THR A 201     -10.010 -22.750  56.770  1.00  0.00           H  
ATOM   3062  HA  THR A 201     -10.368 -24.924  54.806  1.00  0.00           H  
ATOM   3063  HB  THR A 201     -10.219 -25.039  57.844  1.00  0.00           H  
ATOM   3064  HG1 THR A 201      -8.185 -24.689  57.309  1.00  0.00           H  
ATOM   3065 1HG2 THR A 201      -9.879 -27.454  57.500  1.00  0.00           H  
ATOM   3066 2HG2 THR A 201     -11.467 -26.942  56.882  1.00  0.00           H  
ATOM   3067 3HG2 THR A 201     -10.128 -27.245  55.751  1.00  0.00           H  
ATOM   3068  N   ASP A 202     -12.722 -25.424  54.960  1.00  0.00           N  
ATOM   3069  CA  ASP A 202     -14.165 -25.674  54.897  1.00  0.00           C  
ATOM   3070  C   ASP A 202     -14.516 -26.975  55.552  1.00  0.00           C  
ATOM   3071  O   ASP A 202     -14.210 -28.018  54.990  1.00  0.00           O  
ATOM   3072  CB  ASP A 202     -14.657 -25.690  53.448  1.00  0.00           C  
ATOM   3073  CG  ASP A 202     -16.164 -25.880  53.335  1.00  0.00           C  
ATOM   3074  OD1 ASP A 202     -16.788 -26.125  54.340  1.00  0.00           O  
ATOM   3075  OD2 ASP A 202     -16.675 -25.779  52.246  1.00  0.00           O  
ATOM   3076  H   ASP A 202     -12.124 -25.807  54.242  1.00  0.00           H  
ATOM   3077  HA  ASP A 202     -14.679 -24.870  55.426  1.00  0.00           H  
ATOM   3078 1HB  ASP A 202     -14.387 -24.753  52.961  1.00  0.00           H  
ATOM   3079 2HB  ASP A 202     -14.162 -26.495  52.904  1.00  0.00           H  
ATOM   3080  N   PHE A 203     -15.198 -26.918  56.697  1.00  0.00           N  
ATOM   3081  CA  PHE A 203     -15.599 -28.136  57.442  1.00  0.00           C  
ATOM   3082  C   PHE A 203     -16.998 -28.617  57.181  1.00  0.00           C  
ATOM   3083  O   PHE A 203     -17.469 -29.533  57.843  1.00  0.00           O  
ATOM   3084  CB  PHE A 203     -15.457 -27.900  58.947  1.00  0.00           C  
ATOM   3085  CG  PHE A 203     -14.038 -27.698  59.397  1.00  0.00           C  
ATOM   3086  CD1 PHE A 203     -13.522 -26.421  59.562  1.00  0.00           C  
ATOM   3087  CD2 PHE A 203     -13.216 -28.784  59.656  1.00  0.00           C  
ATOM   3088  CE1 PHE A 203     -12.217 -26.234  59.976  1.00  0.00           C  
ATOM   3089  CE2 PHE A 203     -11.911 -28.601  60.071  1.00  0.00           C  
ATOM   3090  CZ  PHE A 203     -11.411 -27.324  60.231  1.00  0.00           C  
ATOM   3091  H   PHE A 203     -15.448 -26.011  57.065  1.00  0.00           H  
ATOM   3092  HA  PHE A 203     -14.939 -28.954  57.149  1.00  0.00           H  
ATOM   3093 1HB  PHE A 203     -16.032 -27.021  59.233  1.00  0.00           H  
ATOM   3094 2HB  PHE A 203     -15.868 -28.751  59.489  1.00  0.00           H  
ATOM   3095  HD1 PHE A 203     -14.160 -25.560  59.361  1.00  0.00           H  
ATOM   3096  HD2 PHE A 203     -13.610 -29.793  59.529  1.00  0.00           H  
ATOM   3097  HE1 PHE A 203     -11.825 -25.225  60.101  1.00  0.00           H  
ATOM   3098  HE2 PHE A 203     -11.275 -29.463  60.272  1.00  0.00           H  
ATOM   3099  HZ  PHE A 203     -10.382 -27.178  60.556  1.00  0.00           H  
ATOM   3100  N   ARG A 204     -17.708 -28.022  56.246  1.00  0.00           N  
ATOM   3101  CA  ARG A 204     -19.131 -28.425  56.084  1.00  0.00           C  
ATOM   3102  C   ARG A 204     -19.323 -29.919  55.774  1.00  0.00           C  
ATOM   3103  O   ARG A 204     -20.167 -30.576  56.394  1.00  0.00           O  
ATOM   3104  CB  ARG A 204     -19.780 -27.616  54.971  1.00  0.00           C  
ATOM   3105  CG  ARG A 204     -20.016 -26.150  55.300  1.00  0.00           C  
ATOM   3106  CD  ARG A 204     -20.598 -25.415  54.148  1.00  0.00           C  
ATOM   3107  NE  ARG A 204     -20.826 -24.013  54.458  1.00  0.00           N  
ATOM   3108  CZ  ARG A 204     -21.208 -23.083  53.561  1.00  0.00           C  
ATOM   3109  NH1 ARG A 204     -21.402 -23.422  52.306  1.00  0.00           N  
ATOM   3110  NH2 ARG A 204     -21.389 -21.831  53.943  1.00  0.00           N  
ATOM   3111  H   ARG A 204     -17.327 -27.309  55.641  1.00  0.00           H  
ATOM   3112  HA  ARG A 204     -19.656 -28.223  57.018  1.00  0.00           H  
ATOM   3113 1HB  ARG A 204     -19.156 -27.657  54.080  1.00  0.00           H  
ATOM   3114 2HB  ARG A 204     -20.744 -28.055  54.716  1.00  0.00           H  
ATOM   3115 1HG  ARG A 204     -20.705 -26.072  56.141  1.00  0.00           H  
ATOM   3116 2HG  ARG A 204     -19.068 -25.679  55.563  1.00  0.00           H  
ATOM   3117 1HD  ARG A 204     -19.918 -25.471  53.299  1.00  0.00           H  
ATOM   3118 2HD  ARG A 204     -21.554 -25.863  53.877  1.00  0.00           H  
ATOM   3119  HE  ARG A 204     -20.686 -23.714  55.414  1.00  0.00           H  
ATOM   3120 1HH1 ARG A 204     -21.264 -24.379  52.014  1.00  0.00           H  
ATOM   3121 2HH1 ARG A 204     -21.689 -22.725  51.634  1.00  0.00           H  
ATOM   3122 1HH2 ARG A 204     -21.240 -21.571  54.909  1.00  0.00           H  
ATOM   3123 2HH2 ARG A 204     -21.676 -21.135  53.272  1.00  0.00           H  
ATOM   3124  N   PRO A 205     -18.517 -30.469  54.879  1.00  0.00           N  
ATOM   3125  CA  PRO A 205     -18.607 -31.898  54.547  1.00  0.00           C  
ATOM   3126  C   PRO A 205     -18.318 -32.752  55.786  1.00  0.00           C  
ATOM   3127  O   PRO A 205     -18.926 -33.785  56.027  1.00  0.00           O  
ATOM   3128  CB  PRO A 205     -17.532 -32.077  53.470  1.00  0.00           C  
ATOM   3129  CG  PRO A 205     -17.410 -30.728  52.848  1.00  0.00           C  
ATOM   3130  CD  PRO A 205     -17.584 -29.769  53.995  1.00  0.00           C  
ATOM   3131  HA  PRO A 205     -19.607 -32.113  54.142  1.00  0.00           H  
ATOM   3132 1HB  PRO A 205     -16.594 -32.422  53.929  1.00  0.00           H  
ATOM   3133 2HB  PRO A 205     -17.843 -32.851  52.753  1.00  0.00           H  
ATOM   3134 1HG  PRO A 205     -16.432 -30.625  52.354  1.00  0.00           H  
ATOM   3135 2HG  PRO A 205     -18.174 -30.599  52.068  1.00  0.00           H  
ATOM   3136 1HD  PRO A 205     -16.612 -29.599  54.482  1.00  0.00           H  
ATOM   3137 2HD  PRO A 205     -18.002 -28.823  53.622  1.00  0.00           H  
ATOM   3138  N   ASP A 206     -17.399 -32.288  56.615  1.00  0.00           N  
ATOM   3139  CA  ASP A 206     -17.052 -33.026  57.809  1.00  0.00           C  
ATOM   3140  C   ASP A 206     -18.181 -33.078  58.835  1.00  0.00           C  
ATOM   3141  O   ASP A 206     -18.375 -34.092  59.514  1.00  0.00           O  
ATOM   3142  CB  ASP A 206     -15.807 -32.410  58.452  1.00  0.00           C  
ATOM   3143  CG  ASP A 206     -14.538 -32.667  57.652  1.00  0.00           C  
ATOM   3144  OD1 ASP A 206     -14.551 -33.542  56.818  1.00  0.00           O  
ATOM   3145  OD2 ASP A 206     -13.567 -31.987  57.881  1.00  0.00           O  
ATOM   3146  H   ASP A 206     -16.930 -31.414  56.423  1.00  0.00           H  
ATOM   3147  HA  ASP A 206     -16.834 -34.057  57.528  1.00  0.00           H  
ATOM   3148 1HB  ASP A 206     -15.944 -31.333  58.552  1.00  0.00           H  
ATOM   3149 2HB  ASP A 206     -15.676 -32.818  59.455  1.00  0.00           H  
ATOM   3150  N   MET A 207     -18.922 -31.984  58.981  1.00  0.00           N  
ATOM   3151  CA  MET A 207     -19.934 -31.948  60.040  1.00  0.00           C  
ATOM   3152  C   MET A 207     -21.077 -32.983  59.745  1.00  0.00           C  
ATOM   3153  O   MET A 207     -21.837 -33.334  60.614  1.00  0.00           O  
ATOM   3154  CB  MET A 207     -20.493 -30.533  60.175  1.00  0.00           C  
ATOM   3155  CG  MET A 207     -19.491 -29.506  60.682  1.00  0.00           C  
ATOM   3156  SD  MET A 207     -18.916 -29.861  62.354  1.00  0.00           S  
ATOM   3157  CE  MET A 207     -17.619 -28.641  62.533  1.00  0.00           C  
ATOM   3158  H   MET A 207     -18.807 -31.178  58.383  1.00  0.00           H  
ATOM   3159  HA  MET A 207     -19.461 -32.233  60.980  1.00  0.00           H  
ATOM   3160 1HB  MET A 207     -20.859 -30.193  59.207  1.00  0.00           H  
ATOM   3161 2HB  MET A 207     -21.341 -30.540  60.861  1.00  0.00           H  
ATOM   3162 1HG  MET A 207     -18.627 -29.482  60.018  1.00  0.00           H  
ATOM   3163 2HG  MET A 207     -19.950 -28.517  60.679  1.00  0.00           H  
ATOM   3164 1HE  MET A 207     -17.165 -28.734  63.520  1.00  0.00           H  
ATOM   3165 2HE  MET A 207     -16.859 -28.802  61.767  1.00  0.00           H  
ATOM   3166 3HE  MET A 207     -18.041 -27.641  62.421  1.00  0.00           H  
ATOM   3167  N   ALA A 208     -21.060 -33.507  58.517  1.00  0.00           N  
ATOM   3168  CA  ALA A 208     -22.078 -34.442  58.060  1.00  0.00           C  
ATOM   3169  C   ALA A 208     -21.957 -35.821  58.644  1.00  0.00           C  
ATOM   3170  O   ALA A 208     -22.960 -36.556  58.704  1.00  0.00           O  
ATOM   3171  CB  ALA A 208     -22.047 -34.535  56.541  1.00  0.00           C  
ATOM   3172  H   ALA A 208     -20.315 -33.244  57.887  1.00  0.00           H  
ATOM   3173  HA  ALA A 208     -23.051 -34.064  58.376  1.00  0.00           H  
ATOM   3174 1HB  ALA A 208     -22.810 -35.236  56.204  1.00  0.00           H  
ATOM   3175 2HB  ALA A 208     -22.241 -33.553  56.112  1.00  0.00           H  
ATOM   3176 3HB  ALA A 208     -21.067 -34.884  56.219  1.00  0.00           H  
ATOM   3177  N   LYS A 209     -20.762 -36.168  59.051  1.00  0.00           N  
ATOM   3178  CA  LYS A 209     -20.496 -37.464  59.539  1.00  0.00           C  
ATOM   3179  C   LYS A 209     -20.771 -37.495  61.031  1.00  0.00           C  
ATOM   3180  O   LYS A 209     -20.614 -38.534  61.662  1.00  0.00           O  
ATOM   3181  CB  LYS A 209     -19.053 -37.867  59.231  1.00  0.00           C  
ATOM   3182  CG  LYS A 209     -18.715 -37.911  57.747  1.00  0.00           C  
ATOM   3183  CD  LYS A 209     -19.523 -38.981  57.028  1.00  0.00           C  
ATOM   3184  CE  LYS A 209     -19.119 -39.091  55.565  1.00  0.00           C  
ATOM   3185  NZ  LYS A 209     -19.928 -40.108  54.840  1.00  0.00           N  
ATOM   3186  H   LYS A 209     -20.012 -35.492  59.015  1.00  0.00           H  
ATOM   3187  HA  LYS A 209     -21.167 -38.165  59.042  1.00  0.00           H  
ATOM   3188 1HB  LYS A 209     -18.369 -37.164  59.709  1.00  0.00           H  
ATOM   3189 2HB  LYS A 209     -18.853 -38.854  59.649  1.00  0.00           H  
ATOM   3190 1HG  LYS A 209     -18.929 -36.941  57.296  1.00  0.00           H  
ATOM   3191 2HG  LYS A 209     -17.654 -38.123  57.622  1.00  0.00           H  
ATOM   3192 1HD  LYS A 209     -19.364 -39.945  57.514  1.00  0.00           H  
ATOM   3193 2HD  LYS A 209     -20.583 -38.736  57.085  1.00  0.00           H  
ATOM   3194 1HE  LYS A 209     -19.251 -38.126  55.078  1.00  0.00           H  
ATOM   3195 2HE  LYS A 209     -18.067 -39.367  55.498  1.00  0.00           H  
ATOM   3196 1HZ  LYS A 209     -19.630 -40.151  53.875  1.00  0.00           H  
ATOM   3197 2HZ  LYS A 209     -19.798 -41.012  55.272  1.00  0.00           H  
ATOM   3198 3HZ  LYS A 209     -20.904 -39.853  54.879  1.00  0.00           H  
ATOM   3199  N   ILE A 210     -21.168 -36.348  61.595  1.00  0.00           N  
ATOM   3200  CA  ILE A 210     -21.516 -36.272  63.011  1.00  0.00           C  
ATOM   3201  C   ILE A 210     -22.870 -36.867  63.352  1.00  0.00           C  
ATOM   3202  O   ILE A 210     -23.911 -36.368  62.988  1.00  0.00           O  
ATOM   3203  CB  ILE A 210     -21.489 -34.808  63.486  1.00  0.00           C  
ATOM   3204  CG1 ILE A 210     -20.115 -34.186  63.222  1.00  0.00           C  
ATOM   3205  CG2 ILE A 210     -21.840 -34.721  64.963  1.00  0.00           C  
ATOM   3206  CD1 ILE A 210     -18.978 -34.897  63.920  1.00  0.00           C  
ATOM   3207  H   ILE A 210     -21.229 -35.514  61.028  1.00  0.00           H  
ATOM   3208  HA  ILE A 210     -20.779 -36.839  63.579  1.00  0.00           H  
ATOM   3209  HB  ILE A 210     -22.213 -34.227  62.916  1.00  0.00           H  
ATOM   3210 1HG1 ILE A 210     -19.914 -34.190  62.151  1.00  0.00           H  
ATOM   3211 2HG1 ILE A 210     -20.117 -33.146  63.549  1.00  0.00           H  
ATOM   3212 1HG2 ILE A 210     -21.816 -33.680  65.283  1.00  0.00           H  
ATOM   3213 2HG2 ILE A 210     -22.838 -35.127  65.124  1.00  0.00           H  
ATOM   3214 3HG2 ILE A 210     -21.118 -35.296  65.544  1.00  0.00           H  
ATOM   3215 1HD1 ILE A 210     -18.038 -34.398  63.685  1.00  0.00           H  
ATOM   3216 2HD1 ILE A 210     -19.142 -34.873  64.998  1.00  0.00           H  
ATOM   3217 3HD1 ILE A 210     -18.934 -35.931  63.582  1.00  0.00           H  
ATOM   3218  N   ASP A 211     -22.816 -37.967  64.064  1.00  0.00           N  
ATOM   3219  CA  ASP A 211     -24.020 -38.612  64.560  1.00  0.00           C  
ATOM   3220  C   ASP A 211     -23.773 -39.158  65.943  1.00  0.00           C  
ATOM   3221  O   ASP A 211     -24.164 -40.265  66.267  1.00  0.00           O  
ATOM   3222  CB  ASP A 211     -24.465 -39.740  63.626  1.00  0.00           C  
ATOM   3223  CG  ASP A 211     -25.868 -40.245  63.933  1.00  0.00           C  
ATOM   3224  OD1 ASP A 211     -26.633 -39.505  64.505  1.00  0.00           O  
ATOM   3225  OD2 ASP A 211     -26.162 -41.367  63.594  1.00  0.00           O  
ATOM   3226  H   ASP A 211     -21.917 -38.376  64.273  1.00  0.00           H  
ATOM   3227  HA  ASP A 211     -24.817 -37.869  64.605  1.00  0.00           H  
ATOM   3228 1HB  ASP A 211     -24.438 -39.390  62.594  1.00  0.00           H  
ATOM   3229 2HB  ASP A 211     -23.768 -40.575  63.706  1.00  0.00           H  
ATOM   3230  N   VAL A 212     -23.117 -38.358  66.764  1.00  0.00           N  
ATOM   3231  CA  VAL A 212     -22.897 -38.669  68.148  1.00  0.00           C  
ATOM   3232  C   VAL A 212     -23.277 -37.388  68.928  1.00  0.00           C  
ATOM   3233  O   VAL A 212     -23.429 -36.320  68.357  1.00  0.00           O  
ATOM   3234  CB  VAL A 212     -21.431 -39.067  68.404  1.00  0.00           C  
ATOM   3235  CG1 VAL A 212     -21.065 -40.302  67.594  1.00  0.00           C  
ATOM   3236  CG2 VAL A 212     -20.512 -37.905  68.061  1.00  0.00           C  
ATOM   3237  H   VAL A 212     -22.758 -37.491  66.392  1.00  0.00           H  
ATOM   3238  HA  VAL A 212     -23.533 -39.513  68.418  1.00  0.00           H  
ATOM   3239  HB  VAL A 212     -21.313 -39.326  69.456  1.00  0.00           H  
ATOM   3240 1HG1 VAL A 212     -20.026 -40.569  67.788  1.00  0.00           H  
ATOM   3241 2HG1 VAL A 212     -21.712 -41.130  67.882  1.00  0.00           H  
ATOM   3242 3HG1 VAL A 212     -21.193 -40.091  66.532  1.00  0.00           H  
ATOM   3243 1HG2 VAL A 212     -19.477 -38.193  68.246  1.00  0.00           H  
ATOM   3244 2HG2 VAL A 212     -20.634 -37.642  67.010  1.00  0.00           H  
ATOM   3245 3HG2 VAL A 212     -20.765 -37.045  68.682  1.00  0.00           H  
ATOM   3246  N   PRO A 213     -23.442 -37.500  70.231  1.00  0.00           N  
ATOM   3247  CA  PRO A 213     -23.854 -36.326  71.002  1.00  0.00           C  
ATOM   3248  C   PRO A 213     -22.855 -35.173  70.842  1.00  0.00           C  
ATOM   3249  O   PRO A 213     -21.651 -35.451  70.883  1.00  0.00           O  
ATOM   3250  CB  PRO A 213     -23.882 -36.854  72.440  1.00  0.00           C  
ATOM   3251  CG  PRO A 213     -24.113 -38.319  72.287  1.00  0.00           C  
ATOM   3252  CD  PRO A 213     -23.335 -38.693  71.053  1.00  0.00           C  
ATOM   3253  HA  PRO A 213     -24.857 -36.013  70.677  1.00  0.00           H  
ATOM   3254 1HB  PRO A 213     -22.933 -36.622  72.945  1.00  0.00           H  
ATOM   3255 2HB  PRO A 213     -24.680 -36.354  73.009  1.00  0.00           H  
ATOM   3256 1HG  PRO A 213     -23.767 -38.853  73.184  1.00  0.00           H  
ATOM   3257 2HG  PRO A 213     -25.189 -38.526  72.189  1.00  0.00           H  
ATOM   3258 1HD  PRO A 213     -22.292 -38.910  71.328  1.00  0.00           H  
ATOM   3259 2HD  PRO A 213     -23.801 -39.569  70.577  1.00  0.00           H  
ATOM   3260  N   THR A 214     -23.367 -33.954  70.664  1.00  0.00           N  
ATOM   3261  CA  THR A 214     -22.583 -32.783  70.291  1.00  0.00           C  
ATOM   3262  C   THR A 214     -23.111 -31.579  71.031  1.00  0.00           C  
ATOM   3263  O   THR A 214     -24.347 -31.374  71.142  1.00  0.00           O  
ATOM   3264  CB  THR A 214     -22.622 -32.526  68.773  1.00  0.00           C  
ATOM   3265  OG1 THR A 214     -22.125 -33.677  68.078  1.00  0.00           O  
ATOM   3266  CG2 THR A 214     -21.772 -31.316  68.415  1.00  0.00           C  
ATOM   3267  H   THR A 214     -24.363 -33.856  70.801  1.00  0.00           H  
ATOM   3268  HA  THR A 214     -21.545 -32.956  70.576  1.00  0.00           H  
ATOM   3269  HB  THR A 214     -23.650 -32.345  68.461  1.00  0.00           H  
ATOM   3270  HG1 THR A 214     -22.817 -34.341  68.025  1.00  0.00           H  
ATOM   3271 1HG2 THR A 214     -21.812 -31.149  67.339  1.00  0.00           H  
ATOM   3272 2HG2 THR A 214     -22.154 -30.437  68.934  1.00  0.00           H  
ATOM   3273 3HG2 THR A 214     -20.741 -31.494  68.717  1.00  0.00           H  
ATOM   3274  N   LEU A 215     -22.206 -30.826  71.640  1.00  0.00           N  
ATOM   3275  CA  LEU A 215     -22.538 -29.577  72.298  1.00  0.00           C  
ATOM   3276  C   LEU A 215     -21.765 -28.432  71.655  1.00  0.00           C  
ATOM   3277  O   LEU A 215     -20.566 -28.548  71.415  1.00  0.00           O  
ATOM   3278  CB  LEU A 215     -22.216 -29.657  73.796  1.00  0.00           C  
ATOM   3279  CG  LEU A 215     -22.470 -28.377  74.600  1.00  0.00           C  
ATOM   3280  CD1 LEU A 215     -23.963 -28.078  74.623  1.00  0.00           C  
ATOM   3281  CD2 LEU A 215     -21.926 -28.546  76.011  1.00  0.00           C  
ATOM   3282  H   LEU A 215     -21.247 -31.143  71.641  1.00  0.00           H  
ATOM   3283  HA  LEU A 215     -23.606 -29.398  72.181  1.00  0.00           H  
ATOM   3284 1HB  LEU A 215     -22.816 -30.451  74.238  1.00  0.00           H  
ATOM   3285 2HB  LEU A 215     -21.164 -29.918  73.911  1.00  0.00           H  
ATOM   3286  HG  LEU A 215     -21.970 -27.537  74.117  1.00  0.00           H  
ATOM   3287 1HD1 LEU A 215     -24.144 -27.168  75.194  1.00  0.00           H  
ATOM   3288 2HD1 LEU A 215     -24.322 -27.942  73.602  1.00  0.00           H  
ATOM   3289 3HD1 LEU A 215     -24.493 -28.909  75.087  1.00  0.00           H  
ATOM   3290 1HD2 LEU A 215     -22.106 -27.636  76.583  1.00  0.00           H  
ATOM   3291 2HD2 LEU A 215     -22.427 -29.384  76.496  1.00  0.00           H  
ATOM   3292 3HD2 LEU A 215     -20.854 -28.741  75.966  1.00  0.00           H  
ATOM   3293  N   VAL A 216     -22.466 -27.346  71.370  1.00  0.00           N  
ATOM   3294  CA  VAL A 216     -21.873 -26.033  71.073  1.00  0.00           C  
ATOM   3295  C   VAL A 216     -21.893 -25.106  72.297  1.00  0.00           C  
ATOM   3296  O   VAL A 216     -22.938 -24.792  72.830  1.00  0.00           O  
ATOM   3297  CB  VAL A 216     -22.632 -25.358  69.915  1.00  0.00           C  
ATOM   3298  CG1 VAL A 216     -22.043 -23.987  69.620  1.00  0.00           C  
ATOM   3299  CG2 VAL A 216     -22.584 -26.243  68.679  1.00  0.00           C  
ATOM   3300  H   VAL A 216     -23.471 -27.445  71.361  1.00  0.00           H  
ATOM   3301  HA  VAL A 216     -20.835 -26.182  70.773  1.00  0.00           H  
ATOM   3302  HB  VAL A 216     -23.669 -25.205  70.213  1.00  0.00           H  
ATOM   3303 1HG1 VAL A 216     -22.592 -23.524  68.799  1.00  0.00           H  
ATOM   3304 2HG1 VAL A 216     -22.121 -23.359  70.507  1.00  0.00           H  
ATOM   3305 3HG1 VAL A 216     -20.995 -24.094  69.340  1.00  0.00           H  
ATOM   3306 1HG2 VAL A 216     -23.124 -25.761  67.865  1.00  0.00           H  
ATOM   3307 2HG2 VAL A 216     -21.547 -26.401  68.384  1.00  0.00           H  
ATOM   3308 3HG2 VAL A 216     -23.048 -27.205  68.902  1.00  0.00           H  
ATOM   3309  N   ILE A 217     -20.725 -24.744  72.816  1.00  0.00           N  
ATOM   3310  CA  ILE A 217     -20.612 -23.668  73.800  1.00  0.00           C  
ATOM   3311  C   ILE A 217     -20.045 -22.471  73.050  1.00  0.00           C  
ATOM   3312  O   ILE A 217     -19.073 -22.604  72.307  1.00  0.00           O  
ATOM   3313  CB  ILE A 217     -19.705 -24.048  74.985  1.00  0.00           C  
ATOM   3314  CG1 ILE A 217     -20.212 -25.327  75.656  1.00  0.00           C  
ATOM   3315  CG2 ILE A 217     -19.635 -22.908  75.988  1.00  0.00           C  
ATOM   3316  CD1 ILE A 217     -21.618 -25.214  76.201  1.00  0.00           C  
ATOM   3317  H   ILE A 217     -19.890 -25.229  72.520  1.00  0.00           H  
ATOM   3318  HA  ILE A 217     -21.604 -23.457  74.197  1.00  0.00           H  
ATOM   3319  HB  ILE A 217     -18.701 -24.261  74.620  1.00  0.00           H  
ATOM   3320 1HG1 ILE A 217     -20.189 -26.148  74.940  1.00  0.00           H  
ATOM   3321 2HG1 ILE A 217     -19.549 -25.593  76.480  1.00  0.00           H  
ATOM   3322 1HG2 ILE A 217     -18.990 -23.194  76.819  1.00  0.00           H  
ATOM   3323 2HG2 ILE A 217     -19.229 -22.021  75.503  1.00  0.00           H  
ATOM   3324 3HG2 ILE A 217     -20.635 -22.691  76.363  1.00  0.00           H  
ATOM   3325 1HD1 ILE A 217     -21.906 -26.159  76.662  1.00  0.00           H  
ATOM   3326 2HD1 ILE A 217     -21.656 -24.420  76.947  1.00  0.00           H  
ATOM   3327 3HD1 ILE A 217     -22.305 -24.983  75.389  1.00  0.00           H  
ATOM   3328  N   HIS A 218     -20.646 -21.300  73.219  1.00  0.00           N  
ATOM   3329  CA  HIS A 218     -20.196 -20.108  72.484  1.00  0.00           C  
ATOM   3330  C   HIS A 218     -20.669 -18.843  73.202  1.00  0.00           C  
ATOM   3331  O   HIS A 218     -21.721 -18.819  73.825  1.00  0.00           O  
ATOM   3332  CB  HIS A 218     -20.719 -20.117  71.044  1.00  0.00           C  
ATOM   3333  CG  HIS A 218     -20.122 -19.049  70.181  1.00  0.00           C  
ATOM   3334  ND1 HIS A 218     -20.559 -17.741  70.206  1.00  0.00           N  
ATOM   3335  CD2 HIS A 218     -19.123 -19.094  69.268  1.00  0.00           C  
ATOM   3336  CE1 HIS A 218     -19.854 -17.028  69.345  1.00  0.00           C  
ATOM   3337  NE2 HIS A 218     -18.977 -17.825  68.764  1.00  0.00           N  
ATOM   3338  H   HIS A 218     -21.423 -21.219  73.859  1.00  0.00           H  
ATOM   3339  HA  HIS A 218     -19.107 -20.095  72.443  1.00  0.00           H  
ATOM   3340 1HB  HIS A 218     -20.507 -21.084  70.586  1.00  0.00           H  
ATOM   3341 2HB  HIS A 218     -21.800 -19.986  71.049  1.00  0.00           H  
ATOM   3342  HD1 HIS A 218     -21.241 -17.358  70.830  1.00  0.00           H  
ATOM   3343  HD2 HIS A 218     -18.484 -19.901  68.909  1.00  0.00           H  
ATOM   3344  HE1 HIS A 218     -20.047 -15.963  69.217  1.00  0.00           H  
ATOM   3345  N   GLY A 219     -19.914 -17.774  73.057  1.00  0.00           N  
ATOM   3346  CA  GLY A 219     -20.312 -16.516  73.603  1.00  0.00           C  
ATOM   3347  C   GLY A 219     -21.179 -15.771  72.588  1.00  0.00           C  
ATOM   3348  O   GLY A 219     -20.995 -15.883  71.367  1.00  0.00           O  
ATOM   3349  H   GLY A 219     -19.040 -17.838  72.554  1.00  0.00           H  
ATOM   3350 1HA  GLY A 219     -20.862 -16.679  74.530  1.00  0.00           H  
ATOM   3351 2HA  GLY A 219     -19.427 -15.932  73.853  1.00  0.00           H  
ATOM   3352  N   ASP A 220     -22.066 -14.949  73.106  1.00  0.00           N  
ATOM   3353  CA  ASP A 220     -22.833 -14.053  72.244  1.00  0.00           C  
ATOM   3354  C   ASP A 220     -22.089 -12.783  71.957  1.00  0.00           C  
ATOM   3355  O   ASP A 220     -22.633 -11.938  71.268  1.00  0.00           O  
ATOM   3356  CB  ASP A 220     -24.182 -13.711  72.881  1.00  0.00           C  
ATOM   3357  CG  ASP A 220     -24.043 -12.929  74.180  1.00  0.00           C  
ATOM   3358  OD1 ASP A 220     -22.934 -12.626  74.552  1.00  0.00           O  
ATOM   3359  OD2 ASP A 220     -25.047 -12.643  74.788  1.00  0.00           O  
ATOM   3360  H   ASP A 220     -22.226 -14.929  74.103  1.00  0.00           H  
ATOM   3361  HA  ASP A 220     -23.016 -14.558  71.295  1.00  0.00           H  
ATOM   3362 1HB  ASP A 220     -24.776 -13.123  72.182  1.00  0.00           H  
ATOM   3363 2HB  ASP A 220     -24.732 -14.631  73.085  1.00  0.00           H  
ATOM   3364  N   GLY A 221     -20.885 -12.609  72.523  1.00  0.00           N  
ATOM   3365  CA  GLY A 221     -20.080 -11.420  72.285  1.00  0.00           C  
ATOM   3366  C   GLY A 221     -18.659 -11.767  71.844  1.00  0.00           C  
ATOM   3367  O   GLY A 221     -17.685 -11.152  72.275  1.00  0.00           O  
ATOM   3368  H   GLY A 221     -20.529 -13.330  73.134  1.00  0.00           H  
ATOM   3369 1HA  GLY A 221     -20.554 -10.807  71.519  1.00  0.00           H  
ATOM   3370 2HA  GLY A 221     -20.038 -10.822  73.194  1.00  0.00           H  
ATOM   3371  N   ASP A 222     -18.566 -12.753  70.966  1.00  0.00           N  
ATOM   3372  CA  ASP A 222     -17.283 -13.288  70.543  1.00  0.00           C  
ATOM   3373  C   ASP A 222     -16.818 -12.475  69.330  1.00  0.00           C  
ATOM   3374  O   ASP A 222     -17.393 -12.605  68.263  1.00  0.00           O  
ATOM   3375  CB  ASP A 222     -17.388 -14.774  70.193  1.00  0.00           C  
ATOM   3376  CG  ASP A 222     -16.048 -15.389  69.810  1.00  0.00           C  
ATOM   3377  OD1 ASP A 222     -15.238 -14.694  69.243  1.00  0.00           O  
ATOM   3378  OD2 ASP A 222     -15.848 -16.547  70.088  1.00  0.00           O  
ATOM   3379  H   ASP A 222     -19.413 -13.144  70.580  1.00  0.00           H  
ATOM   3380  HA  ASP A 222     -16.575 -13.180  71.365  1.00  0.00           H  
ATOM   3381 1HB  ASP A 222     -17.791 -15.321  71.046  1.00  0.00           H  
ATOM   3382 2HB  ASP A 222     -18.082 -14.905  69.362  1.00  0.00           H  
ATOM   3383  N   GLN A 223     -15.779 -11.642  69.496  1.00  0.00           N  
ATOM   3384  CA  GLN A 223     -15.400 -10.682  68.427  1.00  0.00           C  
ATOM   3385  C   GLN A 223     -14.585 -11.338  67.317  1.00  0.00           C  
ATOM   3386  O   GLN A 223     -14.538 -10.795  66.212  1.00  0.00           O  
ATOM   3387  CB  GLN A 223     -14.605  -9.512  69.013  1.00  0.00           C  
ATOM   3388  CG  GLN A 223     -15.388  -8.655  69.992  1.00  0.00           C  
ATOM   3389  CD  GLN A 223     -16.598  -8.002  69.350  1.00  0.00           C  
ATOM   3390  OE1 GLN A 223     -16.491  -7.362  68.300  1.00  0.00           O  
ATOM   3391  NE2 GLN A 223     -17.757  -8.160  69.978  1.00  0.00           N  
ATOM   3392  H   GLN A 223     -15.244 -11.661  70.352  1.00  0.00           H  
ATOM   3393  HA  GLN A 223     -16.311 -10.291  67.974  1.00  0.00           H  
ATOM   3394 1HB  GLN A 223     -13.724  -9.894  69.530  1.00  0.00           H  
ATOM   3395 2HB  GLN A 223     -14.257  -8.868  68.205  1.00  0.00           H  
ATOM   3396 1HG  GLN A 223     -15.734  -9.283  70.813  1.00  0.00           H  
ATOM   3397 2HG  GLN A 223     -14.737  -7.868  70.372  1.00  0.00           H  
ATOM   3398 1HE2 GLN A 223     -18.590  -7.752  69.602  1.00  0.00           H  
ATOM   3399 2HE2 GLN A 223     -17.799  -8.687  70.827  1.00  0.00           H  
ATOM   3400  N   ILE A 224     -13.950 -12.488  67.623  1.00  0.00           N  
ATOM   3401  CA  ILE A 224     -13.046 -13.169  66.700  1.00  0.00           C  
ATOM   3402  C   ILE A 224     -13.792 -14.177  65.875  1.00  0.00           C  
ATOM   3403  O   ILE A 224     -13.613 -14.236  64.677  1.00  0.00           O  
ATOM   3404  CB  ILE A 224     -11.902 -13.874  67.451  1.00  0.00           C  
ATOM   3405  CG1 ILE A 224     -11.106 -12.864  68.281  1.00  0.00           C  
ATOM   3406  CG2 ILE A 224     -10.991 -14.600  66.473  1.00  0.00           C  
ATOM   3407  CD1 ILE A 224     -10.506 -11.741  67.466  1.00  0.00           C  
ATOM   3408  H   ILE A 224     -14.114 -12.888  68.536  1.00  0.00           H  
ATOM   3409  HA  ILE A 224     -12.609 -12.426  66.034  1.00  0.00           H  
ATOM   3410  HB  ILE A 224     -12.318 -14.598  68.151  1.00  0.00           H  
ATOM   3411 1HG1 ILE A 224     -11.753 -12.426  69.040  1.00  0.00           H  
ATOM   3412 2HG1 ILE A 224     -10.296 -13.377  68.800  1.00  0.00           H  
ATOM   3413 1HG2 ILE A 224     -10.188 -15.092  67.021  1.00  0.00           H  
ATOM   3414 2HG2 ILE A 224     -11.566 -15.345  65.925  1.00  0.00           H  
ATOM   3415 3HG2 ILE A 224     -10.565 -13.882  65.772  1.00  0.00           H  
ATOM   3416 1HD1 ILE A 224      -9.957 -11.066  68.123  1.00  0.00           H  
ATOM   3417 2HD1 ILE A 224      -9.826 -12.155  66.721  1.00  0.00           H  
ATOM   3418 3HD1 ILE A 224     -11.301 -11.191  66.965  1.00  0.00           H  
ATOM   3419  N   VAL A 225     -14.623 -14.971  66.539  1.00  0.00           N  
ATOM   3420  CA  VAL A 225     -15.407 -16.008  65.903  1.00  0.00           C  
ATOM   3421  C   VAL A 225     -16.894 -15.806  66.301  1.00  0.00           C  
ATOM   3422  O   VAL A 225     -17.377 -16.357  67.285  1.00  0.00           O  
ATOM   3423  CB  VAL A 225     -14.914 -17.402  66.336  1.00  0.00           C  
ATOM   3424  CG1 VAL A 225     -13.514 -17.661  65.799  1.00  0.00           C  
ATOM   3425  CG2 VAL A 225     -14.940 -17.512  67.852  1.00  0.00           C  
ATOM   3426  H   VAL A 225     -14.704 -14.835  67.537  1.00  0.00           H  
ATOM   3427  HA  VAL A 225     -15.289 -15.917  64.823  1.00  0.00           H  
ATOM   3428  HB  VAL A 225     -15.569 -18.159  65.904  1.00  0.00           H  
ATOM   3429 1HG1 VAL A 225     -13.181 -18.651  66.114  1.00  0.00           H  
ATOM   3430 2HG1 VAL A 225     -13.527 -17.613  64.711  1.00  0.00           H  
ATOM   3431 3HG1 VAL A 225     -12.830 -16.908  66.189  1.00  0.00           H  
ATOM   3432 1HG2 VAL A 225     -14.591 -18.500  68.151  1.00  0.00           H  
ATOM   3433 2HG2 VAL A 225     -14.289 -16.751  68.284  1.00  0.00           H  
ATOM   3434 3HG2 VAL A 225     -15.958 -17.364  68.211  1.00  0.00           H  
ATOM   3435  N   PRO A 226     -17.595 -14.941  65.563  1.00  0.00           N  
ATOM   3436  CA  PRO A 226     -18.985 -14.603  65.934  1.00  0.00           C  
ATOM   3437  C   PRO A 226     -19.925 -15.783  65.881  1.00  0.00           C  
ATOM   3438  O   PRO A 226     -19.889 -16.561  64.942  1.00  0.00           O  
ATOM   3439  CB  PRO A 226     -19.372 -13.552  64.888  1.00  0.00           C  
ATOM   3440  CG  PRO A 226     -18.068 -12.991  64.435  1.00  0.00           C  
ATOM   3441  CD  PRO A 226     -17.126 -14.165  64.458  1.00  0.00           C  
ATOM   3442  HA  PRO A 226     -18.995 -14.174  66.947  1.00  0.00           H  
ATOM   3443 1HB  PRO A 226     -19.940 -14.024  64.073  1.00  0.00           H  
ATOM   3444 2HB  PRO A 226     -20.029 -12.795  65.341  1.00  0.00           H  
ATOM   3445 1HG  PRO A 226     -18.172 -12.551  63.432  1.00  0.00           H  
ATOM   3446 2HG  PRO A 226     -17.750 -12.179  65.106  1.00  0.00           H  
ATOM   3447 1HD  PRO A 226     -17.200 -14.713  63.507  1.00  0.00           H  
ATOM   3448 2HD  PRO A 226     -16.098 -13.808  64.621  1.00  0.00           H  
ATOM   3449  N   PHE A 227     -20.730 -15.913  66.932  1.00  0.00           N  
ATOM   3450  CA  PHE A 227     -21.663 -17.026  67.093  1.00  0.00           C  
ATOM   3451  C   PHE A 227     -22.509 -17.225  65.836  1.00  0.00           C  
ATOM   3452  O   PHE A 227     -22.659 -18.325  65.373  1.00  0.00           O  
ATOM   3453  CB  PHE A 227     -22.577 -16.787  68.297  1.00  0.00           C  
ATOM   3454  CG  PHE A 227     -23.595 -17.870  68.509  1.00  0.00           C  
ATOM   3455  CD1 PHE A 227     -23.206 -19.199  68.601  1.00  0.00           C  
ATOM   3456  CD2 PHE A 227     -24.943 -17.564  68.617  1.00  0.00           C  
ATOM   3457  CE1 PHE A 227     -24.142 -20.197  68.797  1.00  0.00           C  
ATOM   3458  CE2 PHE A 227     -25.881 -18.560  68.814  1.00  0.00           C  
ATOM   3459  CZ  PHE A 227     -25.479 -19.877  68.904  1.00  0.00           C  
ATOM   3460  H   PHE A 227     -20.685 -15.201  67.647  1.00  0.00           H  
ATOM   3461  HA  PHE A 227     -21.088 -17.937  67.266  1.00  0.00           H  
ATOM   3462 1HB  PHE A 227     -21.974 -16.704  69.200  1.00  0.00           H  
ATOM   3463 2HB  PHE A 227     -23.106 -15.843  68.169  1.00  0.00           H  
ATOM   3464  HD1 PHE A 227     -22.149 -19.451  68.518  1.00  0.00           H  
ATOM   3465  HD2 PHE A 227     -25.260 -16.523  68.546  1.00  0.00           H  
ATOM   3466  HE1 PHE A 227     -23.823 -21.236  68.867  1.00  0.00           H  
ATOM   3467  HE2 PHE A 227     -26.937 -18.306  68.898  1.00  0.00           H  
ATOM   3468  HZ  PHE A 227     -26.217 -20.663  69.057  1.00  0.00           H  
ATOM   3469  N   GLU A 228     -23.033 -16.142  65.276  1.00  0.00           N  
ATOM   3470  CA  GLU A 228     -23.969 -16.262  64.148  1.00  0.00           C  
ATOM   3471  C   GLU A 228     -23.349 -16.907  62.918  1.00  0.00           C  
ATOM   3472  O   GLU A 228     -24.060 -17.480  62.076  1.00  0.00           O  
ATOM   3473  CB  GLU A 228     -24.513 -14.883  63.769  1.00  0.00           C  
ATOM   3474  CG  GLU A 228     -25.441 -14.266  64.807  1.00  0.00           C  
ATOM   3475  CD  GLU A 228     -25.927 -12.898  64.417  1.00  0.00           C  
ATOM   3476  OE1 GLU A 228     -25.466 -12.384  63.427  1.00  0.00           O  
ATOM   3477  OE2 GLU A 228     -26.762 -12.366  65.111  1.00  0.00           O  
ATOM   3478  H   GLU A 228     -22.793 -15.223  65.620  1.00  0.00           H  
ATOM   3479  HA  GLU A 228     -24.801 -16.897  64.455  1.00  0.00           H  
ATOM   3480 1HB  GLU A 228     -23.683 -14.194  63.612  1.00  0.00           H  
ATOM   3481 2HB  GLU A 228     -25.062 -14.953  62.830  1.00  0.00           H  
ATOM   3482 1HG  GLU A 228     -26.302 -14.920  64.943  1.00  0.00           H  
ATOM   3483 2HG  GLU A 228     -24.914 -14.202  65.758  1.00  0.00           H  
ATOM   3484  N   THR A 229     -22.027 -16.796  62.807  1.00  0.00           N  
ATOM   3485  CA  THR A 229     -21.305 -17.314  61.652  1.00  0.00           C  
ATOM   3486  C   THR A 229     -20.563 -18.609  61.958  1.00  0.00           C  
ATOM   3487  O   THR A 229     -19.854 -19.101  61.107  1.00  0.00           O  
ATOM   3488  CB  THR A 229     -20.306 -16.269  61.121  1.00  0.00           C  
ATOM   3489  OG1 THR A 229     -19.358 -15.946  62.147  1.00  0.00           O  
ATOM   3490  CG2 THR A 229     -21.035 -15.004  60.693  1.00  0.00           C  
ATOM   3491  H   THR A 229     -21.511 -16.339  63.545  1.00  0.00           H  
ATOM   3492  HA  THR A 229     -22.026 -17.536  60.865  1.00  0.00           H  
ATOM   3493  HB  THR A 229     -19.770 -16.679  60.266  1.00  0.00           H  
ATOM   3494  HG1 THR A 229     -19.718 -16.192  63.003  1.00  0.00           H  
ATOM   3495 1HG2 THR A 229     -20.313 -14.277  60.321  1.00  0.00           H  
ATOM   3496 2HG2 THR A 229     -21.748 -15.244  59.905  1.00  0.00           H  
ATOM   3497 3HG2 THR A 229     -21.565 -14.584  61.547  1.00  0.00           H  
ATOM   3498  N   THR A 230     -20.716 -19.156  63.157  1.00  0.00           N  
ATOM   3499  CA  THR A 230     -19.901 -20.300  63.529  1.00  0.00           C  
ATOM   3500  C   THR A 230     -20.712 -21.283  64.365  1.00  0.00           C  
ATOM   3501  O   THR A 230     -21.394 -22.178  63.827  1.00  0.00           O  
ATOM   3502  CB  THR A 230     -18.646 -19.861  64.306  1.00  0.00           C  
ATOM   3503  OG1 THR A 230     -19.037 -19.126  65.474  1.00  0.00           O  
ATOM   3504  CG2 THR A 230     -17.757 -18.987  63.435  1.00  0.00           C  
ATOM   3505  H   THR A 230     -21.388 -18.794  63.819  1.00  0.00           H  
ATOM   3506  HA  THR A 230     -19.580 -20.806  62.619  1.00  0.00           H  
ATOM   3507  HB  THR A 230     -18.086 -20.742  64.619  1.00  0.00           H  
ATOM   3508  HG1 THR A 230     -18.947 -18.185  65.303  1.00  0.00           H  
ATOM   3509 1HG2 THR A 230     -16.876 -18.687  64.001  1.00  0.00           H  
ATOM   3510 2HG2 THR A 230     -17.449 -19.547  62.552  1.00  0.00           H  
ATOM   3511 3HG2 THR A 230     -18.310 -18.100  63.127  1.00  0.00           H  
ATOM   3512  N   GLY A 231     -20.746 -21.090  65.668  1.00  0.00           N  
ATOM   3513  CA  GLY A 231     -21.452 -21.997  66.574  1.00  0.00           C  
ATOM   3514  C   GLY A 231     -22.930 -22.225  66.175  1.00  0.00           C  
ATOM   3515  O   GLY A 231     -23.439 -23.362  66.190  1.00  0.00           O  
ATOM   3516  H   GLY A 231     -20.267 -20.287  66.050  1.00  0.00           H  
ATOM   3517 1HA  GLY A 231     -20.943 -22.961  66.594  1.00  0.00           H  
ATOM   3518 2HA  GLY A 231     -21.421 -21.596  67.587  1.00  0.00           H  
ATOM   3519  N   LYS A 232     -23.611 -21.142  65.834  1.00  0.00           N  
ATOM   3520  CA  LYS A 232     -25.020 -21.227  65.456  1.00  0.00           C  
ATOM   3521  C   LYS A 232     -25.217 -22.155  64.257  1.00  0.00           C  
ATOM   3522  O   LYS A 232     -26.132 -23.011  64.232  1.00  0.00           O  
ATOM   3523  CB  LYS A 232     -25.574 -19.836  65.142  1.00  0.00           C  
ATOM   3524  CG  LYS A 232     -27.053 -19.815  64.780  1.00  0.00           C  
ATOM   3525  CD  LYS A 232     -27.547 -18.394  64.553  1.00  0.00           C  
ATOM   3526  CE  LYS A 232     -29.044 -18.363  64.286  1.00  0.00           C  
ATOM   3527  NZ  LYS A 232     -29.396 -19.043  63.009  1.00  0.00           N  
ATOM   3528  H   LYS A 232     -23.155 -20.241  65.833  1.00  0.00           H  
ATOM   3529  HA  LYS A 232     -25.579 -21.644  66.295  1.00  0.00           H  
ATOM   3530 1HB  LYS A 232     -25.431 -19.184  66.004  1.00  0.00           H  
ATOM   3531 2HB  LYS A 232     -25.020 -19.403  64.309  1.00  0.00           H  
ATOM   3532 1HG  LYS A 232     -27.214 -20.396  63.871  1.00  0.00           H  
ATOM   3533 2HG  LYS A 232     -27.631 -20.267  65.586  1.00  0.00           H  
ATOM   3534 1HD  LYS A 232     -27.331 -17.789  65.435  1.00  0.00           H  
ATOM   3535 2HD  LYS A 232     -27.026 -17.960  63.700  1.00  0.00           H  
ATOM   3536 1HE  LYS A 232     -29.570 -18.857  65.102  1.00  0.00           H  
ATOM   3537 2HE  LYS A 232     -29.384 -17.329  64.237  1.00  0.00           H  
ATOM   3538 1HZ  LYS A 232     -30.395 -19.000  62.869  1.00  0.00           H  
ATOM   3539 2HZ  LYS A 232     -28.928 -18.581  62.242  1.00  0.00           H  
ATOM   3540 3HZ  LYS A 232     -29.103 -20.008  63.049  1.00  0.00           H  
ATOM   3541  N   VAL A 233     -24.342 -22.025  63.280  1.00  0.00           N  
ATOM   3542  CA  VAL A 233     -24.442 -22.835  62.071  1.00  0.00           C  
ATOM   3543  C   VAL A 233     -23.969 -24.280  62.290  1.00  0.00           C  
ATOM   3544  O   VAL A 233     -24.482 -25.193  61.675  1.00  0.00           O  
ATOM   3545  CB  VAL A 233     -23.609 -22.194  60.945  1.00  0.00           C  
ATOM   3546  CG1 VAL A 233     -23.571 -23.105  59.727  1.00  0.00           C  
ATOM   3547  CG2 VAL A 233     -24.186 -20.834  60.584  1.00  0.00           C  
ATOM   3548  H   VAL A 233     -23.589 -21.357  63.364  1.00  0.00           H  
ATOM   3549  HA  VAL A 233     -25.488 -22.870  61.763  1.00  0.00           H  
ATOM   3550  HB  VAL A 233     -22.582 -22.075  61.289  1.00  0.00           H  
ATOM   3551 1HG1 VAL A 233     -22.978 -22.636  58.941  1.00  0.00           H  
ATOM   3552 2HG1 VAL A 233     -23.122 -24.059  60.000  1.00  0.00           H  
ATOM   3553 3HG1 VAL A 233     -24.586 -23.270  59.364  1.00  0.00           H  
ATOM   3554 1HG2 VAL A 233     -23.592 -20.387  59.788  1.00  0.00           H  
ATOM   3555 2HG2 VAL A 233     -25.215 -20.953  60.246  1.00  0.00           H  
ATOM   3556 3HG2 VAL A 233     -24.165 -20.186  61.460  1.00  0.00           H  
ATOM   3557  N   ALA A 234     -22.986 -24.498  63.180  1.00  0.00           N  
ATOM   3558  CA  ALA A 234     -22.556 -25.845  63.522  1.00  0.00           C  
ATOM   3559  C   ALA A 234     -23.701 -26.595  64.222  1.00  0.00           C  
ATOM   3560  O   ALA A 234     -23.949 -27.777  63.962  1.00  0.00           O  
ATOM   3561  CB  ALA A 234     -21.316 -25.802  64.403  1.00  0.00           C  
ATOM   3562  H   ALA A 234     -22.534 -23.710  63.622  1.00  0.00           H  
ATOM   3563  HA  ALA A 234     -22.313 -26.368  62.597  1.00  0.00           H  
ATOM   3564 1HB  ALA A 234     -21.008 -26.818  64.648  1.00  0.00           H  
ATOM   3565 2HB  ALA A 234     -20.509 -25.298  63.870  1.00  0.00           H  
ATOM   3566 3HB  ALA A 234     -21.540 -25.259  65.319  1.00  0.00           H  
ATOM   3567  N   ALA A 235     -24.375 -25.894  65.133  1.00  0.00           N  
ATOM   3568  CA  ALA A 235     -25.563 -26.450  65.770  1.00  0.00           C  
ATOM   3569  C   ALA A 235     -26.601 -26.798  64.702  1.00  0.00           C  
ATOM   3570  O   ALA A 235     -27.126 -27.903  64.670  1.00  0.00           O  
ATOM   3571  CB  ALA A 235     -26.138 -25.473  66.786  1.00  0.00           C  
ATOM   3572  H   ALA A 235     -24.067 -24.967  65.391  1.00  0.00           H  
ATOM   3573  HA  ALA A 235     -25.273 -27.364  66.289  1.00  0.00           H  
ATOM   3574 1HB  ALA A 235     -27.023 -25.909  67.248  1.00  0.00           H  
ATOM   3575 2HB  ALA A 235     -25.392 -25.266  67.553  1.00  0.00           H  
ATOM   3576 3HB  ALA A 235     -26.410 -24.546  66.284  1.00  0.00           H  
ATOM   3577  N   GLU A 236     -26.867 -25.875  63.787  1.00  0.00           N  
ATOM   3578  CA  GLU A 236     -27.890 -26.157  62.740  1.00  0.00           C  
ATOM   3579  C   GLU A 236     -27.453 -27.272  61.774  1.00  0.00           C  
ATOM   3580  O   GLU A 236     -28.313 -27.987  61.203  1.00  0.00           O  
ATOM   3581  CB  GLU A 236     -28.195 -24.888  61.941  1.00  0.00           C  
ATOM   3582  CG  GLU A 236     -28.923 -23.809  62.729  1.00  0.00           C  
ATOM   3583  CD  GLU A 236     -29.179 -22.567  61.921  1.00  0.00           C  
ATOM   3584  OE1 GLU A 236     -28.700 -22.491  60.815  1.00  0.00           O  
ATOM   3585  OE2 GLU A 236     -29.854 -21.692  62.411  1.00  0.00           O  
ATOM   3586  H   GLU A 236     -26.392 -24.984  63.783  1.00  0.00           H  
ATOM   3587  HA  GLU A 236     -28.805 -26.490  63.231  1.00  0.00           H  
ATOM   3588 1HB  GLU A 236     -27.264 -24.460  61.568  1.00  0.00           H  
ATOM   3589 2HB  GLU A 236     -28.808 -25.142  61.076  1.00  0.00           H  
ATOM   3590 1HG  GLU A 236     -29.877 -24.206  63.074  1.00  0.00           H  
ATOM   3591 2HG  GLU A 236     -28.330 -23.551  63.605  1.00  0.00           H  
ATOM   3592  N   LEU A 237     -26.142 -27.459  61.585  1.00  0.00           N  
ATOM   3593  CA  LEU A 237     -25.630 -28.567  60.741  1.00  0.00           C  
ATOM   3594  C   LEU A 237     -25.717 -29.943  61.397  1.00  0.00           C  
ATOM   3595  O   LEU A 237     -25.724 -30.931  60.698  1.00  0.00           O  
ATOM   3596  CB  LEU A 237     -24.169 -28.297  60.362  1.00  0.00           C  
ATOM   3597  CG  LEU A 237     -23.931 -27.085  59.452  1.00  0.00           C  
ATOM   3598  CD1 LEU A 237     -22.434 -26.873  59.269  1.00  0.00           C  
ATOM   3599  CD2 LEU A 237     -24.618 -27.312  58.113  1.00  0.00           C  
ATOM   3600  H   LEU A 237     -25.484 -26.832  62.026  1.00  0.00           H  
ATOM   3601  HA  LEU A 237     -26.229 -28.615  59.832  1.00  0.00           H  
ATOM   3602 1HB  LEU A 237     -23.596 -28.142  61.275  1.00  0.00           H  
ATOM   3603 2HB  LEU A 237     -23.773 -29.176  59.853  1.00  0.00           H  
ATOM   3604  HG  LEU A 237     -24.339 -26.190  59.922  1.00  0.00           H  
ATOM   3605 1HD1 LEU A 237     -22.265 -26.012  58.622  1.00  0.00           H  
ATOM   3606 2HD1 LEU A 237     -21.971 -26.693  60.239  1.00  0.00           H  
ATOM   3607 3HD1 LEU A 237     -21.994 -27.759  58.814  1.00  0.00           H  
ATOM   3608 1HD2 LEU A 237     -24.450 -26.451  57.467  1.00  0.00           H  
ATOM   3609 2HD2 LEU A 237     -24.209 -28.206  57.641  1.00  0.00           H  
ATOM   3610 3HD2 LEU A 237     -25.689 -27.443  58.272  1.00  0.00           H  
ATOM   3611  N   ILE A 238     -25.804 -30.021  62.720  1.00  0.00           N  
ATOM   3612  CA  ILE A 238     -25.687 -31.302  63.419  1.00  0.00           C  
ATOM   3613  C   ILE A 238     -26.965 -31.644  64.223  1.00  0.00           C  
ATOM   3614  O   ILE A 238     -27.198 -31.079  65.315  1.00  0.00           O  
ATOM   3615  CB  ILE A 238     -24.472 -31.288  64.364  1.00  0.00           C  
ATOM   3616  CG1 ILE A 238     -23.187 -31.016  63.577  1.00  0.00           C  
ATOM   3617  CG2 ILE A 238     -24.369 -32.605  65.118  1.00  0.00           C  
ATOM   3618  CD1 ILE A 238     -21.972 -30.795  64.449  1.00  0.00           C  
ATOM   3619  H   ILE A 238     -25.954 -29.179  63.257  1.00  0.00           H  
ATOM   3620  HA  ILE A 238     -25.545 -32.088  62.678  1.00  0.00           H  
ATOM   3621  HB  ILE A 238     -24.579 -30.476  65.083  1.00  0.00           H  
ATOM   3622 1HG1 ILE A 238     -22.982 -31.856  62.913  1.00  0.00           H  
ATOM   3623 2HG1 ILE A 238     -23.322 -30.133  62.953  1.00  0.00           H  
ATOM   3624 1HG2 ILE A 238     -23.505 -32.579  65.781  1.00  0.00           H  
ATOM   3625 2HG2 ILE A 238     -25.273 -32.758  65.707  1.00  0.00           H  
ATOM   3626 3HG2 ILE A 238     -24.256 -33.424  64.407  1.00  0.00           H  
ATOM   3627 1HD1 ILE A 238     -21.101 -30.609  63.820  1.00  0.00           H  
ATOM   3628 2HD1 ILE A 238     -22.141 -29.936  65.099  1.00  0.00           H  
ATOM   3629 3HD1 ILE A 238     -21.795 -31.681  65.058  1.00  0.00           H  
ATOM   3630  N   LYS A 239     -27.779 -32.611  63.702  1.00  0.00           N  
ATOM   3631  CA  LYS A 239     -28.964 -33.062  64.414  1.00  0.00           C  
ATOM   3632  C   LYS A 239     -28.704 -33.472  65.863  1.00  0.00           C  
ATOM   3633  O   LYS A 239     -27.706 -34.146  66.191  1.00  0.00           O  
ATOM   3634  CB  LYS A 239     -29.600 -34.230  63.659  1.00  0.00           C  
ATOM   3635  CG  LYS A 239     -30.900 -34.740  64.268  1.00  0.00           C  
ATOM   3636  CD  LYS A 239     -31.505 -35.853  63.426  1.00  0.00           C  
ATOM   3637  CE  LYS A 239     -32.807 -36.359  64.029  1.00  0.00           C  
ATOM   3638  NZ  LYS A 239     -33.411 -37.449  63.216  1.00  0.00           N  
ATOM   3639  H   LYS A 239     -27.557 -33.022  62.807  1.00  0.00           H  
ATOM   3640  HA  LYS A 239     -29.675 -32.237  64.460  1.00  0.00           H  
ATOM   3641 1HB  LYS A 239     -29.807 -33.930  62.631  1.00  0.00           H  
ATOM   3642 2HB  LYS A 239     -28.899 -35.064  63.621  1.00  0.00           H  
ATOM   3643 1HG  LYS A 239     -30.707 -35.119  65.272  1.00  0.00           H  
ATOM   3644 2HG  LYS A 239     -31.614 -33.920  64.338  1.00  0.00           H  
ATOM   3645 1HD  LYS A 239     -31.700 -35.483  62.418  1.00  0.00           H  
ATOM   3646 2HD  LYS A 239     -30.801 -36.683  63.359  1.00  0.00           H  
ATOM   3647 1HE  LYS A 239     -32.621 -36.733  65.035  1.00  0.00           H  
ATOM   3648 2HE  LYS A 239     -33.520 -35.537  64.097  1.00  0.00           H  
ATOM   3649 1HZ  LYS A 239     -34.271 -37.756  63.648  1.00  0.00           H  
ATOM   3650 2HZ  LYS A 239     -33.605 -37.107  62.285  1.00  0.00           H  
ATOM   3651 3HZ  LYS A 239     -32.767 -38.225  63.161  1.00  0.00           H  
ATOM   3652  N   GLY A 240     -29.620 -33.067  66.729  1.00  0.00           N  
ATOM   3653  CA  GLY A 240     -29.622 -33.496  68.103  1.00  0.00           C  
ATOM   3654  C   GLY A 240     -28.522 -32.820  68.879  1.00  0.00           C  
ATOM   3655  O   GLY A 240     -28.393 -33.123  70.051  1.00  0.00           O  
ATOM   3656  H   GLY A 240     -30.340 -32.435  66.410  1.00  0.00           H  
ATOM   3657 1HA  GLY A 240     -30.588 -33.267  68.554  1.00  0.00           H  
ATOM   3658 2HA  GLY A 240     -29.495 -34.577  68.147  1.00  0.00           H  
ATOM   3659  N   ALA A 241     -27.810 -31.863  68.268  1.00  0.00           N  
ATOM   3660  CA  ALA A 241     -26.777 -31.099  69.007  1.00  0.00           C  
ATOM   3661  C   ALA A 241     -27.424 -30.100  69.955  1.00  0.00           C  
ATOM   3662  O   ALA A 241     -28.556 -29.628  69.704  1.00  0.00           O  
ATOM   3663  CB  ALA A 241     -25.843 -30.378  68.046  1.00  0.00           C  
ATOM   3664  H   ALA A 241     -27.973 -31.654  67.293  1.00  0.00           H  
ATOM   3665  HA  ALA A 241     -26.192 -31.804  69.598  1.00  0.00           H  
ATOM   3666 1HB  ALA A 241     -25.094 -29.825  68.613  1.00  0.00           H  
ATOM   3667 2HB  ALA A 241     -25.347 -31.107  67.405  1.00  0.00           H  
ATOM   3668 3HB  ALA A 241     -26.417 -29.686  67.432  1.00  0.00           H  
ATOM   3669  N   GLU A 242     -26.749 -29.812  71.062  1.00  0.00           N  
ATOM   3670  CA  GLU A 242     -27.228 -28.830  72.016  1.00  0.00           C  
ATOM   3671  C   GLU A 242     -26.392 -27.547  71.890  1.00  0.00           C  
ATOM   3672  O   GLU A 242     -25.237 -27.592  71.436  1.00  0.00           O  
ATOM   3673  CB  GLU A 242     -27.155 -29.383  73.441  1.00  0.00           C  
ATOM   3674  CG  GLU A 242     -28.057 -30.582  73.697  1.00  0.00           C  
ATOM   3675  CD  GLU A 242     -27.967 -31.090  75.109  1.00  0.00           C  
ATOM   3676  OE1 GLU A 242     -27.140 -30.605  75.844  1.00  0.00           O  
ATOM   3677  OE2 GLU A 242     -28.726 -31.965  75.454  1.00  0.00           O  
ATOM   3678  H   GLU A 242     -25.878 -30.290  71.244  1.00  0.00           H  
ATOM   3679  HA  GLU A 242     -28.269 -28.602  71.785  1.00  0.00           H  
ATOM   3680 1HB  GLU A 242     -26.130 -29.681  73.664  1.00  0.00           H  
ATOM   3681 2HB  GLU A 242     -27.429 -28.601  74.149  1.00  0.00           H  
ATOM   3682 1HG  GLU A 242     -29.088 -30.298  73.491  1.00  0.00           H  
ATOM   3683 2HG  GLU A 242     -27.784 -31.382  73.010  1.00  0.00           H  
ATOM   3684  N   LEU A 243     -26.987 -26.417  72.270  1.00  0.00           N  
ATOM   3685  CA  LEU A 243     -26.294 -25.107  72.305  1.00  0.00           C  
ATOM   3686  C   LEU A 243     -26.378 -24.497  73.679  1.00  0.00           C  
ATOM   3687  O   LEU A 243     -27.448 -24.470  74.268  1.00  0.00           O  
ATOM   3688  CB  LEU A 243     -26.902 -24.137  71.284  1.00  0.00           C  
ATOM   3689  CG  LEU A 243     -26.306 -22.724  71.273  1.00  0.00           C  
ATOM   3690  CD1 LEU A 243     -24.854 -22.788  70.818  1.00  0.00           C  
ATOM   3691  CD2 LEU A 243     -27.128 -21.833  70.353  1.00  0.00           C  
ATOM   3692  H   LEU A 243     -27.957 -26.468  72.545  1.00  0.00           H  
ATOM   3693  HA  LEU A 243     -25.246 -25.263  72.050  1.00  0.00           H  
ATOM   3694 1HB  LEU A 243     -26.776 -24.558  70.288  1.00  0.00           H  
ATOM   3695 2HB  LEU A 243     -27.969 -24.045  71.484  1.00  0.00           H  
ATOM   3696  HG  LEU A 243     -26.321 -22.314  72.283  1.00  0.00           H  
ATOM   3697 1HD1 LEU A 243     -24.431 -21.783  70.811  1.00  0.00           H  
ATOM   3698 2HD1 LEU A 243     -24.285 -23.415  71.505  1.00  0.00           H  
ATOM   3699 3HD1 LEU A 243     -24.805 -23.209  69.815  1.00  0.00           H  
ATOM   3700 1HD2 LEU A 243     -26.705 -20.828  70.345  1.00  0.00           H  
ATOM   3701 2HD2 LEU A 243     -27.112 -22.241  69.342  1.00  0.00           H  
ATOM   3702 3HD2 LEU A 243     -28.157 -21.791  70.711  1.00  0.00           H  
ATOM   3703  N   LYS A 244     -25.228 -24.039  74.187  1.00  0.00           N  
ATOM   3704  CA  LYS A 244     -25.142 -23.178  75.352  1.00  0.00           C  
ATOM   3705  C   LYS A 244     -24.553 -21.823  74.908  1.00  0.00           C  
ATOM   3706  O   LYS A 244     -23.357 -21.721  74.684  1.00  0.00           O  
ATOM   3707  CB  LYS A 244     -24.289 -23.821  76.446  1.00  0.00           C  
ATOM   3708  CG  LYS A 244     -24.797 -25.174  76.927  1.00  0.00           C  
ATOM   3709  CD  LYS A 244     -26.128 -25.039  77.650  1.00  0.00           C  
ATOM   3710  CE  LYS A 244     -26.596 -26.376  78.206  1.00  0.00           C  
ATOM   3711  NZ  LYS A 244     -27.923 -26.269  78.871  1.00  0.00           N  
ATOM   3712  H   LYS A 244     -24.378 -24.319  73.719  1.00  0.00           H  
ATOM   3713  HA  LYS A 244     -26.148 -23.026  75.745  1.00  0.00           H  
ATOM   3714 1HB  LYS A 244     -23.270 -23.957  76.081  1.00  0.00           H  
ATOM   3715 2HB  LYS A 244     -24.241 -23.156  77.309  1.00  0.00           H  
ATOM   3716 1HG  LYS A 244     -24.923 -25.840  76.073  1.00  0.00           H  
ATOM   3717 2HG  LYS A 244     -24.068 -25.616  77.606  1.00  0.00           H  
ATOM   3718 1HD  LYS A 244     -26.026 -24.329  78.472  1.00  0.00           H  
ATOM   3719 2HD  LYS A 244     -26.881 -24.660  76.959  1.00  0.00           H  
ATOM   3720 1HE  LYS A 244     -26.667 -27.101  77.396  1.00  0.00           H  
ATOM   3721 2HE  LYS A 244     -25.869 -26.743  78.930  1.00  0.00           H  
ATOM   3722 1HZ  LYS A 244     -28.196 -27.175  79.225  1.00  0.00           H  
ATOM   3723 2HZ  LYS A 244     -27.864 -25.612  79.637  1.00  0.00           H  
ATOM   3724 3HZ  LYS A 244     -28.609 -25.947  78.204  1.00  0.00           H  
ATOM   3725  N   VAL A 245     -25.415 -20.819  74.712  1.00  0.00           N  
ATOM   3726  CA  VAL A 245     -25.006 -19.468  74.324  1.00  0.00           C  
ATOM   3727  C   VAL A 245     -24.828 -18.713  75.590  1.00  0.00           C  
ATOM   3728  O   VAL A 245     -25.775 -18.551  76.337  1.00  0.00           O  
ATOM   3729  CB  VAL A 245     -26.056 -18.772  73.438  1.00  0.00           C  
ATOM   3730  CG1 VAL A 245     -25.608 -17.360  73.090  1.00  0.00           C  
ATOM   3731  CG2 VAL A 245     -26.293 -19.589  72.177  1.00  0.00           C  
ATOM   3732  H   VAL A 245     -26.397 -21.018  74.842  1.00  0.00           H  
ATOM   3733  HA  VAL A 245     -24.081 -19.538  73.751  1.00  0.00           H  
ATOM   3734  HB  VAL A 245     -26.988 -18.685  73.996  1.00  0.00           H  
ATOM   3735 1HG1 VAL A 245     -26.362 -16.883  72.464  1.00  0.00           H  
ATOM   3736 2HG1 VAL A 245     -25.479 -16.783  74.006  1.00  0.00           H  
ATOM   3737 3HG1 VAL A 245     -24.662 -17.401  72.550  1.00  0.00           H  
ATOM   3738 1HG2 VAL A 245     -27.037 -19.091  71.555  1.00  0.00           H  
ATOM   3739 2HG2 VAL A 245     -25.359 -19.681  71.622  1.00  0.00           H  
ATOM   3740 3HG2 VAL A 245     -26.653 -20.581  72.448  1.00  0.00           H  
ATOM   3741  N   TYR A 246     -23.591 -18.323  75.889  1.00  0.00           N  
ATOM   3742  CA  TYR A 246     -23.292 -17.677  77.155  1.00  0.00           C  
ATOM   3743  C   TYR A 246     -23.408 -16.178  76.959  1.00  0.00           C  
ATOM   3744  O   TYR A 246     -22.724 -15.606  76.125  1.00  0.00           O  
ATOM   3745  CB  TYR A 246     -21.899 -18.059  77.661  1.00  0.00           C  
ATOM   3746  CG  TYR A 246     -21.776 -19.508  78.075  1.00  0.00           C  
ATOM   3747  CD1 TYR A 246     -22.895 -20.202  78.512  1.00  0.00           C  
ATOM   3748  CD2 TYR A 246     -20.545 -20.144  78.018  1.00  0.00           C  
ATOM   3749  CE1 TYR A 246     -22.783 -21.526  78.890  1.00  0.00           C  
ATOM   3750  CE2 TYR A 246     -20.432 -21.468  78.396  1.00  0.00           C  
ATOM   3751  CZ  TYR A 246     -21.545 -22.158  78.831  1.00  0.00           C  
ATOM   3752  OH  TYR A 246     -21.433 -23.476  79.207  1.00  0.00           O  
ATOM   3753  H   TYR A 246     -22.844 -18.477  75.227  1.00  0.00           H  
ATOM   3754  HA  TYR A 246     -24.024 -18.006  77.893  1.00  0.00           H  
ATOM   3755 1HB  TYR A 246     -21.162 -17.864  76.880  1.00  0.00           H  
ATOM   3756 2HB  TYR A 246     -21.640 -17.437  78.517  1.00  0.00           H  
ATOM   3757  HD1 TYR A 246     -23.863 -19.703  78.557  1.00  0.00           H  
ATOM   3758  HD2 TYR A 246     -19.665 -19.598  77.675  1.00  0.00           H  
ATOM   3759  HE1 TYR A 246     -23.661 -22.071  79.234  1.00  0.00           H  
ATOM   3760  HE2 TYR A 246     -19.464 -21.967  78.352  1.00  0.00           H  
ATOM   3761  HH  TYR A 246     -20.521 -23.760  79.108  1.00  0.00           H  
ATOM   3762  N   LYS A 247     -24.251 -15.562  77.776  1.00  0.00           N  
ATOM   3763  CA  LYS A 247     -24.525 -14.135  77.709  1.00  0.00           C  
ATOM   3764  C   LYS A 247     -23.317 -13.358  78.133  1.00  0.00           C  
ATOM   3765  O   LYS A 247     -22.769 -13.617  79.223  1.00  0.00           O  
ATOM   3766  CB  LYS A 247     -25.723 -13.762  78.584  1.00  0.00           C  
ATOM   3767  CG  LYS A 247     -26.125 -12.295  78.507  1.00  0.00           C  
ATOM   3768  CD  LYS A 247     -27.366 -12.018  79.343  1.00  0.00           C  
ATOM   3769  CE  LYS A 247     -27.770 -10.553  79.266  1.00  0.00           C  
ATOM   3770  NZ  LYS A 247     -28.983 -10.267  80.079  1.00  0.00           N  
ATOM   3771  H   LYS A 247     -24.720 -16.121  78.475  1.00  0.00           H  
ATOM   3772  HA  LYS A 247     -24.761 -13.876  76.676  1.00  0.00           H  
ATOM   3773 1HB  LYS A 247     -26.586 -14.361  78.294  1.00  0.00           H  
ATOM   3774 2HB  LYS A 247     -25.498 -13.993  79.626  1.00  0.00           H  
ATOM   3775 1HG  LYS A 247     -25.306 -11.673  78.871  1.00  0.00           H  
ATOM   3776 2HG  LYS A 247     -26.328 -12.028  77.471  1.00  0.00           H  
ATOM   3777 1HD  LYS A 247     -28.192 -12.633  78.984  1.00  0.00           H  
ATOM   3778 2HD  LYS A 247     -27.169 -12.276  80.383  1.00  0.00           H  
ATOM   3779 1HE  LYS A 247     -26.952  -9.931  79.626  1.00  0.00           H  
ATOM   3780 2HE  LYS A 247     -27.972 -10.285  78.229  1.00  0.00           H  
ATOM   3781 1HZ  LYS A 247     -29.218  -9.288  80.002  1.00  0.00           H  
ATOM   3782 2HZ  LYS A 247     -29.755 -10.826  79.742  1.00  0.00           H  
ATOM   3783 3HZ  LYS A 247     -28.802 -10.493  81.047  1.00  0.00           H  
ATOM   3784  N   ASP A 248     -22.928 -12.405  77.287  1.00  0.00           N  
ATOM   3785  CA  ASP A 248     -21.761 -11.584  77.507  1.00  0.00           C  
ATOM   3786  C   ASP A 248     -20.443 -12.335  77.364  1.00  0.00           C  
ATOM   3787  O   ASP A 248     -19.392 -11.803  77.756  1.00  0.00           O  
ATOM   3788  CB  ASP A 248     -21.835 -10.953  78.900  1.00  0.00           C  
ATOM   3789  CG  ASP A 248     -22.994  -9.977  79.047  1.00  0.00           C  
ATOM   3790  OD1 ASP A 248     -23.183  -9.172  78.166  1.00  0.00           O  
ATOM   3791  OD2 ASP A 248     -23.679 -10.045  80.040  1.00  0.00           O  
ATOM   3792  H   ASP A 248     -23.483 -12.259  76.456  1.00  0.00           H  
ATOM   3793  HA  ASP A 248     -21.748 -10.793  76.757  1.00  0.00           H  
ATOM   3794 1HB  ASP A 248     -21.942 -11.738  79.649  1.00  0.00           H  
ATOM   3795 2HB  ASP A 248     -20.904 -10.425  79.110  1.00  0.00           H  
ATOM   3796  N   ALA A 249     -20.475 -13.540  76.793  1.00  0.00           N  
ATOM   3797  CA  ALA A 249     -19.255 -14.327  76.630  1.00  0.00           C  
ATOM   3798  C   ALA A 249     -18.429 -13.799  75.460  1.00  0.00           C  
ATOM   3799  O   ALA A 249     -18.943 -13.673  74.332  1.00  0.00           O  
ATOM   3800  CB  ALA A 249     -19.591 -15.797  76.425  1.00  0.00           C  
ATOM   3801  H   ALA A 249     -21.352 -13.919  76.467  1.00  0.00           H  
ATOM   3802  HA  ALA A 249     -18.662 -14.225  77.539  1.00  0.00           H  
ATOM   3803 1HB  ALA A 249     -18.670 -16.367  76.305  1.00  0.00           H  
ATOM   3804 2HB  ALA A 249     -20.138 -16.169  77.291  1.00  0.00           H  
ATOM   3805 3HB  ALA A 249     -20.204 -15.909  75.533  1.00  0.00           H  
ATOM   3806  N   PRO A 250     -17.140 -13.518  75.708  1.00  0.00           N  
ATOM   3807  CA  PRO A 250     -16.205 -13.170  74.636  1.00  0.00           C  
ATOM   3808  C   PRO A 250     -15.655 -14.430  74.036  1.00  0.00           C  
ATOM   3809  O   PRO A 250     -16.176 -15.517  74.311  1.00  0.00           O  
ATOM   3810  CB  PRO A 250     -15.117 -12.358  75.345  1.00  0.00           C  
ATOM   3811  CG  PRO A 250     -15.022 -12.976  76.698  1.00  0.00           C  
ATOM   3812  CD  PRO A 250     -16.443 -13.323  77.052  1.00  0.00           C  
ATOM   3813  HA  PRO A 250     -16.724 -12.551  73.890  1.00  0.00           H  
ATOM   3814 1HB  PRO A 250     -14.174 -12.418  74.781  1.00  0.00           H  
ATOM   3815 2HB  PRO A 250     -15.402 -11.296  75.380  1.00  0.00           H  
ATOM   3816 1HG  PRO A 250     -14.366 -13.858  76.667  1.00  0.00           H  
ATOM   3817 2HG  PRO A 250     -14.569 -12.268  77.408  1.00  0.00           H  
ATOM   3818 1HD  PRO A 250     -16.460 -14.256  77.633  1.00  0.00           H  
ATOM   3819 2HD  PRO A 250     -16.890 -12.499  77.628  1.00  0.00           H  
ATOM   3820  N   HIS A 251     -14.624 -14.290  73.223  1.00  0.00           N  
ATOM   3821  CA  HIS A 251     -13.947 -15.433  72.600  1.00  0.00           C  
ATOM   3822  C   HIS A 251     -13.371 -16.343  73.650  1.00  0.00           C  
ATOM   3823  O   HIS A 251     -13.672 -17.555  73.689  1.00  0.00           O  
ATOM   3824  CB  HIS A 251     -12.831 -14.972  71.657  1.00  0.00           C  
ATOM   3825  CG  HIS A 251     -12.106 -16.097  70.987  1.00  0.00           C  
ATOM   3826  ND1 HIS A 251     -12.762 -17.146  70.378  1.00  0.00           N  
ATOM   3827  CD2 HIS A 251     -10.783 -16.339  70.831  1.00  0.00           C  
ATOM   3828  CE1 HIS A 251     -11.873 -17.985  69.875  1.00  0.00           C  
ATOM   3829  NE2 HIS A 251     -10.666 -17.518  70.136  1.00  0.00           N  
ATOM   3830  H   HIS A 251     -14.294 -13.356  73.027  1.00  0.00           H  
ATOM   3831  HA  HIS A 251     -14.664 -16.004  72.011  1.00  0.00           H  
ATOM   3832 1HB  HIS A 251     -13.250 -14.327  70.884  1.00  0.00           H  
ATOM   3833 2HB  HIS A 251     -12.104 -14.382  72.216  1.00  0.00           H  
ATOM   3834  HD1 HIS A 251     -13.751 -17.232  70.252  1.00  0.00           H  
ATOM   3835  HD2 HIS A 251      -9.890 -15.796  71.141  1.00  0.00           H  
ATOM   3836  HE1 HIS A 251     -12.193 -18.884  69.349  1.00  0.00           H  
ATOM   3837  N   GLY A 252     -12.554 -15.788  74.532  1.00  0.00           N  
ATOM   3838  CA  GLY A 252     -11.993 -16.567  75.651  1.00  0.00           C  
ATOM   3839  C   GLY A 252     -12.878 -16.845  76.834  1.00  0.00           C  
ATOM   3840  O   GLY A 252     -12.463 -16.708  77.997  1.00  0.00           O  
ATOM   3841  H   GLY A 252     -12.308 -14.813  74.440  1.00  0.00           H  
ATOM   3842 1HA  GLY A 252     -11.662 -17.540  75.287  1.00  0.00           H  
ATOM   3843 2HA  GLY A 252     -11.115 -16.056  76.045  1.00  0.00           H  
ATOM   3844  N   PHE A 253     -14.097 -17.299  76.549  1.00  0.00           N  
ATOM   3845  CA  PHE A 253     -15.130 -17.450  77.573  1.00  0.00           C  
ATOM   3846  C   PHE A 253     -14.923 -18.588  78.592  1.00  0.00           C  
ATOM   3847  O   PHE A 253     -15.547 -18.590  79.702  1.00  0.00           O  
ATOM   3848  CB  PHE A 253     -16.480 -17.653  76.883  1.00  0.00           C  
ATOM   3849  CG  PHE A 253     -16.602 -18.966  76.163  1.00  0.00           C  
ATOM   3850  CD1 PHE A 253     -16.633 -20.159  76.869  1.00  0.00           C  
ATOM   3851  CD2 PHE A 253     -16.684 -19.011  74.780  1.00  0.00           C  
ATOM   3852  CE1 PHE A 253     -16.745 -21.368  76.208  1.00  0.00           C  
ATOM   3853  CE2 PHE A 253     -16.797 -20.217  74.117  1.00  0.00           C  
ATOM   3854  CZ  PHE A 253     -16.827 -21.397  74.833  1.00  0.00           C  
ATOM   3855  H   PHE A 253     -14.312 -17.546  75.594  1.00  0.00           H  
ATOM   3856  HA  PHE A 253     -15.160 -16.538  78.171  1.00  0.00           H  
ATOM   3857 1HB  PHE A 253     -17.278 -17.595  77.621  1.00  0.00           H  
ATOM   3858 2HB  PHE A 253     -16.643 -16.853  76.161  1.00  0.00           H  
ATOM   3859  HD1 PHE A 253     -16.570 -20.136  77.958  1.00  0.00           H  
ATOM   3860  HD2 PHE A 253     -16.660 -18.079  74.215  1.00  0.00           H  
ATOM   3861  HE1 PHE A 253     -16.768 -22.299  76.776  1.00  0.00           H  
ATOM   3862  HE2 PHE A 253     -16.861 -20.239  73.029  1.00  0.00           H  
ATOM   3863  HZ  PHE A 253     -16.914 -22.350  74.311  1.00  0.00           H  
ATOM   3864  N   ALA A 254     -14.088 -19.547  78.238  1.00  0.00           N  
ATOM   3865  CA  ALA A 254     -13.678 -20.603  79.146  1.00  0.00           C  
ATOM   3866  C   ALA A 254     -12.897 -20.090  80.324  1.00  0.00           C  
ATOM   3867  O   ALA A 254     -12.913 -20.700  81.410  1.00  0.00           O  
ATOM   3868  CB  ALA A 254     -12.857 -21.644  78.400  1.00  0.00           C  
ATOM   3869  H   ALA A 254     -13.724 -19.539  77.296  1.00  0.00           H  
ATOM   3870  HA  ALA A 254     -14.576 -21.076  79.543  1.00  0.00           H  
ATOM   3871 1HB  ALA A 254     -12.554 -22.432  79.090  1.00  0.00           H  
ATOM   3872 2HB  ALA A 254     -13.457 -22.075  77.598  1.00  0.00           H  
ATOM   3873 3HB  ALA A 254     -11.971 -21.174  77.977  1.00  0.00           H  
ATOM   3874  N   VAL A 255     -12.314 -18.892  80.162  1.00  0.00           N  
ATOM   3875  CA  VAL A 255     -11.664 -18.215  81.277  1.00  0.00           C  
ATOM   3876  C   VAL A 255     -12.546 -17.149  81.886  1.00  0.00           C  
ATOM   3877  O   VAL A 255     -12.569 -16.991  83.106  1.00  0.00           O  
ATOM   3878  CB  VAL A 255     -10.346 -17.569  80.812  1.00  0.00           C  
ATOM   3879  CG1 VAL A 255      -9.718 -16.766  81.942  1.00  0.00           C  
ATOM   3880  CG2 VAL A 255      -9.389 -18.643  80.317  1.00  0.00           C  
ATOM   3881  H   VAL A 255     -12.323 -18.448  79.255  1.00  0.00           H  
ATOM   3882  HA  VAL A 255     -11.440 -18.954  82.047  1.00  0.00           H  
ATOM   3883  HB  VAL A 255     -10.560 -16.871  80.002  1.00  0.00           H  
ATOM   3884 1HG1 VAL A 255      -8.787 -16.316  81.595  1.00  0.00           H  
ATOM   3885 2HG1 VAL A 255     -10.406 -15.981  82.255  1.00  0.00           H  
ATOM   3886 3HG1 VAL A 255      -9.510 -17.425  82.784  1.00  0.00           H  
ATOM   3887 1HG2 VAL A 255      -8.459 -18.179  79.989  1.00  0.00           H  
ATOM   3888 2HG2 VAL A 255      -9.179 -19.344  81.125  1.00  0.00           H  
ATOM   3889 3HG2 VAL A 255      -9.842 -19.177  79.482  1.00  0.00           H  
ATOM   3890  N   THR A 256     -13.246 -16.397  81.077  1.00  0.00           N  
ATOM   3891  CA  THR A 256     -13.981 -15.226  81.582  1.00  0.00           C  
ATOM   3892  C   THR A 256     -15.267 -15.660  82.283  1.00  0.00           C  
ATOM   3893  O   THR A 256     -15.679 -15.062  83.273  1.00  0.00           O  
ATOM   3894  CB  THR A 256     -14.318 -14.241  80.447  1.00  0.00           C  
ATOM   3895  OG1 THR A 256     -13.106 -13.786  79.831  1.00  0.00           O  
ATOM   3896  CG2 THR A 256     -15.086 -13.045  80.989  1.00  0.00           C  
ATOM   3897  H   THR A 256     -13.287 -16.617  80.092  1.00  0.00           H  
ATOM   3898  HA  THR A 256     -13.352 -14.708  82.306  1.00  0.00           H  
ATOM   3899  HB  THR A 256     -14.924 -14.745  79.696  1.00  0.00           H  
ATOM   3900  HG1 THR A 256     -12.629 -14.538  79.470  1.00  0.00           H  
ATOM   3901 1HG2 THR A 256     -15.315 -12.360  80.173  1.00  0.00           H  
ATOM   3902 2HG2 THR A 256     -16.013 -13.387  81.448  1.00  0.00           H  
ATOM   3903 3HG2 THR A 256     -14.480 -12.531  81.734  1.00  0.00           H  
ATOM   3904  N   HIS A 257     -15.889 -16.719  81.753  1.00  0.00           N  
ATOM   3905  CA  HIS A 257     -17.121 -17.257  82.242  1.00  0.00           C  
ATOM   3906  C   HIS A 257     -16.960 -18.709  82.560  1.00  0.00           C  
ATOM   3907  O   HIS A 257     -17.768 -19.564  82.150  1.00  0.00           O  
ATOM   3908  CB  HIS A 257     -18.246 -17.067  81.220  1.00  0.00           C  
ATOM   3909  CG  HIS A 257     -18.551 -15.632  80.920  1.00  0.00           C  
ATOM   3910  ND1 HIS A 257     -19.221 -14.814  81.805  1.00  0.00           N  
ATOM   3911  CD2 HIS A 257     -18.279 -14.871  79.835  1.00  0.00           C  
ATOM   3912  CE1 HIS A 257     -19.347 -13.609  81.276  1.00  0.00           C  
ATOM   3913  NE2 HIS A 257     -18.784 -13.618  80.082  1.00  0.00           N  
ATOM   3914  H   HIS A 257     -15.444 -17.153  80.957  1.00  0.00           H  
ATOM   3915  HA  HIS A 257     -17.408 -16.737  83.156  1.00  0.00           H  
ATOM   3916 1HB  HIS A 257     -17.976 -17.561  80.285  1.00  0.00           H  
ATOM   3917 2HB  HIS A 257     -19.156 -17.540  81.588  1.00  0.00           H  
ATOM   3918  HD1 HIS A 257     -19.499 -15.052  82.736  1.00  0.00           H  
ATOM   3919  HD2 HIS A 257     -17.773 -15.079  78.892  1.00  0.00           H  
ATOM   3920  HE1 HIS A 257     -19.850 -12.813  81.824  1.00  0.00           H  
ATOM   3921  N   ALA A 258     -15.882 -19.017  83.279  1.00  0.00           N  
ATOM   3922  CA  ALA A 258     -15.594 -20.378  83.662  1.00  0.00           C  
ATOM   3923  C   ALA A 258     -16.744 -21.130  84.315  1.00  0.00           C  
ATOM   3924  O   ALA A 258     -17.008 -22.306  83.999  1.00  0.00           O  
ATOM   3925  CB  ALA A 258     -14.390 -20.384  84.592  1.00  0.00           C  
ATOM   3926  H   ALA A 258     -15.251 -18.282  83.563  1.00  0.00           H  
ATOM   3927  HA  ALA A 258     -15.361 -20.942  82.759  1.00  0.00           H  
ATOM   3928 1HB  ALA A 258     -14.164 -21.409  84.888  1.00  0.00           H  
ATOM   3929 2HB  ALA A 258     -13.530 -19.957  84.077  1.00  0.00           H  
ATOM   3930 3HB  ALA A 258     -14.612 -19.792  85.479  1.00  0.00           H  
ATOM   3931  N   GLN A 259     -17.438 -20.466  85.236  1.00  0.00           N  
ATOM   3932  CA  GLN A 259     -18.550 -21.130  85.972  1.00  0.00           C  
ATOM   3933  C   GLN A 259     -19.638 -21.619  85.009  1.00  0.00           C  
ATOM   3934  O   GLN A 259     -20.071 -22.768  85.053  1.00  0.00           O  
ATOM   3935  CB  GLN A 259     -19.165 -20.179  87.002  1.00  0.00           C  
ATOM   3936  CG  GLN A 259     -18.263 -19.876  88.186  1.00  0.00           C  
ATOM   3937  CD  GLN A 259     -18.874 -18.863  89.136  1.00  0.00           C  
ATOM   3938  OE1 GLN A 259     -19.710 -18.046  88.740  1.00  0.00           O  
ATOM   3939  NE2 GLN A 259     -18.461 -18.912  90.397  1.00  0.00           N  
ATOM   3940  H   GLN A 259     -17.216 -19.503  85.445  1.00  0.00           H  
ATOM   3941  HA  GLN A 259     -18.148 -21.996  86.498  1.00  0.00           H  
ATOM   3942 1HB  GLN A 259     -19.417 -19.234  86.521  1.00  0.00           H  
ATOM   3943 2HB  GLN A 259     -20.091 -20.608  87.386  1.00  0.00           H  
ATOM   3944 1HG  GLN A 259     -18.083 -20.798  88.739  1.00  0.00           H  
ATOM   3945 2HG  GLN A 259     -17.320 -19.472  87.817  1.00  0.00           H  
ATOM   3946 1HE2 GLN A 259     -18.829 -18.268  91.070  1.00  0.00           H  
ATOM   3947 2HE2 GLN A 259     -17.782 -19.591  90.676  1.00  0.00           H  
ATOM   3948  N   GLN A 260     -20.014 -20.747  84.097  1.00  0.00           N  
ATOM   3949  CA  GLN A 260     -21.050 -21.027  83.101  1.00  0.00           C  
ATOM   3950  C   GLN A 260     -20.584 -22.035  82.048  1.00  0.00           C  
ATOM   3951  O   GLN A 260     -21.352 -22.897  81.622  1.00  0.00           O  
ATOM   3952  CB  GLN A 260     -21.488 -19.730  82.416  1.00  0.00           C  
ATOM   3953  CG  GLN A 260     -22.257 -18.779  83.317  1.00  0.00           C  
ATOM   3954  CD  GLN A 260     -22.602 -17.475  82.622  1.00  0.00           C  
ATOM   3955  OE1 GLN A 260     -21.922 -17.058  81.680  1.00  0.00           O  
ATOM   3956  NE2 GLN A 260     -23.663 -16.823  83.083  1.00  0.00           N  
ATOM   3957  H   GLN A 260     -19.559 -19.845  84.094  1.00  0.00           H  
ATOM   3958  HA  GLN A 260     -21.910 -21.463  83.609  1.00  0.00           H  
ATOM   3959 1HB  GLN A 260     -20.611 -19.203  82.040  1.00  0.00           H  
ATOM   3960 2HB  GLN A 260     -22.120 -19.966  81.560  1.00  0.00           H  
ATOM   3961 1HG  GLN A 260     -23.185 -19.258  83.626  1.00  0.00           H  
ATOM   3962 2HG  GLN A 260     -21.646 -18.549  84.190  1.00  0.00           H  
ATOM   3963 1HE2 GLN A 260     -23.940 -15.957  82.665  1.00  0.00           H  
ATOM   3964 2HE2 GLN A 260     -24.187 -17.197  83.849  1.00  0.00           H  
ATOM   3965  N   LEU A 261     -19.354 -21.863  81.563  1.00  0.00           N  
ATOM   3966  CA  LEU A 261     -18.772 -22.789  80.610  1.00  0.00           C  
ATOM   3967  C   LEU A 261     -18.732 -24.185  81.220  1.00  0.00           C  
ATOM   3968  O   LEU A 261     -19.177 -25.148  80.622  1.00  0.00           O  
ATOM   3969  CB  LEU A 261     -17.359 -22.341  80.216  1.00  0.00           C  
ATOM   3970  CG  LEU A 261     -16.609 -23.273  79.256  1.00  0.00           C  
ATOM   3971  CD1 LEU A 261     -17.370 -23.369  77.941  1.00  0.00           C  
ATOM   3972  CD2 LEU A 261     -15.199 -22.746  79.034  1.00  0.00           C  
ATOM   3973  H   LEU A 261     -18.813 -21.066  81.868  1.00  0.00           H  
ATOM   3974  HA  LEU A 261     -19.395 -22.802  79.716  1.00  0.00           H  
ATOM   3975 1HB  LEU A 261     -17.425 -21.362  79.743  1.00  0.00           H  
ATOM   3976 2HB  LEU A 261     -16.760 -22.244  81.121  1.00  0.00           H  
ATOM   3977  HG  LEU A 261     -16.559 -24.274  79.686  1.00  0.00           H  
ATOM   3978 1HD1 LEU A 261     -16.837 -24.031  77.259  1.00  0.00           H  
ATOM   3979 2HD1 LEU A 261     -18.368 -23.767  78.126  1.00  0.00           H  
ATOM   3980 3HD1 LEU A 261     -17.451 -22.378  77.495  1.00  0.00           H  
ATOM   3981 1HD2 LEU A 261     -14.665 -23.409  78.353  1.00  0.00           H  
ATOM   3982 2HD2 LEU A 261     -15.248 -21.746  78.603  1.00  0.00           H  
ATOM   3983 3HD2 LEU A 261     -14.672 -22.705  79.988  1.00  0.00           H  
ATOM   3984  N   ASN A 262     -18.146 -24.302  82.422  1.00  0.00           N  
ATOM   3985  CA  ASN A 262     -18.063 -25.603  83.028  1.00  0.00           C  
ATOM   3986  C   ASN A 262     -19.402 -26.239  83.349  1.00  0.00           C  
ATOM   3987  O   ASN A 262     -19.495 -27.455  83.275  1.00  0.00           O  
ATOM   3988  CB  ASN A 262     -17.215 -25.519  84.284  1.00  0.00           C  
ATOM   3989  CG  ASN A 262     -15.751 -25.358  83.983  1.00  0.00           C  
ATOM   3990  OD1 ASN A 262     -15.272 -25.782  82.925  1.00  0.00           O  
ATOM   3991  ND2 ASN A 262     -15.031 -24.754  84.894  1.00  0.00           N  
ATOM   3992  H   ASN A 262     -17.763 -23.506  82.912  1.00  0.00           H  
ATOM   3993  HA  ASN A 262     -17.589 -26.285  82.320  1.00  0.00           H  
ATOM   3994 1HB  ASN A 262     -17.545 -24.673  84.890  1.00  0.00           H  
ATOM   3995 2HB  ASN A 262     -17.355 -26.422  84.879  1.00  0.00           H  
ATOM   3996 1HD2 ASN A 262     -14.050 -24.619  84.747  1.00  0.00           H  
ATOM   3997 2HD2 ASN A 262     -15.460 -24.428  85.735  1.00  0.00           H  
ATOM   3998  N   GLU A 263     -20.401 -25.450  83.775  1.00  0.00           N  
ATOM   3999  CA  GLU A 263     -21.720 -25.999  84.133  1.00  0.00           C  
ATOM   4000  C   GLU A 263     -22.336 -26.592  82.875  1.00  0.00           C  
ATOM   4001  O   GLU A 263     -22.897 -27.681  82.924  1.00  0.00           O  
ATOM   4002  CB  GLU A 263     -22.636 -24.924  84.721  1.00  0.00           C  
ATOM   4003  CG  GLU A 263     -24.002 -25.432  85.159  1.00  0.00           C  
ATOM   4004  CD  GLU A 263     -23.925 -26.407  86.301  1.00  0.00           C  
ATOM   4005  OE1 GLU A 263     -22.936 -26.404  86.994  1.00  0.00           O  
ATOM   4006  OE2 GLU A 263     -24.856 -27.157  86.480  1.00  0.00           O  
ATOM   4007  H   GLU A 263     -20.245 -24.455  83.852  1.00  0.00           H  
ATOM   4008  HA  GLU A 263     -21.579 -26.774  84.887  1.00  0.00           H  
ATOM   4009 1HB  GLU A 263     -22.155 -24.469  85.587  1.00  0.00           H  
ATOM   4010 2HB  GLU A 263     -22.793 -24.136  83.983  1.00  0.00           H  
ATOM   4011 1HG  GLU A 263     -24.615 -24.584  85.462  1.00  0.00           H  
ATOM   4012 2HG  GLU A 263     -24.489 -25.912  84.311  1.00  0.00           H  
ATOM   4013  N   ASP A 264     -22.191 -25.890  81.742  1.00  0.00           N  
ATOM   4014  CA  ASP A 264     -22.742 -26.418  80.463  1.00  0.00           C  
ATOM   4015  C   ASP A 264     -22.003 -27.676  80.058  1.00  0.00           C  
ATOM   4016  O   ASP A 264     -22.605 -28.609  79.600  1.00  0.00           O  
ATOM   4017  CB  ASP A 264     -22.637 -25.383  79.340  1.00  0.00           C  
ATOM   4018  CG  ASP A 264     -23.605 -24.221  79.513  1.00  0.00           C  
ATOM   4019  OD1 ASP A 264     -24.257 -24.162  80.529  1.00  0.00           O  
ATOM   4020  OD2 ASP A 264     -23.683 -23.402  78.628  1.00  0.00           O  
ATOM   4021  H   ASP A 264     -21.710 -25.002  81.741  1.00  0.00           H  
ATOM   4022  HA  ASP A 264     -23.796 -26.653  80.611  1.00  0.00           H  
ATOM   4023 1HB  ASP A 264     -21.621 -24.989  79.302  1.00  0.00           H  
ATOM   4024 2HB  ASP A 264     -22.838 -25.864  78.382  1.00  0.00           H  
ATOM   4025  N   LEU A 265     -20.674 -27.675  80.210  1.00  0.00           N  
ATOM   4026  CA  LEU A 265     -19.860 -28.835  79.832  1.00  0.00           C  
ATOM   4027  C   LEU A 265     -20.139 -30.035  80.716  1.00  0.00           C  
ATOM   4028  O   LEU A 265     -20.271 -31.187  80.257  1.00  0.00           O  
ATOM   4029  CB  LEU A 265     -18.369 -28.485  79.909  1.00  0.00           C  
ATOM   4030  CG  LEU A 265     -17.864 -27.489  78.857  1.00  0.00           C  
ATOM   4031  CD1 LEU A 265     -16.427 -27.098  79.175  1.00  0.00           C  
ATOM   4032  CD2 LEU A 265     -17.967 -28.115  77.474  1.00  0.00           C  
ATOM   4033  H   LEU A 265     -20.219 -26.859  80.593  1.00  0.00           H  
ATOM   4034  HA  LEU A 265     -20.103 -29.108  78.806  1.00  0.00           H  
ATOM   4035 1HB  LEU A 265     -18.161 -28.062  80.891  1.00  0.00           H  
ATOM   4036 2HB  LEU A 265     -17.790 -29.402  79.801  1.00  0.00           H  
ATOM   4037  HG  LEU A 265     -18.472 -26.584  78.891  1.00  0.00           H  
ATOM   4038 1HD1 LEU A 265     -16.069 -26.390  78.427  1.00  0.00           H  
ATOM   4039 2HD1 LEU A 265     -16.386 -26.635  80.161  1.00  0.00           H  
ATOM   4040 3HD1 LEU A 265     -15.798 -27.986  79.164  1.00  0.00           H  
ATOM   4041 1HD2 LEU A 265     -17.609 -27.407  76.726  1.00  0.00           H  
ATOM   4042 2HD2 LEU A 265     -17.359 -29.019  77.438  1.00  0.00           H  
ATOM   4043 3HD2 LEU A 265     -19.007 -28.368  77.266  1.00  0.00           H  
ATOM   4044  N   LEU A 266     -20.211 -29.799  82.014  1.00  0.00           N  
ATOM   4045  CA  LEU A 266     -20.440 -30.914  82.935  1.00  0.00           C  
ATOM   4046  C   LEU A 266     -21.856 -31.522  82.814  1.00  0.00           C  
ATOM   4047  O   LEU A 266     -22.023 -32.703  82.925  1.00  0.00           O  
ATOM   4048  CB  LEU A 266     -20.208 -30.441  84.376  1.00  0.00           C  
ATOM   4049  CG  LEU A 266     -18.758 -30.094  84.737  1.00  0.00           C  
ATOM   4050  CD1 LEU A 266     -18.712 -29.493  86.135  1.00  0.00           C  
ATOM   4051  CD2 LEU A 266     -17.900 -31.347  84.652  1.00  0.00           C  
ATOM   4052  H   LEU A 266     -20.112 -28.866  82.387  1.00  0.00           H  
ATOM   4053  HA  LEU A 266     -19.731 -31.707  82.701  1.00  0.00           H  
ATOM   4054 1HB  LEU A 266     -20.815 -29.554  84.552  1.00  0.00           H  
ATOM   4055 2HB  LEU A 266     -20.541 -31.225  85.056  1.00  0.00           H  
ATOM   4056  HG  LEU A 266     -18.378 -29.346  84.040  1.00  0.00           H  
ATOM   4057 1HD1 LEU A 266     -17.682 -29.246  86.391  1.00  0.00           H  
ATOM   4058 2HD1 LEU A 266     -19.319 -28.587  86.161  1.00  0.00           H  
ATOM   4059 3HD1 LEU A 266     -19.102 -30.213  86.853  1.00  0.00           H  
ATOM   4060 1HD2 LEU A 266     -16.869 -31.100  84.908  1.00  0.00           H  
ATOM   4061 2HD2 LEU A 266     -18.278 -32.095  85.350  1.00  0.00           H  
ATOM   4062 3HD2 LEU A 266     -17.936 -31.746  83.638  1.00  0.00           H  
ATOM   4063  N   ALA A 267     -22.858 -30.691  82.544  1.00  0.00           N  
ATOM   4064  CA  ALA A 267     -24.240 -31.149  82.331  1.00  0.00           C  
ATOM   4065  C   ALA A 267     -24.217 -32.097  81.156  1.00  0.00           C  
ATOM   4066  O   ALA A 267     -24.803 -33.198  81.180  1.00  0.00           O  
ATOM   4067  CB  ALA A 267     -25.190 -29.988  82.077  1.00  0.00           C  
ATOM   4068  H   ALA A 267     -22.652 -29.704  82.484  1.00  0.00           H  
ATOM   4069  HA  ALA A 267     -24.569 -31.665  83.233  1.00  0.00           H  
ATOM   4070 1HB  ALA A 267     -26.200 -30.371  81.924  1.00  0.00           H  
ATOM   4071 2HB  ALA A 267     -25.182 -29.316  82.935  1.00  0.00           H  
ATOM   4072 3HB  ALA A 267     -24.871 -29.445  81.189  1.00  0.00           H  
ATOM   4073  N   PHE A 268     -23.533 -31.654  80.099  1.00  0.00           N  
ATOM   4074  CA  PHE A 268     -23.472 -32.405  78.843  1.00  0.00           C  
ATOM   4075  C   PHE A 268     -22.746 -33.734  78.991  1.00  0.00           C  
ATOM   4076  O   PHE A 268     -23.208 -34.714  78.476  1.00  0.00           O  
ATOM   4077  CB  PHE A 268     -22.780 -31.571  77.763  1.00  0.00           C  
ATOM   4078  CG  PHE A 268     -22.721 -32.246  76.422  1.00  0.00           C  
ATOM   4079  CD1 PHE A 268     -23.841 -32.295  75.605  1.00  0.00           C  
ATOM   4080  CD2 PHE A 268     -21.547 -32.833  75.975  1.00  0.00           C  
ATOM   4081  CE1 PHE A 268     -23.788 -32.915  74.371  1.00  0.00           C  
ATOM   4082  CE2 PHE A 268     -21.491 -33.452  74.742  1.00  0.00           C  
ATOM   4083  CZ  PHE A 268     -22.613 -33.494  73.939  1.00  0.00           C  
ATOM   4084  H   PHE A 268     -23.043 -30.774  80.170  1.00  0.00           H  
ATOM   4085  HA  PHE A 268     -24.491 -32.622  78.520  1.00  0.00           H  
ATOM   4086 1HB  PHE A 268     -23.303 -30.624  77.644  1.00  0.00           H  
ATOM   4087 2HB  PHE A 268     -21.761 -31.346  78.075  1.00  0.00           H  
ATOM   4088  HD1 PHE A 268     -24.769 -31.837  75.946  1.00  0.00           H  
ATOM   4089  HD2 PHE A 268     -20.661 -32.800  76.609  1.00  0.00           H  
ATOM   4090  HE1 PHE A 268     -24.675 -32.947  73.739  1.00  0.00           H  
ATOM   4091  HE2 PHE A 268     -20.562 -33.909  74.402  1.00  0.00           H  
ATOM   4092  HZ  PHE A 268     -22.571 -33.983  72.967  1.00  0.00           H  
ATOM   4093  N   LEU A 269     -21.634 -33.763  79.708  1.00  0.00           N  
ATOM   4094  CA  LEU A 269     -20.884 -34.992  79.935  1.00  0.00           C  
ATOM   4095  C   LEU A 269     -21.621 -36.037  80.773  1.00  0.00           C  
ATOM   4096  O   LEU A 269     -21.510 -37.211  80.493  1.00  0.00           O  
ATOM   4097  CB  LEU A 269     -19.553 -34.652  80.618  1.00  0.00           C  
ATOM   4098  CG  LEU A 269     -18.538 -33.892  79.755  1.00  0.00           C  
ATOM   4099  CD1 LEU A 269     -17.355 -33.469  80.616  1.00  0.00           C  
ATOM   4100  CD2 LEU A 269     -18.087 -34.777  78.603  1.00  0.00           C  
ATOM   4101  H   LEU A 269     -21.297 -32.900  80.110  1.00  0.00           H  
ATOM   4102  HA  LEU A 269     -20.684 -35.458  78.971  1.00  0.00           H  
ATOM   4103 1HB  LEU A 269     -19.760 -34.045  81.498  1.00  0.00           H  
ATOM   4104 2HB  LEU A 269     -19.083 -35.580  80.944  1.00  0.00           H  
ATOM   4105  HG  LEU A 269     -19.001 -32.988  79.359  1.00  0.00           H  
ATOM   4106 1HD1 LEU A 269     -16.634 -32.929  80.003  1.00  0.00           H  
ATOM   4107 2HD1 LEU A 269     -17.703 -32.821  81.420  1.00  0.00           H  
ATOM   4108 3HD1 LEU A 269     -16.880 -34.353  81.040  1.00  0.00           H  
ATOM   4109 1HD2 LEU A 269     -17.366 -34.237  77.989  1.00  0.00           H  
ATOM   4110 2HD2 LEU A 269     -17.622 -35.681  78.998  1.00  0.00           H  
ATOM   4111 3HD2 LEU A 269     -18.950 -35.050  77.994  1.00  0.00           H  
ATOM   4112  N   LYS A 270     -22.297 -35.637  81.836  1.00  0.00           N  
ATOM   4113  CA  LYS A 270     -22.921 -36.644  82.709  1.00  0.00           C  
ATOM   4114  C   LYS A 270     -24.179 -37.212  82.089  1.00  0.00           C  
ATOM   4115  O   LYS A 270     -24.705 -38.223  82.547  1.00  0.00           O  
ATOM   4116  CB  LYS A 270     -23.246 -36.047  84.079  1.00  0.00           C  
ATOM   4117  CG  LYS A 270     -24.362 -35.011  84.065  1.00  0.00           C  
ATOM   4118  CD  LYS A 270     -24.601 -34.437  85.454  1.00  0.00           C  
ATOM   4119  CE  LYS A 270     -25.726 -33.413  85.445  1.00  0.00           C  
ATOM   4120  NZ  LYS A 270     -25.952 -32.822  86.791  1.00  0.00           N  
ATOM   4121  H   LYS A 270     -22.396 -34.658  82.065  1.00  0.00           H  
ATOM   4122  HA  LYS A 270     -22.217 -37.466  82.848  1.00  0.00           H  
ATOM   4123 1HB  LYS A 270     -23.539 -36.845  84.763  1.00  0.00           H  
ATOM   4124 2HB  LYS A 270     -22.355 -35.574  84.491  1.00  0.00           H  
ATOM   4125 1HG  LYS A 270     -24.097 -34.200  83.386  1.00  0.00           H  
ATOM   4126 2HG  LYS A 270     -25.283 -35.473  83.709  1.00  0.00           H  
ATOM   4127 1HD  LYS A 270     -24.859 -35.243  86.142  1.00  0.00           H  
ATOM   4128 2HD  LYS A 270     -23.689 -33.957  85.810  1.00  0.00           H  
ATOM   4129 1HE  LYS A 270     -25.485 -32.614  84.746  1.00  0.00           H  
ATOM   4130 2HE  LYS A 270     -26.649 -33.890  85.112  1.00  0.00           H  
ATOM   4131 1HZ  LYS A 270     -26.704 -32.150  86.743  1.00  0.00           H  
ATOM   4132 2HZ  LYS A 270     -26.195 -33.553  87.445  1.00  0.00           H  
ATOM   4133 3HZ  LYS A 270     -25.109 -32.360  87.102  1.00  0.00           H  
ATOM   4134  N   ARG A 271     -24.662 -36.563  81.045  1.00  0.00           N  
ATOM   4135  CA  ARG A 271     -25.820 -37.016  80.318  1.00  0.00           C  
ATOM   4136  C   ARG A 271     -25.468 -38.171  79.389  1.00  0.00           C  
ATOM   4137  O   ARG A 271     -24.493 -38.923  79.585  1.00  0.00           O  
ATOM   4138  OXT ARG A 271     -26.144 -38.361  78.368  1.00  0.00           O  
ATOM   4139  CB  ARG A 271     -26.418 -35.874  79.510  1.00  0.00           C  
ATOM   4140  CG  ARG A 271     -27.711 -36.211  78.786  1.00  0.00           C  
ATOM   4141  CD  ARG A 271     -28.232 -35.049  78.021  1.00  0.00           C  
ATOM   4142  NE  ARG A 271     -28.603 -33.947  78.894  1.00  0.00           N  
ATOM   4143  CZ  ARG A 271     -29.773 -33.857  79.556  1.00  0.00           C  
ATOM   4144  NH1 ARG A 271     -30.673 -34.807  79.434  1.00  0.00           N  
ATOM   4145  NH2 ARG A 271     -30.017 -32.812  80.328  1.00  0.00           N  
ATOM   4146  H   ARG A 271     -24.196 -35.717  80.750  1.00  0.00           H  
ATOM   4147  HA  ARG A 271     -26.564 -37.364  81.035  1.00  0.00           H  
ATOM   4148 1HB  ARG A 271     -26.619 -35.029  80.168  1.00  0.00           H  
ATOM   4149 2HB  ARG A 271     -25.698 -35.541  78.762  1.00  0.00           H  
ATOM   4150 1HG  ARG A 271     -27.535 -37.030  78.088  1.00  0.00           H  
ATOM   4151 2HG  ARG A 271     -28.468 -36.510  79.512  1.00  0.00           H  
ATOM   4152 1HD  ARG A 271     -27.465 -34.694  77.332  1.00  0.00           H  
ATOM   4153 2HD  ARG A 271     -29.114 -35.350  77.458  1.00  0.00           H  
ATOM   4154  HE  ARG A 271     -27.937 -33.196  79.013  1.00  0.00           H  
ATOM   4155 1HH1 ARG A 271     -30.487 -35.606  78.844  1.00  0.00           H  
ATOM   4156 2HH1 ARG A 271     -31.550 -34.740  79.930  1.00  0.00           H  
ATOM   4157 1HH2 ARG A 271     -29.325 -32.080  80.421  1.00  0.00           H  
ATOM   4158 2HH2 ARG A 271     -30.893 -32.744  80.823  1.00  0.00           H  
TER                                                                             
