# Supplementary material for: A new benchmark illustrates that integration of geometric constraints inferred from enzyme reaction chemistry can increase enzyme active site modeling accuracy
Source: PLoS One. 2019 Apr 4;14(4):e0214126. doi: 10.1371/journal.pone.0214126 (PMC6448891; doi:10.1371/journal.pone.0214126)
Supplement: S1 Files — (GZ) [file pone.0214126.s008.gz › benchmark-lite/templates/3ia2/3ia2.new.csts]

AtomPair CA 1 CA 7 SOGFUNC 2  7.256  4.214  0.161 18.300  7.300  0.839
AtomPair CA 1 CA 8 SOGFUNC 3  8.672  3.973  0.159  9.694  4.214  0.150 18.300  7.300  0.691
AtomPair CA 1 CA 9 SOGFUNC 3  8.879  4.214  0.151  9.731  4.214  0.151 18.300  7.300  0.698
AtomPair CA 1 CA 10 SOGFUNC 5  8.452  3.973  0.141  9.371  4.214  0.133  9.579  4.214  0.133  9.847  4.214  0.133 18.300  7.300  0.460
AtomPair CA 1 CA 11 SOGFUNC 6  6.069  3.973  0.130  8.098  3.973  0.130  8.321  3.973  0.130  8.341  3.973  0.130  8.370  3.973  0.130 18.300  7.300  0.352
AtomPair CA 1 CA 12 SOGFUNC 6  5.589  3.677  0.139  5.666  3.677  0.139  5.753  4.214  0.121  5.795  3.973  0.129  5.829  4.214  0.121 18.300  7.300  0.350
AtomPair CA 1 CA 13 SOGFUNC 6  5.066  4.214  0.125  5.288  4.214  0.125  5.378  3.973  0.132  5.448  4.214  0.125  6.462  3.973  0.132 18.300  7.300  0.360
AtomPair CA 1 CA 14 SOGFUNC 6  6.008  4.214  0.125  6.142  4.214  0.125  6.229  3.973  0.132  6.344  4.214  0.125  8.472  3.973  0.132 18.300  7.300  0.360
AtomPair CA 1 CA 15 SOGFUNC 5  7.567  4.214  0.131  7.663  4.214  0.131  7.734  3.677  0.151  7.998  4.214  0.131 18.300  7.300  0.455
AtomPair CA 1 CA 51 SOGFUNC 2  9.640  2.956  0.215 18.300  7.300  0.785
AtomPair CA 1 CA 52 SOGFUNC 5  8.974  3.513  0.134  9.108  2.956  0.159  9.179  2.956  0.159  9.242  2.956  0.159 18.300  7.300  0.387
AtomPair CA 1 CA 58 SOGFUNC 2  9.991  3.513  0.188 18.300  7.300  0.812
AtomPair CA 1 CA 59 SOGFUNC 5  9.555  4.214  0.133  9.819  4.214  0.133  9.940  3.973  0.141  9.997  4.214  0.133 18.300  7.300  0.460
AtomPair CA 1 CA 60 SOGFUNC 2  7.809  3.973  0.170 18.300  7.300  0.830
AtomPair CA 1 CA 61 SOGFUNC 3  7.184  4.214  0.150  9.718  3.973  0.159 18.300  7.300  0.691
AtomPair CA 1 CA 62 SOGFUNC 2  8.005  4.214  0.161 18.300  7.300  0.839
AtomPair CA 1 CA 63 SOGFUNC 2  8.293  3.677  0.181 18.300  7.300  0.819
AtomPair CA 2 CA 7 SOGFUNC 3  6.098  3.973  0.160  9.994  4.490  0.142 18.300  7.300  0.698
AtomPair CA 2 CA 8 SOGFUNC 3  7.033  3.973  0.157  8.654  3.973  0.157 18.300  7.300  0.685
AtomPair CA 2 CA 9 SOGFUNC 8  5.497  4.490  0.108  9.469  4.665  0.104  9.496  4.214  0.115  9.529  4.214  0.115  9.637  4.214  0.115  9.666  4.214  0.115  9.792  3.677  0.131 18.300  7.300  0.199
AtomPair CA 2 CA 10 SOGFUNC 9  5.149  3.973  0.113  5.743  4.214  0.107  5.744  4.214  0.107  5.886  4.214  0.107  5.980  4.214  0.107  6.157  4.214  0.107  6.168  4.214  0.107  6.518  3.677  0.122 18.300  7.300  0.123
AtomPair CA 2 CA 11 SOGFUNC 9  5.183  3.391  0.120  5.269  3.973  0.102  5.278  3.391  0.120  5.329  3.391  0.120  5.381  3.973  0.102  5.454  3.973  0.102  5.566  3.391  0.120  6.601  3.973  0.102 18.300  7.300  0.111
AtomPair CA 2 CA 12 SOGFUNC 9  4.429  3.677  0.121  4.447  4.214  0.105  4.495  3.677  0.121  4.518  4.214  0.105  4.538  4.214  0.105  4.554  4.214  0.105  4.581  4.214  0.105  7.277  3.973  0.112 18.300  7.300  0.121
AtomPair CA 2 CA 13 SOGFUNC 8  5.800  4.214  0.110  5.829  4.214  0.110  5.844  4.214  0.110  5.970  3.677  0.126  6.082  3.677  0.126  6.094  3.973  0.117  6.167  4.214  0.110 18.300  7.300  0.191
AtomPair CA 2 CA 14 SOGFUNC 8  8.397  4.214  0.111  8.512  4.214  0.111  8.556  4.214  0.111  8.626  3.677  0.127  8.693  3.677  0.127  8.787  4.214  0.111  8.817  4.214  0.111 18.300  7.300  0.192
AtomPair CA 2 CA 51 SOGFUNC 2  9.099  2.956  0.215 18.300  7.300  0.785
AtomPair CA 2 CA 52 SOGFUNC 9  8.763  2.956  0.116  8.875  2.956  0.116  8.886  2.956  0.116  8.892  2.956  0.116  9.002  3.717  0.092  9.006  2.956  0.116  9.099  2.956  0.116  9.370  2.956  0.116 18.300  7.300  0.094
AtomPair CA 2 CA 53 SOGFUNC 8  9.700  2.956  0.111  9.719  2.956  0.111  9.730  2.108  0.155  9.733  2.956  0.111  9.826  2.108  0.155  9.844  2.956  0.111  9.900  2.956  0.111 18.300  7.300  0.135
AtomPair CA 2 CA 59 SOGFUNC 9  8.956  4.665  0.096  9.067  3.677  0.122  9.211  3.973  0.113  9.217  4.214  0.106  9.250  4.214  0.106  9.251  4.214  0.106  9.278  4.214  0.106  9.532  3.677  0.122 18.300  7.300  0.123
AtomPair CA 2 CA 60 SOGFUNC 8  7.920  3.973  0.111  8.017  3.973  0.111  8.031  3.973  0.111  8.064  3.973  0.111  8.118  3.973  0.111  8.121  3.391  0.131  8.241  3.391  0.131 18.300  7.300  0.182
AtomPair CA 2 CA 61 SOGFUNC 5  9.639  4.214  0.134  9.736  4.214  0.134  9.837  4.214  0.134  9.899  4.214  0.134 18.300  7.300  0.464
AtomPair CA 2 CA 68 SOGFUNC 2  9.361  3.391  0.193 18.300  7.300  0.807
AtomPair CA 2 CA 69 SOGFUNC 2  9.790  3.973  0.170 18.300  7.300  0.830
AtomPair CA 2 CA 70 SOGFUNC 2  9.167  4.665  0.148 18.300  7.300  0.852
AtomPair CA 2 CA 71 SOGFUNC 3  7.777  4.214  0.151  8.728  4.214  0.151 18.300  7.300  0.698
AtomPair CA 2 CA 72 SOGFUNC 2  5.598  2.956  0.215 18.300  7.300  0.785
AtomPair CA 2 CA 73 SOGFUNC 2  8.716  2.956  0.215 18.300  7.300  0.785
AtomPair CA 2 CA 74 SOGFUNC 4  8.149  3.513  0.154  8.976  2.956  0.183  9.343  3.717  0.145 18.300  7.300  0.518
AtomPair CA 2 CA 75 SOGFUNC 2  6.111  2.956  0.215 18.300  7.300  0.785
AtomPair CA 2 CA 76 SOGFUNC 2  7.941  2.956  0.215 18.300  7.300  0.785
AtomPair CA 2 CA 77 SOGFUNC 2  8.403  3.717  0.179 18.300  7.300  0.821
AtomPair CA 2 CA 78 SOGFUNC 2  6.786  3.717  0.179 18.300  7.300  0.821
AtomPair CA 2 CA 79 SOGFUNC 9  8.641  3.973  0.108  8.835  3.677  0.116  9.221  3.973  0.108  9.515  3.973  0.108  9.576  3.973  0.108  9.628  3.391  0.126  9.647  3.973  0.108  9.738  4.214  0.102 18.300  7.300  0.117
AtomPair CA 2 CA 81 SOGFUNC 2  7.841  4.214  0.161 18.300  7.300  0.839
AtomPair CA 2 CA 82 SOGFUNC 4  9.303  4.490  0.134  9.545  4.214  0.143  9.826  4.214  0.143 18.300  7.300  0.579
AtomPair CA 3 CA 8 SOGFUNC 10  5.954  3.973  0.108  9.293  4.214  0.102  9.328  4.214  0.102  9.427  4.214  0.102  9.464  3.677  0.116  9.578  4.214  0.102  9.825  3.973  0.108  9.939  4.214  0.102  9.965  4.214  0.102 18.300  7.300  0.059
AtomPair CA 3 CA 9 SOGFUNC 9  4.263  4.214  0.102  8.107  3.973  0.109  8.172  3.973  0.109  8.273  3.973  0.109  8.275  3.973  0.109  8.386  3.391  0.127  8.390  3.973  0.109  8.530  3.973  0.109 18.300  7.300  0.118
AtomPair CA 3 CA 10 SOGFUNC 9  5.219  3.973  0.110  5.325  3.973  0.110  5.425  3.973  0.110  5.661  4.214  0.103  5.768  3.973  0.110  5.769  3.677  0.119  5.778  3.973  0.110  6.130  3.973  0.110 18.300  7.300  0.119
AtomPair CA 3 CA 11 SOGFUNC 9  5.108  3.973  0.104  5.186  3.973  0.104  5.212  3.391  0.122  5.296  3.391  0.122  5.319  3.391  0.122  5.341  3.973  0.104  5.391  3.973  0.104  9.004  3.973  0.104 18.300  7.300  0.113
AtomPair CA 3 CA 12 SOGFUNC 8  6.463  3.973  0.111  6.591  3.391  0.131  6.720  3.973  0.111  6.723  3.391  0.131  6.743  3.973  0.111  6.746  3.973  0.111  6.824  3.973  0.111 18.300  7.300  0.182
AtomPair CA 3 CA 13 SOGFUNC 8  7.382  2.956  0.116  7.385  2.956  0.116  7.434  2.956  0.116  7.578  2.956  0.116  7.877  2.108  0.163  8.010  2.956  0.116  8.015  2.956  0.116 18.300  7.300  0.141
AtomPair CA 3 CA 52 SOGFUNC 8  9.148  2.956  0.125  9.155  3.717  0.099  9.325  2.956  0.125  9.370  2.956  0.125  9.841  2.956  0.125  9.849  2.956  0.125  9.872  2.956  0.125 18.300  7.300  0.152
AtomPair CA 3 CA 59 SOGFUNC 3  9.787  2.956  0.197  9.865  3.513  0.166 18.300  7.300  0.638
AtomPair CA 3 CA 60 SOGFUNC 9  9.268  3.973  0.108  9.270  3.973  0.108  9.321  3.391  0.127  9.339  3.973  0.108  9.364  3.973  0.108  9.459  3.973  0.108  9.480  3.973  0.108  9.639  3.973  0.108 18.300  7.300  0.118
AtomPair CA 3 CA 62 SOGFUNC 2  9.596  4.214  0.161 18.300  7.300  0.839
AtomPair CA 3 CA 63 SOGFUNC 2  9.951  3.677  0.181 18.300  7.300  0.819
AtomPair CA 3 CA 67 SOGFUNC 2  9.724  4.214  0.161 18.300  7.300  0.839
AtomPair CA 3 CA 68 SOGFUNC 2  9.639  3.677  0.181 18.300  7.300  0.819
AtomPair CA 3 CA 70 SOGFUNC 2  9.956  4.214  0.161 18.300  7.300  0.839
AtomPair CA 3 CA 71 SOGFUNC 3  9.295  2.956  0.197  9.387  3.513  0.166 18.300  7.300  0.638
AtomPair CA 3 CA 72 SOGFUNC 2  8.264  3.513  0.188 18.300  7.300  0.812
AtomPair CA 3 CA 74 SOGFUNC 2  8.699  2.956  0.215 18.300  7.300  0.785
AtomPair CA 3 CA 75 SOGFUNC 9  9.127  2.956  0.110  9.155  2.956  0.110  9.156  2.956  0.110  9.214  2.956  0.110  9.253  2.956  0.110  9.286  3.513  0.093  9.296  2.956  0.110  9.980  2.108  0.155 18.300  7.300  0.089
AtomPair CA 3 CA 76 SOGFUNC 3  9.836  2.956  0.191  9.900  2.956  0.191 18.300  7.300  0.618
AtomPair CA 3 CA 77 SOGFUNC 2  8.234  2.956  0.215 18.300  7.300  0.785
AtomPair CA 3 CA 78 SOGFUNC 9  7.206  2.956  0.109  7.709  2.956  0.109  7.766  2.956  0.109  7.936  2.956  0.109  8.010  2.956  0.109  8.014  2.956  0.109  8.338  2.956  0.109  8.944  2.108  0.152 18.300  7.300  0.088
AtomPair CA 3 CA 79 SOGFUNC 8  6.136  2.956  0.116  6.459  2.956  0.116  6.491  2.956  0.116  6.582  2.956  0.116  6.754  2.956  0.116  6.775  2.956  0.116  7.250  2.108  0.163 18.300  7.300  0.141
AtomPair CA 3 CA 80 SOGFUNC 5  9.636  3.973  0.138  9.742  3.973  0.138  9.879  3.973  0.138  9.997  3.973  0.138 18.300  7.300  0.449
AtomPair CA 3 CA 81 SOGFUNC 4  9.271  4.214  0.142  9.820  4.214  0.142  9.894  4.214  0.142 18.300  7.300  0.574
AtomPair CA 3 CA 82 SOGFUNC 8  6.928  3.677  0.130  7.344  4.665  0.102  7.463  4.214  0.113  7.571  4.665  0.102  7.802  4.214  0.113  7.839  4.214  0.113  8.026  3.677  0.130 18.300  7.300  0.196
AtomPair CA 3 CA 83 SOGFUNC 8  8.788  3.973  0.117  8.912  3.973  0.117  9.188  3.973  0.117  9.442  4.214  0.110  9.444  4.214  0.110  9.564  4.214  0.110  9.691  3.677  0.126 18.300  7.300  0.191
AtomPair CA 4 CA 9 SOGFUNC 9  5.477  4.214  0.106  5.489  4.214  0.106  5.495  4.214  0.106  5.551  4.214  0.106  5.633  3.973  0.113  5.650  3.973  0.113  5.822  3.973  0.113  6.132  3.973  0.113 18.300  7.300  0.123
AtomPair CA 4 CA 10 SOGFUNC 9  4.090  4.214  0.109  4.276  4.214  0.109  4.335  4.214  0.109  4.366  4.214  0.109  4.368  4.214  0.109  4.651  4.214  0.109  4.725  4.214  0.109  7.154  3.973  0.115 18.300  7.300  0.125
AtomPair CA 4 CA 11 SOGFUNC 8  5.963  3.973  0.111  6.199  3.973  0.111  6.279  3.973  0.111  6.299  3.973  0.111  6.367  3.391  0.131  6.371  3.973  0.111  6.378  3.391  0.131 18.300  7.300  0.182
AtomPair CA 4 CA 12 SOGFUNC 8  8.739  2.754  0.136  8.793  3.513  0.107  9.027  3.513  0.107  9.060  3.513  0.107  9.079  3.513  0.107  9.117  2.108  0.178  9.122  3.513  0.107 18.300  7.300  0.154
AtomPair CA 4 CA 54 SOGFUNC 2  9.329  2.956  0.215 18.300  7.300  0.785
AtomPair CA 4 CA 57 SOGFUNC 2  8.964  3.513  0.188 18.300  7.300  0.812
AtomPair CA 4 CA 59 SOGFUNC 2  8.964  2.956  0.215 18.300  7.300  0.785
AtomPair CA 4 CA 60 SOGFUNC 9  8.890  3.513  0.097  9.530  2.956  0.116  9.795  2.956  0.116  9.847  2.956  0.116  9.866  2.956  0.116  9.874  2.956  0.116  9.928  2.956  0.116  9.940  2.956  0.116 18.300  7.300  0.094
AtomPair CA 4 CA 61 SOGFUNC 8  9.427  4.214  0.115  9.516  4.214  0.115  9.530  4.214  0.115  9.554  4.214  0.115  9.652  4.214  0.115  9.764  4.214  0.115  9.895  4.214  0.115 18.300  7.300  0.198
AtomPair CA 4 CA 70 SOGFUNC 2  9.547  2.956  0.215 18.300  7.300  0.785
AtomPair CA 4 CA 71 SOGFUNC 2  9.902  2.956  0.215 18.300  7.300  0.785
AtomPair CA 4 CA 73 SOGFUNC 2  7.994  3.513  0.188 18.300  7.300  0.812
AtomPair CA 4 CA 74 SOGFUNC 2  5.574  2.956  0.215 18.300  7.300  0.785
AtomPair CA 4 CA 75 SOGFUNC 9  8.630  2.956  0.114  8.794  2.956  0.114  8.806  2.956  0.114  8.843  2.956  0.114  8.886  2.956  0.114  8.944  2.956  0.114  8.965  2.956  0.114  9.242  2.956  0.114 18.300  7.300  0.092
AtomPair CA 4 CA 76 SOGFUNC 2  9.078  2.956  0.215 18.300  7.300  0.785
AtomPair CA 4 CA 77 SOGFUNC 2  6.225  2.956  0.215 18.300  7.300  0.785
AtomPair CA 4 CA 78 SOGFUNC 9  7.577  2.956  0.122  7.579  2.956  0.122  7.937  2.956  0.122  7.970  2.956  0.122  8.175  3.513  0.103  8.237  3.513  0.103  8.265  3.513  0.103  8.913  3.513  0.103 18.300  7.300  0.099
AtomPair CA 4 CA 79 SOGFUNC 8  8.137  2.956  0.124  8.315  2.956  0.124  8.607  2.956  0.124  8.651  2.956  0.124  8.705  3.513  0.104  8.794  2.956  0.124  8.829  2.956  0.124 18.300  7.300  0.151
AtomPair CA 4 CA 81 SOGFUNC 2  9.704  4.214  0.161 18.300  7.300  0.839
AtomPair CA 4 CA 82 SOGFUNC 8  8.720  4.214  0.111  8.839  4.214  0.111  9.031  3.677  0.127  9.515  4.214  0.111  9.611  4.214  0.111  9.631  3.677  0.127  9.803  4.214  0.111 18.300  7.300  0.192
AtomPair CA 5 CA 10 SOGFUNC 9  5.814  3.973  0.110  5.908  3.973  0.110  6.090  3.973  0.110  6.351  3.973  0.110  6.423  3.973  0.110  6.444  3.973  0.110  6.580  3.973  0.110  9.270  3.973  0.110 18.300  7.300  0.120
AtomPair CA 5 CA 11 SOGFUNC 8  7.130  3.973  0.116  7.140  3.973  0.116  7.173  3.973  0.116  7.213  3.973  0.116  7.297  3.973  0.116  7.313  3.973  0.116  7.471  3.973  0.116 18.300  7.300  0.189
AtomPair CA 5 CA 12 SOGFUNC 2  8.545  2.956  0.215 18.300  7.300  0.785
AtomPair CA 5 CA 13 SOGFUNC 2  8.523  2.956  0.215 18.300  7.300  0.785
AtomPair CA 5 CA 14 SOGFUNC 2  9.197  2.956  0.215 18.300  7.300  0.785
AtomPair CA 5 CA 51 SOGFUNC 2  7.189  2.956  0.215 18.300  7.300  0.785
AtomPair CA 5 CA 52 SOGFUNC 2  9.005  2.108  0.278 18.300  7.300  0.722
AtomPair CA 5 CA 54 SOGFUNC 2  9.854  2.956  0.215 18.300  7.300  0.785
AtomPair CA 5 CA 55 SOGFUNC 6  9.061  2.956  0.142  9.204  2.956  0.142  9.382  2.956  0.142  9.823  2.956  0.142  9.896  2.956  0.142 18.300  7.300  0.288
AtomPair CA 5 CA 56 SOGFUNC 2  7.524  2.956  0.215 18.300  7.300  0.785
AtomPair CA 5 CA 57 SOGFUNC 2  5.724  2.108  0.278 18.300  7.300  0.722
AtomPair CA 5 CA 58 SOGFUNC 2  8.232  2.108  0.278 18.300  7.300  0.722
AtomPair CA 5 CA 59 SOGFUNC 2  6.734  2.108  0.278 18.300  7.300  0.722
AtomPair CA 5 CA 60 SOGFUNC 3  6.961  2.956  0.197  9.933  3.513  0.166 18.300  7.300  0.638
AtomPair CA 5 CA 61 SOGFUNC 4  8.140  4.214  0.140  9.970  3.973  0.148  9.971  3.973  0.148 18.300  7.300  0.564
AtomPair CA 5 CA 62 SOGFUNC 3  8.144  4.214  0.151  9.611  4.214  0.151 18.300  7.300  0.698
AtomPair CA 5 CA 63 SOGFUNC 2  9.420  3.677  0.181 18.300  7.300  0.819
AtomPair CA 5 CA 64 SOGFUNC 2  9.989  4.214  0.161 18.300  7.300  0.839
AtomPair CA 5 CA 65 SOGFUNC 2  9.224  4.214  0.161 18.300  7.300  0.839
AtomPair CA 5 CA 70 SOGFUNC 2  9.449  3.513  0.188 18.300  7.300  0.812
AtomPair CA 5 CA 71 SOGFUNC 7  8.293  2.108  0.175  9.428  2.956  0.125  9.625  2.956  0.125  9.776  2.956  0.125  9.845  2.956  0.125  9.966  2.956  0.125 18.300  7.300  0.202
AtomPair CA 5 CA 72 SOGFUNC 4  9.758  2.956  0.171  9.911  2.956  0.171  9.948  2.956  0.171 18.300  7.300  0.486
AtomPair CA 5 CA 73 SOGFUNC 2  9.443  3.513  0.188 18.300  7.300  0.812
AtomPair CA 5 CA 74 SOGFUNC 9  7.985  2.956  0.118  7.988  2.956  0.118  8.013  3.513  0.099  8.129  2.956  0.118  8.134  3.513  0.099  8.523  2.956  0.118  8.544  2.956  0.118  9.089  2.956  0.118 18.300  7.300  0.095
AtomPair CA 5 CA 75 SOGFUNC 8  5.583  2.956  0.122  5.700  2.956  0.122  5.743  2.956  0.122  6.162  2.956  0.122  6.230  2.956  0.122  6.344  2.956  0.122  6.628  2.956  0.122 18.300  7.300  0.148
AtomPair CA 5 CA 76 SOGFUNC 8  8.705  2.956  0.128  8.723  3.717  0.102  8.779  3.717  0.102  8.985  2.956  0.128  9.216  2.956  0.128  9.418  2.956  0.128  9.495  2.956  0.128 18.300  7.300  0.156
AtomPair CA 5 CA 77 SOGFUNC 9  8.844  2.956  0.121  8.917  2.956  0.121  9.030  2.956  0.121  9.190  3.717  0.096  9.201  3.717  0.096  9.463  3.513  0.102  9.566  2.956  0.121  9.754  2.956  0.121 18.300  7.300  0.098
AtomPair CA 5 CA 78 SOGFUNC 8  5.759  2.956  0.122  5.790  2.956  0.122  5.952  2.956  0.122  6.303  2.956  0.122  6.304  2.956  0.122  6.430  2.956  0.122  6.572  2.956  0.122 18.300  7.300  0.148
AtomPair CA 5 CA 79 SOGFUNC 8  7.548  2.956  0.122  7.558  2.956  0.122  7.960  2.956  0.122  7.967  2.956  0.122  8.077  2.956  0.122  8.196  2.956  0.122  8.341  2.956  0.122 18.300  7.300  0.148
AtomPair CA 5 CA 82 SOGFUNC 7  8.958  4.214  0.116  9.291  4.214  0.116  9.305  3.677  0.133  9.537  3.677  0.133  9.813  4.214  0.116  9.982  4.214  0.116 18.300  7.300  0.268
AtomPair CA 6 CA 11 SOGFUNC 5  9.352  4.214  0.131  9.686  3.973  0.139  9.694  3.973  0.139  9.758  3.973  0.139 18.300  7.300  0.453
AtomPair CA 6 CA 12 SOGFUNC 2  6.494  4.214  0.161 18.300  7.300  0.839
AtomPair CA 6 CA 13 SOGFUNC 2  7.155  3.513  0.188 18.300  7.300  0.812
AtomPair CA 6 CA 14 SOGFUNC 2  7.723  4.214  0.161 18.300  7.300  0.839
AtomPair CA 6 CA 15 SOGFUNC 2  8.326  4.665  0.148 18.300  7.300  0.852
AtomPair CA 6 CA 45 SOGFUNC 2  9.437  2.956  0.215 18.300  7.300  0.785
AtomPair CA 6 CA 49 SOGFUNC 2  9.657  2.108  0.278 18.300  7.300  0.722
AtomPair CA 6 CA 50 SOGFUNC 2  9.811  2.108  0.278 18.300  7.300  0.722
AtomPair CA 6 CA 51 SOGFUNC 2  7.742  2.956  0.215 18.300  7.300  0.785
AtomPair CA 6 CA 52 SOGFUNC 2  9.382  2.108  0.278 18.300  7.300  0.722
AtomPair CA 6 CA 55 SOGFUNC 2  8.626  2.754  0.228 18.300  7.300  0.772
AtomPair CA 6 CA 56 SOGFUNC 2  5.559  2.956  0.215 18.300  7.300  0.785
AtomPair CA 6 CA 57 SOGFUNC 2  5.213  2.108  0.278 18.300  7.300  0.722
AtomPair CA 6 CA 58 SOGFUNC 2  8.865  2.108  0.278 18.300  7.300  0.722
AtomPair CA 6 CA 59 SOGFUNC 2  8.970  2.108  0.278 18.300  7.300  0.722
AtomPair CA 6 CA 60 SOGFUNC 2  9.734  4.214  0.161 18.300  7.300  0.839
AtomPair CA 6 CA 61 SOGFUNC 2  9.773  4.214  0.161 18.300  7.300  0.839
AtomPair CA 6 CA 62 SOGFUNC 2  9.109  4.214  0.161 18.300  7.300  0.839
AtomPair CA 6 CA 63 SOGFUNC 3  9.889  4.665  0.141  9.934  4.665  0.141 18.300  7.300  0.719
AtomPair CA 6 CA 64 SOGFUNC 2  9.944  4.665  0.148 18.300  7.300  0.852
AtomPair CA 6 CA 66 SOGFUNC 3  9.726  4.665  0.141  9.921  4.665  0.141 18.300  7.300  0.719
AtomPair CA 6 CA 71 SOGFUNC 6  9.097  2.108  0.206  9.875  3.513  0.124  9.880  3.513  0.124  9.973  3.513  0.124  9.978  3.513  0.124 18.300  7.300  0.298
AtomPair CA 6 CA 74 SOGFUNC 8  8.569  2.754  0.140  8.708  2.754  0.140  9.150  3.513  0.110  9.512  4.151  0.093  9.760  3.513  0.110  9.871  3.513  0.110  9.939  2.754  0.140 18.300  7.300  0.158
AtomPair CA 6 CA 75 SOGFUNC 8  7.941  2.754  0.138  8.274  3.513  0.108  8.285  3.513  0.108  8.329  2.754  0.138  8.374  3.513  0.108  8.461  3.513  0.108  8.825  2.754  0.138 18.300  7.300  0.156
AtomPair CA 6 CA 77 SOGFUNC 3  9.909  3.513  0.163  9.994  2.754  0.208 18.300  7.300  0.629
AtomPair CA 6 CA 78 SOGFUNC 8  7.063  3.513  0.117  7.625  3.513  0.117  8.203  3.513  0.117  8.230  2.754  0.149  9.088  4.151  0.099  9.496  3.513  0.117  9.565  3.513  0.117 18.300  7.300  0.169
AtomPair CA 6 CA 80 SOGFUNC 2  9.404  4.214  0.161 18.300  7.300  0.839
AtomPair CA 7 CA 13 SOGFUNC 2  9.823  3.973  0.170 18.300  7.300  0.830
AtomPair CA 7 CA 14 SOGFUNC 2  9.673  3.973  0.170 18.300  7.300  0.830
AtomPair CA 7 CA 48 SOGFUNC 2  6.863  2.956  0.215 18.300  7.300  0.785
AtomPair CA 7 CA 49 SOGFUNC 2  6.284  2.108  0.278 18.300  7.300  0.722
AtomPair CA 7 CA 50 SOGFUNC 3  6.997  1.871  0.271  9.738  2.956  0.172 18.300  7.300  0.557
AtomPair CA 7 CA 51 SOGFUNC 3  6.412  2.654  0.208  9.811  2.956  0.187 18.300  7.300  0.605
AtomPair CA 7 CA 52 SOGFUNC 3  7.748  2.956  0.177  8.826  2.108  0.249 18.300  7.300  0.574
AtomPair CA 7 CA 53 SOGFUNC 3  9.131  1.871  0.271  9.872  2.956  0.172 18.300  7.300  0.557
AtomPair CA 7 CA 54 SOGFUNC 2  9.341  1.871  0.302 18.300  7.300  0.698
AtomPair CA 7 CA 55 SOGFUNC 2  7.466  2.108  0.278 18.300  7.300  0.722
AtomPair CA 7 CA 56 SOGFUNC 3  4.604  2.654  0.214  9.008  3.513  0.162 18.300  7.300  0.624
AtomPair CA 7 CA 57 SOGFUNC 3  5.829  2.956  0.177  6.634  2.108  0.249 18.300  7.300  0.574
AtomPair CA 7 CA 58 SOGFUNC 3  5.290  2.956  0.177  9.975  2.108  0.249 18.300  7.300  0.574
AtomPair CA 7 CA 59 SOGFUNC 2  8.768  3.973  0.170 18.300  7.300  0.830
AtomPair CA 7 CA 60 SOGFUNC 3  7.952  3.973  0.157  9.514  3.973  0.157 18.300  7.300  0.685
AtomPair CA 7 CA 61 SOGFUNC 5  8.897  4.214  0.134  9.189  4.214  0.134  9.305  4.214  0.134  9.970  4.214  0.134 18.300  7.300  0.464
AtomPair CA 7 CA 62 SOGFUNC 2  9.045  3.973  0.170 18.300  7.300  0.830
AtomPair CA 7 CA 63 SOGFUNC 6  9.059  4.214  0.126  9.130  4.214  0.126  9.168  3.677  0.144  9.391  4.665  0.114  9.985  4.214  0.126 18.300  7.300  0.364
AtomPair CA 7 CA 65 SOGFUNC 2  9.433  3.677  0.181 18.300  7.300  0.819
AtomPair CA 7 CA 66 SOGFUNC 4  8.866  3.677  0.153  9.266  3.677  0.153  9.851  3.677  0.153 18.300  7.300  0.540
AtomPair CA 7 CA 71 SOGFUNC 4  7.255  4.333  0.136  9.361  4.214  0.140  9.855  3.677  0.160 18.300  7.300  0.564
AtomPair CA 7 CA 72 SOGFUNC 3  8.624  2.108  0.249  9.437  2.956  0.177 18.300  7.300  0.574
AtomPair CA 7 CA 74 SOGFUNC 3  8.508  2.108  0.245  9.679  2.754  0.188 18.300  7.300  0.567
AtomPair CA 7 CA 75 SOGFUNC 6  7.750  2.654  0.138  9.041  2.754  0.133  9.169  2.108  0.173  9.363  2.754  0.133  9.764  2.108  0.173 18.300  7.300  0.250
AtomPair CA 8 CA 27 SOGFUNC 2  9.411  3.391  0.193 18.300  7.300  0.807
AtomPair CA 8 CA 28 SOGFUNC 2  8.721  4.490  0.153 18.300  7.300  0.847
AtomPair CA 8 CA 47 SOGFUNC 2  8.695  2.956  0.215 18.300  7.300  0.785
AtomPair CA 8 CA 48 SOGFUNC 2  5.622  2.956  0.215 18.300  7.300  0.785
AtomPair CA 8 CA 49 SOGFUNC 3  5.528  2.956  0.187  6.936  2.654  0.208 18.300  7.300  0.605
AtomPair CA 8 CA 50 SOGFUNC 3  6.332  2.654  0.208  8.136  2.956  0.187 18.300  7.300  0.605
AtomPair CA 8 CA 51 SOGFUNC 3  6.964  2.654  0.208  8.724  2.956  0.187 18.300  7.300  0.605
AtomPair CA 8 CA 52 SOGFUNC 2  6.354  2.654  0.234 18.300  7.300  0.766
AtomPair CA 8 CA 53 SOGFUNC 3  9.069  2.654  0.208  9.250  2.956  0.187 18.300  7.300  0.605
AtomPair CA 8 CA 54 SOGFUNC 4  7.644  2.956  0.168  7.962  2.956  0.168  9.227  2.654  0.187 18.300  7.300  0.477
AtomPair CA 8 CA 55 SOGFUNC 4  5.738  3.513  0.145  9.250  2.956  0.173  9.284  2.654  0.192 18.300  7.300  0.490
AtomPair CA 8 CA 56 SOGFUNC 3  5.088  2.956  0.191  7.580  2.956  0.191 18.300  7.300  0.618
AtomPair CA 8 CA 57 SOGFUNC 3  4.639  2.654  0.208  8.338  2.956  0.187 18.300  7.300  0.605
AtomPair CA 8 CA 58 SOGFUNC 2  6.420  2.956  0.215 18.300  7.300  0.785
AtomPair CA 8 CA 59 SOGFUNC 3  7.864  2.956  0.191  9.621  2.956  0.191 18.300  7.300  0.618
AtomPair CA 8 CA 60 SOGFUNC 2  5.413  3.973  0.170 18.300  7.300  0.830
AtomPair CA 8 CA 61 SOGFUNC 9  7.455  3.973  0.113  8.006  4.214  0.107  8.020  4.214  0.107  8.063  4.214  0.107  9.233  4.214  0.107  9.258  3.677  0.122  9.408  4.214  0.107  9.430  4.214  0.107 18.300  7.300  0.123
AtomPair CA 8 CA 62 SOGFUNC 2  6.806  3.973  0.170 18.300  7.300  0.830
AtomPair CA 8 CA 63 SOGFUNC 7  8.887  3.677  0.138  9.014  4.214  0.120  9.023  4.665  0.109  9.062  4.665  0.109  9.249  3.677  0.138  9.801  4.665  0.109 18.300  7.300  0.278
AtomPair CA 8 CA 64 SOGFUNC 2  9.896  4.214  0.161 18.300  7.300  0.839
AtomPair CA 8 CA 72 SOGFUNC 2  7.995  2.956  0.215 18.300  7.300  0.785
AtomPair CA 8 CA 73 SOGFUNC 2  9.420  2.956  0.215 18.300  7.300  0.785
AtomPair CA 8 CA 74 SOGFUNC 2  9.782  2.956  0.215 18.300  7.300  0.785
AtomPair CA 8 CA 75 SOGFUNC 3  8.867  2.956  0.191  9.665  2.956  0.191 18.300  7.300  0.618
AtomPair CA 8 CA 76 SOGFUNC 2  8.341  3.570  0.185 18.300  7.300  0.815
AtomPair CA 9 CA 27 SOGFUNC 2  9.553  3.391  0.193 18.300  7.300  0.807
AtomPair CA 9 CA 28 SOGFUNC 3  7.374  3.973  0.157  9.692  3.973  0.157 18.300  7.300  0.685
AtomPair CA 9 CA 29 SOGFUNC 3  8.864  3.973  0.157  9.946  3.973  0.157 18.300  7.300  0.685
AtomPair CA 9 CA 46 SOGFUNC 2  6.969  2.654  0.234 18.300  7.300  0.766
AtomPair CA 9 CA 47 SOGFUNC 2  5.540  2.108  0.278 18.300  7.300  0.722
AtomPair CA 9 CA 48 SOGFUNC 3  3.878  2.956  0.191  8.612  2.956  0.191 18.300  7.300  0.618
AtomPair CA 9 CA 49 SOGFUNC 3  5.682  2.956  0.191  6.175  2.956  0.191 18.300  7.300  0.618
AtomPair CA 9 CA 50 SOGFUNC 3  5.573  2.956  0.187  9.304  2.654  0.208 18.300  7.300  0.605
AtomPair CA 9 CA 51 SOGFUNC 2  8.120  2.956  0.215 18.300  7.300  0.785
AtomPair CA 9 CA 52 SOGFUNC 3  8.612  2.108  0.249  9.676  2.956  0.177 18.300  7.300  0.574
AtomPair CA 9 CA 53 SOGFUNC 2  9.751  2.956  0.215 18.300  7.300  0.785
AtomPair CA 9 CA 54 SOGFUNC 4  7.814  2.956  0.151  9.211  2.108  0.211  9.926  2.108  0.211 18.300  7.300  0.427
AtomPair CA 9 CA 55 SOGFUNC 10  7.179  2.956  0.089  7.270  2.108  0.124  7.301  2.108  0.124  7.542  2.956  0.089  7.546  2.956  0.089  7.660  2.956  0.089  7.738  2.108  0.124  7.770  2.956  0.089  8.637  2.754  0.095  9.814  2.956  0.089
AtomPair CA 9 CA 56 SOGFUNC 10  5.603  2.754  0.104  8.558  2.956  0.097  8.909  2.956  0.097  9.165  2.108  0.136  9.181  2.108  0.136  9.362  2.956  0.097  9.464  2.956  0.097  9.601  2.956  0.097  9.624  2.956  0.097 18.300  7.300  0.039
AtomPair CA 9 CA 57 SOGFUNC 2  4.811  2.108  0.278 18.300  7.300  0.722
AtomPair CA 9 CA 58 SOGFUNC 4  8.011  2.956  0.165  9.208  2.108  0.231  9.248  3.513  0.138 18.300  7.300  0.466
AtomPair CA 9 CA 59 SOGFUNC 2  5.955  2.956  0.215 18.300  7.300  0.785
AtomPair CA 9 CA 60 SOGFUNC 9  5.325  2.956  0.104  7.697  2.108  0.146  7.716  2.956  0.104  7.723  2.956  0.104  7.741  2.956  0.104  7.805  2.956  0.104  7.808  2.956  0.104  7.837  2.108  0.146 18.300  7.300  0.084
AtomPair CA 9 CA 61 SOGFUNC 9  5.375  3.973  0.109  5.423  3.973  0.109  5.431  3.973  0.109  5.902  3.391  0.128  6.065  4.214  0.103  6.087  4.214  0.103  6.092  3.973  0.109  8.727  3.973  0.109 18.300  7.300  0.119
AtomPair CA 9 CA 62 SOGFUNC 9  7.555  3.391  0.121  7.580  3.391  0.121  7.734  3.391  0.121  7.760  3.391  0.121  8.275  3.973  0.103  8.345  3.973  0.103  8.990  4.214  0.097  9.566  3.973  0.103 18.300  7.300  0.112
AtomPair CA 9 CA 63 SOGFUNC 8  6.552  3.391  0.132  6.737  3.973  0.113  6.871  3.973  0.113  6.927  3.973  0.113  6.971  3.391  0.132  7.420  4.490  0.100  7.887  3.973  0.113 18.300  7.300  0.184
AtomPair CA 9 CA 64 SOGFUNC 2  9.705  4.214  0.161 18.300  7.300  0.839
AtomPair CA 9 CA 65 SOGFUNC 4  9.757  3.677  0.159  9.875  4.214  0.139  9.962  4.214  0.139 18.300  7.300  0.562
AtomPair CA 9 CA 66 SOGFUNC 4  9.393  3.391  0.167  9.860  4.214  0.135  9.860  3.677  0.154 18.300  7.300  0.544
AtomPair CA 9 CA 72 SOGFUNC 2  9.829  2.956  0.215 18.300  7.300  0.785
AtomPair CA 9 CA 74 SOGFUNC 2  9.919  3.717  0.179 18.300  7.300  0.821
AtomPair CA 9 CA 75 SOGFUNC 9  7.663  2.956  0.104  8.382  2.956  0.104  8.608  2.108  0.146  8.703  2.956  0.104  9.027  2.108  0.146  9.582  2.956  0.104  9.766  2.956  0.104  9.825  2.956  0.104 18.300  7.300  0.084
AtomPair CA 9 CA 76 SOGFUNC 2  9.964  2.956  0.215 18.300  7.300  0.785
AtomPair CA 10 CA 19 SOGFUNC 2  9.770  3.391  0.193 18.300  7.300  0.807
AtomPair CA 10 CA 20 SOGFUNC 2  9.857  3.973  0.170 18.300  7.300  0.830
AtomPair CA 10 CA 28 SOGFUNC 3  7.588  3.973  0.157  9.949  3.973  0.157 18.300  7.300  0.685
AtomPair CA 10 CA 29 SOGFUNC 3  7.700  3.391  0.175  9.146  3.391  0.175 18.300  7.300  0.650
AtomPair CA 10 CA 35 SOGFUNC 2  9.250  3.973  0.170 18.300  7.300  0.830
AtomPair CA 10 CA 45 SOGFUNC 2  7.729  2.108  0.278 18.300  7.300  0.722
AtomPair CA 10 CA 46 SOGFUNC 2  5.543  2.108  0.278 18.300  7.300  0.722
AtomPair CA 10 CA 47 SOGFUNC 3  5.280  2.108  0.232  6.928  2.108  0.232 18.300  7.300  0.536
AtomPair CA 10 CA 48 SOGFUNC 3  5.554  2.956  0.191  6.210  2.956  0.191 18.300  7.300  0.618
AtomPair CA 10 CA 49 SOGFUNC 3  4.026  2.108  0.232  8.852  2.108  0.232 18.300  7.300  0.536
AtomPair CA 10 CA 50 SOGFUNC 2  6.310  2.956  0.215 18.300  7.300  0.785
AtomPair CA 10 CA 51 SOGFUNC 3  6.973  2.654  0.194  9.296  2.108  0.244 18.300  7.300  0.563
AtomPair CA 10 CA 52 SOGFUNC 2  6.063  2.654  0.234 18.300  7.300  0.766
AtomPair CA 10 CA 53 SOGFUNC 9  6.840  2.654  0.098  9.558  2.108  0.124  9.573  2.108  0.124  9.582  2.108  0.124  9.617  2.108  0.124  9.661  2.108  0.124  9.716  2.108  0.124  9.798  2.956  0.088 18.300  7.300  0.071
AtomPair CA 10 CA 54 SOGFUNC 9  6.341  2.654  0.098  9.547  2.108  0.124  9.598  2.108  0.124  9.721  2.108  0.124  9.751  2.108  0.124  9.797  2.108  0.124  9.880  2.108  0.124  9.886  2.956  0.088 18.300  7.300  0.071
AtomPair CA 10 CA 55 SOGFUNC 10  7.609  2.108  0.115  7.619  2.108  0.115  7.671  2.108  0.115  7.684  2.956  0.082  7.710  2.108  0.115  7.746  2.108  0.115  7.793  2.108  0.115  8.877  2.956  0.082  9.733  2.108  0.115 18.300  7.300  0.033
AtomPair CA 10 CA 56 SOGFUNC 10  8.506  2.754  0.089  9.106  2.108  0.117  9.136  2.654  0.093  9.410  2.108  0.117  9.662  2.108  0.117  9.688  2.956  0.083  9.835  2.108  0.117  9.864  2.108  0.117  9.900  2.108  0.117 18.300  7.300  0.034
AtomPair CA 10 CA 57 SOGFUNC 4  8.328  2.108  0.211  8.989  2.956  0.151  9.181  2.108  0.211 18.300  7.300  0.427
AtomPair CA 10 CA 58 SOGFUNC 3  6.841  2.108  0.249  7.497  2.956  0.177 18.300  7.300  0.574
AtomPair CA 10 CA 59 SOGFUNC 10  4.387  2.956  0.109  8.108  2.108  0.153  8.647  3.513  0.092  8.700  2.754  0.117  8.716  2.754  0.117  8.782  3.513  0.092  9.054  3.513  0.092  9.058  3.513  0.092  9.156  3.513  0.092 18.300  7.300  0.044
AtomPair CA 10 CA 60 SOGFUNC 10  5.544  2.108  0.137  5.573  2.956  0.098  5.575  2.108  0.137  5.767  2.956  0.098  5.860  2.956  0.098  5.880  2.956  0.098  5.916  2.956  0.098  6.157  2.956  0.098  8.703  2.956  0.098 18.300  7.300  0.040
AtomPair CA 10 CA 61 SOGFUNC 9  5.147  3.513  0.094  5.240  3.513  0.094  5.366  3.513  0.094  5.375  2.108  0.156  5.402  2.956  0.111  5.417  3.513  0.094  5.487  2.108  0.156  9.290  2.956  0.111 18.300  7.300  0.090
AtomPair CA 10 CA 62 SOGFUNC 8  8.447  3.677  0.119  8.662  3.391  0.129  8.737  3.973  0.110  8.787  3.391  0.129  8.918  3.391  0.129  9.119  4.214  0.103  9.139  4.214  0.103 18.300  7.300  0.179
AtomPair CA 10 CA 63 SOGFUNC 8  8.714  3.973  0.112  9.124  3.391  0.131  9.287  3.391  0.131  9.559  3.973  0.112  9.577  3.973  0.112  9.672  3.973  0.112  9.709  4.214  0.106 18.300  7.300  0.183
AtomPair CA 10 CA 74 SOGFUNC 2  8.755  2.956  0.215 18.300  7.300  0.785
AtomPair CA 10 CA 75 SOGFUNC 9  9.420  2.108  0.135  9.453  2.956  0.096  9.599  2.956  0.096  9.636  2.108  0.135  9.648  2.108  0.135  9.667  2.956  0.096  9.668  2.108  0.135  9.954  2.956  0.096 18.300  7.300  0.078
AtomPair CA 10 CA 76 SOGFUNC 2  8.771  2.956  0.215 18.300  7.300  0.785
AtomPair CA 10 CA 78 SOGFUNC 2  9.014  2.956  0.215 18.300  7.300  0.785
AtomPair CA 10 CA 183 SOGFUNC 2  9.168  3.973  0.170 18.300  7.300  0.830
AtomPair CA 11 CA 19 SOGFUNC 2  9.040  3.391  0.193 18.300  7.300  0.807
AtomPair CA 11 CA 20 SOGFUNC 2  9.921  3.391  0.193 18.300  7.300  0.807
AtomPair CA 11 CA 29 SOGFUNC 2  8.198  3.391  0.193 18.300  7.300  0.807
AtomPair CA 11 CA 30 SOGFUNC 3  9.103  3.973  0.153  9.726  3.391  0.180 18.300  7.300  0.667
AtomPair CA 11 CA 31 SOGFUNC 2  8.448  3.973  0.170 18.300  7.300  0.830
AtomPair CA 11 CA 35 SOGFUNC 2  9.524  3.973  0.170 18.300  7.300  0.830
AtomPair CA 11 CA 39 SOGFUNC 2  9.838  3.973  0.170 18.300  7.300  0.830
AtomPair CA 11 CA 44 SOGFUNC 2  7.245  2.956  0.215 18.300  7.300  0.785
AtomPair CA 11 CA 45 SOGFUNC 2  5.799  2.108  0.278 18.300  7.300  0.722
AtomPair CA 11 CA 46 SOGFUNC 3  4.525  2.956  0.177  7.896  2.108  0.249 18.300  7.300  0.574
AtomPair CA 11 CA 47 SOGFUNC 3  5.489  2.108  0.232  6.777  2.108  0.232 18.300  7.300  0.536
AtomPair CA 11 CA 48 SOGFUNC 3  5.348  2.108  0.249  8.603  2.956  0.177 18.300  7.300  0.574
AtomPair CA 11 CA 49 SOGFUNC 2  6.335  2.108  0.278 18.300  7.300  0.722
AtomPair CA 11 CA 50 SOGFUNC 3  8.518  2.956  0.177  9.094  2.108  0.249 18.300  7.300  0.574
AtomPair CA 11 CA 51 SOGFUNC 2  5.617  2.956  0.215 18.300  7.300  0.785
AtomPair CA 11 CA 52 SOGFUNC 9  5.307  2.956  0.102  6.601  2.956  0.102  6.712  2.108  0.142  6.758  2.108  0.142  6.761  2.654  0.113  6.915  2.654  0.113  6.953  2.956  0.102  6.990  2.956  0.102 18.300  7.300  0.082
AtomPair CA 11 CA 53 SOGFUNC 8  6.019  2.108  0.115  6.026  2.108  0.115  6.038  2.108  0.115  6.299  1.871  0.129  6.343  2.108  0.230  6.396  2.108  0.115  8.020  2.108  0.115 18.300  7.300  0.066
AtomPair CA 11 CA 54 SOGFUNC 9  6.690  2.108  0.112  6.694  2.108  0.112  6.804  2.108  0.112  6.869  2.108  0.112  6.930  1.871  0.126  7.055  1.871  0.126  7.078  1.871  0.126  8.717  2.108  0.112 18.300  7.300  0.064
AtomPair CA 11 CA 55 SOGFUNC 8  6.166  1.871  0.131  6.222  1.871  0.131  6.223  1.871  0.131  6.246  1.871  0.131  6.314  1.871  0.131  6.335  2.108  0.116  6.465  1.871  0.131 18.300  7.300  0.100
AtomPair CA 11 CA 56 SOGFUNC 9  8.595  2.108  0.117  8.871  2.108  0.117  8.872  2.108  0.117  8.875  2.108  0.117  8.913  2.108  0.117  8.939  2.108  0.117  8.940  2.108  0.117  9.383  2.108  0.117 18.300  7.300  0.067
AtomPair CA 11 CA 57 SOGFUNC 9  7.721  2.108  0.129  8.989  2.108  0.129  9.001  2.108  0.129  9.035  2.108  0.129  9.051  2.654  0.102  9.087  2.654  0.102  9.203  2.654  0.102  9.278  2.654  0.102 18.300  7.300  0.074
AtomPair CA 11 CA 58 SOGFUNC 10  5.821  2.754  0.077  8.425  2.108  0.101  9.082  2.108  0.101  9.099  2.108  0.101  9.232  2.108  0.101  9.336  2.108  0.101  9.424  2.108  0.101  9.470  1.871  0.114  9.471  2.108  0.101  9.679  2.108  0.101
AtomPair CA 11 CA 59 SOGFUNC 10  4.829  2.956  0.080  7.134  2.956  0.080  7.353  2.754  0.086  7.362  2.108  0.112  7.516  2.108  0.112  7.588  2.108  0.112  7.591  2.956  0.080  7.621  2.108  0.112  7.862  2.108  0.112  8.020  2.108  0.112
AtomPair CA 11 CA 60 SOGFUNC 10  4.377  2.108  0.108  4.402  2.108  0.108  4.422  2.956  0.077  4.611  1.871  0.121  4.613  2.108  0.108  4.635  2.108  0.108  4.661  1.871  0.121  7.566  3.513  0.065  8.065  2.956  0.077  8.132  2.108  0.108
AtomPair CA 11 CA 61 SOGFUNC 9  6.296  2.108  0.139  6.360  2.108  0.139  6.377  2.956  0.099  6.547  2.108  0.139  6.575  2.956  0.099  6.681  2.956  0.099  6.701  2.956  0.099  9.124  2.754  0.106 18.300  7.300  0.080
AtomPair CA 11 CA 62 SOGFUNC 8  9.411  2.108  0.137  9.500  2.108  0.137  9.544  2.108  0.137  9.598  2.108  0.137  9.730  2.956  0.098  9.766  2.108  0.137  9.970  2.956  0.098 18.300  7.300  0.119
AtomPair CA 11 CA 75 SOGFUNC 9  7.520  2.108  0.121  7.937  2.108  0.121  8.017  2.108  0.121  8.032  2.108  0.121  8.348  2.108  0.121  8.433  2.108  0.121  8.451  2.108  0.121  9.882  2.956  0.086 18.300  7.300  0.070
AtomPair CA 11 CA 76 SOGFUNC 8  9.107  2.108  0.155  9.204  2.956  0.111  9.216  2.956  0.111  9.417  2.108  0.155  9.719  2.956  0.111  9.806  2.956  0.111  9.830  2.956  0.111 18.300  7.300  0.135
AtomPair CA 11 CA 78 SOGFUNC 5  8.702  2.956  0.146  9.544  2.956  0.146  9.688  2.956  0.146  9.822  2.108  0.205 18.300  7.300  0.356
AtomPair CA 11 CA 79 SOGFUNC 9  7.759  2.654  0.103  8.132  2.108  0.130  8.151  2.108  0.130  8.401  2.108  0.130  8.450  2.956  0.093  8.571  3.513  0.078  8.694  2.108  0.130  8.790  2.108  0.130 18.300  7.300  0.075
AtomPair CA 12 CA 18 SOGFUNC 2  9.184  3.391  0.193 18.300  7.300  0.807
AtomPair CA 12 CA 19 SOGFUNC 2  9.719  3.391  0.193 18.300  7.300  0.807
AtomPair CA 12 CA 20 SOGFUNC 2  9.116  3.391  0.193 18.300  7.300  0.807
AtomPair CA 12 CA 30 SOGFUNC 2  9.653  3.391  0.193 18.300  7.300  0.807
AtomPair CA 12 CA 31 SOGFUNC 9  7.456  3.391  0.122  9.430  3.391  0.122  9.471  3.973  0.104  9.475  3.973  0.104  9.487  3.973  0.104  9.748  3.973  0.104  9.798  3.973  0.104  9.802  3.391  0.122 18.300  7.300  0.113
AtomPair CA 12 CA 32 SOGFUNC 9  8.713  2.108  0.130  8.716  2.956  0.092  8.758  2.956  0.092  8.762  2.108  0.130  8.846  2.956  0.092  8.865  2.108  0.130  8.909  2.108  0.130  9.795  2.108  0.130 18.300  7.300  0.075
AtomPair CA 12 CA 35 SOGFUNC 2  8.041  3.973  0.170 18.300  7.300  0.830
AtomPair CA 12 CA 36 SOGFUNC 2  9.051  3.973  0.170 18.300  7.300  0.830
AtomPair CA 12 CA 38 SOGFUNC 2  9.307  3.973  0.170 18.300  7.300  0.830
AtomPair CA 12 CA 39 SOGFUNC 2  6.552  3.973  0.170 18.300  7.300  0.830
AtomPair CA 12 CA 40 SOGFUNC 2  9.841  3.513  0.188 18.300  7.300  0.812
AtomPair CA 12 CA 42 SOGFUNC 2  9.630  3.513  0.188 18.300  7.300  0.812
AtomPair CA 12 CA 43 SOGFUNC 2  8.219  2.956  0.215 18.300  7.300  0.785
AtomPair CA 12 CA 44 SOGFUNC 2  5.550  2.956  0.215 18.300  7.300  0.785
AtomPair CA 12 CA 45 SOGFUNC 3  5.249  2.108  0.232  7.129  2.108  0.232 18.300  7.300  0.536
AtomPair CA 12 CA 46 SOGFUNC 3  5.818  2.108  0.249  6.497  2.956  0.177 18.300  7.300  0.574
AtomPair CA 12 CA 47 SOGFUNC 3  4.442  2.108  0.232  8.976  2.108  0.232 18.300  7.300  0.536
AtomPair CA 12 CA 48 SOGFUNC 2  6.755  2.956  0.215 18.300  7.300  0.785
AtomPair CA 12 CA 49 SOGFUNC 3  7.103  2.108  0.232  8.762  2.108  0.232 18.300  7.300  0.536
AtomPair CA 12 CA 50 SOGFUNC 2  5.516  2.108  0.278 18.300  7.300  0.722
AtomPair CA 12 CA 51 SOGFUNC 9  3.906  2.108  0.125  8.555  2.108  0.125  8.559  2.956  0.089  8.660  2.108  0.125  8.702  2.956  0.089  8.711  2.108  0.125  8.744  2.108  0.125  8.762  2.108  0.125 18.300  7.300  0.072
AtomPair CA 12 CA 52 SOGFUNC 9  5.618  2.108  0.135  5.628  2.956  0.096  5.632  2.108  0.135  5.722  2.956  0.096  5.734  2.956  0.096  5.749  2.956  0.096  5.760  2.108  0.135  6.152  2.108  0.135 18.300  7.300  0.078
AtomPair CA 12 CA 53 SOGFUNC 9  5.481  2.108  0.117  5.513  2.108  0.117  5.529  2.108  0.117  5.558  2.108  0.117  5.567  2.108  0.117  5.585  2.108  0.117  5.648  2.108  0.117  9.341  2.108  0.117 18.300  7.300  0.067
AtomPair CA 12 CA 54 SOGFUNC 8  8.105  2.108  0.127  8.105  2.108  0.127  8.132  2.108  0.127  8.136  2.108  0.127  8.182  2.108  0.127  8.194  2.108  0.127  8.248  2.108  0.127 18.300  7.300  0.110
AtomPair CA 12 CA 55 SOGFUNC 8  8.490  2.108  0.127  8.565  2.108  0.127  8.614  2.108  0.127  8.674  2.108  0.127  8.713  2.108  0.127  8.797  2.108  0.127  8.808  2.108  0.127 18.300  7.300  0.110
AtomPair CA 12 CA 57 SOGFUNC 8  9.117  2.956  0.106  9.173  2.108  0.149  9.180  2.956  0.106  9.237  2.956  0.106  9.271  2.108  0.149  9.327  2.108  0.149  9.341  2.956  0.106 18.300  7.300  0.129
AtomPair CA 12 CA 58 SOGFUNC 10  7.657  2.108  0.118  7.773  2.108  0.118  7.845  2.956  0.084  7.911  2.108  0.118  7.955  2.956  0.084  8.015  2.108  0.118  8.174  2.108  0.118  8.499  2.108  0.118  8.899  2.754  0.090 18.300  7.300  0.034
AtomPair CA 12 CA 59 SOGFUNC 10  5.187  3.513  0.075  5.554  2.754  0.095  5.605  2.754  0.095  5.659  2.754  0.095  5.676  3.513  0.075  5.740  2.754  0.095  5.900  2.754  0.095  7.084  2.108  0.125  8.422  2.108  0.125  9.739  2.108  0.125
AtomPair CA 12 CA 60 SOGFUNC 10  4.878  2.108  0.123  4.883  2.956  0.088  4.886  2.108  0.123  4.890  2.108  0.123  4.894  2.108  0.123  4.934  2.956  0.088  5.007  2.956  0.088  5.067  2.108  0.123  8.242  2.956  0.088 18.300  7.300  0.035
AtomPair CA 12 CA 61 SOGFUNC 10  8.067  2.754  0.091  8.069  2.108  0.120  8.099  2.956  0.085  8.114  2.108  0.120  8.118  2.108  0.120  8.141  2.108  0.120  8.160  2.108  0.120  8.178  3.513  0.072  8.256  2.108  0.120 18.300  7.300  0.035
AtomPair CA 12 CA 78 SOGFUNC 2  9.215  2.956  0.215 18.300  7.300  0.785
AtomPair CA 12 CA 79 SOGFUNC 5  9.003  2.956  0.131  9.744  2.108  0.184  9.754  2.108  0.184  9.852  2.108  0.184 18.300  7.300  0.318
AtomPair CA 12 CA 80 SOGFUNC 2  9.465  2.108  0.278 18.300  7.300  0.722
AtomPair CA 12 CA 185 SOGFUNC 2  8.598  3.973  0.170 18.300  7.300  0.830
AtomPair CA 13 CA 18 SOGFUNC 3  9.495  2.108  0.256  9.497  3.513  0.153 18.300  7.300  0.591
AtomPair CA 13 CA 19 SOGFUNC 2  9.947  3.973  0.170 18.300  7.300  0.830
AtomPair CA 13 CA 22 SOGFUNC 2  9.881  2.108  0.278 18.300  7.300  0.722
AtomPair CA 13 CA 31 SOGFUNC 9  8.270  2.956  0.109  9.457  2.956  0.109  9.564  2.956  0.109  9.706  2.108  0.152  9.747  2.956  0.109  9.787  2.956  0.109  9.815  2.956  0.109  9.854  2.956  0.109 18.300  7.300  0.088
AtomPair CA 13 CA 32 SOGFUNC 9  7.227  2.108  0.140  7.231  2.956  0.100  7.347  2.108  0.140  7.438  2.108  0.140  7.595  2.956  0.100  7.611  2.956  0.100  7.640  2.956  0.100  9.474  2.956  0.100 18.300  7.300  0.081
AtomPair CA 13 CA 33 SOGFUNC 6  9.632  2.108  0.170  9.768  2.956  0.121  9.807  2.108  0.170  9.823  2.956  0.121  9.997  2.108  0.170 18.300  7.300  0.246
AtomPair CA 13 CA 35 SOGFUNC 2  9.623  3.391  0.193 18.300  7.300  0.807
AtomPair CA 13 CA 36 SOGFUNC 3  8.177  2.108  0.249  9.873  2.956  0.177 18.300  7.300  0.574
AtomPair CA 13 CA 37 SOGFUNC 2  9.221  2.956  0.215 18.300  7.300  0.785
AtomPair CA 13 CA 38 SOGFUNC 2  8.636  3.391  0.193 18.300  7.300  0.807
AtomPair CA 13 CA 39 SOGFUNC 3  5.476  2.956  0.191  9.767  2.956  0.191 18.300  7.300  0.618
AtomPair CA 13 CA 40 SOGFUNC 3  7.359  2.956  0.188  8.314  2.754  0.202 18.300  7.300  0.610
AtomPair CA 13 CA 41 SOGFUNC 2  9.229  3.513  0.188 18.300  7.300  0.812
AtomPair CA 13 CA 42 SOGFUNC 2  6.527  2.956  0.215 18.300  7.300  0.785
AtomPair CA 13 CA 43 SOGFUNC 2  5.885  2.956  0.215 18.300  7.300  0.785
AtomPair CA 13 CA 44 SOGFUNC 3  4.270  2.108  0.249  8.668  2.956  0.177 18.300  7.300  0.574
AtomPair CA 13 CA 45 SOGFUNC 3  5.661  2.108  0.232  6.417  2.108  0.232 18.300  7.300  0.536
AtomPair CA 13 CA 46 SOGFUNC 3  5.151  2.108  0.232  8.940  2.108  0.232 18.300  7.300  0.536
AtomPair CA 13 CA 47 SOGFUNC 2  6.338  2.956  0.215 18.300  7.300  0.785
AtomPair CA 13 CA 48 SOGFUNC 3  7.908  2.108  0.249  8.745  2.956  0.177 18.300  7.300  0.574
AtomPair CA 13 CA 49 SOGFUNC 2  5.549  2.956  0.215 18.300  7.300  0.785
AtomPair CA 13 CA 50 SOGFUNC 9  5.391  2.108  0.130  6.880  2.108  0.130  6.977  2.108  0.130  7.056  2.108  0.130  7.062  2.108  0.130  7.072  2.956  0.092  7.128  2.956  0.092  7.155  2.956  0.092 18.300  7.300  0.075
AtomPair CA 13 CA 51 SOGFUNC 9  5.446  2.108  0.135  5.528  2.956  0.096  5.540  2.956  0.096  5.550  2.108  0.135  5.550  2.108  0.135  5.582  2.108  0.135  5.668  2.956  0.096  6.374  2.956  0.096 18.300  7.300  0.078
AtomPair CA 13 CA 52 SOGFUNC 9  3.858  2.956  0.104  3.868  2.956  0.104  3.872  2.956  0.104  3.902  2.956  0.104  3.966  2.108  0.146  3.976  2.956  0.104  4.022  2.108  0.146  9.162  2.956  0.104 18.300  7.300  0.084
AtomPair CA 13 CA 53 SOGFUNC 8  5.971  2.108  0.137  6.026  2.108  0.137  6.095  2.108  0.137  6.098  2.108  0.137  6.306  2.108  0.137  6.346  2.956  0.098  6.363  2.956  0.098 18.300  7.300  0.119
AtomPair CA 13 CA 54 SOGFUNC 8  9.080  2.108  0.135  9.083  2.108  0.135  9.184  2.108  0.135  9.223  1.871  0.152  9.311  2.956  0.096  9.379  2.956  0.096  9.434  2.108  0.135 18.300  7.300  0.117
AtomPair CA 13 CA 58 SOGFUNC 6  9.452  2.108  0.155  9.702  2.108  0.155  9.790  2.108  0.155  9.836  2.108  0.155  9.968  2.108  0.155 18.300  7.300  0.224
AtomPair CA 13 CA 59 SOGFUNC 10  8.187  3.513  0.090  8.396  2.754  0.114  8.406  3.513  0.090  8.462  2.754  0.114  8.580  3.513  0.090  8.663  2.754  0.114  8.713  3.513  0.090  9.369  2.108  0.149  9.768  2.956  0.106 18.300  7.300  0.043
AtomPair CA 13 CA 60 SOGFUNC 10  6.414  2.956  0.081  7.468  2.956  0.081  8.300  2.108  0.113  8.312  2.108  0.113  8.321  2.108  0.113  8.332  2.956  0.081  8.397  2.108  0.113  8.434  2.956  0.081  8.469  2.108  0.113  9.354  2.108  0.113
AtomPair CA 13 CA 61 SOGFUNC 4  5.670  3.513  0.146  7.868  2.754  0.187  8.468  2.956  0.174 18.300  7.300  0.493
AtomPair CA 13 CA 62 SOGFUNC 5  8.439  2.108  0.182  8.774  2.754  0.139  9.316  2.108  0.182  9.548  2.108  0.182 18.300  7.300  0.315
AtomPair CA 13 CA 79 SOGFUNC 8  8.014  2.956  0.106  8.671  2.108  0.149  8.738  2.108  0.149  8.804  2.956  0.106  8.945  2.956  0.106  9.102  2.108  0.149  9.124  2.956  0.106 18.300  7.300  0.129
AtomPair CA 14 CA 20 SOGFUNC 2  9.019  3.973  0.170 18.300  7.300  0.830
AtomPair CA 14 CA 21 SOGFUNC 2  9.762  2.108  0.278 18.300  7.300  0.722
AtomPair CA 14 CA 22 SOGFUNC 2  9.261  2.956  0.215 18.300  7.300  0.785
AtomPair CA 14 CA 23 SOGFUNC 8  9.748  2.956  0.122  9.772  2.956  0.122  9.807  2.956  0.122  9.822  2.956  0.122  9.828  2.956  0.122  9.950  2.956  0.122  9.994  2.956  0.122 18.300  7.300  0.148
AtomPair CA 14 CA 24 SOGFUNC 4  9.888  2.108  0.199  9.896  2.108  0.199  9.942  2.108  0.199 18.300  7.300  0.403
AtomPair CA 14 CA 32 SOGFUNC 8  7.367  2.108  0.149  7.579  2.108  0.149  7.602  2.956  0.106  7.729  2.108  0.149  8.019  2.956  0.106  8.176  2.956  0.106  8.380  2.956  0.106 18.300  7.300  0.129
AtomPair CA 14 CA 33 SOGFUNC 8  8.896  2.754  0.119  8.977  2.108  0.155  9.121  2.108  0.155  9.313  2.108  0.155  9.326  3.513  0.093  9.425  3.513  0.093  9.425  3.513  0.093 18.300  7.300  0.135
AtomPair CA 14 CA 36 SOGFUNC 4  9.364  3.391  0.164  9.400  3.677  0.151  9.893  3.677  0.151 18.300  7.300  0.533
AtomPair CA 14 CA 37 SOGFUNC 2  9.235  3.391  0.193 18.300  7.300  0.807
AtomPair CA 14 CA 39 SOGFUNC 7  8.288  3.973  0.113  9.000  3.973  0.113  9.075  3.391  0.132  9.594  3.391  0.132  9.819  3.391  0.132  9.956  3.391  0.132 18.300  7.300  0.246
AtomPair CA 14 CA 40 SOGFUNC 2  5.724  2.956  0.215 18.300  7.300  0.785
AtomPair CA 14 CA 41 SOGFUNC 2  8.578  2.754  0.228 18.300  7.300  0.772
AtomPair CA 14 CA 42 SOGFUNC 3  6.756  3.513  0.166  9.902  2.956  0.197 18.300  7.300  0.638
AtomPair CA 14 CA 43 SOGFUNC 3  6.669  2.754  0.202  7.927  2.956  0.188 18.300  7.300  0.610
AtomPair CA 14 CA 44 SOGFUNC 3  5.738  2.108  0.249  6.715  2.956  0.177 18.300  7.300  0.574
AtomPair CA 14 CA 45 SOGFUNC 3  4.619  2.108  0.232  9.055  2.108  0.232 18.300  7.300  0.536
AtomPair CA 14 CA 46 SOGFUNC 2  6.414  2.108  0.278 18.300  7.300  0.722
AtomPair CA 14 CA 47 SOGFUNC 3  7.496  2.108  0.232  8.898  2.108  0.232 18.300  7.300  0.536
AtomPair CA 14 CA 48 SOGFUNC 2  6.199  2.956  0.215 18.300  7.300  0.785
AtomPair CA 14 CA 49 SOGFUNC 9  4.756  2.956  0.104  7.788  2.956  0.104  7.839  2.108  0.146  7.840  2.956  0.104  7.858  2.956  0.104  7.915  2.956  0.104  7.961  2.108  0.146  7.986  2.956  0.104 18.300  7.300  0.084
AtomPair CA 14 CA 50 SOGFUNC 9  5.443  2.956  0.096  5.449  2.108  0.135  5.467  2.108  0.135  5.484  2.108  0.135  5.535  2.108  0.135  5.570  2.956  0.096  5.685  2.956  0.096  7.030  2.956  0.096 18.300  7.300  0.078
AtomPair CA 14 CA 51 SOGFUNC 9  5.253  2.108  0.125  5.257  2.108  0.125  5.293  2.108  0.125  5.372  2.956  0.089  5.398  2.108  0.125  5.407  2.108  0.125  5.494  2.108  0.125  8.873  2.956  0.089 18.300  7.300  0.072
AtomPair CA 14 CA 52 SOGFUNC 8  6.124  2.956  0.111  6.179  2.956  0.111  6.264  2.956  0.111  6.324  2.956  0.111  6.361  2.108  0.155  6.364  2.956  0.111  6.433  2.108  0.155 18.300  7.300  0.135
AtomPair CA 14 CA 53 SOGFUNC 8  8.643  2.108  0.127  8.731  2.108  0.127  8.785  2.108  0.127  8.834  2.108  0.127  9.154  2.108  0.127  9.228  2.108  0.127  9.300  2.108  0.127 18.300  7.300  0.110
AtomPair CA 14 CA 60 SOGFUNC 3  9.166  3.513  0.166  9.765  2.956  0.197 18.300  7.300  0.638
AtomPair CA 14 CA 61 SOGFUNC 6  7.058  2.754  0.142  8.916  2.108  0.185  9.211  2.956  0.132  9.361  2.754  0.142  9.773  2.956  0.132 18.300  7.300  0.267
AtomPair CA 14 CA 62 SOGFUNC 5  6.848  2.108  0.192  7.078  2.108  0.192  8.126  2.956  0.137  8.891  2.754  0.147 18.300  7.300  0.332
AtomPair CA 14 CA 63 SOGFUNC 4  7.615  2.108  0.211  8.321  2.956  0.151  9.115  2.108  0.211 18.300  7.300  0.427
AtomPair CA 14 CA 64 SOGFUNC 3  8.328  3.973  0.158  8.876  4.123  0.153 18.300  7.300  0.689
AtomPair CA 14 CA 82 SOGFUNC 2  9.354  2.956  0.215 18.300  7.300  0.785
AtomPair CA 14 CA 187 SOGFUNC 3  9.266  3.391  0.180  9.272  3.973  0.153 18.300  7.300  0.667
AtomPair CA 15 CA 20 SOGFUNC 2  9.309  3.973  0.170 18.300  7.300  0.830
AtomPair CA 15 CA 21 SOGFUNC 9  9.098  3.973  0.101  9.098  3.973  0.101  9.138  3.391  0.118  9.228  3.391  0.118  9.258  3.391  0.118  9.418  3.391  0.118  9.705  3.973  0.101  9.967  3.391  0.118 18.300  7.300  0.109
AtomPair CA 15 CA 22 SOGFUNC 8  9.636  2.108  0.137  9.659  2.108  0.137  9.709  2.956  0.098  9.817  2.108  0.137  9.823  2.108  0.137  9.832  2.956  0.098  9.992  2.108  0.137 18.300  7.300  0.119
AtomPair CA 15 CA 23 SOGFUNC 8  9.014  2.108  0.143  9.048  2.956  0.102  9.051  2.108  0.143  9.073  2.108  0.143  9.097  2.108  0.143  9.109  2.956  0.102  9.285  2.956  0.102 18.300  7.300  0.124
AtomPair CA 15 CA 38 SOGFUNC 2  9.110  3.391  0.193 18.300  7.300  0.807
AtomPair CA 15 CA 39 SOGFUNC 5  9.013  3.391  0.147  9.557  3.391  0.147  9.559  3.391  0.147  9.912  3.391  0.147 18.300  7.300  0.411
AtomPair CA 15 CA 40 SOGFUNC 2  7.270  4.665  0.148 18.300  7.300  0.852
AtomPair CA 15 CA 41 SOGFUNC 2  9.548  4.058  0.167 18.300  7.300  0.833
AtomPair CA 15 CA 42 SOGFUNC 4  8.182  2.108  0.233  9.979  2.754  0.178  9.983  4.151  0.118 18.300  7.300  0.471
AtomPair CA 15 CA 43 SOGFUNC 5  6.697  3.513  0.125  8.912  2.754  0.159  9.804  2.108  0.208  9.959  2.956  0.148 18.300  7.300  0.360
AtomPair CA 15 CA 44 SOGFUNC 3  5.817  4.151  0.142  6.871  2.754  0.214 18.300  7.300  0.645
AtomPair CA 15 CA 45 SOGFUNC 3  4.511  3.513  0.156  9.853  2.244  0.244 18.300  7.300  0.600
AtomPair CA 15 CA 46 SOGFUNC 3  7.995  3.513  0.153  9.024  2.108  0.256 18.300  7.300  0.591
AtomPair CA 15 CA 47 SOGFUNC 2  5.939  2.108  0.278 18.300  7.300  0.722
AtomPair CA 15 CA 48 SOGFUNC 9  5.335  2.108  0.129  7.109  2.108  0.129  7.122  2.754  0.099  7.175  2.956  0.092  7.175  2.108  0.129  7.184  2.108  0.129  7.204  2.108  0.129  7.235  2.956  0.092 18.300  7.300  0.074
AtomPair CA 15 CA 49 SOGFUNC 9  5.736  2.956  0.116  5.804  2.956  0.116  5.844  2.956  0.116  5.846  2.956  0.116  5.889  2.956  0.116  5.911  2.956  0.116  6.015  3.513  0.097  6.366  2.956  0.116 18.300  7.300  0.094
AtomPair CA 15 CA 50 SOGFUNC 9  4.413  2.108  0.125  4.463  2.108  0.125  4.481  2.108  0.125  4.490  2.108  0.125  4.492  2.108  0.125  4.546  2.956  0.089  4.694  2.956  0.089  8.760  2.108  0.125 18.300  7.300  0.072
AtomPair CA 15 CA 51 SOGFUNC 8  6.731  2.108  0.143  6.801  2.108  0.143  6.826  2.956  0.102  6.829  2.956  0.102  6.833  2.108  0.143  6.870  2.108  0.143  7.010  2.956  0.102 18.300  7.300  0.124
AtomPair CA 15 CA 52 SOGFUNC 8  8.559  2.956  0.116  8.626  2.956  0.116  8.665  2.956  0.116  8.774  2.108  0.163  8.779  2.956  0.116  8.887  2.956  0.116  8.989  2.956  0.116 18.300  7.300  0.141
AtomPair CA 15 CA 61 SOGFUNC 2  9.604  2.956  0.215 18.300  7.300  0.785
AtomPair CA 15 CA 62 SOGFUNC 4  7.010  2.108  0.199  8.392  2.108  0.199  8.424  2.108  0.199 18.300  7.300  0.403
AtomPair CA 15 CA 63 SOGFUNC 4  6.395  3.391  0.164  7.283  3.391  0.164  7.888  3.973  0.140 18.300  7.300  0.533
AtomPair CA 15 CA 64 SOGFUNC 4  6.463  4.214  0.140  7.525  3.892  0.152  8.578  4.214  0.140 18.300  7.300  0.567
AtomPair CA 15 CA 79 SOGFUNC 2  9.790  2.754  0.228 18.300  7.300  0.772
AtomPair CA 15 CA 81 SOGFUNC 2  9.677  2.754  0.228 18.300  7.300  0.772
AtomPair CA 15 CA 83 SOGFUNC 7  8.902  3.677  0.129  9.399  3.677  0.129  9.441  4.214  0.112  9.512  4.214  0.112  9.732  3.677  0.129  9.984  3.677  0.129 18.300  7.300  0.260
AtomPair CA 16 CA 21 SOGFUNC 9  9.194  3.391  0.123  9.311  3.391  0.123  9.377  3.973  0.105  9.560  4.123  0.101  9.591  4.123  0.101  9.651  4.123  0.101  9.710  3.391  0.123  9.979  3.973  0.105 18.300  7.300  0.115
AtomPair CA 16 CA 22 SOGFUNC 4  9.832  3.391  0.169  9.929  3.973  0.144  9.996  4.123  0.139 18.300  7.300  0.549
AtomPair CA 16 CA 38 SOGFUNC 2  9.740  3.973  0.170 18.300  7.300  0.830
AtomPair CA 16 CA 39 SOGFUNC 9  7.571  3.391  0.129  8.098  3.391  0.129  8.187  4.123  0.106  8.510  4.123  0.106  9.013  4.214  0.104  9.098  4.214  0.104  9.245  4.665  0.094  9.643  3.973  0.110 18.300  7.300  0.120
AtomPair CA 16 CA 40 SOGFUNC 7  7.991  4.214  0.110  8.271  3.677  0.126  8.491  3.677  0.126  9.105  3.391  0.137  9.404  3.391  0.137  9.930  4.214  0.110 18.300  7.300  0.254
AtomPair CA 16 CA 41 SOGFUNC 2  8.922  4.490  0.153 18.300  7.300  0.847
AtomPair CA 16 CA 42 SOGFUNC 8  6.288  2.956  0.111  9.052  3.513  0.093  9.513  2.108  0.155  9.909  2.956  0.111  9.935  3.513  0.093  9.941  2.244  0.146  9.969  2.108  0.155 18.300  7.300  0.135
AtomPair CA 16 CA 43 SOGFUNC 10  5.508  3.513  0.079  6.822  2.108  0.132  6.849  2.108  0.132  7.431  2.108  0.132  7.630  2.108  0.132  7.647  4.151  0.067  7.758  3.513  0.079  7.823  3.513  0.079  8.759  2.754  0.101  9.357  4.151  0.067
AtomPair CA 16 CA 44 SOGFUNC 4  4.153  3.513  0.145  7.858  2.754  0.184  9.693  2.754  0.184 18.300  7.300  0.487
AtomPair CA 16 CA 45 SOGFUNC 3  4.603  2.108  0.258  7.356  3.717  0.146 18.300  7.300  0.596
AtomPair CA 16 CA 46 SOGFUNC 3  6.559  2.956  0.177  8.310  2.108  0.249 18.300  7.300  0.574
AtomPair CA 16 CA 47 SOGFUNC 9  4.400  2.956  0.098  8.592  2.956  0.098  8.609  2.244  0.129  8.647  2.244  0.129  8.653  2.754  0.105  8.654  2.754  0.105  8.662  2.244  0.129  8.702  2.244  0.129 18.300  7.300  0.079
AtomPair CA 16 CA 48 SOGFUNC 9  5.559  3.513  0.088  5.602  3.513  0.088  5.624  3.513  0.088  5.639  2.244  0.137  5.724  2.244  0.137  5.766  2.244  0.137  5.785  2.244  0.137  6.088  2.956  0.104 18.300  7.300  0.084
AtomPair CA 16 CA 49 SOGFUNC 9  5.229  2.108  0.127  5.236  2.108  0.127  5.279  2.108  0.127  5.280  2.108  0.127  5.304  3.513  0.076  5.338  2.108  0.127  5.400  2.108  0.127  8.610  2.956  0.090 18.300  7.300  0.073
AtomPair CA 16 CA 50 SOGFUNC 8  6.217  2.956  0.105  6.333  2.244  0.138  6.477  2.108  0.147  6.504  2.244  0.138  6.508  2.956  0.105  6.584  2.956  0.105  6.595  2.244  0.138 18.300  7.300  0.127
AtomPair CA 16 CA 51 SOGFUNC 8  8.904  2.956  0.097  8.914  2.108  0.136  8.998  2.244  0.128  9.032  2.244  0.128  9.044  2.108  0.136  9.148  2.244  0.128  9.181  2.244  0.128 18.300  7.300  0.118
AtomPair CA 16 CA 62 SOGFUNC 4  8.484  4.123  0.143  8.527  4.123  0.143  9.297  3.973  0.148 18.300  7.300  0.565
AtomPair CA 16 CA 63 SOGFUNC 4  6.793  4.123  0.140  7.181  3.391  0.170  7.383  4.214  0.137 18.300  7.300  0.553
AtomPair CA 16 CA 64 SOGFUNC 4  4.284  3.677  0.161  5.037  4.123  0.144  8.458  4.665  0.127 18.300  7.300  0.568
AtomPair CA 16 CA 65 SOGFUNC 3  7.764  3.892  0.158  8.137  3.677  0.167 18.300  7.300  0.674
AtomPair CA 16 CA 81 SOGFUNC 2  9.860  3.513  0.188 18.300  7.300  0.812
AtomPair CA 16 CA 84 SOGFUNC 2  9.959  3.677  0.181 18.300  7.300  0.819
AtomPair CA 16 CA 189 SOGFUNC 3  8.027  3.391  0.181  8.374  4.123  0.149 18.300  7.300  0.671
AtomPair CA 17 CA 39 SOGFUNC 10  9.283  3.391  0.116  9.470  3.391  0.116  9.569  3.391  0.116  9.618  3.391  0.116  9.747  4.490  0.087  9.848  3.973  0.099  9.931  3.973  0.099  9.958  3.973  0.099  9.980  3.973  0.099 18.300  7.300  0.054
AtomPair CA 17 CA 40 SOGFUNC 8  9.112  3.677  0.126  9.147  4.214  0.110  9.642  3.973  0.117  9.781  3.973  0.117  9.833  4.214  0.110  9.942  3.973  0.117  9.971  4.214  0.110 18.300  7.300  0.191
AtomPair CA 17 CA 42 SOGFUNC 10  7.024  4.665  0.084  8.425  3.391  0.116  8.970  3.391  0.116  8.990  3.973  0.099  9.039  3.391  0.116  9.072  3.391  0.116  9.099  3.973  0.099  9.125  3.973  0.099  9.334  3.973  0.099 18.300  7.300  0.054
AtomPair CA 17 CA 43 SOGFUNC 10  5.316  2.956  0.107  5.401  2.108  0.150  5.578  2.956  0.107  5.845  3.513  0.090  6.045  2.956  0.107  6.139  3.513  0.090  6.153  3.513  0.090  6.225  2.956  0.107  7.717  2.956  0.107 18.300  7.300  0.043
AtomPair CA 17 CA 44 SOGFUNC 10  5.177  2.956  0.108  5.529  2.956  0.108  7.737  2.754  0.116  8.348  3.513  0.091  8.631  2.754  0.116  8.974  2.754  0.116  9.217  2.754  0.116  9.242  3.513  0.091  9.250  3.513  0.091 18.300  7.300  0.044
AtomPair CA 17 CA 45 SOGFUNC 9  5.625  2.108  0.157  6.900  3.513  0.094  9.097  2.956  0.112  9.446  2.754  0.120  9.813  2.754  0.120  9.866  3.513  0.094  9.910  2.754  0.120  9.945  3.513  0.094 18.300  7.300  0.090
AtomPair CA 17 CA 46 SOGFUNC 10  6.289  2.108  0.131  7.084  2.754  0.100  7.253  2.754  0.100  7.254  2.754  0.100  7.261  2.754  0.100  7.332  2.754  0.100  7.615  2.754  0.100  8.087  2.754  0.100  8.362  2.108  0.131 18.300  7.300  0.038
AtomPair CA 17 CA 47 SOGFUNC 9  4.723  2.108  0.125  6.267  2.108  0.125  6.303  2.108  0.125  6.307  2.108  0.125  6.346  2.956  0.089  6.493  2.956  0.089  6.518  2.108  0.125  6.570  2.108  0.125 18.300  7.300  0.072
AtomPair CA 17 CA 48 SOGFUNC 9  4.286  2.108  0.125  4.331  2.108  0.125  4.359  2.956  0.089  4.402  2.108  0.125  4.421  2.956  0.089  4.441  2.108  0.125  4.565  2.108  0.125  8.083  2.108  0.125 18.300  7.300  0.072
AtomPair CA 17 CA 49 SOGFUNC 8  6.200  2.956  0.122  6.272  2.956  0.122  6.332  2.956  0.122  6.370  2.956  0.122  6.374  2.956  0.122  6.377  2.956  0.122  6.438  2.956  0.122 18.300  7.300  0.148
AtomPair CA 17 CA 50 SOGFUNC 8  8.675  2.108  0.137  8.790  2.108  0.137  8.838  2.108  0.137  8.840  2.108  0.137  8.909  2.956  0.098  8.926  2.108  0.137  9.051  2.956  0.098 18.300  7.300  0.119
AtomPair CA 17 CA 63 SOGFUNC 3  9.424  3.973  0.153  9.450  3.391  0.180 18.300  7.300  0.667
AtomPair CA 17 CA 64 SOGFUNC 3  5.920  4.214  0.151  6.434  4.123  0.154 18.300  7.300  0.695
AtomPair CA 17 CA 65 SOGFUNC 3  7.948  4.214  0.148  8.035  3.677  0.169 18.300  7.300  0.683
AtomPair CA 17 CA 82 SOGFUNC 2  8.667  3.973  0.170 18.300  7.300  0.830
AtomPair CA 17 CA 83 SOGFUNC 2  7.744  4.214  0.161 18.300  7.300  0.839
AtomPair CA 17 CA 84 SOGFUNC 2  6.455  4.214  0.161 18.300  7.300  0.839
AtomPair CA 17 CA 85 SOGFUNC 2  6.592  3.973  0.170 18.300  7.300  0.830
AtomPair CA 17 CA 86 SOGFUNC 2  8.060  3.973  0.170 18.300  7.300  0.830
AtomPair CA 17 CA 110 SOGFUNC 2  9.700  3.513  0.188 18.300  7.300  0.812
AtomPair CA 17 CA 189 SOGFUNC 3  9.475  3.973  0.153  9.924  3.391  0.180 18.300  7.300  0.667
AtomPair CA 17 CA 266 SOGFUNC 2  9.784  2.956  0.215 18.300  7.300  0.785
AtomPair CA 18 CA 39 SOGFUNC 2  9.964  3.973  0.170 18.300  7.300  0.830
AtomPair CA 18 CA 40 SOGFUNC 2  9.969  3.973  0.170 18.300  7.300  0.830
AtomPair CA 18 CA 41 SOGFUNC 2  9.996  3.973  0.170 18.300  7.300  0.830
AtomPair CA 18 CA 42 SOGFUNC 3  8.687  4.214  0.150  9.396  3.973  0.159 18.300  7.300  0.691
AtomPair CA 18 CA 43 SOGFUNC 10  5.697  3.973  0.112  7.402  4.214  0.105  7.480  4.214  0.105  7.823  4.214  0.105  8.105  4.214  0.105  8.118  4.214  0.105  8.573  4.665  0.095  9.002  4.665  0.095  9.701  3.973  0.112 18.300  7.300  0.061
AtomPair CA 18 CA 44 SOGFUNC 5  5.947  2.956  0.167  6.094  2.956  0.167  9.585  4.058  0.121  9.814  3.513  0.140 18.300  7.300  0.405
AtomPair CA 18 CA 45 SOGFUNC 6  4.774  2.108  0.202  6.352  3.513  0.121  8.406  2.956  0.144  9.912  3.513  0.121  9.946  3.513  0.121 18.300  7.300  0.291
AtomPair CA 18 CA 46 SOGFUNC 10  5.037  2.108  0.140  5.896  2.108  0.140  6.394  2.754  0.107  6.519  2.754  0.107  6.520  2.754  0.107  6.668  2.754  0.107  6.961  3.513  0.084  7.041  3.513  0.084  8.519  3.513  0.084 18.300  7.300  0.040
AtomPair CA 18 CA 47 SOGFUNC 10  4.902  2.108  0.137  5.582  2.754  0.105  5.603  2.754  0.105  5.738  2.754  0.105  5.766  2.754  0.105  5.937  2.754  0.105  6.781  3.513  0.082  6.997  2.108  0.137  7.538  3.513  0.082 18.300  7.300  0.039
AtomPair CA 18 CA 48 SOGFUNC 9  4.242  2.754  0.127  4.284  2.754  0.127  4.460  3.513  0.099  4.460  3.513  0.099  4.611  3.513  0.099  5.446  2.956  0.118  5.764  2.956  0.118  8.679  2.956  0.118 18.300  7.300  0.095
AtomPair CA 18 CA 49 SOGFUNC 8  7.798  3.513  0.107  7.806  3.513  0.107  8.044  2.754  0.136  8.067  2.754  0.136  8.091  3.513  0.107  8.798  2.956  0.127  9.045  2.956  0.127 18.300  7.300  0.154
AtomPair CA 18 CA 64 SOGFUNC 3  8.138  4.665  0.135  8.932  3.677  0.172 18.300  7.300  0.693
AtomPair CA 18 CA 65 SOGFUNC 3  9.129  4.214  0.151  9.385  4.214  0.151 18.300  7.300  0.698
AtomPair CA 18 CA 77 SOGFUNC 2  9.831  2.108  0.278 18.300  7.300  0.722
AtomPair CA 18 CA 81 SOGFUNC 2  9.031  4.214  0.161 18.300  7.300  0.839
AtomPair CA 18 CA 82 SOGFUNC 2  6.890  3.391  0.193 18.300  7.300  0.807
AtomPair CA 18 CA 83 SOGFUNC 3  7.306  3.677  0.169  8.677  4.214  0.148 18.300  7.300  0.683
AtomPair CA 18 CA 84 SOGFUNC 3  6.821  3.677  0.168  6.960  3.973  0.155 18.300  7.300  0.677
AtomPair CA 18 CA 85 SOGFUNC 3  4.918  3.391  0.180  8.346  3.973  0.153 18.300  7.300  0.667
AtomPair CA 18 CA 86 SOGFUNC 2  6.258  3.973  0.170 18.300  7.300  0.830
AtomPair CA 18 CA 87 SOGFUNC 3  8.503  3.391  0.180  9.789  3.973  0.153 18.300  7.300  0.667
AtomPair CA 18 CA 109 SOGFUNC 2  9.485  2.956  0.215 18.300  7.300  0.785
AtomPair CA 18 CA 110 SOGFUNC 2  9.673  2.108  0.278 18.300  7.300  0.722
AtomPair CA 18 CA 265 SOGFUNC 2  8.943  4.214  0.161 18.300  7.300  0.839
AtomPair CA 18 CA 266 SOGFUNC 2  9.924  3.513  0.188 18.300  7.300  0.812
AtomPair CA 19 CA 35 SOGFUNC 2  9.434  4.333  0.158 18.300  7.300  0.842
AtomPair CA 19 CA 36 SOGFUNC 2  9.527  3.391  0.193 18.300  7.300  0.807
AtomPair CA 19 CA 39 SOGFUNC 2  8.233  3.973  0.170 18.300  7.300  0.830
AtomPair CA 19 CA 40 SOGFUNC 2  9.487  3.973  0.170 18.300  7.300  0.830
AtomPair CA 19 CA 41 SOGFUNC 2  9.956  3.973  0.170 18.300  7.300  0.830
AtomPair CA 19 CA 42 SOGFUNC 4  9.654  3.973  0.144  9.788  3.391  0.169  9.875  4.214  0.136 18.300  7.300  0.550
AtomPair CA 19 CA 43 SOGFUNC 8  8.133  4.214  0.111  8.425  3.677  0.127  8.720  4.214  0.111  8.874  4.214  0.111  8.977  4.214  0.111  9.307  3.973  0.118  9.555  3.973  0.118 18.300  7.300  0.192
AtomPair CA 19 CA 44 SOGFUNC 3  6.655  3.973  0.153  8.574  3.391  0.180 18.300  7.300  0.667
AtomPair CA 19 CA 45 SOGFUNC 10  5.834  1.871  0.152  6.101  2.108  0.135  7.994  2.956  0.096  9.094  2.754  0.104  9.189  2.754  0.104  9.230  2.754  0.104  9.431  2.754  0.104  9.459  3.513  0.081  9.766  3.513  0.081 18.300  7.300  0.039
AtomPair CA 19 CA 46 SOGFUNC 10  4.574  1.871  0.135  4.993  2.108  0.120  5.229  2.108  0.120  5.534  2.754  0.092  5.734  2.754  0.092  5.763  2.754  0.092  5.895  2.754  0.092  5.900  2.754  0.092  6.468  2.754  0.092  6.837  3.513  0.072
AtomPair CA 19 CA 47 SOGFUNC 10  4.155  3.513  0.073  4.382  2.754  0.093  4.438  3.513  0.073  4.498  2.754  0.093  4.527  2.754  0.093  4.794  2.108  0.121  5.406  2.108  0.121  5.418  2.754  0.093  5.640  2.108  0.121  6.155  2.108  0.121
AtomPair CA 19 CA 48 SOGFUNC 10  4.806  2.108  0.131  4.843  3.513  0.079  4.855  2.754  0.100  4.928  2.754  0.100  4.946  3.513  0.079  5.016  2.754  0.100  5.270  2.956  0.093  8.290  2.108  0.131  8.421  2.956  0.093  8.481  2.956  0.093
AtomPair CA 19 CA 49 SOGFUNC 8  8.491  2.956  0.124  8.582  3.513  0.104  8.582  2.956  0.124  8.588  2.956  0.124  8.692  2.956  0.124  8.722  2.956  0.124  8.932  2.956  0.124 18.300  7.300  0.151
AtomPair CA 19 CA 65 SOGFUNC 3  9.653  3.677  0.166  9.835  3.677  0.166 18.300  7.300  0.668
AtomPair CA 19 CA 72 SOGFUNC 2  9.564  2.108  0.278 18.300  7.300  0.722
AtomPair CA 19 CA 75 SOGFUNC 2  9.964  2.956  0.215 18.300  7.300  0.785
AtomPair CA 19 CA 76 SOGFUNC 2  8.907  2.108  0.278 18.300  7.300  0.722
AtomPair CA 19 CA 81 SOGFUNC 2  8.661  3.973  0.170 18.300  7.300  0.830
AtomPair CA 19 CA 82 SOGFUNC 3  9.592  3.391  0.175  9.977  3.391  0.175 18.300  7.300  0.650
AtomPair CA 19 CA 83 SOGFUNC 3  9.975  3.973  0.155  9.991  3.677  0.168 18.300  7.300  0.677
AtomPair CA 19 CA 84 SOGFUNC 4  6.439  3.973  0.142  8.870  3.677  0.153  9.270  3.391  0.166 18.300  7.300  0.539
AtomPair CA 19 CA 85 SOGFUNC 4  5.827  3.973  0.145  6.155  4.041  0.143  8.753  3.677  0.157 18.300  7.300  0.554
AtomPair CA 19 CA 86 SOGFUNC 4  4.707  3.973  0.143  4.777  3.973  0.143  7.571  3.391  0.168 18.300  7.300  0.546
AtomPair CA 19 CA 87 SOGFUNC 4  6.060  3.973  0.140  6.076  3.391  0.164  6.305  3.391  0.164 18.300  7.300  0.533
AtomPair CA 19 CA 88 SOGFUNC 5  7.126  3.391  0.158  7.880  3.973  0.135  8.470  4.041  0.132  9.960  3.973  0.135 18.300  7.300  0.440
AtomPair CA 19 CA 96 SOGFUNC 2  9.637  4.333  0.158 18.300  7.300  0.842
AtomPair CA 19 CA 108 SOGFUNC 2  9.738  2.956  0.215 18.300  7.300  0.785
AtomPair CA 19 CA 109 SOGFUNC 2  9.914  2.956  0.215 18.300  7.300  0.785
AtomPair CA 19 CA 110 SOGFUNC 2  9.973  2.108  0.278 18.300  7.300  0.722
AtomPair CA 19 CA 111 SOGFUNC 3  9.202  2.108  0.232  9.532  2.108  0.232 18.300  7.300  0.536
AtomPair CA 19 CA 112 SOGFUNC 3  9.225  2.956  0.177  9.715  2.108  0.249 18.300  7.300  0.574
AtomPair CA 19 CA 113 SOGFUNC 2  9.958  2.956  0.215 18.300  7.300  0.785
AtomPair CA 19 CA 266 SOGFUNC 2  9.307  3.391  0.193 18.300  7.300  0.807
AtomPair CA 19 CA 268 SOGFUNC 2  9.806  3.391  0.193 18.300  7.300  0.807
AtomPair CA 20 CA 28 SOGFUNC 2  7.681  4.490  0.153 18.300  7.300  0.847
AtomPair CA 20 CA 30 SOGFUNC 2  9.783  3.973  0.170 18.300  7.300  0.830
AtomPair CA 20 CA 31 SOGFUNC 2  7.397  3.973  0.170 18.300  7.300  0.830
AtomPair CA 20 CA 34 SOGFUNC 2  9.043  4.333  0.158 18.300  7.300  0.842
AtomPair CA 20 CA 35 SOGFUNC 2  8.553  4.041  0.167 18.300  7.300  0.833
AtomPair CA 20 CA 41 SOGFUNC 2  9.948  4.490  0.153 18.300  7.300  0.847
AtomPair CA 20 CA 42 SOGFUNC 2  9.951  3.973  0.170 18.300  7.300  0.830
AtomPair CA 20 CA 43 SOGFUNC 3  9.641  3.973  0.157  9.658  3.973  0.157 18.300  7.300  0.685
AtomPair CA 20 CA 45 SOGFUNC 4  7.654  2.654  0.181  8.513  2.108  0.228  9.815  3.717  0.129 18.300  7.300  0.461
AtomPair CA 20 CA 46 SOGFUNC 10  6.090  2.108  0.133  6.211  2.654  0.105  6.448  2.956  0.095  7.553  3.513  0.080  7.793  2.754  0.102  7.888  2.754  0.102  7.895  2.754  0.102  7.920  2.754  0.102  7.998  2.754  0.102  8.435  3.513  0.080
AtomPair CA 20 CA 47 SOGFUNC 10  4.609  2.956  0.082  4.744  2.956  0.082  4.781  2.108  0.114  5.035  2.108  0.114  5.141  2.108  0.114  5.194  2.108  0.114  5.214  2.108  0.114  5.237  3.513  0.069  5.258  2.108  0.114  5.565  2.956  0.082
AtomPair CA 20 CA 48 SOGFUNC 10  5.573  2.108  0.121  5.647  2.108  0.121  5.657  2.108  0.121  5.669  2.956  0.086  5.709  2.956  0.086  5.852  2.108  0.121  5.853  2.956  0.086  5.891  2.956  0.086  5.977  2.956  0.086  7.334  2.956  0.086
AtomPair CA 20 CA 49 SOGFUNC 10  6.841  2.956  0.089  8.149  2.108  0.125  8.320  2.108  0.125  8.343  2.956  0.089  8.382  2.956  0.089  8.384  2.956  0.089  8.404  2.108  0.125  8.461  2.956  0.089  8.507  2.956  0.089  9.721  2.956  0.089
AtomPair CA 20 CA 72 SOGFUNC 2  9.950  2.956  0.215 18.300  7.300  0.785
AtomPair CA 20 CA 73 SOGFUNC 2  9.581  2.108  0.278 18.300  7.300  0.722
AtomPair CA 20 CA 76 SOGFUNC 2  9.869  2.654  0.234 18.300  7.300  0.766
AtomPair CA 20 CA 77 SOGFUNC 2  9.017  2.108  0.278 18.300  7.300  0.722
AtomPair CA 20 CA 82 SOGFUNC 2  9.640  3.391  0.193 18.300  7.300  0.807
AtomPair CA 20 CA 84 SOGFUNC 3  7.079  3.973  0.160  9.911  4.490  0.142 18.300  7.300  0.698
AtomPair CA 20 CA 85 SOGFUNC 10  7.098  3.391  0.118  7.956  3.973  0.101  8.560  4.533  0.088  8.658  4.214  0.095  8.905  4.214  0.095  8.933  4.214  0.095  9.052  4.214  0.095  9.164  4.214  0.095  9.305  3.677  0.109  9.330  3.677  0.109
AtomPair CA 20 CA 86 SOGFUNC 10  5.958  4.490  0.093  6.142  3.391  0.123  7.632  3.973  0.105  7.880  4.214  0.099  8.157  4.214  0.099  8.390  4.214  0.099  8.402  4.214  0.099  8.427  3.677  0.113  8.589  3.677  0.113 18.300  7.300  0.057
AtomPair CA 20 CA 87 SOGFUNC 10  4.774  3.973  0.101  4.847  3.973  0.101  5.036  3.391  0.119  6.666  4.214  0.096  6.953  3.677  0.110  7.012  3.677  0.110  7.024  4.214  0.096  7.047  4.214  0.096  7.330  4.665  0.086  9.053  4.665  0.086
AtomPair CA 20 CA 88 SOGFUNC 10  5.777  4.533  0.084  5.967  3.391  0.113  6.298  3.973  0.096  6.512  3.391  0.113  6.514  3.973  0.096  6.557  3.391  0.113  6.639  3.973  0.096  6.657  3.973  0.096  6.801  3.973  0.096  7.037  3.973  0.096
AtomPair CA 20 CA 89 SOGFUNC 10  7.795  3.973  0.097  7.884  3.391  0.114  7.890  3.391  0.114  7.973  3.973  0.097  8.056  4.533  0.085  8.081  3.973  0.097  8.306  3.391  0.114  8.373  4.333  0.089  8.424  3.973  0.097  8.733  3.973  0.097
AtomPair CA 20 CA 92 SOGFUNC 2  8.059  4.533  0.152 18.300  7.300  0.848
AtomPair CA 20 CA 93 SOGFUNC 2  9.318  4.041  0.167 18.300  7.300  0.833
AtomPair CA 20 CA 96 SOGFUNC 2  8.859  4.041  0.167 18.300  7.300  0.833
AtomPair CA 20 CA 111 SOGFUNC 3  9.847  2.956  0.191  9.983  2.956  0.191 18.300  7.300  0.618
AtomPair CA 20 CA 112 SOGFUNC 4  9.361  2.956  0.171  9.494  2.956  0.171  9.914  2.956  0.171 18.300  7.300  0.486
AtomPair CA 20 CA 113 SOGFUNC 7  9.479  3.513  0.126  9.620  3.513  0.126  9.666  3.513  0.126  9.697  3.513  0.126  9.715  3.513  0.126  9.827  3.513  0.126 18.300  7.300  0.243
AtomPair CA 20 CA 269 SOGFUNC 7  9.523  3.973  0.122  9.551  3.973  0.122  9.590  3.973  0.122  9.625  3.973  0.122  9.741  3.973  0.122  9.903  3.973  0.122 18.300  7.300  0.266
AtomPair CA 21 CA 27 SOGFUNC 2  8.525  4.333  0.158 18.300  7.300  0.842
AtomPair CA 21 CA 28 SOGFUNC 2  7.180  4.041  0.167 18.300  7.300  0.833
AtomPair CA 21 CA 29 SOGFUNC 2  7.567  3.391  0.193 18.300  7.300  0.807
AtomPair CA 21 CA 30 SOGFUNC 2  9.374  4.041  0.167 18.300  7.300  0.833
AtomPair CA 21 CA 31 SOGFUNC 3  8.445  4.041  0.155  9.716  3.973  0.158 18.300  7.300  0.687
AtomPair CA 21 CA 32 SOGFUNC 2  7.521  3.973  0.170 18.300  7.300  0.830
AtomPair CA 21 CA 35 SOGFUNC 2  9.108  3.391  0.193 18.300  7.300  0.807
AtomPair CA 21 CA 36 SOGFUNC 2  9.007  3.391  0.193 18.300  7.300  0.807
AtomPair CA 21 CA 38 SOGFUNC 2  9.260  3.391  0.193 18.300  7.300  0.807
AtomPair CA 21 CA 41 SOGFUNC 2  8.326  3.973  0.170 18.300  7.300  0.830
AtomPair CA 21 CA 42 SOGFUNC 6  9.422  3.391  0.145  9.515  3.973  0.124  9.905  3.391  0.145  9.981  3.973  0.124 10.000  3.973  0.124 18.300  7.300  0.337
AtomPair CA 21 CA 43 SOGFUNC 4  9.397  2.108  0.233  9.427  2.956  0.166  9.847  3.717  0.132 18.300  7.300  0.470
AtomPair CA 21 CA 46 SOGFUNC 10  6.816  2.108  0.105  7.379  2.108  0.105  8.940  2.654  0.084  9.247  2.956  0.075  9.693  2.108  0.105  9.737  2.108  0.105  9.825  2.108  0.105  9.834  2.108  0.105  9.878  2.108  0.105  9.906  2.108  0.105
AtomPair CA 21 CA 47 SOGFUNC 10  5.712  2.956  0.073  5.848  2.108  0.103  6.028  2.108  0.103  6.149  2.108  0.103  6.180  2.108  0.103  6.189  2.108  0.103  6.198  2.108  0.103  6.233  2.108  0.103  6.257  2.108  0.103  6.444  2.108  0.103
AtomPair CA 21 CA 48 SOGFUNC 10  4.600  2.108  0.116  4.607  2.956  0.082  4.637  2.956  0.082  4.637  2.108  0.116  4.689  2.108  0.116  4.777  2.956  0.082  4.870  2.108  0.116  4.973  2.956  0.082  5.014  2.108  0.116  6.780  2.654  0.092
AtomPair CA 21 CA 49 SOGFUNC 10  5.799  2.956  0.077  5.806  2.108  0.108  5.827  2.108  0.108  5.899  2.108  0.108  5.918  2.108  0.108  5.926  2.108  0.108  5.942  2.956  0.077  6.000  2.108  0.108  7.276  2.108  0.108  7.840  2.654  0.086
AtomPair CA 21 CA 50 SOGFUNC 10  6.969  2.956  0.079  6.983  2.108  0.111  6.995  2.956  0.079  7.028  2.108  0.111  7.101  2.108  0.111  7.161  2.108  0.111  7.327  2.956  0.079  8.103  1.871  0.125  8.389  2.108  0.111  9.670  2.956  0.079
AtomPair CA 21 CA 68 SOGFUNC 2  9.954  4.041  0.167 18.300  7.300  0.833
AtomPair CA 21 CA 72 SOGFUNC 2  8.580  1.871  0.302 18.300  7.300  0.698
AtomPair CA 21 CA 80 SOGFUNC 2  9.927  2.108  0.278 18.300  7.300  0.722
AtomPair CA 21 CA 84 SOGFUNC 2  9.589  3.391  0.193 18.300  7.300  0.807
AtomPair CA 21 CA 85 SOGFUNC 8  6.868  3.973  0.107  6.953  3.391  0.126  7.014  3.391  0.126  7.044  3.391  0.126  7.108  3.973  0.107  7.118  3.391  0.126  7.197  3.973  0.107 18.300  7.300  0.175
AtomPair CA 21 CA 86 SOGFUNC 10  7.440  3.677  0.103  7.526  3.677  0.103  7.633  3.677  0.103  7.662  4.041  0.094  7.698  4.214  0.090  7.799  4.214  0.090  7.845  3.391  0.112  8.505  3.973  0.096  8.758  3.973  0.096  9.467  3.391  0.112
AtomPair CA 21 CA 87 SOGFUNC 10  5.855  3.391  0.110  6.136  4.041  0.092  6.425  3.391  0.110  7.025  3.391  0.110  7.078  3.973  0.094  7.186  3.677  0.102  7.217  3.391  0.110  7.236  3.973  0.094  7.395  3.973  0.094  8.065  4.490  0.083
AtomPair CA 21 CA 88 SOGFUNC 10  4.539  4.041  0.089  4.706  3.391  0.106  4.848  3.973  0.091  4.872  3.391  0.106  4.925  3.973  0.091  4.925  3.391  0.106  4.994  3.391  0.106  5.003  3.973  0.091  5.042  3.391  0.106  5.142  3.391  0.106
AtomPair CA 21 CA 89 SOGFUNC 10  6.162  3.391  0.106  6.277  3.973  0.090  6.317  3.391  0.106  6.335  4.333  0.083  6.340  3.391  0.106  6.341  4.041  0.089  6.344  3.391  0.106  6.426  3.391  0.106  6.469  3.391  0.106  6.508  3.391  0.106
AtomPair CA 21 CA 90 SOGFUNC 10  7.202  3.391  0.106  7.767  3.391  0.106  8.498  3.973  0.091  8.537  4.490  0.080  8.570  3.391  0.106  8.605  3.391  0.106  8.610  3.391  0.106  8.722  3.391  0.106  8.750  4.333  0.083  8.832  3.391  0.106
AtomPair CA 21 CA 91 SOGFUNC 2  8.238  4.333  0.158 18.300  7.300  0.842
AtomPair CA 21 CA 92 SOGFUNC 2  4.668  4.041  0.167 18.300  7.300  0.833
AtomPair CA 21 CA 93 SOGFUNC 3  7.020  4.333  0.142  8.443  3.391  0.182 18.300  7.300  0.676
AtomPair CA 21 CA 94 SOGFUNC 2  9.225  4.041  0.167 18.300  7.300  0.833
AtomPair CA 21 CA 95 SOGFUNC 2  7.267  4.333  0.158 18.300  7.300  0.842
AtomPair CA 21 CA 96 SOGFUNC 2  7.153  4.333  0.158 18.300  7.300  0.842
AtomPair CA 21 CA 111 SOGFUNC 2  9.904  2.108  0.278 18.300  7.300  0.722
AtomPair CA 21 CA 112 SOGFUNC 8  9.579  2.108  0.127  9.610  2.108  0.127  9.611  2.108  0.127  9.617  2.108  0.127  9.683  2.108  0.127  9.806  2.108  0.127  9.986  2.108  0.127 18.300  7.300  0.110
AtomPair CA 21 CA 113 SOGFUNC 10  9.436  2.956  0.086  9.493  2.108  0.121  9.498  2.108  0.121  9.634  2.956  0.086  9.655  2.108  0.121  9.731  2.654  0.096  9.734  2.108  0.121  9.788  2.956  0.086  9.817  2.956  0.086  9.826  3.513  0.073
AtomPair CA 21 CA 114 SOGFUNC 2  9.358  2.108  0.278 18.300  7.300  0.722
AtomPair CA 21 CA 268 SOGFUNC 2  9.596  3.391  0.193 18.300  7.300  0.807
AtomPair CA 22 CA 27 SOGFUNC 2  5.917  4.333  0.158 18.300  7.300  0.842
AtomPair CA 22 CA 28 SOGFUNC 3  5.876  4.533  0.141  8.445  3.973  0.161 18.300  7.300  0.699
AtomPair CA 22 CA 29 SOGFUNC 3  7.189  3.973  0.157  8.413  3.973  0.157 18.300  7.300  0.685
AtomPair CA 22 CA 30 SOGFUNC 2  6.621  4.490  0.153 18.300  7.300  0.847
AtomPair CA 22 CA 31 SOGFUNC 3  7.174  3.973  0.157  9.562  3.973  0.157 18.300  7.300  0.685
AtomPair CA 22 CA 32 SOGFUNC 2  8.842  3.973  0.170 18.300  7.300  0.830
AtomPair CA 22 CA 38 SOGFUNC 2  9.963  3.391  0.193 18.300  7.300  0.807
AtomPair CA 22 CA 39 SOGFUNC 8  8.499  3.973  0.111  8.537  3.391  0.131  8.847  3.391  0.131  8.987  3.973  0.111  9.377  3.973  0.111  9.406  3.973  0.111  9.549  3.973  0.111 18.300  7.300  0.182
AtomPair CA 22 CA 42 SOGFUNC 8  7.753  2.956  0.111  8.121  2.956  0.111  8.215  2.956  0.111  8.373  2.108  0.155  8.421  2.956  0.111  8.446  2.108  0.155  8.453  2.956  0.111 18.300  7.300  0.135
AtomPair CA 22 CA 43 SOGFUNC 6  8.971  2.956  0.142  9.040  2.956  0.142  9.555  2.956  0.142  9.584  2.956  0.142  9.684  2.956  0.142 18.300  7.300  0.288
AtomPair CA 22 CA 47 SOGFUNC 10  6.664  2.108  0.113  6.822  2.108  0.113  6.832  2.956  0.081  6.876  2.108  0.113  6.941  2.108  0.113  6.963  2.956  0.081  6.995  2.108  0.113  7.942  2.956  0.081  8.468  2.108  0.113  8.892  2.956  0.081
AtomPair CA 22 CA 48 SOGFUNC 10  6.006  2.108  0.115  6.034  2.108  0.115  6.088  2.108  0.115  6.117  2.956  0.082  6.138  2.956  0.082  6.228  2.108  0.115  6.256  2.108  0.115  6.455  2.108  0.115  6.490  2.956  0.082  7.951  3.570  0.068
AtomPair CA 22 CA 49 SOGFUNC 10  4.710  2.956  0.098  4.909  2.956  0.098  4.975  2.956  0.098  4.976  2.956  0.098  4.982  2.956  0.098  5.089  2.956  0.098  5.120  2.654  0.109  5.127  2.956  0.098  6.728  2.956  0.098  7.394  2.654  0.109
AtomPair CA 22 CA 50 SOGFUNC 10  5.907  2.108  0.116  6.051  2.108  0.116  6.062  2.956  0.082  6.083  2.108  0.116  6.122  2.956  0.082  6.183  2.108  0.116  6.226  2.108  0.116  6.273  2.956  0.082  7.738  2.654  0.092  7.809  2.956  0.082
AtomPair CA 22 CA 51 SOGFUNC 10  7.890  2.956  0.091  8.000  2.956  0.091  8.381  2.108  0.127  8.413  2.956  0.091  8.484  2.956  0.091  8.528  2.108  0.127  8.535  2.108  0.127  8.540  2.108  0.127  8.551  2.956  0.091 18.300  7.300  0.037
AtomPair CA 22 CA 53 SOGFUNC 2  9.847  2.654  0.234 18.300  7.300  0.766
AtomPair CA 22 CA 73 SOGFUNC 2  9.163  2.956  0.215 18.300  7.300  0.785
AtomPair CA 22 CA 75 SOGFUNC 2  9.667  2.108  0.278 18.300  7.300  0.722
AtomPair CA 22 CA 79 SOGFUNC 2  9.098  2.956  0.215 18.300  7.300  0.785
AtomPair CA 22 CA 84 SOGFUNC 2  9.502  3.391  0.193 18.300  7.300  0.807
AtomPair CA 22 CA 85 SOGFUNC 8  8.935  3.973  0.107  9.371  3.391  0.126  9.503  3.391  0.126  9.542  3.973  0.107  9.572  3.973  0.107  9.644  3.391  0.126  9.835  3.391  0.126 18.300  7.300  0.175
AtomPair CA 22 CA 86 SOGFUNC 2  9.989  4.214  0.161 18.300  7.300  0.839
AtomPair CA 22 CA 87 SOGFUNC 10  7.222  3.973  0.102  7.596  3.973  0.102  8.721  4.533  0.089  8.864  3.973  0.102  8.910  3.973  0.102  8.975  3.973  0.102  8.976  4.214  0.096  9.089  3.973  0.102  9.312  3.973  0.102  9.414  3.973  0.102
AtomPair CA 22 CA 88 SOGFUNC 10  5.554  3.973  0.098  5.619  3.973  0.098  5.654  3.973  0.098  5.744  3.391  0.115  5.745  3.391  0.115  5.785  3.973  0.098  5.843  3.973  0.098  5.930  3.973  0.098  5.992  3.973  0.098  6.112  4.533  0.086
AtomPair CA 22 CA 89 SOGFUNC 10  4.556  3.973  0.100  4.659  3.973  0.100  4.665  3.973  0.100  4.715  3.973  0.100  4.732  3.973  0.100  4.793  3.391  0.117  4.811  3.973  0.100  4.825  4.041  0.098  4.957  3.973  0.100  5.373  4.533  0.087
AtomPair CA 22 CA 90 SOGFUNC 10  5.737  3.973  0.094  5.922  3.391  0.110  5.929  3.391  0.110  5.948  3.391  0.110  5.981  3.973  0.094  6.039  3.973  0.094  6.050  3.973  0.094  6.091  3.391  0.110  6.127  3.973  0.094  7.037  4.041  0.092
AtomPair CA 22 CA 91 SOGFUNC 10  6.952  4.041  0.089  7.085  3.391  0.106  7.091  3.391  0.106  7.125  3.391  0.106  7.172  3.391  0.106  7.235  3.391  0.106  7.272  3.391  0.106  7.345  3.973  0.090  8.430  4.333  0.083  8.750  3.391  0.106
AtomPair CA 22 CA 92 SOGFUNC 3  4.832  4.533  0.137  8.498  3.391  0.183 18.300  7.300  0.680
AtomPair CA 22 CA 93 SOGFUNC 3  5.056  3.973  0.158  7.984  4.041  0.155 18.300  7.300  0.687
AtomPair CA 22 CA 94 SOGFUNC 2  7.759  3.973  0.170 18.300  7.300  0.830
AtomPair CA 22 CA 95 SOGFUNC 3  8.960  4.041  0.157  9.645  4.333  0.147 18.300  7.300  0.696
AtomPair CA 22 CA 96 SOGFUNC 3  8.047  2.108  0.244  9.942  2.654  0.194 18.300  7.300  0.563
AtomPair CA 22 CA 97 SOGFUNC 2  8.516  1.871  0.302 18.300  7.300  0.698
AtomPair CA 22 CA 99 SOGFUNC 2  9.890  2.956  0.215 18.300  7.300  0.785
AtomPair CA 22 CA 112 SOGFUNC 7  9.677  2.108  0.159  9.717  2.956  0.113  9.806  2.956  0.113  9.857  2.108  0.159  9.865  2.956  0.113  9.991  2.108  0.159 18.300  7.300  0.183
AtomPair CA 22 CA 113 SOGFUNC 8  9.534  2.108  0.143  9.730  2.956  0.102  9.733  2.108  0.143  9.796  2.108  0.143  9.842  2.956  0.102  9.864  2.956  0.102  9.991  2.108  0.143 18.300  7.300  0.124
AtomPair CA 22 CA 114 SOGFUNC 10  9.071  2.956  0.101  9.296  2.956  0.101  9.336  2.956  0.101  9.343  2.956  0.101  9.496  2.956  0.101  9.515  2.956  0.101  9.527  2.956  0.101  9.542  2.956  0.101  9.951  2.654  0.112  9.964  3.570  0.083
AtomPair CA 22 CA 115 SOGFUNC 9  9.296  2.956  0.109  9.367  2.956  0.109  9.376  2.956  0.109  9.397  2.956  0.109  9.457  2.956  0.109  9.530  2.956  0.109  9.649  2.956  0.109  9.713  2.108  0.152 18.300  7.300  0.088
AtomPair CA 22 CA 250 SOGFUNC 2  9.989  3.973  0.170 18.300  7.300  0.830
AtomPair CA 22 CA 269 SOGFUNC 8  8.610  3.391  0.137  8.861  3.973  0.117  9.076  3.973  0.117  9.357  4.490  0.103  9.374  3.973  0.117  9.401  4.490  0.103  9.468  3.973  0.117 18.300  7.300  0.190
AtomPair CA 23 CA 28 SOGFUNC 3  5.763  4.490  0.142  8.794  3.973  0.160 18.300  7.300  0.698
AtomPair CA 23 CA 29 SOGFUNC 2  5.848  3.973  0.170 18.300  7.300  0.830
AtomPair CA 23 CA 30 SOGFUNC 3  8.108  3.973  0.157  8.441  3.973  0.157 18.300  7.300  0.685
AtomPair CA 23 CA 31 SOGFUNC 4  6.841  3.973  0.143  7.454  3.973  0.143  9.774  3.391  0.168 18.300  7.300  0.546
AtomPair CA 23 CA 32 SOGFUNC 5  7.545  3.973  0.138  9.916  3.973  0.138  9.937  3.973  0.138  9.972  3.973  0.138 18.300  7.300  0.449
AtomPair CA 23 CA 33 SOGFUNC 2  9.757  3.973  0.170 18.300  7.300  0.830
AtomPair CA 23 CA 34 SOGFUNC 2  7.511  3.973  0.170 18.300  7.300  0.830
AtomPair CA 23 CA 37 SOGFUNC 2  9.265  3.973  0.170 18.300  7.300  0.830
AtomPair CA 23 CA 38 SOGFUNC 2  8.699  3.973  0.170 18.300  7.300  0.830
AtomPair CA 23 CA 39 SOGFUNC 6  9.057  3.973  0.130  9.229  3.973  0.130  9.397  3.973  0.130  9.554  3.973  0.130  9.905  3.973  0.130 18.300  7.300  0.352
AtomPair CA 23 CA 48 SOGFUNC 10  7.463  2.956  0.106  8.017  2.956  0.106  8.323  2.956  0.106  8.471  2.956  0.106  8.516  2.956  0.106  8.542  2.956  0.106  8.557  2.956  0.106  8.563  2.956  0.106  8.636  2.956  0.106 18.300  7.300  0.043
AtomPair CA 23 CA 49 SOGFUNC 10  5.985  2.956  0.097  6.002  3.570  0.080  6.051  2.654  0.108  6.057  2.956  0.097  6.082  2.956  0.097  6.105  2.956  0.097  6.107  2.956  0.097  6.189  2.956  0.097  7.795  2.956  0.097  9.574  2.108  0.136
AtomPair CA 23 CA 50 SOGFUNC 10  4.641  2.654  0.103  4.661  2.956  0.093  4.685  2.956  0.093  4.695  2.956  0.093  4.712  2.956  0.093  4.717  2.654  0.103  4.755  2.956  0.093  4.910  2.956  0.093  7.344  2.956  0.093  8.811  1.871  0.146
AtomPair CA 23 CA 51 SOGFUNC 10  5.621  2.956  0.106  5.631  2.956  0.106  5.649  2.956  0.106  5.688  2.956  0.106  5.767  2.956  0.106  5.805  2.956  0.106  5.883  2.956  0.106  7.047  2.956  0.106  7.589  2.956  0.106 18.300  7.300  0.043
AtomPair CA 23 CA 52 SOGFUNC 9  7.987  2.956  0.115  8.083  2.654  0.128  8.159  2.956  0.115  8.182  2.956  0.115  8.239  2.956  0.115  8.327  3.717  0.091  8.407  2.956  0.115  9.403  2.956  0.115 18.300  7.300  0.093
AtomPair CA 23 CA 53 SOGFUNC 2  9.854  2.108  0.278 18.300  7.300  0.722
AtomPair CA 23 CA 54 SOGFUNC 2  9.761  2.956  0.215 18.300  7.300  0.785
AtomPair CA 23 CA 76 SOGFUNC 8  9.519  2.956  0.122  9.546  2.956  0.122  9.591  2.956  0.122  9.642  2.956  0.122  9.763  2.956  0.122  9.770  2.956  0.122  9.956  2.956  0.122 18.300  7.300  0.148
AtomPair CA 23 CA 79 SOGFUNC 6  9.769  2.956  0.142  9.775  2.956  0.142  9.817  2.956  0.142  9.868  2.956  0.142  9.968  2.956  0.142 18.300  7.300  0.288
AtomPair CA 23 CA 80 SOGFUNC 8  8.678  2.956  0.122  8.765  2.956  0.122  8.920  2.956  0.122  9.025  2.956  0.122  9.030  2.956  0.122  9.145  2.956  0.122  9.368  2.956  0.122 18.300  7.300  0.148
AtomPair CA 23 CA 85 SOGFUNC 8  8.593  3.973  0.116  9.530  3.973  0.116  9.534  3.973  0.116  9.608  3.973  0.116  9.662  3.973  0.116  9.684  3.973  0.116  9.694  3.973  0.116 18.300  7.300  0.189
AtomPair CA 23 CA 86 SOGFUNC 2  9.923  3.973  0.170 18.300  7.300  0.830
AtomPair CA 23 CA 88 SOGFUNC 10  6.686  3.717  0.080  6.923  2.956  0.101  6.990  2.956  0.101  6.995  2.956  0.101  7.047  2.956  0.101  7.174  2.956  0.101  7.258  2.956  0.101  7.646  2.654  0.112  8.450  2.956  0.101  8.652  2.956  0.101
AtomPair CA 23 CA 89 SOGFUNC 10  5.419  2.654  0.111  6.082  2.956  0.100  6.140  2.956  0.100  6.159  2.956  0.100  6.169  2.956  0.100  6.231  3.717  0.079  6.256  2.956  0.100  6.258  2.956  0.100  6.295  2.956  0.100  6.629  2.654  0.111
AtomPair CA 23 CA 90 SOGFUNC 10  4.802  4.333  0.094  4.811  3.973  0.102  4.869  4.490  0.090  4.871  3.973  0.102  4.929  3.973  0.102  5.005  3.973  0.102  5.013  3.973  0.102  5.036  3.973  0.102  5.050  3.973  0.102  5.307  3.973  0.102
AtomPair CA 23 CA 91 SOGFUNC 10  4.597  3.391  0.115  5.911  3.973  0.098  6.013  3.973  0.098  6.051  3.973  0.098  6.070  3.973  0.098  6.106  4.041  0.097  6.125  3.973  0.098  6.164  3.973  0.098  6.183  3.973  0.098  7.289  3.973  0.098
AtomPair CA 23 CA 92 SOGFUNC 10  4.954  3.973  0.099  7.497  3.973  0.099  8.219  3.391  0.116  8.235  3.973  0.099  8.334  4.333  0.091  8.345  4.333  0.091  8.379  4.041  0.097  8.428  3.391  0.116  8.443  4.041  0.097  8.447  4.041  0.097
AtomPair CA 23 CA 93 SOGFUNC 3  5.614  3.973  0.153  7.900  3.391  0.180 18.300  7.300  0.667
AtomPair CA 23 CA 94 SOGFUNC 3  8.873  3.973  0.158  9.278  4.041  0.155 18.300  7.300  0.687
AtomPair CA 23 CA 95 SOGFUNC 3  8.064  2.956  0.177  9.260  2.108  0.249 18.300  7.300  0.574
AtomPair CA 23 CA 96 SOGFUNC 2  9.888  1.871  0.302 18.300  7.300  0.698
AtomPair CA 23 CA 99 SOGFUNC 2  9.707  2.956  0.215 18.300  7.300  0.785
AtomPair CA 23 CA 100 SOGFUNC 5  9.578  2.654  0.170  9.596  2.956  0.153  9.709  2.956  0.153  9.998  2.956  0.153 18.300  7.300  0.371
AtomPair CA 23 CA 112 SOGFUNC 2  9.906  2.956  0.215 18.300  7.300  0.785
AtomPair CA 23 CA 114 SOGFUNC 2  9.933  2.956  0.215 18.300  7.300  0.785
AtomPair CA 23 CA 115 SOGFUNC 10  9.361  2.956  0.097  9.404  2.956  0.097  9.446  2.108  0.136  9.538  3.570  0.080  9.573  2.956  0.097  9.601  2.654  0.108  9.611  2.956  0.097  9.666  2.956  0.097  9.709  2.956  0.097  9.915  2.956  0.097
AtomPair CA 23 CA 116 SOGFUNC 2  8.579  1.871  0.302 18.300  7.300  0.698
AtomPair CA 23 CA 117 SOGFUNC 2  9.508  2.108  0.278 18.300  7.300  0.722
AtomPair CA 23 CA 194 SOGFUNC 2  9.165  3.391  0.193 18.300  7.300  0.807
AtomPair CA 23 CA 248 SOGFUNC 2  9.527  3.391  0.193 18.300  7.300  0.807
AtomPair CA 24 CA 29 SOGFUNC 2  8.921  3.973  0.170 18.300  7.300  0.830
AtomPair CA 24 CA 30 SOGFUNC 2  8.802  3.973  0.170 18.300  7.300  0.830
AtomPair CA 24 CA 31 SOGFUNC 3  6.997  3.973  0.157  8.460  3.973  0.157 18.300  7.300  0.685
AtomPair CA 24 CA 32 SOGFUNC 8  7.286  3.717  0.088  7.306  3.717  0.088  7.516  2.956  0.111  7.569  2.956  0.111  7.641  2.108  0.156  7.644  2.108  0.156  7.710  2.108  0.156 18.300  7.300  0.135
AtomPair CA 24 CA 33 SOGFUNC 4  9.555  2.956  0.184  9.923  3.717  0.147  9.935  3.717  0.147 18.300  7.300  0.523
AtomPair CA 24 CA 34 SOGFUNC 9  8.701  3.973  0.106  9.486  3.973  0.106  9.580  3.973  0.106  9.748  3.973  0.106  9.837  3.973  0.106  9.869  3.391  0.124  9.872  3.391  0.124  9.964  3.973  0.106 18.300  7.300  0.115
AtomPair CA 24 CA 35 SOGFUNC 8  7.109  4.123  0.111  7.161  4.123  0.111  7.343  4.123  0.111  7.433  3.973  0.115  7.456  3.973  0.115  7.476  4.123  0.111  7.510  3.391  0.135 18.300  7.300  0.189
AtomPair CA 24 CA 36 SOGFUNC 3  9.680  3.391  0.175  9.873  3.391  0.175 18.300  7.300  0.650
AtomPair CA 24 CA 38 SOGFUNC 8  8.721  3.391  0.129  8.743  3.391  0.129  8.969  3.391  0.129  9.080  4.490  0.097  9.081  3.391  0.129  9.147  4.490  0.097  9.317  3.973  0.110 18.300  7.300  0.180
AtomPair CA 24 CA 39 SOGFUNC 8  8.166  3.391  0.129  8.245  3.391  0.129  8.434  3.391  0.129  8.449  3.973  0.110  8.506  3.391  0.129  8.631  4.490  0.097  8.643  4.490  0.097 18.300  7.300  0.180
AtomPair CA 24 CA 49 SOGFUNC 9  7.445  2.956  0.111  7.454  2.956  0.111  7.535  2.956  0.111  7.543  2.654  0.123  7.561  2.956  0.111  7.620  2.956  0.111  7.738  2.956  0.111  8.932  2.654  0.123 18.300  7.300  0.090
AtomPair CA 24 CA 50 SOGFUNC 10  6.145  2.108  0.121  6.149  2.108  0.121  6.271  2.108  0.121  6.280  2.108  0.121  6.289  2.956  0.086  6.326  2.956  0.086  6.330  2.956  0.086  6.502  2.956  0.086  9.032  2.956  0.086  9.711  2.956  0.086
AtomPair CA 24 CA 51 SOGFUNC 10  4.811  2.108  0.126  4.819  2.108  0.126  4.827  2.108  0.126  4.854  2.108  0.126  5.000  2.956  0.090  5.084  2.956  0.090  5.140  2.956  0.090  6.586  2.654  0.100  8.860  2.956  0.090 18.300  7.300  0.036
AtomPair CA 24 CA 52 SOGFUNC 9  7.232  2.956  0.112  7.322  2.956  0.112  7.370  2.956  0.112  7.403  2.956  0.112  7.425  2.956  0.112  7.431  2.956  0.112  7.436  2.956  0.112  7.511  2.654  0.125 18.300  7.300  0.091
AtomPair CA 24 CA 53 SOGFUNC 10  7.824  2.654  0.100  8.489  2.956  0.090  9.620  2.956  0.090  9.663  2.108  0.126  9.704  2.956  0.090  9.721  2.956  0.090  9.737  2.108  0.126  9.847  2.108  0.126  9.866  2.108  0.126 18.300  7.300  0.036
AtomPair CA 24 CA 54 SOGFUNC 2  9.940  2.956  0.215 18.300  7.300  0.785
AtomPair CA 24 CA 75 SOGFUNC 2  9.184  2.956  0.215 18.300  7.300  0.785
AtomPair CA 24 CA 89 SOGFUNC 10  7.707  2.956  0.098  7.828  2.956  0.098  8.433  2.956  0.098  8.472  2.108  0.138  8.520  2.956  0.098  8.521  2.956  0.098  8.585  2.956  0.098  8.602  2.956  0.098  8.630  2.956  0.098  8.967  3.717  0.078
AtomPair CA 24 CA 90 SOGFUNC 10  5.294  2.956  0.093  5.966  2.108  0.130  6.000  2.108  0.130  6.031  2.956  0.093  6.070  2.956  0.093  6.279  2.956  0.093  6.324  2.956  0.093  6.330  2.956  0.093  6.395  2.956  0.093  7.129  2.956  0.093
AtomPair CA 24 CA 91 SOGFUNC 10  4.802  3.973  0.095  4.805  3.973  0.095  4.807  3.973  0.095  4.812  3.391  0.112  4.821  3.391  0.112  4.851  3.391  0.112  4.865  3.973  0.095  4.874  4.041  0.094  4.939  3.973  0.095  5.873  3.973  0.095
AtomPair CA 24 CA 92 SOGFUNC 10  5.127  3.973  0.103  5.751  4.333  0.094  5.824  4.041  0.101  5.869  4.333  0.094  5.884  4.333  0.094  5.909  3.973  0.103  5.912  3.973  0.103  6.012  3.973  0.103  6.315  4.041  0.101  7.777  3.973  0.103
AtomPair CA 24 CA 93 SOGFUNC 10  5.559  3.973  0.103  7.768  3.973  0.103  7.871  3.391  0.121  7.897  3.973  0.103  7.936  3.973  0.103  8.113  3.973  0.103  8.115  3.973  0.103  8.220  3.973  0.103  8.834  3.973  0.103 18.300  7.300  0.056
AtomPair CA 24 CA 94 SOGFUNC 3  8.125  2.654  0.208  8.472  2.956  0.187 18.300  7.300  0.605
AtomPair CA 24 CA 95 SOGFUNC 3  4.799  2.956  0.191  9.945  2.956  0.191 18.300  7.300  0.618
AtomPair CA 24 CA 96 SOGFUNC 9  7.629  2.654  0.110  8.003  2.108  0.139  8.017  2.956  0.099  8.133  3.717  0.079  8.148  2.108  0.139  8.220  3.717  0.079  8.225  2.108  0.139  8.711  2.108  0.139 18.300  7.300  0.080
AtomPair CA 24 CA 97 SOGFUNC 7  9.279  1.871  0.173  9.477  2.108  0.154  9.565  2.654  0.122  9.575  2.108  0.154  9.971  2.956  0.110  9.991  2.956  0.110 18.300  7.300  0.178
AtomPair CA 24 CA 98 SOGFUNC 2  8.112  2.956  0.215 18.300  7.300  0.785
AtomPair CA 24 CA 99 SOGFUNC 2  8.274  2.654  0.234 18.300  7.300  0.766
AtomPair CA 24 CA 100 SOGFUNC 7  8.985  1.871  0.168  9.027  2.108  0.149  9.051  2.108  0.149  9.707  2.108  0.149  9.945  2.956  0.106  9.946  2.956  0.106 18.300  7.300  0.172
AtomPair CA 24 CA 115 SOGFUNC 4  9.630  2.956  0.171  9.933  2.956  0.171  9.974  2.956  0.171 18.300  7.300  0.486
AtomPair CA 24 CA 116 SOGFUNC 9  9.042  2.956  0.100  9.330  2.956  0.100  9.356  2.956  0.100  9.362  2.108  0.140  9.424  2.108  0.140  9.474  2.108  0.140  9.511  2.956  0.100  9.556  2.956  0.100 18.300  7.300  0.081
AtomPair CA 24 CA 117 SOGFUNC 2  8.426  3.570  0.185 18.300  7.300  0.815
AtomPair CA 24 CA 118 SOGFUNC 2  9.528  2.956  0.215 18.300  7.300  0.785
AtomPair CA 24 CA 178 SOGFUNC 2  9.863  4.490  0.153 18.300  7.300  0.847
AtomPair CA 24 CA 179 SOGFUNC 2  8.042  4.490  0.153 18.300  7.300  0.847
AtomPair CA 24 CA 187 SOGFUNC 2  7.350  3.973  0.170 18.300  7.300  0.830
AtomPair CA 24 CA 190 SOGFUNC 2  7.460  3.513  0.188 18.300  7.300  0.812
AtomPair CA 24 CA 191 SOGFUNC 3  7.855  2.956  0.177  9.974  2.108  0.249 18.300  7.300  0.574
AtomPair CA 24 CA 193 SOGFUNC 2  9.972  3.717  0.179 18.300  7.300  0.821
AtomPair CA 24 CA 194 SOGFUNC 2  8.107  2.956  0.215 18.300  7.300  0.785
AtomPair CA 24 CA 195 SOGFUNC 2  9.601  3.973  0.170 18.300  7.300  0.830
AtomPair CA 24 CA 248 SOGFUNC 2  9.905  3.973  0.170 18.300  7.300  0.830
AtomPair CA 24 CA 249 SOGFUNC 2  9.266  2.956  0.215 18.300  7.300  0.785
AtomPair CA 25 CA 30 SOGFUNC 3  6.257  3.973  0.157  9.890  3.973  0.157 18.300  7.300  0.685
AtomPair CA 25 CA 31 SOGFUNC 9  5.792  3.973  0.106  8.370  4.041  0.104  8.434  3.973  0.106  8.442  3.973  0.106  8.460  3.391  0.124  8.496  3.973  0.106  8.535  3.391  0.124  8.567  3.973  0.106 18.300  7.300  0.116
AtomPair CA 25 CA 32 SOGFUNC 9  6.862  2.108  0.140  6.978  2.108  0.140  7.069  2.956  0.100  7.204  2.108  0.140  7.261  2.956  0.100  7.291  2.956  0.100  7.346  2.956  0.100  8.428  2.956  0.100 18.300  7.300  0.081
AtomPair CA 25 CA 33 SOGFUNC 2  6.915  3.717  0.179 18.300  7.300  0.821
AtomPair CA 25 CA 34 SOGFUNC 9  7.434  4.490  0.105  9.374  4.490  0.105  9.399  4.490  0.105  9.422  4.490  0.105  9.639  3.973  0.118  9.734  4.490  0.105  9.752  4.123  0.114  9.830  4.123  0.114 18.300  7.300  0.129
AtomPair CA 25 CA 35 SOGFUNC 8  8.269  4.123  0.100  8.572  3.391  0.122  8.605  3.391  0.122  8.638  3.391  0.122  8.645  3.391  0.122  8.722  3.391  0.122  8.771  3.391  0.122 18.300  7.300  0.170
AtomPair CA 25 CA 50 SOGFUNC 10  8.082  2.956  0.084  8.892  2.654  0.094  8.903  2.654  0.094  8.963  1.871  0.133  8.970  1.871  0.133  8.994  1.871  0.133  8.998  2.956  0.084  9.054  2.654  0.094  9.146  2.108  0.118 18.300  7.300  0.034
AtomPair CA 25 CA 51 SOGFUNC 10  6.245  2.108  0.126  6.246  2.956  0.090  6.252  2.956  0.090  6.369  2.956  0.090  6.467  2.956  0.090  6.545  2.108  0.126  6.601  2.108  0.126  7.922  2.654  0.100  9.080  2.108  0.126 18.300  7.300  0.036
AtomPair CA 25 CA 52 SOGFUNC 10  6.554  2.956  0.094  6.745  2.654  0.104  6.763  2.108  0.131  6.837  2.108  0.131  6.873  2.956  0.094  6.902  3.570  0.078  6.944  2.956  0.094  7.245  2.654  0.104  9.338  2.108  0.131 18.300  7.300  0.038
AtomPair CA 25 CA 53 SOGFUNC 10  6.819  2.108  0.123  7.462  2.654  0.098  7.587  2.654  0.098  7.696  1.871  0.138  7.807  2.108  0.123  7.898  2.108  0.123  7.986  2.956  0.088  8.072  2.956  0.088  8.155  2.956  0.088 18.300  7.300  0.035
AtomPair CA 25 CA 54 SOGFUNC 10  7.770  2.654  0.091  7.807  1.871  0.129  7.845  1.871  0.129  7.887  1.871  0.129  8.085  2.654  0.091  8.105  2.654  0.091  8.209  2.956  0.081  8.552  2.108  0.114  8.567  2.108  0.114 18.300  7.300  0.033
AtomPair CA 25 CA 56 SOGFUNC 2  9.708  2.654  0.234 18.300  7.300  0.766
AtomPair CA 25 CA 57 SOGFUNC 2  9.870  2.956  0.215 18.300  7.300  0.785
AtomPair CA 25 CA 72 SOGFUNC 2  9.993  2.108  0.278 18.300  7.300  0.722
AtomPair CA 25 CA 76 SOGFUNC 8  8.699  2.956  0.122  8.959  2.956  0.122  8.966  2.956  0.122  9.103  2.956  0.122  9.105  2.956  0.122  9.130  2.956  0.122  9.282  2.956  0.122 18.300  7.300  0.148
AtomPair CA 25 CA 90 SOGFUNC 10  7.279  2.956  0.094  7.528  3.717  0.075  7.599  3.717  0.075  7.603  2.108  0.132  7.682  2.108  0.132  7.687  2.108  0.132  7.824  2.956  0.094  8.862  2.956  0.094  8.893  2.108  0.132 18.300  7.300  0.038
AtomPair CA 25 CA 91 SOGFUNC 10  6.051  3.973  0.094  6.108  3.973  0.094  6.111  3.391  0.110  6.125  3.973  0.094  6.160  3.391  0.110  6.162  3.973  0.094  6.179  4.041  0.092  6.524  4.041  0.092  7.342  3.391  0.110  8.854  3.391  0.110
AtomPair CA 25 CA 92 SOGFUNC 10  4.494  4.041  0.105  4.517  4.333  0.098  4.542  4.333  0.098  4.549  4.041  0.105  4.562  4.041  0.105  4.745  4.041  0.105  4.784  4.333  0.098  5.492  4.041  0.105  6.458  3.391  0.125 18.300  7.300  0.058
AtomPair CA 25 CA 93 SOGFUNC 10  6.075  3.391  0.123  6.306  4.333  0.096  6.313  4.041  0.103  6.344  4.041  0.103  6.353  4.041  0.103  6.364  4.333  0.096  6.401  4.490  0.093  7.140  3.973  0.105  8.242  3.391  0.123 18.300  7.300  0.057
AtomPair CA 25 CA 94 SOGFUNC 9  7.117  2.654  0.100  8.750  1.871  0.142  8.787  2.654  0.100  8.833  2.654  0.100  8.842  1.871  0.142  8.842  1.871  0.142  8.857  2.654  0.100  8.989  2.654  0.100 18.300  7.300  0.073
AtomPair CA 25 CA 95 SOGFUNC 9  5.357  2.956  0.100  8.006  2.654  0.111  8.136  2.108  0.140  8.143  1.871  0.158  8.233  2.956  0.100  8.290  2.654  0.111  8.416  2.956  0.100  8.844  2.956  0.100 18.300  7.300  0.081
AtomPair CA 25 CA 96 SOGFUNC 9  4.649  1.871  0.162  4.713  2.654  0.114  4.794  2.654  0.114  4.800  2.956  0.103  4.800  2.956  0.103  4.812  2.956  0.103  5.215  2.956  0.103  8.706  2.654  0.114 18.300  7.300  0.083
AtomPair CA 25 CA 97 SOGFUNC 8  7.066  1.871  0.158  7.101  2.654  0.111  7.190  2.654  0.111  7.621  1.871  0.158  7.622  2.956  0.100  7.685  1.871  0.158  7.783  3.570  0.083 18.300  7.300  0.121
AtomPair CA 25 CA 98 SOGFUNC 9  9.224  1.871  0.144  9.333  2.654  0.101  9.416  1.871  0.144  9.511  2.654  0.101  9.537  1.871  0.144  9.579  2.654  0.101  9.736  2.654  0.101  9.981  2.956  0.091 18.300  7.300  0.074
AtomPair CA 25 CA 99 SOGFUNC 8  7.205  2.654  0.113  7.410  2.654  0.113  7.650  2.654  0.113  7.725  2.956  0.102  7.829  1.871  0.161  7.842  1.871  0.161  7.916  2.654  0.113 18.300  7.300  0.124
AtomPair CA 25 CA 100 SOGFUNC 8  7.220  1.871  0.155  7.222  2.654  0.109  7.226  2.654  0.109  7.625  2.956  0.098  8.271  1.871  0.155  8.353  1.871  0.155  8.717  2.956  0.098 18.300  7.300  0.119
AtomPair CA 25 CA 117 SOGFUNC 8  9.698  2.956  0.103  9.715  2.654  0.115  9.771  2.654  0.115  9.851  1.871  0.163  9.954  1.871  0.163  9.957  2.956  0.103  9.961  2.654  0.115 18.300  7.300  0.125
AtomPair CA 25 CA 151 SOGFUNC 2  8.831  3.391  0.193 18.300  7.300  0.807
AtomPair CA 25 CA 175 SOGFUNC 2  8.486  2.956  0.215 18.300  7.300  0.785
AtomPair CA 25 CA 176 SOGFUNC 2  8.985  2.956  0.215 18.300  7.300  0.785
AtomPair CA 25 CA 178 SOGFUNC 2  7.459  3.973  0.170 18.300  7.300  0.830
AtomPair CA 25 CA 179 SOGFUNC 2  5.108  3.973  0.170 18.300  7.300  0.830
AtomPair CA 25 CA 180 SOGFUNC 3  8.047  3.391  0.175  8.552  3.391  0.175 18.300  7.300  0.650
AtomPair CA 25 CA 181 SOGFUNC 2  9.720  3.513  0.188 18.300  7.300  0.812
AtomPair CA 25 CA 182 SOGFUNC 2  7.605  2.108  0.278 18.300  7.300  0.722
AtomPair CA 25 CA 183 SOGFUNC 3  9.230  2.754  0.188  9.913  2.108  0.245 18.300  7.300  0.567
AtomPair CA 25 CA 184 SOGFUNC 2  9.394  2.108  0.278 18.300  7.300  0.722
AtomPair CA 25 CA 186 SOGFUNC 2  8.935  3.391  0.193 18.300  7.300  0.807
AtomPair CA 25 CA 187 SOGFUNC 3  6.048  3.391  0.175  9.831  3.391  0.175 18.300  7.300  0.650
AtomPair CA 25 CA 188 SOGFUNC 3  7.607  2.108  0.232  9.236  2.108  0.232 18.300  7.300  0.536
AtomPair CA 25 CA 190 SOGFUNC 2  8.033  2.754  0.228 18.300  7.300  0.772
AtomPair CA 25 CA 191 SOGFUNC 3  7.480  2.244  0.221  8.803  2.108  0.235 18.300  7.300  0.544
AtomPair CA 25 CA 192 SOGFUNC 2  8.341  2.108  0.278 18.300  7.300  0.722
AtomPair CA 25 CA 195 SOGFUNC 2  8.800  3.391  0.193 18.300  7.300  0.807
AtomPair CA 26 CA 31 SOGFUNC 10  5.681  4.333  0.092  5.768  4.333  0.092  5.790  3.391  0.117  5.831  3.391  0.117  5.860  3.973  0.100  5.881  3.973  0.100  5.934  4.333  0.092  8.830  3.391  0.117  9.863  3.391  0.117 18.300  7.300  0.055
AtomPair CA 26 CA 32 SOGFUNC 8  5.693  3.973  0.108  5.710  3.973  0.108  5.789  3.391  0.127  5.828  4.333  0.099  5.935  3.391  0.127  5.961  3.391  0.127  6.013  3.391  0.127 18.300  7.300  0.177
AtomPair CA 26 CA 33 SOGFUNC 9  8.339  3.391  0.116  8.365  3.391  0.116  8.404  3.391  0.116  8.407  3.973  0.099  8.444  3.391  0.116  8.492  3.973  0.099  8.594  3.391  0.116  8.670  3.391  0.116 18.300  7.300  0.108
AtomPair CA 26 CA 34 SOGFUNC 8  6.593  3.973  0.110  6.640  3.973  0.110  6.768  3.391  0.129  6.808  3.391  0.129  6.942  3.391  0.129  7.037  4.123  0.106  7.099  4.123  0.106 18.300  7.300  0.180
AtomPair CA 26 CA 35 SOGFUNC 8  6.864  4.123  0.110  7.166  4.123  0.110  7.269  3.391  0.133  7.314  4.123  0.110  7.315  4.123  0.110  7.394  3.391  0.133  7.417  4.123  0.110 18.300  7.300  0.186
AtomPair CA 26 CA 49 SOGFUNC 2  8.089  2.108  0.278 18.300  7.300  0.722
AtomPair CA 26 CA 50 SOGFUNC 2  8.568  2.108  0.278 18.300  7.300  0.722
AtomPair CA 26 CA 51 SOGFUNC 9  7.840  2.108  0.115  7.842  2.108  0.115  7.851  2.108  0.115  7.911  1.871  0.129  7.982  2.108  0.115  7.999  2.108  0.115  8.153  2.108  0.115  9.183  2.108  0.115 18.300  7.300  0.066
AtomPair CA 26 CA 52 SOGFUNC 9  7.852  1.871  0.121  7.872  1.871  0.121  7.914  1.871  0.121  7.927  1.871  0.121  7.937  2.108  0.107  8.006  1.871  0.121  8.054  1.871  0.121  9.453  2.108  0.107 18.300  7.300  0.062
AtomPair CA 26 CA 53 SOGFUNC 10  6.461  2.108  0.093  7.172  1.871  0.105  7.303  1.871  0.105  7.315  1.871  0.105  7.430  1.871  0.105  7.482  2.108  0.093  7.549  1.871  0.105  7.692  1.871  0.105  8.554  2.108  0.093  9.019  2.108  0.093
AtomPair CA 26 CA 54 SOGFUNC 10  6.576  2.108  0.100  6.865  2.108  0.100  7.614  1.871  0.112  7.639  1.871  0.112  7.655  1.871  0.112  7.665  1.871  0.112  7.702  1.871  0.112  7.741  2.108  0.100  7.864  1.871  0.112 18.300  7.300  0.029
AtomPair CA 26 CA 55 SOGFUNC 2  8.766  2.108  0.278 18.300  7.300  0.722
AtomPair CA 26 CA 56 SOGFUNC 2  9.508  2.108  0.278 18.300  7.300  0.722
AtomPair CA 26 CA 57 SOGFUNC 7  9.690  1.871  0.142  9.733  1.871  0.142  9.746  1.871  0.142  9.788  1.871  0.142  9.836  1.871  0.142  9.911  1.871  0.142 18.300  7.300  0.146
AtomPair CA 26 CA 91 SOGFUNC 10  7.917  3.391  0.116  8.585  3.391  0.116  8.669  4.333  0.091  8.674  4.333  0.091  8.698  4.333  0.091  8.732  3.391  0.116  8.757  4.333  0.091  8.765  3.391  0.116  9.953  3.391  0.116 18.300  7.300  0.054
AtomPair CA 26 CA 92 SOGFUNC 10  5.394  3.391  0.126  6.045  4.333  0.099  6.151  4.333  0.099  6.241  4.333  0.099  6.293  4.333  0.099  6.320  4.333  0.099  6.382  4.333  0.099  6.421  4.333  0.099  9.358  3.391  0.126 18.300  7.300  0.058
AtomPair CA 26 CA 93 SOGFUNC 9  4.705  3.391  0.131  5.353  4.333  0.103  5.439  3.391  0.131  5.444  4.333  0.103  5.454  4.333  0.103  5.464  4.333  0.103  5.550  4.333  0.103  5.570  4.333  0.103 18.300  7.300  0.122
AtomPair CA 26 CA 94 SOGFUNC 9  4.858  3.391  0.135  7.202  4.333  0.106  7.224  4.333  0.106  7.288  4.333  0.106  7.297  4.333  0.106  7.331  4.333  0.106  7.349  4.333  0.106  7.419  4.333  0.106 18.300  7.300  0.125
AtomPair CA 26 CA 95 SOGFUNC 9  5.456  2.108  0.109  6.889  1.871  0.122  6.948  1.871  0.122  7.008  1.871  0.122  7.048  1.871  0.122  7.109  1.871  0.122  7.349  2.108  0.109  7.613  2.108  0.109 18.300  7.300  0.063
AtomPair CA 26 CA 96 SOGFUNC 9  4.898  1.871  0.134  4.957  1.871  0.134  5.087  1.871  0.134  5.255  2.108  0.119  5.293  2.956  0.085  5.415  2.956  0.085  5.420  2.108  0.119  8.465  2.108  0.119 18.300  7.300  0.069
AtomPair CA 26 CA 97 SOGFUNC 9  8.057  1.871  0.129  8.151  1.871  0.129  8.233  1.871  0.129  8.519  2.108  0.115  8.653  1.871  0.129  8.735  1.871  0.129  8.768  2.654  0.091  9.647  2.956  0.082 18.300  7.300  0.066
AtomPair CA 26 CA 99 SOGFUNC 7  8.986  1.871  0.145  9.131  1.871  0.145  9.390  2.108  0.128  9.458  1.871  0.145  9.890  1.871  0.145  9.918  1.871  0.145 18.300  7.300  0.148
AtomPair CA 26 CA 100 SOGFUNC 2  9.967  1.871  0.302 18.300  7.300  0.698
AtomPair CA 26 CA 118 SOGFUNC 8  9.563  2.108  0.128  9.952  1.871  0.144  9.959  2.108  0.128  9.968  2.654  0.101  9.973  2.654  0.101  9.974  1.871  0.144  9.983  1.871  0.144 18.300  7.300  0.111
AtomPair CA 26 CA 119 SOGFUNC 2  9.878  2.108  0.278 18.300  7.300  0.722
AtomPair CA 26 CA 152 SOGFUNC 2  8.615  3.391  0.193 18.300  7.300  0.807
AtomPair CA 26 CA 155 SOGFUNC 2  9.766  3.677  0.181 18.300  7.300  0.819
AtomPair CA 26 CA 156 SOGFUNC 2  9.568  3.973  0.170 18.300  7.300  0.830
AtomPair CA 26 CA 174 SOGFUNC 2  9.421  2.108  0.278 18.300  7.300  0.722
AtomPair CA 26 CA 175 SOGFUNC 2  6.732  2.956  0.215 18.300  7.300  0.785
AtomPair CA 26 CA 176 SOGFUNC 3  8.284  2.956  0.191  9.220  2.956  0.191 18.300  7.300  0.618
AtomPair CA 26 CA 177 SOGFUNC 3  8.579  3.973  0.157  9.087  3.973  0.157 18.300  7.300  0.685
AtomPair CA 26 CA 178 SOGFUNC 2  5.117  3.973  0.170 18.300  7.300  0.830
AtomPair CA 26 CA 179 SOGFUNC 3  5.052  3.973  0.153  7.966  3.391  0.180 18.300  7.300  0.667
AtomPair CA 26 CA 180 SOGFUNC 3  5.173  3.391  0.175  8.637  3.391  0.175 18.300  7.300  0.650
AtomPair CA 26 CA 181 SOGFUNC 3  8.540  4.214  0.151  8.906  4.214  0.151 18.300  7.300  0.698
AtomPair CA 26 CA 182 SOGFUNC 3  7.791  2.956  0.197  9.535  3.513  0.166 18.300  7.300  0.638
AtomPair CA 26 CA 183 SOGFUNC 2  7.250  2.108  0.278 18.300  7.300  0.722
AtomPair CA 26 CA 184 SOGFUNC 2  9.284  3.677  0.181 18.300  7.300  0.819
AtomPair CA 26 CA 185 SOGFUNC 2  9.995  3.973  0.170 18.300  7.300  0.830
AtomPair CA 26 CA 187 SOGFUNC 3  8.886  3.973  0.157  9.270  3.973  0.157 18.300  7.300  0.685
AtomPair CA 26 CA 188 SOGFUNC 2  6.338  3.391  0.193 18.300  7.300  0.807
AtomPair CA 26 CA 189 SOGFUNC 2  9.561  2.108  0.278 18.300  7.300  0.722
AtomPair CA 26 CA 191 SOGFUNC 2  8.340  2.244  0.265 18.300  7.300  0.735
AtomPair CA 26 CA 192 SOGFUNC 2  9.432  2.108  0.278 18.300  7.300  0.722
AtomPair CA 26 CA 251 SOGFUNC 2  9.225  2.108  0.278 18.300  7.300  0.722
AtomPair CA 27 CA 32 SOGFUNC 9  8.684  3.973  0.102  8.701  3.973  0.102  8.733  3.391  0.120  8.778  3.973  0.102  8.896  3.973  0.102  8.996  3.391  0.120  9.086  3.391  0.120  9.903  3.391  0.120 18.300  7.300  0.111
AtomPair CA 27 CA 34 SOGFUNC 8  8.023  3.973  0.111  8.329  3.973  0.111  8.329  3.973  0.111  8.348  3.973  0.111  8.356  3.973  0.111  8.505  3.391  0.131  8.566  3.391  0.131 18.300  7.300  0.182
AtomPair CA 27 CA 35 SOGFUNC 6  9.226  4.123  0.127  9.577  4.123  0.127  9.723  3.973  0.131  9.852  3.973  0.131  9.981  4.123  0.127 18.300  7.300  0.357
AtomPair CA 27 CA 47 SOGFUNC 2  8.755  2.244  0.265 18.300  7.300  0.735
AtomPair CA 27 CA 48 SOGFUNC 2  7.394  2.108  0.278 18.300  7.300  0.722
AtomPair CA 27 CA 49 SOGFUNC 2  4.979  2.108  0.278 18.300  7.300  0.722
AtomPair CA 27 CA 50 SOGFUNC 3  6.952  3.944  0.139  8.220  2.108  0.260 18.300  7.300  0.601
AtomPair CA 27 CA 51 SOGFUNC 3  8.806  2.108  0.232  9.712  2.108  0.232 18.300  7.300  0.536
AtomPair CA 27 CA 52 SOGFUNC 2  9.649  2.244  0.265 18.300  7.300  0.735
AtomPair CA 27 CA 53 SOGFUNC 10  5.974  3.944  0.060  9.231  2.108  0.112  9.381  2.108  0.112  9.475  2.956  0.080  9.484  2.956  0.080  9.667  2.108  0.112  9.782  2.108  0.112  9.956  2.244  0.106  9.979  2.108  0.112  9.985  2.108  0.112
AtomPair CA 27 CA 54 SOGFUNC 10  4.872  2.244  0.108  6.615  2.244  0.108  8.679  2.108  0.115  8.746  2.956  0.082  8.789  1.871  0.129  8.798  2.956  0.082  8.983  2.108  0.115  9.088  2.108  0.115  9.165  2.108  0.115 18.300  7.300  0.033
AtomPair CA 27 CA 55 SOGFUNC 3  6.820  2.244  0.224  7.883  2.244  0.224 18.300  7.300  0.552
AtomPair CA 27 CA 56 SOGFUNC 3  8.285  2.108  0.232  9.028  2.108  0.232 18.300  7.300  0.536
AtomPair CA 27 CA 57 SOGFUNC 5  9.633  2.108  0.184  9.720  2.108  0.184  9.750  2.108  0.184  9.988  2.956  0.131 18.300  7.300  0.318
AtomPair CA 27 CA 92 SOGFUNC 9  7.449  4.333  0.094  7.575  3.973  0.102  7.612  3.391  0.120  7.625  4.333  0.094  7.772  3.391  0.120  7.793  3.391  0.120  7.938  3.391  0.120  8.868  3.391  0.120 18.300  7.300  0.111
AtomPair CA 27 CA 93 SOGFUNC 9  5.218  3.973  0.104  5.276  3.973  0.104  5.332  3.391  0.122  5.397  3.391  0.122  5.426  3.973  0.104  5.434  3.973  0.104  5.553  3.973  0.104  6.819  3.391  0.122 18.300  7.300  0.113
AtomPair CA 27 CA 94 SOGFUNC 9  4.886  3.391  0.116  4.916  3.391  0.116  4.945  3.391  0.116  4.950  3.391  0.116  5.032  3.391  0.116  5.055  3.973  0.099  5.071  3.973  0.099  6.384  3.391  0.116 18.300  7.300  0.108
AtomPair CA 27 CA 95 SOGFUNC 9  4.556  3.973  0.101  4.694  3.391  0.118  4.753  3.391  0.118  4.765  3.973  0.101  4.803  3.391  0.118  4.824  3.973  0.101  5.102  3.391  0.118  8.516  3.391  0.118 18.300  7.300  0.109
AtomPair CA 27 CA 96 SOGFUNC 8  4.799  2.108  0.137  4.821  2.108  0.137  4.988  2.108  0.137  5.163  2.108  0.137  5.541  2.956  0.098  5.586  2.956  0.098  5.626  2.108  0.137 18.300  7.300  0.119
AtomPair CA 27 CA 97 SOGFUNC 8  7.734  2.108  0.132  7.795  2.108  0.132  7.999  2.108  0.132  8.101  2.108  0.132  8.457  2.956  0.094  8.490  2.108  0.132  8.517  2.108  0.132 18.300  7.300  0.114
AtomPair CA 27 CA 98 SOGFUNC 8  9.192  2.108  0.137  9.397  2.108  0.137  9.436  2.108  0.137  9.641  2.108  0.137  9.758  2.956  0.098  9.855  2.108  0.137  9.904  2.956  0.098 18.300  7.300  0.119
AtomPair CA 27 CA 99 SOGFUNC 5  9.186  2.108  0.174  9.438  2.108  0.174  9.512  2.108  0.174  9.668  2.108  0.174 18.300  7.300  0.302
AtomPair CA 27 CA 118 SOGFUNC 8  9.708  2.108  0.137  9.744  2.108  0.137  9.791  2.108  0.137  9.832  2.108  0.137  9.852  2.108  0.137  9.857  2.956  0.098  9.999  2.956  0.098 18.300  7.300  0.119
AtomPair CA 27 CA 119 SOGFUNC 8  9.231  2.956  0.122  9.270  2.956  0.122  9.279  2.956  0.122  9.332  2.956  0.122  9.469  2.956  0.122  9.563  2.956  0.122  9.631  2.956  0.122 18.300  7.300  0.148
AtomPair CA 27 CA 120 SOGFUNC 7  8.606  1.871  0.159  8.607  1.871  0.159  8.660  1.871  0.159  8.722  1.871  0.159  9.830  2.956  0.101  9.927  2.956  0.101 18.300  7.300  0.163
AtomPair CA 27 CA 121 SOGFUNC 5  9.584  2.108  0.174  9.648  2.108  0.174  9.873  2.108  0.174  9.891  2.108  0.174 18.300  7.300  0.302
AtomPair CA 27 CA 156 SOGFUNC 2  9.773  3.391  0.193 18.300  7.300  0.807
AtomPair CA 27 CA 157 SOGFUNC 2  9.895  4.214  0.161 18.300  7.300  0.839
AtomPair CA 27 CA 161 SOGFUNC 2  9.884  2.108  0.278 18.300  7.300  0.722
AtomPair CA 27 CA 175 SOGFUNC 2  9.077  2.108  0.278 18.300  7.300  0.722
AtomPair CA 27 CA 176 SOGFUNC 2  6.965  3.391  0.193 18.300  7.300  0.807
AtomPair CA 27 CA 177 SOGFUNC 3  8.252  3.391  0.175  9.851  3.391  0.175 18.300  7.300  0.650
AtomPair CA 27 CA 178 SOGFUNC 3  6.085  3.391  0.175  9.036  3.391  0.175 18.300  7.300  0.650
AtomPair CA 27 CA 179 SOGFUNC 3  5.844  4.123  0.149  7.676  3.391  0.181 18.300  7.300  0.671
AtomPair CA 27 CA 180 SOGFUNC 2  5.067  4.123  0.164 18.300  7.300  0.836
AtomPair CA 27 CA 181 SOGFUNC 3  8.901  3.391  0.175  9.256  3.391  0.175 18.300  7.300  0.650
AtomPair CA 27 CA 182 SOGFUNC 4  8.176  3.973  0.140  8.402  3.391  0.164  9.361  3.391  0.164 18.300  7.300  0.533
AtomPair CA 27 CA 183 SOGFUNC 2  8.027  4.123  0.164 18.300  7.300  0.836
AtomPair CA 27 CA 188 SOGFUNC 2  9.698  4.123  0.164 18.300  7.300  0.836
AtomPair CA 27 CA 189 SOGFUNC 2  9.726  3.973  0.170 18.300  7.300  0.830
AtomPair CA 27 CA 190 SOGFUNC 2  8.278  2.956  0.215 18.300  7.300  0.785
AtomPair CA 27 CA 193 SOGFUNC 2  7.890  3.973  0.170 18.300  7.300  0.830
AtomPair CA 27 CA 194 SOGFUNC 3  8.580  3.677  0.169  9.960  4.123  0.151 18.300  7.300  0.681
AtomPair CA 27 CA 197 SOGFUNC 2  9.769  4.214  0.161 18.300  7.300  0.839
AtomPair CA 27 CA 198 SOGFUNC 4  9.338  3.391  0.160  9.528  3.391  0.160  9.705  3.391  0.160 18.300  7.300  0.520
AtomPair CA 27 CA 252 SOGFUNC 8  9.231  2.956  0.102  9.234  2.956  0.102  9.256  2.956  0.102  9.529  2.108  0.143  9.656  2.108  0.143  9.703  2.108  0.143  9.884  2.108  0.143 18.300  7.300  0.124
AtomPair CA 28 CA 35 SOGFUNC 2  9.369  3.973  0.170 18.300  7.300  0.830
AtomPair CA 28 CA 46 SOGFUNC 2  9.030  2.654  0.234 18.300  7.300  0.766
AtomPair CA 28 CA 47 SOGFUNC 2  5.446  2.956  0.215 18.300  7.300  0.785
AtomPair CA 28 CA 48 SOGFUNC 3  5.478  3.717  0.165  8.653  3.717  0.165 18.300  7.300  0.671
AtomPair CA 28 CA 49 SOGFUNC 3  5.320  2.956  0.191  7.287  2.956  0.191 18.300  7.300  0.618
AtomPair CA 28 CA 50 SOGFUNC 3  5.077  3.717  0.154  8.336  2.654  0.216 18.300  7.300  0.629
AtomPair CA 28 CA 51 SOGFUNC 2  7.026  2.956  0.215 18.300  7.300  0.785
AtomPair CA 28 CA 52 SOGFUNC 2  9.736  2.956  0.215 18.300  7.300  0.785
AtomPair CA 28 CA 53 SOGFUNC 4  9.087  2.956  0.160  9.214  2.108  0.225  9.552  2.956  0.160 18.300  7.300  0.454
AtomPair CA 28 CA 54 SOGFUNC 10  5.936  2.956  0.090  7.500  2.956  0.090  8.862  2.108  0.127  8.946  2.244  0.119  9.173  2.956  0.090  9.213  2.956  0.090  9.276  2.244  0.119  9.337  2.244  0.119  9.382  2.244  0.119 18.300  7.300  0.037
AtomPair CA 28 CA 55 SOGFUNC 4  4.875  2.956  0.176  9.217  3.513  0.148  9.264  2.956  0.176 18.300  7.300  0.499
AtomPair CA 28 CA 56 SOGFUNC 3  6.598  2.108  0.256  8.076  3.513  0.153 18.300  7.300  0.591
AtomPair CA 28 CA 57 SOGFUNC 10  8.130  2.108  0.119  8.151  2.956  0.085  8.243  2.956  0.085  8.303  2.108  0.119  8.591  2.108  0.119  8.603  2.108  0.119  8.803  2.108  0.119  8.947  2.108  0.119  9.175  2.956  0.085 18.300  7.300  0.034
AtomPair CA 28 CA 93 SOGFUNC 9  8.758  3.391  0.118  8.836  3.391  0.118  8.969  4.123  0.097  8.969  3.391  0.118  8.995  3.391  0.118  9.092  3.973  0.101  9.152  3.973  0.101  9.566  3.391  0.118 18.300  7.300  0.110
AtomPair CA 28 CA 94 SOGFUNC 9  7.098  4.123  0.108  7.226  3.973  0.112  7.238  4.123  0.108  7.241  4.123  0.108  7.378  4.123  0.108  7.486  3.973  0.112  7.527  3.973  0.112  9.099  3.973  0.112 18.300  7.300  0.122
AtomPair CA 28 CA 95 SOGFUNC 8  5.771  3.391  0.126  5.804  3.391  0.126  6.002  3.391  0.126  6.077  3.391  0.126  6.325  3.973  0.108  6.425  4.123  0.104  6.452  3.973  0.108 18.300  7.300  0.176
AtomPair CA 28 CA 96 SOGFUNC 8  7.518  4.123  0.116  7.647  4.123  0.116  7.832  4.123  0.116  7.840  4.123  0.116  8.426  3.677  0.130  8.503  4.490  0.106  8.594  4.490  0.106 18.300  7.300  0.196
AtomPair CA 28 CA 154 SOGFUNC 2  8.888  3.973  0.170 18.300  7.300  0.830
AtomPair CA 28 CA 157 SOGFUNC 2  9.655  3.973  0.170 18.300  7.300  0.830
AtomPair CA 28 CA 158 SOGFUNC 2  9.696  3.973  0.170 18.300  7.300  0.830
AtomPair CA 28 CA 176 SOGFUNC 2  8.911  4.490  0.153 18.300  7.300  0.847
AtomPair CA 28 CA 178 SOGFUNC 3  8.469  3.973  0.160  8.983  4.490  0.142 18.300  7.300  0.698
AtomPair CA 28 CA 179 SOGFUNC 6  6.851  3.973  0.121  8.864  3.973  0.121  9.638  3.391  0.142  9.922  3.391  0.142  9.982  3.391  0.142 18.300  7.300  0.330
AtomPair CA 28 CA 180 SOGFUNC 2  7.659  3.973  0.170 18.300  7.300  0.830
AtomPair CA 28 CA 181 SOGFUNC 2  7.730  3.973  0.170 18.300  7.300  0.830
AtomPair CA 28 CA 182 SOGFUNC 6  5.304  3.973  0.119  9.327  3.391  0.139  9.783  3.391  0.139  9.799  3.391  0.139  9.842  3.391  0.139 18.300  7.300  0.324
AtomPair CA 28 CA 183 SOGFUNC 10  7.750  3.391  0.119  8.060  4.490  0.090  8.094  3.973  0.102  8.100  4.490  0.090  8.148  3.892  0.104  8.180  3.391  0.119  8.232  3.391  0.119  8.724  3.973  0.102  8.975  3.973  0.102 18.300  7.300  0.055
AtomPair CA 28 CA 184 SOGFUNC 2  9.790  4.214  0.161 18.300  7.300  0.839
AtomPair CA 28 CA 185 SOGFUNC 2  7.785  3.973  0.170 18.300  7.300  0.830
AtomPair CA 28 CA 186 SOGFUNC 7  9.023  3.391  0.146  9.227  4.123  0.120  9.692  4.214  0.117  9.692  4.490  0.110  9.705  4.490  0.110  9.749  3.973  0.125 18.300  7.300  0.271
AtomPair CA 28 CA 189 SOGFUNC 2  8.808  3.973  0.170 18.300  7.300  0.830
AtomPair CA 28 CA 190 SOGFUNC 8  7.112  3.973  0.119  9.116  3.677  0.128  9.437  3.973  0.119  9.809  4.490  0.105  9.812  4.490  0.105  9.914  4.123  0.115  9.964  4.123  0.115 18.300  7.300  0.194
AtomPair CA 28 CA 191 SOGFUNC 8  7.330  2.108  0.149  7.331  2.108  0.149  7.415  2.108  0.149  7.802  2.108  0.149  8.233  3.717  0.084  8.345  3.717  0.084  8.618  2.956  0.106 18.300  7.300  0.129
AtomPair CA 28 CA 193 SOGFUNC 2  8.728  3.973  0.170 18.300  7.300  0.830
AtomPair CA 28 CA 194 SOGFUNC 9  7.442  3.391  0.133  7.547  4.123  0.109  7.651  4.665  0.096  7.671  4.490  0.100  7.756  4.123  0.109  7.770  4.123  0.109  8.659  4.214  0.107  9.889  3.973  0.113 18.300  7.300  0.123
AtomPair CA 28 CA 195 SOGFUNC 7  7.973  3.391  0.137  8.304  3.391  0.137  8.325  3.391  0.137  8.449  4.214  0.110  8.595  4.123  0.113  8.697  4.214  0.110 18.300  7.300  0.255
AtomPair CA 28 CA 197 SOGFUNC 2  9.995  4.123  0.164 18.300  7.300  0.836
AtomPair CA 28 CA 198 SOGFUNC 7  8.231  4.123  0.122  8.521  4.123  0.122  8.619  4.123  0.122  9.253  4.123  0.122  9.986  4.214  0.119  9.987  4.214  0.119 18.300  7.300  0.275
AtomPair CA 29 CA 34 SOGFUNC 7  9.850  4.490  0.115  9.860  4.123  0.125  9.868  4.490  0.115  9.923  4.123  0.125  9.965  4.123  0.125  9.985  4.490  0.115 18.300  7.300  0.282
AtomPair CA 29 CA 35 SOGFUNC 2  9.064  3.973  0.170 18.300  7.300  0.830
AtomPair CA 29 CA 47 SOGFUNC 3  8.457  2.108  0.232  8.947  2.108  0.232 18.300  7.300  0.536
AtomPair CA 29 CA 48 SOGFUNC 3  5.272  2.956  0.191  9.061  2.956  0.191 18.300  7.300  0.618
AtomPair CA 29 CA 49 SOGFUNC 3  5.269  2.108  0.232  8.562  2.108  0.232 18.300  7.300  0.536
AtomPair CA 29 CA 50 SOGFUNC 2  5.296  2.956  0.215 18.300  7.300  0.785
AtomPair CA 29 CA 51 SOGFUNC 2  8.281  2.108  0.278 18.300  7.300  0.722
AtomPair CA 29 CA 52 SOGFUNC 2  8.184  2.956  0.215 18.300  7.300  0.785
AtomPair CA 29 CA 53 SOGFUNC 2  8.743  2.956  0.215 18.300  7.300  0.785
AtomPair CA 29 CA 54 SOGFUNC 10  8.362  2.108  0.127  8.947  2.108  0.127  8.994  2.956  0.091  9.296  2.956  0.091  9.385  2.956  0.091  9.571  2.956  0.091  9.710  2.108  0.127  9.712  2.956  0.091  9.832  2.108  0.127 18.300  7.300  0.037
AtomPair CA 29 CA 55 SOGFUNC 2  7.175  2.108  0.278 18.300  7.300  0.722
AtomPair CA 29 CA 56 SOGFUNC 10  6.482  2.956  0.097  9.105  2.754  0.104  9.284  2.956  0.097  9.346  2.108  0.136  9.384  2.956  0.097  9.440  2.956  0.097  9.452  2.108  0.136  9.527  2.956  0.097  9.943  2.956  0.097 18.300  7.300  0.039
AtomPair CA 29 CA 57 SOGFUNC 9  6.375  2.956  0.114  6.817  2.956  0.114  6.865  3.717  0.090  6.900  2.108  0.159  7.016  2.108  0.159  7.114  3.717  0.090  7.128  3.717  0.090  7.574  3.717  0.090 18.300  7.300  0.092
AtomPair CA 29 CA 58 SOGFUNC 8  8.417  2.956  0.122  8.479  2.956  0.122  8.494  2.956  0.122  8.604  2.956  0.122  8.950  2.956  0.122  9.004  2.956  0.122  9.404  2.956  0.122 18.300  7.300  0.148
AtomPair CA 29 CA 94 SOGFUNC 3  9.967  3.973  0.157  9.995  3.973  0.157 18.300  7.300  0.685
AtomPair CA 29 CA 95 SOGFUNC 8  8.695  4.490  0.103  8.764  4.490  0.103  8.877  4.490  0.103  8.984  3.973  0.116  9.296  3.391  0.136  9.331  3.973  0.116  9.335  3.391  0.136 18.300  7.300  0.189
AtomPair CA 29 CA 155 SOGFUNC 8  8.367  4.490  0.105  8.467  3.391  0.139  8.472  4.490  0.105  8.485  3.391  0.139  8.764  4.490  0.105  8.882  4.490  0.105  9.065  4.490  0.105 18.300  7.300  0.194
AtomPair CA 29 CA 158 SOGFUNC 4  9.525  3.973  0.147  9.560  3.973  0.147  9.659  3.973  0.147 18.300  7.300  0.559
AtomPair CA 29 CA 159 SOGFUNC 4  9.703  4.490  0.126  9.721  3.391  0.166  9.730  3.391  0.166 18.300  7.300  0.541
AtomPair CA 29 CA 174 SOGFUNC 2  8.922  3.391  0.193 18.300  7.300  0.807
AtomPair CA 29 CA 175 SOGFUNC 2  9.164  3.973  0.170 18.300  7.300  0.830
AtomPair CA 29 CA 177 SOGFUNC 2  9.605  3.973  0.170 18.300  7.300  0.830
AtomPair CA 29 CA 178 SOGFUNC 3  6.651  4.490  0.142  7.581  3.973  0.160 18.300  7.300  0.698
AtomPair CA 29 CA 179 SOGFUNC 10  8.232  4.490  0.097  8.295  3.973  0.109  8.317  3.973  0.109  8.368  4.490  0.097  8.403  4.490  0.097  8.405  4.490  0.097  8.449  3.973  0.109  8.483  4.490  0.097  9.677  3.391  0.128 18.300  7.300  0.060
AtomPair CA 29 CA 180 SOGFUNC 10  8.722  4.490  0.096  8.765  4.490  0.096  8.852  3.391  0.127  8.907  3.973  0.109  8.918  3.391  0.127  9.019  4.490  0.096  9.067  4.490  0.096  9.124  4.490  0.096  9.129  4.490  0.096 18.300  7.300  0.059
AtomPair CA 29 CA 181 SOGFUNC 4  5.690  3.973  0.151  8.816  4.214  0.143  9.798  4.665  0.129 18.300  7.300  0.577
AtomPair CA 29 CA 182 SOGFUNC 10  5.440  4.490  0.097  7.064  4.490  0.097  7.379  4.490  0.097  7.466  3.973  0.110  7.540  4.490  0.097  7.560  3.973  0.110  7.606  3.973  0.110  7.644  3.973  0.110  9.744  3.973  0.110 18.300  7.300  0.060
AtomPair CA 29 CA 183 SOGFUNC 10  4.929  4.490  0.097  5.076  3.973  0.110  5.139  3.973  0.110  5.183  3.973  0.110  5.290  3.973  0.110  5.295  4.490  0.097  5.342  4.490  0.097  8.691  3.973  0.110  9.139  4.490  0.097 18.300  7.300  0.060
AtomPair CA 29 CA 184 SOGFUNC 10  8.352  4.214  0.103  8.401  4.214  0.103  8.505  4.214  0.103  8.565  4.214  0.103  8.713  4.214  0.103  8.722  3.973  0.110  8.788  3.973  0.110  8.902  3.973  0.110  9.216  4.665  0.093 18.300  7.300  0.060
AtomPair CA 29 CA 185 SOGFUNC 9  8.098  4.490  0.106  8.812  4.665  0.102  8.847  4.490  0.106  9.268  4.665  0.102  9.346  4.214  0.113  9.466  4.214  0.113  9.646  4.214  0.113  9.769  4.214  0.113 18.300  7.300  0.131
AtomPair CA 29 CA 186 SOGFUNC 8  6.668  4.490  0.107  6.742  3.973  0.121  7.345  3.973  0.121  7.368  3.973  0.121  7.377  3.973  0.121  7.453  4.490  0.107  7.463  4.490  0.107 18.300  7.300  0.197
AtomPair CA 29 CA 187 SOGFUNC 7  9.098  3.973  0.124  9.150  4.214  0.117  9.357  4.665  0.105  9.436  4.214  0.117  9.872  3.677  0.134  9.951  3.677  0.134 18.300  7.300  0.270
AtomPair CA 29 CA 188 SOGFUNC 4  9.271  4.490  0.138  9.649  4.490  0.138  9.792  4.665  0.132 18.300  7.300  0.592
AtomPair CA 29 CA 190 SOGFUNC 8  8.367  4.490  0.105  8.600  3.973  0.119  8.666  3.973  0.119  8.793  3.973  0.119  9.039  4.490  0.105  9.141  3.973  0.119  9.174  3.973  0.119 18.300  7.300  0.194
AtomPair CA 29 CA 191 SOGFUNC 8  5.943  4.490  0.110  5.990  4.490  0.110  6.003  4.490  0.110  6.609  4.490  0.110  7.065  3.973  0.124  7.101  3.973  0.124  7.441  4.490  0.110 18.300  7.300  0.203
AtomPair CA 29 CA 192 SOGFUNC 5  9.125  4.490  0.128  9.225  4.490  0.128  9.259  4.490  0.128  9.806  3.973  0.145 18.300  7.300  0.472
AtomPair CA 29 CA 194 SOGFUNC 8  7.949  4.490  0.105  8.325  3.973  0.119  8.397  3.973  0.119  8.559  3.973  0.119  8.589  3.973  0.119  8.604  3.973  0.119  9.709  4.490  0.105 18.300  7.300  0.194
AtomPair CA 29 CA 195 SOGFUNC 7  8.911  3.973  0.122  9.165  3.973  0.122  9.167  3.973  0.122  9.690  3.973  0.122  9.733  3.973  0.122  9.897  3.973  0.122 18.300  7.300  0.266
AtomPair CA 30 CA 35 SOGFUNC 9  9.477  3.973  0.112  9.510  4.123  0.108  9.548  4.123  0.108  9.558  3.973  0.112  9.647  3.973  0.112  9.838  4.123  0.108  9.918  4.123  0.108  9.945  4.123  0.108 18.300  7.300  0.122
AtomPair CA 30 CA 36 SOGFUNC 2  9.689  3.391  0.193 18.300  7.300  0.807
AtomPair CA 30 CA 47 SOGFUNC 2  9.604  2.956  0.215 18.300  7.300  0.785
AtomPair CA 30 CA 48 SOGFUNC 2  8.128  2.956  0.215 18.300  7.300  0.785
AtomPair CA 30 CA 49 SOGFUNC 3  8.773  2.956  0.191  9.947  2.956  0.191 18.300  7.300  0.618
AtomPair CA 30 CA 50 SOGFUNC 3  8.499  2.956  0.177  8.728  2.108  0.249 18.300  7.300  0.574
AtomPair CA 30 CA 51 SOGFUNC 2  7.667  2.956  0.215 18.300  7.300  0.785
AtomPair CA 30 CA 52 SOGFUNC 2  5.324  2.108  0.278 18.300  7.300  0.722
AtomPair CA 30 CA 53 SOGFUNC 9  7.411  2.108  0.125  7.961  2.108  0.125  8.102  2.108  0.125  8.167  2.956  0.089  8.279  2.108  0.125  8.284  2.956  0.089  8.321  2.108  0.125  8.457  2.108  0.125 18.300  7.300  0.072
AtomPair CA 30 CA 54 SOGFUNC 9  8.407  2.108  0.125  8.538  2.108  0.125  8.841  2.108  0.125  8.884  2.108  0.125  9.080  2.956  0.089  9.081  2.108  0.125  9.092  2.956  0.089  9.949  2.108  0.125 18.300  7.300  0.072
AtomPair CA 30 CA 55 SOGFUNC 3  8.098  2.956  0.177  9.915  2.108  0.249 18.300  7.300  0.574
AtomPair CA 30 CA 56 SOGFUNC 3  6.257  2.108  0.232  9.967  2.108  0.232 18.300  7.300  0.536
AtomPair CA 30 CA 57 SOGFUNC 9  4.599  2.108  0.146  6.529  2.956  0.104  6.556  2.956  0.104  6.630  2.956  0.104  6.650  2.956  0.104  6.745  2.956  0.104  6.847  2.956  0.104  6.848  2.108  0.146 18.300  7.300  0.084
AtomPair CA 30 CA 58 SOGFUNC 9  6.516  2.956  0.092  6.549  2.956  0.092  6.693  2.108  0.129  6.708  2.108  0.129  6.887  2.108  0.129  7.104  2.108  0.129  7.224  2.108  0.129  7.583  2.754  0.099 18.300  7.300  0.074
AtomPair CA 30 CA 59 SOGFUNC 2  8.886  3.973  0.170 18.300  7.300  0.830
AtomPair CA 30 CA 89 SOGFUNC 2  9.380  4.490  0.153 18.300  7.300  0.847
AtomPair CA 30 CA 95 SOGFUNC 4  9.833  3.973  0.147  9.838  3.973  0.147  9.936  3.973  0.147 18.300  7.300  0.559
AtomPair CA 30 CA 96 SOGFUNC 3  9.902  3.391  0.175  9.964  3.391  0.175 18.300  7.300  0.650
AtomPair CA 30 CA 171 SOGFUNC 2  9.882  3.973  0.170 18.300  7.300  0.830
AtomPair CA 30 CA 174 SOGFUNC 2  8.602  3.973  0.170 18.300  7.300  0.830
AtomPair CA 30 CA 175 SOGFUNC 3  7.723  4.490  0.143  9.790  4.214  0.153 18.300  7.300  0.704
AtomPair CA 30 CA 176 SOGFUNC 2  8.654  3.973  0.170 18.300  7.300  0.830
AtomPair CA 30 CA 178 SOGFUNC 10  8.193  3.973  0.105  8.726  3.973  0.105  9.241  4.214  0.099  9.254  3.973  0.105  9.320  3.973  0.105  9.542  3.973  0.105  9.680  3.973  0.105  9.822  3.973  0.105  9.934  3.973  0.105 18.300  7.300  0.057
AtomPair CA 30 CA 179 SOGFUNC 9  6.735  3.973  0.110  6.760  3.973  0.110  6.773  3.973  0.110  6.807  3.973  0.110  6.811  3.973  0.110  6.849  3.973  0.110  7.134  3.973  0.110  8.235  3.973  0.110 18.300  7.300  0.120
AtomPair CA 30 CA 180 SOGFUNC 8  8.366  3.973  0.116  8.475  3.973  0.116  8.492  3.973  0.116  8.541  3.973  0.116  8.580  3.973  0.116  8.714  3.973  0.116  8.725  3.973  0.116 18.300  7.300  0.189
AtomPair CA 30 CA 181 SOGFUNC 9  6.567  3.391  0.128  8.460  4.214  0.103  8.500  3.973  0.109  8.640  3.973  0.109  8.747  4.214  0.103  9.218  3.973  0.109  9.277  3.973  0.109  9.285  3.973  0.109 18.300  7.300  0.119
AtomPair CA 30 CA 182 SOGFUNC 10  5.015  3.973  0.105  5.085  3.973  0.105  5.190  3.973  0.105  5.191  3.973  0.105  5.845  3.973  0.105  5.862  3.973  0.105  5.984  3.391  0.122  7.893  3.973  0.105  8.847  4.665  0.089 18.300  7.300  0.057
AtomPair CA 30 CA 183 SOGFUNC 8  5.270  3.973  0.111  5.291  3.973  0.111  5.308  3.391  0.131  5.338  3.973  0.111  5.587  3.973  0.111  5.588  3.973  0.111  5.713  3.391  0.131 18.300  7.300  0.182
AtomPair CA 30 CA 184 SOGFUNC 10  8.695  3.973  0.107  8.712  4.214  0.101  8.819  3.973  0.107  8.832  3.973  0.107  9.195  3.973  0.107  9.228  3.973  0.107  9.330  3.973  0.107  9.349  4.214  0.101  9.681  4.214  0.101 18.300  7.300  0.058
AtomPair CA 30 CA 185 SOGFUNC 10  8.055  3.973  0.109  8.241  3.973  0.109  8.702  4.214  0.102  8.751  3.973  0.109  9.005  4.214  0.102  9.049  4.214  0.102  9.091  3.973  0.109  9.268  4.214  0.102  9.397  4.490  0.096 18.300  7.300  0.059
AtomPair CA 30 CA 186 SOGFUNC 8  7.345  3.973  0.117  7.374  3.391  0.137  7.510  3.973  0.117  7.657  3.973  0.117  7.899  4.490  0.103  7.929  4.490  0.103  8.361  3.973  0.117 18.300  7.300  0.190
AtomPair CA 30 CA 191 SOGFUNC 5  9.185  3.973  0.138  9.202  3.973  0.138  9.203  3.973  0.138  9.905  3.973  0.138 18.300  7.300  0.449
AtomPair CA 30 CA 248 SOGFUNC 2  9.375  3.973  0.170 18.300  7.300  0.830
AtomPair CA 30 CA 250 SOGFUNC 2  7.797  3.391  0.193 18.300  7.300  0.807
AtomPair CA 30 CA 251 SOGFUNC 2  7.918  3.973  0.170 18.300  7.300  0.830
AtomPair CA 31 CA 36 SOGFUNC 3  8.563  3.973  0.153  9.918  3.391  0.180 18.300  7.300  0.667
AtomPair CA 31 CA 38 SOGFUNC 2  9.821  3.973  0.170 18.300  7.300  0.830
AtomPair CA 31 CA 47 SOGFUNC 2  7.781  2.956  0.215 18.300  7.300  0.785
AtomPair CA 31 CA 48 SOGFUNC 2  9.486  2.956  0.215 18.300  7.300  0.785
AtomPair CA 31 CA 49 SOGFUNC 2  8.856  2.956  0.215 18.300  7.300  0.785
AtomPair CA 31 CA 50 SOGFUNC 3  5.157  2.956  0.191  9.976  2.956  0.191 18.300  7.300  0.618
AtomPair CA 31 CA 51 SOGFUNC 9  5.396  2.956  0.114  8.486  2.956  0.114  8.531  2.956  0.114  8.558  2.956  0.114  8.602  2.956  0.114  8.651  2.956  0.114  8.674  2.956  0.114  8.769  2.956  0.114 18.300  7.300  0.092
AtomPair CA 31 CA 52 SOGFUNC 9  5.258  2.956  0.109  7.265  2.956  0.109  7.301  2.956  0.109  7.375  2.956  0.109  7.386  2.956  0.109  7.462  2.956  0.109  7.522  2.108  0.152  7.603  2.956  0.109 18.300  7.300  0.088
AtomPair CA 31 CA 53 SOGFUNC 9  4.883  2.956  0.100  4.964  2.108  0.140  5.051  2.956  0.100  5.080  2.956  0.100  5.123  2.956  0.100  5.179  2.108  0.140  5.294  2.108  0.140  8.290  2.956  0.100 18.300  7.300  0.081
AtomPair CA 31 CA 54 SOGFUNC 8  6.816  2.956  0.113  6.862  2.654  0.126  6.924  2.654  0.126  7.045  2.956  0.113  7.256  2.956  0.113  7.291  2.956  0.113  7.443  2.108  0.159 18.300  7.300  0.137
AtomPair CA 31 CA 55 SOGFUNC 7  9.630  2.956  0.127  9.645  2.654  0.142  9.653  2.956  0.127  9.728  2.654  0.142  9.892  2.956  0.127  9.938  2.956  0.127 18.300  7.300  0.206
AtomPair CA 31 CA 56 SOGFUNC 9  9.262  2.956  0.100  9.476  2.108  0.140  9.515  2.108  0.140  9.687  2.956  0.100  9.692  2.956  0.100  9.747  2.956  0.100  9.749  2.956  0.100  9.994  2.108  0.140 18.300  7.300  0.081
AtomPair CA 31 CA 57 SOGFUNC 9  5.822  2.654  0.118  5.904  2.956  0.106  5.979  2.654  0.118  6.012  2.956  0.106  6.101  2.956  0.106  6.106  2.956  0.106  6.338  2.108  0.149  7.458  2.956  0.106 18.300  7.300  0.086
AtomPair CA 31 CA 58 SOGFUNC 9  4.869  2.956  0.101  4.896  2.956  0.101  4.952  2.108  0.142  5.010  2.956  0.101  5.018  2.956  0.101  5.098  2.108  0.142  5.250  2.108  0.142  9.218  3.513  0.085 18.300  7.300  0.082
AtomPair CA 31 CA 59 SOGFUNC 8  7.786  3.513  0.116  7.863  3.513  0.116  7.949  3.513  0.116  7.973  3.513  0.116  8.024  3.513  0.116  8.188  2.956  0.138  8.461  3.513  0.116 18.300  7.300  0.167
AtomPair CA 31 CA 60 SOGFUNC 8  8.997  3.973  0.114  9.054  3.973  0.114  9.066  3.973  0.114  9.172  3.973  0.114  9.236  3.391  0.133  9.274  3.973  0.114  9.329  3.973  0.114 18.300  7.300  0.185
AtomPair CA 31 CA 88 SOGFUNC 2  9.916  3.973  0.170 18.300  7.300  0.830
AtomPair CA 31 CA 89 SOGFUNC 2  9.082  3.973  0.170 18.300  7.300  0.830
AtomPair CA 31 CA 90 SOGFUNC 2  9.901  3.973  0.170 18.300  7.300  0.830
AtomPair CA 31 CA 96 SOGFUNC 2  9.942  3.391  0.193 18.300  7.300  0.807
AtomPair CA 31 CA 175 SOGFUNC 2  9.683  3.973  0.170 18.300  7.300  0.830
AtomPair CA 31 CA 176 SOGFUNC 2  7.574  3.973  0.170 18.300  7.300  0.830
AtomPair CA 31 CA 179 SOGFUNC 9  8.907  3.973  0.108  9.029  3.973  0.108  9.077  3.973  0.108  9.140  3.973  0.108  9.198  3.973  0.108  9.281  3.391  0.127  9.543  3.973  0.108  9.796  3.973  0.108 18.300  7.300  0.118
AtomPair CA 31 CA 181 SOGFUNC 4  9.648  3.973  0.147  9.768  3.973  0.147  9.860  3.973  0.147 18.300  7.300  0.559
AtomPair CA 31 CA 182 SOGFUNC 8  5.912  4.490  0.103  6.035  4.490  0.103  6.299  3.973  0.117  6.478  3.973  0.117  7.138  3.973  0.117  7.152  3.973  0.117  7.282  3.391  0.137 18.300  7.300  0.190
AtomPair CA 31 CA 183 SOGFUNC 8  7.706  3.973  0.114  7.822  3.973  0.114  7.957  3.973  0.114  8.014  3.973  0.114  8.274  3.973  0.114  8.282  3.973  0.114  8.384  3.391  0.133 18.300  7.300  0.185
AtomPair CA 31 CA 185 SOGFUNC 7  8.450  3.973  0.124  8.512  3.973  0.124  8.813  3.973  0.124  9.315  3.973  0.124  9.788  4.214  0.117  9.808  4.214  0.117 18.300  7.300  0.270
AtomPair CA 31 CA 186 SOGFUNC 8  8.020  3.973  0.117  8.028  3.973  0.117  8.275  3.973  0.117  8.357  3.973  0.117  8.705  4.490  0.103  8.711  4.490  0.103  9.249  3.391  0.137 18.300  7.300  0.190
AtomPair CA 31 CA 249 SOGFUNC 2  9.005  3.973  0.170 18.300  7.300  0.830
AtomPair CA 31 CA 250 SOGFUNC 2  6.859  3.391  0.193 18.300  7.300  0.807
AtomPair CA 31 CA 251 SOGFUNC 3  8.059  3.391  0.180  8.519  3.973  0.153 18.300  7.300  0.667
AtomPair CA 31 CA 252 SOGFUNC 2  7.935  3.973  0.170 18.300  7.300  0.830
AtomPair CA 31 CA 254 SOGFUNC 2  9.505  2.956  0.215 18.300  7.300  0.785
AtomPair CA 32 CA 37 SOGFUNC 4  8.466  3.391  0.168  9.540  3.973  0.143  9.907  3.973  0.143 18.300  7.300  0.546
AtomPair CA 32 CA 38 SOGFUNC 3  8.860  3.973  0.153  9.994  3.391  0.180 18.300  7.300  0.667
AtomPair CA 32 CA 39 SOGFUNC 8  9.428  3.973  0.111  9.553  3.973  0.111  9.602  3.973  0.111  9.682  3.973  0.111  9.737  3.973  0.111  9.742  3.391  0.131  9.809  3.391  0.131 18.300  7.300  0.182
AtomPair CA 32 CA 47 SOGFUNC 2  9.545  2.108  0.278 18.300  7.300  0.722
AtomPair CA 32 CA 48 SOGFUNC 2  7.861  2.956  0.215 18.300  7.300  0.785
AtomPair CA 32 CA 50 SOGFUNC 9  7.670  2.956  0.100  8.705  2.956  0.100  8.731  2.956  0.100  8.788  2.108  0.140  8.788  2.956  0.100  8.809  2.956  0.100  8.829  2.108  0.140  8.916  2.108  0.140 18.300  7.300  0.081
AtomPair CA 32 CA 51 SOGFUNC 9  4.972  2.956  0.100  5.098  2.956  0.100  5.112  2.956  0.100  5.263  2.108  0.140  5.284  2.956  0.100  5.337  2.108  0.140  5.351  2.108  0.140  8.817  2.956  0.100 18.300  7.300  0.081
AtomPair CA 32 CA 52 SOGFUNC 9  5.115  2.956  0.112  5.184  2.956  0.112  5.307  2.956  0.112  5.350  2.956  0.112  5.399  2.654  0.125  5.612  2.956  0.112  5.656  2.956  0.112  8.633  2.956  0.112 18.300  7.300  0.091
AtomPair CA 32 CA 53 SOGFUNC 8  5.133  2.108  0.149  5.180  2.956  0.106  5.229  2.956  0.106  5.262  2.956  0.106  5.263  2.108  0.149  5.327  2.108  0.149  5.659  2.956  0.106 18.300  7.300  0.129
AtomPair CA 32 CA 54 SOGFUNC 8  8.138  2.108  0.146  8.207  1.871  0.165  8.216  2.956  0.104  8.267  2.956  0.104  8.290  2.956  0.104  8.304  2.108  0.146  8.706  2.956  0.104 18.300  7.300  0.127
AtomPair CA 32 CA 57 SOGFUNC 9  8.734  2.956  0.112  8.848  2.654  0.125  8.909  2.956  0.112  8.913  2.956  0.112  9.073  2.956  0.112  9.129  2.956  0.112  9.154  2.956  0.112  9.408  2.956  0.112 18.300  7.300  0.091
AtomPair CA 32 CA 58 SOGFUNC 9  7.372  2.108  0.142  7.387  2.956  0.101  7.420  2.108  0.142  7.521  2.956  0.101  7.542  2.108  0.142  7.597  2.956  0.101  7.603  2.956  0.101  9.764  3.513  0.085 18.300  7.300  0.082
AtomPair CA 32 CA 59 SOGFUNC 8  9.029  2.754  0.135  9.130  2.754  0.135  9.161  3.513  0.106  9.168  2.754  0.135  9.169  3.513  0.106  9.341  3.513  0.106  9.401  2.956  0.126 18.300  7.300  0.153
AtomPair CA 32 CA 90 SOGFUNC 2  9.673  3.973  0.170 18.300  7.300  0.830
AtomPair CA 32 CA 143 SOGFUNC 2  9.895  3.391  0.193 18.300  7.300  0.807
AtomPair CA 32 CA 144 SOGFUNC 2  8.415  3.973  0.170 18.300  7.300  0.830
AtomPair CA 32 CA 145 SOGFUNC 2  9.839  4.214  0.161 18.300  7.300  0.839
AtomPair CA 32 CA 146 SOGFUNC 2  9.349  3.677  0.181 18.300  7.300  0.819
AtomPair CA 32 CA 147 SOGFUNC 2  8.696  3.973  0.170 18.300  7.300  0.830
AtomPair CA 32 CA 148 SOGFUNC 2  9.988  3.973  0.170 18.300  7.300  0.830
AtomPair CA 32 CA 178 SOGFUNC 2  9.511  3.973  0.170 18.300  7.300  0.830
AtomPair CA 32 CA 181 SOGFUNC 2  8.884  3.973  0.170 18.300  7.300  0.830
AtomPair CA 32 CA 182 SOGFUNC 5  8.912  3.973  0.138  8.928  3.973  0.138  9.109  3.973  0.138  9.188  3.973  0.138 18.300  7.300  0.449
AtomPair CA 32 CA 183 SOGFUNC 2  8.522  3.677  0.181 18.300  7.300  0.819
AtomPair CA 32 CA 184 SOGFUNC 3  6.632  3.391  0.181  9.668  4.214  0.146 18.300  7.300  0.673
AtomPair CA 32 CA 185 SOGFUNC 2  8.514  3.973  0.170 18.300  7.300  0.830
AtomPair CA 32 CA 186 SOGFUNC 2  8.748  4.214  0.161 18.300  7.300  0.839
AtomPair CA 32 CA 187 SOGFUNC 2  8.139  4.490  0.153 18.300  7.300  0.847
AtomPair CA 32 CA 250 SOGFUNC 2  8.841  3.391  0.193 18.300  7.300  0.807
AtomPair CA 32 CA 251 SOGFUNC 3  7.429  4.490  0.140  8.683  3.677  0.171 18.300  7.300  0.689
AtomPair CA 32 CA 252 SOGFUNC 2  7.773  2.956  0.215 18.300  7.300  0.785
AtomPair CA 32 CA 254 SOGFUNC 2  9.814  2.956  0.215 18.300  7.300  0.785
AtomPair CA 32 CA 255 SOGFUNC 2  9.875  2.956  0.215 18.300  7.300  0.785
AtomPair CA 33 CA 38 SOGFUNC 6  8.866  3.973  0.130  9.115  3.973  0.130  9.706  3.973  0.130  9.790  3.973  0.130  9.975  3.973  0.130 18.300  7.300  0.352
AtomPair CA 33 CA 39 SOGFUNC 8  8.571  4.214  0.102  8.792  3.973  0.108  8.933  3.973  0.108  9.322  3.391  0.127  9.393  3.391  0.127  9.449  3.391  0.127  9.565  3.391  0.127 18.300  7.300  0.176
AtomPair CA 33 CA 50 SOGFUNC 2  9.366  2.956  0.215 18.300  7.300  0.785
AtomPair CA 33 CA 51 SOGFUNC 8  7.632  2.956  0.102  7.681  2.956  0.102  7.969  2.108  0.143  8.082  2.956  0.102  8.292  2.108  0.143  8.311  2.108  0.143  8.339  2.108  0.143 18.300  7.300  0.124
AtomPair CA 33 CA 52 SOGFUNC 8  8.515  2.956  0.122  8.532  2.956  0.122  8.909  2.956  0.122  8.911  2.956  0.122  8.938  2.956  0.122  9.172  2.956  0.122  9.172  2.956  0.122 18.300  7.300  0.148
AtomPair CA 33 CA 53 SOGFUNC 8  8.378  2.108  0.143  8.386  2.108  0.143  8.402  2.956  0.102  8.419  2.108  0.143  8.465  2.956  0.102  8.553  2.108  0.143  9.060  2.956  0.102 18.300  7.300  0.124
AtomPair CA 33 CA 57 SOGFUNC 2  9.866  2.956  0.215 18.300  7.300  0.785
AtomPair CA 33 CA 58 SOGFUNC 8  8.217  2.108  0.143  8.260  2.108  0.143  8.267  2.108  0.143  8.350  2.108  0.143  8.429  2.956  0.102  8.450  2.956  0.102  8.991  2.956  0.102 18.300  7.300  0.124
AtomPair CA 33 CA 92 SOGFUNC 2  9.956  3.973  0.170 18.300  7.300  0.830
AtomPair CA 33 CA 143 SOGFUNC 2  8.916  3.973  0.170 18.300  7.300  0.830
AtomPair CA 33 CA 144 SOGFUNC 2  6.259  4.490  0.153 18.300  7.300  0.847
AtomPair CA 33 CA 145 SOGFUNC 3  7.023  4.490  0.143  9.409  4.214  0.153 18.300  7.300  0.704
AtomPair CA 33 CA 146 SOGFUNC 2  7.730  3.973  0.170 18.300  7.300  0.830
AtomPair CA 33 CA 147 SOGFUNC 2  8.509  4.490  0.153 18.300  7.300  0.847
AtomPair CA 33 CA 148 SOGFUNC 2  9.638  3.973  0.170 18.300  7.300  0.830
AtomPair CA 33 CA 177 SOGFUNC 2  9.517  3.973  0.170 18.300  7.300  0.830
AtomPair CA 33 CA 178 SOGFUNC 6  7.927  4.490  0.118  8.673  3.973  0.133  8.957  3.973  0.133  9.349  4.214  0.126  9.457  4.214  0.126 18.300  7.300  0.363
AtomPair CA 33 CA 179 SOGFUNC 7  9.214  3.973  0.122  9.533  3.973  0.122  9.691  3.973  0.122  9.826  3.973  0.122  9.844  3.973  0.122  9.943  3.973  0.122 18.300  7.300  0.266
AtomPair CA 33 CA 181 SOGFUNC 3  9.066  3.973  0.153  9.981  3.391  0.180 18.300  7.300  0.667
AtomPair CA 33 CA 182 SOGFUNC 8  7.445  3.973  0.117  7.563  3.391  0.137  7.605  3.973  0.117  7.806  3.973  0.117  8.989  4.490  0.103  9.107  4.490  0.103  9.527  3.973  0.117 18.300  7.300  0.190
AtomPair CA 33 CA 184 SOGFUNC 5  8.390  3.391  0.155  8.482  3.973  0.132  8.544  3.391  0.155  9.365  4.214  0.125 18.300  7.300  0.432
AtomPair CA 33 CA 185 SOGFUNC 5  7.197  4.665  0.119  8.298  3.677  0.151  8.731  3.677  0.151  9.854  4.490  0.124 18.300  7.300  0.456
AtomPair CA 33 CA 186 SOGFUNC 4  9.367  3.973  0.147  9.485  3.973  0.147  9.610  3.973  0.147 18.300  7.300  0.559
AtomPair CA 33 CA 187 SOGFUNC 3  8.408  3.677  0.164  8.611  3.391  0.177 18.300  7.300  0.659
AtomPair CA 33 CA 188 SOGFUNC 3  8.538  3.973  0.157  8.858  3.973  0.157 18.300  7.300  0.685
AtomPair CA 33 CA 250 SOGFUNC 2  7.253  3.973  0.170 18.300  7.300  0.830
AtomPair CA 33 CA 251 SOGFUNC 4  6.933  3.973  0.149  8.896  4.490  0.132  9.603  3.973  0.149 18.300  7.300  0.569
AtomPair CA 33 CA 252 SOGFUNC 2  7.786  2.956  0.215 18.300  7.300  0.785
AtomPair CA 33 CA 253 SOGFUNC 3  7.768  2.956  0.199  9.980  3.717  0.158 18.300  7.300  0.643
AtomPair CA 33 CA 254 SOGFUNC 3  6.499  3.717  0.146  8.140  2.108  0.258 18.300  7.300  0.596
AtomPair CA 33 CA 255 SOGFUNC 3  8.617  3.513  0.171  9.604  3.513  0.171 18.300  7.300  0.658
AtomPair CA 33 CA 257 SOGFUNC 2  9.589  3.973  0.170 18.300  7.300  0.830
AtomPair CA 33 CA 258 SOGFUNC 2  8.278  4.490  0.153 18.300  7.300  0.847
AtomPair CA 34 CA 39 SOGFUNC 10  8.264  3.973  0.094  8.542  3.391  0.110  9.195  3.973  0.094  9.254  3.391  0.110  9.358  3.391  0.110  9.387  3.391  0.110  9.553  3.973  0.094  9.562  3.973  0.094  9.627  3.973  0.094  9.647  3.973  0.094
AtomPair CA 34 CA 40 SOGFUNC 2  9.871  3.391  0.193 18.300  7.300  0.807
AtomPair CA 34 CA 45 SOGFUNC 2  9.009  3.944  0.171 18.300  7.300  0.829
AtomPair CA 34 CA 48 SOGFUNC 2  9.859  2.956  0.215 18.300  7.300  0.785
AtomPair CA 34 CA 50 SOGFUNC 2  7.921  2.956  0.215 18.300  7.300  0.785
AtomPair CA 34 CA 51 SOGFUNC 8  9.096  2.956  0.111  9.443  2.956  0.111  9.525  2.108  0.155  9.564  2.956  0.111  9.604  2.108  0.155  9.632  2.956  0.111  9.823  2.956  0.111 18.300  7.300  0.135
AtomPair CA 34 CA 53 SOGFUNC 4  9.860  2.956  0.171  9.881  2.956  0.171  9.951  2.956  0.171 18.300  7.300  0.486
AtomPair CA 34 CA 58 SOGFUNC 3  9.951  2.108  0.232  9.953  2.108  0.232 18.300  7.300  0.536
AtomPair CA 34 CA 92 SOGFUNC 2  9.694  3.973  0.170 18.300  7.300  0.830
AtomPair CA 34 CA 93 SOGFUNC 5  9.556  3.973  0.142  9.580  3.973  0.142  9.764  4.490  0.126  9.838  4.490  0.126 18.300  7.300  0.464
AtomPair CA 34 CA 144 SOGFUNC 2  9.172  3.391  0.193 18.300  7.300  0.807
AtomPair CA 34 CA 145 SOGFUNC 2  8.205  3.677  0.181 18.300  7.300  0.819
AtomPair CA 34 CA 146 SOGFUNC 2  8.445  3.677  0.181 18.300  7.300  0.819
AtomPair CA 34 CA 147 SOGFUNC 2  9.393  4.123  0.164 18.300  7.300  0.836
AtomPair CA 34 CA 152 SOGFUNC 2  9.996  3.973  0.170 18.300  7.300  0.830
AtomPair CA 34 CA 175 SOGFUNC 3  9.572  3.973  0.157  9.747  3.973  0.157 18.300  7.300  0.685
AtomPair CA 34 CA 178 SOGFUNC 8  8.177  4.490  0.105  8.243  4.490  0.105  8.557  4.665  0.101  8.951  3.973  0.119  9.523  3.677  0.129  9.548  3.391  0.140  9.718  4.490  0.105 18.300  7.300  0.195
AtomPair CA 34 CA 179 SOGFUNC 8  7.620  4.490  0.104  7.791  4.490  0.104  7.840  3.391  0.138  7.997  3.391  0.138  8.091  4.490  0.104  8.208  3.973  0.117  8.452  4.490  0.104 18.300  7.300  0.192
AtomPair CA 34 CA 182 SOGFUNC 8  7.950  4.490  0.103  7.993  4.490  0.103  8.063  3.973  0.116  8.162  4.490  0.103  8.930  3.391  0.136  9.063  3.391  0.136  9.410  3.973  0.116 18.300  7.300  0.189
AtomPair CA 34 CA 185 SOGFUNC 2  9.369  3.391  0.193 18.300  7.300  0.807
AtomPair CA 34 CA 250 SOGFUNC 2  7.324  4.123  0.164 18.300  7.300  0.836
AtomPair CA 34 CA 251 SOGFUNC 3  6.953  3.391  0.181  8.846  4.123  0.149 18.300  7.300  0.671
AtomPair CA 34 CA 252 SOGFUNC 9  6.068  3.391  0.128  9.429  3.973  0.109  9.736  3.973  0.109  9.783  3.973  0.109  9.802  4.123  0.105  9.813  4.123  0.105  9.831  3.973  0.109  9.990  3.973  0.109 18.300  7.300  0.118
AtomPair CA 34 CA 253 SOGFUNC 3  7.019  2.956  0.180  9.223  2.244  0.237 18.300  7.300  0.583
AtomPair CA 34 CA 254 SOGFUNC 10  7.120  2.108  0.126  7.577  2.956  0.090  7.787  3.717  0.071  7.844  2.244  0.118  7.944  2.244  0.118  8.250  2.108  0.126  8.265  2.956  0.090  9.139  3.717  0.071  9.250  3.717  0.071  9.365  2.244  0.118
AtomPair CA 34 CA 255 SOGFUNC 10  6.133  4.123  0.102  7.014  3.973  0.106  7.918  3.973  0.106  7.945  4.490  0.094  8.015  3.391  0.124  8.111  3.391  0.124  8.242  4.490  0.094  8.730  4.123  0.102  8.730  4.665  0.090 18.300  7.300  0.058
AtomPair CA 34 CA 256 SOGFUNC 2  8.715  3.677  0.181 18.300  7.300  0.819
AtomPair CA 34 CA 257 SOGFUNC 3  7.948  4.123  0.153  9.821  3.973  0.158 18.300  7.300  0.689
AtomPair CA 34 CA 258 SOGFUNC 3  6.108  3.391  0.175  9.506  3.391  0.175 18.300  7.300  0.650
AtomPair CA 34 CA 259 SOGFUNC 3  8.459  4.123  0.149  9.843  3.391  0.181 18.300  7.300  0.671
AtomPair CA 34 CA 261 SOGFUNC 2  9.067  4.814  0.144 18.300  7.300  0.856
AtomPair CA 35 CA 40 SOGFUNC 10  8.407  3.973  0.091  8.506  3.973  0.091  8.604  3.391  0.107  8.629  3.973  0.091  8.641  3.391  0.107  8.653  3.677  0.099  8.667  3.973  0.091  8.716  3.391  0.107  8.807  3.391  0.107  8.883  3.391  0.107
AtomPair CA 35 CA 41 SOGFUNC 6  9.853  3.391  0.139  9.859  3.391  0.139  9.911  3.391  0.139  9.963  3.973  0.119  9.971  3.391  0.139 18.300  7.300  0.324
AtomPair CA 35 CA 43 SOGFUNC 2  9.226  3.973  0.170 18.300  7.300  0.830
AtomPair CA 35 CA 44 SOGFUNC 2  8.774  4.041  0.167 18.300  7.300  0.833
AtomPair CA 35 CA 45 SOGFUNC 2  6.204  1.871  0.302 18.300  7.300  0.698
AtomPair CA 35 CA 46 SOGFUNC 3  8.086  2.654  0.194  9.071  2.108  0.244 18.300  7.300  0.563
AtomPair CA 35 CA 47 SOGFUNC 2  8.197  2.108  0.278 18.300  7.300  0.722
AtomPair CA 35 CA 49 SOGFUNC 3  9.709  2.108  0.232  9.970  2.108  0.232 18.300  7.300  0.536
AtomPair CA 35 CA 50 SOGFUNC 6  9.424  2.244  0.151  9.730  2.244  0.151  9.875  2.244  0.151  9.918  2.244  0.151  9.921  2.108  0.161 18.300  7.300  0.233
AtomPair CA 35 CA 51 SOGFUNC 8  7.250  2.244  0.123  7.650  2.244  0.123  7.784  2.244  0.123  7.899  2.244  0.123  8.062  2.108  0.131  8.130  2.108  0.131  8.318  2.108  0.131 18.300  7.300  0.114
AtomPair CA 35 CA 52 SOGFUNC 2  9.837  2.108  0.278 18.300  7.300  0.722
AtomPair CA 35 CA 91 SOGFUNC 2  9.937  3.391  0.193 18.300  7.300  0.807
AtomPair CA 35 CA 92 SOGFUNC 3  9.777  4.123  0.149  9.966  3.391  0.181 18.300  7.300  0.671
AtomPair CA 35 CA 93 SOGFUNC 8  8.748  4.123  0.102  9.173  4.123  0.102  9.269  3.391  0.124  9.387  3.391  0.124  9.525  3.391  0.124  9.538  3.391  0.124  9.679  3.391  0.124 18.300  7.300  0.173
AtomPair CA 35 CA 144 SOGFUNC 2  9.895  3.973  0.170 18.300  7.300  0.830
AtomPair CA 35 CA 147 SOGFUNC 2  9.424  3.677  0.181 18.300  7.300  0.819
AtomPair CA 35 CA 184 SOGFUNC 2  8.721  3.973  0.170 18.300  7.300  0.830
AtomPair CA 35 CA 185 SOGFUNC 2  8.252  3.973  0.170 18.300  7.300  0.830
AtomPair CA 35 CA 186 SOGFUNC 2  9.329  3.677  0.181 18.300  7.300  0.819
AtomPair CA 35 CA 187 SOGFUNC 2  6.625  3.391  0.193 18.300  7.300  0.807
AtomPair CA 35 CA 188 SOGFUNC 4  8.326  4.123  0.135  9.596  3.391  0.165  9.862  3.391  0.165 18.300  7.300  0.535
AtomPair CA 35 CA 251 SOGFUNC 2  7.322  3.973  0.170 18.300  7.300  0.830
AtomPair CA 35 CA 252 SOGFUNC 2  8.328  3.973  0.170 18.300  7.300  0.830
AtomPair CA 35 CA 253 SOGFUNC 2  8.947  4.123  0.164 18.300  7.300  0.836
AtomPair CA 35 CA 254 SOGFUNC 9  6.840  3.391  0.116  6.848  3.391  0.116  6.849  3.391  0.116  7.027  4.123  0.095  7.514  3.391  0.116  8.120  3.391  0.116  8.369  3.391  0.116  8.654  3.892  0.101 18.300  7.300  0.108
AtomPair CA 35 CA 255 SOGFUNC 9  7.239  3.391  0.114  7.756  3.391  0.114  7.867  3.391  0.114  8.025  3.391  0.114  8.058  3.391  0.114  8.095  4.123  0.094  8.306  3.391  0.114  9.077  3.391  0.114 18.300  7.300  0.106
AtomPair CA 35 CA 256 SOGFUNC 2  9.199  3.973  0.170 18.300  7.300  0.830
AtomPair CA 35 CA 257 SOGFUNC 2  9.987  3.677  0.181 18.300  7.300  0.819
AtomPair CA 35 CA 258 SOGFUNC 7  8.480  3.973  0.116  9.365  3.973  0.116  9.423  3.391  0.135  9.476  3.391  0.135  9.532  3.391  0.135  9.873  4.123  0.111 18.300  7.300  0.251
AtomPair CA 35 CA 259 SOGFUNC 2  6.605  3.391  0.193 18.300  7.300  0.807
AtomPair CA 35 CA 262 SOGFUNC 2  9.342  3.391  0.193 18.300  7.300  0.807
AtomPair CA 36 CA 41 SOGFUNC 10  8.477  3.677  0.109  8.510  3.973  0.101  8.520  4.214  0.095  8.541  3.973  0.101  8.564  3.677  0.109  8.588  4.214  0.095  8.590  4.214  0.095  8.630  4.214  0.095  8.806  4.214  0.095  8.917  3.973  0.101
AtomPair CA 36 CA 42 SOGFUNC 6  9.753  4.490  0.115  9.757  4.665  0.110  9.900  3.391  0.152  9.904  3.973  0.130  9.992  3.677  0.140 18.300  7.300  0.353
AtomPair CA 36 CA 43 SOGFUNC 2  9.852  3.973  0.170 18.300  7.300  0.830
AtomPair CA 36 CA 44 SOGFUNC 2  9.221  2.956  0.215 18.300  7.300  0.785
AtomPair CA 36 CA 45 SOGFUNC 3  8.879  2.956  0.177  9.000  2.108  0.249 18.300  7.300  0.574
AtomPair CA 36 CA 46 SOGFUNC 2  6.418  2.108  0.278 18.300  7.300  0.722
AtomPair CA 36 CA 47 SOGFUNC 2  8.681  2.108  0.278 18.300  7.300  0.722
AtomPair CA 36 CA 48 SOGFUNC 2  8.842  2.108  0.278 18.300  7.300  0.722
AtomPair CA 36 CA 49 SOGFUNC 3  9.526  2.956  0.191  9.618  2.956  0.191 18.300  7.300  0.618
AtomPair CA 36 CA 50 SOGFUNC 2  9.904  2.956  0.215 18.300  7.300  0.785
AtomPair CA 36 CA 51 SOGFUNC 7  8.579  2.956  0.136  8.860  2.754  0.146  9.744  3.513  0.114  9.775  2.956  0.136  9.839  3.513  0.114  9.870  2.956  0.136 18.300  7.300  0.220
AtomPair CA 36 CA 60 SOGFUNC 2  9.965  3.973  0.170 18.300  7.300  0.830
AtomPair CA 36 CA 143 SOGFUNC 2  9.504  3.973  0.170 18.300  7.300  0.830
AtomPair CA 36 CA 144 SOGFUNC 2  6.952  3.973  0.170 18.300  7.300  0.830
AtomPair CA 36 CA 145 SOGFUNC 2  9.923  3.973  0.170 18.300  7.300  0.830
AtomPair CA 36 CA 147 SOGFUNC 4  8.249  4.214  0.140  8.964  3.973  0.148  9.520  3.973  0.148 18.300  7.300  0.564
AtomPair CA 36 CA 148 SOGFUNC 4  7.245  3.973  0.145  7.596  3.973  0.145  8.852  3.677  0.157 18.300  7.300  0.553
AtomPair CA 36 CA 149 SOGFUNC 4  8.055  4.214  0.139  8.798  4.214  0.139  9.437  3.677  0.159 18.300  7.300  0.562
AtomPair CA 36 CA 150 SOGFUNC 3  8.268  3.973  0.159  8.656  4.214  0.150 18.300  7.300  0.691
AtomPair CA 36 CA 151 SOGFUNC 3  7.666  3.391  0.175  7.970  3.391  0.175 18.300  7.300  0.650
AtomPair CA 36 CA 152 SOGFUNC 3  9.371  3.973  0.157  9.437  3.973  0.157 18.300  7.300  0.685
AtomPair CA 36 CA 183 SOGFUNC 2  9.629  3.973  0.170 18.300  7.300  0.830
AtomPair CA 36 CA 184 SOGFUNC 3  7.018  3.973  0.157  9.985  3.973  0.157 18.300  7.300  0.685
AtomPair CA 36 CA 185 SOGFUNC 3  5.997  3.973  0.157  9.454  3.973  0.157 18.300  7.300  0.685
AtomPair CA 36 CA 186 SOGFUNC 3  9.175  3.391  0.180  9.811  3.973  0.153 18.300  7.300  0.667
AtomPair CA 36 CA 187 SOGFUNC 4  8.411  4.214  0.140  8.538  3.973  0.148  9.168  3.973  0.148 18.300  7.300  0.564
AtomPair CA 36 CA 188 SOGFUNC 4  6.090  3.973  0.147  6.367  3.973  0.147  8.579  3.973  0.147 18.300  7.300  0.559
AtomPair CA 36 CA 189 SOGFUNC 3  8.326  3.973  0.153  8.437  3.391  0.180 18.300  7.300  0.667
AtomPair CA 36 CA 253 SOGFUNC 2  7.276  2.108  0.278 18.300  7.300  0.722
AtomPair CA 36 CA 254 SOGFUNC 8  6.739  2.108  0.172  8.713  3.513  0.103  8.807  3.513  0.103  8.817  3.513  0.103  9.222  2.956  0.123  9.567  2.956  0.123  9.824  2.956  0.123 18.300  7.300  0.149
AtomPair CA 36 CA 255 SOGFUNC 8  8.489  3.973  0.116  8.508  4.214  0.109  8.542  3.677  0.125  8.600  4.214  0.109  8.910  4.214  0.109  9.194  4.214  0.109  9.945  3.391  0.135 18.300  7.300  0.189
AtomPair CA 36 CA 256 SOGFUNC 2  9.920  3.391  0.193 18.300  7.300  0.807
AtomPair CA 36 CA 257 SOGFUNC 2  6.525  3.391  0.193 18.300  7.300  0.807
AtomPair CA 36 CA 258 SOGFUNC 7  9.068  4.214  0.119  9.581  4.214  0.119  9.707  4.214  0.119  9.758  4.214  0.119  9.800  3.973  0.126  9.993  3.973  0.126 18.300  7.300  0.274
AtomPair CA 36 CA 259 SOGFUNC 2  9.663  3.391  0.193 18.300  7.300  0.807
AtomPair CA 36 CA 260 SOGFUNC 2  9.623  3.973  0.170 18.300  7.300  0.830
AtomPair CA 36 CA 261 SOGFUNC 2  8.163  3.973  0.170 18.300  7.300  0.830
AtomPair CA 37 CA 42 SOGFUNC 10  8.380  4.214  0.095  8.676  3.973  0.101  8.692  3.973  0.101  8.697  3.973  0.101  8.807  3.973  0.101  8.829  3.973  0.101  8.837  3.973  0.101  8.956  3.973  0.101  9.159  3.973  0.101  9.266  3.973  0.101
AtomPair CA 37 CA 43 SOGFUNC 3  9.043  3.973  0.159  9.894  4.214  0.150 18.300  7.300  0.691
AtomPair CA 37 CA 44 SOGFUNC 2  9.617  2.956  0.215 18.300  7.300  0.785
AtomPair CA 37 CA 45 SOGFUNC 2  9.831  2.108  0.278 18.300  7.300  0.722
AtomPair CA 37 CA 46 SOGFUNC 2  8.846  2.108  0.278 18.300  7.300  0.722
AtomPair CA 37 CA 48 SOGFUNC 2  9.335  2.956  0.215 18.300  7.300  0.785
AtomPair CA 37 CA 61 SOGFUNC 2  9.956  3.677  0.181 18.300  7.300  0.819
AtomPair CA 37 CA 144 SOGFUNC 2  7.708  3.973  0.170 18.300  7.300  0.830
AtomPair CA 37 CA 145 SOGFUNC 3  9.392  3.677  0.168  9.888  3.973  0.155 18.300  7.300  0.677
AtomPair CA 37 CA 146 SOGFUNC 2  9.939  3.973  0.170 18.300  7.300  0.830
AtomPair CA 37 CA 147 SOGFUNC 3  8.545  3.973  0.157  8.654  3.973  0.157 18.300  7.300  0.685
AtomPair CA 37 CA 148 SOGFUNC 3  5.674  4.490  0.144  5.694  4.490  0.144 18.300  7.300  0.711
AtomPair CA 37 CA 149 SOGFUNC 3  5.370  3.973  0.160  5.974  4.490  0.142 18.300  7.300  0.698
AtomPair CA 37 CA 150 SOGFUNC 3  6.782  3.973  0.157  7.273  3.973  0.157 18.300  7.300  0.685
AtomPair CA 37 CA 151 SOGFUNC 3  7.825  3.973  0.157  8.226  3.973  0.157 18.300  7.300  0.685
AtomPair CA 37 CA 185 SOGFUNC 3  9.153  3.973  0.157  9.498  3.973  0.157 18.300  7.300  0.685
AtomPair CA 37 CA 186 SOGFUNC 2  7.874  3.391  0.193 18.300  7.300  0.807
AtomPair CA 37 CA 188 SOGFUNC 3  8.367  4.490  0.144  8.584  4.490  0.144 18.300  7.300  0.711
AtomPair CA 37 CA 189 SOGFUNC 2  9.937  3.973  0.170 18.300  7.300  0.830
AtomPair CA 37 CA 253 SOGFUNC 2  7.365  2.956  0.215 18.300  7.300  0.785
AtomPair CA 37 CA 254 SOGFUNC 10  7.109  2.108  0.146  7.187  3.717  0.083  7.293  2.108  0.146  7.527  2.956  0.104  7.854  2.956  0.104  7.905  3.717  0.083  8.303  3.717  0.083  8.647  2.956  0.104  9.423  2.956  0.104 18.300  7.300  0.042
AtomPair CA 37 CA 255 SOGFUNC 9  6.720  3.391  0.127  6.757  3.391  0.127  6.825  3.973  0.108  6.919  3.973  0.108  7.385  4.490  0.096  7.437  3.973  0.108  8.015  4.665  0.092  9.094  3.677  0.117 18.300  7.300  0.118
AtomPair CA 37 CA 256 SOGFUNC 5  9.720  3.973  0.131  9.861  3.391  0.154  9.894  3.973  0.131  9.908  3.391  0.154 18.300  7.300  0.429
AtomPair CA 37 CA 257 SOGFUNC 6  7.239  3.973  0.130  9.745  3.973  0.130  9.769  3.973  0.130  9.807  3.973  0.130  9.838  3.973  0.130 18.300  7.300  0.352
AtomPair CA 37 CA 258 SOGFUNC 9  6.265  3.973  0.110  6.302  3.391  0.129  6.384  3.391  0.129  6.428  3.973  0.110  7.034  3.973  0.110  7.351  4.665  0.093  7.596  4.490  0.097  9.385  4.214  0.103 18.300  7.300  0.119
AtomPair CA 37 CA 259 SOGFUNC 8  8.573  4.214  0.114  8.620  4.214  0.114  8.662  3.973  0.121  8.696  4.214  0.114  8.741  4.214  0.114  9.512  4.214  0.114  9.863  4.214  0.114 18.300  7.300  0.197
AtomPair CA 37 CA 260 SOGFUNC 2  8.032  4.490  0.153 18.300  7.300  0.847
AtomPair CA 37 CA 261 SOGFUNC 7  6.109  4.490  0.105  9.403  3.973  0.119  9.515  3.391  0.139  9.685  3.391  0.139  9.847  3.973  0.119  9.997  3.973  0.119 18.300  7.300  0.259
AtomPair CA 37 CA 262 SOGFUNC 10  7.982  3.973  0.102  8.117  4.490  0.091  8.198  3.391  0.120  8.218  3.391  0.120  8.326  3.973  0.102  8.396  3.973  0.102  9.032  3.973  0.102  9.548  3.973  0.102  9.813  3.973  0.102 18.300  7.300  0.056
AtomPair CA 37 CA 264 SOGFUNC 2  8.726  3.973  0.170 18.300  7.300  0.830
AtomPair CA 37 CA 265 SOGFUNC 2  9.608  3.973  0.170 18.300  7.300  0.830
AtomPair CA 38 CA 43 SOGFUNC 10  5.438  3.973  0.101  8.367  3.973  0.101  8.385  3.973  0.101  8.506  3.973  0.101  8.520  3.973  0.101  8.552  3.973  0.101  8.624  3.973  0.101  8.682  3.973  0.101  8.774  4.214  0.095  8.860  3.973  0.101
AtomPair CA 38 CA 44 SOGFUNC 10  7.250  3.973  0.105  9.070  3.973  0.105  9.768  3.391  0.123  9.789  4.214  0.099  9.804  3.973  0.105  9.819  4.214  0.099  9.855  4.214  0.099  9.901  3.973  0.105  9.984  3.973  0.105 18.300  7.300  0.057
AtomPair CA 38 CA 45 SOGFUNC 2  6.960  1.871  0.302 18.300  7.300  0.698
AtomPair CA 38 CA 46 SOGFUNC 3  9.045  2.108  0.232  9.986  2.108  0.232 18.300  7.300  0.536
AtomPair CA 38 CA 47 SOGFUNC 2  8.995  2.108  0.278 18.300  7.300  0.722
AtomPair CA 38 CA 48 SOGFUNC 2  6.333  2.108  0.278 18.300  7.300  0.722
AtomPair CA 38 CA 49 SOGFUNC 9  8.385  2.956  0.112  8.631  2.956  0.112  8.880  2.654  0.125  9.014  2.956  0.112  9.062  2.956  0.112  9.406  2.956  0.112  9.490  2.956  0.112  9.752  2.956  0.112 18.300  7.300  0.091
AtomPair CA 38 CA 50 SOGFUNC 2  8.644  2.108  0.278 18.300  7.300  0.722
AtomPair CA 38 CA 51 SOGFUNC 2  9.940  2.108  0.278 18.300  7.300  0.722
AtomPair CA 38 CA 148 SOGFUNC 3  8.607  3.973  0.157  8.794  3.973  0.157 18.300  7.300  0.685
AtomPair CA 38 CA 149 SOGFUNC 3  8.698  3.973  0.157  9.161  3.973  0.157 18.300  7.300  0.685
AtomPair CA 38 CA 187 SOGFUNC 2  9.757  3.973  0.170 18.300  7.300  0.830
AtomPair CA 38 CA 188 SOGFUNC 2  9.544  3.391  0.193 18.300  7.300  0.807
AtomPair CA 38 CA 254 SOGFUNC 8  7.281  3.973  0.114  7.369  3.973  0.114  7.390  3.973  0.114  7.417  3.391  0.133  7.670  3.973  0.114  7.750  3.973  0.114  7.969  3.973  0.114 18.300  7.300  0.185
AtomPair CA 38 CA 255 SOGFUNC 9  8.534  3.973  0.108  8.685  3.973  0.108  8.721  3.973  0.108  8.808  3.973  0.108  8.835  3.391  0.127  9.089  3.973  0.108  9.433  3.973  0.108  9.519  3.973  0.108 18.300  7.300  0.118
AtomPair CA 38 CA 256 SOGFUNC 2  9.263  4.214  0.161 18.300  7.300  0.839
AtomPair CA 38 CA 258 SOGFUNC 8  7.014  3.973  0.114  7.038  3.973  0.114  7.083  3.973  0.114  7.258  3.391  0.133  7.646  3.973  0.114  7.885  3.973  0.114  8.010  3.973  0.114 18.300  7.300  0.185
AtomPair CA 38 CA 259 SOGFUNC 7  7.057  3.391  0.141  8.496  3.973  0.120  8.816  3.677  0.130  8.837  4.214  0.113  8.975  4.214  0.113  9.185  3.973  0.120 18.300  7.300  0.262
AtomPair CA 38 CA 260 SOGFUNC 2  9.159  4.214  0.161 18.300  7.300  0.839
AtomPair CA 38 CA 261 SOGFUNC 10  7.819  3.391  0.113  7.837  3.391  0.113  8.000  3.973  0.096  8.101  3.973  0.096  8.604  3.973  0.096  8.817  3.391  0.113  9.297  3.973  0.096  9.429  3.391  0.113  9.468  3.391  0.113 18.300  7.300  0.052
AtomPair CA 38 CA 262 SOGFUNC 10  5.607  3.391  0.115  6.081  3.973  0.098  6.171  3.973  0.098  6.242  3.973  0.098  6.284  3.391  0.115  6.553  3.391  0.115  7.001  3.391  0.115  8.118  3.973  0.098  9.843  3.973  0.098 18.300  7.300  0.053
AtomPair CA 38 CA 263 SOGFUNC 7  8.393  3.973  0.122  9.227  3.973  0.122  9.799  3.973  0.122  9.866  3.973  0.122  9.896  3.973  0.122  9.934  3.973  0.122 18.300  7.300  0.266
AtomPair CA 38 CA 265 SOGFUNC 8  8.257  3.391  0.126  8.619  3.973  0.107  8.726  3.391  0.126  8.829  3.973  0.107  8.864  3.973  0.107  9.278  3.391  0.126  9.436  3.391  0.126 18.300  7.300  0.175
AtomPair CA 38 CA 266 SOGFUNC 7  9.371  3.391  0.135  9.551  3.973  0.115  9.569  3.391  0.135  9.628  3.973  0.115  9.738  3.973  0.115  9.929  3.391  0.135 18.300  7.300  0.250
AtomPair CA 39 CA 44 SOGFUNC 10  5.561  2.956  0.106  5.982  2.956  0.106  8.407  3.513  0.089  8.433  3.513  0.089  8.515  3.513  0.089  8.535  2.108  0.148  8.584  3.513  0.089  8.588  3.513  0.089  8.596  2.956  0.106  8.813  3.513  0.089
AtomPair CA 39 CA 45 SOGFUNC 9  6.529  2.654  0.129  7.509  2.956  0.116  9.838  2.956  0.116  9.922  2.956  0.116  9.927  3.513  0.098  9.928  2.956  0.116  9.953  3.513  0.098  9.982  2.956  0.116 18.300  7.300  0.094
AtomPair CA 39 CA 46 SOGFUNC 4  6.929  2.956  0.168  9.925  2.956  0.168  9.998  2.654  0.187 18.300  7.300  0.477
AtomPair CA 39 CA 47 SOGFUNC 8  8.999  2.108  0.143  9.007  2.108  0.143  9.083  2.108  0.143  9.098  2.956  0.102  9.105  2.108  0.143  9.122  2.956  0.102  9.389  2.956  0.102 18.300  7.300  0.124
AtomPair CA 39 CA 48 SOGFUNC 9  8.356  2.108  0.135  8.607  2.108  0.135  8.756  2.108  0.135  8.910  2.108  0.135  9.104  2.956  0.096  9.111  2.956  0.096  9.163  2.956  0.096  9.524  2.956  0.096 18.300  7.300  0.078
AtomPair CA 39 CA 49 SOGFUNC 8  5.284  2.956  0.118  5.767  2.956  0.118  6.037  2.654  0.132  6.092  2.654  0.132  6.479  2.956  0.118  6.519  2.956  0.118  6.662  2.956  0.118 18.300  7.300  0.144
AtomPair CA 39 CA 50 SOGFUNC 8  7.215  2.956  0.109  7.949  2.108  0.154  7.986  2.654  0.122  8.052  2.108  0.154  8.703  2.956  0.109  8.809  2.956  0.109  8.810  2.956  0.109 18.300  7.300  0.133
AtomPair CA 39 CA 51 SOGFUNC 8  7.793  2.956  0.111  8.343  2.108  0.155  8.375  2.956  0.111  8.576  2.108  0.155  8.753  2.956  0.111  8.775  2.956  0.111  8.851  2.956  0.111 18.300  7.300  0.135
AtomPair CA 39 CA 60 SOGFUNC 2  8.563  4.490  0.153 18.300  7.300  0.847
AtomPair CA 39 CA 147 SOGFUNC 2  8.796  4.214  0.161 18.300  7.300  0.839
AtomPair CA 39 CA 148 SOGFUNC 3  8.805  3.973  0.157  9.200  3.973  0.157 18.300  7.300  0.685
AtomPair CA 39 CA 185 SOGFUNC 2  8.201  4.490  0.153 18.300  7.300  0.847
AtomPair CA 39 CA 187 SOGFUNC 2  9.147  4.490  0.153 18.300  7.300  0.847
AtomPair CA 39 CA 188 SOGFUNC 4  8.135  3.973  0.147  8.426  3.973  0.147  8.661  3.973  0.147 18.300  7.300  0.559
AtomPair CA 39 CA 189 SOGFUNC 3  8.306  3.391  0.180  8.320  3.973  0.153 18.300  7.300  0.667
AtomPair CA 39 CA 259 SOGFUNC 2  8.025  3.973  0.170 18.300  7.300  0.830
AtomPair CA 39 CA 261 SOGFUNC 2  9.352  4.490  0.153 18.300  7.300  0.847
AtomPair CA 39 CA 262 SOGFUNC 8  8.829  3.973  0.109  8.906  3.391  0.128  9.375  3.973  0.109  9.451  3.973  0.109  9.554  3.973  0.109  9.583  3.391  0.128  9.817  3.391  0.128 18.300  7.300  0.178
AtomPair CA 39 CA 263 SOGFUNC 2  7.380  3.973  0.170 18.300  7.300  0.830
AtomPair CA 39 CA 266 SOGFUNC 2  9.597  2.956  0.215 18.300  7.300  0.785
AtomPair CA 40 CA 45 SOGFUNC 10  5.984  2.956  0.124  8.588  3.513  0.105  8.633  4.151  0.089  8.711  3.513  0.105  8.766  3.513  0.105  8.773  2.956  0.124  8.811  3.513  0.105  8.825  3.513  0.105  8.885  4.151  0.089 18.300  7.300  0.050
AtomPair CA 40 CA 46 SOGFUNC 5  6.560  2.956  0.159  8.892  2.956  0.159  9.883  3.513  0.134  9.949  2.956  0.159 18.300  7.300  0.387
AtomPair CA 40 CA 47 SOGFUNC 8  9.566  2.108  0.161  9.647  2.956  0.115  9.732  2.956  0.115  9.749  2.956  0.115  9.917  2.108  0.161  9.957  3.513  0.097  9.986  3.513  0.097 18.300  7.300  0.140
AtomPair CA 40 CA 48 SOGFUNC 4  9.633  2.956  0.171  9.888  2.956  0.171  9.980  2.956  0.171 18.300  7.300  0.486
AtomPair CA 40 CA 49 SOGFUNC 8  7.761  2.956  0.134  8.146  3.717  0.107  8.581  3.717  0.107  8.607  3.717  0.107  8.916  3.513  0.113  9.141  2.956  0.134  9.160  2.956  0.134 18.300  7.300  0.163
AtomPair CA 40 CA 61 SOGFUNC 2  9.865  3.973  0.170 18.300  7.300  0.830
AtomPair CA 40 CA 147 SOGFUNC 3  9.201  3.973  0.157  9.744  3.973  0.157 18.300  7.300  0.685
AtomPair CA 40 CA 148 SOGFUNC 3  6.095  4.490  0.144  6.531  4.490  0.144 18.300  7.300  0.711
AtomPair CA 40 CA 149 SOGFUNC 3  8.556  4.490  0.144  9.066  4.490  0.144 18.300  7.300  0.711
AtomPair CA 40 CA 185 SOGFUNC 2  8.570  3.973  0.170 18.300  7.300  0.830
AtomPair CA 40 CA 188 SOGFUNC 4  7.457  4.490  0.133  7.531  4.490  0.133  9.964  3.677  0.162 18.300  7.300  0.572
AtomPair CA 40 CA 189 SOGFUNC 4  6.551  3.973  0.148  6.669  4.490  0.131  9.843  3.677  0.159 18.300  7.300  0.562
AtomPair CA 40 CA 192 SOGFUNC 3  8.642  4.490  0.144  8.735  4.490  0.144 18.300  7.300  0.711
AtomPair CA 40 CA 257 SOGFUNC 2  9.543  3.973  0.170 18.300  7.300  0.830
AtomPair CA 40 CA 258 SOGFUNC 2  9.693  4.214  0.161 18.300  7.300  0.839
AtomPair CA 40 CA 261 SOGFUNC 2  6.667  4.490  0.153 18.300  7.300  0.847
AtomPair CA 40 CA 262 SOGFUNC 7  8.935  4.214  0.117  9.697  3.973  0.125  9.796  4.214  0.117  9.826  3.677  0.135  9.910  4.214  0.117  9.984  4.214  0.117 18.300  7.300  0.271
AtomPair CA 40 CA 264 SOGFUNC 2  9.469  3.973  0.170 18.300  7.300  0.830
AtomPair CA 40 CA 265 SOGFUNC 2  8.146  2.956  0.215 18.300  7.300  0.785
AtomPair CA 41 CA 46 SOGFUNC 9  5.330  2.956  0.097  8.809  2.108  0.136  8.909  2.108  0.136  8.940  2.956  0.097  9.062  3.513  0.081  9.152  2.108  0.136  9.286  2.754  0.104  9.296  2.108  0.136 18.300  7.300  0.078
AtomPair CA 41 CA 47 SOGFUNC 9  7.335  2.956  0.092  8.981  2.956  0.092  9.043  2.108  0.130  9.088  2.108  0.130  9.147  2.956  0.092  9.172  2.108  0.130  9.198  2.108  0.130  9.216  2.108  0.130 18.300  7.300  0.075
AtomPair CA 41 CA 48 SOGFUNC 2  6.848  2.956  0.215 18.300  7.300  0.785
AtomPair CA 41 CA 49 SOGFUNC 6  8.971  3.717  0.117  9.590  2.956  0.147  9.725  2.956  0.147  9.731  2.956  0.147  9.895  2.956  0.147 18.300  7.300  0.297
AtomPair CA 41 CA 148 SOGFUNC 3  7.390  3.973  0.157  7.751  3.973  0.157 18.300  7.300  0.685
AtomPair CA 41 CA 149 SOGFUNC 3  8.564  3.973  0.157  9.065  3.973  0.157 18.300  7.300  0.685
AtomPair CA 41 CA 258 SOGFUNC 5  9.019  3.391  0.151  9.460  3.391  0.151  9.473  3.391  0.151  9.600  3.973  0.129 18.300  7.300  0.420
AtomPair CA 41 CA 259 SOGFUNC 6  8.912  4.214  0.127  8.996  4.214  0.127  9.276  4.214  0.127  9.370  4.214  0.127  9.987  4.214  0.127 18.300  7.300  0.366
AtomPair CA 41 CA 261 SOGFUNC 2  8.222  4.490  0.153 18.300  7.300  0.847
AtomPair CA 41 CA 262 SOGFUNC 9  6.675  3.973  0.102  6.806  3.391  0.120  6.892  3.391  0.120  6.910  3.391  0.120  7.067  3.391  0.120  7.290  4.490  0.091  7.619  3.391  0.120  9.745  4.214  0.096 18.300  7.300  0.111
AtomPair CA 41 CA 263 SOGFUNC 8  8.869  4.214  0.112  8.964  4.214  0.112  9.094  4.214  0.112  9.226  3.677  0.128  9.300  3.677  0.128  9.670  4.214  0.112  9.715  4.665  0.101 18.300  7.300  0.194
AtomPair CA 41 CA 264 SOGFUNC 2  8.988  2.956  0.215 18.300  7.300  0.785
AtomPair CA 41 CA 265 SOGFUNC 7  7.501  2.956  0.116  9.258  2.956  0.116  9.509  3.717  0.092  9.777  2.108  0.163  9.839  2.108  0.163  9.891  2.108  0.163 18.300  7.300  0.188
AtomPair CA 41 CA 266 SOGFUNC 8  8.069  2.956  0.106  8.390  2.956  0.106  8.468  2.956  0.106  8.485  2.956  0.106  8.887  2.108  0.149  9.162  2.108  0.149  9.337  2.108  0.149 18.300  7.300  0.129
AtomPair CA 41 CA 268 SOGFUNC 2  9.837  2.956  0.215 18.300  7.300  0.785
AtomPair CA 42 CA 47 SOGFUNC 9  5.442  2.108  0.125  5.454  2.956  0.089  5.539  2.956  0.089  5.543  2.108  0.125  5.622  2.108  0.125  5.729  2.108  0.125  5.775  2.108  0.125  6.688  2.108  0.125 18.300  7.300  0.072
AtomPair CA 42 CA 48 SOGFUNC 9  6.997  2.108  0.140  7.204  2.956  0.100  7.546  2.956  0.100  7.627  2.956  0.100  7.645  2.956  0.100  7.712  2.956  0.100  7.734  2.108  0.140  7.873  2.108  0.140 18.300  7.300  0.081
AtomPair CA 42 CA 49 SOGFUNC 8  6.431  2.956  0.120  6.932  2.956  0.120  7.037  2.956  0.120  7.042  2.956  0.120  7.042  2.654  0.134  7.085  2.956  0.120  7.151  2.956  0.120 18.300  7.300  0.146
AtomPair CA 42 CA 50 SOGFUNC 2  9.944  2.956  0.215 18.300  7.300  0.785
AtomPair CA 42 CA 63 SOGFUNC 2  9.338  3.391  0.193 18.300  7.300  0.807
AtomPair CA 42 CA 262 SOGFUNC 8  7.596  3.391  0.131  8.064  3.973  0.111  8.087  3.391  0.131  8.289  3.973  0.111  8.377  3.973  0.111  8.378  3.973  0.111  8.745  3.973  0.111 18.300  7.300  0.182
AtomPair CA 42 CA 263 SOGFUNC 6  7.506  3.513  0.123  9.217  2.956  0.146  9.861  2.956  0.146  9.911  2.956  0.146  9.937  2.956  0.146 18.300  7.300  0.295
AtomPair CA 42 CA 265 SOGFUNC 8  8.383  2.108  0.163  8.401  2.956  0.116  8.414  2.956  0.116  9.112  2.956  0.116  9.166  2.956  0.116  9.454  2.956  0.116  9.579  2.956  0.116 18.300  7.300  0.141
AtomPair CA 42 CA 266 SOGFUNC 9  6.886  2.956  0.114  6.951  2.108  0.159  7.577  3.717  0.090  7.630  2.956  0.114  7.644  3.717  0.090  7.770  2.956  0.114  7.943  2.956  0.114  9.474  2.956  0.114 18.300  7.300  0.092
AtomPair CA 42 CA 267 SOGFUNC 2  8.869  3.513  0.188 18.300  7.300  0.812
AtomPair CA 42 CA 269 SOGFUNC 7  8.860  2.956  0.139  9.039  2.956  0.139  9.757  3.717  0.110  9.800  3.717  0.110  9.822  2.956  0.139  9.966  2.956  0.139 18.300  7.300  0.225
AtomPair CA 43 CA 48 SOGFUNC 8  5.575  2.956  0.122  5.605  2.956  0.122  6.234  2.956  0.122  6.398  2.956  0.122  6.422  2.956  0.122  6.618  2.956  0.122  6.646  2.956  0.122 18.300  7.300  0.148
AtomPair CA 43 CA 49 SOGFUNC 8  5.925  2.956  0.125  5.947  3.717  0.099  6.372  2.956  0.125  6.617  2.956  0.125  6.625  2.956  0.125  6.918  2.956  0.125  7.001  2.956  0.125 18.300  7.300  0.152
AtomPair CA 43 CA 50 SOGFUNC 4  9.593  2.956  0.171  9.628  2.956  0.171  9.976  2.956  0.171 18.300  7.300  0.486
AtomPair CA 43 CA 64 SOGFUNC 2  9.707  3.391  0.193 18.300  7.300  0.807
AtomPair CA 43 CA 189 SOGFUNC 3  8.929  2.956  0.191  8.942  2.956  0.191 18.300  7.300  0.618
AtomPair CA 43 CA 267 SOGFUNC 2  9.624  3.513  0.188 18.300  7.300  0.812
AtomPair CA 44 CA 49 SOGFUNC 3  9.717  2.956  0.191  9.729  2.956  0.191 18.300  7.300  0.618
AtomPair CA 44 CA 60 SOGFUNC 2  9.974  2.956  0.215 18.300  7.300  0.785
AtomPair CA 44 CA 81 SOGFUNC 2  9.633  2.956  0.215 18.300  7.300  0.785
AtomPair CA 44 CA 84 SOGFUNC 2  9.423  2.956  0.215 18.300  7.300  0.785
AtomPair CA 44 CA 86 SOGFUNC 2  9.906  2.956  0.215 18.300  7.300  0.785
AtomPair CA 44 CA 141 SOGFUNC 3  9.042  4.665  0.141  9.059  4.665  0.141 18.300  7.300  0.719
AtomPair CA 44 CA 196 SOGFUNC 3  9.460  4.665  0.141  9.791  4.665  0.141 18.300  7.300  0.719
AtomPair CA 44 CA 263 SOGFUNC 2  9.890  2.956  0.215 18.300  7.300  0.785
AtomPair CA 44 CA 265 SOGFUNC 2  7.929  3.513  0.188 18.300  7.300  0.812
AtomPair CA 44 CA 266 SOGFUNC 2  9.271  2.956  0.215 18.300  7.300  0.785
AtomPair CA 44 CA 269 SOGFUNC 2  9.274  4.151  0.163 18.300  7.300  0.837
AtomPair CA 45 CA 81 SOGFUNC 2  9.922  2.956  0.215 18.300  7.300  0.785
AtomPair CA 45 CA 84 SOGFUNC 2  9.222  2.956  0.215 18.300  7.300  0.785
AtomPair CA 45 CA 85 SOGFUNC 3  9.615  2.654  0.194  9.663  2.108  0.244 18.300  7.300  0.563
AtomPair CA 45 CA 196 SOGFUNC 3  9.749  3.513  0.171  9.871  3.513  0.171 18.300  7.300  0.658
AtomPair CA 45 CA 266 SOGFUNC 8  7.670  3.513  0.118  7.980  3.513  0.118  8.156  3.513  0.118  8.220  3.513  0.118  8.332  3.513  0.118  8.537  3.513  0.118  8.919  3.513  0.118 18.300  7.300  0.171
AtomPair CA 45 CA 269 SOGFUNC 3  9.233  2.956  0.191  9.832  2.956  0.191 18.300  7.300  0.618
AtomPair CA 45 CA 270 SOGFUNC 5  9.186  3.513  0.145  9.559  3.513  0.145  9.879  3.513  0.145  9.992  3.513  0.145 18.300  7.300  0.419
AtomPair CA 46 CA 75 SOGFUNC 2  8.881  2.654  0.234 18.300  7.300  0.766
AtomPair CA 46 CA 76 SOGFUNC 2  8.955  1.871  0.302 18.300  7.300  0.698
AtomPair CA 46 CA 79 SOGFUNC 2  9.162  2.956  0.215 18.300  7.300  0.785
AtomPair CA 46 CA 81 SOGFUNC 2  8.836  2.956  0.215 18.300  7.300  0.785
AtomPair CA 46 CA 84 SOGFUNC 2  9.307  2.956  0.215 18.300  7.300  0.785
AtomPair CA 46 CA 85 SOGFUNC 2  9.977  2.108  0.278 18.300  7.300  0.722
AtomPair CA 46 CA 86 SOGFUNC 3  9.345  2.654  0.194  9.696  2.108  0.244 18.300  7.300  0.563
AtomPair CA 46 CA 196 SOGFUNC 3  8.800  3.513  0.171  9.031  3.513  0.171 18.300  7.300  0.658
AtomPair CA 46 CA 265 SOGFUNC 2  9.756  2.108  0.278 18.300  7.300  0.722
AtomPair CA 46 CA 268 SOGFUNC 2  9.479  2.108  0.278 18.300  7.300  0.722
AtomPair CA 47 CA 72 SOGFUNC 2  9.406  2.108  0.278 18.300  7.300  0.722
AtomPair CA 47 CA 75 SOGFUNC 2  9.172  2.956  0.215 18.300  7.300  0.785
AtomPair CA 47 CA 76 SOGFUNC 2  9.755  2.654  0.234 18.300  7.300  0.766
AtomPair CA 47 CA 77 SOGFUNC 2  9.931  2.108  0.278 18.300  7.300  0.722
AtomPair CA 47 CA 80 SOGFUNC 2  9.896  2.108  0.278 18.300  7.300  0.722
AtomPair CA 47 CA 82 SOGFUNC 2  9.842  2.108  0.278 18.300  7.300  0.722
AtomPair CA 47 CA 86 SOGFUNC 2  9.762  2.956  0.215 18.300  7.300  0.785
AtomPair CA 47 CA 87 SOGFUNC 4  9.369  2.108  0.211  9.488  2.956  0.151  9.806  2.108  0.211 18.300  7.300  0.427
AtomPair CA 47 CA 88 SOGFUNC 2  9.953  2.108  0.278 18.300  7.300  0.722
AtomPair CA 47 CA 89 SOGFUNC 2  9.720  2.108  0.278 18.300  7.300  0.722
AtomPair CA 47 CA 266 SOGFUNC 3  9.690  2.108  0.232  9.766  2.108  0.232 18.300  7.300  0.536
AtomPair CA 47 CA 269 SOGFUNC 6  9.064  2.108  0.179  9.373  2.956  0.128  9.567  2.956  0.128  9.674  2.956  0.128  9.777  2.108  0.179 18.300  7.300  0.259
AtomPair CA 48 CA 53 SOGFUNC 2  9.613  2.635  0.235 18.300  7.300  0.765
AtomPair CA 48 CA 54 SOGFUNC 2  9.081  2.635  0.235 18.300  7.300  0.765
AtomPair CA 48 CA 55 SOGFUNC 2  9.202  3.513  0.188 18.300  7.300  0.812
AtomPair CA 48 CA 56 SOGFUNC 2  8.524  2.956  0.215 18.300  7.300  0.785
AtomPair CA 48 CA 64 SOGFUNC 2  9.434  2.956  0.215 18.300  7.300  0.785
AtomPair CA 48 CA 71 SOGFUNC 2  9.212  2.956  0.215 18.300  7.300  0.785
AtomPair CA 48 CA 72 SOGFUNC 2  7.522  2.956  0.215 18.300  7.300  0.785
AtomPair CA 48 CA 75 SOGFUNC 2  7.649  2.956  0.215 18.300  7.300  0.785
AtomPair CA 48 CA 85 SOGFUNC 2  9.714  2.108  0.278 18.300  7.300  0.722
AtomPair CA 48 CA 88 SOGFUNC 10  9.415  2.956  0.098  9.595  2.956  0.098  9.604  2.108  0.137  9.615  2.956  0.098  9.625  2.956  0.098  9.715  2.956  0.098  9.725  2.956  0.098  9.768  2.108  0.137  9.835  2.956  0.098 18.300  7.300  0.040
AtomPair CA 49 CA 54 SOGFUNC 3  5.735  1.685  0.260  9.454  1.685  0.260 18.300  7.300  0.480
AtomPair CA 49 CA 55 SOGFUNC 3  6.629  2.066  0.223  8.590  1.685  0.273 18.300  7.300  0.504
AtomPair CA 49 CA 56 SOGFUNC 3  5.888  2.956  0.188  8.941  2.754  0.202 18.300  7.300  0.610
AtomPair CA 49 CA 57 SOGFUNC 3  8.348  2.108  0.232  9.393  2.108  0.232 18.300  7.300  0.536
AtomPair CA 49 CA 64 SOGFUNC 2  9.584  3.717  0.179 18.300  7.300  0.821
AtomPair CA 49 CA 68 SOGFUNC 2  9.879  2.956  0.215 18.300  7.300  0.785
AtomPair CA 49 CA 71 SOGFUNC 2  9.477  2.956  0.215 18.300  7.300  0.785
AtomPair CA 49 CA 72 SOGFUNC 2  9.057  2.108  0.278 18.300  7.300  0.722
AtomPair CA 49 CA 73 SOGFUNC 2  8.963  2.956  0.215 18.300  7.300  0.785
AtomPair CA 49 CA 76 SOGFUNC 2  8.812  2.956  0.215 18.300  7.300  0.785
AtomPair CA 49 CA 82 SOGFUNC 2  9.942  2.956  0.215 18.300  7.300  0.785
AtomPair CA 49 CA 87 SOGFUNC 2  9.895  2.956  0.215 18.300  7.300  0.785
AtomPair CA 49 CA 88 SOGFUNC 7  9.693  2.956  0.131  9.878  2.956  0.131  9.890  2.956  0.131  9.895  2.956  0.131  9.935  2.956  0.131  9.984  2.956  0.131 18.300  7.300  0.213
AtomPair CA 49 CA 89 SOGFUNC 9  9.523  2.956  0.103  9.573  2.956  0.103  9.661  2.956  0.103  9.744  2.108  0.144  9.760  2.956  0.103  9.772  2.956  0.103  9.819  2.654  0.115  9.835  2.108  0.144 18.300  7.300  0.083
AtomPair CA 49 CA 182 SOGFUNC 2  9.548  2.956  0.215 18.300  7.300  0.785
AtomPair CA 50 CA 55 SOGFUNC 3  5.438  2.635  0.183  8.744  1.685  0.287 18.300  7.300  0.530
AtomPair CA 50 CA 56 SOGFUNC 3  6.545  3.007  0.181  6.646  2.437  0.223 18.300  7.300  0.596
AtomPair CA 50 CA 57 SOGFUNC 3  5.800  2.956  0.177  8.966  2.108  0.249 18.300  7.300  0.574
AtomPair CA 50 CA 58 SOGFUNC 3  9.143  2.956  0.177  9.984  2.108  0.249 18.300  7.300  0.574
AtomPair CA 50 CA 63 SOGFUNC 2  9.438  2.244  0.265 18.300  7.300  0.735
AtomPair CA 50 CA 67 SOGFUNC 2  9.528  2.108  0.278 18.300  7.300  0.722
AtomPair CA 50 CA 68 SOGFUNC 2  6.600  2.654  0.234 18.300  7.300  0.766
AtomPair CA 50 CA 69 SOGFUNC 2  9.385  1.871  0.302 18.300  7.300  0.698
AtomPair CA 50 CA 71 SOGFUNC 2  7.627  1.871  0.302 18.300  7.300  0.698
AtomPair CA 50 CA 72 SOGFUNC 2  8.059  2.108  0.278 18.300  7.300  0.722
AtomPair CA 50 CA 79 SOGFUNC 6  9.288  2.654  0.138  9.667  2.654  0.138  9.851  2.956  0.124  9.876  2.108  0.174  9.968  2.108  0.174 18.300  7.300  0.251
AtomPair CA 50 CA 80 SOGFUNC 6  9.349  2.956  0.135  9.593  2.108  0.189  9.838  2.956  0.135  9.919  2.956  0.135  9.969  2.956  0.135 18.300  7.300  0.273
AtomPair CA 50 CA 83 SOGFUNC 5  9.454  2.108  0.194  9.773  2.956  0.138  9.799  2.956  0.138  9.887  2.108  0.194 18.300  7.300  0.336
AtomPair CA 50 CA 85 SOGFUNC 3  9.095  2.956  0.191  9.966  2.956  0.191 18.300  7.300  0.618
AtomPair CA 50 CA 88 SOGFUNC 6  9.697  2.956  0.142  9.803  2.956  0.142  9.893  2.956  0.142  9.950  2.956  0.142  9.976  2.956  0.142 18.300  7.300  0.288
AtomPair CA 50 CA 90 SOGFUNC 9  9.501  2.108  0.135  9.506  2.956  0.096  9.552  2.956  0.096  9.632  2.108  0.135  9.656  2.956  0.096  9.703  2.956  0.096  9.780  2.108  0.135  9.910  2.108  0.135 18.300  7.300  0.078
AtomPair CA 50 CA 92 SOGFUNC 2  8.836  2.654  0.234 18.300  7.300  0.766
AtomPair CA 50 CA 95 SOGFUNC 2  9.462  1.871  0.302 18.300  7.300  0.698
AtomPair CA 50 CA 182 SOGFUNC 2  9.389  2.654  0.234 18.300  7.300  0.766
AtomPair CA 50 CA 186 SOGFUNC 2  9.377  1.871  0.302 18.300  7.300  0.698
AtomPair CA 51 CA 56 SOGFUNC 3  5.398  2.635  0.194  8.878  2.066  0.247 18.300  7.300  0.559
AtomPair CA 51 CA 57 SOGFUNC 4  6.044  2.635  0.164  6.779  1.685  0.257  9.149  2.635  0.164 18.300  7.300  0.415
AtomPair CA 51 CA 58 SOGFUNC 4  6.791  2.956  0.176  8.810  2.956  0.176  9.525  3.513  0.148 18.300  7.300  0.499
AtomPair CA 51 CA 59 SOGFUNC 4  6.859  2.956  0.160  8.619  2.956  0.160  9.553  2.108  0.225 18.300  7.300  0.454
AtomPair CA 51 CA 60 SOGFUNC 2  9.235  2.956  0.215 18.300  7.300  0.785
AtomPair CA 51 CA 61 SOGFUNC 2  9.309  3.513  0.188 18.300  7.300  0.812
AtomPair CA 51 CA 62 SOGFUNC 2  8.556  3.717  0.179 18.300  7.300  0.821
AtomPair CA 51 CA 63 SOGFUNC 2  7.678  2.108  0.278 18.300  7.300  0.722
AtomPair CA 51 CA 64 SOGFUNC 3  9.451  2.956  0.191  9.933  2.956  0.191 18.300  7.300  0.618
AtomPair CA 51 CA 67 SOGFUNC 2  8.575  2.956  0.215 18.300  7.300  0.785
AtomPair CA 51 CA 68 SOGFUNC 2  7.115  2.956  0.215 18.300  7.300  0.785
AtomPair CA 51 CA 69 SOGFUNC 2  7.394  1.871  0.302 18.300  7.300  0.698
AtomPair CA 51 CA 71 SOGFUNC 2  7.558  2.956  0.215 18.300  7.300  0.785
AtomPair CA 51 CA 72 SOGFUNC 3  8.254  2.956  0.191  9.655  2.956  0.191 18.300  7.300  0.618
AtomPair CA 51 CA 73 SOGFUNC 2  8.754  2.635  0.235 18.300  7.300  0.765
AtomPair CA 51 CA 75 SOGFUNC 2  9.025  2.635  0.235 18.300  7.300  0.765
AtomPair CA 51 CA 76 SOGFUNC 2  9.941  1.685  0.325 18.300  7.300  0.675
AtomPair CA 51 CA 78 SOGFUNC 2  8.802  2.956  0.215 18.300  7.300  0.785
AtomPair CA 51 CA 79 SOGFUNC 2  9.392  2.956  0.215 18.300  7.300  0.785
AtomPair CA 51 CA 90 SOGFUNC 4  9.842  2.956  0.160  9.852  2.108  0.225  9.912  2.956  0.160 18.300  7.300  0.454
AtomPair CA 51 CA 91 SOGFUNC 8  9.581  2.956  0.098  9.607  2.108  0.137  9.625  2.108  0.137  9.645  2.108  0.137  9.715  2.956  0.098  9.820  2.108  0.137  9.921  2.108  0.137 18.300  7.300  0.119
AtomPair CA 51 CA 92 SOGFUNC 2  9.975  2.108  0.278 18.300  7.300  0.722
AtomPair CA 51 CA 93 SOGFUNC 2  8.906  2.108  0.278 18.300  7.300  0.722
AtomPair CA 51 CA 182 SOGFUNC 2  8.740  2.956  0.215 18.300  7.300  0.785
AtomPair CA 51 CA 183 SOGFUNC 3  8.884  2.956  0.177  9.944  2.108  0.249 18.300  7.300  0.574
AtomPair CA 51 CA 186 SOGFUNC 2  7.423  2.654  0.234 18.300  7.300  0.766
AtomPair CA 51 CA 187 SOGFUNC 3  9.559  2.956  0.187  9.566  2.654  0.208 18.300  7.300  0.605
AtomPair CA 51 CA 190 SOGFUNC 2  9.880  2.956  0.215 18.300  7.300  0.785
AtomPair CA 52 CA 57 SOGFUNC 10  5.393  1.685  0.115  5.572  1.734  0.112  5.796  1.685  0.115  9.456  2.635  0.074  9.470  2.437  0.080  9.509  2.437  0.080  9.543  2.437  0.080  9.617  1.685  0.115  9.694  1.685  0.115  9.700  1.685  0.115
AtomPair CA 52 CA 58 SOGFUNC 10  4.214  2.108  0.116  5.892  2.108  0.116  6.922  2.754  0.089  8.915  2.108  0.116  8.917  2.108  0.116  8.922  2.956  0.083  9.001  2.108  0.116  9.063  2.956  0.083  9.066  2.956  0.083  9.069  2.956  0.083
AtomPair CA 52 CA 59 SOGFUNC 10  5.858  2.108  0.134  5.925  2.956  0.095  6.247  2.108  0.134  8.802  3.513  0.080  8.988  2.754  0.102  9.120  3.513  0.080  9.138  2.754  0.102  9.144  2.956  0.095  9.183  3.513  0.080  9.266  2.956  0.095
AtomPair CA 52 CA 60 SOGFUNC 10  7.340  2.956  0.092  7.723  2.956  0.092  8.300  2.956  0.092  8.361  2.108  0.128  8.405  2.956  0.092  8.419  2.956  0.092  8.444  2.956  0.092  8.479  2.654  0.102  8.499  2.956  0.092  9.221  2.108  0.128
AtomPair CA 52 CA 61 SOGFUNC 3  9.154  2.754  0.188  9.908  2.108  0.245 18.300  7.300  0.567
AtomPair CA 52 CA 62 SOGFUNC 3  9.507  2.108  0.249  9.820  2.956  0.177 18.300  7.300  0.574
AtomPair CA 52 CA 63 SOGFUNC 3  8.216  2.244  0.224  8.424  2.244  0.224 18.300  7.300  0.552
AtomPair CA 52 CA 64 SOGFUNC 2  7.743  2.956  0.215 18.300  7.300  0.785
AtomPair CA 52 CA 68 SOGFUNC 2  9.435  2.108  0.278 18.300  7.300  0.722
AtomPair CA 52 CA 69 SOGFUNC 2  7.517  1.871  0.302 18.300  7.300  0.698
AtomPair CA 52 CA 72 SOGFUNC 2  8.118  2.956  0.215 18.300  7.300  0.785
AtomPair CA 52 CA 75 SOGFUNC 5  9.485  2.635  0.162  9.779  2.635  0.162  9.877  2.635  0.162  9.963  2.635  0.162 18.300  7.300  0.351
AtomPair CA 52 CA 76 SOGFUNC 8  8.114  2.635  0.124  8.196  2.635  0.124  8.478  2.635  0.124  8.537  2.635  0.124  8.983  2.635  0.124  9.079  2.635  0.124  9.090  2.635  0.124 18.300  7.300  0.134
AtomPair CA 52 CA 79 SOGFUNC 8  7.824  2.956  0.111  8.278  2.956  0.111  8.558  2.956  0.111  8.576  2.956  0.111  8.619  2.108  0.155  8.650  2.956  0.111  8.709  2.108  0.155 18.300  7.300  0.135
AtomPair CA 52 CA 181 SOGFUNC 2  8.976  2.956  0.215 18.300  7.300  0.785
AtomPair CA 52 CA 182 SOGFUNC 2  5.504  2.956  0.215 18.300  7.300  0.785
AtomPair CA 52 CA 183 SOGFUNC 3  5.115  2.108  0.232  9.201  2.108  0.232 18.300  7.300  0.536
AtomPair CA 52 CA 184 SOGFUNC 3  8.239  2.108  0.232  8.746  2.108  0.232 18.300  7.300  0.536
AtomPair CA 52 CA 185 SOGFUNC 2  7.926  2.956  0.215 18.300  7.300  0.785
AtomPair CA 52 CA 186 SOGFUNC 2  5.127  2.108  0.278 18.300  7.300  0.722
AtomPair CA 52 CA 187 SOGFUNC 3  7.321  2.956  0.191  7.751  2.956  0.191 18.300  7.300  0.618
AtomPair CA 52 CA 190 SOGFUNC 2  9.300  2.956  0.215 18.300  7.300  0.785
AtomPair CA 53 CA 58 SOGFUNC 10  5.617  2.108  0.106  5.623  2.108  0.106  5.656  2.108  0.106  5.690  2.108  0.106  5.699  2.108  0.106  5.701  2.956  0.076  5.740  2.956  0.076  5.813  2.108  0.106  7.288  2.108  0.106  8.978  2.108  0.106
AtomPair CA 53 CA 59 SOGFUNC 10  4.208  2.108  0.118  6.446  2.956  0.084  6.450  2.754  0.090  6.481  2.754  0.090  6.492  2.754  0.090  6.536  2.754  0.090  6.691  2.108  0.118  6.715  2.956  0.084  6.819  2.108  0.118  9.610  2.108  0.118
AtomPair CA 53 CA 60 SOGFUNC 10  5.673  2.956  0.083  5.762  2.108  0.117  5.789  2.108  0.117  5.800  2.956  0.083  5.805  2.108  0.117  5.816  2.108  0.117  5.930  1.871  0.132  6.492  2.956  0.083  8.791  2.108  0.117 18.300  7.300  0.034
AtomPair CA 53 CA 61 SOGFUNC 10  8.530  2.108  0.127  9.155  2.108  0.127  9.188  2.956  0.091  9.204  2.108  0.127  9.245  2.956  0.091  9.273  2.108  0.127  9.309  2.956  0.091  9.380  2.956  0.091  9.400  2.956  0.091 18.300  7.300  0.037
AtomPair CA 53 CA 62 SOGFUNC 2  9.362  2.754  0.228 18.300  7.300  0.772
AtomPair CA 53 CA 63 SOGFUNC 2  9.397  2.244  0.265 18.300  7.300  0.735
AtomPair CA 53 CA 64 SOGFUNC 2  8.236  2.956  0.215 18.300  7.300  0.785
AtomPair CA 53 CA 71 SOGFUNC 2  7.706  1.871  0.302 18.300  7.300  0.698
AtomPair CA 53 CA 74 SOGFUNC 2  8.566  2.635  0.235 18.300  7.300  0.765
AtomPair CA 53 CA 75 SOGFUNC 3  9.081  1.685  0.260  9.829  1.685  0.260 18.300  7.300  0.480
AtomPair CA 53 CA 76 SOGFUNC 3  9.710  1.685  0.260  9.751  1.685  0.260 18.300  7.300  0.480
AtomPair CA 53 CA 94 SOGFUNC 2  9.688  1.871  0.302 18.300  7.300  0.698
AtomPair CA 53 CA 95 SOGFUNC 2  8.923  2.108  0.278 18.300  7.300  0.722
AtomPair CA 53 CA 178 SOGFUNC 2  7.863  2.654  0.234 18.300  7.300  0.766
AtomPair CA 53 CA 179 SOGFUNC 2  7.293  2.956  0.215 18.300  7.300  0.785
AtomPair CA 53 CA 180 SOGFUNC 2  8.783  2.956  0.215 18.300  7.300  0.785
AtomPair CA 53 CA 181 SOGFUNC 2  7.082  2.956  0.215 18.300  7.300  0.785
AtomPair CA 53 CA 182 SOGFUNC 3  4.134  2.956  0.191  9.140  2.956  0.191 18.300  7.300  0.618
AtomPair CA 53 CA 183 SOGFUNC 3  5.755  2.108  0.232  6.246  2.108  0.232 18.300  7.300  0.536
AtomPair CA 53 CA 184 SOGFUNC 3  4.955  2.108  0.232  9.080  2.108  0.232 18.300  7.300  0.536
AtomPair CA 53 CA 185 SOGFUNC 3  8.244  2.956  0.191  9.979  2.956  0.191 18.300  7.300  0.618
AtomPair CA 53 CA 186 SOGFUNC 9  7.277  1.871  0.155  8.017  2.108  0.138  9.201  2.956  0.098  9.384  2.956  0.098  9.459  2.108  0.138  9.785  2.956  0.098  9.884  2.956  0.098  9.899  2.956  0.098 18.300  7.300  0.079
AtomPair CA 53 CA 187 SOGFUNC 3  5.347  2.956  0.187  7.559  2.654  0.208 18.300  7.300  0.605
AtomPair CA 53 CA 188 SOGFUNC 2  7.428  2.108  0.278 18.300  7.300  0.722
AtomPair CA 53 CA 189 SOGFUNC 2  9.636  2.654  0.234 18.300  7.300  0.766
AtomPair CA 53 CA 190 SOGFUNC 2  9.904  2.956  0.215 18.300  7.300  0.785
AtomPair CA 53 CA 191 SOGFUNC 2  9.576  2.108  0.278 18.300  7.300  0.722
AtomPair CA 54 CA 59 SOGFUNC 10  5.715  2.956  0.088  7.171  2.108  0.124  8.721  2.956  0.088  8.797  2.108  0.124  8.802  2.108  0.124  8.865  2.754  0.095  8.876  3.513  0.074  8.884  2.108  0.124  8.947  2.108  0.124 18.300  7.300  0.036
AtomPair CA 54 CA 60 SOGFUNC 9  5.948  2.108  0.121  6.621  2.956  0.086  6.628  2.108  0.121  6.723  2.956  0.086  6.731  2.108  0.121  6.748  1.871  0.136  6.758  1.871  0.136  6.782  2.108  0.121 18.300  7.300  0.070
AtomPair CA 54 CA 61 SOGFUNC 9  6.067  2.956  0.100  8.711  2.956  0.100  8.831  2.108  0.140  8.838  2.108  0.140  8.929  2.956  0.100  9.056  2.108  0.140  9.082  2.956  0.100  9.089  2.956  0.100 18.300  7.300  0.081
AtomPair CA 54 CA 62 SOGFUNC 9  7.261  2.108  0.127  9.393  2.108  0.127  9.536  2.108  0.127  9.553  2.108  0.127  9.731  2.108  0.127  9.749  2.956  0.090  9.813  3.513  0.076  9.880  2.108  0.127 18.300  7.300  0.073
AtomPair CA 54 CA 63 SOGFUNC 2  9.574  2.108  0.278 18.300  7.300  0.722
AtomPair CA 54 CA 64 SOGFUNC 2  9.591  2.956  0.215 18.300  7.300  0.785
AtomPair CA 54 CA 65 SOGFUNC 2  8.749  2.108  0.278 18.300  7.300  0.722
AtomPair CA 54 CA 66 SOGFUNC 2  8.586  2.108  0.278 18.300  7.300  0.722
AtomPair CA 54 CA 67 SOGFUNC 8  9.313  2.956  0.106  9.386  2.108  0.149  9.400  2.956  0.106  9.445  2.956  0.106  9.585  2.956  0.106  9.895  2.108  0.149  9.901  2.108  0.149 18.300  7.300  0.129
AtomPair CA 54 CA 70 SOGFUNC 2  9.730  2.108  0.278 18.300  7.300  0.722
AtomPair CA 54 CA 71 SOGFUNC 4  8.031  1.871  0.232  9.765  2.956  0.147  9.870  2.108  0.206 18.300  7.300  0.416
AtomPair CA 54 CA 72 SOGFUNC 8  6.770  1.871  0.135  6.792  1.871  0.135  7.099  2.108  0.119  7.130  2.108  0.119  7.412  1.871  0.135  7.477  1.871  0.135  7.546  2.108  0.119 18.300  7.300  0.103
AtomPair CA 54 CA 73 SOGFUNC 5  9.582  1.871  0.188  9.637  1.871  0.188  9.907  2.108  0.167  9.975  2.108  0.167 18.300  7.300  0.289
AtomPair CA 54 CA 74 SOGFUNC 2  8.693  2.956  0.215 18.300  7.300  0.785
AtomPair CA 54 CA 75 SOGFUNC 8  7.841  1.734  0.127  8.082  1.734  0.127  8.178  1.685  0.131  8.215  1.685  0.131  8.240  1.685  0.131  8.246  1.685  0.131  8.276  1.685  0.131 18.300  7.300  0.091
AtomPair CA 54 CA 76 SOGFUNC 8  8.270  1.871  0.149  8.498  1.871  0.149  8.695  2.108  0.133  8.709  2.108  0.133  8.732  2.956  0.094  8.819  2.956  0.094  8.863  2.108  0.133 18.300  7.300  0.115
AtomPair CA 54 CA 95 SOGFUNC 4  9.371  1.871  0.219  9.810  2.108  0.194  9.920  2.108  0.194 18.300  7.300  0.393
AtomPair CA 54 CA 96 SOGFUNC 8  8.684  2.108  0.133  8.739  1.871  0.149  8.828  2.956  0.094  8.836  1.871  0.149  8.859  2.956  0.094  8.939  2.108  0.133  9.132  2.108  0.133 18.300  7.300  0.115
AtomPair CA 54 CA 99 SOGFUNC 7  9.382  1.871  0.147  9.514  1.871  0.147  9.762  2.108  0.131  9.819  2.108  0.131  9.845  1.871  0.147  9.968  1.871  0.147 18.300  7.300  0.151
AtomPair CA 54 CA 177 SOGFUNC 2  9.123  2.956  0.215 18.300  7.300  0.785
AtomPair CA 54 CA 178 SOGFUNC 2  5.917  2.956  0.215 18.300  7.300  0.785
AtomPair CA 54 CA 179 SOGFUNC 3  7.174  2.956  0.177  8.110  2.108  0.249 18.300  7.300  0.574
AtomPair CA 54 CA 180 SOGFUNC 3  7.369  2.108  0.249  8.203  2.956  0.177 18.300  7.300  0.574
AtomPair CA 54 CA 181 SOGFUNC 3  5.581  2.956  0.191  9.364  2.956  0.191 18.300  7.300  0.618
AtomPair CA 54 CA 182 SOGFUNC 3  4.907  2.956  0.191  7.405  2.956  0.191 18.300  7.300  0.618
AtomPair CA 54 CA 183 SOGFUNC 3  4.639  2.108  0.232  8.305  2.108  0.232 18.300  7.300  0.536
AtomPair CA 54 CA 184 SOGFUNC 2  6.457  2.108  0.278 18.300  7.300  0.722
AtomPair CA 54 CA 185 SOGFUNC 3  9.162  2.956  0.191  9.577  2.956  0.191 18.300  7.300  0.618
AtomPair CA 54 CA 186 SOGFUNC 9  8.494  2.956  0.105  9.175  1.871  0.166  9.207  2.956  0.105  9.333  2.956  0.105  9.377  2.654  0.117  9.805  2.956  0.105  9.829  2.956  0.105  9.847  2.956  0.105 18.300  7.300  0.085
AtomPair CA 54 CA 187 SOGFUNC 2  7.798  2.956  0.215 18.300  7.300  0.785
AtomPair CA 54 CA 188 SOGFUNC 2  8.146  2.108  0.278 18.300  7.300  0.722
AtomPair CA 54 CA 189 SOGFUNC 2  7.711  2.654  0.234 18.300  7.300  0.766
AtomPair CA 54 CA 190 SOGFUNC 7  9.219  1.871  0.181  9.450  2.654  0.128  9.540  2.108  0.161  9.607  2.956  0.115  9.734  2.956  0.115  9.849  2.956  0.115 18.300  7.300  0.186
AtomPair CA 54 CA 194 SOGFUNC 2  9.984  2.956  0.215 18.300  7.300  0.785
AtomPair CA 55 CA 60 SOGFUNC 9  5.395  2.108  0.120  5.424  1.871  0.135  5.438  2.956  0.086  5.444  2.108  0.120  5.456  2.108  0.120  5.544  1.871  0.135  5.569  2.654  0.095  5.711  2.108  0.120 18.300  7.300  0.069
AtomPair CA 55 CA 61 SOGFUNC 9  3.861  2.956  0.100  5.755  2.956  0.100  5.888  2.108  0.140  5.972  2.956  0.100  5.974  2.108  0.140  6.066  2.108  0.140  6.198  2.956  0.100  6.264  2.956  0.100 18.300  7.300  0.081
AtomPair CA 55 CA 62 SOGFUNC 9  6.076  2.108  0.127  6.191  2.108  0.127  6.205  2.108  0.127  6.233  2.108  0.127  6.360  2.108  0.127  6.617  2.956  0.090  6.751  3.513  0.076  6.759  2.108  0.127 18.300  7.300  0.073
AtomPair CA 55 CA 63 SOGFUNC 9  6.538  2.956  0.100  6.863  2.956  0.100  6.978  2.956  0.100  7.149  2.108  0.140  7.235  2.956  0.100  7.238  2.956  0.100  7.345  2.108  0.140  8.091  2.108  0.140 18.300  7.300  0.081
AtomPair CA 55 CA 64 SOGFUNC 8  9.216  2.966  0.109  9.315  2.244  0.144  9.464  2.956  0.109  9.551  3.513  0.092  9.569  2.108  0.153  9.656  2.108  0.153  9.951  2.966  0.109 18.300  7.300  0.132
AtomPair CA 55 CA 65 SOGFUNC 9  9.054  3.513  0.083  9.258  2.108  0.138  9.262  2.108  0.138  9.372  2.956  0.098  9.440  2.108  0.138  9.473  2.108  0.138  9.742  3.513  0.083  9.969  2.754  0.105 18.300  7.300  0.080
AtomPair CA 55 CA 66 SOGFUNC 9  8.079  2.108  0.125  8.130  2.108  0.125  8.327  2.108  0.125  8.360  2.956  0.089  8.454  2.956  0.089  8.561  2.108  0.125  8.660  2.108  0.125  9.275  2.108  0.125 18.300  7.300  0.072
AtomPair CA 55 CA 67 SOGFUNC 8  7.402  2.108  0.149  7.637  2.956  0.106  7.720  2.956  0.106  7.840  2.956  0.106  7.968  2.956  0.106  8.156  2.108  0.149  8.206  2.108  0.149 18.300  7.300  0.129
AtomPair CA 55 CA 68 SOGFUNC 4  9.694  2.108  0.199  9.940  2.108  0.199  9.991  2.108  0.199 18.300  7.300  0.403
AtomPair CA 55 CA 71 SOGFUNC 8  8.724  2.956  0.094  8.878  2.108  0.132  9.223  2.108  0.132  9.316  2.108  0.132  9.469  2.108  0.132  9.534  2.108  0.132  9.650  2.108  0.132 18.300  7.300  0.114
AtomPair CA 55 CA 72 SOGFUNC 8  7.134  2.108  0.119  7.183  2.108  0.119  7.592  1.871  0.135  7.613  2.108  0.119  7.715  1.871  0.135  7.845  1.871  0.135  7.880  1.871  0.135 18.300  7.300  0.103
AtomPair CA 55 CA 75 SOGFUNC 8  7.659  2.108  0.125  7.965  2.108  0.125  8.153  1.871  0.141  8.198  2.108  0.125  8.198  2.108  0.125  8.300  2.108  0.125  8.337  2.108  0.125 18.300  7.300  0.108
AtomPair CA 55 CA 76 SOGFUNC 3  9.774  2.108  0.232  9.883  2.108  0.232 18.300  7.300  0.536
AtomPair CA 55 CA 178 SOGFUNC 3  9.111  2.956  0.191  9.963  2.956  0.191 18.300  7.300  0.618
AtomPair CA 55 CA 179 SOGFUNC 2  6.414  2.108  0.278 18.300  7.300  0.722
AtomPair CA 55 CA 180 SOGFUNC 2  7.587  2.108  0.278 18.300  7.300  0.722
AtomPair CA 55 CA 181 SOGFUNC 3  7.280  3.513  0.166  9.436  2.956  0.197 18.300  7.300  0.638
AtomPair CA 55 CA 182 SOGFUNC 3  7.075  2.956  0.197  7.153  3.513  0.166 18.300  7.300  0.638
AtomPair CA 55 CA 183 SOGFUNC 3  6.263  2.108  0.245  9.800  2.754  0.188 18.300  7.300  0.567
AtomPair CA 55 CA 184 SOGFUNC 3  9.108  2.108  0.256  9.547  3.513  0.153 18.300  7.300  0.591
AtomPair CA 55 CA 185 SOGFUNC 2  5.943  2.956  0.215 18.300  7.300  0.785
AtomPair CA 55 CA 186 SOGFUNC 9  4.706  2.956  0.107  8.617  2.654  0.119  8.693  2.108  0.150  8.904  2.956  0.107  8.947  2.956  0.107  9.019  2.956  0.107  9.021  2.956  0.107  9.046  2.956  0.107 18.300  7.300  0.087
AtomPair CA 55 CA 187 SOGFUNC 9  7.865  2.956  0.100  8.825  2.108  0.140  8.834  2.956  0.100  8.838  2.956  0.100  8.930  2.956  0.100  8.941  2.108  0.140  8.952  2.108  0.140  9.211  2.956  0.100 18.300  7.300  0.081
AtomPair CA 55 CA 188 SOGFUNC 2  7.430  2.108  0.278 18.300  7.300  0.722
AtomPair CA 55 CA 189 SOGFUNC 2  5.010  2.956  0.215 18.300  7.300  0.785
AtomPair CA 55 CA 190 SOGFUNC 9  7.441  1.871  0.147  7.502  2.654  0.104  7.753  1.871  0.147  7.785  2.956  0.093  7.833  2.654  0.104  7.936  2.654  0.104  8.332  2.956  0.093  8.628  2.108  0.131 18.300  7.300  0.076
AtomPair CA 55 CA 191 SOGFUNC 4  9.622  2.654  0.180  9.732  2.654  0.180  9.974  2.654  0.180 18.300  7.300  0.459
AtomPair CA 55 CA 192 SOGFUNC 2  9.718  2.956  0.215 18.300  7.300  0.785
AtomPair CA 55 CA 193 SOGFUNC 2  9.173  2.956  0.215 18.300  7.300  0.785
AtomPair CA 55 CA 194 SOGFUNC 2  9.876  2.956  0.215 18.300  7.300  0.785
AtomPair CA 56 CA 61 SOGFUNC 9  5.304  2.956  0.100  5.599  2.956  0.100  5.599  2.956  0.100  5.657  2.956  0.100  5.707  2.108  0.140  5.726  2.108  0.140  5.872  2.108  0.140  6.973  2.956  0.100 18.300  7.300  0.081
AtomPair CA 56 CA 62 SOGFUNC 9  3.850  2.108  0.122  4.012  2.108  0.122  4.050  2.108  0.122  4.155  2.108  0.122  4.190  2.108  0.122  4.202  3.513  0.073  4.274  2.108  0.122  9.936  2.108  0.122 18.300  7.300  0.071
AtomPair CA 56 CA 63 SOGFUNC 8  5.243  2.956  0.111  5.670  2.956  0.111  5.772  2.956  0.111  6.304  2.108  0.155  6.324  2.956  0.111  6.361  2.956  0.111  6.456  2.108  0.155 18.300  7.300  0.135
AtomPair CA 56 CA 64 SOGFUNC 8  7.616  2.244  0.155  7.665  2.966  0.117  7.953  3.513  0.099  8.137  2.754  0.126  8.246  2.754  0.126  8.499  2.966  0.117  8.866  2.956  0.117 18.300  7.300  0.143
AtomPair CA 56 CA 65 SOGFUNC 8  8.917  3.513  0.102  9.069  3.513  0.102  9.137  2.754  0.130  9.276  2.754  0.130  9.331  2.754  0.130  9.459  2.754  0.130  9.640  2.754  0.130 18.300  7.300  0.147
AtomPair CA 56 CA 66 SOGFUNC 8  9.190  2.108  0.146  9.348  2.754  0.112  9.508  2.108  0.146  9.606  3.513  0.088  9.767  2.108  0.146  9.787  3.513  0.088  9.793  2.108  0.146 18.300  7.300  0.127
AtomPair CA 56 CA 67 SOGFUNC 8  7.938  2.108  0.137  8.025  2.108  0.137  8.377  2.108  0.137  8.438  2.956  0.098  8.441  2.956  0.098  8.730  2.108  0.137  8.757  2.108  0.137 18.300  7.300  0.119
AtomPair CA 56 CA 179 SOGFUNC 2  9.396  2.754  0.228 18.300  7.300  0.772
AtomPair CA 56 CA 181 SOGFUNC 3  8.224  2.108  0.258  9.577  3.717  0.146 18.300  7.300  0.596
AtomPair CA 56 CA 182 SOGFUNC 4  7.294  2.956  0.176  7.884  2.956  0.176  8.844  3.513  0.148 18.300  7.300  0.499
AtomPair CA 56 CA 183 SOGFUNC 4  8.530  2.754  0.182  9.196  2.956  0.169  9.341  2.956  0.169 18.300  7.300  0.480
AtomPair CA 56 CA 184 SOGFUNC 2  7.662  2.956  0.215 18.300  7.300  0.785
AtomPair CA 56 CA 185 SOGFUNC 9  4.549  2.956  0.109  8.049  3.513  0.092  8.513  2.956  0.109  9.011  3.513  0.092  9.024  2.108  0.153  9.150  2.108  0.153  9.265  3.513  0.092  9.279  2.956  0.109 18.300  7.300  0.089
AtomPair CA 56 CA 186 SOGFUNC 9  5.468  2.108  0.146  5.549  2.956  0.104  5.602  2.108  0.146  5.640  2.956  0.104  5.719  2.956  0.104  5.738  2.956  0.104  5.768  2.956  0.104  5.981  2.956  0.104 18.300  7.300  0.084
AtomPair CA 56 CA 187 SOGFUNC 9  5.034  2.108  0.125  5.061  2.108  0.125  5.067  2.108  0.125  5.117  2.108  0.125  5.145  2.956  0.089  5.209  2.108  0.125  5.502  2.108  0.125  9.116  2.956  0.089 18.300  7.300  0.072
AtomPair CA 56 CA 188 SOGFUNC 9  8.041  2.956  0.106  8.156  2.956  0.106  8.173  2.956  0.106  8.297  2.956  0.106  8.366  2.956  0.106  8.424  3.513  0.089  8.840  2.108  0.148  9.854  2.108  0.148 18.300  7.300  0.086
AtomPair CA 56 CA 189 SOGFUNC 9  6.981  2.654  0.114  7.543  2.956  0.102  7.608  2.956  0.102  7.844  2.108  0.143  7.859  2.956  0.102  8.034  2.108  0.143  8.163  2.956  0.102  8.394  2.754  0.109 18.300  7.300  0.083
AtomPair CA 56 CA 190 SOGFUNC 9  5.048  2.956  0.100  5.127  2.956  0.100  5.145  2.108  0.140  5.233  2.956  0.100  5.254  2.108  0.140  5.756  2.108  0.140  6.135  2.956  0.100  8.121  2.956  0.100 18.300  7.300  0.081
AtomPair CA 56 CA 191 SOGFUNC 8  7.260  2.956  0.122  7.434  2.956  0.122  7.566  2.956  0.122  7.569  2.956  0.122  7.702  2.956  0.122  8.816  2.956  0.122  8.927  2.956  0.122 18.300  7.300  0.148
AtomPair CA 56 CA 193 SOGFUNC 5  9.536  2.108  0.194  9.575  2.108  0.194  9.751  2.956  0.138  9.895  2.956  0.138 18.300  7.300  0.336
AtomPair CA 56 CA 194 SOGFUNC 7  8.876  2.956  0.121  9.077  2.956  0.121  9.364  2.956  0.121  9.615  2.244  0.160  9.627  2.244  0.160  9.663  2.956  0.121 18.300  7.300  0.196
AtomPair CA 57 CA 62 SOGFUNC 8  6.927  3.513  0.091  6.963  2.108  0.151  7.069  2.108  0.151  7.097  2.956  0.108  7.152  2.108  0.151  7.157  2.956  0.108  7.258  2.956  0.108 18.300  7.300  0.131
AtomPair CA 57 CA 63 SOGFUNC 4  8.997  3.717  0.147  9.352  2.956  0.184  9.542  3.717  0.147 18.300  7.300  0.523
AtomPair CA 57 CA 180 SOGFUNC 2  9.729  2.956  0.215 18.300  7.300  0.785
AtomPair CA 57 CA 181 SOGFUNC 2  6.326  2.108  0.278 18.300  7.300  0.722
AtomPair CA 57 CA 182 SOGFUNC 10  7.297  2.956  0.108  7.906  3.570  0.089  7.930  3.570  0.089  8.064  3.570  0.089  8.243  2.956  0.108  8.307  2.956  0.108  8.372  2.956  0.108  8.391  2.108  0.151  8.608  2.956  0.108 18.300  7.300  0.044
AtomPair CA 57 CA 183 SOGFUNC 10  7.490  2.956  0.087  7.554  2.654  0.097  7.609  2.956  0.087  7.701  2.108  0.123  7.721  2.956  0.087  7.878  2.654  0.097  7.940  2.956  0.087  8.519  2.108  0.123  8.992  2.108  0.123  9.033  2.956  0.087
AtomPair CA 57 CA 184 SOGFUNC 10  6.544  3.513  0.084  8.849  2.956  0.099  8.876  2.956  0.099  8.878  2.956  0.099  9.008  2.956  0.099  9.159  2.108  0.140  9.219  2.956  0.099  9.347  2.956  0.099  9.794  2.108  0.140 18.300  7.300  0.040
AtomPair CA 57 CA 185 SOGFUNC 9  5.341  2.956  0.114  5.779  2.956  0.114  6.343  2.956  0.114  6.827  2.956  0.114  7.183  2.956  0.114  7.215  2.956  0.114  7.266  2.956  0.114  7.274  2.956  0.114 18.300  7.300  0.092
AtomPair CA 57 CA 186 SOGFUNC 10  3.889  2.654  0.107  3.940  2.654  0.107  4.190  2.956  0.096  4.228  2.956  0.096  4.260  2.956  0.096  4.298  2.956  0.096  4.483  2.108  0.134  8.134  2.956  0.096  9.885  2.108  0.134 18.300  7.300  0.039
AtomPair CA 57 CA 187 SOGFUNC 8  6.101  2.956  0.106  6.139  2.956  0.106  6.271  2.108  0.149  6.303  2.956  0.106  6.370  2.108  0.149  6.578  2.108  0.149  6.606  2.956  0.106 18.300  7.300  0.129
AtomPair CA 57 CA 188 SOGFUNC 8  9.025  2.956  0.125  9.188  2.956  0.125  9.353  3.717  0.099  9.436  2.956  0.125  9.542  2.956  0.125  9.762  2.956  0.125  9.865  2.956  0.125 18.300  7.300  0.152
AtomPair CA 57 CA 189 SOGFUNC 2  9.864  2.956  0.215 18.300  7.300  0.785
AtomPair CA 57 CA 190 SOGFUNC 8  7.067  2.654  0.128  7.337  3.570  0.095  7.374  2.956  0.115  7.496  2.956  0.115  7.500  2.654  0.128  7.576  2.108  0.162  7.726  2.956  0.115 18.300  7.300  0.140
AtomPair CA 57 CA 191 SOGFUNC 8  7.555  2.654  0.143  7.623  3.570  0.106  7.850  3.570  0.106  8.181  2.956  0.129  8.277  2.956  0.129  9.121  3.717  0.102  9.268  2.956  0.129 18.300  7.300  0.156
AtomPair CA 57 CA 194 SOGFUNC 3  9.867  3.717  0.158  9.977  2.956  0.199 18.300  7.300  0.643
AtomPair CA 58 CA 181 SOGFUNC 9  9.031  2.754  0.122  9.102  2.108  0.159  9.114  2.956  0.114  9.629  3.513  0.096  9.650  3.513  0.096  9.773  2.956  0.114  9.815  2.956  0.114  9.835  3.513  0.096 18.300  7.300  0.092
AtomPair CA 58 CA 182 SOGFUNC 9  5.937  2.956  0.104  6.120  2.956  0.104  6.336  2.956  0.104  6.343  2.956  0.104  6.551  2.956  0.104  6.648  2.108  0.146  6.852  2.108  0.146  7.040  2.956  0.104 18.300  7.300  0.084
AtomPair CA 58 CA 183 SOGFUNC 10  5.460  2.108  0.132  7.243  2.956  0.094  7.500  2.956  0.094  7.557  2.956  0.094  7.580  2.956  0.094  7.801  2.108  0.132  8.085  2.956  0.094  8.112  2.108  0.132  9.456  2.956  0.094 18.300  7.300  0.038
AtomPair CA 58 CA 184 SOGFUNC 10  7.947  3.513  0.072  8.239  2.108  0.119  8.303  2.108  0.119  8.512  2.108  0.119  8.518  2.754  0.091  8.803  2.108  0.119  8.804  3.513  0.072  8.999  2.956  0.085  9.026  2.956  0.085  9.272  2.108  0.119
AtomPair CA 58 CA 185 SOGFUNC 10  5.110  3.513  0.088  5.148  2.956  0.104  5.284  2.108  0.146  5.536  2.108  0.146  6.184  3.513  0.088  6.249  2.956  0.104  6.543  3.513  0.088  7.416  3.513  0.088  8.217  2.956  0.104 18.300  7.300  0.042
AtomPair CA 58 CA 186 SOGFUNC 10  4.761  2.956  0.096  4.809  2.956  0.096  5.325  2.956  0.096  5.418  2.956  0.096  5.431  2.108  0.134  5.980  2.108  0.134  6.258  2.956  0.096  7.130  2.108  0.134  9.421  3.513  0.080 18.300  7.300  0.039
AtomPair CA 58 CA 187 SOGFUNC 8  8.093  2.108  0.143  8.212  2.108  0.143  8.429  2.956  0.102  8.447  2.956  0.102  8.475  2.956  0.102  8.890  2.108  0.143  9.134  2.108  0.143 18.300  7.300  0.124
AtomPair CA 59 CA 182 SOGFUNC 8  9.204  2.956  0.132  9.275  3.513  0.111  9.324  3.513  0.111  9.390  2.956  0.132  9.688  3.513  0.111  9.921  2.956  0.132  9.981  3.513  0.111 18.300  7.300  0.160
AtomPair CA 59 CA 183 SOGFUNC 3  7.585  2.108  0.249  8.108  2.956  0.177 18.300  7.300  0.574
AtomPair CA 59 CA 184 SOGFUNC 2  5.647  2.108  0.278 18.300  7.300  0.722
AtomPair CA 59 CA 185 SOGFUNC 10  7.339  2.754  0.116  7.365  2.754  0.116  7.451  3.513  0.091  7.464  3.513  0.091  7.877  3.513  0.091  8.017  3.513  0.091  8.358  2.956  0.108  8.524  4.151  0.077  8.586  2.956  0.108  8.986  2.956  0.108
AtomPair CA 59 CA 186 SOGFUNC 10  7.196  4.214  0.094  7.336  3.391  0.116  7.418  4.214  0.094  7.627  4.214  0.094  7.648  4.214  0.094  8.076  3.677  0.107  8.365  4.214  0.094  8.568  3.391  0.116  8.929  4.214  0.094  9.004  3.973  0.099
AtomPair CA 59 CA 187 SOGFUNC 6  7.526  2.956  0.141  9.614  2.754  0.151  9.676  2.754  0.151  9.694  2.754  0.151  9.990  3.513  0.119 18.300  7.300  0.286
AtomPair CA 60 CA 183 SOGFUNC 2  8.344  2.956  0.215 18.300  7.300  0.785
AtomPair CA 60 CA 184 SOGFUNC 3  7.963  2.956  0.191  9.494  2.956  0.191 18.300  7.300  0.618
AtomPair CA 60 CA 185 SOGFUNC 7  6.415  3.973  0.122  8.967  3.973  0.122  9.374  3.973  0.122  9.535  3.973  0.122  9.542  3.973  0.122  9.698  3.973  0.122 18.300  7.300  0.266
AtomPair CA 60 CA 186 SOGFUNC 10  6.384  3.973  0.101  8.011  3.973  0.101  8.026  3.973  0.101  8.029  3.973  0.101  8.313  4.490  0.089  8.322  4.490  0.089  8.480  3.973  0.101  8.597  3.391  0.118  8.650  3.973  0.101  9.331  3.973  0.101
AtomPair CA 60 CA 187 SOGFUNC 8  7.859  3.973  0.114  9.100  3.973  0.114  9.192  3.973  0.114  9.322  3.391  0.133  9.328  3.973  0.114  9.440  3.973  0.114  9.538  3.973  0.114 18.300  7.300  0.185
AtomPair CA 60 CA 189 SOGFUNC 2  9.246  2.956  0.215 18.300  7.300  0.785
AtomPair CA 61 CA 67 SOGFUNC 2  9.418  3.677  0.181 18.300  7.300  0.819
AtomPair CA 61 CA 184 SOGFUNC 3  8.484  3.677  0.169  9.946  4.214  0.148 18.300  7.300  0.683
AtomPair CA 61 CA 185 SOGFUNC 4  7.372  3.973  0.149  8.421  4.214  0.141  9.470  4.214  0.141 18.300  7.300  0.569
AtomPair CA 61 CA 186 SOGFUNC 10  5.036  4.214  0.097  6.608  3.677  0.111  7.370  3.391  0.120  8.752  3.973  0.103  8.810  3.973  0.103  8.987  3.973  0.103  9.037  3.973  0.103  9.178  3.973  0.103  9.221  3.973  0.103 18.300  7.300  0.056
AtomPair CA 61 CA 187 SOGFUNC 10  7.282  3.973  0.105  8.107  4.490  0.093  8.166  3.677  0.113  8.212  3.677  0.113  8.229  3.973  0.105  8.523  3.973  0.105  8.574  4.214  0.099  8.679  3.677  0.113  9.506  4.214  0.099 18.300  7.300  0.057
AtomPair CA 61 CA 188 SOGFUNC 2  7.652  3.973  0.170 18.300  7.300  0.830
AtomPair CA 61 CA 189 SOGFUNC 3  7.094  2.956  0.188  8.508  2.754  0.202 18.300  7.300  0.610
AtomPair CA 61 CA 190 SOGFUNC 4  9.797  2.754  0.182  9.923  2.956  0.169  9.963  2.956  0.169 18.300  7.300  0.480
AtomPair CA 62 CA 67 SOGFUNC 4  5.782  4.214  0.136  9.296  3.391  0.169  9.908  3.973  0.144 18.300  7.300  0.550
AtomPair CA 62 CA 68 SOGFUNC 3  8.073  4.490  0.140  9.166  3.677  0.171 18.300  7.300  0.689
AtomPair CA 62 CA 185 SOGFUNC 4  8.802  4.214  0.141  9.258  4.665  0.127  9.668  3.677  0.162 18.300  7.300  0.570
AtomPair CA 62 CA 186 SOGFUNC 10  6.885  3.973  0.098  7.178  3.973  0.098  7.333  3.973  0.098  7.443  3.973  0.098  7.546  3.973  0.098  7.640  4.214  0.092  7.710  3.973  0.098  7.743  3.391  0.115  8.240  3.677  0.106  8.652  3.973  0.098
AtomPair CA 62 CA 187 SOGFUNC 10  4.768  4.214  0.097  5.205  3.677  0.111  5.206  3.677  0.111  5.486  3.391  0.120  5.790  4.214  0.097  5.888  4.214  0.097  6.101  4.214  0.097  7.710  3.677  0.111  9.626  3.973  0.103 18.300  7.300  0.056
AtomPair CA 62 CA 188 SOGFUNC 9  7.645  3.391  0.127  8.159  3.677  0.117  8.199  4.214  0.102  8.247  3.677  0.117  8.826  3.973  0.108  8.929  4.214  0.102  8.956  3.973  0.108  9.521  4.214  0.102 18.300  7.300  0.118
AtomPair CA 62 CA 189 SOGFUNC 10  7.639  3.391  0.118  7.703  3.391  0.118  7.747  3.973  0.100  8.039  3.391  0.118  8.197  3.677  0.108  8.344  3.973  0.100  8.549  4.214  0.095  9.094  4.214  0.095  9.396  4.214  0.095 18.300  7.300  0.055
AtomPair CA 62 CA 190 SOGFUNC 10  6.773  2.956  0.102  7.073  2.108  0.143  7.192  2.956  0.102  7.232  2.956  0.102  7.400  2.108  0.143  8.010  2.956  0.102  8.771  3.513  0.086  8.848  2.754  0.109  9.629  4.151  0.072 18.300  7.300  0.041
AtomPair CA 62 CA 191 SOGFUNC 3  9.819  2.956  0.177  9.999  2.108  0.249 18.300  7.300  0.574
AtomPair CA 62 CA 193 SOGFUNC 2  9.880  4.665  0.148 18.300  7.300  0.852
AtomPair CA 63 CA 68 SOGFUNC 3  5.486  3.892  0.156  7.240  3.391  0.179 18.300  7.300  0.665
AtomPair CA 63 CA 69 SOGFUNC 2  7.201  4.123  0.164 18.300  7.300  0.836
AtomPair CA 63 CA 71 SOGFUNC 2  9.981  2.966  0.215 18.300  7.300  0.785
AtomPair CA 63 CA 72 SOGFUNC 2  9.693  2.108  0.278 18.300  7.300  0.722
AtomPair CA 63 CA 185 SOGFUNC 2  8.981  3.391  0.193 18.300  7.300  0.807
AtomPair CA 63 CA 186 SOGFUNC 5  6.201  4.123  0.134  8.614  3.677  0.150  9.743  3.973  0.139  9.894  4.490  0.123 18.300  7.300  0.454
AtomPair CA 63 CA 187 SOGFUNC 10  6.890  3.973  0.096  7.622  3.973  0.096  7.869  3.973  0.096  7.884  4.214  0.091  8.189  3.973  0.096  8.386  3.391  0.113  8.392  3.677  0.104  8.416  3.391  0.113  8.718  3.677  0.104  9.020  4.214  0.091
AtomPair CA 63 CA 188 SOGFUNC 6  5.896  3.677  0.144  9.172  4.123  0.128  9.388  4.665  0.114  9.667  4.214  0.126  9.734  4.214  0.126 18.300  7.300  0.363
AtomPair CA 63 CA 189 SOGFUNC 10  6.016  4.123  0.099  7.061  3.391  0.120  7.643  3.973  0.103  7.695  3.973  0.103  8.150  4.665  0.088  8.363  3.677  0.111  8.514  3.973  0.103  8.535  4.214  0.097  8.898  3.391  0.120 18.300  7.300  0.056
AtomPair CA 63 CA 190 SOGFUNC 10  5.838  3.391  0.121  7.343  3.973  0.103  7.479  3.973  0.103  7.711  4.490  0.091  7.754  4.490  0.091  8.085  3.973  0.103  8.122  3.391  0.121  8.204  3.973  0.103  9.090  3.892  0.105 18.300  7.300  0.056
AtomPair CA 63 CA 191 SOGFUNC 3  9.272  2.108  0.249  9.930  2.966  0.177 18.300  7.300  0.575
AtomPair CA 63 CA 192 SOGFUNC 3  8.525  3.677  0.169  8.751  4.123  0.151 18.300  7.300  0.681
AtomPair CA 63 CA 193 SOGFUNC 2  6.833  3.391  0.193 18.300  7.300  0.807
AtomPair CA 63 CA 194 SOGFUNC 2  9.882  3.391  0.193 18.300  7.300  0.807
AtomPair CA 64 CA 69 SOGFUNC 3  6.804  3.973  0.157  8.799  3.973  0.157 18.300  7.300  0.685
AtomPair CA 64 CA 70 SOGFUNC 2  9.392  4.214  0.161 18.300  7.300  0.839
AtomPair CA 64 CA 95 SOGFUNC 2  9.297  3.973  0.170 18.300  7.300  0.830
AtomPair CA 64 CA 186 SOGFUNC 3  8.537  3.973  0.157  9.557  3.973  0.157 18.300  7.300  0.685
AtomPair CA 64 CA 187 SOGFUNC 9  5.953  3.973  0.109  7.931  4.665  0.093  8.094  3.677  0.118  8.310  4.123  0.105  8.617  3.677  0.118  8.677  3.677  0.118  8.856  3.677  0.118  9.898  4.214  0.103 18.300  7.300  0.119
AtomPair CA 64 CA 188 SOGFUNC 9  8.800  3.973  0.110  8.861  4.214  0.104  8.888  4.214  0.104  8.921  4.665  0.094  9.000  4.214  0.104  9.215  3.677  0.119  9.471  3.391  0.129  9.547  3.677  0.119 18.300  7.300  0.120
AtomPair CA 64 CA 189 SOGFUNC 10  5.776  4.214  0.097  5.851  4.214  0.097  6.310  4.123  0.099  6.447  4.665  0.088  6.500  3.892  0.105  6.598  3.677  0.112  7.882  4.490  0.091  7.965  3.973  0.103  8.882  3.973  0.103  9.034  3.973  0.103
AtomPair CA 64 CA 190 SOGFUNC 10  5.874  3.973  0.104  6.511  4.123  0.100  6.874  3.973  0.104  6.952  3.973  0.104  7.017  3.677  0.112  7.024  3.973  0.104  7.568  4.214  0.098  7.608  3.677  0.112  8.213  3.973  0.104 18.300  7.300  0.057
AtomPair CA 64 CA 191 SOGFUNC 3  6.122  3.391  0.180  9.542  3.973  0.153 18.300  7.300  0.667
AtomPair CA 64 CA 192 SOGFUNC 4  8.064  3.973  0.148  9.136  4.214  0.140  9.558  3.973  0.148 18.300  7.300  0.564
AtomPair CA 64 CA 193 SOGFUNC 9  5.080  4.490  0.098  8.494  4.665  0.094  8.686  3.677  0.119  8.698  3.677  0.119  9.120  3.973  0.110  9.165  4.123  0.106  9.494  3.892  0.113  9.917  3.677  0.119 18.300  7.300  0.120
AtomPair CA 64 CA 194 SOGFUNC 3  7.232  3.973  0.157  8.210  3.973  0.157 18.300  7.300  0.685
AtomPair CA 64 CA 196 SOGFUNC 2  9.777  4.214  0.161 18.300  7.300  0.839
AtomPair CA 64 CA 197 SOGFUNC 2  8.435  3.973  0.170 18.300  7.300  0.830
AtomPair CA 65 CA 70 SOGFUNC 4  5.665  3.677  0.153  8.543  3.391  0.166  8.562  3.973  0.142 18.300  7.300  0.539
AtomPair CA 65 CA 71 SOGFUNC 10  7.713  3.391  0.118  9.141  3.677  0.109  9.201  3.677  0.109  9.325  3.677  0.109  9.346  3.677  0.109  9.350  4.214  0.095  9.451  4.665  0.086  9.487  4.214  0.095  9.797  3.391  0.118 18.300  7.300  0.055
AtomPair CA 65 CA 73 SOGFUNC 2  9.797  2.754  0.228 18.300  7.300  0.772
AtomPair CA 65 CA 74 SOGFUNC 2  9.923  3.513  0.188 18.300  7.300  0.812
AtomPair CA 65 CA 91 SOGFUNC 2  9.239  3.391  0.193 18.300  7.300  0.807
AtomPair CA 65 CA 92 SOGFUNC 2  9.584  3.973  0.170 18.300  7.300  0.830
AtomPair CA 65 CA 94 SOGFUNC 2  7.364  3.973  0.170 18.300  7.300  0.830
AtomPair CA 65 CA 95 SOGFUNC 3  6.035  3.391  0.175  9.837  3.391  0.175 18.300  7.300  0.650
AtomPair CA 65 CA 96 SOGFUNC 3  9.434  3.391  0.175  9.794  3.391  0.175 18.300  7.300  0.650
AtomPair CA 65 CA 97 SOGFUNC 2  9.388  3.391  0.193 18.300  7.300  0.807
AtomPair CA 65 CA 98 SOGFUNC 2  6.574  3.391  0.193 18.300  7.300  0.807
AtomPair CA 65 CA 99 SOGFUNC 2  8.511  2.108  0.278 18.300  7.300  0.722
AtomPair CA 65 CA 102 SOGFUNC 2  9.952  2.108  0.278 18.300  7.300  0.722
AtomPair CA 65 CA 187 SOGFUNC 2  9.342  3.973  0.170 18.300  7.300  0.830
AtomPair CA 65 CA 189 SOGFUNC 9  8.286  4.214  0.109  8.410  4.214  0.109  8.623  4.214  0.109  8.684  4.214  0.109  8.731  4.214  0.109  8.908  4.214  0.109  8.957  4.214  0.109  9.715  3.973  0.115 18.300  7.300  0.125
AtomPair CA 65 CA 190 SOGFUNC 10  7.549  3.973  0.103  7.620  3.677  0.111  8.041  4.214  0.097  8.087  3.391  0.121  8.336  4.214  0.097  8.461  3.973  0.103  8.592  4.214  0.097  8.968  3.677  0.111  9.003  3.973  0.103 18.300  7.300  0.056
AtomPair CA 65 CA 191 SOGFUNC 2  7.102  4.123  0.164 18.300  7.300  0.836
AtomPair CA 65 CA 192 SOGFUNC 4  9.487  4.214  0.133  9.831  3.391  0.165  9.933  3.391  0.165 18.300  7.300  0.537
AtomPair CA 65 CA 193 SOGFUNC 10  6.194  3.973  0.103  8.384  3.677  0.112  8.391  4.214  0.097  8.441  4.214  0.097  9.053  3.677  0.112  9.076  3.677  0.112  9.188  4.665  0.088  9.246  3.677  0.112  9.298  3.677  0.112 18.300  7.300  0.056
AtomPair CA 65 CA 194 SOGFUNC 3  5.515  3.391  0.175  7.886  3.391  0.175 18.300  7.300  0.650
AtomPair CA 65 CA 195 SOGFUNC 2  8.502  3.391  0.193 18.300  7.300  0.807
AtomPair CA 65 CA 197 SOGFUNC 2  7.628  3.391  0.193 18.300  7.300  0.807
AtomPair CA 65 CA 198 SOGFUNC 2  8.654  3.677  0.181 18.300  7.300  0.819
AtomPair CA 65 CA 199 SOGFUNC 2  9.746  3.391  0.193 18.300  7.300  0.807
AtomPair CA 66 CA 71 SOGFUNC 10  5.444  2.754  0.107  5.465  3.513  0.084  5.584  2.754  0.107  5.611  3.513  0.084  5.688  2.754  0.107  5.755  2.754  0.107  5.822  3.513  0.084  7.168  2.108  0.139  8.183  3.513  0.084  8.698  2.956  0.099
AtomPair CA 66 CA 72 SOGFUNC 9  7.351  2.108  0.130  7.467  2.956  0.092  7.473  2.956  0.092  7.538  2.108  0.130  7.610  2.108  0.130  7.949  2.108  0.130  8.151  2.108  0.130  9.398  2.956  0.092 18.300  7.300  0.075
AtomPair CA 66 CA 74 SOGFUNC 4  9.855  3.513  0.157  9.955  3.513  0.157  9.995  3.513  0.157 18.300  7.300  0.529
AtomPair CA 66 CA 75 SOGFUNC 6  9.559  2.108  0.177  9.708  2.108  0.177  9.746  3.513  0.106  9.764  3.513  0.106  9.958  2.108  0.177 18.300  7.300  0.256
AtomPair CA 66 CA 92 SOGFUNC 2  9.678  3.973  0.170 18.300  7.300  0.830
AtomPair CA 66 CA 93 SOGFUNC 2  9.741  3.973  0.170 18.300  7.300  0.830
AtomPair CA 66 CA 95 SOGFUNC 3  6.987  3.973  0.153  8.185  3.391  0.180 18.300  7.300  0.667
AtomPair CA 66 CA 96 SOGFUNC 2  6.521  3.973  0.170 18.300  7.300  0.830
AtomPair CA 66 CA 97 SOGFUNC 2  9.971  3.973  0.170 18.300  7.300  0.830
AtomPair CA 66 CA 98 SOGFUNC 3  6.759  2.956  0.191  9.633  2.956  0.191 18.300  7.300  0.618
AtomPair CA 66 CA 99 SOGFUNC 3  7.210  2.956  0.191  7.835  2.956  0.191 18.300  7.300  0.618
AtomPair CA 66 CA 100 SOGFUNC 2  9.261  2.956  0.215 18.300  7.300  0.785
AtomPair CA 66 CA 101 SOGFUNC 2  9.700  3.513  0.188 18.300  7.300  0.812
AtomPair CA 66 CA 102 SOGFUNC 2  7.652  2.754  0.228 18.300  7.300  0.772
AtomPair CA 66 CA 188 SOGFUNC 2  9.734  3.391  0.193 18.300  7.300  0.807
AtomPair CA 66 CA 189 SOGFUNC 2  7.730  3.973  0.170 18.300  7.300  0.830
AtomPair CA 66 CA 190 SOGFUNC 8  8.565  3.391  0.132  8.700  3.973  0.113  8.797  3.391  0.132  8.940  4.214  0.106  9.263  4.490  0.100  9.352  4.490  0.100  9.968  3.391  0.132 18.300  7.300  0.184
AtomPair CA 66 CA 191 SOGFUNC 2  9.294  3.391  0.193 18.300  7.300  0.807
AtomPair CA 66 CA 192 SOGFUNC 2  6.512  4.214  0.161 18.300  7.300  0.839
AtomPair CA 66 CA 193 SOGFUNC 10  6.481  3.973  0.105  8.972  4.214  0.099  8.975  3.677  0.113  9.094  3.677  0.113  9.185  4.214  0.099  9.409  4.214  0.099  9.410  4.214  0.099  9.462  3.677  0.113  9.572  3.973  0.105 18.300  7.300  0.057
AtomPair CA 66 CA 194 SOGFUNC 9  6.927  3.973  0.110  9.212  4.214  0.104  9.585  3.391  0.129  9.670  4.214  0.104  9.738  4.123  0.106  9.828  3.892  0.112  9.882  3.892  0.112  9.983  4.214  0.104 18.300  7.300  0.120
AtomPair CA 66 CA 195 SOGFUNC 3  8.339  4.214  0.150  8.598  3.973  0.159 18.300  7.300  0.691
AtomPair CA 66 CA 196 SOGFUNC 2  7.337  3.391  0.193 18.300  7.300  0.807
AtomPair CA 66 CA 197 SOGFUNC 3  9.713  3.677  0.164  9.924  3.391  0.177 18.300  7.300  0.659
AtomPair CA 66 CA 198 SOGFUNC 2  7.967  3.973  0.170 18.300  7.300  0.830
AtomPair CA 67 CA 72 SOGFUNC 10  7.084  2.654  0.095  7.143  2.956  0.085  7.186  2.108  0.120  7.196  2.108  0.120  7.215  2.956  0.085  7.226  2.108  0.120  7.277  2.956  0.085  8.539  2.108  0.120  8.729  2.956  0.085  8.765  2.956  0.085
AtomPair CA 67 CA 73 SOGFUNC 3  9.567  2.108  0.256  9.966  3.513  0.153 18.300  7.300  0.591
AtomPair CA 67 CA 95 SOGFUNC 3  9.210  3.391  0.175  9.892  3.391  0.175 18.300  7.300  0.650
AtomPair CA 67 CA 96 SOGFUNC 2  8.533  3.391  0.193 18.300  7.300  0.807
AtomPair CA 67 CA 98 SOGFUNC 3  9.517  2.108  0.249  9.723  2.956  0.177 18.300  7.300  0.574
AtomPair CA 67 CA 99 SOGFUNC 3  7.633  2.956  0.177  9.452  2.108  0.249 18.300  7.300  0.574
AtomPair CA 67 CA 100 SOGFUNC 2  8.972  2.956  0.215 18.300  7.300  0.785
AtomPair CA 67 CA 103 SOGFUNC 2  8.793  3.513  0.188 18.300  7.300  0.812
AtomPair CA 67 CA 189 SOGFUNC 8  8.334  3.391  0.136  8.343  4.214  0.109  8.645  3.973  0.116  9.004  3.973  0.116  9.363  3.973  0.116  9.392  3.973  0.116  9.467  4.490  0.103 18.300  7.300  0.189
AtomPair CA 67 CA 190 SOGFUNC 8  5.810  3.973  0.116  5.896  3.973  0.116  6.233  3.973  0.116  6.303  3.973  0.116  7.033  3.973  0.116  7.118  3.973  0.116  7.479  3.973  0.116 18.300  7.300  0.189
AtomPair CA 67 CA 191 SOGFUNC 5  8.291  2.956  0.161  8.502  2.956  0.161  8.568  2.956  0.161  9.346  3.717  0.128 18.300  7.300  0.390
AtomPair CA 67 CA 192 SOGFUNC 9  8.869  3.973  0.112  8.936  4.214  0.106  9.109  3.973  0.112  9.153  3.973  0.112  9.297  3.973  0.112  9.444  4.490  0.099  9.856  3.973  0.112  9.938  3.973  0.112 18.300  7.300  0.122
AtomPair CA 67 CA 193 SOGFUNC 9  5.897  3.391  0.124  5.991  3.391  0.124  6.017  4.490  0.094  6.017  4.490  0.094  6.116  3.973  0.106  6.298  3.391  0.124  6.299  3.391  0.124  8.028  4.490  0.094 18.300  7.300  0.115
AtomPair CA 67 CA 194 SOGFUNC 9  5.442  4.490  0.095  5.893  3.391  0.126  5.919  3.973  0.108  6.070  4.123  0.104  6.072  3.391  0.126  6.307  3.973  0.108  6.490  3.973  0.108  9.940  3.973  0.108 18.300  7.300  0.117
AtomPair CA 67 CA 195 SOGFUNC 9  8.195  4.214  0.099  8.675  3.973  0.105  9.258  3.973  0.105  9.418  3.391  0.123  9.472  3.973  0.105  9.603  3.973  0.105  9.624  3.391  0.123  9.654  3.391  0.123 18.300  7.300  0.114
AtomPair CA 67 CA 196 SOGFUNC 9  5.969  4.214  0.108  8.308  3.973  0.114  8.337  4.490  0.101  8.556  3.973  0.114  8.629  3.973  0.114  9.241  4.490  0.101  9.283  4.214  0.108  9.493  3.973  0.114 18.300  7.300  0.124
AtomPair CA 67 CA 197 SOGFUNC 9  6.593  3.973  0.106  6.719  3.973  0.106  7.152  3.391  0.124  7.186  3.391  0.124  7.249  3.973  0.106  7.494  3.973  0.106  7.588  3.391  0.124  9.495  4.665  0.090 18.300  7.300  0.115
AtomPair CA 67 CA 198 SOGFUNC 3  9.715  3.973  0.153  9.859  3.391  0.180 18.300  7.300  0.667
AtomPair CA 67 CA 200 SOGFUNC 2  8.796  4.214  0.161 18.300  7.300  0.839
AtomPair CA 68 CA 73 SOGFUNC 10  8.273  2.754  0.086  8.663  2.108  0.112  8.678  2.108  0.112  8.692  2.108  0.112  8.700  2.108  0.112  8.705  2.956  0.080  8.719  2.956  0.080  8.767  2.108  0.112  8.768  2.956  0.080  8.873  2.108  0.112
AtomPair CA 68 CA 74 SOGFUNC 3  9.601  2.108  0.249  9.613  2.956  0.177 18.300  7.300  0.574
AtomPair CA 68 CA 92 SOGFUNC 2  9.073  4.041  0.167 18.300  7.300  0.833
AtomPair CA 68 CA 94 SOGFUNC 3  9.362  4.041  0.151  9.373  3.391  0.180 18.300  7.300  0.669
AtomPair CA 68 CA 95 SOGFUNC 3  6.213  3.973  0.153  9.917  3.391  0.180 18.300  7.300  0.667
AtomPair CA 68 CA 96 SOGFUNC 3  9.164  2.654  0.194  9.453  2.108  0.244 18.300  7.300  0.563
AtomPair CA 68 CA 97 SOGFUNC 2  7.174  2.956  0.215 18.300  7.300  0.785
AtomPair CA 68 CA 98 SOGFUNC 7  6.641  2.108  0.146  8.345  2.956  0.104  9.658  2.108  0.146  9.696  2.108  0.146  9.773  2.108  0.146  9.913  2.108  0.146 18.300  7.300  0.168
AtomPair CA 68 CA 99 SOGFUNC 10  8.006  2.956  0.079  8.974  2.108  0.111  9.344  2.108  0.111  9.418  2.108  0.111  9.430  2.108  0.111  9.694  2.108  0.111  9.766  2.108  0.111  9.814  2.108  0.111  9.883  2.108  0.111 18.300  7.300  0.032
AtomPair CA 68 CA 100 SOGFUNC 2  9.872  2.108  0.278 18.300  7.300  0.722
AtomPair CA 68 CA 101 SOGFUNC 2  7.109  2.108  0.278 18.300  7.300  0.722
AtomPair CA 68 CA 102 SOGFUNC 2  9.052  2.108  0.278 18.300  7.300  0.722
AtomPair CA 68 CA 190 SOGFUNC 5  9.000  2.956  0.141  9.207  2.108  0.198  9.580  2.108  0.198  9.580  3.513  0.119 18.300  7.300  0.343
AtomPair CA 68 CA 193 SOGFUNC 10  7.277  3.391  0.118  7.781  3.391  0.118  7.819  3.677  0.109  7.832  4.214  0.095  8.483  4.214  0.095  8.742  3.677  0.109  8.744  3.677  0.109  9.548  4.490  0.089  9.871  3.973  0.101 18.300  7.300  0.055
AtomPair CA 68 CA 194 SOGFUNC 8  6.385  4.123  0.110  6.643  4.123  0.110  6.886  4.214  0.107  6.921  3.973  0.114  7.132  3.892  0.116  7.951  3.391  0.134  8.007  3.677  0.123 18.300  7.300  0.186
AtomPair CA 68 CA 195 SOGFUNC 6  9.033  3.677  0.127  9.293  3.391  0.138  9.336  3.391  0.138  9.496  3.391  0.138  9.992  3.391  0.138 18.300  7.300  0.321
AtomPair CA 68 CA 196 SOGFUNC 9  6.995  3.391  0.131  7.397  4.214  0.106  7.773  3.973  0.112  8.132  4.214  0.106  8.215  4.214  0.106  8.317  4.214  0.106  8.318  4.214  0.106  8.780  4.214  0.106 18.300  7.300  0.122
AtomPair CA 68 CA 197 SOGFUNC 9  4.781  3.391  0.117  4.848  3.391  0.117  5.242  3.391  0.117  5.259  3.391  0.117  5.659  3.677  0.108  5.779  3.677  0.108  5.906  3.677  0.108  9.456  3.973  0.100 18.300  7.300  0.109
AtomPair CA 68 CA 198 SOGFUNC 8  8.027  3.391  0.123  8.206  3.391  0.123  8.299  3.677  0.113  8.361  3.391  0.123  8.686  3.391  0.123  9.097  3.677  0.113  9.234  3.677  0.113 18.300  7.300  0.171
AtomPair CA 68 CA 200 SOGFUNC 4  7.962  3.391  0.167  9.714  3.677  0.154  9.885  4.214  0.135 18.300  7.300  0.544
AtomPair CA 68 CA 201 SOGFUNC 9  8.355  3.677  0.112  8.363  3.391  0.122  8.443  4.214  0.098  8.495  4.214  0.098  8.708  3.677  0.112  8.757  3.391  0.122  9.223  3.677  0.112  9.896  3.677  0.112 18.300  7.300  0.113
AtomPair CA 68 CA 202 SOGFUNC 2  9.894  3.973  0.170 18.300  7.300  0.830
AtomPair CA 69 CA 74 SOGFUNC 10  8.242  2.956  0.090  8.300  2.754  0.096  8.360  2.754  0.096  8.396  2.956  0.090  8.467  2.108  0.126  8.507  3.717  0.071  8.513  2.956  0.090  8.780  2.956  0.090  8.780  2.108  0.126  8.828  2.108  0.126
AtomPair CA 69 CA 75 SOGFUNC 8  9.421  2.108  0.143  9.531  2.108  0.143  9.576  2.108  0.143  9.648  2.956  0.102  9.669  2.956  0.102  9.692  2.108  0.143  9.694  2.956  0.102 18.300  7.300  0.124
AtomPair CA 69 CA 92 SOGFUNC 2  9.690  3.973  0.170 18.300  7.300  0.830
AtomPair CA 69 CA 93 SOGFUNC 2  9.306  4.333  0.158 18.300  7.300  0.842
AtomPair CA 69 CA 94 SOGFUNC 2  9.075  4.041  0.167 18.300  7.300  0.833
AtomPair CA 69 CA 95 SOGFUNC 10  5.667  2.108  0.117  8.883  1.871  0.132  9.155  2.956  0.083  9.244  2.956  0.083  9.298  2.108  0.117  9.307  2.956  0.083  9.389  2.108  0.117  9.528  2.108  0.117  9.591  2.108  0.117 18.300  7.300  0.034
AtomPair CA 69 CA 96 SOGFUNC 10  6.550  2.108  0.125  7.188  1.871  0.141  9.269  2.108  0.125  9.491  2.956  0.089  9.649  2.956  0.089  9.720  2.956  0.089  9.759  2.956  0.089  9.869  2.108  0.125  9.933  2.956  0.089 18.300  7.300  0.036
AtomPair CA 69 CA 97 SOGFUNC 3  8.570  2.108  0.249  9.932  2.956  0.177 18.300  7.300  0.574
AtomPair CA 69 CA 98 SOGFUNC 10  5.912  2.108  0.119  6.626  2.108  0.119  6.657  2.108  0.119  6.803  2.108  0.119  6.870  2.108  0.119  7.355  2.956  0.085  7.507  2.956  0.085  7.511  2.956  0.085  8.623  2.108  0.119 18.300  7.300  0.034
AtomPair CA 69 CA 99 SOGFUNC 10  4.459  2.108  0.123  5.671  2.956  0.088  6.026  2.956  0.088  6.113  2.956  0.088  6.117  2.956  0.088  6.382  2.108  0.123  6.501  2.108  0.123  6.548  2.108  0.123  9.197  2.108  0.123 18.300  7.300  0.035
AtomPair CA 69 CA 100 SOGFUNC 10  8.243  2.956  0.091  9.107  2.956  0.091  9.359  2.108  0.127  9.482  2.956  0.091  9.484  2.956  0.091  9.565  2.956  0.091  9.727  2.108  0.127  9.868  2.108  0.127  9.923  2.108  0.127 18.300  7.300  0.037
AtomPair CA 69 CA 101 SOGFUNC 10  7.563  2.108  0.119  9.006  2.108  0.119  9.078  2.108  0.119  9.356  2.108  0.119  9.428  2.956  0.085  9.431  2.108  0.119  9.498  2.108  0.119  9.549  2.956  0.085  9.709  2.956  0.085 18.300  7.300  0.034
AtomPair CA 69 CA 102 SOGFUNC 10  6.462  2.108  0.119  6.577  2.108  0.119  6.703  2.956  0.085  6.705  2.956  0.085  6.792  2.108  0.119  6.852  2.108  0.119  7.184  2.956  0.085  7.301  2.108  0.119  8.538  2.108  0.119 18.300  7.300  0.034
AtomPair CA 69 CA 103 SOGFUNC 9  8.130  2.108  0.130  8.477  2.956  0.092  8.518  2.108  0.130  8.608  2.956  0.092  8.641  2.108  0.130  8.741  2.108  0.130  8.851  2.108  0.130  8.964  2.956  0.092 18.300  7.300  0.075
AtomPair CA 69 CA 105 SOGFUNC 2  8.726  2.754  0.228 18.300  7.300  0.772
AtomPair CA 69 CA 194 SOGFUNC 8  8.309  3.391  0.127  8.701  3.391  0.127  8.926  4.490  0.096  9.025  3.391  0.127  9.212  3.973  0.109  9.800  3.391  0.127  9.929  3.973  0.109 18.300  7.300  0.177
AtomPair CA 69 CA 196 SOGFUNC 4  9.546  3.973  0.147  9.657  3.973  0.147  9.662  3.973  0.147 18.300  7.300  0.559
AtomPair CA 69 CA 197 SOGFUNC 8  5.915  3.973  0.107  5.967  3.973  0.107  6.028  3.391  0.126  6.311  3.973  0.107  6.869  3.391  0.126  6.898  3.391  0.126  7.118  3.391  0.126 18.300  7.300  0.175
AtomPair CA 69 CA 198 SOGFUNC 8  7.551  3.973  0.107  7.668  3.973  0.107  7.730  3.973  0.107  8.381  3.391  0.126  8.514  3.391  0.126  9.134  3.391  0.126  9.193  3.391  0.126 18.300  7.300  0.175
AtomPair CA 69 CA 200 SOGFUNC 3  9.964  3.973  0.157  9.975  3.973  0.157 18.300  7.300  0.685
AtomPair CA 69 CA 201 SOGFUNC 8  7.384  3.973  0.111  7.405  3.973  0.111  7.623  3.973  0.111  7.627  3.973  0.111  7.748  3.973  0.111  7.803  3.391  0.131  8.384  3.391  0.131 18.300  7.300  0.182
AtomPair CA 69 CA 202 SOGFUNC 4  9.900  4.214  0.136  9.968  3.677  0.156  9.997  3.677  0.156 18.300  7.300  0.551
AtomPair CA 69 CA 203 SOGFUNC 8  9.563  3.973  0.107  9.609  3.391  0.126  9.682  3.973  0.107  9.765  3.973  0.107  9.784  3.391  0.126  9.836  3.391  0.126  9.969  3.391  0.126 18.300  7.300  0.175
AtomPair CA 70 CA 75 SOGFUNC 10  8.589  2.108  0.105  8.639  2.108  0.105  8.673  2.108  0.105  8.678  2.108  0.105  8.682  2.108  0.105  8.711  2.108  0.105  8.712  2.108  0.105  8.733  2.108  0.105  8.748  2.108  0.105  8.938  3.717  0.059
AtomPair CA 70 CA 76 SOGFUNC 10  9.752  2.108  0.130  9.762  2.956  0.093  9.850  2.108  0.130  9.853  2.956  0.093  9.878  2.108  0.130  9.912  3.513  0.078  9.935  3.513  0.078  9.984  2.108  0.130  9.994  2.754  0.100 18.300  7.300  0.038
AtomPair CA 70 CA 93 SOGFUNC 2  9.748  3.391  0.193 18.300  7.300  0.807
AtomPair CA 70 CA 95 SOGFUNC 3  8.374  1.871  0.271  9.439  2.956  0.172 18.300  7.300  0.557
AtomPair CA 70 CA 96 SOGFUNC 2  5.221  2.108  0.278 18.300  7.300  0.722
AtomPair CA 70 CA 97 SOGFUNC 2  7.997  1.871  0.302 18.300  7.300  0.698
AtomPair CA 70 CA 98 SOGFUNC 9  9.068  2.956  0.086  9.166  2.108  0.121  9.439  2.108  0.121  9.449  2.108  0.121  9.588  2.108  0.121  9.707  2.108  0.121  9.738  2.108  0.121  9.987  2.108  0.121 18.300  7.300  0.070
AtomPair CA 70 CA 99 SOGFUNC 10  6.524  2.108  0.111  7.061  2.956  0.079  7.755  2.108  0.111  8.163  2.108  0.111  8.213  2.108  0.111  8.300  2.108  0.111  8.312  2.108  0.111  8.393  2.108  0.111  8.447  2.108  0.111 18.300  7.300  0.032
AtomPair CA 70 CA 100 SOGFUNC 2  5.814  2.108  0.278 18.300  7.300  0.722
AtomPair CA 70 CA 101 SOGFUNC 3  9.595  2.108  0.232  9.762  2.108  0.232 18.300  7.300  0.536
AtomPair CA 70 CA 102 SOGFUNC 10  6.526  2.108  0.111  6.640  2.108  0.111  6.803  2.108  0.111  6.994  2.108  0.111  7.032  2.108  0.111  7.045  2.108  0.111  7.285  2.108  0.111  8.025  2.956  0.079  9.854  2.108  0.111 18.300  7.300  0.032
AtomPair CA 70 CA 103 SOGFUNC 10  7.744  2.108  0.114  7.749  2.108  0.114  7.902  2.108  0.114  8.078  2.956  0.081  8.082  2.108  0.114  8.160  2.108  0.114  8.181  2.108  0.114  8.389  2.108  0.114  8.412  2.754  0.087 18.300  7.300  0.033
AtomPair CA 70 CA 104 SOGFUNC 2  9.048  2.956  0.215 18.300  7.300  0.785
AtomPair CA 70 CA 105 SOGFUNC 5  9.490  3.513  0.128  9.670  3.513  0.128  9.836  2.754  0.163  9.858  2.108  0.213 18.300  7.300  0.369
AtomPair CA 70 CA 106 SOGFUNC 7  7.823  2.754  0.133  7.865  2.754  0.133  7.920  2.754  0.133  8.070  2.754  0.133  8.449  2.754  0.133  8.497  2.754  0.133 18.300  7.300  0.201
AtomPair CA 70 CA 197 SOGFUNC 5  9.185  3.677  0.139  9.217  3.391  0.151  9.282  3.391  0.151  9.530  3.677  0.139 18.300  7.300  0.420
AtomPair CA 70 CA 201 SOGFUNC 4  9.530  3.677  0.153  9.867  3.677  0.153  9.912  3.677  0.153 18.300  7.300  0.540
AtomPair CA 71 CA 76 SOGFUNC 10  8.470  2.108  0.113  8.539  2.956  0.081  8.564  2.108  0.113  8.621  2.108  0.113  8.644  2.956  0.081  8.645  2.108  0.113  8.657  2.956  0.081  8.695  2.956  0.081  8.896  2.108  0.113  8.989  2.108  0.113
AtomPair CA 71 CA 77 SOGFUNC 10  9.466  2.108  0.129  9.548  2.956  0.092  9.609  2.956  0.092  9.625  2.108  0.129  9.625  2.956  0.092  9.641  2.956  0.092  9.673  2.956  0.092  9.879  2.754  0.099  9.895  2.956  0.092  9.935  2.956  0.092
AtomPair CA 71 CA 94 SOGFUNC 2  9.797  1.871  0.302 18.300  7.300  0.698
AtomPair CA 71 CA 95 SOGFUNC 3  9.388  2.108  0.232  9.936  2.108  0.232 18.300  7.300  0.536
AtomPair CA 71 CA 96 SOGFUNC 2  8.969  2.108  0.278 18.300  7.300  0.722
AtomPair CA 71 CA 97 SOGFUNC 2  8.740  2.654  0.234 18.300  7.300  0.766
AtomPair CA 71 CA 98 SOGFUNC 2  6.403  2.108  0.278 18.300  7.300  0.722
AtomPair CA 71 CA 99 SOGFUNC 10  8.792  2.108  0.102  9.117  2.108  0.102  9.140  2.108  0.102  9.255  2.108  0.102  9.256  2.108  0.102  9.303  2.108  0.102  9.327  2.108  0.102  9.360  2.956  0.072  9.538  2.108  0.102  9.868  1.871  0.114
AtomPair CA 71 CA 100 SOGFUNC 2  8.105  2.108  0.278 18.300  7.300  0.722
AtomPair CA 71 CA 101 SOGFUNC 2  8.700  2.108  0.278 18.300  7.300  0.722
AtomPair CA 71 CA 102 SOGFUNC 9  8.732  2.108  0.121  9.338  2.108  0.121  9.437  2.108  0.121  9.491  2.108  0.121  9.779  2.108  0.121  9.822  2.956  0.086  9.852  2.108  0.121  9.862  2.108  0.121 18.300  7.300  0.070
AtomPair CA 71 CA 103 SOGFUNC 9  9.170  2.754  0.095  9.249  2.108  0.124  9.583  2.108  0.124  9.620  2.956  0.089  9.722  2.108  0.124  9.818  2.108  0.124  9.925  2.108  0.124  9.950  2.108  0.124 18.300  7.300  0.072
AtomPair CA 71 CA 104 SOGFUNC 2  9.092  2.754  0.228 18.300  7.300  0.772
AtomPair CA 72 CA 77 SOGFUNC 10  8.627  2.108  0.127  8.653  2.956  0.091  8.660  2.956  0.091  8.674  2.956  0.091  8.700  2.956  0.091  8.704  3.513  0.076  8.708  2.956  0.091  8.769  2.108  0.127  8.787  2.108  0.127  8.921  2.956  0.091
AtomPair CA 72 CA 78 SOGFUNC 9  9.854  2.956  0.116  9.871  2.956  0.116  9.912  2.956  0.116  9.926  2.956  0.116  9.937  3.513  0.097  9.954  2.956  0.116  9.967  2.956  0.116  9.979  2.956  0.116 18.300  7.300  0.094
AtomPair CA 72 CA 95 SOGFUNC 4  8.340  2.108  0.194  9.819  1.871  0.219  9.999  2.108  0.194 18.300  7.300  0.393
AtomPair CA 72 CA 96 SOGFUNC 10  8.716  2.108  0.117  9.026  2.108  0.117  9.060  2.108  0.117  9.141  1.871  0.132  9.255  2.108  0.117  9.260  2.956  0.083  9.287  2.108  0.117  9.297  2.956  0.083  9.323  2.956  0.083 18.300  7.300  0.034
AtomPair CA 72 CA 97 SOGFUNC 2  8.570  2.956  0.215 18.300  7.300  0.785
AtomPair CA 72 CA 98 SOGFUNC 9  5.355  2.108  0.116  8.361  1.871  0.131  8.635  2.956  0.083  8.705  2.654  0.092  8.942  1.871  0.131  9.285  1.871  0.131  9.500  2.108  0.116  9.591  1.871  0.131 18.300  7.300  0.067
AtomPair CA 72 CA 99 SOGFUNC 10  5.858  2.108  0.114  6.111  1.871  0.128  6.140  2.956  0.081  6.243  1.871  0.128  6.273  1.871  0.128  6.313  2.956  0.081  6.318  2.956  0.081  7.285  2.108  0.114  7.876  2.108  0.114 18.300  7.300  0.033
AtomPair CA 72 CA 100 SOGFUNC 9  8.940  2.108  0.112  9.005  1.871  0.126  9.020  2.108  0.112  9.188  2.108  0.112  9.216  2.108  0.112  9.640  1.871  0.126  9.796  2.108  0.112  9.835  1.871  0.126 18.300  7.300  0.064
AtomPair CA 72 CA 101 SOGFUNC 2  6.167  2.108  0.278 18.300  7.300  0.722
AtomPair CA 72 CA 102 SOGFUNC 9  5.164  2.108  0.113  8.302  2.108  0.113  8.443  2.108  0.113  8.464  1.871  0.128  8.530  2.108  0.113  8.620  2.108  0.113  8.639  2.108  0.113  8.653  1.871  0.128 18.300  7.300  0.065
AtomPair CA 72 CA 103 SOGFUNC 10  7.997  2.108  0.106  8.081  2.108  0.106  8.251  2.108  0.106  8.255  2.108  0.106  8.449  1.871  0.120  8.515  2.108  0.106  8.545  2.108  0.106  8.962  2.108  0.106  9.915  2.108  0.106 18.300  7.300  0.031
AtomPair CA 72 CA 104 SOGFUNC 2  9.783  2.108  0.278 18.300  7.300  0.722
AtomPair CA 72 CA 105 SOGFUNC 2  8.170  2.108  0.278 18.300  7.300  0.722
AtomPair CA 72 CA 106 SOGFUNC 2  8.826  3.007  0.212 18.300  7.300  0.788
AtomPair CA 72 CA 194 SOGFUNC 2  9.919  2.108  0.278 18.300  7.300  0.722
AtomPair CA 72 CA 197 SOGFUNC 5  9.338  2.108  0.174  9.432  2.108  0.174  9.657  2.108  0.174  9.979  2.108  0.174 18.300  7.300  0.302
AtomPair CA 73 CA 78 SOGFUNC 10  8.560  3.513  0.082  8.560  2.754  0.104  8.591  2.956  0.097  8.624  2.956  0.097  8.629  2.956  0.097  8.697  2.956  0.097  8.718  2.956  0.097  8.750  2.956  0.097  8.758  2.108  0.136  8.781  2.956  0.097
AtomPair CA 73 CA 79 SOGFUNC 9  9.742  2.956  0.105  9.777  2.956  0.105  9.864  3.513  0.088  9.931  2.956  0.105  9.939  2.754  0.113  9.943  2.956  0.105  9.945  2.108  0.147  9.948  2.108  0.147 18.300  7.300  0.085
AtomPair CA 73 CA 81 SOGFUNC 2  9.989  2.956  0.215 18.300  7.300  0.785
AtomPair CA 73 CA 82 SOGFUNC 2  9.465  2.754  0.228 18.300  7.300  0.772
AtomPair CA 73 CA 96 SOGFUNC 9  7.409  2.956  0.096  9.526  2.108  0.135  9.703  2.108  0.135  9.798  2.108  0.135  9.843  3.717  0.076  9.877  3.717  0.076  9.922  2.108  0.135  9.955  2.108  0.135 18.300  7.300  0.078
AtomPair CA 73 CA 97 SOGFUNC 2  9.060  2.956  0.215 18.300  7.300  0.785
AtomPair CA 73 CA 98 SOGFUNC 9  8.150  1.871  0.134  8.311  2.956  0.085  8.451  2.956  0.085  8.552  1.871  0.134  8.712  1.871  0.134  9.123  2.108  0.119  9.159  2.108  0.119  9.217  2.108  0.119 18.300  7.300  0.069
AtomPair CA 73 CA 99 SOGFUNC 9  5.099  2.654  0.118  5.153  2.654  0.118  5.178  2.956  0.106  5.215  2.956  0.106  5.395  2.956  0.106  5.698  2.956  0.106  5.835  2.956  0.106  7.286  2.108  0.149 18.300  7.300  0.086
AtomPair CA 73 CA 100 SOGFUNC 10  6.882  1.871  0.146  6.995  2.956  0.093  7.285  2.108  0.130  7.354  2.108  0.130  7.534  2.956  0.093  7.659  2.956  0.093  7.699  2.956  0.093  7.799  2.956  0.093  9.782  2.956  0.093 18.300  7.300  0.038
AtomPair CA 73 CA 101 SOGFUNC 9  8.194  2.108  0.130  8.370  2.108  0.130  8.565  2.108  0.130  8.659  2.108  0.130  8.663  2.956  0.092  8.701  2.956  0.092  8.715  2.956  0.092  9.322  2.108  0.130 18.300  7.300  0.075
AtomPair CA 73 CA 102 SOGFUNC 10  5.617  2.108  0.115  5.907  2.108  0.115  5.910  2.108  0.115  5.930  2.108  0.115  5.960  2.956  0.082  6.033  2.956  0.082  6.135  2.108  0.115  7.531  2.108  0.115  9.388  2.108  0.115 18.300  7.300  0.033
AtomPair CA 73 CA 103 SOGFUNC 9  4.357  2.108  0.125  4.632  2.108  0.125  4.653  2.108  0.125  4.659  2.108  0.125  4.825  2.956  0.089  4.853  2.108  0.125  4.926  2.956  0.089  7.430  2.108  0.125 18.300  7.300  0.072
AtomPair CA 73 CA 104 SOGFUNC 8  8.147  2.108  0.140  8.417  2.956  0.099  8.460  2.108  0.140  8.473  2.108  0.140  8.678  2.108  0.140  8.710  2.654  0.111  8.762  2.654  0.111 18.300  7.300  0.121
AtomPair CA 73 CA 105 SOGFUNC 9  9.022  2.635  0.102  9.043  3.007  0.089  9.121  1.685  0.159  9.172  2.635  0.102  9.397  1.685  0.159  9.439  3.443  0.078  9.553  3.443  0.078  9.636  1.685  0.159 18.300  7.300  0.074
AtomPair CA 73 CA 106 SOGFUNC 9  7.603  1.685  0.141  7.659  1.685  0.141  7.681  1.685  0.141  7.725  1.685  0.141  7.888  2.635  0.090  8.112  2.635  0.090  8.494  2.066  0.115  8.938  3.007  0.079 18.300  7.300  0.065
AtomPair CA 73 CA 107 SOGFUNC 9  8.024  1.685  0.146  8.052  2.635  0.094  8.396  1.685  0.146  8.604  1.685  0.146  8.640  2.635  0.094  8.707  2.635  0.094  9.136  2.635  0.094  9.978  2.066  0.119 18.300  7.300  0.068
AtomPair CA 74 CA 79 SOGFUNC 10  8.380  2.754  0.086  8.657  2.956  0.080  8.695  2.108  0.112  8.698  2.108  0.112  8.700  2.956  0.080  8.701  2.108  0.112  8.706  2.108  0.112  8.743  2.956  0.080  8.840  2.108  0.112  8.856  2.108  0.112
AtomPair CA 74 CA 80 SOGFUNC 10  9.744  2.108  0.116  9.765  2.108  0.116  9.795  2.108  0.116  9.835  3.513  0.069  9.855  2.108  0.116  9.865  3.717  0.066  9.879  2.108  0.116  9.912  2.956  0.082  9.948  2.754  0.089  9.951  2.108  0.116
AtomPair CA 74 CA 96 SOGFUNC 2  9.599  2.108  0.278 18.300  7.300  0.722
AtomPair CA 74 CA 98 SOGFUNC 2  9.363  2.956  0.215 18.300  7.300  0.785
AtomPair CA 74 CA 99 SOGFUNC 8  8.836  2.956  0.098  8.895  2.108  0.137  8.966  2.108  0.137  8.977  2.108  0.137  9.181  2.108  0.137  9.530  2.956  0.098  9.576  2.108  0.137 18.300  7.300  0.119
AtomPair CA 74 CA 100 SOGFUNC 2  7.437  2.108  0.278 18.300  7.300  0.722
AtomPair CA 74 CA 102 SOGFUNC 9  8.665  2.108  0.130  8.939  2.108  0.130  9.053  2.956  0.092  9.108  2.956  0.092  9.132  2.108  0.130  9.152  2.108  0.130  9.353  2.108  0.130  9.401  2.956  0.092 18.300  7.300  0.075
AtomPair CA 74 CA 103 SOGFUNC 9  6.641  2.108  0.129  7.075  2.108  0.129  7.293  2.108  0.129  7.294  2.956  0.092  7.360  2.956  0.092  7.374  2.108  0.129  7.375  2.108  0.129  9.688  2.754  0.099 18.300  7.300  0.074
AtomPair CA 74 CA 104 SOGFUNC 2  7.760  2.066  0.282 18.300  7.300  0.718
AtomPair CA 74 CA 106 SOGFUNC 8  8.006  1.685  0.153  8.238  1.685  0.153  8.407  2.635  0.098  8.495  1.685  0.153  8.826  2.066  0.125  8.907  2.066  0.125  9.278  3.007  0.086 18.300  7.300  0.106
AtomPair CA 74 CA 107 SOGFUNC 8  8.089  3.007  0.091  8.155  1.685  0.162  8.269  1.685  0.162  8.320  2.066  0.132  8.832  2.066  0.132  8.849  2.066  0.132  9.549  3.443  0.079 18.300  7.300  0.112
AtomPair CA 74 CA 108 SOGFUNC 2  9.978  2.066  0.282 18.300  7.300  0.718
AtomPair CA 75 CA 80 SOGFUNC 10  8.299  2.108  0.109  8.424  2.956  0.078  8.617  2.754  0.083  8.755  2.108  0.109  8.794  2.108  0.109  8.808  2.108  0.109  8.849  2.108  0.109  8.883  2.956  0.078  8.895  2.108  0.109  8.918  2.108  0.109
AtomPair CA 75 CA 81 SOGFUNC 9  8.604  2.956  0.104  9.390  3.513  0.088  9.860  2.956  0.104  9.873  2.108  0.146  9.898  2.754  0.112  9.916  2.754  0.112  9.962  2.108  0.146  9.989  2.956  0.104 18.300  7.300  0.084
AtomPair CA 75 CA 89 SOGFUNC 2  9.991  2.956  0.215 18.300  7.300  0.785
AtomPair CA 75 CA 98 SOGFUNC 2  7.529  2.108  0.278 18.300  7.300  0.722
AtomPair CA 75 CA 99 SOGFUNC 9  8.691  2.108  0.125  8.928  2.108  0.125  9.160  2.956  0.089  9.260  2.956  0.089  9.474  2.108  0.125  9.736  2.108  0.125  9.840  2.108  0.125  9.949  2.108  0.125 18.300  7.300  0.072
AtomPair CA 75 CA 101 SOGFUNC 2  9.819  2.108  0.278 18.300  7.300  0.722
AtomPair CA 75 CA 102 SOGFUNC 2  7.300  2.108  0.278 18.300  7.300  0.722
AtomPair CA 75 CA 103 SOGFUNC 8  8.943  1.685  0.143  9.214  1.685  0.143  9.271  1.685  0.143  9.316  1.685  0.143  9.355  1.685  0.143  9.443  2.635  0.092  9.444  2.635  0.092 18.300  7.300  0.099
AtomPair CA 76 CA 81 SOGFUNC 10  5.363  2.956  0.101  8.157  2.956  0.101  8.489  2.754  0.109  8.527  2.754  0.109  8.545  2.108  0.142  8.552  3.513  0.085  8.561  2.754  0.109  8.600  2.956  0.101  8.626  4.151  0.072  8.637  4.151  0.072
AtomPair CA 76 CA 82 SOGFUNC 10  6.427  2.108  0.133  8.532  2.956  0.095  9.659  2.108  0.133  9.789  2.108  0.133  9.832  2.956  0.095  9.848  3.513  0.080  9.853  2.956  0.095  9.863  3.513  0.080  9.866  3.513  0.080  9.940  3.513  0.080
AtomPair CA 76 CA 83 SOGFUNC 3  9.668  2.956  0.197  9.999  3.513  0.166 18.300  7.300  0.638
AtomPair CA 76 CA 84 SOGFUNC 2  9.091  2.956  0.215 18.300  7.300  0.785
AtomPair CA 76 CA 98 SOGFUNC 2  9.818  2.108  0.278 18.300  7.300  0.722
AtomPair CA 76 CA 99 SOGFUNC 8  7.099  2.956  0.122  7.293  2.956  0.122  7.392  2.956  0.122  7.951  2.956  0.122  8.061  2.956  0.122  8.296  2.956  0.122  8.498  2.956  0.122 18.300  7.300  0.148
AtomPair CA 76 CA 100 SOGFUNC 8  8.270  2.654  0.122  8.558  2.108  0.154  8.597  2.956  0.109  8.626  2.956  0.109  8.718  2.108  0.154  8.794  2.956  0.109  8.801  2.956  0.109 18.300  7.300  0.133
AtomPair CA 76 CA 102 SOGFUNC 8  7.018  2.108  0.137  9.829  2.108  0.137  9.865  2.108  0.137  9.873  2.108  0.137  9.913  2.108  0.137  9.918  2.956  0.098  9.935  2.956  0.098 18.300  7.300  0.119
AtomPair CA 76 CA 103 SOGFUNC 9  7.012  2.108  0.125  7.066  2.108  0.125  7.171  2.108  0.125  7.284  2.108  0.125  7.306  2.956  0.089  7.316  2.956  0.089  7.407  2.108  0.125  9.654  2.108  0.125 18.300  7.300  0.072
AtomPair CA 76 CA 104 SOGFUNC 3  9.827  2.635  0.205  9.844  2.635  0.205 18.300  7.300  0.591
AtomPair CA 76 CA 105 SOGFUNC 2  9.636  2.635  0.235 18.300  7.300  0.765
AtomPair CA 76 CA 106 SOGFUNC 2  7.617  3.007  0.212 18.300  7.300  0.788
AtomPair CA 76 CA 107 SOGFUNC 6  9.349  1.685  0.200  9.530  1.685  0.200  9.628  2.635  0.128  9.649  2.635  0.128  9.908  3.007  0.112 18.300  7.300  0.231
AtomPair CA 77 CA 82 SOGFUNC 10  5.258  2.108  0.154  7.734  3.513  0.092  8.301  2.754  0.117  8.388  3.513  0.092  8.417  2.754  0.117  8.419  3.513  0.092  8.425  3.717  0.087  8.431  4.151  0.078  8.434  4.151  0.078  8.504  3.513  0.092
AtomPair CA 77 CA 83 SOGFUNC 7  8.129  2.754  0.130  9.349  3.513  0.102  9.982  2.108  0.170  9.986  2.754  0.130  9.988  2.108  0.170  9.997  3.513  0.102 18.300  7.300  0.196
AtomPair CA 77 CA 84 SOGFUNC 4  9.960  3.513  0.151  9.982  2.754  0.192  9.989  3.513  0.151 18.300  7.300  0.507
AtomPair CA 77 CA 85 SOGFUNC 4  8.727  2.956  0.160  9.835  2.956  0.160  9.963  2.108  0.225 18.300  7.300  0.454
AtomPair CA 77 CA 86 SOGFUNC 2  9.023  2.956  0.215 18.300  7.300  0.785
AtomPair CA 77 CA 99 SOGFUNC 4  9.474  2.956  0.171  9.650  2.956  0.171  9.684  2.956  0.171 18.300  7.300  0.486
AtomPair CA 77 CA 100 SOGFUNC 2  9.623  2.108  0.278 18.300  7.300  0.722
AtomPair CA 77 CA 103 SOGFUNC 8  6.598  2.108  0.149  7.044  2.956  0.106  7.046  2.956  0.106  7.059  2.108  0.149  7.070  2.956  0.106  7.205  2.956  0.106  7.572  2.108  0.149 18.300  7.300  0.129
AtomPair CA 77 CA 104 SOGFUNC 8  9.042  2.108  0.155  9.384  2.108  0.155  9.656  2.956  0.111  9.675  2.956  0.111  9.730  2.956  0.111  9.875  2.956  0.111  9.920  2.956  0.111 18.300  7.300  0.135
AtomPair CA 77 CA 106 SOGFUNC 8  8.991  2.066  0.143  9.101  1.685  0.175  9.355  2.635  0.112  9.420  2.635  0.112  9.526  3.007  0.098  9.620  3.007  0.098  9.718  2.066  0.143 18.300  7.300  0.121
AtomPair CA 77 CA 107 SOGFUNC 8  7.037  3.007  0.104  7.262  2.635  0.119  7.370  2.066  0.151  7.394  1.685  0.186  7.452  3.007  0.104  7.622  3.007  0.104  7.623  3.007  0.104 18.300  7.300  0.129
AtomPair CA 77 CA 108 SOGFUNC 4  8.049  3.007  0.166  8.727  3.007  0.166  9.713  2.635  0.189 18.300  7.300  0.479
AtomPair CA 77 CA 109 SOGFUNC 3  9.780  2.635  0.210  9.994  3.007  0.184 18.300  7.300  0.606
AtomPair CA 77 CA 110 SOGFUNC 2  8.487  2.635  0.235 18.300  7.300  0.765
AtomPair CA 77 CA 111 SOGFUNC 5  9.471  1.685  0.231  9.785  2.066  0.189  9.808  3.007  0.130  9.878  3.007  0.130 18.300  7.300  0.321
AtomPair CA 78 CA 83 SOGFUNC 10  8.114  2.956  0.096  8.378  2.956  0.096  8.486  2.108  0.134  8.492  2.108  0.134  8.535  2.956  0.096  8.540  2.108  0.134  8.618  2.956  0.096  8.823  2.956  0.096  9.215  3.513  0.080 18.300  7.300  0.039
AtomPair CA 78 CA 84 SOGFUNC 9  8.814  2.956  0.126  9.261  3.513  0.106  9.376  3.513  0.106  9.407  2.754  0.135  9.521  3.513  0.106  9.553  3.513  0.106  9.716  3.513  0.106  9.726  3.513  0.106 18.300  7.300  0.102
AtomPair CA 78 CA 108 SOGFUNC 2  9.026  3.007  0.212 18.300  7.300  0.788
AtomPair CA 79 CA 84 SOGFUNC 9  5.555  2.108  0.143  8.159  2.108  0.143  8.191  2.754  0.109  8.273  2.956  0.102  8.275  2.754  0.109  8.293  2.956  0.102  8.298  2.956  0.102  8.357  2.754  0.109 18.300  7.300  0.082
AtomPair CA 79 CA 85 SOGFUNC 9  8.393  3.973  0.104  8.458  3.973  0.104  8.623  3.391  0.122  8.666  3.973  0.104  8.858  3.391  0.122  8.914  3.391  0.122  8.943  3.973  0.104  8.978  3.973  0.104 18.300  7.300  0.113
AtomPair CA 79 CA 86 SOGFUNC 2  9.823  2.956  0.215 18.300  7.300  0.785
AtomPair CA 79 CA 87 SOGFUNC 2  9.161  2.956  0.215 18.300  7.300  0.785
AtomPair CA 79 CA 110 SOGFUNC 2  8.119  2.635  0.235 18.300  7.300  0.765
AtomPair CA 79 CA 111 SOGFUNC 2  9.685  2.956  0.215 18.300  7.300  0.785
AtomPair CA 80 CA 85 SOGFUNC 9  5.176  3.973  0.109  5.314  3.973  0.109  5.373  3.973  0.109  5.407  3.973  0.109  5.529  3.391  0.127  5.717  3.973  0.109  5.743  3.973  0.109  9.477  4.214  0.102 18.300  7.300  0.118
AtomPair CA 80 CA 86 SOGFUNC 8  6.025  3.973  0.117  8.117  4.214  0.110  8.157  4.214  0.110  8.491  4.214  0.110  8.543  4.214  0.110  8.669  3.677  0.126  8.722  3.677  0.126 18.300  7.300  0.191
AtomPair CA 80 CA 87 SOGFUNC 2  9.289  2.956  0.215 18.300  7.300  0.785
AtomPair CA 80 CA 88 SOGFUNC 8  8.783  2.956  0.122  8.828  2.956  0.122  8.845  2.956  0.122  8.971  2.956  0.122  8.974  2.956  0.122  9.048  2.956  0.122  9.200  2.956  0.122 18.300  7.300  0.148
AtomPair CA 80 CA 107 SOGFUNC 2  9.552  3.717  0.179 18.300  7.300  0.821
AtomPair CA 80 CA 108 SOGFUNC 2  9.939  3.787  0.176 18.300  7.300  0.824
AtomPair CA 80 CA 110 SOGFUNC 3  8.655  2.956  0.197  9.386  3.513  0.166 18.300  7.300  0.638
AtomPair CA 80 CA 111 SOGFUNC 7  7.803  2.956  0.116  8.023  2.754  0.124  8.063  2.754  0.124  8.129  2.108  0.162  8.225  2.754  0.124  8.234  2.108  0.162 18.300  7.300  0.187
AtomPair CA 80 CA 112 SOGFUNC 6  9.781  2.108  0.170  9.856  2.956  0.121  9.857  2.956  0.121  9.859  2.108  0.170  9.898  2.108  0.170 18.300  7.300  0.246
AtomPair CA 81 CA 86 SOGFUNC 8  7.040  4.214  0.109  9.159  4.214  0.109  9.187  3.677  0.125  9.255  3.677  0.125  9.386  3.677  0.125  9.569  4.214  0.109  9.692  4.214  0.109 18.300  7.300  0.189
AtomPair CA 81 CA 107 SOGFUNC 2  8.567  3.513  0.188 18.300  7.300  0.812
AtomPair CA 81 CA 108 SOGFUNC 4  8.828  3.513  0.153  9.362  2.956  0.181  9.367  3.513  0.153 18.300  7.300  0.514
AtomPair CA 81 CA 110 SOGFUNC 2  9.105  4.151  0.163 18.300  7.300  0.837
AtomPair CA 81 CA 111 SOGFUNC 7  8.752  2.754  0.146  8.766  2.754  0.146  9.075  2.754  0.146  9.092  3.513  0.114  9.098  3.513  0.114  9.142  3.513  0.114 18.300  7.300  0.220
AtomPair CA 82 CA 105 SOGFUNC 2  9.897  2.754  0.228 18.300  7.300  0.772
AtomPair CA 82 CA 106 SOGFUNC 2  8.351  2.754  0.228 18.300  7.300  0.772
AtomPair CA 82 CA 107 SOGFUNC 3  4.867  2.754  0.199  9.993  2.754  0.199 18.300  7.300  0.601
AtomPair CA 82 CA 108 SOGFUNC 3  6.543  2.956  0.197  6.587  3.513  0.166 18.300  7.300  0.638
AtomPair CA 82 CA 109 SOGFUNC 3  8.515  3.513  0.166  8.661  2.956  0.197 18.300  7.300  0.638
AtomPair CA 83 CA 105 SOGFUNC 2  8.942  3.513  0.188 18.300  7.300  0.812
AtomPair CA 83 CA 106 SOGFUNC 3  7.386  2.754  0.208  9.750  3.513  0.163 18.300  7.300  0.629
AtomPair CA 83 CA 107 SOGFUNC 3  4.851  3.513  0.163  7.784  2.754  0.208 18.300  7.300  0.629
AtomPair CA 83 CA 108 SOGFUNC 3  4.613  3.513  0.166  4.669  2.956  0.197 18.300  7.300  0.638
AtomPair CA 83 CA 109 SOGFUNC 3  5.067  3.513  0.171  6.610  3.513  0.171 18.300  7.300  0.658
AtomPair CA 83 CA 110 SOGFUNC 4  8.060  2.754  0.184  8.265  3.513  0.145  8.559  2.754  0.184 18.300  7.300  0.487
AtomPair CA 84 CA 106 SOGFUNC 2  9.081  3.513  0.188 18.300  7.300  0.812
AtomPair CA 84 CA 107 SOGFUNC 3  7.292  2.956  0.188  8.199  2.754  0.202 18.300  7.300  0.610
AtomPair CA 84 CA 108 SOGFUNC 3  5.465  2.956  0.197  5.500  3.513  0.166 18.300  7.300  0.638
AtomPair CA 84 CA 109 SOGFUNC 4  5.101  3.513  0.151  5.828  3.513  0.151  9.842  2.754  0.192 18.300  7.300  0.507
AtomPair CA 84 CA 110 SOGFUNC 4  4.781  2.754  0.179  6.367  2.754  0.179  7.361  2.956  0.167 18.300  7.300  0.474
AtomPair CA 84 CA 111 SOGFUNC 10  7.813  2.754  0.104  8.186  2.754  0.104  8.252  2.754  0.104  8.437  2.754  0.104  8.527  2.754  0.104  8.678  2.754  0.104  8.718  2.108  0.136  8.814  2.754  0.104  8.848  2.956  0.097 18.300  7.300  0.039
AtomPair CA 84 CA 265 SOGFUNC 2  9.730  3.973  0.170 18.300  7.300  0.830
AtomPair CA 85 CA 106 SOGFUNC 2  9.280  2.956  0.215 18.300  7.300  0.785
AtomPair CA 85 CA 107 SOGFUNC 3  9.271  2.956  0.188  9.451  2.754  0.202 18.300  7.300  0.610
AtomPair CA 85 CA 108 SOGFUNC 4  6.008  2.654  0.185  6.057  2.956  0.166  9.772  2.754  0.178 18.300  7.300  0.471
AtomPair CA 85 CA 109 SOGFUNC 4  4.577  2.956  0.176  5.504  2.956  0.176  7.548  3.513  0.148 18.300  7.300  0.499
AtomPair CA 85 CA 110 SOGFUNC 8  4.458  2.754  0.133  4.795  2.956  0.124  5.398  2.956  0.124  8.515  3.513  0.105  8.950  2.956  0.124  9.799  3.513  0.105  9.976  2.754  0.133 18.300  7.300  0.151
AtomPair CA 85 CA 111 SOGFUNC 10  5.706  2.654  0.113  5.922  2.754  0.108  6.152  3.513  0.085  6.390  2.754  0.108  6.448  3.513  0.085  6.698  2.956  0.101  6.782  2.754  0.108  6.796  2.754  0.108  6.909  2.108  0.142 18.300  7.300  0.041
AtomPair CA 85 CA 112 SOGFUNC 10  7.794  2.654  0.098  8.228  2.108  0.123  8.250  2.956  0.088  8.278  2.956  0.088  8.339  2.754  0.094  8.434  2.108  0.123  8.463  2.956  0.088  8.754  2.956  0.088  8.836  2.108  0.123  9.480  2.956  0.088
AtomPair CA 85 CA 209 SOGFUNC 2  9.856  3.973  0.170 18.300  7.300  0.830
AtomPair CA 85 CA 210 SOGFUNC 2  9.802  4.041  0.167 18.300  7.300  0.833
AtomPair CA 85 CA 261 SOGFUNC 2  9.564  4.041  0.167 18.300  7.300  0.833
AtomPair CA 85 CA 264 SOGFUNC 2  9.399  3.973  0.170 18.300  7.300  0.830
AtomPair CA 85 CA 265 SOGFUNC 2  7.164  3.973  0.170 18.300  7.300  0.830
AtomPair CA 86 CA 92 SOGFUNC 2  9.952  4.533  0.152 18.300  7.300  0.848
AtomPair CA 86 CA 93 SOGFUNC 2  9.078  4.041  0.167 18.300  7.300  0.833
AtomPair CA 86 CA 95 SOGFUNC 2  9.988  3.973  0.170 18.300  7.300  0.830
AtomPair CA 86 CA 96 SOGFUNC 2  6.747  4.041  0.167 18.300  7.300  0.833
AtomPair CA 86 CA 97 SOGFUNC 3  9.499  4.041  0.156  9.785  4.041  0.156 18.300  7.300  0.689
AtomPair CA 86 CA 99 SOGFUNC 2  9.629  2.956  0.215 18.300  7.300  0.785
AtomPair CA 86 CA 100 SOGFUNC 2  9.424  2.956  0.215 18.300  7.300  0.785
AtomPair CA 86 CA 107 SOGFUNC 2  9.792  2.956  0.215 18.300  7.300  0.785
AtomPair CA 86 CA 108 SOGFUNC 5  6.710  2.956  0.158  8.645  2.754  0.169  9.024  2.956  0.158  9.735  3.513  0.133 18.300  7.300  0.383
AtomPair CA 86 CA 109 SOGFUNC 9  6.129  2.956  0.131  7.361  3.513  0.110  7.947  3.717  0.104  8.735  3.513  0.110  8.833  3.513  0.110  9.886  3.513  0.110  9.922  3.513  0.110  9.954  3.513  0.110 18.300  7.300  0.106
AtomPair CA 86 CA 110 SOGFUNC 10  4.683  3.513  0.096  5.324  2.956  0.114  5.582  3.513  0.096  5.834  2.956  0.114  6.464  2.956  0.114  7.852  2.754  0.123  7.931  4.058  0.083  7.966  3.723  0.091  8.002  4.058  0.083  8.087  4.058  0.083
AtomPair CA 86 CA 111 SOGFUNC 10  4.397  2.754  0.109  4.555  3.513  0.086  4.625  2.754  0.109  4.654  2.956  0.102  4.662  3.513  0.086  4.742  2.754  0.109  4.769  2.754  0.109  4.780  2.956  0.102  4.855  2.956  0.102  6.523  3.513  0.086
AtomPair CA 86 CA 112 SOGFUNC 10  4.748  3.513  0.095  5.224  2.956  0.112  6.322  2.956  0.112  6.369  3.513  0.095  6.539  3.513  0.095  6.579  3.513  0.095  6.594  3.513  0.095  6.640  2.956  0.112  6.700  3.513  0.095  6.755  3.513  0.095
AtomPair CA 86 CA 113 SOGFUNC 10  7.443  2.956  0.115  7.833  3.513  0.097  7.913  3.513  0.097  8.002  3.513  0.097  8.005  3.513  0.097  8.023  2.956  0.115  8.111  3.513  0.097  8.143  3.513  0.097  8.712  3.570  0.095  8.982  3.513  0.097
AtomPair CA 86 CA 210 SOGFUNC 3  9.613  3.391  0.183  9.677  4.490  0.138 18.300  7.300  0.679
AtomPair CA 86 CA 211 SOGFUNC 2  9.527  3.973  0.170 18.300  7.300  0.830
AtomPair CA 86 CA 266 SOGFUNC 2  8.177  2.956  0.215 18.300  7.300  0.785
AtomPair CA 87 CA 92 SOGFUNC 2  7.968  3.973  0.170 18.300  7.300  0.830
AtomPair CA 87 CA 93 SOGFUNC 3  7.080  3.973  0.153  9.425  3.391  0.180 18.300  7.300  0.667
AtomPair CA 87 CA 94 SOGFUNC 2  8.938  3.391  0.193 18.300  7.300  0.807
AtomPair CA 87 CA 95 SOGFUNC 2  9.769  3.973  0.170 18.300  7.300  0.830
AtomPair CA 87 CA 96 SOGFUNC 3  7.147  4.041  0.151  9.070  3.391  0.180 18.300  7.300  0.669
AtomPair CA 87 CA 97 SOGFUNC 3  6.444  2.108  0.249  9.980  2.956  0.177 18.300  7.300  0.574
AtomPair CA 87 CA 98 SOGFUNC 2  9.831  2.956  0.215 18.300  7.300  0.785
AtomPair CA 87 CA 100 SOGFUNC 2  9.454  2.108  0.278 18.300  7.300  0.722
AtomPair CA 87 CA 101 SOGFUNC 2  9.892  2.108  0.278 18.300  7.300  0.722
AtomPair CA 87 CA 108 SOGFUNC 2  9.514  2.108  0.278 18.300  7.300  0.722
AtomPair CA 87 CA 109 SOGFUNC 10  7.366  2.956  0.125  9.029  3.513  0.105  9.251  3.513  0.105  9.266  4.151  0.089  9.269  3.513  0.105  9.387  3.513  0.105  9.474  3.513  0.105  9.530  3.513  0.105  9.798  3.513  0.105 18.300  7.300  0.051
AtomPair CA 87 CA 110 SOGFUNC 10  5.802  3.513  0.092  5.945  2.956  0.109  6.020  4.151  0.078  8.030  3.513  0.092  8.215  3.513  0.092  8.219  3.513  0.092  8.298  3.513  0.092  8.338  3.513  0.092  8.414  2.108  0.153  8.558  2.956  0.109
AtomPair CA 87 CA 111 SOGFUNC 10  4.771  3.513  0.081  5.020  2.108  0.135  5.076  3.513  0.081  5.358  2.754  0.103  5.387  3.513  0.081  5.443  3.513  0.081  5.542  2.754  0.103  5.607  2.754  0.103  5.770  2.956  0.096  6.564  2.108  0.135
AtomPair CA 87 CA 112 SOGFUNC 10  4.195  2.956  0.102  4.595  2.956  0.102  4.632  2.956  0.102  4.730  2.956  0.102  4.817  2.956  0.102  4.913  2.956  0.102  4.960  2.956  0.102  4.980  2.956  0.102  5.248  3.513  0.086  5.613  2.956  0.102
AtomPair CA 87 CA 113 SOGFUNC 10  4.478  3.513  0.093  4.479  3.513  0.093  4.520  3.513  0.093  4.689  3.513  0.093  4.726  3.513  0.093  4.788  3.513  0.093  5.405  3.513  0.093  6.156  2.956  0.111  6.169  2.654  0.124  7.156  2.956  0.111
AtomPair CA 87 CA 114 SOGFUNC 10  7.413  2.956  0.110  7.785  3.513  0.092  7.816  3.717  0.087  7.864  3.513  0.092  7.908  2.956  0.110  8.039  2.956  0.110  8.047  3.513  0.092  8.487  2.956  0.110  8.551  3.717  0.087  8.692  2.956  0.110
AtomPair CA 87 CA 210 SOGFUNC 2  9.746  3.973  0.170 18.300  7.300  0.830
AtomPair CA 87 CA 211 SOGFUNC 3  9.232  3.973  0.153  9.681  3.391  0.180 18.300  7.300  0.667
AtomPair CA 87 CA 212 SOGFUNC 2  9.746  3.391  0.193 18.300  7.300  0.807
AtomPair CA 87 CA 261 SOGFUNC 2  8.687  3.973  0.170 18.300  7.300  0.830
AtomPair CA 88 CA 93 SOGFUNC 3  3.901  4.041  0.151  7.730  3.391  0.180 18.300  7.300  0.669
AtomPair CA 88 CA 94 SOGFUNC 3  7.425  3.391  0.180  7.441  4.041  0.151 18.300  7.300  0.669
AtomPair CA 88 CA 95 SOGFUNC 2  7.298  4.041  0.167 18.300  7.300  0.833
AtomPair CA 88 CA 96 SOGFUNC 3  6.034  2.654  0.194  9.540  2.108  0.244 18.300  7.300  0.563
AtomPair CA 88 CA 97 SOGFUNC 3  7.374  1.871  0.266  8.817  2.654  0.188 18.300  7.300  0.546
AtomPair CA 88 CA 99 SOGFUNC 2  9.713  2.956  0.215 18.300  7.300  0.785
AtomPair CA 88 CA 109 SOGFUNC 6  9.283  2.956  0.142  9.435  2.956  0.142  9.457  2.956  0.142  9.579  2.956  0.142  9.887  2.956  0.142 18.300  7.300  0.288
AtomPair CA 88 CA 110 SOGFUNC 9  8.447  2.956  0.125  8.592  2.956  0.125  8.619  2.956  0.125  9.461  3.513  0.105  9.472  3.513  0.105  9.527  3.513  0.105  9.535  3.513  0.105  9.643  3.513  0.105 18.300  7.300  0.101
AtomPair CA 88 CA 111 SOGFUNC 10  5.906  2.956  0.090  6.087  2.956  0.090  6.128  2.108  0.126  6.146  2.956  0.090  6.173  2.956  0.090  6.203  2.108  0.126  6.219  2.956  0.090  7.906  3.513  0.075  8.081  2.654  0.100  8.677  2.108  0.126
AtomPair CA 88 CA 112 SOGFUNC 10  4.558  2.956  0.095  4.632  2.956  0.095  4.682  2.956  0.095  4.766  2.956  0.095  4.772  2.956  0.095  4.846  2.108  0.133  5.411  2.956  0.095  5.830  2.956  0.095  5.890  2.956  0.095  6.260  2.654  0.106
AtomPair CA 88 CA 113 SOGFUNC 10  4.573  2.956  0.099  5.074  2.956  0.099  5.079  2.108  0.139  5.209  3.570  0.082  5.232  2.956  0.099  5.278  2.956  0.099  5.337  2.956  0.099  5.452  2.956  0.099  5.657  2.956  0.099  5.875  3.513  0.084
AtomPair CA 88 CA 114 SOGFUNC 10  5.452  2.956  0.099  5.927  2.654  0.110  6.138  2.956  0.099  6.710  2.956  0.099  6.786  2.956  0.099  6.867  2.956  0.099  6.886  2.956  0.099  7.020  2.956  0.099  7.088  2.956  0.099  7.606  2.956  0.099
AtomPair CA 88 CA 115 SOGFUNC 10  6.939  2.108  0.128  7.857  2.956  0.092  8.328  2.654  0.102  8.426  2.956  0.092  8.440  2.956  0.092  8.449  2.956  0.092  8.584  2.956  0.092  8.636  2.108  0.128  8.729  2.956  0.092  8.883  2.956  0.092
AtomPair CA 88 CA 116 SOGFUNC 2  7.059  2.654  0.234 18.300  7.300  0.766
AtomPair CA 88 CA 117 SOGFUNC 3  9.717  2.654  0.204  9.791  2.654  0.204 18.300  7.300  0.593
AtomPair CA 88 CA 211 SOGFUNC 3  9.839  3.391  0.180  9.861  3.973  0.153 18.300  7.300  0.667
AtomPair CA 88 CA 212 SOGFUNC 4  9.162  3.391  0.168  9.778  4.041  0.141  9.917  3.973  0.144 18.300  7.300  0.547
AtomPair CA 88 CA 213 SOGFUNC 3  9.744  3.391  0.180  9.761  3.973  0.153 18.300  7.300  0.667
AtomPair CA 88 CA 214 SOGFUNC 2  9.895  3.391  0.193 18.300  7.300  0.807
AtomPair CA 88 CA 262 SOGFUNC 2  9.375  3.391  0.193 18.300  7.300  0.807
AtomPair CA 88 CA 268 SOGFUNC 2  8.586  2.956  0.215 18.300  7.300  0.785
AtomPair CA 88 CA 269 SOGFUNC 3  9.918  3.391  0.180  9.924  3.973  0.153 18.300  7.300  0.667
AtomPair CA 88 CA 271 SOGFUNC 2  9.953  4.490  0.153 18.300  7.300  0.847
AtomPair CA 89 CA 94 SOGFUNC 3  4.069  4.333  0.149  8.411  4.533  0.143 18.300  7.300  0.708
AtomPair CA 89 CA 95 SOGFUNC 4  7.329  4.333  0.137  9.199  4.041  0.147  9.350  3.973  0.149 18.300  7.300  0.568
AtomPair CA 89 CA 96 SOGFUNC 4  7.170  1.871  0.242  8.905  2.956  0.153  9.155  2.654  0.171 18.300  7.300  0.434
AtomPair CA 89 CA 97 SOGFUNC 2  6.043  1.871  0.302 18.300  7.300  0.698
AtomPair CA 89 CA 98 SOGFUNC 3  8.900  2.956  0.191  9.240  2.956  0.191 18.300  7.300  0.618
AtomPair CA 89 CA 99 SOGFUNC 2  6.283  2.956  0.215 18.300  7.300  0.785
AtomPair CA 89 CA 100 SOGFUNC 4  9.483  2.956  0.151  9.881  2.108  0.211  9.983  2.108  0.211 18.300  7.300  0.427
AtomPair CA 89 CA 102 SOGFUNC 2  9.841  2.956  0.215 18.300  7.300  0.785
AtomPair CA 89 CA 103 SOGFUNC 2  9.545  2.108  0.278 18.300  7.300  0.722
AtomPair CA 89 CA 104 SOGFUNC 2  9.961  2.956  0.215 18.300  7.300  0.785
AtomPair CA 89 CA 110 SOGFUNC 2  9.796  2.956  0.215 18.300  7.300  0.785
AtomPair CA 89 CA 111 SOGFUNC 9  7.374  2.956  0.101  8.810  2.108  0.142  8.867  2.108  0.142  8.916  2.956  0.101  9.055  2.956  0.101  9.066  2.956  0.101  9.068  2.108  0.142  9.578  3.513  0.085 18.300  7.300  0.082
AtomPair CA 89 CA 112 SOGFUNC 10  5.845  2.108  0.127  5.955  2.108  0.127  6.001  2.956  0.091  6.030  2.956  0.091  6.115  2.956  0.091  6.254  2.956  0.091  6.325  2.956  0.091  7.976  2.654  0.101  8.540  2.654  0.101  8.603  2.956  0.091
AtomPair CA 89 CA 113 SOGFUNC 10  5.376  2.956  0.101  5.469  2.956  0.101  5.569  2.956  0.101  5.644  2.956  0.101  5.668  2.956  0.101  5.684  2.956  0.101  5.703  2.956  0.101  6.190  2.654  0.112  6.274  3.570  0.083  6.863  2.956  0.101
AtomPair CA 89 CA 114 SOGFUNC 10  4.604  2.956  0.101  4.696  2.956  0.101  4.720  3.570  0.083  4.782  2.956  0.101  4.796  2.956  0.101  4.810  2.956  0.101  4.853  2.956  0.101  4.864  2.956  0.101  4.981  2.956  0.101  5.194  2.654  0.112
AtomPair CA 89 CA 115 SOGFUNC 10  5.305  2.956  0.094  5.430  2.956  0.094  5.447  2.956  0.094  5.485  2.956  0.094  5.598  2.956  0.094  5.616  2.956  0.094  5.747  2.654  0.104  5.808  1.871  0.148  5.852  2.956  0.094  6.353  2.956  0.094
AtomPair CA 89 CA 116 SOGFUNC 10  5.537  2.654  0.107  7.534  2.108  0.135  7.642  2.956  0.096  7.702  2.956  0.096  7.712  2.956  0.096  7.731  2.956  0.096  7.747  3.717  0.076  7.967  2.956  0.096  8.208  2.654  0.107  8.696  2.956  0.096
AtomPair CA 89 CA 117 SOGFUNC 3  6.702  2.654  0.204  8.472  2.654  0.204 18.300  7.300  0.593
AtomPair CA 89 CA 118 SOGFUNC 2  9.202  1.871  0.302 18.300  7.300  0.698
AtomPair CA 89 CA 212 SOGFUNC 6  9.686  3.391  0.142  9.705  3.391  0.142  9.834  3.973  0.121  9.884  3.391  0.142  9.963  3.973  0.121 18.300  7.300  0.330
AtomPair CA 89 CA 213 SOGFUNC 10  9.411  4.533  0.089  9.448  3.973  0.101  9.600  3.391  0.119  9.625  3.391  0.119  9.635  3.973  0.101  9.728  3.973  0.101  9.748  3.973  0.101  9.838  4.333  0.093  9.894  3.391  0.119 18.300  7.300  0.055
AtomPair CA 89 CA 214 SOGFUNC 10  9.363  3.973  0.100  9.398  3.391  0.118  9.574  3.973  0.100  9.589  3.973  0.100  9.596  3.391  0.118  9.620  3.391  0.118  9.770  4.041  0.099  9.873  3.973  0.100  9.956  4.333  0.092 18.300  7.300  0.055
AtomPair CA 89 CA 247 SOGFUNC 2  9.132  4.533  0.152 18.300  7.300  0.848
AtomPair CA 89 CA 248 SOGFUNC 2  8.555  4.041  0.167 18.300  7.300  0.833
AtomPair CA 89 CA 249 SOGFUNC 2  8.881  4.041  0.167 18.300  7.300  0.833
AtomPair CA 89 CA 250 SOGFUNC 2  8.008  3.973  0.170 18.300  7.300  0.830
AtomPair CA 89 CA 268 SOGFUNC 4  9.740  2.108  0.225  9.765  2.956  0.160  9.848  2.956  0.160 18.300  7.300  0.454
AtomPair CA 89 CA 269 SOGFUNC 8  7.478  3.973  0.114  7.513  3.391  0.133  7.529  3.973  0.114  7.764  3.973  0.114  8.208  3.973  0.114  8.254  3.973  0.114  8.266  3.973  0.114 18.300  7.300  0.185
AtomPair CA 89 CA 271 SOGFUNC 2  9.962  3.677  0.181 18.300  7.300  0.819
AtomPair CA 90 CA 95 SOGFUNC 4  7.628  3.391  0.172  8.885  4.333  0.135  9.141  4.333  0.135 18.300  7.300  0.559
AtomPair CA 90 CA 96 SOGFUNC 9  7.286  3.391  0.120  9.466  3.391  0.120  9.476  3.973  0.102  9.547  3.973  0.102  9.725  3.391  0.120  9.819  3.391  0.120  9.856  3.973  0.102  9.864  3.973  0.102 18.300  7.300  0.111
AtomPair CA 90 CA 97 SOGFUNC 9  8.939  2.108  0.128  9.036  2.956  0.091  9.046  2.956  0.091  9.158  2.108  0.128  9.165  2.108  0.128  9.293  2.956  0.091  9.446  1.871  0.144  9.450  2.108  0.128 18.300  7.300  0.074
AtomPair CA 90 CA 98 SOGFUNC 2  9.627  2.108  0.278 18.300  7.300  0.722
AtomPair CA 90 CA 99 SOGFUNC 7  7.126  2.956  0.119  9.252  2.108  0.166  9.309  2.108  0.166  9.337  2.956  0.119  9.940  2.956  0.119  9.976  2.956  0.119 18.300  7.300  0.192
AtomPair CA 90 CA 100 SOGFUNC 8  6.482  2.108  0.149  6.558  2.108  0.149  6.595  2.956  0.106  6.696  2.108  0.149  6.699  2.956  0.106  6.862  2.956  0.106  7.117  2.956  0.106 18.300  7.300  0.129
AtomPair CA 90 CA 101 SOGFUNC 6  9.257  2.956  0.125  9.364  3.717  0.099  9.482  2.108  0.175  9.843  2.108  0.175  9.864  2.108  0.175 18.300  7.300  0.252
AtomPair CA 90 CA 103 SOGFUNC 6  9.334  2.956  0.121  9.686  2.956  0.121  9.876  2.108  0.170  9.877  2.108  0.170  9.892  2.108  0.170 18.300  7.300  0.246
AtomPair CA 90 CA 104 SOGFUNC 6  8.187  2.956  0.131  9.188  2.956  0.131  9.666  2.654  0.146  9.751  2.654  0.146  9.764  2.108  0.183 18.300  7.300  0.264
AtomPair CA 90 CA 111 SOGFUNC 4  9.844  2.108  0.199  9.881  2.108  0.199  9.986  2.108  0.199 18.300  7.300  0.403
AtomPair CA 90 CA 112 SOGFUNC 8  7.157  2.108  0.143  7.227  2.108  0.143  7.287  2.956  0.102  7.289  2.108  0.143  7.347  2.108  0.143  7.440  2.956  0.102  7.613  2.956  0.102 18.300  7.300  0.124
AtomPair CA 90 CA 113 SOGFUNC 10  7.827  2.654  0.100  7.984  2.108  0.126  8.079  2.956  0.090  8.285  2.108  0.126  8.285  2.956  0.090  8.402  3.513  0.075  8.403  2.956  0.090  8.412  2.956  0.090  8.439  2.956  0.090  8.744  2.108  0.126
AtomPair CA 90 CA 114 SOGFUNC 10  5.793  2.956  0.103  6.292  2.956  0.103  6.362  2.956  0.103  6.445  2.956  0.103  6.472  2.654  0.115  6.516  3.717  0.082  6.576  2.956  0.103  6.608  3.717  0.082  6.658  2.956  0.103  6.715  2.956  0.103
AtomPair CA 90 CA 115 SOGFUNC 10  4.607  2.108  0.128  4.654  2.956  0.091  4.660  2.956  0.091  4.661  3.717  0.072  4.771  2.956  0.091  4.774  3.717  0.072  4.809  2.956  0.091  4.843  2.956  0.091  5.003  2.108  0.128  5.102  1.871  0.144
AtomPair CA 90 CA 116 SOGFUNC 10  3.931  1.871  0.141  5.643  2.654  0.099  6.215  2.654  0.099  6.227  2.956  0.089  6.227  2.956  0.089  6.246  2.956  0.089  6.272  2.108  0.125  6.337  2.956  0.089  6.350  2.956  0.089  6.434  2.956  0.089
AtomPair CA 90 CA 117 SOGFUNC 10  5.321  2.654  0.093  5.538  2.654  0.093  7.446  2.956  0.084  8.483  2.956  0.084  8.514  2.108  0.117  8.553  2.956  0.084  8.591  2.654  0.093  8.610  2.108  0.117  8.660  2.108  0.117  8.674  2.108  0.117
AtomPair CA 90 CA 118 SOGFUNC 3  8.219  2.108  0.244  8.777  2.654  0.194 18.300  7.300  0.563
AtomPair CA 90 CA 194 SOGFUNC 2  8.403  4.333  0.158 18.300  7.300  0.842
AtomPair CA 90 CA 213 SOGFUNC 2  9.621  3.391  0.193 18.300  7.300  0.807
AtomPair CA 90 CA 214 SOGFUNC 10  8.935  3.973  0.093  9.195  3.391  0.109  9.347  3.391  0.109  9.418  4.490  0.083  9.550  4.490  0.083  9.554  3.391  0.109  9.619  3.391  0.109  9.634  3.391  0.109  9.642  3.391  0.109  9.836  4.333  0.086
AtomPair CA 90 CA 215 SOGFUNC 2  9.509  4.333  0.158 18.300  7.300  0.842
AtomPair CA 90 CA 220 SOGFUNC 2  8.830  2.956  0.215 18.300  7.300  0.785
AtomPair CA 90 CA 221 SOGFUNC 2  7.550  2.108  0.278 18.300  7.300  0.722
AtomPair CA 90 CA 247 SOGFUNC 2  7.949  4.041  0.167 18.300  7.300  0.833
AtomPair CA 90 CA 248 SOGFUNC 3  8.636  4.333  0.142  9.316  3.391  0.182 18.300  7.300  0.676
AtomPair CA 90 CA 249 SOGFUNC 2  8.968  3.391  0.193 18.300  7.300  0.807
AtomPair CA 90 CA 250 SOGFUNC 2  9.944  4.041  0.167 18.300  7.300  0.833
AtomPair CA 90 CA 251 SOGFUNC 2  8.924  3.973  0.170 18.300  7.300  0.830
AtomPair CA 90 CA 264 SOGFUNC 2  9.325  3.391  0.193 18.300  7.300  0.807
AtomPair CA 90 CA 269 SOGFUNC 3  9.722  3.973  0.157  9.846  3.973  0.157 18.300  7.300  0.685
AtomPair CA 91 CA 96 SOGFUNC 10  4.138  4.333  0.091  7.542  3.391  0.116  7.693  3.973  0.099  7.830  3.973  0.099  7.892  3.973  0.099  7.965  3.391  0.116  8.098  3.391  0.116  8.514  3.391  0.116  8.912  4.333  0.091 18.300  7.300  0.054
AtomPair CA 91 CA 97 SOGFUNC 9  6.952  4.041  0.099  7.153  3.391  0.118  7.277  3.391  0.118  7.483  3.391  0.118  7.489  3.973  0.101  7.528  4.041  0.099  7.576  3.391  0.118  8.122  3.391  0.118 18.300  7.300  0.110
AtomPair CA 91 CA 98 SOGFUNC 2  7.466  2.108  0.278 18.300  7.300  0.722
AtomPair CA 91 CA 99 SOGFUNC 7  6.170  2.654  0.130  9.467  2.956  0.117  9.543  2.108  0.164  9.691  2.956  0.117  9.703  2.108  0.164  9.826  2.956  0.117 18.300  7.300  0.190
AtomPair CA 91 CA 100 SOGFUNC 9  7.209  2.108  0.126  7.224  2.654  0.100  7.237  2.108  0.126  7.327  2.108  0.126  7.412  2.108  0.126  7.555  2.956  0.090  8.020  2.956  0.090  8.997  1.871  0.142 18.300  7.300  0.073
AtomPair CA 91 CA 101 SOGFUNC 4  9.918  2.654  0.175  9.925  2.956  0.157  9.928  2.108  0.221 18.300  7.300  0.446
AtomPair CA 91 CA 113 SOGFUNC 2  9.669  2.654  0.234 18.300  7.300  0.766
AtomPair CA 91 CA 114 SOGFUNC 10  7.763  1.871  0.141  8.194  2.956  0.089  8.394  2.956  0.089  8.595  3.717  0.071  8.595  2.108  0.125  8.629  2.108  0.125  8.668  2.956  0.089  8.709  2.956  0.089  8.747  2.956  0.089  9.577  2.956  0.089
AtomPair CA 91 CA 115 SOGFUNC 10  5.709  2.956  0.088  5.709  2.956  0.088  5.785  2.956  0.088  5.790  2.956  0.088  5.791  2.956  0.088  5.921  2.956  0.088  5.989  2.108  0.124  6.237  2.654  0.098  6.363  2.108  0.124  8.670  2.108  0.124
AtomPair CA 91 CA 116 SOGFUNC 10  4.555  2.108  0.118  4.558  3.570  0.070  4.600  2.956  0.084  4.617  2.108  0.118  4.625  2.108  0.118  4.698  2.956  0.084  4.802  2.956  0.084  4.982  2.654  0.094  5.266  2.654  0.094  6.117  1.871  0.133
AtomPair CA 91 CA 117 SOGFUNC 10  3.583  2.654  0.087  5.692  2.108  0.109  5.946  2.956  0.078  6.047  2.956  0.078  6.112  1.871  0.123  6.132  2.108  0.109  6.146  2.654  0.087  6.167  2.108  0.109  6.241  2.108  0.109  6.294  2.108  0.109
AtomPair CA 91 CA 118 SOGFUNC 10  5.159  2.108  0.118  7.209  2.654  0.094  7.391  2.108  0.118  7.400  2.956  0.084  7.466  2.108  0.118  7.540  2.956  0.084  7.542  2.956  0.084  7.546  2.956  0.084  8.266  1.871  0.133  8.485  2.956  0.084
AtomPair CA 91 CA 119 SOGFUNC 3  7.649  2.654  0.188  8.357  1.871  0.266 18.300  7.300  0.546
AtomPair CA 91 CA 120 SOGFUNC 2  9.920  4.041  0.167 18.300  7.300  0.833
AtomPair CA 91 CA 190 SOGFUNC 2  8.946  3.973  0.170 18.300  7.300  0.830
AtomPair CA 91 CA 191 SOGFUNC 2  9.139  3.973  0.170 18.300  7.300  0.830
AtomPair CA 91 CA 193 SOGFUNC 2  8.287  3.973  0.170 18.300  7.300  0.830
AtomPair CA 91 CA 194 SOGFUNC 2  5.455  3.391  0.193 18.300  7.300  0.807
AtomPair CA 91 CA 195 SOGFUNC 3  8.360  3.391  0.180  8.505  3.973  0.153 18.300  7.300  0.667
AtomPair CA 91 CA 214 SOGFUNC 8  9.383  3.973  0.107  9.576  3.973  0.107  9.598  3.973  0.107  9.643  3.391  0.126  9.664  3.391  0.126  9.764  3.391  0.126  9.791  3.391  0.126 18.300  7.300  0.175
AtomPair CA 91 CA 215 SOGFUNC 9  8.784  3.973  0.100  9.070  3.391  0.117  9.101  3.391  0.117  9.139  3.391  0.117  9.211  3.391  0.117  9.290  3.391  0.117  9.333  3.391  0.117  9.611  4.333  0.091 18.300  7.300  0.108
AtomPair CA 91 CA 216 SOGFUNC 4  9.632  4.041  0.138  9.889  3.391  0.164  9.987  3.391  0.164 18.300  7.300  0.534
AtomPair CA 91 CA 221 SOGFUNC 3  9.040  2.956  0.177  9.593  2.108  0.249 18.300  7.300  0.574
AtomPair CA 91 CA 222 SOGFUNC 2  7.401  3.391  0.193 18.300  7.300  0.807
AtomPair CA 91 CA 227 SOGFUNC 2  9.606  4.333  0.158 18.300  7.300  0.842
AtomPair CA 91 CA 228 SOGFUNC 2  9.867  3.391  0.193 18.300  7.300  0.807
AtomPair CA 91 CA 248 SOGFUNC 2  8.121  3.391  0.193 18.300  7.300  0.807
AtomPair CA 91 CA 249 SOGFUNC 2  9.115  3.391  0.193 18.300  7.300  0.807
AtomPair CA 91 CA 265 SOGFUNC 8  8.889  3.973  0.105  8.939  3.391  0.123  9.069  3.391  0.123  9.153  3.391  0.123  9.297  3.391  0.123  9.316  3.391  0.123  9.341  3.973  0.105 18.300  7.300  0.172
AtomPair CA 91 CA 269 SOGFUNC 3  9.795  3.973  0.157  9.921  3.973  0.157 18.300  7.300  0.685
AtomPair CA 92 CA 97 SOGFUNC 10  3.736  4.333  0.094  3.928  4.333  0.094  3.983  4.333  0.094  4.289  4.333  0.094  4.338  4.333  0.094  4.348  4.041  0.101  4.991  4.041  0.101  8.284  3.973  0.103  8.707  4.041  0.101  9.323  3.391  0.121
AtomPair CA 92 CA 98 SOGFUNC 10  7.246  4.333  0.100  7.420  4.333  0.100  7.520  4.333  0.100  7.559  4.333  0.100  7.591  4.333  0.100  7.604  4.333  0.100  8.435  4.041  0.107  9.463  3.391  0.128  9.754  4.041  0.107 18.300  7.300  0.059
AtomPair CA 92 CA 99 SOGFUNC 9  7.011  1.871  0.123  7.278  1.871  0.123  7.329  1.871  0.123  7.344  1.871  0.123  7.389  1.871  0.123  7.415  1.871  0.123  8.069  2.654  0.087  9.234  2.108  0.110 18.300  7.300  0.063
AtomPair CA 92 CA 100 SOGFUNC 8  5.859  1.871  0.136  5.902  1.871  0.136  5.936  1.871  0.136  6.266  1.871  0.136  6.316  1.871  0.136  6.591  2.108  0.121  6.672  2.654  0.096 18.300  7.300  0.104
AtomPair CA 92 CA 101 SOGFUNC 8  8.489  1.871  0.143  8.552  1.871  0.143  8.622  2.654  0.101  9.243  2.108  0.127  9.297  1.871  0.143  9.477  2.956  0.090  9.547  1.871  0.143 18.300  7.300  0.110
AtomPair CA 92 CA 113 SOGFUNC 2  8.173  3.570  0.185 18.300  7.300  0.815
AtomPair CA 92 CA 114 SOGFUNC 3  8.647  2.654  0.194  9.649  2.108  0.244 18.300  7.300  0.563
AtomPair CA 92 CA 115 SOGFUNC 10  7.955  2.654  0.095  7.983  2.654  0.095  8.046  2.654  0.095  8.066  2.654  0.095  8.079  2.956  0.085  8.117  2.956  0.085  8.218  2.108  0.119  8.711  2.108  0.119  9.325  2.654  0.095  9.455  2.108  0.119
AtomPair CA 92 CA 116 SOGFUNC 10  6.217  2.654  0.095  6.226  1.871  0.135  6.234  1.871  0.135  6.251  2.654  0.095  6.310  2.654  0.095  6.354  2.956  0.085  6.387  2.654  0.095  6.519  2.956  0.085  7.026  2.654  0.095  8.644  2.956  0.085
AtomPair CA 92 CA 117 SOGFUNC 10  4.867  2.956  0.076  5.158  1.871  0.120  5.180  1.871  0.120  5.229  2.654  0.085  5.231  2.654  0.085  5.236  1.871  0.120  5.338  1.871  0.120  5.495  1.871  0.120  6.023  2.956  0.076  8.121  2.956  0.076
AtomPair CA 92 CA 118 SOGFUNC 10  5.468  2.108  0.103  5.755  1.871  0.116  5.913  2.956  0.073  5.958  1.871  0.116  5.967  1.871  0.116  6.006  2.654  0.082  6.031  1.871  0.116  6.034  1.871  0.116  6.145  2.654  0.082  9.968  2.654  0.082
AtomPair CA 92 CA 119 SOGFUNC 10  6.270  3.973  0.105  8.131  3.391  0.124  8.269  4.041  0.104  8.327  4.333  0.097  8.414  3.973  0.105  8.473  4.041  0.104  8.492  4.333  0.097  8.510  4.041  0.104  8.516  4.041  0.104 18.300  7.300  0.057
AtomPair CA 92 CA 120 SOGFUNC 9  7.052  4.333  0.096  7.102  4.333  0.096  7.206  4.041  0.103  7.246  4.333  0.096  7.931  3.391  0.123  7.989  3.391  0.123  8.054  3.391  0.123  8.794  3.391  0.123 18.300  7.300  0.114
AtomPair CA 92 CA 121 SOGFUNC 5  9.533  4.333  0.131  9.946  4.333  0.131  9.956  4.333  0.131  9.981  4.041  0.140 18.300  7.300  0.467
AtomPair CA 92 CA 122 SOGFUNC 2  9.850  3.391  0.193 18.300  7.300  0.807
AtomPair CA 92 CA 191 SOGFUNC 2  8.402  4.123  0.164 18.300  7.300  0.836
AtomPair CA 92 CA 192 SOGFUNC 2  9.129  3.391  0.193 18.300  7.300  0.807
AtomPair CA 92 CA 194 SOGFUNC 3  8.345  3.391  0.180  8.752  3.973  0.153 18.300  7.300  0.667
AtomPair CA 92 CA 195 SOGFUNC 2  5.452  3.391  0.193 18.300  7.300  0.807
AtomPair CA 92 CA 196 SOGFUNC 2  8.589  3.391  0.193 18.300  7.300  0.807
AtomPair CA 92 CA 216 SOGFUNC 7  9.636  3.391  0.141  9.846  4.333  0.110  9.854  4.041  0.118  9.873  4.333  0.110  9.946  3.391  0.141  9.998  4.041  0.118 18.300  7.300  0.262
AtomPair CA 92 CA 217 SOGFUNC 2  9.803  4.041  0.167 18.300  7.300  0.833
AtomPair CA 92 CA 222 SOGFUNC 2  9.600  3.391  0.193 18.300  7.300  0.807
AtomPair CA 92 CA 250 SOGFUNC 2  9.612  3.973  0.170 18.300  7.300  0.830
AtomPair CA 92 CA 251 SOGFUNC 2  9.044  3.973  0.170 18.300  7.300  0.830
AtomPair CA 92 CA 252 SOGFUNC 2  9.767  3.973  0.170 18.300  7.300  0.830
AtomPair CA 92 CA 253 SOGFUNC 2  8.710  3.391  0.193 18.300  7.300  0.807
AtomPair CA 93 CA 98 SOGFUNC 10  8.305  2.654  0.093  8.358  1.871  0.131  8.399  2.654  0.093  8.652  2.956  0.083  8.726  2.654  0.093  8.736  1.871  0.131  8.792  2.956  0.083  8.882  2.956  0.083  9.104  2.654  0.093  9.830  2.108  0.117
AtomPair CA 93 CA 99 SOGFUNC 9  9.139  1.871  0.134  9.147  2.654  0.095  9.291  2.654  0.095  9.620  2.108  0.119  9.659  1.871  0.134  9.701  1.871  0.134  9.731  1.871  0.134  9.736  2.956  0.085 18.300  7.300  0.069
AtomPair CA 93 CA 100 SOGFUNC 8  8.952  2.654  0.109  9.035  2.654  0.109  9.186  1.871  0.154  9.423  2.108  0.137  9.444  2.956  0.098  9.526  2.108  0.137  9.737  2.108  0.137 18.300  7.300  0.119
AtomPair CA 93 CA 111 SOGFUNC 2  9.040  1.871  0.302 18.300  7.300  0.698
AtomPair CA 93 CA 112 SOGFUNC 2  7.613  2.654  0.234 18.300  7.300  0.766
AtomPair CA 93 CA 113 SOGFUNC 2  5.013  2.654  0.234 18.300  7.300  0.766
AtomPair CA 93 CA 114 SOGFUNC 3  6.674  2.654  0.204  8.217  2.654  0.204 18.300  7.300  0.593
AtomPair CA 93 CA 115 SOGFUNC 3  7.701  1.871  0.254  8.527  2.108  0.225 18.300  7.300  0.521
AtomPair CA 93 CA 116 SOGFUNC 10  4.801  1.871  0.143  8.375  2.654  0.101  8.438  2.956  0.091  8.442  2.654  0.101  8.481  2.654  0.101  8.552  2.956  0.091  8.571  2.956  0.091  8.607  2.956  0.091  8.617  2.956  0.091  9.329  2.654  0.101
AtomPair CA 93 CA 117 SOGFUNC 10  6.154  2.654  0.094  6.247  1.871  0.133  6.262  2.956  0.084  6.278  2.654  0.094  6.283  1.871  0.133  6.347  2.956  0.084  6.421  2.108  0.118  6.492  2.956  0.084  6.960  2.654  0.094  6.991  2.956  0.084
AtomPair CA 93 CA 118 SOGFUNC 10  4.621  1.871  0.133  4.641  2.956  0.084  4.649  2.108  0.118  4.708  2.956  0.084  4.713  2.956  0.084  4.735  2.956  0.084  4.754  2.956  0.084  5.496  2.108  0.118  7.277  2.654  0.094  7.900  2.108  0.118
AtomPair CA 93 CA 119 SOGFUNC 10  5.331  2.956  0.091  5.685  2.956  0.091  5.685  2.654  0.101  5.781  2.654  0.101  5.813  2.956  0.091  5.864  2.956  0.091  5.867  2.654  0.101  5.958  2.654  0.101  9.532  1.871  0.143  9.951  2.956  0.091
AtomPair CA 93 CA 120 SOGFUNC 9  5.483  4.041  0.106  5.501  4.333  0.099  5.604  4.041  0.106  5.700  4.041  0.106  6.386  3.391  0.126  6.632  3.973  0.108  6.759  3.973  0.108  6.762  3.391  0.126 18.300  7.300  0.117
AtomPair CA 93 CA 121 SOGFUNC 9  8.384  3.391  0.122  8.474  3.973  0.104  8.567  4.041  0.103  8.639  4.041  0.103  8.913  3.973  0.104  8.988  3.973  0.104  9.085  3.391  0.122  9.643  3.391  0.122 18.300  7.300  0.114
AtomPair CA 93 CA 194 SOGFUNC 2  9.557  3.391  0.193 18.300  7.300  0.807
AtomPair CA 93 CA 195 SOGFUNC 2  8.800  3.391  0.193 18.300  7.300  0.807
AtomPair CA 93 CA 197 SOGFUNC 2  8.920  3.973  0.170 18.300  7.300  0.830
AtomPair CA 93 CA 212 SOGFUNC 2  9.553  4.333  0.158 18.300  7.300  0.842
AtomPair CA 93 CA 217 SOGFUNC 9  9.318  3.973  0.105  9.318  3.391  0.123  9.468  3.391  0.123  9.515  3.973  0.105  9.558  3.973  0.105  9.571  4.333  0.096  9.710  3.391  0.123  9.900  3.973  0.105 18.300  7.300  0.114
AtomPair CA 93 CA 218 SOGFUNC 8  9.665  4.333  0.110  9.671  4.333  0.110  9.743  4.333  0.110  9.765  4.333  0.110  9.874  4.333  0.110  9.913  3.391  0.141  9.929  4.333  0.110 18.300  7.300  0.197
AtomPair CA 93 CA 223 SOGFUNC 2  8.973  3.391  0.193 18.300  7.300  0.807
AtomPair CA 93 CA 224 SOGFUNC 2  8.228  3.973  0.170 18.300  7.300  0.830
AtomPair CA 93 CA 250 SOGFUNC 2  8.325  3.973  0.170 18.300  7.300  0.830
AtomPair CA 93 CA 251 SOGFUNC 9  8.823  3.973  0.101  8.937  3.391  0.118  9.017  3.391  0.118  9.032  3.391  0.118  9.376  3.973  0.101  9.467  3.391  0.118  9.507  3.391  0.118  9.587  3.973  0.101 18.300  7.300  0.109
AtomPair CA 93 CA 252 SOGFUNC 8  8.697  3.973  0.109  8.877  3.973  0.109  8.978  3.973  0.109  9.002  3.391  0.128  9.178  3.391  0.128  9.287  3.973  0.109  9.314  3.391  0.128 18.300  7.300  0.178
AtomPair CA 93 CA 253 SOGFUNC 8  9.412  2.654  0.115  9.543  1.871  0.164  9.567  2.654  0.115  9.671  2.654  0.115  9.680  2.108  0.145  9.802  2.654  0.115  9.941  2.956  0.104 18.300  7.300  0.126
AtomPair CA 93 CA 254 SOGFUNC 8  8.352  2.956  0.111  8.429  2.956  0.111  8.440  2.108  0.155  8.473  2.956  0.111  8.560  2.108  0.155  8.645  2.956  0.111  8.711  2.956  0.111 18.300  7.300  0.135
AtomPair CA 94 CA 99 SOGFUNC 10  8.465  2.654  0.091  8.607  2.108  0.115  8.971  2.654  0.091  9.026  2.956  0.082  9.102  2.654  0.091  9.228  2.654  0.091  9.694  2.654  0.091  9.808  2.654  0.091  9.876  1.871  0.129  9.887  1.871  0.129
AtomPair CA 94 CA 100 SOGFUNC 4  9.806  2.108  0.202  9.977  2.654  0.161  9.992  1.871  0.228 18.300  7.300  0.409
AtomPair CA 94 CA 112 SOGFUNC 2  9.379  2.956  0.215 18.300  7.300  0.785
AtomPair CA 94 CA 113 SOGFUNC 3  7.972  2.956  0.197  8.215  3.570  0.163 18.300  7.300  0.639
AtomPair CA 94 CA 114 SOGFUNC 2  5.486  2.654  0.234 18.300  7.300  0.766
AtomPair CA 94 CA 115 SOGFUNC 2  7.153  2.108  0.278 18.300  7.300  0.722
AtomPair CA 94 CA 116 SOGFUNC 4  6.615  2.654  0.180  8.176  2.654  0.180  9.983  2.654  0.180 18.300  7.300  0.459
AtomPair CA 94 CA 117 SOGFUNC 10  5.026  2.654  0.082  5.925  2.654  0.082  7.569  1.871  0.117  7.751  1.871  0.117  7.760  1.871  0.117  7.946  2.108  0.104  7.985  1.871  0.117  7.986  1.871  0.117  8.083  2.956  0.074  9.809  2.956  0.074
AtomPair CA 94 CA 118 SOGFUNC 10  5.892  2.654  0.092  6.035  2.108  0.116  6.305  2.654  0.092  6.313  2.956  0.082  6.325  2.654  0.092  6.413  2.956  0.082  6.437  2.108  0.116  6.487  2.956  0.082  6.587  2.108  0.116  8.899  1.871  0.130
AtomPair CA 94 CA 119 SOGFUNC 10  4.835  2.654  0.099  4.936  2.956  0.089  4.940  2.654  0.099  5.064  2.654  0.099  5.113  2.654  0.099  5.165  2.654  0.099  5.234  2.956  0.089  6.457  1.871  0.140  7.319  2.654  0.099  8.212  2.956  0.089
AtomPair CA 94 CA 120 SOGFUNC 10  3.664  1.871  0.124  3.847  1.871  0.124  3.894  1.871  0.124  3.952  1.871  0.124  5.028  2.956  0.079  5.064  2.956  0.079  5.252  2.956  0.079  6.921  2.956  0.079  9.065  2.108  0.110  9.490  2.956  0.079
AtomPair CA 94 CA 121 SOGFUNC 9  5.238  3.391  0.126  5.472  3.391  0.126  5.572  4.333  0.099  5.605  4.333  0.099  6.038  3.973  0.108  6.040  3.973  0.108  6.277  3.973  0.108  9.799  3.973  0.108 18.300  7.300  0.117
AtomPair CA 94 CA 122 SOGFUNC 8  8.444  4.041  0.113  8.644  3.973  0.115  8.806  4.041  0.113  8.824  4.041  0.113  9.264  4.333  0.106  9.294  3.391  0.135  9.514  3.973  0.115 18.300  7.300  0.188
AtomPair CA 94 CA 193 SOGFUNC 3  8.948  3.973  0.160  9.076  4.490  0.142 18.300  7.300  0.698
AtomPair CA 94 CA 194 SOGFUNC 3  7.170  4.041  0.151  9.454  3.391  0.180 18.300  7.300  0.669
AtomPair CA 94 CA 195 SOGFUNC 3  9.211  3.391  0.180  9.811  3.973  0.153 18.300  7.300  0.667
AtomPair CA 94 CA 196 SOGFUNC 2  8.382  3.973  0.170 18.300  7.300  0.830
AtomPair CA 94 CA 197 SOGFUNC 3  7.075  3.973  0.157  8.457  3.973  0.157 18.300  7.300  0.685
AtomPair CA 94 CA 198 SOGFUNC 9  8.268  3.391  0.116  8.492  3.391  0.116  8.541  3.391  0.116  8.855  3.391  0.116  8.897  3.391  0.116  9.135  3.973  0.099  9.147  3.391  0.116  9.199  3.973  0.099 18.300  7.300  0.108
AtomPair CA 94 CA 199 SOGFUNC 2  7.158  4.041  0.167 18.300  7.300  0.833
AtomPair CA 94 CA 200 SOGFUNC 2  9.510  3.391  0.193 18.300  7.300  0.807
AtomPair CA 94 CA 202 SOGFUNC 2  9.501  3.973  0.170 18.300  7.300  0.830
AtomPair CA 94 CA 203 SOGFUNC 2  9.585  3.973  0.170 18.300  7.300  0.830
AtomPair CA 94 CA 218 SOGFUNC 8  9.661  1.871  0.129  9.700  1.871  0.129  9.705  1.871  0.129  9.718  1.871  0.129  9.759  1.871  0.129  9.765  1.871  0.129  9.859  1.871  0.129 18.300  7.300  0.099
AtomPair CA 94 CA 224 SOGFUNC 8  8.781  3.391  0.121  8.817  3.391  0.121  8.849  3.391  0.121  9.209  3.391  0.121  9.332  3.973  0.103  9.395  3.391  0.121  9.456  3.391  0.121 18.300  7.300  0.169
AtomPair CA 94 CA 225 SOGFUNC 8  7.302  3.391  0.123  7.314  3.391  0.123  7.483  3.391  0.123  7.650  3.391  0.123  8.193  3.391  0.123  8.219  3.973  0.105  8.270  3.973  0.105 18.300  7.300  0.172
AtomPair CA 94 CA 228 SOGFUNC 2  9.982  3.391  0.193 18.300  7.300  0.807
AtomPair CA 94 CA 230 SOGFUNC 2  9.664  4.041  0.167 18.300  7.300  0.833
AtomPair CA 94 CA 251 SOGFUNC 8  7.923  3.391  0.123  7.960  3.391  0.123  7.990  3.391  0.123  8.035  3.973  0.105  8.054  3.973  0.105  8.054  3.391  0.123  8.319  3.391  0.123 18.300  7.300  0.172
AtomPair CA 94 CA 252 SOGFUNC 8  8.918  2.108  0.132  8.977  2.956  0.094  8.984  2.108  0.132  8.986  2.108  0.132  9.081  2.108  0.132  9.089  2.108  0.132  9.273  2.108  0.132 18.300  7.300  0.114
AtomPair CA 95 CA 100 SOGFUNC 10  8.276  1.871  0.133  8.612  2.956  0.084  8.850  2.956  0.084  8.852  2.956  0.084  8.967  2.654  0.094  8.975  2.108  0.118  9.011  2.956  0.084  9.410  2.108  0.118  9.529  2.956  0.084  9.565  2.108  0.118
AtomPair CA 95 CA 101 SOGFUNC 3  9.847  2.108  0.249  9.983  2.956  0.177 18.300  7.300  0.574
AtomPair CA 95 CA 113 SOGFUNC 2  9.922  2.654  0.234 18.300  7.300  0.766
AtomPair CA 95 CA 114 SOGFUNC 2  8.992  1.871  0.302 18.300  7.300  0.698
AtomPair CA 95 CA 115 SOGFUNC 2  9.997  2.956  0.215 18.300  7.300  0.785
AtomPair CA 95 CA 116 SOGFUNC 3  8.143  2.956  0.172  9.509  1.871  0.271 18.300  7.300  0.557
AtomPair CA 95 CA 117 SOGFUNC 10  7.737  2.654  0.091  8.497  2.956  0.082  9.404  2.108  0.115  9.606  2.654  0.091  9.706  2.956  0.082  9.732  2.654  0.091  9.874  2.108  0.115  9.952  1.871  0.129  9.969  2.108  0.115  9.999  2.654  0.091
AtomPair CA 95 CA 118 SOGFUNC 10  6.755  1.871  0.131  9.168  2.108  0.116  9.479  2.956  0.083  9.493  2.956  0.083  9.543  1.871  0.131  9.553  2.956  0.083  9.570  2.956  0.083  9.627  2.654  0.092  9.632  2.956  0.083  9.740  2.108  0.116
AtomPair CA 95 CA 119 SOGFUNC 10  6.463  1.871  0.143  7.818  2.956  0.091  8.534  2.108  0.127  8.585  2.654  0.101  8.629  2.108  0.127  8.662  2.654  0.101  8.730  2.956  0.091  8.750  2.956  0.091  8.759  2.956  0.091 18.300  7.300  0.037
AtomPair CA 95 CA 120 SOGFUNC 10  6.051  2.654  0.097  6.064  1.871  0.137  6.218  2.654  0.097  6.261  2.654  0.097  7.399  2.108  0.122  7.449  2.108  0.122  7.545  2.956  0.087  8.568  2.108  0.122  8.836  2.956  0.087 18.300  7.300  0.035
AtomPair CA 95 CA 121 SOGFUNC 9  5.617  2.108  0.152  5.716  2.956  0.109  5.762  2.956  0.109  5.933  2.956  0.109  6.635  2.956  0.109  6.721  2.956  0.109  6.926  2.956  0.109  9.424  2.956  0.109 18.300  7.300  0.088
AtomPair CA 95 CA 122 SOGFUNC 8  8.377  3.973  0.112  8.469  3.973  0.112  8.539  3.973  0.112  8.755  3.973  0.112  9.739  3.391  0.131  9.739  3.391  0.131  9.972  4.041  0.110 18.300  7.300  0.182
AtomPair CA 95 CA 193 SOGFUNC 2  9.724  3.973  0.170 18.300  7.300  0.830
AtomPair CA 95 CA 194 SOGFUNC 10  8.359  3.391  0.117  8.650  3.391  0.117  8.670  3.391  0.117  8.757  3.973  0.100  8.784  3.973  0.100  8.905  3.391  0.117  8.970  4.333  0.091  8.983  4.490  0.088  9.057  3.973  0.100 18.300  7.300  0.054
AtomPair CA 95 CA 195 SOGFUNC 8  7.331  4.333  0.101  9.031  3.391  0.129  9.076  3.973  0.110  9.116  3.391  0.129  9.159  3.973  0.110  9.162  3.973  0.110  9.348  3.391  0.129 18.300  7.300  0.180
AtomPair CA 95 CA 197 SOGFUNC 8  8.393  3.391  0.126  8.405  3.973  0.107  8.469  3.973  0.107  8.502  3.391  0.126  8.558  3.973  0.107  8.695  3.391  0.126  8.791  3.391  0.126 18.300  7.300  0.175
AtomPair CA 95 CA 198 SOGFUNC 9  5.467  3.973  0.102  5.578  3.973  0.102  5.599  3.973  0.102  5.873  3.391  0.120  6.786  3.391  0.120  6.890  3.391  0.120  6.957  3.973  0.102  8.187  3.391  0.120 18.300  7.300  0.111
AtomPair CA 95 CA 199 SOGFUNC 7  8.582  3.973  0.117  8.594  3.973  0.117  8.632  3.973  0.117  9.011  3.973  0.117  9.077  3.391  0.138  9.720  3.391  0.138 18.300  7.300  0.255
AtomPair CA 95 CA 200 SOGFUNC 2  7.183  4.333  0.158 18.300  7.300  0.842
AtomPair CA 95 CA 203 SOGFUNC 2  9.348  4.333  0.158 18.300  7.300  0.842
AtomPair CA 95 CA 225 SOGFUNC 5  9.237  3.391  0.158  9.454  3.973  0.134  9.507  3.973  0.134  9.673  3.973  0.134 18.300  7.300  0.439
AtomPair CA 96 CA 101 SOGFUNC 10  8.524  2.108  0.106  8.526  1.871  0.119  8.575  2.108  0.106  8.649  2.108  0.106  8.663  2.654  0.084  8.667  1.871  0.119  8.681  2.108  0.106  9.054  2.956  0.075  9.086  2.956  0.075  9.265  2.108  0.106
AtomPair CA 96 CA 102 SOGFUNC 7  9.686  2.108  0.137  9.751  1.871  0.155  9.754  2.108  0.137  9.899  2.108  0.137  9.923  2.108  0.137  9.924  2.108  0.137 18.300  7.300  0.159
AtomPair CA 96 CA 108 SOGFUNC 2  9.614  2.654  0.234 18.300  7.300  0.766
AtomPair CA 96 CA 111 SOGFUNC 2  7.619  1.871  0.302 18.300  7.300  0.698
AtomPair CA 96 CA 112 SOGFUNC 2  8.453  1.871  0.302 18.300  7.300  0.698
AtomPair CA 96 CA 113 SOGFUNC 2  7.944  2.654  0.234 18.300  7.300  0.766
AtomPair CA 96 CA 114 SOGFUNC 2  9.446  2.956  0.215 18.300  7.300  0.785
AtomPair CA 96 CA 115 SOGFUNC 2  7.775  1.871  0.302 18.300  7.300  0.698
AtomPair CA 96 CA 116 SOGFUNC 3  5.366  2.654  0.188  9.706  1.871  0.266 18.300  7.300  0.546
AtomPair CA 96 CA 117 SOGFUNC 9  6.989  2.956  0.091  8.045  2.956  0.091  8.154  2.956  0.091  8.187  1.871  0.144  8.219  1.871  0.144  8.221  1.871  0.144  8.355  2.956  0.091  8.468  2.108  0.128 18.300  7.300  0.074
AtomPair CA 96 CA 118 SOGFUNC 9  7.750  1.871  0.136  8.415  2.108  0.121  8.593  2.956  0.086  8.598  2.108  0.121  8.614  2.956  0.086  8.633  1.871  0.136  8.652  2.108  0.121  8.947  2.108  0.121 18.300  7.300  0.070
AtomPair CA 96 CA 119 SOGFUNC 10  5.317  2.654  0.111  9.088  2.956  0.100  9.223  2.956  0.100  9.257  2.956  0.100  9.367  2.654  0.111  9.428  2.956  0.100  9.475  2.956  0.100  9.536  2.956  0.100  9.983  2.108  0.140 18.300  7.300  0.040
AtomPair CA 96 CA 120 SOGFUNC 9  6.692  2.108  0.118  6.952  1.871  0.132  7.066  1.871  0.132  7.164  1.871  0.132  7.200  1.871  0.132  8.114  2.108  0.118  8.154  2.956  0.084  8.167  2.956  0.084 18.300  7.300  0.068
AtomPair CA 96 CA 121 SOGFUNC 9  7.655  2.108  0.128  8.054  2.108  0.128  8.073  2.108  0.128  8.218  1.871  0.144  8.329  2.108  0.128  8.618  3.717  0.072  8.698  3.717  0.072  8.761  2.108  0.128 18.300  7.300  0.074
AtomPair CA 96 CA 122 SOGFUNC 4  9.810  2.956  0.165  9.899  2.654  0.184  9.990  2.654  0.184 18.300  7.300  0.468
AtomPair CA 96 CA 198 SOGFUNC 5  8.720  3.391  0.152  8.794  4.333  0.119  8.889  3.391  0.152  9.186  3.391  0.152 18.300  7.300  0.424
AtomPair CA 96 CA 200 SOGFUNC 2  9.890  3.391  0.193 18.300  7.300  0.807
AtomPair CA 96 CA 215 SOGFUNC 2  9.906  4.333  0.158 18.300  7.300  0.842
AtomPair CA 97 CA 102 SOGFUNC 10  8.528  2.108  0.101  8.562  1.871  0.113  8.626  2.108  0.101  8.651  1.871  0.113  8.656  2.956  0.072  8.700  2.108  0.101  8.720  2.108  0.101  8.791  1.871  0.113  8.815  2.956  0.072  8.827  1.871  0.113
AtomPair CA 97 CA 103 SOGFUNC 9  9.646  1.871  0.132  9.736  2.108  0.117  9.798  2.108  0.117  9.808  1.871  0.132  9.964  2.108  0.117  9.973  2.956  0.083  9.975  2.108  0.117  9.976  2.108  0.117 18.300  7.300  0.068
AtomPair CA 97 CA 104 SOGFUNC 2  9.988  2.108  0.278 18.300  7.300  0.722
AtomPair CA 97 CA 105 SOGFUNC 2  9.415  2.108  0.278 18.300  7.300  0.722
AtomPair CA 97 CA 111 SOGFUNC 2  8.447  1.871  0.302 18.300  7.300  0.698
AtomPair CA 97 CA 112 SOGFUNC 3  7.372  2.654  0.188  9.584  1.871  0.266 18.300  7.300  0.546
AtomPair CA 97 CA 113 SOGFUNC 3  8.194  2.654  0.204  8.603  2.654  0.204 18.300  7.300  0.593
AtomPair CA 97 CA 114 SOGFUNC 2  7.836  1.871  0.302 18.300  7.300  0.698
AtomPair CA 97 CA 115 SOGFUNC 8  9.109  2.654  0.130  9.119  2.654  0.130  9.152  2.654  0.130  9.323  2.956  0.117  9.404  2.956  0.117  9.421  2.956  0.117  9.684  2.956  0.117 18.300  7.300  0.142
AtomPair CA 97 CA 116 SOGFUNC 10  7.391  2.654  0.094  7.657  1.871  0.133  7.721  1.871  0.133  8.036  2.654  0.094  8.130  2.956  0.084  8.152  2.956  0.084  8.516  2.108  0.118  8.811  2.654  0.094  9.948  1.871  0.133 18.300  7.300  0.034
AtomPair CA 97 CA 117 SOGFUNC 10  4.934  1.871  0.119  4.953  1.871  0.119  5.079  1.871  0.119  5.386  2.956  0.076  5.438  1.871  0.119  5.542  1.871  0.119  5.846  2.108  0.106  9.822  2.654  0.084  9.994  2.108  0.106 18.300  7.300  0.031
AtomPair CA 97 CA 118 SOGFUNC 9  6.516  2.108  0.128  6.552  1.871  0.144  6.632  2.108  0.128  6.854  2.956  0.091  6.995  2.654  0.102  7.025  2.654  0.102  7.529  2.108  0.128  8.294  2.654  0.102 18.300  7.300  0.074
AtomPair CA 97 CA 119 SOGFUNC 10  7.296  2.956  0.079  7.551  2.654  0.088  7.601  2.654  0.088  7.604  2.654  0.088  7.790  2.654  0.088  7.812  1.871  0.125  7.813  1.871  0.125  8.211  2.956  0.079  9.589  1.871  0.125  9.662  2.108  0.111
AtomPair CA 97 CA 120 SOGFUNC 9  4.614  1.871  0.132  4.729  1.871  0.132  4.825  1.871  0.132  4.982  1.871  0.132  5.373  2.956  0.084  5.508  2.108  0.118  5.567  2.108  0.118  6.509  2.956  0.084 18.300  7.300  0.068
AtomPair CA 97 CA 121 SOGFUNC 9  6.030  2.108  0.128  6.271  1.871  0.144  6.407  2.956  0.091  6.409  2.956  0.091  6.435  1.871  0.144  6.441  2.956  0.091  6.541  1.871  0.144  7.204  2.956  0.091 18.300  7.300  0.074
AtomPair CA 97 CA 122 SOGFUNC 9  6.635  2.956  0.103  7.051  2.654  0.115  7.295  2.654  0.115  7.374  2.654  0.115  7.517  1.871  0.162  7.555  2.108  0.144  7.558  3.717  0.082  9.164  3.717  0.082 18.300  7.300  0.083
AtomPair CA 97 CA 123 SOGFUNC 3  9.317  2.108  0.232  9.748  2.108  0.232 18.300  7.300  0.536
AtomPair CA 97 CA 196 SOGFUNC 2  9.087  3.973  0.170 18.300  7.300  0.830
AtomPair CA 97 CA 197 SOGFUNC 2  8.478  4.490  0.153 18.300  7.300  0.847
AtomPair CA 97 CA 198 SOGFUNC 5  9.447  2.108  0.171  9.534  2.108  0.171  9.538  1.871  0.192  9.552  2.108  0.171 18.300  7.300  0.296
AtomPair CA 97 CA 199 SOGFUNC 2  7.334  4.333  0.158 18.300  7.300  0.842
AtomPair CA 97 CA 200 SOGFUNC 4  8.236  3.973  0.140  9.600  3.391  0.164  9.969  3.391  0.164 18.300  7.300  0.533
AtomPair CA 97 CA 201 SOGFUNC 3  9.572  3.973  0.153  9.764  3.391  0.180 18.300  7.300  0.667
AtomPair CA 97 CA 202 SOGFUNC 3  6.295  3.391  0.183  7.635  4.490  0.138 18.300  7.300  0.679
AtomPair CA 97 CA 203 SOGFUNC 6  6.540  3.973  0.127  9.373  3.391  0.148  9.468  4.333  0.116  9.880  4.333  0.116  9.983  3.391  0.148 18.300  7.300  0.345
AtomPair CA 97 CA 204 SOGFUNC 3  9.434  3.391  0.180  9.977  3.973  0.153 18.300  7.300  0.667
AtomPair CA 97 CA 205 SOGFUNC 3  9.472  2.108  0.258  9.594  3.717  0.146 18.300  7.300  0.596
AtomPair CA 97 CA 206 SOGFUNC 2  8.160  1.871  0.302 18.300  7.300  0.698
AtomPair CA 97 CA 216 SOGFUNC 7  9.481  1.871  0.167  9.527  1.871  0.167  9.527  1.871  0.167  9.683  2.956  0.106  9.868  2.654  0.118  9.969  2.956  0.106 18.300  7.300  0.171
AtomPair CA 98 CA 103 SOGFUNC 10  8.208  2.956  0.078  8.225  2.108  0.110  8.267  2.108  0.110  8.303  2.108  0.110  8.325  2.956  0.078  8.349  1.871  0.124  8.451  1.871  0.124  8.469  2.956  0.078  8.599  2.108  0.110  8.761  2.956  0.078
AtomPair CA 98 CA 104 SOGFUNC 7  9.355  2.956  0.100  9.646  2.108  0.140  9.833  1.871  0.158  9.918  2.108  0.140  9.935  1.871  0.158  9.972  2.108  0.140 18.300  7.300  0.162
AtomPair CA 98 CA 112 SOGFUNC 2  9.223  2.956  0.215 18.300  7.300  0.785
AtomPair CA 98 CA 114 SOGFUNC 2  8.956  2.956  0.215 18.300  7.300  0.785
AtomPair CA 98 CA 117 SOGFUNC 8  8.055  1.871  0.145  8.162  1.871  0.145  8.243  1.871  0.145  8.887  2.654  0.102  8.956  2.654  0.102  9.069  2.654  0.102  9.390  1.871  0.145 18.300  7.300  0.112
AtomPair CA 98 CA 118 SOGFUNC 4  9.926  2.108  0.194  9.930  2.108  0.194  9.972  1.871  0.219 18.300  7.300  0.393
AtomPair CA 98 CA 119 SOGFUNC 3  7.710  2.956  0.187  9.987  2.654  0.208 18.300  7.300  0.605
AtomPair CA 98 CA 120 SOGFUNC 9  6.271  1.871  0.137  6.489  1.871  0.137  6.709  1.871  0.137  7.548  1.871  0.137  7.594  2.108  0.122  7.729  2.956  0.087  7.855  2.956  0.087  8.659  2.956  0.087 18.300  7.300  0.070
AtomPair CA 98 CA 121 SOGFUNC 8  5.704  1.871  0.144  5.787  1.871  0.144  5.841  1.871  0.144  6.472  1.871  0.144  6.532  2.108  0.128  6.569  2.956  0.091  6.719  2.956  0.091 18.300  7.300  0.111
AtomPair CA 98 CA 122 SOGFUNC 8  5.725  2.654  0.116  5.770  2.654  0.116  5.866  2.654  0.116  6.370  2.654  0.116  7.322  2.654  0.116  7.397  2.108  0.146  7.412  2.108  0.146 18.300  7.300  0.127
AtomPair CA 98 CA 123 SOGFUNC 8  8.057  2.108  0.137  8.108  2.108  0.137  8.137  2.108  0.137  8.430  2.108  0.137  9.353  2.956  0.098  9.427  2.108  0.137  9.428  2.956  0.098 18.300  7.300  0.119
AtomPair CA 98 CA 124 SOGFUNC 5  9.178  1.871  0.192  9.193  2.108  0.171  9.298  2.108  0.171  9.305  2.108  0.171 18.300  7.300  0.296
AtomPair CA 98 CA 197 SOGFUNC 9  8.660  2.108  0.117  8.889  2.108  0.117  8.900  2.108  0.117  8.951  2.108  0.117  9.106  2.108  0.117  9.227  2.108  0.117  9.362  2.108  0.117  9.950  2.108  0.117 18.300  7.300  0.067
AtomPair CA 98 CA 198 SOGFUNC 9  6.910  2.108  0.119  7.049  1.871  0.134  7.119  2.108  0.119  7.409  2.108  0.119  7.824  2.108  0.119  8.107  2.108  0.119  8.179  2.108  0.119  9.969  2.956  0.085 18.300  7.300  0.069
AtomPair CA 98 CA 199 SOGFUNC 6  7.513  2.956  0.116  9.545  2.108  0.162  9.755  2.108  0.162  9.771  2.108  0.162  9.977  2.108  0.162 18.300  7.300  0.234
AtomPair CA 98 CA 200 SOGFUNC 5  6.544  3.391  0.151  9.831  3.973  0.129  9.886  3.391  0.151  9.932  3.391  0.151 18.300  7.300  0.420
AtomPair CA 98 CA 201 SOGFUNC 10  8.157  2.956  0.082  8.198  2.108  0.115  8.275  2.108  0.115  8.310  2.956  0.082  8.504  2.108  0.115  8.529  2.108  0.115  8.773  2.108  0.115  8.938  2.108  0.115  9.846  2.108  0.115 18.300  7.300  0.033
AtomPair CA 98 CA 202 SOGFUNC 10  6.533  2.108  0.107  8.789  2.108  0.107  8.923  2.108  0.107  9.128  3.513  0.064  9.156  2.108  0.107  9.191  2.108  0.107  9.461  2.108  0.107  9.464  2.108  0.107  9.950  2.956  0.077  9.983  2.108  0.107
AtomPair CA 98 CA 203 SOGFUNC 10  5.636  3.391  0.123  6.919  4.333  0.096  6.971  4.333  0.096  7.013  4.333  0.096  7.168  4.333  0.096  7.600  3.973  0.105  7.613  3.973  0.105  7.829  3.391  0.123  8.660  3.973  0.105 18.300  7.300  0.057
AtomPair CA 98 CA 204 SOGFUNC 2  6.031  2.956  0.215 18.300  7.300  0.785
AtomPair CA 98 CA 205 SOGFUNC 2  9.236  3.513  0.188 18.300  7.300  0.812
AtomPair CA 98 CA 206 SOGFUNC 9  8.778  2.754  0.099  9.031  2.108  0.129  9.189  2.108  0.129  9.279  2.108  0.129  9.302  2.108  0.129  9.509  2.108  0.129  9.579  2.956  0.092  9.726  2.956  0.092 18.300  7.300  0.074
AtomPair CA 98 CA 207 SOGFUNC 7  8.268  2.956  0.106  9.580  1.871  0.168  9.608  2.108  0.149  9.754  2.108  0.149  9.774  2.108  0.149  9.923  2.956  0.106 18.300  7.300  0.172
AtomPair CA 98 CA 231 SOGFUNC 2  9.925  2.956  0.215 18.300  7.300  0.785
AtomPair CA 99 CA 104 SOGFUNC 10  7.348  2.108  0.131  8.107  2.956  0.093  8.374  2.654  0.104  8.375  2.654  0.104  8.447  2.654  0.104  8.511  2.956  0.093  8.590  2.956  0.093  8.672  2.956  0.093  8.711  2.956  0.093  8.729  2.956  0.093
AtomPair CA 99 CA 105 SOGFUNC 9  8.433  2.108  0.152  9.248  2.956  0.109  9.720  2.956  0.109  9.790  2.956  0.109  9.797  2.956  0.109  9.801  2.956  0.109  9.830  2.956  0.109  9.983  2.956  0.109 18.300  7.300  0.088
AtomPair CA 99 CA 107 SOGFUNC 2  9.591  1.685  0.325 18.300  7.300  0.675
AtomPair CA 99 CA 108 SOGFUNC 2  9.348  2.635  0.235 18.300  7.300  0.765
AtomPair CA 99 CA 114 SOGFUNC 2  7.399  2.956  0.215 18.300  7.300  0.785
AtomPair CA 99 CA 115 SOGFUNC 2  7.994  2.956  0.215 18.300  7.300  0.785
AtomPair CA 99 CA 116 SOGFUNC 2  7.814  2.654  0.234 18.300  7.300  0.766
AtomPair CA 99 CA 117 SOGFUNC 4  9.826  2.654  0.180  9.863  2.654  0.180  9.938  2.654  0.180 18.300  7.300  0.459
AtomPair CA 99 CA 119 SOGFUNC 2  9.899  2.956  0.215 18.300  7.300  0.785
AtomPair CA 99 CA 120 SOGFUNC 4  9.262  2.654  0.180  9.534  2.654  0.180  9.606  2.654  0.180 18.300  7.300  0.459
AtomPair CA 99 CA 121 SOGFUNC 5  9.274  2.956  0.156  9.364  2.956  0.156  9.392  2.956  0.156  9.985  2.956  0.156 18.300  7.300  0.378
AtomPair CA 99 CA 122 SOGFUNC 4  9.460  2.956  0.168  9.499  2.654  0.187  9.623  2.956  0.168 18.300  7.300  0.477
AtomPair CA 99 CA 197 SOGFUNC 4  9.682  2.956  0.171  9.721  2.956  0.171  9.981  2.956  0.171 18.300  7.300  0.486
AtomPair CA 99 CA 198 SOGFUNC 5  8.685  2.108  0.174  8.829  2.108  0.174  8.864  2.108  0.174  9.836  2.108  0.174 18.300  7.300  0.302
AtomPair CA 99 CA 199 SOGFUNC 2  9.985  2.108  0.278 18.300  7.300  0.722
AtomPair CA 99 CA 200 SOGFUNC 2  7.297  2.108  0.278 18.300  7.300  0.722
AtomPair CA 99 CA 202 SOGFUNC 3  9.294  2.956  0.177  9.372  2.108  0.249 18.300  7.300  0.574
AtomPair CA 99 CA 203 SOGFUNC 6  5.998  2.108  0.149  9.404  2.108  0.149  9.407  2.108  0.149  9.661  1.871  0.168  9.835  1.871  0.168 18.300  7.300  0.216
AtomPair CA 99 CA 204 SOGFUNC 2  8.291  2.956  0.215 18.300  7.300  0.785
AtomPair CA 99 CA 205 SOGFUNC 2  9.690  2.956  0.215 18.300  7.300  0.785
AtomPair CA 99 CA 206 SOGFUNC 2  9.636  2.108  0.278 18.300  7.300  0.722
AtomPair CA 99 CA 209 SOGFUNC 2  9.841  2.956  0.215 18.300  7.300  0.785
AtomPair CA 100 CA 105 SOGFUNC 10  4.981  2.635  0.090  6.830  2.635  0.090  8.392  1.685  0.141  8.548  1.685  0.141  8.605  2.635  0.090  8.626  2.635  0.090  8.629  2.635  0.090  8.726  2.635  0.090  8.766  2.635  0.090  8.777  2.635  0.090
AtomPair CA 100 CA 106 SOGFUNC 5  8.398  2.066  0.169  8.494  2.635  0.132  9.870  1.685  0.207  9.990  1.685  0.207 18.300  7.300  0.286
AtomPair CA 100 CA 107 SOGFUNC 2  7.757  2.635  0.235 18.300  7.300  0.765
AtomPair CA 100 CA 108 SOGFUNC 2  7.220  2.635  0.235 18.300  7.300  0.765
AtomPair CA 100 CA 109 SOGFUNC 3  9.525  2.635  0.205  9.970  2.635  0.205 18.300  7.300  0.591
AtomPair CA 100 CA 111 SOGFUNC 2  9.108  2.635  0.235 18.300  7.300  0.765
AtomPair CA 100 CA 112 SOGFUNC 2  9.943  2.635  0.235 18.300  7.300  0.765
AtomPair CA 100 CA 114 SOGFUNC 2  8.878  2.956  0.215 18.300  7.300  0.785
AtomPair CA 100 CA 115 SOGFUNC 9  7.172  2.956  0.109  7.301  2.956  0.109  7.377  2.956  0.109  7.506  2.654  0.122  7.724  2.654  0.122  7.727  2.654  0.122  8.215  2.956  0.109  9.502  2.956  0.109 18.300  7.300  0.088
AtomPair CA 100 CA 116 SOGFUNC 9  8.244  2.956  0.100  8.294  1.871  0.158  8.345  2.654  0.111  8.397  2.956  0.100  8.466  2.956  0.100  8.556  2.108  0.140  8.713  2.654  0.111  9.086  2.956  0.100 18.300  7.300  0.081
AtomPair CA 100 CA 117 SOGFUNC 8  7.671  1.871  0.142  7.825  2.956  0.090  7.862  1.871  0.142  7.930  1.871  0.142  7.960  1.871  0.142  8.014  1.871  0.142  8.361  2.956  0.090 18.300  7.300  0.109
AtomPair CA 100 CA 119 SOGFUNC 2  9.794  2.956  0.215 18.300  7.300  0.785
AtomPair CA 100 CA 120 SOGFUNC 6  9.458  1.871  0.178  9.565  1.871  0.178  9.819  2.654  0.125  9.839  1.871  0.178  9.917  2.956  0.113 18.300  7.300  0.228
AtomPair CA 100 CA 121 SOGFUNC 2  8.363  2.956  0.215 18.300  7.300  0.785
AtomPair CA 100 CA 122 SOGFUNC 4  9.561  2.956  0.168  9.806  2.956  0.168  9.960  2.654  0.187 18.300  7.300  0.477
AtomPair CA 100 CA 202 SOGFUNC 3  7.365  2.956  0.191  7.896  2.956  0.191 18.300  7.300  0.618
AtomPair CA 100 CA 203 SOGFUNC 4  8.696  2.108  0.211  9.139  2.956  0.151  9.692  2.108  0.211 18.300  7.300  0.427
AtomPair CA 100 CA 204 SOGFUNC 2  9.548  2.956  0.215 18.300  7.300  0.785
AtomPair CA 100 CA 205 SOGFUNC 3  5.968  2.956  0.191  8.878  2.956  0.191 18.300  7.300  0.618
AtomPair CA 100 CA 206 SOGFUNC 10  6.425  2.956  0.085  7.623  2.956  0.085  9.200  2.956  0.085  9.377  2.108  0.119  9.508  2.108  0.119  9.631  2.108  0.119  9.671  2.108  0.119  9.683  2.108  0.119  9.881  2.108  0.119 18.300  7.300  0.034
AtomPair CA 100 CA 207 SOGFUNC 5  9.525  2.956  0.146  9.532  2.108  0.205  9.692  2.956  0.146  9.824  2.956  0.146 18.300  7.300  0.356
AtomPair CA 100 CA 208 SOGFUNC 3  8.357  2.108  0.249  9.911  2.956  0.177 18.300  7.300  0.574
AtomPair CA 100 CA 209 SOGFUNC 2  7.637  2.108  0.278 18.300  7.300  0.722
AtomPair CA 100 CA 210 SOGFUNC 4  8.632  2.956  0.171  9.271  2.956  0.171  9.387  2.956  0.171 18.300  7.300  0.486
AtomPair CA 101 CA 106 SOGFUNC 10  5.968  1.685  0.118  8.229  2.635  0.075  8.608  1.685  0.118  8.610  1.685  0.118  8.653  1.685  0.118  8.664  1.685  0.118  8.754  1.685  0.118  8.802  2.635  0.075  8.806  1.685  0.118 18.300  7.300  0.027
AtomPair CA 101 CA 107 SOGFUNC 6  9.293  2.066  0.155  9.451  2.635  0.122  9.866  1.685  0.190  9.875  2.635  0.122  9.912  1.685  0.190 18.300  7.300  0.220
AtomPair CA 101 CA 108 SOGFUNC 7  9.629  2.635  0.109  9.726  1.685  0.171  9.726  1.685  0.171  9.732  1.685  0.171  9.982  2.635  0.109  9.993  2.635  0.109 18.300  7.300  0.158
AtomPair CA 101 CA 109 SOGFUNC 2  8.136  2.635  0.235 18.300  7.300  0.765
AtomPair CA 101 CA 112 SOGFUNC 2  9.485  2.635  0.235 18.300  7.300  0.765
AtomPair CA 101 CA 115 SOGFUNC 8  8.206  2.654  0.124  8.484  2.654  0.124  8.659  2.654  0.124  8.907  2.956  0.112  9.006  2.956  0.112  9.056  2.108  0.157  9.543  2.956  0.112 18.300  7.300  0.136
AtomPair CA 101 CA 116 SOGFUNC 6  9.183  1.871  0.202  9.310  2.654  0.142  9.545  2.654  0.142  9.827  2.956  0.128  9.973  2.956  0.128 18.300  7.300  0.259
AtomPair CA 101 CA 117 SOGFUNC 8  8.042  1.871  0.145  8.381  1.871  0.145  8.460  2.654  0.102  9.052  2.108  0.129  9.103  2.956  0.092  9.137  1.871  0.145  9.291  2.108  0.129 18.300  7.300  0.112
AtomPair CA 101 CA 120 SOGFUNC 4  9.514  2.654  0.157  9.541  1.871  0.222  9.769  1.871  0.222 18.300  7.300  0.399
AtomPair CA 101 CA 121 SOGFUNC 7  9.610  2.108  0.154  9.770  1.871  0.173  9.773  2.108  0.154  9.952  2.956  0.110  9.964  2.956  0.110  9.990  2.654  0.122 18.300  7.300  0.178
AtomPair CA 101 CA 122 SOGFUNC 8  7.729  2.654  0.117  7.776  2.956  0.105  8.025  2.654  0.117  8.096  2.654  0.117  8.421  2.956  0.105  8.582  1.871  0.166  8.598  2.108  0.147 18.300  7.300  0.127
AtomPair CA 101 CA 123 SOGFUNC 8  9.110  2.108  0.137  9.121  2.108  0.137  9.447  2.108  0.137  9.498  2.108  0.137  9.498  2.108  0.137  9.575  2.956  0.098  9.699  2.956  0.098 18.300  7.300  0.119
AtomPair CA 101 CA 199 SOGFUNC 2  9.537  2.108  0.278 18.300  7.300  0.722
AtomPair CA 101 CA 201 SOGFUNC 3  8.771  2.754  0.188  9.954  2.108  0.245 18.300  7.300  0.567
AtomPair CA 101 CA 202 SOGFUNC 3  5.529  2.108  0.249  7.447  2.956  0.177 18.300  7.300  0.574
AtomPair CA 101 CA 203 SOGFUNC 10  6.687  2.108  0.122  6.708  2.108  0.122  7.091  2.956  0.087  7.193  2.956  0.087  7.263  2.108  0.122  7.305  2.108  0.122  7.310  2.654  0.097  7.358  2.108  0.122  8.168  2.956  0.087 18.300  7.300  0.035
AtomPair CA 101 CA 204 SOGFUNC 10  8.319  2.108  0.135  8.989  2.956  0.096  9.089  2.956  0.096  9.165  2.956  0.096  9.349  2.956  0.096  9.467  2.956  0.096  9.502  2.956  0.096  9.513  2.956  0.096  9.687  2.956  0.096  9.700  2.956  0.096
AtomPair CA 101 CA 205 SOGFUNC 10  5.976  2.956  0.087  7.216  2.108  0.122  9.151  2.108  0.122  9.223  3.513  0.073  9.235  2.956  0.087  9.474  2.108  0.122  9.504  2.956  0.087  9.517  2.108  0.122  9.584  2.956  0.087  9.832  2.956  0.087
AtomPair CA 101 CA 206 SOGFUNC 10  5.434  2.956  0.078  5.706  2.108  0.109  5.789  2.108  0.109  5.818  2.108  0.109  5.914  2.108  0.109  5.984  2.108  0.109  6.321  2.956  0.078  6.834  2.108  0.109  7.760  2.108  0.109  8.382  2.956  0.078
AtomPair CA 101 CA 207 SOGFUNC 9  6.025  2.956  0.104  6.252  2.956  0.104  6.256  2.956  0.104  6.382  2.956  0.104  6.530  2.108  0.146  6.562  2.108  0.146  6.705  2.956  0.104  7.025  2.956  0.104 18.300  7.300  0.084
AtomPair CA 101 CA 208 SOGFUNC 9  9.049  2.956  0.105  9.289  2.108  0.147  9.577  3.513  0.088  9.577  2.108  0.147  9.619  2.754  0.113  9.636  2.956  0.105  9.650  2.956  0.105  9.775  2.956  0.105 18.300  7.300  0.085
AtomPair CA 101 CA 209 SOGFUNC 10  7.748  2.108  0.115  8.158  2.108  0.115  8.257  2.108  0.115  8.915  2.108  0.115  8.922  2.108  0.115  9.184  2.956  0.082  9.635  2.956  0.082  9.791  2.108  0.115  9.905  2.108  0.115 18.300  7.300  0.033
AtomPair CA 101 CA 210 SOGFUNC 8  6.251  2.956  0.109  7.235  2.956  0.109  7.316  2.956  0.109  7.674  2.108  0.152  7.787  1.871  0.172  7.938  2.956  0.109  8.284  2.956  0.109 18.300  7.300  0.132
AtomPair CA 101 CA 211 SOGFUNC 2  9.738  2.956  0.215 18.300  7.300  0.785
AtomPair CA 101 CA 214 SOGFUNC 3  9.723  2.956  0.191  9.987  2.956  0.191 18.300  7.300  0.618
AtomPair CA 102 CA 107 SOGFUNC 9  6.978  1.685  0.123  7.973  1.685  0.123  8.154  1.685  0.123  8.168  1.685  0.123  8.171  1.685  0.123  8.172  1.685  0.123  8.216  1.685  0.123  8.629  2.635  0.079 18.300  7.300  0.057
AtomPair CA 102 CA 108 SOGFUNC 7  8.469  1.685  0.144  9.162  1.685  0.144  9.166  1.685  0.144  9.382  1.685  0.144  9.386  1.685  0.144  9.426  1.685  0.144 18.300  7.300  0.133
AtomPair CA 102 CA 111 SOGFUNC 2  9.932  1.685  0.325 18.300  7.300  0.675
AtomPair CA 102 CA 122 SOGFUNC 3  9.642  2.956  0.187  9.674  2.654  0.208 18.300  7.300  0.605
AtomPair CA 102 CA 200 SOGFUNC 2  9.347  2.108  0.278 18.300  7.300  0.722
AtomPair CA 102 CA 201 SOGFUNC 3  9.409  2.108  0.232  9.731  2.108  0.232 18.300  7.300  0.536
AtomPair CA 102 CA 202 SOGFUNC 7  8.159  3.513  0.089  8.772  2.108  0.148  9.508  2.108  0.148  9.694  2.108  0.148  9.976  2.108  0.148  9.982  2.108  0.148 18.300  7.300  0.171
AtomPair CA 102 CA 203 SOGFUNC 9  5.081  2.108  0.113  6.741  2.108  0.113  7.116  1.871  0.128  7.245  1.871  0.128  7.282  2.108  0.113  7.356  2.108  0.113  7.473  2.108  0.113  7.506  2.108  0.113 18.300  7.300  0.065
AtomPair CA 102 CA 204 SOGFUNC 4  7.546  2.108  0.225  9.753  2.956  0.160  9.956  2.956  0.160 18.300  7.300  0.454
AtomPair CA 102 CA 205 SOGFUNC 10  8.049  3.513  0.080  8.691  2.956  0.096  9.084  2.956  0.096  9.111  2.956  0.096  9.162  2.108  0.134  9.317  2.108  0.134  9.326  2.108  0.134  9.434  2.956  0.096  9.451  2.956  0.096 18.300  7.300  0.039
AtomPair CA 102 CA 206 SOGFUNC 9  5.643  2.108  0.124  5.717  2.956  0.089  5.876  2.754  0.095  5.897  2.108  0.124  6.100  2.108  0.124  6.125  2.108  0.124  6.197  2.108  0.124  6.316  2.108  0.124 18.300  7.300  0.072
AtomPair CA 102 CA 207 SOGFUNC 9  7.911  2.108  0.121  8.073  2.108  0.121  8.251  2.956  0.086  8.369  2.108  0.121  8.548  2.108  0.121  8.556  2.108  0.121  8.614  2.108  0.121  8.685  2.108  0.121 18.300  7.300  0.070
AtomPair CA 102 CA 208 SOGFUNC 2  9.975  2.108  0.278 18.300  7.300  0.722
AtomPair CA 102 CA 209 SOGFUNC 8  8.945  2.108  0.127  9.187  2.108  0.127  9.267  2.108  0.127  9.455  2.108  0.127  9.867  2.108  0.127  9.955  2.108  0.127  9.986  2.108  0.127 18.300  7.300  0.110
AtomPair CA 102 CA 210 SOGFUNC 7  8.910  2.956  0.104  9.147  2.108  0.146  9.578  2.108  0.146  9.682  2.108  0.146  9.878  2.108  0.146  9.993  2.108  0.146 18.300  7.300  0.168
AtomPair CA 103 CA 108 SOGFUNC 10  5.683  1.685  0.136  6.715  1.685  0.136  6.895  1.685  0.136  7.074  2.635  0.087  7.088  2.635  0.087  7.330  1.685  0.136  7.947  2.635  0.087  9.508  2.635  0.087  9.539  3.007  0.076 18.300  7.300  0.031
AtomPair CA 103 CA 109 SOGFUNC 7  8.175  2.635  0.100  8.505  1.685  0.157  8.569  1.685  0.157  8.636  1.685  0.157  8.915  1.685  0.157  9.123  2.066  0.128 18.300  7.300  0.145
AtomPair CA 103 CA 110 SOGFUNC 3  9.139  2.635  0.183  9.613  1.685  0.287 18.300  7.300  0.530
AtomPair CA 103 CA 111 SOGFUNC 2  8.239  1.685  0.325 18.300  7.300  0.675
AtomPair CA 103 CA 112 SOGFUNC 3  9.510  1.685  0.260  9.747  1.685  0.260 18.300  7.300  0.480
AtomPair CA 103 CA 114 SOGFUNC 2  9.304  1.685  0.325 18.300  7.300  0.675
AtomPair CA 103 CA 203 SOGFUNC 2  8.311  2.108  0.278 18.300  7.300  0.722
AtomPair CA 103 CA 205 SOGFUNC 2  7.599  2.956  0.215 18.300  7.300  0.785
AtomPair CA 103 CA 206 SOGFUNC 10  8.371  2.108  0.110  8.434  2.108  0.110  8.604  2.108  0.110  8.609  2.108  0.110  8.750  2.108  0.110  8.864  2.108  0.110  8.878  2.108  0.110  9.023  2.108  0.110  9.386  2.754  0.085 18.300  7.300  0.032
AtomPair CA 103 CA 207 SOGFUNC 2  9.965  2.108  0.278 18.300  7.300  0.722
AtomPair CA 103 CA 208 SOGFUNC 2  6.861  2.108  0.278 18.300  7.300  0.722
AtomPair CA 103 CA 209 SOGFUNC 5  6.684  2.108  0.174  9.781  2.108  0.174  9.920  2.108  0.174  9.959  2.108  0.174 18.300  7.300  0.302
AtomPair CA 103 CA 210 SOGFUNC 6  8.938  2.754  0.143  9.367  2.956  0.133  9.726  2.108  0.187  9.751  2.956  0.133  9.910  2.956  0.133 18.300  7.300  0.270
AtomPair CA 103 CA 211 SOGFUNC 2  9.283  2.108  0.278 18.300  7.300  0.722
AtomPair CA 104 CA 109 SOGFUNC 9  5.284  2.635  0.118  5.744  2.635  0.118  5.784  2.635  0.118  5.854  2.635  0.118  6.029  2.635  0.118  8.821  3.007  0.103  9.699  3.007  0.103  9.884  2.635  0.118 18.300  7.300  0.085
AtomPair CA 104 CA 110 SOGFUNC 7  7.715  2.635  0.134  8.756  3.007  0.117  9.174  2.635  0.134  9.209  3.007  0.117  9.231  2.635  0.134  9.306  2.066  0.171 18.300  7.300  0.193
AtomPair CA 104 CA 111 SOGFUNC 8  8.546  3.007  0.086  8.619  1.685  0.153  9.500  1.685  0.153  9.699  1.685  0.153  9.851  2.635  0.098  9.896  2.635  0.098  9.975  1.685  0.153 18.300  7.300  0.106
AtomPair CA 104 CA 112 SOGFUNC 8  6.827  1.685  0.159  7.288  2.635  0.101  8.351  1.685  0.159  8.562  1.685  0.159  8.617  2.635  0.101  8.665  2.437  0.110  9.097  2.635  0.101 18.300  7.300  0.110
AtomPair CA 104 CA 113 SOGFUNC 2  9.446  1.685  0.325 18.300  7.300  0.675
AtomPair CA 104 CA 114 SOGFUNC 2  8.832  2.635  0.235 18.300  7.300  0.765
AtomPair CA 104 CA 115 SOGFUNC 7  7.798  2.635  0.122  8.943  2.635  0.122  9.177  2.437  0.132  9.292  2.437  0.132  9.329  2.635  0.122  9.681  1.685  0.191 18.300  7.300  0.177
AtomPair CA 104 CA 202 SOGFUNC 2  9.532  2.956  0.215 18.300  7.300  0.785
AtomPair CA 104 CA 204 SOGFUNC 2  8.119  3.513  0.188 18.300  7.300  0.812
AtomPair CA 104 CA 205 SOGFUNC 3  5.032  2.956  0.188  9.769  2.754  0.202 18.300  7.300  0.610
AtomPair CA 104 CA 206 SOGFUNC 10  6.702  2.108  0.127  6.712  2.108  0.127  7.313  2.956  0.091  7.418  2.956  0.091  7.683  2.956  0.091  7.698  2.956  0.091  7.798  2.108  0.127  8.125  2.108  0.127  9.262  2.956  0.091 18.300  7.300  0.037
AtomPair CA 104 CA 207 SOGFUNC 9  8.041  2.956  0.103  8.166  2.754  0.111  8.251  2.956  0.103  8.748  2.956  0.103  8.778  2.108  0.145  8.883  2.108  0.145  9.030  2.956  0.103  9.097  2.956  0.103 18.300  7.300  0.084
AtomPair CA 104 CA 208 SOGFUNC 6  5.270  2.754  0.151  9.762  2.956  0.141  9.908  2.956  0.141  9.951  2.956  0.141  9.992  2.956  0.141 18.300  7.300  0.285
AtomPair CA 104 CA 209 SOGFUNC 9  6.684  2.956  0.092  6.725  2.108  0.130  6.740  2.108  0.130  7.039  2.108  0.130  7.156  2.108  0.130  7.312  2.108  0.130  8.605  2.956  0.092  8.875  2.956  0.092 18.300  7.300  0.075
AtomPair CA 104 CA 210 SOGFUNC 9  6.253  2.956  0.103  6.279  2.956  0.103  6.417  2.956  0.103  6.582  2.108  0.145  6.657  2.108  0.145  6.808  2.956  0.103  7.049  2.956  0.103  9.821  2.754  0.111 18.300  7.300  0.084
AtomPair CA 104 CA 211 SOGFUNC 8  8.137  2.956  0.121  8.466  2.956  0.121  9.139  2.754  0.130  9.298  2.754  0.130  9.402  2.754  0.130  9.817  3.513  0.102  9.898  2.956  0.121 18.300  7.300  0.147
AtomPair CA 104 CA 212 SOGFUNC 6  8.761  2.108  0.179  9.469  2.956  0.128  9.502  2.956  0.128  9.514  2.956  0.128  9.930  2.108  0.179 18.300  7.300  0.259
AtomPair CA 105 CA 110 SOGFUNC 3  8.786  2.635  0.205  9.816  2.635  0.205 18.300  7.300  0.591
AtomPair CA 105 CA 111 SOGFUNC 2  9.485  1.685  0.325 18.300  7.300  0.675
AtomPair CA 105 CA 112 SOGFUNC 2  9.721  1.685  0.325 18.300  7.300  0.675
AtomPair CA 105 CA 203 SOGFUNC 8  8.307  2.956  0.106  8.818  2.956  0.106  9.325  2.108  0.149  9.519  2.956  0.106  9.613  2.956  0.106  9.617  2.108  0.149  9.954  2.108  0.149 18.300  7.300  0.129
AtomPair CA 105 CA 204 SOGFUNC 2  9.606  2.956  0.215 18.300  7.300  0.785
AtomPair CA 105 CA 205 SOGFUNC 10  7.281  3.513  0.096  7.842  3.513  0.096  7.923  2.956  0.114  8.019  2.754  0.123  8.278  3.513  0.096  8.371  3.513  0.096  8.609  2.956  0.114  8.639  3.513  0.096  8.872  2.754  0.123 18.300  7.300  0.046
AtomPair CA 105 CA 206 SOGFUNC 10  4.246  2.956  0.096  4.707  2.956  0.096  5.154  2.956  0.096  5.221  2.956  0.096  5.249  2.956  0.096  5.336  2.108  0.134  5.414  2.108  0.134  7.044  2.108  0.134  8.098  3.513  0.080 18.300  7.300  0.039
AtomPair CA 105 CA 207 SOGFUNC 10  7.153  2.956  0.108  7.244  2.956  0.108  7.535  2.956  0.108  7.658  2.956  0.108  7.668  2.956  0.108  7.935  3.513  0.091  7.975  2.956  0.108  8.003  2.956  0.108  9.096  2.956  0.108 18.300  7.300  0.044
AtomPair CA 105 CA 208 SOGFUNC 10  7.042  3.513  0.092  8.272  3.513  0.092  8.292  3.513  0.092  8.303  3.513  0.092  8.394  2.956  0.110  8.463  2.956  0.110  8.785  2.754  0.118  8.814  3.513  0.092  9.400  2.956  0.110  9.911  3.513  0.092
AtomPair CA 105 CA 209 SOGFUNC 8  5.309  3.513  0.105  5.362  3.513  0.105  5.427  3.513  0.105  5.459  2.108  0.176  5.982  2.956  0.125  6.441  3.513  0.105  6.967  2.956  0.125 18.300  7.300  0.152
AtomPair CA 105 CA 210 SOGFUNC 8  5.124  2.108  0.155  6.945  2.108  0.155  7.009  2.956  0.111  7.075  2.956  0.111  7.090  2.956  0.111  7.323  2.956  0.111  8.139  2.956  0.111 18.300  7.300  0.135
AtomPair CA 105 CA 211 SOGFUNC 4  8.335  2.754  0.192  9.363  3.513  0.151  9.606  3.513  0.151 18.300  7.300  0.507
AtomPair CA 105 CA 212 SOGFUNC 3  9.582  2.108  0.245  9.946  2.754  0.188 18.300  7.300  0.567
AtomPair CA 105 CA 220 SOGFUNC 2  8.697  2.956  0.215 18.300  7.300  0.785
AtomPair CA 105 CA 227 SOGFUNC 2  8.926  2.956  0.215 18.300  7.300  0.785
AtomPair CA 105 CA 228 SOGFUNC 2  7.740  2.956  0.215 18.300  7.300  0.785
AtomPair CA 105 CA 232 SOGFUNC 2  9.424  2.956  0.215 18.300  7.300  0.785
AtomPair CA 106 CA 111 SOGFUNC 2  9.061  3.007  0.212 18.300  7.300  0.788
AtomPair CA 106 CA 206 SOGFUNC 9  7.771  2.108  0.138  8.194  2.956  0.098  8.199  2.108  0.138  8.217  2.956  0.098  8.232  2.956  0.098  8.323  2.108  0.138  8.391  2.754  0.106  9.383  2.754  0.106 18.300  7.300  0.080
AtomPair CA 106 CA 207 SOGFUNC 3  8.904  3.513  0.163  9.889  2.754  0.208 18.300  7.300  0.629
AtomPair CA 106 CA 208 SOGFUNC 3  8.671  3.513  0.171  9.065  3.513  0.171 18.300  7.300  0.658
AtomPair CA 106 CA 209 SOGFUNC 8  8.228  3.513  0.095  8.295  2.754  0.122  8.798  2.754  0.122  8.834  2.754  0.122  9.169  2.108  0.159  9.357  2.754  0.122  9.817  2.754  0.122 18.300  7.300  0.138
AtomPair CA 106 CA 210 SOGFUNC 2  8.580  2.108  0.278 18.300  7.300  0.722
AtomPair CA 106 CA 220 SOGFUNC 2  9.054  2.635  0.235 18.300  7.300  0.765
AtomPair CA 106 CA 221 SOGFUNC 2  9.841  2.754  0.228 18.300  7.300  0.772
AtomPair CA 106 CA 227 SOGFUNC 2  9.654  2.108  0.278 18.300  7.300  0.722
AtomPair CA 106 CA 228 SOGFUNC 2  8.656  3.513  0.188 18.300  7.300  0.812
AtomPair CA 107 CA 112 SOGFUNC 3  7.152  2.635  0.183  9.438  1.685  0.287 18.300  7.300  0.530
AtomPair CA 107 CA 208 SOGFUNC 2  8.016  2.754  0.228 18.300  7.300  0.772
AtomPair CA 107 CA 209 SOGFUNC 3  8.689  2.956  0.188  9.897  2.754  0.202 18.300  7.300  0.610
AtomPair CA 107 CA 210 SOGFUNC 3  9.241  2.754  0.202  9.599  2.956  0.188 18.300  7.300  0.610
AtomPair CA 107 CA 220 SOGFUNC 2  8.976  2.635  0.235 18.300  7.300  0.765
AtomPair CA 107 CA 221 SOGFUNC 2  9.452  2.066  0.282 18.300  7.300  0.718
AtomPair CA 108 CA 113 SOGFUNC 2  8.887  1.685  0.325 18.300  7.300  0.675
AtomPair CA 108 CA 114 SOGFUNC 2  9.837  2.635  0.235 18.300  7.300  0.765
AtomPair CA 108 CA 206 SOGFUNC 3  9.413  2.108  0.232  9.698  2.108  0.232 18.300  7.300  0.536
AtomPair CA 108 CA 208 SOGFUNC 3  7.808  2.956  0.188  9.127  2.754  0.202 18.300  7.300  0.610
AtomPair CA 108 CA 209 SOGFUNC 9  7.626  2.754  0.112  7.834  2.754  0.112  7.836  2.754  0.112  7.915  2.754  0.112  8.176  2.108  0.146  8.409  2.108  0.146  9.605  2.956  0.104  9.993  4.151  0.074 18.300  7.300  0.084
AtomPair CA 108 CA 210 SOGFUNC 8  7.747  2.108  0.164  7.791  2.754  0.126  8.243  2.956  0.117  8.356  2.956  0.117  8.439  2.956  0.117  9.143  2.956  0.117  9.220  3.513  0.099 18.300  7.300  0.142
AtomPair CA 108 CA 211 SOGFUNC 6  7.307  3.513  0.126  8.334  3.513  0.126  8.716  2.754  0.160  8.719  3.513  0.126  9.268  2.754  0.160 18.300  7.300  0.302
AtomPair CA 108 CA 212 SOGFUNC 2  9.945  3.513  0.188 18.300  7.300  0.812
AtomPair CA 108 CA 220 SOGFUNC 2  7.574  2.635  0.235 18.300  7.300  0.765
AtomPair CA 108 CA 221 SOGFUNC 2  9.238  2.066  0.282 18.300  7.300  0.718
AtomPair CA 108 CA 247 SOGFUNC 2  7.638  3.513  0.188 18.300  7.300  0.812
AtomPair CA 108 CA 248 SOGFUNC 2  8.240  2.754  0.228 18.300  7.300  0.772
AtomPair CA 109 CA 114 SOGFUNC 6  8.598  3.007  0.141  8.808  2.635  0.161  8.828  3.007  0.141  8.993  3.007  0.141  9.534  3.443  0.123 18.300  7.300  0.291
AtomPair CA 109 CA 115 SOGFUNC 5  9.587  2.635  0.162  9.737  2.635  0.162  9.804  2.635  0.162  9.875  2.635  0.162 18.300  7.300  0.351
AtomPair CA 109 CA 208 SOGFUNC 2  6.655  4.151  0.163 18.300  7.300  0.837
AtomPair CA 109 CA 209 SOGFUNC 8  7.566  3.513  0.107  8.396  2.956  0.127  8.828  3.513  0.107  8.991  2.956  0.127  9.056  3.513  0.107  9.109  2.754  0.136  9.113  2.754  0.136 18.300  7.300  0.154
AtomPair CA 109 CA 210 SOGFUNC 8  7.507  2.956  0.127  7.568  2.956  0.127  8.070  3.513  0.107  8.128  2.956  0.127  8.368  3.717  0.101  9.417  2.956  0.127  9.902  2.956  0.127 18.300  7.300  0.155
AtomPair CA 109 CA 211 SOGFUNC 6  6.944  2.754  0.150  7.433  2.754  0.150  7.439  2.754  0.150  7.450  2.754  0.150  9.845  3.513  0.118 18.300  7.300  0.283
AtomPair CA 109 CA 212 SOGFUNC 6  7.401  2.754  0.160  7.481  3.513  0.126  7.496  2.754  0.160  7.518  3.513  0.126  9.793  3.513  0.126 18.300  7.300  0.302
AtomPair CA 109 CA 247 SOGFUNC 2  8.728  3.513  0.188 18.300  7.300  0.812
AtomPair CA 109 CA 265 SOGFUNC 2  9.277  3.007  0.212 18.300  7.300  0.788
AtomPair CA 110 CA 206 SOGFUNC 2  9.960  2.956  0.215 18.300  7.300  0.785
AtomPair CA 110 CA 207 SOGFUNC 2  9.525  3.513  0.188 18.300  7.300  0.812
AtomPair CA 110 CA 208 SOGFUNC 3  5.890  2.956  0.197  9.992  3.513  0.166 18.300  7.300  0.638
AtomPair CA 110 CA 209 SOGFUNC 3  5.145  2.956  0.188  6.717  2.754  0.202 18.300  7.300  0.610
AtomPair CA 110 CA 210 SOGFUNC 3  5.960  2.956  0.188  7.327  2.754  0.202 18.300  7.300  0.610
AtomPair CA 110 CA 211 SOGFUNC 4  8.106  2.956  0.158  9.396  2.108  0.222  9.941  2.754  0.170 18.300  7.300  0.449
AtomPair CA 110 CA 212 SOGFUNC 3  9.876  3.513  0.163  9.949  2.754  0.208 18.300  7.300  0.629
AtomPair CA 110 CA 247 SOGFUNC 2  8.800  3.513  0.188 18.300  7.300  0.812
AtomPair CA 110 CA 248 SOGFUNC 2  9.473  3.513  0.188 18.300  7.300  0.812
AtomPair CA 110 CA 264 SOGFUNC 2  8.441  2.956  0.215 18.300  7.300  0.785
AtomPair CA 110 CA 265 SOGFUNC 2  7.702  2.956  0.215 18.300  7.300  0.785
AtomPair CA 110 CA 266 SOGFUNC 2  9.790  2.066  0.282 18.300  7.300  0.718
AtomPair CA 110 CA 267 SOGFUNC 2  9.967  3.513  0.188 18.300  7.300  0.812
AtomPair CA 111 CA 206 SOGFUNC 2  9.339  2.956  0.215 18.300  7.300  0.785
AtomPair CA 111 CA 207 SOGFUNC 2  9.816  2.956  0.215 18.300  7.300  0.785
AtomPair CA 111 CA 208 SOGFUNC 3  7.509  2.956  0.197  9.472  3.513  0.166 18.300  7.300  0.638
AtomPair CA 111 CA 209 SOGFUNC 3  6.005  2.956  0.177  6.562  2.108  0.249 18.300  7.300  0.574
AtomPair CA 111 CA 210 SOGFUNC 4  4.845  2.956  0.158  5.081  2.108  0.222  9.663  2.754  0.170 18.300  7.300  0.449
AtomPair CA 111 CA 211 SOGFUNC 4  5.978  2.108  0.211  6.418  2.108  0.211  7.172  2.956  0.151 18.300  7.300  0.427
AtomPair CA 111 CA 212 SOGFUNC 5  8.277  2.108  0.188  8.496  2.108  0.188  9.201  3.513  0.113  9.444  2.108  0.188 18.300  7.300  0.325
AtomPair CA 111 CA 237 SOGFUNC 2  9.408  2.108  0.278 18.300  7.300  0.722
AtomPair CA 111 CA 261 SOGFUNC 2  9.961  2.108  0.278 18.300  7.300  0.722
AtomPair CA 111 CA 264 SOGFUNC 2  9.402  2.108  0.278 18.300  7.300  0.722
AtomPair CA 111 CA 265 SOGFUNC 3  9.052  2.108  0.232  9.442  2.108  0.232 18.300  7.300  0.536
AtomPair CA 111 CA 266 SOGFUNC 2  7.958  2.108  0.278 18.300  7.300  0.722
AtomPair CA 112 CA 207 SOGFUNC 2  9.260  2.956  0.215 18.300  7.300  0.785
AtomPair CA 112 CA 209 SOGFUNC 3  7.655  2.956  0.191  8.639  2.956  0.191 18.300  7.300  0.618
AtomPair CA 112 CA 210 SOGFUNC 6  5.638  2.956  0.127  6.572  2.956  0.127  9.524  2.754  0.136  9.908  2.108  0.177  9.969  2.108  0.177 18.300  7.300  0.256
AtomPair CA 112 CA 211 SOGFUNC 8  4.723  2.956  0.113  4.977  2.956  0.113  6.113  2.956  0.113  9.330  2.108  0.159  9.644  2.754  0.121  9.674  2.754  0.121  9.739  2.754  0.121 18.300  7.300  0.137
AtomPair CA 112 CA 212 SOGFUNC 10  5.668  2.108  0.119  6.473  2.956  0.085  7.269  2.108  0.119  7.468  2.108  0.119  7.554  2.108  0.119  7.556  2.956  0.085  7.642  2.108  0.119  7.721  2.956  0.085  7.769  2.108  0.119 18.300  7.300  0.034
AtomPair CA 112 CA 213 SOGFUNC 10  7.482  2.956  0.082  8.786  2.654  0.092  9.353  2.956  0.082  9.665  2.956  0.082  9.683  2.956  0.082  9.733  2.108  0.116  9.790  2.108  0.116  9.814  2.108  0.116  9.845  2.108  0.116  9.999  2.108  0.116
AtomPair CA 112 CA 237 SOGFUNC 2  9.377  2.956  0.215 18.300  7.300  0.785
AtomPair CA 112 CA 238 SOGFUNC 3  9.627  2.956  0.191  9.666  2.956  0.191 18.300  7.300  0.618
AtomPair CA 112 CA 239 SOGFUNC 2  9.988  2.956  0.215 18.300  7.300  0.785
AtomPair CA 112 CA 260 SOGFUNC 2  9.970  2.956  0.215 18.300  7.300  0.785
AtomPair CA 112 CA 261 SOGFUNC 2  7.951  2.108  0.278 18.300  7.300  0.722
AtomPair CA 112 CA 264 SOGFUNC 2  8.824  2.956  0.215 18.300  7.300  0.785
AtomPair CA 112 CA 265 SOGFUNC 3  9.694  2.956  0.191  9.789  2.956  0.191 18.300  7.300  0.618
AtomPair CA 112 CA 266 SOGFUNC 2  9.419  2.956  0.215 18.300  7.300  0.785
AtomPair CA 112 CA 268 SOGFUNC 2  9.739  2.956  0.215 18.300  7.300  0.785
AtomPair CA 112 CA 271 SOGFUNC 2  7.846  2.956  0.215 18.300  7.300  0.785
AtomPair CA 113 CA 118 SOGFUNC 2  8.774  2.654  0.234 18.300  7.300  0.766
AtomPair CA 113 CA 209 SOGFUNC 2  9.528  2.108  0.278 18.300  7.300  0.722
AtomPair CA 113 CA 210 SOGFUNC 4  7.623  3.570  0.144  8.644  2.956  0.174  8.965  2.754  0.187 18.300  7.300  0.494
AtomPair CA 113 CA 211 SOGFUNC 9  5.306  2.956  0.116  5.659  2.956  0.116  6.415  2.654  0.130  9.258  3.513  0.098  9.474  3.513  0.098  9.494  3.513  0.098  9.547  2.754  0.125  9.643  2.754  0.125 18.300  7.300  0.094
AtomPair CA 113 CA 212 SOGFUNC 10  4.702  2.956  0.106  4.754  2.654  0.118  4.917  2.108  0.149  6.146  3.513  0.089  6.254  3.513  0.089  6.280  3.513  0.089  6.299  2.754  0.114  6.431  2.754  0.114  6.730  3.513  0.089 18.300  7.300  0.043
AtomPair CA 113 CA 213 SOGFUNC 10  5.827  2.654  0.107  5.861  2.108  0.134  6.251  2.654  0.107  7.252  3.513  0.081  7.252  3.513  0.081  7.342  2.754  0.103  7.454  3.513  0.081  7.516  2.754  0.103  7.697  2.754  0.103  7.795  2.754  0.103
AtomPair CA 113 CA 214 SOGFUNC 10  7.265  2.956  0.092  8.214  2.654  0.102  8.264  2.956  0.092  9.252  2.108  0.128  9.305  2.956  0.092  9.345  2.956  0.092  9.353  2.956  0.092  9.393  2.108  0.128  9.437  2.956  0.092  9.488  2.956  0.092
AtomPair CA 113 CA 226 SOGFUNC 2  9.895  2.654  0.234 18.300  7.300  0.766
AtomPair CA 113 CA 227 SOGFUNC 2  7.738  3.717  0.179 18.300  7.300  0.821
AtomPair CA 113 CA 230 SOGFUNC 2  8.507  2.654  0.234 18.300  7.300  0.766
AtomPair CA 113 CA 231 SOGFUNC 2  8.917  3.717  0.179 18.300  7.300  0.821
AtomPair CA 113 CA 238 SOGFUNC 2  9.446  2.956  0.215 18.300  7.300  0.785
AtomPair CA 113 CA 239 SOGFUNC 3  9.443  2.956  0.191  9.493  2.956  0.191 18.300  7.300  0.618
AtomPair CA 113 CA 240 SOGFUNC 2  9.821  2.956  0.215 18.300  7.300  0.785
AtomPair CA 113 CA 262 SOGFUNC 2  8.150  2.956  0.215 18.300  7.300  0.785
AtomPair CA 113 CA 265 SOGFUNC 2  9.088  2.956  0.215 18.300  7.300  0.785
AtomPair CA 113 CA 266 SOGFUNC 2  9.730  2.956  0.215 18.300  7.300  0.785
AtomPair CA 113 CA 267 SOGFUNC 2  9.206  2.956  0.215 18.300  7.300  0.785
AtomPair CA 113 CA 268 SOGFUNC 2  7.909  2.956  0.215 18.300  7.300  0.785
AtomPair CA 113 CA 269 SOGFUNC 8  9.126  3.513  0.119  9.144  3.513  0.119  9.279  2.956  0.141  9.572  3.513  0.119  9.595  3.513  0.119  9.730  3.717  0.112  9.736  4.151  0.100 18.300  7.300  0.171
AtomPair CA 113 CA 271 SOGFUNC 3  6.896  2.956  0.197  8.491  3.513  0.166 18.300  7.300  0.638
AtomPair CA 114 CA 119 SOGFUNC 2  8.309  2.654  0.234 18.300  7.300  0.766
AtomPair CA 114 CA 209 SOGFUNC 2  8.845  2.956  0.215 18.300  7.300  0.785
AtomPair CA 114 CA 210 SOGFUNC 8  9.257  2.956  0.121  9.377  2.956  0.121  9.561  2.956  0.121  9.563  2.956  0.121  9.564  2.956  0.121  9.818  2.754  0.130  9.895  2.956  0.121 18.300  7.300  0.147
AtomPair CA 114 CA 211 SOGFUNC 10  7.009  2.956  0.118  7.720  2.956  0.118  8.328  2.956  0.118  8.638  3.513  0.100  8.778  3.513  0.100  8.834  3.513  0.100  8.903  3.513  0.100  8.961  3.513  0.100  9.343  3.513  0.100 18.300  7.300  0.048
AtomPair CA 114 CA 212 SOGFUNC 10  5.167  2.956  0.107  5.252  2.956  0.107  5.335  2.956  0.107  5.368  2.956  0.107  5.434  2.956  0.107  5.662  3.717  0.085  5.879  2.956  0.107  6.269  2.654  0.120  6.415  2.956  0.107 18.300  7.300  0.043
AtomPair CA 114 CA 213 SOGFUNC 10  4.717  2.956  0.097  4.818  2.956  0.097  4.844  2.654  0.108  4.943  2.956  0.097  4.970  2.108  0.135  5.013  2.956  0.097  5.015  3.513  0.081  5.071  2.956  0.097  5.230  2.956  0.097  5.242  2.956  0.097
AtomPair CA 114 CA 214 SOGFUNC 10  5.773  2.956  0.091  5.791  2.108  0.127  5.813  2.108  0.127  5.818  2.956  0.091  5.825  2.956  0.091  5.827  2.654  0.101  5.896  2.956  0.091  5.936  2.956  0.091  6.238  2.654  0.101  6.385  2.956  0.091
AtomPair CA 114 CA 215 SOGFUNC 10  8.058  1.871  0.134  8.209  2.956  0.085  8.282  2.956  0.085  8.287  2.956  0.085  8.287  2.108  0.119  8.290  2.956  0.085  8.305  2.956  0.085  8.393  2.108  0.119  8.758  2.956  0.085  8.971  2.108  0.119
AtomPair CA 114 CA 227 SOGFUNC 3  7.939  2.956  0.187  9.619  2.654  0.208 18.300  7.300  0.605
AtomPair CA 114 CA 228 SOGFUNC 2  7.329  2.108  0.278 18.300  7.300  0.722
AtomPair CA 114 CA 231 SOGFUNC 2  8.255  2.654  0.234 18.300  7.300  0.766
AtomPair CA 114 CA 232 SOGFUNC 2  9.180  2.956  0.215 18.300  7.300  0.785
AtomPair CA 114 CA 239 SOGFUNC 2  9.909  2.956  0.215 18.300  7.300  0.785
AtomPair CA 114 CA 240 SOGFUNC 4  9.320  2.956  0.171  9.524  2.956  0.171  9.525  2.956  0.171 18.300  7.300  0.486
AtomPair CA 114 CA 247 SOGFUNC 2  8.961  2.956  0.215 18.300  7.300  0.785
AtomPair CA 114 CA 248 SOGFUNC 2  9.308  2.956  0.215 18.300  7.300  0.785
AtomPair CA 114 CA 249 SOGFUNC 2  8.027  2.654  0.234 18.300  7.300  0.766
AtomPair CA 114 CA 250 SOGFUNC 2  8.281  2.108  0.278 18.300  7.300  0.722
AtomPair CA 114 CA 257 SOGFUNC 2  8.801  2.956  0.215 18.300  7.300  0.785
AtomPair CA 114 CA 267 SOGFUNC 2  9.756  2.956  0.215 18.300  7.300  0.785
AtomPair CA 114 CA 268 SOGFUNC 9  8.842  2.956  0.119  8.863  2.956  0.119  8.929  2.956  0.119  9.040  2.956  0.119  9.077  2.956  0.119  9.097  3.717  0.095  9.200  3.717  0.095  9.241  2.956  0.119 18.300  7.300  0.096
AtomPair CA 114 CA 269 SOGFUNC 8  7.245  2.956  0.132  7.664  2.956  0.132  7.864  2.956  0.132  7.960  3.717  0.105  8.056  2.956  0.132  8.100  3.717  0.105  8.165  3.717  0.105 18.300  7.300  0.160
AtomPair CA 114 CA 270 SOGFUNC 2  9.977  3.513  0.188 18.300  7.300  0.812
AtomPair CA 114 CA 271 SOGFUNC 8  7.887  3.513  0.131  9.464  4.151  0.111  9.659  4.151  0.111  9.697  3.717  0.124  9.697  4.151  0.111  9.840  4.151  0.111  9.840  4.151  0.111 18.300  7.300  0.189
AtomPair CA 115 CA 210 SOGFUNC 8  8.507  2.956  0.122  8.570  2.956  0.122  8.595  2.956  0.122  8.763  2.956  0.122  9.152  2.956  0.122  9.261  2.956  0.122  9.574  2.956  0.122 18.300  7.300  0.148
AtomPair CA 115 CA 211 SOGFUNC 6  9.258  2.956  0.149  9.508  3.513  0.125  9.633  3.513  0.125  9.892  2.956  0.149  9.997  2.956  0.149 18.300  7.300  0.302
AtomPair CA 115 CA 212 SOGFUNC 10  6.952  2.956  0.100  7.024  2.956  0.100  7.042  2.956  0.100  7.167  2.956  0.100  7.254  2.956  0.100  7.387  3.717  0.079  7.855  2.108  0.140  8.171  2.108  0.140  8.509  2.956  0.100 18.300  7.300  0.040
AtomPair CA 115 CA 213 SOGFUNC 10  5.406  2.956  0.093  5.897  2.108  0.130  6.288  2.956  0.093  6.466  2.108  0.130  6.509  2.956  0.093  6.515  2.956  0.093  6.526  2.956  0.093  6.616  2.956  0.093  6.631  2.956  0.093  6.633  2.956  0.093
AtomPair CA 115 CA 214 SOGFUNC 10  4.410  2.956  0.082  4.652  2.108  0.115  4.706  2.108  0.115  4.727  2.956  0.082  4.737  1.871  0.130  4.748  2.956  0.082  4.789  2.956  0.082  4.794  2.956  0.082  4.878  2.108  0.115  4.921  2.108  0.115
AtomPair CA 115 CA 215 SOGFUNC 10  5.687  1.871  0.134  6.025  2.108  0.119  6.335  2.108  0.119  6.418  2.956  0.085  6.447  2.956  0.085  6.502  2.956  0.085  6.533  2.956  0.085  6.623  2.956  0.085  6.663  2.956  0.085  6.795  2.108  0.119
AtomPair CA 115 CA 216 SOGFUNC 10  7.876  2.108  0.120  8.542  2.956  0.085  8.586  2.956  0.085  8.677  2.654  0.095  8.708  2.654  0.095  8.757  2.654  0.095  8.842  1.871  0.135  8.970  2.956  0.085  8.978  2.956  0.085  9.518  2.108  0.120
AtomPair CA 115 CA 218 SOGFUNC 2  7.734  2.108  0.278 18.300  7.300  0.722
AtomPair CA 115 CA 220 SOGFUNC 2  8.803  2.956  0.215 18.300  7.300  0.785
AtomPair CA 115 CA 221 SOGFUNC 2  6.710  2.108  0.278 18.300  7.300  0.722
AtomPair CA 115 CA 222 SOGFUNC 2  8.695  2.108  0.278 18.300  7.300  0.722
AtomPair CA 115 CA 223 SOGFUNC 2  7.797  2.108  0.278 18.300  7.300  0.722
AtomPair CA 115 CA 226 SOGFUNC 2  7.854  1.871  0.302 18.300  7.300  0.698
AtomPair CA 115 CA 227 SOGFUNC 2  6.690  2.956  0.215 18.300  7.300  0.785
AtomPair CA 115 CA 228 SOGFUNC 2  7.841  2.108  0.278 18.300  7.300  0.722
AtomPair CA 115 CA 240 SOGFUNC 3  8.821  2.956  0.191  9.996  2.956  0.191 18.300  7.300  0.618
AtomPair CA 115 CA 241 SOGFUNC 10  9.160  2.956  0.100  9.312  2.956  0.100  9.432  2.956  0.100  9.451  2.956  0.100  9.461  2.956  0.100  9.488  2.956  0.100  9.490  2.956  0.100  9.496  2.956  0.100  9.499  2.956  0.100  9.924  2.956  0.100
AtomPair CA 115 CA 245 SOGFUNC 2  9.941  2.108  0.278 18.300  7.300  0.722
AtomPair CA 115 CA 246 SOGFUNC 2  8.797  2.108  0.278 18.300  7.300  0.722
AtomPair CA 115 CA 247 SOGFUNC 2  6.134  2.956  0.215 18.300  7.300  0.785
AtomPair CA 115 CA 248 SOGFUNC 3  7.856  2.108  0.232  9.163  2.108  0.232 18.300  7.300  0.536
AtomPair CA 115 CA 249 SOGFUNC 3  7.696  1.871  0.254  9.536  2.108  0.225 18.300  7.300  0.521
AtomPair CA 115 CA 250 SOGFUNC 3  8.842  2.654  0.194  9.317  2.108  0.244 18.300  7.300  0.563
AtomPair CA 115 CA 251 SOGFUNC 2  8.401  2.956  0.215 18.300  7.300  0.785
AtomPair CA 115 CA 258 SOGFUNC 2  9.005  2.956  0.215 18.300  7.300  0.785
AtomPair CA 115 CA 262 SOGFUNC 2  9.676  2.108  0.278 18.300  7.300  0.722
AtomPair CA 115 CA 264 SOGFUNC 2  8.277  2.956  0.215 18.300  7.300  0.785
AtomPair CA 115 CA 267 SOGFUNC 2  9.061  2.956  0.215 18.300  7.300  0.785
AtomPair CA 115 CA 268 SOGFUNC 9  9.339  2.956  0.114  9.546  2.956  0.114  9.548  2.956  0.114  9.556  2.956  0.114  9.571  2.956  0.114  9.634  2.108  0.159  9.840  3.717  0.090  9.926  3.717  0.090 18.300  7.300  0.092
AtomPair CA 115 CA 269 SOGFUNC 8  8.521  2.956  0.128  9.058  2.956  0.128  9.238  2.956  0.128  9.286  2.956  0.128  9.467  3.717  0.102  9.630  3.717  0.102  9.795  2.956  0.128 18.300  7.300  0.156
AtomPair CA 116 CA 121 SOGFUNC 3  8.854  2.956  0.187  9.857  2.654  0.208 18.300  7.300  0.605
AtomPair CA 116 CA 194 SOGFUNC 2  9.446  1.871  0.302 18.300  7.300  0.698
AtomPair CA 116 CA 212 SOGFUNC 2  8.276  1.871  0.302 18.300  7.300  0.698
AtomPair CA 116 CA 213 SOGFUNC 10  7.669  2.956  0.087  7.831  2.654  0.097  8.425  2.654  0.097  8.441  2.956  0.087  8.463  2.956  0.087  8.464  2.956  0.087  8.549  2.108  0.123  8.575  2.108  0.123  8.625  2.108  0.123  8.629  2.956  0.087
AtomPair CA 116 CA 214 SOGFUNC 10  5.258  2.956  0.083  5.390  2.956  0.083  5.394  2.108  0.117  5.479  2.956  0.083  5.482  2.108  0.117  5.566  2.108  0.117  5.620  2.956  0.083  5.969  2.654  0.093  6.308  2.654  0.093  7.726  1.871  0.131
AtomPair CA 116 CA 215 SOGFUNC 10  4.483  2.654  0.094  4.521  2.956  0.084  4.539  2.956  0.084  4.549  2.956  0.084  4.578  2.108  0.118  4.637  1.871  0.133  4.724  2.108  0.118  4.752  2.108  0.118  4.882  1.871  0.133 18.300  7.300  0.034
AtomPair CA 116 CA 216 SOGFUNC 10  5.659  2.654  0.102  5.847  2.108  0.128  5.926  2.108  0.128  5.970  2.108  0.128  6.021  2.956  0.091  6.053  2.956  0.091  6.104  2.956  0.091  6.126  2.654  0.102  6.792  2.654  0.102 18.300  7.300  0.037
AtomPair CA 116 CA 217 SOGFUNC 10  7.527  2.956  0.096  7.536  2.956  0.096  7.590  2.108  0.134  7.719  2.956  0.096  7.736  2.956  0.096  7.863  2.108  0.134  7.889  2.654  0.107  8.295  2.654  0.107  9.719  2.956  0.096 18.300  7.300  0.039
AtomPair CA 116 CA 219 SOGFUNC 2  7.617  2.654  0.234 18.300  7.300  0.766
AtomPair CA 116 CA 220 SOGFUNC 2  9.794  2.956  0.215 18.300  7.300  0.785
AtomPair CA 116 CA 221 SOGFUNC 3  7.020  1.871  0.271  9.046  2.956  0.172 18.300  7.300  0.557
AtomPair CA 116 CA 222 SOGFUNC 3  6.670  2.956  0.177  9.471  2.108  0.249 18.300  7.300  0.574
AtomPair CA 116 CA 223 SOGFUNC 3  8.229  2.108  0.225  9.145  1.871  0.254 18.300  7.300  0.521
AtomPair CA 116 CA 224 SOGFUNC 2  7.556  2.956  0.215 18.300  7.300  0.785
AtomPair CA 116 CA 226 SOGFUNC 2  6.745  1.871  0.302 18.300  7.300  0.698
AtomPair CA 116 CA 227 SOGFUNC 3  6.632  2.654  0.204  7.958  2.654  0.204 18.300  7.300  0.593
AtomPair CA 116 CA 228 SOGFUNC 2  6.759  2.654  0.234 18.300  7.300  0.766
AtomPair CA 116 CA 230 SOGFUNC 3  8.799  1.871  0.266  9.073  2.654  0.188 18.300  7.300  0.546
AtomPair CA 116 CA 233 SOGFUNC 2  9.875  2.654  0.234 18.300  7.300  0.766
AtomPair CA 116 CA 240 SOGFUNC 2  9.658  2.956  0.215 18.300  7.300  0.785
AtomPair CA 116 CA 241 SOGFUNC 8  8.998  2.956  0.111  9.053  2.956  0.111  9.099  2.956  0.111  9.123  2.956  0.111  9.281  2.956  0.111  9.328  2.108  0.155  9.499  2.108  0.155 18.300  7.300  0.135
AtomPair CA 116 CA 242 SOGFUNC 10  9.007  2.956  0.104  9.164  2.956  0.104  9.213  2.956  0.104  9.274  3.717  0.083  9.512  2.956  0.104  9.563  2.108  0.146  9.582  2.956  0.104  9.817  2.956  0.104  9.882  2.956  0.104 18.300  7.300  0.042
AtomPair CA 116 CA 243 SOGFUNC 5  9.678  2.956  0.156  9.764  2.956  0.156  9.951  2.956  0.156  9.962  2.956  0.156 18.300  7.300  0.378
AtomPair CA 116 CA 246 SOGFUNC 2  9.481  2.956  0.215 18.300  7.300  0.785
AtomPair CA 116 CA 247 SOGFUNC 3  8.694  1.871  0.266  9.075  2.654  0.188 18.300  7.300  0.546
AtomPair CA 116 CA 248 SOGFUNC 2  6.154  2.108  0.278 18.300  7.300  0.722
AtomPair CA 116 CA 249 SOGFUNC 2  7.829  2.956  0.215 18.300  7.300  0.785
AtomPair CA 116 CA 250 SOGFUNC 2  7.898  2.654  0.234 18.300  7.300  0.766
AtomPair CA 116 CA 251 SOGFUNC 2  8.987  2.654  0.234 18.300  7.300  0.766
AtomPair CA 116 CA 264 SOGFUNC 2  9.840  2.956  0.215 18.300  7.300  0.785
AtomPair CA 116 CA 265 SOGFUNC 8  7.832  2.108  0.149  7.954  2.956  0.106  8.057  2.956  0.106  8.097  2.108  0.149  8.112  2.956  0.106  8.139  2.108  0.149  8.388  2.956  0.106 18.300  7.300  0.129
AtomPair CA 116 CA 268 SOGFUNC 8  8.502  2.956  0.111  8.626  3.717  0.088  8.683  2.108  0.156  8.704  2.108  0.156  8.749  2.108  0.156  8.778  3.717  0.088  8.965  2.956  0.111 18.300  7.300  0.135
AtomPair CA 116 CA 269 SOGFUNC 8  8.763  2.956  0.122  9.227  2.956  0.122  9.275  3.717  0.097  9.376  3.717  0.097  9.413  2.956  0.122  9.493  2.108  0.171  9.791  2.956  0.122 18.300  7.300  0.148
AtomPair CA 117 CA 122 SOGFUNC 10  8.313  2.654  0.099  8.748  2.654  0.099  8.789  2.956  0.089  8.990  1.871  0.140  9.010  2.108  0.125  9.059  2.654  0.099  9.160  2.956  0.089  9.784  2.654  0.099  9.924  2.108  0.125 18.300  7.300  0.036
AtomPair CA 117 CA 194 SOGFUNC 2  6.535  2.956  0.215 18.300  7.300  0.785
AtomPair CA 117 CA 195 SOGFUNC 3  7.118  2.956  0.187  9.580  2.654  0.208 18.300  7.300  0.605
AtomPair CA 117 CA 196 SOGFUNC 2  9.534  2.956  0.215 18.300  7.300  0.785
AtomPair CA 117 CA 197 SOGFUNC 2  8.952  2.108  0.278 18.300  7.300  0.722
AtomPair CA 117 CA 198 SOGFUNC 2  9.378  3.513  0.188 18.300  7.300  0.812
AtomPair CA 117 CA 199 SOGFUNC 2  8.705  2.956  0.215 18.300  7.300  0.785
AtomPair CA 117 CA 213 SOGFUNC 2  8.317  2.654  0.234 18.300  7.300  0.766
AtomPair CA 117 CA 214 SOGFUNC 10  7.307  2.956  0.089  7.325  2.654  0.099  7.527  2.108  0.125  7.555  2.108  0.125  7.659  2.108  0.125  7.691  2.108  0.125  7.787  2.956  0.089  8.035  2.956  0.089  8.439  2.654  0.099 18.300  7.300  0.036
AtomPair CA 117 CA 215 SOGFUNC 10  5.999  2.654  0.084  6.021  2.108  0.106  6.082  1.871  0.119  6.185  2.108  0.106  6.185  2.108  0.106  6.189  2.108  0.106  6.262  1.871  0.119  6.266  2.108  0.106  7.640  1.871  0.119 18.300  7.300  0.031
AtomPair CA 117 CA 216 SOGFUNC 9  4.750  1.871  0.143  4.752  2.108  0.127  4.779  1.871  0.143  4.798  2.956  0.090  4.806  2.956  0.090  4.896  2.956  0.090  4.898  2.654  0.101  4.901  1.871  0.143 18.300  7.300  0.073
AtomPair CA 117 CA 217 SOGFUNC 9  5.885  2.956  0.087  6.160  1.871  0.138  6.176  2.654  0.097  6.233  2.108  0.122  6.234  2.956  0.087  6.265  2.108  0.122  6.294  1.871  0.138  6.347  1.871  0.138 18.300  7.300  0.071
AtomPair CA 117 CA 218 SOGFUNC 9  8.225  1.871  0.127  8.287  1.871  0.127  8.302  1.871  0.127  8.339  1.871  0.127  8.363  1.871  0.127  8.373  1.871  0.127  8.470  2.654  0.090  8.864  2.956  0.081 18.300  7.300  0.065
AtomPair CA 117 CA 220 SOGFUNC 2  9.264  2.956  0.215 18.300  7.300  0.785
AtomPair CA 117 CA 221 SOGFUNC 3  6.250  2.108  0.249  9.885  2.956  0.177 18.300  7.300  0.574
AtomPair CA 117 CA 222 SOGFUNC 3  6.978  2.654  0.194  8.802  2.108  0.244 18.300  7.300  0.563
AtomPair CA 117 CA 223 SOGFUNC 3  9.195  2.956  0.191  9.646  2.956  0.191 18.300  7.300  0.618
AtomPair CA 117 CA 224 SOGFUNC 2  8.740  2.654  0.234 18.300  7.300  0.766
AtomPair CA 117 CA 225 SOGFUNC 2  8.920  2.108  0.278 18.300  7.300  0.722
AtomPair CA 117 CA 226 SOGFUNC 2  6.076  2.654  0.234 18.300  7.300  0.766
AtomPair CA 117 CA 227 SOGFUNC 3  6.677  2.654  0.208  7.969  2.956  0.187 18.300  7.300  0.605
AtomPair CA 117 CA 228 SOGFUNC 2  6.448  2.654  0.234 18.300  7.300  0.766
AtomPair CA 117 CA 230 SOGFUNC 4  9.169  2.108  0.221  9.180  2.956  0.157  9.647  2.654  0.175 18.300  7.300  0.446
AtomPair CA 117 CA 231 SOGFUNC 9  7.741  2.108  0.135  8.100  2.108  0.135  8.436  1.871  0.152  8.559  2.956  0.096  8.835  2.956  0.096  8.948  2.654  0.107  8.985  2.956  0.096  9.042  2.654  0.107 18.300  7.300  0.078
AtomPair CA 117 CA 234 SOGFUNC 7  8.412  2.654  0.140  9.011  2.654  0.140  9.100  2.956  0.126  9.114  2.654  0.140  9.784  2.956  0.126  9.896  2.956  0.126 18.300  7.300  0.203
AtomPair CA 117 CA 235 SOGFUNC 5  9.152  2.108  0.174  9.285  2.108  0.174  9.482  2.108  0.174  9.932  2.108  0.174 18.300  7.300  0.302
AtomPair CA 117 CA 241 SOGFUNC 5  9.753  2.956  0.156  9.777  2.956  0.156  9.887  2.956  0.156  9.909  2.956  0.156 18.300  7.300  0.378
AtomPair CA 117 CA 243 SOGFUNC 9  9.290  2.108  0.135  9.488  2.956  0.096  9.507  2.108  0.135  9.536  2.956  0.096  9.621  2.108  0.135  9.712  2.956  0.096  9.722  2.956  0.096  9.757  2.108  0.135 18.300  7.300  0.078
AtomPair CA 117 CA 248 SOGFUNC 2  9.066  1.871  0.302 18.300  7.300  0.698
AtomPair CA 117 CA 250 SOGFUNC 2  9.515  2.956  0.215 18.300  7.300  0.785
AtomPair CA 117 CA 251 SOGFUNC 2  9.794  2.956  0.215 18.300  7.300  0.785
AtomPair CA 117 CA 252 SOGFUNC 2  8.790  3.717  0.179 18.300  7.300  0.821
AtomPair CA 117 CA 253 SOGFUNC 2  8.663  2.956  0.215 18.300  7.300  0.785
AtomPair CA 117 CA 260 SOGFUNC 2  8.765  2.956  0.215 18.300  7.300  0.785
AtomPair CA 117 CA 264 SOGFUNC 2  9.562  2.956  0.215 18.300  7.300  0.785
AtomPair CA 118 CA 123 SOGFUNC 2  9.833  2.956  0.215 18.300  7.300  0.785
AtomPair CA 118 CA 131 SOGFUNC 2  9.421  2.108  0.278 18.300  7.300  0.722
AtomPair CA 118 CA 132 SOGFUNC 2  9.910  2.108  0.278 18.300  7.300  0.722
AtomPair CA 118 CA 194 SOGFUNC 2  8.585  2.956  0.215 18.300  7.300  0.785
AtomPair CA 118 CA 195 SOGFUNC 3  6.675  2.108  0.249  8.841  2.956  0.177 18.300  7.300  0.574
AtomPair CA 118 CA 196 SOGFUNC 3  7.601  2.108  0.249  9.851  2.956  0.177 18.300  7.300  0.574
AtomPair CA 118 CA 197 SOGFUNC 3  8.241  2.956  0.177  9.871  2.108  0.249 18.300  7.300  0.574
AtomPair CA 118 CA 198 SOGFUNC 3  7.146  2.956  0.177  9.217  2.108  0.249 18.300  7.300  0.574
AtomPair CA 118 CA 199 SOGFUNC 3  5.592  2.654  0.194  9.678  2.108  0.244 18.300  7.300  0.563
AtomPair CA 118 CA 200 SOGFUNC 3  7.203  2.956  0.177  8.960  2.108  0.249 18.300  7.300  0.574
AtomPair CA 118 CA 202 SOGFUNC 2  9.458  2.956  0.215 18.300  7.300  0.785
AtomPair CA 118 CA 203 SOGFUNC 2  8.095  2.956  0.215 18.300  7.300  0.785
AtomPair CA 118 CA 215 SOGFUNC 9  7.954  2.654  0.106  7.957  1.871  0.151  8.025  1.871  0.151  8.045  2.956  0.095  8.091  2.956  0.095  8.211  2.956  0.095  8.222  2.956  0.095  8.245  2.108  0.134 18.300  7.300  0.077
AtomPair CA 118 CA 216 SOGFUNC 9  5.808  2.654  0.112  5.914  2.956  0.101  6.012  2.108  0.142  6.028  2.956  0.101  6.084  2.956  0.101  6.089  2.956  0.101  6.090  1.871  0.159  6.306  2.956  0.101 18.300  7.300  0.082
AtomPair CA 118 CA 217 SOGFUNC 9  4.628  2.654  0.112  4.692  2.956  0.100  4.738  2.956  0.100  4.816  2.956  0.100  4.836  2.108  0.141  4.843  2.108  0.141  4.880  2.654  0.112  4.962  2.654  0.112 18.300  7.300  0.081
AtomPair CA 118 CA 218 SOGFUNC 9  5.779  2.654  0.093  5.837  2.108  0.117  5.849  2.108  0.117  5.871  2.654  0.093  5.894  1.871  0.132  5.956  2.108  0.117  6.078  1.871  0.132  7.053  1.871  0.132 18.300  7.300  0.068
AtomPair CA 118 CA 219 SOGFUNC 9  8.761  2.108  0.124  8.764  2.654  0.098  8.778  2.654  0.098  8.785  2.108  0.124  8.833  2.654  0.098  8.847  2.108  0.124  9.143  1.871  0.139  9.801  2.108  0.124 18.300  7.300  0.071
AtomPair CA 118 CA 221 SOGFUNC 4  8.172  2.654  0.187  9.171  2.956  0.168  9.373  2.956  0.168 18.300  7.300  0.477
AtomPair CA 118 CA 222 SOGFUNC 2  6.430  2.108  0.278 18.300  7.300  0.722
AtomPair CA 118 CA 223 SOGFUNC 3  8.989  2.108  0.232  9.423  2.108  0.232 18.300  7.300  0.536
AtomPair CA 118 CA 224 SOGFUNC 3  7.264  2.654  0.194  9.438  2.108  0.244 18.300  7.300  0.563
AtomPair CA 118 CA 225 SOGFUNC 3  8.380  2.108  0.232  9.315  2.108  0.232 18.300  7.300  0.536
AtomPair CA 118 CA 226 SOGFUNC 4  5.518  2.654  0.187  8.350  2.956  0.168  8.689  2.956  0.168 18.300  7.300  0.477
AtomPair CA 118 CA 227 SOGFUNC 3  5.835  1.871  0.271  7.382  2.956  0.172 18.300  7.300  0.557
AtomPair CA 118 CA 228 SOGFUNC 3  7.625  2.108  0.249  9.921  2.956  0.177 18.300  7.300  0.574
AtomPair CA 118 CA 229 SOGFUNC 3  8.150  2.956  0.187  8.198  2.654  0.208 18.300  7.300  0.605
AtomPair CA 118 CA 230 SOGFUNC 3  6.362  2.654  0.188  7.426  1.871  0.266 18.300  7.300  0.546
AtomPair CA 118 CA 231 SOGFUNC 10  7.976  2.108  0.129  8.304  2.108  0.129  8.321  1.871  0.145  8.718  2.956  0.092  8.861  2.956  0.092  8.874  2.956  0.092  8.892  2.654  0.102  9.084  2.956  0.092  9.929  2.956  0.092 18.300  7.300  0.037
AtomPair CA 118 CA 243 SOGFUNC 2  9.717  2.956  0.215 18.300  7.300  0.785
AtomPair CA 118 CA 244 SOGFUNC 9  9.352  2.956  0.100  9.382  2.108  0.140  9.480  2.956  0.100  9.521  2.956  0.100  9.602  2.956  0.100  9.651  2.108  0.140  9.688  2.108  0.140  9.838  2.956  0.100 18.300  7.300  0.081
AtomPair CA 118 CA 249 SOGFUNC 2  9.393  1.871  0.302 18.300  7.300  0.698
AtomPair CA 118 CA 250 SOGFUNC 2  6.836  2.654  0.234 18.300  7.300  0.766
AtomPair CA 118 CA 251 SOGFUNC 9  8.412  2.956  0.096  8.641  2.108  0.135  8.824  2.108  0.135  8.857  2.108  0.135  9.137  2.108  0.135  9.239  3.717  0.076  9.274  3.717  0.076  9.374  2.108  0.135 18.300  7.300  0.078
AtomPair CA 118 CA 252 SOGFUNC 7  8.298  2.654  0.119  9.267  2.108  0.150  9.548  2.108  0.150  9.568  2.108  0.150  9.636  2.108  0.150  9.990  2.956  0.107 18.300  7.300  0.173
AtomPair CA 118 CA 253 SOGFUNC 9  8.393  2.956  0.096  8.692  2.654  0.107  8.782  2.956  0.096  8.849  2.108  0.135  8.970  1.871  0.152  9.006  2.654  0.107  9.094  2.956  0.096  9.498  2.108  0.135 18.300  7.300  0.078
AtomPair CA 118 CA 254 SOGFUNC 8  8.165  2.956  0.116  8.490  2.956  0.116  8.505  2.956  0.116  8.715  2.108  0.163  8.726  2.956  0.116  8.761  2.956  0.116  8.818  2.956  0.116 18.300  7.300  0.141
AtomPair CA 118 CA 261 SOGFUNC 8  8.511  2.108  0.163  8.747  2.956  0.116  8.793  2.956  0.116  9.143  2.956  0.116  9.217  2.956  0.116  9.363  2.956  0.116  9.741  2.956  0.116 18.300  7.300  0.141
AtomPair CA 118 CA 265 SOGFUNC 7  9.543  2.956  0.129  9.685  2.654  0.144  9.795  2.956  0.129  9.832  2.956  0.129  9.913  2.956  0.129  9.932  2.956  0.129 18.300  7.300  0.209
AtomPair CA 119 CA 127 SOGFUNC 2  9.341  3.513  0.188 18.300  7.300  0.812
AtomPair CA 119 CA 131 SOGFUNC 2  9.240  2.108  0.278 18.300  7.300  0.722
AtomPair CA 119 CA 195 SOGFUNC 3  8.614  2.108  0.249  9.636  2.956  0.177 18.300  7.300  0.574
AtomPair CA 119 CA 196 SOGFUNC 3  9.237  3.973  0.159  9.742  4.214  0.150 18.300  7.300  0.691
AtomPair CA 119 CA 197 SOGFUNC 2  8.153  2.108  0.278 18.300  7.300  0.722
AtomPair CA 119 CA 198 SOGFUNC 3  5.846  3.513  0.153  8.529  2.108  0.256 18.300  7.300  0.591
AtomPair CA 119 CA 199 SOGFUNC 3  4.759  2.956  0.177  7.553  2.108  0.249 18.300  7.300  0.574
AtomPair CA 119 CA 200 SOGFUNC 3  5.045  4.214  0.146  5.898  3.391  0.181 18.300  7.300  0.673
AtomPair CA 119 CA 201 SOGFUNC 3  7.537  2.108  0.245  8.712  2.754  0.188 18.300  7.300  0.567
AtomPair CA 119 CA 202 SOGFUNC 2  8.838  2.108  0.278 18.300  7.300  0.722
AtomPair CA 119 CA 203 SOGFUNC 3  7.492  3.973  0.153  9.526  3.391  0.180 18.300  7.300  0.667
AtomPair CA 119 CA 204 SOGFUNC 2  8.430  2.956  0.215 18.300  7.300  0.785
AtomPair CA 119 CA 215 SOGFUNC 2  7.893  2.108  0.278 18.300  7.300  0.722
AtomPair CA 119 CA 216 SOGFUNC 9  7.533  2.654  0.123  7.776  2.956  0.111  7.829  2.654  0.123  7.838  2.956  0.111  7.876  2.956  0.111  7.960  2.956  0.111  8.115  2.956  0.111  8.281  2.956  0.111 18.300  7.300  0.090
AtomPair CA 119 CA 217 SOGFUNC 9  6.039  2.956  0.094  6.102  2.956  0.094  6.171  2.956  0.094  6.180  2.956  0.094  6.224  1.871  0.148  6.429  1.871  0.148  6.521  1.871  0.148  7.333  2.654  0.104 18.300  7.300  0.076
AtomPair CA 119 CA 218 SOGFUNC 9  4.531  2.108  0.114  4.597  1.871  0.128  4.662  1.871  0.128  4.736  2.654  0.090  4.759  1.871  0.128  4.787  1.871  0.128  4.878  1.871  0.128  9.936  2.654  0.090 18.300  7.300  0.066
AtomPair CA 119 CA 219 SOGFUNC 8  6.778  2.654  0.127  6.805  2.956  0.114  6.910  2.956  0.114  6.984  2.654  0.127  6.989  2.654  0.127  7.014  2.654  0.127  7.052  2.654  0.127 18.300  7.300  0.138
AtomPair CA 119 CA 220 SOGFUNC 8  9.469  2.956  0.122  9.500  2.956  0.122  9.617  2.956  0.122  9.629  2.956  0.122  9.889  2.956  0.122  9.931  2.956  0.122  9.988  2.956  0.122 18.300  7.300  0.148
AtomPair CA 119 CA 222 SOGFUNC 9  7.681  2.956  0.097  7.692  2.956  0.097  7.719  2.956  0.097  7.802  2.956  0.097  7.949  2.108  0.136  8.033  1.871  0.153  8.085  2.654  0.108  9.403  2.108  0.136 18.300  7.300  0.079
AtomPair CA 119 CA 224 SOGFUNC 9  7.698  2.956  0.114  8.672  2.956  0.114  8.936  2.956  0.114  8.984  2.956  0.114  9.030  2.956  0.114  9.047  2.956  0.114  9.187  2.956  0.114  9.201  2.956  0.114 18.300  7.300  0.092
AtomPair CA 119 CA 225 SOGFUNC 10  6.324  2.956  0.101  6.686  2.956  0.101  6.782  2.956  0.101  6.961  2.956  0.101  6.990  2.956  0.101  7.077  2.108  0.142  7.128  2.956  0.101  7.722  2.754  0.109  9.949  2.956  0.101 18.300  7.300  0.041
AtomPair CA 119 CA 226 SOGFUNC 10  5.949  2.956  0.086  8.063  2.108  0.121  8.496  2.108  0.121  8.589  2.956  0.086  8.644  2.108  0.121  8.965  2.108  0.121  9.030  2.956  0.086  9.070  2.956  0.086  9.158  2.956  0.086  9.223  2.956  0.086
AtomPair CA 119 CA 227 SOGFUNC 10  5.567  4.041  0.103  7.442  3.973  0.105  7.635  3.973  0.105  7.718  3.973  0.105  7.963  3.973  0.105  8.164  3.973  0.105  8.283  3.973  0.105  8.318  3.973  0.105  8.332  3.973  0.105 18.300  7.300  0.057
AtomPair CA 119 CA 228 SOGFUNC 4  7.166  2.108  0.225  9.800  2.956  0.160  9.887  2.956  0.160 18.300  7.300  0.454
AtomPair CA 119 CA 229 SOGFUNC 4  6.622  2.654  0.175  7.082  2.956  0.157  9.712  2.108  0.221 18.300  7.300  0.446
AtomPair CA 119 CA 230 SOGFUNC 10  6.157  2.108  0.127  6.666  2.956  0.090  7.834  2.654  0.100  7.939  2.654  0.100  7.985  2.654  0.100  8.052  2.956  0.090  8.146  2.956  0.090  8.207  2.654  0.100  8.217  2.654  0.100  8.237  2.654  0.100
AtomPair CA 119 CA 231 SOGFUNC 10  6.350  2.654  0.114  6.473  2.654  0.114  6.769  2.956  0.103  6.780  2.956  0.103  7.373  2.654  0.114  7.447  2.956  0.103  7.524  2.956  0.103  7.547  2.956  0.103  9.971  2.956  0.103 18.300  7.300  0.042
AtomPair CA 119 CA 232 SOGFUNC 2  9.978  3.973  0.170 18.300  7.300  0.830
AtomPair CA 119 CA 233 SOGFUNC 3  8.492  2.956  0.197  8.666  3.513  0.166 18.300  7.300  0.638
AtomPair CA 119 CA 234 SOGFUNC 2  9.723  2.956  0.215 18.300  7.300  0.785
AtomPair CA 119 CA 245 SOGFUNC 8  9.799  2.956  0.122  9.801  2.956  0.122  9.832  2.956  0.122  9.837  2.956  0.122  9.885  2.956  0.122  9.980  2.956  0.122  9.995  2.956  0.122 18.300  7.300  0.148
AtomPair CA 119 CA 246 SOGFUNC 2  9.936  2.108  0.278 18.300  7.300  0.722
AtomPair CA 119 CA 249 SOGFUNC 4  9.947  2.956  0.171  9.993  2.956  0.171  9.998  2.956  0.171 18.300  7.300  0.486
AtomPair CA 119 CA 250 SOGFUNC 9  8.702  2.654  0.102  8.754  2.108  0.128  8.818  2.108  0.128  8.981  2.108  0.128  9.012  2.654  0.102  9.070  2.654  0.102  9.221  1.871  0.144  9.954  2.956  0.091 18.300  7.300  0.074
AtomPair CA 119 CA 251 SOGFUNC 8  6.042  2.108  0.143  6.112  2.108  0.143  6.223  2.108  0.143  6.254  2.108  0.143  6.303  2.956  0.102  6.351  2.956  0.102  6.538  2.956  0.102 18.300  7.300  0.124
AtomPair CA 119 CA 252 SOGFUNC 8  7.747  2.956  0.122  8.226  2.956  0.122  8.313  2.956  0.122  8.319  2.956  0.122  8.345  2.956  0.122  8.360  2.956  0.122  8.518  2.956  0.122 18.300  7.300  0.148
AtomPair CA 119 CA 253 SOGFUNC 8  7.814  2.956  0.106  8.193  2.108  0.149  8.274  1.871  0.168  8.302  2.956  0.106  8.358  2.654  0.118  8.506  2.956  0.106  8.690  2.654  0.118 18.300  7.300  0.129
AtomPair CA 119 CA 254 SOGFUNC 8  8.991  2.956  0.125  9.410  2.956  0.125  9.427  3.717  0.099  9.457  2.956  0.125  9.460  2.956  0.125  9.542  2.956  0.125  9.883  2.956  0.125 18.300  7.300  0.152
AtomPair CA 120 CA 125 SOGFUNC 8  9.626  3.973  0.120  9.739  4.041  0.118  9.827  4.041  0.118  9.837  4.041  0.118  9.881  4.041  0.118  9.885  4.490  0.106  9.914  4.490  0.106 18.300  7.300  0.196
AtomPair CA 120 CA 127 SOGFUNC 2  7.925  2.956  0.215 18.300  7.300  0.785
AtomPair CA 120 CA 129 SOGFUNC 2  9.923  3.513  0.188 18.300  7.300  0.812
AtomPair CA 120 CA 130 SOGFUNC 3  7.482  2.956  0.197  9.417  3.513  0.166 18.300  7.300  0.638
AtomPair CA 120 CA 131 SOGFUNC 3  8.915  3.391  0.175  9.307  3.391  0.175 18.300  7.300  0.650
AtomPair CA 120 CA 194 SOGFUNC 2  8.493  2.108  0.278 18.300  7.300  0.722
AtomPair CA 120 CA 195 SOGFUNC 2  6.725  3.973  0.170 18.300  7.300  0.830
AtomPair CA 120 CA 196 SOGFUNC 2  6.459  3.391  0.193 18.300  7.300  0.807
AtomPair CA 120 CA 197 SOGFUNC 3  6.149  3.391  0.180  7.169  3.973  0.153 18.300  7.300  0.667
AtomPair CA 120 CA 198 SOGFUNC 8  4.720  3.513  0.080  8.064  3.973  0.071  8.720  2.108  0.133  9.461  1.871  0.150  9.473  1.871  0.150  9.525  1.871  0.150  9.953  1.871  0.150 18.300  7.300  0.115
AtomPair CA 120 CA 199 SOGFUNC 3  6.269  3.973  0.155  6.546  3.677  0.168 18.300  7.300  0.677
AtomPair CA 120 CA 200 SOGFUNC 4  5.014  3.391  0.160  7.295  3.391  0.160  8.256  3.391  0.160 18.300  7.300  0.520
AtomPair CA 120 CA 201 SOGFUNC 3  5.279  3.677  0.169  9.288  4.214  0.148 18.300  7.300  0.683
AtomPair CA 120 CA 202 SOGFUNC 3  8.378  3.973  0.159  8.885  4.214  0.150 18.300  7.300  0.691
AtomPair CA 120 CA 203 SOGFUNC 2  8.651  3.391  0.193 18.300  7.300  0.807
AtomPair CA 120 CA 204 SOGFUNC 2  7.394  3.973  0.170 18.300  7.300  0.830
AtomPair CA 120 CA 216 SOGFUNC 8  7.661  2.956  0.095  7.720  2.956  0.095  7.832  2.956  0.095  8.106  1.871  0.150  8.115  1.871  0.150  8.135  1.871  0.150  8.215  1.871  0.150 18.300  7.300  0.115
AtomPair CA 120 CA 217 SOGFUNC 8  7.755  2.108  0.130  7.875  2.108  0.130  7.927  2.108  0.130  8.108  1.871  0.146  8.208  2.654  0.103  8.356  1.871  0.146  8.390  2.654  0.103 18.300  7.300  0.112
AtomPair CA 120 CA 218 SOGFUNC 8  7.188  2.108  0.119  7.196  2.108  0.119  7.239  2.108  0.119  7.539  1.871  0.135  7.598  1.871  0.135  7.615  1.871  0.135  7.934  1.871  0.135 18.300  7.300  0.103
AtomPair CA 120 CA 223 SOGFUNC 2  9.727  2.108  0.278 18.300  7.300  0.722
AtomPair CA 120 CA 224 SOGFUNC 6  6.980  2.956  0.116  9.844  2.108  0.162  9.922  2.108  0.162  9.922  2.108  0.162  9.995  2.108  0.162 18.300  7.300  0.234
AtomPair CA 120 CA 225 SOGFUNC 10  6.949  1.871  0.128  7.010  1.871  0.128  7.106  1.871  0.128  7.177  1.871  0.128  7.352  2.956  0.081  7.369  2.108  0.113  7.451  2.956  0.081  7.908  2.108  0.113  9.434  3.513  0.068 18.300  7.300  0.033
AtomPair CA 120 CA 226 SOGFUNC 10  7.395  3.391  0.108  8.159  3.973  0.092  8.898  3.391  0.108  9.244  3.391  0.108  9.486  3.391  0.108  9.506  3.973  0.092  9.535  3.973  0.092  9.554  3.973  0.092  9.603  3.391  0.108  9.697  3.973  0.092
AtomPair CA 120 CA 227 SOGFUNC 9  5.981  3.973  0.113  8.585  3.973  0.113  8.736  3.973  0.113  8.740  3.973  0.113  8.879  4.041  0.111  8.933  4.041  0.111  9.090  4.333  0.103  9.219  4.333  0.103 18.300  7.300  0.122
AtomPair CA 120 CA 228 SOGFUNC 3  7.925  3.391  0.180  8.718  3.973  0.153 18.300  7.300  0.667
AtomPair CA 120 CA 229 SOGFUNC 7  5.868  2.956  0.125  9.377  2.108  0.175  9.770  2.956  0.125  9.790  2.956  0.125  9.814  2.956  0.125  9.864  2.956  0.125 18.300  7.300  0.202
AtomPair CA 120 CA 230 SOGFUNC 10  6.259  2.654  0.096  6.278  2.956  0.087  6.295  2.654  0.096  6.603  2.654  0.096  6.708  2.956  0.087  6.912  1.871  0.137  6.940  2.654  0.096  6.983  2.654  0.096  7.879  2.956  0.087  9.771  2.108  0.121
AtomPair CA 120 CA 231 SOGFUNC 9  5.691  3.973  0.113  6.225  3.973  0.113  6.372  3.973  0.113  6.379  3.973  0.113  6.611  4.333  0.104  6.663  4.333  0.104  6.812  4.333  0.104  7.411  4.041  0.111 18.300  7.300  0.123
AtomPair CA 120 CA 232 SOGFUNC 3  9.482  3.973  0.157  9.985  3.973  0.157 18.300  7.300  0.685
AtomPair CA 120 CA 233 SOGFUNC 3  8.838  3.973  0.155  9.989  3.677  0.168 18.300  7.300  0.677
AtomPair CA 120 CA 234 SOGFUNC 9  8.161  2.956  0.110  8.226  3.513  0.092  8.340  2.956  0.110  8.423  2.956  0.110  8.690  2.654  0.122  8.761  2.654  0.122  9.046  2.654  0.122  9.078  2.654  0.122 18.300  7.300  0.089
AtomPair CA 120 CA 251 SOGFUNC 8  9.070  1.871  0.144  9.115  1.871  0.144  9.116  1.871  0.144  9.246  1.871  0.144  9.545  2.956  0.091  9.592  2.956  0.091  9.708  2.108  0.128 18.300  7.300  0.111
AtomPair CA 121 CA 126 SOGFUNC 6  9.884  3.973  0.130  9.915  3.973  0.130  9.941  3.973  0.130  9.953  3.973  0.130  9.977  3.973  0.130 18.300  7.300  0.352
AtomPair CA 121 CA 127 SOGFUNC 2  8.635  3.973  0.170 18.300  7.300  0.830
AtomPair CA 121 CA 128 SOGFUNC 2  8.714  3.513  0.188 18.300  7.300  0.812
AtomPair CA 121 CA 129 SOGFUNC 2  9.027  3.513  0.188 18.300  7.300  0.812
AtomPair CA 121 CA 130 SOGFUNC 3  5.565  4.490  0.143  9.093  4.214  0.153 18.300  7.300  0.704
AtomPair CA 121 CA 131 SOGFUNC 3  6.103  3.973  0.157  6.563  3.973  0.157 18.300  7.300  0.685
AtomPair CA 121 CA 132 SOGFUNC 3  8.368  4.214  0.151  8.725  4.214  0.151 18.300  7.300  0.698
AtomPair CA 121 CA 133 SOGFUNC 3  8.977  3.973  0.159  9.390  4.214  0.150 18.300  7.300  0.691
AtomPair CA 121 CA 135 SOGFUNC 2  9.851  3.973  0.170 18.300  7.300  0.830
AtomPair CA 121 CA 136 SOGFUNC 2  9.742  4.490  0.153 18.300  7.300  0.847
AtomPair CA 121 CA 194 SOGFUNC 2  7.795  3.973  0.170 18.300  7.300  0.830
AtomPair CA 121 CA 195 SOGFUNC 3  4.983  3.973  0.157  8.437  3.973  0.157 18.300  7.300  0.685
AtomPair CA 121 CA 196 SOGFUNC 3  6.367  3.973  0.157  7.208  3.973  0.157 18.300  7.300  0.685
AtomPair CA 121 CA 197 SOGFUNC 4  6.871  4.214  0.140  7.856  3.973  0.148  9.751  3.973  0.148 18.300  7.300  0.564
AtomPair CA 121 CA 198 SOGFUNC 10  6.276  3.973  0.094  6.531  3.391  0.110  6.638  3.391  0.110  6.668  3.391  0.110  6.844  3.973  0.094  6.860  3.973  0.094  6.896  3.973  0.094  7.057  3.391  0.110  7.963  4.214  0.089  9.427  3.973  0.094
AtomPair CA 121 CA 199 SOGFUNC 7  4.696  4.214  0.116  7.207  3.973  0.123  7.247  3.973  0.123  7.339  3.973  0.123  8.278  3.973  0.123  9.694  3.973  0.123 18.300  7.300  0.268
AtomPair CA 121 CA 200 SOGFUNC 10  5.769  3.973  0.099  7.786  3.973  0.099  7.812  3.973  0.099  7.900  3.973  0.099  8.473  3.391  0.116  9.633  3.391  0.116  9.667  3.391  0.116  9.809  3.973  0.099  9.975  3.973  0.099 18.300  7.300  0.054
AtomPair CA 121 CA 201 SOGFUNC 10  6.789  4.214  0.091  7.844  3.973  0.097  8.589  3.973  0.097  8.653  3.973  0.097  8.972  3.391  0.113  9.001  3.391  0.113  9.028  3.391  0.113  9.085  3.391  0.113  9.198  3.391  0.113 18.300  7.300  0.053
AtomPair CA 121 CA 202 SOGFUNC 9  5.957  3.973  0.101  9.147  3.391  0.119  9.203  3.391  0.119  9.210  3.973  0.101  9.296  3.973  0.101  9.299  3.391  0.119  9.409  3.391  0.119  9.567  3.677  0.110 18.300  7.300  0.110
AtomPair CA 121 CA 203 SOGFUNC 9  7.462  3.391  0.124  8.409  3.973  0.106  8.480  3.973  0.106  8.537  3.973  0.106  8.579  3.391  0.124  8.582  3.391  0.124  8.641  4.333  0.097  8.693  4.333  0.097 18.300  7.300  0.115
AtomPair CA 121 CA 205 SOGFUNC 2  9.375  3.973  0.170 18.300  7.300  0.830
AtomPair CA 121 CA 206 SOGFUNC 2  8.134  3.973  0.170 18.300  7.300  0.830
AtomPair CA 121 CA 215 SOGFUNC 2  9.952  3.391  0.193 18.300  7.300  0.807
AtomPair CA 121 CA 221 SOGFUNC 2  7.434  2.956  0.215 18.300  7.300  0.785
AtomPair CA 121 CA 222 SOGFUNC 2  8.337  2.956  0.215 18.300  7.300  0.785
AtomPair CA 121 CA 224 SOGFUNC 9  9.210  2.108  0.142  9.498  2.108  0.142  9.522  2.108  0.142  9.589  2.956  0.101  9.800  3.513  0.085  9.861  2.956  0.101  9.866  2.956  0.101  9.937  2.956  0.101 18.300  7.300  0.082
AtomPair CA 121 CA 225 SOGFUNC 9  6.157  3.391  0.118  6.409  3.391  0.118  6.415  3.391  0.118  6.449  3.391  0.118  6.805  3.391  0.118  6.877  3.973  0.101  6.966  3.973  0.101  7.275  3.973  0.101 18.300  7.300  0.109
AtomPair CA 121 CA 226 SOGFUNC 10  7.389  3.973  0.099  8.022  3.391  0.116  8.252  4.490  0.088  8.568  3.391  0.116  8.860  3.391  0.116  8.964  3.391  0.116  9.282  4.214  0.094  9.481  3.973  0.099  9.512  3.973  0.099 18.300  7.300  0.054
AtomPair CA 121 CA 227 SOGFUNC 9  7.324  3.973  0.106  9.190  3.973  0.106  9.310  3.973  0.106  9.526  3.391  0.124  9.662  3.973  0.106  9.665  3.973  0.106  9.694  3.391  0.124  9.791  3.973  0.106 18.300  7.300  0.115
AtomPair CA 121 CA 228 SOGFUNC 2  8.691  3.973  0.170 18.300  7.300  0.830
AtomPair CA 121 CA 229 SOGFUNC 9  5.616  4.041  0.108  8.653  3.973  0.110  8.672  3.973  0.110  8.681  3.973  0.110  8.846  3.973  0.110  8.867  3.973  0.110  8.945  3.973  0.110  9.175  3.973  0.110 18.300  7.300  0.120
AtomPair CA 121 CA 230 SOGFUNC 10  5.760  3.391  0.124  5.824  4.041  0.104  5.969  4.041  0.104  6.000  3.973  0.106  6.085  4.533  0.093  6.120  4.533  0.093  6.308  4.041  0.104  7.059  3.973  0.106  9.332  3.973  0.106 18.300  7.300  0.058
AtomPair CA 121 CA 231 SOGFUNC 10  7.577  3.391  0.122  7.866  4.333  0.096  7.879  3.391  0.122  7.962  3.973  0.104  8.078  4.490  0.092  8.180  4.490  0.092  8.500  3.973  0.104  9.325  3.973  0.104  9.787  3.973  0.104 18.300  7.300  0.057
AtomPair CA 121 CA 232 SOGFUNC 2  8.151  3.973  0.170 18.300  7.300  0.830
AtomPair CA 121 CA 233 SOGFUNC 2  6.014  3.973  0.170 18.300  7.300  0.830
AtomPair CA 121 CA 234 SOGFUNC 9  8.892  3.973  0.110  8.932  3.973  0.110  8.955  3.973  0.110  8.958  4.041  0.108  8.966  3.973  0.110  9.001  3.973  0.110  9.092  3.973  0.110  9.665  3.973  0.110 18.300  7.300  0.120
AtomPair CA 121 CA 236 SOGFUNC 2  9.300  2.956  0.215 18.300  7.300  0.785
AtomPair CA 122 CA 127 SOGFUNC 2  7.474  3.973  0.170 18.300  7.300  0.830
AtomPair CA 122 CA 128 SOGFUNC 3  8.792  4.214  0.150  9.122  3.973  0.159 18.300  7.300  0.691
AtomPair CA 122 CA 129 SOGFUNC 3  8.585  3.677  0.166  9.806  3.677  0.166 18.300  7.300  0.668
AtomPair CA 122 CA 130 SOGFUNC 4  4.904  3.973  0.145  8.662  3.677  0.157  9.896  3.973  0.145 18.300  7.300  0.553
AtomPair CA 122 CA 131 SOGFUNC 3  4.839  3.391  0.175  5.070  3.391  0.175 18.300  7.300  0.650
AtomPair CA 122 CA 132 SOGFUNC 4  5.231  3.391  0.167  5.869  3.677  0.154  9.093  4.214  0.135 18.300  7.300  0.544
AtomPair CA 122 CA 133 SOGFUNC 4  5.734  3.391  0.164  5.789  3.391  0.164  8.956  3.973  0.140 18.300  7.300  0.533
AtomPair CA 122 CA 134 SOGFUNC 5  8.604  3.391  0.149  9.269  3.677  0.137  9.635  3.391  0.149  9.747  3.391  0.149 18.300  7.300  0.415
AtomPair CA 122 CA 135 SOGFUNC 2  8.881  3.677  0.181 18.300  7.300  0.819
AtomPair CA 122 CA 136 SOGFUNC 2  8.299  3.973  0.170 18.300  7.300  0.830
AtomPair CA 122 CA 192 SOGFUNC 2  9.479  2.108  0.278 18.300  7.300  0.722
AtomPair CA 122 CA 194 SOGFUNC 3  9.389  3.391  0.175  9.914  3.391  0.175 18.300  7.300  0.650
AtomPair CA 122 CA 195 SOGFUNC 3  5.713  3.391  0.175  7.586  3.391  0.175 18.300  7.300  0.650
AtomPair CA 122 CA 196 SOGFUNC 3  5.233  3.391  0.175  5.605  3.391  0.175 18.300  7.300  0.650
AtomPair CA 122 CA 197 SOGFUNC 3  6.478  3.391  0.175  8.407  3.391  0.175 18.300  7.300  0.650
AtomPair CA 122 CA 198 SOGFUNC 10  7.734  3.391  0.111  8.462  3.973  0.095  8.611  3.973  0.095  8.684  3.973  0.095  8.834  3.677  0.103  9.072  3.973  0.095  9.293  3.973  0.095  9.309  3.391  0.111  9.397  3.391  0.111  9.399  4.214  0.089
AtomPair CA 122 CA 199 SOGFUNC 5  7.732  3.391  0.158  8.897  3.973  0.134  8.931  3.973  0.134  8.960  3.973  0.134 18.300  7.300  0.439
AtomPair CA 122 CA 200 SOGFUNC 9  8.182  3.973  0.104  8.961  3.391  0.122  8.998  3.973  0.104  9.057  3.391  0.122  9.297  3.391  0.122  9.948  3.973  0.104  9.950  3.973  0.104  9.986  3.973  0.104 18.300  7.300  0.113
AtomPair CA 122 CA 201 SOGFUNC 9  6.387  4.214  0.104  8.213  3.973  0.111  8.336  3.973  0.111  8.371  3.973  0.111  8.671  3.973  0.111  8.765  3.973  0.111  8.766  3.973  0.111  9.044  3.973  0.111 18.300  7.300  0.121
AtomPair CA 122 CA 202 SOGFUNC 9  4.917  3.973  0.106  7.042  3.973  0.106  7.070  3.973  0.106  7.125  3.973  0.106  7.178  3.973  0.106  7.742  3.391  0.124  7.794  3.391  0.124  8.020  3.973  0.106 18.300  7.300  0.115
AtomPair CA 122 CA 203 SOGFUNC 9  5.195  4.214  0.101  5.412  4.041  0.105  5.554  3.973  0.107  5.616  3.973  0.107  5.698  4.041  0.105  5.986  3.973  0.107  6.115  3.391  0.125  6.115  3.391  0.125 18.300  7.300  0.117
AtomPair CA 122 CA 204 SOGFUNC 9  7.038  3.973  0.111  7.117  3.973  0.111  7.153  3.973  0.111  7.308  3.973  0.111  7.372  3.973  0.111  7.575  3.973  0.111  7.712  3.973  0.111  8.687  4.214  0.104 18.300  7.300  0.121
AtomPair CA 122 CA 205 SOGFUNC 2  8.669  3.973  0.170 18.300  7.300  0.830
AtomPair CA 122 CA 206 SOGFUNC 9  7.531  3.973  0.106  9.099  3.973  0.106  9.130  3.973  0.106  9.180  3.973  0.106  9.254  3.973  0.106  9.317  3.973  0.106  9.642  3.391  0.124  9.705  3.391  0.124 18.300  7.300  0.115
AtomPair CA 122 CA 207 SOGFUNC 8  7.561  3.973  0.111  7.941  3.973  0.111  7.954  3.973  0.111  8.127  3.973  0.111  8.156  3.973  0.111  8.569  3.391  0.131  8.594  3.391  0.131 18.300  7.300  0.182
AtomPair CA 122 CA 221 SOGFUNC 2  9.967  2.956  0.215 18.300  7.300  0.785
AtomPair CA 122 CA 222 SOGFUNC 2  7.968  2.108  0.278 18.300  7.300  0.722
AtomPair CA 122 CA 223 SOGFUNC 2  9.394  2.108  0.278 18.300  7.300  0.722
AtomPair CA 122 CA 225 SOGFUNC 9  9.180  3.973  0.104  9.374  3.973  0.104  9.462  3.973  0.104  9.485  3.391  0.122  9.519  3.973  0.104  9.595  3.973  0.104  9.642  3.391  0.122  9.817  3.391  0.122 18.300  7.300  0.113
AtomPair CA 122 CA 226 SOGFUNC 3  7.048  3.973  0.157  9.704  3.973  0.157 18.300  7.300  0.685
AtomPair CA 122 CA 227 SOGFUNC 2  7.027  4.333  0.158 18.300  7.300  0.842
AtomPair CA 122 CA 228 SOGFUNC 2  8.572  3.973  0.170 18.300  7.300  0.830
AtomPair CA 122 CA 229 SOGFUNC 9  6.434  3.973  0.106  8.013  3.973  0.106  8.300  3.391  0.124  8.341  3.973  0.106  8.475  3.973  0.106  8.500  3.973  0.106  8.506  3.391  0.124  8.652  3.973  0.106 18.300  7.300  0.115
AtomPair CA 122 CA 230 SOGFUNC 9  5.388  4.041  0.109  5.432  4.041  0.109  5.433  3.973  0.111  5.452  4.041  0.109  5.520  4.041  0.109  5.543  4.041  0.109  5.844  4.041  0.109  8.274  3.973  0.111 18.300  7.300  0.121
AtomPair CA 122 CA 231 SOGFUNC 9  7.057  4.041  0.110  7.142  3.973  0.112  7.157  3.973  0.112  7.176  3.973  0.112  7.378  3.973  0.112  7.513  4.041  0.110  7.751  3.973  0.112  9.959  4.665  0.096 18.300  7.300  0.122
AtomPair CA 122 CA 232 SOGFUNC 8  7.376  4.490  0.104  9.621  4.490  0.104  9.720  3.391  0.138  9.735  4.490  0.104  9.774  3.973  0.117  9.783  4.490  0.104  9.818  3.391  0.138 18.300  7.300  0.192
AtomPair CA 122 CA 233 SOGFUNC 9  6.024  3.973  0.114  7.890  4.490  0.101  7.907  3.973  0.114  8.048  4.490  0.101  8.090  4.490  0.101  8.253  3.973  0.114  8.254  3.973  0.114  8.473  3.973  0.114 18.300  7.300  0.124
AtomPair CA 122 CA 234 SOGFUNC 9  5.899  3.391  0.126  5.913  4.490  0.095  5.995  3.391  0.126  6.121  4.041  0.106  6.134  4.041  0.106  6.198  3.973  0.108  6.349  3.973  0.108  9.756  3.973  0.108 18.300  7.300  0.117
AtomPair CA 122 CA 235 SOGFUNC 8  9.496  3.973  0.116  9.496  3.973  0.116  9.559  3.973  0.116  9.641  3.973  0.116  9.711  3.973  0.116  9.814  3.973  0.116  9.864  3.973  0.116 18.300  7.300  0.189
AtomPair CA 122 CA 236 SOGFUNC 2  8.038  2.956  0.215 18.300  7.300  0.785
AtomPair CA 122 CA 237 SOGFUNC 7  9.430  2.108  0.166  9.484  2.108  0.166  9.676  2.956  0.119  9.871  2.956  0.119  9.951  2.956  0.119  9.974  2.956  0.119 18.300  7.300  0.192
AtomPair CA 123 CA 128 SOGFUNC 3  5.465  4.214  0.150  7.018  3.973  0.159 18.300  7.300  0.691
AtomPair CA 123 CA 129 SOGFUNC 3  6.314  4.214  0.151  8.291  4.214  0.151 18.300  7.300  0.698
AtomPair CA 123 CA 130 SOGFUNC 4  3.785  3.973  0.144  7.737  3.391  0.169  8.277  4.214  0.136 18.300  7.300  0.550
AtomPair CA 123 CA 131 SOGFUNC 10  4.898  3.677  0.110  5.080  3.973  0.101  9.266  3.973  0.101  9.433  3.973  0.101  9.479  3.973  0.101  9.602  4.214  0.096  9.625  3.391  0.119  9.718  3.391  0.119  9.768  4.214  0.096 18.300  7.300  0.055
AtomPair CA 123 CA 132 SOGFUNC 4  4.963  4.214  0.139  5.899  4.214  0.139  7.504  3.677  0.159 18.300  7.300  0.562
AtomPair CA 123 CA 133 SOGFUNC 7  4.895  3.973  0.119  6.048  3.391  0.140  6.397  3.677  0.129  9.114  4.214  0.112  9.187  4.214  0.112  9.928  3.677  0.129 18.300  7.300  0.259
AtomPair CA 123 CA 134 SOGFUNC 9  5.965  4.214  0.099  8.235  3.391  0.122  8.449  3.973  0.105  8.562  3.973  0.105  9.254  3.677  0.113  9.627  4.214  0.099  9.858  3.391  0.122  9.982  3.391  0.122 18.300  7.300  0.114
AtomPair CA 123 CA 135 SOGFUNC 2  7.893  4.665  0.148 18.300  7.300  0.852
AtomPair CA 123 CA 193 SOGFUNC 2  9.525  3.973  0.170 18.300  7.300  0.830
AtomPair CA 123 CA 195 SOGFUNC 3  8.945  3.973  0.157  9.478  3.973  0.157 18.300  7.300  0.685
AtomPair CA 123 CA 196 SOGFUNC 3  5.513  3.973  0.155  8.803  3.677  0.168 18.300  7.300  0.677
AtomPair CA 123 CA 197 SOGFUNC 3  5.238  4.214  0.150  8.649  3.973  0.159 18.300  7.300  0.691
AtomPair CA 123 CA 198 SOGFUNC 3  6.355  3.391  0.180  7.867  3.973  0.153 18.300  7.300  0.667
AtomPair CA 123 CA 199 SOGFUNC 5  8.138  3.973  0.129  9.612  3.391  0.151  9.673  3.391  0.151  9.725  3.391  0.151 18.300  7.300  0.420
AtomPair CA 123 CA 200 SOGFUNC 8  6.235  3.391  0.129  9.264  3.973  0.110  9.275  3.973  0.110  9.328  4.214  0.104  9.755  3.391  0.129  9.842  3.677  0.119  9.905  3.677  0.119 18.300  7.300  0.180
AtomPair CA 123 CA 201 SOGFUNC 9  5.194  3.677  0.109  8.064  3.391  0.118  8.258  3.391  0.118  8.336  3.391  0.118  8.381  3.391  0.118  8.714  3.973  0.101  8.801  3.973  0.101  8.886  3.677  0.109 18.300  7.300  0.110
AtomPair CA 123 CA 202 SOGFUNC 9  5.688  3.677  0.114  5.796  3.677  0.114  5.803  3.391  0.124  6.017  3.677  0.114  6.219  3.973  0.106  6.500  4.214  0.100  6.680  4.214  0.100  6.735  3.677  0.114 18.300  7.300  0.115
AtomPair CA 123 CA 203 SOGFUNC 9  4.483  3.391  0.116  4.877  3.391  0.116  4.898  3.391  0.116  4.968  3.391  0.116  5.047  3.391  0.116  5.163  3.973  0.099  5.269  3.973  0.099  7.018  3.391  0.116 18.300  7.300  0.108
AtomPair CA 123 CA 204 SOGFUNC 8  4.861  3.973  0.119  4.998  4.214  0.112  5.073  3.973  0.119  5.096  4.214  0.112  5.346  3.973  0.119  5.399  4.214  0.112  5.464  4.214  0.112 18.300  7.300  0.194
AtomPair CA 123 CA 205 SOGFUNC 8  8.403  4.214  0.113  8.626  4.214  0.113  8.636  3.677  0.129  8.642  4.214  0.113  8.895  4.214  0.113  8.981  4.214  0.113  9.028  4.214  0.113 18.300  7.300  0.195
AtomPair CA 123 CA 206 SOGFUNC 8  8.435  3.391  0.123  8.572  3.391  0.123  8.648  3.391  0.123  8.787  3.391  0.123  8.830  3.391  0.123  8.879  3.973  0.105  8.907  3.973  0.105 18.300  7.300  0.172
AtomPair CA 123 CA 207 SOGFUNC 8  6.812  3.973  0.107  7.460  3.391  0.126  7.463  3.391  0.126  7.520  3.391  0.126  7.638  3.391  0.126  7.728  3.973  0.107  7.778  3.973  0.107 18.300  7.300  0.175
AtomPair CA 123 CA 208 SOGFUNC 2  9.701  4.214  0.161 18.300  7.300  0.839
AtomPair CA 123 CA 226 SOGFUNC 2  9.700  4.490  0.153 18.300  7.300  0.847
AtomPair CA 123 CA 228 SOGFUNC 2  7.784  3.391  0.193 18.300  7.300  0.807
AtomPair CA 123 CA 229 SOGFUNC 9  7.032  3.391  0.119  7.107  3.391  0.119  7.749  3.391  0.119  7.875  3.973  0.101  7.962  3.391  0.119  8.136  3.973  0.101  8.165  3.677  0.110  8.285  3.973  0.101 18.300  7.300  0.110
AtomPair CA 123 CA 230 SOGFUNC 8  5.706  3.391  0.123  5.743  3.391  0.123  5.907  3.391  0.123  6.149  3.391  0.123  6.207  3.391  0.123  6.288  3.973  0.105  6.292  3.973  0.105 18.300  7.300  0.172
AtomPair CA 123 CA 231 SOGFUNC 8  8.055  3.391  0.123  8.169  3.391  0.123  8.202  3.391  0.123  8.214  3.973  0.105  8.275  3.973  0.105  8.361  3.391  0.123  8.427  3.391  0.123 18.300  7.300  0.172
AtomPair CA 123 CA 232 SOGFUNC 9  9.152  3.973  0.109  9.502  3.973  0.109  9.532  3.973  0.109  9.646  3.391  0.128  9.660  3.973  0.109  9.672  4.214  0.103  9.773  3.973  0.109  9.826  4.214  0.103 18.300  7.300  0.119
AtomPair CA 123 CA 233 SOGFUNC 9  6.710  3.391  0.123  6.782  3.973  0.105  6.888  3.973  0.105  6.985  4.214  0.099  7.229  3.973  0.105  7.231  3.973  0.105  7.401  3.391  0.123  9.059  3.391  0.123 18.300  7.300  0.114
AtomPair CA 123 CA 234 SOGFUNC 8  5.574  3.973  0.107  5.593  3.973  0.107  5.681  3.973  0.107  5.720  3.391  0.126  5.796  3.391  0.126  5.830  3.391  0.126  6.086  3.391  0.126 18.300  7.300  0.175
AtomPair CA 123 CA 235 SOGFUNC 8  9.341  3.973  0.105  9.344  3.973  0.105  9.428  3.391  0.123  9.510  3.391  0.123  9.574  3.391  0.123  9.660  3.391  0.123  9.863  3.391  0.123 18.300  7.300  0.172
AtomPair CA 123 CA 236 SOGFUNC 4  9.887  4.214  0.142  9.934  4.214  0.142  9.993  4.214  0.142 18.300  7.300  0.574
AtomPair CA 123 CA 237 SOGFUNC 8  7.915  2.956  0.108  7.930  2.956  0.108  8.300  2.108  0.152  8.466  2.108  0.152  8.538  2.754  0.116  8.656  2.754  0.116  8.669  2.754  0.116 18.300  7.300  0.131
AtomPair CA 123 CA 238 SOGFUNC 4  9.813  2.956  0.160  9.894  2.956  0.160  9.920  2.108  0.225 18.300  7.300  0.454
AtomPair CA 124 CA 129 SOGFUNC 3  5.258  4.214  0.151  8.451  4.214  0.151 18.300  7.300  0.698
AtomPair CA 124 CA 130 SOGFUNC 7  6.186  4.214  0.119  7.074  4.214  0.119  8.898  3.973  0.127  9.570  4.214  0.119  9.861  4.214  0.119  9.897  4.214  0.119 18.300  7.300  0.276
AtomPair CA 124 CA 131 SOGFUNC 10  4.111  3.391  0.111  7.349  3.391  0.111  7.404  3.973  0.095  7.471  3.973  0.095  7.480  3.973  0.095  7.587  3.973  0.095  7.731  3.391  0.111  8.320  3.973  0.095  8.732  3.677  0.103  9.662  4.214  0.089
AtomPair CA 124 CA 132 SOGFUNC 6  5.308  4.214  0.121  7.657  3.391  0.150  7.967  4.214  0.121  9.747  4.214  0.121  9.973  3.677  0.138 18.300  7.300  0.349
AtomPair CA 124 CA 133 SOGFUNC 9  4.623  3.973  0.114  5.031  4.214  0.108  8.048  3.973  0.114  8.265  4.214  0.108  8.400  4.214  0.108  8.732  4.214  0.108  9.277  4.214  0.108  9.907  4.214  0.108 18.300  7.300  0.124
AtomPair CA 124 CA 134 SOGFUNC 10  4.590  4.214  0.093  5.194  3.973  0.098  6.169  3.973  0.098  6.232  3.973  0.098  6.738  3.973  0.098  6.866  3.391  0.115  7.290  3.391  0.115  7.586  3.391  0.115  7.809  3.391  0.115 18.300  7.300  0.053
AtomPair CA 124 CA 135 SOGFUNC 10  6.850  3.973  0.106  7.513  4.665  0.091  8.333  3.973  0.106  8.505  3.973  0.106  9.174  3.973  0.106  9.227  3.973  0.106  9.369  3.973  0.106  9.371  3.973  0.106  9.688  3.973  0.106 18.300  7.300  0.058
AtomPair CA 124 CA 136 SOGFUNC 3  8.622  4.214  0.151  9.957  4.214  0.151 18.300  7.300  0.698
AtomPair CA 124 CA 139 SOGFUNC 2  9.926  3.973  0.170 18.300  7.300  0.830
AtomPair CA 124 CA 196 SOGFUNC 3  9.017  3.973  0.159  9.592  4.214  0.150 18.300  7.300  0.691
AtomPair CA 124 CA 197 SOGFUNC 3  6.984  3.973  0.159  8.743  4.214  0.150 18.300  7.300  0.691
AtomPair CA 124 CA 198 SOGFUNC 9  4.946  3.973  0.102  8.173  3.391  0.120  8.255  3.391  0.120  8.282  3.391  0.120  8.404  3.391  0.120  8.542  3.973  0.102  8.638  3.973  0.102  8.781  3.973  0.102 18.300  7.300  0.111
AtomPair CA 124 CA 199 SOGFUNC 5  6.626  3.973  0.138  6.653  3.973  0.138  6.655  3.973  0.138  7.362  3.973  0.138 18.300  7.300  0.449
AtomPair CA 124 CA 200 SOGFUNC 9  6.113  3.973  0.108  6.142  3.973  0.108  6.346  3.973  0.108  6.543  3.973  0.108  6.562  3.391  0.127  6.681  3.973  0.108  6.723  3.973  0.108  7.068  3.973  0.108 18.300  7.300  0.118
AtomPair CA 124 CA 201 SOGFUNC 9  6.201  3.973  0.106  6.203  3.973  0.106  6.229  3.391  0.124  6.352  3.973  0.106  6.363  3.973  0.106  6.387  3.391  0.124  6.432  3.973  0.106  7.825  3.973  0.106 18.300  7.300  0.115
AtomPair CA 124 CA 202 SOGFUNC 9  4.467  3.973  0.104  4.629  3.677  0.112  4.686  3.973  0.104  4.723  4.214  0.098  4.771  3.391  0.122  4.843  3.391  0.122  4.900  3.391  0.122  9.473  3.973  0.104 18.300  7.300  0.113
AtomPair CA 124 CA 203 SOGFUNC 8  5.586  3.973  0.107  5.758  3.973  0.107  5.798  3.973  0.107  6.269  3.391  0.126  6.278  3.391  0.126  6.288  3.391  0.126  6.380  3.391  0.126 18.300  7.300  0.175
AtomPair CA 124 CA 204 SOGFUNC 8  6.387  3.973  0.116  6.580  3.973  0.116  6.618  3.973  0.116  7.246  3.973  0.116  7.262  3.973  0.116  7.302  3.973  0.116  7.451  3.973  0.116 18.300  7.300  0.189
AtomPair CA 124 CA 205 SOGFUNC 2  9.927  4.214  0.161 18.300  7.300  0.839
AtomPair CA 124 CA 207 SOGFUNC 2  9.854  3.973  0.170 18.300  7.300  0.830
AtomPair CA 124 CA 224 SOGFUNC 2  8.069  3.973  0.170 18.300  7.300  0.830
AtomPair CA 124 CA 225 SOGFUNC 3  9.162  3.973  0.153  9.830  3.391  0.180 18.300  7.300  0.667
AtomPair CA 124 CA 226 SOGFUNC 3  9.833  3.973  0.153  9.927  3.391  0.180 18.300  7.300  0.667
AtomPair CA 124 CA 228 SOGFUNC 2  6.921  3.973  0.170 18.300  7.300  0.830
AtomPair CA 124 CA 229 SOGFUNC 9  6.939  3.973  0.110  7.157  4.041  0.108  7.416  3.973  0.110  7.813  3.973  0.110  8.021  3.973  0.110  8.048  3.973  0.110  8.280  3.973  0.110  8.379  3.973  0.110 18.300  7.300  0.120
AtomPair CA 124 CA 230 SOGFUNC 8  6.706  3.973  0.116  6.869  3.973  0.116  6.958  3.973  0.116  7.420  4.041  0.114  7.521  3.973  0.116  7.625  3.973  0.116  7.766  3.973  0.116 18.300  7.300  0.189
AtomPair CA 124 CA 233 SOGFUNC 8  9.082  3.973  0.116  9.265  3.973  0.116  9.393  3.973  0.116  9.408  3.973  0.116  9.627  3.973  0.116  9.632  3.973  0.116  9.866  3.973  0.116 18.300  7.300  0.189
AtomPair CA 124 CA 234 SOGFUNC 8  9.054  3.973  0.116  9.078  3.973  0.116  9.170  3.973  0.116  9.241  3.973  0.116  9.281  3.973  0.116  9.286  3.973  0.116  9.470  3.973  0.116 18.300  7.300  0.189
AtomPair CA 125 CA 130 SOGFUNC 4  7.572  3.973  0.151  7.910  4.214  0.143  9.656  4.665  0.129 18.300  7.300  0.577
AtomPair CA 125 CA 131 SOGFUNC 10  7.303  4.214  0.101  7.942  3.973  0.107  8.224  3.973  0.107  8.260  3.973  0.107  8.305  3.973  0.107  8.358  3.973  0.107  8.544  4.214  0.101  8.581  3.973  0.107  8.664  4.214  0.101 18.300  7.300  0.058
AtomPair CA 125 CA 132 SOGFUNC 9  8.262  3.391  0.127  9.053  4.214  0.102  9.527  4.665  0.092  9.729  4.665  0.092  9.931  3.677  0.117  9.948  3.677  0.117  9.971  3.677  0.117  9.974  3.677  0.117 18.300  7.300  0.118
AtomPair CA 125 CA 133 SOGFUNC 10  4.809  3.973  0.109  7.793  3.973  0.109  7.900  4.214  0.103  8.122  4.214  0.103  8.263  4.214  0.103  8.270  4.214  0.103  8.506  4.214  0.103  8.702  4.214  0.103  8.763  4.214  0.103 18.300  7.300  0.060
AtomPair CA 125 CA 134 SOGFUNC 10  4.558  4.490  0.097  4.605  4.490  0.097  4.958  3.973  0.109  5.012  3.973  0.109  5.197  3.973  0.109  5.205  3.973  0.109  5.290  3.973  0.109  6.092  3.973  0.109  6.136  4.665  0.093 18.300  7.300  0.059
AtomPair CA 125 CA 135 SOGFUNC 10  5.227  4.490  0.097  5.327  4.490  0.097  5.703  3.973  0.110  5.809  3.973  0.110  5.990  3.973  0.110  6.021  4.214  0.103  6.056  3.973  0.110  6.246  3.973  0.110  7.586  4.665  0.094 18.300  7.300  0.060
AtomPair CA 125 CA 136 SOGFUNC 9  5.726  4.214  0.103  6.856  4.490  0.096  6.865  4.665  0.093  8.632  3.677  0.118  8.674  3.677  0.118  8.707  3.677  0.118  8.767  3.677  0.118  8.789  3.677  0.118 18.300  7.300  0.119
AtomPair CA 125 CA 137 SOGFUNC 6  9.152  3.973  0.135  9.371  4.214  0.127  9.448  4.214  0.127  9.475  4.214  0.127  9.677  4.665  0.115 18.300  7.300  0.368
AtomPair CA 125 CA 139 SOGFUNC 2  8.671  3.973  0.170 18.300  7.300  0.830
AtomPair CA 125 CA 140 SOGFUNC 6  9.724  3.973  0.133  9.759  4.490  0.118  9.764  4.490  0.118  9.780  3.973  0.133  9.848  3.973  0.133 18.300  7.300  0.363
AtomPair CA 125 CA 196 SOGFUNC 2  9.977  3.973  0.170 18.300  7.300  0.830
AtomPair CA 125 CA 197 SOGFUNC 3  8.284  3.973  0.159  9.962  4.214  0.150 18.300  7.300  0.691
AtomPair CA 125 CA 198 SOGFUNC 9  4.975  3.973  0.111  7.212  3.973  0.111  7.304  3.973  0.111  7.355  4.214  0.104  7.362  3.973  0.111  7.728  3.973  0.111  7.756  3.973  0.111  7.876  3.973  0.111 18.300  7.300  0.121
AtomPair CA 125 CA 199 SOGFUNC 5  4.958  3.973  0.138  4.994  3.973  0.138  5.083  3.973  0.138  5.383  3.973  0.138 18.300  7.300  0.449
AtomPair CA 125 CA 200 SOGFUNC 9  4.998  3.973  0.110  5.073  3.973  0.110  5.151  3.973  0.110  6.434  3.973  0.110  6.476  3.973  0.110  6.509  3.973  0.110  6.513  3.973  0.110  7.446  3.973  0.110 18.300  7.300  0.120
AtomPair CA 125 CA 201 SOGFUNC 9  7.385  4.214  0.107  7.386  4.490  0.101  7.468  4.490  0.101  7.756  3.973  0.114  7.880  3.973  0.114  7.991  3.973  0.114  8.080  3.973  0.114  8.094  3.973  0.114 18.300  7.300  0.124
AtomPair CA 125 CA 202 SOGFUNC 8  7.293  3.973  0.118  7.478  4.214  0.111  7.506  3.973  0.118  7.792  4.214  0.111  7.970  3.973  0.118  8.070  3.973  0.118  8.072  4.214  0.111 18.300  7.300  0.193
AtomPair CA 125 CA 203 SOGFUNC 8  8.769  3.973  0.119  9.093  4.490  0.105  9.207  4.490  0.105  9.784  3.973  0.119  9.787  3.973  0.119  9.809  3.973  0.119  9.847  3.973  0.119 18.300  7.300  0.194
AtomPair CA 125 CA 224 SOGFUNC 2  9.832  3.973  0.170 18.300  7.300  0.830
AtomPair CA 125 CA 225 SOGFUNC 8  7.228  3.973  0.117  7.470  3.973  0.117  7.508  3.973  0.117  7.844  3.973  0.117  8.085  3.391  0.137  8.270  4.490  0.103  8.353  4.490  0.103 18.300  7.300  0.190
AtomPair CA 125 CA 226 SOGFUNC 8  8.072  3.391  0.127  8.087  3.391  0.127  8.111  3.391  0.127  8.337  3.391  0.127  9.055  4.214  0.102  9.531  3.973  0.109  9.627  4.214  0.102 18.300  7.300  0.177
AtomPair CA 125 CA 227 SOGFUNC 2  9.939  3.973  0.170 18.300  7.300  0.830
AtomPair CA 125 CA 228 SOGFUNC 2  9.563  3.973  0.170 18.300  7.300  0.830
AtomPair CA 125 CA 229 SOGFUNC 8  6.599  4.214  0.110  6.622  3.973  0.117  6.739  3.973  0.117  6.969  3.973  0.117  7.068  3.973  0.117  7.073  3.973  0.117  7.898  3.973  0.117 18.300  7.300  0.190
AtomPair CA 125 CA 230 SOGFUNC 8  6.889  3.973  0.119  6.935  3.973  0.119  7.043  3.973  0.119  7.233  4.490  0.105  7.371  4.490  0.105  7.409  3.973  0.119  7.476  3.973  0.119 18.300  7.300  0.194
AtomPair CA 126 CA 131 SOGFUNC 10  5.598  4.665  0.092  6.947  3.391  0.127  7.123  3.391  0.127  7.247  4.490  0.096  7.284  4.490  0.096  7.390  4.490  0.096  7.483  4.490  0.096  7.581  4.490  0.096  9.917  3.677  0.117 18.300  7.300  0.059
AtomPair CA 126 CA 132 SOGFUNC 9  6.514  4.214  0.109  8.293  4.214  0.109  8.392  4.214  0.109  8.503  4.214  0.109  8.553  4.214  0.109  8.620  4.214  0.109  8.756  4.214  0.109  8.791  4.214  0.109 18.300  7.300  0.126
AtomPair CA 126 CA 133 SOGFUNC 9  3.806  4.490  0.102  8.107  4.214  0.109  8.174  3.391  0.135  8.184  4.665  0.098  8.198  3.391  0.135  8.421  4.665  0.098  8.488  4.665  0.098  8.745  4.665  0.098 18.300  7.300  0.126
AtomPair CA 126 CA 134 SOGFUNC 10  4.461  3.973  0.106  4.483  3.973  0.106  4.633  3.973  0.106  4.671  3.973  0.106  4.813  3.973  0.106  4.877  3.973  0.106  5.179  3.973  0.106  5.916  4.214  0.100  9.544  4.214  0.100 18.300  7.300  0.058
AtomPair CA 126 CA 135 SOGFUNC 9  4.742  3.973  0.113  4.986  3.973  0.113  5.032  4.490  0.100  5.043  3.973  0.113  5.119  3.973  0.113  5.341  4.665  0.097  5.981  3.973  0.113  6.073  3.973  0.113 18.300  7.300  0.123
AtomPair CA 126 CA 136 SOGFUNC 9  4.995  4.665  0.098  5.592  3.973  0.116  5.615  3.973  0.116  5.859  4.214  0.109  5.953  4.214  0.109  6.065  4.214  0.109  6.122  4.214  0.109  6.166  4.214  0.109 18.300  7.300  0.126
AtomPair CA 126 CA 137 SOGFUNC 6  5.989  4.665  0.118  6.272  4.214  0.131  6.278  4.490  0.123  6.456  4.214  0.131  6.723  4.665  0.118 18.300  7.300  0.378
AtomPair CA 126 CA 138 SOGFUNC 5  9.444  4.214  0.136  9.634  4.214  0.136  9.827  4.214  0.136  9.837  4.665  0.123 18.300  7.300  0.470
AtomPair CA 126 CA 139 SOGFUNC 8  9.009  4.214  0.111  9.145  3.973  0.118  9.151  3.973  0.118  9.159  3.973  0.118  9.339  3.973  0.118  9.559  4.214  0.111  9.607  4.214  0.111 18.300  7.300  0.193
AtomPair CA 126 CA 140 SOGFUNC 8  8.274  3.973  0.116  8.490  3.973  0.116  8.592  3.973  0.116  8.740  3.973  0.116  8.755  3.973  0.116  8.872  3.973  0.116  8.884  3.973  0.116 18.300  7.300  0.189
AtomPair CA 126 CA 196 SOGFUNC 5  9.138  4.490  0.131  9.399  4.665  0.126  9.434  4.490  0.131  9.694  4.490  0.131 18.300  7.300  0.482
AtomPair CA 126 CA 198 SOGFUNC 9  8.700  3.973  0.107  8.732  3.391  0.125  8.772  4.214  0.101  8.941  3.391  0.125  8.966  3.973  0.107  9.134  3.973  0.107  9.321  3.973  0.107  9.348  3.973  0.107 18.300  7.300  0.116
AtomPair CA 126 CA 199 SOGFUNC 5  5.500  3.973  0.142  5.657  3.973  0.142  5.672  4.490  0.126  5.694  4.490  0.126 18.300  7.300  0.464
AtomPair CA 126 CA 200 SOGFUNC 8  5.295  4.214  0.113  5.396  3.973  0.120  5.469  4.490  0.106  5.587  3.973  0.120  5.607  3.973  0.120  5.643  3.973  0.120  5.670  4.490  0.106 18.300  7.300  0.196
AtomPair CA 126 CA 201 SOGFUNC 8  7.912  3.973  0.116  8.015  3.973  0.116  8.029  3.973  0.116  8.087  3.973  0.116  8.378  3.973  0.116  8.421  3.973  0.116  8.490  3.973  0.116 18.300  7.300  0.189
AtomPair CA 126 CA 202 SOGFUNC 8  7.931  3.391  0.134  8.068  3.391  0.134  8.321  4.214  0.108  8.582  3.973  0.114  8.592  4.214  0.108  8.822  4.214  0.108  8.977  4.214  0.108 18.300  7.300  0.187
AtomPair CA 126 CA 228 SOGFUNC 2  9.495  4.490  0.153 18.300  7.300  0.847
AtomPair CA 126 CA 229 SOGFUNC 8  8.884  3.973  0.122  8.907  4.490  0.108  9.057  4.490  0.108  9.489  4.490  0.108  9.491  3.973  0.122  9.548  4.490  0.108  9.563  3.973  0.122 18.300  7.300  0.200
AtomPair CA 127 CA 132 SOGFUNC 9  5.247  3.677  0.114  5.318  4.214  0.100  5.354  3.677  0.114  5.362  3.677  0.114  5.395  4.214  0.100  5.454  3.677  0.114  5.526  3.677  0.114  8.591  3.677  0.114 18.300  7.300  0.115
AtomPair CA 127 CA 133 SOGFUNC 9  6.150  4.214  0.108  6.160  4.214  0.108  6.224  4.214  0.108  6.231  3.677  0.123  6.345  4.214  0.108  6.353  4.214  0.108  6.355  4.214  0.108  7.091  4.214  0.108 18.300  7.300  0.124
AtomPair CA 127 CA 134 SOGFUNC 9  3.617  4.214  0.096  3.702  3.391  0.119  3.708  3.391  0.119  3.767  3.677  0.110  3.817  3.391  0.119  3.890  4.214  0.096  3.929  3.391  0.119  9.701  3.677  0.110 18.300  7.300  0.111
AtomPair CA 127 CA 135 SOGFUNC 9  4.796  4.214  0.108  4.853  4.214  0.108  4.918  4.214  0.108  4.953  3.677  0.123  5.437  4.214  0.108  5.540  4.214  0.108  5.768  4.214  0.108  8.710  4.214  0.108 18.300  7.300  0.124
AtomPair CA 127 CA 136 SOGFUNC 9  4.918  3.677  0.116  4.940  4.214  0.101  5.036  3.677  0.116  5.058  3.677  0.116  5.064  4.214  0.101  5.118  3.677  0.116  5.755  3.677  0.116  6.859  4.214  0.101 18.300  7.300  0.117
AtomPair CA 127 CA 137 SOGFUNC 6  6.422  4.214  0.128  6.972  4.214  0.128  6.998  4.214  0.128  7.215  4.665  0.116  7.296  4.214  0.128 18.300  7.300  0.371
AtomPair CA 127 CA 138 SOGFUNC 4  9.673  3.677  0.159  9.771  4.214  0.139  9.955  4.214  0.139 18.300  7.300  0.562
AtomPair CA 127 CA 139 SOGFUNC 2  9.927  4.665  0.148 18.300  7.300  0.852
AtomPair CA 127 CA 198 SOGFUNC 2  9.649  4.214  0.161 18.300  7.300  0.839
AtomPair CA 127 CA 199 SOGFUNC 5  9.289  3.973  0.138  9.306  3.973  0.138  9.454  3.973  0.138  9.479  3.973  0.138 18.300  7.300  0.449
AtomPair CA 127 CA 200 SOGFUNC 8  8.338  3.677  0.129  8.957  4.214  0.113  8.973  4.214  0.113  9.086  4.214  0.113  9.137  4.214  0.113  9.228  4.214  0.113  9.390  4.214  0.113 18.300  7.300  0.195
AtomPair CA 127 CA 225 SOGFUNC 2  9.410  4.214  0.161 18.300  7.300  0.839
AtomPair CA 127 CA 229 SOGFUNC 8  8.652  3.973  0.118  9.326  4.214  0.111  9.346  3.973  0.118  9.358  4.214  0.111  9.421  3.677  0.127  9.756  4.214  0.111  9.948  4.214  0.111 18.300  7.300  0.192
AtomPair CA 128 CA 133 SOGFUNC 9  7.947  4.214  0.112  8.159  4.665  0.101  8.170  4.665  0.101  8.224  4.214  0.112  8.292  4.214  0.112  8.350  4.214  0.112  8.357  4.214  0.112  9.676  4.214  0.112 18.300  7.300  0.129
AtomPair CA 128 CA 134 SOGFUNC 9  6.678  4.214  0.107  6.827  3.973  0.113  6.847  4.214  0.107  7.002  4.214  0.107  7.029  4.214  0.107  7.047  3.677  0.122  7.138  4.214  0.107  9.869  4.214  0.107 18.300  7.300  0.123
AtomPair CA 128 CA 135 SOGFUNC 8  8.602  4.214  0.115  8.610  4.214  0.115  8.681  4.214  0.115  8.774  4.214  0.115  9.235  4.214  0.115  9.342  4.214  0.115  9.562  4.214  0.115 18.300  7.300  0.198
AtomPair CA 128 CA 136 SOGFUNC 9  7.917  3.677  0.120  7.979  3.677  0.120  8.040  3.677  0.120  8.064  4.214  0.105  8.480  4.214  0.105  8.523  4.214  0.105  9.111  4.214  0.105  9.957  4.423  0.100 18.300  7.300  0.121
AtomPair CA 128 CA 137 SOGFUNC 6  8.319  4.214  0.130  8.976  4.665  0.117  9.117  4.214  0.130  9.237  4.214  0.130  9.314  4.665  0.117 18.300  7.300  0.375
AtomPair CA 128 CA 199 SOGFUNC 2  9.923  4.214  0.161 18.300  7.300  0.839
AtomPair CA 128 CA 200 SOGFUNC 4  9.362  4.214  0.142  9.678  4.214  0.142  9.818  4.214  0.142 18.300  7.300  0.574
AtomPair CA 128 CA 202 SOGFUNC 2  9.881  4.214  0.161 18.300  7.300  0.839
AtomPair CA 128 CA 225 SOGFUNC 2  9.919  4.214  0.161 18.300  7.300  0.839
AtomPair CA 129 CA 134 SOGFUNC 9  9.133  4.214  0.108  9.349  3.677  0.123  9.458  4.214  0.108  9.566  4.214  0.108  9.575  4.214  0.108  9.597  4.214  0.108  9.698  4.214  0.108  9.732  4.214  0.108 18.300  7.300  0.124
AtomPair CA 129 CA 224 SOGFUNC 2  9.112  4.214  0.161 18.300  7.300  0.839
AtomPair CA 129 CA 225 SOGFUNC 2  7.149  3.677  0.181 18.300  7.300  0.819
AtomPair CA 129 CA 226 SOGFUNC 2  8.907  4.214  0.161 18.300  7.300  0.839
AtomPair CA 130 CA 195 SOGFUNC 2  9.786  3.973  0.170 18.300  7.300  0.830
AtomPair CA 130 CA 201 SOGFUNC 2  9.792  3.677  0.181 18.300  7.300  0.819
AtomPair CA 130 CA 202 SOGFUNC 3  9.705  4.214  0.151  9.980  4.214  0.151 18.300  7.300  0.698
AtomPair CA 130 CA 222 SOGFUNC 2  8.804  2.956  0.215 18.300  7.300  0.785
AtomPair CA 130 CA 224 SOGFUNC 2  9.772  4.214  0.161 18.300  7.300  0.839
AtomPair CA 130 CA 225 SOGFUNC 3  6.830  3.973  0.155  8.178  3.677  0.168 18.300  7.300  0.677
AtomPair CA 130 CA 226 SOGFUNC 3  7.592  4.214  0.150  9.471  3.973  0.159 18.300  7.300  0.691
AtomPair CA 130 CA 227 SOGFUNC 2  8.380  3.973  0.170 18.300  7.300  0.830
AtomPair CA 130 CA 230 SOGFUNC 2  8.647  4.214  0.161 18.300  7.300  0.839
AtomPair CA 131 CA 136 SOGFUNC 2  8.458  3.973  0.170 18.300  7.300  0.830
AtomPair CA 131 CA 195 SOGFUNC 2  8.795  3.391  0.193 18.300  7.300  0.807
AtomPair CA 131 CA 196 SOGFUNC 2  9.665  3.391  0.193 18.300  7.300  0.807
AtomPair CA 131 CA 197 SOGFUNC 2  9.961  3.677  0.181 18.300  7.300  0.819
AtomPair CA 131 CA 202 SOGFUNC 7  9.416  4.214  0.115  9.481  3.677  0.132  9.588  4.214  0.115  9.784  4.214  0.115  9.862  3.677  0.132  9.873  3.973  0.122 18.300  7.300  0.267
AtomPair CA 131 CA 221 SOGFUNC 2  9.252  2.108  0.278 18.300  7.300  0.722
AtomPair CA 131 CA 222 SOGFUNC 3  8.658  3.677  0.164  9.228  3.391  0.177 18.300  7.300  0.659
AtomPair CA 131 CA 223 SOGFUNC 2  9.157  3.677  0.181 18.300  7.300  0.819
AtomPair CA 131 CA 225 SOGFUNC 3  9.110  3.391  0.177  9.440  3.677  0.164 18.300  7.300  0.659
AtomPair CA 131 CA 226 SOGFUNC 2  6.035  3.973  0.170 18.300  7.300  0.830
AtomPair CA 131 CA 227 SOGFUNC 2  8.339  3.391  0.193 18.300  7.300  0.807
AtomPair CA 131 CA 228 SOGFUNC 3  9.089  4.214  0.151  9.765  4.214  0.151 18.300  7.300  0.698
AtomPair CA 131 CA 229 SOGFUNC 6  6.978  3.973  0.132  7.822  3.973  0.132  8.351  4.490  0.117  9.191  3.973  0.132  9.895  4.214  0.125 18.300  7.300  0.360
AtomPair CA 131 CA 230 SOGFUNC 3  9.682  3.391  0.180  9.923  3.973  0.153 18.300  7.300  0.667
AtomPair CA 132 CA 137 SOGFUNC 2  9.237  4.214  0.161 18.300  7.300  0.839
AtomPair CA 132 CA 196 SOGFUNC 2  8.963  4.214  0.161 18.300  7.300  0.839
AtomPair CA 132 CA 220 SOGFUNC 2  9.512  3.513  0.188 18.300  7.300  0.812
AtomPair CA 132 CA 221 SOGFUNC 2  9.279  4.214  0.161 18.300  7.300  0.839
AtomPair CA 132 CA 222 SOGFUNC 2  7.782  3.973  0.170 18.300  7.300  0.830
AtomPair CA 132 CA 223 SOGFUNC 2  7.463  3.677  0.181 18.300  7.300  0.819
AtomPair CA 132 CA 224 SOGFUNC 2  9.841  3.391  0.193 18.300  7.300  0.807
AtomPair CA 132 CA 225 SOGFUNC 2  8.743  3.677  0.181 18.300  7.300  0.819
AtomPair CA 132 CA 226 SOGFUNC 2  5.763  4.214  0.161 18.300  7.300  0.839
AtomPair CA 132 CA 227 SOGFUNC 3  7.959  3.677  0.168  8.177  3.973  0.155 18.300  7.300  0.677
AtomPair CA 132 CA 228 SOGFUNC 3  5.466  3.677  0.166  9.771  3.677  0.166 18.300  7.300  0.668
AtomPair CA 132 CA 229 SOGFUNC 9  8.054  3.391  0.123  8.084  3.391  0.123  9.017  3.677  0.114  9.178  4.214  0.099  9.245  4.214  0.099  9.324  4.214  0.099  9.489  3.677  0.114  9.533  3.677  0.114 18.300  7.300  0.115
AtomPair CA 132 CA 231 SOGFUNC 2  9.829  4.214  0.161 18.300  7.300  0.839
AtomPair CA 132 CA 232 SOGFUNC 2  7.610  4.214  0.161 18.300  7.300  0.839
AtomPair CA 133 CA 138 SOGFUNC 2  8.684  3.677  0.181 18.300  7.300  0.819
AtomPair CA 133 CA 192 SOGFUNC 2  9.465  3.391  0.193 18.300  7.300  0.807
AtomPair CA 133 CA 195 SOGFUNC 2  8.375  3.973  0.170 18.300  7.300  0.830
AtomPair CA 133 CA 196 SOGFUNC 3  6.987  3.391  0.177  8.298  3.677  0.164 18.300  7.300  0.659
AtomPair CA 133 CA 197 SOGFUNC 2  8.809  3.677  0.181 18.300  7.300  0.819
AtomPair CA 133 CA 198 SOGFUNC 2  8.889  4.214  0.161 18.300  7.300  0.839
AtomPair CA 133 CA 221 SOGFUNC 2  9.148  3.513  0.188 18.300  7.300  0.812
AtomPair CA 133 CA 222 SOGFUNC 2  8.856  3.391  0.193 18.300  7.300  0.807
AtomPair CA 133 CA 223 SOGFUNC 2  9.848  3.677  0.181 18.300  7.300  0.819
AtomPair CA 133 CA 225 SOGFUNC 2  9.433  4.214  0.161 18.300  7.300  0.839
AtomPair CA 133 CA 226 SOGFUNC 6  7.745  3.677  0.139  9.300  4.214  0.121  9.331  3.973  0.129  9.602  3.677  0.139  9.970  4.214  0.121 18.300  7.300  0.350
AtomPair CA 133 CA 227 SOGFUNC 3  8.992  4.214  0.151  9.157  4.214  0.151 18.300  7.300  0.698
AtomPair CA 133 CA 228 SOGFUNC 9  5.717  3.973  0.112  6.471  4.214  0.105  7.788  4.214  0.105  7.910  4.214  0.105  8.165  3.677  0.121  8.209  4.214  0.105  8.211  3.677  0.121  8.498  4.214  0.105 18.300  7.300  0.121
AtomPair CA 133 CA 229 SOGFUNC 9  5.366  3.973  0.109  5.552  3.677  0.118  5.667  3.677  0.118  5.786  3.677  0.118  6.258  4.214  0.103  6.290  4.214  0.103  7.054  4.214  0.103  8.065  3.973  0.109 18.300  7.300  0.119
AtomPair CA 133 CA 230 SOGFUNC 7  8.432  3.973  0.122  8.461  3.973  0.122  8.983  3.973  0.122  9.089  3.973  0.122  9.876  3.973  0.122  9.904  3.973  0.122 18.300  7.300  0.266
AtomPair CA 133 CA 232 SOGFUNC 4  9.885  3.973  0.143  9.899  3.677  0.155  9.976  3.677  0.155 18.300  7.300  0.547
AtomPair CA 133 CA 233 SOGFUNC 4  7.762  4.214  0.141  7.765  4.214  0.141  8.958  3.973  0.149 18.300  7.300  0.569
AtomPair CA 134 CA 139 SOGFUNC 2  8.613  4.214  0.161 18.300  7.300  0.839
AtomPair CA 134 CA 140 SOGFUNC 2  9.624  4.214  0.161 18.300  7.300  0.839
AtomPair CA 134 CA 196 SOGFUNC 2  9.001  4.214  0.161 18.300  7.300  0.839
AtomPair CA 134 CA 197 SOGFUNC 2  9.650  4.214  0.161 18.300  7.300  0.839
AtomPair CA 134 CA 198 SOGFUNC 2  9.257  3.677  0.181 18.300  7.300  0.819
AtomPair CA 134 CA 199 SOGFUNC 5  9.178  3.391  0.151  9.512  3.391  0.151  9.528  3.391  0.151  9.601  3.973  0.129 18.300  7.300  0.420
AtomPair CA 134 CA 200 SOGFUNC 5  9.025  3.973  0.134  9.159  3.973  0.134  9.272  3.973  0.134  9.538  3.391  0.158 18.300  7.300  0.439
AtomPair CA 134 CA 223 SOGFUNC 2  9.436  3.677  0.181 18.300  7.300  0.819
AtomPair CA 134 CA 224 SOGFUNC 2  7.678  3.973  0.170 18.300  7.300  0.830
AtomPair CA 134 CA 225 SOGFUNC 6  6.891  3.677  0.127  8.639  3.391  0.138  9.417  3.391  0.138  9.745  3.391  0.138  9.898  3.391  0.138 18.300  7.300  0.321
AtomPair CA 134 CA 226 SOGFUNC 9  6.948  3.391  0.122  8.044  3.391  0.122  8.494  3.391  0.122  9.161  4.214  0.098  9.308  3.391  0.122  9.461  3.973  0.104  9.640  4.214  0.098  9.836  4.214  0.098 18.300  7.300  0.113
AtomPair CA 134 CA 227 SOGFUNC 3  8.586  3.677  0.168  9.203  3.973  0.155 18.300  7.300  0.677
AtomPair CA 134 CA 228 SOGFUNC 9  5.641  4.214  0.104  7.924  3.677  0.119  8.647  3.677  0.119  8.967  4.214  0.104  9.088  4.214  0.104  9.250  4.214  0.104  9.282  4.214  0.104  9.320  3.677  0.119 18.300  7.300  0.120
AtomPair CA 134 CA 229 SOGFUNC 9  5.285  3.973  0.106  5.592  3.973  0.106  5.659  3.391  0.124  5.822  3.973  0.106  5.955  3.973  0.106  6.328  3.973  0.106  7.659  3.973  0.106  8.215  3.391  0.124 18.300  7.300  0.115
AtomPair CA 134 CA 230 SOGFUNC 8  7.898  3.973  0.109  8.074  3.391  0.128  8.213  3.973  0.109  8.381  3.973  0.109  8.824  3.391  0.128  9.163  3.973  0.109  9.442  3.391  0.128 18.300  7.300  0.178
AtomPair CA 134 CA 233 SOGFUNC 3  9.566  3.973  0.157  9.829  3.973  0.157 18.300  7.300  0.685
AtomPair CA 135 CA 140 SOGFUNC 8  8.082  3.391  0.125  8.340  3.391  0.125  8.428  3.391  0.125  8.449  3.391  0.125  8.538  3.391  0.125  8.873  4.214  0.101  9.994  4.214  0.101 18.300  7.300  0.174
AtomPair CA 135 CA 141 SOGFUNC 2  9.936  4.214  0.161 18.300  7.300  0.839
AtomPair CA 135 CA 195 SOGFUNC 2  9.754  3.677  0.181 18.300  7.300  0.819
AtomPair CA 135 CA 196 SOGFUNC 2  9.527  4.214  0.161 18.300  7.300  0.839
AtomPair CA 135 CA 197 SOGFUNC 2  9.638  4.214  0.161 18.300  7.300  0.839
AtomPair CA 135 CA 198 SOGFUNC 2  9.115  4.214  0.161 18.300  7.300  0.839
AtomPair CA 135 CA 199 SOGFUNC 5  7.979  3.973  0.138  8.768  3.973  0.138  8.858  3.973  0.138  8.864  3.973  0.138 18.300  7.300  0.449
AtomPair CA 135 CA 200 SOGFUNC 5  9.237  3.973  0.141  9.470  4.214  0.133  9.611  4.214  0.133  9.859  4.214  0.133 18.300  7.300  0.460
AtomPair CA 135 CA 224 SOGFUNC 5  8.851  3.677  0.151  9.607  4.214  0.131  9.784  4.214  0.131  9.883  4.214  0.131 18.300  7.300  0.455
AtomPair CA 135 CA 225 SOGFUNC 9  7.579  3.973  0.107  7.713  3.973  0.107  8.051  3.391  0.125  8.979  3.973  0.107  8.999  3.391  0.125  9.123  3.973  0.107  9.604  3.973  0.107  9.812  4.214  0.101 18.300  7.300  0.116
AtomPair CA 135 CA 226 SOGFUNC 8  6.988  4.214  0.106  7.115  4.214  0.106  7.539  3.677  0.122  8.334  3.677  0.122  8.418  4.214  0.106  8.471  3.677  0.122  9.362  3.391  0.132 18.300  7.300  0.184
AtomPair CA 135 CA 227 SOGFUNC 3  9.330  3.973  0.157  9.449  3.973  0.157 18.300  7.300  0.685
AtomPair CA 135 CA 228 SOGFUNC 4  8.247  4.214  0.142  8.253  4.214  0.142  9.425  4.214  0.142 18.300  7.300  0.574
AtomPair CA 135 CA 229 SOGFUNC 8  5.401  3.973  0.116  5.445  4.214  0.110  7.287  3.677  0.126  8.377  3.973  0.116  8.884  3.973  0.116  8.919  4.214  0.110  9.755  3.973  0.116 18.300  7.300  0.190
AtomPair CA 135 CA 230 SOGFUNC 4  7.937  4.490  0.134  7.986  4.490  0.134  9.973  3.973  0.152 18.300  7.300  0.579
AtomPair CA 136 CA 141 SOGFUNC 8  8.594  4.490  0.108  8.942  4.214  0.115  9.138  4.214  0.115  9.217  4.214  0.115  9.226  4.214  0.115  9.345  4.214  0.115  9.997  4.214  0.115 18.300  7.300  0.200
AtomPair CA 136 CA 142 SOGFUNC 2  9.788  3.973  0.170 18.300  7.300  0.830
AtomPair CA 136 CA 191 SOGFUNC 2  6.825  4.490  0.153 18.300  7.300  0.847
AtomPair CA 136 CA 192 SOGFUNC 2  7.448  3.973  0.170 18.300  7.300  0.830
AtomPair CA 136 CA 194 SOGFUNC 2  9.743  3.973  0.170 18.300  7.300  0.830
AtomPair CA 136 CA 195 SOGFUNC 2  7.185  3.973  0.170 18.300  7.300  0.830
AtomPair CA 136 CA 196 SOGFUNC 2  8.980  3.973  0.170 18.300  7.300  0.830
AtomPair CA 136 CA 198 SOGFUNC 2  9.336  4.214  0.161 18.300  7.300  0.839
AtomPair CA 136 CA 199 SOGFUNC 2  9.289  3.677  0.181 18.300  7.300  0.819
AtomPair CA 136 CA 200 SOGFUNC 3  9.418  4.214  0.151  9.497  4.214  0.151 18.300  7.300  0.698
AtomPair CA 136 CA 225 SOGFUNC 2  9.936  3.973  0.170 18.300  7.300  0.830
AtomPair CA 136 CA 226 SOGFUNC 2  9.979  4.214  0.161 18.300  7.300  0.839
AtomPair CA 136 CA 229 SOGFUNC 3  9.165  4.214  0.151  9.265  4.214  0.151 18.300  7.300  0.698
AtomPair CA 137 CA 142 SOGFUNC 7  7.969  4.665  0.113  8.587  4.214  0.125  8.697  4.665  0.113  8.750  4.665  0.113  8.813  4.214  0.125  8.892  4.214  0.125 18.300  7.300  0.288
AtomPair CA 137 CA 143 SOGFUNC 3  9.383  4.214  0.150  9.995  3.973  0.159 18.300  7.300  0.691
AtomPair CA 137 CA 188 SOGFUNC 2  9.788  4.214  0.161 18.300  7.300  0.839
AtomPair CA 137 CA 191 SOGFUNC 2  8.528  3.973  0.170 18.300  7.300  0.830
AtomPair CA 137 CA 192 SOGFUNC 2  8.563  4.214  0.161 18.300  7.300  0.839
AtomPair CA 137 CA 196 SOGFUNC 4  9.303  3.973  0.149  9.487  4.214  0.141  9.600  4.214  0.141 18.300  7.300  0.569
AtomPair CA 137 CA 199 SOGFUNC 5  8.208  4.665  0.122  8.452  3.973  0.143  8.723  4.214  0.135  8.789  4.214  0.135 18.300  7.300  0.466
AtomPair CA 137 CA 200 SOGFUNC 6  8.689  4.214  0.125  8.840  3.677  0.144  8.887  3.677  0.144  8.992  4.665  0.113  9.137  4.665  0.113 18.300  7.300  0.361
AtomPair CA 138 CA 143 SOGFUNC 7  8.483  4.214  0.117  8.588  4.214  0.117  8.651  3.973  0.125  8.729  4.214  0.117  8.741  3.677  0.135  8.745  4.214  0.117 18.300  7.300  0.271
AtomPair CA 138 CA 144 SOGFUNC 6  9.666  4.214  0.127  9.705  4.214  0.127  9.713  4.214  0.127  9.722  4.214  0.127  9.797  4.214  0.127 18.300  7.300  0.366
AtomPair CA 139 CA 144 SOGFUNC 10  8.607  4.214  0.099  8.708  3.973  0.105  8.726  4.214  0.099  8.812  4.490  0.093  8.828  3.677  0.113  8.831  4.214  0.099  8.950  4.214  0.099  8.990  4.214  0.099  9.187  4.214  0.099  9.230  4.214  0.099
AtomPair CA 139 CA 145 SOGFUNC 8  9.710  4.214  0.115  9.776  3.973  0.122  9.825  4.214  0.115  9.852  4.214  0.115  9.866  4.214  0.115  9.945  4.214  0.115  9.991  4.665  0.104 18.300  7.300  0.199
AtomPair CA 139 CA 147 SOGFUNC 2  9.773  3.973  0.170 18.300  7.300  0.830
AtomPair CA 139 CA 150 SOGFUNC 2  8.678  3.391  0.193 18.300  7.300  0.807
AtomPair CA 139 CA 151 SOGFUNC 2  9.856  4.214  0.161 18.300  7.300  0.839
AtomPair CA 139 CA 154 SOGFUNC 2  9.920  4.214  0.161 18.300  7.300  0.839
AtomPair CA 139 CA 188 SOGFUNC 2  8.379  3.391  0.193 18.300  7.300  0.807
AtomPair CA 139 CA 191 SOGFUNC 2  7.592  2.956  0.215 18.300  7.300  0.785
AtomPair CA 139 CA 192 SOGFUNC 2  9.948  3.391  0.193 18.300  7.300  0.807
AtomPair CA 139 CA 194 SOGFUNC 2  6.885  3.973  0.170 18.300  7.300  0.830
AtomPair CA 139 CA 195 SOGFUNC 3  7.031  3.973  0.153  9.978  3.391  0.180 18.300  7.300  0.667
AtomPair CA 139 CA 196 SOGFUNC 2  9.610  3.973  0.170 18.300  7.300  0.830
AtomPair CA 139 CA 197 SOGFUNC 2  8.303  4.490  0.153 18.300  7.300  0.847
AtomPair CA 139 CA 198 SOGFUNC 2  8.050  3.973  0.170 18.300  7.300  0.830
AtomPair CA 139 CA 199 SOGFUNC 5  9.282  4.214  0.132  9.798  3.973  0.140  9.955  4.214  0.132  9.985  3.973  0.140 18.300  7.300  0.457
AtomPair CA 139 CA 224 SOGFUNC 2  9.712  3.677  0.181 18.300  7.300  0.819
AtomPair CA 140 CA 145 SOGFUNC 10  8.461  3.973  0.100  8.504  3.973  0.100  8.512  4.214  0.095  8.530  3.677  0.108  8.537  3.973  0.100  8.571  3.973  0.100  8.581  3.973  0.100  8.620  4.214  0.095  8.760  3.973  0.100  8.878  3.973  0.100
AtomPair CA 140 CA 146 SOGFUNC 9  9.605  3.391  0.127  9.731  3.973  0.109  9.823  3.973  0.109  9.839  3.973  0.109  9.853  3.973  0.109  9.866  3.973  0.109  9.968  4.214  0.102  9.971  3.973  0.109 18.300  7.300  0.118
AtomPair CA 140 CA 147 SOGFUNC 2  9.380  4.490  0.153 18.300  7.300  0.847
AtomPair CA 140 CA 148 SOGFUNC 2  9.379  3.391  0.193 18.300  7.300  0.807
AtomPair CA 140 CA 151 SOGFUNC 2  8.121  3.391  0.193 18.300  7.300  0.807
AtomPair CA 140 CA 152 SOGFUNC 2  9.847  3.391  0.193 18.300  7.300  0.807
AtomPair CA 140 CA 155 SOGFUNC 2  9.408  3.391  0.193 18.300  7.300  0.807
AtomPair CA 140 CA 184 SOGFUNC 2  9.998  3.973  0.170 18.300  7.300  0.830
AtomPair CA 140 CA 187 SOGFUNC 2  8.670  4.490  0.153 18.300  7.300  0.847
AtomPair CA 140 CA 188 SOGFUNC 3  5.664  3.973  0.153  9.973  3.391  0.180 18.300  7.300  0.667
AtomPair CA 140 CA 189 SOGFUNC 3  8.082  3.973  0.153  8.335  3.391  0.180 18.300  7.300  0.667
AtomPair CA 140 CA 190 SOGFUNC 2  9.271  4.490  0.153 18.300  7.300  0.847
AtomPair CA 140 CA 191 SOGFUNC 2  6.903  4.490  0.153 18.300  7.300  0.847
AtomPair CA 140 CA 192 SOGFUNC 5  7.344  3.391  0.154  8.682  3.973  0.131  9.458  3.391  0.154  9.811  3.973  0.131 18.300  7.300  0.429
AtomPair CA 140 CA 193 SOGFUNC 2  9.691  3.391  0.193 18.300  7.300  0.807
AtomPair CA 140 CA 194 SOGFUNC 2  8.490  4.214  0.161 18.300  7.300  0.839
[truncated: 172,931 more chars]
