# Supplementary material for: A new benchmark illustrates that integration of geometric constraints inferred from enzyme reaction chemistry can increase enzyme active site modeling accuracy
Source: PLoS One. 2019 Apr 4;14(4):e0214126. doi: 10.1371/journal.pone.0214126 (PMC6448891; doi:10.1371/journal.pone.0214126)
Supplement: S1 Files — (GZ) [file pone.0214126.s008.gz › benchmark-lite/templates/3ia2/3vdx.pdb]

HEADER    DE NOVO PROTEIN                         06-JAN-12   3VDX              
TITLE     STRUCTURE OF A 16 NM PROTEIN CAGE DESIGNED BY FUSING SYMMETRIC        
TITLE    2 OLIGOMERIC DOMAINS                                                   
COMPND    MOL_ID: 1;                                                            
COMPND   2 MOLECULE: DESIGNED 16NM TETRAHEDRAL PROTEIN CAGE CONTAINING NON-HAEM 
COMPND   3 BROMOPEROXIDASE BPO-A2 AND MATRIX PROTEIN 1;                         
COMPND   4 CHAIN: A, B, C;                                                      
COMPND   5 SYNONYM: BPO2, BROMIDE PEROXIDASE, M1;                               
COMPND   6 EC: 1.11.1.-;                                                        
COMPND   7 ENGINEERED: YES                                                      
SOURCE    MOL_ID: 1;                                                            
SOURCE   2 ORGANISM_SCIENTIFIC: STREPTOMYCES AUREOFACIENS, INFLUENZA A VIRUS;   
SOURCE   3 ORGANISM_TAXID: 1894, 211044;                                        
SOURCE   4 STRAIN: A/PUERTO RICO/8/1934 H1N1;                                   
SOURCE   5 GENE: BPOA2, BROMOPEROXIDASE A2, M, M1 MATRIX;                       
SOURCE   6 EXPRESSION_SYSTEM: ESCHERICHIA COLI;                                 
SOURCE   7 EXPRESSION_SYSTEM_TAXID: 469008;                                     
SOURCE   8 EXPRESSION_SYSTEM_STRAIN: BL21(DE3);                                 
SOURCE   9 EXPRESSION_SYSTEM_VECTOR_TYPE: PLASMID;                              
SOURCE  10 EXPRESSION_SYSTEM_PLASMID: PET22B                                    
KEYWDS    PROTEIN DESIGN, BIONANOTECHNOLOGY, PROTEIN ASSEMBLY, SYMMETRY,        
KEYWDS   2 BIOMATERIALS, DE NOVO PROTEIN                                        
EXPDTA    X-RAY DIFFRACTION                                                     
AUTHOR    Y.-T.LAI,D.CASCIO,T.O.YEATES                                          
REVDAT   1   20-JUN-12 3VDX    0                                                
JRNL        AUTH   Y.T.LAI,D.CASCIO,T.O.YEATES                                  
JRNL        TITL   STRUCTURE OF A 16-NM CAGE DESIGNED BY USING PROTEIN          
JRNL        TITL 2 OLIGOMERS.                                                   
JRNL        REF    SCIENCE                       V. 336  1129 2012              
JRNL        REFN                   ISSN 0036-8075                               
JRNL        PMID   22654051                                                     
JRNL        DOI    10.1126/SCIENCE.1219351                                      
REMARK   2                                                                      
REMARK   2 RESOLUTION.    3.00 ANGSTROMS.                                       
REMARK   3                                                                      
REMARK   3 REFINEMENT.                                                          
REMARK   3   PROGRAM     : PHENIX (PHENIX.REFINE: 1.7.3_928)                    
REMARK   3   AUTHORS     : PAUL ADAMS,PAVEL AFONINE,VICENT CHEN,IAN             
REMARK   3               : DAVIS,KRESHNA GOPAL,RALF GROSSE-                     
REMARK   3               : KUNSTLEVE,LI-WEI HUNG,ROBERT IMMORMINO,              
REMARK   3               : TOM IOERGER,AIRLIE MCCOY,ERIK MCKEE,NIGEL            
REMARK   3               : MORIARTY,REETAL PAI,RANDY READ,JANE                  
REMARK   3               : RICHARDSON,DAVID RICHARDSON,TOD ROMO,JIM             
REMARK   3               : SACCHETTINI,NICHOLAS SAUTER,JACOB SMITH,             
REMARK   3               : LAURENT STORONI,TOM TERWILLIGER,PETER                
REMARK   3               : ZWART                                                
REMARK   3                                                                      
REMARK   3    REFINEMENT TARGET : ML                                            
REMARK   3                                                                      
REMARK   3  DATA USED IN REFINEMENT.                                            
REMARK   3   RESOLUTION RANGE HIGH (ANGSTROMS) : 3.00                           
REMARK   3   RESOLUTION RANGE LOW  (ANGSTROMS) : 19.73                          
REMARK   3   MIN(FOBS/SIGMA_FOBS)              : 1.990                          
REMARK   3   COMPLETENESS FOR RANGE        (%) : 68.6                           
REMARK   3   NUMBER OF REFLECTIONS             : 22131                          
REMARK   3                                                                      
REMARK   3  FIT TO DATA USED IN REFINEMENT.                                     
REMARK   3   R VALUE     (WORKING + TEST SET) : 0.231                           
REMARK   3   R VALUE            (WORKING SET) : 0.229                           
REMARK   3   FREE R VALUE                     : 0.281                           
REMARK   3   FREE R VALUE TEST SET SIZE   (%) : 5.120                           
REMARK   3   FREE R VALUE TEST SET COUNT      : 1133                            
REMARK   3                                                                      
REMARK   3  FIT TO DATA USED IN REFINEMENT (IN BINS).                           
REMARK   3   BIN  RESOLUTION RANGE  COMPL.    NWORK NFREE   RWORK  RFREE        
REMARK   3     1 19.7287 -  5.9562    1.00     3983   204  0.2096 0.2370        
REMARK   3     2  5.9562 -  4.7493    1.00     3843   203  0.2195 0.2619        
REMARK   3     3  4.7493 -  4.1554    1.00     3809   218  0.1917 0.2729        
REMARK   3     4  4.1554 -  3.7783    0.73     2775   146  0.2432 0.3188        
REMARK   3     5  3.7783 -  3.5091    0.61     2300   126  0.2726 0.3273        
REMARK   3     6  3.5091 -  3.3033    0.41     1525    90  0.2952 0.3196        
REMARK   3     7  3.3033 -  3.1385    0.47     1797    87  0.2878 0.3217        
REMARK   3     8  3.1385 -  3.0020    0.26      966    59  0.2753 0.3658        
REMARK   3                                                                      
REMARK   3  BULK SOLVENT MODELLING.                                             
REMARK   3   METHOD USED        : FLAT BULK SOLVENT MODEL                       
REMARK   3   SOLVENT RADIUS     : 1.10                                          
REMARK   3   SHRINKAGE RADIUS   : 0.86                                          
REMARK   3   K_SOL              : 0.28                                          
REMARK   3   B_SOL              : 0.00                                          
REMARK   3                                                                      
REMARK   3  ERROR ESTIMATES.                                                    
REMARK   3   COORDINATE ERROR (MAXIMUM-LIKELIHOOD BASED)     : 0.390            
REMARK   3   PHASE ERROR (DEGREES, MAXIMUM-LIKELIHOOD BASED) : 27.750           
REMARK   3                                                                      
REMARK   3  B VALUES.                                                           
REMARK   3   FROM WILSON PLOT           (A**2) : 38.56                          
REMARK   3   MEAN B VALUE      (OVERALL, A**2) : 54.14                          
REMARK   3   OVERALL ANISOTROPIC B VALUE.                                       
REMARK   3    B11 (A**2) : -7.64830                                             
REMARK   3    B22 (A**2) : -7.64470                                             
REMARK   3    B33 (A**2) : -5.12960                                             
REMARK   3    B12 (A**2) : -0.00000                                             
REMARK   3    B13 (A**2) : -0.00000                                             
REMARK   3    B23 (A**2) : -0.00000                                             
REMARK   3                                                                      
REMARK   3  TWINNING INFORMATION.                                               
REMARK   3   FRACTION: NULL                                                     
REMARK   3   OPERATOR: NULL                                                     
REMARK   3                                                                      
REMARK   3  DEVIATIONS FROM IDEAL VALUES.                                       
REMARK   3                 RMSD          COUNT                                  
REMARK   3   BOND      :  0.002          10380                                  
REMARK   3   ANGLE     :  0.555          14127                                  
REMARK   3   CHIRALITY :  0.040           1599                                  
REMARK   3   PLANARITY :  0.003           1836                                  
REMARK   3   DIHEDRAL  : 11.692           3684                                  
REMARK   3                                                                      
REMARK   3  TLS DETAILS                                                         
REMARK   3   NUMBER OF TLS GROUPS  : NULL                                       
REMARK   3                                                                      
REMARK   3  NCS DETAILS                                                         
REMARK   3   NUMBER OF NCS GROUPS : NULL                                        
REMARK   3                                                                      
REMARK   3  OTHER REFINEMENT REMARKS: NULL                                      
REMARK   4                                                                      
REMARK   4 3VDX COMPLIES WITH FORMAT V. 3.30, 13-JUL-11                         
REMARK 100                                                                      
REMARK 100 THIS ENTRY HAS BEEN PROCESSED BY RCSB ON 11-JAN-12.                  
REMARK 100 THE RCSB ID CODE IS RCSB069923.                                      
REMARK 200                                                                      
REMARK 200 EXPERIMENTAL DETAILS                                                 
REMARK 200  EXPERIMENT TYPE                : X-RAY DIFFRACTION                  
REMARK 200  DATE OF DATA COLLECTION        : 25-NOV-11                          
REMARK 200  TEMPERATURE           (KELVIN) : 100                                
REMARK 200  PH                             : 10.3                               
REMARK 200  NUMBER OF CRYSTALS USED        : 1                                  
REMARK 200                                                                      
REMARK 200  SYNCHROTRON              (Y/N) : N                                  
REMARK 200  RADIATION SOURCE               : ROTATING ANODE                     
REMARK 200  BEAMLINE                       : NULL                               
REMARK 200  X-RAY GENERATOR MODEL          : NULL                               
REMARK 200  MONOCHROMATIC OR LAUE    (M/L) : M                                  
REMARK 200  WAVELENGTH OR RANGE        (A) : 1.5418                             
REMARK 200  MONOCHROMATOR                  : VARIMAX HR                         
REMARK 200  OPTICS                         : NULL                               
REMARK 200                                                                      
REMARK 200  DETECTOR TYPE                  : IMAGE PLATE                        
REMARK 200  DETECTOR MANUFACTURER          : RIGAKU RAXIS HTC                   
REMARK 200  INTENSITY-INTEGRATION SOFTWARE : XDS                                
REMARK 200  DATA SCALING SOFTWARE          : XSCALE                             
REMARK 200                                                                      
REMARK 200  NUMBER OF UNIQUE REFLECTIONS   : 22135                              
REMARK 200  RESOLUTION RANGE HIGH      (A) : 3.000                              
REMARK 200  RESOLUTION RANGE LOW       (A) : 19.730                             
REMARK 200  REJECTION CRITERIA  (SIGMA(I)) : -3.000                             
REMARK 200                                                                      
REMARK 200 OVERALL.                                                             
REMARK 200  COMPLETENESS FOR RANGE     (%) : 68.3                               
REMARK 200  DATA REDUNDANCY                : 4.950                              
REMARK 200  R MERGE                    (I) : 0.20600                            
REMARK 200  R SYM                      (I) : NULL                               
REMARK 200  <I/SIGMA(I)> FOR THE DATA SET  : 7.9000                             
REMARK 200                                                                      
REMARK 200 IN THE HIGHEST RESOLUTION SHELL.                                     
REMARK 200  HIGHEST RESOLUTION SHELL, RANGE HIGH (A) : 3.00                     
REMARK 200  HIGHEST RESOLUTION SHELL, RANGE LOW  (A) : 3.08                     
REMARK 200  COMPLETENESS FOR SHELL     (%) : 20.4                               
REMARK 200  DATA REDUNDANCY IN SHELL       : NULL                               
REMARK 200  R MERGE FOR SHELL          (I) : 0.66900                            
REMARK 200  R SYM FOR SHELL            (I) : NULL                               
REMARK 200  <I/SIGMA(I)> FOR SHELL         : 2.910                              
REMARK 200                                                                      
REMARK 200 DIFFRACTION PROTOCOL: SINGLE WAVELENGTH                              
REMARK 200 METHOD USED TO DETERMINE THE STRUCTURE: MOLECULAR REPLACEMENT        
REMARK 200 SOFTWARE USED: PHASER                                                
REMARK 200 STARTING MODEL: PDB ENTRIES 1BRO, 1AA7                               
REMARK 200                                                                      
REMARK 200 REMARK: NULL                                                         
REMARK 280                                                                      
REMARK 280 CRYSTAL                                                              
REMARK 280 SOLVENT CONTENT, VS   (%): 53.59                                     
REMARK 280 MATTHEWS COEFFICIENT, VM (ANGSTROMS**3/DA): 2.65                     
REMARK 280                                                                      
REMARK 280 CRYSTALLIZATION CONDITIONS: 1.2M NAH2PO4, 0.8M K2HPO4, 0.1M CAPS,    
REMARK 280  PH 10.3, VAPOR DIFFUSION, HANGING DROP, TEMPERATURE 298K            
REMARK 290                                                                      
REMARK 290 CRYSTALLOGRAPHIC SYMMETRY                                            
REMARK 290 SYMMETRY OPERATORS FOR SPACE GROUP: I 2 2 2                          
REMARK 290                                                                      
REMARK 290      SYMOP   SYMMETRY                                                
REMARK 290     NNNMMM   OPERATOR                                                
REMARK 290       1555   X,Y,Z                                                   
REMARK 290       2555   -X,-Y,Z                                                 
REMARK 290       3555   -X,Y,-Z                                                 
REMARK 290       4555   X,-Y,-Z                                                 
REMARK 290       5555   X+1/2,Y+1/2,Z+1/2                                       
REMARK 290       6555   -X+1/2,-Y+1/2,Z+1/2                                     
REMARK 290       7555   -X+1/2,Y+1/2,-Z+1/2                                     
REMARK 290       8555   X+1/2,-Y+1/2,-Z+1/2                                     
REMARK 290                                                                      
REMARK 290     WHERE NNN -> OPERATOR NUMBER                                     
REMARK 290           MMM -> TRANSLATION VECTOR                                  
REMARK 290                                                                      
REMARK 290 CRYSTALLOGRAPHIC SYMMETRY TRANSFORMATIONS                            
REMARK 290 THE FOLLOWING TRANSFORMATIONS OPERATE ON THE ATOM/HETATM             
REMARK 290 RECORDS IN THIS ENTRY TO PRODUCE CRYSTALLOGRAPHICALLY                
REMARK 290 RELATED MOLECULES.                                                   
REMARK 290   SMTRY1   1  1.000000  0.000000  0.000000        0.00000            
REMARK 290   SMTRY2   1  0.000000  1.000000  0.000000        0.00000            
REMARK 290   SMTRY3   1  0.000000  0.000000  1.000000        0.00000            
REMARK 290   SMTRY1   2 -1.000000  0.000000  0.000000        0.00000            
REMARK 290   SMTRY2   2  0.000000 -1.000000  0.000000        0.00000            
REMARK 290   SMTRY3   2  0.000000  0.000000  1.000000        0.00000            
REMARK 290   SMTRY1   3 -1.000000  0.000000  0.000000        0.00000            
REMARK 290   SMTRY2   3  0.000000  1.000000  0.000000        0.00000            
REMARK 290   SMTRY3   3  0.000000  0.000000 -1.000000        0.00000            
REMARK 290   SMTRY1   4  1.000000  0.000000  0.000000        0.00000            
REMARK 290   SMTRY2   4  0.000000 -1.000000  0.000000        0.00000            
REMARK 290   SMTRY3   4  0.000000  0.000000 -1.000000        0.00000            
REMARK 290   SMTRY1   5  1.000000  0.000000  0.000000       61.29500            
REMARK 290   SMTRY2   5  0.000000  1.000000  0.000000       63.85500            
REMARK 290   SMTRY3   5  0.000000  0.000000  1.000000      102.11000            
REMARK 290   SMTRY1   6 -1.000000  0.000000  0.000000       61.29500            
REMARK 290   SMTRY2   6  0.000000 -1.000000  0.000000       63.85500            
REMARK 290   SMTRY3   6  0.000000  0.000000  1.000000      102.11000            
REMARK 290   SMTRY1   7 -1.000000  0.000000  0.000000       61.29500            
REMARK 290   SMTRY2   7  0.000000  1.000000  0.000000       63.85500            
REMARK 290   SMTRY3   7  0.000000  0.000000 -1.000000      102.11000            
REMARK 290   SMTRY1   8  1.000000  0.000000  0.000000       61.29500            
REMARK 290   SMTRY2   8  0.000000 -1.000000  0.000000       63.85500            
REMARK 290   SMTRY3   8  0.000000  0.000000 -1.000000      102.11000            
REMARK 290                                                                      
REMARK 290 REMARK: NULL                                                         
REMARK 300                                                                      
REMARK 300 BIOMOLECULE: 1                                                       
REMARK 300 SEE REMARK 350 FOR THE AUTHOR PROVIDED AND/OR PROGRAM                
REMARK 300 GENERATED ASSEMBLY INFORMATION FOR THE STRUCTURE IN                  
REMARK 300 THIS ENTRY. THE REMARK MAY ALSO PROVIDE INFORMATION ON               
REMARK 300 BURIED SURFACE AREA.                                                 
REMARK 350                                                                      
REMARK 350 COORDINATES FOR A COMPLETE MULTIMER REPRESENTING THE KNOWN           
REMARK 350 BIOLOGICALLY SIGNIFICANT OLIGOMERIZATION STATE OF THE                
REMARK 350 MOLECULE CAN BE GENERATED BY APPLYING BIOMT TRANSFORMATIONS          
REMARK 350 GIVEN BELOW.  BOTH NON-CRYSTALLOGRAPHIC AND                          
REMARK 350 CRYSTALLOGRAPHIC OPERATIONS ARE GIVEN.                               
REMARK 350                                                                      
REMARK 350 BIOMOLECULE: 1                                                       
REMARK 350 AUTHOR DETERMINED BIOLOGICAL UNIT: DODECAMERIC                       
REMARK 350 SOFTWARE DETERMINED QUATERNARY STRUCTURE: DODECAMERIC                
REMARK 350 SOFTWARE USED: PISA                                                  
REMARK 350 TOTAL BURIED SURFACE AREA: 40820 ANGSTROM**2                         
REMARK 350 SURFACE AREA OF THE COMPLEX: 184730 ANGSTROM**2                      
REMARK 350 CHANGE IN SOLVENT FREE ENERGY: -100.0 KCAL/MOL                       
REMARK 350 APPLY THE FOLLOWING TO CHAINS: A, B, C                               
REMARK 350   BIOMT1   1  1.000000  0.000000  0.000000        0.00000            
REMARK 350   BIOMT2   1  0.000000  1.000000  0.000000        0.00000            
REMARK 350   BIOMT3   1  0.000000  0.000000  1.000000        0.00000            
REMARK 350   BIOMT1   2 -1.000000  0.000000  0.000000     -122.59000            
REMARK 350   BIOMT2   2  0.000000 -1.000000  0.000000        0.00000            
REMARK 350   BIOMT3   2  0.000000  0.000000  1.000000        0.00000            
REMARK 350   BIOMT1   3 -1.000000  0.000000  0.000000     -122.59000            
REMARK 350   BIOMT2   3  0.000000  1.000000  0.000000        0.00000            
REMARK 350   BIOMT3   3  0.000000  0.000000 -1.000000        0.00000            
REMARK 350   BIOMT1   4  1.000000  0.000000  0.000000        0.00000            
REMARK 350   BIOMT2   4  0.000000 -1.000000  0.000000        0.00000            
REMARK 350   BIOMT3   4  0.000000  0.000000 -1.000000        0.00000            
REMARK 465                                                                      
REMARK 465 MISSING RESIDUES                                                     
REMARK 465 THE FOLLOWING RESIDUES WERE NOT LOCATED IN THE                       
REMARK 465 EXPERIMENT. (M=MODEL NUMBER; RES=RESIDUE NAME; C=CHAIN               
REMARK 465 IDENTIFIER; SSSEQ=SEQUENCE NUMBER; I=INSERTION CODE.)                
REMARK 465                                                                      
REMARK 465   M RES C SSSEQI                                                     
REMARK 465     MET A     0                                                      
REMARK 465     ASP A   439                                                      
REMARK 465     SER A   440                                                      
REMARK 465     GLN A   441                                                      
REMARK 465     HIS A   442                                                      
REMARK 465     ARG A   443                                                      
REMARK 465     SER A   444                                                      
REMARK 465     HIS A   445                                                      
REMARK 465     ARG A   446                                                      
REMARK 465     GLN A   447                                                      
REMARK 465     LEU A   448                                                      
REMARK 465     GLU A   449                                                      
REMARK 465     HIS A   450                                                      
REMARK 465     HIS A   451                                                      
REMARK 465     HIS A   452                                                      
REMARK 465     HIS A   453                                                      
REMARK 465     HIS A   454                                                      
REMARK 465     HIS A   455                                                      
REMARK 465     MET B     0                                                      
REMARK 465     ASP B   439                                                      
REMARK 465     SER B   440                                                      
REMARK 465     GLN B   441                                                      
REMARK 465     HIS B   442                                                      
REMARK 465     ARG B   443                                                      
REMARK 465     SER B   444                                                      
REMARK 465     HIS B   445                                                      
REMARK 465     ARG B   446                                                      
REMARK 465     GLN B   447                                                      
REMARK 465     LEU B   448                                                      
REMARK 465     GLU B   449                                                      
REMARK 465     HIS B   450                                                      
REMARK 465     HIS B   451                                                      
REMARK 465     HIS B   452                                                      
REMARK 465     HIS B   453                                                      
REMARK 465     HIS B   454                                                      
REMARK 465     HIS B   455                                                      
REMARK 465     MET C     0                                                      
REMARK 465     ASP C   439                                                      
REMARK 465     SER C   440                                                      
REMARK 465     GLN C   441                                                      
REMARK 465     HIS C   442                                                      
REMARK 465     ARG C   443                                                      
REMARK 465     SER C   444                                                      
REMARK 465     HIS C   445                                                      
REMARK 465     ARG C   446                                                      
REMARK 465     GLN C   447                                                      
REMARK 465     LEU C   448                                                      
REMARK 465     GLU C   449                                                      
REMARK 465     HIS C   450                                                      
REMARK 465     HIS C   451                                                      
REMARK 465     HIS C   452                                                      
REMARK 465     HIS C   453                                                      
REMARK 465     HIS C   454                                                      
REMARK 465     HIS C   455                                                      
REMARK 500                                                                      
REMARK 500 GEOMETRY AND STEREOCHEMISTRY                                         
REMARK 500 SUBTOPIC: TORSION ANGLES                                             
REMARK 500                                                                      
REMARK 500 TORSION ANGLES OUTSIDE THE EXPECTED RAMACHANDRAN REGIONS:            
REMARK 500 (M=MODEL NUMBER; RES=RESIDUE NAME; C=CHAIN IDENTIFIER;               
REMARK 500 SSEQ=SEQUENCE NUMBER; I=INSERTION CODE).                             
REMARK 500                                                                      
REMARK 500 STANDARD TABLE:                                                      
REMARK 500 FORMAT:(10X,I3,1X,A3,1X,A1,I4,A1,4X,F7.2,3X,F7.2)                    
REMARK 500                                                                      
REMARK 500 EXPECTED VALUES: GJ KLEYWEGT AND TA JONES (1996). PHI/PSI-           
REMARK 500 CHOLOGY: RAMACHANDRAN REVISITED. STRUCTURE 4, 1395 - 1400            
REMARK 500                                                                      
REMARK 500  M RES CSSEQI        PSI       PHI                                   
REMARK 500    ASN A   9     -115.74     57.06                                   
REMARK 500    LEU A  34     -155.14    -82.67                                   
REMARK 500    SER A  98     -107.09     53.85                                   
REMARK 500    GLU A 172      -29.50   -140.87                                   
REMARK 500    THR A 176      -72.49   -140.55                                   
REMARK 500    TYR A 206       48.82    -91.42                                   
REMARK 500    THR A 236      -79.88   -131.63                                   
REMARK 500    PRO A 256     -145.19    -76.86                                   
REMARK 500    LEU A 357     -157.54   -128.55                                   
REMARK 500    ASN A 370      -49.13     69.90                                   
REMARK 500    ALA A 420       74.06     56.39                                   
REMARK 500    ASN B   9     -121.40     55.81                                   
REMARK 500    LEU B  34     -152.62    -76.14                                   
REMARK 500    TYR B  71       73.89   -103.90                                   
REMARK 500    SER B  98     -107.99     51.87                                   
REMARK 500    SER B 110      -24.55   -145.68                                   
REMARK 500    THR B 132     -168.69   -115.42                                   
REMARK 500    ASN B 169       71.93     53.30                                   
REMARK 500    GLU B 172      -36.29   -130.18                                   
REMARK 500    THR B 176      -81.27   -118.97                                   
REMARK 500    TYR B 206       38.90    -89.37                                   
REMARK 500    THR B 236      -86.45   -120.25                                   
REMARK 500    GLU B 248      109.38    -59.23                                   
REMARK 500    HIS B 263       48.62    -97.49                                   
REMARK 500    LEU B 286      -47.46   -130.96                                   
REMARK 500    SER B 353       88.93    -67.53                                   
REMARK 500    ARG B 355       -2.72     63.78                                   
REMARK 500    LEU B 357     -159.16   -144.45                                   
REMARK 500    ARG B 360      158.28    -43.40                                   
REMARK 500    ASN B 368      -71.87    -64.47                                   
REMARK 500    ILE B 390      -62.02   -126.62                                   
REMARK 500    ASN B 416       14.90    -64.08                                   
REMARK 500    THR B 422     -155.68    -90.81                                   
REMARK 500    ASN C   9     -113.69     52.42                                   
REMARK 500    PRO C  33       65.04   -118.38                                   
REMARK 500    LEU C  34     -164.10   -105.99                                   
REMARK 500    SER C  98     -110.82     52.70                                   
REMARK 500    THR C 176      -67.52   -135.52                                   
REMARK 500    TYR C 206       55.94    -90.24                                   
REMARK 500    THR C 236      -83.52   -128.95                                   
REMARK 500    PRO C 256     -158.06    -79.65                                   
REMARK 500    HIS C 263       58.18   -109.66                                   
REMARK 500    SER C 353       60.24   -109.98                                   
REMARK 500    ARG C 355       -8.85     68.76                                   
REMARK 500    ASN C 370      -33.98     67.77                                   
REMARK 500    MET C 418      -74.09   -101.90                                   
REMARK 500                                                                      
REMARK 500 REMARK: NULL                                                         
REMARK 900                                                                      
REMARK 900 RELATED ENTRIES                                                      
REMARK 900 RELATED ID: 4D9J   RELATED DB: PDB                                   
DBREF  3VDX A    0   277  UNP    P29715   BPOA2_STRAU      1    278             
DBREF  3VDX A  286   447  UNP    P03485   M1_I34A1         3    164             
DBREF  3VDX B    0   277  UNP    P29715   BPOA2_STRAU      1    278             
DBREF  3VDX B  286   447  UNP    P03485   M1_I34A1         3    164             
DBREF  3VDX C    0   277  UNP    P29715   BPOA2_STRAU      1    278             
DBREF  3VDX C  286   447  UNP    P03485   M1_I34A1         3    164             
SEQADV 3VDX VAL A   24  UNP  P29715    GLN    25 CONFLICT                       
SEQADV 3VDX ALA A  118  UNP  P29715    LYS   119 CONFLICT                       
SEQADV 3VDX ALA A  278  UNP  P29715              LINKER                         
SEQADV 3VDX LEU A  279  UNP  P29715              LINKER                         
SEQADV 3VDX GLU A  280  UNP  P29715              LINKER                         
SEQADV 3VDX ALA A  281  UNP  P29715              LINKER                         
SEQADV 3VDX GLN A  282  UNP  P29715              LINKER                         
SEQADV 3VDX LYS A  283  UNP  P29715              LINKER                         
SEQADV 3VDX GLN A  284  UNP  P29715              LINKER                         
SEQADV 3VDX LYS A  285  UNP  P29715              LINKER                         
SEQADV 3VDX LEU A  448  UNP  P03485              EXPRESSION TAG                 
SEQADV 3VDX GLU A  449  UNP  P03485              EXPRESSION TAG                 
SEQADV 3VDX HIS A  450  UNP  P03485              EXPRESSION TAG                 
SEQADV 3VDX HIS A  451  UNP  P03485              EXPRESSION TAG                 
SEQADV 3VDX HIS A  452  UNP  P03485              EXPRESSION TAG                 
SEQADV 3VDX HIS A  453  UNP  P03485              EXPRESSION TAG                 
SEQADV 3VDX HIS A  454  UNP  P03485              EXPRESSION TAG                 
SEQADV 3VDX HIS A  455  UNP  P03485              EXPRESSION TAG                 
SEQADV 3VDX VAL B   24  UNP  P29715    GLN    25 CONFLICT                       
SEQADV 3VDX ALA B  118  UNP  P29715    LYS   119 CONFLICT                       
SEQADV 3VDX ALA B  278  UNP  P29715              LINKER                         
SEQADV 3VDX LEU B  279  UNP  P29715              LINKER                         
SEQADV 3VDX GLU B  280  UNP  P29715              LINKER                         
SEQADV 3VDX ALA B  281  UNP  P29715              LINKER                         
SEQADV 3VDX GLN B  282  UNP  P29715              LINKER                         
SEQADV 3VDX LYS B  283  UNP  P29715              LINKER                         
SEQADV 3VDX GLN B  284  UNP  P29715              LINKER                         
SEQADV 3VDX LYS B  285  UNP  P29715              LINKER                         
SEQADV 3VDX LEU B  448  UNP  P03485              EXPRESSION TAG                 
SEQADV 3VDX GLU B  449  UNP  P03485              EXPRESSION TAG                 
SEQADV 3VDX HIS B  450  UNP  P03485              EXPRESSION TAG                 
SEQADV 3VDX HIS B  451  UNP  P03485              EXPRESSION TAG                 
SEQADV 3VDX HIS B  452  UNP  P03485              EXPRESSION TAG                 
SEQADV 3VDX HIS B  453  UNP  P03485              EXPRESSION TAG                 
SEQADV 3VDX HIS B  454  UNP  P03485              EXPRESSION TAG                 
SEQADV 3VDX HIS B  455  UNP  P03485              EXPRESSION TAG                 
SEQADV 3VDX VAL C   24  UNP  P29715    GLN    25 CONFLICT                       
SEQADV 3VDX ALA C  118  UNP  P29715    LYS   119 CONFLICT                       
SEQADV 3VDX ALA C  278  UNP  P29715              LINKER                         
SEQADV 3VDX LEU C  279  UNP  P29715              LINKER                         
SEQADV 3VDX GLU C  280  UNP  P29715              LINKER                         
SEQADV 3VDX ALA C  281  UNP  P29715              LINKER                         
SEQADV 3VDX GLN C  282  UNP  P29715              LINKER                         
SEQADV 3VDX LYS C  283  UNP  P29715              LINKER                         
SEQADV 3VDX GLN C  284  UNP  P29715              LINKER                         
SEQADV 3VDX LYS C  285  UNP  P29715              LINKER                         
SEQADV 3VDX LEU C  448  UNP  P03485              EXPRESSION TAG                 
SEQADV 3VDX GLU C  449  UNP  P03485              EXPRESSION TAG                 
SEQADV 3VDX HIS C  450  UNP  P03485              EXPRESSION TAG                 
SEQADV 3VDX HIS C  451  UNP  P03485              EXPRESSION TAG                 
SEQADV 3VDX HIS C  452  UNP  P03485              EXPRESSION TAG                 
SEQADV 3VDX HIS C  453  UNP  P03485              EXPRESSION TAG                 
SEQADV 3VDX HIS C  454  UNP  P03485              EXPRESSION TAG                 
SEQADV 3VDX HIS C  455  UNP  P03485              EXPRESSION TAG                 
SEQRES   1 A  456  MET PRO PHE ILE THR VAL GLY GLN GLU ASN SER THR SER          
SEQRES   2 A  456  ILE ASP LEU TYR TYR GLU ASP HIS GLY THR GLY VAL PRO          
SEQRES   3 A  456  VAL VAL LEU ILE HIS GLY PHE PRO LEU SER GLY HIS SER          
SEQRES   4 A  456  TRP GLU ARG GLN SER ALA ALA LEU LEU ASP ALA GLY TYR          
SEQRES   5 A  456  ARG VAL ILE THR TYR ASP ARG ARG GLY PHE GLY GLN SER          
SEQRES   6 A  456  SER GLN PRO THR THR GLY TYR ASP TYR ASP THR PHE ALA          
SEQRES   7 A  456  ALA ASP LEU ASN THR VAL LEU GLU THR LEU ASP LEU GLN          
SEQRES   8 A  456  ASP ALA VAL LEU VAL GLY PHE SER MET GLY THR GLY GLU          
SEQRES   9 A  456  VAL ALA ARG TYR VAL SER SER TYR GLY THR ALA ARG ILE          
SEQRES  10 A  456  ALA ALA VAL ALA PHE LEU ALA SER LEU GLU PRO PHE LEU          
SEQRES  11 A  456  LEU LYS THR ASP ASP ASN PRO ASP GLY ALA ALA PRO GLN          
SEQRES  12 A  456  GLU PHE PHE ASP GLY ILE VAL ALA ALA VAL LYS ALA ASP          
SEQRES  13 A  456  ARG TYR ALA PHE TYR THR GLY PHE PHE ASN ASP PHE TYR          
SEQRES  14 A  456  ASN LEU ASP GLU ASN LEU GLY THR ARG ILE SER GLU GLU          
SEQRES  15 A  456  ALA VAL ARG ASN SER TRP ASN THR ALA ALA SER GLY GLY          
SEQRES  16 A  456  PHE PHE ALA ALA ALA ALA ALA PRO THR THR TRP TYR THR          
SEQRES  17 A  456  ASP PHE ARG ALA ASP ILE PRO ARG ILE ASP VAL PRO ALA          
SEQRES  18 A  456  LEU ILE LEU HIS GLY THR GLY ASP ARG THR LEU PRO ILE          
SEQRES  19 A  456  GLU ASN THR ALA ARG VAL PHE HIS LYS ALA LEU PRO SER          
SEQRES  20 A  456  ALA GLU TYR VAL GLU VAL GLU GLY ALA PRO HIS GLY LEU          
SEQRES  21 A  456  LEU TRP THR HIS ALA GLU GLU VAL ASN THR ALA LEU LEU          
SEQRES  22 A  456  ALA PHE LEU ALA LYS ALA LEU GLU ALA GLN LYS GLN LYS          
SEQRES  23 A  456  LEU LEU THR GLU VAL GLU THR TYR VAL LEU SER ILE ILE          
SEQRES  24 A  456  PRO SER GLY PRO LEU LYS ALA GLU ILE ALA GLN ARG LEU          
SEQRES  25 A  456  GLU ASP VAL PHE ALA GLY LYS ASN THR ASP LEU GLU VAL          
SEQRES  26 A  456  LEU MET GLU TRP LEU LYS THR ARG PRO ILE LEU SER PRO          
SEQRES  27 A  456  LEU THR LYS GLY ILE LEU GLY PHE VAL PHE THR LEU THR          
SEQRES  28 A  456  VAL PRO SER GLU ARG GLY LEU GLN ARG ARG ARG PHE VAL          
SEQRES  29 A  456  GLN ASN ALA LEU ASN GLY ASN GLY ASP PRO ASN ASN MET          
SEQRES  30 A  456  ASP LYS ALA VAL LYS LEU TYR ARG LYS LEU LYS ARG GLU          
SEQRES  31 A  456  ILE THR PHE HIS GLY ALA LYS GLU ILE SER LEU SER TYR          
SEQRES  32 A  456  SER ALA GLY ALA LEU ALA SER CYS MET GLY LEU ILE TYR          
SEQRES  33 A  456  ASN ARG MET GLY ALA VAL THR THR GLU VAL ALA PHE GLY          
SEQRES  34 A  456  LEU VAL CYS ALA THR CYS GLU GLN ILE ALA ASP SER GLN          
SEQRES  35 A  456  HIS ARG SER HIS ARG GLN LEU GLU HIS HIS HIS HIS HIS          
SEQRES  36 A  456  HIS                                                          
SEQRES   1 B  456  MET PRO PHE ILE THR VAL GLY GLN GLU ASN SER THR SER          
SEQRES   2 B  456  ILE ASP LEU TYR TYR GLU ASP HIS GLY THR GLY VAL PRO          
SEQRES   3 B  456  VAL VAL LEU ILE HIS GLY PHE PRO LEU SER GLY HIS SER          
SEQRES   4 B  456  TRP GLU ARG GLN SER ALA ALA LEU LEU ASP ALA GLY TYR          
SEQRES   5 B  456  ARG VAL ILE THR TYR ASP ARG ARG GLY PHE GLY GLN SER          
SEQRES   6 B  456  SER GLN PRO THR THR GLY TYR ASP TYR ASP THR PHE ALA          
SEQRES   7 B  456  ALA ASP LEU ASN THR VAL LEU GLU THR LEU ASP LEU GLN          
SEQRES   8 B  456  ASP ALA VAL LEU VAL GLY PHE SER MET GLY THR GLY GLU          
SEQRES   9 B  456  VAL ALA ARG TYR VAL SER SER TYR GLY THR ALA ARG ILE          
SEQRES  10 B  456  ALA ALA VAL ALA PHE LEU ALA SER LEU GLU PRO PHE LEU          
SEQRES  11 B  456  LEU LYS THR ASP ASP ASN PRO ASP GLY ALA ALA PRO GLN          
SEQRES  12 B  456  GLU PHE PHE ASP GLY ILE VAL ALA ALA VAL LYS ALA ASP          
SEQRES  13 B  456  ARG TYR ALA PHE TYR THR GLY PHE PHE ASN ASP PHE TYR          
SEQRES  14 B  456  ASN LEU ASP GLU ASN LEU GLY THR ARG ILE SER GLU GLU          
SEQRES  15 B  456  ALA VAL ARG ASN SER TRP ASN THR ALA ALA SER GLY GLY          
SEQRES  16 B  456  PHE PHE ALA ALA ALA ALA ALA PRO THR THR TRP TYR THR          
SEQRES  17 B  456  ASP PHE ARG ALA ASP ILE PRO ARG ILE ASP VAL PRO ALA          
SEQRES  18 B  456  LEU ILE LEU HIS GLY THR GLY ASP ARG THR LEU PRO ILE          
SEQRES  19 B  456  GLU ASN THR ALA ARG VAL PHE HIS LYS ALA LEU PRO SER          
SEQRES  20 B  456  ALA GLU TYR VAL GLU VAL GLU GLY ALA PRO HIS GLY LEU          
SEQRES  21 B  456  LEU TRP THR HIS ALA GLU GLU VAL ASN THR ALA LEU LEU          
SEQRES  22 B  456  ALA PHE LEU ALA LYS ALA LEU GLU ALA GLN LYS GLN LYS          
SEQRES  23 B  456  LEU LEU THR GLU VAL GLU THR TYR VAL LEU SER ILE ILE          
SEQRES  24 B  456  PRO SER GLY PRO LEU LYS ALA GLU ILE ALA GLN ARG LEU          
SEQRES  25 B  456  GLU ASP VAL PHE ALA GLY LYS ASN THR ASP LEU GLU VAL          
SEQRES  26 B  456  LEU MET GLU TRP LEU LYS THR ARG PRO ILE LEU SER PRO          
SEQRES  27 B  456  LEU THR LYS GLY ILE LEU GLY PHE VAL PHE THR LEU THR          
SEQRES  28 B  456  VAL PRO SER GLU ARG GLY LEU GLN ARG ARG ARG PHE VAL          
SEQRES  29 B  456  GLN ASN ALA LEU ASN GLY ASN GLY ASP PRO ASN ASN MET          
SEQRES  30 B  456  ASP LYS ALA VAL LYS LEU TYR ARG LYS LEU LYS ARG GLU          
SEQRES  31 B  456  ILE THR PHE HIS GLY ALA LYS GLU ILE SER LEU SER TYR          
SEQRES  32 B  456  SER ALA GLY ALA LEU ALA SER CYS MET GLY LEU ILE TYR          
SEQRES  33 B  456  ASN ARG MET GLY ALA VAL THR THR GLU VAL ALA PHE GLY          
SEQRES  34 B  456  LEU VAL CYS ALA THR CYS GLU GLN ILE ALA ASP SER GLN          
SEQRES  35 B  456  HIS ARG SER HIS ARG GLN LEU GLU HIS HIS HIS HIS HIS          
SEQRES  36 B  456  HIS                                                          
SEQRES   1 C  456  MET PRO PHE ILE THR VAL GLY GLN GLU ASN SER THR SER          
SEQRES   2 C  456  ILE ASP LEU TYR TYR GLU ASP HIS GLY THR GLY VAL PRO          
SEQRES   3 C  456  VAL VAL LEU ILE HIS GLY PHE PRO LEU SER GLY HIS SER          
SEQRES   4 C  456  TRP GLU ARG GLN SER ALA ALA LEU LEU ASP ALA GLY TYR          
SEQRES   5 C  456  ARG VAL ILE THR TYR ASP ARG ARG GLY PHE GLY GLN SER          
SEQRES   6 C  456  SER GLN PRO THR THR GLY TYR ASP TYR ASP THR PHE ALA          
SEQRES   7 C  456  ALA ASP LEU ASN THR VAL LEU GLU THR LEU ASP LEU GLN          
SEQRES   8 C  456  ASP ALA VAL LEU VAL GLY PHE SER MET GLY THR GLY GLU          
SEQRES   9 C  456  VAL ALA ARG TYR VAL SER SER TYR GLY THR ALA ARG ILE          
SEQRES  10 C  456  ALA ALA VAL ALA PHE LEU ALA SER LEU GLU PRO PHE LEU          
SEQRES  11 C  456  LEU LYS THR ASP ASP ASN PRO ASP GLY ALA ALA PRO GLN          
SEQRES  12 C  456  GLU PHE PHE ASP GLY ILE VAL ALA ALA VAL LYS ALA ASP          
SEQRES  13 C  456  ARG TYR ALA PHE TYR THR GLY PHE PHE ASN ASP PHE TYR          
SEQRES  14 C  456  ASN LEU ASP GLU ASN LEU GLY THR ARG ILE SER GLU GLU          
SEQRES  15 C  456  ALA VAL ARG ASN SER TRP ASN THR ALA ALA SER GLY GLY          
SEQRES  16 C  456  PHE PHE ALA ALA ALA ALA ALA PRO THR THR TRP TYR THR          
SEQRES  17 C  456  ASP PHE ARG ALA ASP ILE PRO ARG ILE ASP VAL PRO ALA          
SEQRES  18 C  456  LEU ILE LEU HIS GLY THR GLY ASP ARG THR LEU PRO ILE          
SEQRES  19 C  456  GLU ASN THR ALA ARG VAL PHE HIS LYS ALA LEU PRO SER          
SEQRES  20 C  456  ALA GLU TYR VAL GLU VAL GLU GLY ALA PRO HIS GLY LEU          
SEQRES  21 C  456  LEU TRP THR HIS ALA GLU GLU VAL ASN THR ALA LEU LEU          
SEQRES  22 C  456  ALA PHE LEU ALA LYS ALA LEU GLU ALA GLN LYS GLN LYS          
SEQRES  23 C  456  LEU LEU THR GLU VAL GLU THR TYR VAL LEU SER ILE ILE          
SEQRES  24 C  456  PRO SER GLY PRO LEU LYS ALA GLU ILE ALA GLN ARG LEU          
SEQRES  25 C  456  GLU ASP VAL PHE ALA GLY LYS ASN THR ASP LEU GLU VAL          
SEQRES  26 C  456  LEU MET GLU TRP LEU LYS THR ARG PRO ILE LEU SER PRO          
SEQRES  27 C  456  LEU THR LYS GLY ILE LEU GLY PHE VAL PHE THR LEU THR          
SEQRES  28 C  456  VAL PRO SER GLU ARG GLY LEU GLN ARG ARG ARG PHE VAL          
SEQRES  29 C  456  GLN ASN ALA LEU ASN GLY ASN GLY ASP PRO ASN ASN MET          
SEQRES  30 C  456  ASP LYS ALA VAL LYS LEU TYR ARG LYS LEU LYS ARG GLU          
SEQRES  31 C  456  ILE THR PHE HIS GLY ALA LYS GLU ILE SER LEU SER TYR          
SEQRES  32 C  456  SER ALA GLY ALA LEU ALA SER CYS MET GLY LEU ILE TYR          
SEQRES  33 C  456  ASN ARG MET GLY ALA VAL THR THR GLU VAL ALA PHE GLY          
SEQRES  34 C  456  LEU VAL CYS ALA THR CYS GLU GLN ILE ALA ASP SER GLN          
SEQRES  35 C  456  HIS ARG SER HIS ARG GLN LEU GLU HIS HIS HIS HIS HIS          
SEQRES  36 C  456  HIS                                                          
HELIX    1   1 SER A   35  GLU A   40  5                                   6    
HELIX    2   2 ARG A   41  GLY A   50  1                                  10    
HELIX    3   3 ASP A   72  ASP A   88  1                                  17    
HELIX    4   4 THR A  101  GLY A  112  1                                  12    
HELIX    5   5 PRO A  141  ASP A  155  1                                  15    
HELIX    6   6 ASP A  155  TYR A  168  1                                  14    
HELIX    7   7 SER A  179  SER A  192  1                                  14    
HELIX    8   8 PHE A  196  ALA A  201  1                                   6    
HELIX    9   9 PRO A  202  TRP A  205  5                                   4    
HELIX   10  10 PRO A  232  ASN A  235  5                                   4    
HELIX   11  11 THR A  236  LEU A  244  1                                   9    
HELIX   12  12 HIS A  263  LEU A  295  1                                  33    
HELIX   13  13 PRO A  302  ALA A  316  1                                  15    
HELIX   14  14 ASP A  321  THR A  331  1                                  11    
HELIX   15  15 SER A  336  VAL A  351  1                                  16    
HELIX   16  16 ARG A  361  GLY A  369  1                                   9    
HELIX   17  17 LYS A  378  LYS A  387  1                                  10    
HELIX   18  18 THR A  391  LEU A  400  1                                  10    
HELIX   19  19 SER A  403  ARG A  417  1                                  15    
HELIX   20  20 THR A  422  ILE A  437  1                                  16    
HELIX   21  21 SER B   35  SER B   38  5                                   4    
HELIX   22  22 TRP B   39  GLY B   50  1                                  12    
HELIX   23  23 ASP B   72  LEU B   87  1                                  16    
HELIX   24  24 GLY B  100  VAL B  108  1                                   9    
HELIX   25  25 PRO B  141  ASP B  155  1                                  15    
HELIX   26  26 ASP B  155  TYR B  168  1                                  14    
HELIX   27  27 SER B  179  SER B  192  1                                  14    
HELIX   28  28 ALA B  201  TRP B  205  5                                   5    
HELIX   29  29 PRO B  232  ASN B  235  5                                   4    
HELIX   30  30 THR B  236  LEU B  244  1                                   9    
HELIX   31  31 HIS B  263  GLN B  284  1                                  22    
HELIX   32  32 LEU B  286  ILE B  298  1                                  13    
HELIX   33  33 PRO B  302  ALA B  316  1                                  15    
HELIX   34  34 ASP B  321  LEU B  329  1                                   9    
HELIX   35  35 SER B  336  VAL B  351  1                                  16    
HELIX   36  36 ARG B  361  LEU B  367  1                                   7    
HELIX   37  37 ASP B  372  LYS B  378  1                                   7    
HELIX   38  38 LYS B  378  LYS B  387  1                                  10    
HELIX   39  39 THR B  391  GLU B  397  1                                   7    
HELIX   40  40 SER B  403  ILE B  414  1                                  12    
HELIX   41  41 THR B  423  CYS B  434  1                                  12    
HELIX   42  42 SER C   35  GLU C   40  5                                   6    
HELIX   43  43 ARG C   41  GLY C   50  1                                  10    
HELIX   44  44 ASP C   72  ASP C   88  1                                  17    
HELIX   45  45 MET C   99  GLY C  112  1                                  14    
HELIX   46  46 PRO C  141  ASP C  155  1                                  15    
HELIX   47  47 ASP C  155  PHE C  164  1                                  10    
HELIX   48  48 PHE C  164  ASN C  169  1                                   6    
HELIX   49  49 ASN C  169  LEU C  174  1                                   6    
HELIX   50  50 SER C  179  SER C  192  1                                  14    
HELIX   51  51 GLY C  194  ALA C  201  1                                   8    
HELIX   52  52 PRO C  202  TRP C  205  5                                   4    
HELIX   53  53 ASP C  212  ILE C  216  5                                   5    
HELIX   54  54 PRO C  232  ASN C  235  5                                   4    
HELIX   55  55 THR C  236  LEU C  244  1                                   9    
HELIX   56  56 HIS C  263  LEU C  279  1                                  17    
HELIX   57  57 LEU C  279  GLN C  284  1                                   6    
HELIX   58  58 GLN C  284  SER C  296  1                                  13    
HELIX   59  59 GLY C  301  GLY C  317  1                                  17    
HELIX   60  60 ASP C  321  THR C  331  1                                  11    
HELIX   61  61 SER C  336  THR C  350  1                                  15    
HELIX   62  62 ARG C  360  ASN C  365  1                                   6    
HELIX   63  63 ASP C  372  LYS C  387  1                                  16    
HELIX   64  64 THR C  391  SER C  399  1                                   9    
HELIX   65  65 SER C  403  ASN C  416  1                                  14    
HELIX   66  66 THR C  422  ILE C  437  1                                  16    
SHEET    1   A 8 PHE A   2  GLU A   8  0                                        
SHEET    2   A 8 THR A  11  HIS A  20 -1  O  THR A  11   N  GLU A   8           
SHEET    3   A 8 TYR A  51  TYR A  56 -1  O  THR A  55   N  GLU A  18           
SHEET    4   A 8 VAL A  24  ILE A  29  1  N  VAL A  26   O  ARG A  52           
SHEET    5   A 8 ALA A  92  PHE A  97  1  O  VAL A  95   N  VAL A  27           
SHEET    6   A 8 ILE A 116  LEU A 122  1  O  ALA A 117   N  ALA A  92           
SHEET    7   A 8 LEU A 221  GLY A 225  1  O  LEU A 221   N  PHE A 121           
SHEET    8   A 8 GLU A 248  VAL A 252  1  O  VAL A 250   N  ILE A 222           
SHEET    1   B 8 PHE B   2  THR B   4  0                                        
SHEET    2   B 8 ASP B  14  GLY B  21 -1  O  LEU B  15   N  ILE B   3           
SHEET    3   B 8 ARG B  52  TYR B  56 -1  O  THR B  55   N  GLU B  18           
SHEET    4   B 8 PRO B  25  ILE B  29  1  N  VAL B  26   O  ARG B  52           
SHEET    5   B 8 ALA B  92  PHE B  97  1  O  VAL B  95   N  ILE B  29           
SHEET    6   B 8 ILE B 116  LEU B 122  1  O  ALA B 120   N  LEU B  94           
SHEET    7   B 8 LEU B 221  GLY B 225  1  O  LEU B 221   N  PHE B 121           
SHEET    8   B 8 GLU B 248  VAL B 252  1  O  VAL B 252   N  HIS B 224           
SHEET    1   C 8 PHE C   2  THR C   4  0                                        
SHEET    2   C 8 ASP C  14  HIS C  20 -1  O  LEU C  15   N  ILE C   3           
SHEET    3   C 8 ARG C  52  TYR C  56 -1  O  VAL C  53   N  HIS C  20           
SHEET    4   C 8 PRO C  25  ILE C  29  1  N  VAL C  26   O  ARG C  52           
SHEET    5   C 8 ALA C  92  PHE C  97  1  O  VAL C  95   N  VAL C  27           
SHEET    6   C 8 ILE C 116  LEU C 122  1  O  ALA C 117   N  ALA C  92           
SHEET    7   C 8 ALA C 220  GLY C 225  1  O  LEU C 221   N  PHE C 121           
SHEET    8   C 8 GLU C 248  VAL C 252  1  O  GLU C 248   N  ILE C 222           
CISPEP   1 PHE A   32    PRO A   33          0        -6.06                     
CISPEP   2 GLU A  126    PRO A  127          0        -4.42                     
CISPEP   3 MET A  418    GLY A  419          0         0.97                     
CISPEP   4 GLY A  419    ALA A  420          0         2.51                     
CISPEP   5 ALA A  420    VAL A  421          0         0.33                     
CISPEP   6 PHE B   32    PRO B   33          0        -6.35                     
CISPEP   7 GLU B  126    PRO B  127          0        -3.06                     
CISPEP   8 PHE C   32    PRO C   33          0        -5.82                     
CISPEP   9 GLU C  126    PRO C  127          0        -3.21                     
CRYST1  122.590  127.710  204.220  90.00  90.00  90.00 I 2 2 2      24          
ORIGX1      1.000000  0.000000  0.000000        0.00000                         
ORIGX2      0.000000  1.000000  0.000000        0.00000                         
ORIGX3      0.000000  0.000000  1.000000        0.00000                         
SCALE1      0.008157  0.000000  0.000000        0.00000                         
SCALE2      0.000000  0.007830  0.000000        0.00000                         
SCALE3      0.000000  0.000000  0.004897        0.00000                         
ATOM      1  N   PRO A   1     -41.568  29.327  20.859  1.00 43.22           N  
ATOM      2  CA  PRO A   1     -41.662  28.835  19.480  1.00 40.93           C  
ATOM      3  C   PRO A   1     -40.460  27.973  19.105  1.00 40.49           C  
ATOM      4  O   PRO A   1     -39.323  28.441  19.169  1.00 34.15           O  
ATOM      5  CB  PRO A   1     -41.667  30.122  18.654  1.00 30.74           C  
ATOM      6  CG  PRO A   1     -42.228  31.151  19.571  1.00 44.16           C  
ATOM      7  CD  PRO A   1     -41.723  30.790  20.937  1.00 42.79           C  
ATOM      8  N   PHE A   2     -40.716  26.727  18.716  1.00 33.19           N  
ATOM      9  CA  PHE A   2     -39.645  25.796  18.376  1.00 28.50           C  
ATOM     10  C   PHE A   2     -39.836  25.168  16.996  1.00 31.99           C  
ATOM     11  O   PHE A   2     -40.944  25.150  16.458  1.00 36.88           O  
ATOM     12  CB  PHE A   2     -39.531  24.699  19.440  1.00 23.51           C  
ATOM     13  CG  PHE A   2     -39.002  25.184  20.761  1.00 25.24           C  
ATOM     14  CD1 PHE A   2     -39.854  25.734  21.704  1.00 21.58           C  
ATOM     15  CD2 PHE A   2     -37.654  25.084  21.062  1.00 30.79           C  
ATOM     16  CE1 PHE A   2     -39.369  26.180  22.921  1.00 20.32           C  
ATOM     17  CE2 PHE A   2     -37.164  25.527  22.277  1.00 24.21           C  
ATOM     18  CZ  PHE A   2     -38.023  26.076  23.207  1.00 18.80           C  
ATOM     19  N   ILE A   3     -38.744  24.662  16.430  1.00 28.41           N  
ATOM     20  CA  ILE A   3     -38.779  23.951  15.154  1.00 25.84           C  
ATOM     21  C   ILE A   3     -37.920  22.691  15.220  1.00 33.53           C  
ATOM     22  O   ILE A   3     -36.721  22.761  15.490  1.00 31.96           O  
ATOM     23  CB  ILE A   3     -38.269  24.824  13.992  1.00 22.90           C  
ATOM     24  CG1 ILE A   3     -39.227  25.983  13.723  1.00 31.43           C  
ATOM     25  CG2 ILE A   3     -38.106  23.991  12.732  1.00 26.09           C  
ATOM     26  CD1 ILE A   3     -38.766  26.901  12.613  1.00 29.97           C  
ATOM     27  N   THR A   4     -38.537  21.541  14.971  1.00 34.41           N  
ATOM     28  CA  THR A   4     -37.817  20.273  14.974  1.00 35.27           C  
ATOM     29  C   THR A   4     -36.903  20.171  13.755  1.00 36.88           C  
ATOM     30  O   THR A   4     -37.355  20.309  12.618  1.00 33.54           O  
ATOM     31  CB  THR A   4     -38.785  19.076  14.992  1.00 40.23           C  
ATOM     32  OG1 THR A   4     -39.673  19.193  16.112  1.00 35.87           O  
ATOM     33  CG2 THR A   4     -38.016  17.766  15.094  1.00 37.26           C  
ATOM     34  N   VAL A   5     -35.617  19.933  14.000  1.00 36.52           N  
ATOM     35  CA  VAL A   5     -34.631  19.867  12.925  1.00 33.07           C  
ATOM     36  C   VAL A   5     -33.876  18.540  12.907  1.00 33.18           C  
ATOM     37  O   VAL A   5     -32.899  18.386  12.174  1.00 37.68           O  
ATOM     38  CB  VAL A   5     -33.606  21.014  13.026  1.00 30.47           C  
ATOM     39  CG1 VAL A   5     -34.292  22.359  12.852  1.00 36.74           C  
ATOM     40  CG2 VAL A   5     -32.868  20.950  14.353  1.00 27.70           C  
ATOM     41  N   GLY A   6     -34.329  17.587  13.715  1.00 30.48           N  
ATOM     42  CA  GLY A   6     -33.685  16.288  13.779  1.00 29.61           C  
ATOM     43  C   GLY A   6     -34.237  15.395  14.873  1.00 33.46           C  
ATOM     44  O   GLY A   6     -35.343  15.611  15.367  1.00 32.66           O  
ATOM     45  N   GLN A   7     -33.457  14.387  15.251  1.00 41.64           N  
ATOM     46  CA  GLN A   7     -33.878  13.431  16.268  1.00 48.00           C  
ATOM     47  C   GLN A   7     -32.669  12.824  16.974  1.00 50.91           C  
ATOM     48  O   GLN A   7     -31.692  12.441  16.330  1.00 53.13           O  
ATOM     49  CB  GLN A   7     -34.729  12.326  15.636  1.00 48.80           C  
ATOM     50  CG  GLN A   7     -35.379  11.382  16.634  1.00 46.33           C  
ATOM     51  CD  GLN A   7     -36.540  12.019  17.372  1.00 54.56           C  
ATOM     52  OE1 GLN A   7     -37.018  13.091  16.995  1.00 44.21           O  
ATOM     53  NE2 GLN A   7     -37.002  11.361  18.430  1.00 56.94           N  
ATOM     54  N   GLU A   8     -32.738  12.743  18.300  1.00 45.49           N  
ATOM     55  CA  GLU A   8     -31.649  12.181  19.093  1.00 47.85           C  
ATOM     56  C   GLU A   8     -32.166  11.154  20.094  1.00 51.87           C  
ATOM     57  O   GLU A   8     -32.556  11.507  21.208  1.00 55.05           O  
ATOM     58  CB  GLU A   8     -30.898  13.287  19.836  1.00 40.61           C  
ATOM     59  CG  GLU A   8     -29.698  12.794  20.628  1.00 42.89           C  
ATOM     60  CD  GLU A   8     -29.260  13.776  21.696  1.00 44.61           C  
ATOM     61  OE1 GLU A   8     -30.099  14.593  22.133  1.00 45.44           O  
ATOM     62  OE2 GLU A   8     -28.078  13.731  22.099  1.00 38.34           O  
ATOM     63  N   ASN A   9     -32.162   9.887  19.688  1.00 51.73           N  
ATOM     64  CA  ASN A   9     -32.621   8.789  20.536  1.00 54.15           C  
ATOM     65  C   ASN A   9     -34.058   8.966  21.022  1.00 47.99           C  
ATOM     66  O   ASN A   9     -34.997   8.978  20.227  1.00 50.55           O  
ATOM     67  CB  ASN A   9     -31.679   8.591  21.730  1.00 53.33           C  
ATOM     68  CG  ASN A   9     -30.267   8.234  21.309  1.00 54.31           C  
ATOM     69  OD1 ASN A   9     -29.898   8.378  20.143  1.00 65.56           O  
ATOM     70  ND2 ASN A   9     -29.466   7.769  22.261  1.00 46.23           N  
ATOM     71  N   SER A  10     -34.217   9.106  22.334  1.00 42.38           N  
ATOM     72  CA  SER A  10     -35.535   9.262  22.937  1.00 46.38           C  
ATOM     73  C   SER A  10     -36.022  10.706  22.863  1.00 47.08           C  
ATOM     74  O   SER A  10     -37.206  10.983  23.057  1.00 52.29           O  
ATOM     75  CB  SER A  10     -35.510   8.793  24.393  1.00 45.55           C  
ATOM     76  OG  SER A  10     -36.744   9.055  25.039  1.00 56.51           O  
ATOM     77  N   THR A  11     -35.105  11.624  22.580  1.00 47.16           N  
ATOM     78  CA  THR A  11     -35.432  13.044  22.552  1.00 42.71           C  
ATOM     79  C   THR A  11     -35.402  13.603  21.134  1.00 44.64           C  
ATOM     80  O   THR A  11     -34.664  13.115  20.278  1.00 51.43           O  
ATOM     81  CB  THR A  11     -34.460  13.857  23.428  1.00 43.48           C  
ATOM     82  OG1 THR A  11     -33.166  13.895  22.811  1.00 38.44           O  
ATOM     83  CG2 THR A  11     -34.340  13.234  24.808  1.00 41.67           C  
ATOM     84  N   SER A  12     -36.211  14.627  20.889  1.00 39.19           N  
ATOM     85  CA  SER A  12     -36.206  15.310  19.602  1.00 42.15           C  
ATOM     86  C   SER A  12     -35.375  16.585  19.692  1.00 37.29           C  
ATOM     87  O   SER A  12     -35.377  17.264  20.719  1.00 37.09           O  
ATOM     88  CB  SER A  12     -37.634  15.637  19.158  1.00 30.86           C  
ATOM     89  OG  SER A  12     -38.278  16.485  20.093  1.00 29.61           O  
ATOM     90  N   ILE A  13     -34.657  16.903  18.620  1.00 30.08           N  
ATOM     91  CA  ILE A  13     -33.853  18.117  18.581  1.00 33.16           C  
ATOM     92  C   ILE A  13     -34.670  19.289  18.044  1.00 33.95           C  
ATOM     93  O   ILE A  13     -34.975  19.351  16.853  1.00 34.52           O  
ATOM     94  CB  ILE A  13     -32.587  17.938  17.720  1.00 28.97           C  
ATOM     95  CG1 ILE A  13     -31.727  16.800  18.268  1.00 27.65           C  
ATOM     96  CG2 ILE A  13     -31.785  19.228  17.677  1.00 29.06           C  
ATOM     97  CD1 ILE A  13     -30.439  16.592  17.504  1.00 32.17           C  
ATOM     98  N   ASP A  14     -35.025  20.212  18.932  1.00 33.02           N  
ATOM     99  CA  ASP A  14     -35.807  21.382  18.549  1.00 34.46           C  
ATOM    100  C   ASP A  14     -34.991  22.664  18.694  1.00 39.07           C  
ATOM    101  O   ASP A  14     -34.126  22.766  19.565  1.00 34.30           O  
ATOM    102  CB  ASP A  14     -37.088  21.470  19.383  1.00 32.29           C  
ATOM    103  CG  ASP A  14     -37.982  20.253  19.214  1.00 35.67           C  
ATOM    104  OD1 ASP A  14     -37.849  19.552  18.189  1.00 30.92           O  
ATOM    105  OD2 ASP A  14     -38.822  19.999  20.104  1.00 31.45           O  
ATOM    106  N   LEU A  15     -35.268  23.638  17.831  1.00 41.08           N  
ATOM    107  CA  LEU A  15     -34.559  24.913  17.856  1.00 32.23           C  
ATOM    108  C   LEU A  15     -35.501  26.068  18.167  1.00 28.81           C  
ATOM    109  O   LEU A  15     -36.567  26.190  17.565  1.00 26.04           O  
ATOM    110  CB  LEU A  15     -33.861  25.166  16.519  1.00 27.68           C  
ATOM    111  CG  LEU A  15     -32.777  24.171  16.108  1.00 33.77           C  
ATOM    112  CD1 LEU A  15     -32.107  24.620  14.818  1.00 35.20           C  
ATOM    113  CD2 LEU A  15     -31.756  23.997  17.221  1.00 32.87           C  
ATOM    114  N   TYR A  16     -35.098  26.917  19.106  1.00 34.46           N  
ATOM    115  CA  TYR A  16     -35.887  28.088  19.471  1.00 31.67           C  
ATOM    116  C   TYR A  16     -35.720  29.195  18.437  1.00 29.63           C  
ATOM    117  O   TYR A  16     -34.609  29.661  18.191  1.00 27.54           O  
ATOM    118  CB  TYR A  16     -35.482  28.595  20.857  1.00 27.58           C  
ATOM    119  CG  TYR A  16     -36.191  29.861  21.277  1.00 26.56           C  
ATOM    120  CD1 TYR A  16     -37.517  29.833  21.688  1.00 31.96           C  
ATOM    121  CD2 TYR A  16     -35.534  31.084  21.266  1.00 30.70           C  
ATOM    122  CE1 TYR A  16     -38.170  30.988  22.073  1.00 34.30           C  
ATOM    123  CE2 TYR A  16     -36.179  32.244  21.650  1.00 35.79           C  
ATOM    124  CZ  TYR A  16     -37.496  32.190  22.052  1.00 37.08           C  
ATOM    125  OH  TYR A  16     -38.143  33.342  22.435  1.00 53.11           O  
ATOM    126  N   TYR A  17     -36.828  29.610  17.831  1.00 30.78           N  
ATOM    127  CA  TYR A  17     -36.797  30.667  16.827  1.00 29.31           C  
ATOM    128  C   TYR A  17     -37.869  31.713  17.107  1.00 32.22           C  
ATOM    129  O   TYR A  17     -38.872  31.424  17.758  1.00 32.13           O  
ATOM    130  CB  TYR A  17     -36.994  30.085  15.426  1.00 30.47           C  
ATOM    131  CG  TYR A  17     -38.443  29.970  15.003  1.00 30.74           C  
ATOM    132  CD1 TYR A  17     -39.278  29.011  15.562  1.00 33.34           C  
ATOM    133  CD2 TYR A  17     -38.974  30.817  14.038  1.00 29.06           C  
ATOM    134  CE1 TYR A  17     -40.603  28.902  15.176  1.00 30.01           C  
ATOM    135  CE2 TYR A  17     -40.296  30.715  13.646  1.00 33.96           C  
ATOM    136  CZ  TYR A  17     -41.105  29.755  14.217  1.00 34.01           C  
ATOM    137  OH  TYR A  17     -42.421  29.651  13.829  1.00 36.71           O  
ATOM    138  N   GLU A  18     -37.653  32.928  16.614  1.00 30.08           N  
ATOM    139  CA  GLU A  18     -38.637  33.994  16.764  1.00 32.25           C  
ATOM    140  C   GLU A  18     -38.972  34.647  15.427  1.00 34.51           C  
ATOM    141  O   GLU A  18     -38.145  34.681  14.517  1.00 35.76           O  
ATOM    142  CB  GLU A  18     -38.157  35.049  17.763  1.00 25.98           C  
ATOM    143  CG  GLU A  18     -38.093  34.559  19.198  1.00 28.41           C  
ATOM    144  CD  GLU A  18     -38.034  35.697  20.197  1.00 37.42           C  
ATOM    145  OE1 GLU A  18     -38.266  36.856  19.794  1.00 38.54           O  
ATOM    146  OE2 GLU A  18     -37.757  35.432  21.386  1.00 40.26           O  
ATOM    147  N   ASP A  19     -40.191  35.162  15.319  1.00 35.60           N  
ATOM    148  CA  ASP A  19     -40.648  35.807  14.096  1.00 30.54           C  
ATOM    149  C   ASP A  19     -41.320  37.131  14.441  1.00 33.39           C  
ATOM    150  O   ASP A  19     -42.294  37.162  15.193  1.00 38.39           O  
ATOM    151  CB  ASP A  19     -41.625  34.896  13.353  1.00 34.29           C  
ATOM    152  CG  ASP A  19     -41.679  35.186  11.867  1.00 38.88           C  
ATOM    153  OD1 ASP A  19     -41.259  36.288  11.457  1.00 37.99           O  
ATOM    154  OD2 ASP A  19     -42.144  34.310  11.109  1.00 42.45           O  
ATOM    155  N   HIS A  20     -40.797  38.223  13.891  1.00 36.49           N  
ATOM    156  CA  HIS A  20     -41.300  39.552  14.212  1.00 35.09           C  
ATOM    157  C   HIS A  20     -41.475  40.439  12.984  1.00 37.52           C  
ATOM    158  O   HIS A  20     -40.720  40.334  12.017  1.00 35.30           O  
ATOM    159  CB  HIS A  20     -40.377  40.253  15.212  1.00 35.00           C  
ATOM    160  CG  HIS A  20     -40.332  39.590  16.551  1.00 33.22           C  
ATOM    161  ND1 HIS A  20     -41.471  39.192  17.217  1.00 35.46           N  
ATOM    162  CD2 HIS A  20     -39.294  39.285  17.365  1.00 35.72           C  
ATOM    163  CE1 HIS A  20     -41.135  38.651  18.374  1.00 40.70           C  
ATOM    164  NE2 HIS A  20     -39.819  38.698  18.489  1.00 42.89           N  
ATOM    165  N   GLY A  21     -42.476  41.313  13.036  1.00 37.09           N  
ATOM    166  CA  GLY A  21     -42.683  42.318  12.010  1.00 36.12           C  
ATOM    167  C   GLY A  21     -43.139  41.791  10.663  1.00 39.73           C  
ATOM    168  O   GLY A  21     -43.280  40.584  10.463  1.00 34.62           O  
ATOM    169  N   THR A  22     -43.374  42.714   9.736  1.00 43.71           N  
ATOM    170  CA  THR A  22     -43.797  42.372   8.383  1.00 38.11           C  
ATOM    171  C   THR A  22     -42.921  43.078   7.350  1.00 41.71           C  
ATOM    172  O   THR A  22     -42.606  44.260   7.494  1.00 33.37           O  
ATOM    173  CB  THR A  22     -45.269  42.754   8.140  1.00 29.38           C  
ATOM    174  OG1 THR A  22     -45.464  44.136   8.461  1.00 30.73           O  
ATOM    175  CG2 THR A  22     -46.191  41.905   9.003  1.00 33.78           C  
ATOM    176  N   GLY A  23     -42.532  42.345   6.312  1.00 46.31           N  
ATOM    177  CA  GLY A  23     -41.684  42.887   5.265  1.00 46.75           C  
ATOM    178  C   GLY A  23     -40.687  41.868   4.748  1.00 40.02           C  
ATOM    179  O   GLY A  23     -40.936  40.663   4.804  1.00 38.72           O  
ATOM    180  N   VAL A  24     -39.557  42.352   4.241  1.00 38.54           N  
ATOM    181  CA  VAL A  24     -38.500  41.478   3.742  1.00 29.66           C  
ATOM    182  C   VAL A  24     -37.837  40.726   4.891  1.00 32.31           C  
ATOM    183  O   VAL A  24     -37.231  41.339   5.770  1.00 41.44           O  
ATOM    184  CB  VAL A  24     -37.426  42.273   2.977  1.00 33.90           C  
ATOM    185  CG1 VAL A  24     -36.313  41.347   2.511  1.00 34.10           C  
ATOM    186  CG2 VAL A  24     -38.047  43.006   1.799  1.00 39.56           C  
ATOM    187  N   PRO A  25     -37.954  39.389   4.887  1.00 26.69           N  
ATOM    188  CA  PRO A  25     -37.424  38.539   5.959  1.00 27.81           C  
ATOM    189  C   PRO A  25     -35.908  38.640   6.093  1.00 32.70           C  
ATOM    190  O   PRO A  25     -35.188  38.477   5.108  1.00 35.48           O  
ATOM    191  CB  PRO A  25     -37.814  37.126   5.511  1.00 27.98           C  
ATOM    192  CG  PRO A  25     -38.952  37.321   4.569  1.00 37.87           C  
ATOM    193  CD  PRO A  25     -38.652  38.602   3.858  1.00 32.62           C  
ATOM    194  N   VAL A  26     -35.436  38.910   7.306  1.00 28.57           N  
ATOM    195  CA  VAL A  26     -34.005  38.971   7.577  1.00 24.58           C  
ATOM    196  C   VAL A  26     -33.626  37.958   8.650  1.00 24.40           C  
ATOM    197  O   VAL A  26     -33.922  38.149   9.828  1.00 30.67           O  
ATOM    198  CB  VAL A  26     -33.575  40.373   8.040  1.00 23.08           C  
ATOM    199  CG1 VAL A  26     -32.087  40.392   8.352  1.00 25.32           C  
ATOM    200  CG2 VAL A  26     -33.919  41.411   6.982  1.00 20.37           C  
ATOM    201  N   VAL A  27     -32.974  36.876   8.236  1.00 24.25           N  
ATOM    202  CA  VAL A  27     -32.564  35.831   9.166  1.00 29.23           C  
ATOM    203  C   VAL A  27     -31.256  36.193   9.862  1.00 29.57           C  
ATOM    204  O   VAL A  27     -30.216  36.338   9.219  1.00 24.93           O  
ATOM    205  CB  VAL A  27     -32.403  34.471   8.457  1.00 36.07           C  
ATOM    206  CG1 VAL A  27     -31.890  33.420   9.431  1.00 34.45           C  
ATOM    207  CG2 VAL A  27     -33.722  34.034   7.841  1.00 27.53           C  
ATOM    208  N   LEU A  28     -31.318  36.341  11.182  1.00 30.66           N  
ATOM    209  CA  LEU A  28     -30.138  36.665  11.973  1.00 35.99           C  
ATOM    210  C   LEU A  28     -29.620  35.425  12.696  1.00 40.35           C  
ATOM    211  O   LEU A  28     -30.324  34.833  13.514  1.00 41.43           O  
ATOM    212  CB  LEU A  28     -30.456  37.772  12.983  1.00 34.97           C  
ATOM    213  CG  LEU A  28     -31.005  39.085  12.416  1.00 29.90           C  
ATOM    214  CD1 LEU A  28     -31.324  40.063  13.533  1.00 30.12           C  
ATOM    215  CD2 LEU A  28     -30.026  39.701  11.433  1.00 26.28           C  
ATOM    216  N   ILE A  29     -28.388  35.035  12.387  1.00 40.11           N  
ATOM    217  CA  ILE A  29     -27.784  33.853  12.990  1.00 36.26           C  
ATOM    218  C   ILE A  29     -26.656  34.250  13.937  1.00 32.40           C  
ATOM    219  O   ILE A  29     -25.678  34.873  13.524  1.00 31.81           O  
ATOM    220  CB  ILE A  29     -27.240  32.898  11.915  1.00 31.12           C  
ATOM    221  CG1 ILE A  29     -28.252  32.752  10.777  1.00 29.09           C  
ATOM    222  CG2 ILE A  29     -26.906  31.546  12.524  1.00 34.83           C  
ATOM    223  CD1 ILE A  29     -27.761  31.903   9.629  1.00 40.45           C  
ATOM    224  N   HIS A  30     -26.796  33.884  15.207  1.00 31.09           N  
ATOM    225  CA  HIS A  30     -25.851  34.309  16.235  1.00 36.58           C  
ATOM    226  C   HIS A  30     -24.538  33.535  16.192  1.00 32.89           C  
ATOM    227  O   HIS A  30     -24.326  32.696  15.317  1.00 33.54           O  
ATOM    228  CB  HIS A  30     -26.481  34.187  17.623  1.00 39.28           C  
ATOM    229  CG  HIS A  30     -26.716  32.775  18.060  1.00 31.45           C  
ATOM    230  ND1 HIS A  30     -25.718  31.981  18.580  1.00 29.37           N  
ATOM    231  CD2 HIS A  30     -27.837  32.016  18.055  1.00 34.58           C  
ATOM    232  CE1 HIS A  30     -26.213  30.792  18.876  1.00 29.12           C  
ATOM    233  NE2 HIS A  30     -27.497  30.788  18.569  1.00 30.37           N  
ATOM    234  N   GLY A  31     -23.663  33.823  17.151  1.00 30.09           N  
ATOM    235  CA  GLY A  31     -22.369  33.171  17.228  1.00 31.02           C  
ATOM    236  C   GLY A  31     -22.091  32.559  18.587  1.00 31.69           C  
ATOM    237  O   GLY A  31     -22.975  32.482  19.439  1.00 31.36           O  
ATOM    238  N   PHE A  32     -20.851  32.124  18.787  1.00 28.79           N  
ATOM    239  CA  PHE A  32     -20.450  31.486  20.034  1.00 32.93           C  
ATOM    240  C   PHE A  32     -20.148  32.528  21.105  1.00 36.27           C  
ATOM    241  O   PHE A  32     -19.488  33.531  20.828  1.00 34.72           O  
ATOM    242  CB  PHE A  32     -19.218  30.608  19.797  1.00 39.16           C  
ATOM    243  CG  PHE A  32     -18.797  29.806  20.998  1.00 38.59           C  
ATOM    244  CD1 PHE A  32     -17.821  30.280  21.861  1.00 33.04           C  
ATOM    245  CD2 PHE A  32     -19.371  28.573  21.260  1.00 35.60           C  
ATOM    246  CE1 PHE A  32     -17.431  29.543  22.962  1.00 30.21           C  
ATOM    247  CE2 PHE A  32     -18.984  27.831  22.360  1.00 31.58           C  
ATOM    248  CZ  PHE A  32     -18.014  28.317  23.212  1.00 31.70           C  
ATOM    249  N   PRO A  33     -20.634  32.297  22.336  1.00 31.53           N  
ATOM    250  CA  PRO A  33     -21.528  31.201  22.705  1.00 30.07           C  
ATOM    251  C   PRO A  33     -22.911  31.731  23.073  1.00 27.35           C  
ATOM    252  O   PRO A  33     -23.586  31.155  23.927  1.00 26.32           O  
ATOM    253  CB  PRO A  33     -20.857  30.652  23.957  1.00 27.65           C  
ATOM    254  CG  PRO A  33     -20.336  31.897  24.633  1.00 26.83           C  
ATOM    255  CD  PRO A  33     -20.029  32.907  23.534  1.00 28.64           C  
ATOM    256  N   LEU A  34     -23.321  32.821  22.433  1.00 23.19           N  
ATOM    257  CA  LEU A  34     -24.567  33.495  22.784  1.00 31.52           C  
ATOM    258  C   LEU A  34     -25.795  32.854  22.142  1.00 28.74           C  
ATOM    259  O   LEU A  34     -25.791  31.669  21.812  1.00 29.77           O  
ATOM    260  CB  LEU A  34     -24.488  34.976  22.407  1.00 30.57           C  
ATOM    261  CG  LEU A  34     -23.418  35.787  23.139  1.00 20.49           C  
ATOM    262  CD1 LEU A  34     -23.328  37.193  22.571  1.00 33.94           C  
ATOM    263  CD2 LEU A  34     -23.711  35.827  24.629  1.00 20.17           C  
ATOM    264  N   SER A  35     -26.848  33.650  21.976  1.00 30.91           N  
ATOM    265  CA  SER A  35     -28.087  33.176  21.368  1.00 36.60           C  
ATOM    266  C   SER A  35     -28.703  34.246  20.474  1.00 38.00           C  
ATOM    267  O   SER A  35     -28.060  35.245  20.151  1.00 40.85           O  
ATOM    268  CB  SER A  35     -29.090  32.763  22.446  1.00 41.15           C  
ATOM    269  OG  SER A  35     -29.533  33.887  23.188  1.00 49.44           O  
ATOM    270  N   GLY A  36     -29.957  34.037  20.087  1.00 37.05           N  
ATOM    271  CA  GLY A  36     -30.653  34.960  19.210  1.00 37.69           C  
ATOM    272  C   GLY A  36     -30.936  36.312  19.837  1.00 38.78           C  
ATOM    273  O   GLY A  36     -31.208  37.282  19.131  1.00 38.49           O  
ATOM    274  N   HIS A  37     -30.866  36.379  21.164  1.00 48.84           N  
ATOM    275  CA  HIS A  37     -31.135  37.620  21.888  1.00 43.37           C  
ATOM    276  C   HIS A  37     -29.974  38.606  21.809  1.00 44.27           C  
ATOM    277  O   HIS A  37     -30.066  39.723  22.317  1.00 43.27           O  
ATOM    278  CB  HIS A  37     -31.470  37.329  23.354  1.00 43.03           C  
ATOM    279  CG  HIS A  37     -32.810  36.693  23.556  1.00 47.71           C  
ATOM    280  ND1 HIS A  37     -33.709  36.508  22.527  1.00 44.68           N  
ATOM    281  CD2 HIS A  37     -33.405  36.200  24.668  1.00 44.12           C  
ATOM    282  CE1 HIS A  37     -34.799  35.928  22.997  1.00 48.02           C  
ATOM    283  NE2 HIS A  37     -34.640  35.730  24.293  1.00 50.29           N  
ATOM    284  N   SER A  38     -28.883  38.191  21.172  1.00 39.74           N  
ATOM    285  CA  SER A  38     -27.711  39.047  21.029  1.00 39.70           C  
ATOM    286  C   SER A  38     -27.898  40.064  19.907  1.00 40.55           C  
ATOM    287  O   SER A  38     -27.073  40.958  19.724  1.00 45.23           O  
ATOM    288  CB  SER A  38     -26.459  38.205  20.772  1.00 42.55           C  
ATOM    289  OG  SER A  38     -26.580  37.459  19.573  1.00 39.13           O  
ATOM    290  N   TRP A  39     -28.989  39.920  19.161  1.00 35.75           N  
ATOM    291  CA  TRP A  39     -29.282  40.811  18.044  1.00 36.47           C  
ATOM    292  C   TRP A  39     -30.250  41.918  18.443  1.00 36.18           C  
ATOM    293  O   TRP A  39     -30.735  42.659  17.590  1.00 39.43           O  
ATOM    294  CB  TRP A  39     -29.874  40.023  16.873  1.00 34.10           C  
ATOM    295  CG  TRP A  39     -28.922  39.053  16.243  1.00 37.25           C  
ATOM    296  CD1 TRP A  39     -28.790  37.727  16.534  1.00 39.85           C  
ATOM    297  CD2 TRP A  39     -27.972  39.333  15.207  1.00 29.27           C  
ATOM    298  NE1 TRP A  39     -27.816  37.164  15.746  1.00 35.30           N  
ATOM    299  CE2 TRP A  39     -27.298  38.129  14.924  1.00 31.07           C  
ATOM    300  CE3 TRP A  39     -27.626  40.484  14.494  1.00 26.97           C  
ATOM    301  CZ2 TRP A  39     -26.298  38.044  13.958  1.00 30.54           C  
ATOM    302  CZ3 TRP A  39     -26.633  40.397  13.536  1.00 26.73           C  
ATOM    303  CH2 TRP A  39     -25.981  39.186  13.277  1.00 28.83           C  
ATOM    304  N   GLU A  40     -30.513  42.038  19.741  1.00 38.66           N  
ATOM    305  CA  GLU A  40     -31.564  42.925  20.243  1.00 39.75           C  
ATOM    306  C   GLU A  40     -31.386  44.409  19.910  1.00 36.76           C  
ATOM    307  O   GLU A  40     -32.276  45.217  20.176  1.00 40.95           O  
ATOM    308  CB  GLU A  40     -31.751  42.738  21.752  1.00 39.47           C  
ATOM    309  CG  GLU A  40     -30.485  42.916  22.569  1.00 40.23           C  
ATOM    310  CD  GLU A  40     -30.702  42.625  24.040  1.00 39.05           C  
ATOM    311  OE1 GLU A  40     -31.458  43.378  24.692  1.00 39.24           O  
ATOM    312  OE2 GLU A  40     -30.122  41.641  24.544  1.00 38.18           O  
ATOM    313  N   ARG A  41     -30.246  44.768  19.330  1.00 36.47           N  
ATOM    314  CA  ARG A  41     -30.037  46.138  18.874  1.00 44.99           C  
ATOM    315  C   ARG A  41     -30.178  46.217  17.356  1.00 47.78           C  
ATOM    316  O   ARG A  41     -30.696  47.198  16.820  1.00 41.77           O  
ATOM    317  CB  ARG A  41     -28.671  46.662  19.322  1.00 41.33           C  
ATOM    318  CG  ARG A  41     -28.368  46.394  20.786  1.00 45.54           C  
ATOM    319  CD  ARG A  41     -27.282  47.313  21.318  1.00 49.84           C  
ATOM    320  NE  ARG A  41     -27.796  48.639  21.648  1.00 55.95           N  
ATOM    321  CZ  ARG A  41     -27.101  49.568  22.297  1.00 62.54           C  
ATOM    322  NH1 ARG A  41     -25.859  49.316  22.690  1.00 45.35           N  
ATOM    323  NH2 ARG A  41     -27.648  50.748  22.557  1.00 57.84           N  
ATOM    324  N   GLN A  42     -29.719  45.174  16.670  1.00 47.08           N  
ATOM    325  CA  GLN A  42     -29.885  45.075  15.225  1.00 34.62           C  
ATOM    326  C   GLN A  42     -31.330  44.716  14.900  1.00 36.39           C  
ATOM    327  O   GLN A  42     -31.890  45.183  13.909  1.00 36.26           O  
ATOM    328  CB  GLN A  42     -28.936  44.029  14.634  1.00 26.96           C  
ATOM    329  CG  GLN A  42     -27.471  44.442  14.611  1.00 29.89           C  
ATOM    330  CD  GLN A  42     -26.838  44.464  15.990  1.00 34.38           C  
ATOM    331  OE1 GLN A  42     -27.320  43.815  16.919  1.00 35.94           O  
ATOM    332  NE2 GLN A  42     -25.755  45.217  16.130  1.00 37.85           N  
ATOM    333  N   SER A  43     -31.932  43.891  15.752  1.00 32.96           N  
ATOM    334  CA  SER A  43     -33.324  43.488  15.586  1.00 29.49           C  
ATOM    335  C   SER A  43     -34.279  44.637  15.902  1.00 40.65           C  
ATOM    336  O   SER A  43     -35.486  44.529  15.688  1.00 40.71           O  
ATOM    337  CB  SER A  43     -33.639  42.281  16.473  1.00 32.06           C  
ATOM    338  OG  SER A  43     -35.011  41.934  16.405  1.00 42.69           O  
ATOM    339  N   ALA A  44     -33.734  45.735  16.414  1.00 36.06           N  
ATOM    340  CA  ALA A  44     -34.535  46.912  16.720  1.00 27.78           C  
ATOM    341  C   ALA A  44     -34.607  47.847  15.518  1.00 32.08           C  
ATOM    342  O   ALA A  44     -35.689  48.283  15.126  1.00 44.56           O  
ATOM    343  CB  ALA A  44     -33.969  47.640  17.927  1.00 28.95           C  
ATOM    344  N   ALA A  45     -33.452  48.148  14.934  1.00 34.68           N  
ATOM    345  CA  ALA A  45     -33.383  49.053  13.791  1.00 41.49           C  
ATOM    346  C   ALA A  45     -34.030  48.448  12.549  1.00 42.14           C  
ATOM    347  O   ALA A  45     -34.601  49.164  11.726  1.00 38.39           O  
ATOM    348  CB  ALA A  45     -31.941  49.441  13.505  1.00 36.15           C  
ATOM    349  N   LEU A  46     -33.936  47.128  12.419  1.00 43.59           N  
ATOM    350  CA  LEU A  46     -34.537  46.426  11.291  1.00 40.07           C  
ATOM    351  C   LEU A  46     -36.060  46.481  11.349  1.00 41.37           C  
ATOM    352  O   LEU A  46     -36.727  46.519  10.315  1.00 49.62           O  
ATOM    353  CB  LEU A  46     -34.064  44.972  11.240  1.00 32.02           C  
ATOM    354  CG  LEU A  46     -32.613  44.736  10.820  1.00 23.77           C  
ATOM    355  CD1 LEU A  46     -32.286  43.253  10.848  1.00 27.32           C  
ATOM    356  CD2 LEU A  46     -32.353  45.316   9.442  1.00 29.10           C  
ATOM    357  N   LEU A  47     -36.607  46.486  12.560  1.00 36.68           N  
ATOM    358  CA  LEU A  47     -38.052  46.577  12.740  1.00 37.18           C  
ATOM    359  C   LEU A  47     -38.557  47.998  12.506  1.00 43.70           C  
ATOM    360  O   LEU A  47     -39.668  48.196  12.016  1.00 52.99           O  
ATOM    361  CB  LEU A  47     -38.460  46.087  14.131  1.00 28.92           C  
ATOM    362  CG  LEU A  47     -38.466  44.572  14.336  1.00 29.54           C  
ATOM    363  CD1 LEU A  47     -38.860  44.221  15.761  1.00 27.42           C  
ATOM    364  CD2 LEU A  47     -39.402  43.904  13.340  1.00 22.93           C  
ATOM    365  N   ASP A  48     -37.737  48.985  12.856  1.00 36.54           N  
ATOM    366  CA  ASP A  48     -38.102  50.383  12.656  1.00 47.66           C  
ATOM    367  C   ASP A  48     -37.978  50.789  11.191  1.00 52.84           C  
ATOM    368  O   ASP A  48     -38.508  51.820  10.776  1.00 59.29           O  
ATOM    369  CB  ASP A  48     -37.245  51.303  13.531  1.00 54.11           C  
ATOM    370  CG  ASP A  48     -37.617  51.228  15.000  1.00 52.45           C  
ATOM    371  OD1 ASP A  48     -38.754  50.812  15.307  1.00 58.82           O  
ATOM    372  OD2 ASP A  48     -36.774  51.593  15.847  1.00 50.67           O  
ATOM    373  N   ALA A  49     -37.276  49.972  10.412  1.00 45.90           N  
ATOM    374  CA  ALA A  49     -37.069  50.255   8.996  1.00 45.10           C  
ATOM    375  C   ALA A  49     -38.127  49.582   8.127  1.00 44.62           C  
ATOM    376  O   ALA A  49     -38.369  50.001   6.995  1.00 48.88           O  
ATOM    377  CB  ALA A  49     -35.674  49.828   8.569  1.00 44.25           C  
ATOM    378  N   GLY A  50     -38.753  48.537   8.659  1.00 46.64           N  
ATOM    379  CA  GLY A  50     -39.817  47.847   7.953  1.00 46.22           C  
ATOM    380  C   GLY A  50     -39.413  46.483   7.428  1.00 51.81           C  
ATOM    381  O   GLY A  50     -39.811  46.089   6.331  1.00 54.11           O  
ATOM    382  N   TYR A  51     -38.620  45.760   8.212  1.00 50.33           N  
ATOM    383  CA  TYR A  51     -38.187  44.419   7.835  1.00 39.10           C  
ATOM    384  C   TYR A  51     -38.808  43.367   8.743  1.00 32.69           C  
ATOM    385  O   TYR A  51     -39.377  43.690   9.786  1.00 33.32           O  
ATOM    386  CB  TYR A  51     -36.662  44.306   7.886  1.00 38.87           C  
ATOM    387  CG  TYR A  51     -35.939  45.158   6.867  1.00 44.24           C  
ATOM    388  CD1 TYR A  51     -35.662  44.671   5.595  1.00 47.16           C  
ATOM    389  CD2 TYR A  51     -35.525  46.447   7.178  1.00 37.71           C  
ATOM    390  CE1 TYR A  51     -34.998  45.444   4.661  1.00 43.07           C  
ATOM    391  CE2 TYR A  51     -34.861  47.227   6.251  1.00 47.46           C  
ATOM    392  CZ  TYR A  51     -34.600  46.722   4.995  1.00 51.38           C  
ATOM    393  OH  TYR A  51     -33.939  47.498   4.070  1.00 52.85           O  
ATOM    394  N   ARG A  52     -38.695  42.108   8.337  1.00 32.69           N  
ATOM    395  CA  ARG A  52     -39.170  40.991   9.143  1.00 29.97           C  
ATOM    396  C   ARG A  52     -37.976  40.289   9.777  1.00 34.05           C  
ATOM    397  O   ARG A  52     -37.158  39.686   9.081  1.00 35.49           O  
ATOM    398  CB  ARG A  52     -39.967  40.013   8.280  1.00 29.06           C  
ATOM    399  CG  ARG A  52     -40.558  38.838   9.040  1.00 30.09           C  
ATOM    400  CD  ARG A  52     -41.275  37.889   8.093  1.00 31.52           C  
ATOM    401  NE  ARG A  52     -41.825  36.727   8.784  1.00 31.39           N  
ATOM    402  CZ  ARG A  52     -42.449  35.724   8.174  1.00 32.58           C  
ATOM    403  NH1 ARG A  52     -42.602  35.739   6.857  1.00 33.96           N  
ATOM    404  NH2 ARG A  52     -42.920  34.704   8.880  1.00 35.50           N  
ATOM    405  N   VAL A  53     -37.875  40.373  11.100  1.00 32.31           N  
ATOM    406  CA  VAL A  53     -36.718  39.838  11.809  1.00 34.60           C  
ATOM    407  C   VAL A  53     -36.949  38.420  12.324  1.00 34.36           C  
ATOM    408  O   VAL A  53     -37.910  38.157  13.047  1.00 34.49           O  
ATOM    409  CB  VAL A  53     -36.312  40.743  12.985  1.00 32.14           C  
ATOM    410  CG1 VAL A  53     -35.060  40.202  13.658  1.00 36.67           C  
ATOM    411  CG2 VAL A  53     -36.091  42.167  12.501  1.00 27.55           C  
ATOM    412  N   ILE A  54     -36.056  37.511  11.947  1.00 26.14           N  
ATOM    413  CA  ILE A  54     -36.142  36.122  12.379  1.00 28.63           C  
ATOM    414  C   ILE A  54     -34.845  35.665  13.038  1.00 30.43           C  
ATOM    415  O   ILE A  54     -33.804  35.569  12.388  1.00 30.32           O  
ATOM    416  CB  ILE A  54     -36.484  35.187  11.204  1.00 29.78           C  
ATOM    417  CG1 ILE A  54     -37.888  35.492  10.682  1.00 31.50           C  
ATOM    418  CG2 ILE A  54     -36.378  33.730  11.629  1.00 20.95           C  
ATOM    419  CD1 ILE A  54     -38.362  34.543   9.613  1.00 35.38           C  
ATOM    420  N   THR A  55     -34.917  35.391  14.336  1.00 27.55           N  
ATOM    421  CA  THR A  55     -33.756  34.935  15.087  1.00 29.25           C  
ATOM    422  C   THR A  55     -33.965  33.511  15.581  1.00 29.32           C  
ATOM    423  O   THR A  55     -34.990  33.203  16.187  1.00 26.46           O  
ATOM    424  CB  THR A  55     -33.474  35.846  16.298  1.00 32.56           C  
ATOM    425  OG1 THR A  55     -34.585  35.805  17.202  1.00 25.68           O  
ATOM    426  CG2 THR A  55     -33.246  37.282  15.846  1.00 40.35           C  
ATOM    427  N   TYR A  56     -32.996  32.642  15.313  1.00 27.27           N  
ATOM    428  CA  TYR A  56     -33.060  31.267  15.793  1.00 27.31           C  
ATOM    429  C   TYR A  56     -31.776  30.890  16.526  1.00 24.62           C  
ATOM    430  O   TYR A  56     -30.686  31.324  16.154  1.00 26.44           O  
ATOM    431  CB  TYR A  56     -33.354  30.291  14.645  1.00 26.34           C  
ATOM    432  CG  TYR A  56     -32.132  29.753  13.930  1.00 23.57           C  
ATOM    433  CD1 TYR A  56     -31.541  30.461  12.892  1.00 25.62           C  
ATOM    434  CD2 TYR A  56     -31.582  28.526  14.282  1.00 23.48           C  
ATOM    435  CE1 TYR A  56     -30.427  29.969  12.234  1.00 27.53           C  
ATOM    436  CE2 TYR A  56     -30.470  28.027  13.632  1.00 24.99           C  
ATOM    437  CZ  TYR A  56     -29.897  28.751  12.609  1.00 28.85           C  
ATOM    438  OH  TYR A  56     -28.790  28.255  11.960  1.00 31.16           O  
ATOM    439  N   ASP A  57     -31.915  30.086  17.574  1.00 25.17           N  
ATOM    440  CA  ASP A  57     -30.776  29.687  18.390  1.00 21.87           C  
ATOM    441  C   ASP A  57     -30.171  28.377  17.899  1.00 24.22           C  
ATOM    442  O   ASP A  57     -30.874  27.381  17.730  1.00 29.81           O  
ATOM    443  CB  ASP A  57     -31.192  29.556  19.857  1.00 27.83           C  
ATOM    444  CG  ASP A  57     -31.712  30.859  20.435  1.00 31.20           C  
ATOM    445  OD1 ASP A  57     -32.117  31.742  19.650  1.00 30.61           O  
ATOM    446  OD2 ASP A  57     -31.721  31.000  21.676  1.00 36.72           O  
ATOM    447  N   ARG A  58     -28.863  28.392  17.669  1.00 26.77           N  
ATOM    448  CA  ARG A  58     -28.131  27.208  17.235  1.00 29.23           C  
ATOM    449  C   ARG A  58     -28.240  26.102  18.280  1.00 33.54           C  
ATOM    450  O   ARG A  58     -28.376  26.380  19.471  1.00 36.62           O  
ATOM    451  CB  ARG A  58     -26.661  27.564  16.991  1.00 27.35           C  
ATOM    452  CG  ARG A  58     -25.822  26.440  16.404  1.00 34.37           C  
ATOM    453  CD  ARG A  58     -24.373  26.862  16.211  1.00 29.51           C  
ATOM    454  NE  ARG A  58     -24.238  27.951  15.247  1.00 34.57           N  
ATOM    455  CZ  ARG A  58     -24.047  29.225  15.575  1.00 34.00           C  
ATOM    456  NH1 ARG A  58     -23.964  29.579  16.850  1.00 32.25           N  
ATOM    457  NH2 ARG A  58     -23.937  30.144  14.627  1.00 34.95           N  
ATOM    458  N   ARG A  59     -28.190  24.852  17.827  1.00 40.47           N  
ATOM    459  CA  ARG A  59     -28.283  23.702  18.722  1.00 40.53           C  
ATOM    460  C   ARG A  59     -27.181  23.709  19.781  1.00 32.37           C  
ATOM    461  O   ARG A  59     -26.011  23.940  19.478  1.00 31.39           O  
ATOM    462  CB  ARG A  59     -28.245  22.393  17.928  1.00 36.85           C  
ATOM    463  CG  ARG A  59     -27.061  22.265  16.982  1.00 34.65           C  
ATOM    464  CD  ARG A  59     -26.857  20.822  16.551  1.00 36.04           C  
ATOM    465  NE  ARG A  59     -28.021  20.286  15.852  1.00 40.15           N  
ATOM    466  CZ  ARG A  59     -28.189  19.000  15.561  1.00 35.05           C  
ATOM    467  NH1 ARG A  59     -27.271  18.111  15.914  1.00 30.40           N  
ATOM    468  NH2 ARG A  59     -29.279  18.601  14.921  1.00 38.00           N  
ATOM    469  N   GLY A  60     -27.570  23.462  21.028  1.00 32.25           N  
ATOM    470  CA  GLY A  60     -26.629  23.449  22.131  1.00 35.15           C  
ATOM    471  C   GLY A  60     -26.461  24.812  22.774  1.00 33.40           C  
ATOM    472  O   GLY A  60     -25.823  24.942  23.820  1.00 33.69           O  
ATOM    473  N   PHE A  61     -27.034  25.832  22.146  1.00 32.21           N  
ATOM    474  CA  PHE A  61     -26.962  27.191  22.668  1.00 31.86           C  
ATOM    475  C   PHE A  61     -28.357  27.790  22.823  1.00 29.32           C  
ATOM    476  O   PHE A  61     -29.293  27.393  22.128  1.00 32.36           O  
ATOM    477  CB  PHE A  61     -26.114  28.072  21.750  1.00 30.37           C  
ATOM    478  CG  PHE A  61     -24.759  27.503  21.444  1.00 24.88           C  
ATOM    479  CD1 PHE A  61     -23.711  27.660  22.334  1.00 27.07           C  
ATOM    480  CD2 PHE A  61     -24.533  26.813  20.265  1.00 27.63           C  
ATOM    481  CE1 PHE A  61     -22.464  27.137  22.054  1.00 32.75           C  
ATOM    482  CE2 PHE A  61     -23.288  26.289  19.980  1.00 25.63           C  
ATOM    483  CZ  PHE A  61     -22.252  26.451  20.876  1.00 27.21           C  
ATOM    484  N   GLY A  62     -28.490  28.747  23.736  1.00 26.99           N  
ATOM    485  CA  GLY A  62     -29.759  29.415  23.957  1.00 29.22           C  
ATOM    486  C   GLY A  62     -30.812  28.505  24.559  1.00 29.69           C  
ATOM    487  O   GLY A  62     -30.502  27.649  25.388  1.00 34.07           O  
ATOM    488  N   GLN A  63     -32.060  28.690  24.139  1.00 31.24           N  
ATOM    489  CA  GLN A  63     -33.169  27.895  24.658  1.00 39.96           C  
ATOM    490  C   GLN A  63     -33.410  26.631  23.836  1.00 36.52           C  
ATOM    491  O   GLN A  63     -34.315  25.851  24.136  1.00 35.48           O  
ATOM    492  CB  GLN A  63     -34.454  28.728  24.719  1.00 33.42           C  
ATOM    493  CG  GLN A  63     -34.379  29.938  25.636  1.00 27.54           C  
ATOM    494  CD  GLN A  63     -35.742  30.547  25.907  1.00 34.20           C  
ATOM    495  OE1 GLN A  63     -36.687  29.845  26.267  1.00 33.55           O  
ATOM    496  NE2 GLN A  63     -35.852  31.858  25.730  1.00 38.58           N  
ATOM    497  N   SER A  64     -32.600  26.433  22.801  1.00 35.16           N  
ATOM    498  CA  SER A  64     -32.724  25.255  21.948  1.00 36.35           C  
ATOM    499  C   SER A  64     -32.286  23.991  22.682  1.00 36.89           C  
ATOM    500  O   SER A  64     -31.710  24.061  23.768  1.00 35.74           O  
ATOM    501  CB  SER A  64     -31.901  25.427  20.670  1.00 34.11           C  
ATOM    502  OG  SER A  64     -32.367  26.526  19.908  1.00 33.05           O  
ATOM    503  N   SER A  65     -32.563  22.838  22.080  1.00 35.63           N  
ATOM    504  CA  SER A  65     -32.174  21.557  22.660  1.00 42.82           C  
ATOM    505  C   SER A  65     -30.657  21.442  22.749  1.00 42.90           C  
ATOM    506  O   SER A  65     -29.930  22.141  22.042  1.00 36.95           O  
ATOM    507  CB  SER A  65     -32.742  20.399  21.838  1.00 38.53           C  
ATOM    508  OG  SER A  65     -34.159  20.430  21.824  1.00 44.83           O  
ATOM    509  N   GLN A  66     -30.183  20.554  23.617  1.00 42.59           N  
ATOM    510  CA  GLN A  66     -28.749  20.397  23.835  1.00 39.56           C  
ATOM    511  C   GLN A  66     -28.283  18.967  23.579  1.00 44.53           C  
ATOM    512  O   GLN A  66     -27.955  18.245  24.520  1.00 51.26           O  
ATOM    513  CB  GLN A  66     -28.387  20.812  25.263  1.00 36.72           C  
ATOM    514  CG  GLN A  66     -28.859  22.206  25.641  1.00 37.48           C  
ATOM    515  CD  GLN A  66     -28.685  22.503  27.118  1.00 40.28           C  
ATOM    516  OE1 GLN A  66     -27.938  21.819  27.816  1.00 41.74           O  
ATOM    517  NE2 GLN A  66     -29.381  23.525  27.602  1.00 44.03           N  
ATOM    518  N   PRO A  67     -28.245  18.553  22.302  1.00 43.38           N  
ATOM    519  CA  PRO A  67     -27.792  17.199  21.971  1.00 42.09           C  
ATOM    520  C   PRO A  67     -26.270  17.106  21.995  1.00 41.65           C  
ATOM    521  O   PRO A  67     -25.597  18.115  22.209  1.00 46.17           O  
ATOM    522  CB  PRO A  67     -28.308  17.009  20.546  1.00 42.68           C  
ATOM    523  CG  PRO A  67     -28.272  18.377  19.967  1.00 35.09           C  
ATOM    524  CD  PRO A  67     -28.609  19.318  21.096  1.00 40.04           C  
ATOM    525  N   THR A  68     -25.739  15.908  21.778  1.00 38.22           N  
ATOM    526  CA  THR A  68     -24.296  15.702  21.780  1.00 42.54           C  
ATOM    527  C   THR A  68     -23.798  15.266  20.407  1.00 41.34           C  
ATOM    528  O   THR A  68     -22.657  14.827  20.260  1.00 46.01           O  
ATOM    529  CB  THR A  68     -23.877  14.652  22.827  1.00 40.33           C  
ATOM    530  OG1 THR A  68     -24.565  13.421  22.574  1.00 42.65           O  
ATOM    531  CG2 THR A  68     -24.210  15.134  24.232  1.00 37.16           C  
ATOM    532  N   THR A  69     -24.658  15.391  19.402  1.00 38.64           N  
ATOM    533  CA  THR A  69     -24.321  14.967  18.048  1.00 33.85           C  
ATOM    534  C   THR A  69     -24.606  16.063  17.025  1.00 39.07           C  
ATOM    535  O   THR A  69     -25.430  16.947  17.258  1.00 39.44           O  
ATOM    536  CB  THR A  69     -25.106  13.702  17.647  1.00 41.65           C  
ATOM    537  OG1 THR A  69     -26.513  13.963  17.728  1.00 35.81           O  
ATOM    538  CG2 THR A  69     -24.758  12.539  18.566  1.00 42.31           C  
ATOM    539  N   GLY A  70     -23.917  15.998  15.890  1.00 38.86           N  
ATOM    540  CA  GLY A  70     -24.158  16.919  14.795  1.00 39.24           C  
ATOM    541  C   GLY A  70     -23.572  18.303  14.995  1.00 42.42           C  
ATOM    542  O   GLY A  70     -24.197  19.304  14.643  1.00 42.78           O  
ATOM    543  N   TYR A  71     -22.369  18.365  15.557  1.00 42.34           N  
ATOM    544  CA  TYR A  71     -21.682  19.641  15.730  1.00 43.31           C  
ATOM    545  C   TYR A  71     -20.684  19.891  14.603  1.00 45.26           C  
ATOM    546  O   TYR A  71     -19.470  19.887  14.810  1.00 40.70           O  
ATOM    547  CB  TYR A  71     -21.007  19.723  17.101  1.00 44.62           C  
ATOM    548  CG  TYR A  71     -21.987  19.933  18.233  1.00 43.76           C  
ATOM    549  CD1 TYR A  71     -22.524  21.189  18.489  1.00 41.18           C  
ATOM    550  CD2 TYR A  71     -22.383  18.875  19.041  1.00 41.65           C  
ATOM    551  CE1 TYR A  71     -23.424  21.386  19.518  1.00 35.93           C  
ATOM    552  CE2 TYR A  71     -23.283  19.063  20.074  1.00 41.17           C  
ATOM    553  CZ  TYR A  71     -23.800  20.320  20.307  1.00 43.41           C  
ATOM    554  OH  TYR A  71     -24.696  20.511  21.334  1.00 45.00           O  
ATOM    555  N   ASP A  72     -21.223  20.102  13.408  1.00 44.71           N  
ATOM    556  CA  ASP A  72     -20.431  20.389  12.221  1.00 38.84           C  
ATOM    557  C   ASP A  72     -21.292  21.189  11.252  1.00 42.68           C  
ATOM    558  O   ASP A  72     -22.519  21.080  11.272  1.00 41.38           O  
ATOM    559  CB  ASP A  72     -19.963  19.091  11.567  1.00 41.86           C  
ATOM    560  CG  ASP A  72     -21.107  18.141  11.280  1.00 42.38           C  
ATOM    561  OD1 ASP A  72     -21.677  18.215  10.171  1.00 47.05           O  
ATOM    562  OD2 ASP A  72     -21.440  17.324  12.164  1.00 37.10           O  
ATOM    563  N   TYR A  73     -20.654  21.989  10.404  1.00 36.15           N  
ATOM    564  CA  TYR A  73     -21.389  22.903   9.532  1.00 38.56           C  
ATOM    565  C   TYR A  73     -22.241  22.219   8.463  1.00 43.45           C  
ATOM    566  O   TYR A  73     -23.134  22.841   7.888  1.00 43.44           O  
ATOM    567  CB  TYR A  73     -20.453  23.941   8.909  1.00 36.21           C  
ATOM    568  CG  TYR A  73     -20.161  25.096   9.837  1.00 34.84           C  
ATOM    569  CD1 TYR A  73     -21.074  26.129   9.995  1.00 30.94           C  
ATOM    570  CD2 TYR A  73     -18.981  25.147  10.566  1.00 35.96           C  
ATOM    571  CE1 TYR A  73     -20.818  27.185  10.847  1.00 32.46           C  
ATOM    572  CE2 TYR A  73     -18.716  26.201  11.420  1.00 31.14           C  
ATOM    573  CZ  TYR A  73     -19.637  27.217  11.555  1.00 30.84           C  
ATOM    574  OH  TYR A  73     -19.377  28.267  12.404  1.00 30.00           O  
ATOM    575  N   ASP A  74     -21.973  20.944   8.202  1.00 47.21           N  
ATOM    576  CA  ASP A  74     -22.827  20.171   7.309  1.00 44.75           C  
ATOM    577  C   ASP A  74     -24.182  19.947   7.970  1.00 38.29           C  
ATOM    578  O   ASP A  74     -25.220  19.960   7.307  1.00 30.03           O  
ATOM    579  CB  ASP A  74     -22.179  18.832   6.951  1.00 40.16           C  
ATOM    580  CG  ASP A  74     -20.996  18.989   6.016  1.00 54.61           C  
ATOM    581  OD1 ASP A  74     -20.963  19.985   5.262  1.00 54.06           O  
ATOM    582  OD2 ASP A  74     -20.102  18.116   6.032  1.00 58.66           O  
ATOM    583  N   THR A  75     -24.161  19.752   9.285  1.00 35.05           N  
ATOM    584  CA  THR A  75     -25.381  19.566  10.058  1.00 34.90           C  
ATOM    585  C   THR A  75     -26.040  20.909  10.351  1.00 42.26           C  
ATOM    586  O   THR A  75     -27.265  21.031  10.315  1.00 45.73           O  
ATOM    587  CB  THR A  75     -25.102  18.840  11.389  1.00 35.73           C  
ATOM    588  OG1 THR A  75     -24.419  17.607  11.133  1.00 38.07           O  
ATOM    589  CG2 THR A  75     -26.401  18.549  12.124  1.00 36.21           C  
ATOM    590  N   PHE A  76     -25.218  21.915  10.639  1.00 44.65           N  
ATOM    591  CA  PHE A  76     -25.712  23.257  10.936  1.00 36.60           C  
ATOM    592  C   PHE A  76     -26.473  23.855   9.756  1.00 37.91           C  
ATOM    593  O   PHE A  76     -27.474  24.547   9.940  1.00 44.54           O  
ATOM    594  CB  PHE A  76     -24.560  24.181  11.340  1.00 33.36           C  
ATOM    595  CG  PHE A  76     -23.976  23.871  12.689  1.00 32.85           C  
ATOM    596  CD1 PHE A  76     -24.752  23.295  13.681  1.00 38.73           C  
ATOM    597  CD2 PHE A  76     -22.649  24.159  12.967  1.00 34.82           C  
ATOM    598  CE1 PHE A  76     -24.215  23.010  14.924  1.00 40.93           C  
ATOM    599  CE2 PHE A  76     -22.107  23.876  14.207  1.00 31.83           C  
ATOM    600  CZ  PHE A  76     -22.891  23.301  15.187  1.00 32.13           C  
ATOM    601  N   ALA A  77     -25.993  23.586   8.546  1.00 33.98           N  
ATOM    602  CA  ALA A  77     -26.656  24.068   7.340  1.00 37.19           C  
ATOM    603  C   ALA A  77     -27.986  23.354   7.141  1.00 41.88           C  
ATOM    604  O   ALA A  77     -28.967  23.960   6.708  1.00 46.02           O  
ATOM    605  CB  ALA A  77     -25.766  23.873   6.131  1.00 44.49           C  
ATOM    606  N   ALA A  78     -28.010  22.063   7.457  1.00 41.69           N  
ATOM    607  CA  ALA A  78     -29.234  21.276   7.381  1.00 40.71           C  
ATOM    608  C   ALA A  78     -30.265  21.821   8.360  1.00 42.23           C  
ATOM    609  O   ALA A  78     -31.462  21.840   8.072  1.00 49.25           O  
ATOM    610  CB  ALA A  78     -28.945  19.813   7.672  1.00 36.30           C  
ATOM    611  N   ASP A  79     -29.787  22.266   9.518  1.00 43.82           N  
ATOM    612  CA  ASP A  79     -30.643  22.890  10.519  1.00 43.74           C  
ATOM    613  C   ASP A  79     -31.231  24.185   9.976  1.00 45.14           C  
ATOM    614  O   ASP A  79     -32.406  24.482  10.190  1.00 44.75           O  
ATOM    615  CB  ASP A  79     -29.854  23.169  11.801  1.00 44.36           C  
ATOM    616  CG  ASP A  79     -29.478  21.901  12.545  1.00 47.82           C  
ATOM    617  OD1 ASP A  79     -29.614  20.803  11.964  1.00 48.01           O  
ATOM    618  OD2 ASP A  79     -29.041  22.005  13.711  1.00 42.64           O  
ATOM    619  N   LEU A  80     -30.407  24.951   9.267  1.00 44.07           N  
ATOM    620  CA  LEU A  80     -30.850  26.205   8.669  1.00 39.60           C  
ATOM    621  C   LEU A  80     -31.807  25.948   7.511  1.00 42.41           C  
ATOM    622  O   LEU A  80     -32.783  26.674   7.330  1.00 46.80           O  
ATOM    623  CB  LEU A  80     -29.654  27.029   8.190  1.00 34.52           C  
ATOM    624  CG  LEU A  80     -29.983  28.390   7.574  1.00 25.69           C  
ATOM    625  CD1 LEU A  80     -30.754  29.253   8.559  1.00 20.80           C  
ATOM    626  CD2 LEU A  80     -28.714  29.093   7.128  1.00 31.41           C  
ATOM    627  N   ASN A  81     -31.522  24.911   6.729  1.00 39.05           N  
ATOM    628  CA  ASN A  81     -32.382  24.541   5.613  1.00 39.72           C  
ATOM    629  C   ASN A  81     -33.771  24.132   6.090  1.00 45.59           C  
ATOM    630  O   ASN A  81     -34.777  24.503   5.488  1.00 45.34           O  
ATOM    631  CB  ASN A  81     -31.759  23.407   4.800  1.00 40.58           C  
ATOM    632  CG  ASN A  81     -32.585  23.044   3.582  1.00 46.38           C  
ATOM    633  OD1 ASN A  81     -33.092  23.918   2.879  1.00 47.64           O  
ATOM    634  ND2 ASN A  81     -32.736  21.749   3.333  1.00 53.44           N  
ATOM    635  N   THR A  82     -33.814  23.367   7.177  1.00 41.74           N  
ATOM    636  CA  THR A  82     -35.075  22.918   7.754  1.00 40.30           C  
ATOM    637  C   THR A  82     -35.895  24.100   8.263  1.00 38.19           C  
ATOM    638  O   THR A  82     -37.111  24.150   8.075  1.00 35.39           O  
ATOM    639  CB  THR A  82     -34.844  21.917   8.904  1.00 37.32           C  
ATOM    640  OG1 THR A  82     -34.105  20.790   8.417  1.00 42.99           O  
ATOM    641  CG2 THR A  82     -36.171  21.437   9.473  1.00 29.36           C  
ATOM    642  N   VAL A  83     -35.222  25.053   8.900  1.00 33.54           N  
ATOM    643  CA  VAL A  83     -35.883  26.249   9.412  1.00 36.90           C  
ATOM    644  C   VAL A  83     -36.463  27.095   8.280  1.00 45.30           C  
ATOM    645  O   VAL A  83     -37.605  27.553   8.358  1.00 49.58           O  
ATOM    646  CB  VAL A  83     -34.922  27.106  10.266  1.00 33.95           C  
ATOM    647  CG1 VAL A  83     -35.515  28.483  10.531  1.00 30.99           C  
ATOM    648  CG2 VAL A  83     -34.603  26.397  11.573  1.00 34.23           C  
ATOM    649  N   LEU A  84     -35.678  27.288   7.224  1.00 40.54           N  
ATOM    650  CA  LEU A  84     -36.114  28.088   6.084  1.00 38.61           C  
ATOM    651  C   LEU A  84     -37.295  27.456   5.353  1.00 44.31           C  
ATOM    652  O   LEU A  84     -38.238  28.150   4.973  1.00 46.90           O  
ATOM    653  CB  LEU A  84     -34.956  28.321   5.111  1.00 33.22           C  
ATOM    654  CG  LEU A  84     -33.818  29.203   5.623  1.00 30.15           C  
ATOM    655  CD1 LEU A  84     -32.786  29.428   4.532  1.00 36.13           C  
ATOM    656  CD2 LEU A  84     -34.353  30.528   6.142  1.00 24.29           C  
ATOM    657  N   GLU A  85     -37.241  26.142   5.160  1.00 42.29           N  
ATOM    658  CA  GLU A  85     -38.311  25.427   4.472  1.00 41.30           C  
ATOM    659  C   GLU A  85     -39.589  25.377   5.305  1.00 38.32           C  
ATOM    660  O   GLU A  85     -40.692  25.497   4.770  1.00 39.59           O  
ATOM    661  CB  GLU A  85     -37.869  24.006   4.105  1.00 42.99           C  
ATOM    662  CG  GLU A  85     -36.747  23.933   3.076  1.00 45.93           C  
ATOM    663  CD  GLU A  85     -37.210  24.246   1.663  1.00 55.58           C  
ATOM    664  OE1 GLU A  85     -38.423  24.466   1.460  1.00 59.12           O  
ATOM    665  OE2 GLU A  85     -36.355  24.268   0.751  1.00 62.00           O  
ATOM    666  N   THR A  86     -39.436  25.198   6.614  1.00 38.93           N  
ATOM    667  CA  THR A  86     -40.581  25.120   7.516  1.00 40.02           C  
ATOM    668  C   THR A  86     -41.311  26.459   7.580  1.00 40.83           C  
ATOM    669  O   THR A  86     -42.539  26.507   7.662  1.00 31.27           O  
ATOM    670  CB  THR A  86     -40.152  24.701   8.938  1.00 30.57           C  
ATOM    671  OG1 THR A  86     -39.365  23.505   8.869  1.00 25.85           O  
ATOM    672  CG2 THR A  86     -41.368  24.452   9.815  1.00 25.15           C  
ATOM    673  N   LEU A  87     -40.543  27.543   7.535  1.00 40.92           N  
ATOM    674  CA  LEU A  87     -41.106  28.887   7.556  1.00 39.44           C  
ATOM    675  C   LEU A  87     -41.475  29.345   6.150  1.00 42.36           C  
ATOM    676  O   LEU A  87     -42.194  30.330   5.978  1.00 48.81           O  
ATOM    677  CB  LEU A  87     -40.119  29.869   8.188  1.00 35.51           C  
ATOM    678  CG  LEU A  87     -40.379  30.273   9.640  1.00 28.84           C  
ATOM    679  CD1 LEU A  87     -40.797  29.076  10.476  1.00 28.89           C  
ATOM    680  CD2 LEU A  87     -39.139  30.925  10.228  1.00 35.39           C  
ATOM    681  N   ASP A  88     -40.978  28.613   5.155  1.00 42.32           N  
ATOM    682  CA  ASP A  88     -41.228  28.911   3.745  1.00 51.68           C  
ATOM    683  C   ASP A  88     -40.898  30.362   3.400  1.00 50.88           C  
ATOM    684  O   ASP A  88     -41.714  31.076   2.818  1.00 51.91           O  
ATOM    685  CB  ASP A  88     -42.673  28.576   3.362  1.00 48.49           C  
ATOM    686  CG  ASP A  88     -42.847  28.363   1.868  1.00 57.88           C  
ATOM    687  OD1 ASP A  88     -42.613  27.230   1.396  1.00 50.65           O  
ATOM    688  OD2 ASP A  88     -43.220  29.326   1.164  1.00 71.65           O  
ATOM    689  N   LEU A  89     -39.697  30.790   3.773  1.00 50.97           N  
ATOM    690  CA  LEU A  89     -39.247  32.147   3.491  1.00 49.65           C  
ATOM    691  C   LEU A  89     -38.846  32.295   2.029  1.00 47.84           C  
ATOM    692  O   LEU A  89     -38.170  31.432   1.468  1.00 45.94           O  
ATOM    693  CB  LEU A  89     -38.072  32.522   4.395  1.00 45.85           C  
ATOM    694  CG  LEU A  89     -38.332  32.484   5.901  1.00 36.28           C  
ATOM    695  CD1 LEU A  89     -37.085  32.905   6.657  1.00 33.37           C  
ATOM    696  CD2 LEU A  89     -39.509  33.372   6.263  1.00 34.67           C  
ATOM    697  N   GLN A  90     -39.268  33.395   1.416  1.00 50.15           N  
ATOM    698  CA  GLN A  90     -38.951  33.664   0.020  1.00 52.21           C  
ATOM    699  C   GLN A  90     -38.236  35.003  -0.112  1.00 47.51           C  
ATOM    700  O   GLN A  90     -38.673  36.005   0.456  1.00 37.67           O  
ATOM    701  CB  GLN A  90     -40.225  33.658  -0.828  1.00 61.75           C  
ATOM    702  CG  GLN A  90     -41.060  32.395  -0.683  1.00 58.22           C  
ATOM    703  CD  GLN A  90     -42.350  32.454  -1.477  1.00 68.11           C  
ATOM    704  OE1 GLN A  90     -42.501  33.280  -2.377  1.00 77.19           O  
ATOM    705  NE2 GLN A  90     -43.291  31.578  -1.144  1.00 70.20           N  
ATOM    706  N   ASP A  91     -37.136  35.006  -0.862  1.00 53.86           N  
ATOM    707  CA  ASP A  91     -36.323  36.203  -1.069  1.00 51.30           C  
ATOM    708  C   ASP A  91     -35.881  36.830   0.252  1.00 40.79           C  
ATOM    709  O   ASP A  91     -35.915  38.049   0.415  1.00 32.63           O  
ATOM    710  CB  ASP A  91     -37.068  37.228  -1.930  1.00 52.35           C  
ATOM    711  CG  ASP A  91     -37.373  36.707  -3.323  1.00 57.98           C  
ATOM    712  OD1 ASP A  91     -36.544  35.949  -3.870  1.00 46.39           O  
ATOM    713  OD2 ASP A  91     -38.443  37.052  -3.869  1.00 56.06           O  
ATOM    714  N   ALA A  92     -35.467  35.984   1.190  1.00 43.60           N  
ATOM    715  CA  ALA A  92     -35.030  36.443   2.502  1.00 38.51           C  
ATOM    716  C   ALA A  92     -33.574  36.892   2.476  1.00 38.60           C  
ATOM    717  O   ALA A  92     -32.907  36.816   1.444  1.00 40.95           O  
ATOM    718  CB  ALA A  92     -35.228  35.350   3.540  1.00 31.12           C  
ATOM    719  N   VAL A  93     -33.088  37.362   3.620  1.00 29.30           N  
ATOM    720  CA  VAL A  93     -31.708  37.810   3.744  1.00 28.40           C  
ATOM    721  C   VAL A  93     -31.023  37.094   4.903  1.00 36.86           C  
ATOM    722  O   VAL A  93     -31.558  37.037   6.010  1.00 46.09           O  
ATOM    723  CB  VAL A  93     -31.630  39.334   3.967  1.00 27.67           C  
ATOM    724  CG1 VAL A  93     -30.193  39.767   4.214  1.00 26.45           C  
ATOM    725  CG2 VAL A  93     -32.220  40.077   2.777  1.00 32.58           C  
ATOM    726  N   LEU A  94     -29.844  36.540   4.643  1.00 32.54           N  
ATOM    727  CA  LEU A  94     -29.088  35.840   5.674  1.00 27.65           C  
ATOM    728  C   LEU A  94     -27.990  36.721   6.256  1.00 34.10           C  
ATOM    729  O   LEU A  94     -27.096  37.171   5.540  1.00 36.36           O  
ATOM    730  CB  LEU A  94     -28.478  34.553   5.117  1.00 28.11           C  
ATOM    731  CG  LEU A  94     -29.449  33.529   4.529  1.00 30.64           C  
ATOM    732  CD1 LEU A  94     -28.722  32.235   4.205  1.00 28.63           C  
ATOM    733  CD2 LEU A  94     -30.610  33.276   5.475  1.00 34.65           C  
ATOM    734  N   VAL A  95     -28.064  36.965   7.560  1.00 37.64           N  
ATOM    735  CA  VAL A  95     -27.032  37.721   8.258  1.00 31.49           C  
ATOM    736  C   VAL A  95     -26.461  36.889   9.400  1.00 34.16           C  
ATOM    737  O   VAL A  95     -27.185  36.498  10.317  1.00 32.22           O  
ATOM    738  CB  VAL A  95     -27.576  39.049   8.812  1.00 27.76           C  
ATOM    739  CG1 VAL A  95     -26.520  39.745   9.656  1.00 30.35           C  
ATOM    740  CG2 VAL A  95     -28.039  39.949   7.677  1.00 29.07           C  
ATOM    741  N   GLY A  96     -25.161  36.618   9.338  1.00 35.56           N  
ATOM    742  CA  GLY A  96     -24.507  35.797  10.340  1.00 33.70           C  
ATOM    743  C   GLY A  96     -23.460  36.539  11.148  1.00 30.10           C  
ATOM    744  O   GLY A  96     -22.968  37.590  10.739  1.00 30.82           O  
ATOM    745  N   PHE A  97     -23.118  35.980  12.304  1.00 26.52           N  
ATOM    746  CA  PHE A  97     -22.111  36.563  13.181  1.00 28.49           C  
ATOM    747  C   PHE A  97     -21.252  35.466  13.802  1.00 30.02           C  
ATOM    748  O   PHE A  97     -21.778  34.469  14.295  1.00 32.89           O  
ATOM    749  CB  PHE A  97     -22.779  37.395  14.277  1.00 31.85           C  
ATOM    750  CG  PHE A  97     -21.829  37.885  15.331  1.00 32.91           C  
ATOM    751  CD1 PHE A  97     -21.010  38.976  15.090  1.00 29.15           C  
ATOM    752  CD2 PHE A  97     -21.758  37.259  16.565  1.00 30.50           C  
ATOM    753  CE1 PHE A  97     -20.135  39.429  16.058  1.00 30.83           C  
ATOM    754  CE2 PHE A  97     -20.886  37.708  17.536  1.00 28.72           C  
ATOM    755  CZ  PHE A  97     -20.073  38.794  17.283  1.00 30.99           C  
ATOM    756  N   SER A  98     -19.935  35.662  13.776  1.00 24.96           N  
ATOM    757  CA  SER A  98     -18.981  34.677  14.286  1.00 27.53           C  
ATOM    758  C   SER A  98     -19.204  33.309  13.646  1.00 31.24           C  
ATOM    759  O   SER A  98     -18.892  33.107  12.473  1.00 35.80           O  
ATOM    760  CB  SER A  98     -19.051  34.581  15.815  1.00 29.82           C  
ATOM    761  OG  SER A  98     -18.084  33.674  16.320  1.00 27.86           O  
ATOM    762  N   MET A  99     -19.752  32.376  14.420  1.00 29.64           N  
ATOM    763  CA  MET A  99     -20.070  31.048  13.906  1.00 28.83           C  
ATOM    764  C   MET A  99     -21.186  31.106  12.869  1.00 30.45           C  
ATOM    765  O   MET A  99     -21.242  30.281  11.958  1.00 33.19           O  
ATOM    766  CB  MET A  99     -20.477  30.106  15.042  1.00 34.40           C  
ATOM    767  CG  MET A  99     -19.330  29.641  15.922  1.00 38.01           C  
ATOM    768  SD  MET A  99     -19.865  28.401  17.118  1.00 32.21           S  
ATOM    769  CE  MET A  99     -20.557  27.157  16.033  1.00 35.49           C  
ATOM    770  N   GLY A 100     -22.070  32.088  13.017  1.00 29.17           N  
ATOM    771  CA  GLY A 100     -23.217  32.232  12.138  1.00 30.37           C  
ATOM    772  C   GLY A 100     -22.851  32.525  10.697  1.00 33.83           C  
ATOM    773  O   GLY A 100     -23.632  32.253   9.785  1.00 36.77           O  
ATOM    774  N   THR A 101     -21.661  33.080  10.489  1.00 31.16           N  
ATOM    775  CA  THR A 101     -21.193  33.399   9.145  1.00 29.80           C  
ATOM    776  C   THR A 101     -20.804  32.136   8.390  1.00 29.68           C  
ATOM    777  O   THR A 101     -20.667  32.151   7.167  1.00 36.69           O  
ATOM    778  CB  THR A 101     -19.984  34.345   9.177  1.00 30.75           C  
ATOM    779  OG1 THR A 101     -18.891  33.703   9.845  1.00 28.01           O  
ATOM    780  CG2 THR A 101     -20.338  35.632   9.905  1.00 32.32           C  
ATOM    781  N   GLY A 102     -20.623  31.045   9.125  1.00 28.32           N  
ATOM    782  CA  GLY A 102     -20.290  29.770   8.520  1.00 33.74           C  
ATOM    783  C   GLY A 102     -21.521  29.037   8.027  1.00 32.61           C  
ATOM    784  O   GLY A 102     -21.441  28.206   7.122  1.00 34.85           O  
ATOM    785  N   GLU A 103     -22.667  29.347   8.623  1.00 32.25           N  
ATOM    786  CA  GLU A 103     -23.920  28.702   8.252  1.00 33.03           C  
ATOM    787  C   GLU A 103     -24.568  29.400   7.062  1.00 31.50           C  
ATOM    788  O   GLU A 103     -25.534  28.901   6.489  1.00 38.26           O  
ATOM    789  CB  GLU A 103     -24.882  28.670   9.441  1.00 35.39           C  
ATOM    790  CG  GLU A 103     -24.298  28.018  10.683  1.00 35.27           C  
ATOM    791  CD  GLU A 103     -25.334  27.779  11.762  1.00 37.38           C  
ATOM    792  OE1 GLU A 103     -26.502  27.502  11.418  1.00 41.69           O  
ATOM    793  OE2 GLU A 103     -24.980  27.869  12.956  1.00 35.77           O  
ATOM    794  N   VAL A 104     -24.028  30.558   6.696  1.00 30.43           N  
ATOM    795  CA  VAL A 104     -24.510  31.293   5.534  1.00 30.01           C  
ATOM    796  C   VAL A 104     -23.815  30.796   4.271  1.00 42.31           C  
ATOM    797  O   VAL A 104     -24.457  30.566   3.245  1.00 40.80           O  
ATOM    798  CB  VAL A 104     -24.268  32.805   5.684  1.00 26.71           C  
ATOM    799  CG1 VAL A 104     -24.718  33.542   4.433  1.00 23.79           C  
ATOM    800  CG2 VAL A 104     -24.991  33.337   6.911  1.00 36.38           C  
ATOM    801  N   ALA A 105     -22.499  30.623   4.358  1.00 45.89           N  
ATOM    802  CA  ALA A 105     -21.704  30.158   3.227  1.00 40.78           C  
ATOM    803  C   ALA A 105     -21.970  28.687   2.917  1.00 42.38           C  
ATOM    804  O   ALA A 105     -21.935  28.271   1.758  1.00 42.03           O  
ATOM    805  CB  ALA A 105     -20.223  30.385   3.493  1.00 27.72           C  
ATOM    806  N   ARG A 106     -22.238  27.904   3.957  1.00 39.56           N  
ATOM    807  CA  ARG A 106     -22.461  26.472   3.796  1.00 42.94           C  
ATOM    808  C   ARG A 106     -23.835  26.174   3.202  1.00 40.95           C  
ATOM    809  O   ARG A 106     -23.994  25.221   2.440  1.00 46.78           O  
ATOM    810  CB  ARG A 106     -22.291  25.747   5.133  1.00 45.46           C  
ATOM    811  CG  ARG A 106     -22.411  24.234   5.042  1.00 48.14           C  
ATOM    812  CD  ARG A 106     -21.301  23.626   4.201  1.00 50.33           C  
ATOM    813  NE  ARG A 106     -19.990  23.784   4.824  1.00 44.13           N  
ATOM    814  CZ  ARG A 106     -18.880  23.200   4.383  1.00 43.25           C  
ATOM    815  NH1 ARG A 106     -18.923  22.413   3.316  1.00 45.08           N  
ATOM    816  NH2 ARG A 106     -17.729  23.399   5.009  1.00 46.36           N  
ATOM    817  N   TYR A 107     -24.824  26.992   3.550  1.00 40.30           N  
ATOM    818  CA  TYR A 107     -26.174  26.816   3.025  1.00 43.68           C  
ATOM    819  C   TYR A 107     -26.234  27.104   1.529  1.00 49.09           C  
ATOM    820  O   TYR A 107     -26.770  26.308   0.757  1.00 53.11           O  
ATOM    821  CB  TYR A 107     -27.175  27.706   3.764  1.00 35.33           C  
ATOM    822  CG  TYR A 107     -28.565  27.667   3.166  1.00 33.37           C  
ATOM    823  CD1 TYR A 107     -29.012  28.680   2.328  1.00 31.23           C  
ATOM    824  CD2 TYR A 107     -29.424  26.608   3.428  1.00 45.42           C  
ATOM    825  CE1 TYR A 107     -30.280  28.643   1.774  1.00 39.87           C  
ATOM    826  CE2 TYR A 107     -30.693  26.562   2.879  1.00 49.02           C  
ATOM    827  CZ  TYR A 107     -31.116  27.582   2.052  1.00 42.75           C  
ATOM    828  OH  TYR A 107     -32.379  27.539   1.505  1.00 26.64           O  
ATOM    829  N   VAL A 108     -25.686  28.250   1.131  1.00 44.40           N  
ATOM    830  CA  VAL A 108     -25.675  28.665  -0.268  1.00 44.23           C  
ATOM    831  C   VAL A 108     -24.960  27.638  -1.146  1.00 46.41           C  
ATOM    832  O   VAL A 108     -25.388  27.352  -2.265  1.00 44.76           O  
ATOM    833  CB  VAL A 108     -25.009  30.051  -0.433  1.00 40.76           C  
ATOM    834  CG1 VAL A 108     -24.887  30.422  -1.903  1.00 52.56           C  
ATOM    835  CG2 VAL A 108     -25.799  31.110   0.320  1.00 32.42           C  
ATOM    836  N   SER A 109     -23.880  27.072  -0.619  1.00 48.25           N  
ATOM    837  CA  SER A 109     -23.098  26.083  -1.351  1.00 47.53           C  
ATOM    838  C   SER A 109     -23.845  24.765  -1.530  1.00 42.00           C  
ATOM    839  O   SER A 109     -23.826  24.174  -2.610  1.00 44.01           O  
ATOM    840  CB  SER A 109     -21.764  25.831  -0.646  1.00 49.17           C  
ATOM    841  OG  SER A 109     -21.037  24.795  -1.283  1.00 48.32           O  
ATOM    842  N   SER A 110     -24.505  24.311  -0.471  1.00 43.00           N  
ATOM    843  CA  SER A 110     -25.121  22.988  -0.465  1.00 49.50           C  
ATOM    844  C   SER A 110     -26.577  22.979  -0.928  1.00 47.91           C  
ATOM    845  O   SER A 110     -27.035  22.001  -1.520  1.00 53.10           O  
ATOM    846  CB  SER A 110     -25.020  22.360   0.929  1.00 47.46           C  
ATOM    847  OG  SER A 110     -23.669  22.222   1.333  1.00 43.29           O  
ATOM    848  N   TYR A 111     -27.302  24.061  -0.663  1.00 43.62           N  
ATOM    849  CA  TYR A 111     -28.744  24.067  -0.899  1.00 49.94           C  
ATOM    850  C   TYR A 111     -29.211  25.036  -1.988  1.00 48.02           C  
ATOM    851  O   TYR A 111     -30.267  24.836  -2.588  1.00 50.90           O  
ATOM    852  CB  TYR A 111     -29.495  24.313   0.412  1.00 47.87           C  
ATOM    853  CG  TYR A 111     -29.244  23.240   1.449  1.00 44.40           C  
ATOM    854  CD1 TYR A 111     -28.251  23.391   2.408  1.00 43.68           C  
ATOM    855  CD2 TYR A 111     -29.991  22.070   1.459  1.00 39.47           C  
ATOM    856  CE1 TYR A 111     -28.016  22.409   3.354  1.00 44.37           C  
ATOM    857  CE2 TYR A 111     -29.762  21.082   2.399  1.00 39.92           C  
ATOM    858  CZ  TYR A 111     -28.775  21.258   3.344  1.00 42.90           C  
ATOM    859  OH  TYR A 111     -28.546  20.277   4.281  1.00 41.59           O  
ATOM    860  N   GLY A 112     -28.430  26.080  -2.242  1.00 43.25           N  
ATOM    861  CA  GLY A 112     -28.745  27.000  -3.320  1.00 44.42           C  
ATOM    862  C   GLY A 112     -29.057  28.416  -2.878  1.00 37.60           C  
ATOM    863  O   GLY A 112     -28.745  28.814  -1.757  1.00 42.06           O  
ATOM    864  N   THR A 113     -29.683  29.177  -3.770  1.00 34.20           N  
ATOM    865  CA  THR A 113     -29.957  30.587  -3.522  1.00 45.25           C  
ATOM    866  C   THR A 113     -31.352  30.999  -3.989  1.00 55.16           C  
ATOM    867  O   THR A 113     -31.598  32.173  -4.276  1.00 44.94           O  
ATOM    868  CB  THR A 113     -28.915  31.482  -4.216  1.00 48.51           C  
ATOM    869  OG1 THR A 113     -29.418  32.820  -4.308  1.00 49.04           O  
ATOM    870  CG2 THR A 113     -28.621  30.965  -5.616  1.00 44.69           C  
ATOM    871  N   ALA A 114     -32.261  30.032  -4.060  1.00 53.32           N  
ATOM    872  CA  ALA A 114     -33.625  30.295  -4.508  1.00 42.45           C  
ATOM    873  C   ALA A 114     -34.411  31.113  -3.485  1.00 44.65           C  
ATOM    874  O   ALA A 114     -35.272  31.916  -3.847  1.00 40.79           O  
ATOM    875  CB  ALA A 114     -34.343  28.990  -4.811  1.00 33.06           C  
ATOM    876  N   ARG A 115     -34.108  30.905  -2.208  1.00 42.18           N  
ATOM    877  CA  ARG A 115     -34.797  31.609  -1.132  1.00 37.48           C  
ATOM    878  C   ARG A 115     -34.014  32.828  -0.662  1.00 45.87           C  
ATOM    879  O   ARG A 115     -34.507  33.619   0.142  1.00 49.21           O  
ATOM    880  CB  ARG A 115     -35.034  30.672   0.054  1.00 38.31           C  
ATOM    881  CG  ARG A 115     -35.965  29.510  -0.236  1.00 39.50           C  
ATOM    882  CD  ARG A 115     -36.247  28.713   1.026  1.00 38.32           C  
ATOM    883  NE  ARG A 115     -37.262  27.686   0.810  1.00 44.36           N  
ATOM    884  CZ  ARG A 115     -38.571  27.906   0.885  1.00 49.04           C  
ATOM    885  NH1 ARG A 115     -39.024  29.120   1.166  1.00 47.43           N  
ATOM    886  NH2 ARG A 115     -39.427  26.915   0.674  1.00 44.88           N  
ATOM    887  N   ILE A 116     -32.793  32.978  -1.164  1.00 42.15           N  
ATOM    888  CA  ILE A 116     -31.905  34.030  -0.685  1.00 38.83           C  
ATOM    889  C   ILE A 116     -31.791  35.189  -1.672  1.00 41.90           C  
ATOM    890  O   ILE A 116     -31.562  34.985  -2.864  1.00 43.42           O  
ATOM    891  CB  ILE A 116     -30.498  33.479  -0.380  1.00 46.04           C  
ATOM    892  CG1 ILE A 116     -30.595  32.179   0.426  1.00 44.79           C  
ATOM    893  CG2 ILE A 116     -29.658  34.520   0.347  1.00 34.27           C  
ATOM    894  CD1 ILE A 116     -31.392  32.303   1.709  1.00 31.28           C  
ATOM    895  N   ALA A 117     -31.954  36.406  -1.161  1.00 41.12           N  
ATOM    896  CA  ALA A 117     -31.827  37.607  -1.976  1.00 37.70           C  
ATOM    897  C   ALA A 117     -30.458  38.249  -1.776  1.00 39.64           C  
ATOM    898  O   ALA A 117     -29.844  38.730  -2.728  1.00 51.59           O  
ATOM    899  CB  ALA A 117     -32.932  38.595  -1.640  1.00 36.29           C  
ATOM    900  N   ALA A 118     -29.988  38.251  -0.533  1.00 35.69           N  
ATOM    901  CA  ALA A 118     -28.686  38.819  -0.199  1.00 37.38           C  
ATOM    902  C   ALA A 118     -28.147  38.220   1.095  1.00 31.89           C  
ATOM    903  O   ALA A 118     -28.910  37.723   1.923  1.00 32.69           O  
ATOM    904  CB  ALA A 118     -28.778  40.335  -0.085  1.00 34.32           C  
ATOM    905  N   VAL A 119     -26.830  38.267   1.265  1.00 29.25           N  
ATOM    906  CA  VAL A 119     -26.194  37.721   2.458  1.00 25.66           C  
ATOM    907  C   VAL A 119     -25.275  38.744   3.119  1.00 29.62           C  
ATOM    908  O   VAL A 119     -24.916  39.751   2.510  1.00 40.60           O  
ATOM    909  CB  VAL A 119     -25.383  36.453   2.132  1.00 28.27           C  
ATOM    910  CG1 VAL A 119     -26.301  35.348   1.632  1.00 25.69           C  
ATOM    911  CG2 VAL A 119     -24.308  36.763   1.107  1.00 30.92           C  
ATOM    912  N   ALA A 120     -24.899  38.481   4.368  1.00 28.71           N  
ATOM    913  CA  ALA A 120     -24.001  39.367   5.103  1.00 35.28           C  
ATOM    914  C   ALA A 120     -23.146  38.593   6.104  1.00 36.96           C  
ATOM    915  O   ALA A 120     -23.650  37.740   6.836  1.00 30.24           O  
ATOM    916  CB  ALA A 120     -24.789  40.459   5.808  1.00 40.39           C  
ATOM    917  N   PHE A 121     -21.852  38.902   6.132  1.00 37.63           N  
ATOM    918  CA  PHE A 121     -20.904  38.207   6.999  1.00 30.63           C  
ATOM    919  C   PHE A 121     -20.269  39.161   8.011  1.00 36.37           C  
ATOM    920  O   PHE A 121     -19.278  39.824   7.709  1.00 40.24           O  
ATOM    921  CB  PHE A 121     -19.804  37.547   6.162  1.00 34.13           C  
ATOM    922  CG  PHE A 121     -20.318  36.595   5.116  1.00 39.31           C  
ATOM    923  CD1 PHE A 121     -20.412  35.238   5.381  1.00 36.85           C  
ATOM    924  CD2 PHE A 121     -20.693  37.055   3.863  1.00 37.90           C  
ATOM    925  CE1 PHE A 121     -20.879  34.359   4.419  1.00 34.72           C  
ATOM    926  CE2 PHE A 121     -21.162  36.180   2.897  1.00 32.55           C  
ATOM    927  CZ  PHE A 121     -21.254  34.831   3.176  1.00 32.36           C  
ATOM    928  N   LEU A 122     -20.838  39.219   9.212  1.00 38.97           N  
ATOM    929  CA  LEU A 122     -20.346  40.116  10.256  1.00 31.27           C  
ATOM    930  C   LEU A 122     -19.368  39.404  11.188  1.00 31.92           C  
ATOM    931  O   LEU A 122     -19.745  38.460  11.884  1.00 32.58           O  
ATOM    932  CB  LEU A 122     -21.516  40.681  11.063  1.00 33.53           C  
ATOM    933  CG  LEU A 122     -22.663  41.288  10.254  1.00 33.99           C  
ATOM    934  CD1 LEU A 122     -23.737  41.844  11.177  1.00 33.95           C  
ATOM    935  CD2 LEU A 122     -22.149  42.364   9.310  1.00 27.04           C  
ATOM    936  N   ALA A 123     -18.121  39.876  11.203  1.00 30.02           N  
ATOM    937  CA  ALA A 123     -17.037  39.227  11.941  1.00 31.40           C  
ATOM    938  C   ALA A 123     -16.959  37.750  11.569  1.00 36.81           C  
ATOM    939  O   ALA A 123     -17.208  36.872  12.395  1.00 32.82           O  
ATOM    940  CB  ALA A 123     -17.218  39.403  13.442  1.00 30.20           C  
ATOM    941  N   SER A 124     -16.608  37.492  10.313  1.00 38.34           N  
ATOM    942  CA  SER A 124     -16.712  36.159   9.729  1.00 35.48           C  
ATOM    943  C   SER A 124     -15.499  35.262   9.968  1.00 35.57           C  
ATOM    944  O   SER A 124     -14.421  35.732  10.332  1.00 33.15           O  
ATOM    945  CB  SER A 124     -16.994  36.273   8.229  1.00 34.38           C  
ATOM    946  OG  SER A 124     -16.161  37.250   7.630  1.00 37.47           O  
ATOM    947  N   LEU A 125     -15.697  33.963   9.756  1.00 38.48           N  
ATOM    948  CA  LEU A 125     -14.637  32.971   9.901  1.00 39.36           C  
ATOM    949  C   LEU A 125     -13.905  32.772   8.581  1.00 38.19           C  
ATOM    950  O   LEU A 125     -12.746  32.357   8.560  1.00 43.43           O  
ATOM    951  CB  LEU A 125     -15.221  31.629  10.347  1.00 37.29           C  
ATOM    952  CG  LEU A 125     -16.044  31.579  11.634  1.00 31.85           C  
ATOM    953  CD1 LEU A 125     -16.603  30.181  11.843  1.00 28.78           C  
ATOM    954  CD2 LEU A 125     -15.203  32.002  12.822  1.00 38.11           C  
ATOM    955  N   GLU A 126     -14.602  33.067   7.486  1.00 37.67           N  
ATOM    956  CA  GLU A 126     -14.097  32.855   6.130  1.00 42.25           C  
ATOM    957  C   GLU A 126     -12.686  33.396   5.903  1.00 52.99           C  
ATOM    958  O   GLU A 126     -12.305  34.412   6.485  1.00 52.58           O  
ATOM    959  CB  GLU A 126     -15.058  33.476   5.108  1.00 44.70           C  
ATOM    960  CG  GLU A 126     -16.266  32.615   4.766  1.00 50.25           C  
ATOM    961  CD  GLU A 126     -17.294  32.563   5.879  1.00 47.04           C  
ATOM    962  OE1 GLU A 126     -17.232  33.412   6.793  1.00 45.20           O  
ATOM    963  OE2 GLU A 126     -18.167  31.671   5.838  1.00 42.03           O  
ATOM    964  N   PRO A 127     -11.903  32.712   5.052  1.00 50.83           N  
ATOM    965  CA  PRO A 127     -12.266  31.447   4.403  1.00 42.72           C  
ATOM    966  C   PRO A 127     -11.796  30.226   5.192  1.00 47.43           C  
ATOM    967  O   PRO A 127     -12.490  29.210   5.223  1.00 42.83           O  
ATOM    968  CB  PRO A 127     -11.518  31.511   3.062  1.00 41.63           C  
ATOM    969  CG  PRO A 127     -10.920  32.902   2.984  1.00 47.99           C  
ATOM    970  CD  PRO A 127     -10.739  33.327   4.400  1.00 56.30           C  
ATOM    971  N   PHE A 128     -10.627  30.331   5.816  1.00 51.79           N  
ATOM    972  CA  PHE A 128     -10.034  29.209   6.534  1.00 54.61           C  
ATOM    973  C   PHE A 128      -9.204  29.724   7.706  1.00 58.26           C  
ATOM    974  O   PHE A 128      -8.242  30.468   7.514  1.00 63.92           O  
ATOM    975  CB  PHE A 128      -9.151  28.391   5.586  1.00 54.85           C  
ATOM    976  CG  PHE A 128      -9.049  26.934   5.946  1.00 55.39           C  
ATOM    977  CD1 PHE A 128      -9.532  26.463   7.155  1.00 60.23           C  
ATOM    978  CD2 PHE A 128      -8.464  26.034   5.069  1.00 51.24           C  
ATOM    979  CE1 PHE A 128      -9.435  25.122   7.482  1.00 59.13           C  
ATOM    980  CE2 PHE A 128      -8.364  24.694   5.391  1.00 48.56           C  
ATOM    981  CZ  PHE A 128      -8.850  24.237   6.598  1.00 50.56           C  
ATOM    982  N   LEU A 129      -9.580  29.327   8.919  1.00 56.80           N  
ATOM    983  CA  LEU A 129      -8.885  29.780  10.121  1.00 55.08           C  
ATOM    984  C   LEU A 129      -7.627  28.973  10.420  1.00 59.25           C  
ATOM    985  O   LEU A 129      -6.641  29.513  10.922  1.00 63.18           O  
ATOM    986  CB  LEU A 129      -9.820  29.746  11.332  1.00 47.86           C  
ATOM    987  CG  LEU A 129     -10.762  30.939  11.487  1.00 51.99           C  
ATOM    988  CD1 LEU A 129     -11.571  30.813  12.766  1.00 55.19           C  
ATOM    989  CD2 LEU A 129      -9.972  32.237  11.473  1.00 44.29           C  
ATOM    990  N   LEU A 130      -7.667  27.679  10.117  1.00 55.90           N  
ATOM    991  CA  LEU A 130      -6.537  26.801  10.394  1.00 56.24           C  
ATOM    992  C   LEU A 130      -5.332  27.173   9.536  1.00 59.97           C  
ATOM    993  O   LEU A 130      -5.438  27.295   8.315  1.00 59.09           O  
ATOM    994  CB  LEU A 130      -6.922  25.337  10.173  1.00 55.39           C  
ATOM    995  CG  LEU A 130      -5.916  24.301  10.679  1.00 60.80           C  
ATOM    996  CD1 LEU A 130      -5.608  24.533  12.149  1.00 57.38           C  
ATOM    997  CD2 LEU A 130      -6.442  22.892  10.460  1.00 71.09           C  
ATOM    998  N   LYS A 131      -4.188  27.357  10.186  1.00 66.84           N  
ATOM    999  CA  LYS A 131      -2.968  27.762   9.501  1.00 64.32           C  
ATOM   1000  C   LYS A 131      -2.183  26.538   9.041  1.00 63.44           C  
ATOM   1001  O   LYS A 131      -1.421  25.954   9.811  1.00 66.79           O  
ATOM   1002  CB  LYS A 131      -2.111  28.626  10.428  1.00 63.09           C  
ATOM   1003  CG  LYS A 131      -1.272  29.674   9.717  1.00 61.33           C  
ATOM   1004  CD  LYS A 131      -0.679  30.658  10.714  1.00 57.09           C  
ATOM   1005  CE  LYS A 131      -0.079  31.866  10.015  1.00 47.99           C  
ATOM   1006  NZ  LYS A 131       0.417  32.875  10.991  1.00 39.65           N  
ATOM   1007  N   THR A 132      -2.377  26.152   7.784  1.00 64.29           N  
ATOM   1008  CA  THR A 132      -1.718  24.971   7.236  1.00 71.32           C  
ATOM   1009  C   THR A 132      -0.617  25.345   6.250  1.00 71.95           C  
ATOM   1010  O   THR A 132      -0.303  26.522   6.070  1.00 76.71           O  
ATOM   1011  CB  THR A 132      -2.722  24.037   6.533  1.00 72.17           C  
ATOM   1012  OG1 THR A 132      -3.227  24.674   5.354  1.00 77.09           O  
ATOM   1013  CG2 THR A 132      -3.878  23.698   7.462  1.00 59.31           C  
ATOM   1014  N   ASP A 133      -0.037  24.334   5.611  1.00 68.27           N  
ATOM   1015  CA  ASP A 133       1.052  24.545   4.664  1.00 78.45           C  
ATOM   1016  C   ASP A 133       0.545  25.050   3.316  1.00 86.28           C  
ATOM   1017  O   ASP A 133       1.214  25.839   2.648  1.00 85.99           O  
ATOM   1018  CB  ASP A 133       1.857  23.257   4.476  1.00 75.23           C  
ATOM   1019  CG  ASP A 133       2.543  22.808   5.752  1.00 87.47           C  
ATOM   1020  OD1 ASP A 133       2.965  23.681   6.540  1.00 95.89           O  
ATOM   1021  OD2 ASP A 133       2.661  21.583   5.966  1.00 77.01           O  
ATOM   1022  N   ASP A 134      -0.638  24.590   2.919  1.00 83.43           N  
ATOM   1023  CA  ASP A 134      -1.235  25.015   1.658  1.00 80.36           C  
ATOM   1024  C   ASP A 134      -2.048  26.290   1.860  1.00 81.07           C  
ATOM   1025  O   ASP A 134      -2.386  26.983   0.899  1.00 77.90           O  
ATOM   1026  CB  ASP A 134      -2.117  23.909   1.071  1.00 82.06           C  
ATOM   1027  CG  ASP A 134      -3.570  24.032   1.494  1.00 78.67           C  
ATOM   1028  OD1 ASP A 134      -3.919  23.547   2.591  1.00 70.09           O  
ATOM   1029  OD2 ASP A 134      -4.366  24.610   0.723  1.00 73.61           O  
ATOM   1030  N   ASN A 135      -2.358  26.590   3.118  1.00 76.84           N  
ATOM   1031  CA  ASN A 135      -3.092  27.799   3.470  1.00 68.32           C  
ATOM   1032  C   ASN A 135      -2.300  28.659   4.450  1.00 69.11           C  
ATOM   1033  O   ASN A 135      -2.489  28.562   5.663  1.00 70.89           O  
ATOM   1034  CB  ASN A 135      -4.463  27.443   4.054  1.00 61.84           C  
ATOM   1035  CG  ASN A 135      -5.275  28.668   4.432  1.00 58.15           C  
ATOM   1036  OD1 ASN A 135      -5.404  29.001   5.609  1.00 60.48           O  
ATOM   1037  ND2 ASN A 135      -5.826  29.345   3.432  1.00 59.89           N  
ATOM   1038  N   PRO A 136      -1.397  29.500   3.921  1.00 72.03           N  
ATOM   1039  CA  PRO A 136      -0.528  30.361   4.731  1.00 71.52           C  
ATOM   1040  C   PRO A 136      -1.317  31.411   5.504  1.00 71.85           C  
ATOM   1041  O   PRO A 136      -0.925  31.784   6.610  1.00 69.89           O  
ATOM   1042  CB  PRO A 136       0.359  31.049   3.685  1.00 78.87           C  
ATOM   1043  CG  PRO A 136       0.274  30.185   2.470  1.00 82.83           C  
ATOM   1044  CD  PRO A 136      -1.114  29.634   2.483  1.00 79.22           C  
ATOM   1045  N   ASP A 137      -2.417  31.881   4.923  1.00 66.75           N  
ATOM   1046  CA  ASP A 137      -3.225  32.921   5.548  1.00 67.56           C  
ATOM   1047  C   ASP A 137      -4.209  32.354   6.567  1.00 73.18           C  
ATOM   1048  O   ASP A 137      -5.417  32.574   6.470  1.00 67.60           O  
ATOM   1049  CB  ASP A 137      -3.963  33.741   4.487  1.00 64.96           C  
ATOM   1050  CG  ASP A 137      -3.025  34.600   3.659  1.00 67.27           C  
ATOM   1051  OD1 ASP A 137      -2.756  35.750   4.067  1.00 56.31           O  
ATOM   1052  OD2 ASP A 137      -2.554  34.126   2.604  1.00 63.62           O  
ATOM   1053  N   GLY A 138      -3.679  31.623   7.543  1.00 72.20           N  
ATOM   1054  CA  GLY A 138      -4.482  31.097   8.630  1.00 59.94           C  
ATOM   1055  C   GLY A 138      -4.421  32.023   9.827  1.00 61.81           C  
ATOM   1056  O   GLY A 138      -4.022  33.179   9.702  1.00 63.30           O  
ATOM   1057  N   ALA A 139      -4.811  31.517  10.991  1.00 65.86           N  
ATOM   1058  CA  ALA A 139      -4.802  32.320  12.209  1.00 67.76           C  
ATOM   1059  C   ALA A 139      -4.012  31.638  13.321  1.00 66.46           C  
ATOM   1060  O   ALA A 139      -3.273  32.290  14.060  1.00 53.41           O  
ATOM   1061  CB  ALA A 139      -6.224  32.608  12.665  1.00 63.23           C  
ATOM   1062  N   ALA A 140      -4.174  30.323  13.431  1.00 66.22           N  
ATOM   1063  CA  ALA A 140      -3.504  29.545  14.465  1.00 62.64           C  
ATOM   1064  C   ALA A 140      -3.487  28.067  14.091  1.00 64.09           C  
ATOM   1065  O   ALA A 140      -4.396  27.587  13.414  1.00 65.75           O  
ATOM   1066  CB  ALA A 140      -4.196  29.747  15.808  1.00 62.98           C  
ATOM   1067  N   PRO A 141      -2.447  27.338  14.529  1.00 64.99           N  
ATOM   1068  CA  PRO A 141      -2.377  25.895  14.277  1.00 62.74           C  
ATOM   1069  C   PRO A 141      -3.448  25.140  15.058  1.00 59.03           C  
ATOM   1070  O   PRO A 141      -4.124  25.729  15.902  1.00 56.76           O  
ATOM   1071  CB  PRO A 141      -0.984  25.520  14.791  1.00 63.15           C  
ATOM   1072  CG  PRO A 141      -0.660  26.567  15.800  1.00 55.19           C  
ATOM   1073  CD  PRO A 141      -1.269  27.827  15.267  1.00 58.74           C  
ATOM   1074  N   GLN A 142      -3.596  23.848  14.782  1.00 61.76           N  
ATOM   1075  CA  GLN A 142      -4.612  23.038  15.447  1.00 65.58           C  
ATOM   1076  C   GLN A 142      -4.262  22.813  16.917  1.00 61.31           C  
ATOM   1077  O   GLN A 142      -5.116  22.434  17.718  1.00 56.75           O  
ATOM   1078  CB  GLN A 142      -4.797  21.702  14.723  1.00 55.46           C  
ATOM   1079  CG  GLN A 142      -6.082  20.970  15.083  1.00 49.30           C  
ATOM   1080  CD  GLN A 142      -6.305  19.730  14.240  1.00 55.58           C  
ATOM   1081  OE1 GLN A 142      -5.474  19.378  13.402  1.00 65.37           O  
ATOM   1082  NE2 GLN A 142      -7.432  19.062  14.455  1.00 36.92           N  
ATOM   1083  N   GLU A 143      -3.003  23.060  17.266  1.00 60.55           N  
ATOM   1084  CA  GLU A 143      -2.552  22.944  18.649  1.00 65.35           C  
ATOM   1085  C   GLU A 143      -3.153  24.042  19.524  1.00 66.06           C  
ATOM   1086  O   GLU A 143      -3.172  23.929  20.750  1.00 61.71           O  
ATOM   1087  CB  GLU A 143      -1.022  22.986  18.728  1.00 72.37           C  
ATOM   1088  CG  GLU A 143      -0.328  21.700  18.290  1.00 80.64           C  
ATOM   1089  CD  GLU A 143      -0.368  21.484  16.788  1.00 72.06           C  
ATOM   1090  OE1 GLU A 143      -0.553  22.472  16.047  1.00 69.26           O  
ATOM   1091  OE2 GLU A 143      -0.215  20.324  16.349  1.00 55.68           O  
ATOM   1092  N   PHE A 144      -3.642  25.102  18.887  1.00 67.95           N  
ATOM   1093  CA  PHE A 144      -4.261  26.212  19.604  1.00 63.03           C  
ATOM   1094  C   PHE A 144      -5.723  25.927  19.933  1.00 59.63           C  
ATOM   1095  O   PHE A 144      -6.146  26.070  21.081  1.00 58.89           O  
ATOM   1096  CB  PHE A 144      -4.146  27.508  18.799  1.00 52.55           C  
ATOM   1097  CG  PHE A 144      -4.872  28.670  19.416  1.00 60.36           C  
ATOM   1098  CD1 PHE A 144      -4.324  29.357  20.486  1.00 56.59           C  
ATOM   1099  CD2 PHE A 144      -6.103  29.076  18.926  1.00 65.80           C  
ATOM   1100  CE1 PHE A 144      -4.989  30.426  21.057  1.00 51.72           C  
ATOM   1101  CE2 PHE A 144      -6.774  30.144  19.493  1.00 60.41           C  
ATOM   1102  CZ  PHE A 144      -6.216  30.820  20.560  1.00 57.64           C  
ATOM   1103  N   PHE A 145      -6.491  25.531  18.921  1.00 61.01           N  
ATOM   1104  CA  PHE A 145      -7.908  25.229  19.103  1.00 50.33           C  
ATOM   1105  C   PHE A 145      -8.102  24.043  20.039  1.00 45.92           C  
ATOM   1106  O   PHE A 145      -9.089  23.974  20.771  1.00 43.67           O  
ATOM   1107  CB  PHE A 145      -8.581  24.950  17.757  1.00 43.26           C  
ATOM   1108  CG  PHE A 145      -8.490  26.091  16.786  1.00 44.26           C  
ATOM   1109  CD1 PHE A 145      -9.348  27.173  16.886  1.00 46.79           C  
ATOM   1110  CD2 PHE A 145      -7.548  26.079  15.770  1.00 51.76           C  
ATOM   1111  CE1 PHE A 145      -9.267  28.225  15.992  1.00 52.68           C  
ATOM   1112  CE2 PHE A 145      -7.462  27.127  14.873  1.00 50.75           C  
ATOM   1113  CZ  PHE A 145      -8.322  28.201  14.984  1.00 53.27           C  
ATOM   1114  N   ASP A 146      -7.154  23.112  20.012  1.00 46.34           N  
ATOM   1115  CA  ASP A 146      -7.185  21.966  20.913  1.00 52.39           C  
ATOM   1116  C   ASP A 146      -6.917  22.406  22.348  1.00 55.69           C  
ATOM   1117  O   ASP A 146      -7.279  21.713  23.299  1.00 59.52           O  
ATOM   1118  CB  ASP A 146      -6.170  20.906  20.478  1.00 60.65           C  
ATOM   1119  CG  ASP A 146      -6.596  20.170  19.221  1.00 58.55           C  
ATOM   1120  OD1 ASP A 146      -7.816  19.994  19.018  1.00 51.11           O  
ATOM   1121  OD2 ASP A 146      -5.711  19.766  18.437  1.00 49.04           O  
ATOM   1122  N   GLY A 147      -6.281  23.564  22.496  1.00 58.48           N  
ATOM   1123  CA  GLY A 147      -6.032  24.135  23.806  1.00 58.99           C  
ATOM   1124  C   GLY A 147      -7.277  24.792  24.369  1.00 53.62           C  
ATOM   1125  O   GLY A 147      -7.500  24.788  25.579  1.00 52.68           O  
ATOM   1126  N   ILE A 148      -8.090  25.359  23.481  1.00 51.34           N  
ATOM   1127  CA  ILE A 148      -9.340  26.001  23.875  1.00 41.01           C  
ATOM   1128  C   ILE A 148     -10.358  24.976  24.365  1.00 44.94           C  
ATOM   1129  O   ILE A 148     -10.979  25.161  25.412  1.00 47.64           O  
ATOM   1130  CB  ILE A 148      -9.942  26.821  22.716  1.00 35.61           C  
ATOM   1131  CG1 ILE A 148      -9.141  28.106  22.507  1.00 39.02           C  
ATOM   1132  CG2 ILE A 148     -11.402  27.152  22.987  1.00 37.96           C  
ATOM   1133  CD1 ILE A 148      -9.723  29.026  21.456  1.00 52.93           C  
ATOM   1134  N   VAL A 149     -10.519  23.897  23.605  1.00 44.67           N  
ATOM   1135  CA  VAL A 149     -11.431  22.819  23.975  1.00 43.20           C  
ATOM   1136  C   VAL A 149     -11.066  22.247  25.341  1.00 43.49           C  
ATOM   1137  O   VAL A 149     -11.938  21.991  26.172  1.00 42.41           O  
ATOM   1138  CB  VAL A 149     -11.420  21.688  22.928  1.00 36.48           C  
ATOM   1139  CG1 VAL A 149     -12.334  20.551  23.359  1.00 32.48           C  
ATOM   1140  CG2 VAL A 149     -11.835  22.225  21.568  1.00 41.80           C  
ATOM   1141  N   ALA A 150      -9.770  22.062  25.571  1.00 44.39           N  
ATOM   1142  CA  ALA A 150      -9.280  21.570  26.852  1.00 50.28           C  
ATOM   1143  C   ALA A 150      -9.533  22.588  27.960  1.00 45.47           C  
ATOM   1144  O   ALA A 150      -9.799  22.222  29.105  1.00 40.15           O  
ATOM   1145  CB  ALA A 150      -7.799  21.238  26.761  1.00 55.85           C  
ATOM   1146  N   ALA A 151      -9.451  23.868  27.608  1.00 43.26           N  
ATOM   1147  CA  ALA A 151      -9.675  24.946  28.565  1.00 39.66           C  
ATOM   1148  C   ALA A 151     -11.136  25.013  28.996  1.00 39.97           C  
ATOM   1149  O   ALA A 151     -11.441  25.361  30.137  1.00 40.89           O  
ATOM   1150  CB  ALA A 151      -9.233  26.277  27.976  1.00 37.56           C  
ATOM   1151  N   VAL A 152     -12.035  24.680  28.075  1.00 36.22           N  
ATOM   1152  CA  VAL A 152     -13.464  24.686  28.362  1.00 32.61           C  
ATOM   1153  C   VAL A 152     -13.853  23.474  29.203  1.00 41.74           C  
ATOM   1154  O   VAL A 152     -14.630  23.590  30.153  1.00 45.82           O  
ATOM   1155  CB  VAL A 152     -14.301  24.699  27.066  1.00 30.18           C  
ATOM   1156  CG1 VAL A 152     -15.785  24.605  27.385  1.00 24.88           C  
ATOM   1157  CG2 VAL A 152     -14.006  25.952  26.257  1.00 31.88           C  
ATOM   1158  N   LYS A 153     -13.302  22.315  28.854  1.00 37.20           N  
ATOM   1159  CA  LYS A 153     -13.623  21.068  29.544  1.00 45.09           C  
ATOM   1160  C   LYS A 153     -13.212  21.089  31.016  1.00 49.26           C  
ATOM   1161  O   LYS A 153     -13.835  20.430  31.851  1.00 45.97           O  
ATOM   1162  CB  LYS A 153     -12.980  19.874  28.834  1.00 52.72           C  
ATOM   1163  CG  LYS A 153     -13.603  19.537  27.487  1.00 47.13           C  
ATOM   1164  CD  LYS A 153     -13.075  18.214  26.954  1.00 36.34           C  
ATOM   1165  CE  LYS A 153     -13.808  17.789  25.692  1.00 33.27           C  
ATOM   1166  NZ  LYS A 153     -13.429  16.412  25.268  1.00 20.95           N  
ATOM   1167  N   ALA A 154     -12.163  21.842  31.327  1.00 45.35           N  
ATOM   1168  CA  ALA A 154     -11.710  21.984  32.706  1.00 45.15           C  
ATOM   1169  C   ALA A 154     -12.738  22.759  33.524  1.00 38.78           C  
ATOM   1170  O   ALA A 154     -13.283  22.246  34.501  1.00 41.63           O  
ATOM   1171  CB  ALA A 154     -10.358  22.677  32.753  1.00 49.26           C  
ATOM   1172  N   ASP A 155     -13.000  23.995  33.114  1.00 37.77           N  
ATOM   1173  CA  ASP A 155     -14.004  24.826  33.767  1.00 41.50           C  
ATOM   1174  C   ASP A 155     -14.724  25.673  32.723  1.00 42.29           C  
ATOM   1175  O   ASP A 155     -14.216  26.708  32.291  1.00 38.78           O  
ATOM   1176  CB  ASP A 155     -13.356  25.722  34.826  1.00 44.22           C  
ATOM   1177  CG  ASP A 155     -14.354  26.239  35.848  1.00 34.85           C  
ATOM   1178  OD1 ASP A 155     -15.550  26.364  35.511  1.00 31.56           O  
ATOM   1179  OD2 ASP A 155     -13.939  26.521  36.991  1.00 31.80           O  
ATOM   1180  N   ARG A 156     -15.908  25.221  32.322  1.00 41.01           N  
ATOM   1181  CA  ARG A 156     -16.694  25.894  31.293  1.00 36.09           C  
ATOM   1182  C   ARG A 156     -17.086  27.311  31.699  1.00 34.03           C  
ATOM   1183  O   ARG A 156     -17.024  28.241  30.894  1.00 28.78           O  
ATOM   1184  CB  ARG A 156     -17.946  25.074  30.971  1.00 35.84           C  
ATOM   1185  CG  ARG A 156     -18.897  25.734  29.986  1.00 32.61           C  
ATOM   1186  CD  ARG A 156     -19.937  24.744  29.480  1.00 32.41           C  
ATOM   1187  NE  ARG A 156     -20.903  24.361  30.505  1.00 34.02           N  
ATOM   1188  CZ  ARG A 156     -22.160  24.793  30.543  1.00 44.19           C  
ATOM   1189  NH1 ARG A 156     -22.605  25.623  29.608  1.00 36.88           N  
ATOM   1190  NH2 ARG A 156     -22.975  24.392  31.510  1.00 46.51           N  
ATOM   1191  N   TYR A 157     -17.478  27.470  32.957  1.00 35.24           N  
ATOM   1192  CA  TYR A 157     -17.995  28.743  33.443  1.00 36.55           C  
ATOM   1193  C   TYR A 157     -16.902  29.784  33.665  1.00 31.13           C  
ATOM   1194  O   TYR A 157     -17.080  30.955  33.334  1.00 35.61           O  
ATOM   1195  CB  TYR A 157     -18.809  28.526  34.718  1.00 35.28           C  
ATOM   1196  CG  TYR A 157     -19.893  27.490  34.544  1.00 32.17           C  
ATOM   1197  CD1 TYR A 157     -21.063  27.795  33.863  1.00 39.82           C  
ATOM   1198  CD2 TYR A 157     -19.743  26.205  35.044  1.00 30.74           C  
ATOM   1199  CE1 TYR A 157     -22.056  26.852  33.691  1.00 42.99           C  
ATOM   1200  CE2 TYR A 157     -20.732  25.254  34.878  1.00 31.05           C  
ATOM   1201  CZ  TYR A 157     -21.887  25.584  34.201  1.00 34.58           C  
ATOM   1202  OH  TYR A 157     -22.879  24.645  34.029  1.00 42.56           O  
ATOM   1203  N   ALA A 158     -15.774  29.355  34.221  1.00 37.19           N  
ATOM   1204  CA  ALA A 158     -14.649  30.257  34.449  1.00 31.65           C  
ATOM   1205  C   ALA A 158     -13.987  30.639  33.130  1.00 28.01           C  
ATOM   1206  O   ALA A 158     -13.315  31.666  33.035  1.00 25.07           O  
ATOM   1207  CB  ALA A 158     -13.638  29.622  35.391  1.00 30.34           C  
ATOM   1208  N   PHE A 159     -14.183  29.803  32.115  1.00 30.57           N  
ATOM   1209  CA  PHE A 159     -13.646  30.063  30.785  1.00 29.48           C  
ATOM   1210  C   PHE A 159     -14.323  31.264  30.138  1.00 31.87           C  
ATOM   1211  O   PHE A 159     -13.681  32.046  29.437  1.00 30.78           O  
ATOM   1212  CB  PHE A 159     -13.812  28.830  29.893  1.00 29.65           C  
ATOM   1213  CG  PHE A 159     -13.712  29.126  28.422  1.00 36.78           C  
ATOM   1214  CD1 PHE A 159     -14.854  29.211  27.639  1.00 32.98           C  
ATOM   1215  CD2 PHE A 159     -12.479  29.323  27.823  1.00 37.28           C  
ATOM   1216  CE1 PHE A 159     -14.767  29.486  26.288  1.00 29.10           C  
ATOM   1217  CE2 PHE A 159     -12.386  29.596  26.471  1.00 40.34           C  
ATOM   1218  CZ  PHE A 159     -13.532  29.678  25.703  1.00 40.44           C  
ATOM   1219  N   TYR A 160     -15.623  31.400  30.378  1.00 36.04           N  
ATOM   1220  CA  TYR A 160     -16.420  32.458  29.766  1.00 29.41           C  
ATOM   1221  C   TYR A 160     -15.958  33.855  30.167  1.00 26.41           C  
ATOM   1222  O   TYR A 160     -15.839  34.739  29.320  1.00 30.87           O  
ATOM   1223  CB  TYR A 160     -17.900  32.277  30.107  1.00 30.52           C  
ATOM   1224  CG  TYR A 160     -18.528  31.058  29.471  1.00 33.83           C  
ATOM   1225  CD1 TYR A 160     -18.100  30.599  28.232  1.00 28.23           C  
ATOM   1226  CD2 TYR A 160     -19.548  30.366  30.110  1.00 35.32           C  
ATOM   1227  CE1 TYR A 160     -18.673  29.485  27.646  1.00 24.31           C  
ATOM   1228  CE2 TYR A 160     -20.125  29.251  29.532  1.00 30.89           C  
ATOM   1229  CZ  TYR A 160     -19.684  28.816  28.301  1.00 23.57           C  
ATOM   1230  OH  TYR A 160     -20.257  27.708  27.724  1.00 28.58           O  
ATOM   1231  N   THR A 161     -15.692  34.046  31.456  1.00 32.60           N  
ATOM   1232  CA  THR A 161     -15.293  35.356  31.974  1.00 40.76           C  
ATOM   1233  C   THR A 161     -13.966  35.845  31.393  1.00 35.11           C  
ATOM   1234  O   THR A 161     -13.637  37.027  31.489  1.00 47.18           O  
ATOM   1235  CB  THR A 161     -15.227  35.373  33.517  1.00 33.30           C  
ATOM   1236  OG1 THR A 161     -14.589  34.179  33.986  1.00 37.48           O  
ATOM   1237  CG2 THR A 161     -16.626  35.454  34.109  1.00 31.77           C  
ATOM   1238  N   GLY A 162     -13.211  34.931  30.793  1.00 26.01           N  
ATOM   1239  CA  GLY A 162     -11.993  35.292  30.093  1.00 28.32           C  
ATOM   1240  C   GLY A 162     -12.262  35.485  28.613  1.00 30.17           C  
ATOM   1241  O   GLY A 162     -11.593  36.271  27.943  1.00 32.38           O  
ATOM   1242  N   PHE A 163     -13.255  34.762  28.106  1.00 35.92           N  
ATOM   1243  CA  PHE A 163     -13.631  34.840  26.699  1.00 28.91           C  
ATOM   1244  C   PHE A 163     -14.358  36.146  26.411  1.00 35.86           C  
ATOM   1245  O   PHE A 163     -14.008  36.868  25.477  1.00 37.88           O  
ATOM   1246  CB  PHE A 163     -14.511  33.646  26.319  1.00 30.52           C  
ATOM   1247  CG  PHE A 163     -14.952  33.646  24.884  1.00 31.50           C  
ATOM   1248  CD1 PHE A 163     -14.067  33.312  23.873  1.00 37.30           C  
ATOM   1249  CD2 PHE A 163     -16.257  33.966  24.547  1.00 32.93           C  
ATOM   1250  CE1 PHE A 163     -14.472  33.307  22.550  1.00 39.98           C  
ATOM   1251  CE2 PHE A 163     -16.668  33.962  23.227  1.00 36.07           C  
ATOM   1252  CZ  PHE A 163     -15.774  33.632  22.228  1.00 40.63           C  
ATOM   1253  N   PHE A 164     -15.367  36.446  27.225  1.00 39.93           N  
ATOM   1254  CA  PHE A 164     -16.137  37.679  27.089  1.00 30.77           C  
ATOM   1255  C   PHE A 164     -15.279  38.905  27.376  1.00 32.34           C  
ATOM   1256  O   PHE A 164     -15.602  40.014  26.951  1.00 34.63           O  
ATOM   1257  CB  PHE A 164     -17.354  37.661  28.016  1.00 27.73           C  
ATOM   1258  CG  PHE A 164     -18.448  36.738  27.563  1.00 20.43           C  
ATOM   1259  CD1 PHE A 164     -18.784  36.648  26.223  1.00 23.81           C  
ATOM   1260  CD2 PHE A 164     -19.136  35.955  28.474  1.00 25.85           C  
ATOM   1261  CE1 PHE A 164     -19.790  35.799  25.803  1.00 27.65           C  
ATOM   1262  CE2 PHE A 164     -20.140  35.103  28.059  1.00 24.34           C  
ATOM   1263  CZ  PHE A 164     -20.468  35.025  26.722  1.00 21.07           C  
ATOM   1264  N   ASN A 165     -14.185  38.696  28.101  1.00 32.99           N  
ATOM   1265  CA  ASN A 165     -13.258  39.773  28.419  1.00 35.15           C  
ATOM   1266  C   ASN A 165     -12.506  40.248  27.177  1.00 41.23           C  
ATOM   1267  O   ASN A 165     -12.071  41.398  27.105  1.00 47.23           O  
ATOM   1268  CB  ASN A 165     -12.276  39.323  29.502  1.00 28.59           C  
ATOM   1269  CG  ASN A 165     -11.658  40.487  30.248  1.00 45.69           C  
ATOM   1270  OD1 ASN A 165     -10.603  40.994  29.867  1.00 58.19           O  
ATOM   1271  ND2 ASN A 165     -12.313  40.917  31.320  1.00 42.72           N  
ATOM   1272  N   ASP A 166     -12.362  39.356  26.201  1.00 38.73           N  
ATOM   1273  CA  ASP A 166     -11.707  39.686  24.937  1.00 42.69           C  
ATOM   1274  C   ASP A 166     -12.729  39.786  23.809  1.00 43.84           C  
ATOM   1275  O   ASP A 166     -12.452  40.351  22.750  1.00 48.03           O  
ATOM   1276  CB  ASP A 166     -10.645  38.640  24.592  1.00 45.74           C  
ATOM   1277  CG  ASP A 166      -9.409  38.752  25.464  1.00 47.17           C  
ATOM   1278  OD1 ASP A 166      -9.473  39.439  26.505  1.00 50.39           O  
ATOM   1279  OD2 ASP A 166      -8.373  38.149  25.111  1.00 45.12           O  
ATOM   1280  N   PHE A 167     -13.910  39.228  24.049  1.00 41.58           N  
ATOM   1281  CA  PHE A 167     -15.009  39.278  23.094  1.00 38.46           C  
ATOM   1282  C   PHE A 167     -15.499  40.715  22.941  1.00 43.23           C  
ATOM   1283  O   PHE A 167     -15.919  41.127  21.861  1.00 45.03           O  
ATOM   1284  CB  PHE A 167     -16.146  38.375  23.580  1.00 40.92           C  
ATOM   1285  CG  PHE A 167     -17.281  38.225  22.605  1.00 40.67           C  
ATOM   1286  CD1 PHE A 167     -18.424  38.997  22.727  1.00 29.11           C  
ATOM   1287  CD2 PHE A 167     -17.216  37.291  21.584  1.00 43.09           C  
ATOM   1288  CE1 PHE A 167     -19.474  38.852  21.840  1.00 28.50           C  
ATOM   1289  CE2 PHE A 167     -18.263  37.143  20.693  1.00 40.07           C  
ATOM   1290  CZ  PHE A 167     -19.393  37.925  20.822  1.00 27.84           C  
ATOM   1291  N   TYR A 168     -15.424  41.474  24.031  1.00 43.84           N  
ATOM   1292  CA  TYR A 168     -15.917  42.849  24.059  1.00 45.01           C  
ATOM   1293  C   TYR A 168     -14.800  43.869  24.267  1.00 45.31           C  
ATOM   1294  O   TYR A 168     -15.035  45.075  24.167  1.00 41.20           O  
ATOM   1295  CB  TYR A 168     -16.950  43.016  25.178  1.00 39.01           C  
ATOM   1296  CG  TYR A 168     -18.267  42.313  24.939  1.00 35.46           C  
ATOM   1297  CD1 TYR A 168     -18.969  42.490  23.755  1.00 35.52           C  
ATOM   1298  CD2 TYR A 168     -18.809  41.471  25.902  1.00 34.43           C  
ATOM   1299  CE1 TYR A 168     -20.175  41.851  23.537  1.00 37.75           C  
ATOM   1300  CE2 TYR A 168     -20.012  40.827  25.693  1.00 29.91           C  
ATOM   1301  CZ  TYR A 168     -20.691  41.020  24.509  1.00 33.30           C  
ATOM   1302  OH  TYR A 168     -21.891  40.380  24.297  1.00 30.90           O  
ATOM   1303  N   ASN A 169     -13.593  43.382  24.554  1.00 48.44           N  
ATOM   1304  CA  ASN A 169     -12.483  44.237  24.976  1.00 44.54           C  
ATOM   1305  C   ASN A 169     -12.869  45.068  26.196  1.00 41.05           C  
ATOM   1306  O   ASN A 169     -12.970  46.292  26.120  1.00 42.13           O  
ATOM   1307  CB  ASN A 169     -12.005  45.146  23.837  1.00 43.73           C  
ATOM   1308  CG  ASN A 169     -11.444  44.367  22.664  1.00 55.14           C  
ATOM   1309  OD1 ASN A 169     -11.726  43.180  22.499  1.00 59.38           O  
ATOM   1310  ND2 ASN A 169     -10.644  45.035  21.840  1.00 46.12           N  
ATOM   1311  N   LEU A 170     -13.080  44.390  27.320  1.00 40.75           N  
ATOM   1312  CA  LEU A 170     -13.593  45.031  28.528  1.00 40.90           C  
ATOM   1313  C   LEU A 170     -12.542  45.842  29.286  1.00 40.70           C  
ATOM   1314  O   LEU A 170     -12.792  46.312  30.395  1.00 43.80           O  
ATOM   1315  CB  LEU A 170     -14.227  43.989  29.453  1.00 39.64           C  
ATOM   1316  CG  LEU A 170     -15.473  43.294  28.903  1.00 35.15           C  
ATOM   1317  CD1 LEU A 170     -15.967  42.229  29.868  1.00 41.04           C  
ATOM   1318  CD2 LEU A 170     -16.567  44.312  28.617  1.00 32.53           C  
ATOM   1319  N   ASP A 171     -11.366  45.998  28.690  1.00 41.98           N  
ATOM   1320  CA  ASP A 171     -10.344  46.868  29.252  1.00 46.62           C  
ATOM   1321  C   ASP A 171     -10.328  48.166  28.458  1.00 47.65           C  
ATOM   1322  O   ASP A 171      -9.479  49.032  28.667  1.00 45.53           O  
ATOM   1323  CB  ASP A 171      -8.972  46.196  29.192  1.00 43.66           C  
ATOM   1324  CG  ASP A 171      -8.488  45.986  27.771  1.00 47.72           C  
ATOM   1325  OD1 ASP A 171      -9.331  45.737  26.883  1.00 43.56           O  
ATOM   1326  OD2 ASP A 171      -7.263  46.074  27.540  1.00 47.21           O  
ATOM   1327  N   GLU A 172     -11.287  48.289  27.547  1.00 45.36           N  
ATOM   1328  CA  GLU A 172     -11.332  49.403  26.612  1.00 44.42           C  
ATOM   1329  C   GLU A 172     -12.769  49.880  26.397  1.00 46.82           C  
ATOM   1330  O   GLU A 172     -13.011  51.059  26.137  1.00 41.44           O  
ATOM   1331  CB  GLU A 172     -10.703  48.978  25.281  1.00 39.48           C  
ATOM   1332  CG  GLU A 172     -10.840  49.981  24.146  1.00 48.29           C  
ATOM   1333  CD  GLU A 172     -10.321  49.438  22.827  1.00 46.44           C  
ATOM   1334  OE1 GLU A 172     -10.984  49.654  21.790  1.00 42.64           O  
ATOM   1335  OE2 GLU A 172      -9.249  48.796  22.828  1.00 42.42           O  
ATOM   1336  N   ASN A 173     -13.721  48.960  26.526  1.00 46.09           N  
ATOM   1337  CA  ASN A 173     -15.115  49.261  26.214  1.00 42.06           C  
ATOM   1338  C   ASN A 173     -16.076  49.130  27.395  1.00 39.36           C  
ATOM   1339  O   ASN A 173     -17.234  49.536  27.302  1.00 38.93           O  
ATOM   1340  CB  ASN A 173     -15.595  48.389  25.051  1.00 34.63           C  
ATOM   1341  CG  ASN A 173     -14.818  48.643  23.773  1.00 44.01           C  
ATOM   1342  OD1 ASN A 173     -14.466  49.782  23.462  1.00 48.04           O  
ATOM   1343  ND2 ASN A 173     -14.542  47.580  23.027  1.00 43.88           N  
ATOM   1344  N   LEU A 174     -15.597  48.567  28.500  1.00 36.61           N  
ATOM   1345  CA  LEU A 174     -16.434  48.373  29.682  1.00 34.02           C  
ATOM   1346  C   LEU A 174     -16.839  49.702  30.314  1.00 36.16           C  
ATOM   1347  O   LEU A 174     -16.013  50.599  30.480  1.00 42.56           O  
ATOM   1348  CB  LEU A 174     -15.717  47.498  30.713  1.00 35.31           C  
ATOM   1349  CG  LEU A 174     -16.411  47.300  32.063  1.00 35.08           C  
ATOM   1350  CD1 LEU A 174     -17.770  46.644  31.883  1.00 35.91           C  
ATOM   1351  CD2 LEU A 174     -15.537  46.480  32.999  1.00 35.19           C  
ATOM   1352  N   GLY A 175     -18.118  49.822  30.658  1.00 35.66           N  
ATOM   1353  CA  GLY A 175     -18.632  51.025  31.286  1.00 38.66           C  
ATOM   1354  C   GLY A 175     -18.674  52.212  30.343  1.00 35.90           C  
ATOM   1355  O   GLY A 175     -18.820  53.355  30.774  1.00 40.83           O  
ATOM   1356  N   THR A 176     -18.545  51.938  29.050  1.00 37.96           N  
ATOM   1357  CA  THR A 176     -18.563  52.982  28.036  1.00 40.94           C  
ATOM   1358  C   THR A 176     -19.337  52.506  26.814  1.00 41.69           C  
ATOM   1359  O   THR A 176     -20.456  52.951  26.561  1.00 49.52           O  
ATOM   1360  CB  THR A 176     -17.137  53.368  27.603  1.00 44.51           C  
ATOM   1361  OG1 THR A 176     -16.342  53.647  28.762  1.00 48.44           O  
ATOM   1362  CG2 THR A 176     -17.164  54.593  26.700  1.00 39.38           C  
ATOM   1363  N   ARG A 177     -18.732  51.592  26.063  1.00 38.06           N  
ATOM   1364  CA  ARG A 177     -19.371  51.022  24.886  1.00 41.03           C  
ATOM   1365  C   ARG A 177     -20.326  49.901  25.283  1.00 39.55           C  
ATOM   1366  O   ARG A 177     -21.335  49.666  24.619  1.00 49.75           O  
ATOM   1367  CB  ARG A 177     -18.320  50.492  23.912  1.00 46.81           C  
ATOM   1368  CG  ARG A 177     -17.299  51.526  23.469  1.00 42.38           C  
ATOM   1369  CD  ARG A 177     -17.976  52.747  22.874  1.00 42.38           C  
ATOM   1370  NE  ARG A 177     -17.210  53.302  21.763  1.00 44.40           N  
ATOM   1371  CZ  ARG A 177     -17.390  52.958  20.492  1.00 47.42           C  
ATOM   1372  NH1 ARG A 177     -18.313  52.061  20.172  1.00 49.19           N  
ATOM   1373  NH2 ARG A 177     -16.651  53.511  19.540  1.00 40.79           N  
ATOM   1374  N   ILE A 178     -19.998  49.209  26.370  1.00 35.60           N  
ATOM   1375  CA  ILE A 178     -20.842  48.136  26.881  1.00 34.28           C  
ATOM   1376  C   ILE A 178     -20.888  48.141  28.410  1.00 35.68           C  
ATOM   1377  O   ILE A 178     -19.854  48.203  29.076  1.00 32.36           O  
ATOM   1378  CB  ILE A 178     -20.389  46.753  26.358  1.00 30.95           C  
ATOM   1379  CG1 ILE A 178     -21.235  45.641  26.980  1.00 32.86           C  
ATOM   1380  CG2 ILE A 178     -18.910  46.526  26.632  1.00 30.48           C  
ATOM   1381  CD1 ILE A 178     -20.922  44.264  26.445  1.00 30.66           C  
ATOM   1382  N   SER A 179     -22.098  48.088  28.958  1.00 33.55           N  
ATOM   1383  CA  SER A 179     -22.289  48.139  30.402  1.00 32.79           C  
ATOM   1384  C   SER A 179     -21.863  46.839  31.071  1.00 36.24           C  
ATOM   1385  O   SER A 179     -21.714  45.810  30.412  1.00 33.92           O  
ATOM   1386  CB  SER A 179     -23.753  48.428  30.731  1.00 37.34           C  
ATOM   1387  OG  SER A 179     -24.223  49.557  30.016  1.00 50.39           O  
ATOM   1388  N   GLU A 180     -21.670  46.895  32.385  1.00 34.49           N  
ATOM   1389  CA  GLU A 180     -21.329  45.708  33.159  1.00 31.82           C  
ATOM   1390  C   GLU A 180     -22.488  44.719  33.170  1.00 36.34           C  
ATOM   1391  O   GLU A 180     -22.286  43.508  33.064  1.00 36.69           O  
ATOM   1392  CB  GLU A 180     -20.951  46.092  34.591  1.00 34.04           C  
ATOM   1393  CG  GLU A 180     -20.829  44.909  35.540  1.00 39.89           C  
ATOM   1394  CD  GLU A 180     -19.809  43.886  35.075  1.00 47.01           C  
ATOM   1395  OE1 GLU A 180     -18.764  44.290  34.521  1.00 46.86           O  
ATOM   1396  OE2 GLU A 180     -20.051  42.676  35.268  1.00 36.18           O  
ATOM   1397  N   GLU A 181     -23.703  45.245  33.292  1.00 41.36           N  
ATOM   1398  CA  GLU A 181     -24.903  44.416  33.318  1.00 38.78           C  
ATOM   1399  C   GLU A 181     -25.134  43.723  31.980  1.00 37.83           C  
ATOM   1400  O   GLU A 181     -25.660  42.611  31.932  1.00 39.74           O  
ATOM   1401  CB  GLU A 181     -26.129  45.252  33.692  1.00 41.90           C  
ATOM   1402  CG  GLU A 181     -26.101  45.817  35.105  1.00 46.17           C  
ATOM   1403  CD  GLU A 181     -25.282  47.089  35.222  1.00 43.97           C  
ATOM   1404  OE1 GLU A 181     -24.675  47.506  34.214  1.00 47.64           O  
ATOM   1405  OE2 GLU A 181     -25.250  47.675  36.325  1.00 42.55           O  
ATOM   1406  N   ALA A 182     -24.742  44.387  30.897  1.00 33.11           N  
ATOM   1407  CA  ALA A 182     -24.859  43.811  29.563  1.00 30.93           C  
ATOM   1408  C   ALA A 182     -23.957  42.587  29.425  1.00 36.40           C  
ATOM   1409  O   ALA A 182     -24.297  41.626  28.734  1.00 34.89           O  
ATOM   1410  CB  ALA A 182     -24.519  44.847  28.506  1.00 26.16           C  
ATOM   1411  N   VAL A 183     -22.807  42.631  30.092  1.00 35.00           N  
ATOM   1412  CA  VAL A 183     -21.868  41.515  30.090  1.00 34.28           C  
ATOM   1413  C   VAL A 183     -22.423  40.337  30.886  1.00 39.37           C  
ATOM   1414  O   VAL A 183     -22.350  39.188  30.446  1.00 38.27           O  
ATOM   1415  CB  VAL A 183     -20.502  41.927  30.683  1.00 29.94           C  
ATOM   1416  CG1 VAL A 183     -19.582  40.720  30.806  1.00 26.79           C  
ATOM   1417  CG2 VAL A 183     -19.856  43.010  29.834  1.00 27.30           C  
ATOM   1418  N   ARG A 184     -22.983  40.634  32.055  1.00 38.57           N  
ATOM   1419  CA  ARG A 184     -23.498  39.608  32.957  1.00 34.28           C  
ATOM   1420  C   ARG A 184     -24.577  38.753  32.299  1.00 34.17           C  
ATOM   1421  O   ARG A 184     -24.600  37.534  32.467  1.00 31.30           O  
ATOM   1422  CB  ARG A 184     -24.051  40.247  34.232  1.00 39.28           C  
ATOM   1423  CG  ARG A 184     -24.447  39.245  35.306  1.00 44.70           C  
ATOM   1424  CD  ARG A 184     -25.444  39.850  36.279  1.00 38.77           C  
ATOM   1425  NE  ARG A 184     -24.983  41.128  36.812  1.00 58.92           N  
ATOM   1426  CZ  ARG A 184     -25.713  41.919  37.591  1.00 53.95           C  
ATOM   1427  NH1 ARG A 184     -26.946  41.564  37.929  1.00 43.11           N  
ATOM   1428  NH2 ARG A 184     -25.212  43.066  38.029  1.00 45.48           N  
ATOM   1429  N   ASN A 185     -25.469  39.396  31.553  1.00 40.71           N  
ATOM   1430  CA  ASN A 185     -26.527  38.679  30.850  1.00 42.18           C  
ATOM   1431  C   ASN A 185     -25.971  37.787  29.750  1.00 42.28           C  
ATOM   1432  O   ASN A 185     -26.451  36.672  29.540  1.00 48.74           O  
ATOM   1433  CB  ASN A 185     -27.554  39.651  30.268  1.00 40.98           C  
ATOM   1434  CG  ASN A 185     -28.580  38.956  29.391  1.00 46.38           C  
ATOM   1435  OD1 ASN A 185     -28.500  39.007  28.163  1.00 40.75           O  
ATOM   1436  ND2 ASN A 185     -29.546  38.295  30.019  1.00 52.23           N  
ATOM   1437  N   SER A 186     -24.956  38.284  29.050  1.00 35.21           N  
ATOM   1438  CA  SER A 186     -24.295  37.514  28.004  1.00 31.25           C  
ATOM   1439  C   SER A 186     -23.597  36.301  28.607  1.00 32.92           C  
ATOM   1440  O   SER A 186     -23.448  35.268  27.954  1.00 30.17           O  
ATOM   1441  CB  SER A 186     -23.290  38.385  27.249  1.00 29.24           C  
ATOM   1442  OG  SER A 186     -23.936  39.489  26.638  1.00 39.30           O  
ATOM   1443  N   TRP A 187     -23.173  36.436  29.859  1.00 34.81           N  
ATOM   1444  CA  TRP A 187     -22.567  35.330  30.586  1.00 29.15           C  
ATOM   1445  C   TRP A 187     -23.634  34.309  30.961  1.00 32.42           C  
ATOM   1446  O   TRP A 187     -23.395  33.102  30.912  1.00 39.59           O  
ATOM   1447  CB  TRP A 187     -21.854  35.838  31.841  1.00 30.71           C  
ATOM   1448  CG  TRP A 187     -21.089  34.775  32.569  1.00 33.67           C  
ATOM   1449  CD1 TRP A 187     -19.763  34.484  32.435  1.00 29.98           C  
ATOM   1450  CD2 TRP A 187     -21.605  33.859  33.543  1.00 38.75           C  
ATOM   1451  NE1 TRP A 187     -19.421  33.445  33.266  1.00 35.19           N  
ATOM   1452  CE2 TRP A 187     -20.534  33.043  33.957  1.00 39.04           C  
ATOM   1453  CE3 TRP A 187     -22.868  33.649  34.106  1.00 34.85           C  
ATOM   1454  CZ2 TRP A 187     -20.687  32.035  34.905  1.00 44.09           C  
ATOM   1455  CZ3 TRP A 187     -23.018  32.649  35.046  1.00 33.32           C  
ATOM   1456  CH2 TRP A 187     -21.934  31.855  35.437  1.00 39.85           C  
ATOM   1457  N   ASN A 188     -24.810  34.801  31.339  1.00 34.07           N  
ATOM   1458  CA  ASN A 188     -25.932  33.932  31.682  1.00 40.95           C  
ATOM   1459  C   ASN A 188     -26.424  33.143  30.473  1.00 39.77           C  
ATOM   1460  O   ASN A 188     -26.818  31.983  30.595  1.00 39.25           O  
ATOM   1461  CB  ASN A 188     -27.081  34.743  32.288  1.00 39.74           C  
ATOM   1462  CG  ASN A 188     -26.769  35.242  33.686  1.00 45.30           C  
ATOM   1463  OD1 ASN A 188     -25.615  35.245  34.116  1.00 41.38           O  
ATOM   1464  ND2 ASN A 188     -27.801  35.669  34.405  1.00 42.53           N  
ATOM   1465  N   THR A 189     -26.395  33.782  29.308  1.00 37.44           N  
ATOM   1466  CA  THR A 189     -26.790  33.135  28.063  1.00 34.73           C  
ATOM   1467  C   THR A 189     -25.804  32.023  27.713  1.00 36.07           C  
ATOM   1468  O   THR A 189     -26.177  31.003  27.131  1.00 47.77           O  
ATOM   1469  CB  THR A 189     -26.867  34.156  26.904  1.00 36.09           C  
ATOM   1470  OG1 THR A 189     -27.768  35.213  27.255  1.00 33.60           O  
ATOM   1471  CG2 THR A 189     -27.352  33.492  25.625  1.00 30.77           C  
ATOM   1472  N   ALA A 190     -24.543  32.221  28.086  1.00 32.80           N  
ATOM   1473  CA  ALA A 190     -23.500  31.238  27.820  1.00 33.00           C  
ATOM   1474  C   ALA A 190     -23.588  30.047  28.771  1.00 34.53           C  
ATOM   1475  O   ALA A 190     -23.507  28.895  28.345  1.00 41.88           O  
ATOM   1476  CB  ALA A 190     -22.127  31.887  27.910  1.00 30.08           C  
ATOM   1477  N   ALA A 191     -23.759  30.331  30.059  1.00 30.46           N  
ATOM   1478  CA  ALA A 191     -23.791  29.288  31.081  1.00 31.67           C  
ATOM   1479  C   ALA A 191     -25.038  28.412  30.985  1.00 38.48           C  
ATOM   1480  O   ALA A 191     -25.084  27.320  31.553  1.00 38.75           O  
ATOM   1481  CB  ALA A 191     -23.681  29.906  32.469  1.00 30.88           C  
ATOM   1482  N   SER A 192     -26.046  28.895  30.266  1.00 43.59           N  
ATOM   1483  CA  SER A 192     -27.303  28.167  30.124  1.00 44.45           C  
ATOM   1484  C   SER A 192     -27.361  27.387  28.814  1.00 45.11           C  
ATOM   1485  O   SER A 192     -28.441  27.045  28.331  1.00 43.61           O  
ATOM   1486  CB  SER A 192     -28.490  29.126  30.223  1.00 38.94           C  
ATOM   1487  OG  SER A 192     -28.508  29.783  31.479  1.00 37.14           O  
ATOM   1488  N   GLY A 193     -26.193  27.109  28.245  1.00 39.26           N  
ATOM   1489  CA  GLY A 193     -26.109  26.341  27.017  1.00 40.43           C  
ATOM   1490  C   GLY A 193     -25.700  24.906  27.280  1.00 42.82           C  
ATOM   1491  O   GLY A 193     -25.492  24.512  28.427  1.00 46.69           O  
ATOM   1492  N   GLY A 194     -25.586  24.121  26.213  1.00 46.89           N  
ATOM   1493  CA  GLY A 194     -25.174  22.734  26.331  1.00 48.29           C  
ATOM   1494  C   GLY A 194     -23.713  22.608  26.716  1.00 45.23           C  
ATOM   1495  O   GLY A 194     -22.849  23.241  26.109  1.00 50.66           O  
ATOM   1496  N   PHE A 195     -23.438  21.792  27.729  1.00 40.16           N  
ATOM   1497  CA  PHE A 195     -22.074  21.605  28.214  1.00 38.85           C  
ATOM   1498  C   PHE A 195     -21.194  20.957  27.150  1.00 40.97           C  
ATOM   1499  O   PHE A 195     -20.009  21.272  27.035  1.00 43.06           O  
ATOM   1500  CB  PHE A 195     -22.063  20.765  29.495  1.00 37.89           C  
ATOM   1501  CG  PHE A 195     -22.384  19.313  29.274  1.00 32.48           C  
ATOM   1502  CD1 PHE A 195     -21.369  18.378  29.135  1.00 33.75           C  
ATOM   1503  CD2 PHE A 195     -23.698  18.882  29.206  1.00 25.87           C  
ATOM   1504  CE1 PHE A 195     -21.658  17.044  28.929  1.00 39.23           C  
ATOM   1505  CE2 PHE A 195     -23.995  17.549  29.002  1.00 38.47           C  
ATOM   1506  CZ  PHE A 195     -22.973  16.628  28.864  1.00 48.92           C  
ATOM   1507  N   PHE A 196     -21.779  20.049  26.376  1.00 39.93           N  
ATOM   1508  CA  PHE A 196     -21.045  19.370  25.319  1.00 44.15           C  
ATOM   1509  C   PHE A 196     -20.890  20.295  24.120  1.00 43.08           C  
ATOM   1510  O   PHE A 196     -19.921  20.195  23.367  1.00 44.10           O  
ATOM   1511  CB  PHE A 196     -21.756  18.080  24.907  1.00 37.35           C  
ATOM   1512  CG  PHE A 196     -20.944  17.212  23.988  1.00 48.83           C  
ATOM   1513  CD1 PHE A 196     -20.009  16.326  24.499  1.00 48.23           C  
ATOM   1514  CD2 PHE A 196     -21.111  17.283  22.615  1.00 48.11           C  
ATOM   1515  CE1 PHE A 196     -19.258  15.528  23.659  1.00 46.63           C  
ATOM   1516  CE2 PHE A 196     -20.361  16.486  21.769  1.00 39.73           C  
ATOM   1517  CZ  PHE A 196     -19.434  15.608  22.292  1.00 36.97           C  
ATOM   1518  N   ALA A 197     -21.852  21.197  23.954  1.00 40.42           N  
ATOM   1519  CA  ALA A 197     -21.822  22.163  22.864  1.00 43.62           C  
ATOM   1520  C   ALA A 197     -20.642  23.114  23.014  1.00 43.96           C  
ATOM   1521  O   ALA A 197     -19.945  23.411  22.045  1.00 42.09           O  
ATOM   1522  CB  ALA A 197     -23.123  22.942  22.815  1.00 37.04           C  
ATOM   1523  N   ALA A 198     -20.417  23.581  24.238  1.00 37.14           N  
ATOM   1524  CA  ALA A 198     -19.342  24.526  24.514  1.00 36.45           C  
ATOM   1525  C   ALA A 198     -17.963  23.886  24.371  1.00 35.54           C  
ATOM   1526  O   ALA A 198     -16.948  24.581  24.344  1.00 38.35           O  
ATOM   1527  CB  ALA A 198     -19.509  25.124  25.898  1.00 35.03           C  
ATOM   1528  N   ALA A 199     -17.932  22.561  24.280  1.00 37.06           N  
ATOM   1529  CA  ALA A 199     -16.677  21.835  24.120  1.00 44.32           C  
ATOM   1530  C   ALA A 199     -16.495  21.339  22.687  1.00 41.08           C  
ATOM   1531  O   ALA A 199     -15.374  21.086  22.247  1.00 41.78           O  
ATOM   1532  CB  ALA A 199     -16.608  20.672  25.100  1.00 40.74           C  
ATOM   1533  N   ALA A 200     -17.601  21.208  21.962  1.00 34.69           N  
ATOM   1534  CA  ALA A 200     -17.564  20.693  20.597  1.00 36.45           C  
ATOM   1535  C   ALA A 200     -17.549  21.810  19.555  1.00 40.14           C  
ATOM   1536  O   ALA A 200     -16.972  21.658  18.478  1.00 44.53           O  
ATOM   1537  CB  ALA A 200     -18.736  19.753  20.352  1.00 36.34           C  
ATOM   1538  N   ALA A 201     -18.189  22.929  19.879  1.00 33.24           N  
ATOM   1539  CA  ALA A 201     -18.251  24.076  18.969  1.00 40.90           C  
ATOM   1540  C   ALA A 201     -16.902  24.693  18.556  1.00 37.64           C  
ATOM   1541  O   ALA A 201     -16.732  25.050  17.390  1.00 37.33           O  
ATOM   1542  CB  ALA A 201     -19.193  25.152  19.516  1.00 38.58           C  
ATOM   1543  N   PRO A 202     -15.945  24.839  19.499  1.00 35.77           N  
ATOM   1544  CA  PRO A 202     -14.662  25.428  19.088  1.00 38.37           C  
ATOM   1545  C   PRO A 202     -13.919  24.637  18.009  1.00 39.92           C  
ATOM   1546  O   PRO A 202     -13.058  25.203  17.335  1.00 39.54           O  
ATOM   1547  CB  PRO A 202     -13.850  25.431  20.386  1.00 40.28           C  
ATOM   1548  CG  PRO A 202     -14.870  25.518  21.455  1.00 42.99           C  
ATOM   1549  CD  PRO A 202     -16.023  24.692  20.965  1.00 35.96           C  
ATOM   1550  N   THR A 203     -14.245  23.358  17.847  1.00 40.38           N  
ATOM   1551  CA  THR A 203     -13.609  22.535  16.821  1.00 43.04           C  
ATOM   1552  C   THR A 203     -14.192  22.814  15.437  1.00 41.22           C  
ATOM   1553  O   THR A 203     -13.671  22.339  14.428  1.00 42.68           O  
ATOM   1554  CB  THR A 203     -13.740  21.028  17.128  1.00 40.67           C  
ATOM   1555  OG1 THR A 203     -15.124  20.654  17.134  1.00 46.88           O  
ATOM   1556  CG2 THR A 203     -13.124  20.701  18.478  1.00 38.67           C  
ATOM   1557  N   THR A 204     -15.274  23.584  15.395  1.00 36.87           N  
ATOM   1558  CA  THR A 204     -15.927  23.912  14.134  1.00 33.25           C  
ATOM   1559  C   THR A 204     -15.461  25.265  13.611  1.00 34.11           C  
ATOM   1560  O   THR A 204     -15.885  25.707  12.545  1.00 37.39           O  
ATOM   1561  CB  THR A 204     -17.459  23.939  14.284  1.00 35.80           C  
ATOM   1562  OG1 THR A 204     -17.854  25.114  15.003  1.00 33.76           O  
ATOM   1563  CG2 THR A 204     -17.939  22.706  15.031  1.00 37.11           C  
ATOM   1564  N   TRP A 205     -14.584  25.919  14.364  1.00 33.38           N  
ATOM   1565  CA  TRP A 205     -14.104  27.246  13.995  1.00 40.30           C  
ATOM   1566  C   TRP A 205     -13.151  27.209  12.801  1.00 46.63           C  
ATOM   1567  O   TRP A 205     -13.199  28.082  11.934  1.00 53.79           O  
ATOM   1568  CB  TRP A 205     -13.440  27.929  15.194  1.00 47.47           C  
ATOM   1569  CG  TRP A 205     -14.400  28.251  16.304  1.00 42.61           C  
ATOM   1570  CD1 TRP A 205     -15.763  28.217  16.243  1.00 41.13           C  
ATOM   1571  CD2 TRP A 205     -14.069  28.650  17.641  1.00 39.52           C  
ATOM   1572  NE1 TRP A 205     -16.301  28.573  17.457  1.00 38.99           N  
ATOM   1573  CE2 TRP A 205     -15.281  28.843  18.332  1.00 39.88           C  
ATOM   1574  CE3 TRP A 205     -12.864  28.864  18.319  1.00 44.86           C  
ATOM   1575  CZ2 TRP A 205     -15.325  29.238  19.668  1.00 37.69           C  
ATOM   1576  CZ3 TRP A 205     -12.910  29.257  19.645  1.00 40.07           C  
ATOM   1577  CH2 TRP A 205     -14.132  29.439  20.305  1.00 38.74           C  
ATOM   1578  N   TYR A 206     -12.292  26.194  12.754  1.00 43.71           N  
ATOM   1579  CA  TYR A 206     -11.321  26.069  11.669  1.00 49.95           C  
ATOM   1580  C   TYR A 206     -11.847  25.236  10.499  1.00 45.26           C  
ATOM   1581  O   TYR A 206     -11.169  24.334  10.008  1.00 45.98           O  
ATOM   1582  CB  TYR A 206      -9.988  25.508  12.184  1.00 53.13           C  
ATOM   1583  CG  TYR A 206     -10.110  24.263  13.038  1.00 49.54           C  
ATOM   1584  CD1 TYR A 206     -10.315  24.355  14.410  1.00 46.43           C  
ATOM   1585  CD2 TYR A 206     -10.003  22.996  12.477  1.00 48.82           C  
ATOM   1586  CE1 TYR A 206     -10.422  23.222  15.194  1.00 47.23           C  
ATOM   1587  CE2 TYR A 206     -10.109  21.858  13.254  1.00 50.00           C  
ATOM   1588  CZ  TYR A 206     -10.318  21.976  14.612  1.00 50.05           C  
ATOM   1589  OH  TYR A 206     -10.423  20.845  15.389  1.00 52.75           O  
ATOM   1590  N   THR A 207     -13.057  25.554  10.051  1.00 41.27           N  
ATOM   1591  CA  THR A 207     -13.662  24.861   8.919  1.00 45.97           C  
ATOM   1592  C   THR A 207     -13.297  25.556   7.610  1.00 52.34           C  
ATOM   1593  O   THR A 207     -13.370  26.780   7.508  1.00 45.55           O  
ATOM   1594  CB  THR A 207     -15.198  24.788   9.058  1.00 44.75           C  
ATOM   1595  OG1 THR A 207     -15.539  24.031  10.226  1.00 35.59           O  
ATOM   1596  CG2 THR A 207     -15.820  24.125   7.838  1.00 42.78           C  
ATOM   1597  N   ASP A 208     -12.893  24.768   6.617  1.00 56.93           N  
ATOM   1598  CA  ASP A 208     -12.530  25.299   5.307  1.00 58.25           C  
ATOM   1599  C   ASP A 208     -13.766  25.741   4.528  1.00 49.43           C  
ATOM   1600  O   ASP A 208     -14.554  24.909   4.078  1.00 48.12           O  
ATOM   1601  CB  ASP A 208     -11.755  24.251   4.505  1.00 58.35           C  
ATOM   1602  CG  ASP A 208     -11.327  24.758   3.141  1.00 59.55           C  
ATOM   1603  OD1 ASP A 208     -11.014  25.961   3.024  1.00 57.89           O  
ATOM   1604  OD2 ASP A 208     -11.305  23.954   2.185  1.00 55.25           O  
ATOM   1605  N   PHE A 209     -13.929  27.051   4.370  1.00 43.12           N  
ATOM   1606  CA  PHE A 209     -15.072  27.594   3.644  1.00 41.54           C  
ATOM   1607  C   PHE A 209     -14.700  28.034   2.230  1.00 50.09           C  
ATOM   1608  O   PHE A 209     -15.467  28.735   1.572  1.00 50.00           O  
ATOM   1609  CB  PHE A 209     -15.699  28.762   4.409  1.00 38.66           C  
ATOM   1610  CG  PHE A 209     -16.334  28.365   5.712  1.00 42.96           C  
ATOM   1611  CD1 PHE A 209     -17.550  27.702   5.732  1.00 41.50           C  
ATOM   1612  CD2 PHE A 209     -15.720  28.663   6.917  1.00 49.62           C  
ATOM   1613  CE1 PHE A 209     -18.137  27.336   6.929  1.00 34.38           C  
ATOM   1614  CE2 PHE A 209     -16.302  28.299   8.117  1.00 40.37           C  
ATOM   1615  CZ  PHE A 209     -17.512  27.635   8.122  1.00 32.98           C  
ATOM   1616  N   ARG A 210     -13.525  27.618   1.766  1.00 51.39           N  
ATOM   1617  CA  ARG A 210     -13.076  27.952   0.418  1.00 43.37           C  
ATOM   1618  C   ARG A 210     -13.867  27.186  -0.635  1.00 42.79           C  
ATOM   1619  O   ARG A 210     -13.880  27.559  -1.808  1.00 44.06           O  
ATOM   1620  CB  ARG A 210     -11.583  27.665   0.258  1.00 42.99           C  
ATOM   1621  CG  ARG A 210     -10.679  28.591   1.051  1.00 50.00           C  
ATOM   1622  CD  ARG A 210      -9.229  28.154   0.951  1.00 48.44           C  
ATOM   1623  NE  ARG A 210      -9.038  26.800   1.464  1.00 49.32           N  
ATOM   1624  CZ  ARG A 210      -7.886  26.139   1.418  1.00 55.05           C  
ATOM   1625  NH1 ARG A 210      -6.816  26.705   0.878  1.00 65.03           N  
ATOM   1626  NH2 ARG A 210      -7.806  24.910   1.909  1.00 54.54           N  
ATOM   1627  N   ALA A 211     -14.525  26.113  -0.210  1.00 45.73           N  
ATOM   1628  CA  ALA A 211     -15.333  25.303  -1.111  1.00 45.09           C  
ATOM   1629  C   ALA A 211     -16.761  25.831  -1.192  1.00 51.73           C  
ATOM   1630  O   ALA A 211     -17.584  25.307  -1.942  1.00 59.05           O  
ATOM   1631  CB  ALA A 211     -15.328  23.850  -0.663  1.00 40.97           C  
ATOM   1632  N   ASP A 212     -17.045  26.874  -0.418  1.00 52.06           N  
ATOM   1633  CA  ASP A 212     -18.394  27.421  -0.331  1.00 44.99           C  
ATOM   1634  C   ASP A 212     -18.469  28.842  -0.880  1.00 47.32           C  
ATOM   1635  O   ASP A 212     -19.533  29.299  -1.297  1.00 55.16           O  
ATOM   1636  CB  ASP A 212     -18.880  27.394   1.120  1.00 47.37           C  
ATOM   1637  CG  ASP A 212     -18.760  26.017   1.750  1.00 50.47           C  
ATOM   1638  OD1 ASP A 212     -19.028  25.015   1.053  1.00 53.25           O  
ATOM   1639  OD2 ASP A 212     -18.394  25.936   2.941  1.00 39.52           O  
ATOM   1640  N   ILE A 213     -17.335  29.536  -0.873  1.00 49.05           N  
ATOM   1641  CA  ILE A 213     -17.257  30.914  -1.364  1.00 44.68           C  
ATOM   1642  C   ILE A 213     -17.674  31.123  -2.834  1.00 50.32           C  
ATOM   1643  O   ILE A 213     -18.476  32.015  -3.116  1.00 49.83           O  
ATOM   1644  CB  ILE A 213     -15.863  31.544  -1.099  1.00 41.10           C  
ATOM   1645  CG1 ILE A 213     -15.623  31.694   0.403  1.00 38.91           C  
ATOM   1646  CG2 ILE A 213     -15.739  32.894  -1.786  1.00 48.88           C  
ATOM   1647  CD1 ILE A 213     -14.283  32.298   0.748  1.00 40.00           C  
ATOM   1648  N   PRO A 214     -17.142  30.311  -3.773  1.00 52.75           N  
ATOM   1649  CA  PRO A 214     -17.508  30.546  -5.177  1.00 48.63           C  
ATOM   1650  C   PRO A 214     -18.996  30.351  -5.468  1.00 45.95           C  
ATOM   1651  O   PRO A 214     -19.499  30.903  -6.446  1.00 51.14           O  
ATOM   1652  CB  PRO A 214     -16.694  29.489  -5.933  1.00 43.96           C  
ATOM   1653  CG  PRO A 214     -15.569  29.153  -5.028  1.00 45.96           C  
ATOM   1654  CD  PRO A 214     -16.146  29.229  -3.654  1.00 50.01           C  
ATOM   1655  N   ARG A 215     -19.685  29.583  -4.629  1.00 39.99           N  
ATOM   1656  CA  ARG A 215     -21.106  29.309  -4.827  1.00 48.85           C  
ATOM   1657  C   ARG A 215     -21.979  30.546  -4.626  1.00 53.47           C  
ATOM   1658  O   ARG A 215     -23.143  30.564  -5.026  1.00 52.96           O  
ATOM   1659  CB  ARG A 215     -21.574  28.191  -3.893  1.00 50.28           C  
ATOM   1660  CG  ARG A 215     -21.074  26.801  -4.263  1.00 62.77           C  
ATOM   1661  CD  ARG A 215     -21.671  26.320  -5.577  1.00 60.14           C  
ATOM   1662  NE  ARG A 215     -21.570  24.870  -5.724  1.00 51.38           N  
ATOM   1663  CZ  ARG A 215     -20.502  24.236  -6.198  1.00 63.77           C  
ATOM   1664  NH1 ARG A 215     -19.432  24.924  -6.574  1.00 65.02           N  
ATOM   1665  NH2 ARG A 215     -20.503  22.914  -6.294  1.00 65.56           N  
ATOM   1666  N   ILE A 216     -21.416  31.576  -4.002  1.00 56.91           N  
ATOM   1667  CA  ILE A 216     -22.154  32.807  -3.739  1.00 53.16           C  
ATOM   1668  C   ILE A 216     -22.402  33.606  -5.016  1.00 53.14           C  
ATOM   1669  O   ILE A 216     -21.471  34.143  -5.618  1.00 53.73           O  
ATOM   1670  CB  ILE A 216     -21.424  33.700  -2.715  1.00 53.22           C  
ATOM   1671  CG1 ILE A 216     -21.289  32.975  -1.375  1.00 40.57           C  
ATOM   1672  CG2 ILE A 216     -22.162  35.018  -2.534  1.00 54.09           C  
ATOM   1673  CD1 ILE A 216     -20.636  33.808  -0.294  1.00 33.97           C  
ATOM   1674  N   ASP A 217     -23.665  33.675  -5.425  1.00 56.05           N  
ATOM   1675  CA  ASP A 217     -24.056  34.450  -6.596  1.00 55.06           C  
ATOM   1676  C   ASP A 217     -25.077  35.520  -6.222  1.00 50.67           C  
ATOM   1677  O   ASP A 217     -25.930  35.890  -7.029  1.00 55.10           O  
ATOM   1678  CB  ASP A 217     -24.616  33.534  -7.687  1.00 57.32           C  
ATOM   1679  CG  ASP A 217     -25.715  32.623  -7.176  1.00 60.13           C  
ATOM   1680  OD1 ASP A 217     -26.736  32.468  -7.879  1.00 69.31           O  
ATOM   1681  OD2 ASP A 217     -25.556  32.059  -6.073  1.00 60.37           O  
ATOM   1682  N   VAL A 218     -24.982  36.008  -4.989  1.00 47.67           N  
ATOM   1683  CA  VAL A 218     -25.872  37.051  -4.490  1.00 43.89           C  
ATOM   1684  C   VAL A 218     -25.060  38.186  -3.869  1.00 45.42           C  
ATOM   1685  O   VAL A 218     -23.925  37.971  -3.441  1.00 39.70           O  
ATOM   1686  CB  VAL A 218     -26.858  36.493  -3.442  1.00 39.06           C  
ATOM   1687  CG1 VAL A 218     -27.868  35.573  -4.102  1.00 40.57           C  
ATOM   1688  CG2 VAL A 218     -26.107  35.773  -2.334  1.00 42.59           C  
ATOM   1689  N   PRO A 219     -25.631  39.404  -3.836  1.00 42.72           N  
ATOM   1690  CA  PRO A 219     -24.966  40.542  -3.192  1.00 41.15           C  
ATOM   1691  C   PRO A 219     -24.588  40.231  -1.746  1.00 48.29           C  
ATOM   1692  O   PRO A 219     -25.407  39.700  -0.997  1.00 48.09           O  
ATOM   1693  CB  PRO A 219     -26.037  41.633  -3.233  1.00 40.90           C  
ATOM   1694  CG  PRO A 219     -26.844  41.308  -4.436  1.00 35.72           C  
ATOM   1695  CD  PRO A 219     -26.884  39.807  -4.502  1.00 43.28           C  
ATOM   1696  N   ALA A 220     -23.356  40.556  -1.368  1.00 53.85           N  
ATOM   1697  CA  ALA A 220     -22.860  40.243  -0.032  1.00 42.94           C  
ATOM   1698  C   ALA A 220     -22.299  41.470   0.681  1.00 43.90           C  
ATOM   1699  O   ALA A 220     -22.011  42.490   0.056  1.00 42.92           O  
ATOM   1700  CB  ALA A 220     -21.810  39.146  -0.104  1.00 41.27           C  
ATOM   1701  N   LEU A 221     -22.149  41.357   1.996  1.00 44.78           N  
ATOM   1702  CA  LEU A 221     -21.591  42.432   2.807  1.00 46.27           C  
ATOM   1703  C   LEU A 221     -20.576  41.883   3.804  1.00 43.34           C  
ATOM   1704  O   LEU A 221     -20.921  41.093   4.683  1.00 44.64           O  
ATOM   1705  CB  LEU A 221     -22.702  43.181   3.548  1.00 36.34           C  
ATOM   1706  CG  LEU A 221     -22.267  44.170   4.633  1.00 29.78           C  
ATOM   1707  CD1 LEU A 221     -21.400  45.276   4.054  1.00 29.98           C  
ATOM   1708  CD2 LEU A 221     -23.478  44.753   5.343  1.00 31.93           C  
ATOM   1709  N   ILE A 222     -19.323  42.302   3.660  1.00 35.13           N  
ATOM   1710  CA  ILE A 222     -18.266  41.866   4.563  1.00 33.28           C  
ATOM   1711  C   ILE A 222     -17.881  42.979   5.529  1.00 39.07           C  
ATOM   1712  O   ILE A 222     -17.203  43.936   5.155  1.00 40.52           O  
ATOM   1713  CB  ILE A 222     -17.016  41.408   3.794  1.00 39.90           C  
ATOM   1714  CG1 ILE A 222     -17.383  40.325   2.778  1.00 51.02           C  
ATOM   1715  CG2 ILE A 222     -15.955  40.903   4.761  1.00 36.15           C  
ATOM   1716  CD1 ILE A 222     -16.217  39.854   1.937  1.00 55.72           C  
ATOM   1717  N   LEU A 223     -18.323  42.845   6.775  1.00 41.66           N  
ATOM   1718  CA  LEU A 223     -18.025  43.825   7.809  1.00 37.59           C  
ATOM   1719  C   LEU A 223     -17.241  43.150   8.927  1.00 27.93           C  
ATOM   1720  O   LEU A 223     -17.540  42.019   9.306  1.00 35.32           O  
ATOM   1721  CB  LEU A 223     -19.322  44.437   8.344  1.00 41.12           C  
ATOM   1722  CG  LEU A 223     -19.255  45.674   9.243  1.00 38.32           C  
ATOM   1723  CD1 LEU A 223     -20.497  46.526   9.044  1.00 35.94           C  
ATOM   1724  CD2 LEU A 223     -19.119  45.282  10.704  1.00 29.62           C  
ATOM   1725  N   HIS A 224     -16.237  43.844   9.452  1.00 28.71           N  
ATOM   1726  CA  HIS A 224     -15.381  43.268  10.483  1.00 40.09           C  
ATOM   1727  C   HIS A 224     -14.724  44.358  11.324  1.00 47.91           C  
ATOM   1728  O   HIS A 224     -14.284  45.380  10.797  1.00 48.34           O  
ATOM   1729  CB  HIS A 224     -14.314  42.376   9.842  1.00 41.17           C  
ATOM   1730  CG  HIS A 224     -13.737  41.352  10.770  1.00 49.08           C  
ATOM   1731  ND1 HIS A 224     -13.399  40.082  10.356  1.00 51.12           N  
ATOM   1732  CD2 HIS A 224     -13.433  41.410  12.089  1.00 53.39           C  
ATOM   1733  CE1 HIS A 224     -12.916  39.400  11.380  1.00 50.71           C  
ATOM   1734  NE2 HIS A 224     -12.926  40.184  12.443  1.00 52.37           N  
ATOM   1735  N   GLY A 225     -14.667  44.135  12.633  1.00 44.89           N  
ATOM   1736  CA  GLY A 225     -14.011  45.061  13.537  1.00 42.89           C  
ATOM   1737  C   GLY A 225     -12.507  45.064  13.343  1.00 42.91           C  
ATOM   1738  O   GLY A 225     -11.895  44.016  13.140  1.00 45.79           O  
ATOM   1739  N   THR A 226     -11.911  46.249  13.405  1.00 44.55           N  
ATOM   1740  CA  THR A 226     -10.475  46.397  13.201  1.00 43.47           C  
ATOM   1741  C   THR A 226      -9.693  45.848  14.391  1.00 37.49           C  
ATOM   1742  O   THR A 226      -8.596  45.313  14.231  1.00 35.05           O  
ATOM   1743  CB  THR A 226     -10.094  47.872  12.973  1.00 49.32           C  
ATOM   1744  OG1 THR A 226     -10.930  48.429  11.951  1.00 56.35           O  
ATOM   1745  CG2 THR A 226      -8.637  47.995  12.551  1.00 51.65           C  
ATOM   1746  N   GLY A 227     -10.269  45.977  15.582  1.00 41.71           N  
ATOM   1747  CA  GLY A 227      -9.626  45.510  16.797  1.00 49.91           C  
ATOM   1748  C   GLY A 227     -10.215  44.215  17.326  1.00 47.03           C  
ATOM   1749  O   GLY A 227     -10.386  44.047  18.534  1.00 41.47           O  
ATOM   1750  N   ASP A 228     -10.524  43.297  16.416  1.00 41.01           N  
ATOM   1751  CA  ASP A 228     -11.088  42.008  16.791  1.00 40.77           C  
ATOM   1752  C   ASP A 228      -9.990  41.105  17.345  1.00 50.75           C  
ATOM   1753  O   ASP A 228      -9.128  40.632  16.604  1.00 51.76           O  
ATOM   1754  CB  ASP A 228     -11.767  41.357  15.582  1.00 46.55           C  
ATOM   1755  CG  ASP A 228     -12.710  40.229  15.971  1.00 47.58           C  
ATOM   1756  OD1 ASP A 228     -12.357  39.423  16.857  1.00 46.61           O  
ATOM   1757  OD2 ASP A 228     -13.811  40.151  15.384  1.00 41.79           O  
ATOM   1758  N   ARG A 229     -10.030  40.870  18.653  1.00 47.93           N  
ATOM   1759  CA  ARG A 229      -9.006  40.077  19.325  1.00 47.46           C  
ATOM   1760  C   ARG A 229      -9.223  38.579  19.137  1.00 51.48           C  
ATOM   1761  O   ARG A 229      -8.267  37.818  18.989  1.00 48.14           O  
ATOM   1762  CB  ARG A 229      -8.958  40.419  20.816  1.00 44.03           C  
ATOM   1763  CG  ARG A 229      -8.576  41.861  21.110  1.00 47.27           C  
ATOM   1764  CD  ARG A 229      -8.571  42.140  22.605  1.00 48.09           C  
ATOM   1765  NE  ARG A 229      -8.243  43.532  22.900  1.00 47.00           N  
ATOM   1766  CZ  ARG A 229      -8.230  44.053  24.123  1.00 49.24           C  
ATOM   1767  NH1 ARG A 229      -8.528  43.296  25.170  1.00 51.83           N  
ATOM   1768  NH2 ARG A 229      -7.920  45.330  24.299  1.00 46.09           N  
ATOM   1769  N   THR A 230     -10.485  38.162  19.146  1.00 52.31           N  
ATOM   1770  CA  THR A 230     -10.826  36.751  19.004  1.00 50.80           C  
ATOM   1771  C   THR A 230     -10.655  36.280  17.561  1.00 47.89           C  
ATOM   1772  O   THR A 230     -10.103  35.209  17.307  1.00 37.92           O  
ATOM   1773  CB  THR A 230     -12.270  36.474  19.469  1.00 45.17           C  
ATOM   1774  OG1 THR A 230     -12.439  36.938  20.815  1.00 43.11           O  
ATOM   1775  CG2 THR A 230     -12.580  34.987  19.406  1.00 41.27           C  
ATOM   1776  N   LEU A 231     -11.129  37.091  16.620  1.00 53.30           N  
ATOM   1777  CA  LEU A 231     -11.052  36.762  15.199  1.00 53.44           C  
ATOM   1778  C   LEU A 231     -10.300  37.833  14.417  1.00 52.08           C  
ATOM   1779  O   LEU A 231     -10.908  38.788  13.933  1.00 51.59           O  
ATOM   1780  CB  LEU A 231     -12.456  36.594  14.617  1.00 55.76           C  
ATOM   1781  CG  LEU A 231     -13.014  35.175  14.518  1.00 44.60           C  
ATOM   1782  CD1 LEU A 231     -14.517  35.218  14.317  1.00 48.19           C  
ATOM   1783  CD2 LEU A 231     -12.344  34.430  13.375  1.00 45.87           C  
ATOM   1784  N   PRO A 232      -8.973  37.670  14.286  1.00 55.32           N  
ATOM   1785  CA  PRO A 232      -8.096  38.620  13.592  1.00 54.86           C  
ATOM   1786  C   PRO A 232      -8.621  38.999  12.211  1.00 53.62           C  
ATOM   1787  O   PRO A 232      -8.977  38.124  11.422  1.00 47.76           O  
ATOM   1788  CB  PRO A 232      -6.784  37.846  13.463  1.00 51.93           C  
ATOM   1789  CG  PRO A 232      -6.787  36.926  14.629  1.00 50.50           C  
ATOM   1790  CD  PRO A 232      -8.222  36.519  14.819  1.00 59.99           C  
ATOM   1791  N   ILE A 233      -8.671  40.298  11.936  1.00 51.68           N  
ATOM   1792  CA  ILE A 233      -9.194  40.802  10.672  1.00 49.91           C  
ATOM   1793  C   ILE A 233      -8.232  40.530   9.513  1.00 53.77           C  
ATOM   1794  O   ILE A 233      -8.658  40.292   8.382  1.00 53.81           O  
ATOM   1795  CB  ILE A 233      -9.520  42.314  10.764  1.00 47.98           C  
ATOM   1796  CG1 ILE A 233     -10.086  42.834   9.441  1.00 50.13           C  
ATOM   1797  CG2 ILE A 233      -8.291  43.110  11.184  1.00 43.90           C  
ATOM   1798  CD1 ILE A 233     -10.471  44.294   9.476  1.00 48.76           C  
ATOM   1799  N   GLU A 234      -6.935  40.543   9.807  1.00 57.19           N  
ATOM   1800  CA  GLU A 234      -5.911  40.328   8.789  1.00 58.00           C  
ATOM   1801  C   GLU A 234      -5.850  38.875   8.322  1.00 57.05           C  
ATOM   1802  O   GLU A 234      -5.266  38.573   7.281  1.00 55.59           O  
ATOM   1803  CB  GLU A 234      -4.537  40.784   9.292  1.00 61.36           C  
ATOM   1804  CG  GLU A 234      -4.104  40.163  10.617  1.00 75.39           C  
ATOM   1805  CD  GLU A 234      -4.675  40.887  11.825  1.00 73.20           C  
ATOM   1806  OE1 GLU A 234      -5.218  41.999  11.653  1.00 62.93           O  
ATOM   1807  OE2 GLU A 234      -4.581  40.343  12.946  1.00 68.48           O  
ATOM   1808  N   ASN A 235      -6.458  37.981   9.095  1.00 55.35           N  
ATOM   1809  CA  ASN A 235      -6.454  36.560   8.768  1.00 49.53           C  
ATOM   1810  C   ASN A 235      -7.808  36.073   8.262  1.00 48.83           C  
ATOM   1811  O   ASN A 235      -7.969  34.899   7.925  1.00 45.87           O  
ATOM   1812  CB  ASN A 235      -6.015  35.738   9.981  1.00 50.23           C  
ATOM   1813  CG  ASN A 235      -4.624  36.108  10.461  1.00 58.12           C  
ATOM   1814  OD1 ASN A 235      -4.440  36.533  11.601  1.00 58.38           O  
ATOM   1815  ND2 ASN A 235      -3.636  35.947   9.589  1.00 68.92           N  
ATOM   1816  N   THR A 236      -8.779  36.979   8.211  1.00 53.72           N  
ATOM   1817  CA  THR A 236     -10.120  36.639   7.748  1.00 46.11           C  
ATOM   1818  C   THR A 236     -10.645  37.634   6.718  1.00 47.77           C  
ATOM   1819  O   THR A 236     -10.602  37.372   5.519  1.00 53.77           O  
ATOM   1820  CB  THR A 236     -11.124  36.565   8.914  1.00 40.48           C  
ATOM   1821  OG1 THR A 236     -11.071  37.780   9.669  1.00 44.46           O  
ATOM   1822  CG2 THR A 236     -10.799  35.396   9.827  1.00 53.91           C  
ATOM   1823  N   ALA A 237     -11.131  38.775   7.198  1.00 45.31           N  
ATOM   1824  CA  ALA A 237     -11.800  39.761   6.349  1.00 45.43           C  
ATOM   1825  C   ALA A 237     -10.948  40.261   5.184  1.00 53.43           C  
ATOM   1826  O   ALA A 237     -11.472  40.562   4.112  1.00 58.15           O  
ATOM   1827  CB  ALA A 237     -12.292  40.932   7.187  1.00 39.44           C  
ATOM   1828  N   ARG A 238      -9.638  40.351   5.395  1.00 52.97           N  
ATOM   1829  CA  ARG A 238      -8.728  40.826   4.357  1.00 52.51           C  
ATOM   1830  C   ARG A 238      -8.596  39.814   3.220  1.00 57.88           C  
ATOM   1831  O   ARG A 238      -8.692  40.171   2.045  1.00 50.26           O  
ATOM   1832  CB  ARG A 238      -7.353  41.132   4.950  1.00 58.36           C  
ATOM   1833  CG  ARG A 238      -7.375  42.164   6.065  1.00 63.72           C  
ATOM   1834  CD  ARG A 238      -7.691  43.555   5.545  1.00 60.97           C  
ATOM   1835  NE  ARG A 238      -7.769  44.531   6.629  1.00 60.03           N  
ATOM   1836  CZ  ARG A 238      -6.714  45.125   7.176  1.00 57.04           C  
ATOM   1837  NH1 ARG A 238      -5.492  44.843   6.744  1.00 52.62           N  
ATOM   1838  NH2 ARG A 238      -6.879  46.001   8.158  1.00 59.31           N  
ATOM   1839  N   VAL A 239      -8.371  38.554   3.579  1.00 52.49           N  
ATOM   1840  CA  VAL A 239      -8.255  37.481   2.596  1.00 48.89           C  
ATOM   1841  C   VAL A 239      -9.625  37.104   2.019  1.00 55.30           C  
ATOM   1842  O   VAL A 239      -9.746  36.794   0.831  1.00 63.10           O  
ATOM   1843  CB  VAL A 239      -7.520  36.247   3.188  1.00 41.65           C  
ATOM   1844  CG1 VAL A 239      -7.802  36.115   4.676  1.00 49.04           C  
ATOM   1845  CG2 VAL A 239      -7.883  34.970   2.440  1.00 44.21           C  
ATOM   1846  N   PHE A 240     -10.656  37.158   2.860  1.00 47.62           N  
ATOM   1847  CA  PHE A 240     -12.031  36.926   2.422  1.00 50.51           C  
ATOM   1848  C   PHE A 240     -12.433  37.967   1.377  1.00 58.40           C  
ATOM   1849  O   PHE A 240     -13.247  37.696   0.494  1.00 56.66           O  
ATOM   1850  CB  PHE A 240     -12.985  36.994   3.620  1.00 51.11           C  
ATOM   1851  CG  PHE A 240     -14.380  36.510   3.328  1.00 49.32           C  
ATOM   1852  CD1 PHE A 240     -14.635  35.662   2.263  1.00 51.73           C  
ATOM   1853  CD2 PHE A 240     -15.440  36.909   4.126  1.00 46.67           C  
ATOM   1854  CE1 PHE A 240     -15.920  35.223   2.001  1.00 49.40           C  
ATOM   1855  CE2 PHE A 240     -16.726  36.472   3.869  1.00 37.92           C  
ATOM   1856  CZ  PHE A 240     -16.966  35.629   2.806  1.00 40.16           C  
ATOM   1857  N   HIS A 241     -11.850  39.157   1.483  1.00 56.30           N  
ATOM   1858  CA  HIS A 241     -12.150  40.247   0.561  1.00 53.86           C  
ATOM   1859  C   HIS A 241     -11.677  39.929  -0.856  1.00 59.38           C  
ATOM   1860  O   HIS A 241     -12.302  40.341  -1.834  1.00 59.54           O  
ATOM   1861  CB  HIS A 241     -11.514  41.549   1.050  1.00 51.13           C  
ATOM   1862  CG  HIS A 241     -12.018  42.770   0.351  1.00 43.95           C  
ATOM   1863  ND1 HIS A 241     -13.133  42.755  -0.464  1.00 47.16           N  
ATOM   1864  CD2 HIS A 241     -11.566  44.045   0.340  1.00 41.69           C  
ATOM   1865  CE1 HIS A 241     -13.341  43.966  -0.944  1.00 53.58           C  
ATOM   1866  NE2 HIS A 241     -12.403  44.770  -0.471  1.00 54.03           N  
ATOM   1867  N   LYS A 242     -10.573  39.195  -0.961  1.00 58.00           N  
ATOM   1868  CA  LYS A 242     -10.030  38.809  -2.260  1.00 58.63           C  
ATOM   1869  C   LYS A 242     -10.844  37.687  -2.899  1.00 60.92           C  
ATOM   1870  O   LYS A 242     -11.008  37.644  -4.119  1.00 63.64           O  
ATOM   1871  CB  LYS A 242      -8.565  38.384  -2.132  1.00 55.54           C  
ATOM   1872  CG  LYS A 242      -7.611  39.520  -1.798  1.00 65.55           C  
ATOM   1873  CD  LYS A 242      -6.166  39.044  -1.811  1.00 73.06           C  
ATOM   1874  CE  LYS A 242      -5.200  40.186  -1.535  1.00 57.88           C  
ATOM   1875  NZ  LYS A 242      -3.783  39.726  -1.542  1.00 42.84           N  
ATOM   1876  N   ALA A 243     -11.352  36.782  -2.068  1.00 52.86           N  
ATOM   1877  CA  ALA A 243     -12.140  35.654  -2.550  1.00 50.51           C  
ATOM   1878  C   ALA A 243     -13.504  36.103  -3.064  1.00 57.99           C  
ATOM   1879  O   ALA A 243     -14.101  35.448  -3.918  1.00 62.95           O  
ATOM   1880  CB  ALA A 243     -12.302  34.613  -1.454  1.00 48.07           C  
ATOM   1881  N   LEU A 244     -13.992  37.223  -2.540  1.00 55.48           N  
ATOM   1882  CA  LEU A 244     -15.286  37.757  -2.947  1.00 59.55           C  
ATOM   1883  C   LEU A 244     -15.247  39.283  -3.034  1.00 61.57           C  
ATOM   1884  O   LEU A 244     -15.752  39.971  -2.146  1.00 60.48           O  
ATOM   1885  CB  LEU A 244     -16.374  37.308  -1.967  1.00 64.06           C  
ATOM   1886  CG  LEU A 244     -17.835  37.508  -2.376  1.00 66.85           C  
ATOM   1887  CD1 LEU A 244     -18.171  36.676  -3.605  1.00 63.10           C  
ATOM   1888  CD2 LEU A 244     -18.766  37.168  -1.220  1.00 44.29           C  
ATOM   1889  N   PRO A 245     -14.639  39.817  -4.107  1.00 65.23           N  
ATOM   1890  CA  PRO A 245     -14.503  41.266  -4.298  1.00 60.30           C  
ATOM   1891  C   PRO A 245     -15.826  41.939  -4.654  1.00 62.28           C  
ATOM   1892  O   PRO A 245     -15.922  43.166  -4.604  1.00 60.71           O  
ATOM   1893  CB  PRO A 245     -13.530  41.378  -5.481  1.00 59.76           C  
ATOM   1894  CG  PRO A 245     -12.890  40.025  -5.602  1.00 64.47           C  
ATOM   1895  CD  PRO A 245     -13.941  39.063  -5.161  1.00 64.72           C  
ATOM   1896  N   SER A 246     -16.829  41.143  -5.011  1.00 60.99           N  
ATOM   1897  CA  SER A 246     -18.135  41.675  -5.386  1.00 60.57           C  
ATOM   1898  C   SER A 246     -18.887  42.216  -4.174  1.00 53.34           C  
ATOM   1899  O   SER A 246     -19.821  43.006  -4.311  1.00 52.41           O  
ATOM   1900  CB  SER A 246     -18.972  40.599  -6.083  1.00 62.91           C  
ATOM   1901  OG  SER A 246     -19.214  39.500  -5.222  1.00 55.49           O  
ATOM   1902  N   ALA A 247     -18.470  41.787  -2.987  1.00 65.00           N  
ATOM   1903  CA  ALA A 247     -19.126  42.192  -1.750  1.00 63.48           C  
ATOM   1904  C   ALA A 247     -18.715  43.596  -1.320  1.00 48.36           C  
ATOM   1905  O   ALA A 247     -17.550  43.977  -1.434  1.00 43.75           O  
ATOM   1906  CB  ALA A 247     -18.828  41.191  -0.642  1.00 55.56           C  
ATOM   1907  N   GLU A 248     -19.686  44.360  -0.829  1.00 45.71           N  
ATOM   1908  CA  GLU A 248     -19.414  45.671  -0.259  1.00 44.19           C  
ATOM   1909  C   GLU A 248     -18.568  45.489   0.994  1.00 41.71           C  
ATOM   1910  O   GLU A 248     -18.990  44.832   1.944  1.00 43.82           O  
ATOM   1911  CB  GLU A 248     -20.726  46.383   0.079  1.00 41.70           C  
ATOM   1912  CG  GLU A 248     -20.554  47.753   0.716  1.00 56.29           C  
ATOM   1913  CD  GLU A 248     -21.882  48.424   1.018  1.00 69.54           C  
ATOM   1914  OE1 GLU A 248     -22.899  48.041   0.402  1.00 73.85           O  
ATOM   1915  OE2 GLU A 248     -21.911  49.333   1.876  1.00 61.76           O  
ATOM   1916  N   TYR A 249     -17.368  46.059   0.989  1.00 39.99           N  
ATOM   1917  CA  TYR A 249     -16.431  45.857   2.089  1.00 46.30           C  
ATOM   1918  C   TYR A 249     -16.422  47.032   3.063  1.00 45.77           C  
ATOM   1919  O   TYR A 249     -16.280  48.187   2.659  1.00 44.90           O  
ATOM   1920  CB  TYR A 249     -15.023  45.603   1.549  1.00 46.24           C  
ATOM   1921  CG  TYR A 249     -14.037  45.149   2.600  1.00 47.40           C  
ATOM   1922  CD1 TYR A 249     -13.095  46.025   3.120  1.00 43.93           C  
ATOM   1923  CD2 TYR A 249     -14.050  43.844   3.075  1.00 49.37           C  
ATOM   1924  CE1 TYR A 249     -12.192  45.613   4.079  1.00 42.17           C  
ATOM   1925  CE2 TYR A 249     -13.152  43.423   4.036  1.00 38.62           C  
ATOM   1926  CZ  TYR A 249     -12.225  44.313   4.534  1.00 43.28           C  
ATOM   1927  OH  TYR A 249     -11.328  43.899   5.491  1.00 56.84           O  
ATOM   1928  N   VAL A 250     -16.575  46.726   4.349  1.00 39.16           N  
ATOM   1929  CA  VAL A 250     -16.635  47.750   5.387  1.00 44.57           C  
ATOM   1930  C   VAL A 250     -15.817  47.360   6.615  1.00 44.32           C  
ATOM   1931  O   VAL A 250     -16.000  46.278   7.175  1.00 35.80           O  
ATOM   1932  CB  VAL A 250     -18.094  48.025   5.822  1.00 44.25           C  
ATOM   1933  CG1 VAL A 250     -18.129  48.869   7.088  1.00 42.37           C  
ATOM   1934  CG2 VAL A 250     -18.872  48.702   4.703  1.00 41.09           C  
ATOM   1935  N   GLU A 251     -14.913  48.245   7.028  1.00 45.90           N  
ATOM   1936  CA  GLU A 251     -14.136  48.042   8.247  1.00 46.20           C  
ATOM   1937  C   GLU A 251     -14.497  49.072   9.312  1.00 48.76           C  
ATOM   1938  O   GLU A 251     -14.279  50.269   9.128  1.00 60.94           O  
ATOM   1939  CB  GLU A 251     -12.634  48.110   7.959  1.00 36.14           C  
ATOM   1940  CG  GLU A 251     -12.068  46.879   7.281  1.00 39.82           C  
ATOM   1941  CD  GLU A 251     -10.556  46.928   7.156  1.00 49.16           C  
ATOM   1942  OE1 GLU A 251      -9.924  47.732   7.872  1.00 50.16           O  
ATOM   1943  OE2 GLU A 251      -9.999  46.163   6.341  1.00 49.61           O  
ATOM   1944  N   VAL A 252     -15.049  48.601  10.424  1.00 47.67           N  
ATOM   1945  CA  VAL A 252     -15.353  49.476  11.548  1.00 43.54           C  
ATOM   1946  C   VAL A 252     -14.114  49.618  12.426  1.00 47.94           C  
ATOM   1947  O   VAL A 252     -13.639  48.642  13.006  1.00 50.09           O  
ATOM   1948  CB  VAL A 252     -16.524  48.933  12.387  1.00 40.13           C  
ATOM   1949  CG1 VAL A 252     -16.855  49.893  13.518  1.00 49.44           C  
ATOM   1950  CG2 VAL A 252     -17.742  48.705  11.508  1.00 28.61           C  
ATOM   1951  N   GLU A 253     -13.593  50.838  12.514  1.00 50.81           N  
ATOM   1952  CA  GLU A 253     -12.346  51.090  13.233  1.00 53.63           C  
ATOM   1953  C   GLU A 253     -12.517  51.073  14.749  1.00 49.38           C  
ATOM   1954  O   GLU A 253     -13.419  51.712  15.292  1.00 46.84           O  
ATOM   1955  CB  GLU A 253     -11.725  52.420  12.790  1.00 51.89           C  
ATOM   1956  CG  GLU A 253     -11.082  52.390  11.407  1.00 68.85           C  
ATOM   1957  CD  GLU A 253     -12.098  52.318  10.280  1.00 70.60           C  
ATOM   1958  OE1 GLU A 253     -13.279  52.651  10.514  1.00 64.86           O  
ATOM   1959  OE2 GLU A 253     -11.713  51.925   9.158  1.00 73.96           O  
ATOM   1960  N   GLY A 254     -11.641  50.335  15.425  1.00 44.15           N  
ATOM   1961  CA  GLY A 254     -11.635  50.285  16.876  1.00 38.73           C  
ATOM   1962  C   GLY A 254     -12.700  49.379  17.460  1.00 44.67           C  
ATOM   1963  O   GLY A 254     -12.952  49.405  18.665  1.00 53.90           O  
ATOM   1964  N   ALA A 255     -13.326  48.575  16.607  1.00 40.16           N  
ATOM   1965  CA  ALA A 255     -14.374  47.661  17.048  1.00 39.35           C  
ATOM   1966  C   ALA A 255     -13.807  46.285  17.385  1.00 41.94           C  
ATOM   1967  O   ALA A 255     -12.993  45.744  16.636  1.00 43.74           O  
ATOM   1968  CB  ALA A 255     -15.458  47.546  15.986  1.00 41.43           C  
ATOM   1969  N   PRO A 256     -14.240  45.714  18.520  1.00 34.67           N  
ATOM   1970  CA  PRO A 256     -13.792  44.391  18.969  1.00 34.02           C  
ATOM   1971  C   PRO A 256     -14.473  43.274  18.188  1.00 37.22           C  
ATOM   1972  O   PRO A 256     -14.740  43.430  16.997  1.00 41.79           O  
ATOM   1973  CB  PRO A 256     -14.251  44.355  20.426  1.00 46.15           C  
ATOM   1974  CG  PRO A 256     -15.467  45.212  20.441  1.00 44.60           C  
ATOM   1975  CD  PRO A 256     -15.189  46.324  19.467  1.00 40.18           C  
ATOM   1976  N   HIS A 257     -14.749  42.158  18.855  1.00 37.75           N  
ATOM   1977  CA  HIS A 257     -15.448  41.050  18.216  1.00 38.17           C  
ATOM   1978  C   HIS A 257     -16.950  41.173  18.438  1.00 39.17           C  
ATOM   1979  O   HIS A 257     -17.742  40.954  17.522  1.00 42.67           O  
ATOM   1980  CB  HIS A 257     -14.945  39.706  18.746  1.00 41.79           C  
ATOM   1981  CG  HIS A 257     -15.418  38.530  17.948  1.00 39.19           C  
ATOM   1982  ND1 HIS A 257     -15.283  37.230  18.386  1.00 45.85           N  
ATOM   1983  CD2 HIS A 257     -16.022  38.459  16.739  1.00 35.42           C  
ATOM   1984  CE1 HIS A 257     -15.786  36.409  17.481  1.00 38.75           C  
ATOM   1985  NE2 HIS A 257     -16.241  37.128  16.472  1.00 36.59           N  
ATOM   1986  N   GLY A 258     -17.337  41.525  19.659  1.00 36.42           N  
ATOM   1987  CA  GLY A 258     -18.735  41.739  19.982  1.00 32.65           C  
ATOM   1988  C   GLY A 258     -19.168  43.146  19.620  1.00 44.48           C  
ATOM   1989  O   GLY A 258     -19.612  43.912  20.475  1.00 51.19           O  
ATOM   1990  N   LEU A 259     -19.037  43.483  18.342  1.00 42.25           N  
ATOM   1991  CA  LEU A 259     -19.353  44.824  17.862  1.00 40.94           C  
ATOM   1992  C   LEU A 259     -20.843  44.998  17.589  1.00 38.87           C  
ATOM   1993  O   LEU A 259     -21.277  46.046  17.111  1.00 41.91           O  
ATOM   1994  CB  LEU A 259     -18.533  45.165  16.611  1.00 41.30           C  
ATOM   1995  CG  LEU A 259     -18.921  44.576  15.251  1.00 32.10           C  
ATOM   1996  CD1 LEU A 259     -18.084  45.223  14.162  1.00 32.36           C  
ATOM   1997  CD2 LEU A 259     -18.760  43.063  15.208  1.00 27.58           C  
ATOM   1998  N   LEU A 260     -21.624  43.966  17.898  1.00 40.05           N  
ATOM   1999  CA  LEU A 260     -23.071  44.030  17.740  1.00 34.73           C  
ATOM   2000  C   LEU A 260     -23.698  44.896  18.826  1.00 41.72           C  
ATOM   2001  O   LEU A 260     -24.782  45.448  18.644  1.00 43.77           O  
ATOM   2002  CB  LEU A 260     -23.681  42.628  17.770  1.00 32.35           C  
ATOM   2003  CG  LEU A 260     -23.424  41.746  16.547  1.00 36.41           C  
ATOM   2004  CD1 LEU A 260     -23.976  40.346  16.768  1.00 26.48           C  
ATOM   2005  CD2 LEU A 260     -24.030  42.376  15.302  1.00 30.06           C  
ATOM   2006  N   TRP A 261     -23.008  45.010  19.956  1.00 42.74           N  
ATOM   2007  CA  TRP A 261     -23.502  45.804  21.075  1.00 45.80           C  
ATOM   2008  C   TRP A 261     -22.701  47.092  21.251  1.00 49.67           C  
ATOM   2009  O   TRP A 261     -23.272  48.179  21.353  1.00 50.11           O  
ATOM   2010  CB  TRP A 261     -23.473  44.987  22.370  1.00 40.15           C  
ATOM   2011  CG  TRP A 261     -24.089  45.700  23.535  1.00 41.64           C  
ATOM   2012  CD1 TRP A 261     -23.481  46.599  24.363  1.00 42.81           C  
ATOM   2013  CD2 TRP A 261     -25.438  45.576  24.000  1.00 37.43           C  
ATOM   2014  NE1 TRP A 261     -24.367  47.042  25.314  1.00 46.34           N  
ATOM   2015  CE2 TRP A 261     -25.576  46.428  25.113  1.00 46.77           C  
ATOM   2016  CE3 TRP A 261     -26.542  44.825  23.585  1.00 39.06           C  
ATOM   2017  CZ2 TRP A 261     -26.773  46.552  25.815  1.00 46.81           C  
ATOM   2018  CZ3 TRP A 261     -27.730  44.951  24.282  1.00 36.70           C  
ATOM   2019  CH2 TRP A 261     -27.836  45.806  25.384  1.00 41.14           C  
ATOM   2020  N   THR A 262     -21.378  46.962  21.288  1.00 45.07           N  
ATOM   2021  CA  THR A 262     -20.499  48.110  21.492  1.00 42.65           C  
ATOM   2022  C   THR A 262     -20.561  49.082  20.317  1.00 45.01           C  
ATOM   2023  O   THR A 262     -20.541  50.299  20.506  1.00 45.30           O  
ATOM   2024  CB  THR A 262     -19.038  47.673  21.714  1.00 35.17           C  
ATOM   2025  OG1 THR A 262     -18.524  47.075  20.518  1.00 36.08           O  
ATOM   2026  CG2 THR A 262     -18.949  46.673  22.855  1.00 35.83           C  
ATOM   2027  N   HIS A 263     -20.638  48.539  19.106  1.00 43.29           N  
ATOM   2028  CA  HIS A 263     -20.708  49.358  17.900  1.00 40.69           C  
ATOM   2029  C   HIS A 263     -22.002  49.124  17.127  1.00 36.17           C  
ATOM   2030  O   HIS A 263     -21.996  49.043  15.899  1.00 33.06           O  
ATOM   2031  CB  HIS A 263     -19.501  49.093  16.996  1.00 38.08           C  
ATOM   2032  CG  HIS A 263     -18.209  49.612  17.547  1.00 36.53           C  
ATOM   2033  ND1 HIS A 263     -17.652  49.135  18.713  1.00 42.66           N  
ATOM   2034  CD2 HIS A 263     -17.366  50.568  17.090  1.00 36.53           C  
ATOM   2035  CE1 HIS A 263     -16.520  49.774  18.952  1.00 41.26           C  
ATOM   2036  NE2 HIS A 263     -16.324  50.649  17.982  1.00 40.96           N  
ATOM   2037  N   ALA A 264     -23.109  49.021  17.855  1.00 35.00           N  
ATOM   2038  CA  ALA A 264     -24.417  48.815  17.243  1.00 32.57           C  
ATOM   2039  C   ALA A 264     -24.813  50.002  16.372  1.00 36.75           C  
ATOM   2040  O   ALA A 264     -25.552  49.852  15.402  1.00 37.32           O  
ATOM   2041  CB  ALA A 264     -25.468  48.574  18.313  1.00 37.03           C  
ATOM   2042  N   GLU A 265     -24.310  51.181  16.723  1.00 42.69           N  
ATOM   2043  CA  GLU A 265     -24.646  52.406  16.007  1.00 40.68           C  
ATOM   2044  C   GLU A 265     -23.949  52.469  14.648  1.00 40.66           C  
ATOM   2045  O   GLU A 265     -24.352  53.230  13.767  1.00 41.53           O  
ATOM   2046  CB  GLU A 265     -24.285  53.626  16.857  1.00 46.89           C  
ATOM   2047  CG  GLU A 265     -24.956  54.919  16.428  1.00 59.40           C  
ATOM   2048  CD  GLU A 265     -24.757  56.035  17.437  1.00 71.66           C  
ATOM   2049  OE1 GLU A 265     -25.161  57.181  17.148  1.00 80.65           O  
ATOM   2050  OE2 GLU A 265     -24.198  55.762  18.521  1.00 54.09           O  
ATOM   2051  N   GLU A 266     -22.905  51.661  14.483  1.00 44.31           N  
ATOM   2052  CA  GLU A 266     -22.179  51.589  13.219  1.00 41.85           C  
ATOM   2053  C   GLU A 266     -22.662  50.419  12.368  1.00 37.16           C  
ATOM   2054  O   GLU A 266     -22.783  50.536  11.148  1.00 32.50           O  
ATOM   2055  CB  GLU A 266     -20.670  51.467  13.460  1.00 42.79           C  
ATOM   2056  CG  GLU A 266     -19.996  52.744  13.948  1.00 53.67           C  
ATOM   2057  CD  GLU A 266     -20.231  53.015  15.423  1.00 58.97           C  
ATOM   2058  OE1 GLU A 266     -20.821  52.151  16.105  1.00 51.61           O  
ATOM   2059  OE2 GLU A 266     -19.822  54.095  15.900  1.00 61.75           O  
ATOM   2060  N   VAL A 267     -22.933  49.293  13.020  1.00 34.39           N  
ATOM   2061  CA  VAL A 267     -23.403  48.096  12.329  1.00 32.09           C  
ATOM   2062  C   VAL A 267     -24.797  48.304  11.743  1.00 34.68           C  
ATOM   2063  O   VAL A 267     -25.053  47.948  10.592  1.00 38.43           O  
ATOM   2064  CB  VAL A 267     -23.412  46.870  13.264  1.00 29.14           C  
ATOM   2065  CG1 VAL A 267     -24.040  45.672  12.571  1.00 30.64           C  
ATOM   2066  CG2 VAL A 267     -22.001  46.544  13.719  1.00 33.35           C  
ATOM   2067  N   ASN A 268     -25.693  48.885  12.536  1.00 35.01           N  
ATOM   2068  CA  ASN A 268     -27.048  49.174  12.079  1.00 31.96           C  
ATOM   2069  C   ASN A 268     -27.058  50.119  10.884  1.00 35.13           C  
ATOM   2070  O   ASN A 268     -27.868  49.969   9.971  1.00 36.64           O  
ATOM   2071  CB  ASN A 268     -27.891  49.761  13.214  1.00 28.44           C  
ATOM   2072  CG  ASN A 268     -28.204  48.745  14.294  1.00 29.17           C  
ATOM   2073  OD1 ASN A 268     -27.671  47.637  14.294  1.00 40.69           O  
ATOM   2074  ND2 ASN A 268     -29.071  49.121  15.227  1.00 33.06           N  
ATOM   2075  N   THR A 269     -26.149  51.088  10.897  1.00 33.43           N  
ATOM   2076  CA  THR A 269     -26.043  52.058   9.814  1.00 38.36           C  
ATOM   2077  C   THR A 269     -25.631  51.385   8.507  1.00 43.54           C  
ATOM   2078  O   THR A 269     -26.208  51.649   7.451  1.00 44.49           O  
ATOM   2079  CB  THR A 269     -25.028  53.169  10.151  1.00 31.85           C  
ATOM   2080  OG1 THR A 269     -25.411  53.818  11.370  1.00 33.64           O  
ATOM   2081  CG2 THR A 269     -24.969  54.195   9.033  1.00 25.91           C  
ATOM   2082  N   ALA A 270     -24.635  50.508   8.588  1.00 39.66           N  
ATOM   2083  CA  ALA A 270     -24.116  49.822   7.410  1.00 35.61           C  
ATOM   2084  C   ALA A 270     -25.086  48.765   6.890  1.00 38.89           C  
ATOM   2085  O   ALA A 270     -25.339  48.682   5.688  1.00 42.09           O  
ATOM   2086  CB  ALA A 270     -22.766  49.193   7.719  1.00 37.72           C  
ATOM   2087  N   LEU A 271     -25.623  47.962   7.802  1.00 39.72           N  
ATOM   2088  CA  LEU A 271     -26.519  46.869   7.437  1.00 38.41           C  
ATOM   2089  C   LEU A 271     -27.799  47.375   6.782  1.00 41.59           C  
ATOM   2090  O   LEU A 271     -28.279  46.791   5.811  1.00 48.23           O  
ATOM   2091  CB  LEU A 271     -26.857  46.019   8.663  1.00 35.35           C  
ATOM   2092  CG  LEU A 271     -27.681  44.760   8.396  1.00 27.68           C  
ATOM   2093  CD1 LEU A 271     -26.928  43.818   7.469  1.00 27.19           C  
ATOM   2094  CD2 LEU A 271     -28.033  44.067   9.702  1.00 35.00           C  
ATOM   2095  N   LEU A 272     -28.350  48.461   7.316  1.00 38.97           N  
ATOM   2096  CA  LEU A 272     -29.546  49.063   6.739  1.00 45.12           C  
ATOM   2097  C   LEU A 272     -29.253  49.654   5.366  1.00 48.48           C  
ATOM   2098  O   LEU A 272     -30.061  49.535   4.447  1.00 54.43           O  
ATOM   2099  CB  LEU A 272     -30.118  50.139   7.665  1.00 40.23           C  
ATOM   2100  CG  LEU A 272     -30.917  49.641   8.870  1.00 43.97           C  
ATOM   2101  CD1 LEU A 272     -31.383  50.809   9.725  1.00 44.97           C  
ATOM   2102  CD2 LEU A 272     -32.099  48.805   8.411  1.00 39.11           C  
ATOM   2103  N   ALA A 273     -28.091  50.287   5.234  1.00 46.99           N  
ATOM   2104  CA  ALA A 273     -27.689  50.901   3.974  1.00 47.86           C  
ATOM   2105  C   ALA A 273     -27.509  49.851   2.885  1.00 43.92           C  
ATOM   2106  O   ALA A 273     -27.916  50.054   1.741  1.00 48.65           O  
ATOM   2107  CB  ALA A 273     -26.411  51.704   4.157  1.00 52.23           C  
ATOM   2108  N   PHE A 274     -26.896  48.730   3.248  1.00 37.97           N  
ATOM   2109  CA  PHE A 274     -26.692  47.634   2.310  1.00 43.59           C  
ATOM   2110  C   PHE A 274     -28.021  47.020   1.883  1.00 48.63           C  
ATOM   2111  O   PHE A 274     -28.236  46.749   0.702  1.00 55.53           O  
ATOM   2112  CB  PHE A 274     -25.787  46.564   2.921  1.00 45.42           C  
ATOM   2113  CG  PHE A 274     -25.731  45.290   2.126  1.00 42.08           C  
ATOM   2114  CD1 PHE A 274     -25.002  45.223   0.950  1.00 45.44           C  
ATOM   2115  CD2 PHE A 274     -26.403  44.158   2.557  1.00 39.98           C  
ATOM   2116  CE1 PHE A 274     -24.948  44.052   0.216  1.00 45.88           C  
ATOM   2117  CE2 PHE A 274     -26.352  42.984   1.829  1.00 44.97           C  
ATOM   2118  CZ  PHE A 274     -25.623  42.931   0.657  1.00 40.86           C  
ATOM   2119  N   LEU A 275     -28.908  46.803   2.849  1.00 43.95           N  
ATOM   2120  CA  LEU A 275     -30.212  46.214   2.567  1.00 43.43           C  
ATOM   2121  C   LEU A 275     -31.095  47.146   1.746  1.00 42.83           C  
ATOM   2122  O   LEU A 275     -31.820  46.703   0.859  1.00 44.26           O  
ATOM   2123  CB  LEU A 275     -30.927  45.822   3.863  1.00 47.39           C  
ATOM   2124  CG  LEU A 275     -30.389  44.597   4.603  1.00 49.71           C  
ATOM   2125  CD1 LEU A 275     -31.315  44.214   5.748  1.00 40.06           C  
ATOM   2126  CD2 LEU A 275     -30.200  43.430   3.648  1.00 46.46           C  
ATOM   2127  N   ALA A 276     -31.026  48.441   2.037  1.00 46.22           N  
ATOM   2128  CA  ALA A 276     -31.863  49.416   1.347  1.00 49.32           C  
ATOM   2129  C   ALA A 276     -31.366  49.717  -0.064  1.00 48.69           C  
ATOM   2130  O   ALA A 276     -31.984  50.493  -0.792  1.00 64.43           O  
ATOM   2131  CB  ALA A 276     -31.969  50.699   2.160  1.00 56.58           C  
ATOM   2132  N   LYS A 277     -30.249  49.106  -0.446  1.00 42.29           N  
ATOM   2133  CA  LYS A 277     -29.698  49.296  -1.783  1.00 47.16           C  
ATOM   2134  C   LYS A 277     -29.766  48.010  -2.598  1.00 52.29           C  
ATOM   2135  O   LYS A 277     -30.297  47.996  -3.709  1.00 53.82           O  
ATOM   2136  CB  LYS A 277     -28.250  49.779  -1.711  1.00 45.87           C  
ATOM   2137  CG  LYS A 277     -27.649  50.109  -3.069  1.00 41.46           C  
ATOM   2138  CD  LYS A 277     -26.178  49.736  -3.134  1.00 45.73           C  
ATOM   2139  CE  LYS A 277     -25.373  50.443  -2.057  1.00 54.81           C  
ATOM   2140  NZ  LYS A 277     -23.944  50.026  -2.076  1.00 52.40           N  
ATOM   2141  N   ALA A 278     -29.220  46.934  -2.040  1.00 46.31           N  
ATOM   2142  CA  ALA A 278     -29.176  45.646  -2.723  1.00 38.53           C  
ATOM   2143  C   ALA A 278     -30.574  45.099  -2.995  1.00 43.59           C  
ATOM   2144  O   ALA A 278     -30.839  44.566  -4.072  1.00 49.76           O  
ATOM   2145  CB  ALA A 278     -28.357  44.647  -1.921  1.00 45.25           C  
ATOM   2146  N   LEU A 279     -31.464  45.230  -2.016  1.00 45.23           N  
ATOM   2147  CA  LEU A 279     -32.849  44.806  -2.191  1.00 49.48           C  
ATOM   2148  C   LEU A 279     -33.580  45.761  -3.128  1.00 50.03           C  
ATOM   2149  O   LEU A 279     -34.467  45.352  -3.874  1.00 48.00           O  
ATOM   2150  CB  LEU A 279     -33.574  44.731  -0.846  1.00 43.36           C  
ATOM   2151  CG  LEU A 279     -33.043  43.727   0.181  1.00 50.95           C  
ATOM   2152  CD1 LEU A 279     -33.783  43.875   1.502  1.00 47.55           C  
ATOM   2153  CD2 LEU A 279     -33.155  42.301  -0.342  1.00 46.12           C  
ATOM   2154  N   GLU A 280     -33.196  47.034  -3.085  1.00 56.61           N  
ATOM   2155  CA  GLU A 280     -33.787  48.050  -3.949  1.00 52.97           C  
ATOM   2156  C   GLU A 280     -33.420  47.796  -5.407  1.00 51.13           C  
ATOM   2157  O   GLU A 280     -34.188  48.109  -6.317  1.00 54.86           O  
ATOM   2158  CB  GLU A 280     -33.320  49.445  -3.529  1.00 53.06           C  
ATOM   2159  CG  GLU A 280     -34.037  50.588  -4.233  1.00 58.17           C  
ATOM   2160  CD  GLU A 280     -35.488  50.718  -3.807  1.00 69.78           C  
ATOM   2161  OE1 GLU A 280     -35.745  51.327  -2.747  1.00 67.98           O  
ATOM   2162  OE2 GLU A 280     -36.371  50.211  -4.531  1.00 69.20           O  
ATOM   2163  N   ALA A 281     -32.239  47.226  -5.622  1.00 51.47           N  
ATOM   2164  CA  ALA A 281     -31.777  46.903  -6.965  1.00 50.68           C  
ATOM   2165  C   ALA A 281     -32.588  45.755  -7.559  1.00 47.19           C  
ATOM   2166  O   ALA A 281     -32.910  45.761  -8.745  1.00 49.33           O  
ATOM   2167  CB  ALA A 281     -30.296  46.557  -6.949  1.00 48.18           C  
ATOM   2168  N   GLN A 282     -32.915  44.773  -6.725  1.00 45.61           N  
ATOM   2169  CA  GLN A 282     -33.706  43.630  -7.165  1.00 52.66           C  
ATOM   2170  C   GLN A 282     -35.151  44.039  -7.431  1.00 49.04           C  
ATOM   2171  O   GLN A 282     -35.815  43.473  -8.299  1.00 53.45           O  
ATOM   2172  CB  GLN A 282     -33.657  42.508  -6.127  1.00 46.93           C  
ATOM   2173  CG  GLN A 282     -32.259  41.979  -5.854  1.00 49.40           C  
ATOM   2174  CD  GLN A 282     -32.255  40.825  -4.870  1.00 53.52           C  
ATOM   2175  OE1 GLN A 282     -33.309  40.333  -4.467  1.00 56.49           O  
ATOM   2176  NE2 GLN A 282     -31.064  40.388  -4.477  1.00 48.28           N  
ATOM   2177  N   LYS A 283     -35.628  45.029  -6.683  1.00 48.26           N  
ATOM   2178  CA  LYS A 283     -36.982  45.542  -6.861  1.00 51.07           C  
ATOM   2179  C   LYS A 283     -37.058  46.461  -8.074  1.00 48.90           C  
ATOM   2180  O   LYS A 283     -38.121  46.987  -8.396  1.00 54.77           O  
ATOM   2181  CB  LYS A 283     -37.448  46.297  -5.613  1.00 59.42           C  
ATOM   2182  CG  LYS A 283     -37.556  45.447  -4.355  1.00 71.86           C  
ATOM   2183  CD  LYS A 283     -38.661  44.407  -4.458  1.00 83.27           C  
ATOM   2184  CE  LYS A 283     -38.781  43.613  -3.165  1.00 78.92           C  
ATOM   2185  NZ  LYS A 283     -39.889  42.619  -3.210  1.00 58.37           N  
ATOM   2186  N   GLN A 284     -35.924  46.656  -8.738  1.00 54.14           N  
ATOM   2187  CA  GLN A 284     -35.867  47.500  -9.924  1.00 56.29           C  
ATOM   2188  C   GLN A 284     -35.456  46.676 -11.139  1.00 63.54           C  
ATOM   2189  O   GLN A 284     -35.979  46.869 -12.237  1.00 61.31           O  
ATOM   2190  CB  GLN A 284     -34.884  48.653  -9.714  1.00 54.41           C  
ATOM   2191  CG  GLN A 284     -35.120  49.843 -10.629  1.00 58.95           C  
ATOM   2192  CD  GLN A 284     -36.391  50.596 -10.285  1.00 57.08           C  
ATOM   2193  OE1 GLN A 284     -36.847  50.577  -9.142  1.00 51.92           O  
ATOM   2194  NE2 GLN A 284     -36.971  51.263 -11.276  1.00 59.95           N  
ATOM   2195  N   LYS A 285     -34.516  45.758 -10.932  1.00 73.61           N  
ATOM   2196  CA  LYS A 285     -34.047  44.874 -11.993  1.00 69.89           C  
ATOM   2197  C   LYS A 285     -35.174  43.976 -12.484  1.00 61.24           C  
ATOM   2198  O   LYS A 285     -35.437  43.892 -13.683  1.00 61.79           O  
ATOM   2199  CB  LYS A 285     -32.882  44.012 -11.498  1.00 72.30           C  
ATOM   2200  CG  LYS A 285     -32.388  42.994 -12.517  1.00 77.44           C  
ATOM   2201  CD  LYS A 285     -31.421  41.982 -11.905  1.00 78.44           C  
ATOM   2202  CE  LYS A 285     -30.094  42.617 -11.500  1.00 71.80           C  
ATOM   2203  NZ  LYS A 285     -30.111  43.170 -10.116  1.00 70.67           N  
ATOM   2204  N   LEU A 286     -35.837  43.308 -11.546  1.00 67.36           N  
ATOM   2205  CA  LEU A 286     -36.937  42.410 -11.877  1.00 79.71           C  
ATOM   2206  C   LEU A 286     -38.274  43.147 -11.892  1.00 65.95           C  
ATOM   2207  O   LEU A 286     -39.327  42.548 -11.675  1.00 58.80           O  
ATOM   2208  CB  LEU A 286     -36.983  41.230 -10.902  1.00 81.89           C  
ATOM   2209  CG  LEU A 286     -35.732  40.348 -10.855  1.00 81.96           C  
ATOM   2210  CD1 LEU A 286     -35.939  39.160  -9.925  1.00 59.79           C  
ATOM   2211  CD2 LEU A 286     -35.342  39.881 -12.251  1.00 78.20           C  
ATOM   2212  N   LEU A 287     -38.218  44.451 -12.144  1.00 56.66           N  
ATOM   2213  CA  LEU A 287     -39.421  45.257 -12.302  1.00 56.08           C  
ATOM   2214  C   LEU A 287     -39.447  45.850 -13.705  1.00 65.95           C  
ATOM   2215  O   LEU A 287     -40.513  46.075 -14.279  1.00 62.34           O  
ATOM   2216  CB  LEU A 287     -39.465  46.377 -11.263  1.00 51.43           C  
ATOM   2217  CG  LEU A 287     -40.777  46.557 -10.493  1.00 41.04           C  
ATOM   2218  CD1 LEU A 287     -40.842  47.935  -9.854  1.00 35.22           C  
ATOM   2219  CD2 LEU A 287     -41.984  46.317 -11.386  1.00 56.47           C  
ATOM   2220  N   THR A 288     -38.262  46.106 -14.251  1.00 71.54           N  
ATOM   2221  CA  THR A 288     -38.143  46.631 -15.604  1.00 64.87           C  
ATOM   2222  C   THR A 288     -38.384  45.534 -16.635  1.00 59.83           C  
ATOM   2223  O   THR A 288     -38.715  45.818 -17.786  1.00 64.37           O  
ATOM   2224  CB  THR A 288     -36.766  47.280 -15.851  1.00 66.67           C  
ATOM   2225  OG1 THR A 288     -35.728  46.353 -15.507  1.00 68.32           O  
ATOM   2226  CG2 THR A 288     -36.611  48.542 -15.013  1.00 58.87           C  
ATOM   2227  N   GLU A 289     -38.218  44.281 -16.222  1.00 56.12           N  
ATOM   2228  CA  GLU A 289     -38.506  43.158 -17.105  1.00 62.49           C  
ATOM   2229  C   GLU A 289     -40.008  42.906 -17.136  1.00 65.12           C  
ATOM   2230  O   GLU A 289     -40.532  42.314 -18.081  1.00 68.09           O  
ATOM   2231  CB  GLU A 289     -37.765  41.893 -16.667  1.00 59.13           C  
ATOM   2232  CG  GLU A 289     -37.690  40.833 -17.759  1.00 69.80           C  
ATOM   2233  CD  GLU A 289     -37.482  39.434 -17.214  1.00 85.10           C  
ATOM   2234  OE1 GLU A 289     -37.368  39.285 -15.979  1.00 96.43           O  
ATOM   2235  OE2 GLU A 289     -37.440  38.482 -18.022  1.00 80.23           O  
ATOM   2236  N   VAL A 290     -40.697  43.358 -16.092  1.00 56.62           N  
ATOM   2237  CA  VAL A 290     -42.151  43.294 -16.054  1.00 49.87           C  
ATOM   2238  C   VAL A 290     -42.716  44.283 -17.064  1.00 53.14           C  
ATOM   2239  O   VAL A 290     -43.647  43.967 -17.804  1.00 52.65           O  
ATOM   2240  CB  VAL A 290     -42.697  43.621 -14.653  1.00 49.95           C  
ATOM   2241  CG1 VAL A 290     -44.217  43.577 -14.649  1.00 46.09           C  
ATOM   2242  CG2 VAL A 290     -42.130  42.655 -13.626  1.00 62.87           C  
ATOM   2243  N   GLU A 291     -42.133  45.479 -17.094  1.00 54.61           N  
ATOM   2244  CA  GLU A 291     -42.515  46.506 -18.057  1.00 46.55           C  
ATOM   2245  C   GLU A 291     -42.326  46.006 -19.485  1.00 55.37           C  
ATOM   2246  O   GLU A 291     -43.123  46.315 -20.369  1.00 65.41           O  
ATOM   2247  CB  GLU A 291     -41.689  47.775 -17.839  1.00 49.31           C  
ATOM   2248  CG  GLU A 291     -42.003  48.898 -18.815  1.00 49.37           C  
ATOM   2249  CD  GLU A 291     -40.990  50.024 -18.757  1.00 56.83           C  
ATOM   2250  OE1 GLU A 291     -39.960  49.865 -18.069  1.00 62.82           O  
ATOM   2251  OE2 GLU A 291     -41.223  51.069 -19.400  1.00 56.63           O  
ATOM   2252  N   THR A 292     -41.268  45.230 -19.699  1.00 54.42           N  
ATOM   2253  CA  THR A 292     -40.981  44.659 -21.011  1.00 50.07           C  
ATOM   2254  C   THR A 292     -42.107  43.732 -21.458  1.00 55.73           C  
ATOM   2255  O   THR A 292     -42.534  43.770 -22.612  1.00 58.65           O  
ATOM   2256  CB  THR A 292     -39.651  43.881 -21.009  1.00 52.60           C  
ATOM   2257  OG1 THR A 292     -38.579  44.765 -20.658  1.00 60.43           O  
ATOM   2258  CG2 THR A 292     -39.377  43.282 -22.381  1.00 49.06           C  
ATOM   2259  N   TYR A 293     -42.587  42.906 -20.534  1.00 57.00           N  
ATOM   2260  CA  TYR A 293     -43.696  42.003 -20.820  1.00 53.36           C  
ATOM   2261  C   TYR A 293     -45.009  42.762 -20.979  1.00 47.56           C  
ATOM   2262  O   TYR A 293     -45.828  42.426 -21.833  1.00 53.21           O  
ATOM   2263  CB  TYR A 293     -43.826  40.936 -19.731  1.00 54.12           C  
ATOM   2264  CG  TYR A 293     -42.961  39.717 -19.963  1.00 64.26           C  
ATOM   2265  CD1 TYR A 293     -43.351  38.728 -20.856  1.00 62.98           C  
ATOM   2266  CD2 TYR A 293     -41.758  39.553 -19.287  1.00 65.17           C  
ATOM   2267  CE1 TYR A 293     -42.568  37.611 -21.073  1.00 63.49           C  
ATOM   2268  CE2 TYR A 293     -40.967  38.438 -19.498  1.00 67.88           C  
ATOM   2269  CZ  TYR A 293     -41.377  37.470 -20.392  1.00 70.58           C  
ATOM   2270  OH  TYR A 293     -40.596  36.358 -20.607  1.00 78.03           O  
ATOM   2271  N   VAL A 294     -45.203  43.784 -20.153  1.00 47.40           N  
ATOM   2272  CA  VAL A 294     -46.403  44.610 -20.234  1.00 51.92           C  
ATOM   2273  C   VAL A 294     -46.438  45.387 -21.549  1.00 56.99           C  
ATOM   2274  O   VAL A 294     -47.482  45.488 -22.192  1.00 58.90           O  
ATOM   2275  CB  VAL A 294     -46.506  45.584 -19.040  1.00 46.11           C  
ATOM   2276  CG1 VAL A 294     -47.642  46.567 -19.250  1.00 38.48           C  
ATOM   2277  CG2 VAL A 294     -46.702  44.817 -17.743  1.00 38.40           C  
ATOM   2278  N   LEU A 295     -45.288  45.917 -21.957  1.00 59.27           N  
ATOM   2279  CA  LEU A 295     -45.199  46.681 -23.200  1.00 54.95           C  
ATOM   2280  C   LEU A 295     -45.096  45.786 -24.434  1.00 61.28           C  
ATOM   2281  O   LEU A 295     -44.551  46.190 -25.460  1.00 65.52           O  
ATOM   2282  CB  LEU A 295     -44.026  47.662 -23.156  1.00 44.24           C  
ATOM   2283  CG  LEU A 295     -44.173  48.833 -22.183  1.00 44.10           C  
ATOM   2284  CD1 LEU A 295     -42.983  49.771 -22.288  1.00 46.03           C  
ATOM   2285  CD2 LEU A 295     -45.474  49.578 -22.439  1.00 47.65           C  
ATOM   2286  N   SER A 296     -45.615  44.569 -24.323  1.00 51.02           N  
ATOM   2287  CA  SER A 296     -45.739  43.678 -25.466  1.00 48.34           C  
ATOM   2288  C   SER A 296     -47.218  43.398 -25.674  1.00 54.37           C  
ATOM   2289  O   SER A 296     -47.619  42.775 -26.656  1.00 64.77           O  
ATOM   2290  CB  SER A 296     -44.980  42.374 -25.224  1.00 54.01           C  
ATOM   2291  OG  SER A 296     -45.536  41.654 -24.138  1.00 59.05           O  
ATOM   2292  N   ILE A 297     -48.023  43.873 -24.729  1.00 57.39           N  
ATOM   2293  CA  ILE A 297     -49.466  43.693 -24.768  1.00 57.62           C  
ATOM   2294  C   ILE A 297     -50.130  44.966 -25.286  1.00 60.44           C  
ATOM   2295  O   ILE A 297     -51.309  44.967 -25.646  1.00 62.33           O  
ATOM   2296  CB  ILE A 297     -50.020  43.343 -23.363  1.00 57.91           C  
ATOM   2297  CG1 ILE A 297     -51.123  42.292 -23.463  1.00 52.49           C  
ATOM   2298  CG2 ILE A 297     -50.492  44.588 -22.624  1.00 57.44           C  
ATOM   2299  CD1 ILE A 297     -50.605  40.933 -23.832  1.00 56.10           C  
ATOM   2300  N   ILE A 298     -49.352  46.043 -25.333  1.00 64.34           N  
ATOM   2301  CA  ILE A 298     -49.851  47.351 -25.743  1.00 62.42           C  
ATOM   2302  C   ILE A 298     -49.370  47.720 -27.144  1.00 59.14           C  
ATOM   2303  O   ILE A 298     -48.170  47.685 -27.421  1.00 52.13           O  
ATOM   2304  CB  ILE A 298     -49.418  48.442 -24.745  1.00 56.04           C  
ATOM   2305  CG1 ILE A 298     -49.993  48.144 -23.360  1.00 49.09           C  
ATOM   2306  CG2 ILE A 298     -49.854  49.820 -25.221  1.00 62.70           C  
ATOM   2307  CD1 ILE A 298     -49.666  49.190 -22.328  1.00 50.16           C  
ATOM   2308  N   PRO A 299     -50.312  48.074 -28.033  1.00 55.30           N  
ATOM   2309  CA  PRO A 299     -50.010  48.444 -29.421  1.00 56.74           C  
ATOM   2310  C   PRO A 299     -49.093  49.658 -29.505  1.00 65.41           C  
ATOM   2311  O   PRO A 299     -49.138  50.525 -28.632  1.00 65.29           O  
ATOM   2312  CB  PRO A 299     -51.389  48.781 -30.001  1.00 59.15           C  
ATOM   2313  CG  PRO A 299     -52.239  49.091 -28.813  1.00 57.96           C  
ATOM   2314  CD  PRO A 299     -51.752  48.174 -27.743  1.00 51.20           C  
ATOM   2315  N   SER A 300     -48.273  49.715 -30.550  1.00 66.22           N  
ATOM   2316  CA  SER A 300     -47.301  50.793 -30.706  1.00 54.61           C  
ATOM   2317  C   SER A 300     -47.970  52.130 -31.007  1.00 53.31           C  
ATOM   2318  O   SER A 300     -48.925  52.203 -31.780  1.00 48.43           O  
ATOM   2319  CB  SER A 300     -46.286  50.451 -31.798  1.00 57.11           C  
ATOM   2320  OG  SER A 300     -45.262  51.429 -31.862  1.00 59.48           O  
ATOM   2321  N   GLY A 301     -47.453  53.187 -30.389  1.00 58.86           N  
ATOM   2322  CA  GLY A 301     -48.001  54.520 -30.546  1.00 57.06           C  
ATOM   2323  C   GLY A 301     -47.770  55.343 -29.294  1.00 57.20           C  
ATOM   2324  O   GLY A 301     -46.865  55.045 -28.515  1.00 54.69           O  
ATOM   2325  N   PRO A 302     -48.587  56.388 -29.093  1.00 56.20           N  
ATOM   2326  CA  PRO A 302     -48.483  57.214 -27.886  1.00 58.68           C  
ATOM   2327  C   PRO A 302     -48.827  56.427 -26.622  1.00 65.07           C  
ATOM   2328  O   PRO A 302     -48.294  56.727 -25.554  1.00 61.62           O  
ATOM   2329  CB  PRO A 302     -49.513  58.323 -28.128  1.00 49.15           C  
ATOM   2330  CG  PRO A 302     -50.459  57.759 -29.125  1.00 50.02           C  
ATOM   2331  CD  PRO A 302     -49.637  56.870 -30.004  1.00 53.85           C  
ATOM   2332  N   LEU A 303     -49.699  55.430 -26.747  1.00 64.56           N  
ATOM   2333  CA  LEU A 303     -50.064  54.595 -25.607  1.00 57.22           C  
ATOM   2334  C   LEU A 303     -48.908  53.700 -25.177  1.00 55.25           C  
ATOM   2335  O   LEU A 303     -48.841  53.268 -24.028  1.00 63.08           O  
ATOM   2336  CB  LEU A 303     -51.300  53.748 -25.918  1.00 54.46           C  
ATOM   2337  CG  LEU A 303     -52.621  54.504 -26.055  1.00 45.00           C  
ATOM   2338  CD1 LEU A 303     -53.790  53.534 -26.098  1.00 47.37           C  
ATOM   2339  CD2 LEU A 303     -52.785  55.503 -24.922  1.00 59.22           C  
ATOM   2340  N   LYS A 304     -47.997  53.422 -26.103  1.00 47.58           N  
ATOM   2341  CA  LYS A 304     -46.810  52.641 -25.783  1.00 53.68           C  
ATOM   2342  C   LYS A 304     -45.713  53.578 -25.287  1.00 53.06           C  
ATOM   2343  O   LYS A 304     -44.590  53.156 -25.009  1.00 55.35           O  
ATOM   2344  CB  LYS A 304     -46.340  51.848 -27.005  1.00 58.95           C  
ATOM   2345  CG  LYS A 304     -45.513  50.614 -26.672  1.00 52.80           C  
ATOM   2346  CD  LYS A 304     -45.244  49.780 -27.915  1.00 53.16           C  
ATOM   2347  CE  LYS A 304     -44.457  48.524 -27.582  1.00 40.18           C  
ATOM   2348  NZ  LYS A 304     -44.267  47.653 -28.773  1.00 33.61           N  
ATOM   2349  N   ALA A 305     -46.056  54.858 -25.179  1.00 51.17           N  
ATOM   2350  CA  ALA A 305     -45.138  55.866 -24.667  1.00 55.13           C  
ATOM   2351  C   ALA A 305     -45.686  56.483 -23.384  1.00 60.23           C  
ATOM   2352  O   ALA A 305     -44.930  56.800 -22.466  1.00 57.40           O  
ATOM   2353  CB  ALA A 305     -44.893  56.941 -25.713  1.00 40.56           C  
ATOM   2354  N   GLU A 306     -47.005  56.650 -23.328  1.00 57.67           N  
ATOM   2355  CA  GLU A 306     -47.654  57.207 -22.146  1.00 51.43           C  
ATOM   2356  C   GLU A 306     -47.708  56.193 -21.005  1.00 53.30           C  
ATOM   2357  O   GLU A 306     -47.525  56.550 -19.844  1.00 58.02           O  
ATOM   2358  CB  GLU A 306     -49.058  57.721 -22.479  1.00 53.30           C  
ATOM   2359  CG  GLU A 306     -49.071  58.947 -23.384  1.00 58.11           C  
ATOM   2360  CD  GLU A 306     -50.470  59.486 -23.623  1.00 58.19           C  
ATOM   2361  OE1 GLU A 306     -51.359  59.229 -22.786  1.00 68.50           O  
ATOM   2362  OE2 GLU A 306     -50.682  60.166 -24.650  1.00 37.22           O  
ATOM   2363  N   ILE A 307     -47.958  54.930 -21.337  1.00 47.08           N  
ATOM   2364  CA  ILE A 307     -47.927  53.869 -20.336  1.00 50.70           C  
ATOM   2365  C   ILE A 307     -46.490  53.621 -19.892  1.00 52.50           C  
ATOM   2366  O   ILE A 307     -46.218  53.450 -18.704  1.00 61.26           O  
ATOM   2367  CB  ILE A 307     -48.530  52.553 -20.866  1.00 51.06           C  
ATOM   2368  CG1 ILE A 307     -50.027  52.718 -21.133  1.00 47.96           C  
ATOM   2369  CG2 ILE A 307     -48.306  51.426 -19.871  1.00 44.47           C  
ATOM   2370  CD1 ILE A 307     -50.855  52.885 -19.882  1.00 41.46           C  
ATOM   2371  N   ALA A 308     -45.576  53.615 -20.859  1.00 53.79           N  
ATOM   2372  CA  ALA A 308     -44.156  53.417 -20.588  1.00 58.97           C  
ATOM   2373  C   ALA A 308     -43.628  54.445 -19.592  1.00 59.41           C  
ATOM   2374  O   ALA A 308     -42.883  54.105 -18.675  1.00 58.84           O  
ATOM   2375  CB  ALA A 308     -43.357  53.473 -21.882  1.00 58.34           C  
ATOM   2376  N   GLN A 309     -44.022  55.700 -19.776  1.00 63.80           N  
ATOM   2377  CA  GLN A 309     -43.633  56.764 -18.858  1.00 65.92           C  
ATOM   2378  C   GLN A 309     -44.297  56.595 -17.495  1.00 61.62           C  
ATOM   2379  O   GLN A 309     -43.637  56.689 -16.461  1.00 67.96           O  
ATOM   2380  CB  GLN A 309     -43.972  58.137 -19.444  1.00 62.30           C  
ATOM   2381  CG  GLN A 309     -43.005  58.605 -20.517  1.00 67.08           C  
ATOM   2382  CD  GLN A 309     -41.602  58.812 -19.982  1.00 63.74           C  
ATOM   2383  OE1 GLN A 309     -41.329  59.791 -19.287  1.00 53.90           O  
ATOM   2384  NE2 GLN A 309     -40.704  57.887 -20.301  1.00 65.12           N  
ATOM   2385  N   ARG A 310     -45.601  56.339 -17.500  1.00 57.53           N  
ATOM   2386  CA  ARG A 310     -46.351  56.177 -16.258  1.00 55.32           C  
ATOM   2387  C   ARG A 310     -45.950  54.911 -15.507  1.00 58.53           C  
ATOM   2388  O   ARG A 310     -46.201  54.789 -14.310  1.00 64.21           O  
ATOM   2389  CB  ARG A 310     -47.858  56.191 -16.525  1.00 50.47           C  
ATOM   2390  CG  ARG A 310     -48.385  57.539 -16.990  1.00 54.95           C  
ATOM   2391  CD  ARG A 310     -49.870  57.475 -17.299  1.00 58.38           C  
ATOM   2392  NE  ARG A 310     -50.327  58.643 -18.048  1.00 60.26           N  
ATOM   2393  CZ  ARG A 310     -50.800  59.752 -17.490  1.00 65.34           C  
ATOM   2394  NH1 ARG A 310     -50.882  59.851 -16.169  1.00 61.91           N  
ATOM   2395  NH2 ARG A 310     -51.193  60.764 -18.252  1.00 58.44           N  
ATOM   2396  N   LEU A 311     -45.330  53.970 -16.211  1.00 54.13           N  
ATOM   2397  CA  LEU A 311     -44.773  52.790 -15.560  1.00 63.10           C  
ATOM   2398  C   LEU A 311     -43.413  53.118 -14.956  1.00 67.54           C  
ATOM   2399  O   LEU A 311     -43.147  52.802 -13.798  1.00 73.70           O  
ATOM   2400  CB  LEU A 311     -44.653  51.620 -16.540  1.00 61.16           C  
ATOM   2401  CG  LEU A 311     -45.924  50.813 -16.810  1.00 52.88           C  
ATOM   2402  CD1 LEU A 311     -45.639  49.667 -17.768  1.00 45.72           C  
ATOM   2403  CD2 LEU A 311     -46.513  50.290 -15.510  1.00 49.12           C  
ATOM   2404  N   GLU A 312     -42.559  53.765 -15.744  1.00 66.56           N  
ATOM   2405  CA  GLU A 312     -41.217  54.123 -15.294  1.00 68.59           C  
ATOM   2406  C   GLU A 312     -41.237  55.197 -14.208  1.00 65.91           C  
ATOM   2407  O   GLU A 312     -40.293  55.313 -13.427  1.00 66.96           O  
ATOM   2408  CB  GLU A 312     -40.352  54.571 -16.474  1.00 71.27           C  
ATOM   2409  CG  GLU A 312     -40.043  53.462 -17.467  1.00 67.00           C  
ATOM   2410  CD  GLU A 312     -39.293  53.961 -18.686  1.00 73.58           C  
ATOM   2411  OE1 GLU A 312     -38.548  54.956 -18.562  1.00 80.00           O  
ATOM   2412  OE2 GLU A 312     -39.455  53.360 -19.769  1.00 70.10           O  
ATOM   2413  N   ASP A 313     -42.310  55.981 -14.165  1.00 64.02           N  
ATOM   2414  CA  ASP A 313     -42.491  56.966 -13.104  1.00 61.31           C  
ATOM   2415  C   ASP A 313     -42.929  56.280 -11.817  1.00 67.69           C  
ATOM   2416  O   ASP A 313     -42.429  56.588 -10.735  1.00 78.40           O  
ATOM   2417  CB  ASP A 313     -43.517  58.027 -13.507  1.00 58.02           C  
ATOM   2418  CG  ASP A 313     -42.953  59.046 -14.475  1.00 61.51           C  
ATOM   2419  OD1 ASP A 313     -41.728  59.286 -14.440  1.00 61.85           O  
ATOM   2420  OD2 ASP A 313     -43.735  59.611 -15.268  1.00 62.35           O  
ATOM   2421  N   VAL A 314     -43.867  55.349 -11.943  1.00 61.99           N  
ATOM   2422  CA  VAL A 314     -44.344  54.582 -10.800  1.00 63.25           C  
ATOM   2423  C   VAL A 314     -43.237  53.692 -10.233  1.00 66.19           C  
ATOM   2424  O   VAL A 314     -43.063  53.604  -9.016  1.00 69.12           O  
ATOM   2425  CB  VAL A 314     -45.584  53.740 -11.168  1.00 61.06           C  
ATOM   2426  CG1 VAL A 314     -45.754  52.580 -10.209  1.00 66.23           C  
ATOM   2427  CG2 VAL A 314     -46.831  54.614 -11.183  1.00 54.42           C  
ATOM   2428  N   PHE A 315     -42.482  53.049 -11.121  1.00 71.65           N  
ATOM   2429  CA  PHE A 315     -41.369  52.195 -10.710  1.00 73.92           C  
ATOM   2430  C   PHE A 315     -40.299  52.998  -9.973  1.00 77.21           C  
ATOM   2431  O   PHE A 315     -39.635  52.484  -9.072  1.00 69.75           O  
ATOM   2432  CB  PHE A 315     -40.738  51.492 -11.918  1.00 64.61           C  
ATOM   2433  CG  PHE A 315     -41.649  50.508 -12.602  1.00 66.70           C  
ATOM   2434  CD1 PHE A 315     -42.813  50.070 -11.990  1.00 69.03           C  
ATOM   2435  CD2 PHE A 315     -41.335  50.020 -13.860  1.00 62.19           C  
ATOM   2436  CE1 PHE A 315     -43.649  49.168 -12.622  1.00 61.58           C  
ATOM   2437  CE2 PHE A 315     -42.165  49.116 -14.495  1.00 67.65           C  
ATOM   2438  CZ  PHE A 315     -43.323  48.689 -13.875  1.00 62.81           C  
ATOM   2439  N   ALA A 316     -40.140  54.260 -10.362  1.00 74.14           N  
ATOM   2440  CA  ALA A 316     -39.146  55.137  -9.750  1.00 66.24           C  
ATOM   2441  C   ALA A 316     -39.642  55.715  -8.428  1.00 70.58           C  
ATOM   2442  O   ALA A 316     -38.914  56.432  -7.743  1.00 79.38           O  
ATOM   2443  CB  ALA A 316     -38.760  56.253 -10.708  1.00 60.62           C  
ATOM   2444  N   GLY A 317     -40.886  55.404  -8.079  1.00 70.87           N  
ATOM   2445  CA  GLY A 317     -41.452  55.832  -6.813  1.00 76.57           C  
ATOM   2446  C   GLY A 317     -41.884  57.285  -6.793  1.00 83.81           C  
ATOM   2447  O   GLY A 317     -41.966  57.898  -5.729  1.00 82.97           O  
ATOM   2448  N   LYS A 318     -42.158  57.841  -7.969  1.00 85.74           N  
ATOM   2449  CA  LYS A 318     -42.637  59.215  -8.064  1.00 82.06           C  
ATOM   2450  C   LYS A 318     -44.056  59.310  -7.514  1.00 90.32           C  
ATOM   2451  O   LYS A 318     -44.935  58.544  -7.910  1.00 86.95           O  
ATOM   2452  CB  LYS A 318     -42.595  59.707  -9.512  1.00 70.94           C  
ATOM   2453  CG  LYS A 318     -41.244  59.532 -10.190  1.00 77.83           C  
ATOM   2454  CD  LYS A 318     -40.127  60.190  -9.396  1.00 82.29           C  
ATOM   2455  CE  LYS A 318     -38.776  59.961 -10.055  1.00 76.09           C  
ATOM   2456  NZ  LYS A 318     -37.661  60.558  -9.269  1.00 71.86           N  
ATOM   2457  N   ASN A 319     -44.269  60.249  -6.597  1.00 96.57           N  
ATOM   2458  CA  ASN A 319     -45.560  60.398  -5.932  1.00 97.44           C  
ATOM   2459  C   ASN A 319     -46.707  60.716  -6.889  1.00 97.59           C  
ATOM   2460  O   ASN A 319     -46.707  61.749  -7.558  1.00 86.61           O  
ATOM   2461  CB  ASN A 319     -45.481  61.459  -4.831  1.00101.73           C  
ATOM   2462  CG  ASN A 319     -44.590  61.037  -3.678  1.00 98.15           C  
ATOM   2463  OD1 ASN A 319     -43.747  60.152  -3.821  1.00102.57           O  
ATOM   2464  ND2 ASN A 319     -44.775  61.670  -2.525  1.00 83.90           N  
ATOM   2465  N   THR A 320     -47.679  59.812  -6.945  1.00105.80           N  
ATOM   2466  CA  THR A 320     -48.857  59.989  -7.785  1.00101.30           C  
ATOM   2467  C   THR A 320     -50.055  59.270  -7.173  1.00104.76           C  
ATOM   2468  O   THR A 320     -49.895  58.383  -6.332  1.00 97.67           O  
ATOM   2469  CB  THR A 320     -48.618  59.462  -9.214  1.00 94.38           C  
ATOM   2470  OG1 THR A 320     -49.790  59.678 -10.009  1.00 86.47           O  
ATOM   2471  CG2 THR A 320     -48.291  57.975  -9.189  1.00 79.90           C  
ATOM   2472  N   ASP A 321     -51.255  59.659  -7.592  1.00105.02           N  
ATOM   2473  CA  ASP A 321     -52.476  59.042  -7.084  1.00 98.39           C  
ATOM   2474  C   ASP A 321     -53.080  58.079  -8.101  1.00 90.35           C  
ATOM   2475  O   ASP A 321     -53.125  58.370  -9.297  1.00 86.78           O  
ATOM   2476  CB  ASP A 321     -53.497  60.110  -6.681  1.00 98.50           C  
ATOM   2477  CG  ASP A 321     -53.767  61.107  -7.788  1.00 96.76           C  
ATOM   2478  OD1 ASP A 321     -52.875  61.310  -8.639  1.00 96.47           O  
ATOM   2479  OD2 ASP A 321     -54.871  61.693  -7.803  1.00 90.40           O  
ATOM   2480  N   LEU A 322     -53.543  56.931  -7.616  1.00 89.21           N  
ATOM   2481  CA  LEU A 322     -54.098  55.897  -8.481  1.00 78.56           C  
ATOM   2482  C   LEU A 322     -55.389  56.352  -9.150  1.00 82.00           C  
ATOM   2483  O   LEU A 322     -55.689  55.945 -10.271  1.00 81.41           O  
ATOM   2484  CB  LEU A 322     -54.348  54.602  -7.702  1.00 68.34           C  
ATOM   2485  CG  LEU A 322     -53.137  53.827  -7.175  1.00 78.38           C  
ATOM   2486  CD1 LEU A 322     -52.638  54.411  -5.863  1.00 92.16           C  
ATOM   2487  CD2 LEU A 322     -53.473  52.352  -7.014  1.00 81.72           C  
ATOM   2488  N   GLU A 323     -56.145  57.202  -8.462  1.00 85.30           N  
ATOM   2489  CA  GLU A 323     -57.430  57.668  -8.976  1.00 84.03           C  
ATOM   2490  C   GLU A 323     -57.292  58.513 -10.239  1.00 82.17           C  
ATOM   2491  O   GLU A 323     -58.253  58.679 -10.990  1.00 79.16           O  
ATOM   2492  CB  GLU A 323     -58.211  58.419  -7.896  1.00 87.10           C  
ATOM   2493  CG  GLU A 323     -58.702  57.518  -6.776  1.00 99.87           C  
ATOM   2494  CD  GLU A 323     -59.483  56.324  -7.296  1.00 94.17           C  
ATOM   2495  OE1 GLU A 323     -59.207  55.190  -6.850  1.00 88.03           O  
ATOM   2496  OE2 GLU A 323     -60.374  56.519  -8.151  1.00 91.80           O  
ATOM   2497  N   VAL A 324     -56.099  59.049 -10.470  1.00 78.83           N  
ATOM   2498  CA  VAL A 324     -55.795  59.677 -11.748  1.00 76.98           C  
ATOM   2499  C   VAL A 324     -55.480  58.583 -12.760  1.00 74.45           C  
ATOM   2500  O   VAL A 324     -56.002  58.585 -13.873  1.00 68.35           O  
ATOM   2501  CB  VAL A 324     -54.610  60.659 -11.643  1.00 78.06           C  
ATOM   2502  CG1 VAL A 324     -53.995  60.911 -13.014  1.00 56.63           C  
ATOM   2503  CG2 VAL A 324     -55.062  61.965 -11.008  1.00 73.27           C  
ATOM   2504  N   LEU A 325     -54.637  57.639 -12.352  1.00 70.48           N  
ATOM   2505  CA  LEU A 325     -54.262  56.514 -13.203  1.00 62.80           C  
ATOM   2506  C   LEU A 325     -55.445  55.600 -13.507  1.00 66.28           C  
ATOM   2507  O   LEU A 325     -55.770  55.368 -14.670  1.00 70.44           O  
ATOM   2508  CB  LEU A 325     -53.132  55.706 -12.559  1.00 61.05           C  
ATOM   2509  CG  LEU A 325     -51.710  55.987 -13.051  1.00 56.56           C  
ATOM   2510  CD1 LEU A 325     -51.573  55.615 -14.518  1.00 49.49           C  
ATOM   2511  CD2 LEU A 325     -51.330  57.443 -12.826  1.00 67.27           C  
ATOM   2512  N   MET A 326     -56.088  55.091 -12.458  1.00 63.34           N  
ATOM   2513  CA  MET A 326     -57.184  54.133 -12.604  1.00 61.71           C  
ATOM   2514  C   MET A 326     -58.350  54.662 -13.434  1.00 66.23           C  
ATOM   2515  O   MET A 326     -59.094  53.884 -14.032  1.00 75.92           O  
ATOM   2516  CB  MET A 326     -57.685  53.671 -11.233  1.00 72.57           C  
ATOM   2517  CG  MET A 326     -56.708  52.779 -10.493  1.00 75.24           C  
ATOM   2518  SD  MET A 326     -56.391  51.244 -11.382  1.00 61.47           S  
ATOM   2519  CE  MET A 326     -55.098  50.535 -10.368  1.00 78.76           C  
ATOM   2520  N   GLU A 327     -58.512  55.980 -13.466  1.00 61.00           N  
ATOM   2521  CA  GLU A 327     -59.546  56.590 -14.292  1.00 73.18           C  
ATOM   2522  C   GLU A 327     -59.044  56.829 -15.711  1.00 75.68           C  
ATOM   2523  O   GLU A 327     -59.733  56.514 -16.680  1.00 75.07           O  
ATOM   2524  CB  GLU A 327     -60.052  57.892 -13.668  1.00 83.50           C  
ATOM   2525  CG  GLU A 327     -60.913  57.686 -12.430  1.00 84.46           C  
ATOM   2526  CD  GLU A 327     -62.158  56.867 -12.713  1.00 84.14           C  
ATOM   2527  OE1 GLU A 327     -62.555  56.066 -11.841  1.00 77.04           O  
ATOM   2528  OE2 GLU A 327     -62.743  57.027 -13.806  1.00 82.03           O  
ATOM   2529  N   TRP A 328     -57.837  57.377 -15.827  1.00 71.40           N  
ATOM   2530  CA  TRP A 328     -57.219  57.611 -17.129  1.00 70.85           C  
ATOM   2531  C   TRP A 328     -56.975  56.299 -17.872  1.00 69.12           C  
ATOM   2532  O   TRP A 328     -57.033  56.251 -19.101  1.00 69.72           O  
ATOM   2533  CB  TRP A 328     -55.908  58.386 -16.966  1.00 67.70           C  
ATOM   2534  CG  TRP A 328     -55.096  58.487 -18.218  1.00 66.37           C  
ATOM   2535  CD1 TRP A 328     -55.176  59.459 -19.172  1.00 68.82           C  
ATOM   2536  CD2 TRP A 328     -54.072  57.584 -18.650  1.00 65.46           C  
ATOM   2537  NE1 TRP A 328     -54.267  59.215 -20.173  1.00 63.40           N  
ATOM   2538  CE2 TRP A 328     -53.577  58.068 -19.876  1.00 67.07           C  
ATOM   2539  CE3 TRP A 328     -53.529  56.410 -18.119  1.00 68.07           C  
ATOM   2540  CZ2 TRP A 328     -52.564  57.421 -20.580  1.00 67.33           C  
ATOM   2541  CZ3 TRP A 328     -52.525  55.770 -18.819  1.00 60.86           C  
ATOM   2542  CH2 TRP A 328     -52.052  56.276 -20.035  1.00 58.21           C  
ATOM   2543  N   LEU A 329     -56.701  55.238 -17.119  1.00 60.61           N  
ATOM   2544  CA  LEU A 329     -56.521  53.913 -17.698  1.00 54.61           C  
ATOM   2545  C   LEU A 329     -57.849  53.422 -18.262  1.00 59.06           C  
ATOM   2546  O   LEU A 329     -57.892  52.783 -19.314  1.00 61.95           O  
ATOM   2547  CB  LEU A 329     -56.024  52.931 -16.636  1.00 57.53           C  
ATOM   2548  CG  LEU A 329     -55.017  51.842 -17.023  1.00 65.71           C  
ATOM   2549  CD1 LEU A 329     -55.250  50.593 -16.183  1.00 54.96           C  
ATOM   2550  CD2 LEU A 329     -55.056  51.516 -18.510  1.00 71.18           C  
ATOM   2551  N   LYS A 330     -58.931  53.725 -17.551  1.00 60.59           N  
ATOM   2552  CA  LYS A 330     -60.263  53.294 -17.956  1.00 67.25           C  
ATOM   2553  C   LYS A 330     -60.661  53.924 -19.287  1.00 68.54           C  
ATOM   2554  O   LYS A 330     -60.901  53.219 -20.267  1.00 72.34           O  
ATOM   2555  CB  LYS A 330     -61.290  53.638 -16.876  1.00 67.36           C  
ATOM   2556  CG  LYS A 330     -62.649  52.992 -17.082  1.00 66.49           C  
ATOM   2557  CD  LYS A 330     -63.631  53.417 -16.001  1.00 80.56           C  
ATOM   2558  CE  LYS A 330     -63.100  53.094 -14.613  1.00 79.69           C  
ATOM   2559  NZ  LYS A 330     -64.057  53.488 -13.543  1.00 83.24           N  
ATOM   2560  N   THR A 331     -60.725  55.252 -19.320  1.00 59.46           N  
ATOM   2561  CA  THR A 331     -61.052  55.962 -20.553  1.00 64.57           C  
ATOM   2562  C   THR A 331     -59.872  55.978 -21.526  1.00 64.70           C  
ATOM   2563  O   THR A 331     -59.194  56.991 -21.687  1.00 73.38           O  
ATOM   2564  CB  THR A 331     -61.545  57.404 -20.283  1.00 73.37           C  
ATOM   2565  OG1 THR A 331     -61.454  58.175 -21.487  1.00 89.23           O  
ATOM   2566  CG2 THR A 331     -60.715  58.073 -19.196  1.00 63.93           C  
ATOM   2567  N   ARG A 332     -59.639  54.841 -22.173  1.00 55.02           N  
ATOM   2568  CA  ARG A 332     -58.546  54.701 -23.125  1.00 48.17           C  
ATOM   2569  C   ARG A 332     -59.085  54.092 -24.418  1.00 60.87           C  
ATOM   2570  O   ARG A 332     -59.802  53.092 -24.383  1.00 65.66           O  
ATOM   2571  CB  ARG A 332     -57.450  53.816 -22.534  1.00 56.50           C  
ATOM   2572  CG  ARG A 332     -56.055  54.065 -23.085  1.00 60.61           C  
ATOM   2573  CD  ARG A 332     -55.386  55.267 -22.426  1.00 67.95           C  
ATOM   2574  NE  ARG A 332     -55.753  56.536 -23.051  1.00 74.64           N  
ATOM   2575  CZ  ARG A 332     -56.358  57.536 -22.418  1.00 71.43           C  
ATOM   2576  NH1 ARG A 332     -56.671  57.420 -21.135  1.00 65.77           N  
ATOM   2577  NH2 ARG A 332     -56.653  58.654 -23.068  1.00 69.05           N  
ATOM   2578  N   PRO A 333     -58.738  54.695 -25.567  1.00 62.40           N  
ATOM   2579  CA  PRO A 333     -59.319  54.342 -26.871  1.00 58.97           C  
ATOM   2580  C   PRO A 333     -59.003  52.934 -27.388  1.00 54.86           C  
ATOM   2581  O   PRO A 333     -59.926  52.214 -27.769  1.00 62.58           O  
ATOM   2582  CB  PRO A 333     -58.725  55.396 -27.814  1.00 47.78           C  
ATOM   2583  CG  PRO A 333     -57.477  55.850 -27.141  1.00 56.82           C  
ATOM   2584  CD  PRO A 333     -57.780  55.808 -25.676  1.00 57.60           C  
ATOM   2585  N   ILE A 334     -57.730  52.549 -27.404  1.00 43.33           N  
ATOM   2586  CA  ILE A 334     -57.315  51.323 -28.086  1.00 46.50           C  
ATOM   2587  C   ILE A 334     -57.418  50.054 -27.240  1.00 48.51           C  
ATOM   2588  O   ILE A 334     -57.920  49.029 -27.706  1.00 33.21           O  
ATOM   2589  CB  ILE A 334     -55.865  51.432 -28.599  1.00 56.21           C  
ATOM   2590  CG1 ILE A 334     -55.639  52.773 -29.298  1.00 52.84           C  
ATOM   2591  CG2 ILE A 334     -55.546  50.273 -29.530  1.00 45.87           C  
ATOM   2592  CD1 ILE A 334     -56.468  52.955 -30.542  1.00 50.20           C  
ATOM   2593  N   LEU A 335     -56.933  50.131 -26.005  1.00 54.21           N  
ATOM   2594  CA  LEU A 335     -56.781  48.962 -25.139  1.00 39.37           C  
ATOM   2595  C   LEU A 335     -58.063  48.160 -24.926  1.00 42.61           C  
ATOM   2596  O   LEU A 335     -59.139  48.726 -24.735  1.00 50.82           O  
ATOM   2597  CB  LEU A 335     -56.216  49.386 -23.782  1.00 44.04           C  
ATOM   2598  CG  LEU A 335     -54.922  50.198 -23.810  1.00 41.84           C  
ATOM   2599  CD1 LEU A 335     -54.495  50.563 -22.398  1.00 48.16           C  
ATOM   2600  CD2 LEU A 335     -53.824  49.428 -24.527  1.00 47.56           C  
ATOM   2601  N   SER A 336     -57.930  46.837 -24.961  1.00 42.88           N  
ATOM   2602  CA  SER A 336     -59.037  45.935 -24.664  1.00 43.70           C  
ATOM   2603  C   SER A 336     -59.175  45.793 -23.149  1.00 44.40           C  
ATOM   2604  O   SER A 336     -58.227  46.069 -22.417  1.00 50.17           O  
ATOM   2605  CB  SER A 336     -58.795  44.569 -25.314  1.00 38.41           C  
ATOM   2606  OG  SER A 336     -57.662  43.927 -24.757  1.00 38.26           O  
ATOM   2607  N   PRO A 337     -60.362  45.378 -22.671  1.00 46.50           N  
ATOM   2608  CA  PRO A 337     -60.596  45.212 -21.230  1.00 48.07           C  
ATOM   2609  C   PRO A 337     -59.560  44.332 -20.527  1.00 52.70           C  
ATOM   2610  O   PRO A 337     -59.211  44.611 -19.380  1.00 56.68           O  
ATOM   2611  CB  PRO A 337     -61.971  44.545 -21.181  1.00 44.85           C  
ATOM   2612  CG  PRO A 337     -62.663  45.064 -22.388  1.00 53.37           C  
ATOM   2613  CD  PRO A 337     -61.600  45.183 -23.448  1.00 54.31           C  
ATOM   2614  N   LEU A 338     -59.074  43.296 -21.206  1.00 48.50           N  
ATOM   2615  CA  LEU A 338     -58.097  42.385 -20.617  1.00 48.50           C  
ATOM   2616  C   LEU A 338     -56.802  43.112 -20.260  1.00 51.84           C  
ATOM   2617  O   LEU A 338     -56.330  43.029 -19.126  1.00 53.42           O  
ATOM   2618  CB  LEU A 338     -57.801  41.222 -21.566  1.00 54.28           C  
ATOM   2619  CG  LEU A 338     -57.669  39.825 -20.950  1.00 53.96           C  
ATOM   2620  CD1 LEU A 338     -57.283  38.809 -22.017  1.00 61.51           C  
ATOM   2621  CD2 LEU A 338     -56.674  39.798 -19.796  1.00 43.62           C  
ATOM   2622  N   THR A 339     -56.232  43.823 -21.228  1.00 47.18           N  
ATOM   2623  CA  THR A 339     -54.998  44.566 -20.994  1.00 42.02           C  
ATOM   2624  C   THR A 339     -55.234  45.830 -20.166  1.00 44.80           C  
ATOM   2625  O   THR A 339     -54.286  46.515 -19.784  1.00 51.59           O  
ATOM   2626  CB  THR A 339     -54.271  44.919 -22.310  1.00 40.44           C  
ATOM   2627  OG1 THR A 339     -53.302  45.943 -22.059  1.00 51.77           O  
ATOM   2628  CG2 THR A 339     -55.250  45.416 -23.352  1.00 47.96           C  
ATOM   2629  N   LYS A 340     -56.499  46.133 -19.892  1.00 47.53           N  
ATOM   2630  CA  LYS A 340     -56.841  47.211 -18.972  1.00 51.66           C  
ATOM   2631  C   LYS A 340     -56.947  46.665 -17.553  1.00 58.50           C  
ATOM   2632  O   LYS A 340     -56.859  47.413 -16.579  1.00 60.96           O  
ATOM   2633  CB  LYS A 340     -58.152  47.887 -19.377  1.00 44.13           C  
ATOM   2634  CG  LYS A 340     -58.031  48.815 -20.573  1.00 48.07           C  
ATOM   2635  CD  LYS A 340     -59.311  49.607 -20.784  1.00 50.86           C  
ATOM   2636  CE  LYS A 340     -59.165  50.600 -21.926  1.00 51.26           C  
ATOM   2637  NZ  LYS A 340     -60.396  51.415 -22.115  1.00 50.60           N  
ATOM   2638  N   GLY A 341     -57.137  45.354 -17.448  1.00 54.22           N  
ATOM   2639  CA  GLY A 341     -57.207  44.690 -16.160  1.00 55.69           C  
ATOM   2640  C   GLY A 341     -55.834  44.265 -15.679  1.00 56.53           C  
ATOM   2641  O   GLY A 341     -55.592  44.155 -14.478  1.00 67.64           O  
ATOM   2642  N   ILE A 342     -54.932  44.024 -16.626  1.00 50.95           N  
ATOM   2643  CA  ILE A 342     -53.558  43.660 -16.303  1.00 49.93           C  
ATOM   2644  C   ILE A 342     -52.786  44.873 -15.791  1.00 59.64           C  
ATOM   2645  O   ILE A 342     -52.061  44.786 -14.799  1.00 60.61           O  
ATOM   2646  CB  ILE A 342     -52.834  43.060 -17.525  1.00 43.02           C  
ATOM   2647  CG1 ILE A 342     -53.467  41.722 -17.913  1.00 54.38           C  
ATOM   2648  CG2 ILE A 342     -51.353  42.878 -17.238  1.00 33.02           C  
ATOM   2649  CD1 ILE A 342     -52.782  41.032 -19.073  1.00 54.74           C  
ATOM   2650  N   LEU A 343     -52.955  46.003 -16.471  1.00 60.79           N  
ATOM   2651  CA  LEU A 343     -52.298  47.248 -16.083  1.00 64.07           C  
ATOM   2652  C   LEU A 343     -52.724  47.711 -14.693  1.00 69.25           C  
ATOM   2653  O   LEU A 343     -51.892  48.121 -13.883  1.00 70.81           O  
ATOM   2654  CB  LEU A 343     -52.582  48.346 -17.111  1.00 52.23           C  
ATOM   2655  CG  LEU A 343     -51.759  48.302 -18.398  1.00 39.72           C  
ATOM   2656  CD1 LEU A 343     -52.321  49.265 -19.428  1.00 41.14           C  
ATOM   2657  CD2 LEU A 343     -50.312  48.637 -18.094  1.00 41.60           C  
ATOM   2658  N   GLY A 344     -54.024  47.643 -14.424  1.00 69.58           N  
ATOM   2659  CA  GLY A 344     -54.556  48.031 -13.131  1.00 66.94           C  
ATOM   2660  C   GLY A 344     -54.074  47.119 -12.020  1.00 67.99           C  
ATOM   2661  O   GLY A 344     -53.900  47.550 -10.881  1.00 73.32           O  
ATOM   2662  N   PHE A 345     -53.852  45.852 -12.357  1.00 65.44           N  
ATOM   2663  CA  PHE A 345     -53.379  44.870 -11.388  1.00 69.09           C  
ATOM   2664  C   PHE A 345     -51.918  45.118 -11.019  1.00 72.90           C  
ATOM   2665  O   PHE A 345     -51.464  44.719  -9.947  1.00 76.78           O  
ATOM   2666  CB  PHE A 345     -53.565  43.450 -11.931  1.00 74.66           C  
ATOM   2667  CG  PHE A 345     -53.096  42.373 -10.994  1.00 76.21           C  
ATOM   2668  CD1 PHE A 345     -52.024  41.563 -11.329  1.00 76.00           C  
ATOM   2669  CD2 PHE A 345     -53.722  42.176  -9.776  1.00 71.54           C  
ATOM   2670  CE1 PHE A 345     -51.591  40.571 -10.468  1.00 76.25           C  
ATOM   2671  CE2 PHE A 345     -53.293  41.188  -8.910  1.00 75.25           C  
ATOM   2672  CZ  PHE A 345     -52.226  40.384  -9.257  1.00 74.32           C  
ATOM   2673  N   VAL A 346     -51.189  45.781 -11.910  1.00 68.58           N  
ATOM   2674  CA  VAL A 346     -49.793  46.120 -11.655  1.00 63.53           C  
ATOM   2675  C   VAL A 346     -49.690  47.417 -10.857  1.00 66.26           C  
ATOM   2676  O   VAL A 346     -48.856  47.542  -9.958  1.00 72.18           O  
ATOM   2677  CB  VAL A 346     -48.993  46.247 -12.970  1.00 57.27           C  
ATOM   2678  CG1 VAL A 346     -47.568  46.705 -12.693  1.00 51.66           C  
ATOM   2679  CG2 VAL A 346     -48.991  44.924 -13.718  1.00 56.10           C  
ATOM   2680  N   PHE A 347     -50.553  48.376 -11.180  1.00 64.69           N  
ATOM   2681  CA  PHE A 347     -50.549  49.673 -10.509  1.00 69.69           C  
ATOM   2682  C   PHE A 347     -50.928  49.581  -9.032  1.00 77.19           C  
ATOM   2683  O   PHE A 347     -50.540  50.433  -8.234  1.00 82.80           O  
ATOM   2684  CB  PHE A 347     -51.471  50.658 -11.233  1.00 66.50           C  
ATOM   2685  CG  PHE A 347     -50.864  51.258 -12.470  1.00 62.50           C  
ATOM   2686  CD1 PHE A 347     -49.514  51.560 -12.516  1.00 57.95           C  
ATOM   2687  CD2 PHE A 347     -51.642  51.515 -13.586  1.00 64.05           C  
ATOM   2688  CE1 PHE A 347     -48.951  52.111 -13.651  1.00 64.39           C  
ATOM   2689  CE2 PHE A 347     -51.085  52.065 -14.725  1.00 55.74           C  
ATOM   2690  CZ  PHE A 347     -49.737  52.364 -14.757  1.00 59.08           C  
ATOM   2691  N   THR A 348     -51.686  48.550  -8.671  1.00 74.75           N  
ATOM   2692  CA  THR A 348     -52.069  48.348  -7.277  1.00 75.33           C  
ATOM   2693  C   THR A 348     -50.913  47.772  -6.464  1.00 71.09           C  
ATOM   2694  O   THR A 348     -50.849  47.950  -5.247  1.00 74.49           O  
ATOM   2695  CB  THR A 348     -53.293  47.419  -7.144  1.00 63.10           C  
ATOM   2696  OG1 THR A 348     -53.046  46.192  -7.841  1.00 65.97           O  
ATOM   2697  CG2 THR A 348     -54.534  48.084  -7.717  1.00 57.43           C  
ATOM   2698  N   LEU A 349     -50.001  47.085  -7.144  1.00 69.10           N  
ATOM   2699  CA  LEU A 349     -48.863  46.458  -6.482  1.00 72.62           C  
ATOM   2700  C   LEU A 349     -47.667  47.400  -6.405  1.00 65.82           C  
ATOM   2701  O   LEU A 349     -47.001  47.492  -5.374  1.00 67.32           O  
ATOM   2702  CB  LEU A 349     -48.463  45.172  -7.208  1.00 63.58           C  
ATOM   2703  CG  LEU A 349     -49.545  44.100  -7.342  1.00 65.18           C  
ATOM   2704  CD1 LEU A 349     -48.992  42.858  -8.025  1.00 70.73           C  
ATOM   2705  CD2 LEU A 349     -50.130  43.756  -5.983  1.00 67.73           C  
ATOM   2706  N   THR A 350     -47.403  48.100  -7.503  1.00 65.26           N  
ATOM   2707  CA  THR A 350     -46.236  48.970  -7.596  1.00 76.87           C  
ATOM   2708  C   THR A 350     -46.455  50.331  -6.939  1.00 84.05           C  
ATOM   2709  O   THR A 350     -45.533  51.144  -6.861  1.00 74.78           O  
ATOM   2710  CB  THR A 350     -45.799  49.165  -9.058  1.00 70.62           C  
ATOM   2711  OG1 THR A 350     -46.928  49.554  -9.849  1.00 65.11           O  
ATOM   2712  CG2 THR A 350     -45.223  47.872  -9.615  1.00 67.76           C  
ATOM   2713  N   VAL A 351     -47.676  50.579  -6.473  1.00 89.70           N  
ATOM   2714  CA  VAL A 351     -47.974  51.797  -5.727  1.00 93.84           C  
ATOM   2715  C   VAL A 351     -48.575  51.464  -4.364  1.00110.02           C  
ATOM   2716  O   VAL A 351     -49.796  51.382  -4.225  1.00111.06           O  
ATOM   2717  CB  VAL A 351     -48.946  52.725  -6.486  1.00 73.46           C  
ATOM   2718  CG1 VAL A 351     -49.035  54.070  -5.788  1.00 81.93           C  
ATOM   2719  CG2 VAL A 351     -48.501  52.911  -7.924  1.00 71.94           C  
ATOM   2720  N   PRO A 352     -47.713  51.257  -3.355  1.00121.01           N  
ATOM   2721  CA  PRO A 352     -48.166  51.002  -1.983  1.00122.87           C  
ATOM   2722  C   PRO A 352     -48.964  52.180  -1.435  1.00126.79           C  
ATOM   2723  O   PRO A 352     -49.876  51.984  -0.632  1.00130.35           O  
ATOM   2724  CB  PRO A 352     -46.855  50.841  -1.207  1.00118.06           C  
ATOM   2725  CG  PRO A 352     -45.865  50.404  -2.229  1.00100.17           C  
ATOM   2726  CD  PRO A 352     -46.251  51.133  -3.482  1.00115.11           C  
ATOM   2727  N   SER A 353     -48.619  53.390  -1.866  1.00122.25           N  
ATOM   2728  CA  SER A 353     -49.369  54.580  -1.482  1.00129.01           C  
ATOM   2729  C   SER A 353     -50.721  54.590  -2.185  1.00121.96           C  
ATOM   2730  O   SER A 353     -50.915  55.295  -3.174  1.00114.17           O  
ATOM   2731  CB  SER A 353     -48.587  55.850  -1.824  1.00125.54           C  
ATOM   2732  OG  SER A 353     -48.373  55.960  -3.220  1.00111.83           O  
ATOM   2733  N   GLU A 354     -51.652  53.799  -1.663  1.00120.57           N  
ATOM   2734  CA  GLU A 354     -52.959  53.628  -2.282  1.00121.48           C  
ATOM   2735  C   GLU A 354     -54.008  54.522  -1.637  1.00128.06           C  
ATOM   2736  O   GLU A 354     -55.200  54.212  -1.681  1.00135.23           O  
ATOM   2737  CB  GLU A 354     -53.399  52.169  -2.161  1.00119.65           C  
ATOM   2738  CG  GLU A 354     -53.313  51.628  -0.741  1.00123.94           C  
ATOM   2739  CD  GLU A 354     -54.364  50.577  -0.451  1.00133.24           C  
ATOM   2740  OE1 GLU A 354     -55.286  50.416  -1.277  1.00140.34           O  
ATOM   2741  OE2 GLU A 354     -54.272  49.913   0.604  1.00124.91           O  
ATOM   2742  N   ARG A 355     -53.558  55.618  -1.028  1.00124.11           N  
ATOM   2743  CA  ARG A 355     -54.425  56.516  -0.257  1.00131.95           C  
ATOM   2744  C   ARG A 355     -55.100  55.822   0.929  1.00137.44           C  
ATOM   2745  O   ARG A 355     -55.907  56.432   1.632  1.00138.02           O  
ATOM   2746  CB  ARG A 355     -55.491  57.175  -1.144  1.00129.71           C  
ATOM   2747  CG  ARG A 355     -55.011  58.351  -1.978  1.00117.36           C  
ATOM   2748  CD  ARG A 355     -54.675  57.938  -3.401  1.00 95.62           C  
ATOM   2749  NE  ARG A 355     -53.333  57.375  -3.509  1.00101.85           N  
ATOM   2750  CZ  ARG A 355     -52.231  58.106  -3.636  1.00 98.05           C  
ATOM   2751  NH1 ARG A 355     -52.312  59.429  -3.664  1.00 86.15           N  
ATOM   2752  NH2 ARG A 355     -51.047  57.518  -3.730  1.00 94.76           N  
ATOM   2753  N   GLY A 356     -54.759  54.556   1.155  1.00137.22           N  
ATOM   2754  CA  GLY A 356     -55.434  53.750   2.153  1.00134.42           C  
ATOM   2755  C   GLY A 356     -56.907  53.604   1.822  1.00136.70           C  
ATOM   2756  O   GLY A 356     -57.767  53.871   2.661  1.00136.06           O  
ATOM   2757  N   LEU A 357     -57.197  53.188   0.592  1.00136.79           N  
ATOM   2758  CA  LEU A 357     -58.578  53.080   0.127  1.00139.48           C  
ATOM   2759  C   LEU A 357     -58.902  51.716  -0.483  1.00135.30           C  
ATOM   2760  O   LEU A 357     -58.230  50.721  -0.207  1.00135.57           O  
ATOM   2761  CB  LEU A 357     -58.902  54.195  -0.871  1.00138.65           C  
ATOM   2762  CG  LEU A 357     -58.826  55.629  -0.342  1.00133.36           C  
ATOM   2763  CD1 LEU A 357     -59.216  56.624  -1.425  1.00127.60           C  
ATOM   2764  CD2 LEU A 357     -59.701  55.803   0.891  1.00123.48           C  
ATOM   2765  N   GLN A 358     -59.935  51.689  -1.319  1.00130.30           N  
ATOM   2766  CA  GLN A 358     -60.482  50.442  -1.844  1.00126.68           C  
ATOM   2767  C   GLN A 358     -59.708  49.876  -3.028  1.00126.29           C  
ATOM   2768  O   GLN A 358     -58.627  50.354  -3.376  1.00121.10           O  
ATOM   2769  CB  GLN A 358     -61.938  50.646  -2.267  1.00129.43           C  
ATOM   2770  CG  GLN A 358     -62.119  51.710  -3.341  1.00126.02           C  
ATOM   2771  CD  GLN A 358     -63.442  51.588  -4.071  1.00116.81           C  
ATOM   2772  OE1 GLN A 358     -64.147  50.587  -3.940  1.00101.91           O  
ATOM   2773  NE2 GLN A 358     -63.787  52.610  -4.847  1.00115.49           N  
ATOM   2774  N   ARG A 359     -60.286  48.845  -3.636  1.00124.87           N  
ATOM   2775  CA  ARG A 359     -59.770  48.266  -4.868  1.00119.20           C  
ATOM   2776  C   ARG A 359     -60.460  48.936  -6.048  1.00109.79           C  
ATOM   2777  O   ARG A 359     -61.029  50.018  -5.908  1.00109.91           O  
ATOM   2778  CB  ARG A 359     -60.031  46.757  -4.903  1.00112.62           C  
ATOM   2779  CG  ARG A 359     -58.885  45.893  -4.391  1.00121.22           C  
ATOM   2780  CD  ARG A 359     -58.380  46.362  -3.038  1.00125.65           C  
ATOM   2781  NE  ARG A 359     -57.070  46.998  -3.143  1.00119.55           N  
ATOM   2782  CZ  ARG A 359     -56.556  47.805  -2.222  1.00118.72           C  
ATOM   2783  NH1 ARG A 359     -57.244  48.089  -1.124  1.00110.33           N  
ATOM   2784  NH2 ARG A 359     -55.354  48.335  -2.403  1.00128.14           N  
ATOM   2785  N   ARG A 360     -60.418  48.291  -7.209  1.00103.77           N  
ATOM   2786  CA  ARG A 360     -61.077  48.830  -8.392  1.00 99.44           C  
ATOM   2787  C   ARG A 360     -62.143  47.878  -8.926  1.00 88.56           C  
ATOM   2788  O   ARG A 360     -62.250  46.738  -8.476  1.00 81.47           O  
ATOM   2789  CB  ARG A 360     -60.057  49.170  -9.479  1.00100.35           C  
ATOM   2790  CG  ARG A 360     -59.021  50.201  -9.055  1.00100.42           C  
ATOM   2791  CD  ARG A 360     -59.671  51.493  -8.569  1.00 93.52           C  
ATOM   2792  NE  ARG A 360     -60.552  52.090  -9.570  1.00103.09           N  
ATOM   2793  CZ  ARG A 360     -61.866  52.234  -9.424  1.00 96.79           C  
ATOM   2794  NH1 ARG A 360     -62.462  51.829  -8.311  1.00 93.58           N  
ATOM   2795  NH2 ARG A 360     -62.586  52.790 -10.390  1.00 91.98           N  
ATOM   2796  N   ARG A 361     -62.927  48.353  -9.888  1.00 88.07           N  
ATOM   2797  CA  ARG A 361     -64.082  47.605 -10.374  1.00 91.09           C  
ATOM   2798  C   ARG A 361     -63.924  47.037 -11.787  1.00 93.71           C  
ATOM   2799  O   ARG A 361     -64.476  45.981 -12.098  1.00 89.49           O  
ATOM   2800  CB  ARG A 361     -65.354  48.457 -10.272  1.00 90.38           C  
ATOM   2801  CG  ARG A 361     -65.126  49.966 -10.349  1.00 75.02           C  
ATOM   2802  CD  ARG A 361     -64.700  50.413 -11.739  1.00 76.22           C  
ATOM   2803  NE  ARG A 361     -65.648  49.992 -12.765  1.00 84.94           N  
ATOM   2804  CZ  ARG A 361     -66.672  50.728 -13.184  1.00 88.61           C  
ATOM   2805  NH1 ARG A 361     -66.883  51.930 -12.665  1.00 76.00           N  
ATOM   2806  NH2 ARG A 361     -67.486  50.264 -14.123  1.00 79.02           N  
ATOM   2807  N   PHE A 362     -63.172  47.731 -12.636  1.00 93.03           N  
ATOM   2808  CA  PHE A 362     -63.003  47.298 -14.022  1.00 88.84           C  
ATOM   2809  C   PHE A 362     -62.003  46.153 -14.141  1.00 86.59           C  
ATOM   2810  O   PHE A 362     -62.113  45.309 -15.031  1.00 89.02           O  
ATOM   2811  CB  PHE A 362     -62.593  48.470 -14.920  1.00 84.31           C  
ATOM   2812  CG  PHE A 362     -61.331  49.161 -14.486  1.00 84.67           C  
ATOM   2813  CD1 PHE A 362     -60.100  48.768 -14.984  1.00 87.23           C  
ATOM   2814  CD2 PHE A 362     -61.379  50.213 -13.587  1.00 83.18           C  
ATOM   2815  CE1 PHE A 362     -58.940  49.406 -14.588  1.00 85.52           C  
ATOM   2816  CE2 PHE A 362     -60.224  50.855 -13.187  1.00 85.41           C  
ATOM   2817  CZ  PHE A 362     -59.002  50.451 -13.688  1.00 83.07           C  
ATOM   2818  N   VAL A 363     -61.028  46.132 -13.239  1.00 87.06           N  
ATOM   2819  CA  VAL A 363     -60.043  45.057 -13.206  1.00 85.66           C  
ATOM   2820  C   VAL A 363     -60.671  43.766 -12.683  1.00 87.05           C  
ATOM   2821  O   VAL A 363     -60.341  42.671 -13.139  1.00 85.08           O  
ATOM   2822  CB  VAL A 363     -58.807  45.453 -12.365  1.00 76.34           C  
ATOM   2823  CG1 VAL A 363     -59.233  46.071 -11.050  1.00 83.38           C  
ATOM   2824  CG2 VAL A 363     -57.889  44.260 -12.140  1.00 76.25           C  
ATOM   2825  N   GLN A 364     -61.596  43.905 -11.739  1.00 88.95           N  
ATOM   2826  CA  GLN A 364     -62.320  42.758 -11.205  1.00 89.11           C  
ATOM   2827  C   GLN A 364     -63.213  42.126 -12.267  1.00 96.02           C  
ATOM   2828  O   GLN A 364     -63.430  40.914 -12.269  1.00 89.87           O  
ATOM   2829  CB  GLN A 364     -63.164  43.170  -9.998  1.00 93.92           C  
ATOM   2830  CG  GLN A 364     -62.361  43.480  -8.747  1.00 96.39           C  
ATOM   2831  CD  GLN A 364     -63.242  43.909  -7.590  1.00 95.96           C  
ATOM   2832  OE1 GLN A 364     -64.354  44.395  -7.792  1.00 91.41           O  
ATOM   2833  NE2 GLN A 364     -62.751  43.725  -6.369  1.00102.59           N  
ATOM   2834  N   ASN A 365     -63.725  42.958 -13.169  1.00 99.39           N  
ATOM   2835  CA  ASN A 365     -64.656  42.507 -14.198  1.00 98.62           C  
ATOM   2836  C   ASN A 365     -63.941  41.881 -15.394  1.00 90.73           C  
ATOM   2837  O   ASN A 365     -64.477  40.992 -16.056  1.00 91.57           O  
ATOM   2838  CB  ASN A 365     -65.534  43.672 -14.666  1.00 95.22           C  
ATOM   2839  CG  ASN A 365     -66.827  43.210 -15.316  1.00 99.75           C  
ATOM   2840  OD1 ASN A 365     -66.954  42.058 -15.732  1.00 99.39           O  
ATOM   2841  ND2 ASN A 365     -67.794  44.113 -15.407  1.00104.13           N  
ATOM   2842  N   ALA A 366     -62.729  42.348 -15.667  1.00 88.63           N  
ATOM   2843  CA  ALA A 366     -61.988  41.895 -16.837  1.00 89.76           C  
ATOM   2844  C   ALA A 366     -61.130  40.665 -16.547  1.00 95.47           C  
ATOM   2845  O   ALA A 366     -60.910  39.829 -17.426  1.00 96.22           O  
ATOM   2846  CB  ALA A 366     -61.133  43.025 -17.387  1.00 71.95           C  
ATOM   2847  N   LEU A 367     -60.656  40.558 -15.309  1.00 93.34           N  
ATOM   2848  CA  LEU A 367     -59.737  39.492 -14.920  1.00 89.74           C  
ATOM   2849  C   LEU A 367     -60.357  38.097 -14.976  1.00 97.87           C  
ATOM   2850  O   LEU A 367     -59.830  37.220 -15.660  1.00102.79           O  
ATOM   2851  CB  LEU A 367     -59.152  39.761 -13.531  1.00 89.08           C  
ATOM   2852  CG  LEU A 367     -57.640  39.999 -13.472  1.00 88.62           C  
ATOM   2853  CD1 LEU A 367     -57.176  40.915 -14.602  1.00 83.25           C  
ATOM   2854  CD2 LEU A 367     -57.243  40.574 -12.121  1.00 89.42           C  
ATOM   2855  N   ASN A 368     -61.461  37.895 -14.258  1.00102.39           N  
ATOM   2856  CA  ASN A 368     -62.124  36.587 -14.229  1.00101.08           C  
ATOM   2857  C   ASN A 368     -62.282  35.964 -15.619  1.00112.67           C  
ATOM   2858  O   ASN A 368     -61.888  34.824 -15.834  1.00111.27           O  
ATOM   2859  CB  ASN A 368     -63.477  36.661 -13.511  1.00 91.65           C  
ATOM   2860  CG  ASN A 368     -64.283  37.880 -13.910  1.00 96.66           C  
ATOM   2861  OD1 ASN A 368     -63.724  38.925 -14.242  1.00 97.99           O  
ATOM   2862  ND2 ASN A 368     -65.603  37.755 -13.874  1.00 93.65           N  
ATOM   2863  N   GLY A 369     -62.823  36.734 -16.560  1.00113.65           N  
ATOM   2864  CA  GLY A 369     -63.006  36.285 -17.932  1.00108.77           C  
ATOM   2865  C   GLY A 369     -63.733  34.965 -18.108  1.00109.54           C  
ATOM   2866  O   GLY A 369     -63.176  33.896 -17.943  1.00108.75           O  
ATOM   2867  N   ASN A 370     -65.005  35.063 -18.461  1.00 99.11           N  
ATOM   2868  CA  ASN A 370     -65.871  33.912 -18.708  1.00 92.28           C  
ATOM   2869  C   ASN A 370     -66.246  33.096 -17.467  1.00 93.41           C  
ATOM   2870  O   ASN A 370     -67.427  32.819 -17.262  1.00 81.36           O  
ATOM   2871  CB  ASN A 370     -65.306  32.997 -19.800  1.00 93.48           C  
ATOM   2872  CG  ASN A 370     -66.285  31.914 -20.208  1.00 84.49           C  
ATOM   2873  OD1 ASN A 370     -67.460  32.003 -19.882  1.00 77.81           O  
ATOM   2874  ND2 ASN A 370     -65.808  30.878 -20.902  1.00 86.18           N  
ATOM   2875  N   GLY A 371     -65.270  32.724 -16.639  1.00103.63           N  
ATOM   2876  CA  GLY A 371     -65.559  31.930 -15.450  1.00114.66           C  
ATOM   2877  C   GLY A 371     -65.974  30.511 -15.802  1.00124.07           C  
ATOM   2878  O   GLY A 371     -66.811  29.898 -15.140  1.00127.25           O  
ATOM   2879  N   ASP A 372     -65.374  30.004 -16.875  1.00124.25           N  
ATOM   2880  CA  ASP A 372     -65.647  28.668 -17.408  1.00118.99           C  
ATOM   2881  C   ASP A 372     -65.510  27.609 -16.321  1.00127.79           C  
ATOM   2882  O   ASP A 372     -64.539  27.634 -15.568  1.00124.64           O  
ATOM   2883  CB  ASP A 372     -64.650  28.344 -18.529  1.00112.13           C  
ATOM   2884  CG  ASP A 372     -65.328  28.017 -19.848  1.00108.77           C  
ATOM   2885  OD1 ASP A 372     -66.562  27.862 -19.852  1.00110.24           O  
ATOM   2886  OD2 ASP A 372     -64.636  27.900 -20.883  1.00105.82           O  
ATOM   2887  N   PRO A 373     -66.463  26.661 -16.257  1.00131.17           N  
ATOM   2888  CA  PRO A 373     -66.495  25.651 -15.190  1.00135.52           C  
ATOM   2889  C   PRO A 373     -65.158  24.960 -14.945  1.00128.14           C  
ATOM   2890  O   PRO A 373     -64.758  24.797 -13.792  1.00120.05           O  
ATOM   2891  CB  PRO A 373     -67.540  24.644 -15.686  1.00128.22           C  
ATOM   2892  CG  PRO A 373     -67.772  24.969 -17.127  1.00123.88           C  
ATOM   2893  CD  PRO A 373     -67.529  26.437 -17.247  1.00120.25           C  
ATOM   2894  N   ASN A 374     -64.476  24.570 -16.014  1.00125.94           N  
ATOM   2895  CA  ASN A 374     -63.189  23.906 -15.881  1.00123.98           C  
ATOM   2896  C   ASN A 374     -62.029  24.891 -15.899  1.00116.42           C  
ATOM   2897  O   ASN A 374     -61.063  24.736 -15.157  1.00106.19           O  
ATOM   2898  CB  ASN A 374     -63.016  22.841 -16.966  1.00122.39           C  
ATOM   2899  CG  ASN A 374     -63.470  23.318 -18.329  1.00117.89           C  
ATOM   2900  OD1 ASN A 374     -63.675  24.512 -18.542  1.00118.70           O  
ATOM   2901  ND2 ASN A 374     -63.630  22.385 -19.263  1.00104.04           N  
ATOM   2902  N   ASN A 375     -62.141  25.913 -16.740  1.00116.09           N  
ATOM   2903  CA  ASN A 375     -61.103  26.927 -16.859  1.00106.92           C  
ATOM   2904  C   ASN A 375     -60.963  27.809 -15.610  1.00106.14           C  
ATOM   2905  O   ASN A 375     -59.858  28.225 -15.266  1.00103.80           O  
ATOM   2906  CB  ASN A 375     -61.319  27.757 -18.130  1.00103.45           C  
ATOM   2907  CG  ASN A 375     -60.449  28.996 -18.184  1.00 96.07           C  
ATOM   2908  OD1 ASN A 375     -59.310  28.953 -18.651  1.00101.24           O  
ATOM   2909  ND2 ASN A 375     -60.990  30.117 -17.720  1.00 89.15           N  
ATOM   2910  N   MET A 376     -62.071  28.084 -14.925  1.00103.53           N  
ATOM   2911  CA  MET A 376     -61.996  28.802 -13.653  1.00 99.11           C  
ATOM   2912  C   MET A 376     -61.487  27.861 -12.565  1.00 98.49           C  
ATOM   2913  O   MET A 376     -60.798  28.283 -11.636  1.00 99.54           O  
ATOM   2914  CB  MET A 376     -63.358  29.385 -13.259  1.00 99.36           C  
ATOM   2915  CG  MET A 376     -63.298  30.763 -12.587  1.00105.09           C  
ATOM   2916  SD  MET A 376     -62.704  30.760 -10.877  1.00101.58           S  
ATOM   2917  CE  MET A 376     -63.835  29.594 -10.120  1.00102.15           C  
ATOM   2918  N   ASP A 377     -61.830  26.582 -12.689  1.00 99.93           N  
ATOM   2919  CA  ASP A 377     -61.367  25.574 -11.742  1.00100.87           C  
ATOM   2920  C   ASP A 377     -59.988  25.035 -12.119  1.00 96.27           C  
ATOM   2921  O   ASP A 377     -59.430  24.189 -11.421  1.00 92.62           O  
ATOM   2922  CB  ASP A 377     -62.387  24.440 -11.603  1.00105.25           C  
ATOM   2923  CG  ASP A 377     -63.589  24.840 -10.765  1.00 97.89           C  
ATOM   2924  OD1 ASP A 377     -64.702  24.339 -11.030  1.00108.11           O  
ATOM   2925  OD2 ASP A 377     -63.417  25.662  -9.840  1.00 82.82           O  
ATOM   2926  N   LYS A 378     -59.450  25.525 -13.232  1.00 95.40           N  
ATOM   2927  CA  LYS A 378     -58.052  25.285 -13.571  1.00 91.51           C  
ATOM   2928  C   LYS A 378     -57.223  26.499 -13.174  1.00 88.46           C  
ATOM   2929  O   LYS A 378     -56.005  26.520 -13.353  1.00 91.77           O  
ATOM   2930  CB  LYS A 378     -57.875  24.982 -15.060  1.00 94.79           C  
ATOM   2931  CG  LYS A 378     -58.171  23.540 -15.443  1.00 96.74           C  
ATOM   2932  CD  LYS A 378     -57.660  23.196 -16.839  1.00 82.11           C  
ATOM   2933  CE  LYS A 378     -58.330  24.029 -17.924  1.00 89.16           C  
ATOM   2934  NZ  LYS A 378     -57.577  25.277 -18.239  1.00 73.91           N  
ATOM   2935  N   ALA A 379     -57.898  27.512 -12.641  1.00 83.33           N  
ATOM   2936  CA  ALA A 379     -57.224  28.684 -12.099  1.00 87.58           C  
ATOM   2937  C   ALA A 379     -56.940  28.463 -10.618  1.00 90.95           C  
ATOM   2938  O   ALA A 379     -55.989  29.019 -10.067  1.00 90.78           O  
ATOM   2939  CB  ALA A 379     -58.070  29.929 -12.302  1.00 86.33           C  
ATOM   2940  N   VAL A 380     -57.772  27.646  -9.980  1.00 87.09           N  
ATOM   2941  CA  VAL A 380     -57.563  27.281  -8.584  1.00 81.46           C  
ATOM   2942  C   VAL A 380     -56.562  26.134  -8.486  1.00 86.91           C  
ATOM   2943  O   VAL A 380     -56.039  25.844  -7.410  1.00 95.39           O  
ATOM   2944  CB  VAL A 380     -58.880  26.884  -7.887  1.00 70.73           C  
ATOM   2945  CG1 VAL A 380     -59.866  28.043  -7.914  1.00 64.68           C  
ATOM   2946  CG2 VAL A 380     -59.480  25.651  -8.539  1.00 81.36           C  
ATOM   2947  N   LYS A 381     -56.303  25.483  -9.616  1.00 82.89           N  
ATOM   2948  CA  LYS A 381     -55.276  24.451  -9.690  1.00 83.49           C  
ATOM   2949  C   LYS A 381     -53.902  25.105  -9.735  1.00 83.39           C  
ATOM   2950  O   LYS A 381     -52.940  24.599  -9.159  1.00 84.83           O  
ATOM   2951  CB  LYS A 381     -55.475  23.572 -10.926  1.00 89.48           C  
ATOM   2952  CG  LYS A 381     -56.700  22.675 -10.871  1.00 91.54           C  
ATOM   2953  CD  LYS A 381     -56.596  21.658  -9.746  1.00 90.97           C  
ATOM   2954  CE  LYS A 381     -57.809  20.743  -9.714  1.00 88.27           C  
ATOM   2955  NZ  LYS A 381     -59.073  21.499  -9.486  1.00 80.41           N  
ATOM   2956  N   LEU A 382     -53.822  26.235 -10.429  1.00 81.57           N  
ATOM   2957  CA  LEU A 382     -52.585  26.997 -10.516  1.00 84.18           C  
ATOM   2958  C   LEU A 382     -52.381  27.799  -9.237  1.00 85.01           C  
ATOM   2959  O   LEU A 382     -51.252  28.116  -8.862  1.00 86.13           O  
ATOM   2960  CB  LEU A 382     -52.623  27.937 -11.721  1.00 80.70           C  
ATOM   2961  CG  LEU A 382     -51.425  27.897 -12.671  1.00 79.97           C  
ATOM   2962  CD1 LEU A 382     -51.591  28.932 -13.767  1.00 69.76           C  
ATOM   2963  CD2 LEU A 382     -50.121  28.114 -11.923  1.00 80.54           C  
ATOM   2964  N   TYR A 383     -53.484  28.121  -8.570  1.00 78.42           N  
ATOM   2965  CA  TYR A 383     -53.437  28.882  -7.328  1.00 78.86           C  
ATOM   2966  C   TYR A 383     -52.827  28.048  -6.205  1.00 83.55           C  
ATOM   2967  O   TYR A 383     -52.265  28.590  -5.253  1.00 84.58           O  
ATOM   2968  CB  TYR A 383     -54.838  29.357  -6.940  1.00 73.21           C  
ATOM   2969  CG  TYR A 383     -54.860  30.351  -5.801  1.00 64.07           C  
ATOM   2970  CD1 TYR A 383     -54.654  31.705  -6.033  1.00 64.53           C  
ATOM   2971  CD2 TYR A 383     -55.094  29.938  -4.497  1.00 69.23           C  
ATOM   2972  CE1 TYR A 383     -54.676  32.618  -4.996  1.00 72.15           C  
ATOM   2973  CE2 TYR A 383     -55.118  30.844  -3.454  1.00 72.28           C  
ATOM   2974  CZ  TYR A 383     -54.908  32.183  -3.709  1.00 70.62           C  
ATOM   2975  OH  TYR A 383     -54.931  33.088  -2.673  1.00 81.20           O  
ATOM   2976  N   ARG A 384     -52.941  26.729  -6.323  1.00 82.80           N  
ATOM   2977  CA  ARG A 384     -52.337  25.821  -5.354  1.00 87.04           C  
ATOM   2978  C   ARG A 384     -50.858  25.608  -5.661  1.00 91.40           C  
ATOM   2979  O   ARG A 384     -50.075  25.257  -4.778  1.00101.55           O  
ATOM   2980  CB  ARG A 384     -53.068  24.475  -5.335  1.00 88.99           C  
ATOM   2981  CG  ARG A 384     -54.499  24.546  -4.824  1.00 89.86           C  
ATOM   2982  CD  ARG A 384     -55.076  23.159  -4.554  1.00102.18           C  
ATOM   2983  NE  ARG A 384     -55.217  22.356  -5.767  1.00104.45           N  
ATOM   2984  CZ  ARG A 384     -54.386  21.380  -6.121  1.00 97.08           C  
ATOM   2985  NH1 ARG A 384     -53.346  21.079  -5.355  1.00 96.55           N  
ATOM   2986  NH2 ARG A 384     -54.595  20.702  -7.242  1.00 80.94           N  
ATOM   2987  N   LYS A 385     -50.482  25.825  -6.918  1.00 88.51           N  
ATOM   2988  CA  LYS A 385     -49.102  25.632  -7.350  1.00 90.77           C  
ATOM   2989  C   LYS A 385     -48.249  26.873  -7.106  1.00 90.49           C  
ATOM   2990  O   LYS A 385     -47.066  26.767  -6.781  1.00 92.43           O  
ATOM   2991  CB  LYS A 385     -49.052  25.247  -8.830  1.00 88.88           C  
ATOM   2992  CG  LYS A 385     -49.742  23.933  -9.155  1.00 82.81           C  
ATOM   2993  CD  LYS A 385     -49.711  23.651 -10.648  1.00 86.33           C  
ATOM   2994  CE  LYS A 385     -50.451  22.367 -10.983  1.00 94.18           C  
ATOM   2995  NZ  LYS A 385     -50.477  22.107 -12.450  1.00100.35           N  
ATOM   2996  N   LEU A 386     -48.851  28.047  -7.265  1.00 80.69           N  
ATOM   2997  CA  LEU A 386     -48.128  29.302  -7.085  1.00 80.39           C  
ATOM   2998  C   LEU A 386     -47.914  29.639  -5.611  1.00 85.26           C  
ATOM   2999  O   LEU A 386     -46.968  30.345  -5.262  1.00 91.61           O  
ATOM   3000  CB  LEU A 386     -48.844  30.452  -7.797  1.00 80.94           C  
ATOM   3001  CG  LEU A 386     -48.887  30.371  -9.325  1.00 80.80           C  
ATOM   3002  CD1 LEU A 386     -49.505  31.628  -9.917  1.00 64.63           C  
ATOM   3003  CD2 LEU A 386     -47.496  30.129  -9.897  1.00 70.90           C  
ATOM   3004  N   LYS A 387     -48.790  29.130  -4.750  1.00 82.10           N  
ATOM   3005  CA  LYS A 387     -48.643  29.330  -3.311  1.00 84.44           C  
ATOM   3006  C   LYS A 387     -47.460  28.539  -2.762  1.00 92.55           C  
ATOM   3007  O   LYS A 387     -46.961  28.825  -1.673  1.00 90.27           O  
ATOM   3008  CB  LYS A 387     -49.926  28.944  -2.571  1.00 80.13           C  
ATOM   3009  CG  LYS A 387     -50.800  30.127  -2.184  1.00 75.33           C  
ATOM   3010  CD  LYS A 387     -51.967  29.694  -1.312  1.00 71.37           C  
ATOM   3011  CE  LYS A 387     -52.751  30.894  -0.803  1.00 73.06           C  
ATOM   3012  NZ  LYS A 387     -53.927  30.489   0.018  1.00 64.66           N  
ATOM   3013  N   ARG A 388     -47.016  27.544  -3.525  1.00 87.98           N  
ATOM   3014  CA  ARG A 388     -45.886  26.715  -3.127  1.00 85.16           C  
ATOM   3015  C   ARG A 388     -44.618  27.134  -3.869  1.00 86.05           C  
ATOM   3016  O   ARG A 388     -43.505  26.893  -3.400  1.00 88.71           O  
ATOM   3017  CB  ARG A 388     -46.196  25.237  -3.382  1.00 91.55           C  
ATOM   3018  CG  ARG A 388     -45.248  24.264  -2.697  1.00104.01           C  
ATOM   3019  CD  ARG A 388     -45.788  22.842  -2.763  1.00115.00           C  
ATOM   3020  NE  ARG A 388     -44.939  21.892  -2.048  1.00115.92           N  
ATOM   3021  CZ  ARG A 388     -44.021  21.125  -2.628  1.00105.16           C  
ATOM   3022  NH1 ARG A 388     -43.830  21.190  -3.939  1.00 99.29           N  
ATOM   3023  NH2 ARG A 388     -43.295  20.289  -1.898  1.00 96.85           N  
ATOM   3024  N   GLU A 389     -44.795  27.766  -5.025  1.00 85.60           N  
ATOM   3025  CA  GLU A 389     -43.670  28.258  -5.813  1.00 83.76           C  
ATOM   3026  C   GLU A 389     -43.067  29.490  -5.145  1.00 80.74           C  
ATOM   3027  O   GLU A 389     -43.790  30.317  -4.590  1.00 78.96           O  
ATOM   3028  CB  GLU A 389     -44.116  28.587  -7.240  1.00 79.56           C  
ATOM   3029  CG  GLU A 389     -43.037  28.391  -8.294  1.00 77.42           C  
ATOM   3030  CD  GLU A 389     -42.747  26.926  -8.575  1.00 73.04           C  
ATOM   3031  OE1 GLU A 389     -43.534  26.063  -8.130  1.00 68.35           O  
ATOM   3032  OE2 GLU A 389     -41.732  26.637  -9.243  1.00 66.33           O  
ATOM   3033  N   ILE A 390     -41.744  29.614  -5.204  1.00 80.87           N  
ATOM   3034  CA  ILE A 390     -41.043  30.642  -4.437  1.00 82.88           C  
ATOM   3035  C   ILE A 390     -40.312  31.682  -5.288  1.00 81.33           C  
ATOM   3036  O   ILE A 390     -39.978  32.762  -4.800  1.00 69.40           O  
ATOM   3037  CB  ILE A 390     -40.032  30.009  -3.455  1.00 77.55           C  
ATOM   3038  CG1 ILE A 390     -38.864  29.382  -4.218  1.00 57.02           C  
ATOM   3039  CG2 ILE A 390     -40.719  28.975  -2.573  1.00 74.00           C  
ATOM   3040  CD1 ILE A 390     -37.819  28.754  -3.325  1.00 43.42           C  
ATOM   3041  N   THR A 391     -40.064  31.360  -6.554  1.00 85.58           N  
ATOM   3042  CA  THR A 391     -39.273  32.236  -7.414  1.00 82.21           C  
ATOM   3043  C   THR A 391     -40.128  32.974  -8.441  1.00 85.60           C  
ATOM   3044  O   THR A 391     -41.348  32.811  -8.483  1.00 84.08           O  
ATOM   3045  CB  THR A 391     -38.173  31.450  -8.156  1.00 80.01           C  
ATOM   3046  OG1 THR A 391     -38.074  30.128  -7.611  1.00 85.14           O  
ATOM   3047  CG2 THR A 391     -36.830  32.155  -8.024  1.00 69.73           C  
ATOM   3048  N   PHE A 392     -39.476  33.792  -9.262  1.00 81.89           N  
ATOM   3049  CA  PHE A 392     -40.152  34.495 -10.345  1.00 71.86           C  
ATOM   3050  C   PHE A 392     -40.190  33.631 -11.599  1.00 76.28           C  
ATOM   3051  O   PHE A 392     -41.215  33.548 -12.276  1.00 82.19           O  
ATOM   3052  CB  PHE A 392     -39.458  35.826 -10.645  1.00 70.56           C  
ATOM   3053  CG  PHE A 392     -39.943  36.492 -11.904  1.00 76.32           C  
ATOM   3054  CD1 PHE A 392     -39.182  36.454 -13.062  1.00 73.39           C  
ATOM   3055  CD2 PHE A 392     -41.162  37.151 -11.931  1.00 71.48           C  
ATOM   3056  CE1 PHE A 392     -39.626  37.063 -14.221  1.00 61.77           C  
ATOM   3057  CE2 PHE A 392     -41.611  37.762 -13.087  1.00 56.85           C  
ATOM   3058  CZ  PHE A 392     -40.842  37.717 -14.234  1.00 58.61           C  
ATOM   3059  N   HIS A 393     -39.065  32.991 -11.905  1.00 74.89           N  
ATOM   3060  CA  HIS A 393     -38.978  32.109 -13.063  1.00 75.90           C  
ATOM   3061  C   HIS A 393     -39.851  30.875 -12.867  1.00 79.43           C  
ATOM   3062  O   HIS A 393     -40.461  30.380 -13.814  1.00 83.87           O  
ATOM   3063  CB  HIS A 393     -37.527  31.693 -13.322  1.00 81.46           C  
ATOM   3064  CG  HIS A 393     -36.615  32.838 -13.636  1.00 94.83           C  
ATOM   3065  ND1 HIS A 393     -35.933  33.536 -12.663  1.00 89.42           N  
ATOM   3066  CD2 HIS A 393     -36.275  33.408 -14.817  1.00 89.26           C  
ATOM   3067  CE1 HIS A 393     -35.210  34.486 -13.230  1.00 71.81           C  
ATOM   3068  NE2 HIS A 393     -35.400  34.430 -14.536  1.00 81.70           N  
ATOM   3069  N   GLY A 394     -39.908  30.387 -11.631  1.00 82.16           N  
ATOM   3070  CA  GLY A 394     -40.715  29.227 -11.300  1.00 81.82           C  
ATOM   3071  C   GLY A 394     -42.194  29.477 -11.520  1.00 81.34           C  
ATOM   3072  O   GLY A 394     -42.914  28.611 -12.017  1.00 79.89           O  
ATOM   3073  N   ALA A 395     -42.648  30.669 -11.147  1.00 76.76           N  
ATOM   3074  CA  ALA A 395     -44.039  31.054 -11.346  1.00 72.37           C  
ATOM   3075  C   ALA A 395     -44.331  31.259 -12.829  1.00 76.28           C  
ATOM   3076  O   ALA A 395     -45.444  31.013 -13.293  1.00 77.17           O  
ATOM   3077  CB  ALA A 395     -44.357  32.317 -10.562  1.00 67.64           C  
ATOM   3078  N   LYS A 396     -43.319  31.706 -13.566  1.00 78.12           N  
ATOM   3079  CA  LYS A 396     -43.458  31.951 -14.997  1.00 74.94           C  
ATOM   3080  C   LYS A 396     -43.564  30.645 -15.779  1.00 80.32           C  
ATOM   3081  O   LYS A 396     -44.357  30.538 -16.712  1.00 79.75           O  
ATOM   3082  CB  LYS A 396     -42.275  32.771 -15.518  1.00 72.69           C  
ATOM   3083  CG  LYS A 396     -42.400  33.188 -16.975  1.00 63.61           C  
ATOM   3084  CD  LYS A 396     -41.041  33.521 -17.575  1.00 69.88           C  
ATOM   3085  CE  LYS A 396     -40.328  34.607 -16.785  1.00 78.10           C  
ATOM   3086  NZ  LYS A 396     -38.964  34.881 -17.322  1.00 69.85           N  
ATOM   3087  N   GLU A 397     -42.765  29.655 -15.392  1.00 80.85           N  
ATOM   3088  CA  GLU A 397     -42.717  28.380 -16.104  1.00 81.33           C  
ATOM   3089  C   GLU A 397     -44.005  27.568 -15.974  1.00 78.49           C  
ATOM   3090  O   GLU A 397     -44.495  27.013 -16.957  1.00 75.26           O  
ATOM   3091  CB  GLU A 397     -41.524  27.541 -15.638  1.00 84.42           C  
ATOM   3092  CG  GLU A 397     -40.171  28.091 -16.059  1.00 87.98           C  
ATOM   3093  CD  GLU A 397     -39.025  27.181 -15.660  1.00 93.47           C  
ATOM   3094  OE1 GLU A 397     -39.293  26.045 -15.214  1.00 78.10           O  
ATOM   3095  OE2 GLU A 397     -37.856  27.602 -15.793  1.00108.43           O  
ATOM   3096  N   ILE A 398     -44.544  27.496 -14.761  1.00 75.11           N  
ATOM   3097  CA  ILE A 398     -45.756  26.721 -14.510  1.00 79.27           C  
ATOM   3098  C   ILE A 398     -46.975  27.345 -15.182  1.00 85.70           C  
ATOM   3099  O   ILE A 398     -47.753  26.655 -15.842  1.00 84.64           O  
ATOM   3100  CB  ILE A 398     -46.033  26.567 -13.001  1.00 83.40           C  
ATOM   3101  CG1 ILE A 398     -44.879  25.831 -12.319  1.00 88.50           C  
ATOM   3102  CG2 ILE A 398     -47.341  25.825 -12.770  1.00 78.48           C  
ATOM   3103  CD1 ILE A 398     -45.133  25.524 -10.860  1.00 84.19           C  
ATOM   3104  N   SER A 399     -47.130  28.655 -15.018  1.00 83.02           N  
ATOM   3105  CA  SER A 399     -48.273  29.367 -15.582  1.00 81.19           C  
ATOM   3106  C   SER A 399     -48.192  29.508 -17.103  1.00 80.71           C  
ATOM   3107  O   SER A 399     -49.164  29.901 -17.746  1.00 79.80           O  
ATOM   3108  CB  SER A 399     -48.432  30.737 -14.918  1.00 73.50           C  
ATOM   3109  OG  SER A 399     -47.192  31.416 -14.842  1.00 77.11           O  
ATOM   3110  N   LEU A 400     -47.037  29.184 -17.676  1.00 80.13           N  
ATOM   3111  CA  LEU A 400     -46.881  29.198 -19.128  1.00 81.94           C  
ATOM   3112  C   LEU A 400     -47.512  27.963 -19.766  1.00 84.30           C  
ATOM   3113  O   LEU A 400     -47.712  27.913 -20.980  1.00 88.85           O  
ATOM   3114  CB  LEU A 400     -45.405  29.301 -19.522  1.00 78.36           C  
ATOM   3115  CG  LEU A 400     -44.882  30.703 -19.844  1.00 74.57           C  
ATOM   3116  CD1 LEU A 400     -43.394  30.665 -20.157  1.00 73.98           C  
ATOM   3117  CD2 LEU A 400     -45.659  31.313 -21.001  1.00 75.04           C  
ATOM   3118  N   SER A 401     -47.823  26.968 -18.941  1.00 75.98           N  
ATOM   3119  CA  SER A 401     -48.460  25.748 -19.421  1.00 78.21           C  
ATOM   3120  C   SER A 401     -49.979  25.840 -19.300  1.00 85.73           C  
ATOM   3121  O   SER A 401     -50.691  24.866 -19.545  1.00 87.48           O  
ATOM   3122  CB  SER A 401     -47.940  24.532 -18.651  1.00 75.54           C  
ATOM   3123  OG  SER A 401     -48.165  24.674 -17.259  1.00 78.86           O  
ATOM   3124  N   TYR A 402     -50.465  27.019 -18.923  1.00 84.25           N  
ATOM   3125  CA  TYR A 402     -51.898  27.257 -18.781  1.00 84.90           C  
ATOM   3126  C   TYR A 402     -52.393  28.277 -19.803  1.00 85.12           C  
ATOM   3127  O   TYR A 402     -51.622  29.105 -20.290  1.00 87.01           O  
ATOM   3128  CB  TYR A 402     -52.225  27.729 -17.362  1.00 82.43           C  
ATOM   3129  CG  TYR A 402     -52.248  26.622 -16.331  1.00 81.71           C  
ATOM   3130  CD1 TYR A 402     -53.444  26.206 -15.759  1.00 84.73           C  
ATOM   3131  CD2 TYR A 402     -51.077  25.992 -15.932  1.00 76.97           C  
ATOM   3132  CE1 TYR A 402     -53.472  25.195 -14.816  1.00 82.20           C  
ATOM   3133  CE2 TYR A 402     -51.095  24.979 -14.990  1.00 81.73           C  
ATOM   3134  CZ  TYR A 402     -52.296  24.585 -14.436  1.00 83.75           C  
ATOM   3135  OH  TYR A 402     -52.320  23.578 -13.498  1.00 84.27           O  
ATOM   3136  N   SER A 403     -53.682  28.214 -20.122  1.00 87.00           N  
ATOM   3137  CA  SER A 403     -54.273  29.105 -21.116  1.00 97.40           C  
ATOM   3138  C   SER A 403     -54.417  30.532 -20.591  1.00 90.03           C  
ATOM   3139  O   SER A 403     -54.468  30.757 -19.382  1.00 83.85           O  
ATOM   3140  CB  SER A 403     -55.635  28.574 -21.571  1.00 86.64           C  
ATOM   3141  OG  SER A 403     -56.545  28.506 -20.488  1.00 82.19           O  
ATOM   3142  N   ALA A 404     -54.487  31.490 -21.512  1.00 83.44           N  
ATOM   3143  CA  ALA A 404     -54.617  32.899 -21.155  1.00 79.66           C  
ATOM   3144  C   ALA A 404     -55.951  33.184 -20.470  1.00 76.04           C  
ATOM   3145  O   ALA A 404     -56.085  34.163 -19.737  1.00 77.20           O  
ATOM   3146  CB  ALA A 404     -54.454  33.776 -22.387  1.00 78.00           C  
ATOM   3147  N   GLY A 405     -56.934  32.325 -20.719  1.00 82.35           N  
ATOM   3148  CA  GLY A 405     -58.222  32.433 -20.061  1.00 81.60           C  
ATOM   3149  C   GLY A 405     -58.143  31.923 -18.636  1.00 78.65           C  
ATOM   3150  O   GLY A 405     -58.931  32.317 -17.777  1.00 79.62           O  
ATOM   3151  N   ALA A 406     -57.180  31.040 -18.389  1.00 78.98           N  
ATOM   3152  CA  ALA A 406     -56.959  30.492 -17.056  1.00 85.20           C  
ATOM   3153  C   ALA A 406     -56.040  31.397 -16.244  1.00 88.22           C  
ATOM   3154  O   ALA A 406     -56.210  31.543 -15.033  1.00 87.12           O  
ATOM   3155  CB  ALA A 406     -56.379  29.089 -17.149  1.00 79.94           C  
ATOM   3156  N   LEU A 407     -55.065  31.998 -16.918  1.00 81.35           N  
ATOM   3157  CA  LEU A 407     -54.139  32.918 -16.268  1.00 75.05           C  
ATOM   3158  C   LEU A 407     -54.859  34.177 -15.812  1.00 77.17           C  
ATOM   3159  O   LEU A 407     -54.627  34.670 -14.709  1.00 80.57           O  
ATOM   3160  CB  LEU A 407     -52.996  33.290 -17.212  1.00 77.00           C  
ATOM   3161  CG  LEU A 407     -52.102  32.130 -17.644  1.00 79.31           C  
ATOM   3162  CD1 LEU A 407     -50.878  32.643 -18.379  1.00 74.86           C  
ATOM   3163  CD2 LEU A 407     -51.704  31.309 -16.435  1.00 79.87           C  
ATOM   3164  N   ALA A 408     -55.730  34.694 -16.672  1.00 76.76           N  
ATOM   3165  CA  ALA A 408     -56.518  35.872 -16.344  1.00 74.85           C  
ATOM   3166  C   ALA A 408     -57.430  35.582 -15.158  1.00 83.11           C  
ATOM   3167  O   ALA A 408     -57.561  36.403 -14.250  1.00 91.63           O  
ATOM   3168  CB  ALA A 408     -57.332  36.318 -17.547  1.00 63.89           C  
ATOM   3169  N   SER A 409     -58.054  34.409 -15.171  1.00 74.67           N  
ATOM   3170  CA  SER A 409     -58.939  34.005 -14.086  1.00 78.14           C  
ATOM   3171  C   SER A 409     -58.163  33.803 -12.788  1.00 80.21           C  
ATOM   3172  O   SER A 409     -58.667  34.091 -11.703  1.00 81.11           O  
ATOM   3173  CB  SER A 409     -59.691  32.725 -14.453  1.00 84.12           C  
ATOM   3174  OG  SER A 409     -60.569  32.339 -13.411  1.00 96.60           O  
ATOM   3175  N   CYS A 410     -56.935  33.308 -12.908  1.00 82.51           N  
ATOM   3176  CA  CYS A 410     -56.078  33.093 -11.747  1.00 80.72           C  
ATOM   3177  C   CYS A 410     -55.606  34.427 -11.176  1.00 77.84           C  
ATOM   3178  O   CYS A 410     -55.446  34.572  -9.964  1.00 77.64           O  
ATOM   3179  CB  CYS A 410     -54.880  32.215 -12.116  1.00 76.81           C  
ATOM   3180  SG  CYS A 410     -53.879  31.674 -10.708  1.00 63.02           S  
ATOM   3181  N   MET A 411     -55.385  35.397 -12.058  1.00 78.66           N  
ATOM   3182  CA  MET A 411     -55.031  36.749 -11.640  1.00 80.59           C  
ATOM   3183  C   MET A 411     -56.208  37.409 -10.933  1.00 86.13           C  
ATOM   3184  O   MET A 411     -56.025  38.258 -10.061  1.00 92.44           O  
ATOM   3185  CB  MET A 411     -54.602  37.594 -12.842  1.00 81.79           C  
ATOM   3186  CG  MET A 411     -53.215  37.274 -13.377  1.00 76.81           C  
ATOM   3187  SD  MET A 411     -52.829  38.200 -14.877  1.00 68.68           S  
ATOM   3188  CE  MET A 411     -53.146  39.877 -14.334  1.00 46.10           C  
ATOM   3189  N   GLY A 412     -57.417  37.013 -11.319  1.00 82.24           N  
ATOM   3190  CA  GLY A 412     -58.625  37.534 -10.706  1.00 78.68           C  
ATOM   3191  C   GLY A 412     -58.775  37.071  -9.272  1.00 80.05           C  
ATOM   3192  O   GLY A 412     -59.353  37.770  -8.441  1.00 82.76           O  
ATOM   3193  N   LEU A 413     -58.249  35.885  -8.983  1.00 78.49           N  
ATOM   3194  CA  LEU A 413     -58.307  35.326  -7.639  1.00 82.84           C  
ATOM   3195  C   LEU A 413     -57.312  36.023  -6.718  1.00 91.41           C  
ATOM   3196  O   LEU A 413     -57.621  36.320  -5.564  1.00102.30           O  
ATOM   3197  CB  LEU A 413     -58.021  33.823  -7.672  1.00 74.19           C  
ATOM   3198  CG  LEU A 413     -58.927  32.975  -8.567  1.00 79.56           C  
ATOM   3199  CD1 LEU A 413     -58.536  31.507  -8.488  1.00 73.21           C  
ATOM   3200  CD2 LEU A 413     -60.389  33.166  -8.193  1.00 82.14           C  
ATOM   3201  N   ILE A 414     -56.116  36.282  -7.238  1.00 80.22           N  
ATOM   3202  CA  ILE A 414     -55.064  36.924  -6.460  1.00 82.12           C  
ATOM   3203  C   ILE A 414     -55.397  38.385  -6.166  1.00 85.99           C  
ATOM   3204  O   ILE A 414     -55.146  38.877  -5.065  1.00 87.10           O  
ATOM   3205  CB  ILE A 414     -53.698  36.830  -7.175  1.00 81.60           C  
ATOM   3206  CG1 ILE A 414     -53.327  35.366  -7.419  1.00 75.62           C  
ATOM   3207  CG2 ILE A 414     -52.613  37.522  -6.363  1.00 85.16           C  
ATOM   3208  CD1 ILE A 414     -51.952  35.175  -8.023  1.00 63.12           C  
ATOM   3209  N   TYR A 415     -55.974  39.072  -7.148  1.00 87.31           N  
ATOM   3210  CA  TYR A 415     -56.312  40.485  -6.997  1.00 92.94           C  
ATOM   3211  C   TYR A 415     -57.338  40.727  -5.893  1.00102.80           C  
ATOM   3212  O   TYR A 415     -57.235  41.700  -5.145  1.00107.69           O  
ATOM   3213  CB  TYR A 415     -56.819  41.073  -8.316  1.00 86.26           C  
ATOM   3214  CG  TYR A 415     -57.259  42.515  -8.197  1.00 84.35           C  
ATOM   3215  CD1 TYR A 415     -56.327  43.540  -8.104  1.00 80.37           C  
ATOM   3216  CD2 TYR A 415     -58.606  42.851  -8.171  1.00 81.15           C  
ATOM   3217  CE1 TYR A 415     -56.722  44.859  -7.992  1.00 85.45           C  
ATOM   3218  CE2 TYR A 415     -59.011  44.168  -8.058  1.00 87.72           C  
ATOM   3219  CZ  TYR A 415     -58.065  45.167  -7.968  1.00 94.94           C  
ATOM   3220  OH  TYR A 415     -58.463  46.480  -7.858  1.00 91.32           O  
ATOM   3221  N   ASN A 416     -58.326  39.842  -5.798  1.00100.99           N  
ATOM   3222  CA  ASN A 416     -59.368  39.969  -4.784  1.00108.10           C  
ATOM   3223  C   ASN A 416     -58.823  39.888  -3.361  1.00120.09           C  
ATOM   3224  O   ASN A 416     -59.107  40.752  -2.531  1.00132.22           O  
ATOM   3225  CB  ASN A 416     -60.465  38.922  -4.996  1.00108.49           C  
ATOM   3226  CG  ASN A 416     -61.418  39.296  -6.115  1.00111.51           C  
ATOM   3227  OD1 ASN A 416     -62.402  40.002  -5.897  1.00105.58           O  
ATOM   3228  ND2 ASN A 416     -61.130  38.822  -7.322  1.00101.19           N  
ATOM   3229  N   ARG A 417     -58.039  38.851  -3.084  1.00120.53           N  
ATOM   3230  CA  ARG A 417     -57.427  38.692  -1.767  1.00126.08           C  
ATOM   3231  C   ARG A 417     -55.962  38.270  -1.849  1.00114.07           C  
ATOM   3232  O   ARG A 417     -55.647  37.092  -2.019  1.00108.46           O  
ATOM   3233  CB  ARG A 417     -58.225  37.707  -0.907  1.00130.35           C  
ATOM   3234  CG  ARG A 417     -59.560  38.244  -0.399  1.00127.34           C  
ATOM   3235  CD  ARG A 417     -59.390  39.291   0.704  1.00135.12           C  
ATOM   3236  NE  ARG A 417     -59.071  40.619   0.184  1.00144.59           N  
ATOM   3237  CZ  ARG A 417     -58.870  41.692   0.943  1.00141.01           C  
ATOM   3238  NH1 ARG A 417     -58.955  41.599   2.263  1.00134.61           N  
ATOM   3239  NH2 ARG A 417     -58.583  42.860   0.383  1.00125.94           N  
ATOM   3240  N   MET A 418     -55.076  39.251  -1.722  1.00104.17           N  
ATOM   3241  CA  MET A 418     -53.639  39.020  -1.739  1.00101.43           C  
ATOM   3242  C   MET A 418     -53.046  39.436  -0.397  1.00103.23           C  
ATOM   3243  O   MET A 418     -53.505  40.405   0.209  1.00105.50           O  
ATOM   3244  CB  MET A 418     -52.999  39.821  -2.875  1.00 99.75           C  
ATOM   3245  CG  MET A 418     -53.488  41.259  -2.958  1.00104.73           C  
ATOM   3246  SD  MET A 418     -52.996  42.091  -4.480  1.00110.46           S  
ATOM   3247  CE  MET A 418     -53.816  43.672  -4.281  1.00 83.07           C  
ATOM   3248  N   GLY A 419     -52.036  38.711   0.077  1.00 96.52           N  
ATOM   3249  CA  GLY A 419     -51.471  37.573  -0.627  1.00 87.30           C  
ATOM   3250  C   GLY A 419     -50.055  37.304  -0.140  1.00 94.79           C  
ATOM   3251  O   GLY A 419     -49.411  38.241   0.332  1.00 88.91           O  
ATOM   3252  N   ALA A 420     -49.538  36.073  -0.233  1.00 91.75           N  
ATOM   3253  CA  ALA A 420     -50.171  34.876  -0.822  1.00 80.58           C  
ATOM   3254  C   ALA A 420     -50.641  34.983  -2.281  1.00 82.23           C  
ATOM   3255  O   ALA A 420     -51.840  35.065  -2.547  1.00 92.80           O  
ATOM   3256  CB  ALA A 420     -51.283  34.311   0.089  1.00 73.08           C  
ATOM   3257  N   VAL A 421     -49.697  34.968  -3.221  1.00 63.00           N  
ATOM   3258  CA  VAL A 421     -48.275  34.849  -2.908  1.00 73.07           C  
ATOM   3259  C   VAL A 421     -47.617  36.227  -2.893  1.00 79.59           C  
ATOM   3260  O   VAL A 421     -48.301  37.248  -2.811  1.00 79.59           O  
ATOM   3261  CB  VAL A 421     -47.549  33.944  -3.920  1.00 74.29           C  
ATOM   3262  CG1 VAL A 421     -46.583  33.009  -3.201  1.00 71.43           C  
ATOM   3263  CG2 VAL A 421     -48.555  33.147  -4.733  1.00 79.28           C  
ATOM   3264  N   THR A 422     -46.290  36.254  -2.976  1.00 71.30           N  
ATOM   3265  CA  THR A 422     -45.547  37.509  -2.967  1.00 64.38           C  
ATOM   3266  C   THR A 422     -45.725  38.251  -4.288  1.00 68.71           C  
ATOM   3267  O   THR A 422     -46.375  37.752  -5.206  1.00 74.46           O  
ATOM   3268  CB  THR A 422     -44.044  37.275  -2.723  1.00 64.53           C  
ATOM   3269  OG1 THR A 422     -43.424  36.818  -3.931  1.00 62.65           O  
ATOM   3270  CG2 THR A 422     -43.835  36.243  -1.625  1.00 63.83           C  
ATOM   3271  N   THR A 423     -45.145  39.443  -4.381  1.00 62.54           N  
ATOM   3272  CA  THR A 423     -45.222  40.224  -5.609  1.00 59.68           C  
ATOM   3273  C   THR A 423     -44.310  39.642  -6.688  1.00 64.36           C  
ATOM   3274  O   THR A 423     -44.588  39.770  -7.881  1.00 58.13           O  
ATOM   3275  CB  THR A 423     -44.870  41.704  -5.368  1.00 52.45           C  
ATOM   3276  OG1 THR A 423     -43.552  41.801  -4.814  1.00 62.08           O  
ATOM   3277  CG2 THR A 423     -45.866  42.338  -4.409  1.00 40.59           C  
ATOM   3278  N   GLU A 424     -43.226  38.998  -6.262  1.00 67.07           N  
ATOM   3279  CA  GLU A 424     -42.295  38.360  -7.191  1.00 63.50           C  
ATOM   3280  C   GLU A 424     -42.902  37.113  -7.827  1.00 63.71           C  
ATOM   3281  O   GLU A 424     -42.432  36.641  -8.863  1.00 64.67           O  
ATOM   3282  CB  GLU A 424     -40.980  38.000  -6.492  1.00 63.53           C  
ATOM   3283  CG  GLU A 424     -40.042  39.176  -6.260  1.00 60.70           C  
ATOM   3284  CD  GLU A 424     -40.480  40.062  -5.112  1.00 69.84           C  
ATOM   3285  OE1 GLU A 424     -40.041  41.230  -5.061  1.00 69.38           O  
ATOM   3286  OE2 GLU A 424     -41.259  39.589  -4.257  1.00 72.08           O  
ATOM   3287  N   VAL A 425     -43.943  36.579  -7.197  1.00 62.01           N  
ATOM   3288  CA  VAL A 425     -44.649  35.420  -7.727  1.00 57.20           C  
ATOM   3289  C   VAL A 425     -45.901  35.877  -8.471  1.00 63.61           C  
ATOM   3290  O   VAL A 425     -46.339  35.236  -9.427  1.00 64.05           O  
ATOM   3291  CB  VAL A 425     -45.033  34.435  -6.606  1.00 61.63           C  
ATOM   3292  CG1 VAL A 425     -45.582  33.145  -7.192  1.00 65.58           C  
ATOM   3293  CG2 VAL A 425     -43.828  34.144  -5.727  1.00 71.46           C  
ATOM   3294  N   ALA A 426     -46.468  36.997  -8.029  1.00 60.02           N  
ATOM   3295  CA  ALA A 426     -47.620  37.591  -8.697  1.00 54.86           C  
ATOM   3296  C   ALA A 426     -47.208  38.159 -10.051  1.00 51.34           C  
ATOM   3297  O   ALA A 426     -47.935  38.032 -11.036  1.00 44.72           O  
ATOM   3298  CB  ALA A 426     -48.240  38.674  -7.829  1.00 55.89           C  
ATOM   3299  N   PHE A 427     -46.036  38.785 -10.091  1.00 52.37           N  
ATOM   3300  CA  PHE A 427     -45.477  39.279 -11.343  1.00 53.75           C  
ATOM   3301  C   PHE A 427     -45.120  38.114 -12.258  1.00 56.46           C  
ATOM   3302  O   PHE A 427     -45.104  38.252 -13.480  1.00 67.76           O  
ATOM   3303  CB  PHE A 427     -44.242  40.145 -11.084  1.00 46.37           C  
ATOM   3304  CG  PHE A 427     -44.561  41.519 -10.566  1.00 52.36           C  
ATOM   3305  CD1 PHE A 427     -43.625  42.234  -9.837  1.00 57.78           C  
ATOM   3306  CD2 PHE A 427     -45.794  42.100 -10.812  1.00 59.73           C  
ATOM   3307  CE1 PHE A 427     -43.914  43.500  -9.360  1.00 47.41           C  
ATOM   3308  CE2 PHE A 427     -46.089  43.366 -10.338  1.00 51.00           C  
ATOM   3309  CZ  PHE A 427     -45.148  44.066  -9.611  1.00 35.43           C  
ATOM   3310  N   GLY A 428     -44.838  36.963 -11.654  1.00 57.03           N  
ATOM   3311  CA  GLY A 428     -44.549  35.756 -12.405  1.00 55.95           C  
ATOM   3312  C   GLY A 428     -45.762  35.272 -13.173  1.00 54.05           C  
ATOM   3313  O   GLY A 428     -45.638  34.522 -14.140  1.00 58.76           O  
ATOM   3314  N   LEU A 429     -46.941  35.705 -12.736  1.00 54.92           N  
ATOM   3315  CA  LEU A 429     -48.185  35.371 -13.416  1.00 57.69           C  
ATOM   3316  C   LEU A 429     -48.492  36.416 -14.483  1.00 59.13           C  
ATOM   3317  O   LEU A 429     -48.890  36.081 -15.599  1.00 56.81           O  
ATOM   3318  CB  LEU A 429     -49.338  35.300 -12.413  1.00 52.43           C  
ATOM   3319  CG  LEU A 429     -50.330  34.141 -12.546  1.00 54.22           C  
ATOM   3320  CD1 LEU A 429     -51.506  34.342 -11.603  1.00 62.09           C  
ATOM   3321  CD2 LEU A 429     -50.811  33.970 -13.979  1.00 63.03           C  
ATOM   3322  N   VAL A 430     -48.305  37.684 -14.127  1.00 61.52           N  
ATOM   3323  CA  VAL A 430     -48.568  38.793 -15.038  1.00 54.57           C  
ATOM   3324  C   VAL A 430     -47.687  38.710 -16.280  1.00 55.41           C  
ATOM   3325  O   VAL A 430     -48.165  38.872 -17.403  1.00 54.70           O  
ATOM   3326  CB  VAL A 430     -48.345  40.152 -14.346  1.00 48.58           C  
ATOM   3327  CG1 VAL A 430     -48.658  41.294 -15.300  1.00 40.41           C  
ATOM   3328  CG2 VAL A 430     -49.197  40.253 -13.096  1.00 47.02           C  
ATOM   3329  N   CYS A 431     -46.400  38.450 -16.072  1.00 55.86           N  
ATOM   3330  CA  CYS A 431     -45.458  38.320 -17.179  1.00 59.35           C  
ATOM   3331  C   CYS A 431     -45.740  37.071 -18.007  1.00 64.62           C  
ATOM   3332  O   CYS A 431     -45.492  37.047 -19.212  1.00 67.44           O  
ATOM   3333  CB  CYS A 431     -44.017  38.304 -16.665  1.00 49.42           C  
ATOM   3334  SG  CYS A 431     -43.473  39.873 -15.956  1.00 57.93           S  
ATOM   3335  N   ALA A 432     -46.260  36.035 -17.357  1.00 56.72           N  
ATOM   3336  CA  ALA A 432     -46.626  34.809 -18.054  1.00 55.96           C  
ATOM   3337  C   ALA A 432     -47.921  35.008 -18.833  1.00 59.19           C  
ATOM   3338  O   ALA A 432     -48.110  34.424 -19.900  1.00 64.25           O  
ATOM   3339  CB  ALA A 432     -46.766  33.662 -17.075  1.00 64.10           C  
ATOM   3340  N   THR A 433     -48.809  35.835 -18.292  1.00 55.49           N  
ATOM   3341  CA  THR A 433     -50.062  36.157 -18.963  1.00 57.78           C  
ATOM   3342  C   THR A 433     -49.791  36.961 -20.229  1.00 62.81           C  
ATOM   3343  O   THR A 433     -50.356  36.682 -21.286  1.00 69.17           O  
ATOM   3344  CB  THR A 433     -51.009  36.951 -18.043  1.00 62.48           C  
ATOM   3345  OG1 THR A 433     -51.302  36.177 -16.873  1.00 60.28           O  
ATOM   3346  CG2 THR A 433     -52.309  37.278 -18.764  1.00 66.06           C  
ATOM   3347  N   CYS A 434     -48.915  37.955 -20.115  1.00 57.28           N  
ATOM   3348  CA  CYS A 434     -48.542  38.788 -21.252  1.00 54.28           C  
ATOM   3349  C   CYS A 434     -47.788  37.984 -22.304  1.00 60.00           C  
ATOM   3350  O   CYS A 434     -47.875  38.272 -23.498  1.00 64.66           O  
ATOM   3351  CB  CYS A 434     -47.689  39.971 -20.793  1.00 53.47           C  
ATOM   3352  SG  CYS A 434     -48.537  41.134 -19.701  1.00 59.20           S  
ATOM   3353  N   GLU A 435     -47.046  36.977 -21.854  1.00 61.53           N  
ATOM   3354  CA  GLU A 435     -46.264  36.137 -22.754  1.00 64.27           C  
ATOM   3355  C   GLU A 435     -47.172  35.236 -23.585  1.00 58.72           C  
ATOM   3356  O   GLU A 435     -46.860  34.911 -24.731  1.00 49.70           O  
ATOM   3357  CB  GLU A 435     -45.251  35.300 -21.966  1.00 65.34           C  
ATOM   3358  CG  GLU A 435     -44.261  34.533 -22.831  1.00 71.43           C  
ATOM   3359  CD  GLU A 435     -43.133  33.916 -22.022  1.00 73.33           C  
ATOM   3360  OE1 GLU A 435     -42.338  33.143 -22.598  1.00 63.61           O  
ATOM   3361  OE2 GLU A 435     -43.039  34.207 -20.810  1.00 72.95           O  
ATOM   3362  N   GLN A 436     -48.299  34.841 -23.001  1.00 60.96           N  
ATOM   3363  CA  GLN A 436     -49.278  34.018 -23.703  1.00 70.35           C  
ATOM   3364  C   GLN A 436     -49.976  34.811 -24.802  1.00 72.87           C  
ATOM   3365  O   GLN A 436     -50.021  34.386 -25.956  1.00 85.51           O  
ATOM   3366  CB  GLN A 436     -50.315  33.458 -22.725  1.00 67.78           C  
ATOM   3367  CG  GLN A 436     -49.794  32.354 -21.818  1.00 75.98           C  
ATOM   3368  CD  GLN A 436     -49.648  31.020 -22.530  1.00 79.38           C  
ATOM   3369  OE1 GLN A 436     -49.927  30.902 -23.723  1.00 71.99           O  
ATOM   3370  NE2 GLN A 436     -49.212  30.005 -21.793  1.00 80.43           N  
ATOM   3371  N   ILE A 437     -50.519  35.967 -24.437  1.00 61.61           N  
ATOM   3372  CA  ILE A 437     -51.216  36.815 -25.394  1.00 62.32           C  
ATOM   3373  C   ILE A 437     -50.211  37.530 -26.293  1.00 61.26           C  
ATOM   3374  O   ILE A 437     -50.008  38.738 -26.177  1.00 62.78           O  
ATOM   3375  CB  ILE A 437     -52.096  37.857 -24.681  1.00 64.06           C  
ATOM   3376  CG1 ILE A 437     -52.724  37.258 -23.420  1.00 61.45           C  
ATOM   3377  CG2 ILE A 437     -53.164  38.399 -25.624  1.00 64.81           C  
ATOM   3378  CD1 ILE A 437     -53.415  38.277 -22.542  1.00 59.46           C  
ATOM   3379  N   ALA A 438     -49.581  36.772 -27.185  1.00 67.76           N  
ATOM   3380  CA  ALA A 438     -48.589  37.325 -28.101  1.00 68.70           C  
ATOM   3381  C   ALA A 438     -48.407  36.422 -29.317  1.00 73.63           C  
ATOM   3382  O   ALA A 438     -49.330  35.713 -29.719  1.00 68.52           O  
ATOM   3383  CB  ALA A 438     -47.261  37.530 -27.386  1.00 51.82           C  
TER    3384      ALA A 438                                                      
ATOM   3385  N   PRO B   1     -36.928  18.359  25.776  1.00 54.94           N  
ATOM   3386  CA  PRO B   1     -37.431  17.005  26.035  1.00 44.96           C  
ATOM   3387  C   PRO B   1     -38.122  16.912  27.393  1.00 42.91           C  
ATOM   3388  O   PRO B   1     -37.551  17.329  28.401  1.00 37.39           O  
ATOM   3389  CB  PRO B   1     -36.158  16.155  26.034  1.00 37.12           C  
ATOM   3390  CG  PRO B   1     -35.179  16.933  25.221  1.00 26.80           C  
ATOM   3391  CD  PRO B   1     -35.480  18.370  25.505  1.00 42.03           C  
ATOM   3392  N   PHE B   2     -39.338  16.372  27.416  1.00 47.52           N  
ATOM   3393  CA  PHE B   2     -40.101  16.257  28.656  1.00 38.57           C  
ATOM   3394  C   PHE B   2     -40.832  14.921  28.766  1.00 34.48           C  
ATOM   3395  O   PHE B   2     -41.080  14.250  27.764  1.00 32.06           O  
ATOM   3396  CB  PHE B   2     -41.103  17.408  28.782  1.00 31.90           C  
ATOM   3397  CG  PHE B   2     -40.466  18.742  29.048  1.00 34.08           C  
ATOM   3398  CD1 PHE B   2     -40.083  19.565  28.002  1.00 35.96           C  
ATOM   3399  CD2 PHE B   2     -40.253  19.175  30.346  1.00 34.35           C  
ATOM   3400  CE1 PHE B   2     -39.497  20.793  28.246  1.00 38.43           C  
ATOM   3401  CE2 PHE B   2     -39.668  20.403  30.596  1.00 32.25           C  
ATOM   3402  CZ  PHE B   2     -39.290  21.212  29.545  1.00 33.97           C  
ATOM   3403  N   ILE B   3     -41.165  14.542  29.997  1.00 35.27           N  
ATOM   3404  CA  ILE B   3     -41.932  13.330  30.265  1.00 34.77           C  
ATOM   3405  C   ILE B   3     -43.013  13.613  31.302  1.00 37.09           C  
ATOM   3406  O   ILE B   3     -42.710  13.992  32.433  1.00 40.95           O  
ATOM   3407  CB  ILE B   3     -41.040  12.199  30.810  1.00 30.99           C  
ATOM   3408  CG1 ILE B   3     -39.892  11.897  29.848  1.00 38.32           C  
ATOM   3409  CG2 ILE B   3     -41.866  10.946  31.062  1.00 29.48           C  
ATOM   3410  CD1 ILE B   3     -38.867  10.942  30.411  1.00 40.51           C  
ATOM   3411  N   THR B   4     -44.273  13.429  30.921  1.00 35.14           N  
ATOM   3412  CA  THR B   4     -45.379  13.647  31.848  1.00 40.62           C  
ATOM   3413  C   THR B   4     -45.411  12.556  32.915  1.00 31.45           C  
ATOM   3414  O   THR B   4     -45.558  11.375  32.603  1.00 30.14           O  
ATOM   3415  CB  THR B   4     -46.734  13.699  31.120  1.00 38.72           C  
ATOM   3416  OG1 THR B   4     -46.715  14.749  30.145  1.00 44.72           O  
ATOM   3417  CG2 THR B   4     -47.859  13.956  32.110  1.00 37.83           C  
ATOM   3418  N   VAL B   5     -45.271  12.959  34.173  1.00 30.48           N  
ATOM   3419  CA  VAL B   5     -45.202  12.010  35.278  1.00 28.12           C  
ATOM   3420  C   VAL B   5     -46.363  12.180  36.254  1.00 30.64           C  
ATOM   3421  O   VAL B   5     -46.437  11.485  37.268  1.00 31.14           O  
ATOM   3422  CB  VAL B   5     -43.880  12.152  36.055  1.00 34.41           C  
ATOM   3423  CG1 VAL B   5     -42.693  11.932  35.130  1.00 32.61           C  
ATOM   3424  CG2 VAL B   5     -43.800  13.519  36.717  1.00 34.99           C  
ATOM   3425  N   GLY B   6     -47.265  13.105  35.947  1.00 31.17           N  
ATOM   3426  CA  GLY B   6     -48.402  13.365  36.810  1.00 31.02           C  
ATOM   3427  C   GLY B   6     -49.330  14.434  36.270  1.00 35.77           C  
ATOM   3428  O   GLY B   6     -49.241  14.816  35.103  1.00 39.31           O  
ATOM   3429  N   GLN B   7     -50.222  14.921  37.127  1.00 39.91           N  
ATOM   3430  CA  GLN B   7     -51.208  15.917  36.727  1.00 38.90           C  
ATOM   3431  C   GLN B   7     -51.699  16.714  37.932  1.00 42.79           C  
ATOM   3432  O   GLN B   7     -52.464  16.206  38.751  1.00 44.47           O  
ATOM   3433  CB  GLN B   7     -52.395  15.235  36.041  1.00 41.74           C  
ATOM   3434  CG  GLN B   7     -53.459  16.190  35.521  1.00 58.36           C  
ATOM   3435  CD  GLN B   7     -53.121  16.757  34.156  1.00 62.90           C  
ATOM   3436  OE1 GLN B   7     -52.134  16.362  33.534  1.00 52.65           O  
ATOM   3437  NE2 GLN B   7     -53.944  17.686  33.680  1.00 64.06           N  
ATOM   3438  N   GLU B   8     -51.255  17.963  38.039  1.00 51.61           N  
ATOM   3439  CA  GLU B   8     -51.707  18.845  39.110  1.00 54.06           C  
ATOM   3440  C   GLU B   8     -52.736  19.841  38.587  1.00 58.36           C  
ATOM   3441  O   GLU B   8     -52.400  20.739  37.814  1.00 61.17           O  
ATOM   3442  CB  GLU B   8     -50.531  19.601  39.728  1.00 45.26           C  
ATOM   3443  CG  GLU B   8     -50.930  20.511  40.881  1.00 46.89           C  
ATOM   3444  CD  GLU B   8     -49.920  21.612  41.135  1.00 49.34           C  
ATOM   3445  OE1 GLU B   8     -49.161  21.952  40.202  1.00 43.71           O  
ATOM   3446  OE2 GLU B   8     -49.886  22.140  42.267  1.00 45.53           O  
ATOM   3447  N   ASN B   9     -53.984  19.677  39.019  1.00 60.27           N  
ATOM   3448  CA  ASN B   9     -55.090  20.524  38.574  1.00 59.39           C  
ATOM   3449  C   ASN B   9     -55.248  20.542  37.055  1.00 57.28           C  
ATOM   3450  O   ASN B   9     -55.442  19.498  36.431  1.00 59.73           O  
ATOM   3451  CB  ASN B   9     -54.944  21.950  39.114  1.00 49.32           C  
ATOM   3452  CG  ASN B   9     -54.951  22.004  40.629  1.00 56.66           C  
ATOM   3453  OD1 ASN B   9     -54.567  21.045  41.299  1.00 66.60           O  
ATOM   3454  ND2 ASN B   9     -55.392  23.130  41.179  1.00 51.21           N  
ATOM   3455  N   SER B  10     -55.160  21.730  36.466  1.00 51.34           N  
ATOM   3456  CA  SER B  10     -55.289  21.876  35.020  1.00 57.73           C  
ATOM   3457  C   SER B  10     -53.929  21.821  34.330  1.00 59.76           C  
ATOM   3458  O   SER B  10     -53.827  22.033  33.121  1.00 57.35           O  
ATOM   3459  CB  SER B  10     -56.005  23.184  34.672  1.00 41.15           C  
ATOM   3460  OG  SER B  10     -55.267  24.308  35.120  1.00 42.07           O  
ATOM   3461  N   THR B  11     -52.887  21.533  35.105  1.00 59.82           N  
ATOM   3462  CA  THR B  11     -51.531  21.465  34.571  1.00 58.51           C  
ATOM   3463  C   THR B  11     -50.972  20.047  34.651  1.00 48.57           C  
ATOM   3464  O   THR B  11     -51.328  19.278  35.543  1.00 41.60           O  
ATOM   3465  CB  THR B  11     -50.583  22.423  35.319  1.00 49.57           C  
ATOM   3466  OG1 THR B  11     -50.326  21.919  36.636  1.00 48.92           O  
ATOM   3467  CG2 THR B  11     -51.198  23.811  35.420  1.00 42.30           C  
ATOM   3468  N   SER B  12     -50.096  19.707  33.711  1.00 45.01           N  
ATOM   3469  CA  SER B  12     -49.464  18.393  33.699  1.00 42.95           C  
ATOM   3470  C   SER B  12     -48.025  18.482  34.195  1.00 41.62           C  
ATOM   3471  O   SER B  12     -47.211  19.215  33.634  1.00 43.13           O  
ATOM   3472  CB  SER B  12     -49.497  17.791  32.293  1.00 42.01           C  
ATOM   3473  OG  SER B  12     -48.725  18.561  31.388  1.00 38.35           O  
ATOM   3474  N   ILE B  13     -47.718  17.734  35.250  1.00 39.12           N  
ATOM   3475  CA  ILE B  13     -46.375  17.725  35.818  1.00 40.32           C  
ATOM   3476  C   ILE B  13     -45.390  17.018  34.890  1.00 37.11           C  
ATOM   3477  O   ILE B  13     -45.357  15.789  34.824  1.00 31.09           O  
ATOM   3478  CB  ILE B  13     -46.349  17.047  37.201  1.00 35.75           C  
ATOM   3479  CG1 ILE B  13     -47.396  17.675  38.123  1.00 32.30           C  
ATOM   3480  CG2 ILE B  13     -44.962  17.144  37.816  1.00 32.57           C  
ATOM   3481  CD1 ILE B  13     -47.418  17.082  39.515  1.00 29.65           C  
ATOM   3482  N   ASP B  14     -44.592  17.802  34.172  1.00 31.23           N  
ATOM   3483  CA  ASP B  14     -43.612  17.255  33.240  1.00 36.74           C  
ATOM   3484  C   ASP B  14     -42.189  17.418  33.769  1.00 31.77           C  
ATOM   3485  O   ASP B  14     -41.856  18.437  34.374  1.00 33.41           O  
ATOM   3486  CB  ASP B  14     -43.745  17.921  31.867  1.00 41.64           C  
ATOM   3487  CG  ASP B  14     -45.011  17.509  31.136  1.00 44.98           C  
ATOM   3488  OD1 ASP B  14     -45.981  17.095  31.806  1.00 44.32           O  
ATOM   3489  OD2 ASP B  14     -45.038  17.600  29.890  1.00 39.42           O  
ATOM   3490  N   LEU B  15     -41.355  16.408  33.538  1.00 28.96           N  
ATOM   3491  CA  LEU B  15     -39.965  16.444  33.980  1.00 29.20           C  
ATOM   3492  C   LEU B  15     -39.005  16.569  32.802  1.00 28.83           C  
ATOM   3493  O   LEU B  15     -39.125  15.847  31.813  1.00 31.22           O  
ATOM   3494  CB  LEU B  15     -39.622  15.195  34.793  1.00 25.57           C  
ATOM   3495  CG  LEU B  15     -40.465  14.924  36.039  1.00 31.55           C  
ATOM   3496  CD1 LEU B  15     -39.901  13.747  36.820  1.00 32.24           C  
ATOM   3497  CD2 LEU B  15     -40.548  16.163  36.912  1.00 39.81           C  
ATOM   3498  N   TYR B  16     -38.053  17.488  32.914  1.00 26.77           N  
ATOM   3499  CA  TYR B  16     -37.043  17.666  31.879  1.00 32.73           C  
ATOM   3500  C   TYR B  16     -36.037  16.525  31.939  1.00 31.73           C  
ATOM   3501  O   TYR B  16     -35.698  16.048  33.020  1.00 32.43           O  
ATOM   3502  CB  TYR B  16     -36.330  19.009  32.049  1.00 34.61           C  
ATOM   3503  CG  TYR B  16     -35.284  19.290  30.994  1.00 33.89           C  
ATOM   3504  CD1 TYR B  16     -35.645  19.757  29.737  1.00 36.39           C  
ATOM   3505  CD2 TYR B  16     -33.933  19.094  31.256  1.00 31.41           C  
ATOM   3506  CE1 TYR B  16     -34.693  20.017  28.769  1.00 40.72           C  
ATOM   3507  CE2 TYR B  16     -32.973  19.352  30.295  1.00 31.90           C  
ATOM   3508  CZ  TYR B  16     -33.358  19.814  29.053  1.00 34.10           C  
ATOM   3509  OH  TYR B  16     -32.407  20.072  28.092  1.00 32.57           O  
ATOM   3510  N   TYR B  17     -35.566  16.085  30.777  1.00 31.36           N  
ATOM   3511  CA  TYR B  17     -34.597  14.997  30.719  1.00 30.55           C  
ATOM   3512  C   TYR B  17     -33.763  15.053  29.444  1.00 31.07           C  
ATOM   3513  O   TYR B  17     -34.156  15.679  28.462  1.00 34.72           O  
ATOM   3514  CB  TYR B  17     -35.300  13.641  30.829  1.00 29.65           C  
ATOM   3515  CG  TYR B  17     -35.801  13.085  29.514  1.00 36.79           C  
ATOM   3516  CD1 TYR B  17     -36.924  13.618  28.893  1.00 35.81           C  
ATOM   3517  CD2 TYR B  17     -35.157  12.018  28.899  1.00 37.59           C  
ATOM   3518  CE1 TYR B  17     -37.386  13.108  27.692  1.00 37.30           C  
ATOM   3519  CE2 TYR B  17     -35.612  11.501  27.700  1.00 41.39           C  
ATOM   3520  CZ  TYR B  17     -36.727  12.049  27.101  1.00 44.60           C  
ATOM   3521  OH  TYR B  17     -37.182  11.537  25.907  1.00 42.43           O  
ATOM   3522  N   GLU B  18     -32.607  14.398  29.471  1.00 27.40           N  
ATOM   3523  CA  GLU B  18     -31.745  14.319  28.297  1.00 33.64           C  
ATOM   3524  C   GLU B  18     -31.313  12.879  28.045  1.00 33.57           C  
ATOM   3525  O   GLU B  18     -31.199  12.085  28.979  1.00 31.93           O  
ATOM   3526  CB  GLU B  18     -30.519  15.222  28.457  1.00 30.88           C  
ATOM   3527  CG  GLU B  18     -30.842  16.705  28.560  1.00 27.28           C  
ATOM   3528  CD  GLU B  18     -29.598  17.574  28.550  1.00 34.64           C  
ATOM   3529  OE1 GLU B  18     -28.521  17.070  28.168  1.00 41.45           O  
ATOM   3530  OE2 GLU B  18     -29.696  18.761  28.925  1.00 28.43           O  
ATOM   3531  N   ASP B  19     -31.073  12.549  26.780  1.00 33.58           N  
ATOM   3532  CA  ASP B  19     -30.689  11.196  26.400  1.00 36.10           C  
ATOM   3533  C   ASP B  19     -29.617  11.221  25.314  1.00 43.77           C  
ATOM   3534  O   ASP B  19     -29.908  11.502  24.152  1.00 51.32           O  
ATOM   3535  CB  ASP B  19     -31.913  10.413  25.921  1.00 34.53           C  
ATOM   3536  CG  ASP B  19     -31.599   8.961  25.623  1.00 39.88           C  
ATOM   3537  OD1 ASP B  19     -30.614   8.436  26.182  1.00 45.05           O  
ATOM   3538  OD2 ASP B  19     -32.343   8.342  24.835  1.00 40.77           O  
ATOM   3539  N   HIS B  20     -28.379  10.925  25.700  1.00 41.32           N  
ATOM   3540  CA  HIS B  20     -27.256  10.973  24.769  1.00 43.60           C  
ATOM   3541  C   HIS B  20     -26.525   9.635  24.686  1.00 43.44           C  
ATOM   3542  O   HIS B  20     -26.680   8.774  25.553  1.00 46.09           O  
ATOM   3543  CB  HIS B  20     -26.263  12.060  25.189  1.00 43.21           C  
ATOM   3544  CG  HIS B  20     -26.907  13.349  25.594  1.00 43.09           C  
ATOM   3545  ND1 HIS B  20     -27.435  14.238  24.684  1.00 46.62           N  
ATOM   3546  CD2 HIS B  20     -27.097  13.904  26.815  1.00 43.59           C  
ATOM   3547  CE1 HIS B  20     -27.928  15.282  25.325  1.00 42.29           C  
ATOM   3548  NE2 HIS B  20     -27.735  15.105  26.619  1.00 36.73           N  
ATOM   3549  N   GLY B  21     -25.726   9.471  23.636  1.00 40.66           N  
ATOM   3550  CA  GLY B  21     -24.845   8.324  23.505  1.00 46.22           C  
ATOM   3551  C   GLY B  21     -25.521   6.995  23.226  1.00 46.66           C  
ATOM   3552  O   GLY B  21     -26.747   6.898  23.183  1.00 35.84           O  
ATOM   3553  N   THR B  22     -24.702   5.965  23.031  1.00 51.61           N  
ATOM   3554  CA  THR B  22     -25.190   4.615  22.774  1.00 52.80           C  
ATOM   3555  C   THR B  22     -24.484   3.606  23.675  1.00 46.87           C  
ATOM   3556  O   THR B  22     -23.274   3.690  23.886  1.00 41.56           O  
ATOM   3557  CB  THR B  22     -24.972   4.203  21.305  1.00 50.09           C  
ATOM   3558  OG1 THR B  22     -23.586   4.348  20.966  1.00 42.96           O  
ATOM   3559  CG2 THR B  22     -25.811   5.065  20.373  1.00 38.89           C  
ATOM   3560  N   GLY B  23     -25.245   2.653  24.201  1.00 36.35           N  
ATOM   3561  CA  GLY B  23     -24.691   1.630  25.068  1.00 35.45           C  
ATOM   3562  C   GLY B  23     -25.555   1.376  26.287  1.00 41.06           C  
ATOM   3563  O   GLY B  23     -26.778   1.506  26.227  1.00 43.35           O  
ATOM   3564  N   VAL B  24     -24.917   1.013  27.395  1.00 43.06           N  
ATOM   3565  CA  VAL B  24     -25.627   0.748  28.642  1.00 42.79           C  
ATOM   3566  C   VAL B  24     -26.185   2.035  29.243  1.00 43.55           C  
ATOM   3567  O   VAL B  24     -25.427   2.947  29.578  1.00 39.73           O  
ATOM   3568  CB  VAL B  24     -24.719   0.058  29.677  1.00 39.08           C  
ATOM   3569  CG1 VAL B  24     -25.439  -0.073  31.010  1.00 42.24           C  
ATOM   3570  CG2 VAL B  24     -24.274  -1.305  29.169  1.00 30.99           C  
ATOM   3571  N   PRO B  25     -27.518   2.110  29.377  1.00 40.70           N  
ATOM   3572  CA  PRO B  25     -28.212   3.293  29.900  1.00 38.29           C  
ATOM   3573  C   PRO B  25     -27.843   3.591  31.350  1.00 38.29           C  
ATOM   3574  O   PRO B  25     -28.187   2.818  32.245  1.00 36.33           O  
ATOM   3575  CB  PRO B  25     -29.691   2.898  29.811  1.00 43.27           C  
ATOM   3576  CG  PRO B  25     -29.741   1.802  28.799  1.00 43.08           C  
ATOM   3577  CD  PRO B  25     -28.462   1.053  28.976  1.00 37.77           C  
ATOM   3578  N   VAL B  26     -27.150   4.703  31.574  1.00 32.98           N  
ATOM   3579  CA  VAL B  26     -26.783   5.116  32.924  1.00 31.91           C  
ATOM   3580  C   VAL B  26     -27.588   6.338  33.351  1.00 32.23           C  
ATOM   3581  O   VAL B  26     -27.330   7.454  32.899  1.00 35.10           O  
ATOM   3582  CB  VAL B  26     -25.281   5.433  33.035  1.00 27.99           C  
ATOM   3583  CG1 VAL B  26     -24.931   5.840  34.458  1.00 29.43           C  
ATOM   3584  CG2 VAL B  26     -24.453   4.234  32.604  1.00 29.70           C  
ATOM   3585  N   VAL B  27     -28.567   6.120  34.222  1.00 34.18           N  
ATOM   3586  CA  VAL B  27     -29.422   7.199  34.701  1.00 30.98           C  
ATOM   3587  C   VAL B  27     -28.740   7.980  35.821  1.00 33.02           C  
ATOM   3588  O   VAL B  27     -28.236   7.396  36.781  1.00 32.74           O  
ATOM   3589  CB  VAL B  27     -30.775   6.660  35.202  1.00 25.75           C  
ATOM   3590  CG1 VAL B  27     -31.678   7.805  35.636  1.00 24.57           C  
ATOM   3591  CG2 VAL B  27     -31.444   5.832  34.119  1.00 27.11           C  
ATOM   3592  N   LEU B  28     -28.723   9.302  35.691  1.00 26.83           N  
ATOM   3593  CA  LEU B  28     -28.099  10.157  36.693  1.00 28.29           C  
ATOM   3594  C   LEU B  28     -29.132  11.030  37.403  1.00 36.18           C  
ATOM   3595  O   LEU B  28     -29.761  11.893  36.790  1.00 32.59           O  
ATOM   3596  CB  LEU B  28     -27.012  11.022  36.054  1.00 34.91           C  
ATOM   3597  CG  LEU B  28     -25.937  10.254  35.282  1.00 32.99           C  
ATOM   3598  CD1 LEU B  28     -24.861  11.196  34.764  1.00 30.93           C  
ATOM   3599  CD2 LEU B  28     -25.329   9.163  36.148  1.00 33.71           C  
ATOM   3600  N   ILE B  29     -29.296  10.797  38.701  1.00 36.93           N  
ATOM   3601  CA  ILE B  29     -30.281  11.517  39.500  1.00 32.95           C  
ATOM   3602  C   ILE B  29     -29.608  12.506  40.450  1.00 37.36           C  
ATOM   3603  O   ILE B  29     -28.861  12.109  41.345  1.00 40.34           O  
ATOM   3604  CB  ILE B  29     -31.152  10.541  40.308  1.00 29.35           C  
ATOM   3605  CG1 ILE B  29     -31.651   9.410  39.407  1.00 27.54           C  
ATOM   3606  CG2 ILE B  29     -32.315  11.275  40.958  1.00 39.00           C  
ATOM   3607  CD1 ILE B  29     -32.502   8.384  40.121  1.00 36.47           C  
ATOM   3608  N   HIS B  30     -29.884  13.792  40.254  1.00 34.03           N  
ATOM   3609  CA  HIS B  30     -29.240  14.852  41.028  1.00 33.62           C  
ATOM   3610  C   HIS B  30     -29.820  15.001  42.430  1.00 36.71           C  
ATOM   3611  O   HIS B  30     -30.695  14.237  42.836  1.00 39.53           O  
ATOM   3612  CB  HIS B  30     -29.341  16.186  40.287  1.00 37.25           C  
ATOM   3613  CG  HIS B  30     -30.742  16.699  40.154  1.00 40.58           C  
ATOM   3614  ND1 HIS B  30     -31.319  17.538  41.083  1.00 35.93           N  
ATOM   3615  CD2 HIS B  30     -31.682  16.488  39.203  1.00 45.54           C  
ATOM   3616  CE1 HIS B  30     -32.553  17.824  40.708  1.00 37.74           C  
ATOM   3617  NE2 HIS B  30     -32.798  17.200  39.571  1.00 37.35           N  
ATOM   3618  N   GLY B  31     -29.327  15.995  43.163  1.00 36.02           N  
ATOM   3619  CA  GLY B  31     -29.786  16.250  44.517  1.00 36.85           C  
ATOM   3620  C   GLY B  31     -30.133  17.706  44.762  1.00 37.70           C  
ATOM   3621  O   GLY B  31     -30.076  18.531  43.850  1.00 41.82           O  
ATOM   3622  N   PHE B  32     -30.497  18.019  46.002  1.00 39.70           N  
ATOM   3623  CA  PHE B  32     -30.862  19.379  46.386  1.00 43.00           C  
ATOM   3624  C   PHE B  32     -29.649  20.302  46.328  1.00 46.49           C  
ATOM   3625  O   PHE B  32     -28.570  19.939  46.796  1.00 52.28           O  
ATOM   3626  CB  PHE B  32     -31.450  19.382  47.802  1.00 47.61           C  
ATOM   3627  CG  PHE B  32     -31.982  20.721  48.247  1.00 46.59           C  
ATOM   3628  CD1 PHE B  32     -31.152  21.646  48.864  1.00 43.88           C  
ATOM   3629  CD2 PHE B  32     -33.316  21.045  48.065  1.00 47.09           C  
ATOM   3630  CE1 PHE B  32     -31.641  22.872  49.278  1.00 35.05           C  
ATOM   3631  CE2 PHE B  32     -33.811  22.269  48.479  1.00 44.63           C  
ATOM   3632  CZ  PHE B  32     -32.972  23.183  49.086  1.00 36.57           C  
ATOM   3633  N   PRO B  33     -29.823  21.502  45.752  1.00 46.34           N  
ATOM   3634  CA  PRO B  33     -31.036  21.943  45.063  1.00 48.37           C  
ATOM   3635  C   PRO B  33     -30.794  22.080  43.562  1.00 50.51           C  
ATOM   3636  O   PRO B  33     -31.515  22.816  42.887  1.00 45.92           O  
ATOM   3637  CB  PRO B  33     -31.257  23.326  45.661  1.00 45.16           C  
ATOM   3638  CG  PRO B  33     -29.851  23.851  45.831  1.00 42.20           C  
ATOM   3639  CD  PRO B  33     -28.950  22.647  46.070  1.00 40.77           C  
ATOM   3640  N   LEU B  34     -29.788  21.376  43.052  1.00 45.54           N  
ATOM   3641  CA  LEU B  34     -29.368  21.521  41.660  1.00 42.98           C  
ATOM   3642  C   LEU B  34     -30.307  20.830  40.672  1.00 43.04           C  
ATOM   3643  O   LEU B  34     -31.500  20.676  40.935  1.00 39.52           O  
ATOM   3644  CB  LEU B  34     -27.939  21.002  41.483  1.00 35.74           C  
ATOM   3645  CG  LEU B  34     -26.874  21.723  42.313  1.00 38.97           C  
ATOM   3646  CD1 LEU B  34     -25.511  21.067  42.144  1.00 37.36           C  
ATOM   3647  CD2 LEU B  34     -26.815  23.197  41.941  1.00 37.03           C  
ATOM   3648  N   SER B  35     -29.759  20.425  39.530  1.00 48.75           N  
ATOM   3649  CA  SER B  35     -30.547  19.785  38.482  1.00 48.56           C  
ATOM   3650  C   SER B  35     -29.730  18.748  37.715  1.00 43.40           C  
ATOM   3651  O   SER B  35     -28.621  18.397  38.115  1.00 41.92           O  
ATOM   3652  CB  SER B  35     -31.098  20.834  37.514  1.00 44.37           C  
ATOM   3653  OG  SER B  35     -30.048  21.522  36.858  1.00 52.87           O  
ATOM   3654  N   GLY B  36     -30.285  18.268  36.606  1.00 38.56           N  
ATOM   3655  CA  GLY B  36     -29.636  17.247  35.804  1.00 42.69           C  
ATOM   3656  C   GLY B  36     -28.359  17.714  35.131  1.00 49.48           C  
ATOM   3657  O   GLY B  36     -27.530  16.899  34.725  1.00 47.93           O  
ATOM   3658  N   HIS B  37     -28.198  19.028  35.011  1.00 51.23           N  
ATOM   3659  CA  HIS B  37     -27.015  19.599  34.375  1.00 44.49           C  
ATOM   3660  C   HIS B  37     -25.826  19.688  35.329  1.00 41.71           C  
ATOM   3661  O   HIS B  37     -24.751  20.148  34.947  1.00 45.44           O  
ATOM   3662  CB  HIS B  37     -27.326  20.979  33.789  1.00 47.70           C  
ATOM   3663  CG  HIS B  37     -28.020  20.929  32.464  1.00 48.50           C  
ATOM   3664  ND1 HIS B  37     -28.547  22.050  31.856  1.00 43.17           N  
ATOM   3665  CD2 HIS B  37     -28.267  19.896  31.625  1.00 48.20           C  
ATOM   3666  CE1 HIS B  37     -29.091  21.707  30.705  1.00 40.39           C  
ATOM   3667  NE2 HIS B  37     -28.936  20.408  30.537  1.00 45.49           N  
ATOM   3668  N   SER B  38     -26.023  19.244  36.566  1.00 44.60           N  
ATOM   3669  CA  SER B  38     -24.951  19.247  37.556  1.00 42.83           C  
ATOM   3670  C   SER B  38     -24.015  18.059  37.347  1.00 47.32           C  
ATOM   3671  O   SER B  38     -22.907  18.026  37.885  1.00 39.03           O  
ATOM   3672  CB  SER B  38     -25.526  19.226  38.973  1.00 34.33           C  
ATOM   3673  OG  SER B  38     -26.319  18.072  39.186  1.00 35.50           O  
ATOM   3674  N   TRP B  39     -24.471  17.089  36.560  1.00 42.24           N  
ATOM   3675  CA  TRP B  39     -23.684  15.898  36.262  1.00 36.19           C  
ATOM   3676  C   TRP B  39     -22.823  16.092  35.018  1.00 42.68           C  
ATOM   3677  O   TRP B  39     -22.280  15.126  34.481  1.00 44.59           O  
ATOM   3678  CB  TRP B  39     -24.603  14.695  36.038  1.00 41.42           C  
ATOM   3679  CG  TRP B  39     -25.331  14.225  37.258  1.00 42.21           C  
ATOM   3680  CD1 TRP B  39     -26.490  14.731  37.766  1.00 42.99           C  
ATOM   3681  CD2 TRP B  39     -24.962  13.134  38.111  1.00 41.53           C  
ATOM   3682  NE1 TRP B  39     -26.861  14.031  38.888  1.00 42.23           N  
ATOM   3683  CE2 TRP B  39     -25.938  13.044  39.121  1.00 38.96           C  
ATOM   3684  CE3 TRP B  39     -23.896  12.228  38.120  1.00 40.89           C  
ATOM   3685  CZ2 TRP B  39     -25.883  12.086  40.131  1.00 38.18           C  
ATOM   3686  CZ3 TRP B  39     -23.843  11.277  39.124  1.00 40.08           C  
ATOM   3687  CH2 TRP B  39     -24.830  11.214  40.115  1.00 37.65           C  
ATOM   3688  N   GLU B  40     -22.698  17.337  34.565  1.00 37.55           N  
ATOM   3689  CA  GLU B  40     -22.041  17.631  33.291  1.00 39.87           C  
ATOM   3690  C   GLU B  40     -20.597  17.128  33.202  1.00 39.31           C  
ATOM   3691  O   GLU B  40     -20.095  16.863  32.109  1.00 36.36           O  
ATOM   3692  CB  GLU B  40     -22.107  19.129  32.975  1.00 31.22           C  
ATOM   3693  CG  GLU B  40     -21.216  20.001  33.842  1.00 29.61           C  
ATOM   3694  CD  GLU B  40     -21.309  21.469  33.475  1.00 31.13           C  
ATOM   3695  OE1 GLU B  40     -20.268  22.158  33.508  1.00 34.99           O  
ATOM   3696  OE2 GLU B  40     -22.424  21.934  33.156  1.00 24.86           O  
ATOM   3697  N   ARG B  41     -19.935  16.990  34.346  1.00 35.69           N  
ATOM   3698  CA  ARG B  41     -18.573  16.469  34.366  1.00 39.67           C  
ATOM   3699  C   ARG B  41     -18.554  14.945  34.309  1.00 44.52           C  
ATOM   3700  O   ARG B  41     -17.610  14.347  33.790  1.00 43.36           O  
ATOM   3701  CB  ARG B  41     -17.807  16.971  35.593  1.00 37.36           C  
ATOM   3702  CG  ARG B  41     -17.121  18.310  35.381  1.00 34.25           C  
ATOM   3703  CD  ARG B  41     -16.131  18.600  36.492  1.00 35.21           C  
ATOM   3704  NE  ARG B  41     -15.230  19.697  36.154  1.00 40.47           N  
ATOM   3705  CZ  ARG B  41     -14.232  20.108  36.929  1.00 54.90           C  
ATOM   3706  NH1 ARG B  41     -14.005  19.513  38.093  1.00 55.86           N  
ATOM   3707  NH2 ARG B  41     -13.458  21.113  36.544  1.00 64.17           N  
ATOM   3708  N   GLN B  42     -19.600  14.321  34.842  1.00 43.02           N  
ATOM   3709  CA  GLN B  42     -19.724  12.869  34.795  1.00 35.69           C  
ATOM   3710  C   GLN B  42     -20.238  12.417  33.434  1.00 35.30           C  
ATOM   3711  O   GLN B  42     -19.831  11.374  32.924  1.00 37.43           O  
ATOM   3712  CB  GLN B  42     -20.650  12.360  35.903  1.00 35.71           C  
ATOM   3713  CG  GLN B  42     -20.026  12.335  37.292  1.00 29.82           C  
ATOM   3714  CD  GLN B  42     -19.847  13.719  37.884  1.00 40.87           C  
ATOM   3715  OE1 GLN B  42     -20.443  14.689  37.418  1.00 47.51           O  
ATOM   3716  NE2 GLN B  42     -19.019  13.817  38.917  1.00 46.52           N  
ATOM   3717  N   SER B  43     -21.130  13.212  32.850  1.00 36.26           N  
ATOM   3718  CA  SER B  43     -21.713  12.892  31.550  1.00 39.95           C  
ATOM   3719  C   SER B  43     -20.658  12.859  30.447  1.00 38.85           C  
ATOM   3720  O   SER B  43     -20.724  12.031  29.540  1.00 39.73           O  
ATOM   3721  CB  SER B  43     -22.815  13.893  31.194  1.00 37.35           C  
ATOM   3722  OG  SER B  43     -23.906  13.797  32.094  1.00 38.32           O  
ATOM   3723  N   ALA B  44     -19.686  13.759  30.531  1.00 34.26           N  
ATOM   3724  CA  ALA B  44     -18.623  13.823  29.536  1.00 35.61           C  
ATOM   3725  C   ALA B  44     -17.702  12.611  29.638  1.00 42.04           C  
ATOM   3726  O   ALA B  44     -17.112  12.181  28.647  1.00 45.12           O  
ATOM   3727  CB  ALA B  44     -17.831  15.110  29.688  1.00 29.90           C  
ATOM   3728  N   ALA B  45     -17.587  12.062  30.843  1.00 38.18           N  
ATOM   3729  CA  ALA B  45     -16.721  10.913  31.080  1.00 38.05           C  
ATOM   3730  C   ALA B  45     -17.394   9.608  30.670  1.00 41.69           C  
ATOM   3731  O   ALA B  45     -16.731   8.674  30.217  1.00 44.85           O  
ATOM   3732  CB  ALA B  45     -16.303  10.858  32.539  1.00 39.62           C  
ATOM   3733  N   LEU B  46     -18.712   9.549  30.832  1.00 36.15           N  
ATOM   3734  CA  LEU B  46     -19.469   8.348  30.499  1.00 39.97           C  
ATOM   3735  C   LEU B  46     -19.706   8.216  28.995  1.00 46.75           C  
ATOM   3736  O   LEU B  46     -19.823   7.107  28.473  1.00 46.85           O  
ATOM   3737  CB  LEU B  46     -20.804   8.326  31.248  1.00 35.48           C  
ATOM   3738  CG  LEU B  46     -20.741   8.321  32.777  1.00 27.22           C  
ATOM   3739  CD1 LEU B  46     -22.131   8.170  33.371  1.00 27.94           C  
ATOM   3740  CD2 LEU B  46     -19.822   7.223  33.277  1.00 31.28           C  
ATOM   3741  N   LEU B  47     -19.776   9.348  28.302  1.00 48.01           N  
ATOM   3742  CA  LEU B  47     -19.981   9.344  26.857  1.00 44.42           C  
ATOM   3743  C   LEU B  47     -18.726   8.897  26.112  1.00 48.17           C  
ATOM   3744  O   LEU B  47     -18.813   8.234  25.078  1.00 50.08           O  
ATOM   3745  CB  LEU B  47     -20.428  10.723  26.367  1.00 38.21           C  
ATOM   3746  CG  LEU B  47     -21.864  11.126  26.709  1.00 34.58           C  
ATOM   3747  CD1 LEU B  47     -22.161  12.536  26.222  1.00 35.32           C  
ATOM   3748  CD2 LEU B  47     -22.850  10.133  26.117  1.00 46.21           C  
ATOM   3749  N   ASP B  48     -17.562   9.264  26.641  1.00 43.17           N  
ATOM   3750  CA  ASP B  48     -16.293   8.864  26.042  1.00 40.46           C  
ATOM   3751  C   ASP B  48     -15.968   7.411  26.367  1.00 50.11           C  
ATOM   3752  O   ASP B  48     -15.288   6.730  25.598  1.00 53.33           O  
ATOM   3753  CB  ASP B  48     -15.157   9.775  26.515  1.00 46.62           C  
ATOM   3754  CG  ASP B  48     -15.255  11.175  25.944  1.00 58.27           C  
ATOM   3755  OD1 ASP B  48     -15.917  11.347  24.899  1.00 54.57           O  
ATOM   3756  OD2 ASP B  48     -14.665  12.104  26.535  1.00 66.63           O  
ATOM   3757  N   ALA B  49     -16.456   6.943  27.510  1.00 41.99           N  
ATOM   3758  CA  ALA B  49     -16.232   5.565  27.928  1.00 40.21           C  
ATOM   3759  C   ALA B  49     -17.035   4.595  27.065  1.00 47.30           C  
ATOM   3760  O   ALA B  49     -16.674   3.425  26.928  1.00 53.89           O  
ATOM   3761  CB  ALA B  49     -16.582   5.393  29.396  1.00 39.15           C  
ATOM   3762  N   GLY B  50     -18.125   5.088  26.484  1.00 42.94           N  
ATOM   3763  CA  GLY B  50     -18.944   4.287  25.593  1.00 40.96           C  
ATOM   3764  C   GLY B  50     -20.294   3.921  26.177  1.00 43.75           C  
ATOM   3765  O   GLY B  50     -20.876   2.897  25.817  1.00 49.40           O  
ATOM   3766  N   TYR B  51     -20.797   4.758  27.079  1.00 39.75           N  
ATOM   3767  CA  TYR B  51     -22.085   4.506  27.716  1.00 39.16           C  
ATOM   3768  C   TYR B  51     -23.187   5.398  27.156  1.00 39.88           C  
ATOM   3769  O   TYR B  51     -22.965   6.177  26.229  1.00 41.35           O  
ATOM   3770  CB  TYR B  51     -21.989   4.699  29.231  1.00 39.71           C  
ATOM   3771  CG  TYR B  51     -21.084   3.709  29.926  1.00 43.24           C  
ATOM   3772  CD1 TYR B  51     -21.517   2.419  30.205  1.00 38.10           C  
ATOM   3773  CD2 TYR B  51     -19.799   4.067  30.313  1.00 43.38           C  
ATOM   3774  CE1 TYR B  51     -20.693   1.511  30.843  1.00 40.50           C  
ATOM   3775  CE2 TYR B  51     -18.968   3.167  30.951  1.00 43.51           C  
ATOM   3776  CZ  TYR B  51     -19.420   1.891  31.214  1.00 54.98           C  
ATOM   3777  OH  TYR B  51     -18.595   0.993  31.849  1.00 71.85           O  
ATOM   3778  N   ARG B  52     -24.377   5.270  27.733  1.00 40.72           N  
ATOM   3779  CA  ARG B  52     -25.523   6.084  27.353  1.00 37.37           C  
ATOM   3780  C   ARG B  52     -26.016   6.863  28.567  1.00 32.81           C  
ATOM   3781  O   ARG B  52     -26.561   6.283  29.506  1.00 36.84           O  
ATOM   3782  CB  ARG B  52     -26.641   5.198  26.804  1.00 35.13           C  
ATOM   3783  CG  ARG B  52     -27.958   5.914  26.566  1.00 36.43           C  
ATOM   3784  CD  ARG B  52     -29.044   4.922  26.181  1.00 44.72           C  
ATOM   3785  NE  ARG B  52     -30.360   5.545  26.086  1.00 32.45           N  
ATOM   3786  CZ  ARG B  52     -31.485   4.876  25.857  1.00 36.06           C  
ATOM   3787  NH1 ARG B  52     -31.454   3.560  25.700  1.00 37.48           N  
ATOM   3788  NH2 ARG B  52     -32.642   5.521  25.786  1.00 40.50           N  
ATOM   3789  N   VAL B  53     -25.817   8.176  28.546  1.00 25.36           N  
ATOM   3790  CA  VAL B  53     -26.154   9.017  29.689  1.00 26.08           C  
ATOM   3791  C   VAL B  53     -27.592   9.527  29.631  1.00 32.49           C  
ATOM   3792  O   VAL B  53     -28.017  10.107  28.631  1.00 31.10           O  
ATOM   3793  CB  VAL B  53     -25.205  10.222  29.797  1.00 27.78           C  
ATOM   3794  CG1 VAL B  53     -25.440  10.962  31.103  1.00 29.21           C  
ATOM   3795  CG2 VAL B  53     -23.759   9.767  29.694  1.00 33.89           C  
ATOM   3796  N   ILE B  54     -28.334   9.306  30.711  1.00 30.88           N  
ATOM   3797  CA  ILE B  54     -29.706   9.786  30.814  1.00 29.34           C  
ATOM   3798  C   ILE B  54     -29.900  10.590  32.096  1.00 29.49           C  
ATOM   3799  O   ILE B  54     -30.039  10.022  33.179  1.00 33.59           O  
ATOM   3800  CB  ILE B  54     -30.717   8.623  30.796  1.00 32.43           C  
ATOM   3801  CG1 ILE B  54     -30.501   7.746  29.562  1.00 39.35           C  
ATOM   3802  CG2 ILE B  54     -32.143   9.152  30.831  1.00 20.82           C  
ATOM   3803  CD1 ILE B  54     -31.456   6.581  29.469  1.00 43.14           C  
ATOM   3804  N   THR B  55     -29.901  11.913  31.970  1.00 26.94           N  
ATOM   3805  CA  THR B  55     -30.114  12.788  33.117  1.00 29.24           C  
ATOM   3806  C   THR B  55     -31.517  13.377  33.073  1.00 29.09           C  
ATOM   3807  O   THR B  55     -32.028  13.685  31.999  1.00 27.11           O  
ATOM   3808  CB  THR B  55     -29.096  13.942  33.146  1.00 28.20           C  
ATOM   3809  OG1 THR B  55     -29.344  14.831  32.050  1.00 28.62           O  
ATOM   3810  CG2 THR B  55     -27.675  13.408  33.051  1.00 30.45           C  
ATOM   3811  N   TYR B  56     -32.138  13.527  34.239  1.00 31.62           N  
ATOM   3812  CA  TYR B  56     -33.465  14.132  34.319  1.00 29.21           C  
ATOM   3813  C   TYR B  56     -33.606  15.023  35.552  1.00 26.99           C  
ATOM   3814  O   TYR B  56     -32.913  14.833  36.550  1.00 29.63           O  
ATOM   3815  CB  TYR B  56     -34.562  13.060  34.292  1.00 25.93           C  
ATOM   3816  CG  TYR B  56     -34.892  12.452  35.638  1.00 31.46           C  
ATOM   3817  CD1 TYR B  56     -34.116  11.431  36.172  1.00 34.55           C  
ATOM   3818  CD2 TYR B  56     -35.991  12.889  36.368  1.00 30.87           C  
ATOM   3819  CE1 TYR B  56     -34.420  10.870  37.401  1.00 36.46           C  
ATOM   3820  CE2 TYR B  56     -36.302  12.335  37.596  1.00 27.95           C  
ATOM   3821  CZ  TYR B  56     -35.515  11.327  38.108  1.00 29.77           C  
ATOM   3822  OH  TYR B  56     -35.824  10.774  39.329  1.00 29.64           O  
ATOM   3823  N   ASP B  57     -34.508  15.997  35.473  1.00 29.71           N  
ATOM   3824  CA  ASP B  57     -34.707  16.949  36.560  1.00 30.55           C  
ATOM   3825  C   ASP B  57     -35.889  16.569  37.448  1.00 30.80           C  
ATOM   3826  O   ASP B  57     -36.984  16.289  36.960  1.00 33.40           O  
ATOM   3827  CB  ASP B  57     -34.898  18.364  36.006  1.00 28.62           C  
ATOM   3828  CG  ASP B  57     -33.652  18.898  35.324  1.00 37.97           C  
ATOM   3829  OD1 ASP B  57     -32.795  18.083  34.922  1.00 37.27           O  
ATOM   3830  OD2 ASP B  57     -33.529  20.134  35.189  1.00 40.92           O  
ATOM   3831  N   ARG B  58     -35.652  16.564  38.756  1.00 29.56           N  
ATOM   3832  CA  ARG B  58     -36.682  16.256  39.742  1.00 30.78           C  
ATOM   3833  C   ARG B  58     -37.774  17.322  39.714  1.00 30.04           C  
ATOM   3834  O   ARG B  58     -37.526  18.457  39.310  1.00 32.55           O  
ATOM   3835  CB  ARG B  58     -36.053  16.179  41.134  1.00 29.61           C  
ATOM   3836  CG  ARG B  58     -36.977  15.692  42.239  1.00 29.22           C  
ATOM   3837  CD  ARG B  58     -36.260  15.649  43.582  1.00 32.07           C  
ATOM   3838  NE  ARG B  58     -35.190  14.654  43.610  1.00 33.24           N  
ATOM   3839  CZ  ARG B  58     -33.903  14.928  43.422  1.00 33.90           C  
ATOM   3840  NH1 ARG B  58     -33.511  16.173  43.191  1.00 29.22           N  
ATOM   3841  NH2 ARG B  58     -33.005  13.953  43.466  1.00 37.58           N  
ATOM   3842  N   ARG B  59     -38.981  16.955  40.138  1.00 29.07           N  
ATOM   3843  CA  ARG B  59     -40.098  17.895  40.148  1.00 31.22           C  
ATOM   3844  C   ARG B  59     -39.831  19.090  41.062  1.00 33.60           C  
ATOM   3845  O   ARG B  59     -39.366  18.937  42.192  1.00 33.54           O  
ATOM   3846  CB  ARG B  59     -41.405  17.196  40.541  1.00 25.51           C  
ATOM   3847  CG  ARG B  59     -41.434  16.647  41.958  1.00 26.11           C  
ATOM   3848  CD  ARG B  59     -42.836  16.213  42.344  1.00 21.78           C  
ATOM   3849  NE  ARG B  59     -43.314  15.117  41.509  1.00 24.29           N  
ATOM   3850  CZ  ARG B  59     -44.563  14.667  41.513  1.00 30.41           C  
ATOM   3851  NH1 ARG B  59     -45.468  15.223  42.307  1.00 30.27           N  
ATOM   3852  NH2 ARG B  59     -44.909  13.663  40.719  1.00 34.68           N  
ATOM   3853  N   GLY B  60     -40.114  20.284  40.554  1.00 37.13           N  
ATOM   3854  CA  GLY B  60     -39.913  21.503  41.313  1.00 33.23           C  
ATOM   3855  C   GLY B  60     -38.485  22.010  41.257  1.00 31.16           C  
ATOM   3856  O   GLY B  60     -38.191  23.110  41.722  1.00 38.46           O  
ATOM   3857  N   PHE B  61     -37.595  21.205  40.686  1.00 30.71           N  
ATOM   3858  CA  PHE B  61     -36.194  21.587  40.553  1.00 32.48           C  
ATOM   3859  C   PHE B  61     -35.770  21.642  39.090  1.00 31.48           C  
ATOM   3860  O   PHE B  61     -36.334  20.952  38.241  1.00 32.53           O  
ATOM   3861  CB  PHE B  61     -35.295  20.617  41.325  1.00 31.91           C  
ATOM   3862  CG  PHE B  61     -35.465  20.688  42.816  1.00 36.76           C  
ATOM   3863  CD1 PHE B  61     -34.728  21.588  43.569  1.00 32.09           C  
ATOM   3864  CD2 PHE B  61     -36.360  19.853  43.466  1.00 33.96           C  
ATOM   3865  CE1 PHE B  61     -34.881  21.656  44.941  1.00 33.04           C  
ATOM   3866  CE2 PHE B  61     -36.518  19.916  44.840  1.00 29.03           C  
ATOM   3867  CZ  PHE B  61     -35.778  20.818  45.577  1.00 30.25           C  
ATOM   3868  N   GLY B  62     -34.775  22.474  38.801  1.00 30.56           N  
ATOM   3869  CA  GLY B  62     -34.237  22.579  37.458  1.00 30.49           C  
ATOM   3870  C   GLY B  62     -35.206  23.156  36.445  1.00 31.75           C  
ATOM   3871  O   GLY B  62     -35.775  24.228  36.653  1.00 31.43           O  
ATOM   3872  N   GLN B  63     -35.395  22.435  35.345  1.00 31.32           N  
ATOM   3873  CA  GLN B  63     -36.192  22.929  34.228  1.00 31.30           C  
ATOM   3874  C   GLN B  63     -37.553  22.236  34.154  1.00 30.55           C  
ATOM   3875  O   GLN B  63     -38.320  22.446  33.213  1.00 30.35           O  
ATOM   3876  CB  GLN B  63     -35.422  22.747  32.915  1.00 27.98           C  
ATOM   3877  CG  GLN B  63     -35.800  23.730  31.815  1.00 31.38           C  
ATOM   3878  CD  GLN B  63     -34.896  23.625  30.600  1.00 29.25           C  
ATOM   3879  OE1 GLN B  63     -33.822  23.025  30.659  1.00 21.47           O  
ATOM   3880  NE2 GLN B  63     -35.329  24.210  29.489  1.00 37.60           N  
ATOM   3881  N   SER B  64     -37.853  21.413  35.154  1.00 26.73           N  
ATOM   3882  CA  SER B  64     -39.133  20.714  35.202  1.00 32.37           C  
ATOM   3883  C   SER B  64     -40.220  21.615  35.775  1.00 32.33           C  
ATOM   3884  O   SER B  64     -39.939  22.719  36.241  1.00 33.44           O  
ATOM   3885  CB  SER B  64     -39.018  19.436  36.035  1.00 31.28           C  
ATOM   3886  OG  SER B  64     -38.070  18.544  35.476  1.00 33.28           O  
ATOM   3887  N   SER B  65     -41.461  21.138  35.737  1.00 28.39           N  
ATOM   3888  CA  SER B  65     -42.582  21.874  36.310  1.00 29.13           C  
ATOM   3889  C   SER B  65     -42.402  22.017  37.817  1.00 38.02           C  
ATOM   3890  O   SER B  65     -41.665  21.249  38.435  1.00 46.43           O  
ATOM   3891  CB  SER B  65     -43.905  21.171  36.002  1.00 34.57           C  
ATOM   3892  OG  SER B  65     -44.148  21.128  34.607  1.00 41.27           O  
ATOM   3893  N   GLN B  66     -43.078  22.997  38.406  1.00 32.87           N  
ATOM   3894  CA  GLN B  66     -42.919  23.276  39.829  1.00 29.59           C  
ATOM   3895  C   GLN B  66     -44.248  23.221  40.576  1.00 35.91           C  
ATOM   3896  O   GLN B  66     -44.789  24.259  40.957  1.00 45.31           O  
ATOM   3897  CB  GLN B  66     -42.265  24.645  40.022  1.00 35.26           C  
ATOM   3898  CG  GLN B  66     -40.947  24.804  39.278  1.00 37.60           C  
ATOM   3899  CD  GLN B  66     -40.544  26.254  39.100  1.00 32.78           C  
ATOM   3900  OE1 GLN B  66     -41.127  27.152  39.707  1.00 32.26           O  
ATOM   3901  NE2 GLN B  66     -39.545  26.489  38.257  1.00 31.33           N  
ATOM   3902  N   PRO B  67     -44.776  22.006  40.794  1.00 35.88           N  
ATOM   3903  CA  PRO B  67     -46.057  21.844  41.487  1.00 40.18           C  
ATOM   3904  C   PRO B  67     -45.911  21.986  42.999  1.00 38.53           C  
ATOM   3905  O   PRO B  67     -44.804  22.195  43.498  1.00 32.91           O  
ATOM   3906  CB  PRO B  67     -46.456  20.413  41.131  1.00 40.67           C  
ATOM   3907  CG  PRO B  67     -45.159  19.705  40.981  1.00 37.24           C  
ATOM   3908  CD  PRO B  67     -44.201  20.709  40.393  1.00 33.76           C  
ATOM   3909  N   THR B  68     -47.025  21.874  43.715  1.00 41.81           N  
ATOM   3910  CA  THR B  68     -47.019  21.979  45.169  1.00 42.18           C  
ATOM   3911  C   THR B  68     -47.397  20.650  45.812  1.00 40.99           C  
ATOM   3912  O   THR B  68     -47.471  20.539  47.035  1.00 42.17           O  
ATOM   3913  CB  THR B  68     -48.001  23.061  45.661  1.00 44.38           C  
ATOM   3914  OG1 THR B  68     -49.323  22.757  45.197  1.00 45.87           O  
ATOM   3915  CG2 THR B  68     -47.589  24.431  45.145  1.00 40.01           C  
ATOM   3916  N   THR B  69     -47.638  19.643  44.979  1.00 38.82           N  
ATOM   3917  CA  THR B  69     -48.077  18.342  45.465  1.00 38.65           C  
ATOM   3918  C   THR B  69     -47.130  17.226  45.039  1.00 38.69           C  
ATOM   3919  O   THR B  69     -46.574  17.255  43.940  1.00 40.89           O  
ATOM   3920  CB  THR B  69     -49.499  18.007  44.967  1.00 44.70           C  
ATOM   3921  OG1 THR B  69     -49.506  17.948  43.534  1.00 44.32           O  
ATOM   3922  CG2 THR B  69     -50.492  19.062  45.431  1.00 45.95           C  
ATOM   3923  N   GLY B  70     -46.950  16.246  45.917  1.00 40.66           N  
ATOM   3924  CA  GLY B  70     -46.153  15.075  45.604  1.00 39.93           C  
ATOM   3925  C   GLY B  70     -44.686  15.204  45.966  1.00 45.22           C  
ATOM   3926  O   GLY B  70     -43.814  14.791  45.201  1.00 45.67           O  
ATOM   3927  N   TYR B  71     -44.409  15.776  47.133  1.00 39.50           N  
ATOM   3928  CA  TYR B  71     -43.034  15.894  47.604  1.00 30.97           C  
ATOM   3929  C   TYR B  71     -42.720  14.874  48.693  1.00 37.33           C  
ATOM   3930  O   TYR B  71     -42.624  15.206  49.874  1.00 36.43           O  
ATOM   3931  CB  TYR B  71     -42.729  17.321  48.062  1.00 32.54           C  
ATOM   3932  CG  TYR B  71     -42.617  18.287  46.908  1.00 28.05           C  
ATOM   3933  CD1 TYR B  71     -41.408  18.477  46.251  1.00 25.05           C  
ATOM   3934  CD2 TYR B  71     -43.724  18.992  46.459  1.00 35.36           C  
ATOM   3935  CE1 TYR B  71     -41.304  19.353  45.186  1.00 29.58           C  
ATOM   3936  CE2 TYR B  71     -43.630  19.869  45.396  1.00 36.02           C  
ATOM   3937  CZ  TYR B  71     -42.419  20.046  44.764  1.00 31.12           C  
ATOM   3938  OH  TYR B  71     -42.329  20.919  43.705  1.00 30.53           O  
ATOM   3939  N   ASP B  72     -42.575  13.624  48.267  1.00 44.40           N  
ATOM   3940  CA  ASP B  72     -42.205  12.521  49.140  1.00 43.85           C  
ATOM   3941  C   ASP B  72     -41.594  11.432  48.268  1.00 43.35           C  
ATOM   3942  O   ASP B  72     -41.836  11.393  47.061  1.00 40.09           O  
ATOM   3943  CB  ASP B  72     -43.428  11.985  49.881  1.00 44.08           C  
ATOM   3944  CG  ASP B  72     -44.505  11.488  48.941  1.00 42.86           C  
ATOM   3945  OD1 ASP B  72     -44.556  10.266  48.687  1.00 40.53           O  
ATOM   3946  OD2 ASP B  72     -45.298  12.320  48.452  1.00 40.05           O  
ATOM   3947  N   TYR B  73     -40.806  10.550  48.871  1.00 43.79           N  
ATOM   3948  CA  TYR B  73     -40.051   9.568  48.097  1.00 39.51           C  
ATOM   3949  C   TYR B  73     -40.898   8.488  47.428  1.00 45.58           C  
ATOM   3950  O   TYR B  73     -40.450   7.848  46.477  1.00 47.27           O  
ATOM   3951  CB  TYR B  73     -38.933   8.948  48.935  1.00 38.80           C  
ATOM   3952  CG  TYR B  73     -37.660   9.754  48.880  1.00 40.23           C  
ATOM   3953  CD1 TYR B  73     -36.877   9.762  47.734  1.00 35.19           C  
ATOM   3954  CD2 TYR B  73     -37.248  10.518  49.962  1.00 40.93           C  
ATOM   3955  CE1 TYR B  73     -35.718  10.501  47.669  1.00 31.80           C  
ATOM   3956  CE2 TYR B  73     -36.086  11.260  49.906  1.00 41.29           C  
ATOM   3957  CZ  TYR B  73     -35.326  11.246  48.757  1.00 37.33           C  
ATOM   3958  OH  TYR B  73     -34.169  11.981  48.695  1.00 41.77           O  
ATOM   3959  N   ASP B  74     -42.116   8.288  47.918  1.00 52.60           N  
ATOM   3960  CA  ASP B  74     -43.039   7.373  47.260  1.00 50.60           C  
ATOM   3961  C   ASP B  74     -43.488   7.975  45.934  1.00 45.15           C  
ATOM   3962  O   ASP B  74     -43.735   7.257  44.965  1.00 49.21           O  
ATOM   3963  CB  ASP B  74     -44.246   7.077  48.152  1.00 59.87           C  
ATOM   3964  CG  ASP B  74     -43.879   6.264  49.378  1.00 64.68           C  
ATOM   3965  OD1 ASP B  74     -43.926   5.018  49.300  1.00 62.51           O  
ATOM   3966  OD2 ASP B  74     -43.542   6.869  50.418  1.00 60.40           O  
ATOM   3967  N   THR B  75     -43.581   9.301  45.900  1.00 46.98           N  
ATOM   3968  CA  THR B  75     -43.966  10.018  44.692  1.00 43.14           C  
ATOM   3969  C   THR B  75     -42.763  10.213  43.774  1.00 47.00           C  
ATOM   3970  O   THR B  75     -42.882  10.127  42.552  1.00 46.37           O  
ATOM   3971  CB  THR B  75     -44.579  11.392  45.024  1.00 37.93           C  
ATOM   3972  OG1 THR B  75     -45.619  11.232  45.996  1.00 42.92           O  
ATOM   3973  CG2 THR B  75     -45.158  12.035  43.774  1.00 41.21           C  
ATOM   3974  N   PHE B  76     -41.604  10.475  44.374  1.00 48.04           N  
ATOM   3975  CA  PHE B  76     -40.365  10.645  43.621  1.00 42.13           C  
ATOM   3976  C   PHE B  76     -39.988   9.366  42.881  1.00 42.48           C  
ATOM   3977  O   PHE B  76     -39.425   9.414  41.787  1.00 45.22           O  
ATOM   3978  CB  PHE B  76     -39.224  11.066  44.550  1.00 40.09           C  
ATOM   3979  CG  PHE B  76     -39.347  12.471  45.068  1.00 36.49           C  
ATOM   3980  CD1 PHE B  76     -39.872  13.475  44.272  1.00 34.68           C  
ATOM   3981  CD2 PHE B  76     -38.939  12.787  46.353  1.00 34.73           C  
ATOM   3982  CE1 PHE B  76     -39.986  14.768  44.746  1.00 28.93           C  
ATOM   3983  CE2 PHE B  76     -39.052  14.078  46.833  1.00 30.74           C  
ATOM   3984  CZ  PHE B  76     -39.576  15.069  46.029  1.00 27.35           C  
ATOM   3985  N   ALA B  77     -40.300   8.224  43.486  1.00 42.09           N  
ATOM   3986  CA  ALA B  77     -40.011   6.931  42.878  1.00 45.78           C  
ATOM   3987  C   ALA B  77     -41.035   6.595  41.800  1.00 47.69           C  
ATOM   3988  O   ALA B  77     -40.739   5.858  40.859  1.00 45.82           O  
ATOM   3989  CB  ALA B  77     -39.973   5.840  43.937  1.00 42.91           C  
ATOM   3990  N   ALA B  78     -42.241   7.136  41.946  1.00 42.53           N  
ATOM   3991  CA  ALA B  78     -43.295   6.938  40.957  1.00 37.45           C  
ATOM   3992  C   ALA B  78     -42.940   7.645  39.654  1.00 45.83           C  
ATOM   3993  O   ALA B  78     -43.254   7.160  38.567  1.00 46.96           O  
ATOM   3994  CB  ALA B  78     -44.627   7.436  41.490  1.00 30.01           C  
ATOM   3995  N   ASP B  79     -42.282   8.795  39.773  1.00 48.31           N  
ATOM   3996  CA  ASP B  79     -41.811   9.535  38.609  1.00 40.37           C  
ATOM   3997  C   ASP B  79     -40.670   8.783  37.933  1.00 42.85           C  
ATOM   3998  O   ASP B  79     -40.646   8.645  36.711  1.00 44.09           O  
ATOM   3999  CB  ASP B  79     -41.342  10.936  39.009  1.00 40.98           C  
ATOM   4000  CG  ASP B  79     -42.443  11.761  39.649  1.00 42.59           C  
ATOM   4001  OD1 ASP B  79     -43.629  11.516  39.343  1.00 39.74           O  
ATOM   4002  OD2 ASP B  79     -42.120  12.657  40.457  1.00 37.40           O  
ATOM   4003  N   LEU B  80     -39.729   8.301  38.741  1.00 44.07           N  
ATOM   4004  CA  LEU B  80     -38.581   7.554  38.238  1.00 38.02           C  
ATOM   4005  C   LEU B  80     -39.025   6.304  37.491  1.00 39.06           C  
ATOM   4006  O   LEU B  80     -38.450   5.948  36.463  1.00 35.39           O  
ATOM   4007  CB  LEU B  80     -37.643   7.171  39.385  1.00 37.84           C  
ATOM   4008  CG  LEU B  80     -36.439   6.297  39.018  1.00 38.05           C  
ATOM   4009  CD1 LEU B  80     -35.592   6.963  37.944  1.00 30.89           C  
ATOM   4010  CD2 LEU B  80     -35.599   5.987  40.249  1.00 35.57           C  
ATOM   4011  N   ASN B  81     -40.056   5.647  38.014  1.00 39.14           N  
ATOM   4012  CA  ASN B  81     -40.601   4.453  37.384  1.00 40.12           C  
ATOM   4013  C   ASN B  81     -41.221   4.769  36.028  1.00 41.60           C  
ATOM   4014  O   ASN B  81     -41.060   4.013  35.070  1.00 43.68           O  
ATOM   4015  CB  ASN B  81     -41.637   3.793  38.294  1.00 38.94           C  
ATOM   4016  CG  ASN B  81     -42.155   2.483  37.734  1.00 34.77           C  
ATOM   4017  OD1 ASN B  81     -41.413   1.724  37.111  1.00 40.56           O  
ATOM   4018  ND2 ASN B  81     -43.437   2.214  37.947  1.00 32.20           N  
ATOM   4019  N   THR B  82     -41.925   5.895  35.955  1.00 36.16           N  
ATOM   4020  CA  THR B  82     -42.566   6.322  34.715  1.00 41.62           C  
ATOM   4021  C   THR B  82     -41.530   6.661  33.645  1.00 44.91           C  
ATOM   4022  O   THR B  82     -41.699   6.318  32.475  1.00 45.47           O  
ATOM   4023  CB  THR B  82     -43.498   7.529  34.946  1.00 40.04           C  
ATOM   4024  OG1 THR B  82     -44.540   7.162  35.860  1.00 42.35           O  
ATOM   4025  CG2 THR B  82     -44.123   7.987  33.637  1.00 29.32           C  
ATOM   4026  N   VAL B  83     -40.454   7.328  34.055  1.00 48.22           N  
ATOM   4027  CA  VAL B  83     -39.362   7.660  33.146  1.00 43.45           C  
ATOM   4028  C   VAL B  83     -38.694   6.392  32.616  1.00 43.84           C  
ATOM   4029  O   VAL B  83     -38.407   6.281  31.423  1.00 46.67           O  
ATOM   4030  CB  VAL B  83     -38.305   8.553  33.832  1.00 33.02           C  
ATOM   4031  CG1 VAL B  83     -37.108   8.768  32.919  1.00 29.60           C  
ATOM   4032  CG2 VAL B  83     -38.916   9.886  34.232  1.00 31.97           C  
ATOM   4033  N   LEU B  84     -38.461   5.435  33.509  1.00 41.49           N  
ATOM   4034  CA  LEU B  84     -37.834   4.170  33.138  1.00 40.79           C  
ATOM   4035  C   LEU B  84     -38.718   3.336  32.213  1.00 44.54           C  
ATOM   4036  O   LEU B  84     -38.219   2.644  31.326  1.00 50.04           O  
ATOM   4037  CB  LEU B  84     -37.473   3.365  34.388  1.00 37.68           C  
ATOM   4038  CG  LEU B  84     -36.313   3.911  35.222  1.00 45.14           C  
ATOM   4039  CD1 LEU B  84     -36.235   3.204  36.563  1.00 36.88           C  
ATOM   4040  CD2 LEU B  84     -35.000   3.774  34.467  1.00 39.32           C  
ATOM   4041  N   GLU B  85     -40.029   3.407  32.423  1.00 39.02           N  
ATOM   4042  CA  GLU B  85     -40.974   2.646  31.611  1.00 44.55           C  
ATOM   4043  C   GLU B  85     -41.248   3.309  30.262  1.00 45.48           C  
ATOM   4044  O   GLU B  85     -41.389   2.628  29.246  1.00 46.93           O  
ATOM   4045  CB  GLU B  85     -42.285   2.425  32.370  1.00 49.47           C  
ATOM   4046  CG  GLU B  85     -42.192   1.403  33.494  1.00 57.96           C  
ATOM   4047  CD  GLU B  85     -41.978  -0.012  32.987  1.00 68.91           C  
ATOM   4048  OE1 GLU B  85     -42.311  -0.285  31.814  1.00 65.95           O  
ATOM   4049  OE2 GLU B  85     -41.474  -0.853  33.763  1.00 65.57           O  
ATOM   4050  N   THR B  86     -41.327   4.636  30.259  1.00 47.01           N  
ATOM   4051  CA  THR B  86     -41.575   5.387  29.032  1.00 50.33           C  
ATOM   4052  C   THR B  86     -40.425   5.207  28.045  1.00 51.31           C  
ATOM   4053  O   THR B  86     -40.645   5.017  26.848  1.00 55.60           O  
ATOM   4054  CB  THR B  86     -41.782   6.889  29.318  1.00 43.90           C  
ATOM   4055  OG1 THR B  86     -42.906   7.060  30.190  1.00 29.78           O  
ATOM   4056  CG2 THR B  86     -42.030   7.654  28.027  1.00 42.49           C  
ATOM   4057  N   LEU B  87     -39.200   5.260  28.556  1.00 48.77           N  
ATOM   4058  CA  LEU B  87     -38.016   5.055  27.729  1.00 48.68           C  
ATOM   4059  C   LEU B  87     -37.810   3.576  27.418  1.00 56.07           C  
ATOM   4060  O   LEU B  87     -37.057   3.229  26.506  1.00 63.63           O  
ATOM   4061  CB  LEU B  87     -36.768   5.624  28.412  1.00 47.05           C  
ATOM   4062  CG  LEU B  87     -36.430   7.098  28.171  1.00 47.75           C  
ATOM   4063  CD1 LEU B  87     -37.499   8.014  28.740  1.00 45.93           C  
ATOM   4064  CD2 LEU B  87     -35.067   7.437  28.755  1.00 45.38           C  
ATOM   4065  N   ASP B  88     -38.488   2.720  28.179  1.00 50.85           N  
ATOM   4066  CA  ASP B  88     -38.378   1.268  28.035  1.00 50.28           C  
ATOM   4067  C   ASP B  88     -36.921   0.817  28.110  1.00 61.95           C  
ATOM   4068  O   ASP B  88     -36.392   0.214  27.176  1.00 60.02           O  
ATOM   4069  CB  ASP B  88     -39.033   0.795  26.733  1.00 52.40           C  
ATOM   4070  CG  ASP B  88     -39.187  -0.714  26.670  1.00 55.72           C  
ATOM   4071  OD1 ASP B  88     -39.262  -1.350  27.743  1.00 59.61           O  
ATOM   4072  OD2 ASP B  88     -39.234  -1.263  25.549  1.00 45.54           O  
ATOM   4073  N   LEU B  89     -36.278   1.126  29.231  1.00 64.20           N  
ATOM   4074  CA  LEU B  89     -34.868   0.808  29.418  1.00 66.25           C  
ATOM   4075  C   LEU B  89     -34.680  -0.604  29.953  1.00 64.95           C  
ATOM   4076  O   LEU B  89     -35.542  -1.135  30.653  1.00 60.51           O  
ATOM   4077  CB  LEU B  89     -34.220   1.810  30.374  1.00 58.82           C  
ATOM   4078  CG  LEU B  89     -34.285   3.281  29.967  1.00 51.75           C  
ATOM   4079  CD1 LEU B  89     -33.673   4.152  31.049  1.00 52.45           C  
ATOM   4080  CD2 LEU B  89     -33.586   3.500  28.635  1.00 51.32           C  
ATOM   4081  N   GLN B  90     -33.545  -1.207  29.614  1.00 64.98           N  
ATOM   4082  CA  GLN B  90     -33.182  -2.523  30.124  1.00 62.97           C  
ATOM   4083  C   GLN B  90     -31.691  -2.562  30.436  1.00 61.48           C  
ATOM   4084  O   GLN B  90     -30.891  -1.931  29.741  1.00 62.57           O  
ATOM   4085  CB  GLN B  90     -33.553  -3.616  29.120  1.00 67.18           C  
ATOM   4086  CG  GLN B  90     -35.050  -3.854  28.991  1.00 73.93           C  
ATOM   4087  CD  GLN B  90     -35.396  -4.832  27.889  1.00 84.42           C  
ATOM   4088  OE1 GLN B  90     -34.533  -5.245  27.114  1.00 81.34           O  
ATOM   4089  NE2 GLN B  90     -36.667  -5.210  27.812  1.00 90.95           N  
ATOM   4090  N   ASP B  91     -31.330  -3.302  31.482  1.00 52.55           N  
ATOM   4091  CA  ASP B  91     -29.951  -3.374  31.961  1.00 46.21           C  
ATOM   4092  C   ASP B  91     -29.414  -1.985  32.291  1.00 47.76           C  
ATOM   4093  O   ASP B  91     -28.281  -1.650  31.949  1.00 54.19           O  
ATOM   4094  CB  ASP B  91     -29.047  -4.066  30.935  1.00 52.98           C  
ATOM   4095  CG  ASP B  91     -29.568  -5.429  30.523  1.00 68.29           C  
ATOM   4096  OD1 ASP B  91     -30.215  -6.097  31.357  1.00 80.73           O  
ATOM   4097  OD2 ASP B  91     -29.332  -5.831  29.364  1.00 67.72           O  
ATOM   4098  N   ALA B  92     -30.239  -1.184  32.959  1.00 53.70           N  
ATOM   4099  CA  ALA B  92     -29.891   0.201  33.264  1.00 47.78           C  
ATOM   4100  C   ALA B  92     -29.216   0.348  34.624  1.00 42.51           C  
ATOM   4101  O   ALA B  92     -29.590  -0.318  35.590  1.00 41.13           O  
ATOM   4102  CB  ALA B  92     -31.128   1.086  33.188  1.00 48.32           C  
ATOM   4103  N   VAL B  93     -28.223   1.230  34.689  1.00 39.42           N  
ATOM   4104  CA  VAL B  93     -27.511   1.500  35.932  1.00 36.52           C  
ATOM   4105  C   VAL B  93     -28.013   2.793  36.569  1.00 38.16           C  
ATOM   4106  O   VAL B  93     -28.009   3.848  35.936  1.00 38.61           O  
ATOM   4107  CB  VAL B  93     -25.993   1.611  35.700  1.00 37.78           C  
ATOM   4108  CG1 VAL B  93     -25.273   1.885  37.011  1.00 35.95           C  
ATOM   4109  CG2 VAL B  93     -25.463   0.342  35.050  1.00 44.17           C  
ATOM   4110  N   LEU B  94     -28.445   2.703  37.824  1.00 36.35           N  
ATOM   4111  CA  LEU B  94     -28.971   3.862  38.536  1.00 30.44           C  
ATOM   4112  C   LEU B  94     -27.924   4.499  39.443  1.00 38.01           C  
ATOM   4113  O   LEU B  94     -27.463   3.885  40.404  1.00 42.46           O  
ATOM   4114  CB  LEU B  94     -30.200   3.476  39.360  1.00 32.40           C  
ATOM   4115  CG  LEU B  94     -31.407   2.946  38.587  1.00 31.68           C  
ATOM   4116  CD1 LEU B  94     -32.605   2.805  39.512  1.00 31.90           C  
ATOM   4117  CD2 LEU B  94     -31.732   3.853  37.412  1.00 28.79           C  
ATOM   4118  N   VAL B  95     -27.556   5.737  39.132  1.00 37.08           N  
ATOM   4119  CA  VAL B  95     -26.615   6.486  39.953  1.00 29.27           C  
ATOM   4120  C   VAL B  95     -27.321   7.696  40.554  1.00 30.37           C  
ATOM   4121  O   VAL B  95     -28.023   8.423  39.852  1.00 37.03           O  
ATOM   4122  CB  VAL B  95     -25.406   6.960  39.129  1.00 31.96           C  
ATOM   4123  CG1 VAL B  95     -24.367   7.605  40.033  1.00 39.38           C  
ATOM   4124  CG2 VAL B  95     -24.800   5.796  38.363  1.00 28.53           C  
ATOM   4125  N   GLY B  96     -27.141   7.907  41.854  1.00 30.41           N  
ATOM   4126  CA  GLY B  96     -27.788   9.013  42.537  1.00 38.78           C  
ATOM   4127  C   GLY B  96     -26.821   9.928  43.265  1.00 38.76           C  
ATOM   4128  O   GLY B  96     -25.652   9.592  43.451  1.00 41.44           O  
ATOM   4129  N   PHE B  97     -27.315  11.092  43.675  1.00 36.96           N  
ATOM   4130  CA  PHE B  97     -26.514  12.045  44.436  1.00 39.78           C  
ATOM   4131  C   PHE B  97     -27.366  12.765  45.475  1.00 38.45           C  
ATOM   4132  O   PHE B  97     -28.398  13.347  45.141  1.00 38.63           O  
ATOM   4133  CB  PHE B  97     -25.851  13.064  43.507  1.00 40.40           C  
ATOM   4134  CG  PHE B  97     -25.169  14.191  44.233  1.00 40.43           C  
ATOM   4135  CD1 PHE B  97     -23.922  14.007  44.808  1.00 44.52           C  
ATOM   4136  CD2 PHE B  97     -25.773  15.434  44.337  1.00 39.06           C  
ATOM   4137  CE1 PHE B  97     -23.292  15.041  45.476  1.00 38.37           C  
ATOM   4138  CE2 PHE B  97     -25.149  16.470  45.004  1.00 38.34           C  
ATOM   4139  CZ  PHE B  97     -23.907  16.273  45.574  1.00 36.93           C  
ATOM   4140  N   SER B  98     -26.917  12.724  46.728  1.00 39.20           N  
ATOM   4141  CA  SER B  98     -27.619  13.356  47.844  1.00 37.69           C  
ATOM   4142  C   SER B  98     -29.082  12.935  47.899  1.00 38.66           C  
ATOM   4143  O   SER B  98     -29.401  11.794  48.233  1.00 42.56           O  
ATOM   4144  CB  SER B  98     -27.510  14.882  47.763  1.00 44.11           C  
ATOM   4145  OG  SER B  98     -28.224  15.505  48.818  1.00 35.50           O  
ATOM   4146  N   MET B  99     -29.963  13.865  47.547  1.00 40.79           N  
ATOM   4147  CA  MET B  99     -31.398  13.614  47.531  1.00 40.09           C  
ATOM   4148  C   MET B  99     -31.764  12.620  46.427  1.00 37.05           C  
ATOM   4149  O   MET B  99     -32.857  12.053  46.424  1.00 39.18           O  
ATOM   4150  CB  MET B  99     -32.156  14.935  47.352  1.00 42.10           C  
ATOM   4151  CG  MET B  99     -33.640  14.872  47.674  1.00 33.58           C  
ATOM   4152  SD  MET B  99     -34.394  16.500  47.847  1.00 36.86           S  
ATOM   4153  CE  MET B  99     -33.969  17.238  46.272  1.00 34.01           C  
ATOM   4154  N   GLY B 100     -30.838  12.405  45.497  1.00 36.58           N  
ATOM   4155  CA  GLY B 100     -31.053  11.486  44.395  1.00 40.42           C  
ATOM   4156  C   GLY B 100     -30.739  10.039  44.726  1.00 43.10           C  
ATOM   4157  O   GLY B 100     -31.070   9.135  43.959  1.00 43.28           O  
ATOM   4158  N   THR B 101     -30.098   9.815  45.868  1.00 38.06           N  
ATOM   4159  CA  THR B 101     -29.782   8.461  46.303  1.00 38.41           C  
ATOM   4160  C   THR B 101     -30.990   7.809  46.965  1.00 43.30           C  
ATOM   4161  O   THR B 101     -31.038   6.589  47.126  1.00 48.37           O  
ATOM   4162  CB  THR B 101     -28.598   8.438  47.285  1.00 35.28           C  
ATOM   4163  OG1 THR B 101     -28.914   9.230  48.437  1.00 38.10           O  
ATOM   4164  CG2 THR B 101     -27.349   8.989  46.622  1.00 33.37           C  
ATOM   4165  N   GLY B 102     -31.964   8.629  47.344  1.00 36.16           N  
ATOM   4166  CA  GLY B 102     -33.164   8.139  47.995  1.00 36.87           C  
ATOM   4167  C   GLY B 102     -34.174   7.584  47.011  1.00 39.61           C  
ATOM   4168  O   GLY B 102     -34.976   6.715  47.354  1.00 37.10           O  
ATOM   4169  N   GLU B 103     -34.136   8.088  45.782  1.00 45.19           N  
ATOM   4170  CA  GLU B 103     -35.046   7.631  44.739  1.00 47.34           C  
ATOM   4171  C   GLU B 103     -34.578   6.303  44.154  1.00 46.05           C  
ATOM   4172  O   GLU B 103     -35.371   5.545  43.597  1.00 45.36           O  
ATOM   4173  CB  GLU B 103     -35.163   8.678  43.630  1.00 40.32           C  
ATOM   4174  CG  GLU B 103     -35.530  10.065  44.125  1.00 40.18           C  
ATOM   4175  CD  GLU B 103     -35.696  11.060  42.996  1.00 42.72           C  
ATOM   4176  OE1 GLU B 103     -36.155  10.656  41.908  1.00 47.14           O  
ATOM   4177  OE2 GLU B 103     -35.362  12.246  43.197  1.00 36.77           O  
ATOM   4178  N   VAL B 104     -33.284   6.030  44.285  1.00 47.41           N  
ATOM   4179  CA  VAL B 104     -32.709   4.789  43.781  1.00 46.23           C  
ATOM   4180  C   VAL B 104     -33.104   3.608  44.666  1.00 48.23           C  
ATOM   4181  O   VAL B 104     -33.463   2.541  44.168  1.00 53.13           O  
ATOM   4182  CB  VAL B 104     -31.172   4.877  43.684  1.00 32.25           C  
ATOM   4183  CG1 VAL B 104     -30.589   3.557  43.210  1.00 34.91           C  
ATOM   4184  CG2 VAL B 104     -30.765   6.003  42.748  1.00 32.86           C  
ATOM   4185  N   ALA B 105     -33.048   3.811  45.978  1.00 45.68           N  
ATOM   4186  CA  ALA B 105     -33.366   2.753  46.932  1.00 47.84           C  
ATOM   4187  C   ALA B 105     -34.870   2.523  47.073  1.00 50.70           C  
ATOM   4188  O   ALA B 105     -35.310   1.406  47.344  1.00 49.19           O  
ATOM   4189  CB  ALA B 105     -32.746   3.057  48.288  1.00 45.58           C  
ATOM   4190  N   ARG B 106     -35.655   3.580  46.891  1.00 46.37           N  
ATOM   4191  CA  ARG B 106     -37.104   3.484  47.040  1.00 41.20           C  
ATOM   4192  C   ARG B 106     -37.753   2.807  45.834  1.00 46.60           C  
ATOM   4193  O   ARG B 106     -38.691   2.022  45.985  1.00 51.57           O  
ATOM   4194  CB  ARG B 106     -37.719   4.866  47.279  1.00 45.78           C  
ATOM   4195  CG  ARG B 106     -39.218   4.844  47.546  1.00 43.62           C  
ATOM   4196  CD  ARG B 106     -39.564   3.923  48.709  1.00 53.13           C  
ATOM   4197  NE  ARG B 106     -39.001   4.386  49.975  1.00 52.94           N  
ATOM   4198  CZ  ARG B 106     -39.669   5.107  50.870  1.00 51.43           C  
ATOM   4199  NH1 ARG B 106     -40.929   5.451  50.640  1.00 56.29           N  
ATOM   4200  NH2 ARG B 106     -39.079   5.485  51.996  1.00 49.01           N  
ATOM   4201  N   TYR B 107     -37.253   3.112  44.641  1.00 43.85           N  
ATOM   4202  CA  TYR B 107     -37.750   2.478  43.423  1.00 45.70           C  
ATOM   4203  C   TYR B 107     -37.394   0.997  43.405  1.00 50.84           C  
ATOM   4204  O   TYR B 107     -38.203   0.156  43.014  1.00 49.57           O  
ATOM   4205  CB  TYR B 107     -37.172   3.157  42.179  1.00 38.95           C  
ATOM   4206  CG  TYR B 107     -37.355   2.351  40.910  1.00 35.75           C  
ATOM   4207  CD1 TYR B 107     -36.339   1.534  40.427  1.00 32.64           C  
ATOM   4208  CD2 TYR B 107     -38.546   2.400  40.201  1.00 48.54           C  
ATOM   4209  CE1 TYR B 107     -36.506   0.792  39.272  1.00 40.77           C  
ATOM   4210  CE2 TYR B 107     -38.722   1.663  39.044  1.00 51.72           C  
ATOM   4211  CZ  TYR B 107     -37.700   0.860  38.585  1.00 40.44           C  
ATOM   4212  OH  TYR B 107     -37.875   0.127  37.433  1.00 25.65           O  
ATOM   4213  N   VAL B 108     -36.173   0.692  43.831  1.00 51.47           N  
ATOM   4214  CA  VAL B 108     -35.653  -0.669  43.800  1.00 50.97           C  
ATOM   4215  C   VAL B 108     -36.375  -1.571  44.803  1.00 53.04           C  
ATOM   4216  O   VAL B 108     -36.291  -2.799  44.724  1.00 51.18           O  
ATOM   4217  CB  VAL B 108     -34.127  -0.682  44.069  1.00 41.63           C  
ATOM   4218  CG1 VAL B 108     -33.832  -0.928  45.544  1.00 40.85           C  
ATOM   4219  CG2 VAL B 108     -33.439  -1.718  43.204  1.00 42.52           C  
ATOM   4220  N   SER B 109     -37.099  -0.952  45.731  1.00 44.57           N  
ATOM   4221  CA  SER B 109     -37.768  -1.678  46.804  1.00 43.39           C  
ATOM   4222  C   SER B 109     -39.287  -1.645  46.679  1.00 43.86           C  
ATOM   4223  O   SER B 109     -40.000  -1.944  47.637  1.00 43.33           O  
ATOM   4224  CB  SER B 109     -37.355  -1.103  48.160  1.00 44.05           C  
ATOM   4225  OG  SER B 109     -38.151  -1.634  49.205  1.00 52.48           O  
ATOM   4226  N   SER B 110     -39.782  -1.283  45.500  1.00 43.24           N  
ATOM   4227  CA  SER B 110     -41.222  -1.175  45.296  1.00 44.18           C  
ATOM   4228  C   SER B 110     -41.648  -1.575  43.888  1.00 44.57           C  
ATOM   4229  O   SER B 110     -42.792  -1.975  43.670  1.00 53.89           O  
ATOM   4230  CB  SER B 110     -41.702   0.248  45.599  1.00 44.60           C  
ATOM   4231  OG  SER B 110     -41.492   0.583  46.960  1.00 39.89           O  
ATOM   4232  N   TYR B 111     -40.729  -1.470  42.934  1.00 42.98           N  
ATOM   4233  CA  TYR B 111     -41.060  -1.742  41.540  1.00 52.27           C  
ATOM   4234  C   TYR B 111     -40.198  -2.849  40.934  1.00 50.89           C  
ATOM   4235  O   TYR B 111     -40.443  -3.290  39.811  1.00 54.73           O  
ATOM   4236  CB  TYR B 111     -40.954  -0.463  40.704  1.00 50.17           C  
ATOM   4237  CG  TYR B 111     -41.824   0.673  41.203  1.00 44.08           C  
ATOM   4238  CD1 TYR B 111     -41.321   1.630  42.075  1.00 43.99           C  
ATOM   4239  CD2 TYR B 111     -43.149   0.787  40.802  1.00 47.63           C  
ATOM   4240  CE1 TYR B 111     -42.111   2.669  42.533  1.00 46.05           C  
ATOM   4241  CE2 TYR B 111     -43.949   1.823  41.254  1.00 45.17           C  
ATOM   4242  CZ  TYR B 111     -43.424   2.761  42.120  1.00 43.71           C  
ATOM   4243  OH  TYR B 111     -44.214   3.793  42.574  1.00 28.36           O  
ATOM   4244  N   GLY B 112     -39.193  -3.295  41.681  1.00 47.81           N  
ATOM   4245  CA  GLY B 112     -38.348  -4.391  41.240  1.00 62.51           C  
ATOM   4246  C   GLY B 112     -37.089  -3.953  40.514  1.00 61.44           C  
ATOM   4247  O   GLY B 112     -36.859  -2.761  40.309  1.00 57.13           O  
ATOM   4248  N   THR B 113     -36.271  -4.927  40.125  1.00 59.60           N  
ATOM   4249  CA  THR B 113     -35.010  -4.650  39.444  1.00 58.09           C  
ATOM   4250  C   THR B 113     -34.967  -5.312  38.070  1.00 60.05           C  
ATOM   4251  O   THR B 113     -33.921  -5.803  37.642  1.00 52.91           O  
ATOM   4252  CB  THR B 113     -33.807  -5.154  40.261  1.00 50.67           C  
ATOM   4253  OG1 THR B 113     -33.639  -6.562  40.051  1.00 53.10           O  
ATOM   4254  CG2 THR B 113     -34.018  -4.889  41.740  1.00 50.08           C  
ATOM   4255  N   ALA B 114     -36.106  -5.324  37.384  1.00 62.12           N  
ATOM   4256  CA  ALA B 114     -36.204  -5.951  36.070  1.00 47.46           C  
ATOM   4257  C   ALA B 114     -35.413  -5.180  35.018  1.00 48.38           C  
ATOM   4258  O   ALA B 114     -34.804  -5.772  34.127  1.00 49.74           O  
ATOM   4259  CB  ALA B 114     -37.661  -6.077  35.652  1.00 31.01           C  
ATOM   4260  N   ARG B 115     -35.424  -3.857  35.130  1.00 48.80           N  
ATOM   4261  CA  ARG B 115     -34.738  -3.000  34.173  1.00 49.76           C  
ATOM   4262  C   ARG B 115     -33.381  -2.555  34.704  1.00 51.48           C  
ATOM   4263  O   ARG B 115     -32.666  -1.796  34.049  1.00 52.89           O  
ATOM   4264  CB  ARG B 115     -35.593  -1.772  33.857  1.00 48.89           C  
ATOM   4265  CG  ARG B 115     -36.992  -2.101  33.368  1.00 48.46           C  
ATOM   4266  CD  ARG B 115     -37.762  -0.838  33.028  1.00 50.47           C  
ATOM   4267  NE  ARG B 115     -39.035  -1.135  32.378  1.00 47.58           N  
ATOM   4268  CZ  ARG B 115     -39.175  -1.333  31.071  1.00 54.62           C  
ATOM   4269  NH1 ARG B 115     -38.118  -1.270  30.273  1.00 53.61           N  
ATOM   4270  NH2 ARG B 115     -40.371  -1.597  30.563  1.00 61.12           N  
ATOM   4271  N   ILE B 116     -33.030  -3.036  35.892  1.00 50.12           N  
ATOM   4272  CA  ILE B 116     -31.814  -2.598  36.566  1.00 44.47           C  
ATOM   4273  C   ILE B 116     -30.699  -3.634  36.457  1.00 52.12           C  
ATOM   4274  O   ILE B 116     -30.931  -4.833  36.619  1.00 57.62           O  
ATOM   4275  CB  ILE B 116     -32.084  -2.295  38.055  1.00 42.79           C  
ATOM   4276  CG1 ILE B 116     -33.343  -1.437  38.203  1.00 43.77           C  
ATOM   4277  CG2 ILE B 116     -30.883  -1.614  38.695  1.00 43.87           C  
ATOM   4278  CD1 ILE B 116     -33.283  -0.126  37.449  1.00 42.68           C  
ATOM   4279  N   ALA B 117     -29.488  -3.161  36.175  1.00 45.31           N  
ATOM   4280  CA  ALA B 117     -28.317  -4.027  36.120  1.00 45.09           C
[truncated: 475,795 more chars]
