# Supplementary material for: A new benchmark illustrates that integration of geometric constraints inferred from enzyme reaction chemistry can increase enzyme active site modeling accuracy
Source: PLoS One. 2019 Apr 4;14(4):e0214126. doi: 10.1371/journal.pone.0214126 (PMC6448891; doi:10.1371/journal.pone.0214126)
Supplement: S1 Files — (GZ) [file pone.0214126.s008.gz › benchmark-lite/templates/3ia2/3vdx.pdb.clean2]

HEADER    DE NOVO PROTEIN                         06-JAN-12   3VDX              
TITLE     STRUCTURE OF A 16 NM PROTEIN CAGE DESIGNED BY FUSING SYMMETRIC        
TITLE    2 OLIGOMERIC DOMAINS                                                   
COMPND    MOL_ID: 1;                                                            
COMPND   2 MOLECULE: DESIGNED 16NM TETRAHEDRAL PROTEIN CAGE CONTAINING NON-HAEM 
COMPND   3 BROMOPEROXIDASE BPO-A2 AND MATRIX PROTEIN 1;                         
COMPND   4 CHAIN: A, B, C;                                                      
COMPND   5 SYNONYM: BPO2, BROMIDE PEROXIDASE, M1;                               
COMPND   6 EC: 1.11.1.-;                                                        
COMPND   7 ENGINEERED: YES                                                      
SOURCE    MOL_ID: 1;                                                            
SOURCE   2 ORGANISM_SCIENTIFIC: STREPTOMYCES AUREOFACIENS, INFLUENZA A VIRUS;   
SOURCE   3 ORGANISM_TAXID: 1894, 211044;                                        
SOURCE   4 STRAIN: A/PUERTO RICO/8/1934 H1N1;                                   
SOURCE   5 GENE: BPOA2, BROMOPEROXIDASE A2, M, M1 MATRIX;                       
SOURCE   6 EXPRESSION_SYSTEM: ESCHERICHIA COLI;                                 
SOURCE   7 EXPRESSION_SYSTEM_TAXID: 469008;                                     
SOURCE   8 EXPRESSION_SYSTEM_STRAIN: BL21(DE3);                                 
SOURCE   9 EXPRESSION_SYSTEM_VECTOR_TYPE: PLASMID;                              
SOURCE  10 EXPRESSION_SYSTEM_PLASMID: PET22B                                    
KEYWDS    PROTEIN DESIGN, BIONANOTECHNOLOGY, PROTEIN ASSEMBLY, SYMMETRY,        
KEYWDS   2 BIOMATERIALS, DE NOVO PROTEIN                                        
EXPDTA    X-RAY DIFFRACTION                                                     
AUTHOR    Y.-T.LAI,D.CASCIO,T.O.YEATES                                          
REVDAT   1   20-JUN-12 3VDX    0                                                
JRNL        AUTH   Y.T.LAI,D.CASCIO,T.O.YEATES                                  
JRNL        TITL   STRUCTURE OF A 16-NM CAGE DESIGNED BY USING PROTEIN          
JRNL        TITL 2 OLIGOMERS.                                                   
JRNL        REF    SCIENCE                       V. 336  1129 2012              
JRNL        REFN                   ISSN 0036-8075                               
JRNL        PMID   22654051                                                     
JRNL        DOI    10.1126/SCIENCE.1219351                                      
REMARK   2                                                                      
REMARK   2 RESOLUTION.    3.00 ANGSTROMS.                                       
REMARK   3                                                                      
REMARK   3 REFINEMENT.                                                          
REMARK   3   PROGRAM     : PHENIX (PHENIX.REFINE: 1.7.3_928)                    
REMARK   3   AUTHORS     : PAUL ADAMS,PAVEL AFONINE,VICENT CHEN,IAN             
REMARK   3               : DAVIS,KRESHNA GOPAL,RALF GROSSE-                     
REMARK   3               : KUNSTLEVE,LI-WEI HUNG,ROBERT IMMORMINO,              
REMARK   3               : TOM IOERGER,AIRLIE MCCOY,ERIK MCKEE,NIGEL            
REMARK   3               : MORIARTY,REETAL PAI,RANDY READ,JANE                  
REMARK   3               : RICHARDSON,DAVID RICHARDSON,TOD ROMO,JIM             
REMARK   3               : SACCHETTINI,NICHOLAS SAUTER,JACOB SMITH,             
REMARK   3               : LAURENT STORONI,TOM TERWILLIGER,PETER                
REMARK   3               : ZWART                                                
REMARK   3                                                                      
REMARK   3    REFINEMENT TARGET : ML                                            
REMARK   3                                                                      
REMARK   3  DATA USED IN REFINEMENT.                                            
REMARK   3   RESOLUTION RANGE HIGH (ANGSTROMS) : 3.00                           
REMARK   3   RESOLUTION RANGE LOW  (ANGSTROMS) : 19.73                          
REMARK   3   MIN(FOBS/SIGMA_FOBS)              : 1.990                          
REMARK   3   COMPLETENESS FOR RANGE        (%) : 68.6                           
REMARK   3   NUMBER OF REFLECTIONS             : 22131                          
REMARK   3                                                                      
REMARK   3  FIT TO DATA USED IN REFINEMENT.                                     
REMARK   3   R VALUE     (WORKING + TEST SET) : 0.231                           
REMARK   3   R VALUE            (WORKING SET) : 0.229                           
REMARK   3   FREE R VALUE                     : 0.281                           
REMARK   3   FREE R VALUE TEST SET SIZE   (%) : 5.120                           
REMARK   3   FREE R VALUE TEST SET COUNT      : 1133                            
REMARK   3                                                                      
REMARK   3  FIT TO DATA USED IN REFINEMENT (IN BINS).                           
REMARK   3   BIN  RESOLUTION RANGE  COMPL.    NWORK NFREE   RWORK  RFREE        
REMARK   3     1 19.7287 -  5.9562    1.00     3983   204  0.2096 0.2370        
REMARK   3     2  5.9562 -  4.7493    1.00     3843   203  0.2195 0.2619        
REMARK   3     3  4.7493 -  4.1554    1.00     3809   218  0.1917 0.2729        
REMARK   3     4  4.1554 -  3.7783    0.73     2775   146  0.2432 0.3188        
REMARK   3     5  3.7783 -  3.5091    0.61     2300   126  0.2726 0.3273        
REMARK   3     6  3.5091 -  3.3033    0.41     1525    90  0.2952 0.3196        
REMARK   3     7  3.3033 -  3.1385    0.47     1797    87  0.2878 0.3217        
REMARK   3     8  3.1385 -  3.0020    0.26      966    59  0.2753 0.3658        
REMARK   3                                                                      
REMARK   3  BULK SOLVENT MODELLING.                                             
REMARK   3   METHOD USED        : FLAT BULK SOLVENT MODEL                       
REMARK   3   SOLVENT RADIUS     : 1.10                                          
REMARK   3   SHRINKAGE RADIUS   : 0.86                                          
REMARK   3   K_SOL              : 0.28                                          
REMARK   3   B_SOL              : 0.00                                          
REMARK   3                                                                      
REMARK   3  ERROR ESTIMATES.                                                    
REMARK   3   COORDINATE ERROR (MAXIMUM-LIKELIHOOD BASED)     : 0.390            
REMARK   3   PHASE ERROR (DEGREES, MAXIMUM-LIKELIHOOD BASED) : 27.750           
REMARK   3                                                                      
REMARK   3  B VALUES.                                                           
REMARK   3   FROM WILSON PLOT           (A**2) : 38.56                          
REMARK   3   MEAN B VALUE      (OVERALL, A**2) : 54.14                          
REMARK   3   OVERALL ANISOTROPIC B VALUE.                                       
REMARK   3    B11 (A**2) : -7.64830                                             
REMARK   3    B22 (A**2) : -7.64470                                             
REMARK   3    B33 (A**2) : -5.12960                                             
REMARK   3    B12 (A**2) : -0.00000                                             
REMARK   3    B13 (A**2) : -0.00000                                             
REMARK   3    B23 (A**2) : -0.00000                                             
REMARK   3                                                                      
REMARK   3  TWINNING INFORMATION.                                               
REMARK   3   FRACTION: NULL                                                     
REMARK   3   OPERATOR: NULL                                                     
REMARK   3                                                                      
REMARK   3  DEVIATIONS FROM IDEAL VALUES.                                       
REMARK   3                 RMSD          COUNT                                  
REMARK   3   BOND      :  0.002          10380                                  
REMARK   3   ANGLE     :  0.555          14127                                  
REMARK   3   CHIRALITY :  0.040           1599                                  
REMARK   3   PLANARITY :  0.003           1836                                  
REMARK   3   DIHEDRAL  : 11.692           3684                                  
REMARK   3                                                                      
REMARK   3  TLS DETAILS                                                         
REMARK   3   NUMBER OF TLS GROUPS  : NULL                                       
REMARK   3                                                                      
REMARK   3  NCS DETAILS                                                         
REMARK   3   NUMBER OF NCS GROUPS : NULL                                        
REMARK   3                                                                      
REMARK   3  OTHER REFINEMENT REMARKS: NULL                                      
REMARK   4                                                                      
REMARK   4 3VDX COMPLIES WITH FORMAT V. 3.30, 13-JUL-11                         
REMARK 100                                                                      
REMARK 100 THIS ENTRY HAS BEEN PROCESSED BY RCSB ON 11-JAN-12.                  
REMARK 100 THE RCSB ID CODE IS RCSB069923.                                      
REMARK 200                                                                      
REMARK 200 EXPERIMENTAL DETAILS                                                 
REMARK 200  EXPERIMENT TYPE                : X-RAY DIFFRACTION                  
REMARK 200  DATE OF DATA COLLECTION        : 25-NOV-11                          
REMARK 200  TEMPERATURE           (KELVIN) : 100                                
REMARK 200  PH                             : 10.3                               
REMARK 200  NUMBER OF CRYSTALS USED        : 1                                  
REMARK 200                                                                      
REMARK 200  SYNCHROTRON              (Y/N) : N                                  
REMARK 200  RADIATION SOURCE               : ROTATING ANODE                     
REMARK 200  BEAMLINE                       : NULL                               
REMARK 200  X-RAY GENERATOR MODEL          : NULL                               
REMARK 200  MONOCHROMATIC OR LAUE    (M/L) : M                                  
REMARK 200  WAVELENGTH OR RANGE        (A) : 1.5418                             
REMARK 200  MONOCHROMATOR                  : VARIMAX HR                         
REMARK 200  OPTICS                         : NULL                               
REMARK 200                                                                      
REMARK 200  DETECTOR TYPE                  : IMAGE PLATE                        
REMARK 200  DETECTOR MANUFACTURER          : RIGAKU RAXIS HTC                   
REMARK 200  INTENSITY-INTEGRATION SOFTWARE : XDS                                
REMARK 200  DATA SCALING SOFTWARE          : XSCALE                             
REMARK 200                                                                      
REMARK 200  NUMBER OF UNIQUE REFLECTIONS   : 22135                              
REMARK 200  RESOLUTION RANGE HIGH      (A) : 3.000                              
REMARK 200  RESOLUTION RANGE LOW       (A) : 19.730                             
REMARK 200  REJECTION CRITERIA  (SIGMA(I)) : -3.000                             
REMARK 200                                                                      
REMARK 200 OVERALL.                                                             
REMARK 200  COMPLETENESS FOR RANGE     (%) : 68.3                               
REMARK 200  DATA REDUNDANCY                : 4.950                              
REMARK 200  R MERGE                    (I) : 0.20600                            
REMARK 200  R SYM                      (I) : NULL                               
REMARK 200  <I/SIGMA(I)> FOR THE DATA SET  : 7.9000                             
REMARK 200                                                                      
REMARK 200 IN THE HIGHEST RESOLUTION SHELL.                                     
REMARK 200  HIGHEST RESOLUTION SHELL, RANGE HIGH (A) : 3.00                     
REMARK 200  HIGHEST RESOLUTION SHELL, RANGE LOW  (A) : 3.08                     
REMARK 200  COMPLETENESS FOR SHELL     (%) : 20.4                               
REMARK 200  DATA REDUNDANCY IN SHELL       : NULL                               
REMARK 200  R MERGE FOR SHELL          (I) : 0.66900                            
REMARK 200  R SYM FOR SHELL            (I) : NULL                               
REMARK 200  <I/SIGMA(I)> FOR SHELL         : 2.910                              
REMARK 200                                                                      
REMARK 200 DIFFRACTION PROTOCOL: SINGLE WAVELENGTH                              
REMARK 200 METHOD USED TO DETERMINE THE STRUCTURE: MOLECULAR REPLACEMENT        
REMARK 200 SOFTWARE USED: PHASER                                                
REMARK 200 STARTING MODEL: PDB ENTRIES 1BRO, 1AA7                               
REMARK 200                                                                      
REMARK 200 REMARK: NULL                                                         
REMARK 280                                                                      
REMARK 280 CRYSTAL                                                              
REMARK 280 SOLVENT CONTENT, VS   (%): 53.59                                     
REMARK 280 MATTHEWS COEFFICIENT, VM (ANGSTROMS**3/DA): 2.65                     
REMARK 280                                                                      
REMARK 280 CRYSTALLIZATION CONDITIONS: 1.2M NAH2PO4, 0.8M K2HPO4, 0.1M CAPS,    
REMARK 280  PH 10.3, VAPOR DIFFUSION, HANGING DROP, TEMPERATURE 298K            
REMARK 290                                                                      
REMARK 290 CRYSTALLOGRAPHIC SYMMETRY                                            
REMARK 290 SYMMETRY OPERATORS FOR SPACE GROUP: I 2 2 2                          
REMARK 290                                                                      
REMARK 290      SYMOP   SYMMETRY                                                
REMARK 290     NNNMMM   OPERATOR                                                
REMARK 290       1555   X,Y,Z                                                   
REMARK 290       2555   -X,-Y,Z                                                 
REMARK 290       3555   -X,Y,-Z                                                 
REMARK 290       4555   X,-Y,-Z                                                 
REMARK 290       5555   X+1/2,Y+1/2,Z+1/2                                       
REMARK 290       6555   -X+1/2,-Y+1/2,Z+1/2                                     
REMARK 290       7555   -X+1/2,Y+1/2,-Z+1/2                                     
REMARK 290       8555   X+1/2,-Y+1/2,-Z+1/2                                     
REMARK 290                                                                      
REMARK 290     WHERE NNN -> OPERATOR NUMBER                                     
REMARK 290           MMM -> TRANSLATION VECTOR                                  
REMARK 290                                                                      
REMARK 290 CRYSTALLOGRAPHIC SYMMETRY TRANSFORMATIONS                            
REMARK 290 THE FOLLOWING TRANSFORMATIONS OPERATE ON THE ATOM/HETATM             
REMARK 290 RECORDS IN THIS ENTRY TO PRODUCE CRYSTALLOGRAPHICALLY                
REMARK 290 RELATED MOLECULES.                                                   
REMARK 290   SMTRY1   1  1.000000  0.000000  0.000000        0.00000            
REMARK 290   SMTRY2   1  0.000000  1.000000  0.000000        0.00000            
REMARK 290   SMTRY3   1  0.000000  0.000000  1.000000        0.00000            
REMARK 290   SMTRY1   2 -1.000000  0.000000  0.000000        0.00000            
REMARK 290   SMTRY2   2  0.000000 -1.000000  0.000000        0.00000            
REMARK 290   SMTRY3   2  0.000000  0.000000  1.000000        0.00000            
REMARK 290   SMTRY1   3 -1.000000  0.000000  0.000000        0.00000            
REMARK 290   SMTRY2   3  0.000000  1.000000  0.000000        0.00000            
REMARK 290   SMTRY3   3  0.000000  0.000000 -1.000000        0.00000            
REMARK 290   SMTRY1   4  1.000000  0.000000  0.000000        0.00000            
REMARK 290   SMTRY2   4  0.000000 -1.000000  0.000000        0.00000            
REMARK 290   SMTRY3   4  0.000000  0.000000 -1.000000        0.00000            
REMARK 290   SMTRY1   5  1.000000  0.000000  0.000000       61.29500            
REMARK 290   SMTRY2   5  0.000000  1.000000  0.000000       63.85500            
REMARK 290   SMTRY3   5  0.000000  0.000000  1.000000      102.11000            
REMARK 290   SMTRY1   6 -1.000000  0.000000  0.000000       61.29500            
REMARK 290   SMTRY2   6  0.000000 -1.000000  0.000000       63.85500            
REMARK 290   SMTRY3   6  0.000000  0.000000  1.000000      102.11000            
REMARK 290   SMTRY1   7 -1.000000  0.000000  0.000000       61.29500            
REMARK 290   SMTRY2   7  0.000000  1.000000  0.000000       63.85500            
REMARK 290   SMTRY3   7  0.000000  0.000000 -1.000000      102.11000            
REMARK 290   SMTRY1   8  1.000000  0.000000  0.000000       61.29500            
REMARK 290   SMTRY2   8  0.000000 -1.000000  0.000000       63.85500            
REMARK 290   SMTRY3   8  0.000000  0.000000 -1.000000      102.11000            
REMARK 290                                                                      
REMARK 290 REMARK: NULL                                                         
REMARK 300                                                                      
REMARK 300 BIOMOLECULE: 1                                                       
REMARK 300 SEE REMARK 350 FOR THE AUTHOR PROVIDED AND/OR PROGRAM                
REMARK 300 GENERATED ASSEMBLY INFORMATION FOR THE STRUCTURE IN                  
REMARK 300 THIS ENTRY. THE REMARK MAY ALSO PROVIDE INFORMATION ON               
REMARK 300 BURIED SURFACE AREA.                                                 
REMARK 350                                                                      
REMARK 350 COORDINATES FOR A COMPLETE MULTIMER REPRESENTING THE KNOWN           
REMARK 350 BIOLOGICALLY SIGNIFICANT OLIGOMERIZATION STATE OF THE                
REMARK 350 MOLECULE CAN BE GENERATED BY APPLYING BIOMT TRANSFORMATIONS          
REMARK 350 GIVEN BELOW.  BOTH NON-CRYSTALLOGRAPHIC AND                          
REMARK 350 CRYSTALLOGRAPHIC OPERATIONS ARE GIVEN.                               
REMARK 350                                                                      
REMARK 350 BIOMOLECULE: 1                                                       
REMARK 350 AUTHOR DETERMINED BIOLOGICAL UNIT: DODECAMERIC                       
REMARK 350 SOFTWARE DETERMINED QUATERNARY STRUCTURE: DODECAMERIC                
REMARK 350 SOFTWARE USED: PISA                                                  
REMARK 350 TOTAL BURIED SURFACE AREA: 40820 ANGSTROM**2                         
REMARK 350 SURFACE AREA OF THE COMPLEX: 184730 ANGSTROM**2                      
REMARK 350 CHANGE IN SOLVENT FREE ENERGY: -100.0 KCAL/MOL                       
REMARK 350 APPLY THE FOLLOWING TO CHAINS: A, B, C                               
REMARK 350   BIOMT1   1  1.000000  0.000000  0.000000        0.00000            
REMARK 350   BIOMT2   1  0.000000  1.000000  0.000000        0.00000            
REMARK 350   BIOMT3   1  0.000000  0.000000  1.000000        0.00000            
REMARK 350   BIOMT1   2 -1.000000  0.000000  0.000000     -122.59000            
REMARK 350   BIOMT2   2  0.000000 -1.000000  0.000000        0.00000            
REMARK 350   BIOMT3   2  0.000000  0.000000  1.000000        0.00000            
REMARK 350   BIOMT1   3 -1.000000  0.000000  0.000000     -122.59000            
REMARK 350   BIOMT2   3  0.000000  1.000000  0.000000        0.00000            
REMARK 350   BIOMT3   3  0.000000  0.000000 -1.000000        0.00000            
REMARK 350   BIOMT1   4  1.000000  0.000000  0.000000        0.00000            
REMARK 350   BIOMT2   4  0.000000 -1.000000  0.000000        0.00000            
REMARK 350   BIOMT3   4  0.000000  0.000000 -1.000000        0.00000            
REMARK 465                                                                      
REMARK 465 MISSING RESIDUES                                                     
REMARK 465 THE FOLLOWING RESIDUES WERE NOT LOCATED IN THE                       
REMARK 465 EXPERIMENT. (M=MODEL NUMBER; RES=RESIDUE NAME; C=CHAIN               
REMARK 465 IDENTIFIER; SSSEQ=SEQUENCE NUMBER; I=INSERTION CODE.)                
REMARK 465                                                                      
REMARK 465   M RES C SSSEQI                                                     
REMARK 465     MET A     0                                                      
REMARK 465     ASP A   439                                                      
REMARK 465     SER A   440                                                      
REMARK 465     GLN A   441                                                      
REMARK 465     HIS A   442                                                      
REMARK 465     ARG A   443                                                      
REMARK 465     SER A   444                                                      
REMARK 465     HIS A   445                                                      
REMARK 465     ARG A   446                                                      
REMARK 465     GLN A   447                                                      
REMARK 465     LEU A   448                                                      
REMARK 465     GLU A   449                                                      
REMARK 465     HIS A   450                                                      
REMARK 465     HIS A   451                                                      
REMARK 465     HIS A   452                                                      
REMARK 465     HIS A   453                                                      
REMARK 465     HIS A   454                                                      
REMARK 465     HIS A   455                                                      
REMARK 465     MET B     0                                                      
REMARK 465     ASP B   439                                                      
REMARK 465     SER B   440                                                      
REMARK 465     GLN B   441                                                      
REMARK 465     HIS B   442                                                      
REMARK 465     ARG B   443                                                      
REMARK 465     SER B   444                                                      
REMARK 465     HIS B   445                                                      
REMARK 465     ARG B   446                                                      
REMARK 465     GLN B   447                                                      
REMARK 465     LEU B   448                                                      
REMARK 465     GLU B   449                                                      
REMARK 465     HIS B   450                                                      
REMARK 465     HIS B   451                                                      
REMARK 465     HIS B   452                                                      
REMARK 465     HIS B   453                                                      
REMARK 465     HIS B   454                                                      
REMARK 465     HIS B   455                                                      
REMARK 465     MET C     0                                                      
REMARK 465     ASP C   439                                                      
REMARK 465     SER C   440                                                      
REMARK 465     GLN C   441                                                      
REMARK 465     HIS C   442                                                      
REMARK 465     ARG C   443                                                      
REMARK 465     SER C   444                                                      
REMARK 465     HIS C   445                                                      
REMARK 465     ARG C   446                                                      
REMARK 465     GLN C   447                                                      
REMARK 465     LEU C   448                                                      
REMARK 465     GLU C   449                                                      
REMARK 465     HIS C   450                                                      
REMARK 465     HIS C   451                                                      
REMARK 465     HIS C   452                                                      
REMARK 465     HIS C   453                                                      
REMARK 465     HIS C   454                                                      
REMARK 465     HIS C   455                                                      
REMARK 500                                                                      
REMARK 500 GEOMETRY AND STEREOCHEMISTRY                                         
REMARK 500 SUBTOPIC: TORSION ANGLES                                             
REMARK 500                                                                      
REMARK 500 TORSION ANGLES OUTSIDE THE EXPECTED RAMACHANDRAN REGIONS:            
REMARK 500 (M=MODEL NUMBER; RES=RESIDUE NAME; C=CHAIN IDENTIFIER;               
REMARK 500 SSEQ=SEQUENCE NUMBER; I=INSERTION CODE).                             
REMARK 500                                                                      
REMARK 500 STANDARD TABLE:                                                      
REMARK 500 FORMAT:(10X,I3,1X,A3,1X,A1,I4,A1,4X,F7.2,3X,F7.2)                    
REMARK 500                                                                      
REMARK 500 EXPECTED VALUES: GJ KLEYWEGT AND TA JONES (1996). PHI/PSI-           
REMARK 500 CHOLOGY: RAMACHANDRAN REVISITED. STRUCTURE 4, 1395 - 1400            
REMARK 500                                                                      
REMARK 500  M RES CSSEQI        PSI       PHI                                   
REMARK 500    ASN A   9     -115.74     57.06                                   
REMARK 500    LEU A  34     -155.14    -82.67                                   
REMARK 500    SER A  98     -107.09     53.85                                   
REMARK 500    GLU A 172      -29.50   -140.87                                   
REMARK 500    THR A 176      -72.49   -140.55                                   
REMARK 500    TYR A 206       48.82    -91.42                                   
REMARK 500    THR A 236      -79.88   -131.63                                   
REMARK 500    PRO A 256     -145.19    -76.86                                   
REMARK 500    LEU A 357     -157.54   -128.55                                   
REMARK 500    ASN A 370      -49.13     69.90                                   
REMARK 500    ALA A 420       74.06     56.39                                   
REMARK 500    ASN B   9     -121.40     55.81                                   
REMARK 500    LEU B  34     -152.62    -76.14                                   
REMARK 500    TYR B  71       73.89   -103.90                                   
REMARK 500    SER B  98     -107.99     51.87                                   
REMARK 500    SER B 110      -24.55   -145.68                                   
REMARK 500    THR B 132     -168.69   -115.42                                   
REMARK 500    ASN B 169       71.93     53.30                                   
REMARK 500    GLU B 172      -36.29   -130.18                                   
REMARK 500    THR B 176      -81.27   -118.97                                   
REMARK 500    TYR B 206       38.90    -89.37                                   
REMARK 500    THR B 236      -86.45   -120.25                                   
REMARK 500    GLU B 248      109.38    -59.23                                   
REMARK 500    HIS B 263       48.62    -97.49                                   
REMARK 500    LEU B 286      -47.46   -130.96                                   
REMARK 500    SER B 353       88.93    -67.53                                   
REMARK 500    ARG B 355       -2.72     63.78                                   
REMARK 500    LEU B 357     -159.16   -144.45                                   
REMARK 500    ARG B 360      158.28    -43.40                                   
REMARK 500    ASN B 368      -71.87    -64.47                                   
REMARK 500    ILE B 390      -62.02   -126.62                                   
REMARK 500    ASN B 416       14.90    -64.08                                   
REMARK 500    THR B 422     -155.68    -90.81                                   
REMARK 500    ASN C   9     -113.69     52.42                                   
REMARK 500    PRO C  33       65.04   -118.38                                   
REMARK 500    LEU C  34     -164.10   -105.99                                   
REMARK 500    SER C  98     -110.82     52.70                                   
REMARK 500    THR C 176      -67.52   -135.52                                   
REMARK 500    TYR C 206       55.94    -90.24                                   
REMARK 500    THR C 236      -83.52   -128.95                                   
REMARK 500    PRO C 256     -158.06    -79.65                                   
REMARK 500    HIS C 263       58.18   -109.66                                   
REMARK 500    SER C 353       60.24   -109.98                                   
REMARK 500    ARG C 355       -8.85     68.76                                   
REMARK 500    ASN C 370      -33.98     67.77                                   
REMARK 500    MET C 418      -74.09   -101.90                                   
REMARK 500                                                                      
REMARK 500 REMARK: NULL                                                         
REMARK 900                                                                      
REMARK 900 RELATED ENTRIES                                                      
REMARK 900 RELATED ID: 4D9J   RELATED DB: PDB                                   
DBREF  3VDX A    0   277  UNP    P29715   BPOA2_STRAU      1    278             
DBREF  3VDX A  286   447  UNP    P03485   M1_I34A1         3    164             
DBREF  3VDX B    0   277  UNP    P29715   BPOA2_STRAU      1    278             
DBREF  3VDX B  286   447  UNP    P03485   M1_I34A1         3    164             
DBREF  3VDX C    0   277  UNP    P29715   BPOA2_STRAU      1    278             
DBREF  3VDX C  286   447  UNP    P03485   M1_I34A1         3    164             
SEQADV 3VDX VAL A   24  UNP  P29715    GLN    25 CONFLICT                       
SEQADV 3VDX ALA A  118  UNP  P29715    LYS   119 CONFLICT                       
SEQADV 3VDX ALA A  278  UNP  P29715              LINKER                         
SEQADV 3VDX LEU A  279  UNP  P29715              LINKER                         
SEQADV 3VDX GLU A  280  UNP  P29715              LINKER                         
SEQADV 3VDX ALA A  281  UNP  P29715              LINKER                         
SEQADV 3VDX GLN A  282  UNP  P29715              LINKER                         
SEQADV 3VDX LYS A  283  UNP  P29715              LINKER                         
SEQADV 3VDX GLN A  284  UNP  P29715              LINKER                         
SEQADV 3VDX LYS A  285  UNP  P29715              LINKER                         
SEQADV 3VDX LEU A  448  UNP  P03485              EXPRESSION TAG                 
SEQADV 3VDX GLU A  449  UNP  P03485              EXPRESSION TAG                 
SEQADV 3VDX HIS A  450  UNP  P03485              EXPRESSION TAG                 
SEQADV 3VDX HIS A  451  UNP  P03485              EXPRESSION TAG                 
SEQADV 3VDX HIS A  452  UNP  P03485              EXPRESSION TAG                 
SEQADV 3VDX HIS A  453  UNP  P03485              EXPRESSION TAG                 
SEQADV 3VDX HIS A  454  UNP  P03485              EXPRESSION TAG                 
SEQADV 3VDX HIS A  455  UNP  P03485              EXPRESSION TAG                 
SEQADV 3VDX VAL B   24  UNP  P29715    GLN    25 CONFLICT                       
SEQADV 3VDX ALA B  118  UNP  P29715    LYS   119 CONFLICT                       
SEQADV 3VDX ALA B  278  UNP  P29715              LINKER                         
SEQADV 3VDX LEU B  279  UNP  P29715              LINKER                         
SEQADV 3VDX GLU B  280  UNP  P29715              LINKER                         
SEQADV 3VDX ALA B  281  UNP  P29715              LINKER                         
SEQADV 3VDX GLN B  282  UNP  P29715              LINKER                         
SEQADV 3VDX LYS B  283  UNP  P29715              LINKER                         
SEQADV 3VDX GLN B  284  UNP  P29715              LINKER                         
SEQADV 3VDX LYS B  285  UNP  P29715              LINKER                         
SEQADV 3VDX LEU B  448  UNP  P03485              EXPRESSION TAG                 
SEQADV 3VDX GLU B  449  UNP  P03485              EXPRESSION TAG                 
SEQADV 3VDX HIS B  450  UNP  P03485              EXPRESSION TAG                 
SEQADV 3VDX HIS B  451  UNP  P03485              EXPRESSION TAG                 
SEQADV 3VDX HIS B  452  UNP  P03485              EXPRESSION TAG                 
SEQADV 3VDX HIS B  453  UNP  P03485              EXPRESSION TAG                 
SEQADV 3VDX HIS B  454  UNP  P03485              EXPRESSION TAG                 
SEQADV 3VDX HIS B  455  UNP  P03485              EXPRESSION TAG                 
SEQADV 3VDX VAL C   24  UNP  P29715    GLN    25 CONFLICT                       
SEQADV 3VDX ALA C  118  UNP  P29715    LYS   119 CONFLICT                       
SEQADV 3VDX ALA C  278  UNP  P29715              LINKER                         
SEQADV 3VDX LEU C  279  UNP  P29715              LINKER                         
SEQADV 3VDX GLU C  280  UNP  P29715              LINKER                         
SEQADV 3VDX ALA C  281  UNP  P29715              LINKER                         
SEQADV 3VDX GLN C  282  UNP  P29715              LINKER                         
SEQADV 3VDX LYS C  283  UNP  P29715              LINKER                         
SEQADV 3VDX GLN C  284  UNP  P29715              LINKER                         
SEQADV 3VDX LYS C  285  UNP  P29715              LINKER                         
SEQADV 3VDX LEU C  448  UNP  P03485              EXPRESSION TAG                 
SEQADV 3VDX GLU C  449  UNP  P03485              EXPRESSION TAG                 
SEQADV 3VDX HIS C  450  UNP  P03485              EXPRESSION TAG                 
SEQADV 3VDX HIS C  451  UNP  P03485              EXPRESSION TAG                 
SEQADV 3VDX HIS C  452  UNP  P03485              EXPRESSION TAG                 
SEQADV 3VDX HIS C  453  UNP  P03485              EXPRESSION TAG                 
SEQADV 3VDX HIS C  454  UNP  P03485              EXPRESSION TAG                 
SEQADV 3VDX HIS C  455  UNP  P03485              EXPRESSION TAG                 
SEQRES   1 A  456  MET PRO PHE ILE THR VAL GLY GLN GLU ASN SER THR SER          
SEQRES   2 A  456  ILE ASP LEU TYR TYR GLU ASP HIS GLY THR GLY VAL PRO          
SEQRES   3 A  456  VAL VAL LEU ILE HIS GLY PHE PRO LEU SER GLY HIS SER          
SEQRES   4 A  456  TRP GLU ARG GLN SER ALA ALA LEU LEU ASP ALA GLY TYR          
SEQRES   5 A  456  ARG VAL ILE THR TYR ASP ARG ARG GLY PHE GLY GLN SER          
SEQRES   6 A  456  SER GLN PRO THR THR GLY TYR ASP TYR ASP THR PHE ALA          
SEQRES   7 A  456  ALA ASP LEU ASN THR VAL LEU GLU THR LEU ASP LEU GLN          
SEQRES   8 A  456  ASP ALA VAL LEU VAL GLY PHE SER MET GLY THR GLY GLU          
SEQRES   9 A  456  VAL ALA ARG TYR VAL SER SER TYR GLY THR ALA ARG ILE          
SEQRES  10 A  456  ALA ALA VAL ALA PHE LEU ALA SER LEU GLU PRO PHE LEU          
SEQRES  11 A  456  LEU LYS THR ASP ASP ASN PRO ASP GLY ALA ALA PRO GLN          
SEQRES  12 A  456  GLU PHE PHE ASP GLY ILE VAL ALA ALA VAL LYS ALA ASP          
SEQRES  13 A  456  ARG TYR ALA PHE TYR THR GLY PHE PHE ASN ASP PHE TYR          
SEQRES  14 A  456  ASN LEU ASP GLU ASN LEU GLY THR ARG ILE SER GLU GLU          
SEQRES  15 A  456  ALA VAL ARG ASN SER TRP ASN THR ALA ALA SER GLY GLY          
SEQRES  16 A  456  PHE PHE ALA ALA ALA ALA ALA PRO THR THR TRP TYR THR          
SEQRES  17 A  456  ASP PHE ARG ALA ASP ILE PRO ARG ILE ASP VAL PRO ALA          
SEQRES  18 A  456  LEU ILE LEU HIS GLY THR GLY ASP ARG THR LEU PRO ILE          
SEQRES  19 A  456  GLU ASN THR ALA ARG VAL PHE HIS LYS ALA LEU PRO SER          
SEQRES  20 A  456  ALA GLU TYR VAL GLU VAL GLU GLY ALA PRO HIS GLY LEU          
SEQRES  21 A  456  LEU TRP THR HIS ALA GLU GLU VAL ASN THR ALA LEU LEU          
SEQRES  22 A  456  ALA PHE LEU ALA LYS ALA LEU GLU ALA GLN LYS GLN LYS          
SEQRES  23 A  456  LEU LEU THR GLU VAL GLU THR TYR VAL LEU SER ILE ILE          
SEQRES  24 A  456  PRO SER GLY PRO LEU LYS ALA GLU ILE ALA GLN ARG LEU          
SEQRES  25 A  456  GLU ASP VAL PHE ALA GLY LYS ASN THR ASP LEU GLU VAL          
SEQRES  26 A  456  LEU MET GLU TRP LEU LYS THR ARG PRO ILE LEU SER PRO          
SEQRES  27 A  456  LEU THR LYS GLY ILE LEU GLY PHE VAL PHE THR LEU THR          
SEQRES  28 A  456  VAL PRO SER GLU ARG GLY LEU GLN ARG ARG ARG PHE VAL          
SEQRES  29 A  456  GLN ASN ALA LEU ASN GLY ASN GLY ASP PRO ASN ASN MET          
SEQRES  30 A  456  ASP LYS ALA VAL LYS LEU TYR ARG LYS LEU LYS ARG GLU          
SEQRES  31 A  456  ILE THR PHE HIS GLY ALA LYS GLU ILE SER LEU SER TYR          
SEQRES  32 A  456  SER ALA GLY ALA LEU ALA SER CYS MET GLY LEU ILE TYR          
SEQRES  33 A  456  ASN ARG MET GLY ALA VAL THR THR GLU VAL ALA PHE GLY          
SEQRES  34 A  456  LEU VAL CYS ALA THR CYS GLU GLN ILE ALA ASP SER GLN          
SEQRES  35 A  456  HIS ARG SER HIS ARG GLN LEU GLU HIS HIS HIS HIS HIS          
SEQRES  36 A  456  HIS                                                          
SEQRES   1 B  456  MET PRO PHE ILE THR VAL GLY GLN GLU ASN SER THR SER          
SEQRES   2 B  456  ILE ASP LEU TYR TYR GLU ASP HIS GLY THR GLY VAL PRO          
SEQRES   3 B  456  VAL VAL LEU ILE HIS GLY PHE PRO LEU SER GLY HIS SER          
SEQRES   4 B  456  TRP GLU ARG GLN SER ALA ALA LEU LEU ASP ALA GLY TYR          
SEQRES   5 B  456  ARG VAL ILE THR TYR ASP ARG ARG GLY PHE GLY GLN SER          
SEQRES   6 B  456  SER GLN PRO THR THR GLY TYR ASP TYR ASP THR PHE ALA          
SEQRES   7 B  456  ALA ASP LEU ASN THR VAL LEU GLU THR LEU ASP LEU GLN          
SEQRES   8 B  456  ASP ALA VAL LEU VAL GLY PHE SER MET GLY THR GLY GLU          
SEQRES   9 B  456  VAL ALA ARG TYR VAL SER SER TYR GLY THR ALA ARG ILE          
SEQRES  10 B  456  ALA ALA VAL ALA PHE LEU ALA SER LEU GLU PRO PHE LEU          
SEQRES  11 B  456  LEU LYS THR ASP ASP ASN PRO ASP GLY ALA ALA PRO GLN          
SEQRES  12 B  456  GLU PHE PHE ASP GLY ILE VAL ALA ALA VAL LYS ALA ASP          
SEQRES  13 B  456  ARG TYR ALA PHE TYR THR GLY PHE PHE ASN ASP PHE TYR          
SEQRES  14 B  456  ASN LEU ASP GLU ASN LEU GLY THR ARG ILE SER GLU GLU          
SEQRES  15 B  456  ALA VAL ARG ASN SER TRP ASN THR ALA ALA SER GLY GLY          
SEQRES  16 B  456  PHE PHE ALA ALA ALA ALA ALA PRO THR THR TRP TYR THR          
SEQRES  17 B  456  ASP PHE ARG ALA ASP ILE PRO ARG ILE ASP VAL PRO ALA          
SEQRES  18 B  456  LEU ILE LEU HIS GLY THR GLY ASP ARG THR LEU PRO ILE          
SEQRES  19 B  456  GLU ASN THR ALA ARG VAL PHE HIS LYS ALA LEU PRO SER          
SEQRES  20 B  456  ALA GLU TYR VAL GLU VAL GLU GLY ALA PRO HIS GLY LEU          
SEQRES  21 B  456  LEU TRP THR HIS ALA GLU GLU VAL ASN THR ALA LEU LEU          
SEQRES  22 B  456  ALA PHE LEU ALA LYS ALA LEU GLU ALA GLN LYS GLN LYS          
SEQRES  23 B  456  LEU LEU THR GLU VAL GLU THR TYR VAL LEU SER ILE ILE          
SEQRES  24 B  456  PRO SER GLY PRO LEU LYS ALA GLU ILE ALA GLN ARG LEU          
SEQRES  25 B  456  GLU ASP VAL PHE ALA GLY LYS ASN THR ASP LEU GLU VAL          
SEQRES  26 B  456  LEU MET GLU TRP LEU LYS THR ARG PRO ILE LEU SER PRO          
SEQRES  27 B  456  LEU THR LYS GLY ILE LEU GLY PHE VAL PHE THR LEU THR          
SEQRES  28 B  456  VAL PRO SER GLU ARG GLY LEU GLN ARG ARG ARG PHE VAL          
SEQRES  29 B  456  GLN ASN ALA LEU ASN GLY ASN GLY ASP PRO ASN ASN MET          
SEQRES  30 B  456  ASP LYS ALA VAL LYS LEU TYR ARG LYS LEU LYS ARG GLU          
SEQRES  31 B  456  ILE THR PHE HIS GLY ALA LYS GLU ILE SER LEU SER TYR          
SEQRES  32 B  456  SER ALA GLY ALA LEU ALA SER CYS MET GLY LEU ILE TYR          
SEQRES  33 B  456  ASN ARG MET GLY ALA VAL THR THR GLU VAL ALA PHE GLY          
SEQRES  34 B  456  LEU VAL CYS ALA THR CYS GLU GLN ILE ALA ASP SER GLN          
SEQRES  35 B  456  HIS ARG SER HIS ARG GLN LEU GLU HIS HIS HIS HIS HIS          
SEQRES  36 B  456  HIS                                                          
SEQRES   1 C  456  MET PRO PHE ILE THR VAL GLY GLN GLU ASN SER THR SER          
SEQRES   2 C  456  ILE ASP LEU TYR TYR GLU ASP HIS GLY THR GLY VAL PRO          
SEQRES   3 C  456  VAL VAL LEU ILE HIS GLY PHE PRO LEU SER GLY HIS SER          
SEQRES   4 C  456  TRP GLU ARG GLN SER ALA ALA LEU LEU ASP ALA GLY TYR          
SEQRES   5 C  456  ARG VAL ILE THR TYR ASP ARG ARG GLY PHE GLY GLN SER          
SEQRES   6 C  456  SER GLN PRO THR THR GLY TYR ASP TYR ASP THR PHE ALA          
SEQRES   7 C  456  ALA ASP LEU ASN THR VAL LEU GLU THR LEU ASP LEU GLN          
SEQRES   8 C  456  ASP ALA VAL LEU VAL GLY PHE SER MET GLY THR GLY GLU          
SEQRES   9 C  456  VAL ALA ARG TYR VAL SER SER TYR GLY THR ALA ARG ILE          
SEQRES  10 C  456  ALA ALA VAL ALA PHE LEU ALA SER LEU GLU PRO PHE LEU          
SEQRES  11 C  456  LEU LYS THR ASP ASP ASN PRO ASP GLY ALA ALA PRO GLN          
SEQRES  12 C  456  GLU PHE PHE ASP GLY ILE VAL ALA ALA VAL LYS ALA ASP          
SEQRES  13 C  456  ARG TYR ALA PHE TYR THR GLY PHE PHE ASN ASP PHE TYR          
SEQRES  14 C  456  ASN LEU ASP GLU ASN LEU GLY THR ARG ILE SER GLU GLU          
SEQRES  15 C  456  ALA VAL ARG ASN SER TRP ASN THR ALA ALA SER GLY GLY          
SEQRES  16 C  456  PHE PHE ALA ALA ALA ALA ALA PRO THR THR TRP TYR THR          
SEQRES  17 C  456  ASP PHE ARG ALA ASP ILE PRO ARG ILE ASP VAL PRO ALA          
SEQRES  18 C  456  LEU ILE LEU HIS GLY THR GLY ASP ARG THR LEU PRO ILE          
SEQRES  19 C  456  GLU ASN THR ALA ARG VAL PHE HIS LYS ALA LEU PRO SER          
SEQRES  20 C  456  ALA GLU TYR VAL GLU VAL GLU GLY ALA PRO HIS GLY LEU          
SEQRES  21 C  456  LEU TRP THR HIS ALA GLU GLU VAL ASN THR ALA LEU LEU          
SEQRES  22 C  456  ALA PHE LEU ALA LYS ALA LEU GLU ALA GLN LYS GLN LYS          
SEQRES  23 C  456  LEU LEU THR GLU VAL GLU THR TYR VAL LEU SER ILE ILE          
SEQRES  24 C  456  PRO SER GLY PRO LEU LYS ALA GLU ILE ALA GLN ARG LEU          
SEQRES  25 C  456  GLU ASP VAL PHE ALA GLY LYS ASN THR ASP LEU GLU VAL          
SEQRES  26 C  456  LEU MET GLU TRP LEU LYS THR ARG PRO ILE LEU SER PRO          
SEQRES  27 C  456  LEU THR LYS GLY ILE LEU GLY PHE VAL PHE THR LEU THR          
SEQRES  28 C  456  VAL PRO SER GLU ARG GLY LEU GLN ARG ARG ARG PHE VAL          
SEQRES  29 C  456  GLN ASN ALA LEU ASN GLY ASN GLY ASP PRO ASN ASN MET          
SEQRES  30 C  456  ASP LYS ALA VAL LYS LEU TYR ARG LYS LEU LYS ARG GLU          
SEQRES  31 C  456  ILE THR PHE HIS GLY ALA LYS GLU ILE SER LEU SER TYR          
SEQRES  32 C  456  SER ALA GLY ALA LEU ALA SER CYS MET GLY LEU ILE TYR          
SEQRES  33 C  456  ASN ARG MET GLY ALA VAL THR THR GLU VAL ALA PHE GLY          
SEQRES  34 C  456  LEU VAL CYS ALA THR CYS GLU GLN ILE ALA ASP SER GLN          
SEQRES  35 C  456  HIS ARG SER HIS ARG GLN LEU GLU HIS HIS HIS HIS HIS          
SEQRES  36 C  456  HIS                                                          
HELIX    1   1 SER A   35  GLU A   40  5                                   6    
HELIX    2   2 ARG A   41  GLY A   50  1                                  10    
HELIX    3   3 ASP A   72  ASP A   88  1                                  17    
HELIX    4   4 THR A  101  GLY A  112  1                                  12    
HELIX    5   5 PRO A  141  ASP A  155  1                                  15    
HELIX    6   6 ASP A  155  TYR A  168  1                                  14    
HELIX    7   7 SER A  179  SER A  192  1                                  14    
HELIX    8   8 PHE A  196  ALA A  201  1                                   6    
HELIX    9   9 PRO A  202  TRP A  205  5                                   4    
HELIX   10  10 PRO A  232  ASN A  235  5                                   4    
HELIX   11  11 THR A  236  LEU A  244  1                                   9    
HELIX   12  12 HIS A  263  LEU A  295  1                                  33    
HELIX   13  13 PRO A  302  ALA A  316  1                                  15    
HELIX   14  14 ASP A  321  THR A  331  1                                  11    
HELIX   15  15 SER A  336  VAL A  351  1                                  16    
HELIX   16  16 ARG A  361  GLY A  369  1                                   9    
HELIX   17  17 LYS A  378  LYS A  387  1                                  10    
HELIX   18  18 THR A  391  LEU A  400  1                                  10    
HELIX   19  19 SER A  403  ARG A  417  1                                  15    
HELIX   20  20 THR A  422  ILE A  437  1                                  16    
HELIX   21  21 SER B   35  SER B   38  5                                   4    
HELIX   22  22 TRP B   39  GLY B   50  1                                  12    
HELIX   23  23 ASP B   72  LEU B   87  1                                  16    
HELIX   24  24 GLY B  100  VAL B  108  1                                   9    
HELIX   25  25 PRO B  141  ASP B  155  1                                  15    
HELIX   26  26 ASP B  155  TYR B  168  1                                  14    
HELIX   27  27 SER B  179  SER B  192  1                                  14    
HELIX   28  28 ALA B  201  TRP B  205  5                                   5    
HELIX   29  29 PRO B  232  ASN B  235  5                                   4    
HELIX   30  30 THR B  236  LEU B  244  1                                   9    
HELIX   31  31 HIS B  263  GLN B  284  1                                  22    
HELIX   32  32 LEU B  286  ILE B  298  1                                  13    
HELIX   33  33 PRO B  302  ALA B  316  1                                  15    
HELIX   34  34 ASP B  321  LEU B  329  1                                   9    
HELIX   35  35 SER B  336  VAL B  351  1                                  16    
HELIX   36  36 ARG B  361  LEU B  367  1                                   7    
HELIX   37  37 ASP B  372  LYS B  378  1                                   7    
HELIX   38  38 LYS B  378  LYS B  387  1                                  10    
HELIX   39  39 THR B  391  GLU B  397  1                                   7    
HELIX   40  40 SER B  403  ILE B  414  1                                  12    
HELIX   41  41 THR B  423  CYS B  434  1                                  12    
HELIX   42  42 SER C   35  GLU C   40  5                                   6    
HELIX   43  43 ARG C   41  GLY C   50  1                                  10    
HELIX   44  44 ASP C   72  ASP C   88  1                                  17    
HELIX   45  45 MET C   99  GLY C  112  1                                  14    
HELIX   46  46 PRO C  141  ASP C  155  1                                  15    
HELIX   47  47 ASP C  155  PHE C  164  1                                  10    
HELIX   48  48 PHE C  164  ASN C  169  1                                   6    
HELIX   49  49 ASN C  169  LEU C  174  1                                   6    
HELIX   50  50 SER C  179  SER C  192  1                                  14    
HELIX   51  51 GLY C  194  ALA C  201  1                                   8    
HELIX   52  52 PRO C  202  TRP C  205  5                                   4    
HELIX   53  53 ASP C  212  ILE C  216  5                                   5    
HELIX   54  54 PRO C  232  ASN C  235  5                                   4    
HELIX   55  55 THR C  236  LEU C  244  1                                   9    
HELIX   56  56 HIS C  263  LEU C  279  1                                  17    
HELIX   57  57 LEU C  279  GLN C  284  1                                   6    
HELIX   58  58 GLN C  284  SER C  296  1                                  13    
HELIX   59  59 GLY C  301  GLY C  317  1                                  17    
HELIX   60  60 ASP C  321  THR C  331  1                                  11    
HELIX   61  61 SER C  336  THR C  350  1                                  15    
HELIX   62  62 ARG C  360  ASN C  365  1                                   6    
HELIX   63  63 ASP C  372  LYS C  387  1                                  16    
HELIX   64  64 THR C  391  SER C  399  1                                   9    
HELIX   65  65 SER C  403  ASN C  416  1                                  14    
HELIX   66  66 THR C  422  ILE C  437  1                                  16    
SHEET    1   A 8 PHE A   2  GLU A   8  0                                        
SHEET    2   A 8 THR A  11  HIS A  20 -1  O  THR A  11   N  GLU A   8           
SHEET    3   A 8 TYR A  51  TYR A  56 -1  O  THR A  55   N  GLU A  18           
SHEET    4   A 8 VAL A  24  ILE A  29  1  N  VAL A  26   O  ARG A  52           
SHEET    5   A 8 ALA A  92  PHE A  97  1  O  VAL A  95   N  VAL A  27           
SHEET    6   A 8 ILE A 116  LEU A 122  1  O  ALA A 117   N  ALA A  92           
SHEET    7   A 8 LEU A 221  GLY A 225  1  O  LEU A 221   N  PHE A 121           
SHEET    8   A 8 GLU A 248  VAL A 252  1  O  VAL A 250   N  ILE A 222           
SHEET    1   B 8 PHE B   2  THR B   4  0                                        
SHEET    2   B 8 ASP B  14  GLY B  21 -1  O  LEU B  15   N  ILE B   3           
SHEET    3   B 8 ARG B  52  TYR B  56 -1  O  THR B  55   N  GLU B  18           
SHEET    4   B 8 PRO B  25  ILE B  29  1  N  VAL B  26   O  ARG B  52           
SHEET    5   B 8 ALA B  92  PHE B  97  1  O  VAL B  95   N  ILE B  29           
SHEET    6   B 8 ILE B 116  LEU B 122  1  O  ALA B 120   N  LEU B  94           
SHEET    7   B 8 LEU B 221  GLY B 225  1  O  LEU B 221   N  PHE B 121           
SHEET    8   B 8 GLU B 248  VAL B 252  1  O  VAL B 252   N  HIS B 224           
SHEET    1   C 8 PHE C   2  THR C   4  0                                        
SHEET    2   C 8 ASP C  14  HIS C  20 -1  O  LEU C  15   N  ILE C   3           
SHEET    3   C 8 ARG C  52  TYR C  56 -1  O  VAL C  53   N  HIS C  20           
SHEET    4   C 8 PRO C  25  ILE C  29  1  N  VAL C  26   O  ARG C  52           
SHEET    5   C 8 ALA C  92  PHE C  97  1  O  VAL C  95   N  VAL C  27           
SHEET    6   C 8 ILE C 116  LEU C 122  1  O  ALA C 117   N  ALA C  92           
SHEET    7   C 8 ALA C 220  GLY C 225  1  O  LEU C 221   N  PHE C 121           
SHEET    8   C 8 GLU C 248  VAL C 252  1  O  GLU C 248   N  ILE C 222           
CISPEP   1 PHE A   32    PRO A   33          0        -6.06                     
CISPEP   2 GLU A  126    PRO A  127          0        -4.42                     
CISPEP   3 MET A  418    GLY A  419          0         0.97                     
CISPEP   4 GLY A  419    ALA A  420          0         2.51                     
CISPEP   5 ALA A  420    VAL A  421          0         0.33                     
CISPEP   6 PHE B   32    PRO B   33          0        -6.35                     
CISPEP   7 GLU B  126    PRO B  127          0        -3.06                     
CISPEP   8 PHE C   32    PRO C   33          0        -5.82                     
CISPEP   9 GLU C  126    PRO C  127          0        -3.21                     
CRYST1  122.590  127.710  204.220  90.00  90.00  90.00 I 2 2 2      24          
ORIGX1      1.000000  0.000000  0.000000        0.00000                         
ORIGX2      0.000000  1.000000  0.000000        0.00000                         
ORIGX3      0.000000  0.000000  1.000000        0.00000                         
SCALE1      0.008157  0.000000  0.000000        0.00000                         
SCALE2      0.000000  0.007830  0.000000        0.00000                         
SCALE3      0.000000  0.000000  0.004897        0.00000                         
ATOM   3385  N   PRO B   1     -36.928  18.359  25.776  1.00 54.94           N  
ATOM   3386  CA  PRO B   1     -37.431  17.005  26.035  1.00 44.96           C  
ATOM   3387  C   PRO B   1     -38.122  16.912  27.393  1.00 42.91           C  
ATOM   3388  O   PRO B   1     -37.551  17.329  28.401  1.00 37.39           O  
ATOM   3389  CB  PRO B   1     -36.158  16.155  26.034  1.00 37.12           C  
ATOM   3390  CG  PRO B   1     -35.179  16.933  25.221  1.00 26.80           C  
ATOM   3391  CD  PRO B   1     -35.480  18.370  25.505  1.00 42.03           C  
ATOM   3392  N   PHE B   2     -39.338  16.372  27.416  1.00 47.52           N  
ATOM   3393  CA  PHE B   2     -40.101  16.257  28.656  1.00 38.57           C  
ATOM   3394  C   PHE B   2     -40.832  14.921  28.766  1.00 34.48           C  
ATOM   3395  O   PHE B   2     -41.080  14.250  27.764  1.00 32.06           O  
ATOM   3396  CB  PHE B   2     -41.103  17.408  28.782  1.00 31.90           C  
ATOM   3397  CG  PHE B   2     -40.466  18.742  29.048  1.00 34.08           C  
ATOM   3398  CD1 PHE B   2     -40.083  19.565  28.002  1.00 35.96           C  
ATOM   3399  CD2 PHE B   2     -40.253  19.175  30.346  1.00 34.35           C  
ATOM   3400  CE1 PHE B   2     -39.497  20.793  28.246  1.00 38.43           C  
ATOM   3401  CE2 PHE B   2     -39.668  20.403  30.596  1.00 32.25           C  
ATOM   3402  CZ  PHE B   2     -39.290  21.212  29.545  1.00 33.97           C  
ATOM   3403  N   ILE B   3     -41.165  14.542  29.997  1.00 35.27           N  
ATOM   3404  CA  ILE B   3     -41.932  13.330  30.265  1.00 34.77           C  
ATOM   3405  C   ILE B   3     -43.013  13.613  31.302  1.00 37.09           C  
ATOM   3406  O   ILE B   3     -42.710  13.992  32.433  1.00 40.95           O  
ATOM   3407  CB  ILE B   3     -41.040  12.199  30.810  1.00 30.99           C  
ATOM   3408  CG1 ILE B   3     -39.892  11.897  29.848  1.00 38.32           C  
ATOM   3409  CG2 ILE B   3     -41.866  10.946  31.062  1.00 29.48           C  
ATOM   3410  CD1 ILE B   3     -38.867  10.942  30.411  1.00 40.51           C  
ATOM   3411  N   THR B   4     -44.273  13.429  30.921  1.00 35.14           N  
ATOM   3412  CA  THR B   4     -45.379  13.647  31.848  1.00 40.62           C  
ATOM   3413  C   THR B   4     -45.411  12.556  32.915  1.00 31.45           C  
ATOM   3414  O   THR B   4     -45.558  11.375  32.603  1.00 30.14           O  
ATOM   3415  CB  THR B   4     -46.734  13.699  31.120  1.00 38.72           C  
ATOM   3416  OG1 THR B   4     -46.715  14.749  30.145  1.00 44.72           O  
ATOM   3417  CG2 THR B   4     -47.859  13.956  32.110  1.00 37.83           C  
ATOM   3418  N   VAL B   5     -45.271  12.959  34.173  1.00 30.48           N  
ATOM   3419  CA  VAL B   5     -45.202  12.010  35.278  1.00 28.12           C  
ATOM   3420  C   VAL B   5     -46.363  12.180  36.254  1.00 30.64           C  
ATOM   3421  O   VAL B   5     -46.437  11.485  37.268  1.00 31.14           O  
ATOM   3422  CB  VAL B   5     -43.880  12.152  36.055  1.00 34.41           C  
ATOM   3423  CG1 VAL B   5     -42.693  11.932  35.130  1.00 32.61           C  
ATOM   3424  CG2 VAL B   5     -43.800  13.519  36.717  1.00 34.99           C  
ATOM   3425  N   GLY B   6     -47.265  13.105  35.947  1.00 31.17           N  
ATOM   3426  CA  GLY B   6     -48.402  13.365  36.810  1.00 31.02           C  
ATOM   3427  C   GLY B   6     -49.330  14.434  36.270  1.00 35.77           C  
ATOM   3428  O   GLY B   6     -49.241  14.816  35.103  1.00 39.31           O  
ATOM   3429  N   GLN B   7     -50.222  14.921  37.127  1.00 39.91           N  
ATOM   3430  CA  GLN B   7     -51.208  15.917  36.727  1.00 38.90           C  
ATOM   3431  C   GLN B   7     -51.699  16.714  37.932  1.00 42.79           C  
ATOM   3432  O   GLN B   7     -52.464  16.206  38.751  1.00 44.47           O  
ATOM   3433  CB  GLN B   7     -52.395  15.235  36.041  1.00 41.74           C  
ATOM   3434  CG  GLN B   7     -53.459  16.190  35.521  1.00 58.36           C  
ATOM   3435  CD  GLN B   7     -53.121  16.757  34.156  1.00 62.90           C  
ATOM   3436  OE1 GLN B   7     -52.134  16.362  33.534  1.00 52.65           O  
ATOM   3437  NE2 GLN B   7     -53.944  17.686  33.680  1.00 64.06           N  
ATOM   3438  N   GLU B   8     -51.255  17.963  38.039  1.00 51.61           N  
ATOM   3439  CA  GLU B   8     -51.707  18.845  39.110  1.00 54.06           C  
ATOM   3440  C   GLU B   8     -52.736  19.841  38.587  1.00 58.36           C  
ATOM   3441  O   GLU B   8     -52.400  20.739  37.814  1.00 61.17           O  
ATOM   3442  CB  GLU B   8     -50.531  19.601  39.728  1.00 45.26           C  
ATOM   3443  CG  GLU B   8     -50.930  20.511  40.881  1.00 46.89           C  
ATOM   3444  CD  GLU B   8     -49.920  21.612  41.135  1.00 49.34           C  
ATOM   3445  OE1 GLU B   8     -49.161  21.952  40.202  1.00 43.71           O  
ATOM   3446  OE2 GLU B   8     -49.886  22.140  42.267  1.00 45.53           O  
ATOM   3447  N   ASN B   9     -53.984  19.677  39.019  1.00 60.27           N  
ATOM   3448  CA  ASN B   9     -55.090  20.524  38.574  1.00 59.39           C  
ATOM   3449  C   ASN B   9     -55.248  20.542  37.055  1.00 57.28           C  
ATOM   3450  O   ASN B   9     -55.442  19.498  36.431  1.00 59.73           O  
ATOM   3451  CB  ASN B   9     -54.944  21.950  39.114  1.00 49.32           C  
ATOM   3452  CG  ASN B   9     -54.951  22.004  40.629  1.00 56.66           C  
ATOM   3453  OD1 ASN B   9     -54.567  21.045  41.299  1.00 66.60           O  
ATOM   3454  ND2 ASN B   9     -55.392  23.130  41.179  1.00 51.21           N  
ATOM   3455  N   SER B  10     -55.160  21.730  36.466  1.00 51.34           N  
ATOM   3456  CA  SER B  10     -55.289  21.876  35.020  1.00 57.73           C  
ATOM   3457  C   SER B  10     -53.929  21.821  34.330  1.00 59.76           C  
ATOM   3458  O   SER B  10     -53.827  22.033  33.121  1.00 57.35           O  
ATOM   3459  CB  SER B  10     -56.005  23.184  34.672  1.00 41.15           C  
ATOM   3460  OG  SER B  10     -55.267  24.308  35.120  1.00 42.07           O  
ATOM   3461  N   THR B  11     -52.887  21.533  35.105  1.00 59.82           N  
ATOM   3462  CA  THR B  11     -51.531  21.465  34.571  1.00 58.51           C  
ATOM   3463  C   THR B  11     -50.972  20.047  34.651  1.00 48.57           C  
ATOM   3464  O   THR B  11     -51.328  19.278  35.543  1.00 41.60           O  
ATOM   3465  CB  THR B  11     -50.583  22.423  35.319  1.00 49.57           C  
ATOM   3466  OG1 THR B  11     -50.326  21.919  36.636  1.00 48.92           O  
ATOM   3467  CG2 THR B  11     -51.198  23.811  35.420  1.00 42.30           C  
ATOM   3468  N   SER B  12     -50.096  19.707  33.711  1.00 45.01           N  
ATOM   3469  CA  SER B  12     -49.464  18.393  33.699  1.00 42.95           C  
ATOM   3470  C   SER B  12     -48.025  18.482  34.195  1.00 41.62           C  
ATOM   3471  O   SER B  12     -47.211  19.215  33.634  1.00 43.13           O  
ATOM   3472  CB  SER B  12     -49.497  17.791  32.293  1.00 42.01           C  
ATOM   3473  OG  SER B  12     -48.725  18.561  31.388  1.00 38.35           O  
ATOM   3474  N   ILE B  13     -47.718  17.734  35.250  1.00 39.12           N  
ATOM   3475  CA  ILE B  13     -46.375  17.725  35.818  1.00 40.32           C  
ATOM   3476  C   ILE B  13     -45.390  17.018  34.890  1.00 37.11           C  
ATOM   3477  O   ILE B  13     -45.357  15.789  34.824  1.00 31.09           O  
ATOM   3478  CB  ILE B  13     -46.349  17.047  37.201  1.00 35.75           C  
ATOM   3479  CG1 ILE B  13     -47.396  17.675  38.123  1.00 32.30           C  
ATOM   3480  CG2 ILE B  13     -44.962  17.144  37.816  1.00 32.57           C  
ATOM   3481  CD1 ILE B  13     -47.418  17.082  39.515  1.00 29.65           C  
ATOM   3482  N   ASP B  14     -44.592  17.802  34.172  1.00 31.23           N  
ATOM   3483  CA  ASP B  14     -43.612  17.255  33.240  1.00 36.74           C  
ATOM   3484  C   ASP B  14     -42.189  17.418  33.769  1.00 31.77           C  
ATOM   3485  O   ASP B  14     -41.856  18.437  34.374  1.00 33.41           O  
ATOM   3486  CB  ASP B  14     -43.745  17.921  31.867  1.00 41.64           C  
ATOM   3487  CG  ASP B  14     -45.011  17.509  31.136  1.00 44.98           C  
ATOM   3488  OD1 ASP B  14     -45.981  17.095  31.806  1.00 44.32           O  
ATOM   3489  OD2 ASP B  14     -45.038  17.600  29.890  1.00 39.42           O  
ATOM   3490  N   LEU B  15     -41.355  16.408  33.538  1.00 28.96           N  
ATOM   3491  CA  LEU B  15     -39.965  16.444  33.980  1.00 29.20           C  
ATOM   3492  C   LEU B  15     -39.005  16.569  32.802  1.00 28.83           C  
ATOM   3493  O   LEU B  15     -39.125  15.847  31.813  1.00 31.22           O  
ATOM   3494  CB  LEU B  15     -39.622  15.195  34.793  1.00 25.57           C  
ATOM   3495  CG  LEU B  15     -40.465  14.924  36.039  1.00 31.55           C  
ATOM   3496  CD1 LEU B  15     -39.901  13.747  36.820  1.00 32.24           C  
ATOM   3497  CD2 LEU B  15     -40.548  16.163  36.912  1.00 39.81           C  
ATOM   3498  N   TYR B  16     -38.053  17.488  32.914  1.00 26.77           N  
ATOM   3499  CA  TYR B  16     -37.043  17.666  31.879  1.00 32.73           C  
ATOM   3500  C   TYR B  16     -36.037  16.525  31.939  1.00 31.73           C  
ATOM   3501  O   TYR B  16     -35.698  16.048  33.020  1.00 32.43           O  
ATOM   3502  CB  TYR B  16     -36.330  19.009  32.049  1.00 34.61           C  
ATOM   3503  CG  TYR B  16     -35.284  19.290  30.994  1.00 33.89           C  
ATOM   3504  CD1 TYR B  16     -35.645  19.757  29.737  1.00 36.39           C  
ATOM   3505  CD2 TYR B  16     -33.933  19.094  31.256  1.00 31.41           C  
ATOM   3506  CE1 TYR B  16     -34.693  20.017  28.769  1.00 40.72           C  
ATOM   3507  CE2 TYR B  16     -32.973  19.352  30.295  1.00 31.90           C  
ATOM   3508  CZ  TYR B  16     -33.358  19.814  29.053  1.00 34.10           C  
ATOM   3509  OH  TYR B  16     -32.407  20.072  28.092  1.00 32.57           O  
ATOM   3510  N   TYR B  17     -35.566  16.085  30.777  1.00 31.36           N  
ATOM   3511  CA  TYR B  17     -34.597  14.997  30.719  1.00 30.55           C  
ATOM   3512  C   TYR B  17     -33.763  15.053  29.444  1.00 31.07           C  
ATOM   3513  O   TYR B  17     -34.156  15.679  28.462  1.00 34.72           O  
ATOM   3514  CB  TYR B  17     -35.300  13.641  30.829  1.00 29.65           C  
ATOM   3515  CG  TYR B  17     -35.801  13.085  29.514  1.00 36.79           C  
ATOM   3516  CD1 TYR B  17     -36.924  13.618  28.893  1.00 35.81           C  
ATOM   3517  CD2 TYR B  17     -35.157  12.018  28.899  1.00 37.59           C  
ATOM   3518  CE1 TYR B  17     -37.386  13.108  27.692  1.00 37.30           C  
ATOM   3519  CE2 TYR B  17     -35.612  11.501  27.700  1.00 41.39           C  
ATOM   3520  CZ  TYR B  17     -36.727  12.049  27.101  1.00 44.60           C  
ATOM   3521  OH  TYR B  17     -37.182  11.537  25.907  1.00 42.43           O  
ATOM   3522  N   GLU B  18     -32.607  14.398  29.471  1.00 27.40           N  
ATOM   3523  CA  GLU B  18     -31.745  14.319  28.297  1.00 33.64           C  
ATOM   3524  C   GLU B  18     -31.313  12.879  28.045  1.00 33.57           C  
ATOM   3525  O   GLU B  18     -31.199  12.085  28.979  1.00 31.93           O  
ATOM   3526  CB  GLU B  18     -30.519  15.222  28.457  1.00 30.88           C  
ATOM   3527  CG  GLU B  18     -30.842  16.705  28.560  1.00 27.28           C  
ATOM   3528  CD  GLU B  18     -29.598  17.574  28.550  1.00 34.64           C  
ATOM   3529  OE1 GLU B  18     -28.521  17.070  28.168  1.00 41.45           O  
ATOM   3530  OE2 GLU B  18     -29.696  18.761  28.925  1.00 28.43           O  
ATOM   3531  N   ASP B  19     -31.073  12.549  26.780  1.00 33.58           N  
ATOM   3532  CA  ASP B  19     -30.689  11.196  26.400  1.00 36.10           C  
ATOM   3533  C   ASP B  19     -29.617  11.221  25.314  1.00 43.77           C  
ATOM   3534  O   ASP B  19     -29.908  11.502  24.152  1.00 51.32           O  
ATOM   3535  CB  ASP B  19     -31.913  10.413  25.921  1.00 34.53           C  
ATOM   3536  CG  ASP B  19     -31.599   8.961  25.623  1.00 39.88           C  
ATOM   3537  OD1 ASP B  19     -30.614   8.436  26.182  1.00 45.05           O  
ATOM   3538  OD2 ASP B  19     -32.343   8.342  24.835  1.00 40.77           O  
ATOM   3539  N   HIS B  20     -28.379  10.925  25.700  1.00 41.32           N  
ATOM   3540  CA  HIS B  20     -27.256  10.973  24.769  1.00 43.60           C  
ATOM   3541  C   HIS B  20     -26.525   9.635  24.686  1.00 43.44           C  
ATOM   3542  O   HIS B  20     -26.680   8.774  25.553  1.00 46.09           O  
ATOM   3543  CB  HIS B  20     -26.263  12.060  25.189  1.00 43.21           C  
ATOM   3544  CG  HIS B  20     -26.907  13.349  25.594  1.00 43.09           C  
ATOM   3545  ND1 HIS B  20     -27.435  14.238  24.684  1.00 46.62           N  
ATOM   3546  CD2 HIS B  20     -27.097  13.904  26.815  1.00 43.59           C  
ATOM   3547  CE1 HIS B  20     -27.928  15.282  25.325  1.00 42.29           C  
ATOM   3548  NE2 HIS B  20     -27.735  15.105  26.619  1.00 36.73           N  
ATOM   3549  N   GLY B  21     -25.726   9.471  23.636  1.00 40.66           N  
ATOM   3550  CA  GLY B  21     -24.845   8.324  23.505  1.00 46.22           C  
ATOM   3551  C   GLY B  21     -25.521   6.995  23.226  1.00 46.66           C  
ATOM   3552  O   GLY B  21     -26.747   6.898  23.183  1.00 35.84           O  
ATOM   3553  N   THR B  22     -24.702   5.965  23.031  1.00 51.61           N  
ATOM   3554  CA  THR B  22     -25.190   4.615  22.774  1.00 52.80           C  
ATOM   3555  C   THR B  22     -24.484   3.606  23.675  1.00 46.87           C  
ATOM   3556  O   THR B  22     -23.274   3.690  23.886  1.00 41.56           O  
ATOM   3557  CB  THR B  22     -24.972   4.203  21.305  1.00 50.09           C  
ATOM   3558  OG1 THR B  22     -23.586   4.348  20.966  1.00 42.96           O  
ATOM   3559  CG2 THR B  22     -25.811   5.065  20.373  1.00 38.89           C  
ATOM   3560  N   GLY B  23     -25.245   2.653  24.201  1.00 36.35           N  
ATOM   3561  CA  GLY B  23     -24.691   1.630  25.068  1.00 35.45           C  
ATOM   3562  C   GLY B  23     -25.555   1.376  26.287  1.00 41.06           C  
ATOM   3563  O   GLY B  23     -26.778   1.506  26.227  1.00 43.35           O  
ATOM   3564  N   VAL B  24     -24.917   1.013  27.395  1.00 43.06           N  
ATOM   3565  CA  VAL B  24     -25.627   0.748  28.642  1.00 42.79           C  
ATOM   3566  C   VAL B  24     -26.185   2.035  29.243  1.00 43.55           C  
ATOM   3567  O   VAL B  24     -25.427   2.947  29.578  1.00 39.73           O  
ATOM   3568  CB  VAL B  24     -24.719   0.058  29.677  1.00 39.08           C  
ATOM   3569  CG1 VAL B  24     -25.439  -0.073  31.010  1.00 42.24           C  
ATOM   3570  CG2 VAL B  24     -24.274  -1.305  29.169  1.00 30.99           C  
ATOM   3571  N   PRO B  25     -27.518   2.110  29.377  1.00 40.70           N  
ATOM   3572  CA  PRO B  25     -28.212   3.293  29.900  1.00 38.29           C  
ATOM   3573  C   PRO B  25     -27.843   3.591  31.350  1.00 38.29           C  
ATOM   3574  O   PRO B  25     -28.187   2.818  32.245  1.00 36.33           O  
ATOM   3575  CB  PRO B  25     -29.691   2.898  29.811  1.00 43.27           C  
ATOM   3576  CG  PRO B  25     -29.741   1.802  28.799  1.00 43.08           C  
ATOM   3577  CD  PRO B  25     -28.462   1.053  28.976  1.00 37.77           C  
ATOM   3578  N   VAL B  26     -27.150   4.703  31.574  1.00 32.98           N  
ATOM   3579  CA  VAL B  26     -26.783   5.116  32.924  1.00 31.91           C  
ATOM   3580  C   VAL B  26     -27.588   6.338  33.351  1.00 32.23           C  
ATOM   3581  O   VAL B  26     -27.330   7.454  32.899  1.00 35.10           O  
ATOM   3582  CB  VAL B  26     -25.281   5.433  33.035  1.00 27.99           C  
ATOM   3583  CG1 VAL B  26     -24.931   5.840  34.458  1.00 29.43           C  
ATOM   3584  CG2 VAL B  26     -24.453   4.234  32.604  1.00 29.70           C  
ATOM   3585  N   VAL B  27     -28.567   6.120  34.222  1.00 34.18           N  
ATOM   3586  CA  VAL B  27     -29.422   7.199  34.701  1.00 30.98           C  
ATOM   3587  C   VAL B  27     -28.740   7.980  35.821  1.00 33.02           C  
ATOM   3588  O   VAL B  27     -28.236   7.396  36.781  1.00 32.74           O  
ATOM   3589  CB  VAL B  27     -30.775   6.660  35.202  1.00 25.75           C  
ATOM   3590  CG1 VAL B  27     -31.678   7.805  35.636  1.00 24.57           C  
ATOM   3591  CG2 VAL B  27     -31.444   5.832  34.119  1.00 27.11           C  
ATOM   3592  N   LEU B  28     -28.723   9.302  35.691  1.00 26.83           N  
ATOM   3593  CA  LEU B  28     -28.099  10.157  36.693  1.00 28.29           C  
ATOM   3594  C   LEU B  28     -29.132  11.030  37.403  1.00 36.18           C  
ATOM   3595  O   LEU B  28     -29.761  11.893  36.790  1.00 32.59           O  
ATOM   3596  CB  LEU B  28     -27.012  11.022  36.054  1.00 34.91           C  
ATOM   3597  CG  LEU B  28     -25.937  10.254  35.282  1.00 32.99           C  
ATOM   3598  CD1 LEU B  28     -24.861  11.196  34.764  1.00 30.93           C  
ATOM   3599  CD2 LEU B  28     -25.329   9.163  36.148  1.00 33.71           C  
ATOM   3600  N   ILE B  29     -29.296  10.797  38.701  1.00 36.93           N  
ATOM   3601  CA  ILE B  29     -30.281  11.517  39.500  1.00 32.95           C  
ATOM   3602  C   ILE B  29     -29.608  12.506  40.450  1.00 37.36           C  
ATOM   3603  O   ILE B  29     -28.861  12.109  41.345  1.00 40.34           O  
ATOM   3604  CB  ILE B  29     -31.152  10.541  40.308  1.00 29.35           C  
ATOM   3605  CG1 ILE B  29     -31.651   9.410  39.407  1.00 27.54           C  
ATOM   3606  CG2 ILE B  29     -32.315  11.275  40.958  1.00 39.00           C  
ATOM   3607  CD1 ILE B  29     -32.502   8.384  40.121  1.00 36.47           C  
ATOM   3608  N   HIS B  30     -29.884  13.792  40.254  1.00 34.03           N  
ATOM   3609  CA  HIS B  30     -29.240  14.852  41.028  1.00 33.62           C  
ATOM   3610  C   HIS B  30     -29.820  15.001  42.430  1.00 36.71           C  
ATOM   3611  O   HIS B  30     -30.695  14.237  42.836  1.00 39.53           O  
ATOM   3612  CB  HIS B  30     -29.341  16.186  40.287  1.00 37.25           C  
ATOM   3613  CG  HIS B  30     -30.742  16.699  40.154  1.00 40.58           C  
ATOM   3614  ND1 HIS B  30     -31.319  17.538  41.083  1.00 35.93           N  
ATOM   3615  CD2 HIS B  30     -31.682  16.488  39.203  1.00 45.54           C  
ATOM   3616  CE1 HIS B  30     -32.553  17.824  40.708  1.00 37.74           C  
ATOM   3617  NE2 HIS B  30     -32.798  17.200  39.571  1.00 37.35           N  
ATOM   3618  N   GLY B  31     -29.327  15.995  43.163  1.00 36.02           N  
ATOM   3619  CA  GLY B  31     -29.786  16.250  44.517  1.00 36.85           C  
ATOM   3620  C   GLY B  31     -30.133  17.706  44.762  1.00 37.70           C  
ATOM   3621  O   GLY B  31     -30.076  18.531  43.850  1.00 41.82           O  
ATOM   3622  N   PHE B  32     -30.497  18.019  46.002  1.00 39.70           N  
ATOM   3623  CA  PHE B  32     -30.862  19.379  46.386  1.00 43.00           C  
ATOM   3624  C   PHE B  32     -29.649  20.302  46.328  1.00 46.49           C  
ATOM   3625  O   PHE B  32     -28.570  19.939  46.796  1.00 52.28           O  
ATOM   3626  CB  PHE B  32     -31.450  19.382  47.802  1.00 47.61           C  
ATOM   3627  CG  PHE B  32     -31.982  20.721  48.247  1.00 46.59           C  
ATOM   3628  CD1 PHE B  32     -31.152  21.646  48.864  1.00 43.88           C  
ATOM   3629  CD2 PHE B  32     -33.316  21.045  48.065  1.00 47.09           C  
ATOM   3630  CE1 PHE B  32     -31.641  22.872  49.278  1.00 35.05           C  
ATOM   3631  CE2 PHE B  32     -33.811  22.269  48.479  1.00 44.63           C  
ATOM   3632  CZ  PHE B  32     -32.972  23.183  49.086  1.00 36.57           C  
ATOM   3633  N   PRO B  33     -29.823  21.502  45.752  1.00 46.34           N  
ATOM   3634  CA  PRO B  33     -31.036  21.943  45.063  1.00 48.37           C  
ATOM   3635  C   PRO B  33     -30.794  22.080  43.562  1.00 50.51           C  
ATOM   3636  O   PRO B  33     -31.515  22.816  42.887  1.00 45.92           O  
ATOM   3637  CB  PRO B  33     -31.257  23.326  45.661  1.00 45.16           C  
ATOM   3638  CG  PRO B  33     -29.851  23.851  45.831  1.00 42.20           C  
ATOM   3639  CD  PRO B  33     -28.950  22.647  46.070  1.00 40.77           C  
ATOM   3640  N   LEU B  34     -29.788  21.376  43.052  1.00 45.54           N  
ATOM   3641  CA  LEU B  34     -29.368  21.521  41.660  1.00 42.98           C  
ATOM   3642  C   LEU B  34     -30.307  20.830  40.672  1.00 43.04           C  
ATOM   3643  O   LEU B  34     -31.500  20.676  40.935  1.00 39.52           O  
ATOM   3644  CB  LEU B  34     -27.939  21.002  41.483  1.00 35.74           C  
ATOM   3645  CG  LEU B  34     -26.874  21.723  42.313  1.00 38.97           C  
ATOM   3646  CD1 LEU B  34     -25.511  21.067  42.144  1.00 37.36           C  
ATOM   3647  CD2 LEU B  34     -26.815  23.197  41.941  1.00 37.03           C  
ATOM   3648  N   SER B  35     -29.759  20.425  39.530  1.00 48.75           N  
ATOM   3649  CA  SER B  35     -30.547  19.785  38.482  1.00 48.56           C  
ATOM   3650  C   SER B  35     -29.730  18.748  37.715  1.00 43.40           C  
ATOM   3651  O   SER B  35     -28.621  18.397  38.115  1.00 41.92           O  
ATOM   3652  CB  SER B  35     -31.098  20.834  37.514  1.00 44.37           C  
ATOM   3653  OG  SER B  35     -30.048  21.522  36.858  1.00 52.87           O  
ATOM   3654  N   GLY B  36     -30.285  18.268  36.606  1.00 38.56           N  
ATOM   3655  CA  GLY B  36     -29.636  17.247  35.804  1.00 42.69           C  
ATOM   3656  C   GLY B  36     -28.359  17.714  35.131  1.00 49.48           C  
ATOM   3657  O   GLY B  36     -27.530  16.899  34.725  1.00 47.93           O  
ATOM   3658  N   HIS B  37     -28.198  19.028  35.011  1.00 51.23           N  
ATOM   3659  CA  HIS B  37     -27.015  19.599  34.375  1.00 44.49           C  
ATOM   3660  C   HIS B  37     -25.826  19.688  35.329  1.00 41.71           C  
ATOM   3661  O   HIS B  37     -24.751  20.148  34.947  1.00 45.44           O  
ATOM   3662  CB  HIS B  37     -27.326  20.979  33.789  1.00 47.70           C  
ATOM   3663  CG  HIS B  37     -28.020  20.929  32.464  1.00 48.50           C  
ATOM   3664  ND1 HIS B  37     -28.547  22.050  31.856  1.00 43.17           N  
ATOM   3665  CD2 HIS B  37     -28.267  19.896  31.625  1.00 48.20           C  
ATOM   3666  CE1 HIS B  37     -29.091  21.707  30.705  1.00 40.39           C  
ATOM   3667  NE2 HIS B  37     -28.936  20.408  30.537  1.00 45.49           N  
ATOM   3668  N   SER B  38     -26.023  19.244  36.566  1.00 44.60           N  
ATOM   3669  CA  SER B  38     -24.951  19.247  37.556  1.00 42.83           C  
ATOM   3670  C   SER B  38     -24.015  18.059  37.347  1.00 47.32           C  
ATOM   3671  O   SER B  38     -22.907  18.026  37.885  1.00 39.03           O  
ATOM   3672  CB  SER B  38     -25.526  19.226  38.973  1.00 34.33           C  
ATOM   3673  OG  SER B  38     -26.319  18.072  39.186  1.00 35.50           O  
ATOM   3674  N   TRP B  39     -24.471  17.089  36.560  1.00 42.24           N  
ATOM   3675  CA  TRP B  39     -23.684  15.898  36.262  1.00 36.19           C  
ATOM   3676  C   TRP B  39     -22.823  16.092  35.018  1.00 42.68           C  
ATOM   3677  O   TRP B  39     -22.280  15.126  34.481  1.00 44.59           O  
ATOM   3678  CB  TRP B  39     -24.603  14.695  36.038  1.00 41.42           C  
ATOM   3679  CG  TRP B  39     -25.331  14.225  37.258  1.00 42.21           C  
ATOM   3680  CD1 TRP B  39     -26.490  14.731  37.766  1.00 42.99           C  
ATOM   3681  CD2 TRP B  39     -24.962  13.134  38.111  1.00 41.53           C  
ATOM   3682  NE1 TRP B  39     -26.861  14.031  38.888  1.00 42.23           N  
ATOM   3683  CE2 TRP B  39     -25.938  13.044  39.121  1.00 38.96           C  
ATOM   3684  CE3 TRP B  39     -23.896  12.228  38.120  1.00 40.89           C  
ATOM   3685  CZ2 TRP B  39     -25.883  12.086  40.131  1.00 38.18           C  
ATOM   3686  CZ3 TRP B  39     -23.843  11.277  39.124  1.00 40.08           C  
ATOM   3687  CH2 TRP B  39     -24.830  11.214  40.115  1.00 37.65           C  
ATOM   3688  N   GLU B  40     -22.698  17.337  34.565  1.00 37.55           N  
ATOM   3689  CA  GLU B  40     -22.041  17.631  33.291  1.00 39.87           C  
ATOM   3690  C   GLU B  40     -20.597  17.128  33.202  1.00 39.31           C  
ATOM   3691  O   GLU B  40     -20.095  16.863  32.109  1.00 36.36           O  
ATOM   3692  CB  GLU B  40     -22.107  19.129  32.975  1.00 31.22           C  
ATOM   3693  CG  GLU B  40     -21.216  20.001  33.842  1.00 29.61           C  
ATOM   3694  CD  GLU B  40     -21.309  21.469  33.475  1.00 31.13           C  
ATOM   3695  OE1 GLU B  40     -20.268  22.158  33.508  1.00 34.99           O  
ATOM   3696  OE2 GLU B  40     -22.424  21.934  33.156  1.00 24.86           O  
ATOM   3697  N   ARG B  41     -19.935  16.990  34.346  1.00 35.69           N  
ATOM   3698  CA  ARG B  41     -18.573  16.469  34.366  1.00 39.67           C  
ATOM   3699  C   ARG B  41     -18.554  14.945  34.309  1.00 44.52           C  
ATOM   3700  O   ARG B  41     -17.610  14.347  33.790  1.00 43.36           O  
ATOM   3701  CB  ARG B  41     -17.807  16.971  35.593  1.00 37.36           C  
ATOM   3702  CG  ARG B  41     -17.121  18.310  35.381  1.00 34.25           C  
ATOM   3703  CD  ARG B  41     -16.131  18.600  36.492  1.00 35.21           C  
ATOM   3704  NE  ARG B  41     -15.230  19.697  36.154  1.00 40.47           N  
ATOM   3705  CZ  ARG B  41     -14.232  20.108  36.929  1.00 54.90           C  
ATOM   3706  NH1 ARG B  41     -14.005  19.513  38.093  1.00 55.86           N  
ATOM   3707  NH2 ARG B  41     -13.458  21.113  36.544  1.00 64.17           N  
ATOM   3708  N   GLN B  42     -19.600  14.321  34.842  1.00 43.02           N  
ATOM   3709  CA  GLN B  42     -19.724  12.869  34.795  1.00 35.69           C  
ATOM   3710  C   GLN B  42     -20.238  12.417  33.434  1.00 35.30           C  
ATOM   3711  O   GLN B  42     -19.831  11.374  32.924  1.00 37.43           O  
ATOM   3712  CB  GLN B  42     -20.650  12.360  35.903  1.00 35.71           C  
ATOM   3713  CG  GLN B  42     -20.026  12.335  37.292  1.00 29.82           C  
ATOM   3714  CD  GLN B  42     -19.847  13.719  37.884  1.00 40.87           C  
ATOM   3715  OE1 GLN B  42     -20.443  14.689  37.418  1.00 47.51           O  
ATOM   3716  NE2 GLN B  42     -19.019  13.817  38.917  1.00 46.52           N  
ATOM   3717  N   SER B  43     -21.130  13.212  32.850  1.00 36.26           N  
ATOM   3718  CA  SER B  43     -21.713  12.892  31.550  1.00 39.95           C  
ATOM   3719  C   SER B  43     -20.658  12.859  30.447  1.00 38.85           C  
ATOM   3720  O   SER B  43     -20.724  12.031  29.540  1.00 39.73           O  
ATOM   3721  CB  SER B  43     -22.815  13.893  31.194  1.00 37.35           C  
ATOM   3722  OG  SER B  43     -23.906  13.797  32.094  1.00 38.32           O  
ATOM   3723  N   ALA B  44     -19.686  13.759  30.531  1.00 34.26           N  
ATOM   3724  CA  ALA B  44     -18.623  13.823  29.536  1.00 35.61           C  
ATOM   3725  C   ALA B  44     -17.702  12.611  29.638  1.00 42.04           C  
ATOM   3726  O   ALA B  44     -17.112  12.181  28.647  1.00 45.12           O  
ATOM   3727  CB  ALA B  44     -17.831  15.110  29.688  1.00 29.90           C  
ATOM   3728  N   ALA B  45     -17.587  12.062  30.843  1.00 38.18           N  
ATOM   3729  CA  ALA B  45     -16.721  10.913  31.080  1.00 38.05           C  
ATOM   3730  C   ALA B  45     -17.394   9.608  30.670  1.00 41.69           C  
ATOM   3731  O   ALA B  45     -16.731   8.674  30.217  1.00 44.85           O  
ATOM   3732  CB  ALA B  45     -16.303  10.858  32.539  1.00 39.62           C  
ATOM   3733  N   LEU B  46     -18.712   9.549  30.832  1.00 36.15           N  
ATOM   3734  CA  LEU B  46     -19.469   8.348  30.499  1.00 39.97           C  
ATOM   3735  C   LEU B  46     -19.706   8.216  28.995  1.00 46.75           C  
ATOM   3736  O   LEU B  46     -19.823   7.107  28.473  1.00 46.85           O  
ATOM   3737  CB  LEU B  46     -20.804   8.326  31.248  1.00 35.48           C  
ATOM   3738  CG  LEU B  46     -20.741   8.321  32.777  1.00 27.22           C  
ATOM   3739  CD1 LEU B  46     -22.131   8.170  33.371  1.00 27.94           C  
ATOM   3740  CD2 LEU B  46     -19.822   7.223  33.277  1.00 31.28           C  
ATOM   3741  N   LEU B  47     -19.776   9.348  28.302  1.00 48.01           N  
ATOM   3742  CA  LEU B  47     -19.981   9.344  26.857  1.00 44.42           C  
ATOM   3743  C   LEU B  47     -18.726   8.897  26.112  1.00 48.17           C  
ATOM   3744  O   LEU B  47     -18.813   8.234  25.078  1.00 50.08           O  
ATOM   3745  CB  LEU B  47     -20.428  10.723  26.367  1.00 38.21           C  
ATOM   3746  CG  LEU B  47     -21.864  11.126  26.709  1.00 34.58           C  
ATOM   3747  CD1 LEU B  47     -22.161  12.536  26.222  1.00 35.32           C  
ATOM   3748  CD2 LEU B  47     -22.850  10.133  26.117  1.00 46.21           C  
ATOM   3749  N   ASP B  48     -17.562   9.264  26.641  1.00 43.17           N  
ATOM   3750  CA  ASP B  48     -16.293   8.864  26.042  1.00 40.46           C  
ATOM   3751  C   ASP B  48     -15.968   7.411  26.367  1.00 50.11           C  
ATOM   3752  O   ASP B  48     -15.288   6.730  25.598  1.00 53.33           O  
ATOM   3753  CB  ASP B  48     -15.157   9.775  26.515  1.00 46.62           C  
ATOM   3754  CG  ASP B  48     -15.255  11.175  25.944  1.00 58.27           C  
ATOM   3755  OD1 ASP B  48     -15.917  11.347  24.899  1.00 54.57           O  
ATOM   3756  OD2 ASP B  48     -14.665  12.104  26.535  1.00 66.63           O  
ATOM   3757  N   ALA B  49     -16.456   6.943  27.510  1.00 41.99           N  
ATOM   3758  CA  ALA B  49     -16.232   5.565  27.928  1.00 40.21           C  
ATOM   3759  C   ALA B  49     -17.035   4.595  27.065  1.00 47.30           C  
ATOM   3760  O   ALA B  49     -16.674   3.425  26.928  1.00 53.89           O  
ATOM   3761  CB  ALA B  49     -16.582   5.393  29.396  1.00 39.15           C  
ATOM   3762  N   GLY B  50     -18.125   5.088  26.484  1.00 42.94           N  
ATOM   3763  CA  GLY B  50     -18.944   4.287  25.593  1.00 40.96           C  
ATOM   3764  C   GLY B  50     -20.294   3.921  26.177  1.00 43.75           C  
ATOM   3765  O   GLY B  50     -20.876   2.897  25.817  1.00 49.40           O  
ATOM   3766  N   TYR B  51     -20.797   4.758  27.079  1.00 39.75           N  
ATOM   3767  CA  TYR B  51     -22.085   4.506  27.716  1.00 39.16           C  
ATOM   3768  C   TYR B  51     -23.187   5.398  27.156  1.00 39.88           C  
ATOM   3769  O   TYR B  51     -22.965   6.177  26.229  1.00 41.35           O  
ATOM   3770  CB  TYR B  51     -21.989   4.699  29.231  1.00 39.71           C  
ATOM   3771  CG  TYR B  51     -21.084   3.709  29.926  1.00 43.24           C  
ATOM   3772  CD1 TYR B  51     -21.517   2.419  30.205  1.00 38.10           C  
ATOM   3773  CD2 TYR B  51     -19.799   4.067  30.313  1.00 43.38           C  
ATOM   3774  CE1 TYR B  51     -20.693   1.511  30.843  1.00 40.50           C  
ATOM   3775  CE2 TYR B  51     -18.968   3.167  30.951  1.00 43.51           C  
ATOM   3776  CZ  TYR B  51     -19.420   1.891  31.214  1.00 54.98           C  
ATOM   3777  OH  TYR B  51     -18.595   0.993  31.849  1.00 71.85           O  
ATOM   3778  N   ARG B  52     -24.377   5.270  27.733  1.00 40.72           N  
ATOM   3779  CA  ARG B  52     -25.523   6.084  27.353  1.00 37.37           C  
ATOM   3780  C   ARG B  52     -26.016   6.863  28.567  1.00 32.81           C  
ATOM   3781  O   ARG B  52     -26.561   6.283  29.506  1.00 36.84           O  
ATOM   3782  CB  ARG B  52     -26.641   5.198  26.804  1.00 35.13           C  
ATOM   3783  CG  ARG B  52     -27.958   5.914  26.566  1.00 36.43           C  
ATOM   3784  CD  ARG B  52     -29.044   4.922  26.181  1.00 44.72           C  
ATOM   3785  NE  ARG B  52     -30.360   5.545  26.086  1.00 32.45           N  
ATOM   3786  CZ  ARG B  52     -31.485   4.876  25.857  1.00 36.06           C  
ATOM   3787  NH1 ARG B  52     -31.454   3.560  25.700  1.00 37.48           N  
ATOM   3788  NH2 ARG B  52     -32.642   5.521  25.786  1.00 40.50           N  
ATOM   3789  N   VAL B  53     -25.817   8.176  28.546  1.00 25.36           N  
ATOM   3790  CA  VAL B  53     -26.154   9.017  29.689  1.00 26.08           C  
ATOM   3791  C   VAL B  53     -27.592   9.527  29.631  1.00 32.49           C  
ATOM   3792  O   VAL B  53     -28.017  10.107  28.631  1.00 31.10           O  
ATOM   3793  CB  VAL B  53     -25.205  10.222  29.797  1.00 27.78           C  
ATOM   3794  CG1 VAL B  53     -25.440  10.962  31.103  1.00 29.21           C  
ATOM   3795  CG2 VAL B  53     -23.759   9.767  29.694  1.00 33.89           C  
ATOM   3796  N   ILE B  54     -28.334   9.306  30.711  1.00 30.88           N  
ATOM   3797  CA  ILE B  54     -29.706   9.786  30.814  1.00 29.34           C  
ATOM   3798  C   ILE B  54     -29.900  10.590  32.096  1.00 29.49           C  
ATOM   3799  O   ILE B  54     -30.039  10.022  33.179  1.00 33.59           O  
ATOM   3800  CB  ILE B  54     -30.717   8.623  30.796  1.00 32.43           C  
ATOM   3801  CG1 ILE B  54     -30.501   7.746  29.562  1.00 39.35           C  
ATOM   3802  CG2 ILE B  54     -32.143   9.152  30.831  1.00 20.82           C  
ATOM   3803  CD1 ILE B  54     -31.456   6.581  29.469  1.00 43.14           C  
ATOM   3804  N   THR B  55     -29.901  11.913  31.970  1.00 26.94           N  
ATOM   3805  CA  THR B  55     -30.114  12.788  33.117  1.00 29.24           C  
ATOM   3806  C   THR B  55     -31.517  13.377  33.073  1.00 29.09           C  
ATOM   3807  O   THR B  55     -32.028  13.685  31.999  1.00 27.11           O  
ATOM   3808  CB  THR B  55     -29.096  13.942  33.146  1.00 28.20           C  
ATOM   3809  OG1 THR B  55     -29.344  14.831  32.050  1.00 28.62           O  
ATOM   3810  CG2 THR B  55     -27.675  13.408  33.051  1.00 30.45           C  
ATOM   3811  N   TYR B  56     -32.138  13.527  34.239  1.00 31.62           N  
ATOM   3812  CA  TYR B  56     -33.465  14.132  34.319  1.00 29.21           C  
ATOM   3813  C   TYR B  56     -33.606  15.023  35.552  1.00 26.99           C  
ATOM   3814  O   TYR B  56     -32.913  14.833  36.550  1.00 29.63           O  
ATOM   3815  CB  TYR B  56     -34.562  13.060  34.292  1.00 25.93           C  
ATOM   3816  CG  TYR B  56     -34.892  12.452  35.638  1.00 31.46           C  
ATOM   3817  CD1 TYR B  56     -34.116  11.431  36.172  1.00 34.55           C  
ATOM   3818  CD2 TYR B  56     -35.991  12.889  36.368  1.00 30.87           C  
ATOM   3819  CE1 TYR B  56     -34.420  10.870  37.401  1.00 36.46           C  
ATOM   3820  CE2 TYR B  56     -36.302  12.335  37.596  1.00 27.95           C  
ATOM   3821  CZ  TYR B  56     -35.515  11.327  38.108  1.00 29.77           C  
ATOM   3822  OH  TYR B  56     -35.824  10.774  39.329  1.00 29.64           O  
ATOM   3823  N   ASP B  57     -34.508  15.997  35.473  1.00 29.71           N  
ATOM   3824  CA  ASP B  57     -34.707  16.949  36.560  1.00 30.55           C  
ATOM   3825  C   ASP B  57     -35.889  16.569  37.448  1.00 30.80           C  
ATOM   3826  O   ASP B  57     -36.984  16.289  36.960  1.00 33.40           O  
ATOM   3827  CB  ASP B  57     -34.898  18.364  36.006  1.00 28.62           C  
ATOM   3828  CG  ASP B  57     -33.652  18.898  35.324  1.00 37.97           C  
ATOM   3829  OD1 ASP B  57     -32.795  18.083  34.922  1.00 37.27           O  
ATOM   3830  OD2 ASP B  57     -33.529  20.134  35.189  1.00 40.92           O  
ATOM   3831  N   ARG B  58     -35.652  16.564  38.756  1.00 29.56           N  
ATOM   3832  CA  ARG B  58     -36.682  16.256  39.742  1.00 30.78           C  
ATOM   3833  C   ARG B  58     -37.774  17.322  39.714  1.00 30.04           C  
ATOM   3834  O   ARG B  58     -37.526  18.457  39.310  1.00 32.55           O  
ATOM   3835  CB  ARG B  58     -36.053  16.179  41.134  1.00 29.61           C  
ATOM   3836  CG  ARG B  58     -36.977  15.692  42.239  1.00 29.22           C  
ATOM   3837  CD  ARG B  58     -36.260  15.649  43.582  1.00 32.07           C  
ATOM   3838  NE  ARG B  58     -35.190  14.654  43.610  1.00 33.24           N  
ATOM   3839  CZ  ARG B  58     -33.903  14.928  43.422  1.00 33.90           C  
ATOM   3840  NH1 ARG B  58     -33.511  16.173  43.191  1.00 29.22           N  
ATOM   3841  NH2 ARG B  58     -33.005  13.953  43.466  1.00 37.58           N  
ATOM   3842  N   ARG B  59     -38.981  16.955  40.138  1.00 29.07           N  
ATOM   3843  CA  ARG B  59     -40.098  17.895  40.148  1.00 31.22           C  
ATOM   3844  C   ARG B  59     -39.831  19.090  41.062  1.00 33.60           C  
ATOM   3845  O   ARG B  59     -39.366  18.937  42.192  1.00 33.54           O  
ATOM   3846  CB  ARG B  59     -41.405  17.196  40.541  1.00 25.51           C  
ATOM   3847  CG  ARG B  59     -41.434  16.647  41.958  1.00 26.11           C  
ATOM   3848  CD  ARG B  59     -42.836  16.213  42.344  1.00 21.78           C  
ATOM   3849  NE  ARG B  59     -43.314  15.117  41.509  1.00 24.29           N  
ATOM   3850  CZ  ARG B  59     -44.563  14.667  41.513  1.00 30.41           C  
ATOM   3851  NH1 ARG B  59     -45.468  15.223  42.307  1.00 30.27           N  
ATOM   3852  NH2 ARG B  59     -44.909  13.663  40.719  1.00 34.68           N  
ATOM   3853  N   GLY B  60     -40.114  20.284  40.554  1.00 37.13           N  
ATOM   3854  CA  GLY B  60     -39.913  21.503  41.313  1.00 33.23           C  
ATOM   3855  C   GLY B  60     -38.485  22.010  41.257  1.00 31.16           C  
ATOM   3856  O   GLY B  60     -38.191  23.110  41.722  1.00 38.46           O  
ATOM   3857  N   PHE B  61     -37.595  21.205  40.686  1.00 30.71           N  
ATOM   3858  CA  PHE B  61     -36.194  21.587  40.553  1.00 32.48           C  
ATOM   3859  C   PHE B  61     -35.770  21.642  39.090  1.00 31.48           C  
ATOM   3860  O   PHE B  61     -36.334  20.952  38.241  1.00 32.53           O  
ATOM   3861  CB  PHE B  61     -35.295  20.617  41.325  1.00 31.91           C  
ATOM   3862  CG  PHE B  61     -35.465  20.688  42.816  1.00 36.76           C  
ATOM   3863  CD1 PHE B  61     -34.728  21.588  43.569  1.00 32.09           C  
ATOM   3864  CD2 PHE B  61     -36.360  19.853  43.466  1.00 33.96           C  
ATOM   3865  CE1 PHE B  61     -34.881  21.656  44.941  1.00 33.04           C  
ATOM   3866  CE2 PHE B  61     -36.518  19.916  44.840  1.00 29.03           C  
ATOM   3867  CZ  PHE B  61     -35.778  20.818  45.577  1.00 30.25           C  
ATOM   3868  N   GLY B  62     -34.775  22.474  38.801  1.00 30.56           N  
ATOM   3869  CA  GLY B  62     -34.237  22.579  37.458  1.00 30.49           C  
ATOM   3870  C   GLY B  62     -35.206  23.156  36.445  1.00 31.75           C  
ATOM   3871  O   GLY B  62     -35.775  24.228  36.653  1.00 31.43           O  
ATOM   3872  N   GLN B  63     -35.395  22.435  35.345  1.00 31.32           N  
ATOM   3873  CA  GLN B  63     -36.192  22.929  34.228  1.00 31.30           C  
ATOM   3874  C   GLN B  63     -37.553  22.236  34.154  1.00 30.55           C  
ATOM   3875  O   GLN B  63     -38.320  22.446  33.213  1.00 30.35           O  
ATOM   3876  CB  GLN B  63     -35.422  22.747  32.915  1.00 27.98           C  
ATOM   3877  CG  GLN B  63     -35.800  23.730  31.815  1.00 31.38           C  
ATOM   3878  CD  GLN B  63     -34.896  23.625  30.600  1.00 29.25           C  
ATOM   3879  OE1 GLN B  63     -33.822  23.025  30.659  1.00 21.47           O  
ATOM   3880  NE2 GLN B  63     -35.329  24.210  29.489  1.00 37.60           N  
ATOM   3881  N   SER B  64     -37.853  21.413  35.154  1.00 26.73           N  
ATOM   3882  CA  SER B  64     -39.133  20.714  35.202  1.00 32.37           C  
ATOM   3883  C   SER B  64     -40.220  21.615  35.775  1.00 32.33           C  
ATOM   3884  O   SER B  64     -39.939  22.719  36.241  1.00 33.44           O  
ATOM   3885  CB  SER B  64     -39.018  19.436  36.035  1.00 31.28           C  
ATOM   3886  OG  SER B  64     -38.070  18.544  35.476  1.00 33.28           O  
ATOM   3887  N   SER B  65     -41.461  21.138  35.737  1.00 28.39           N  
ATOM   3888  CA  SER B  65     -42.582  21.874  36.310  1.00 29.13           C  
ATOM   3889  C   SER B  65     -42.402  22.017  37.817  1.00 38.02           C  
ATOM   3890  O   SER B  65     -41.665  21.249  38.435  1.00 46.43           O  
ATOM   3891  CB  SER B  65     -43.905  21.171  36.002  1.00 34.57           C  
ATOM   3892  OG  SER B  65     -44.148  21.128  34.607  1.00 41.27           O  
ATOM   3893  N   GLN B  66     -43.078  22.997  38.406  1.00 32.87           N  
ATOM   3894  CA  GLN B  66     -42.919  23.276  39.829  1.00 29.59           C  
ATOM   3895  C   GLN B  66     -44.248  23.221  40.576  1.00 35.91           C  
ATOM   3896  O   GLN B  66     -44.789  24.259  40.957  1.00 45.31           O  
ATOM   3897  CB  GLN B  66     -42.265  24.645  40.022  1.00 35.26           C  
ATOM   3898  CG  GLN B  66     -40.947  24.804  39.278  1.00 37.60           C  
ATOM   3899  CD  GLN B  66     -40.544  26.254  39.100  1.00 32.78           C  
ATOM   3900  OE1 GLN B  66     -41.127  27.152  39.707  1.00 32.26           O  
ATOM   3901  NE2 GLN B  66     -39.545  26.489  38.257  1.00 31.33           N  
ATOM   3902  N   PRO B  67     -44.776  22.006  40.794  1.00 35.88           N  
ATOM   3903  CA  PRO B  67     -46.057  21.844  41.487  1.00 40.18           C  
ATOM   3904  C   PRO B  67     -45.911  21.986  42.999  1.00 38.53           C  
ATOM   3905  O   PRO B  67     -44.804  22.195  43.498  1.00 32.91           O  
ATOM   3906  CB  PRO B  67     -46.456  20.413  41.131  1.00 40.67           C  
ATOM   3907  CG  PRO B  67     -45.159  19.705  40.981  1.00 37.24           C  
ATOM   3908  CD  PRO B  67     -44.201  20.709  40.393  1.00 33.76           C  
ATOM   3909  N   THR B  68     -47.025  21.874  43.715  1.00 41.81           N  
ATOM   3910  CA  THR B  68     -47.019  21.979  45.169  1.00 42.18           C  
ATOM   3911  C   THR B  68     -47.397  20.650  45.812  1.00 40.99           C  
ATOM   3912  O   THR B  68     -47.471  20.539  47.035  1.00 42.17           O  
ATOM   3913  CB  THR B  68     -48.001  23.061  45.661  1.00 44.38           C  
ATOM   3914  OG1 THR B  68     -49.323  22.757  45.197  1.00 45.87           O  
ATOM   3915  CG2 THR B  68     -47.589  24.431  45.145  1.00 40.01           C  
ATOM   3916  N   THR B  69     -47.638  19.643  44.979  1.00 38.82           N  
ATOM   3917  CA  THR B  69     -48.077  18.342  45.465  1.00 38.65           C  
ATOM   3918  C   THR B  69     -47.130  17.226  45.039  1.00 38.69           C  
ATOM   3919  O   THR B  69     -46.574  17.255  43.940  1.00 40.89           O  
ATOM   3920  CB  THR B  69     -49.499  18.007  44.967  1.00 44.70           C  
ATOM   3921  OG1 THR B  69     -49.506  17.948  43.534  1.00 44.32           O  
ATOM   3922  CG2 THR B  69     -50.492  19.062  45.431  1.00 45.95           C  
ATOM   3923  N   GLY B  70     -46.950  16.246  45.917  1.00 40.66           N  
ATOM   3924  CA  GLY B  70     -46.153  15.075  45.604  1.00 39.93           C  
ATOM   3925  C   GLY B  70     -44.686  15.204  45.966  1.00 45.22           C  
ATOM   3926  O   GLY B  70     -43.814  14.791  45.201  1.00 45.67           O  
ATOM   3927  N   TYR B  71     -44.409  15.776  47.133  1.00 39.50           N  
ATOM   3928  CA  TYR B  71     -43.034  15.894  47.604  1.00 30.97           C  
ATOM   3929  C   TYR B  71     -42.720  14.874  48.693  1.00 37.33           C  
ATOM   3930  O   TYR B  71     -42.624  15.206  49.874  1.00 36.43           O  
ATOM   3931  CB  TYR B  71     -42.729  17.321  48.062  1.00 32.54           C  
ATOM   3932  CG  TYR B  71     -42.617  18.287  46.908  1.00 28.05           C  
ATOM   3933  CD1 TYR B  71     -41.408  18.477  46.251  1.00 25.05           C  
ATOM   3934  CD2 TYR B  71     -43.724  18.992  46.459  1.00 35.36           C  
ATOM   3935  CE1 TYR B  71     -41.304  19.353  45.186  1.00 29.58           C  
ATOM   3936  CE2 TYR B  71     -43.630  19.869  45.396  1.00 36.02           C  
ATOM   3937  CZ  TYR B  71     -42.419  20.046  44.764  1.00 31.12           C  
ATOM   3938  OH  TYR B  71     -42.329  20.919  43.705  1.00 30.53           O  
ATOM   3939  N   ASP B  72     -42.575  13.624  48.267  1.00 44.40           N  
ATOM   3940  CA  ASP B  72     -42.205  12.521  49.140  1.00 43.85           C  
ATOM   3941  C   ASP B  72     -41.594  11.432  48.268  1.00 43.35           C  
ATOM   3942  O   ASP B  72     -41.836  11.393  47.061  1.00 40.09           O  
ATOM   3943  CB  ASP B  72     -43.428  11.985  49.881  1.00 44.08           C  
ATOM   3944  CG  ASP B  72     -44.505  11.488  48.941  1.00 42.86           C  
ATOM   3945  OD1 ASP B  72     -44.556  10.266  48.687  1.00 40.53           O  
ATOM   3946  OD2 ASP B  72     -45.298  12.320  48.452  1.00 40.05           O  
ATOM   3947  N   TYR B  73     -40.806  10.550  48.871  1.00 43.79           N  
ATOM   3948  CA  TYR B  73     -40.051   9.568  48.097  1.00 39.51           C  
ATOM   3949  C   TYR B  73     -40.898   8.488  47.428  1.00 45.58           C  
ATOM   3950  O   TYR B  73     -40.450   7.848  46.477  1.00 47.27           O  
ATOM   3951  CB  TYR B  73     -38.933   8.948  48.935  1.00 38.80           C  
ATOM   3952  CG  TYR B  73     -37.660   9.754  48.880  1.00 40.23           C  
ATOM   3953  CD1 TYR B  73     -36.877   9.762  47.734  1.00 35.19           C  
ATOM   3954  CD2 TYR B  73     -37.248  10.518  49.962  1.00 40.93           C  
ATOM   3955  CE1 TYR B  73     -35.718  10.501  47.669  1.00 31.80           C  
ATOM   3956  CE2 TYR B  73     -36.086  11.260  49.906  1.00 41.29           C  
ATOM   3957  CZ  TYR B  73     -35.326  11.246  48.757  1.00 37.33           C  
ATOM   3958  OH  TYR B  73     -34.169  11.981  48.695  1.00 41.77           O  
ATOM   3959  N   ASP B  74     -42.116   8.288  47.918  1.00 52.60           N  
ATOM   3960  CA  ASP B  74     -43.039   7.373  47.260  1.00 50.60           C  
ATOM   3961  C   ASP B  74     -43.488   7.975  45.934  1.00 45.15           C  
ATOM   3962  O   ASP B  74     -43.735   7.257  44.965  1.00 49.21           O  
ATOM   3963  CB  ASP B  74     -44.246   7.077  48.152  1.00 59.87           C  
ATOM   3964  CG  ASP B  74     -43.879   6.264  49.378  1.00 64.68           C  
ATOM   3965  OD1 ASP B  74     -43.926   5.018  49.300  1.00 62.51           O  
ATOM   3966  OD2 ASP B  74     -43.542   6.869  50.418  1.00 60.40           O  
ATOM   3967  N   THR B  75     -43.581   9.301  45.900  1.00 46.98           N  
ATOM   3968  CA  THR B  75     -43.966  10.018  44.692  1.00 43.14           C  
ATOM   3969  C   THR B  75     -42.763  10.213  43.774  1.00 47.00           C  
ATOM   3970  O   THR B  75     -42.882  10.127  42.552  1.00 46.37           O  
ATOM   3971  CB  THR B  75     -44.579  11.392  45.024  1.00 37.93           C  
ATOM   3972  OG1 THR B  75     -45.619  11.232  45.996  1.00 42.92           O  
ATOM   3973  CG2 THR B  75     -45.158  12.035  43.774  1.00 41.21           C  
ATOM   3974  N   PHE B  76     -41.604  10.475  44.374  1.00 48.04           N  
ATOM   3975  CA  PHE B  76     -40.365  10.645  43.621  1.00 42.13           C  
ATOM   3976  C   PHE B  76     -39.988   9.366  42.881  1.00 42.48           C  
ATOM   3977  O   PHE B  76     -39.425   9.414  41.787  1.00 45.22           O  
ATOM   3978  CB  PHE B  76     -39.224  11.066  44.550  1.00 40.09           C  
ATOM   3979  CG  PHE B  76     -39.347  12.471  45.068  1.00 36.49           C  
ATOM   3980  CD1 PHE B  76     -39.872  13.475  44.272  1.00 34.68           C  
ATOM   3981  CD2 PHE B  76     -38.939  12.787  46.353  1.00 34.73           C  
ATOM   3982  CE1 PHE B  76     -39.986  14.768  44.746  1.00 28.93           C  
ATOM   3983  CE2 PHE B  76     -39.052  14.078  46.833  1.00 30.74           C  
ATOM   3984  CZ  PHE B  76     -39.576  15.069  46.029  1.00 27.35           C  
ATOM   3985  N   ALA B  77     -40.300   8.224  43.486  1.00 42.09           N  
ATOM   3986  CA  ALA B  77     -40.011   6.931  42.878  1.00 45.78           C  
ATOM   3987  C   ALA B  77     -41.035   6.595  41.800  1.00 47.69           C  
ATOM   3988  O   ALA B  77     -40.739   5.858  40.859  1.00 45.82           O  
ATOM   3989  CB  ALA B  77     -39.973   5.840  43.937  1.00 42.91           C  
ATOM   3990  N   ALA B  78     -42.241   7.136  41.946  1.00 42.53           N  
ATOM   3991  CA  ALA B  78     -43.295   6.938  40.957  1.00 37.45           C  
ATOM   3992  C   ALA B  78     -42.940   7.645  39.654  1.00 45.83           C  
ATOM   3993  O   ALA B  78     -43.254   7.160  38.567  1.00 46.96           O  
ATOM   3994  CB  ALA B  78     -44.627   7.436  41.490  1.00 30.01           C  
ATOM   3995  N   ASP B  79     -42.282   8.795  39.773  1.00 48.31           N  
ATOM   3996  CA  ASP B  79     -41.811   9.535  38.609  1.00 40.37           C  
ATOM   3997  C   ASP B  79     -40.670   8.783  37.933  1.00 42.85           C  
ATOM   3998  O   ASP B  79     -40.646   8.645  36.711  1.00 44.09           O  
ATOM   3999  CB  ASP B  79     -41.342  10.936  39.009  1.00 40.98           C  
ATOM   4000  CG  ASP B  79     -42.443  11.761  39.649  1.00 42.59           C  
ATOM   4001  OD1 ASP B  79     -43.629  11.516  39.343  1.00 39.74           O  
ATOM   4002  OD2 ASP B  79     -42.120  12.657  40.457  1.00 37.40           O  
ATOM   4003  N   LEU B  80     -39.729   8.301  38.741  1.00 44.07           N  
ATOM   4004  CA  LEU B  80     -38.581   7.554  38.238  1.00 38.02           C  
ATOM   4005  C   LEU B  80     -39.025   6.304  37.491  1.00 39.06           C  
ATOM   4006  O   LEU B  80     -38.450   5.948  36.463  1.00 35.39           O  
ATOM   4007  CB  LEU B  80     -37.643   7.171  39.385  1.00 37.84           C  
ATOM   4008  CG  LEU B  80     -36.439   6.297  39.018  1.00 38.05           C  
ATOM   4009  CD1 LEU B  80     -35.592   6.963  37.944  1.00 30.89           C  
ATOM   4010  CD2 LEU B  80     -35.599   5.987  40.249  1.00 35.57           C  
ATOM   4011  N   ASN B  81     -40.056   5.647  38.014  1.00 39.14           N  
ATOM   4012  CA  ASN B  81     -40.601   4.453  37.384  1.00 40.12           C  
ATOM   4013  C   ASN B  81     -41.221   4.769  36.028  1.00 41.60           C  
ATOM   4014  O   ASN B  81     -41.060   4.013  35.070  1.00 43.68           O  
ATOM   4015  CB  ASN B  81     -41.637   3.793  38.294  1.00 38.94           C  
ATOM   4016  CG  ASN B  81     -42.155   2.483  37.734  1.00 34.77           C  
ATOM   4017  OD1 ASN B  81     -41.413   1.724  37.111  1.00 40.56           O  
ATOM   4018  ND2 ASN B  81     -43.437   2.214  37.947  1.00 32.20           N  
ATOM   4019  N   THR B  82     -41.925   5.895  35.955  1.00 36.16           N  
ATOM   4020  CA  THR B  82     -42.566   6.322  34.715  1.00 41.62           C  
ATOM   4021  C   THR B  82     -41.530   6.661  33.645  1.00 44.91           C  
ATOM   4022  O   THR B  82     -41.699   6.318  32.475  1.00 45.47           O  
ATOM   4023  CB  THR B  82     -43.498   7.529  34.946  1.00 40.04           C  
ATOM   4024  OG1 THR B  82     -44.540   7.162  35.860  1.00 42.35           O  
ATOM   4025  CG2 THR B  82     -44.123   7.987  33.637  1.00 29.32           C  
ATOM   4026  N   VAL B  83     -40.454   7.328  34.055  1.00 48.22           N  
ATOM   4027  CA  VAL B  83     -39.362   7.660  33.146  1.00 43.45           C  
ATOM   4028  C   VAL B  83     -38.694   6.392  32.616  1.00 43.84           C  
ATOM   4029  O   VAL B  83     -38.407   6.281  31.423  1.00 46.67           O  
ATOM   4030  CB  VAL B  83     -38.305   8.553  33.832  1.00 33.02           C  
ATOM   4031  CG1 VAL B  83     -37.108   8.768  32.919  1.00 29.60           C  
ATOM   4032  CG2 VAL B  83     -38.916   9.886  34.232  1.00 31.97           C  
ATOM   4033  N   LEU B  84     -38.461   5.435  33.509  1.00 41.49           N  
ATOM   4034  CA  LEU B  84     -37.834   4.170  33.138  1.00 40.79           C  
ATOM   4035  C   LEU B  84     -38.718   3.336  32.213  1.00 44.54           C  
ATOM   4036  O   LEU B  84     -38.219   2.644  31.326  1.00 50.04           O  
ATOM   4037  CB  LEU B  84     -37.473   3.365  34.388  1.00 37.68           C  
ATOM   4038  CG  LEU B  84     -36.313   3.911  35.222  1.00 45.14           C  
ATOM   4039  CD1 LEU B  84     -36.235   3.204  36.563  1.00 36.88           C  
ATOM   4040  CD2 LEU B  84     -35.000   3.774  34.467  1.00 39.32           C  
ATOM   4041  N   GLU B  85     -40.029   3.407  32.423  1.00 39.02           N  
ATOM   4042  CA  GLU B  85     -40.974   2.646  31.611  1.00 44.55           C  
ATOM   4043  C   GLU B  85     -41.248   3.309  30.262  1.00 45.48           C  
ATOM   4044  O   GLU B  85     -41.389   2.628  29.246  1.00 46.93           O  
ATOM   4045  CB  GLU B  85     -42.285   2.425  32.370  1.00 49.47           C  
ATOM   4046  CG  GLU B  85     -42.192   1.403  33.494  1.00 57.96           C  
ATOM   4047  CD  GLU B  85     -41.978  -0.012  32.987  1.00 68.91           C  
ATOM   4048  OE1 GLU B  85     -42.311  -0.285  31.814  1.00 65.95           O  
ATOM   4049  OE2 GLU B  85     -41.474  -0.853  33.763  1.00 65.57           O  
ATOM   4050  N   THR B  86     -41.327   4.636  30.259  1.00 47.01           N  
ATOM   4051  CA  THR B  86     -41.575   5.387  29.032  1.00 50.33           C  
ATOM   4052  C   THR B  86     -40.425   5.207  28.045  1.00 51.31           C  
ATOM   4053  O   THR B  86     -40.645   5.017  26.848  1.00 55.60           O  
ATOM   4054  CB  THR B  86     -41.782   6.889  29.318  1.00 43.90           C  
ATOM   4055  OG1 THR B  86     -42.906   7.060  30.190  1.00 29.78           O  
ATOM   4056  CG2 THR B  86     -42.030   7.654  28.027  1.00 42.49           C  
ATOM   4057  N   LEU B  87     -39.200   5.260  28.556  1.00 48.77           N  
ATOM   4058  CA  LEU B  87     -38.016   5.055  27.729  1.00 48.68           C  
ATOM   4059  C   LEU B  87     -37.810   3.576  27.418  1.00 56.07           C  
ATOM   4060  O   LEU B  87     -37.057   3.229  26.506  1.00 63.63           O  
ATOM   4061  CB  LEU B  87     -36.768   5.624  28.412  1.00 47.05           C  
ATOM   4062  CG  LEU B  87     -36.430   7.098  28.171  1.00 47.75           C  
ATOM   4063  CD1 LEU B  87     -37.499   8.014  28.740  1.00 45.93           C  
ATOM   4064  CD2 LEU B  87     -35.067   7.437  28.755  1.00 45.38           C  
ATOM   4065  N   ASP B  88     -38.488   2.720  28.179  1.00 50.85           N  
ATOM   4066  CA  ASP B  88     -38.378   1.268  28.035  1.00 50.28           C  
ATOM   4067  C   ASP B  88     -36.921   0.817  28.110  1.00 61.95           C  
ATOM   4068  O   ASP B  88     -36.392   0.214  27.176  1.00 60.02           O  
ATOM   4069  CB  ASP B  88     -39.033   0.795  26.733  1.00 52.40           C  
ATOM   4070  CG  ASP B  88     -39.187  -0.714  26.670  1.00 55.72           C  
ATOM   4071  OD1 ASP B  88     -39.262  -1.350  27.743  1.00 59.61           O  
ATOM   4072  OD2 ASP B  88     -39.234  -1.263  25.549  1.00 45.54           O  
ATOM   4073  N   LEU B  89     -36.278   1.126  29.231  1.00 64.20           N  
ATOM   4074  CA  LEU B  89     -34.868   0.808  29.418  1.00 66.25           C  
ATOM   4075  C   LEU B  89     -34.680  -0.604  29.953  1.00 64.95           C  
ATOM   4076  O   LEU B  89     -35.542  -1.135  30.653  1.00 60.51           O  
ATOM   4077  CB  LEU B  89     -34.220   1.810  30.374  1.00 58.82           C  
ATOM   4078  CG  LEU B  89     -34.285   3.281  29.967  1.00 51.75           C  
ATOM   4079  CD1 LEU B  89     -33.673   4.152  31.049  1.00 52.45           C  
ATOM   4080  CD2 LEU B  89     -33.586   3.500  28.635  1.00 51.32           C  
ATOM   4081  N   GLN B  90     -33.545  -1.207  29.614  1.00 64.98           N  
ATOM   4082  CA  GLN B  90     -33.182  -2.523  30.124  1.00 62.97           C  
ATOM   4083  C   GLN B  90     -31.691  -2.562  30.436  1.00 61.48           C  
ATOM   4084  O   GLN B  90     -30.891  -1.931  29.741  1.00 62.57           O  
ATOM   4085  CB  GLN B  90     -33.553  -3.616  29.120  1.00 67.18           C  
ATOM   4086  CG  GLN B  90     -35.050  -3.854  28.991  1.00 73.93           C  
ATOM   4087  CD  GLN B  90     -35.396  -4.832  27.889  1.00 84.42           C  
ATOM   4088  OE1 GLN B  90     -34.533  -5.245  27.114  1.00 81.34           O  
ATOM   4089  NE2 GLN B  90     -36.667  -5.210  27.812  1.00 90.95           N  
ATOM   4090  N   ASP B  91     -31.330  -3.302  31.482  1.00 52.55           N  
ATOM   4091  CA  ASP B  91     -29.951  -3.374  31.961  1.00 46.21           C  
ATOM   4092  C   ASP B  91     -29.414  -1.985  32.291  1.00 47.76           C  
ATOM   4093  O   ASP B  91     -28.281  -1.650  31.949  1.00 54.19           O  
ATOM   4094  CB  ASP B  91     -29.047  -4.066  30.935  1.00 52.98           C  
ATOM   4095  CG  ASP B  91     -29.568  -5.429  30.523  1.00 68.29           C  
ATOM   4096  OD1 ASP B  91     -30.215  -6.097  31.357  1.00 80.73           O  
ATOM   4097  OD2 ASP B  91     -29.332  -5.831  29.364  1.00 67.72           O  
ATOM   4098  N   ALA B  92     -30.239  -1.184  32.959  1.00 53.70           N  
ATOM   4099  CA  ALA B  92     -29.891   0.201  33.264  1.00 47.78           C  
ATOM   4100  C   ALA B  92     -29.216   0.348  34.624  1.00 42.51           C  
ATOM   4101  O   ALA B  92     -29.590  -0.318  35.590  1.00 41.13           O  
ATOM   4102  CB  ALA B  92     -31.128   1.086  33.188  1.00 48.32           C  
ATOM   4103  N   VAL B  93     -28.223   1.230  34.689  1.00 39.42           N  
ATOM   4104  CA  VAL B  93     -27.511   1.500  35.932  1.00 36.52           C  
ATOM   4105  C   VAL B  93     -28.013   2.793  36.569  1.00 38.16           C  
ATOM   4106  O   VAL B  93     -28.009   3.848  35.936  1.00 38.61           O  
ATOM   4107  CB  VAL B  93     -25.993   1.611  35.700  1.00 37.78           C  
ATOM   4108  CG1 VAL B  93     -25.273   1.885  37.011  1.00 35.95           C  
ATOM   4109  CG2 VAL B  93     -25.463   0.342  35.050  1.00 44.17           C  
ATOM   4110  N   LEU B  94     -28.445   2.703  37.824  1.00 36.35           N  
ATOM   4111  CA  LEU B  94     -28.971   3.862  38.536  1.00 30.44           C  
ATOM   4112  C   LEU B  94     -27.924   4.499  39.443  1.00 38.01           C  
ATOM   4113  O   LEU B  94     -27.463   3.885  40.404  1.00 42.46           O  
ATOM   4114  CB  LEU B  94     -30.200   3.476  39.360  1.00 32.40           C  
ATOM   4115  CG  LEU B  94     -31.407   2.946  38.587  1.00 31.68           C  
ATOM   4116  CD1 LEU B  94     -32.605   2.805  39.512  1.00 31.90           C  
ATOM   4117  CD2 LEU B  94     -31.732   3.853  37.412  1.00 28.79           C  
ATOM   4118  N   VAL B  95     -27.556   5.737  39.132  1.00 37.08           N  
ATOM   4119  CA  VAL B  95     -26.615   6.486  39.953  1.00 29.27           C  
ATOM   4120  C   VAL B  95     -27.321   7.696  40.554  1.00 30.37           C  
ATOM   4121  O   VAL B  95     -28.023   8.423  39.852  1.00 37.03           O  
ATOM   4122  CB  VAL B  95     -25.406   6.960  39.129  1.00 31.96           C  
ATOM   4123  CG1 VAL B  95     -24.367   7.605  40.033  1.00 39.38           C  
ATOM   4124  CG2 VAL B  95     -24.800   5.796  38.363  1.00 28.53           C  
ATOM   4125  N   GLY B  96     -27.141   7.907  41.854  1.00 30.41           N  
ATOM   4126  CA  GLY B  96     -27.788   9.013  42.537  1.00 38.78           C  
ATOM   4127  C   GLY B  96     -26.821   9.928  43.265  1.00 38.76           C  
ATOM   4128  O   GLY B  96     -25.652   9.592  43.451  1.00 41.44           O  
ATOM   4129  N   PHE B  97     -27.315  11.092  43.675  1.00 36.96           N  
ATOM   4130  CA  PHE B  97     -26.514  12.045  44.436  1.00 39.78           C  
ATOM   4131  C   PHE B  97     -27.366  12.765  45.475  1.00 38.45           C  
ATOM   4132  O   PHE B  97     -28.398  13.347  45.141  1.00 38.63           O  
ATOM   4133  CB  PHE B  97     -25.851  13.064  43.507  1.00 40.40           C  
ATOM   4134  CG  PHE B  97     -25.169  14.191  44.233  1.00 40.43           C  
ATOM   4135  CD1 PHE B  97     -23.922  14.007  44.808  1.00 44.52           C  
ATOM   4136  CD2 PHE B  97     -25.773  15.434  44.337  1.00 39.06           C  
ATOM   4137  CE1 PHE B  97     -23.292  15.041  45.476  1.00 38.37           C  
ATOM   4138  CE2 PHE B  97     -25.149  16.470  45.004  1.00 38.34           C  
ATOM   4139  CZ  PHE B  97     -23.907  16.273  45.574  1.00 36.93           C  
ATOM   4140  N   SER B  98     -26.917  12.724  46.728  1.00 39.20           N  
ATOM   4141  CA  SER B  98     -27.619  13.356  47.844  1.00 37.69           C  
ATOM   4142  C   SER B  98     -29.082  12.935  47.899  1.00 38.66           C  
ATOM   4143  O   SER B  98     -29.401  11.794  48.233  1.00 42.56           O  
ATOM   4144  CB  SER B  98     -27.510  14.882  47.763  1.00 44.11           C  
ATOM   4145  OG  SER B  98     -28.224  15.505  48.818  1.00 35.50           O  
ATOM   4146  N   MET B  99     -29.963  13.865  47.547  1.00 40.79           N  
ATOM   4147  CA  MET B  99     -31.398  13.614  47.531  1.00 40.09           C  
ATOM   4148  C   MET B  99     -31.764  12.620  46.427  1.00 37.05           C  
ATOM   4149  O   MET B  99     -32.857  12.053  46.424  1.00 39.18           O  
ATOM   4150  CB  MET B  99     -32.156  14.935  47.352  1.00 42.10           C  
ATOM   4151  CG  MET B  99     -33.640  14.872  47.674  1.00 33.58           C  
ATOM   4152  SD  MET B  99     -34.394  16.500  47.847  1.00 36.86           S  
ATOM   4153  CE  MET B  99     -33.969  17.238  46.272  1.00 34.01           C  
ATOM   4154  N   GLY B 100     -30.838  12.405  45.497  1.00 36.58           N  
ATOM   4155  CA  GLY B 100     -31.053  11.486  44.395  1.00 40.42           C  
ATOM   4156  C   GLY B 100     -30.739  10.039  44.726  1.00 43.10           C  
ATOM   4157  O   GLY B 100     -31.070   9.135  43.959  1.00 43.28           O  
ATOM   4158  N   THR B 101     -30.098   9.815  45.868  1.00 38.06           N  
ATOM   4159  CA  THR B 101     -29.782   8.461  46.303  1.00 38.41           C  
ATOM   4160  C   THR B 101     -30.990   7.809  46.965  1.00 43.30           C  
ATOM   4161  O   THR B 101     -31.038   6.589  47.126  1.00 48.37           O  
ATOM   4162  CB  THR B 101     -28.598   8.438  47.285  1.00 35.28           C  
ATOM   4163  OG1 THR B 101     -28.914   9.230  48.437  1.00 38.10           O  
ATOM   4164  CG2 THR B 101     -27.349   8.989  46.622  1.00 33.37           C  
ATOM   4165  N   GLY B 102     -31.964   8.629  47.344  1.00 36.16           N  
ATOM   4166  CA  GLY B 102     -33.164   8.139  47.995  1.00 36.87           C  
ATOM   4167  C   GLY B 102     -34.174   7.584  47.011  1.00 39.61           C  
ATOM   4168  O   GLY B 102     -34.976   6.715  47.354  1.00 37.10           O  
ATOM   4169  N   GLU B 103     -34.136   8.088  45.782  1.00 45.19           N  
ATOM   4170  CA  GLU B 103     -35.046   7.631  44.739  1.00 47.34           C  
ATOM   4171  C   GLU B 103     -34.578   6.303  44.154  1.00 46.05           C  
ATOM   4172  O   GLU B 103     -35.371   5.545  43.597  1.00 45.36           O  
ATOM   4173  CB  GLU B 103     -35.163   8.678  43.630  1.00 40.32           C  
ATOM   4174  CG  GLU B 103     -35.530  10.065  44.125  1.00 40.18           C  
ATOM   4175  CD  GLU B 103     -35.696  11.060  42.996  1.00 42.72           C  
ATOM   4176  OE1 GLU B 103     -36.155  10.656  41.908  1.00 47.14           O  
ATOM   4177  OE2 GLU B 103     -35.362  12.246  43.197  1.00 36.77           O  
ATOM   4178  N   VAL B 104     -33.284   6.030  44.285  1.00 47.41           N  
ATOM   4179  CA  VAL B 104     -32.709   4.789  43.781  1.00 46.23           C  
ATOM   4180  C   VAL B 104     -33.104   3.608  44.666  1.00 48.23           C  
ATOM   4181  O   VAL B 104     -33.463   2.541  44.168  1.00 53.13           O  
ATOM   4182  CB  VAL B 104     -31.172   4.877  43.684  1.00 32.25           C  
ATOM   4183  CG1 VAL B 104     -30.589   3.557  43.210  1.00 34.91           C  
ATOM   4184  CG2 VAL B 104     -30.765   6.003  42.748  1.00 32.86           C  
ATOM   4185  N   ALA B 105     -33.048   3.811  45.978  1.00 45.68           N  
ATOM   4186  CA  ALA B 105     -33.366   2.753  46.932  1.00 47.84           C  
ATOM   4187  C   ALA B 105     -34.870   2.523  47.073  1.00 50.70           C  
ATOM   4188  O   ALA B 105     -35.310   1.406  47.344  1.00 49.19           O  
ATOM   4189  CB  ALA B 105     -32.746   3.057  48.288  1.00 45.58           C  
ATOM   4190  N   ARG B 106     -35.655   3.580  46.891  1.00 46.37           N  
ATOM   4191  CA  ARG B 106     -37.104   3.484  47.040  1.00 41.20           C  
ATOM   4192  C   ARG B 106     -37.753   2.807  45.834  1.00 46.60           C  
ATOM   4193  O   ARG B 106     -38.691   2.022  45.985  1.00 51.57           O  
ATOM   4194  CB  ARG B 106     -37.719   4.866  47.279  1.00 45.78           C  
ATOM   4195  CG  ARG B 106     -39.218   4.844  47.546  1.00 43.62           C  
ATOM   4196  CD  ARG B 106     -39.564   3.923  48.709  1.00 53.13           C  
ATOM   4197  NE  ARG B 106     -39.001   4.386  49.975  1.00 52.94           N  
ATOM   4198  CZ  ARG B 106     -39.669   5.107  50.870  1.00 51.43           C  
ATOM   4199  NH1 ARG B 106     -40.929   5.451  50.640  1.00 56.29           N  
ATOM   4200  NH2 ARG B 106     -39.079   5.485  51.996  1.00 49.01           N  
ATOM   4201  N   TYR B 107     -37.253   3.112  44.641  1.00 43.85           N  
ATOM   4202  CA  TYR B 107     -37.750   2.478  43.423  1.00 45.70           C  
ATOM   4203  C   TYR B 107     -37.394   0.997  43.405  1.00 50.84           C  
ATOM   4204  O   TYR B 107     -38.203   0.156  43.014  1.00 49.57           O  
ATOM   4205  CB  TYR B 107     -37.172   3.157  42.179  1.00 38.95           C  
ATOM   4206  CG  TYR B 107     -37.355   2.351  40.910  1.00 35.75           C  
ATOM   4207  CD1 TYR B 107     -36.339   1.534  40.427  1.00 32.64           C  
ATOM   4208  CD2 TYR B 107     -38.546   2.400  40.201  1.00 48.54           C  
ATOM   4209  CE1 TYR B 107     -36.506   0.792  39.272  1.00 40.77           C  
ATOM   4210  CE2 TYR B 107     -38.722   1.663  39.044  1.00 51.72           C  
ATOM   4211  CZ  TYR B 107     -37.700   0.860  38.585  1.00 40.44           C  
ATOM   4212  OH  TYR B 107     -37.875   0.127  37.433  1.00 25.65           O  
ATOM   4213  N   VAL B 108     -36.173   0.692  43.831  1.00 51.47           N  
ATOM   4214  CA  VAL B 108     -35.653  -0.669  43.800  1.00 50.97           C  
ATOM   4215  C   VAL B 108     -36.375  -1.571  44.803  1.00 53.04           C  
ATOM   4216  O   VAL B 108     -36.291  -2.799  44.724  1.00 51.18           O  
ATOM   4217  CB  VAL B 108     -34.127  -0.682  44.069  1.00 41.63           C  
ATOM   4218  CG1 VAL B 108     -33.832  -0.928  45.544  1.00 40.85           C  
ATOM   4219  CG2 VAL B 108     -33.439  -1.718  43.204  1.00 42.52           C  
ATOM   4220  N   SER B 109     -37.099  -0.952  45.731  1.00 44.57           N  
ATOM   4221  CA  SER B 109     -37.768  -1.678  46.804  1.00 43.39           C  
ATOM   4222  C   SER B 109     -39.287  -1.645  46.679  1.00 43.86           C  
ATOM   4223  O   SER B 109     -40.000  -1.944  47.637  1.00 43.33           O  
ATOM   4224  CB  SER B 109     -37.355  -1.103  48.160  1.00 44.05           C  
ATOM   4225  OG  SER B 109     -38.151  -1.634  49.205  1.00 52.48           O  
ATOM   4226  N   SER B 110     -39.782  -1.283  45.500  1.00 43.24           N  
ATOM   4227  CA  SER B 110     -41.222  -1.175  45.296  1.00 44.18           C  
ATOM   4228  C   SER B 110     -41.648  -1.575  43.888  1.00 44.57           C  
ATOM   4229  O   SER B 110     -42.792  -1.975  43.670  1.00 53.89           O  
ATOM   4230  CB  SER B 110     -41.702   0.248  45.599  1.00 44.60           C  
ATOM   4231  OG  SER B 110     -41.492   0.583  46.960  1.00 39.89           O  
ATOM   4232  N   TYR B 111     -40.729  -1.470  42.934  1.00 42.98           N  
ATOM   4233  CA  TYR B 111     -41.060  -1.742  41.540  1.00 52.27           C  
ATOM   4234  C   TYR B 111     -40.198  -2.849  40.934  1.00 50.89           C  
ATOM   4235  O   TYR B 111     -40.443  -3.290  39.811  1.00 54.73           O  
ATOM   4236  CB  TYR B 111     -40.954  -0.463  40.704  1.00 50.17           C  
ATOM   4237  CG  TYR B 111     -41.824   0.673  41.203  1.00 44.08           C  
ATOM   4238  CD1 TYR B 111     -41.321   1.630  42.075  1.00 43.99           C  
ATOM   4239  CD2 TYR B 111     -43.149   0.787  40.802  1.00 47.63           C  
ATOM   4240  CE1 TYR B 111     -42.111   2.669  42.533  1.00 46.05           C  
ATOM   4241  CE2 TYR B 111     -43.949   1.823  41.254  1.00 45.17           C  
ATOM   4242  CZ  TYR B 111     -43.424   2.761  42.120  1.00 43.71           C  
ATOM   4243  OH  TYR B 111     -44.214   3.793  42.574  1.00 28.36           O  
ATOM   4244  N   GLY B 112     -39.193  -3.295  41.681  1.00 47.81           N  
ATOM   4245  CA  GLY B 112     -38.348  -4.391  41.240  1.00 62.51           C  
ATOM   4246  C   GLY B 112     -37.089  -3.953  40.514  1.00 61.44           C  
ATOM   4247  O   GLY B 112     -36.859  -2.761  40.309  1.00 57.13           O  
ATOM   4248  N   THR B 113     -36.271  -4.927  40.125  1.00 59.60           N  
ATOM   4249  CA  THR B 113     -35.010  -4.650  39.444  1.00 58.09           C  
ATOM   4250  C   THR B 113     -34.967  -5.312  38.070  1.00 60.05           C  
ATOM   4251  O   THR B 113     -33.921  -5.803  37.642  1.00 52.91           O  
ATOM   4252  CB  THR B 113     -33.807  -5.154  40.261  1.00 50.67           C  
ATOM   4253  OG1 THR B 113     -33.639  -6.562  40.051  1.00 53.10           O  
ATOM   4254  CG2 THR B 113     -34.018  -4.889  41.740  1.00 50.08           C  
ATOM   4255  N   ALA B 114     -36.106  -5.324  37.384  1.00 62.12           N  
ATOM   4256  CA  ALA B 114     -36.204  -5.951  36.070  1.00 47.46           C  
ATOM   4257  C   ALA B 114     -35.413  -5.180  35.018  1.00 48.38           C  
ATOM   4258  O   ALA B 114     -34.804  -5.772  34.127  1.00 49.74           O  
ATOM   4259  CB  ALA B 114     -37.661  -6.077  35.652  1.00 31.01           C  
ATOM   4260  N   ARG B 115     -35.424  -3.857  35.130  1.00 48.80           N  
ATOM   4261  CA  ARG B 115     -34.738  -3.000  34.173  1.00 49.76           C  
ATOM   4262  C   ARG B 115     -33.381  -2.555  34.704  1.00 51.48           C  
ATOM   4263  O   ARG B 115     -32.666  -1.796  34.049  1.00 52.89           O  
ATOM   4264  CB  ARG B 115     -35.593  -1.772  33.857  1.00 48.89           C  
ATOM   4265  CG  ARG B 115     -36.992  -2.101  33.368  1.00 48.46           C  
ATOM   4266  CD  ARG B 115     -37.762  -0.838  33.028  1.00 50.47           C  
ATOM   4267  NE  ARG B 115     -39.035  -1.135  32.378  1.00 47.58           N  
ATOM   4268  CZ  ARG B 115     -39.175  -1.333  31.071  1.00 54.62           C  
ATOM   4269  NH1 ARG B 115     -38.118  -1.270  30.273  1.00 53.61           N  
ATOM   4270  NH2 ARG B 115     -40.371  -1.597  30.563  1.00 61.12           N  
ATOM   4271  N   ILE B 116     -33.030  -3.036  35.892  1.00 50.12           N  
ATOM   4272  CA  ILE B 116     -31.814  -2.598  36.566  1.00 44.47           C  
ATOM   4273  C   ILE B 116     -30.699  -3.634  36.457  1.00 52.12           C  
ATOM   4274  O   ILE B 116     -30.931  -4.833  36.619  1.00 57.62           O  
ATOM   4275  CB  ILE B 116     -32.084  -2.295  38.055  1.00 42.79           C  
ATOM   4276  CG1 ILE B 116     -33.343  -1.437  38.203  1.00 43.77           C  
ATOM   4277  CG2 ILE B 116     -30.883  -1.614  38.695  1.00 43.87           C  
ATOM   4278  CD1 ILE B 116     -33.283  -0.126  37.449  1.00 42.68           C  
ATOM   4279  N   ALA B 117     -29.488  -3.161  36.175  1.00 45.31           N  
ATOM   4280  CA  ALA B 117     -28.317  -4.027  36.120  1.00 45.09           C  
ATOM   4281  C   ALA B 117     -27.430  -3.795  37.339  1.00 42.29           C  
ATOM   4282  O   ALA B 117     -26.876  -4.736  37.906  1.00 40.27           O  
ATOM   4283  CB  ALA B 117     -27.536  -3.782  34.839  1.00 50.73           C  
ATOM   4284  N   ALA B 118     -27.303  -2.532  37.734  1.00 45.86           N  
ATOM   4285  CA  ALA B 118     -26.507  -2.159  38.898  1.00 45.79           C  
ATOM   4286  C   ALA B 118     -26.974  -0.819  39.458  1.00 41.91           C  
ATOM   4287  O   ALA B 118     -27.725  -0.094  38.805  1.00 39.37           O  
ATOM   4288  CB  ALA B 118     -25.030  -2.099  38.535  1.00 35.98           C  
ATOM   4289  N   VAL B 119     -26.533  -0.497  40.670  1.00 39.48           N  
ATOM   4290  CA  VAL B 119     -26.889   0.770  41.301  1.00 39.21           C  
ATOM   4291  C   VAL B 119     -25.668   1.452  41.910  1.00 35.91           C  
ATOM   4292  O   VAL B 119     -24.651   0.809  42.163  1.00 42.71           O  
ATOM   4293  CB  VAL B 119     -27.966   0.584  42.390  1.00 35.99           C  
ATOM   4294  CG1 VAL B 119     -29.308   0.232  41.762  1.00 33.52           C  
ATOM   4295  CG2 VAL B 119     -27.539  -0.481  43.383  1.00 31.33           C  
ATOM   4296  N   ALA B 120     -25.773   2.757  42.140  1.00 38.68           N  
ATOM   4297  CA  ALA B 120     -24.682   3.524  42.732  1.00 40.75           C  
ATOM   4298  C   ALA B 120     -25.222   4.576  43.695  1.00 38.63           C  
ATOM   4299  O   ALA B 120     -26.264   5.180  43.445  1.00 42.95           O  
ATOM   4300  CB  ALA B 120     -23.839   4.175  41.646  1.00 29.17           C  
ATOM   4301  N   PHE B 121     -24.510   4.792  44.797  1.00 31.96           N  
ATOM   4302  CA  PHE B 121     -24.959   5.727  45.822  1.00 28.21           C  
ATOM   4303  C   PHE B 121     -23.862   6.712  46.214  1.00 38.09           C  
ATOM   4304  O   PHE B 121     -23.046   6.429  47.091  1.00 40.69           O  
ATOM   4305  CB  PHE B 121     -25.444   4.969  47.059  1.00 31.40           C  
ATOM   4306  CG  PHE B 121     -26.579   4.024  46.785  1.00 36.77           C  
ATOM   4307  CD1 PHE B 121     -27.893   4.449  46.890  1.00 42.88           C  
ATOM   4308  CD2 PHE B 121     -26.332   2.709  46.425  1.00 38.71           C  
ATOM   4309  CE1 PHE B 121     -28.939   3.581  46.640  1.00 43.97           C  
ATOM   4310  CE2 PHE B 121     -27.374   1.836  46.173  1.00 46.29           C  
ATOM   4311  CZ  PHE B 121     -28.679   2.273  46.281  1.00 48.85           C  
ATOM   4312  N   LEU B 122     -23.854   7.870  45.561  1.00 38.92           N  
ATOM   4313  CA  LEU B 122     -22.865   8.906  45.839  1.00 36.36           C  
ATOM   4314  C   LEU B 122     -23.440   9.939  46.804  1.00 40.63           C  
ATOM   4315  O   LEU B 122     -24.494  10.517  46.538  1.00 37.98           O  
ATOM   4316  CB  LEU B 122     -22.439   9.591  44.540  1.00 40.29           C  
ATOM   4317  CG  LEU B 122     -22.241   8.695  43.314  1.00 33.92           C  
ATOM   4318  CD1 LEU B 122     -21.849   9.528  42.103  1.00 39.16           C  
ATOM   4319  CD2 LEU B 122     -21.204   7.618  43.583  1.00 38.24           C  
ATOM   4320  N   ALA B 123     -22.738  10.168  47.913  1.00 38.84           N  
ATOM   4321  CA  ALA B 123     -23.201  11.068  48.972  1.00 34.60           C  
ATOM   4322  C   ALA B 123     -24.595  10.676  49.452  1.00 36.06           C  
ATOM   4323  O   ALA B 123     -25.536  11.463  49.377  1.00 39.04           O  
ATOM   4324  CB  ALA B 123     -23.174  12.520  48.504  1.00 36.03           C  
ATOM   4325  N   SER B 124     -24.708   9.451  49.955  1.00 38.51           N  
ATOM   4326  CA  SER B 124     -26.000   8.840  50.256  1.00 44.04           C  
ATOM   4327  C   SER B 124     -26.777   9.528  51.376  1.00 43.28           C  
ATOM   4328  O   SER B 124     -26.202  10.216  52.219  1.00 47.07           O  
ATOM   4329  CB  SER B 124     -25.801   7.364  50.608  1.00 46.39           C  
ATOM   4330  OG  SER B 124     -24.917   6.739  49.695  1.00 41.00           O  
ATOM   4331  N   LEU B 125     -28.093   9.333  51.367  1.00 40.67           N  
ATOM   4332  CA  LEU B 125     -28.951   9.754  52.468  1.00 45.84           C  
ATOM   4333  C   LEU B 125     -29.179   8.568  53.392  1.00 56.28           C  
ATOM   4334  O   LEU B 125     -29.451   8.733  54.582  1.00 55.90           O  
ATOM   4335  CB  LEU B 125     -30.302  10.245  51.948  1.00 42.64           C  
ATOM   4336  CG  LEU B 125     -30.367  11.595  51.236  1.00 43.01           C  
ATOM   4337  CD1 LEU B 125     -31.794  11.891  50.820  1.00 39.26           C  
ATOM   4338  CD2 LEU B 125     -29.831  12.700  52.125  1.00 46.92           C  
ATOM   4339  N   GLU B 126     -29.070   7.372  52.820  1.00 57.62           N  
ATOM   4340  CA  GLU B 126     -29.280   6.122  53.543  1.00 52.64           C  
ATOM   4341  C   GLU B 126     -28.379   6.012  54.770  1.00 54.85           C  
ATOM   4342  O   GLU B 126     -27.277   6.560  54.786  1.00 51.15           O  
ATOM   4343  CB  GLU B 126     -29.038   4.929  52.610  1.00 57.98           C  
ATOM   4344  CG  GLU B 126     -30.179   4.634  51.643  1.00 56.87           C  
ATOM   4345  CD  GLU B 126     -30.259   5.622  50.495  1.00 55.32           C  
ATOM   4346  OE1 GLU B 126     -29.288   6.380  50.286  1.00 54.96           O  
ATOM   4347  OE2 GLU B 126     -31.296   5.638  49.800  1.00 52.41           O  
ATOM   4348  N   PRO B 127     -28.849   5.303  55.810  1.00 56.47           N  
ATOM   4349  CA  PRO B 127     -30.174   4.680  55.894  1.00 48.35           C  
ATOM   4350  C   PRO B 127     -31.194   5.548  56.626  1.00 53.56           C  
ATOM   4351  O   PRO B 127     -32.396   5.403  56.402  1.00 56.10           O  
ATOM   4352  CB  PRO B 127     -29.907   3.396  56.696  1.00 47.96           C  
ATOM   4353  CG  PRO B 127     -28.444   3.466  57.140  1.00 50.13           C  
ATOM   4354  CD  PRO B 127     -27.989   4.870  56.919  1.00 56.22           C  
ATOM   4355  N   PHE B 128     -30.717   6.439  57.490  1.00 56.12           N  
ATOM   4356  CA  PHE B 128     -31.598   7.267  58.300  1.00 51.19           C  
ATOM   4357  C   PHE B 128     -30.854   8.516  58.759  1.00 56.98           C  
ATOM   4358  O   PHE B 128     -29.792   8.422  59.373  1.00 65.60           O  
ATOM   4359  CB  PHE B 128     -32.086   6.475  59.515  1.00 49.34           C  
ATOM   4360  CG  PHE B 128     -33.474   6.838  59.963  1.00 60.32           C  
ATOM   4361  CD1 PHE B 128     -34.141   7.915  59.404  1.00 60.16           C  
ATOM   4362  CD2 PHE B 128     -34.111   6.098  60.946  1.00 60.66           C  
ATOM   4363  CE1 PHE B 128     -35.419   8.247  59.817  1.00 60.04           C  
ATOM   4364  CE2 PHE B 128     -35.388   6.425  61.364  1.00 55.78           C  
ATOM   4365  CZ  PHE B 128     -36.043   7.500  60.799  1.00 55.66           C  
ATOM   4366  N   LEU B 129     -31.412   9.684  58.456  1.00 50.19           N  
ATOM   4367  CA  LEU B 129     -30.792  10.947  58.848  1.00 59.63           C  
ATOM   4368  C   LEU B 129     -31.308  11.454  60.189  1.00 53.89           C  
ATOM   4369  O   LEU B 129     -30.552  12.015  60.982  1.00 52.16           O  
ATOM   4370  CB  LEU B 129     -31.010  12.016  57.776  1.00 55.92           C  
ATOM   4371  CG  LEU B 129     -30.014  12.047  56.618  1.00 56.09           C  
ATOM   4372  CD1 LEU B 129     -30.315  13.223  55.706  1.00 53.16           C  
ATOM   4373  CD2 LEU B 129     -28.589  12.121  57.141  1.00 51.57           C  
ATOM   4374  N   LEU B 130     -32.600  11.261  60.434  1.00 50.45           N  
ATOM   4375  CA  LEU B 130     -33.224  11.744  61.659  1.00 52.03           C  
ATOM   4376  C   LEU B 130     -32.672  11.011  62.876  1.00 56.36           C  
ATOM   4377  O   LEU B 130     -32.489   9.794  62.850  1.00 54.10           O  
ATOM   4378  CB  LEU B 130     -34.744  11.584  61.583  1.00 45.07           C  
ATOM   4379  CG  LEU B 130     -35.552  12.258  62.692  1.00 44.48           C  
ATOM   4380  CD1 LEU B 130     -35.249  13.746  62.739  1.00 50.10           C  
ATOM   4381  CD2 LEU B 130     -37.039  12.019  62.488  1.00 47.16           C  
ATOM   4382  N   LYS B 131     -32.400  11.760  63.940  1.00 61.89           N  
ATOM   4383  CA  LYS B 131     -31.843  11.184  65.157  1.00 56.86           C  
ATOM   4384  C   LYS B 131     -32.888  11.080  66.262  1.00 65.21           C  
ATOM   4385  O   LYS B 131     -33.253  12.078  66.882  1.00 70.89           O  
ATOM   4386  CB  LYS B 131     -30.651  12.006  65.647  1.00 55.73           C  
ATOM   4387  CG  LYS B 131     -30.015  11.470  66.921  1.00 54.82           C  
ATOM   4388  CD  LYS B 131     -28.967  12.427  67.465  1.00 52.64           C  
ATOM   4389  CE  LYS B 131     -27.866  12.678  66.449  1.00 51.49           C  
ATOM   4390  NZ  LYS B 131     -27.181  11.417  66.054  1.00 66.22           N  
ATOM   4391  N   THR B 132     -33.365   9.864  66.500  1.00 66.02           N  
ATOM   4392  CA  THR B 132     -34.292   9.606  67.592  1.00 76.03           C  
ATOM   4393  C   THR B 132     -33.639   8.683  68.613  1.00 85.80           C  
ATOM   4394  O   THR B 132     -32.433   8.439  68.558  1.00 82.23           O  
ATOM   4395  CB  THR B 132     -35.600   8.970  67.087  1.00 75.28           C  
ATOM   4396  OG1 THR B 132     -35.298   7.790  66.332  1.00 75.31           O  
ATOM   4397  CG2 THR B 132     -36.361   9.946  66.205  1.00 66.66           C  
ATOM   4398  N   ASP B 133     -34.436   8.172  69.545  1.00 93.40           N  
ATOM   4399  CA  ASP B 133     -33.932   7.238  70.545  1.00 86.96           C  
ATOM   4400  C   ASP B 133     -33.793   5.845  69.942  1.00 88.43           C  
ATOM   4401  O   ASP B 133     -33.150   4.967  70.518  1.00 84.33           O  
ATOM   4402  CB  ASP B 133     -34.861   7.196  71.758  1.00 82.48           C  
ATOM   4403  CG  ASP B 133     -35.106   8.569  72.352  1.00 84.45           C  
ATOM   4404  OD1 ASP B 133     -34.265   9.032  73.151  1.00 75.23           O  
ATOM   4405  OD2 ASP B 133     -36.142   9.183  72.022  1.00 93.19           O  
ATOM   4406  N   ASP B 134     -34.402   5.653  68.776  1.00 80.50           N  
ATOM   4407  CA  ASP B 134     -34.368   4.367  68.093  1.00 74.38           C  
ATOM   4408  C   ASP B 134     -33.027   4.141  67.401  1.00 85.86           C  
ATOM   4409  O   ASP B 134     -32.587   3.003  67.242  1.00103.36           O  
ATOM   4410  CB  ASP B 134     -35.511   4.269  67.080  1.00 78.74           C  
ATOM   4411  CG  ASP B 134     -35.640   2.883  66.478  1.00 78.05           C  
ATOM   4412  OD1 ASP B 134     -36.092   2.774  65.319  1.00 62.60           O  
ATOM   4413  OD2 ASP B 134     -35.290   1.901  67.166  1.00 87.72           O  
ATOM   4414  N   ASN B 135     -32.379   5.228  66.989  1.00 81.66           N  
ATOM   4415  CA  ASN B 135     -31.067   5.131  66.355  1.00 79.54           C  
ATOM   4416  C   ASN B 135     -30.171   6.341  66.615  1.00 74.01           C  
ATOM   4417  O   ASN B 135     -30.549   7.478  66.332  1.00 70.37           O  
ATOM   4418  CB  ASN B 135     -31.201   4.872  64.849  1.00 76.26           C  
ATOM   4419  CG  ASN B 135     -31.886   6.009  64.115  1.00 63.12           C  
ATOM   4420  OD1 ASN B 135     -32.759   6.682  64.663  1.00 66.70           O  
ATOM   4421  ND2 ASN B 135     -31.490   6.230  62.867  1.00 48.58           N  
ATOM   4422  N   PRO B 136     -28.977   6.093  67.173  1.00 79.02           N  
ATOM   4423  CA  PRO B 136     -27.965   7.132  67.388  1.00 80.69           C  
ATOM   4424  C   PRO B 136     -27.227   7.466  66.095  1.00 83.81           C  
ATOM   4425  O   PRO B 136     -26.432   8.405  66.065  1.00 82.94           O  
ATOM   4426  CB  PRO B 136     -26.994   6.479  68.384  1.00 83.22           C  
ATOM   4427  CG  PRO B 136     -27.711   5.271  68.917  1.00 78.00           C  
ATOM   4428  CD  PRO B 136     -28.593   4.821  67.804  1.00 82.40           C  
ATOM   4429  N   ASP B 137     -27.492   6.699  65.040  1.00 84.15           N  
ATOM   4430  CA  ASP B 137     -26.820   6.891  63.758  1.00 82.51           C  
ATOM   4431  C   ASP B 137     -27.458   8.001  62.926  1.00 80.02           C  
ATOM   4432  O   ASP B 137     -27.107   8.193  61.761  1.00 76.63           O  
ATOM   4433  CB  ASP B 137     -26.795   5.584  62.962  1.00 74.32           C  
ATOM   4434  CG  ASP B 137     -25.934   4.520  63.615  1.00 74.82           C  
ATOM   4435  OD1 ASP B 137     -24.933   4.882  64.268  1.00 74.17           O  
ATOM   4436  OD2 ASP B 137     -26.258   3.323  63.474  1.00 80.06           O  
ATOM   4437  N   GLY B 138     -28.396   8.726  63.527  1.00 72.21           N  
ATOM   4438  CA  GLY B 138     -29.013   9.864  62.871  1.00 61.85           C  
ATOM   4439  C   GLY B 138     -28.073  11.053  62.852  1.00 64.21           C  
ATOM   4440  O   GLY B 138     -27.131  11.119  63.641  1.00 69.78           O  
ATOM   4441  N   ALA B 139     -28.325  11.996  61.950  1.00 64.98           N  
ATOM   4442  CA  ALA B 139     -27.478  13.177  61.827  1.00 64.87           C  
ATOM   4443  C   ALA B 139     -27.884  14.263  62.819  1.00 60.79           C  
ATOM   4444  O   ALA B 139     -27.060  14.749  63.595  1.00 55.09           O  
ATOM   4445  CB  ALA B 139     -27.518  13.714  60.402  1.00 57.10           C  
ATOM   4446  N   ALA B 140     -29.158  14.638  62.790  1.00 56.57           N  
ATOM   4447  CA  ALA B 140     -29.666  15.694  63.654  1.00 51.39           C  
ATOM   4448  C   ALA B 140     -31.146  15.475  63.950  1.00 58.57           C  
ATOM   4449  O   ALA B 140     -31.863  14.901  63.130  1.00 52.86           O  
ATOM   4450  CB  ALA B 140     -29.444  17.053  63.005  1.00 52.44           C  
ATOM   4451  N   PRO B 141     -31.607  15.928  65.128  1.00 68.49           N  
ATOM   4452  CA  PRO B 141     -33.017  15.780  65.511  1.00 61.42           C  
ATOM   4453  C   PRO B 141     -33.965  16.589  64.626  1.00 55.75           C  
ATOM   4454  O   PRO B 141     -33.516  17.342  63.760  1.00 56.39           O  
ATOM   4455  CB  PRO B 141     -33.047  16.313  66.948  1.00 59.08           C  
ATOM   4456  CG  PRO B 141     -31.855  17.204  67.052  1.00 48.80           C  
ATOM   4457  CD  PRO B 141     -30.812  16.561  66.195  1.00 50.45           C  
ATOM   4458  N   GLN B 142     -35.265  16.427  64.854  1.00 49.23           N  
ATOM   4459  CA  GLN B 142     -36.291  17.108  64.069  1.00 53.31           C  
ATOM   4460  C   GLN B 142     -36.182  18.625  64.197  1.00 55.73           C  
ATOM   4461  O   GLN B 142     -36.514  19.362  63.268  1.00 53.17           O  
ATOM   4462  CB  GLN B 142     -37.682  16.651  64.515  1.00 63.25           C  
ATOM   4463  CG  GLN B 142     -38.823  17.153  63.644  1.00 62.21           C  
ATOM   4464  CD  GLN B 142     -39.164  16.194  62.521  1.00 61.12           C  
ATOM   4465  OE1 GLN B 142     -38.991  16.510  61.344  1.00 64.35           O  
ATOM   4466  NE2 GLN B 142     -39.661  15.015  62.880  1.00 54.00           N  
ATOM   4467  N   GLU B 143     -35.708  19.082  65.352  1.00 60.40           N  
ATOM   4468  CA  GLU B 143     -35.603  20.509  65.642  1.00 63.08           C  
ATOM   4469  C   GLU B 143     -34.593  21.219  64.740  1.00 62.19           C  
ATOM   4470  O   GLU B 143     -34.625  22.442  64.601  1.00 52.83           O  
ATOM   4471  CB  GLU B 143     -35.239  20.730  67.115  1.00 68.16           C  
ATOM   4472  CG  GLU B 143     -36.326  20.328  68.111  1.00 75.09           C  
ATOM   4473  CD  GLU B 143     -36.383  18.830  68.373  1.00 77.32           C  
ATOM   4474  OE1 GLU B 143     -35.751  18.060  67.619  1.00 80.08           O  
ATOM   4475  OE2 GLU B 143     -37.060  18.422  69.341  1.00 70.95           O  
ATOM   4476  N   PHE B 144     -33.697  20.448  64.132  1.00 65.31           N  
ATOM   4477  CA  PHE B 144     -32.697  21.006  63.230  1.00 60.84           C  
ATOM   4478  C   PHE B 144     -33.268  21.222  61.832  1.00 62.48           C  
ATOM   4479  O   PHE B 144     -33.087  22.285  61.235  1.00 58.84           O  
ATOM   4480  CB  PHE B 144     -31.467  20.099  63.160  1.00 54.09           C  
ATOM   4481  CG  PHE B 144     -30.454  20.527  62.136  1.00 52.56           C  
ATOM   4482  CD1 PHE B 144     -29.587  21.575  62.395  1.00 52.84           C  
ATOM   4483  CD2 PHE B 144     -30.366  19.877  60.915  1.00 51.97           C  
ATOM   4484  CE1 PHE B 144     -28.653  21.970  61.455  1.00 45.73           C  
ATOM   4485  CE2 PHE B 144     -29.434  20.267  59.972  1.00 51.26           C  
ATOM   4486  CZ  PHE B 144     -28.577  21.315  60.243  1.00 45.03           C  
ATOM   4487  N   PHE B 145     -33.958  20.209  61.316  1.00 63.06           N  
ATOM   4488  CA  PHE B 145     -34.534  20.273  59.976  1.00 53.63           C  
ATOM   4489  C   PHE B 145     -35.639  21.321  59.871  1.00 49.68           C  
ATOM   4490  O   PHE B 145     -35.933  21.816  58.783  1.00 48.51           O  
ATOM   4491  CB  PHE B 145     -35.057  18.902  59.546  1.00 37.99           C  
ATOM   4492  CG  PHE B 145     -33.973  17.902  59.264  1.00 44.06           C  
ATOM   4493  CD1 PHE B 145     -33.390  17.829  58.010  1.00 50.50           C  
ATOM   4494  CD2 PHE B 145     -33.537  17.034  60.251  1.00 52.78           C  
ATOM   4495  CE1 PHE B 145     -32.391  16.908  57.744  1.00 45.37           C  
ATOM   4496  CE2 PHE B 145     -32.539  16.111  59.993  1.00 53.10           C  
ATOM   4497  CZ  PHE B 145     -31.966  16.049  58.737  1.00 42.08           C  
ATOM   4498  N   ASP B 146     -36.250  21.655  61.003  1.00 50.34           N  
ATOM   4499  CA  ASP B 146     -37.258  22.707  61.035  1.00 52.10           C  
ATOM   4500  C   ASP B 146     -36.597  24.072  60.891  1.00 49.22           C  
ATOM   4501  O   ASP B 146     -37.210  25.022  60.408  1.00 52.34           O  
ATOM   4502  CB  ASP B 146     -38.069  22.643  62.331  1.00 61.64           C  
ATOM   4503  CG  ASP B 146     -38.874  21.365  62.453  1.00 61.73           C  
ATOM   4504  OD1 ASP B 146     -39.203  20.765  61.407  1.00 60.33           O  
ATOM   4505  OD2 ASP B 146     -39.179  20.960  63.594  1.00 66.77           O  
ATOM   4506  N   GLY B 147     -35.340  24.159  61.314  1.00 47.15           N  
ATOM   4507  CA  GLY B 147     -34.572  25.382  61.176  1.00 47.67           C  
ATOM   4508  C   GLY B 147     -34.212  25.646  59.728  1.00 41.23           C  
ATOM   4509  O   GLY B 147     -34.156  26.796  59.291  1.00 41.16           O  
ATOM   4510  N   ILE B 148     -33.969  24.572  58.983  1.00 37.91           N  
ATOM   4511  CA  ILE B 148     -33.648  24.669  57.563  1.00 37.33           C  
ATOM   4512  C   ILE B 148     -34.840  25.183  56.762  1.00 40.80           C  
ATOM   4513  O   ILE B 148     -34.714  26.130  55.984  1.00 41.12           O  
ATOM   4514  CB  ILE B 148     -33.202  23.308  56.993  1.00 34.62           C  
ATOM   4515  CG1 ILE B 148     -31.837  22.916  57.559  1.00 36.41           C  
ATOM   4516  CG2 ILE B 148     -33.139  23.358  55.476  1.00 36.51           C  
ATOM   4517  CD1 ILE B 148     -30.722  23.860  57.165  1.00 34.49           C  
ATOM   4518  N   VAL B 149     -35.994  24.554  56.961  1.00 38.04           N  
ATOM   4519  CA  VAL B 149     -37.217  24.935  56.263  1.00 35.99           C  
ATOM   4520  C   VAL B 149     -37.591  26.388  56.549  1.00 39.00           C  
ATOM   4521  O   VAL B 149     -37.998  27.122  55.648  1.00 43.29           O  
ATOM   4522  CB  VAL B 149     -38.392  24.016  56.650  1.00 39.05           C  
ATOM   4523  CG1 VAL B 149     -39.661  24.429  55.919  1.00 39.75           C  
ATOM   4524  CG2 VAL B 149     -38.048  22.566  56.348  1.00 45.12           C  
ATOM   4525  N   ALA B 150     -37.438  26.799  57.803  1.00 38.53           N  
ATOM   4526  CA  ALA B 150     -37.738  28.169  58.201  1.00 36.71           C  
ATOM   4527  C   ALA B 150     -36.768  29.156  57.558  1.00 43.74           C  
ATOM   4528  O   ALA B 150     -37.130  30.298  57.271  1.00 42.44           O  
ATOM   4529  CB  ALA B 150     -37.705  28.301  59.716  1.00 38.54           C  
ATOM   4530  N   ALA B 151     -35.536  28.708  57.333  1.00 40.92           N  
ATOM   4531  CA  ALA B 151     -34.514  29.543  56.713  1.00 37.35           C  
ATOM   4532  C   ALA B 151     -34.781  29.720  55.223  1.00 36.10           C  
ATOM   4533  O   ALA B 151     -34.514  30.779  54.656  1.00 39.11           O  
ATOM   4534  CB  ALA B 151     -33.133  28.949  56.939  1.00 32.27           C  
ATOM   4535  N   VAL B 152     -35.307  28.673  54.596  1.00 35.46           N  
ATOM   4536  CA  VAL B 152     -35.665  28.724  53.183  1.00 38.44           C  
ATOM   4537  C   VAL B 152     -36.869  29.636  52.969  1.00 40.31           C  
ATOM   4538  O   VAL B 152     -36.886  30.450  52.044  1.00 42.70           O  
ATOM   4539  CB  VAL B 152     -35.978  27.318  52.631  1.00 39.40           C  
ATOM   4540  CG1 VAL B 152     -36.532  27.405  51.216  1.00 30.21           C  
ATOM   4541  CG2 VAL B 152     -34.733  26.443  52.673  1.00 33.01           C  
ATOM   4542  N   LYS B 153     -37.868  29.501  53.836  1.00 41.41           N  
ATOM   4543  CA  LYS B 153     -39.080  30.312  53.753  1.00 46.71           C  
ATOM   4544  C   LYS B 153     -38.803  31.792  54.008  1.00 47.73           C  
ATOM   4545  O   LYS B 153     -39.446  32.661  53.418  1.00 51.93           O  
ATOM   4546  CB  LYS B 153     -40.142  29.801  54.729  1.00 47.06           C  
ATOM   4547  CG  LYS B 153     -40.742  28.456  54.352  1.00 35.74           C  
ATOM   4548  CD  LYS B 153     -41.842  28.054  55.321  1.00 30.84           C  
ATOM   4549  CE  LYS B 153     -42.491  26.743  54.908  1.00 40.82           C  
ATOM   4550  NZ  LYS B 153     -43.597  26.355  55.828  1.00 34.15           N  
ATOM   4551  N   ALA B 154     -37.850  32.071  54.893  1.00 41.55           N  
ATOM   4552  CA  ALA B 154     -37.455  33.445  55.179  1.00 42.06           C  
ATOM   4553  C   ALA B 154     -36.917  34.109  53.917  1.00 37.03           C  
ATOM   4554  O   ALA B 154     -37.538  35.019  53.370  1.00 42.96           O  
ATOM   4555  CB  ALA B 154     -36.413  33.480  56.285  1.00 45.41           C  
ATOM   4556  N   ASP B 155     -35.762  33.641  53.459  1.00 41.54           N  
ATOM   4557  CA  ASP B 155     -35.179  34.124  52.214  1.00 41.27           C  
ATOM   4558  C   ASP B 155     -34.607  32.951  51.424  1.00 44.47           C  
ATOM   4559  O   ASP B 155     -33.552  32.415  51.763  1.00 41.67           O  
ATOM   4560  CB  ASP B 155     -34.091  35.162  52.492  1.00 38.23           C  
ATOM   4561  CG  ASP B 155     -33.815  36.052  51.294  1.00 39.71           C  
ATOM   4562  OD1 ASP B 155     -34.038  35.603  50.150  1.00 39.93           O  
ATOM   4563  OD2 ASP B 155     -33.375  37.204  51.499  1.00 36.93           O  
ATOM   4564  N   ARG B 156     -35.315  32.559  50.371  1.00 42.54           N  
ATOM   4565  CA  ARG B 156     -34.931  31.408  49.562  1.00 38.00           C  
ATOM   4566  C   ARG B 156     -33.616  31.641  48.821  1.00 41.81           C  
ATOM   4567  O   ARG B 156     -32.821  30.718  48.642  1.00 38.69           O  
ATOM   4568  CB  ARG B 156     -36.047  31.073  48.568  1.00 37.14           C  
ATOM   4569  CG  ARG B 156     -35.806  29.822  47.741  1.00 39.02           C  
ATOM   4570  CD  ARG B 156     -37.070  29.406  47.001  1.00 40.36           C  
ATOM   4571  NE  ARG B 156     -37.476  30.382  45.994  1.00 41.32           N  
ATOM   4572  CZ  ARG B 156     -37.304  30.220  44.685  1.00 44.49           C  
ATOM   4573  NH1 ARG B 156     -36.736  29.114  44.221  1.00 38.23           N  
ATOM   4574  NH2 ARG B 156     -37.704  31.160  43.839  1.00 46.17           N  
ATOM   4575  N   TYR B 157     -33.387  32.882  48.404  1.00 39.19           N  
ATOM   4576  CA  TYR B 157     -32.217  33.213  47.598  1.00 36.61           C  
ATOM   4577  C   TYR B 157     -30.973  33.480  48.443  1.00 40.89           C  
ATOM   4578  O   TYR B 157     -29.849  33.271  47.987  1.00 39.43           O  
ATOM   4579  CB  TYR B 157     -32.521  34.404  46.685  1.00 35.61           C  
ATOM   4580  CG  TYR B 157     -33.710  34.169  45.783  1.00 36.67           C  
ATOM   4581  CD1 TYR B 157     -33.599  33.369  44.654  1.00 40.60           C  
ATOM   4582  CD2 TYR B 157     -34.946  34.737  46.064  1.00 36.67           C  
ATOM   4583  CE1 TYR B 157     -34.683  33.142  43.828  1.00 41.46           C  
ATOM   4584  CE2 TYR B 157     -36.037  34.518  45.241  1.00 41.80           C  
ATOM   4585  CZ  TYR B 157     -35.898  33.719  44.124  1.00 43.42           C  
ATOM   4586  OH  TYR B 157     -36.977  33.492  43.296  1.00 34.15           O  
ATOM   4587  N   ALA B 158     -31.177  33.938  49.674  1.00 43.12           N  
ATOM   4588  CA  ALA B 158     -30.067  34.184  50.588  1.00 38.01           C  
ATOM   4589  C   ALA B 158     -29.644  32.894  51.283  1.00 42.00           C  
ATOM   4590  O   ALA B 158     -28.506  32.764  51.733  1.00 40.54           O  
ATOM   4591  CB  ALA B 158     -30.443  35.242  51.612  1.00 32.47           C  
ATOM   4592  N   PHE B 159     -30.571  31.945  51.366  1.00 43.00           N  
ATOM   4593  CA  PHE B 159     -30.300  30.653  51.984  1.00 32.34           C  
ATOM   4594  C   PHE B 159     -29.249  29.872  51.202  1.00 41.23           C  
ATOM   4595  O   PHE B 159     -28.442  29.148  51.784  1.00 47.37           O  
ATOM   4596  CB  PHE B 159     -31.590  29.833  52.091  1.00 30.82           C  
ATOM   4597  CG  PHE B 159     -31.362  28.379  52.391  1.00 28.69           C  
ATOM   4598  CD1 PHE B 159     -31.423  27.431  51.382  1.00 28.66           C  
ATOM   4599  CD2 PHE B 159     -31.081  27.960  53.680  1.00 27.87           C  
ATOM   4600  CE1 PHE B 159     -31.209  26.094  51.652  1.00 25.10           C  
ATOM   4601  CE2 PHE B 159     -30.867  26.624  53.957  1.00 27.28           C  
ATOM   4602  CZ  PHE B 159     -30.931  25.690  52.941  1.00 26.36           C  
ATOM   4603  N   TYR B 160     -29.266  30.029  49.882  1.00 40.72           N  
ATOM   4604  CA  TYR B 160     -28.382  29.273  49.001  1.00 37.21           C  
ATOM   4605  C   TYR B 160     -26.904  29.589  49.221  1.00 37.54           C  
ATOM   4606  O   TYR B 160     -26.079  28.680  49.302  1.00 42.92           O  
ATOM   4607  CB  TYR B 160     -28.759  29.508  47.537  1.00 41.29           C  
ATOM   4608  CG  TYR B 160     -30.141  29.015  47.174  1.00 39.14           C  
ATOM   4609  CD1 TYR B 160     -30.709  27.933  47.834  1.00 29.80           C  
ATOM   4610  CD2 TYR B 160     -30.881  29.634  46.175  1.00 37.62           C  
ATOM   4611  CE1 TYR B 160     -31.973  27.480  47.506  1.00 34.81           C  
ATOM   4612  CE2 TYR B 160     -32.146  29.188  45.841  1.00 31.70           C  
ATOM   4613  CZ  TYR B 160     -32.687  28.112  46.509  1.00 33.97           C  
ATOM   4614  OH  TYR B 160     -33.946  27.665  46.179  1.00 33.75           O  
ATOM   4615  N   THR B 161     -26.576  30.874  49.320  1.00 31.39           N  
ATOM   4616  CA  THR B 161     -25.187  31.300  49.488  1.00 38.11           C  
ATOM   4617  C   THR B 161     -24.557  30.746  50.765  1.00 43.49           C  
ATOM   4618  O   THR B 161     -23.341  30.564  50.838  1.00 46.85           O  
ATOM   4619  CB  THR B 161     -25.054  32.835  49.474  1.00 36.53           C  
ATOM   4620  OG1 THR B 161     -26.039  33.409  50.341  1.00 51.22           O  
ATOM   4621  CG2 THR B 161     -25.251  33.374  48.065  1.00 31.38           C  
ATOM   4622  N   GLY B 162     -25.389  30.480  51.766  1.00 44.44           N  
ATOM   4623  CA  GLY B 162     -24.928  29.861  52.995  1.00 50.38           C  
ATOM   4624  C   GLY B 162     -24.972  28.349  52.887  1.00 47.87           C  
ATOM   4625  O   GLY B 162     -24.331  27.637  53.661  1.00 42.98           O  
ATOM   4626  N   PHE B 163     -25.735  27.861  51.914  1.00 44.68           N  
ATOM   4627  CA  PHE B 163     -25.860  26.430  51.675  1.00 40.41           C  
ATOM   4628  C   PHE B 163     -24.779  25.949  50.715  1.00 44.60           C  
ATOM   4629  O   PHE B 163     -24.261  24.841  50.855  1.00 45.64           O  
ATOM   4630  CB  PHE B 163     -27.246  26.103  51.115  1.00 35.99           C  
ATOM   4631  CG  PHE B 163     -27.464  24.642  50.843  1.00 31.24           C  
ATOM   4632  CD1 PHE B 163     -27.819  23.780  51.866  1.00 30.53           C  
ATOM   4633  CD2 PHE B 163     -27.323  24.133  49.563  1.00 33.92           C  
ATOM   4634  CE1 PHE B 163     -28.022  22.436  51.619  1.00 42.70           C  
ATOM   4635  CE2 PHE B 163     -27.525  22.790  49.309  1.00 35.73           C  
ATOM   4636  CZ  PHE B 163     -27.876  21.941  50.339  1.00 42.22           C  
ATOM   4637  N   PHE B 164     -24.444  26.787  49.739  1.00 42.23           N  
ATOM   4638  CA  PHE B 164     -23.419  26.443  48.760  1.00 43.26           C  
ATOM   4639  C   PHE B 164     -22.010  26.669  49.299  1.00 45.78           C  
ATOM   4640  O   PHE B 164     -21.030  26.233  48.696  1.00 51.27           O  
ATOM   4641  CB  PHE B 164     -23.624  27.211  47.451  1.00 39.33           C  
ATOM   4642  CG  PHE B 164     -24.736  26.667  46.599  1.00 38.43           C  
ATOM   4643  CD1 PHE B 164     -24.578  25.477  45.910  1.00 39.35           C  
ATOM   4644  CD2 PHE B 164     -25.937  27.346  46.484  1.00 34.94           C  
ATOM   4645  CE1 PHE B 164     -25.597  24.972  45.125  1.00 33.57           C  
ATOM   4646  CE2 PHE B 164     -26.960  26.846  45.702  1.00 31.61           C  
ATOM   4647  CZ  PHE B 164     -26.789  25.658  45.022  1.00 29.69           C  
ATOM   4648  N   ASN B 165     -21.913  27.350  50.436  1.00 42.54           N  
ATOM   4649  CA  ASN B 165     -20.625  27.554  51.082  1.00 42.24           C  
ATOM   4650  C   ASN B 165     -20.209  26.299  51.842  1.00 50.61           C  
ATOM   4651  O   ASN B 165     -19.022  26.061  52.068  1.00 59.22           O  
ATOM   4652  CB  ASN B 165     -20.673  28.758  52.023  1.00 46.66           C  
ATOM   4653  CG  ASN B 165     -19.292  29.263  52.395  1.00 54.15           C  
ATOM   4654  OD1 ASN B 165     -18.638  28.720  53.286  1.00 59.34           O  
ATOM   4655  ND2 ASN B 165     -18.840  30.309  51.711  1.00 46.90           N  
ATOM   4656  N   ASP B 166     -21.199  25.500  52.231  1.00 50.48           N  
ATOM   4657  CA  ASP B 166     -20.954  24.226  52.900  1.00 54.46           C  
ATOM   4658  C   ASP B 166     -21.158  23.063  51.934  1.00 43.27           C  
ATOM   4659  O   ASP B 166     -20.860  21.913  52.255  1.00 38.82           O  
ATOM   4660  CB  ASP B 166     -21.875  24.067  54.113  1.00 50.70           C  
ATOM   4661  CG  ASP B 166     -21.427  24.896  55.301  1.00 51.21           C  
ATOM   4662  OD1 ASP B 166     -20.648  25.852  55.106  1.00 46.08           O  
ATOM   4663  OD2 ASP B 166     -21.858  24.591  56.433  1.00 60.01           O  
ATOM   4664  N   PHE B 167     -21.672  23.376  50.750  1.00 42.04           N  
ATOM   4665  CA  PHE B 167     -21.905  22.373  49.720  1.00 44.83           C  
ATOM   4666  C   PHE B 167     -20.577  21.929  49.121  1.00 46.55           C  
ATOM   4667  O   PHE B 167     -20.306  20.734  49.001  1.00 47.50           O  
ATOM   4668  CB  PHE B 167     -22.809  22.949  48.628  1.00 46.52           C  
ATOM   4669  CG  PHE B 167     -23.424  21.914  47.730  1.00 41.76           C  
ATOM   4670  CD1 PHE B 167     -22.827  21.577  46.527  1.00 39.24           C  
ATOM   4671  CD2 PHE B 167     -24.609  21.289  48.081  1.00 43.25           C  
ATOM   4672  CE1 PHE B 167     -23.396  20.633  45.695  1.00 36.78           C  
ATOM   4673  CE2 PHE B 167     -25.181  20.342  47.254  1.00 39.04           C  
ATOM   4674  CZ  PHE B 167     -24.574  20.014  46.060  1.00 39.07           C  
ATOM   4675  N   TYR B 168     -19.748  22.901  48.754  1.00 45.13           N  
ATOM   4676  CA  TYR B 168     -18.452  22.617  48.150  1.00 51.23           C  
ATOM   4677  C   TYR B 168     -17.304  22.895  49.117  1.00 48.58           C  
ATOM   4678  O   TYR B 168     -16.137  22.701  48.770  1.00 40.72           O  
ATOM   4679  CB  TYR B 168     -18.255  23.456  46.885  1.00 47.58           C  
ATOM   4680  CG  TYR B 168     -19.341  23.297  45.845  1.00 36.26           C  
ATOM   4681  CD1 TYR B 168     -19.401  22.164  45.044  1.00 38.61           C  
ATOM   4682  CD2 TYR B 168     -20.295  24.287  45.652  1.00 31.97           C  
ATOM   4683  CE1 TYR B 168     -20.388  22.017  44.088  1.00 34.94           C  
ATOM   4684  CE2 TYR B 168     -21.284  24.149  44.697  1.00 35.83           C  
ATOM   4685  CZ  TYR B 168     -21.326  23.013  43.917  1.00 32.02           C  
ATOM   4686  OH  TYR B 168     -22.309  22.869  42.966  1.00 26.84           O  
ATOM   4687  N   ASN B 169     -17.644  23.342  50.324  1.00 49.39           N  
ATOM   4688  CA  ASN B 169     -16.654  23.811  51.295  1.00 52.50           C  
ATOM   4689  C   ASN B 169     -15.748  24.880  50.693  1.00 49.69           C  
ATOM   4690  O   ASN B 169     -14.572  24.634  50.422  1.00 44.02           O  
ATOM   4691  CB  ASN B 169     -15.824  22.651  51.855  1.00 49.87           C  
ATOM   4692  CG  ASN B 169     -16.648  21.696  52.696  1.00 53.26           C  
ATOM   4693  OD1 ASN B 169     -17.858  21.569  52.508  1.00 51.14           O  
ATOM   4694  ND2 ASN B 169     -15.994  21.019  53.633  1.00 48.10           N  
ATOM   4695  N   LEU B 170     -16.306  26.068  50.488  1.00 51.01           N  
ATOM   4696  CA  LEU B 170     -15.603  27.144  49.796  1.00 54.80           C  
ATOM   4697  C   LEU B 170     -14.438  27.722  50.598  1.00 53.76           C  
ATOM   4698  O   LEU B 170     -13.628  28.480  50.068  1.00 54.42           O  
ATOM   4699  CB  LEU B 170     -16.581  28.251  49.397  1.00 49.24           C  
ATOM   4700  CG  LEU B 170     -17.708  27.812  48.460  1.00 44.66           C  
ATOM   4701  CD1 LEU B 170     -18.575  28.997  48.064  1.00 46.47           C  
ATOM   4702  CD2 LEU B 170     -17.144  27.117  47.229  1.00 36.24           C  
ATOM   4703  N   ASP B 171     -14.351  27.365  51.874  1.00 52.81           N  
ATOM   4704  CA  ASP B 171     -13.222  27.789  52.691  1.00 53.79           C  
ATOM   4705  C   ASP B 171     -12.060  26.820  52.506  1.00 55.56           C  
ATOM   4706  O   ASP B 171     -11.023  26.944  53.157  1.00 59.93           O  
ATOM   4707  CB  ASP B 171     -13.617  27.875  54.166  1.00 54.64           C  
ATOM   4708  CG  ASP B 171     -13.993  26.528  54.747  1.00 61.80           C  
ATOM   4709  OD1 ASP B 171     -13.126  25.892  55.383  1.00 64.70           O  
ATOM   4710  OD2 ASP B 171     -15.154  26.105  54.566  1.00 63.00           O  
ATOM   4711  N   GLU B 172     -12.246  25.857  51.608  1.00 51.35           N  
ATOM   4712  CA  GLU B 172     -11.231  24.849  51.328  1.00 48.87           C  
ATOM   4713  C   GLU B 172     -10.970  24.710  49.830  1.00 49.86           C  
ATOM   4714  O   GLU B 172      -9.833  24.493  49.409  1.00 55.63           O  
ATOM   4715  CB  GLU B 172     -11.653  23.491  51.900  1.00 49.15           C  
ATOM   4716  CG  GLU B 172     -11.750  23.440  53.419  1.00 61.50           C  
ATOM   4717  CD  GLU B 172     -12.282  22.110  53.927  1.00 55.90           C  
ATOM   4718  OE1 GLU B 172     -12.961  21.403  53.153  1.00 44.91           O  
ATOM   4719  OE2 GLU B 172     -12.019  21.772  55.101  1.00 49.90           O  
ATOM   4720  N   ASN B 173     -12.023  24.842  49.028  1.00 51.07           N  
ATOM   4721  CA  ASN B 173     -11.938  24.522  47.605  1.00 46.94           C  
ATOM   4722  C   ASN B 173     -12.022  25.712  46.649  1.00 47.36           C  
ATOM   4723  O   ASN B 173     -11.605  25.607  45.496  1.00 54.06           O  
ATOM   4724  CB  ASN B 173     -13.001  23.485  47.232  1.00 39.84           C  
ATOM   4725  CG  ASN B 173     -12.880  22.210  48.041  1.00 40.56           C  
ATOM   4726  OD1 ASN B 173     -11.782  21.802  48.420  1.00 37.99           O  
ATOM   4727  ND2 ASN B 173     -14.012  21.573  48.312  1.00 48.73           N  
ATOM   4728  N   LEU B 174     -12.564  26.832  47.118  1.00 44.92           N  
ATOM   4729  CA  LEU B 174     -12.734  28.007  46.263  1.00 40.23           C  
ATOM   4730  C   LEU B 174     -11.394  28.532  45.759  1.00 37.95           C  
ATOM   4731  O   LEU B 174     -10.473  28.765  46.540  1.00 42.64           O  
ATOM   4732  CB  LEU B 174     -13.484  29.117  47.000  1.00 46.14           C  
ATOM   4733  CG  LEU B 174     -13.887  30.328  46.156  1.00 42.86           C  
ATOM   4734  CD1 LEU B 174     -14.978  29.951  45.166  1.00 40.47           C  
ATOM   4735  CD2 LEU B 174     -14.329  31.487  47.038  1.00 44.83           C  
ATOM   4736  N   GLY B 175     -11.293  28.712  44.446  1.00 41.01           N  
ATOM   4737  CA  GLY B 175     -10.061  29.170  43.832  1.00 44.73           C  
ATOM   4738  C   GLY B 175      -9.137  28.018  43.489  1.00 45.18           C  
ATOM   4739  O   GLY B 175      -8.127  28.200  42.809  1.00 44.49           O  
ATOM   4740  N   THR B 176      -9.488  26.827  43.964  1.00 49.32           N  
ATOM   4741  CA  THR B 176      -8.692  25.633  43.710  1.00 46.81           C  
ATOM   4742  C   THR B 176      -9.503  24.591  42.944  1.00 38.93           C  
ATOM   4743  O   THR B 176      -9.389  24.478  41.724  1.00 36.36           O  
ATOM   4744  CB  THR B 176      -8.178  25.011  45.022  1.00 44.57           C  
ATOM   4745  OG1 THR B 176      -7.591  26.031  45.841  1.00 46.04           O  
ATOM   4746  CG2 THR B 176      -7.141  23.934  44.734  1.00 48.38           C  
ATOM   4747  N   ARG B 177     -10.326  23.839  43.667  1.00 45.17           N  
ATOM   4748  CA  ARG B 177     -11.136  22.783  43.068  1.00 49.89           C  
ATOM   4749  C   ARG B 177     -12.321  23.351  42.295  1.00 44.47           C  
ATOM   4750  O   ARG B 177     -12.783  22.755  41.321  1.00 41.95           O  
ATOM   4751  CB  ARG B 177     -11.645  21.823  44.145  1.00 47.35           C  
ATOM   4752  CG  ARG B 177     -10.562  21.249  45.043  1.00 53.32           C  
ATOM   4753  CD  ARG B 177      -9.527  20.471  44.249  1.00 53.53           C  
ATOM   4754  NE  ARG B 177      -8.644  19.705  45.122  1.00 68.84           N  
ATOM   4755  CZ  ARG B 177      -8.837  18.430  45.445  1.00 61.63           C  
ATOM   4756  NH1 ARG B 177      -9.883  17.774  44.961  1.00 46.73           N  
ATOM   4757  NH2 ARG B 177      -7.984  17.810  46.248  1.00 66.95           N  
ATOM   4758  N   ILE B 178     -12.813  24.503  42.739  1.00 41.18           N  
ATOM   4759  CA  ILE B 178     -13.992  25.115  42.136  1.00 36.56           C  
ATOM   4760  C   ILE B 178     -13.870  26.638  42.057  1.00 34.81           C  
ATOM   4761  O   ILE B 178     -13.528  27.298  43.038  1.00 35.03           O  
ATOM   4762  CB  ILE B 178     -15.282  24.714  42.895  1.00 37.94           C  
ATOM   4763  CG1 ILE B 178     -16.493  25.471  42.348  1.00 33.34           C  
ATOM   4764  CG2 ILE B 178     -15.130  24.953  44.392  1.00 41.26           C  
ATOM   4765  CD1 ILE B 178     -17.799  25.069  42.995  1.00 33.60           C  
ATOM   4766  N   SER B 179     -14.137  27.186  40.875  1.00 36.27           N  
ATOM   4767  CA  SER B 179     -14.081  28.627  40.664  1.00 29.49           C  
ATOM   4768  C   SER B 179     -15.412  29.273  41.030  1.00 26.61           C  
ATOM   4769  O   SER B 179     -16.436  28.596  41.102  1.00 31.08           O  
ATOM   4770  CB  SER B 179     -13.727  28.939  39.210  1.00 37.97           C  
ATOM   4771  OG  SER B 179     -14.633  28.312  38.320  1.00 32.13           O  
ATOM   4772  N   GLU B 180     -15.396  30.584  41.256  1.00 30.54           N  
ATOM   4773  CA  GLU B 180     -16.604  31.296  41.665  1.00 33.15           C  
ATOM   4774  C   GLU B 180     -17.652  31.338  40.553  1.00 33.05           C  
ATOM   4775  O   GLU B 180     -18.839  31.518  40.821  1.00 30.75           O  
ATOM   4776  CB  GLU B 180     -16.275  32.711  42.149  1.00 22.30           C  
ATOM   4777  CG  GLU B 180     -15.752  33.643  41.070  1.00 32.00           C  
ATOM   4778  CD  GLU B 180     -15.545  35.060  41.576  1.00 46.89           C  
ATOM   4779  OE1 GLU B 180     -15.710  35.292  42.793  1.00 37.80           O  
ATOM   4780  OE2 GLU B 180     -15.219  35.945  40.756  1.00 59.55           O  
ATOM   4781  N   GLU B 181     -17.209  31.170  39.310  1.00 35.05           N  
ATOM   4782  CA  GLU B 181     -18.128  31.109  38.179  1.00 31.50           C  
ATOM   4783  C   GLU B 181     -18.966  29.835  38.229  1.00 37.21           C  
ATOM   4784  O   GLU B 181     -20.118  29.821  37.796  1.00 42.77           O  
ATOM   4785  CB  GLU B 181     -17.375  31.193  36.848  1.00 26.24           C  
ATOM   4786  CG  GLU B 181     -16.871  32.584  36.493  1.00 33.36           C  
ATOM   4787  CD  GLU B 181     -15.543  32.915  37.145  1.00 36.37           C  
ATOM   4788  OE1 GLU B 181     -14.832  31.975  37.557  1.00 38.44           O  
ATOM   4789  OE2 GLU B 181     -15.209  34.116  37.241  1.00 31.22           O  
ATOM   4790  N   ALA B 182     -18.380  28.765  38.759  1.00 33.31           N  
ATOM   4791  CA  ALA B 182     -19.085  27.496  38.897  1.00 31.14           C  
ATOM   4792  C   ALA B 182     -20.125  27.575  40.007  1.00 33.44           C  
ATOM   4793  O   ALA B 182     -21.166  26.921  39.944  1.00 37.61           O  
ATOM   4794  CB  ALA B 182     -18.101  26.367  39.166  1.00 28.23           C  
ATOM   4795  N   VAL B 183     -19.836  28.381  41.024  1.00 34.09           N  
ATOM   4796  CA  VAL B 183     -20.759  28.579  42.134  1.00 35.25           C  
ATOM   4797  C   VAL B 183     -21.966  29.402  41.692  1.00 40.12           C  
ATOM   4798  O   VAL B 183     -23.103  29.094  42.053  1.00 42.78           O  
ATOM   4799  CB  VAL B 183     -20.072  29.286  43.321  1.00 34.80           C  
ATOM   4800  CG1 VAL B 183     -21.046  29.457  44.478  1.00 32.74           C  
ATOM   4801  CG2 VAL B 183     -18.847  28.507  43.765  1.00 33.85           C  
ATOM   4802  N   ARG B 184     -21.711  30.443  40.904  1.00 38.15           N  
ATOM   4803  CA  ARG B 184     -22.768  31.334  40.437  1.00 42.14           C  
ATOM   4804  C   ARG B 184     -23.790  30.587  39.585  1.00 42.61           C  
ATOM   4805  O   ARG B 184     -24.990  30.853  39.664  1.00 35.43           O  
ATOM   4806  CB  ARG B 184     -22.182  32.503  39.642  1.00 40.37           C  
ATOM   4807  CG  ARG B 184     -23.170  33.634  39.393  1.00 37.77           C  
ATOM   4808  CD  ARG B 184     -22.696  34.556  38.280  1.00 57.14           C  
ATOM   4809  NE  ARG B 184     -21.374  35.115  38.544  1.00 70.81           N  
ATOM   4810  CZ  ARG B 184     -20.739  35.950  37.726  1.00 73.88           C  
ATOM   4811  NH1 ARG B 184     -21.306  36.327  36.587  1.00 54.23           N  
ATOM   4812  NH2 ARG B 184     -19.537  36.409  38.047  1.00 82.14           N  
ATOM   4813  N   ASN B 185     -23.309  29.651  38.772  1.00 40.56           N  
ATOM   4814  CA  ASN B 185     -24.189  28.837  37.942  1.00 40.91           C  
ATOM   4815  C   ASN B 185     -25.052  27.899  38.776  1.00 43.37           C  
ATOM   4816  O   ASN B 185     -26.225  27.682  38.469  1.00 42.02           O  
ATOM   4817  CB  ASN B 185     -23.387  28.033  36.921  1.00 36.12           C  
ATOM   4818  CG  ASN B 185     -24.227  26.984  36.219  1.00 39.00           C  
ATOM   4819  OD1 ASN B 185     -24.252  25.822  36.622  1.00 37.54           O  
ATOM   4820  ND2 ASN B 185     -24.928  27.392  35.168  1.00 45.16           N  
ATOM   4821  N   SER B 186     -24.462  27.341  39.829  1.00 40.67           N  
ATOM   4822  CA  SER B 186     -25.190  26.463  40.736  1.00 41.00           C  
ATOM   4823  C   SER B 186     -26.272  27.245  41.469  1.00 37.37           C  
ATOM   4824  O   SER B 186     -27.314  26.699  41.828  1.00 38.76           O  
ATOM   4825  CB  SER B 186     -24.236  25.809  41.738  1.00 38.88           C  
ATOM   4826  OG  SER B 186     -23.311  24.959  41.081  1.00 39.34           O  
ATOM   4827  N   TRP B 187     -26.018  28.531  41.682  1.00 37.03           N  
ATOM   4828  CA  TRP B 187     -26.988  29.403  42.328  1.00 40.36           C  
ATOM   4829  C   TRP B 187     -28.111  29.754  41.358  1.00 40.70           C  
ATOM   4830  O   TRP B 187     -29.281  29.786  41.738  1.00 46.34           O  
ATOM   4831  CB  TRP B 187     -26.310  30.678  42.834  1.00 39.43           C  
ATOM   4832  CG  TRP B 187     -27.185  31.506  43.722  1.00 37.15           C  
ATOM   4833  CD1 TRP B 187     -27.235  31.471  45.084  1.00 35.04           C  
ATOM   4834  CD2 TRP B 187     -28.140  32.491  43.310  1.00 38.69           C  
ATOM   4835  NE1 TRP B 187     -28.160  32.374  45.548  1.00 39.15           N  
ATOM   4836  CE2 TRP B 187     -28.731  33.014  44.478  1.00 40.50           C  
ATOM   4837  CE3 TRP B 187     -28.554  32.984  42.068  1.00 37.77           C  
ATOM   4838  CZ2 TRP B 187     -29.711  34.002  44.442  1.00 41.27           C  
ATOM   4839  CZ3 TRP B 187     -29.527  33.965  42.033  1.00 41.42           C  
ATOM   4840  CH2 TRP B 187     -30.095  34.464  43.213  1.00 43.09           C  
ATOM   4841  N   ASN B 188     -27.745  30.013  40.106  1.00 42.06           N  
ATOM   4842  CA  ASN B 188     -28.712  30.370  39.070  1.00 39.72           C  
ATOM   4843  C   ASN B 188     -29.748  29.279  38.818  1.00 44.94           C  
ATOM   4844  O   ASN B 188     -30.878  29.562  38.420  1.00 49.52           O  
ATOM   4845  CB  ASN B 188     -27.995  30.718  37.763  1.00 34.55           C  
ATOM   4846  CG  ASN B 188     -27.269  32.045  37.832  1.00 43.69           C  
ATOM   4847  OD1 ASN B 188     -27.123  32.631  38.905  1.00 50.84           O  
ATOM   4848  ND2 ASN B 188     -26.806  32.527  36.684  1.00 43.73           N  
ATOM   4849  N   THR B 189     -29.355  28.031  39.050  1.00 46.14           N  
ATOM   4850  CA  THR B 189     -30.251  26.898  38.861  1.00 42.35           C  
ATOM   4851  C   THR B 189     -31.131  26.711  40.092  1.00 37.09           C  
ATOM   4852  O   THR B 189     -32.304  26.351  39.984  1.00 36.96           O  
ATOM   4853  CB  THR B 189     -29.462  25.603  38.579  1.00 40.67           C  
ATOM   4854  OG1 THR B 189     -28.597  25.804  37.453  1.00 33.55           O  
ATOM   4855  CG2 THR B 189     -30.407  24.448  38.285  1.00 43.57           C  
ATOM   4856  N   ALA B 190     -30.557  26.967  41.263  1.00 34.47           N  
ATOM   4857  CA  ALA B 190     -31.286  26.842  42.519  1.00 37.74           C  
ATOM   4858  C   ALA B 190     -32.344  27.932  42.645  1.00 40.54           C  
ATOM   4859  O   ALA B 190     -33.394  27.726  43.253  1.00 48.69           O  
ATOM   4860  CB  ALA B 190     -30.326  26.897  43.695  1.00 39.72           C  
ATOM   4861  N   ALA B 191     -32.060  29.093  42.066  1.00 36.81           N  
ATOM   4862  CA  ALA B 191     -32.981  30.220  42.117  1.00 33.90           C  
ATOM   4863  C   ALA B 191     -34.139  30.025  41.147  1.00 38.49           C  
ATOM   4864  O   ALA B 191     -35.246  30.511  41.381  1.00 47.96           O  
ATOM   4865  CB  ALA B 191     -32.246  31.516  41.813  1.00 37.93           C  
ATOM   4866  N   SER B 192     -33.879  29.309  40.057  1.00 37.32           N  
ATOM   4867  CA  SER B 192     -34.889  29.090  39.027  1.00 41.42           C  
ATOM   4868  C   SER B 192     -35.687  27.812  39.268  1.00 37.03           C  
ATOM   4869  O   SER B 192     -36.313  27.278  38.352  1.00 39.96           O  
ATOM   4870  CB  SER B 192     -34.246  29.062  37.638  1.00 40.10           C  
ATOM   4871  OG  SER B 192     -33.672  30.318  37.318  1.00 38.41           O  
ATOM   4872  N   GLY B 193     -35.662  27.328  40.505  1.00 34.07           N  
ATOM   4873  CA  GLY B 193     -36.446  26.167  40.882  1.00 34.42           C  
ATOM   4874  C   GLY B 193     -37.834  26.576  41.333  1.00 37.33           C  
ATOM   4875  O   GLY B 193     -38.375  27.578  40.865  1.00 40.13           O  
ATOM   4876  N   GLY B 194     -38.412  25.803  42.245  1.00 34.34           N  
ATOM   4877  CA  GLY B 194     -39.726  26.111  42.779  1.00 35.01           C  
ATOM   4878  C   GLY B 194     -39.645  26.695  44.175  1.00 30.32           C  
ATOM   4879  O   GLY B 194     -38.800  26.292  44.974  1.00 28.35           O  
ATOM   4880  N   PHE B 195     -40.523  27.649  44.471  1.00 28.53           N  
ATOM   4881  CA  PHE B 195     -40.535  28.287  45.782  1.00 34.48           C  
ATOM   4882  C   PHE B 195     -41.069  27.335  46.848  1.00 39.81           C  
ATOM   4883  O   PHE B 195     -40.575  27.308  47.975  1.00 43.85           O  
ATOM   4884  CB  PHE B 195     -41.347  29.589  45.756  1.00 43.29           C  
ATOM   4885  CG  PHE B 195     -42.831  29.385  45.615  1.00 32.62           C  
ATOM   4886  CD1 PHE B 195     -43.653  29.384  46.731  1.00 30.49           C  
ATOM   4887  CD2 PHE B 195     -43.404  29.202  44.368  1.00 34.37           C  
ATOM   4888  CE1 PHE B 195     -45.016  29.201  46.606  1.00 34.40           C  
ATOM   4889  CE2 PHE B 195     -44.768  29.018  44.237  1.00 38.01           C  
ATOM   4890  CZ  PHE B 195     -45.575  29.017  45.358  1.00 37.23           C  
ATOM   4891  N   PHE B 196     -42.079  26.554  46.481  1.00 44.22           N  
ATOM   4892  CA  PHE B 196     -42.642  25.562  47.384  1.00 38.89           C  
ATOM   4893  C   PHE B 196     -41.738  24.340  47.407  1.00 31.76           C  
ATOM   4894  O   PHE B 196     -41.616  23.661  48.425  1.00 34.95           O  
ATOM   4895  CB  PHE B 196     -44.051  25.169  46.934  1.00 35.69           C  
ATOM   4896  CG  PHE B 196     -44.773  24.277  47.905  1.00 40.77           C  
ATOM   4897  CD1 PHE B 196     -45.549  24.819  48.916  1.00 47.16           C  
ATOM   4898  CD2 PHE B 196     -44.679  22.899  47.805  1.00 35.07           C  
ATOM   4899  CE1 PHE B 196     -46.215  24.003  49.811  1.00 46.49           C  
ATOM   4900  CE2 PHE B 196     -45.341  22.078  48.697  1.00 33.40           C  
ATOM   4901  CZ  PHE B 196     -46.111  22.630  49.700  1.00 41.51           C  
ATOM   4902  N   ALA B 197     -41.100  24.074  46.272  1.00 32.01           N  
ATOM   4903  CA  ALA B 197     -40.236  22.910  46.120  1.00 31.46           C  
ATOM   4904  C   ALA B 197     -38.964  23.018  46.953  1.00 37.72           C  
ATOM   4905  O   ALA B 197     -38.382  22.006  47.335  1.00 47.91           O  
ATOM   4906  CB  ALA B 197     -39.885  22.708  44.660  1.00 30.65           C  
ATOM   4907  N   ALA B 198     -38.531  24.243  47.226  1.00 36.86           N  
ATOM   4908  CA  ALA B 198     -37.293  24.461  47.966  1.00 38.32           C  
ATOM   4909  C   ALA B 198     -37.499  24.378  49.477  1.00 40.83           C  
ATOM   4910  O   ALA B 198     -36.541  24.216  50.232  1.00 45.63           O  
ATOM   4911  CB  ALA B 198     -36.673  25.797  47.584  1.00 39.11           C  
ATOM   4912  N   ALA B 199     -38.750  24.484  49.912  1.00 39.87           N  
ATOM   4913  CA  ALA B 199     -39.064  24.462  51.337  1.00 41.45           C  
ATOM   4914  C   ALA B 199     -39.719  23.150  51.765  1.00 40.96           C  
ATOM   4915  O   ALA B 199     -39.732  22.812  52.948  1.00 44.01           O  
ATOM   4916  CB  ALA B 199     -39.950  25.643  51.701  1.00 44.04           C  
ATOM   4917  N   ALA B 200     -40.263  22.417  50.800  1.00 40.58           N  
ATOM   4918  CA  ALA B 200     -40.916  21.144  51.085  1.00 42.53           C  
ATOM   4919  C   ALA B 200     -39.994  19.969  50.779  1.00 42.41           C  
ATOM   4920  O   ALA B 200     -40.377  18.810  50.932  1.00 42.55           O  
ATOM   4921  CB  ALA B 200     -42.213  21.022  50.298  1.00 39.53           C  
ATOM   4922  N   ALA B 201     -38.778  20.280  50.342  1.00 41.34           N  
ATOM   4923  CA  ALA B 201     -37.777  19.257  50.039  1.00 40.35           C  
ATOM   4924  C   ALA B 201     -36.918  18.807  51.233  1.00 48.64           C  
ATOM   4925  O   ALA B 201     -36.657  17.612  51.374  1.00 48.75           O  
ATOM   4926  CB  ALA B 201     -36.893  19.688  48.866  1.00 36.38           C  
ATOM   4927  N   PRO B 202     -36.462  19.751  52.087  1.00 50.95           N  
ATOM   4928  CA  PRO B 202     -35.676  19.301  53.245  1.00 47.58           C  
ATOM   4929  C   PRO B 202     -36.444  18.381  54.194  1.00 45.96           C  
ATOM   4930  O   PRO B 202     -35.820  17.672  54.983  1.00 49.97           O  
ATOM   4931  CB  PRO B 202     -35.327  20.610  53.956  1.00 44.12           C  
ATOM   4932  CG  PRO B 202     -35.320  21.623  52.880  1.00 48.83           C  
ATOM   4933  CD  PRO B 202     -36.433  21.221  51.960  1.00 49.04           C  
ATOM   4934  N   THR B 203     -37.772  18.390  54.117  1.00 46.05           N  
ATOM   4935  CA  THR B 203     -38.588  17.522  54.960  1.00 45.88           C  
ATOM   4936  C   THR B 203     -38.571  16.076  54.468  1.00 43.59           C  
ATOM   4937  O   THR B 203     -39.076  15.177  55.140  1.00 46.84           O  
ATOM   4938  CB  THR B 203     -40.048  18.014  55.046  1.00 50.59           C  
ATOM   4939  OG1 THR B 203     -40.672  17.907  53.760  1.00 50.10           O  
ATOM   4940  CG2 THR B 203     -40.096  19.460  55.515  1.00 49.41           C  
ATOM   4941  N   THR B 204     -37.989  15.857  53.293  1.00 40.35           N  
ATOM   4942  CA  THR B 204     -37.868  14.514  52.737  1.00 37.24           C  
ATOM   4943  C   THR B 204     -36.462  13.959  52.939  1.00 45.30           C  
ATOM   4944  O   THR B 204     -36.183  12.814  52.588  1.00 51.35           O  
ATOM   4945  CB  THR B 204     -38.207  14.488  51.234  1.00 40.27           C  
ATOM   4946  OG1 THR B 204     -37.411  15.459  50.543  1.00 40.31           O  
ATOM   4947  CG2 THR B 204     -39.675  14.800  51.016  1.00 42.82           C  
ATOM   4948  N   TRP B 205     -35.582  14.777  53.507  1.00 44.12           N  
ATOM   4949  CA  TRP B 205     -34.202  14.372  53.748  1.00 48.12           C  
ATOM   4950  C   TRP B 205     -34.110  13.299  54.828  1.00 45.79           C  
ATOM   4951  O   TRP B 205     -33.324  12.359  54.716  1.00 39.03           O  
ATOM   4952  CB  TRP B 205     -33.346  15.580  54.133  1.00 48.25           C  
ATOM   4953  CG  TRP B 205     -33.127  16.540  53.006  1.00 47.22           C  
ATOM   4954  CD1 TRP B 205     -33.497  16.373  51.704  1.00 48.73           C  
ATOM   4955  CD2 TRP B 205     -32.485  17.819  53.081  1.00 51.62           C  
ATOM   4956  NE1 TRP B 205     -33.125  17.468  50.962  1.00 50.09           N  
ATOM   4957  CE2 TRP B 205     -32.503  18.369  51.785  1.00 50.58           C  
ATOM   4958  CE3 TRP B 205     -31.899  18.550  54.118  1.00 56.08           C  
ATOM   4959  CZ2 TRP B 205     -31.956  19.618  51.499  1.00 47.27           C  
ATOM   4960  CZ3 TRP B 205     -31.357  19.789  53.830  1.00 56.19           C  
ATOM   4961  CH2 TRP B 205     -31.389  20.310  52.532  1.00 49.80           C  
ATOM   4962  N   TYR B 206     -34.919  13.444  55.872  1.00 39.81           N  
ATOM   4963  CA  TYR B 206     -34.918  12.486  56.972  1.00 43.36           C  
ATOM   4964  C   TYR B 206     -35.896  11.336  56.742  1.00 44.02           C  
ATOM   4965  O   TYR B 206     -36.562  10.877  57.671  1.00 47.44           O  
ATOM   4966  CB  TYR B 206     -35.202  13.183  58.306  1.00 46.97           C  
ATOM   4967  CG  TYR B 206     -36.333  14.186  58.261  1.00 43.46           C  
ATOM   4968  CD1 TYR B 206     -36.078  15.538  58.080  1.00 37.60           C  
ATOM   4969  CD2 TYR B 206     -37.654  13.782  58.407  1.00 43.60           C  
ATOM   4970  CE1 TYR B 206     -37.105  16.460  58.042  1.00 47.39           C  
ATOM   4971  CE2 TYR B 206     -38.690  14.698  58.370  1.00 43.24           C  
ATOM   4972  CZ  TYR B 206     -38.409  16.036  58.187  1.00 49.22           C  
ATOM   4973  OH  TYR B 206     -39.432  16.956  58.148  1.00 47.40           O  
ATOM   4974  N   THR B 207     -35.977  10.875  55.499  1.00 45.30           N  
ATOM   4975  CA  THR B 207     -36.792   9.717  55.161  1.00 50.66           C  
ATOM   4976  C   THR B 207     -36.043   8.445  55.551  1.00 54.06           C  
ATOM   4977  O   THR B 207     -34.831   8.347  55.356  1.00 49.11           O  
ATOM   4978  CB  THR B 207     -37.128   9.684  53.655  1.00 47.66           C  
ATOM   4979  OG1 THR B 207     -37.758  10.914  53.276  1.00 33.70           O  
ATOM   4980  CG2 THR B 207     -38.059   8.524  53.333  1.00 51.56           C  
ATOM   4981  N   ASP B 208     -36.764   7.479  56.112  1.00 49.79           N  
ATOM   4982  CA  ASP B 208     -36.153   6.233  56.560  1.00 54.93           C  
ATOM   4983  C   ASP B 208     -36.089   5.205  55.432  1.00 45.41           C  
ATOM   4984  O   ASP B 208     -37.119   4.777  54.911  1.00 42.00           O  
ATOM   4985  CB  ASP B 208     -36.920   5.664  57.755  1.00 59.58           C  
ATOM   4986  CG  ASP B 208     -36.196   4.509  58.415  1.00 65.12           C  
ATOM   4987  OD1 ASP B 208     -34.956   4.438  58.287  1.00 64.40           O  
ATOM   4988  OD2 ASP B 208     -36.864   3.676  59.065  1.00 63.78           O  
ATOM   4989  N   PHE B 209     -34.874   4.812  55.060  1.00 43.65           N  
ATOM   4990  CA  PHE B 209     -34.675   3.867  53.966  1.00 50.21           C  
ATOM   4991  C   PHE B 209     -34.236   2.492  54.463  1.00 53.86           C  
ATOM   4992  O   PHE B 209     -33.805   1.653  53.672  1.00 52.76           O  
ATOM   4993  CB  PHE B 209     -33.637   4.398  52.973  1.00 45.16           C  
ATOM   4994  CG  PHE B 209     -33.965   5.752  52.414  1.00 45.44           C  
ATOM   4995  CD1 PHE B 209     -34.853   5.884  51.359  1.00 43.48           C  
ATOM   4996  CD2 PHE B 209     -33.375   6.892  52.934  1.00 45.43           C  
ATOM   4997  CE1 PHE B 209     -35.153   7.129  50.841  1.00 43.42           C  
ATOM   4998  CE2 PHE B 209     -33.671   8.139  52.420  1.00 38.78           C  
ATOM   4999  CZ  PHE B 209     -34.561   8.258  51.372  1.00 40.59           C  
ATOM   5000  N   ARG B 210     -34.347   2.265  55.769  1.00 54.15           N  
ATOM   5001  CA  ARG B 210     -33.893   1.012  56.371  1.00 51.44           C  
ATOM   5002  C   ARG B 210     -34.651  -0.208  55.855  1.00 52.13           C  
ATOM   5003  O   ARG B 210     -34.108  -1.312  55.815  1.00 55.83           O  
ATOM   5004  CB  ARG B 210     -33.991   1.078  57.897  1.00 42.80           C  
ATOM   5005  CG  ARG B 210     -32.947   1.964  58.548  1.00 43.11           C  
ATOM   5006  CD  ARG B 210     -33.129   2.005  60.054  1.00 53.77           C  
ATOM   5007  NE  ARG B 210     -34.471   2.441  60.427  1.00 58.59           N  
ATOM   5008  CZ  ARG B 210     -34.864   2.666  61.676  1.00 58.45           C  
ATOM   5009  NH1 ARG B 210     -34.015   2.499  62.681  1.00 59.40           N  
ATOM   5010  NH2 ARG B 210     -36.106   3.060  61.922  1.00 53.26           N  
ATOM   5011  N   ALA B 211     -35.903  -0.006  55.460  1.00 48.64           N  
ATOM   5012  CA  ALA B 211     -36.734  -1.104  54.981  1.00 52.56           C  
ATOM   5013  C   ALA B 211     -36.639  -1.277  53.466  1.00 55.31           C  
ATOM   5014  O   ALA B 211     -37.371  -2.073  52.879  1.00 61.77           O  
ATOM   5015  CB  ALA B 211     -38.180  -0.894  55.404  1.00 54.09           C  
ATOM   5016  N   ASP B 212     -35.730  -0.534  52.841  1.00 53.28           N  
ATOM   5017  CA  ASP B 212     -35.570  -0.578  51.390  1.00 48.65           C  
ATOM   5018  C   ASP B 212     -34.209  -1.134  50.978  1.00 54.94           C  
ATOM   5019  O   ASP B 212     -34.005  -1.503  49.821  1.00 58.93           O  
ATOM   5020  CB  ASP B 212     -35.762   0.817  50.790  1.00 50.11           C  
ATOM   5021  CG  ASP B 212     -37.162   1.356  51.001  1.00 54.02           C  
ATOM   5022  OD1 ASP B 212     -38.106   0.543  51.093  1.00 53.62           O  
ATOM   5023  OD2 ASP B 212     -37.320   2.594  51.071  1.00 48.09           O  
ATOM   5024  N   ILE B 213     -33.283  -1.189  51.929  1.00 53.77           N  
ATOM   5025  CA  ILE B 213     -31.922  -1.655  51.663  1.00 54.80           C  
ATOM   5026  C   ILE B 213     -31.785  -3.146  51.291  1.00 60.88           C  
ATOM   5027  O   ILE B 213     -31.095  -3.470  50.323  1.00 65.32           O  
ATOM   5028  CB  ILE B 213     -30.959  -1.297  52.822  1.00 47.61           C  
ATOM   5029  CG1 ILE B 213     -30.980   0.210  53.078  1.00 35.88           C  
ATOM   5030  CG2 ILE B 213     -29.545  -1.762  52.512  1.00 51.18           C  
ATOM   5031  CD1 ILE B 213     -30.069   0.652  54.196  1.00 40.38           C  
ATOM   5032  N   PRO B 214     -32.433  -4.058  52.045  1.00 47.35           N  
ATOM   5033  CA  PRO B 214     -32.250  -5.470  51.681  1.00 49.43           C  
ATOM   5034  C   PRO B 214     -32.874  -5.840  50.335  1.00 57.61           C  
ATOM   5035  O   PRO B 214     -32.565  -6.902  49.794  1.00 68.69           O  
ATOM   5036  CB  PRO B 214     -32.960  -6.217  52.815  1.00 47.98           C  
ATOM   5037  CG  PRO B 214     -33.956  -5.249  53.337  1.00 47.16           C  
ATOM   5038  CD  PRO B 214     -33.283  -3.916  53.241  1.00 52.39           C  
ATOM   5039  N   ARG B 215     -33.733  -4.976  49.804  1.00 51.52           N  
ATOM   5040  CA  ARG B 215     -34.368  -5.222  48.512  1.00 52.79           C  
ATOM   5041  C   ARG B 215     -33.380  -5.076  47.357  1.00 52.80           C  
ATOM   5042  O   ARG B 215     -33.662  -5.491  46.233  1.00 52.60           O  
ATOM   5043  CB  ARG B 215     -35.551  -4.274  48.305  1.00 52.66           C  
ATOM   5044  CG  ARG B 215     -36.769  -4.583  49.162  1.00 43.13           C  
ATOM   5045  CD  ARG B 215     -37.446  -5.870  48.720  1.00 56.51           C  
ATOM   5046  NE  ARG B 215     -38.900  -5.735  48.688  1.00 67.28           N  
ATOM   5047  CZ  ARG B 215     -39.698  -5.953  49.728  1.00 70.68           C  
ATOM   5048  NH1 ARG B 215     -39.186  -6.320  50.896  1.00 65.22           N  
ATOM   5049  NH2 ARG B 215     -41.009  -5.804  49.601  1.00 57.36           N  
ATOM   5050  N   ILE B 216     -32.224  -4.482  47.638  1.00 46.47           N  
ATOM   5051  CA  ILE B 216     -31.193  -4.294  46.625  1.00 51.82           C  
ATOM   5052  C   ILE B 216     -30.471  -5.605  46.328  1.00 58.82           C  
ATOM   5053  O   ILE B 216     -29.606  -6.036  47.093  1.00 53.53           O  
ATOM   5054  CB  ILE B 216     -30.159  -3.239  47.063  1.00 54.86           C  
ATOM   5055  CG1 ILE B 216     -30.858  -1.948  47.492  1.00 62.49           C  
ATOM   5056  CG2 ILE B 216     -29.167  -2.967  45.942  1.00 57.51           C  
ATOM   5057  CD1 ILE B 216     -29.916  -0.899  48.046  1.00 60.69           C  
ATOM   5058  N   ASP B 217     -30.832  -6.238  45.216  1.00 52.74           N  
ATOM   5059  CA  ASP B 217     -30.207  -7.495  44.816  1.00 52.13           C  
ATOM   5060  C   ASP B 217     -29.335  -7.319  43.576  1.00 54.12           C  
ATOM   5061  O   ASP B 217     -29.122  -8.262  42.814  1.00 70.36           O  
ATOM   5062  CB  ASP B 217     -31.263  -8.582  44.586  1.00 59.40           C  
ATOM   5063  CG  ASP B 217     -32.397  -8.121  43.686  1.00 61.57           C  
ATOM   5064  OD1 ASP B 217     -33.531  -8.614  43.864  1.00 68.19           O  
ATOM   5065  OD2 ASP B 217     -32.159  -7.272  42.802  1.00 52.69           O  
ATOM   5066  N   VAL B 218     -28.837  -6.103  43.383  1.00 40.17           N  
ATOM   5067  CA  VAL B 218     -27.960  -5.797  42.260  1.00 40.85           C  
ATOM   5068  C   VAL B 218     -26.647  -5.212  42.775  1.00 41.15           C  
ATOM   5069  O   VAL B 218     -26.616  -4.635  43.863  1.00 43.46           O  
ATOM   5070  CB  VAL B 218     -28.631  -4.809  41.280  1.00 40.23           C  
ATOM   5071  CG1 VAL B 218     -29.750  -5.497  40.512  1.00 39.57           C  
ATOM   5072  CG2 VAL B 218     -29.154  -3.593  42.026  1.00 41.43           C  
ATOM   5073  N   PRO B 219     -25.554  -5.381  42.008  1.00 39.61           N  
ATOM   5074  CA  PRO B 219     -24.251  -4.804  42.362  1.00 40.94           C  
ATOM   5075  C   PRO B 219     -24.347  -3.311  42.665  1.00 38.26           C  
ATOM   5076  O   PRO B 219     -24.876  -2.550  41.855  1.00 36.59           O  
ATOM   5077  CB  PRO B 219     -23.421  -5.033  41.099  1.00 40.82           C  
ATOM   5078  CG  PRO B 219     -23.991  -6.273  40.514  1.00 41.26           C  
ATOM   5079  CD  PRO B 219     -25.469  -6.222  40.800  1.00 33.18           C  
ATOM   5080  N   ALA B 220     -23.840  -2.904  43.824  1.00 41.53           N  
ATOM   5081  CA  ALA B 220     -23.984  -1.525  44.274  1.00 39.13           C  
ATOM   5082  C   ALA B 220     -22.644  -0.833  44.504  1.00 36.42           C  
ATOM   5083  O   ALA B 220     -21.597  -1.477  44.553  1.00 39.80           O  
ATOM   5084  CB  ALA B 220     -24.832  -1.469  45.535  1.00 42.55           C  
ATOM   5085  N   LEU B 221     -22.694   0.488  44.643  1.00 39.23           N  
ATOM   5086  CA  LEU B 221     -21.503   1.293  44.882  1.00 38.50           C  
ATOM   5087  C   LEU B 221     -21.807   2.400  45.885  1.00 37.19           C  
ATOM   5088  O   LEU B 221     -22.548   3.335  45.583  1.00 37.57           O  
ATOM   5089  CB  LEU B 221     -20.998   1.901  43.571  1.00 34.08           C  
ATOM   5090  CG  LEU B 221     -19.828   2.884  43.666  1.00 33.69           C  
ATOM   5091  CD1 LEU B 221     -18.547   2.172  44.071  1.00 39.26           C  
ATOM   5092  CD2 LEU B 221     -19.639   3.627  42.354  1.00 33.49           C  
ATOM   5093  N   ILE B 222     -21.237   2.287  47.081  1.00 35.36           N  
ATOM   5094  CA  ILE B 222     -21.432   3.295  48.116  1.00 37.11           C  
ATOM   5095  C   ILE B 222     -20.208   4.198  48.222  1.00 40.23           C  
ATOM   5096  O   ILE B 222     -19.194   3.824  48.812  1.00 44.18           O  
ATOM   5097  CB  ILE B 222     -21.718   2.655  49.487  1.00 34.26           C  
ATOM   5098  CG1 ILE B 222     -22.890   1.679  49.384  1.00 30.61           C  
ATOM   5099  CG2 ILE B 222     -22.000   3.728  50.529  1.00 31.15           C  
ATOM   5100  CD1 ILE B 222     -23.231   0.994  50.687  1.00 36.54           C  
ATOM   5101  N   LEU B 223     -20.311   5.388  47.641  1.00 41.40           N  
ATOM   5102  CA  LEU B 223     -19.209   6.342  47.637  1.00 44.51           C  
ATOM   5103  C   LEU B 223     -19.580   7.572  48.458  1.00 43.83           C  
ATOM   5104  O   LEU B 223     -20.734   8.003  48.457  1.00 51.07           O  
ATOM   5105  CB  LEU B 223     -18.857   6.730  46.198  1.00 39.95           C  
ATOM   5106  CG  LEU B 223     -17.600   7.558  45.928  1.00 41.54           C  
ATOM   5107  CD1 LEU B 223     -16.994   7.159  44.591  1.00 37.58           C  
ATOM   5108  CD2 LEU B 223     -17.918   9.042  45.936  1.00 45.89           C  
ATOM   5109  N   HIS B 224     -18.603   8.136  49.160  1.00 33.25           N  
ATOM   5110  CA  HIS B 224     -18.862   9.283  50.021  1.00 44.83           C  
ATOM   5111  C   HIS B 224     -17.612  10.132  50.223  1.00 51.19           C  
ATOM   5112  O   HIS B 224     -16.505   9.715  49.883  1.00 51.93           O  
ATOM   5113  CB  HIS B 224     -19.394   8.816  51.376  1.00 45.05           C  
ATOM   5114  CG  HIS B 224     -20.450   9.708  51.952  1.00 50.40           C  
ATOM   5115  ND1 HIS B 224     -21.786   9.573  51.642  1.00 54.42           N  
ATOM   5116  CD2 HIS B 224     -20.366  10.746  52.817  1.00 54.88           C  
ATOM   5117  CE1 HIS B 224     -22.481  10.489  52.292  1.00 49.47           C  
ATOM   5118  NE2 HIS B 224     -21.644  11.214  53.012  1.00 54.45           N  
ATOM   5119  N   GLY B 225     -17.799  11.324  50.780  1.00 46.92           N  
ATOM   5120  CA  GLY B 225     -16.691  12.219  51.061  1.00 55.55           C  
ATOM   5121  C   GLY B 225     -16.356  12.260  52.540  1.00 62.62           C  
ATOM   5122  O   GLY B 225     -17.247  12.219  53.388  1.00 67.75           O  
ATOM   5123  N   THR B 226     -15.066  12.341  52.850  1.00 61.76           N  
ATOM   5124  CA  THR B 226     -14.614  12.377  54.237  1.00 60.72           C  
ATOM   5125  C   THR B 226     -14.511  13.809  54.751  1.00 64.59           C  
ATOM   5126  O   THR B 226     -13.787  14.086  55.707  1.00 69.43           O  
ATOM   5127  CB  THR B 226     -13.249  11.682  54.405  1.00 70.16           C  
ATOM   5128  OG1 THR B 226     -12.255  12.383  53.647  1.00 68.63           O  
ATOM   5129  CG2 THR B 226     -13.323  10.238  53.930  1.00 60.56           C  
ATOM   5130  N   GLY B 227     -15.240  14.715  54.106  1.00 63.33           N  
ATOM   5131  CA  GLY B 227     -15.259  16.112  54.501  1.00 58.44           C  
ATOM   5132  C   GLY B 227     -16.603  16.741  54.198  1.00 49.76           C  
ATOM   5133  O   GLY B 227     -16.716  17.958  54.050  1.00 45.93           O  
ATOM   5134  N   ASP B 228     -17.626  15.898  54.105  1.00 43.67           N  
ATOM   5135  CA  ASP B 228     -18.979  16.344  53.798  1.00 51.54           C  
ATOM   5136  C   ASP B 228     -19.548  17.151  54.960  1.00 51.23           C  
ATOM   5137  O   ASP B 228     -19.474  16.726  56.113  1.00 56.10           O  
ATOM   5138  CB  ASP B 228     -19.873  15.136  53.512  1.00 54.12           C  
ATOM   5139  CG  ASP B 228     -21.119  15.502  52.732  1.00 54.48           C  
ATOM   5140  OD1 ASP B 228     -21.952  16.269  53.260  1.00 60.09           O  
ATOM   5141  OD2 ASP B 228     -21.272  15.010  51.593  1.00 41.80           O  
ATOM   5142  N   ARG B 229     -20.117  18.313  54.655  1.00 45.20           N  
ATOM   5143  CA  ARG B 229     -20.672  19.184  55.687  1.00 52.74           C  
ATOM   5144  C   ARG B 229     -22.190  19.067  55.797  1.00 56.12           C  
ATOM   5145  O   ARG B 229     -22.759  19.280  56.868  1.00 49.29           O  
ATOM   5146  CB  ARG B 229     -20.280  20.642  55.435  1.00 53.92           C  
ATOM   5147  CG  ARG B 229     -18.809  20.946  55.664  1.00 53.28           C  
ATOM   5148  CD  ARG B 229     -18.549  22.442  55.600  1.00 52.84           C  
ATOM   5149  NE  ARG B 229     -17.176  22.780  55.963  1.00 47.55           N  
ATOM   5150  CZ  ARG B 229     -16.736  24.022  56.134  1.00 58.52           C  
ATOM   5151  NH1 ARG B 229     -17.562  25.048  55.976  1.00 57.74           N  
ATOM   5152  NH2 ARG B 229     -15.471  24.240  56.465  1.00 55.75           N  
ATOM   5153  N   THR B 230     -22.841  18.732  54.688  1.00 58.91           N  
ATOM   5154  CA  THR B 230     -24.294  18.604  54.668  1.00 62.62           C  
ATOM   5155  C   THR B 230     -24.727  17.229  55.169  1.00 57.01           C  
ATOM   5156  O   THR B 230     -25.626  17.115  56.002  1.00 59.31           O  
ATOM   5157  CB  THR B 230     -24.866  18.838  53.255  1.00 55.34           C  
ATOM   5158  OG1 THR B 230     -24.367  20.075  52.731  1.00 52.11           O  
ATOM   5159  CG2 THR B 230     -26.386  18.884  53.294  1.00 48.87           C  
ATOM   5160  N   LEU B 231     -24.077  16.188  54.657  1.00 61.17           N  
ATOM   5161  CA  LEU B 231     -24.366  14.819  55.070  1.00 54.26           C  
ATOM   5162  C   LEU B 231     -23.150  14.192  55.740  1.00 59.58           C  
ATOM   5163  O   LEU B 231     -22.260  13.686  55.056  1.00 49.94           O  
ATOM   5164  CB  LEU B 231     -24.779  13.974  53.865  1.00 39.53           C  
ATOM   5165  CG  LEU B 231     -26.034  14.426  53.121  1.00 41.41           C  
ATOM   5166  CD1 LEU B 231     -26.271  13.555  51.898  1.00 38.28           C  
ATOM   5167  CD2 LEU B 231     -27.233  14.394  54.051  1.00 40.44           C  
ATOM   5168  N   PRO B 232     -23.110  14.229  57.083  1.00 68.54           N  
ATOM   5169  CA  PRO B 232     -22.014  13.646  57.864  1.00 55.08           C  
ATOM   5170  C   PRO B 232     -21.770  12.194  57.472  1.00 59.30           C  
ATOM   5171  O   PRO B 232     -22.694  11.381  57.517  1.00 57.91           O  
ATOM   5172  CB  PRO B 232     -22.533  13.726  59.301  1.00 53.79           C  
ATOM   5173  CG  PRO B 232     -23.464  14.885  59.292  1.00 51.67           C  
ATOM   5174  CD  PRO B 232     -24.130  14.852  57.946  1.00 63.43           C  
ATOM   5175  N   ILE B 233     -20.537  11.885  57.081  1.00 58.49           N  
ATOM   5176  CA  ILE B 233     -20.192  10.559  56.579  1.00 54.75           C  
ATOM   5177  C   ILE B 233     -20.433   9.463  57.619  1.00 56.45           C  
ATOM   5178  O   ILE B 233     -20.801   8.340  57.274  1.00 60.75           O  
ATOM   5179  CB  ILE B 233     -18.730  10.513  56.064  1.00 52.47           C  
ATOM   5180  CG1 ILE B 233     -18.420   9.161  55.418  1.00 57.40           C  
ATOM   5181  CG2 ILE B 233     -17.747  10.828  57.185  1.00 55.42           C  
ATOM   5182  CD1 ILE B 233     -17.028   9.071  54.835  1.00 59.60           C  
ATOM   5183  N   GLU B 234     -20.254   9.805  58.891  1.00 56.40           N  
ATOM   5184  CA  GLU B 234     -20.413   8.844  59.978  1.00 61.57           C  
ATOM   5185  C   GLU B 234     -21.870   8.434  60.190  1.00 61.99           C  
ATOM   5186  O   GLU B 234     -22.148   7.348  60.701  1.00 52.04           O  
ATOM   5187  CB  GLU B 234     -19.830   9.411  61.274  1.00 63.65           C  
ATOM   5188  CG  GLU B 234     -20.463  10.721  61.715  1.00 63.07           C  
ATOM   5189  CD  GLU B 234     -19.438  11.811  61.957  1.00 66.25           C  
ATOM   5190  OE1 GLU B 234     -18.234  11.554  61.747  1.00 63.50           O  
ATOM   5191  OE2 GLU B 234     -19.838  12.926  62.356  1.00 58.12           O  
ATOM   5192  N   ASN B 235     -22.794   9.302  59.790  1.00 66.35           N  
ATOM   5193  CA  ASN B 235     -24.219   9.045  59.979  1.00 61.85           C  
ATOM   5194  C   ASN B 235     -24.900   8.496  58.729  1.00 62.59           C  
ATOM   5195  O   ASN B 235     -26.077   8.134  58.762  1.00 60.22           O  
ATOM   5196  CB  ASN B 235     -24.934  10.315  60.444  1.00 59.39           C  
ATOM   5197  CG  ASN B 235     -24.379  10.853  61.747  1.00 67.83           C  
ATOM   5198  OD1 ASN B 235     -23.556  11.769  61.754  1.00 66.12           O  
ATOM   5199  ND2 ASN B 235     -24.825  10.283  62.859  1.00 74.24           N  
ATOM   5200  N   THR B 236     -24.158   8.435  57.628  1.00 60.18           N  
ATOM   5201  CA  THR B 236     -24.712   7.963  56.365  1.00 55.85           C  
ATOM   5202  C   THR B 236     -23.982   6.735  55.822  1.00 60.26           C  
ATOM   5203  O   THR B 236     -24.387   5.604  56.079  1.00 69.51           O  
ATOM   5204  CB  THR B 236     -24.716   9.073  55.296  1.00 55.39           C  
ATOM   5205  OG1 THR B 236     -23.403   9.636  55.184  1.00 65.83           O  
ATOM   5206  CG2 THR B 236     -25.699  10.170  55.672  1.00 49.95           C  
ATOM   5207  N   ALA B 237     -22.905   6.966  55.077  1.00 54.41           N  
ATOM   5208  CA  ALA B 237     -22.196   5.890  54.388  1.00 55.17           C  
ATOM   5209  C   ALA B 237     -21.516   4.891  55.324  1.00 59.83           C  
ATOM   5210  O   ALA B 237     -21.425   3.705  55.007  1.00 59.43           O  
ATOM   5211  CB  ALA B 237     -21.188   6.465  53.406  1.00 58.73           C  
ATOM   5212  N   ARG B 238     -21.035   5.372  56.468  1.00 69.09           N  
ATOM   5213  CA  ARG B 238     -20.335   4.518  57.428  1.00 65.07           C  
ATOM   5214  C   ARG B 238     -21.234   3.408  57.967  1.00 66.71           C  
ATOM   5215  O   ARG B 238     -20.774   2.292  58.214  1.00 72.51           O  
ATOM   5216  CB  ARG B 238     -19.773   5.348  58.586  1.00 57.49           C  
ATOM   5217  CG  ARG B 238     -18.633   6.280  58.201  1.00 58.04           C  
ATOM   5218  CD  ARG B 238     -17.325   5.536  57.993  1.00 64.20           C  
ATOM   5219  NE  ARG B 238     -16.232   6.452  57.674  1.00 64.49           N  
ATOM   5220  CZ  ARG B 238     -15.516   7.107  58.583  1.00 69.11           C  
ATOM   5221  NH1 ARG B 238     -15.776   6.951  59.874  1.00 71.42           N  
ATOM   5222  NH2 ARG B 238     -14.540   7.921  58.201  1.00 53.77           N  
ATOM   5223  N   VAL B 239     -22.514   3.717  58.148  1.00 59.83           N  
ATOM   5224  CA  VAL B 239     -23.476   2.730  58.624  1.00 66.47           C  
ATOM   5225  C   VAL B 239     -24.244   2.101  57.462  1.00 64.83           C  
ATOM   5226  O   VAL B 239     -24.843   1.034  57.604  1.00 62.42           O  
ATOM   5227  CB  VAL B 239     -24.460   3.336  59.646  1.00 63.86           C  
ATOM   5228  CG1 VAL B 239     -23.732   3.692  60.932  1.00 73.16           C  
ATOM   5229  CG2 VAL B 239     -25.144   4.557  59.065  1.00 62.15           C  
ATOM   5230  N   PHE B 240     -24.218   2.770  56.313  1.00 64.41           N  
ATOM   5231  CA  PHE B 240     -24.808   2.236  55.091  1.00 59.40           C  
ATOM   5232  C   PHE B 240     -23.962   1.059  54.621  1.00 65.86           C  
ATOM   5233  O   PHE B 240     -24.467   0.113  54.016  1.00 68.32           O  
ATOM   5234  CB  PHE B 240     -24.839   3.316  54.007  1.00 60.56           C  
ATOM   5235  CG  PHE B 240     -25.734   2.995  52.841  1.00 49.87           C  
ATOM   5236  CD1 PHE B 240     -26.678   1.984  52.924  1.00 53.60           C  
ATOM   5237  CD2 PHE B 240     -25.627   3.708  51.658  1.00 39.45           C  
ATOM   5238  CE1 PHE B 240     -27.498   1.694  51.848  1.00 56.39           C  
ATOM   5239  CE2 PHE B 240     -26.443   3.423  50.581  1.00 34.11           C  
ATOM   5240  CZ  PHE B 240     -27.379   2.414  50.675  1.00 47.45           C  
ATOM   5241  N   HIS B 241     -22.667   1.128  54.913  1.00 69.32           N  
ATOM   5242  CA  HIS B 241     -21.719   0.095  54.514  1.00 69.40           C  
ATOM   5243  C   HIS B 241     -21.986  -1.219  55.243  1.00 71.25           C  
ATOM   5244  O   HIS B 241     -21.656  -2.295  54.743  1.00 68.24           O  
ATOM   5245  CB  HIS B 241     -20.287   0.563  54.780  1.00 66.36           C  
ATOM   5246  CG  HIS B 241     -19.237  -0.355  54.234  1.00 61.26           C  
ATOM   5247  ND1 HIS B 241     -19.510  -1.322  53.291  1.00 62.43           N  
ATOM   5248  CD2 HIS B 241     -17.913  -0.451  54.500  1.00 63.95           C  
ATOM   5249  CE1 HIS B 241     -18.400  -1.975  53.000  1.00 70.84           C  
ATOM   5250  NE2 HIS B 241     -17.416  -1.467  53.719  1.00 75.22           N  
ATOM   5251  N   LYS B 242     -22.585  -1.127  56.427  1.00 69.59           N  
ATOM   5252  CA  LYS B 242     -22.896  -2.311  57.218  1.00 57.00           C  
ATOM   5253  C   LYS B 242     -24.215  -2.935  56.773  1.00 61.45           C  
ATOM   5254  O   LYS B 242     -24.406  -4.146  56.880  1.00 69.86           O  
ATOM   5255  CB  LYS B 242     -22.947  -1.966  58.708  1.00 56.83           C  
ATOM   5256  CG  LYS B 242     -21.723  -1.216  59.208  1.00 68.59           C  
ATOM   5257  CD  LYS B 242     -21.686  -1.157  60.727  1.00 78.68           C  
ATOM   5258  CE  LYS B 242     -21.366  -2.519  61.325  1.00 72.31           C  
ATOM   5259  NZ  LYS B 242     -20.013  -2.998  60.923  1.00 51.89           N  
ATOM   5260  N   ALA B 243     -25.120  -2.100  56.271  1.00 57.62           N  
ATOM   5261  CA  ALA B 243     -26.403  -2.577  55.766  1.00 58.80           C  
ATOM   5262  C   ALA B 243     -26.267  -3.063  54.326  1.00 61.25           C  
ATOM   5263  O   ALA B 243     -27.154  -3.735  53.799  1.00 61.61           O  
ATOM   5264  CB  ALA B 243     -27.452  -1.482  55.864  1.00 52.16           C  
ATOM   5265  N   LEU B 244     -25.149  -2.714  53.697  1.00 57.05           N  
ATOM   5266  CA  LEU B 244     -24.862  -3.144  52.334  1.00 58.91           C  
ATOM   5267  C   LEU B 244     -23.356  -3.335  52.168  1.00 60.67           C  
ATOM   5268  O   LEU B 244     -22.654  -2.426  51.728  1.00 63.70           O  
ATOM   5269  CB  LEU B 244     -25.391  -2.121  51.328  1.00 59.30           C  
ATOM   5270  CG  LEU B 244     -25.524  -2.578  49.874  1.00 64.00           C  
ATOM   5271  CD1 LEU B 244     -26.497  -3.742  49.763  1.00 66.22           C  
ATOM   5272  CD2 LEU B 244     -25.967  -1.422  48.992  1.00 51.72           C  
ATOM   5273  N   PRO B 245     -22.859  -4.529  52.528  1.00 61.52           N  
ATOM   5274  CA  PRO B 245     -21.430  -4.857  52.579  1.00 58.63           C  
ATOM   5275  C   PRO B 245     -20.871  -5.364  51.254  1.00 58.79           C  
ATOM   5276  O   PRO B 245     -19.690  -5.156  50.971  1.00 55.53           O  
ATOM   5277  CB  PRO B 245     -21.367  -5.976  53.629  1.00 62.95           C  
ATOM   5278  CG  PRO B 245     -22.814  -6.328  53.957  1.00 60.45           C  
ATOM   5279  CD  PRO B 245     -23.684  -5.669  52.950  1.00 57.13           C  
ATOM   5280  N   SER B 246     -21.707  -6.020  50.455  1.00 54.43           N  
ATOM   5281  CA  SER B 246     -21.282  -6.548  49.163  1.00 53.68           C  
ATOM   5282  C   SER B 246     -21.230  -5.451  48.102  1.00 55.92           C  
ATOM   5283  O   SER B 246     -21.130  -5.732  46.908  1.00 51.43           O  
ATOM   5284  CB  SER B 246     -22.212  -7.677  48.716  1.00 57.39           C  
ATOM   5285  OG  SER B 246     -23.559  -7.240  48.682  1.00 71.32           O  
ATOM   5286  N   ALA B 247     -21.303  -4.202  48.551  1.00 58.82           N  
ATOM   5287  CA  ALA B 247     -21.196  -3.050  47.667  1.00 47.74           C  
ATOM   5288  C   ALA B 247     -19.817  -2.417  47.800  1.00 44.19           C  
ATOM   5289  O   ALA B 247     -19.310  -2.247  48.910  1.00 44.97           O  
ATOM   5290  CB  ALA B 247     -22.277  -2.035  47.997  1.00 40.23           C  
ATOM   5291  N   GLU B 248     -19.214  -2.076  46.665  1.00 40.32           N  
ATOM   5292  CA  GLU B 248     -17.893  -1.456  46.651  1.00 37.60           C  
ATOM   5293  C   GLU B 248     -17.898  -0.146  47.430  1.00 40.94           C  
ATOM   5294  O   GLU B 248     -18.487   0.843  46.998  1.00 56.39           O  
ATOM   5295  CB  GLU B 248     -17.426  -1.220  45.212  1.00 42.61           C  
ATOM   5296  CG  GLU B 248     -16.089  -0.498  45.100  1.00 55.52           C  
ATOM   5297  CD  GLU B 248     -15.593  -0.403  43.668  1.00 67.14           C  
ATOM   5298  OE1 GLU B 248     -15.844  -1.345  42.885  1.00 61.70           O  
ATOM   5299  OE2 GLU B 248     -14.954   0.614  43.323  1.00 64.71           O  
ATOM   5300  N   TYR B 249     -17.244  -0.151  48.587  1.00 36.56           N  
ATOM   5301  CA  TYR B 249     -17.210   1.020  49.454  1.00 46.96           C  
ATOM   5302  C   TYR B 249     -15.990   1.893  49.170  1.00 50.57           C  
ATOM   5303  O   TYR B 249     -14.849   1.455  49.327  1.00 54.04           O  
ATOM   5304  CB  TYR B 249     -17.233   0.592  50.923  1.00 50.68           C  
ATOM   5305  CG  TYR B 249     -17.360   1.739  51.898  1.00 52.78           C  
ATOM   5306  CD1 TYR B 249     -16.282   2.134  52.678  1.00 55.39           C  
ATOM   5307  CD2 TYR B 249     -18.557   2.429  52.035  1.00 51.79           C  
ATOM   5308  CE1 TYR B 249     -16.394   3.181  53.571  1.00 57.57           C  
ATOM   5309  CE2 TYR B 249     -18.678   3.480  52.924  1.00 55.36           C  
ATOM   5310  CZ  TYR B 249     -17.594   3.852  53.690  1.00 57.33           C  
ATOM   5311  OH  TYR B 249     -17.708   4.898  54.577  1.00 51.49           O  
ATOM   5312  N   VAL B 250     -16.238   3.130  48.750  1.00 47.97           N  
ATOM   5313  CA  VAL B 250     -15.166   4.056  48.402  1.00 46.25           C  
ATOM   5314  C   VAL B 250     -15.306   5.379  49.150  1.00 47.75           C  
ATOM   5315  O   VAL B 250     -16.342   6.037  49.073  1.00 49.74           O  
ATOM   5316  CB  VAL B 250     -15.144   4.341  46.884  1.00 42.24           C  
ATOM   5317  CG1 VAL B 250     -14.118   5.415  46.554  1.00 41.80           C  
ATOM   5318  CG2 VAL B 250     -14.859   3.065  46.104  1.00 52.19           C  
ATOM   5319  N   GLU B 251     -14.261   5.763  49.877  1.00 45.07           N  
ATOM   5320  CA  GLU B 251     -14.246   7.051  50.563  1.00 44.23           C  
ATOM   5321  C   GLU B 251     -13.236   8.002  49.932  1.00 48.22           C  
ATOM   5322  O   GLU B 251     -12.027   7.821  50.074  1.00 54.38           O  
ATOM   5323  CB  GLU B 251     -13.941   6.879  52.053  1.00 45.20           C  
ATOM   5324  CG  GLU B 251     -15.101   6.339  52.873  1.00 47.90           C  
ATOM   5325  CD  GLU B 251     -14.819   6.355  54.364  1.00 43.27           C  
ATOM   5326  OE1 GLU B 251     -13.763   6.888  54.766  1.00 40.73           O  
ATOM   5327  OE2 GLU B 251     -15.654   5.838  55.135  1.00 33.91           O  
ATOM   5328  N   VAL B 252     -13.740   9.015  49.233  1.00 54.27           N  
ATOM   5329  CA  VAL B 252     -12.882  10.034  48.643  1.00 57.10           C  
ATOM   5330  C   VAL B 252     -12.327  10.933  49.743  1.00 56.18           C  
ATOM   5331  O   VAL B 252     -13.084  11.559  50.485  1.00 51.92           O  
ATOM   5332  CB  VAL B 252     -13.643  10.890  47.616  1.00 52.15           C  
ATOM   5333  CG1 VAL B 252     -12.676  11.780  46.853  1.00 49.67           C  
ATOM   5334  CG2 VAL B 252     -14.417  10.000  46.657  1.00 45.39           C  
ATOM   5335  N   GLU B 253     -11.004  10.994  49.843  1.00 59.14           N  
ATOM   5336  CA  GLU B 253     -10.351  11.684  50.951  1.00 63.52           C  
ATOM   5337  C   GLU B 253     -10.385  13.206  50.816  1.00 55.51           C  
ATOM   5338  O   GLU B 253      -9.899  13.764  49.832  1.00 51.15           O  
ATOM   5339  CB  GLU B 253      -8.906  11.203  51.098  1.00 67.30           C  
ATOM   5340  CG  GLU B 253      -8.390  11.247  52.524  1.00 71.74           C  
ATOM   5341  CD  GLU B 253      -9.110  10.269  53.432  1.00 78.81           C  
ATOM   5342  OE1 GLU B 253      -9.292   9.101  53.026  1.00 76.36           O  
ATOM   5343  OE2 GLU B 253      -9.501  10.669  54.550  1.00 77.62           O  
ATOM   5344  N   GLY B 254     -10.960  13.869  51.815  1.00 56.29           N  
ATOM   5345  CA  GLY B 254     -11.007  15.320  51.854  1.00 57.55           C  
ATOM   5346  C   GLY B 254     -12.054  15.926  50.939  1.00 60.16           C  
ATOM   5347  O   GLY B 254     -12.000  17.115  50.625  1.00 52.02           O  
ATOM   5348  N   ALA B 255     -13.015  15.109  50.518  1.00 62.38           N  
ATOM   5349  CA  ALA B 255     -14.044  15.551  49.580  1.00 54.20           C  
ATOM   5350  C   ALA B 255     -15.253  16.157  50.286  1.00 58.22           C  
ATOM   5351  O   ALA B 255     -15.712  15.632  51.300  1.00 64.53           O  
ATOM   5352  CB  ALA B 255     -14.477  14.396  48.689  1.00 47.66           C  
ATOM   5353  N   PRO B 256     -15.773  17.270  49.745  1.00 43.86           N  
ATOM   5354  CA  PRO B 256     -16.968  17.931  50.274  1.00 44.38           C  
ATOM   5355  C   PRO B 256     -18.238  17.253  49.774  1.00 47.22           C  
ATOM   5356  O   PRO B 256     -18.174  16.141  49.249  1.00 43.91           O  
ATOM   5357  CB  PRO B 256     -16.867  19.333  49.679  1.00 46.82           C  
ATOM   5358  CG  PRO B 256     -16.199  19.113  48.370  1.00 41.89           C  
ATOM   5359  CD  PRO B 256     -15.203  18.004  48.601  1.00 43.92           C  
ATOM   5360  N   HIS B 257     -19.378  17.917  49.932  1.00 45.21           N  
ATOM   5361  CA  HIS B 257     -20.642  17.368  49.459  1.00 40.75           C  
ATOM   5362  C   HIS B 257     -20.741  17.479  47.942  1.00 43.68           C  
ATOM   5363  O   HIS B 257     -21.140  16.532  47.267  1.00 46.19           O  
ATOM   5364  CB  HIS B 257     -21.827  18.072  50.122  1.00 43.18           C  
ATOM   5365  CG  HIS B 257     -23.142  17.401  49.877  1.00 43.31           C  
ATOM   5366  ND1 HIS B 257     -24.350  18.036  50.061  1.00 47.31           N  
ATOM   5367  CD2 HIS B 257     -23.438  16.144  49.464  1.00 43.03           C  
ATOM   5368  CE1 HIS B 257     -25.334  17.204  49.771  1.00 43.97           C  
ATOM   5369  NE2 HIS B 257     -24.806  16.048  49.406  1.00 44.16           N  
ATOM   5370  N   GLY B 258     -20.368  18.640  47.411  1.00 45.91           N  
ATOM   5371  CA  GLY B 258     -20.381  18.864  45.976  1.00 42.90           C  
ATOM   5372  C   GLY B 258     -19.155  18.279  45.304  1.00 42.40           C  
ATOM   5373  O   GLY B 258     -18.414  18.980  44.614  1.00 43.11           O  
ATOM   5374  N   LEU B 259     -18.948  16.983  45.506  1.00 43.64           N  
ATOM   5375  CA  LEU B 259     -17.763  16.300  45.003  1.00 45.53           C  
ATOM   5376  C   LEU B 259     -17.876  15.966  43.519  1.00 47.27           C  
ATOM   5377  O   LEU B 259     -16.904  15.539  42.896  1.00 50.86           O  
ATOM   5378  CB  LEU B 259     -17.484  15.032  45.818  1.00 42.91           C  
ATOM   5379  CG  LEU B 259     -18.279  13.753  45.537  1.00 33.52           C  
ATOM   5380  CD1 LEU B 259     -17.755  12.629  46.412  1.00 49.03           C  
ATOM   5381  CD2 LEU B 259     -19.776  13.933  45.748  1.00 32.48           C  
ATOM   5382  N   LEU B 260     -19.065  16.165  42.958  1.00 47.91           N  
ATOM   5383  CA  LEU B 260     -19.292  15.913  41.540  1.00 40.72           C  
ATOM   5384  C   LEU B 260     -18.495  16.887  40.683  1.00 39.74           C  
ATOM   5385  O   LEU B 260     -18.165  16.592  39.534  1.00 37.57           O  
ATOM   5386  CB  LEU B 260     -20.781  16.022  41.205  1.00 41.00           C  
ATOM   5387  CG  LEU B 260     -21.708  14.977  41.827  1.00 39.80           C  
ATOM   5388  CD1 LEU B 260     -23.156  15.251  41.449  1.00 38.50           C  
ATOM   5389  CD2 LEU B 260     -21.295  13.578  41.399  1.00 38.36           C  
ATOM   5390  N   TRP B 261     -18.186  18.048  41.252  1.00 35.40           N  
ATOM   5391  CA  TRP B 261     -17.455  19.082  40.532  1.00 38.04           C  
ATOM   5392  C   TRP B 261     -16.041  19.270  41.076  1.00 42.40           C  
ATOM   5393  O   TRP B 261     -15.101  19.498  40.314  1.00 42.65           O  
ATOM   5394  CB  TRP B 261     -18.218  20.408  40.580  1.00 37.52           C  
ATOM   5395  CG  TRP B 261     -17.531  21.515  39.847  1.00 35.55           C  
ATOM   5396  CD1 TRP B 261     -16.696  22.454  40.377  1.00 35.99           C  
ATOM   5397  CD2 TRP B 261     -17.611  21.796  38.443  1.00 33.95           C  
ATOM   5398  NE1 TRP B 261     -16.255  23.304  39.392  1.00 50.81           N  
ATOM   5399  CE2 TRP B 261     -16.802  22.921  38.197  1.00 37.54           C  
ATOM   5400  CE3 TRP B 261     -18.292  21.205  37.375  1.00 35.50           C  
ATOM   5401  CZ2 TRP B 261     -16.654  23.469  36.924  1.00 37.54           C  
ATOM   5402  CZ3 TRP B 261     -18.142  21.750  36.112  1.00 35.26           C  
ATOM   5403  CH2 TRP B 261     -17.330  22.870  35.897  1.00 34.95           C  
ATOM   5404  N   THR B 262     -15.894  19.176  42.393  1.00 39.48           N  
ATOM   5405  CA  THR B 262     -14.591  19.353  43.026  1.00 44.42           C  
ATOM   5406  C   THR B 262     -13.687  18.150  42.777  1.00 47.59           C  
ATOM   5407  O   THR B 262     -12.646  18.265  42.130  1.00 42.93           O  
ATOM   5408  CB  THR B 262     -14.721  19.584  44.542  1.00 37.46           C  
ATOM   5409  OG1 THR B 262     -15.310  18.431  45.155  1.00 42.10           O  
ATOM   5410  CG2 THR B 262     -15.588  20.801  44.824  1.00 40.24           C  
ATOM   5411  N   HIS B 263     -14.091  16.996  43.296  1.00 45.43           N  
ATOM   5412  CA  HIS B 263     -13.325  15.769  43.120  1.00 40.90           C  
ATOM   5413  C   HIS B 263     -13.883  14.938  41.973  1.00 42.80           C  
ATOM   5414  O   HIS B 263     -14.106  13.737  42.118  1.00 49.63           O  
ATOM   5415  CB  HIS B 263     -13.325  14.945  44.409  1.00 42.03           C  
ATOM   5416  CG  HIS B 263     -12.582  15.589  45.537  1.00 45.83           C  
ATOM   5417  ND1 HIS B 263     -13.006  16.754  46.139  1.00 48.65           N  
ATOM   5418  CD2 HIS B 263     -11.441  15.231  46.172  1.00 49.33           C  
ATOM   5419  CE1 HIS B 263     -12.158  17.086  47.096  1.00 52.10           C  
ATOM   5420  NE2 HIS B 263     -11.200  16.178  47.137  1.00 54.91           N  
ATOM   5421  N   ALA B 264     -14.108  15.586  40.834  1.00 36.92           N  
ATOM   5422  CA  ALA B 264     -14.657  14.912  39.663  1.00 41.21           C  
ATOM   5423  C   ALA B 264     -13.716  13.826  39.155  1.00 41.07           C  
ATOM   5424  O   ALA B 264     -14.160  12.774  38.698  1.00 37.36           O  
ATOM   5425  CB  ALA B 264     -14.948  15.917  38.566  1.00 47.18           C  
ATOM   5426  N   GLU B 265     -12.417  14.092  39.240  1.00 48.64           N  
ATOM   5427  CA  GLU B 265     -11.399  13.131  38.828  1.00 55.74           C  
ATOM   5428  C   GLU B 265     -11.458  11.857  39.664  1.00 50.11           C  
ATOM   5429  O   GLU B 265     -11.313  10.751  39.142  1.00 40.20           O  
ATOM   5430  CB  GLU B 265     -10.006  13.757  38.932  1.00 59.78           C  
ATOM   5431  CG  GLU B 265      -9.429  14.220  37.605  1.00 69.57           C  
ATOM   5432  CD  GLU B 265      -8.962  13.063  36.740  1.00 88.11           C  
ATOM   5433  OE1 GLU B 265      -8.812  13.257  35.516  1.00100.80           O  
ATOM   5434  OE2 GLU B 265      -8.739  11.961  37.287  1.00 84.21           O  
ATOM   5435  N   GLU B 266     -11.678  12.021  40.964  1.00 49.50           N  
ATOM   5436  CA  GLU B 266     -11.724  10.893  41.886  1.00 44.54           C  
ATOM   5437  C   GLU B 266     -13.029  10.108  41.768  1.00 47.71           C  
ATOM   5438  O   GLU B 266     -13.043   8.887  41.926  1.00 52.09           O  
ATOM   5439  CB  GLU B 266     -11.516  11.367  43.329  1.00 38.84           C  
ATOM   5440  CG  GLU B 266     -10.095  11.827  43.651  1.00 41.01           C  
ATOM   5441  CD  GLU B 266      -9.766  13.205  43.095  1.00 51.84           C  
ATOM   5442  OE1 GLU B 266     -10.645  13.829  42.464  1.00 49.18           O  
ATOM   5443  OE2 GLU B 266      -8.622  13.667  43.294  1.00 51.35           O  
ATOM   5444  N   VAL B 267     -14.123  10.811  41.490  1.00 42.85           N  
ATOM   5445  CA  VAL B 267     -15.429  10.169  41.371  1.00 43.46           C  
ATOM   5446  C   VAL B 267     -15.566   9.387  40.065  1.00 46.60           C  
ATOM   5447  O   VAL B 267     -15.968   8.223  40.072  1.00 49.68           O  
ATOM   5448  CB  VAL B 267     -16.581  11.188  41.491  1.00 36.46           C  
ATOM   5449  CG1 VAL B 267     -17.918  10.519  41.209  1.00 26.88           C  
ATOM   5450  CG2 VAL B 267     -16.583  11.819  42.872  1.00 39.66           C  
ATOM   5451  N   ASN B 268     -15.226  10.030  38.951  1.00 42.65           N  
ATOM   5452  CA  ASN B 268     -15.313   9.397  37.637  1.00 40.76           C  
ATOM   5453  C   ASN B 268     -14.457   8.138  37.530  1.00 48.88           C  
ATOM   5454  O   ASN B 268     -14.869   7.147  36.927  1.00 47.89           O  
ATOM   5455  CB  ASN B 268     -14.924  10.385  36.535  1.00 37.44           C  
ATOM   5456  CG  ASN B 268     -15.884  11.553  36.434  1.00 44.38           C  
ATOM   5457  OD1 ASN B 268     -16.776  11.711  37.267  1.00 46.82           O  
ATOM   5458  ND2 ASN B 268     -15.700  12.384  35.414  1.00 39.87           N  
ATOM   5459  N   THR B 269     -13.266   8.186  38.118  1.00 46.84           N  
ATOM   5460  CA  THR B 269     -12.360   7.045  38.103  1.00 42.73           C  
ATOM   5461  C   THR B 269     -12.949   5.889  38.903  1.00 47.43           C  
ATOM   5462  O   THR B 269     -12.840   4.727  38.510  1.00 52.20           O  
ATOM   5463  CB  THR B 269     -10.980   7.414  38.680  1.00 39.98           C  
ATOM   5464  OG1 THR B 269     -10.473   8.574  38.008  1.00 58.47           O  
ATOM   5465  CG2 THR B 269     -10.001   6.264  38.504  1.00 29.91           C  
ATOM   5466  N   ALA B 270     -13.582   6.218  40.024  1.00 43.01           N  
ATOM   5467  CA  ALA B 270     -14.187   5.211  40.887  1.00 44.88           C  
ATOM   5468  C   ALA B 270     -15.501   4.698  40.306  1.00 42.20           C  
ATOM   5469  O   ALA B 270     -15.872   3.542  40.513  1.00 43.00           O  
ATOM   5470  CB  ALA B 270     -14.406   5.772  42.285  1.00 40.94           C  
ATOM   5471  N   LEU B 271     -16.199   5.562  39.577  1.00 41.53           N  
ATOM   5472  CA  LEU B 271     -17.487   5.204  38.993  1.00 46.58           C  
ATOM   5473  C   LEU B 271     -17.312   4.319  37.762  1.00 48.35           C  
ATOM   5474  O   LEU B 271     -18.068   3.370  37.559  1.00 48.18           O  
ATOM   5475  CB  LEU B 271     -18.288   6.459  38.638  1.00 39.58           C  
ATOM   5476  CG  LEU B 271     -19.737   6.245  38.197  1.00 37.00           C  
ATOM   5477  CD1 LEU B 271     -20.530   5.533  39.281  1.00 34.20           C  
ATOM   5478  CD2 LEU B 271     -20.389   7.570  37.841  1.00 37.48           C  
ATOM   5479  N   LEU B 272     -16.312   4.634  36.945  1.00 47.84           N  
ATOM   5480  CA  LEU B 272     -16.024   3.847  35.751  1.00 49.32           C  
ATOM   5481  C   LEU B 272     -15.465   2.473  36.106  1.00 50.50           C  
ATOM   5482  O   LEU B 272     -15.723   1.489  35.412  1.00 51.89           O  
ATOM   5483  CB  LEU B 272     -15.052   4.592  34.835  1.00 50.36           C  
ATOM   5484  CG  LEU B 272     -15.647   5.742  34.023  1.00 37.71           C  
ATOM   5485  CD1 LEU B 272     -14.573   6.426  33.193  1.00 40.57           C  
ATOM   5486  CD2 LEU B 272     -16.766   5.226  33.135  1.00 41.08           C  
ATOM   5487  N   ALA B 273     -14.698   2.414  37.190  1.00 43.29           N  
ATOM   5488  CA  ALA B 273     -14.134   1.154  37.659  1.00 42.20           C  
ATOM   5489  C   ALA B 273     -15.239   0.215  38.127  1.00 46.56           C  
ATOM   5490  O   ALA B 273     -15.142  -1.002  37.966  1.00 49.17           O  
ATOM   5491  CB  ALA B 273     -13.139   1.403  38.778  1.00 48.42           C  
ATOM   5492  N   PHE B 274     -16.289   0.790  38.704  1.00 44.49           N  
ATOM   5493  CA  PHE B 274     -17.430   0.014  39.176  1.00 42.17           C  
ATOM   5494  C   PHE B 274     -18.325  -0.437  38.025  1.00 46.40           C  
ATOM   5495  O   PHE B 274     -18.890  -1.530  38.060  1.00 42.84           O  
ATOM   5496  CB  PHE B 274     -18.246   0.819  40.189  1.00 38.49           C  
ATOM   5497  CG  PHE B 274     -19.621   0.267  40.430  1.00 40.80           C  
ATOM   5498  CD1 PHE B 274     -19.803  -0.851  41.226  1.00 46.45           C  
ATOM   5499  CD2 PHE B 274     -20.733   0.867  39.860  1.00 41.08           C  
ATOM   5500  CE1 PHE B 274     -21.068  -1.363  41.446  1.00 47.43           C  
ATOM   5501  CE2 PHE B 274     -21.999   0.360  40.077  1.00 40.26           C  
ATOM   5502  CZ  PHE B 274     -22.167  -0.756  40.872  1.00 46.80           C  
ATOM   5503  N   LEU B 275     -18.455   0.411  37.009  1.00 48.18           N  
ATOM   5504  CA  LEU B 275     -19.276   0.087  35.847  1.00 51.76           C  
ATOM   5505  C   LEU B 275     -18.666  -1.051  35.035  1.00 50.38           C  
ATOM   5506  O   LEU B 275     -19.367  -1.750  34.304  1.00 43.71           O  
ATOM   5507  CB  LEU B 275     -19.478   1.320  34.962  1.00 50.90           C  
ATOM   5508  CG  LEU B 275     -20.395   2.413  35.512  1.00 52.13           C  
ATOM   5509  CD1 LEU B 275     -20.557   3.535  34.499  1.00 51.43           C  
ATOM   5510  CD2 LEU B 275     -21.748   1.834  35.900  1.00 46.12           C  
ATOM   5511  N   ALA B 276     -17.356  -1.229  35.167  1.00 51.69           N  
ATOM   5512  CA  ALA B 276     -16.661  -2.305  34.475  1.00 47.03           C  
ATOM   5513  C   ALA B 276     -16.675  -3.581  35.308  1.00 46.86           C  
ATOM   5514  O   ALA B 276     -16.814  -4.678  34.773  1.00 51.60           O  
ATOM   5515  CB  ALA B 276     -15.234  -1.895  34.156  1.00 47.82           C  
ATOM   5516  N   LYS B 277     -16.539  -3.427  36.621  1.00 51.41           N  
ATOM   5517  CA  LYS B 277     -16.470  -4.567  37.531  1.00 52.12           C  
ATOM   5518  C   LYS B 277     -17.830  -5.243  37.711  1.00 44.64           C  
ATOM   5519  O   LYS B 277     -17.907  -6.413  38.086  1.00 47.31           O  
ATOM   5520  CB  LYS B 277     -15.902  -4.129  38.887  1.00 45.71           C  
ATOM   5521  CG  LYS B 277     -15.612  -5.271  39.853  1.00 48.09           C  
ATOM   5522  CD  LYS B 277     -14.828  -4.800  41.071  1.00 54.41           C  
ATOM   5523  CE  LYS B 277     -13.322  -4.940  40.868  1.00 55.13           C  
ATOM   5524  NZ  LYS B 277     -12.786  -4.057  39.794  1.00 50.84           N  
ATOM   5525  N   ALA B 278     -18.901  -4.508  37.429  1.00 49.80           N  
ATOM   5526  CA  ALA B 278     -20.252  -5.030  37.608  1.00 44.86           C  
ATOM   5527  C   ALA B 278     -20.856  -5.541  36.303  1.00 49.52           C  
ATOM   5528  O   ALA B 278     -21.733  -6.405  36.315  1.00 54.53           O  
ATOM   5529  CB  ALA B 278     -21.151  -3.970  38.228  1.00 45.43           C  
ATOM   5530  N   LEU B 279     -20.384  -5.008  35.181  1.00 54.98           N  
ATOM   5531  CA  LEU B 279     -20.940  -5.364  33.879  1.00 56.45           C  
ATOM   5532  C   LEU B 279     -20.028  -6.291  33.080  1.00 64.28           C  
ATOM   5533  O   LEU B 279     -20.324  -6.620  31.933  1.00 70.09           O  
ATOM   5534  CB  LEU B 279     -21.250  -4.105  33.065  1.00 52.19           C  
ATOM   5535  CG  LEU B 279     -22.292  -3.151  33.655  1.00 52.01           C  
ATOM   5536  CD1 LEU B 279     -22.459  -1.925  32.770  1.00 54.78           C  
ATOM   5537  CD2 LEU B 279     -23.623  -3.860  33.852  1.00 47.98           C  
ATOM   5538  N   GLU B 280     -18.922  -6.711  33.687  1.00 62.65           N  
ATOM   5539  CA  GLU B 280     -17.988  -7.615  33.022  1.00 59.50           C  
ATOM   5540  C   GLU B 280     -18.557  -9.027  32.949  1.00 63.58           C  
ATOM   5541  O   GLU B 280     -18.387  -9.724  31.949  1.00 70.06           O  
ATOM   5542  CB  GLU B 280     -16.640  -7.631  33.747  1.00 61.37           C  
ATOM   5543  CG  GLU B 280     -15.571  -8.489  33.079  1.00 72.52           C  
ATOM   5544  CD  GLU B 280     -14.988  -7.848  31.830  1.00 79.56           C  
ATOM   5545  OE1 GLU B 280     -15.318  -6.677  31.544  1.00 78.70           O  
ATOM   5546  OE2 GLU B 280     -14.195  -8.518  31.135  1.00 71.08           O  
ATOM   5547  N   ALA B 281     -19.237  -9.439  34.013  1.00 56.80           N  
ATOM   5548  CA  ALA B 281     -19.795 -10.783  34.097  1.00 60.46           C  
ATOM   5549  C   ALA B 281     -20.913 -11.007  33.082  1.00 63.67           C  
ATOM   5550  O   ALA B 281     -21.174 -12.139  32.677  1.00 62.93           O  
ATOM   5551  CB  ALA B 281     -20.293 -11.063  35.508  1.00 70.78           C  
ATOM   5552  N   GLN B 282     -21.571  -9.925  32.675  1.00 70.07           N  
ATOM   5553  CA  GLN B 282     -22.666 -10.018  31.715  1.00 67.52           C  
ATOM   5554  C   GLN B 282     -22.173  -9.942  30.273  1.00 65.99           C  
ATOM   5555  O   GLN B 282     -22.783 -10.518  29.372  1.00 65.43           O  
ATOM   5556  CB  GLN B 282     -23.716  -8.937  31.977  1.00 58.96           C  
ATOM   5557  CG  GLN B 282     -24.437  -9.087  33.305  1.00 50.88           C  
ATOM   5558  CD  GLN B 282     -25.661  -8.199  33.403  1.00 67.17           C  
ATOM   5559  OE1 GLN B 282     -26.045  -7.544  32.434  1.00 73.79           O  
ATOM   5560  NE2 GLN B 282     -26.283  -8.175  34.576  1.00 62.01           N  
ATOM   5561  N   LYS B 283     -21.073  -9.227  30.056  1.00 65.42           N  
ATOM   5562  CA  LYS B 283     -20.457  -9.171  28.735  1.00 66.42           C  
ATOM   5563  C   LYS B 283     -19.823 -10.517  28.411  1.00 72.43           C  
ATOM   5564  O   LYS B 283     -19.850 -10.970  27.267  1.00 71.79           O  
ATOM   5565  CB  LYS B 283     -19.430  -8.040  28.658  1.00 64.06           C  
ATOM   5566  CG  LYS B 283     -20.055  -6.655  28.724  1.00 65.23           C  
ATOM   5567  CD  LYS B 283     -19.007  -5.556  28.704  1.00 73.34           C  
ATOM   5568  CE  LYS B 283     -19.659  -4.183  28.790  1.00 71.34           C  
ATOM   5569  NZ  LYS B 283     -18.659  -3.080  28.765  1.00 76.74           N  
ATOM   5570  N   GLN B 284     -19.254 -11.155  29.429  1.00 71.67           N  
ATOM   5571  CA  GLN B 284     -18.846 -12.547  29.312  1.00 68.31           C  
ATOM   5572  C   GLN B 284     -20.113 -13.387  29.367  1.00 74.11           C  
ATOM   5573  O   GLN B 284     -21.115 -12.958  29.940  1.00 77.17           O  
ATOM   5574  CB  GLN B 284     -17.884 -12.933  30.434  1.00 66.19           C  
ATOM   5575  CG  GLN B 284     -16.643 -12.056  30.508  1.00 77.11           C  
ATOM   5576  CD  GLN B 284     -15.878 -12.009  29.199  1.00 77.03           C  
ATOM   5577  OE1 GLN B 284     -15.748 -13.017  28.504  1.00 80.06           O  
ATOM   5578  NE2 GLN B 284     -15.371 -10.831  28.853  1.00 68.28           N  
ATOM   5579  N   LYS B 285     -20.070 -14.570  28.759  1.00 79.79           N  
ATOM   5580  CA  LYS B 285     -21.271 -15.374  28.515  1.00 86.96           C  
ATOM   5581  C   LYS B 285     -22.266 -14.630  27.620  1.00 83.80           C  
ATOM   5582  O   LYS B 285     -23.447 -14.971  27.553  1.00 70.38           O  
ATOM   5583  CB  LYS B 285     -21.915 -15.859  29.820  1.00 83.41           C  
ATOM   5584  CG  LYS B 285     -21.301 -17.145  30.355  1.00 82.29           C  
ATOM   5585  CD  LYS B 285     -21.285 -17.178  31.874  1.00 98.12           C  
ATOM   5586  CE  LYS B 285     -22.683 -17.078  32.457  1.00 98.01           C  
ATOM   5587  NZ  LYS B 285     -22.654 -17.124  33.946  1.00 84.40           N  
ATOM   5588  N   LEU B 286     -21.759 -13.606  26.939  1.00 77.00           N  
ATOM   5589  CA  LEU B 286     -22.474 -12.926  25.870  1.00 76.33           C  
ATOM   5590  C   LEU B 286     -21.514 -12.837  24.696  1.00 78.50           C  
ATOM   5591  O   LEU B 286     -21.870 -13.154  23.562  1.00 86.06           O  
ATOM   5592  CB  LEU B 286     -22.923 -11.529  26.302  1.00 74.31           C  
ATOM   5593  CG  LEU B 286     -23.684 -10.690  25.268  1.00 72.83           C  
ATOM   5594  CD1 LEU B 286     -24.802  -9.904  25.934  1.00 72.57           C  
ATOM   5595  CD2 LEU B 286     -22.749  -9.746  24.521  1.00 71.29           C  
ATOM   5596  N   LEU B 287     -20.289 -12.407  24.982  1.00 69.60           N  
ATOM   5597  CA  LEU B 287     -19.228 -12.399  23.984  1.00 77.38           C  
ATOM   5598  C   LEU B 287     -18.860 -13.831  23.622  1.00 79.89           C  
ATOM   5599  O   LEU B 287     -18.460 -14.114  22.493  1.00 86.99           O  
ATOM   5600  CB  LEU B 287     -17.999 -11.649  24.502  1.00 80.10           C  
ATOM   5601  CG  LEU B 287     -18.131 -10.129  24.616  1.00 84.60           C  
ATOM   5602  CD1 LEU B 287     -16.866  -9.519  25.201  1.00 75.31           C  
ATOM   5603  CD2 LEU B 287     -18.449  -9.517  23.260  1.00 84.83           C  
ATOM   5604  N   THR B 288     -18.999 -14.734  24.588  1.00 72.06           N  
ATOM   5605  CA  THR B 288     -18.798 -16.152  24.332  1.00 80.79           C  
ATOM   5606  C   THR B 288     -20.052 -16.725  23.682  1.00 86.11           C  
ATOM   5607  O   THR B 288     -19.989 -17.718  22.956  1.00 95.80           O  
ATOM   5608  CB  THR B 288     -18.480 -16.935  25.621  1.00 74.39           C  
ATOM   5609  OG1 THR B 288     -19.673 -17.095  26.396  1.00 71.91           O  
ATOM   5610  CG2 THR B 288     -17.428 -16.206  26.445  1.00 69.58           C  
ATOM   5611  N   GLU B 289     -21.192 -16.093  23.947  1.00 75.45           N  
ATOM   5612  CA  GLU B 289     -22.440 -16.476  23.299  1.00 77.30           C  
ATOM   5613  C   GLU B 289     -22.422 -16.007  21.850  1.00 79.25           C  
ATOM   5614  O   GLU B 289     -22.971 -16.665  20.966  1.00 81.94           O  
ATOM   5615  CB  GLU B 289     -23.644 -15.885  24.034  1.00 72.89           C  
ATOM   5616  CG  GLU B 289     -24.986 -16.364  23.500  1.00 81.43           C  
ATOM   5617  CD  GLU B 289     -26.164 -15.708  24.195  1.00 86.27           C  
ATOM   5618  OE1 GLU B 289     -25.964 -14.665  24.852  1.00 86.07           O  
ATOM   5619  OE2 GLU B 289     -27.290 -16.239  24.085  1.00 78.08           O  
ATOM   5620  N   VAL B 290     -21.789 -14.861  21.616  1.00 79.33           N  
ATOM   5621  CA  VAL B 290     -21.568 -14.372  20.261  1.00 81.44           C  
ATOM   5622  C   VAL B 290     -20.626 -15.321  19.532  1.00 81.69           C  
ATOM   5623  O   VAL B 290     -20.886 -15.721  18.397  1.00 79.76           O  
ATOM   5624  CB  VAL B 290     -20.971 -12.947  20.256  1.00 69.01           C  
ATOM   5625  CG1 VAL B 290     -20.380 -12.616  18.893  1.00 63.36           C  
ATOM   5626  CG2 VAL B 290     -22.027 -11.924  20.645  1.00 74.75           C  
ATOM   5627  N   GLU B 291     -19.539 -15.688  20.205  1.00 77.42           N  
ATOM   5628  CA  GLU B 291     -18.557 -16.611  19.649  1.00 78.62           C  
ATOM   5629  C   GLU B 291     -19.179 -17.975  19.364  1.00 84.62           C  
ATOM   5630  O   GLU B 291     -18.821 -18.634  18.389  1.00 90.45           O  
ATOM   5631  CB  GLU B 291     -17.372 -16.768  20.604  1.00 85.59           C  
ATOM   5632  CG  GLU B 291     -16.255 -17.652  20.072  1.00 86.88           C  
ATOM   5633  CD  GLU B 291     -15.174 -17.914  21.101  1.00 85.97           C  
ATOM   5634  OE1 GLU B 291     -15.378 -17.563  22.282  1.00 85.37           O  
ATOM   5635  OE2 GLU B 291     -14.120 -18.472  20.729  1.00 85.49           O  
ATOM   5636  N   THR B 292     -20.113 -18.385  20.218  1.00 84.34           N  
ATOM   5637  CA  THR B 292     -20.787 -19.674  20.074  1.00 83.49           C  
ATOM   5638  C   THR B 292     -21.478 -19.805  18.719  1.00 90.03           C  
ATOM   5639  O   THR B 292     -21.349 -20.826  18.042  1.00 90.88           O  
ATOM   5640  CB  THR B 292     -21.822 -19.895  21.195  1.00 73.15           C  
ATOM   5641  OG1 THR B 292     -21.171 -19.827  22.469  1.00 74.64           O  
ATOM   5642  CG2 THR B 292     -22.490 -21.253  21.046  1.00 61.82           C  
ATOM   5643  N   TYR B 293     -22.207 -18.766  18.326  1.00 87.69           N  
ATOM   5644  CA  TYR B 293     -22.874 -18.749  17.029  1.00 88.18           C  
ATOM   5645  C   TYR B 293     -21.870 -18.574  15.894  1.00 86.47           C  
ATOM   5646  O   TYR B 293     -22.088 -19.052  14.781  1.00 91.33           O  
ATOM   5647  CB  TYR B 293     -23.933 -17.647  16.982  1.00 85.34           C  
ATOM   5648  CG  TYR B 293     -25.155 -17.944  17.821  1.00 89.12           C  
ATOM   5649  CD1 TYR B 293     -25.549 -19.253  18.068  1.00 84.65           C  
ATOM   5650  CD2 TYR B 293     -25.913 -16.918  18.369  1.00 87.71           C  
ATOM   5651  CE1 TYR B 293     -26.664 -19.532  18.835  1.00 85.06           C  
ATOM   5652  CE2 TYR B 293     -27.031 -17.186  19.137  1.00 90.51           C  
ATOM   5653  CZ  TYR B 293     -27.401 -18.495  19.367  1.00 95.97           C  
ATOM   5654  OH  TYR B 293     -28.513 -18.767  20.131  1.00100.73           O  
ATOM   5655  N   VAL B 294     -20.767 -17.892  16.184  1.00 84.11           N  
ATOM   5656  CA  VAL B 294     -19.718 -17.671  15.195  1.00 84.71           C  
ATOM   5657  C   VAL B 294     -18.984 -18.968  14.848  1.00 87.94           C  
ATOM   5658  O   VAL B 294     -18.771 -19.275  13.673  1.00 83.75           O  
ATOM   5659  CB  VAL B 294     -18.705 -16.609  15.677  1.00 81.53           C  
ATOM   5660  CG1 VAL B 294     -17.445 -16.648  14.834  1.00 91.40           C  
ATOM   5661  CG2 VAL B 294     -19.333 -15.223  15.642  1.00 81.08           C  
ATOM   5662  N   LEU B 295     -18.610 -19.729  15.872  1.00 86.67           N  
ATOM   5663  CA  LEU B 295     -17.870 -20.973  15.675  1.00 84.12           C  
ATOM   5664  C   LEU B 295     -18.735 -22.076  15.070  1.00 92.04           C  
ATOM   5665  O   LEU B 295     -18.218 -23.063  14.545  1.00 94.45           O  
ATOM   5666  CB  LEU B 295     -17.262 -21.457  16.994  1.00 80.87           C  
ATOM   5667  CG  LEU B 295     -16.326 -20.491  17.724  1.00 87.16           C  
ATOM   5668  CD1 LEU B 295     -15.658 -21.174  18.909  1.00 87.32           C  
ATOM   5669  CD2 LEU B 295     -15.291 -19.911  16.776  1.00 81.89           C  
ATOM   5670  N   SER B 296     -20.052 -21.908  15.150  1.00 91.99           N  
ATOM   5671  CA  SER B 296     -20.984 -22.892  14.612  1.00 90.32           C  
ATOM   5672  C   SER B 296     -20.908 -22.962  13.088  1.00 92.47           C  
ATOM   5673  O   SER B 296     -21.053 -24.032  12.498  1.00 91.54           O  
ATOM   5674  CB  SER B 296     -22.414 -22.576  15.056  1.00 84.07           C  
ATOM   5675  OG  SER B 296     -22.819 -21.296  14.603  1.00 80.36           O  
ATOM   5676  N   ILE B 297     -20.677 -21.815  12.457  1.00 86.20           N  
ATOM   5677  CA  ILE B 297     -20.572 -21.747  11.004  1.00 84.83           C  
ATOM   5678  C   ILE B 297     -19.240 -22.337  10.551  1.00 89.05           C  
ATOM   5679  O   ILE B 297     -19.118 -22.852   9.439  1.00 93.67           O  
ATOM   5680  CB  ILE B 297     -20.702 -20.297  10.497  1.00 86.45           C  
ATOM   5681  CG1 ILE B 297     -21.885 -19.606  11.175  1.00 84.70           C  
ATOM   5682  CG2 ILE B 297     -20.864 -20.265   8.984  1.00 88.64           C  
ATOM   5683  CD1 ILE B 297     -23.202 -20.325  10.978  1.00 86.16           C  
ATOM   5684  N   ILE B 298     -18.245 -22.261  11.427  1.00 89.88           N  
ATOM   5685  CA  ILE B 298     -16.938 -22.846  11.158  1.00 89.71           C  
ATOM   5686  C   ILE B 298     -17.015 -24.363  11.291  1.00 91.64           C  
ATOM   5687  O   ILE B 298     -17.463 -24.875  12.318  1.00 88.59           O  
ATOM   5688  CB  ILE B 298     -15.873 -22.302  12.130  1.00 87.12           C  
ATOM   5689  CG1 ILE B 298     -15.920 -20.773  12.174  1.00 88.71           C  
ATOM   5690  CG2 ILE B 298     -14.486 -22.788  11.736  1.00 85.37           C  
ATOM   5691  CD1 ILE B 298     -15.668 -20.114  10.837  1.00 83.10           C  
ATOM   5692  N   PRO B 299     -16.585 -25.088  10.246  1.00 95.78           N  
ATOM   5693  CA  PRO B 299     -16.606 -26.556  10.238  1.00 92.88           C  
ATOM   5694  C   PRO B 299     -15.760 -27.152  11.359  1.00 96.40           C  
ATOM   5695  O   PRO B 299     -14.629 -26.716  11.575  1.00100.38           O  
ATOM   5696  CB  PRO B 299     -16.001 -26.908   8.874  1.00 89.99           C  
ATOM   5697  CG  PRO B 299     -15.238 -25.692   8.464  1.00 88.23           C  
ATOM   5698  CD  PRO B 299     -16.024 -24.542   9.000  1.00 92.18           C  
ATOM   5699  N   SER B 300     -16.313 -28.139  12.058  1.00 93.93           N  
ATOM   5700  CA  SER B 300     -15.633 -28.767  13.187  1.00 93.72           C  
ATOM   5701  C   SER B 300     -14.337 -29.459  12.772  1.00 87.00           C  
ATOM   5702  O   SER B 300     -14.359 -30.518  12.145  1.00 91.08           O  
ATOM   5703  CB  SER B 300     -16.563 -29.765  13.881  1.00 93.73           C  
ATOM   5704  OG  SER B 300     -17.042 -30.736  12.968  1.00 87.17           O  
ATOM   5705  N   GLY B 301     -13.210 -28.852  13.129  1.00 88.78           N  
ATOM   5706  CA  GLY B 301     -11.907 -29.400  12.804  1.00 92.29           C  
ATOM   5707  C   GLY B 301     -10.777 -28.616  13.444  1.00101.23           C  
ATOM   5708  O   GLY B 301     -10.943 -28.054  14.526  1.00 99.42           O  
ATOM   5709  N   PRO B 302      -9.615 -28.573  12.774  1.00107.76           N  
ATOM   5710  CA  PRO B 302      -8.443 -27.851  13.278  1.00 94.60           C  
ATOM   5711  C   PRO B 302      -8.594 -26.342  13.125  1.00 96.69           C  
ATOM   5712  O   PRO B 302      -7.851 -25.584  13.749  1.00 91.76           O  
ATOM   5713  CB  PRO B 302      -7.316 -28.358  12.377  1.00 90.73           C  
ATOM   5714  CG  PRO B 302      -7.996 -28.695  11.097  1.00105.47           C  
ATOM   5715  CD  PRO B 302      -9.347 -29.232  11.484  1.00112.07           C  
ATOM   5716  N   LEU B 303      -9.548 -25.916  12.303  1.00 92.13           N  
ATOM   5717  CA  LEU B 303      -9.778 -24.495  12.067  1.00 79.39           C  
ATOM   5718  C   LEU B 303     -10.745 -23.892  13.080  1.00 77.74           C  
ATOM   5719  O   LEU B 303     -10.689 -22.696  13.361  1.00 76.89           O  
ATOM   5720  CB  LEU B 303     -10.294 -24.259  10.647  1.00 78.67           C  
ATOM   5721  CG  LEU B 303      -9.297 -23.645   9.664  1.00 78.19           C  
ATOM   5722  CD1 LEU B 303      -9.949 -23.432   8.309  1.00 77.05           C  
ATOM   5723  CD2 LEU B 303      -8.748 -22.336  10.209  1.00 78.74           C  
ATOM   5724  N   LYS B 304     -11.629 -24.722  13.627  1.00 81.54           N  
ATOM   5725  CA  LYS B 304     -12.615 -24.250  14.593  1.00 84.73           C  
ATOM   5726  C   LYS B 304     -11.972 -23.995  15.955  1.00 86.00           C  
ATOM   5727  O   LYS B 304     -12.583 -23.396  16.840  1.00 85.23           O  
ATOM   5728  CB  LYS B 304     -13.771 -25.247  14.722  1.00 83.82           C  
ATOM   5729  CG  LYS B 304     -15.062 -24.634  15.253  1.00 79.14           C  
ATOM   5730  CD  LYS B 304     -16.189 -25.654  15.326  1.00 70.72           C  
ATOM   5731  CE  LYS B 304     -15.913 -26.714  16.380  1.00 80.71           C  
ATOM   5732  NZ  LYS B 304     -17.055 -27.657  16.529  1.00 66.53           N  
ATOM   5733  N   ALA B 305     -10.734 -24.452  16.114  1.00 87.05           N  
ATOM   5734  CA  ALA B 305      -9.990 -24.237  17.348  1.00 80.53           C  
ATOM   5735  C   ALA B 305      -9.080 -23.018  17.227  1.00 85.92           C  
ATOM   5736  O   ALA B 305      -8.858 -22.299  18.202  1.00 83.88           O  
ATOM   5737  CB  ALA B 305      -9.181 -25.475  17.703  1.00 72.90           C  
ATOM   5738  N   GLU B 306      -8.556 -22.790  16.026  1.00 86.38           N  
ATOM   5739  CA  GLU B 306      -7.687 -21.646  15.775  1.00 83.06           C  
ATOM   5740  C   GLU B 306      -8.475 -20.342  15.784  1.00 87.77           C  
ATOM   5741  O   GLU B 306      -8.051 -19.356  16.384  1.00 96.19           O  
ATOM   5742  CB  GLU B 306      -6.956 -21.800  14.439  1.00 81.80           C  
ATOM   5743  CG  GLU B 306      -5.990 -22.970  14.384  1.00 93.36           C  
ATOM   5744  CD  GLU B 306      -5.194 -23.005  13.093  1.00 89.42           C  
ATOM   5745  OE1 GLU B 306      -5.219 -21.999  12.352  1.00 79.74           O  
ATOM   5746  OE2 GLU B 306      -4.546 -24.037  12.819  1.00 80.47           O  
ATOM   5747  N   ILE B 307      -9.625 -20.345  15.117  1.00 83.27           N  
ATOM   5748  CA  ILE B 307     -10.466 -19.156  15.032  1.00 90.52           C  
ATOM   5749  C   ILE B 307     -11.072 -18.815  16.395  1.00 91.90           C  
ATOM   5750  O   ILE B 307     -11.479 -17.678  16.639  1.00 90.48           O  
ATOM   5751  CB  ILE B 307     -11.576 -19.321  13.963  1.00 89.64           C  
ATOM   5752  CG1 ILE B 307     -12.221 -17.972  13.630  1.00 83.34           C  
ATOM   5753  CG2 ILE B 307     -12.615 -20.338  14.411  1.00 83.70           C  
ATOM   5754  CD1 ILE B 307     -11.249 -16.949  13.083  1.00 74.47           C  
ATOM   5755  N   ALA B 308     -11.117 -19.803  17.283  1.00 89.59           N  
ATOM   5756  CA  ALA B 308     -11.597 -19.588  18.643  1.00 86.68           C  
ATOM   5757  C   ALA B 308     -10.636 -18.685  19.408  1.00 88.11           C  
ATOM   5758  O   ALA B 308     -11.058 -17.789  20.138  1.00 91.05           O  
ATOM   5759  CB  ALA B 308     -11.767 -20.916  19.362  1.00 79.93           C  
ATOM   5760  N   GLN B 309      -9.340 -18.925  19.231  1.00 85.77           N  
ATOM   5761  CA  GLN B 309      -8.314 -18.111  19.871  1.00 88.45           C  
ATOM   5762  C   GLN B 309      -8.202 -16.738  19.214  1.00 91.55           C  
ATOM   5763  O   GLN B 309      -7.902 -15.748  19.878  1.00 94.86           O  
ATOM   5764  CB  GLN B 309      -6.961 -18.825  19.840  1.00 89.82           C  
ATOM   5765  CG  GLN B 309      -6.877 -20.038  20.755  1.00 92.33           C  
ATOM   5766  CD  GLN B 309      -6.885 -19.662  22.224  1.00 87.85           C  
ATOM   5767  OE1 GLN B 309      -6.485 -18.559  22.597  1.00 84.42           O  
ATOM   5768  NE2 GLN B 309      -7.345 -20.579  23.068  1.00 80.73           N  
ATOM   5769  N   ARG B 310      -8.451 -16.683  17.909  1.00 87.16           N  
ATOM   5770  CA  ARG B 310      -8.400 -15.423  17.172  1.00 86.28           C  
ATOM   5771  C   ARG B 310      -9.537 -14.493  17.589  1.00 89.05           C  
ATOM   5772  O   ARG B 310      -9.515 -13.298  17.294  1.00 79.34           O  
ATOM   5773  CB  ARG B 310      -8.460 -15.678  15.664  1.00 86.47           C  
ATOM   5774  CG  ARG B 310      -7.313 -16.516  15.117  1.00 84.26           C  
ATOM   5775  CD  ARG B 310      -6.004 -15.741  15.084  1.00 82.72           C  
ATOM   5776  NE  ARG B 310      -4.920 -16.538  14.514  1.00 92.72           N  
ATOM   5777  CZ  ARG B 310      -3.702 -16.072  14.253  1.00 90.48           C  
ATOM   5778  NH1 ARG B 310      -3.404 -14.805  14.504  1.00 85.30           N  
ATOM   5779  NH2 ARG B 310      -2.782 -16.874  13.735  1.00 81.60           N  
ATOM   5780  N   LEU B 311     -10.532 -15.051  18.272  1.00 92.33           N  
ATOM   5781  CA  LEU B 311     -11.665 -14.278  18.767  1.00 94.31           C  
ATOM   5782  C   LEU B 311     -11.511 -13.960  20.251  1.00 96.50           C  
ATOM   5783  O   LEU B 311     -11.772 -12.838  20.686  1.00 99.93           O  
ATOM   5784  CB  LEU B 311     -12.971 -15.041  18.538  1.00 96.20           C  
ATOM   5785  CG  LEU B 311     -13.494 -15.122  17.104  1.00 93.79           C  
ATOM   5786  CD1 LEU B 311     -14.541 -16.215  16.991  1.00 86.25           C  
ATOM   5787  CD2 LEU B 311     -14.073 -13.784  16.676  1.00 84.64           C  
ATOM   5788  N   GLU B 312     -11.084 -14.956  21.021  1.00 92.61           N  
ATOM   5789  CA  GLU B 312     -10.943 -14.807  22.467  1.00 94.50           C  
ATOM   5790  C   GLU B 312      -9.738 -13.949  22.851  1.00101.38           C  
ATOM   5791  O   GLU B 312      -9.623 -13.507  23.995  1.00 96.81           O  
ATOM   5792  CB  GLU B 312     -10.861 -16.180  23.139  1.00 87.43           C  
ATOM   5793  CG  GLU B 312     -12.158 -16.973  23.075  1.00 83.55           C  
ATOM   5794  CD  GLU B 312     -11.980 -18.423  23.482  1.00 79.98           C  
ATOM   5795  OE1 GLU B 312     -12.516 -18.817  24.539  1.00 73.02           O  
ATOM   5796  OE2 GLU B 312     -11.311 -19.172  22.739  1.00 81.78           O  
ATOM   5797  N   ASP B 313      -8.844 -13.717  21.895  1.00102.99           N  
ATOM   5798  CA  ASP B 313      -7.699 -12.840  22.117  1.00103.80           C  
ATOM   5799  C   ASP B 313      -7.992 -11.432  21.609  1.00107.10           C  
ATOM   5800  O   ASP B 313      -7.091 -10.601  21.495  1.00114.07           O  
ATOM   5801  CB  ASP B 313      -6.443 -13.396  21.442  1.00103.75           C  
ATOM   5802  CG  ASP B 313      -5.988 -14.710  22.048  1.00101.77           C  
ATOM   5803  OD1 ASP B 313      -6.246 -14.934  23.250  1.00101.62           O  
ATOM   5804  OD2 ASP B 313      -5.370 -15.518  21.323  1.00100.14           O  
ATOM   5805  N   VAL B 314      -9.258 -11.176  21.297  1.00101.60           N  
ATOM   5806  CA  VAL B 314      -9.700  -9.855  20.869  1.00100.93           C  
ATOM   5807  C   VAL B 314     -10.831  -9.383  21.777  1.00 98.06           C  
ATOM   5808  O   VAL B 314     -10.943  -8.197  22.090  1.00100.81           O  
ATOM   5809  CB  VAL B 314     -10.170  -9.862  19.399  1.00100.27           C  
ATOM   5810  CG1 VAL B 314     -10.653  -8.483  18.982  1.00 85.32           C  
ATOM   5811  CG2 VAL B 314      -9.047 -10.325  18.486  1.00100.43           C  
ATOM   5812  N   PHE B 315     -11.661 -10.329  22.209  1.00102.61           N  
ATOM   5813  CA  PHE B 315     -12.757 -10.035  23.125  1.00109.82           C  
ATOM   5814  C   PHE B 315     -12.229  -9.610  24.492  1.00107.79           C  
ATOM   5815  O   PHE B 315     -12.868  -8.831  25.199  1.00104.22           O  
ATOM   5816  CB  PHE B 315     -13.670 -11.254  23.280  1.00111.10           C  
ATOM   5817  CG  PHE B 315     -14.395 -11.640  22.019  1.00105.79           C  
ATOM   5818  CD1 PHE B 315     -14.602 -10.714  21.008  1.00 98.09           C  
ATOM   5819  CD2 PHE B 315     -14.872 -12.929  21.849  1.00 95.55           C  
ATOM   5820  CE1 PHE B 315     -15.270 -11.069  19.850  1.00 93.71           C  
ATOM   5821  CE2 PHE B 315     -15.541 -13.290  20.694  1.00 90.19           C  
ATOM   5822  CZ  PHE B 315     -15.739 -12.359  19.693  1.00 93.93           C  
ATOM   5823  N   ALA B 316     -11.061 -10.130  24.857  1.00112.45           N  
ATOM   5824  CA  ALA B 316     -10.447  -9.825  26.145  1.00114.35           C  
ATOM   5825  C   ALA B 316     -10.013  -8.365  26.233  1.00124.06           C  
ATOM   5826  O   ALA B 316     -10.236  -7.703  27.247  1.00124.78           O  
ATOM   5827  CB  ALA B 316      -9.265 -10.750  26.402  1.00100.31           C  
ATOM   5828  N   GLY B 317      -9.391  -7.869  25.167  1.00124.07           N  
ATOM   5829  CA  GLY B 317      -8.954  -6.486  25.118  1.00117.05           C  
ATOM   5830  C   GLY B 317      -7.589  -6.304  24.481  1.00113.52           C  
ATOM   5831  O   GLY B 317      -7.074  -5.188  24.412  1.00113.85           O  
ATOM   5832  N   LYS B 318      -7.003  -7.402  24.015  1.00109.28           N  
ATOM   5833  CA  LYS B 318      -5.691  -7.355  23.378  1.00108.58           C  
ATOM   5834  C   LYS B 318      -5.779  -6.704  22.002  1.00113.39           C  
ATOM   5835  O   LYS B 318      -6.864  -6.569  21.437  1.00112.80           O  
ATOM   5836  CB  LYS B 318      -5.107  -8.763  23.246  1.00100.01           C  
ATOM   5837  CG  LYS B 318      -5.047  -9.544  24.547  1.00 96.47           C  
ATOM   5838  CD  LYS B 318      -4.528 -10.954  24.314  1.00 85.58           C  
ATOM   5839  CE  LYS B 318      -4.530 -11.766  25.598  1.00 76.15           C  
ATOM   5840  NZ  LYS B 318      -3.653 -11.164  26.639  1.00 72.20           N  
ATOM   5841  N   ASN B 319      -4.631  -6.300  21.469  1.00114.80           N  
ATOM   5842  CA  ASN B 319      -4.572  -5.732  20.128  1.00113.86           C  
ATOM   5843  C   ASN B 319      -4.005  -6.726  19.120  1.00116.53           C  
ATOM   5844  O   ASN B 319      -3.347  -7.696  19.496  1.00118.50           O  
ATOM   5845  CB  ASN B 319      -3.755  -4.436  20.118  1.00115.05           C  
ATOM   5846  CG  ASN B 319      -2.380  -4.603  20.739  1.00121.64           C  
ATOM   5847  OD1 ASN B 319      -1.961  -5.714  21.067  1.00126.29           O  
ATOM   5848  ND2 ASN B 319      -1.668  -3.494  20.902  1.00117.18           N  
ATOM   5849  N   THR B 320      -4.265  -6.481  17.840  1.00110.82           N  
ATOM   5850  CA  THR B 320      -3.779  -7.362  16.786  1.00114.05           C  
ATOM   5851  C   THR B 320      -3.692  -6.632  15.451  1.00111.40           C  
ATOM   5852  O   THR B 320      -4.150  -5.496  15.320  1.00102.71           O  
ATOM   5853  CB  THR B 320      -4.680  -8.602  16.627  1.00106.33           C  
ATOM   5854  OG1 THR B 320      -4.117  -9.484  15.647  1.00104.27           O  
ATOM   5855  CG2 THR B 320      -6.080  -8.194  16.195  1.00 95.28           C  
ATOM   5856  N   ASP B 321      -3.098  -7.293  14.463  1.00113.13           N  
ATOM   5857  CA  ASP B 321      -2.970  -6.721  13.130  1.00102.97           C  
ATOM   5858  C   ASP B 321      -4.194  -7.064  12.292  1.00100.78           C  
ATOM   5859  O   ASP B 321      -4.538  -8.236  12.132  1.00100.11           O  
ATOM   5860  CB  ASP B 321      -1.712  -7.248  12.438  1.00100.80           C  
ATOM   5861  CG  ASP B 321      -0.524  -7.344  13.375  1.00 91.63           C  
ATOM   5862  OD1 ASP B 321      -0.726  -7.679  14.561  1.00 95.97           O  
ATOM   5863  OD2 ASP B 321       0.611  -7.088  12.924  1.00 82.12           O  
ATOM   5864  N   LEU B 322      -4.853  -6.040  11.761  1.00 97.39           N  
ATOM   5865  CA  LEU B 322      -6.009  -6.249  10.901  1.00 99.94           C  
ATOM   5866  C   LEU B 322      -5.574  -6.879   9.582  1.00 99.19           C  
ATOM   5867  O   LEU B 322      -6.307  -7.667   8.986  1.00 94.22           O  
ATOM   5868  CB  LEU B 322      -6.733  -4.925  10.643  1.00101.87           C  
ATOM   5869  CG  LEU B 322      -8.068  -5.014   9.901  1.00 93.31           C  
ATOM   5870  CD1 LEU B 322      -9.078  -5.809  10.713  1.00 92.37           C  
ATOM   5871  CD2 LEU B 322      -8.605  -3.627   9.582  1.00 77.84           C  
ATOM   5872  N   GLU B 323      -4.370  -6.532   9.138  1.00 97.59           N  
ATOM   5873  CA  GLU B 323      -3.837  -7.034   7.877  1.00 88.05           C  
ATOM   5874  C   GLU B 323      -3.550  -8.531   7.936  1.00 87.78           C  
ATOM   5875  O   GLU B 323      -3.740  -9.245   6.952  1.00 89.04           O  
ATOM   5876  CB  GLU B 323      -2.569  -6.271   7.493  1.00 90.81           C  
ATOM   5877  CG  GLU B 323      -2.746  -4.762   7.453  1.00 92.06           C  
ATOM   5878  CD  GLU B 323      -3.844  -4.328   6.502  1.00 89.80           C  
ATOM   5879  OE1 GLU B 323      -4.976  -4.080   6.971  1.00 84.10           O  
ATOM   5880  OE2 GLU B 323      -3.576  -4.233   5.286  1.00 98.34           O  
ATOM   5881  N   VAL B 324      -3.089  -8.998   9.092  1.00 93.15           N  
ATOM   5882  CA  VAL B 324      -2.799 -10.416   9.285  1.00 94.52           C  
ATOM   5883  C   VAL B 324      -4.069 -11.255   9.191  1.00 90.23           C  
ATOM   5884  O   VAL B 324      -4.114 -12.246   8.463  1.00 91.87           O  
ATOM   5885  CB  VAL B 324      -2.103 -10.678  10.639  1.00 94.44           C  
ATOM   5886  CG1 VAL B 324      -2.142 -12.160  10.988  1.00 81.74           C  
ATOM   5887  CG2 VAL B 324      -0.670 -10.170  10.605  1.00 97.27           C  
ATOM   5888  N   LEU B 325      -5.100 -10.845   9.923  1.00 86.52           N  
ATOM   5889  CA  LEU B 325      -6.368 -11.568   9.929  1.00 88.59           C  
ATOM   5890  C   LEU B 325      -7.066 -11.523   8.572  1.00 92.18           C  
ATOM   5891  O   LEU B 325      -7.547 -12.544   8.085  1.00 85.84           O  
ATOM   5892  CB  LEU B 325      -7.297 -11.033  11.023  1.00 81.37           C  
ATOM   5893  CG  LEU B 325      -7.197 -11.703  12.397  1.00 75.86           C  
ATOM   5894  CD1 LEU B 325      -7.459 -13.198  12.284  1.00 72.56           C  
ATOM   5895  CD2 LEU B 325      -5.848 -11.439  13.049  1.00 80.76           C  
ATOM   5896  N   MET B 326      -7.104 -10.344   7.958  1.00 96.17           N  
ATOM   5897  CA  MET B 326      -7.783 -10.174   6.673  1.00 98.77           C  
ATOM   5898  C   MET B 326      -7.008 -10.782   5.503  1.00 90.94           C  
ATOM   5899  O   MET B 326      -7.410 -10.649   4.347  1.00 86.85           O  
ATOM   5900  CB  MET B 326      -8.081  -8.696   6.405  1.00 96.30           C  
ATOM   5901  CG  MET B 326      -9.025  -8.064   7.416  1.00 86.80           C  
ATOM   5902  SD  MET B 326     -10.541  -9.011   7.644  1.00 68.07           S  
ATOM   5903  CE  MET B 326     -11.359  -8.034   8.901  1.00 69.88           C  
ATOM   5904  N   GLU B 327      -5.895 -11.441   5.808  1.00 89.33           N  
ATOM   5905  CA  GLU B 327      -5.143 -12.180   4.805  1.00 88.17           C  
ATOM   5906  C   GLU B 327      -5.109 -13.652   5.198  1.00 89.95           C  
ATOM   5907  O   GLU B 327      -4.863 -14.527   4.368  1.00 92.60           O  
ATOM   5908  CB  GLU B 327      -3.722 -11.629   4.675  1.00 83.46           C  
ATOM   5909  CG  GLU B 327      -3.028 -12.013   3.378  1.00 76.14           C  
ATOM   5910  CD  GLU B 327      -3.691 -11.395   2.160  1.00 87.47           C  
ATOM   5911  OE1 GLU B 327      -4.303 -10.314   2.297  1.00 83.71           O  
ATOM   5912  OE2 GLU B 327      -3.603 -11.992   1.066  1.00 82.22           O  
ATOM   5913  N   TRP B 328      -5.362 -13.911   6.477  1.00 84.29           N  
ATOM   5914  CA  TRP B 328      -5.445 -15.271   6.992  1.00 81.43           C  
ATOM   5915  C   TRP B 328      -6.884 -15.765   6.903  1.00 86.31           C  
ATOM   5916  O   TRP B 328      -7.141 -16.968   6.903  1.00 89.35           O  
ATOM   5917  CB  TRP B 328      -4.945 -15.322   8.438  1.00 79.12           C  
ATOM   5918  CG  TRP B 328      -4.998 -16.683   9.063  1.00 88.90           C  
ATOM   5919  CD1 TRP B 328      -4.128 -17.714   8.859  1.00 87.23           C  
ATOM   5920  CD2 TRP B 328      -5.965 -17.155  10.010  1.00 91.12           C  
ATOM   5921  NE1 TRP B 328      -4.499 -18.802   9.613  1.00 91.72           N  
ATOM   5922  CE2 TRP B 328      -5.623 -18.484  10.329  1.00 88.67           C  
ATOM   5923  CE3 TRP B 328      -7.089 -16.584  10.615  1.00 78.74           C  
ATOM   5924  CZ2 TRP B 328      -6.364 -19.250  11.226  1.00 83.19           C  
ATOM   5925  CZ3 TRP B 328      -7.823 -17.347  11.505  1.00 72.40           C  
ATOM   5926  CH2 TRP B 328      -7.458 -18.665  11.802  1.00 79.08           C  
ATOM   5927  N   LEU B 329      -7.821 -14.824   6.824  1.00 86.40           N  
ATOM   5928  CA  LEU B 329      -9.228 -15.156   6.638  1.00 86.52           C  
ATOM   5929  C   LEU B 329      -9.548 -15.208   5.149  1.00 88.14           C  
ATOM   5930  O   LEU B 329     -10.403 -15.978   4.712  1.00 97.60           O  
ATOM   5931  CB  LEU B 329     -10.122 -14.125   7.330  1.00 86.62           C  
ATOM   5932  CG  LEU B 329     -11.206 -14.663   8.265  1.00 75.97           C  
ATOM   5933  CD1 LEU B 329     -12.140 -15.604   7.522  1.00 79.95           C  
ATOM   5934  CD2 LEU B 329     -10.579 -15.356   9.465  1.00 80.17           C  
ATOM   5935  N   LYS B 330      -8.851 -14.378   4.378  1.00 87.30           N  
ATOM   5936  CA  LYS B 330      -9.022 -14.337   2.931  1.00 85.83           C  
ATOM   5937  C   LYS B 330      -8.525 -15.627   2.285  1.00 86.80           C  
ATOM   5938  O   LYS B 330      -9.315 -16.415   1.764  1.00 79.40           O  
ATOM   5939  CB  LYS B 330      -8.276 -13.136   2.344  1.00 78.09           C  
ATOM   5940  CG  LYS B 330      -8.318 -13.049   0.829  1.00 66.35           C  
ATOM   5941  CD  LYS B 330      -7.441 -11.918   0.323  1.00 76.01           C  
ATOM   5942  CE  LYS B 330      -7.417 -11.873  -1.195  1.00 92.01           C  
ATOM   5943  NZ  LYS B 330      -6.500 -10.814  -1.702  1.00 91.60           N  
ATOM   5944  N   THR B 331      -7.213 -15.837   2.327  1.00 90.58           N  
ATOM   5945  CA  THR B 331      -6.608 -17.038   1.763  1.00 91.72           C  
ATOM   5946  C   THR B 331      -6.838 -18.245   2.669  1.00 79.75           C  
ATOM   5947  O   THR B 331      -5.958 -18.632   3.438  1.00 72.53           O  
ATOM   5948  CB  THR B 331      -5.096 -16.852   1.534  1.00 91.97           C  
ATOM   5949  OG1 THR B 331      -4.452 -16.573   2.783  1.00 83.60           O  
ATOM   5950  CG2 THR B 331      -4.841 -15.703   0.569  1.00 84.80           C  
ATOM   5951  N   ARG B 332      -8.025 -18.835   2.568  1.00 82.38           N  
ATOM   5952  CA  ARG B 332      -8.400 -19.970   3.404  1.00 81.90           C  
ATOM   5953  C   ARG B 332      -9.157 -21.011   2.579  1.00 74.83           C  
ATOM   5954  O   ARG B 332     -10.099 -20.674   1.862  1.00 72.58           O  
ATOM   5955  CB  ARG B 332      -9.259 -19.497   4.580  1.00 77.35           C  
ATOM   5956  CG  ARG B 332      -9.504 -20.541   5.658  1.00 69.18           C  
ATOM   5957  CD  ARG B 332      -8.480 -20.451   6.786  1.00 69.08           C  
ATOM   5958  NE  ARG B 332      -7.168 -20.968   6.408  1.00 81.09           N  
ATOM   5959  CZ  ARG B 332      -6.134 -20.210   6.056  1.00 84.38           C  
ATOM   5960  NH1 ARG B 332      -6.255 -18.890   6.029  1.00 82.42           N  
ATOM   5961  NH2 ARG B 332      -4.978 -20.770   5.729  1.00 80.81           N  
ATOM   5962  N   PRO B 333      -8.742 -22.284   2.678  1.00 69.54           N  
ATOM   5963  CA  PRO B 333      -9.316 -23.361   1.862  1.00 61.65           C  
ATOM   5964  C   PRO B 333     -10.707 -23.827   2.302  1.00 57.60           C  
ATOM   5965  O   PRO B 333     -11.580 -24.001   1.451  1.00 62.81           O  
ATOM   5966  CB  PRO B 333      -8.303 -24.498   2.032  1.00 56.55           C  
ATOM   5967  CG  PRO B 333      -7.685 -24.251   3.362  1.00 53.28           C  
ATOM   5968  CD  PRO B 333      -7.620 -22.757   3.508  1.00 69.49           C  
ATOM   5969  N   ILE B 334     -10.911 -24.021   3.601  1.00 54.77           N  
ATOM   5970  CA  ILE B 334     -12.121 -24.676   4.095  1.00 61.95           C  
ATOM   5971  C   ILE B 334     -13.340 -23.754   4.200  1.00 70.83           C  
ATOM   5972  O   ILE B 334     -14.476 -24.195   4.022  1.00 73.15           O  
ATOM   5973  CB  ILE B 334     -11.876 -25.350   5.465  1.00 67.77           C  
ATOM   5974  CG1 ILE B 334     -10.498 -26.013   5.499  1.00 69.73           C  
ATOM   5975  CG2 ILE B 334     -12.965 -26.369   5.765  1.00 64.50           C  
ATOM   5976  CD1 ILE B 334     -10.209 -26.754   6.789  1.00 62.26           C  
ATOM   5977  N   LEU B 335     -13.108 -22.478   4.488  1.00 70.92           N  
ATOM   5978  CA  LEU B 335     -14.207 -21.541   4.708  1.00 67.06           C  
ATOM   5979  C   LEU B 335     -14.895 -21.104   3.415  1.00 68.72           C  
ATOM   5980  O   LEU B 335     -14.237 -20.807   2.417  1.00 64.62           O  
ATOM   5981  CB  LEU B 335     -13.722 -20.316   5.487  1.00 72.06           C  
ATOM   5982  CG  LEU B 335     -13.190 -20.596   6.894  1.00 75.18           C  
ATOM   5983  CD1 LEU B 335     -12.882 -19.296   7.621  1.00 73.64           C  
ATOM   5984  CD2 LEU B 335     -14.179 -21.439   7.684  1.00 78.36           C  
ATOM   5985  N   SER B 336     -16.224 -21.071   3.445  1.00 68.56           N  
ATOM   5986  CA  SER B 336     -17.015 -20.596   2.314  1.00 72.50           C  
ATOM   5987  C   SER B 336     -16.885 -19.079   2.201  1.00 73.41           C  
ATOM   5988  O   SER B 336     -16.614 -18.409   3.196  1.00 70.81           O  
ATOM   5989  CB  SER B 336     -18.484 -20.996   2.487  1.00 71.09           C  
ATOM   5990  OG  SER B 336     -19.046 -20.408   3.647  1.00 73.68           O  
ATOM   5991  N   PRO B 337     -17.064 -18.532   0.986  1.00 72.17           N  
ATOM   5992  CA  PRO B 337     -16.944 -17.085   0.765  1.00 68.89           C  
ATOM   5993  C   PRO B 337     -17.827 -16.251   1.693  1.00 80.70           C  
ATOM   5994  O   PRO B 337     -17.412 -15.171   2.113  1.00 82.55           O  
ATOM   5995  CB  PRO B 337     -17.401 -16.920  -0.686  1.00 66.33           C  
ATOM   5996  CG  PRO B 337     -17.054 -18.213  -1.327  1.00 61.81           C  
ATOM   5997  CD  PRO B 337     -17.293 -19.260  -0.276  1.00 69.71           C  
ATOM   5998  N   LEU B 338     -19.019 -16.748   2.011  1.00 78.63           N  
ATOM   5999  CA  LEU B 338     -19.942 -16.022   2.877  1.00 75.63           C  
ATOM   6000  C   LEU B 338     -19.405 -15.930   4.303  1.00 75.83           C  
ATOM   6001  O   LEU B 338     -19.416 -14.858   4.908  1.00 74.31           O  
ATOM   6002  CB  LEU B 338     -21.324 -16.683   2.874  1.00 83.62           C  
ATOM   6003  CG  LEU B 338     -22.557 -15.770   2.880  1.00 77.88           C  
ATOM   6004  CD1 LEU B 338     -23.833 -16.598   2.820  1.00 81.15           C  
ATOM   6005  CD2 LEU B 338     -22.581 -14.843   4.089  1.00 69.59           C  
ATOM   6006  N   THR B 339     -18.928 -17.053   4.834  1.00 74.14           N  
ATOM   6007  CA  THR B 339     -18.421 -17.088   6.203  1.00 77.89           C  
ATOM   6008  C   THR B 339     -17.049 -16.420   6.326  1.00 76.65           C  
ATOM   6009  O   THR B 339     -16.487 -16.334   7.417  1.00 75.76           O  
ATOM   6010  CB  THR B 339     -18.373 -18.526   6.771  1.00 72.97           C  
ATOM   6011  OG1 THR B 339     -18.213 -18.477   8.195  1.00 75.33           O  
ATOM   6012  CG2 THR B 339     -17.225 -19.311   6.164  1.00 78.35           C  
ATOM   6013  N   LYS B 340     -16.514 -15.954   5.200  1.00 75.37           N  
ATOM   6014  CA  LYS B 340     -15.313 -15.128   5.208  1.00 75.59           C  
ATOM   6015  C   LYS B 340     -15.713 -13.681   5.456  1.00 77.07           C  
ATOM   6016  O   LYS B 340     -15.054 -12.960   6.206  1.00 85.19           O  
ATOM   6017  CB  LYS B 340     -14.566 -15.230   3.877  1.00 75.25           C  
ATOM   6018  CG  LYS B 340     -13.992 -16.601   3.574  1.00 74.71           C  
ATOM   6019  CD  LYS B 340     -13.213 -16.583   2.269  1.00 73.02           C  
ATOM   6020  CE  LYS B 340     -12.757 -17.977   1.877  1.00 74.73           C  
ATOM   6021  NZ  LYS B 340     -11.979 -18.629   2.964  1.00 76.37           N  
ATOM   6022  N   GLY B 341     -16.800 -13.264   4.815  1.00 70.69           N  
ATOM   6023  CA  GLY B 341     -17.326 -11.924   4.991  1.00 69.77           C  
ATOM   6024  C   GLY B 341     -17.919 -11.738   6.372  1.00 68.51           C  
ATOM   6025  O   GLY B 341     -17.971 -10.623   6.888  1.00 65.51           O  
ATOM   6026  N   ILE B 342     -18.368 -12.838   6.971  1.00 72.22           N  
ATOM   6027  CA  ILE B 342     -18.924 -12.808   8.320  1.00 71.27           C  
ATOM   6028  C   ILE B 342     -17.830 -12.595   9.361  1.00 74.81           C  
ATOM   6029  O   ILE B 342     -17.948 -11.727  10.226  1.00 85.77           O  
ATOM   6030  CB  ILE B 342     -19.702 -14.099   8.645  1.00 66.71           C  
ATOM   6031  CG1 ILE B 342     -20.938 -14.214   7.750  1.00 68.62           C  
ATOM   6032  CG2 ILE B 342     -20.108 -14.123  10.110  1.00 61.10           C  
ATOM   6033  CD1 ILE B 342     -21.782 -15.440   8.027  1.00 65.22           C  
ATOM   6034  N   LEU B 343     -16.766 -13.388   9.274  1.00 71.84           N  
ATOM   6035  CA  LEU B 343     -15.627 -13.234  10.173  1.00 71.77           C  
ATOM   6036  C   LEU B 343     -14.911 -11.914   9.911  1.00 73.20           C  
ATOM   6037  O   LEU B 343     -14.393 -11.282  10.832  1.00 72.07           O  
ATOM   6038  CB  LEU B 343     -14.651 -14.403  10.023  1.00 68.17           C  
ATOM   6039  CG  LEU B 343     -15.196 -15.786  10.385  1.00 72.79           C  
ATOM   6040  CD1 LEU B 343     -14.078 -16.815  10.412  1.00 75.65           C  
ATOM   6041  CD2 LEU B 343     -15.922 -15.742  11.716  1.00 65.42           C  
ATOM   6042  N   GLY B 344     -14.892 -11.501   8.648  1.00 66.43           N  
ATOM   6043  CA  GLY B 344     -14.296 -10.235   8.268  1.00 73.66           C  
ATOM   6044  C   GLY B 344     -15.105  -9.055   8.771  1.00 81.11           C  
ATOM   6045  O   GLY B 344     -14.594  -7.942   8.882  1.00 87.46           O  
ATOM   6046  N   PHE B 345     -16.374  -9.301   9.076  1.00 79.34           N  
ATOM   6047  CA  PHE B 345     -17.251  -8.261   9.598  1.00 77.77           C  
ATOM   6048  C   PHE B 345     -17.158  -8.182  11.118  1.00 81.89           C  
ATOM   6049  O   PHE B 345     -17.132  -7.092  11.689  1.00 89.38           O  
ATOM   6050  CB  PHE B 345     -18.698  -8.512   9.167  1.00 75.82           C  
ATOM   6051  CG  PHE B 345     -19.653  -7.434   9.590  1.00 81.57           C  
ATOM   6052  CD1 PHE B 345     -20.459  -7.601  10.704  1.00 78.30           C  
ATOM   6053  CD2 PHE B 345     -19.745  -6.252   8.874  1.00 73.73           C  
ATOM   6054  CE1 PHE B 345     -21.340  -6.612  11.095  1.00 76.11           C  
ATOM   6055  CE2 PHE B 345     -20.623  -5.257   9.261  1.00 68.61           C  
ATOM   6056  CZ  PHE B 345     -21.421  -5.438  10.373  1.00 75.96           C  
ATOM   6057  N   VAL B 346     -17.112  -9.343  11.765  1.00 77.73           N  
ATOM   6058  CA  VAL B 346     -16.986  -9.413  13.218  1.00 77.35           C  
ATOM   6059  C   VAL B 346     -15.664  -8.800  13.668  1.00 88.01           C  
ATOM   6060  O   VAL B 346     -15.607  -8.083  14.668  1.00 99.51           O  
ATOM   6061  CB  VAL B 346     -17.081 -10.868  13.726  1.00 78.83           C  
ATOM   6062  CG1 VAL B 346     -16.809 -10.937  15.223  1.00 76.53           C  
ATOM   6063  CG2 VAL B 346     -18.446 -11.454  13.403  1.00 73.56           C  
ATOM   6064  N   PHE B 347     -14.605  -9.079  12.914  1.00 78.81           N  
ATOM   6065  CA  PHE B 347     -13.287  -8.535  13.219  1.00 87.03           C  
ATOM   6066  C   PHE B 347     -13.248  -7.018  13.059  1.00 90.27           C  
ATOM   6067  O   PHE B 347     -12.676  -6.318  13.892  1.00 99.12           O  
ATOM   6068  CB  PHE B 347     -12.215  -9.188  12.343  1.00 83.75           C  
ATOM   6069  CG  PHE B 347     -11.898 -10.606  12.728  1.00 76.64           C  
ATOM   6070  CD1 PHE B 347     -12.140 -11.059  14.015  1.00 77.68           C  
ATOM   6071  CD2 PHE B 347     -11.356 -11.484  11.805  1.00 74.56           C  
ATOM   6072  CE1 PHE B 347     -11.848 -12.362  14.372  1.00 73.34           C  
ATOM   6073  CE2 PHE B 347     -11.064 -12.788  12.156  1.00 82.29           C  
ATOM   6074  CZ  PHE B 347     -11.310 -13.227  13.442  1.00 78.16           C  
ATOM   6075  N   THR B 348     -13.873  -6.515  11.997  1.00 86.26           N  
ATOM   6076  CA  THR B 348     -13.856  -5.085  11.689  1.00 86.56           C  
ATOM   6077  C   THR B 348     -14.569  -4.250  12.758  1.00 90.33           C  
ATOM   6078  O   THR B 348     -14.428  -3.027  12.803  1.00 86.84           O  
ATOM   6079  CB  THR B 348     -14.484  -4.802  10.305  1.00 70.69           C  
ATOM   6080  OG1 THR B 348     -14.105  -5.834   9.387  1.00 72.67           O  
ATOM   6081  CG2 THR B 348     -14.022  -3.456   9.762  1.00 53.32           C  
ATOM   6082  N   LEU B 349     -15.330  -4.916  13.620  1.00 89.45           N  
ATOM   6083  CA  LEU B 349     -16.030  -4.235  14.703  1.00 89.53           C  
ATOM   6084  C   LEU B 349     -15.299  -4.397  16.031  1.00 90.49           C  
ATOM   6085  O   LEU B 349     -15.333  -3.506  16.880  1.00 94.86           O  
ATOM   6086  CB  LEU B 349     -17.459  -4.762  14.831  1.00 89.38           C  
ATOM   6087  CG  LEU B 349     -18.345  -4.629  13.592  1.00 91.41           C  
ATOM   6088  CD1 LEU B 349     -19.742  -5.145  13.889  1.00 85.25           C  
ATOM   6089  CD2 LEU B 349     -18.388  -3.186  13.108  1.00 76.45           C  
ATOM   6090  N   THR B 350     -14.637  -5.537  16.205  1.00 88.53           N  
ATOM   6091  CA  THR B 350     -13.959  -5.841  17.460  1.00 99.36           C  
ATOM   6092  C   THR B 350     -12.509  -5.360  17.488  1.00 99.01           C  
ATOM   6093  O   THR B 350     -11.821  -5.511  18.498  1.00 87.79           O  
ATOM   6094  CB  THR B 350     -13.996  -7.351  17.775  1.00 97.39           C  
ATOM   6095  OG1 THR B 350     -13.495  -8.090  16.654  1.00 95.64           O  
ATOM   6096  CG2 THR B 350     -15.417  -7.799  18.073  1.00 83.43           C  
ATOM   6097  N   VAL B 351     -12.045  -4.781  16.384  1.00102.09           N  
ATOM   6098  CA  VAL B 351     -10.668  -4.297  16.319  1.00106.74           C  
ATOM   6099  C   VAL B 351     -10.583  -2.768  16.360  1.00117.47           C  
ATOM   6100  O   VAL B 351     -11.336  -2.073  15.675  1.00115.86           O  
ATOM   6101  CB  VAL B 351      -9.903  -4.866  15.087  1.00103.02           C  
ATOM   6102  CG1 VAL B 351     -10.371  -4.217  13.790  1.00 95.99           C  
ATOM   6103  CG2 VAL B 351      -8.403  -4.687  15.259  1.00112.00           C  
ATOM   6104  N   PRO B 352      -9.687  -2.241  17.208  1.00122.40           N  
ATOM   6105  CA  PRO B 352      -9.401  -0.804  17.230  1.00125.57           C  
ATOM   6106  C   PRO B 352      -8.287  -0.451  16.249  1.00129.85           C  
ATOM   6107  O   PRO B 352      -8.166   0.704  15.841  1.00127.81           O  
ATOM   6108  CB  PRO B 352      -8.933  -0.572  18.666  1.00123.08           C  
ATOM   6109  CG  PRO B 352      -8.290  -1.860  19.048  1.00116.93           C  
ATOM   6110  CD  PRO B 352      -9.068  -2.945  18.347  1.00109.55           C  
ATOM   6111  N   SER B 353      -7.485  -1.446  15.878  1.00131.44           N  
ATOM   6112  CA  SER B 353      -6.384  -1.242  14.945  1.00127.93           C  
ATOM   6113  C   SER B 353      -6.907  -0.911  13.554  1.00127.58           C  
ATOM   6114  O   SER B 353      -7.119  -1.800  12.729  1.00125.59           O  
ATOM   6115  CB  SER B 353      -5.488  -2.482  14.891  1.00115.27           C  
ATOM   6116  OG  SER B 353      -4.433  -2.309  13.961  1.00103.81           O  
ATOM   6117  N   GLU B 354      -7.113   0.376  13.302  1.00125.38           N  
ATOM   6118  CA  GLU B 354      -7.636   0.833  12.022  1.00125.34           C  
ATOM   6119  C   GLU B 354      -6.535   0.930  10.969  1.00134.46           C  
ATOM   6120  O   GLU B 354      -6.744   0.579   9.806  1.00128.58           O  
ATOM   6121  CB  GLU B 354      -8.328   2.189  12.191  1.00119.55           C  
ATOM   6122  CG  GLU B 354      -8.743   2.855  10.890  1.00126.18           C  
ATOM   6123  CD  GLU B 354      -9.787   2.063  10.129  1.00132.69           C  
ATOM   6124  OE1 GLU B 354     -10.710   1.520  10.771  1.00136.79           O  
ATOM   6125  OE2 GLU B 354      -9.683   1.982   8.887  1.00131.61           O  
ATOM   6126  N   ARG B 355      -5.370   1.419  11.390  1.00138.92           N  
ATOM   6127  CA  ARG B 355      -4.243   1.707  10.496  1.00140.01           C  
ATOM   6128  C   ARG B 355      -4.564   2.810   9.480  1.00144.19           C  
ATOM   6129  O   ARG B 355      -3.711   3.216   8.693  1.00140.83           O  
ATOM   6130  CB  ARG B 355      -3.715   0.440   9.812  1.00125.50           C  
ATOM   6131  CG  ARG B 355      -2.249   0.157  10.105  1.00120.22           C  
ATOM   6132  CD  ARG B 355      -1.749  -1.040   9.317  1.00120.00           C  
ATOM   6133  NE  ARG B 355      -2.425  -2.274   9.707  1.00117.25           N  
ATOM   6134  CZ  ARG B 355      -1.930  -3.151  10.574  1.00100.37           C  
ATOM   6135  NH1 ARG B 355      -0.752  -2.931  11.141  1.00101.41           N  
ATOM   6136  NH2 ARG B 355      -2.610  -4.249  10.871  1.00 88.19           N  
ATOM   6137  N   GLY B 356      -5.800   3.293   9.516  1.00144.21           N  
ATOM   6138  CA  GLY B 356      -6.192   4.484   8.792  1.00136.47           C  
ATOM   6139  C   GLY B 356      -6.205   4.398   7.280  1.00144.29           C  
ATOM   6140  O   GLY B 356      -5.877   5.371   6.605  1.00145.77           O  
ATOM   6141  N   LEU B 357      -6.582   3.247   6.736  1.00146.10           N  
ATOM   6142  CA  LEU B 357      -6.781   3.154   5.291  1.00150.45           C  
ATOM   6143  C   LEU B 357      -7.918   2.240   4.840  1.00143.61           C  
ATOM   6144  O   LEU B 357      -8.822   1.894   5.613  1.00134.67           O  
ATOM   6145  CB  LEU B 357      -5.490   2.765   4.554  1.00147.91           C  
ATOM   6146  CG  LEU B 357      -4.835   3.857   3.692  1.00133.07           C  
ATOM   6147  CD1 LEU B 357      -3.864   3.279   2.660  1.00120.65           C  
ATOM   6148  CD2 LEU B 357      -5.877   4.741   3.014  1.00113.18           C  
ATOM   6149  N   GLN B 358      -7.796   1.837   3.575  1.00140.24           N  
ATOM   6150  CA  GLN B 358      -8.876   1.322   2.738  1.00124.84           C  
ATOM   6151  C   GLN B 358      -9.521   0.019   3.196  1.00118.12           C  
ATOM   6152  O   GLN B 358      -8.909  -0.813   3.884  1.00111.89           O  
ATOM   6153  CB  GLN B 358      -8.388   1.191   1.291  1.00118.77           C  
ATOM   6154  CG  GLN B 358      -9.319   1.796   0.231  1.00118.21           C  
ATOM   6155  CD  GLN B 358      -9.833   3.181   0.593  1.00112.83           C  
ATOM   6156  OE1 GLN B 358     -10.923   3.315   1.152  1.00114.13           O  
ATOM   6157  NE2 GLN B 358      -9.049   4.217   0.282  1.00105.31           N  
ATOM   6158  N   ARG B 359     -10.764  -0.156   2.758  1.00114.00           N  
ATOM   6159  CA  ARG B 359     -11.643  -1.171   3.318  1.00109.71           C  
ATOM   6160  C   ARG B 359     -11.853  -2.378   2.383  1.00111.94           C  
ATOM   6161  O   ARG B 359     -12.155  -2.219   1.202  1.00111.49           O  
ATOM   6162  CB  ARG B 359     -12.964  -0.520   3.761  1.00103.17           C  
ATOM   6163  CG  ARG B 359     -13.856  -0.017   2.617  1.00101.16           C  
ATOM   6164  CD  ARG B 359     -14.967  -1.005   2.428  1.00113.10           C  
ATOM   6165  NE  ARG B 359     -15.344  -1.450   3.755  1.00109.36           N  
ATOM   6166  CZ  ARG B 359     -16.202  -0.811   4.535  1.00107.83           C  
ATOM   6167  NH1 ARG B 359     -16.796   0.288   4.094  1.00106.07           N  
ATOM   6168  NH2 ARG B 359     -16.468  -1.286   5.745  1.00111.32           N  
ATOM   6169  N   ARG B 360     -11.697  -3.574   2.952  1.00113.41           N  
ATOM   6170  CA  ARG B 360     -11.625  -4.852   2.224  1.00105.50           C  
ATOM   6171  C   ARG B 360     -12.623  -5.084   1.080  1.00102.97           C  
ATOM   6172  O   ARG B 360     -13.689  -4.479   1.023  1.00 99.93           O  
ATOM   6173  CB  ARG B 360     -11.678  -6.036   3.206  1.00 91.55           C  
ATOM   6174  CG  ARG B 360     -10.325  -6.633   3.567  1.00 89.34           C  
ATOM   6175  CD  ARG B 360      -9.374  -5.610   4.190  1.00 99.79           C  
ATOM   6176  NE  ARG B 360      -7.983  -5.872   3.812  1.00109.42           N  
ATOM   6177  CZ  ARG B 360      -7.311  -5.207   2.876  1.00105.72           C  
ATOM   6178  NH1 ARG B 360      -7.885  -4.208   2.219  1.00 92.58           N  
ATOM   6179  NH2 ARG B 360      -6.055  -5.541   2.605  1.00105.92           N  
ATOM   6180  N   ARG B 361     -12.270  -5.995   0.178  1.00101.20           N  
ATOM   6181  CA  ARG B 361     -13.093  -6.270  -1.004  1.00 92.22           C  
ATOM   6182  C   ARG B 361     -13.890  -7.581  -0.950  1.00 87.18           C  
ATOM   6183  O   ARG B 361     -15.032  -7.631  -1.406  1.00 84.40           O  
ATOM   6184  CB  ARG B 361     -12.239  -6.234  -2.278  1.00 90.30           C  
ATOM   6185  CG  ARG B 361     -10.753  -6.554  -2.060  1.00108.39           C  
ATOM   6186  CD  ARG B 361     -10.487  -8.025  -1.730  1.00103.02           C  
ATOM   6187  NE  ARG B 361      -9.671  -8.158  -0.523  1.00 99.68           N  
ATOM   6188  CZ  ARG B 361      -8.340  -8.137  -0.499  1.00104.71           C  
ATOM   6189  NH1 ARG B 361      -7.646  -8.001  -1.622  1.00113.52           N  
ATOM   6190  NH2 ARG B 361      -7.699  -8.254   0.657  1.00 98.46           N  
ATOM   6191  N   PHE B 362     -13.296  -8.629  -0.383  1.00 88.88           N  
ATOM   6192  CA  PHE B 362     -13.892  -9.967  -0.413  1.00 92.83           C  
ATOM   6193  C   PHE B 362     -15.159 -10.061   0.440  1.00 89.53           C  
ATOM   6194  O   PHE B 362     -16.087 -10.815   0.135  1.00 89.29           O  
ATOM   6195  CB  PHE B 362     -12.859 -11.028   0.002  1.00 85.82           C  
ATOM   6196  CG  PHE B 362     -12.363 -10.887   1.421  1.00 87.08           C  
ATOM   6197  CD1 PHE B 362     -13.017 -11.530   2.457  1.00 83.49           C  
ATOM   6198  CD2 PHE B 362     -11.234 -10.133   1.716  1.00 86.85           C  
ATOM   6199  CE1 PHE B 362     -12.570 -11.416   3.763  1.00 77.52           C  
ATOM   6200  CE2 PHE B 362     -10.781 -10.018   3.023  1.00 80.09           C  
ATOM   6201  CZ  PHE B 362     -11.452 -10.659   4.046  1.00 79.87           C  
ATOM   6202  N   VAL B 363     -15.190  -9.276   1.507  1.00 90.48           N  
ATOM   6203  CA  VAL B 363     -16.361  -9.191   2.362  1.00 83.73           C  
ATOM   6204  C   VAL B 363     -17.494  -8.453   1.638  1.00 82.88           C  
ATOM   6205  O   VAL B 363     -18.672  -8.771   1.825  1.00 87.61           O  
ATOM   6206  CB  VAL B 363     -16.005  -8.516   3.705  1.00 75.30           C  
ATOM   6207  CG1 VAL B 363     -14.927  -7.475   3.500  1.00 77.73           C  
ATOM   6208  CG2 VAL B 363     -17.236  -7.923   4.374  1.00 72.47           C  
ATOM   6209  N   GLN B 364     -17.133  -7.488   0.791  1.00 84.57           N  
ATOM   6210  CA  GLN B 364     -18.118  -6.779  -0.026  1.00 85.67           C  
ATOM   6211  C   GLN B 364     -18.768  -7.726  -1.032  1.00 87.29           C  
ATOM   6212  O   GLN B 364     -19.968  -7.658  -1.294  1.00 81.70           O  
ATOM   6213  CB  GLN B 364     -17.468  -5.632  -0.796  1.00 82.57           C  
ATOM   6214  CG  GLN B 364     -16.835  -4.539   0.024  1.00 82.70           C  
ATOM   6215  CD  GLN B 364     -16.270  -3.457  -0.886  1.00 88.68           C  
ATOM   6216  OE1 GLN B 364     -15.440  -2.657  -0.471  1.00 97.01           O  
ATOM   6217  NE2 GLN B 364     -16.731  -3.429  -2.136  1.00 95.88           N  
ATOM   6218  N   ASN B 365     -17.955  -8.602  -1.611  1.00 85.25           N  
ATOM   6219  CA  ASN B 365     -18.447  -9.565  -2.590  1.00 79.16           C  
ATOM   6220  C   ASN B 365     -19.162 -10.727  -1.909  1.00 79.91           C  
ATOM   6221  O   ASN B 365     -19.879 -11.498  -2.549  1.00 88.71           O  
ATOM   6222  CB  ASN B 365     -17.304 -10.083  -3.473  1.00 89.38           C  
ATOM   6223  CG  ASN B 365     -16.737  -9.014  -4.388  1.00 85.59           C  
ATOM   6224  OD1 ASN B 365     -17.067  -7.835  -4.263  1.00 92.85           O  
ATOM   6225  ND2 ASN B 365     -15.876  -9.424  -5.314  1.00 73.88           N  
ATOM   6226  N   ALA B 366     -18.958 -10.848  -0.602  1.00 73.11           N  
ATOM   6227  CA  ALA B 366     -19.615 -11.889   0.180  1.00 74.45           C  
ATOM   6228  C   ALA B 366     -20.944 -11.395   0.737  1.00 77.58           C  
ATOM   6229  O   ALA B 366     -21.956 -12.093   0.674  1.00 72.18           O  
ATOM   6230  CB  ALA B 366     -18.710 -12.358   1.307  1.00 78.19           C  
ATOM   6231  N   LEU B 367     -20.929 -10.184   1.284  1.00 85.44           N  
ATOM   6232  CA  LEU B 367     -22.131  -9.560   1.823  1.00 79.93           C  
ATOM   6233  C   LEU B 367     -22.836  -8.743   0.745  1.00 85.84           C  
ATOM   6234  O   LEU B 367     -23.591  -7.818   1.045  1.00 78.67           O  
ATOM   6235  CB  LEU B 367     -21.777  -8.663   3.010  1.00 67.06           C  
ATOM   6236  CG  LEU B 367     -21.004  -9.325   4.151  1.00 58.25           C  
ATOM   6237  CD1 LEU B 367     -20.789  -8.341   5.288  1.00 63.21           C  
ATOM   6238  CD2 LEU B 367     -21.727 -10.569   4.640  1.00 61.17           C  
ATOM   6239  N   ASN B 368     -22.579  -9.092  -0.512  1.00 91.50           N  
ATOM   6240  CA  ASN B 368     -23.168  -8.391  -1.645  1.00 89.99           C  
ATOM   6241  C   ASN B 368     -24.683  -8.545  -1.687  1.00 94.46           C  
ATOM   6242  O   ASN B 368     -25.420  -7.599  -1.410  1.00 87.38           O  
ATOM   6243  CB  ASN B 368     -22.552  -8.892  -2.954  1.00 94.99           C  
ATOM   6244  CG  ASN B 368     -23.081  -8.155  -4.168  1.00 99.91           C  
ATOM   6245  OD1 ASN B 368     -23.522  -7.010  -4.072  1.00 96.68           O  
ATOM   6246  ND2 ASN B 368     -23.040  -8.811  -5.322  1.00 96.98           N  
ATOM   6247  N   GLY B 369     -25.140  -9.744  -2.031  1.00105.01           N  
ATOM   6248  CA  GLY B 369     -26.561 -10.019  -2.138  1.00 95.95           C  
ATOM   6249  C   GLY B 369     -27.001 -10.150  -3.582  1.00 99.91           C  
ATOM   6250  O   GLY B 369     -28.151  -9.859  -3.917  1.00 96.82           O  
ATOM   6251  N   ASN B 370     -26.071 -10.573  -4.436  1.00101.79           N  
ATOM   6252  CA  ASN B 370     -26.328 -10.799  -5.860  1.00101.55           C  
ATOM   6253  C   ASN B 370     -26.744  -9.550  -6.641  1.00100.94           C  
ATOM   6254  O   ASN B 370     -27.051  -9.631  -7.831  1.00 98.82           O  
ATOM   6255  CB  ASN B 370     -27.361 -11.915  -6.059  1.00108.80           C  
ATOM   6256  CG  ASN B 370     -27.014 -13.177  -5.291  1.00113.12           C  
ATOM   6257  OD1 ASN B 370     -26.262 -14.024  -5.773  1.00117.34           O  
ATOM   6258  ND2 ASN B 370     -27.566 -13.310  -4.091  1.00110.03           N  
ATOM   6259  N   GLY B 371     -26.746  -8.400  -5.974  1.00 98.54           N  
ATOM   6260  CA  GLY B 371     -27.169  -7.158  -6.596  1.00 91.24           C  
ATOM   6261  C   GLY B 371     -28.645  -7.170  -6.945  1.00 88.71           C  
ATOM   6262  O   GLY B 371     -29.070  -6.541  -7.914  1.00 77.51           O  
ATOM   6263  N   ASP B 372     -29.427  -7.892  -6.148  1.00 97.11           N  
ATOM   6264  CA  ASP B 372     -30.860  -8.027  -6.386  1.00 99.33           C  
ATOM   6265  C   ASP B 372     -31.642  -6.935  -5.662  1.00 93.72           C  
ATOM   6266  O   ASP B 372     -31.590  -6.843  -4.436  1.00 91.17           O  
ATOM   6267  CB  ASP B 372     -31.343  -9.407  -5.934  1.00 96.98           C  
ATOM   6268  CG  ASP B 372     -32.810  -9.644  -6.242  1.00105.36           C  
ATOM   6269  OD1 ASP B 372     -33.280  -9.186  -7.305  1.00105.96           O  
ATOM   6270  OD2 ASP B 372     -33.493 -10.292  -5.421  1.00108.78           O  
ATOM   6271  N   PRO B 373     -32.368  -6.101  -6.426  1.00 93.82           N  
ATOM   6272  CA  PRO B 373     -33.178  -4.998  -5.892  1.00 89.19           C  
ATOM   6273  C   PRO B 373     -34.172  -5.457  -4.829  1.00 90.64           C  
ATOM   6274  O   PRO B 373     -34.310  -4.798  -3.799  1.00 93.21           O  
ATOM   6275  CB  PRO B 373     -33.930  -4.493  -7.125  1.00 83.95           C  
ATOM   6276  CG  PRO B 373     -33.041  -4.834  -8.264  1.00 84.03           C  
ATOM   6277  CD  PRO B 373     -32.401  -6.142  -7.899  1.00 88.57           C  
ATOM   6278  N   ASN B 374     -34.854  -6.570  -5.081  1.00 91.42           N  
ATOM   6279  CA  ASN B 374     -35.827  -7.104  -4.136  1.00 95.87           C  
ATOM   6280  C   ASN B 374     -35.175  -7.527  -2.824  1.00 97.71           C  
ATOM   6281  O   ASN B 374     -35.700  -7.262  -1.743  1.00104.62           O  
ATOM   6282  CB  ASN B 374     -36.578  -8.288  -4.749  1.00100.44           C  
ATOM   6283  CG  ASN B 374     -37.300  -7.921  -6.030  1.00 96.80           C  
ATOM   6284  OD1 ASN B 374     -38.446  -7.473  -6.004  1.00 85.69           O  
ATOM   6285  ND2 ASN B 374     -36.631  -8.113  -7.162  1.00 91.37           N  
ATOM   6286  N   ASN B 375     -34.025  -8.184  -2.930  1.00 94.66           N  
ATOM   6287  CA  ASN B 375     -33.293  -8.651  -1.760  1.00 90.13           C  
ATOM   6288  C   ASN B 375     -32.598  -7.505  -1.032  1.00 88.44           C  
ATOM   6289  O   ASN B 375     -32.320  -7.592   0.165  1.00 81.36           O  
ATOM   6290  CB  ASN B 375     -32.272  -9.717  -2.167  1.00 86.91           C  
ATOM   6291  CG  ASN B 375     -31.539 -10.308  -0.980  1.00 80.96           C  
ATOM   6292  OD1 ASN B 375     -32.007 -11.264  -0.361  1.00 85.07           O  
ATOM   6293  ND2 ASN B 375     -30.381  -9.743  -0.658  1.00 84.16           N  
ATOM   6294  N   MET B 376     -32.325  -6.429  -1.762  1.00 95.26           N  
ATOM   6295  CA  MET B 376     -31.618  -5.282  -1.205  1.00 83.23           C  
ATOM   6296  C   MET B 376     -32.595  -4.241  -0.663  1.00 81.37           C  
ATOM   6297  O   MET B 376     -32.222  -3.384   0.139  1.00 79.59           O  
ATOM   6298  CB  MET B 376     -30.699  -4.665  -2.261  1.00 71.54           C  
ATOM   6299  CG  MET B 376     -29.594  -3.792  -1.700  1.00 73.54           C  
ATOM   6300  SD  MET B 376     -28.273  -3.538  -2.899  1.00 90.00           S  
ATOM   6301  CE  MET B 376     -29.199  -2.898  -4.292  1.00 70.52           C  
ATOM   6302  N   ASP B 377     -33.846  -4.320  -1.105  1.00 81.80           N  
ATOM   6303  CA  ASP B 377     -34.895  -3.460  -0.573  1.00 80.96           C  
ATOM   6304  C   ASP B 377     -35.355  -4.001   0.775  1.00 78.88           C  
ATOM   6305  O   ASP B 377     -35.853  -3.259   1.619  1.00 81.80           O  
ATOM   6306  CB  ASP B 377     -36.076  -3.377  -1.543  1.00 87.93           C  
ATOM   6307  CG  ASP B 377     -37.155  -2.422  -1.068  1.00 79.34           C  
ATOM   6308  OD1 ASP B 377     -38.077  -2.871  -0.356  1.00 81.90           O  
ATOM   6309  OD2 ASP B 377     -37.082  -1.222  -1.408  1.00 73.13           O  
ATOM   6310  N   LYS B 378     -35.182  -5.305   0.966  1.00 83.14           N  
ATOM   6311  CA  LYS B 378     -35.490  -5.948   2.237  1.00 84.10           C  
ATOM   6312  C   LYS B 378     -34.374  -5.687   3.240  1.00 82.88           C  
ATOM   6313  O   LYS B 378     -34.560  -5.838   4.447  1.00 79.29           O  
ATOM   6314  CB  LYS B 378     -35.667  -7.454   2.043  1.00 80.62           C  
ATOM   6315  CG  LYS B 378     -36.900  -7.845   1.246  1.00 81.01           C  
ATOM   6316  CD  LYS B 378     -36.814  -9.289   0.771  1.00 89.40           C  
ATOM   6317  CE  LYS B 378     -36.492 -10.238   1.915  1.00 83.77           C  
ATOM   6318  NZ  LYS B 378     -37.520 -10.193   2.991  1.00 92.30           N  
ATOM   6319  N   ALA B 379     -33.212  -5.294   2.727  1.00 79.92           N  
ATOM   6320  CA  ALA B 379     -32.045  -5.042   3.562  1.00 81.51           C  
ATOM   6321  C   ALA B 379     -32.160  -3.716   4.309  1.00 87.02           C  
ATOM   6322  O   ALA B 379     -31.727  -3.602   5.456  1.00 91.59           O  
ATOM   6323  CB  ALA B 379     -30.776  -5.072   2.723  1.00 79.88           C  
ATOM   6324  N   VAL B 380     -32.743  -2.716   3.656  1.00 80.99           N  
ATOM   6325  CA  VAL B 380     -32.904  -1.403   4.271  1.00 80.43           C  
ATOM   6326  C   VAL B 380     -34.057  -1.401   5.272  1.00 82.14           C  
ATOM   6327  O   VAL B 380     -34.167  -0.499   6.103  1.00 82.25           O  
ATOM   6328  CB  VAL B 380     -33.130  -0.296   3.218  1.00 76.23           C  
ATOM   6329  CG1 VAL B 380     -31.984  -0.272   2.219  1.00 71.20           C  
ATOM   6330  CG2 VAL B 380     -34.457  -0.496   2.507  1.00 78.32           C  
ATOM   6331  N   LYS B 381     -34.911  -2.416   5.188  1.00 86.52           N  
ATOM   6332  CA  LYS B 381     -36.028  -2.560   6.115  1.00 90.70           C  
ATOM   6333  C   LYS B 381     -35.519  -2.923   7.503  1.00 93.17           C  
ATOM   6334  O   LYS B 381     -36.049  -2.459   8.514  1.00 90.06           O  
ATOM   6335  CB  LYS B 381     -37.001  -3.633   5.624  1.00 81.71           C  
ATOM   6336  CG  LYS B 381     -37.639  -3.327   4.283  1.00 66.15           C  
ATOM   6337  CD  LYS B 381     -38.474  -2.062   4.344  1.00 56.47           C  
ATOM   6338  CE  LYS B 381     -39.081  -1.749   2.990  1.00 56.78           C  
ATOM   6339  NZ  LYS B 381     -39.871  -2.898   2.469  1.00 45.35           N  
ATOM   6340  N   LEU B 382     -34.489  -3.762   7.542  1.00 91.17           N  
ATOM   6341  CA  LEU B 382     -33.887  -4.182   8.798  1.00 86.37           C  
ATOM   6342  C   LEU B 382     -33.101  -3.035   9.419  1.00 90.47           C  
ATOM   6343  O   LEU B 382     -33.121  -2.844  10.634  1.00 90.26           O  
ATOM   6344  CB  LEU B 382     -32.961  -5.375   8.568  1.00 82.45           C  
ATOM   6345  CG  LEU B 382     -33.177  -6.614   9.436  1.00 79.07           C  
ATOM   6346  CD1 LEU B 382     -31.983  -7.542   9.320  1.00 68.89           C  
ATOM   6347  CD2 LEU B 382     -33.433  -6.237  10.886  1.00 79.37           C  
ATOM   6348  N   TYR B 383     -32.410  -2.276   8.573  1.00 91.46           N  
ATOM   6349  CA  TYR B 383     -31.593  -1.155   9.028  1.00 88.84           C  
ATOM   6350  C   TYR B 383     -32.424  -0.103   9.753  1.00 89.29           C  
ATOM   6351  O   TYR B 383     -31.989   0.453  10.761  1.00 88.98           O  
ATOM   6352  CB  TYR B 383     -30.844  -0.523   7.853  1.00 80.85           C  
ATOM   6353  CG  TYR B 383     -30.119   0.755   8.208  1.00 76.24           C  
ATOM   6354  CD1 TYR B 383     -29.096   0.757   9.148  1.00 80.07           C  
ATOM   6355  CD2 TYR B 383     -30.451   1.958   7.600  1.00 81.42           C  
ATOM   6356  CE1 TYR B 383     -28.430   1.922   9.477  1.00 83.04           C  
ATOM   6357  CE2 TYR B 383     -29.789   3.129   7.920  1.00 84.61           C  
ATOM   6358  CZ  TYR B 383     -28.780   3.105   8.860  1.00 83.22           C  
ATOM   6359  OH  TYR B 383     -28.117   4.268   9.182  1.00 77.69           O  
ATOM   6360  N   ARG B 384     -33.621   0.163   9.240  1.00 89.38           N  
ATOM   6361  CA  ARG B 384     -34.521   1.120   9.871  1.00 86.70           C  
ATOM   6362  C   ARG B 384     -35.048   0.554  11.185  1.00 89.80           C  
ATOM   6363  O   ARG B 384     -35.361   1.300  12.112  1.00 94.21           O  
ATOM   6364  CB  ARG B 384     -35.686   1.463   8.942  1.00 87.69           C  
ATOM   6365  CG  ARG B 384     -36.472   2.698   9.361  1.00 83.51           C  
ATOM   6366  CD  ARG B 384     -37.757   2.859   8.558  1.00 77.43           C  
ATOM   6367  NE  ARG B 384     -37.522   2.872   7.116  1.00 94.31           N  
ATOM   6368  CZ  ARG B 384     -37.756   1.839   6.311  1.00 95.38           C  
ATOM   6369  NH1 ARG B 384     -38.234   0.706   6.807  1.00 78.29           N  
ATOM   6370  NH2 ARG B 384     -37.513   1.940   5.011  1.00 89.20           N  
ATOM   6371  N   LYS B 385     -35.143  -0.770  11.257  1.00 89.92           N  
ATOM   6372  CA  LYS B 385     -35.597  -1.443  12.468  1.00 90.48           C  
ATOM   6373  C   LYS B 385     -34.457  -1.632  13.467  1.00 95.45           C  
ATOM   6374  O   LYS B 385     -34.691  -1.741  14.671  1.00 96.74           O  
ATOM   6375  CB  LYS B 385     -36.231  -2.795  12.132  1.00 82.30           C  
ATOM   6376  CG  LYS B 385     -37.622  -2.703  11.521  1.00 83.26           C  
ATOM   6377  CD  LYS B 385     -38.218  -4.087  11.304  1.00 83.47           C  
ATOM   6378  CE  LYS B 385     -39.693  -4.013  10.937  1.00 63.42           C  
ATOM   6379  NZ  LYS B 385     -39.921  -3.259   9.675  1.00 80.93           N  
ATOM   6380  N   LEU B 386     -33.227  -1.671  12.963  1.00 87.12           N  
ATOM   6381  CA  LEU B 386     -32.057  -1.852  13.818  1.00 87.38           C  
ATOM   6382  C   LEU B 386     -31.491  -0.522  14.304  1.00 89.52           C  
ATOM   6383  O   LEU B 386     -30.772  -0.471  15.302  1.00 90.60           O  
ATOM   6384  CB  LEU B 386     -30.975  -2.658  13.096  1.00 86.24           C  
ATOM   6385  CG  LEU B 386     -31.261  -4.148  12.904  1.00 79.29           C  
ATOM   6386  CD1 LEU B 386     -30.112  -4.830  12.182  1.00 71.20           C  
ATOM   6387  CD2 LEU B 386     -31.537  -4.824  14.239  1.00 73.42           C  
ATOM   6388  N   LYS B 387     -31.817   0.553  13.595  1.00 90.22           N  
ATOM   6389  CA  LYS B 387     -31.381   1.886  13.992  1.00 87.17           C  
ATOM   6390  C   LYS B 387     -32.210   2.361  15.180  1.00 89.82           C  
ATOM   6391  O   LYS B 387     -31.814   3.273  15.907  1.00 80.11           O  
ATOM   6392  CB  LYS B 387     -31.511   2.862  12.821  1.00 75.67           C  
ATOM   6393  CG  LYS B 387     -30.674   4.122  12.959  1.00 71.29           C  
ATOM   6394  CD  LYS B 387     -30.711   4.945  11.682  1.00 72.31           C  
ATOM   6395  CE  LYS B 387     -29.763   6.130  11.759  1.00 81.08           C  
ATOM   6396  NZ  LYS B 387     -29.749   6.913  10.491  1.00 79.49           N  
ATOM   6397  N   ARG B 388     -33.363   1.727  15.369  1.00 94.73           N  
ATOM   6398  CA  ARG B 388     -34.250   2.035  16.483  1.00 90.46           C  
ATOM   6399  C   ARG B 388     -34.169   0.935  17.535  1.00 83.23           C  
ATOM   6400  O   ARG B 388     -35.010   0.855  18.430  1.00 80.43           O  
ATOM   6401  CB  ARG B 388     -35.691   2.173  15.990  1.00 89.07           C  
ATOM   6402  CG  ARG B 388     -35.851   3.084  14.784  1.00 96.08           C  
ATOM   6403  CD  ARG B 388     -37.251   2.987  14.197  1.00 98.30           C  
ATOM   6404  NE  ARG B 388     -38.261   3.567  15.078  1.00109.27           N  
ATOM   6405  CZ  ARG B 388     -38.711   4.813  14.978  1.00 99.08           C  
ATOM   6406  NH1 ARG B 388     -38.242   5.615  14.031  1.00 82.26           N  
ATOM   6407  NH2 ARG B 388     -39.631   5.258  15.822  1.00 93.42           N  
ATOM   6408  N   GLU B 389     -33.152   0.086  17.419  1.00 83.98           N  
ATOM   6409  CA  GLU B 389     -32.988  -1.042  18.327  1.00 83.97           C  
ATOM   6410  C   GLU B 389     -31.888  -0.772  19.350  1.00 87.69           C  
ATOM   6411  O   GLU B 389     -30.997   0.044  19.114  1.00 87.39           O  
ATOM   6412  CB  GLU B 389     -32.680  -2.318  17.541  1.00 80.15           C  
ATOM   6413  CG  GLU B 389     -33.248  -3.584  18.162  1.00 89.24           C  
ATOM   6414  CD  GLU B 389     -34.765  -3.635  18.099  1.00 94.38           C  
ATOM   6415  OE1 GLU B 389     -35.355  -2.902  17.277  1.00 85.76           O  
ATOM   6416  OE2 GLU B 389     -35.368  -4.408  18.873  1.00 95.86           O  
ATOM   6417  N   ILE B 390     -31.953  -1.465  20.483  1.00 86.89           N  
ATOM   6418  CA  ILE B 390     -31.003  -1.242  21.569  1.00 83.70           C  
ATOM   6419  C   ILE B 390     -30.309  -2.523  22.033  1.00 84.28           C  
ATOM   6420  O   ILE B 390     -29.088  -2.644  21.936  1.00 79.93           O  
ATOM   6421  CB  ILE B 390     -31.681  -0.563  22.777  1.00 83.97           C  
ATOM   6422  CG1 ILE B 390     -33.194  -0.791  22.737  1.00 73.18           C  
ATOM   6423  CG2 ILE B 390     -31.372   0.926  22.793  1.00 81.33           C  
ATOM   6424  CD1 ILE B 390     -33.950  -0.097  23.851  1.00 62.17           C  
ATOM   6425  N   THR B 391     -31.091  -3.473  22.536  1.00 89.96           N  
ATOM   6426  CA  THR B 391     -30.538  -4.700  23.102  1.00 91.79           C  
ATOM   6427  C   THR B 391     -30.043  -5.676  22.039  1.00101.70           C  
ATOM   6428  O   THR B 391     -30.354  -5.537  20.855  1.00101.54           O  
ATOM   6429  CB  THR B 391     -31.564  -5.419  24.000  1.00 91.42           C  
ATOM   6430  OG1 THR B 391     -32.748  -5.705  23.245  1.00 87.75           O  
ATOM   6431  CG2 THR B 391     -31.926  -4.552  25.195  1.00 93.51           C  
ATOM   6432  N   PHE B 392     -29.268  -6.664  22.477  1.00102.93           N  
ATOM   6433  CA  PHE B 392     -28.758  -7.704  21.590  1.00100.19           C  
ATOM   6434  C   PHE B 392     -29.879  -8.647  21.165  1.00103.31           C  
ATOM   6435  O   PHE B 392     -29.931  -9.086  20.016  1.00 98.95           O  
ATOM   6436  CB  PHE B 392     -27.639  -8.490  22.282  1.00 95.79           C  
ATOM   6437  CG  PHE B 392     -27.165  -9.688  21.506  1.00 88.01           C  
ATOM   6438  CD1 PHE B 392     -27.643 -10.955  21.801  1.00 90.30           C  
ATOM   6439  CD2 PHE B 392     -26.237  -9.548  20.488  1.00 81.45           C  
ATOM   6440  CE1 PHE B 392     -27.208 -12.058  21.091  1.00 87.64           C  
ATOM   6441  CE2 PHE B 392     -25.798 -10.648  19.775  1.00 76.72           C  
ATOM   6442  CZ  PHE B 392     -26.284 -11.904  20.077  1.00 82.54           C  
ATOM   6443  N   HIS B 393     -30.770  -8.956  22.102  1.00107.69           N  
ATOM   6444  CA  HIS B 393     -31.898  -9.837  21.826  1.00102.15           C  
ATOM   6445  C   HIS B 393     -32.871  -9.180  20.856  1.00100.06           C  
ATOM   6446  O   HIS B 393     -33.364  -9.822  19.930  1.00106.31           O  
ATOM   6447  CB  HIS B 393     -32.624 -10.209  23.120  1.00101.94           C  
ATOM   6448  CG  HIS B 393     -31.745 -10.863  24.140  1.00112.95           C  
ATOM   6449  ND1 HIS B 393     -31.133 -10.160  25.156  1.00112.19           N  
ATOM   6450  CD2 HIS B 393     -31.372 -12.155  24.299  1.00110.89           C  
ATOM   6451  CE1 HIS B 393     -30.423 -10.991  25.898  1.00109.79           C  
ATOM   6452  NE2 HIS B 393     -30.551 -12.207  25.399  1.00113.64           N  
ATOM   6453  N   GLY B 394     -33.137  -7.895  21.073  1.00 97.07           N  
ATOM   6454  CA  GLY B 394     -34.051  -7.145  20.231  1.00 98.04           C  
ATOM   6455  C   GLY B 394     -33.602  -7.081  18.784  1.00 95.76           C  
ATOM   6456  O   GLY B 394     -34.425  -6.997  17.872  1.00 99.09           O  
ATOM   6457  N   ALA B 395     -32.292  -7.122  18.572  1.00 89.22           N  
ATOM   6458  CA  ALA B 395     -31.736  -7.100  17.226  1.00 86.20           C  
ATOM   6459  C   ALA B 395     -31.840  -8.475  16.574  1.00 90.22           C  
ATOM   6460  O   ALA B 395     -32.095  -8.585  15.375  1.00 90.56           O  
ATOM   6461  CB  ALA B 395     -30.290  -6.633  17.257  1.00 82.21           C  
ATOM   6462  N   LYS B 396     -31.648  -9.521  17.372  1.00 92.17           N  
ATOM   6463  CA  LYS B 396     -31.680 -10.888  16.864  1.00 85.54           C  
ATOM   6464  C   LYS B 396     -33.107 -11.359  16.597  1.00 82.06           C  
ATOM   6465  O   LYS B 396     -33.342 -12.163  15.698  1.00 80.22           O  
ATOM   6466  CB  LYS B 396     -30.985 -11.842  17.839  1.00 87.11           C  
ATOM   6467  CG  LYS B 396     -30.700 -13.220  17.258  1.00 83.32           C  
ATOM   6468  CD  LYS B 396     -31.223 -14.329  18.159  1.00 89.69           C  
ATOM   6469  CE  LYS B 396     -30.547 -14.309  19.520  1.00 99.68           C  
ATOM   6470  NZ  LYS B 396     -31.040 -15.407  20.398  1.00 79.88           N  
ATOM   6471  N   GLU B 397     -34.056 -10.856  17.381  1.00 90.86           N  
ATOM   6472  CA  GLU B 397     -35.458 -11.240  17.229  1.00 88.52           C  
ATOM   6473  C   GLU B 397     -36.085 -10.634  15.977  1.00 90.42           C  
ATOM   6474  O   GLU B 397     -37.102 -11.124  15.484  1.00 90.71           O  
ATOM   6475  CB  GLU B 397     -36.267 -10.842  18.467  1.00 93.85           C  
ATOM   6476  CG  GLU B 397     -35.943 -11.654  19.712  1.00103.80           C  
ATOM   6477  CD  GLU B 397     -36.689 -11.164  20.939  1.00108.06           C  
ATOM   6478  OE1 GLU B 397     -37.624 -10.350  20.784  1.00 93.81           O  
ATOM   6479  OE2 GLU B 397     -36.337 -11.590  22.059  1.00109.98           O  
ATOM   6480  N   ILE B 398     -35.476  -9.568  15.466  1.00 87.89           N  
ATOM   6481  CA  ILE B 398     -35.974  -8.902  14.267  1.00 87.49           C  
ATOM   6482  C   ILE B 398     -35.214  -9.359  13.024  1.00 82.83           C  
ATOM   6483  O   ILE B 398     -35.810  -9.612  11.977  1.00 81.40           O  
ATOM   6484  CB  ILE B 398     -35.879  -7.369  14.392  1.00 80.58           C  
ATOM   6485  CG1 ILE B 398     -36.705  -6.882  15.583  1.00 84.58           C  
ATOM   6486  CG2 ILE B 398     -36.352  -6.696  13.113  1.00 77.33           C  
ATOM   6487  CD1 ILE B 398     -36.736  -5.379  15.729  1.00 80.97           C  
ATOM   6488  N   SER B 399     -33.897  -9.479  13.153  1.00 82.40           N  
ATOM   6489  CA  SER B 399     -33.049  -9.886  12.037  1.00 85.91           C  
ATOM   6490  C   SER B 399     -33.186 -11.372  11.712  1.00 84.09           C  
ATOM   6491  O   SER B 399     -32.556 -11.871  10.779  1.00 82.18           O  
ATOM   6492  CB  SER B 399     -31.586  -9.543  12.326  1.00 85.72           C  
ATOM   6493  OG  SER B 399     -31.178 -10.066  13.578  1.00 88.08           O  
ATOM   6494  N   LEU B 400     -34.007 -12.077  12.483  1.00 83.51           N  
ATOM   6495  CA  LEU B 400     -34.250 -13.493  12.244  1.00 79.58           C  
ATOM   6496  C   LEU B 400     -35.513 -13.673  11.408  1.00 81.48           C  
ATOM   6497  O   LEU B 400     -35.774 -14.755  10.882  1.00 82.97           O  
ATOM   6498  CB  LEU B 400     -34.383 -14.244  13.570  1.00 76.11           C  
ATOM   6499  CG  LEU B 400     -34.079 -15.742  13.549  1.00 78.97           C  
ATOM   6500  CD1 LEU B 400     -32.630 -15.983  13.157  1.00 78.21           C  
ATOM   6501  CD2 LEU B 400     -34.384 -16.369  14.900  1.00 88.29           C  
ATOM   6502  N   SER B 401     -36.291 -12.602  11.286  1.00 82.25           N  
ATOM   6503  CA  SER B 401     -37.529 -12.634  10.516  1.00 87.68           C  
ATOM   6504  C   SER B 401     -37.297 -12.214   9.066  1.00 82.12           C  
ATOM   6505  O   SER B 401     -38.230 -11.822   8.365  1.00 79.97           O  
ATOM   6506  CB  SER B 401     -38.588 -11.739  11.165  1.00 88.68           C  
ATOM   6507  OG  SER B 401     -38.124 -10.406  11.291  1.00 93.71           O  
ATOM   6508  N   TYR B 402     -36.046 -12.299   8.625  1.00 75.73           N  
ATOM   6509  CA  TYR B 402     -35.692 -11.976   7.249  1.00 75.61           C  
ATOM   6510  C   TYR B 402     -34.915 -13.122   6.613  1.00 76.11           C  
ATOM   6511  O   TYR B 402     -34.360 -13.968   7.314  1.00 77.44           O  
ATOM   6512  CB  TYR B 402     -34.866 -10.691   7.193  1.00 74.08           C  
ATOM   6513  CG  TYR B 402     -35.645  -9.439   7.525  1.00 77.40           C  
ATOM   6514  CD1 TYR B 402     -36.201  -8.658   6.520  1.00 75.75           C  
ATOM   6515  CD2 TYR B 402     -35.823  -9.038   8.842  1.00 79.65           C  
ATOM   6516  CE1 TYR B 402     -36.913  -7.512   6.818  1.00 85.98           C  
ATOM   6517  CE2 TYR B 402     -36.535  -7.894   9.150  1.00 89.06           C  
ATOM   6518  CZ  TYR B 402     -37.077  -7.134   8.134  1.00 91.24           C  
ATOM   6519  OH  TYR B 402     -37.786  -5.994   8.436  1.00 90.61           O  
ATOM   6520  N   SER B 403     -34.882 -13.145   5.285  1.00 79.50           N  
ATOM   6521  CA  SER B 403     -34.144 -14.172   4.559  1.00 79.44           C  
ATOM   6522  C   SER B 403     -32.643 -14.012   4.779  1.00 78.88           C  
ATOM   6523  O   SER B 403     -32.144 -12.894   4.912  1.00 74.55           O  
ATOM   6524  CB  SER B 403     -34.473 -14.119   3.065  1.00 79.41           C  
ATOM   6525  OG  SER B 403     -34.194 -12.840   2.523  1.00 73.58           O  
ATOM   6526  N   ALA B 404     -31.931 -15.135   4.818  1.00 77.47           N  
ATOM   6527  CA  ALA B 404     -30.492 -15.131   5.064  1.00 79.27           C  
ATOM   6528  C   ALA B 404     -29.729 -14.383   3.975  1.00 77.24           C  
ATOM   6529  O   ALA B 404     -28.634 -13.871   4.211  1.00 73.29           O  
ATOM   6530  CB  ALA B 404     -29.971 -16.555   5.198  1.00 71.48           C  
ATOM   6531  N   GLY B 405     -30.312 -14.324   2.783  1.00 73.71           N  
ATOM   6532  CA  GLY B 405     -29.719 -13.588   1.684  1.00 72.02           C  
ATOM   6533  C   GLY B 405     -29.843 -12.092   1.890  1.00 73.99           C  
ATOM   6534  O   GLY B 405     -28.982 -11.323   1.461  1.00 79.69           O  
ATOM   6535  N   ALA B 406     -30.919 -11.680   2.553  1.00 73.80           N  
ATOM   6536  CA  ALA B 406     -31.167 -10.266   2.815  1.00 74.00           C  
ATOM   6537  C   ALA B 406     -30.292  -9.750   3.951  1.00 72.07           C  
ATOM   6538  O   ALA B 406     -29.932  -8.573   3.984  1.00 70.33           O  
ATOM   6539  CB  ALA B 406     -32.636 -10.034   3.130  1.00 77.43           C  
ATOM   6540  N   LEU B 407     -29.956 -10.638   4.882  1.00 73.46           N  
ATOM   6541  CA  LEU B 407     -29.106 -10.281   6.012  1.00 72.93           C  
ATOM   6542  C   LEU B 407     -27.700  -9.934   5.538  1.00 75.04           C  
ATOM   6543  O   LEU B 407     -27.025  -9.093   6.131  1.00 77.62           O  
ATOM   6544  CB  LEU B 407     -29.049 -11.426   7.026  1.00 67.75           C  
ATOM   6545  CG  LEU B 407     -30.391 -11.958   7.531  1.00 62.99           C  
ATOM   6546  CD1 LEU B 407     -30.184 -12.967   8.648  1.00 65.09           C  
ATOM   6547  CD2 LEU B 407     -31.280 -10.818   7.990  1.00 59.25           C  
ATOM   6548  N   ALA B 408     -27.267 -10.590   4.466  1.00 72.25           N  
ATOM   6549  CA  ALA B 408     -25.953 -10.337   3.886  1.00 71.49           C  
ATOM   6550  C   ALA B 408     -25.878  -8.922   3.328  1.00 66.09           C  
ATOM   6551  O   ALA B 408     -24.905  -8.205   3.558  1.00 70.07           O  
ATOM   6552  CB  ALA B 408     -25.647 -11.356   2.800  1.00 76.39           C  
ATOM   6553  N   SER B 409     -26.913  -8.525   2.596  1.00 67.43           N  
ATOM   6554  CA  SER B 409     -26.983  -7.181   2.038  1.00 77.24           C  
ATOM   6555  C   SER B 409     -27.159  -6.144   3.142  1.00 80.01           C  
ATOM   6556  O   SER B 409     -26.715  -5.003   3.010  1.00 74.12           O  
ATOM   6557  CB  SER B 409     -28.128  -7.075   1.029  1.00 78.60           C  
ATOM   6558  OG  SER B 409     -27.918  -7.939  -0.073  1.00 77.96           O  
ATOM   6559  N   CYS B 410     -27.808  -6.548   4.231  1.00 84.44           N  
ATOM   6560  CA  CYS B 410     -28.028  -5.661   5.368  1.00 84.75           C  
ATOM   6561  C   CYS B 410     -26.739  -5.466   6.158  1.00 74.55           C  
ATOM   6562  O   CYS B 410     -26.513  -4.409   6.746  1.00 73.00           O  
ATOM   6563  CB  CYS B 410     -29.126  -6.209   6.280  1.00 83.18           C  
ATOM   6564  SG  CYS B 410     -29.523  -5.134   7.677  1.00 63.95           S  
ATOM   6565  N   MET B 411     -25.897  -6.495   6.169  1.00 75.41           N  
ATOM   6566  CA  MET B 411     -24.576  -6.395   6.777  1.00 72.94           C  
ATOM   6567  C   MET B 411     -23.595  -5.749   5.805  1.00 67.14           C  
ATOM   6568  O   MET B 411     -22.418  -5.575   6.117  1.00 66.90           O  
ATOM   6569  CB  MET B 411     -24.069  -7.774   7.203  1.00 68.00           C  
ATOM   6570  CG  MET B 411     -24.791  -8.359   8.406  1.00 68.01           C  
ATOM   6571  SD  MET B 411     -24.300 -10.058   8.761  1.00 73.25           S  
ATOM   6572  CE  MET B 411     -22.523  -9.881   8.883  1.00 61.22           C  
ATOM   6573  N   GLY B 412     -24.090  -5.400   4.621  1.00 71.81           N  
ATOM   6574  CA  GLY B 412     -23.286  -4.719   3.625  1.00 73.24           C  
ATOM   6575  C   GLY B 412     -23.277  -3.220   3.851  1.00 76.45           C  
ATOM   6576  O   GLY B 412     -22.216  -2.595   3.869  1.00 79.69           O  
ATOM   6577  N   LEU B 413     -24.464  -2.647   4.028  1.00 76.50           N  
ATOM   6578  CA  LEU B 413     -24.606  -1.212   4.262  1.00 76.20           C  
ATOM   6579  C   LEU B 413     -23.902  -0.789   5.546  1.00 82.50           C  
ATOM   6580  O   LEU B 413     -23.217   0.234   5.579  1.00 87.40           O  
ATOM   6581  CB  LEU B 413     -26.083  -0.824   4.341  1.00 65.04           C  
ATOM   6582  CG  LEU B 413     -27.003  -1.382   3.255  1.00 75.95           C  
ATOM   6583  CD1 LEU B 413     -28.123  -2.199   3.881  1.00 76.20           C  
ATOM   6584  CD2 LEU B 413     -27.569  -0.266   2.390  1.00 81.22           C  
ATOM   6585  N   ILE B 414     -24.088  -1.579   6.602  1.00 78.34           N  
ATOM   6586  CA  ILE B 414     -23.451  -1.324   7.889  1.00 69.37           C  
ATOM   6587  C   ILE B 414     -21.947  -1.417   7.717  1.00 72.89           C  
ATOM   6588  O   ILE B 414     -21.186  -0.669   8.336  1.00 78.53           O  
ATOM   6589  CB  ILE B 414     -23.897  -2.343   8.951  1.00 65.57           C  
ATOM   6590  CG1 ILE B 414     -25.419  -2.337   9.081  1.00 71.71           C  
ATOM   6591  CG2 ILE B 414     -23.234  -2.053  10.297  1.00 70.28           C  
ATOM   6592  CD1 ILE B 414     -25.936  -3.280  10.137  1.00 71.82           C  
ATOM   6593  N   TYR B 415     -21.515  -2.333   6.860  1.00 71.18           N  
ATOM   6594  CA  TYR B 415     -20.100  -2.427   6.534  1.00 80.61           C  
ATOM   6595  C   TYR B 415     -19.669  -1.268   5.625  1.00 88.38           C  
ATOM   6596  O   TYR B 415     -18.767  -0.507   5.970  1.00 95.52           O  
ATOM   6597  CB  TYR B 415     -19.787  -3.774   5.895  1.00 76.49           C  
ATOM   6598  CG  TYR B 415     -18.314  -4.090   5.779  1.00 80.44           C  
ATOM   6599  CD1 TYR B 415     -17.527  -4.275   6.914  1.00 84.53           C  
ATOM   6600  CD2 TYR B 415     -17.715  -4.223   4.536  1.00 84.13           C  
ATOM   6601  CE1 TYR B 415     -16.186  -4.578   6.811  1.00 84.73           C  
ATOM   6602  CE2 TYR B 415     -16.369  -4.526   4.420  1.00 88.57           C  
ATOM   6603  CZ  TYR B 415     -15.614  -4.711   5.560  1.00 87.09           C  
ATOM   6604  OH  TYR B 415     -14.279  -5.015   5.473  1.00 81.33           O  
ATOM   6605  N   ASN B 416     -20.345  -1.106   4.488  1.00 86.35           N  
ATOM   6606  CA  ASN B 416     -20.023  -0.030   3.535  1.00 88.91           C  
ATOM   6607  C   ASN B 416     -20.224   1.416   4.027  1.00 89.86           C  
ATOM   6608  O   ASN B 416     -20.260   2.348   3.216  1.00 84.97           O  
ATOM   6609  CB  ASN B 416     -20.786  -0.221   2.217  1.00 90.54           C  
ATOM   6610  CG  ASN B 416     -20.317  -1.429   1.439  1.00 90.47           C  
ATOM   6611  OD1 ASN B 416     -19.375  -1.347   0.652  1.00 91.33           O  
ATOM   6612  ND2 ASN B 416     -20.975  -2.563   1.654  1.00 88.42           N  
ATOM   6613  N   ARG B 417     -20.372   1.594   5.339  1.00 85.53           N  
ATOM   6614  CA  ARG B 417     -20.514   2.916   5.957  1.00 86.94           C  
ATOM   6615  C   ARG B 417     -21.703   3.720   5.428  1.00 82.39           C  
ATOM   6616  O   ARG B 417     -21.726   4.946   5.531  1.00 83.69           O  
ATOM   6617  CB  ARG B 417     -19.221   3.731   5.821  1.00 96.08           C  
ATOM   6618  CG  ARG B 417     -17.996   3.062   6.425  1.00 89.20           C  
ATOM   6619  CD  ARG B 417     -16.778   3.975   6.369  1.00 78.89           C  
ATOM   6620  NE  ARG B 417     -16.977   5.200   7.140  1.00 84.15           N  
ATOM   6621  CZ  ARG B 417     -16.033   6.111   7.355  1.00 79.11           C  
ATOM   6622  NH1 ARG B 417     -14.815   5.937   6.859  1.00 87.97           N  
ATOM   6623  NH2 ARG B 417     -16.306   7.195   8.069  1.00 52.84           N  
ATOM   6624  N   MET B 418     -22.683   3.025   4.860  1.00 82.42           N  
ATOM   6625  CA  MET B 418     -23.893   3.671   4.369  1.00 77.02           C  
ATOM   6626  C   MET B 418     -24.949   3.656   5.466  1.00 69.89           C  
ATOM   6627  O   MET B 418     -25.975   4.329   5.370  1.00 77.81           O  
ATOM   6628  CB  MET B 418     -24.411   2.956   3.120  1.00 72.08           C  
ATOM   6629  CG  MET B 418     -23.382   2.829   2.008  1.00 76.74           C  
ATOM   6630  SD  MET B 418     -24.016   1.947   0.569  1.00 91.60           S  
ATOM   6631  CE  MET B 418     -25.308   3.064   0.025  1.00 87.66           C  
ATOM   6632  N   GLY B 419     -24.684   2.878   6.509  1.00 60.07           N  
ATOM   6633  CA  GLY B 419     -25.576   2.788   7.649  1.00 62.27           C  
ATOM   6634  C   GLY B 419     -24.797   2.600   8.934  1.00 65.60           C  
ATOM   6635  O   GLY B 419     -23.723   1.999   8.932  1.00 71.60           O  
ATOM   6636  N   ALA B 420     -25.336   3.112  10.035  1.00 66.76           N  
ATOM   6637  CA  ALA B 420     -24.647   3.040  11.318  1.00 67.21           C  
ATOM   6638  C   ALA B 420     -25.536   2.482  12.428  1.00 70.48           C  
ATOM   6639  O   ALA B 420     -26.689   2.886  12.580  1.00 70.34           O  
ATOM   6640  CB  ALA B 420     -24.109   4.410  11.705  1.00 50.54           C  
ATOM   6641  N   VAL B 421     -24.985   1.546  13.195  1.00 73.10           N  
ATOM   6642  CA  VAL B 421     -25.672   0.979  14.350  1.00 76.63           C  
ATOM   6643  C   VAL B 421     -24.717   0.915  15.538  1.00 84.59           C  
ATOM   6644  O   VAL B 421     -23.607   1.444  15.477  1.00 82.84           O  
ATOM   6645  CB  VAL B 421     -26.214  -0.433  14.056  1.00 79.31           C  
ATOM   6646  CG1 VAL B 421     -27.368  -0.368  13.064  1.00 80.78           C  
ATOM   6647  CG2 VAL B 421     -25.102  -1.332  13.538  1.00 73.26           C  
ATOM   6648  N   THR B 422     -25.147   0.268  16.617  1.00 87.08           N  
ATOM   6649  CA  THR B 422     -24.306   0.131  17.801  1.00 90.66           C  
ATOM   6650  C   THR B 422     -23.478  -1.146  17.732  1.00 93.90           C  
ATOM   6651  O   THR B 422     -23.214  -1.668  16.649  1.00 97.05           O  
ATOM   6652  CB  THR B 422     -25.138   0.121  19.099  1.00 89.15           C  
ATOM   6653  OG1 THR B 422     -25.804  -1.140  19.234  1.00 92.60           O  
ATOM   6654  CG2 THR B 422     -26.165   1.243  19.087  1.00 83.15           C  
ATOM   6655  N   THR B 423     -23.072  -1.648  18.894  1.00 93.09           N  
ATOM   6656  CA  THR B 423     -22.268  -2.863  18.959  1.00 95.16           C  
ATOM   6657  C   THR B 423     -23.117  -4.105  19.230  1.00 93.17           C  
ATOM   6658  O   THR B 423     -22.909  -5.152  18.617  1.00 96.31           O  
ATOM   6659  CB  THR B 423     -21.147  -2.750  20.015  1.00 98.41           C  
ATOM   6660  OG1 THR B 423     -20.618  -4.052  20.295  1.00104.86           O  
ATOM   6661  CG2 THR B 423     -21.678  -2.135  21.303  1.00 94.83           C  
ATOM   6662  N   GLU B 424     -24.075  -3.984  20.143  1.00 85.65           N  
ATOM   6663  CA  GLU B 424     -24.944  -5.104  20.486  1.00 89.20           C  
ATOM   6664  C   GLU B 424     -25.987  -5.335  19.399  1.00 90.14           C  
ATOM   6665  O   GLU B 424     -26.483  -6.449  19.228  1.00 99.53           O  
ATOM   6666  CB  GLU B 424     -25.622  -4.869  21.837  1.00 94.81           C  
ATOM   6667  CG  GLU B 424     -24.651  -4.692  22.994  1.00 92.25           C  
ATOM   6668  CD  GLU B 424     -25.354  -4.526  24.328  1.00 82.34           C  
ATOM   6669  OE1 GLU B 424     -26.524  -4.949  24.442  1.00 70.64           O  
ATOM   6670  OE2 GLU B 424     -24.738  -3.971  25.261  1.00 84.89           O  
ATOM   6671  N   VAL B 425     -26.317  -4.275  18.669  1.00 89.74           N  
ATOM   6672  CA  VAL B 425     -27.246  -4.373  17.550  1.00 90.67           C  
ATOM   6673  C   VAL B 425     -26.568  -5.058  16.368  1.00 86.55           C  
ATOM   6674  O   VAL B 425     -27.161  -5.909  15.702  1.00 84.86           O  
ATOM   6675  CB  VAL B 425     -27.766  -2.983  17.123  1.00 81.26           C  
ATOM   6676  CG1 VAL B 425     -28.562  -3.079  15.832  1.00 69.55           C  
ATOM   6677  CG2 VAL B 425     -28.612  -2.371  18.230  1.00 82.64           C  
ATOM   6678  N   ALA B 426     -25.315  -4.689  16.123  1.00 83.68           N  
ATOM   6679  CA  ALA B 426     -24.539  -5.269  15.033  1.00 86.78           C  
ATOM   6680  C   ALA B 426     -24.321  -6.766  15.237  1.00 84.76           C  
ATOM   6681  O   ALA B 426     -24.476  -7.555  14.305  1.00 86.56           O  
ATOM   6682  CB  ALA B 426     -23.208  -4.551  14.891  1.00 83.96           C  
ATOM   6683  N   PHE B 427     -23.964  -7.152  16.458  1.00 79.02           N  
ATOM   6684  CA  PHE B 427     -23.767  -8.561  16.782  1.00 78.51           C  
ATOM   6685  C   PHE B 427     -25.091  -9.316  16.764  1.00 82.09           C  
ATOM   6686  O   PHE B 427     -25.124 -10.520  16.516  1.00 84.71           O  
ATOM   6687  CB  PHE B 427     -23.088  -8.722  18.145  1.00 84.12           C  
ATOM   6688  CG  PHE B 427     -21.634  -8.343  18.149  1.00 92.50           C  
ATOM   6689  CD1 PHE B 427     -20.945  -8.207  19.343  1.00 86.80           C  
ATOM   6690  CD2 PHE B 427     -20.955  -8.125  16.960  1.00 93.41           C  
ATOM   6691  CE1 PHE B 427     -19.608  -7.860  19.352  1.00 86.41           C  
ATOM   6692  CE2 PHE B 427     -19.618  -7.776  16.963  1.00 84.66           C  
ATOM   6693  CZ  PHE B 427     -18.944  -7.643  18.160  1.00 86.43           C  
ATOM   6694  N   GLY B 428     -26.179  -8.600  17.031  1.00 80.97           N  
ATOM   6695  CA  GLY B 428     -27.506  -9.189  17.001  1.00 78.47           C  
ATOM   6696  C   GLY B 428     -27.882  -9.635  15.602  1.00 80.83           C  
ATOM   6697  O   GLY B 428     -28.634 -10.593  15.425  1.00 79.06           O  
ATOM   6698  N   LEU B 429     -27.352  -8.933  14.606  1.00 81.61           N  
ATOM   6699  CA  LEU B 429     -27.577  -9.281  13.210  1.00 73.34           C  
ATOM   6700  C   LEU B 429     -26.713 -10.481  12.841  1.00 71.35           C  
ATOM   6701  O   LEU B 429     -27.198 -11.454  12.264  1.00 71.30           O  
ATOM   6702  CB  LEU B 429     -27.232  -8.092  12.309  1.00 62.70           C  
ATOM   6703  CG  LEU B 429     -28.030  -7.866  11.020  1.00 65.32           C  
ATOM   6704  CD1 LEU B 429     -27.489  -6.650  10.283  1.00 71.31           C  
ATOM   6705  CD2 LEU B 429     -28.023  -9.086  10.110  1.00 72.68           C  
ATOM   6706  N   VAL B 430     -25.430 -10.400  13.181  1.00 66.96           N  
ATOM   6707  CA  VAL B 430     -24.470 -11.448  12.855  1.00 63.76           C  
ATOM   6708  C   VAL B 430     -24.831 -12.776  13.514  1.00 68.48           C  
ATOM   6709  O   VAL B 430     -24.781 -13.829  12.877  1.00 72.30           O  
ATOM   6710  CB  VAL B 430     -23.042 -11.047  13.274  1.00 62.40           C  
ATOM   6711  CG1 VAL B 430     -22.055 -12.148  12.923  1.00 66.97           C  
ATOM   6712  CG2 VAL B 430     -22.645  -9.739  12.610  1.00 61.83           C  
ATOM   6713  N   CYS B 431     -25.205 -12.722  14.788  1.00 73.33           N  
ATOM   6714  CA  CYS B 431     -25.562 -13.926  15.531  1.00 75.07           C  
ATOM   6715  C   CYS B 431     -26.946 -14.447  15.152  1.00 84.93           C  
ATOM   6716  O   CYS B 431     -27.392 -15.475  15.661  1.00 90.57           O  
ATOM   6717  CB  CYS B 431     -25.484 -13.674  17.038  1.00 70.31           C  
ATOM   6718  SG  CYS B 431     -23.823 -13.292  17.635  1.00 64.60           S  
ATOM   6719  N   ALA B 432     -27.623 -13.730  14.260  1.00 80.21           N  
ATOM   6720  CA  ALA B 432     -28.910 -14.173  13.740  1.00 84.19           C  
ATOM   6721  C   ALA B 432     -28.715 -14.883  12.406  1.00 83.92           C  
ATOM   6722  O   ALA B 432     -29.407 -15.855  12.100  1.00 83.06           O  
ATOM   6723  CB  ALA B 432     -29.855 -12.996  13.584  1.00 83.50           C  
ATOM   6724  N   THR B 433     -27.768 -14.387  11.615  1.00 79.09           N  
ATOM   6725  CA  THR B 433     -27.411 -15.016  10.350  1.00 75.53           C  
ATOM   6726  C   THR B 433     -26.782 -16.378  10.623  1.00 72.96           C  
ATOM   6727  O   THR B 433     -26.949 -17.322   9.850  1.00 80.97           O  
ATOM   6728  CB  THR B 433     -26.425 -14.143   9.545  1.00 70.35           C  
ATOM   6729  OG1 THR B 433     -26.995 -12.846   9.329  1.00 69.82           O  
ATOM   6730  CG2 THR B 433     -26.110 -14.780   8.199  1.00 65.17           C  
ATOM   6731  N   CYS B 434     -26.067 -16.472  11.739  1.00 68.59           N  
ATOM   6732  CA  CYS B 434     -25.436 -17.720  12.146  1.00 73.56           C  
ATOM   6733  C   CYS B 434     -26.464 -18.754  12.597  1.00 83.82           C  
ATOM   6734  O   CYS B 434     -26.250 -19.958  12.452  1.00 83.01           O  
ATOM   6735  CB  CYS B 434     -24.417 -17.469  13.258  1.00 77.37           C  
ATOM   6736  SG  CYS B 434     -22.967 -16.520  12.742  1.00 75.28           S  
ATOM   6737  N   GLU B 435     -27.579 -18.280  13.146  1.00 83.79           N  
ATOM   6738  CA  GLU B 435     -28.653 -19.170  13.577  1.00 84.76           C  
ATOM   6739  C   GLU B 435     -29.390 -19.772  12.387  1.00 92.14           C  
ATOM   6740  O   GLU B 435     -29.976 -20.850  12.491  1.00 95.01           O  
ATOM   6741  CB  GLU B 435     -29.646 -18.434  14.480  1.00 90.10           C  
ATOM   6742  CG  GLU B 435     -29.179 -18.243  15.913  1.00 99.11           C  
ATOM   6743  CD  GLU B 435     -30.293 -17.760  16.824  1.00107.64           C  
ATOM   6744  OE1 GLU B 435     -31.414 -17.530  16.324  1.00105.99           O  
ATOM   6745  OE2 GLU B 435     -30.049 -17.613  18.041  1.00105.16           O  
ATOM   6746  N   GLN B 436     -29.358 -19.072  11.257  1.00 93.09           N  
ATOM   6747  CA  GLN B 436     -30.068 -19.517  10.062  1.00 91.25           C  
ATOM   6748  C   GLN B 436     -29.254 -20.495   9.217  1.00 87.65           C  
ATOM   6749  O   GLN B 436     -29.597 -20.767   8.066  1.00 90.62           O  
ATOM   6750  CB  GLN B 436     -30.515 -18.321   9.217  1.00 87.33           C  
ATOM   6751  CG  GLN B 436     -31.648 -17.521   9.840  1.00 85.10           C  
ATOM   6752  CD  GLN B 436     -32.169 -16.434   8.923  1.00 81.46           C  
ATOM   6753  OE1 GLN B 436     -31.439 -15.918   8.077  1.00 73.02           O  
ATOM   6754  NE2 GLN B 436     -33.440 -16.084   9.081  1.00 79.47           N  
ATOM   6755  N   ILE B 437     -28.174 -21.015   9.791  1.00 83.47           N  
ATOM   6756  CA  ILE B 437     -27.402 -22.074   9.151  1.00 82.05           C  
ATOM   6757  C   ILE B 437     -27.346 -23.284  10.081  1.00 83.27           C  
ATOM   6758  O   ILE B 437     -26.278 -23.677  10.554  1.00 64.20           O  
ATOM   6759  CB  ILE B 437     -25.975 -21.613   8.781  1.00 74.14           C  
ATOM   6760  CG1 ILE B 437     -26.001 -20.201   8.191  1.00 73.38           C  
ATOM   6761  CG2 ILE B 437     -25.333 -22.586   7.797  1.00 60.81           C  
ATOM   6762  CD1 ILE B 437     -24.661 -19.728   7.666  1.00 52.41           C  
ATOM   6763  N   ALA B 438     -28.515 -23.859  10.348  1.00 88.48           N  
ATOM   6764  CA  ALA B 438     -28.629 -25.013  11.233  1.00 89.57           C  
ATOM   6765  C   ALA B 438     -29.943 -25.752  10.998  1.00 75.91           C  
ATOM   6766  O   ALA B 438     -30.905 -25.580  11.747  1.00 64.46           O  
ATOM   6767  CB  ALA B 438     -28.516 -24.582  12.688  1.00 93.25           C  
TER    6768      ALA B 438                                                      
