# Supplementary material for: A new benchmark illustrates that integration of geometric constraints inferred from enzyme reaction chemistry can increase enzyme active site modeling accuracy
Source: PLoS One. 2019 Apr 4;14(4):e0214126. doi: 10.1371/journal.pone.0214126 (PMC6448891; doi:10.1371/journal.pone.0214126)
Supplement: S1 Files — (GZ) [file pone.0214126.s008.gz › benchmark-lite/templates/3ia2/3vdx.pdb.pdb]

REMARK query_anchored_aln STFVAKDGTQIYFKDWGSGKPVLFSHGWLLDADMWEYQMEYLSSRGYRTIAFDRRGFGRSDQPWTGNDYDTFADDIAQLIEHLDLKEVTLVGFSMGGGDVARYIARHGSARVAGLVLLGAVTPLFGQKPDYPQGVP--VFARFKTELLKDRAQFISDFNAPFYGINKGQVVSQGVQTQTLQIALLASLKATVDCVTAF-ETDFRPDMAKIDVPTLVIHGDGDQIVPFETTGKVAAELIKGAELKVYKDAPHGFAVTHAQQLNEDLLAFLKR
ATOM      1  N   SER A   1     -55.076  39.251  -1.722  1.00  0.00           N  
ATOM      2  CA  SER A   1     -53.639  39.020  -1.739  1.00  0.00           C  
ATOM      3  C   SER A   1     -53.046  39.436  -0.397  1.00  0.00           C  
ATOM      4  O   SER A   1     -53.505  40.405   0.209  1.00  0.00           O  
ATOM      5  CB  SER A   1     -52.987  39.795  -2.867  1.00  0.00           C  
ATOM      6  OG  SER A   1     -51.594  39.644  -2.841  1.00  0.00           O  
ATOM      7 1H   SER A   1     -55.468  38.979  -2.601  1.00  0.00           H  
ATOM      8 2H   SER A   1     -55.492  38.711  -0.990  1.00  0.00           H  
ATOM      9 3H   SER A   1     -55.256  40.222  -1.563  1.00  0.00           H  
ATOM     10  HA  SER A   1     -53.461  37.956  -1.900  1.00  0.00           H  
ATOM     11 1HB  SER A   1     -53.376  39.443  -3.823  1.00  0.00           H  
ATOM     12 2HB  SER A   1     -53.243  40.850  -2.779  1.00  0.00           H  
ATOM     13  HG  SER A   1     -51.258  40.160  -3.578  1.00  0.00           H  
ATOM     14  N   THR A   2     -39.338  16.372  27.416  1.00  0.00           N  
ATOM     15  CA  THR A   2     -40.101  16.257  28.656  1.00  0.00           C  
ATOM     16  C   THR A   2     -40.832  14.921  28.766  1.00  0.00           C  
ATOM     17  O   THR A   2     -41.080  14.250  27.764  1.00  0.00           O  
ATOM     18  CB  THR A   2     -41.118  17.407  28.780  1.00  0.00           C  
ATOM     19  OG1 THR A   2     -42.053  17.339  27.695  1.00  0.00           O  
ATOM     20  CG2 THR A   2     -40.409  18.752  28.749  1.00  0.00           C  
ATOM     21  H   THR A   2     -38.479  15.851  27.317  1.00  0.00           H  
ATOM     22  HA  THR A   2     -39.408  16.316  29.495  1.00  0.00           H  
ATOM     23  HB  THR A   2     -41.663  17.311  29.718  1.00  0.00           H  
ATOM     24  HG1 THR A   2     -42.934  17.545  28.020  1.00  0.00           H  
ATOM     25 1HG2 THR A   2     -41.143  19.552  28.838  1.00  0.00           H  
ATOM     26 2HG2 THR A   2     -39.705  18.811  29.579  1.00  0.00           H  
ATOM     27 3HG2 THR A   2     -39.869  18.858  27.809  1.00  0.00           H  
ATOM     28  N   PHE A   3     -41.165  14.542  29.997  1.00  0.00           N  
ATOM     29  CA  PHE A   3     -41.932  13.330  30.265  1.00  0.00           C  
ATOM     30  C   PHE A   3     -43.013  13.613  31.302  1.00  0.00           C  
ATOM     31  O   PHE A   3     -42.710  13.992  32.433  1.00  0.00           O  
ATOM     32  CB  PHE A   3     -41.017  12.207  30.758  1.00  0.00           C  
ATOM     33  CG  PHE A   3     -41.728  10.905  30.993  1.00  0.00           C  
ATOM     34  CD1 PHE A   3     -42.083  10.090  29.928  1.00  0.00           C  
ATOM     35  CD2 PHE A   3     -42.044  10.492  32.278  1.00  0.00           C  
ATOM     36  CE1 PHE A   3     -42.738   8.892  30.143  1.00  0.00           C  
ATOM     37  CE2 PHE A   3     -42.697   9.295  32.496  1.00  0.00           C  
ATOM     38  CZ  PHE A   3     -43.045   8.494  31.426  1.00  0.00           C  
ATOM     39  H   PHE A   3     -40.872  15.120  30.772  1.00  0.00           H  
ATOM     40  HA  PHE A   3     -42.406  13.008  29.337  1.00  0.00           H  
ATOM     41 1HB  PHE A   3     -40.226  12.036  30.029  1.00  0.00           H  
ATOM     42 2HB  PHE A   3     -40.542  12.508  31.691  1.00  0.00           H  
ATOM     43  HD1 PHE A   3     -41.840  10.405  28.912  1.00  0.00           H  
ATOM     44  HD2 PHE A   3     -41.770  11.125  33.123  1.00  0.00           H  
ATOM     45  HE1 PHE A   3     -43.011   8.262  29.297  1.00  0.00           H  
ATOM     46  HE2 PHE A   3     -42.939   8.982  33.511  1.00  0.00           H  
ATOM     47  HZ  PHE A   3     -43.561   7.551  31.596  1.00  0.00           H  
ATOM     48  N   VAL A   4     -44.273  13.429  30.921  1.00  0.00           N  
ATOM     49  CA  VAL A   4     -45.379  13.647  31.848  1.00  0.00           C  
ATOM     50  C   VAL A   4     -45.411  12.556  32.915  1.00  0.00           C  
ATOM     51  O   VAL A   4     -45.558  11.375  32.603  1.00  0.00           O  
ATOM     52  CB  VAL A   4     -46.720  13.665  31.090  1.00  0.00           C  
ATOM     53  CG1 VAL A   4     -47.881  13.799  32.065  1.00  0.00           C  
ATOM     54  CG2 VAL A   4     -46.729  14.802  30.081  1.00  0.00           C  
ATOM     55  H   VAL A   4     -44.474  13.134  29.976  1.00  0.00           H  
ATOM     56  HA  VAL A   4     -45.239  14.614  32.333  1.00  0.00           H  
ATOM     57  HB  VAL A   4     -46.845  12.715  30.570  1.00  0.00           H  
ATOM     58 1HG1 VAL A   4     -48.820  13.809  31.512  1.00  0.00           H  
ATOM     59 2HG1 VAL A   4     -47.876  12.955  32.755  1.00  0.00           H  
ATOM     60 3HG1 VAL A   4     -47.780  14.728  32.625  1.00  0.00           H  
ATOM     61 1HG2 VAL A   4     -47.680  14.809  29.548  1.00  0.00           H  
ATOM     62 2HG2 VAL A   4     -46.598  15.752  30.601  1.00  0.00           H  
ATOM     63 3HG2 VAL A   4     -45.915  14.664  29.369  1.00  0.00           H  
ATOM     64  N   ALA A   5     -45.271  12.959  34.173  1.00  0.00           N  
ATOM     65  CA  ALA A   5     -45.202  12.010  35.278  1.00  0.00           C  
ATOM     66  C   ALA A   5     -46.363  12.180  36.254  1.00  0.00           C  
ATOM     67  O   ALA A   5     -46.437  11.485  37.268  1.00  0.00           O  
ATOM     68  CB  ALA A   5     -43.876  12.156  36.010  1.00  0.00           C  
ATOM     69  H   ALA A   5     -45.211  13.948  34.369  1.00  0.00           H  
ATOM     70  HA  ALA A   5     -45.271  11.004  34.865  1.00  0.00           H  
ATOM     71 1HB  ALA A   5     -43.834  11.443  36.833  1.00  0.00           H  
ATOM     72 2HB  ALA A   5     -43.056  11.961  35.319  1.00  0.00           H  
ATOM     73 3HB  ALA A   5     -43.787  13.168  36.402  1.00  0.00           H  
ATOM     74  N   LYS A   6     -47.265  13.105  35.947  1.00  0.00           N  
ATOM     75  CA  LYS A   6     -48.402  13.365  36.810  1.00  0.00           C  
ATOM     76  C   LYS A   6     -49.330  14.434  36.270  1.00  0.00           C  
ATOM     77  O   LYS A   6     -49.241  14.816  35.103  1.00  0.00           O  
ATOM     78  CB  LYS A   6     -47.917  13.764  38.205  1.00  0.00           C  
ATOM     79  CG  LYS A   6     -47.222  12.647  38.972  1.00  0.00           C  
ATOM     80  CD  LYS A   6     -46.781  13.115  40.351  1.00  0.00           C  
ATOM     81  CE  LYS A   6     -46.081  12.002  41.117  1.00  0.00           C  
ATOM     82  NZ  LYS A   6     -45.618  12.455  42.457  1.00  0.00           N  
ATOM     83  H   LYS A   6     -47.160  13.640  35.097  1.00  0.00           H  
ATOM     84  HA  LYS A   6     -48.993  12.452  36.889  1.00  0.00           H  
ATOM     85 1HB  LYS A   6     -47.220  14.598  38.123  1.00  0.00           H  
ATOM     86 2HB  LYS A   6     -48.765  14.102  38.802  1.00  0.00           H  
ATOM     87 1HG  LYS A   6     -47.904  11.803  39.085  1.00  0.00           H  
ATOM     88 2HG  LYS A   6     -46.348  12.312  38.414  1.00  0.00           H  
ATOM     89 1HD  LYS A   6     -46.097  13.959  40.247  1.00  0.00           H  
ATOM     90 2HD  LYS A   6     -47.651  13.443  40.919  1.00  0.00           H  
ATOM     91 1HE  LYS A   6     -46.765  11.164  41.246  1.00  0.00           H  
ATOM     92 2HE  LYS A   6     -45.219  11.655  40.547  1.00  0.00           H  
ATOM     93 1HZ  LYS A   6     -45.160  11.689  42.931  1.00  0.00           H  
ATOM     94 2HZ  LYS A   6     -44.968  13.221  42.348  1.00  0.00           H  
ATOM     95 3HZ  LYS A   6     -46.411  12.761  43.001  1.00  0.00           H  
ATOM     96  N   ASP A   7     -52.887  21.533  35.105  1.00  0.00           N  
ATOM     97  CA  ASP A   7     -51.531  21.465  34.571  1.00  0.00           C  
ATOM     98  C   ASP A   7     -50.972  20.047  34.651  1.00  0.00           C  
ATOM     99  O   ASP A   7     -51.328  19.278  35.543  1.00  0.00           O  
ATOM    100  CB  ASP A   7     -50.610  22.426  35.327  1.00  0.00           C  
ATOM    101  CG  ASP A   7     -50.922  23.890  35.046  1.00  0.00           C  
ATOM    102  OD1 ASP A   7     -51.588  24.159  34.074  1.00  0.00           O  
ATOM    103  OD2 ASP A   7     -50.492  24.724  35.806  1.00  0.00           O  
ATOM    104  H   ASP A   7     -53.413  22.389  35.004  1.00  0.00           H  
ATOM    105  HA  ASP A   7     -51.557  21.760  33.522  1.00  0.00           H  
ATOM    106 1HB  ASP A   7     -50.701  22.249  36.399  1.00  0.00           H  
ATOM    107 2HB  ASP A   7     -49.574  22.231  35.049  1.00  0.00           H  
ATOM    108  N   GLY A   8     -50.096  19.707  33.711  1.00  0.00           N  
ATOM    109  CA  GLY A   8     -49.464  18.393  33.699  1.00  0.00           C  
ATOM    110  C   GLY A   8     -48.025  18.482  34.195  1.00  0.00           C  
ATOM    111  O   GLY A   8     -47.211  19.215  33.634  1.00  0.00           O  
ATOM    112  H   GLY A   8     -49.862  20.372  32.988  1.00  0.00           H  
ATOM    113 1HA  GLY A   8     -50.033  17.710  34.329  1.00  0.00           H  
ATOM    114 2HA  GLY A   8     -49.484  17.989  32.688  1.00  0.00           H  
ATOM    115  N   THR A   9     -47.718  17.734  35.250  1.00  0.00           N  
ATOM    116  CA  THR A   9     -46.375  17.725  35.818  1.00  0.00           C  
ATOM    117  C   THR A   9     -45.390  17.018  34.890  1.00  0.00           C  
ATOM    118  O   THR A   9     -45.357  15.789  34.824  1.00  0.00           O  
ATOM    119  CB  THR A   9     -46.363  17.047  37.201  1.00  0.00           C  
ATOM    120  OG1 THR A   9     -46.839  15.700  37.080  1.00  0.00           O  
ATOM    121  CG2 THR A   9     -47.249  17.808  38.175  1.00  0.00           C  
ATOM    122  H   THR A   9     -48.433  17.157  35.669  1.00  0.00           H  
ATOM    123  HA  THR A   9     -46.043  18.757  35.938  1.00  0.00           H  
ATOM    124  HB  THR A   9     -45.344  17.025  37.586  1.00  0.00           H  
ATOM    125  HG1 THR A   9     -46.762  15.416  36.166  1.00  0.00           H  
ATOM    126 1HG2 THR A   9     -47.228  17.315  39.147  1.00  0.00           H  
ATOM    127 2HG2 THR A   9     -46.883  18.830  38.278  1.00  0.00           H  
ATOM    128 3HG2 THR A   9     -48.271  17.826  37.800  1.00  0.00           H  
ATOM    129  N   GLN A  10     -44.592  17.802  34.172  1.00  0.00           N  
ATOM    130  CA  GLN A  10     -43.612  17.255  33.240  1.00  0.00           C  
ATOM    131  C   GLN A  10     -42.189  17.418  33.769  1.00  0.00           C  
ATOM    132  O   GLN A  10     -41.856  18.437  34.374  1.00  0.00           O  
ATOM    133  CB  GLN A  10     -43.741  17.931  31.872  1.00  0.00           C  
ATOM    134  CG  GLN A  10     -45.070  17.681  31.178  1.00  0.00           C  
ATOM    135  CD  GLN A  10     -45.153  18.364  29.826  1.00  0.00           C  
ATOM    136  OE1 GLN A  10     -44.394  18.046  28.907  1.00  0.00           O  
ATOM    137  NE2 GLN A  10     -46.078  19.308  29.697  1.00  0.00           N  
ATOM    138  H   GLN A  10     -44.667  18.804  34.275  1.00  0.00           H  
ATOM    139  HA  GLN A  10     -43.804  16.189  33.122  1.00  0.00           H  
ATOM    140 1HB  GLN A  10     -43.618  19.008  31.985  1.00  0.00           H  
ATOM    141 2HB  GLN A  10     -42.947  17.577  31.215  1.00  0.00           H  
ATOM    142 1HG  GLN A  10     -45.194  16.609  31.028  1.00  0.00           H  
ATOM    143 2HG  GLN A  10     -45.874  18.066  31.806  1.00  0.00           H  
ATOM    144 1HE2 GLN A  10     -46.180  19.794  28.828  1.00  0.00           H  
ATOM    145 2HE2 GLN A  10     -46.673  19.535  30.468  1.00  0.00           H  
ATOM    146  N   ILE A  11     -41.355  16.408  33.538  1.00  0.00           N  
ATOM    147  CA  ILE A  11     -39.965  16.444  33.980  1.00  0.00           C  
ATOM    148  C   ILE A  11     -39.005  16.569  32.802  1.00  0.00           C  
ATOM    149  O   ILE A  11     -39.125  15.847  31.813  1.00  0.00           O  
ATOM    150  CB  ILE A  11     -39.617  15.183  34.792  1.00  0.00           C  
ATOM    151  CG1 ILE A  11     -40.487  15.100  36.049  1.00  0.00           C  
ATOM    152  CG2 ILE A  11     -38.142  15.179  35.161  1.00  0.00           C  
ATOM    153  CD1 ILE A  11     -40.385  13.779  36.777  1.00  0.00           C  
ATOM    154  H   ILE A  11     -41.693  15.595  33.044  1.00  0.00           H  
ATOM    155  HA  ILE A  11     -39.828  17.315  34.619  1.00  0.00           H  
ATOM    156  HB  ILE A  11     -39.836  14.296  34.198  1.00  0.00           H  
ATOM    157 1HG1 ILE A  11     -40.204  15.894  36.740  1.00  0.00           H  
ATOM    158 2HG1 ILE A  11     -41.532  15.260  35.779  1.00  0.00           H  
ATOM    159 1HG2 ILE A  11     -37.913  14.281  35.735  1.00  0.00           H  
ATOM    160 2HG2 ILE A  11     -37.540  15.191  34.254  1.00  0.00           H  
ATOM    161 3HG2 ILE A  11     -37.914  16.060  35.760  1.00  0.00           H  
ATOM    162 1HD1 ILE A  11     -41.030  13.797  37.655  1.00  0.00           H  
ATOM    163 2HD1 ILE A  11     -40.698  12.973  36.113  1.00  0.00           H  
ATOM    164 3HD1 ILE A  11     -39.354  13.614  37.087  1.00  0.00           H  
ATOM    165  N   TYR A  12     -38.053  17.488  32.914  1.00  0.00           N  
ATOM    166  CA  TYR A  12     -37.043  17.666  31.879  1.00  0.00           C  
ATOM    167  C   TYR A  12     -36.037  16.525  31.939  1.00  0.00           C  
ATOM    168  O   TYR A  12     -35.698  16.048  33.020  1.00  0.00           O  
ATOM    169  CB  TYR A  12     -36.338  19.016  32.031  1.00  0.00           C  
ATOM    170  CG  TYR A  12     -35.312  19.293  30.955  1.00  0.00           C  
ATOM    171  CD1 TYR A  12     -35.722  19.695  29.692  1.00  0.00           C  
ATOM    172  CD2 TYR A  12     -33.960  19.146  31.231  1.00  0.00           C  
ATOM    173  CE1 TYR A  12     -34.785  19.948  28.709  1.00  0.00           C  
ATOM    174  CE2 TYR A  12     -33.023  19.400  30.248  1.00  0.00           C  
ATOM    175  CZ  TYR A  12     -33.432  19.799  28.992  1.00  0.00           C  
ATOM    176  OH  TYR A  12     -32.499  20.052  28.013  1.00  0.00           O  
ATOM    177  H   TYR A  12     -38.027  18.077  33.734  1.00  0.00           H  
ATOM    178  HA  TYR A  12     -37.536  17.642  30.907  1.00  0.00           H  
ATOM    179 1HB  TYR A  12     -37.077  19.817  32.012  1.00  0.00           H  
ATOM    180 2HB  TYR A  12     -35.836  19.057  32.998  1.00  0.00           H  
ATOM    181  HD1 TYR A  12     -36.784  19.810  29.476  1.00  0.00           H  
ATOM    182  HD2 TYR A  12     -33.638  18.830  32.223  1.00  0.00           H  
ATOM    183  HE1 TYR A  12     -35.108  20.263  27.718  1.00  0.00           H  
ATOM    184  HE2 TYR A  12     -31.961  19.283  30.465  1.00  0.00           H  
ATOM    185  HH  TYR A  12     -32.946  20.317  27.206  1.00  0.00           H  
ATOM    186  N   PHE A  13     -35.566  16.085  30.777  1.00  0.00           N  
ATOM    187  CA  PHE A  13     -34.597  14.997  30.719  1.00  0.00           C  
ATOM    188  C   PHE A  13     -33.763  15.053  29.444  1.00  0.00           C  
ATOM    189  O   PHE A  13     -34.156  15.679  28.462  1.00  0.00           O  
ATOM    190  CB  PHE A  13     -35.310  13.646  30.806  1.00  0.00           C  
ATOM    191  CG  PHE A  13     -36.244  13.379  29.660  1.00  0.00           C  
ATOM    192  CD1 PHE A  13     -35.751  13.149  28.384  1.00  0.00           C  
ATOM    193  CD2 PHE A  13     -37.616  13.358  29.855  1.00  0.00           C  
ATOM    194  CE1 PHE A  13     -36.609  12.903  27.329  1.00  0.00           C  
ATOM    195  CE2 PHE A  13     -38.477  13.111  28.803  1.00  0.00           C  
ATOM    196  CZ  PHE A  13     -37.972  12.884  27.538  1.00  0.00           C  
ATOM    197  H   PHE A  13     -35.882  16.509  29.916  1.00  0.00           H  
ATOM    198  HA  PHE A  13     -33.920  15.091  31.569  1.00  0.00           H  
ATOM    199 1HB  PHE A  13     -34.571  12.846  30.836  1.00  0.00           H  
ATOM    200 2HB  PHE A  13     -35.884  13.597  31.731  1.00  0.00           H  
ATOM    201  HD1 PHE A  13     -34.673  13.163  28.219  1.00  0.00           H  
ATOM    202  HD2 PHE A  13     -38.015  13.538  30.854  1.00  0.00           H  
ATOM    203  HE1 PHE A  13     -36.208  12.725  26.332  1.00  0.00           H  
ATOM    204  HE2 PHE A  13     -39.553  13.096  28.969  1.00  0.00           H  
ATOM    205  HZ  PHE A  13     -38.649  12.691  26.707  1.00  0.00           H  
ATOM    206  N   LYS A  14     -32.607  14.398  29.471  1.00  0.00           N  
ATOM    207  CA  LYS A  14     -31.745  14.319  28.297  1.00  0.00           C  
ATOM    208  C   LYS A  14     -31.313  12.879  28.045  1.00  0.00           C  
ATOM    209  O   LYS A  14     -31.199  12.085  28.979  1.00  0.00           O  
ATOM    210  CB  LYS A  14     -30.519  15.218  28.466  1.00  0.00           C  
ATOM    211  CG  LYS A  14     -30.839  16.703  28.577  1.00  0.00           C  
ATOM    212  CD  LYS A  14     -29.569  17.537  28.661  1.00  0.00           C  
ATOM    213  CE  LYS A  14     -28.881  17.365  30.007  1.00  0.00           C  
ATOM    214  NZ  LYS A  14     -27.716  18.279  30.157  1.00  0.00           N  
ATOM    215  H   LYS A  14     -32.318  13.943  30.325  1.00  0.00           H  
ATOM    216  HA  LYS A  14     -32.310  14.662  27.429  1.00  0.00           H  
ATOM    217 1HB  LYS A  14     -29.974  14.925  29.363  1.00  0.00           H  
ATOM    218 2HB  LYS A  14     -29.849  15.083  27.616  1.00  0.00           H  
ATOM    219 1HG  LYS A  14     -31.414  17.018  27.705  1.00  0.00           H  
ATOM    220 2HG  LYS A  14     -31.439  16.880  29.469  1.00  0.00           H  
ATOM    221 1HD  LYS A  14     -28.882  17.234  27.870  1.00  0.00           H  
ATOM    222 2HD  LYS A  14     -29.815  18.589  28.521  1.00  0.00           H  
ATOM    223 1HE  LYS A  14     -29.592  17.568  30.807  1.00  0.00           H  
ATOM    224 2HE  LYS A  14     -28.536  16.337  30.111  1.00  0.00           H  
ATOM    225 1HZ  LYS A  14     -27.288  18.134  31.061  1.00  0.00           H  
ATOM    226 2HZ  LYS A  14     -27.041  18.087  29.431  1.00  0.00           H  
ATOM    227 3HZ  LYS A  14     -28.027  19.237  30.082  1.00  0.00           H  
ATOM    228  N   ASP A  15     -31.073  12.549  26.780  1.00  0.00           N  
ATOM    229  CA  ASP A  15     -30.689  11.196  26.400  1.00  0.00           C  
ATOM    230  C   ASP A  15     -29.617  11.221  25.314  1.00  0.00           C  
ATOM    231  O   ASP A  15     -29.908  11.502  24.152  1.00  0.00           O  
ATOM    232  CB  ASP A  15     -31.907  10.409  25.910  1.00  0.00           C  
ATOM    233  CG  ASP A  15     -31.582   8.958  25.582  1.00  0.00           C  
ATOM    234  OD1 ASP A  15     -30.426   8.607  25.612  1.00  0.00           O  
ATOM    235  OD2 ASP A  15     -32.493   8.214  25.305  1.00  0.00           O  
ATOM    236  H   ASP A  15     -31.159  13.256  26.063  1.00  0.00           H  
ATOM    237  HA  ASP A  15     -30.280  10.693  27.277  1.00  0.00           H  
ATOM    238 1HB  ASP A  15     -32.684  10.428  26.675  1.00  0.00           H  
ATOM    239 2HB  ASP A  15     -32.314  10.886  25.018  1.00  0.00           H  
ATOM    240  N   TRP A  16     -28.379  10.925  25.700  1.00  0.00           N  
ATOM    241  CA  TRP A  16     -27.256  10.973  24.769  1.00  0.00           C  
ATOM    242  C   TRP A  16     -26.525   9.635  24.686  1.00  0.00           C  
ATOM    243  O   TRP A  16     -26.680   8.774  25.553  1.00  0.00           O  
ATOM    244  CB  TRP A  16     -26.271  12.067  25.187  1.00  0.00           C  
ATOM    245  CG  TRP A  16     -26.849  13.448  25.124  1.00  0.00           C  
ATOM    246  CD1 TRP A  16     -27.399  14.150  26.154  1.00  0.00           C  
ATOM    247  CD2 TRP A  16     -26.936  14.308  23.961  1.00  0.00           C  
ATOM    248  NE1 TRP A  16     -27.822  15.380  25.716  1.00  0.00           N  
ATOM    249  CE2 TRP A  16     -27.545  15.495  24.377  1.00  0.00           C  
ATOM    250  CE3 TRP A  16     -26.552  14.167  22.622  1.00  0.00           C  
ATOM    251  CZ2 TRP A  16     -27.784  16.542  23.502  1.00  0.00           C  
ATOM    252  CZ3 TRP A  16     -26.790  15.218  21.745  1.00  0.00           C  
ATOM    253  CH2 TRP A  16     -27.390  16.375  22.174  1.00  0.00           C  
ATOM    254  H   TRP A  16     -28.211  10.661  26.660  1.00  0.00           H  
ATOM    255  HA  TRP A  16     -27.640  11.207  23.776  1.00  0.00           H  
ATOM    256 1HB  TRP A  16     -25.935  11.882  26.207  1.00  0.00           H  
ATOM    257 2HB  TRP A  16     -25.394  12.032  24.542  1.00  0.00           H  
ATOM    258  HD1 TRP A  16     -27.489  13.787  27.177  1.00  0.00           H  
ATOM    259  HE1 TRP A  16     -28.265  16.087  26.286  1.00  0.00           H  
ATOM    260  HE3 TRP A  16     -26.072  13.252  22.277  1.00  0.00           H  
ATOM    261  HZ2 TRP A  16     -28.260  17.469  23.824  1.00  0.00           H  
ATOM    262  HZ3 TRP A  16     -26.488  15.100  20.704  1.00  0.00           H  
ATOM    263  HH2 TRP A  16     -27.562  17.180  21.459  1.00  0.00           H  
ATOM    264  N   GLY A  17     -25.726   9.471  23.636  1.00  0.00           N  
ATOM    265  CA  GLY A  17     -24.845   8.324  23.505  1.00  0.00           C  
ATOM    266  C   GLY A  17     -25.521   6.995  23.226  1.00  0.00           C  
ATOM    267  O   GLY A  17     -26.747   6.898  23.183  1.00  0.00           O  
ATOM    268  H   GLY A  17     -25.735  10.170  22.907  1.00  0.00           H  
ATOM    269 1HA  GLY A  17     -24.136   8.500  22.696  1.00  0.00           H  
ATOM    270 2HA  GLY A  17     -24.266   8.204  24.420  1.00  0.00           H  
ATOM    271  N   SER A  18     -24.702   5.965  23.031  1.00  0.00           N  
ATOM    272  CA  SER A  18     -25.190   4.615  22.774  1.00  0.00           C  
ATOM    273  C   SER A  18     -24.484   3.606  23.675  1.00  0.00           C  
ATOM    274  O   SER A  18     -23.274   3.690  23.886  1.00  0.00           O  
ATOM    275  CB  SER A  18     -24.977   4.248  21.318  1.00  0.00           C  
ATOM    276  OG  SER A  18     -25.390   2.933  21.066  1.00  0.00           O  
ATOM    277  H   SER A  18     -23.706   6.130  23.063  1.00  0.00           H  
ATOM    278  HA  SER A  18     -26.259   4.586  22.990  1.00  0.00           H  
ATOM    279 1HB  SER A  18     -25.537   4.936  20.684  1.00  0.00           H  
ATOM    280 2HB  SER A  18     -23.923   4.356  21.067  1.00  0.00           H  
ATOM    281  HG  SER A  18     -24.855   2.374  21.635  1.00  0.00           H  
ATOM    282  N   GLY A  19     -25.245   2.653  24.201  1.00  0.00           N  
ATOM    283  CA  GLY A  19     -24.691   1.630  25.068  1.00  0.00           C  
ATOM    284  C   GLY A  19     -25.555   1.376  26.287  1.00  0.00           C  
ATOM    285  O   GLY A  19     -26.778   1.506  26.227  1.00  0.00           O  
ATOM    286  H   GLY A  19     -26.233   2.639  23.993  1.00  0.00           H  
ATOM    287 1HA  GLY A  19     -24.581   0.700  24.509  1.00  0.00           H  
ATOM    288 2HA  GLY A  19     -23.695   1.929  25.393  1.00  0.00           H  
ATOM    289  N   LYS A  20     -24.917   1.013  27.395  1.00  0.00           N  
ATOM    290  CA  LYS A  20     -25.627   0.748  28.642  1.00  0.00           C  
ATOM    291  C   LYS A  20     -26.185   2.035  29.243  1.00  0.00           C  
ATOM    292  O   LYS A  20     -25.427   2.947  29.578  1.00  0.00           O  
ATOM    293  CB  LYS A  20     -24.705   0.055  29.646  1.00  0.00           C  
ATOM    294  CG  LYS A  20     -25.401  -0.426  30.912  1.00  0.00           C  
ATOM    295  CD  LYS A  20     -24.418  -1.083  31.869  1.00  0.00           C  
ATOM    296  CE  LYS A  20     -23.938  -2.425  31.336  1.00  0.00           C  
ATOM    297  NZ  LYS A  20     -23.056  -3.127  32.307  1.00  0.00           N  
ATOM    298  H   LYS A  20     -23.912   0.918  27.372  1.00  0.00           H  
ATOM    299  HA  LYS A  20     -26.468   0.088  28.428  1.00  0.00           H  
ATOM    300 1HB  LYS A  20     -24.237  -0.809  29.174  1.00  0.00           H  
ATOM    301 2HB  LYS A  20     -23.908   0.738  29.941  1.00  0.00           H  
ATOM    302 1HG  LYS A  20     -25.871   0.422  31.413  1.00  0.00           H  
ATOM    303 2HG  LYS A  20     -26.176  -1.145  30.651  1.00  0.00           H  
ATOM    304 1HD  LYS A  20     -23.556  -0.429  32.011  1.00  0.00           H  
ATOM    305 2HD  LYS A  20     -24.898  -1.237  32.835  1.00  0.00           H  
ATOM    306 1HE  LYS A  20     -24.798  -3.059  31.121  1.00  0.00           H  
ATOM    307 2HE  LYS A  20     -23.387  -2.272  30.408  1.00  0.00           H  
ATOM    308 1HZ  LYS A  20     -22.760  -4.010  31.916  1.00  0.00           H  
ATOM    309 2HZ  LYS A  20     -22.245  -2.555  32.499  1.00  0.00           H  
ATOM    310 3HZ  LYS A  20     -23.562  -3.291  33.165  1.00  0.00           H  
ATOM    311  N   PRO A  21     -27.518   2.110  29.377  1.00  0.00           N  
ATOM    312  CA  PRO A  21     -28.212   3.293  29.900  1.00  0.00           C  
ATOM    313  C   PRO A  21     -27.843   3.591  31.350  1.00  0.00           C  
ATOM    314  O   PRO A  21     -28.187   2.818  32.245  1.00  0.00           O  
ATOM    315  CB  PRO A  21     -29.688   2.905  29.770  1.00  0.00           C  
ATOM    316  CG  PRO A  21     -29.701   1.869  28.698  1.00  0.00           C  
ATOM    317  CD  PRO A  21     -28.425   1.097  28.909  1.00  0.00           C  
ATOM    318  HA  PRO A  21     -27.974   4.161  29.268  1.00  0.00           H  
ATOM    319 1HB  PRO A  21     -30.065   2.528  30.732  1.00  0.00           H  
ATOM    320 2HB  PRO A  21     -30.289   3.790  29.514  1.00  0.00           H  
ATOM    321 1HG  PRO A  21     -30.598   1.238  28.790  1.00  0.00           H  
ATOM    322 2HG  PRO A  21     -29.749   2.346  27.709  1.00  0.00           H  
ATOM    323 1HD  PRO A  21     -28.592   0.310  29.659  1.00  0.00           H  
ATOM    324 2HD  PRO A  21     -28.099   0.660  27.954  1.00  0.00           H  
ATOM    325  N   VAL A  22     -27.150   4.703  31.574  1.00  0.00           N  
ATOM    326  CA  VAL A  22     -26.783   5.116  32.924  1.00  0.00           C  
ATOM    327  C   VAL A  22     -27.588   6.338  33.351  1.00  0.00           C  
ATOM    328  O   VAL A  22     -27.330   7.454  32.899  1.00  0.00           O  
ATOM    329  CB  VAL A  22     -25.279   5.440  32.997  1.00  0.00           C  
ATOM    330  CG1 VAL A  22     -24.897   5.880  34.402  1.00  0.00           C  
ATOM    331  CG2 VAL A  22     -24.467   4.227  32.571  1.00  0.00           C  
ATOM    332  H   VAL A  22     -26.870   5.276  30.791  1.00  0.00           H  
ATOM    333  HA  VAL A  22     -26.996   4.293  33.608  1.00  0.00           H  
ATOM    334  HB  VAL A  22     -25.064   6.275  32.330  1.00  0.00           H  
ATOM    335 1HG1 VAL A  22     -23.830   6.105  34.436  1.00  0.00           H  
ATOM    336 2HG1 VAL A  22     -25.464   6.771  34.672  1.00  0.00           H  
ATOM    337 3HG1 VAL A  22     -25.119   5.079  35.107  1.00  0.00           H  
ATOM    338 1HG2 VAL A  22     -23.404   4.464  32.625  1.00  0.00           H  
ATOM    339 2HG2 VAL A  22     -24.686   3.391  33.236  1.00  0.00           H  
ATOM    340 3HG2 VAL A  22     -24.727   3.955  31.548  1.00  0.00           H  
ATOM    341  N   LEU A  23     -28.567   6.120  34.222  1.00  0.00           N  
ATOM    342  CA  LEU A  23     -29.422   7.199  34.701  1.00  0.00           C  
ATOM    343  C   LEU A  23     -28.740   7.980  35.821  1.00  0.00           C  
ATOM    344  O   LEU A  23     -28.236   7.396  36.781  1.00  0.00           O  
ATOM    345  CB  LEU A  23     -30.759   6.635  35.199  1.00  0.00           C  
ATOM    346  CG  LEU A  23     -31.764   7.670  35.720  1.00  0.00           C  
ATOM    347  CD1 LEU A  23     -32.208   8.569  34.574  1.00  0.00           C  
ATOM    348  CD2 LEU A  23     -32.952   6.954  36.345  1.00  0.00           C  
ATOM    349  H   LEU A  23     -28.723   5.181  34.561  1.00  0.00           H  
ATOM    350  HA  LEU A  23     -29.616   7.880  33.873  1.00  0.00           H  
ATOM    351 1HB  LEU A  23     -31.233   6.094  34.382  1.00  0.00           H  
ATOM    352 2HB  LEU A  23     -30.560   5.931  36.007  1.00  0.00           H  
ATOM    353  HG  LEU A  23     -31.284   8.299  36.470  1.00  0.00           H  
ATOM    354 1HD1 LEU A  23     -32.923   9.304  34.944  1.00  0.00           H  
ATOM    355 2HD1 LEU A  23     -31.342   9.083  34.158  1.00  0.00           H  
ATOM    356 3HD1 LEU A  23     -32.679   7.964  33.799  1.00  0.00           H  
ATOM    357 1HD2 LEU A  23     -33.667   7.689  36.716  1.00  0.00           H  
ATOM    358 2HD2 LEU A  23     -33.434   6.326  35.595  1.00  0.00           H  
ATOM    359 3HD2 LEU A  23     -32.609   6.333  37.172  1.00  0.00           H  
ATOM    360  N   PHE A  24     -28.723   9.302  35.691  1.00  0.00           N  
ATOM    361  CA  PHE A  24     -28.099  10.157  36.693  1.00  0.00           C  
ATOM    362  C   PHE A  24     -29.132  11.030  37.403  1.00  0.00           C  
ATOM    363  O   PHE A  24     -29.761  11.893  36.790  1.00  0.00           O  
ATOM    364  CB  PHE A  24     -27.033  11.043  36.046  1.00  0.00           C  
ATOM    365  CG  PHE A  24     -25.867  10.278  35.488  1.00  0.00           C  
ATOM    366  CD1 PHE A  24     -25.849   9.885  34.158  1.00  0.00           C  
ATOM    367  CD2 PHE A  24     -24.785   9.950  36.291  1.00  0.00           C  
ATOM    368  CE1 PHE A  24     -24.776   9.181  33.643  1.00  0.00           C  
ATOM    369  CE2 PHE A  24     -23.711   9.248  35.779  1.00  0.00           C  
ATOM    370  CZ  PHE A  24     -23.708   8.863  34.454  1.00  0.00           C  
ATOM    371  H   PHE A  24     -29.151   9.726  34.881  1.00  0.00           H  
ATOM    372  HA  PHE A  24     -27.620   9.522  37.440  1.00  0.00           H  
ATOM    373 1HB  PHE A  24     -27.481  11.618  35.236  1.00  0.00           H  
ATOM    374 2HB  PHE A  24     -26.655  11.752  36.780  1.00  0.00           H  
ATOM    375  HD1 PHE A  24     -26.694  10.138  33.517  1.00  0.00           H  
ATOM    376  HD2 PHE A  24     -24.788  10.254  37.338  1.00  0.00           H  
ATOM    377  HE1 PHE A  24     -24.776   8.878  32.597  1.00  0.00           H  
ATOM    378  HE2 PHE A  24     -22.867   8.997  36.422  1.00  0.00           H  
ATOM    379  HZ  PHE A  24     -22.862   8.308  34.050  1.00  0.00           H  
ATOM    380  N   SER A  25     -29.296  10.797  38.701  1.00  0.00           N  
ATOM    381  CA  SER A  25     -30.281  11.517  39.500  1.00  0.00           C  
ATOM    382  C   SER A  25     -29.608  12.506  40.450  1.00  0.00           C  
ATOM    383  O   SER A  25     -28.861  12.109  41.345  1.00  0.00           O  
ATOM    384  CB  SER A  25     -31.126  10.537  40.290  1.00  0.00           C  
ATOM    385  OG  SER A  25     -32.018  11.211  41.135  1.00  0.00           O  
ATOM    386  H   SER A  25     -28.718  10.098  39.145  1.00  0.00           H  
ATOM    387  HA  SER A  25     -30.930  12.079  38.826  1.00  0.00           H  
ATOM    388 1HB  SER A  25     -31.683   9.900  39.603  1.00  0.00           H  
ATOM    389 2HB  SER A  25     -30.478   9.892  40.882  1.00  0.00           H  
ATOM    390  HG  SER A  25     -32.754  11.483  40.580  1.00  0.00           H  
ATOM    391  N   HIS A  26     -29.884  13.792  40.254  1.00  0.00           N  
ATOM    392  CA  HIS A  26     -29.240  14.852  41.028  1.00  0.00           C  
ATOM    393  C   HIS A  26     -29.820  15.001  42.430  1.00  0.00           C  
ATOM    394  O   HIS A  26     -30.695  14.237  42.836  1.00  0.00           O  
ATOM    395  CB  HIS A  26     -29.354  16.190  40.291  1.00  0.00           C  
ATOM    396  CG  HIS A  26     -30.758  16.695  40.174  1.00  0.00           C  
ATOM    397  ND1 HIS A  26     -31.309  17.578  41.080  1.00  0.00           N  
ATOM    398  CD2 HIS A  26     -31.725  16.442  39.261  1.00  0.00           C  
ATOM    399  CE1 HIS A  26     -32.554  17.846  40.727  1.00  0.00           C  
ATOM    400  NE2 HIS A  26     -32.830  17.169  39.627  1.00  0.00           N  
ATOM    401  H   HIS A  26     -30.561  14.041  39.547  1.00  0.00           H  
ATOM    402  HA  HIS A  26     -28.183  14.620  41.153  1.00  0.00           H  
ATOM    403 1HB  HIS A  26     -28.762  16.944  40.811  1.00  0.00           H  
ATOM    404 2HB  HIS A  26     -28.944  16.088  39.286  1.00  0.00           H  
ATOM    405  HD1 HIS A  26     -30.831  18.021  41.839  1.00  0.00           H  
ATOM    406  HD2 HIS A  26     -31.755  15.812  38.371  1.00  0.00           H  
ATOM    407  HE1 HIS A  26     -33.164  18.529  41.318  1.00  0.00           H  
ATOM    408  N   GLY A  27     -29.327  15.995  43.163  1.00  0.00           N  
ATOM    409  CA  GLY A  27     -29.786  16.250  44.517  1.00  0.00           C  
ATOM    410  C   GLY A  27     -30.133  17.706  44.762  1.00  0.00           C  
ATOM    411  O   GLY A  27     -30.076  18.531  43.850  1.00  0.00           O  
ATOM    412  H   GLY A  27     -28.613  16.589  42.766  1.00  0.00           H  
ATOM    413 1HA  GLY A  27     -30.666  15.641  44.724  1.00  0.00           H  
ATOM    414 2HA  GLY A  27     -29.014  15.950  45.225  1.00  0.00           H  
ATOM    415  N   TRP A  28     -30.497  18.019  46.002  1.00  0.00           N  
ATOM    416  CA  TRP A  28     -30.862  19.379  46.386  1.00  0.00           C  
ATOM    417  C   TRP A  28     -29.649  20.302  46.328  1.00  0.00           C  
ATOM    418  O   TRP A  28     -28.570  19.939  46.796  1.00  0.00           O  
ATOM    419  CB  TRP A  28     -31.457  19.397  47.795  1.00  0.00           C  
ATOM    420  CG  TRP A  28     -31.909  20.755  48.237  1.00  0.00           C  
ATOM    421  CD1 TRP A  28     -32.807  21.562  47.604  1.00  0.00           C  
ATOM    422  CD2 TRP A  28     -31.485  21.478  49.418  1.00  0.00           C  
ATOM    423  NE1 TRP A  28     -32.969  22.731  48.305  1.00  0.00           N  
ATOM    424  CE2 TRP A  28     -32.169  22.696  49.419  1.00  0.00           C  
ATOM    425  CE3 TRP A  28     -30.594  21.192  50.460  1.00  0.00           C  
ATOM    426  CZ2 TRP A  28     -31.992  23.637  50.421  1.00  0.00           C  
ATOM    427  CZ3 TRP A  28     -30.417  22.134  51.466  1.00  0.00           C  
ATOM    428  CH2 TRP A  28     -31.099  23.325  51.446  1.00  0.00           C  
ATOM    429  H   TRP A  28     -30.520  17.288  46.699  1.00  0.00           H  
ATOM    430  HA  TRP A  28     -31.613  19.746  45.686  1.00  0.00           H  
ATOM    431 1HB  TRP A  28     -32.311  18.721  47.838  1.00  0.00           H  
ATOM    432 2HB  TRP A  28     -30.717  19.033  48.507  1.00  0.00           H  
ATOM    433  HD1 TRP A  28     -33.320  21.314  46.676  1.00  0.00           H  
ATOM    434  HE1 TRP A  28     -33.578  23.494  48.044  1.00  0.00           H  
ATOM    435  HE3 TRP A  28     -30.052  20.247  50.482  1.00  0.00           H  
ATOM    436  HZ2 TRP A  28     -32.524  24.588  50.423  1.00  0.00           H  
ATOM    437  HZ3 TRP A  28     -29.721  21.904  52.273  1.00  0.00           H  
ATOM    438  HH2 TRP A  28     -30.937  24.042  52.252  1.00  0.00           H  
ATOM    439  N   LEU A  29     -29.823  21.502  45.752  1.00  0.00           N  
ATOM    440  CA  LEU A  29     -31.036  21.943  45.063  1.00  0.00           C  
ATOM    441  C   LEU A  29     -30.794  22.080  43.562  1.00  0.00           C  
ATOM    442  O   LEU A  29     -31.515  22.816  42.887  1.00  0.00           O  
ATOM    443  CB  LEU A  29     -31.515  23.283  45.635  1.00  0.00           C  
ATOM    444  CG  LEU A  29     -32.798  23.850  45.014  1.00  0.00           C  
ATOM    445  CD1 LEU A  29     -33.949  22.882  45.251  1.00  0.00           C  
ATOM    446  CD2 LEU A  29     -33.097  25.213  45.622  1.00  0.00           C  
ATOM    447  H   LEU A  29     -29.036  22.132  45.814  1.00  0.00           H  
ATOM    448  HA  LEU A  29     -31.814  21.197  45.221  1.00  0.00           H  
ATOM    449 1HB  LEU A  29     -31.689  23.163  46.703  1.00  0.00           H  
ATOM    450 2HB  LEU A  29     -30.726  24.022  45.497  1.00  0.00           H  
ATOM    451  HG  LEU A  29     -32.667  23.954  43.937  1.00  0.00           H  
ATOM    452 1HD1 LEU A  29     -34.861  23.285  44.810  1.00  0.00           H  
ATOM    453 2HD1 LEU A  29     -33.717  21.922  44.790  1.00  0.00           H  
ATOM    454 3HD1 LEU A  29     -34.094  22.745  46.322  1.00  0.00           H  
ATOM    455 1HD2 LEU A  29     -34.009  25.617  45.180  1.00  0.00           H  
ATOM    456 2HD2 LEU A  29     -33.230  25.110  46.699  1.00  0.00           H  
ATOM    457 3HD2 LEU A  29     -32.266  25.890  45.422  1.00  0.00           H  
ATOM    458  N   LEU A  30     -29.788  21.376  43.052  1.00  0.00           N  
ATOM    459  CA  LEU A  30     -29.368  21.521  41.660  1.00  0.00           C  
ATOM    460  C   LEU A  30     -30.307  20.830  40.672  1.00  0.00           C  
ATOM    461  O   LEU A  30     -31.500  20.676  40.935  1.00  0.00           O  
ATOM    462  CB  LEU A  30     -27.951  20.959  41.488  1.00  0.00           C  
ATOM    463  CG  LEU A  30     -26.813  21.864  41.975  1.00  0.00           C  
ATOM    464  CD1 LEU A  30     -26.858  21.967  43.493  1.00  0.00           C  
ATOM    465  CD2 LEU A  30     -25.480  21.302  41.504  1.00  0.00           C  
ATOM    466  H   LEU A  30     -29.301  20.721  43.647  1.00  0.00           H  
ATOM    467  HA  LEU A  30     -29.363  22.581  41.409  1.00  0.00           H  
ATOM    468 1HB  LEU A  30     -27.882  20.019  42.033  1.00  0.00           H  
ATOM    469 2HB  LEU A  30     -27.784  20.755  40.431  1.00  0.00           H  
ATOM    470  HG  LEU A  30     -26.947  22.867  41.569  1.00  0.00           H  
ATOM    471 1HD1 LEU A  30     -26.049  22.611  43.839  1.00  0.00           H  
ATOM    472 2HD1 LEU A  30     -27.814  22.390  43.801  1.00  0.00           H  
ATOM    473 3HD1 LEU A  30     -26.743  20.975  43.928  1.00  0.00           H  
ATOM    474 1HD2 LEU A  30     -24.670  21.946  41.850  1.00  0.00           H  
ATOM    475 2HD2 LEU A  30     -25.344  20.299  41.911  1.00  0.00           H  
ATOM    476 3HD2 LEU A  30     -25.468  21.256  40.415  1.00  0.00           H  
ATOM    477  N   ASP A  31     -29.759  20.425  39.530  1.00  0.00           N  
ATOM    478  CA  ASP A  31     -30.547  19.785  38.482  1.00  0.00           C  
ATOM    479  C   ASP A  31     -29.730  18.748  37.715  1.00  0.00           C  
ATOM    480  O   ASP A  31     -28.621  18.397  38.115  1.00  0.00           O  
ATOM    481  CB  ASP A  31     -31.090  20.834  37.509  1.00  0.00           C  
ATOM    482  CG  ASP A  31     -29.988  21.591  36.779  1.00  0.00           C  
ATOM    483  OD1 ASP A  31     -28.844  21.240  36.943  1.00  0.00           O  
ATOM    484  OD2 ASP A  31     -30.302  22.514  36.065  1.00  0.00           O  
ATOM    485  H   ASP A  31     -28.769  20.565  39.385  1.00  0.00           H  
ATOM    486  HA  ASP A  31     -31.389  19.271  38.947  1.00  0.00           H  
ATOM    487 1HB  ASP A  31     -31.728  20.349  36.770  1.00  0.00           H  
ATOM    488 2HB  ASP A  31     -31.705  21.552  38.052  1.00  0.00           H  
ATOM    489  N   ALA A  32     -30.285  18.268  36.606  1.00  0.00           N  
ATOM    490  CA  ALA A  32     -29.636  17.247  35.804  1.00  0.00           C  
ATOM    491  C   ALA A  32     -28.359  17.714  35.131  1.00  0.00           C  
ATOM    492  O   ALA A  32     -27.530  16.899  34.725  1.00  0.00           O  
ATOM    493  CB  ALA A  32     -30.608  16.729  34.754  1.00  0.00           C  
ATOM    494  H   ALA A  32     -31.184  18.625  36.315  1.00  0.00           H  
ATOM    495  HA  ALA A  32     -29.350  16.429  36.465  1.00  0.00           H  
ATOM    496 1HB  ALA A  32     -30.119  15.962  34.153  1.00  0.00           H  
ATOM    497 2HB  ALA A  32     -31.482  16.301  35.247  1.00  0.00           H  
ATOM    498 3HB  ALA A  32     -30.920  17.550  34.111  1.00  0.00           H  
ATOM    499  N   ASP A  33     -28.198  19.028  35.011  1.00  0.00           N  
ATOM    500  CA  ASP A  33     -27.015  19.599  34.375  1.00  0.00           C  
ATOM    501  C   ASP A  33     -25.826  19.688  35.329  1.00  0.00           C  
ATOM    502  O   ASP A  33     -24.751  20.148  34.947  1.00  0.00           O  
ATOM    503  CB  ASP A  33     -27.333  20.992  33.826  1.00  0.00           C  
ATOM    504  CG  ASP A  33     -28.298  20.959  32.648  1.00  0.00           C  
ATOM    505  OD1 ASP A  33     -28.439  19.918  32.050  1.00  0.00           O  
ATOM    506  OD2 ASP A  33     -28.884  21.974  32.358  1.00  0.00           O  
ATOM    507  H   ASP A  33     -28.912  19.647  35.369  1.00  0.00           H  
ATOM    508  HA  ASP A  33     -26.722  18.953  33.547  1.00  0.00           H  
ATOM    509 1HB  ASP A  33     -27.767  21.604  34.616  1.00  0.00           H  
ATOM    510 2HB  ASP A  33     -26.409  21.477  33.507  1.00  0.00           H  
ATOM    511  N   MET A  34     -26.023  19.244  36.566  1.00  0.00           N  
ATOM    512  CA  MET A  34     -24.951  19.247  37.556  1.00  0.00           C  
ATOM    513  C   MET A  34     -24.015  18.059  37.347  1.00  0.00           C  
ATOM    514  O   MET A  34     -22.907  18.026  37.885  1.00  0.00           O  
ATOM    515  CB  MET A  34     -25.534  19.228  38.968  1.00  0.00           C  
ATOM    516  CG  MET A  34     -26.222  17.925  39.348  1.00  0.00           C  
ATOM    517  SD  MET A  34     -26.889  17.953  41.024  1.00  0.00           S  
ATOM    518  CE  MET A  34     -25.382  17.884  41.988  1.00  0.00           C  
ATOM    519  H   MET A  34     -26.934  18.896  36.829  1.00  0.00           H  
ATOM    520  HA  MET A  34     -24.367  20.158  37.430  1.00  0.00           H  
ATOM    521 1HB  MET A  34     -24.741  19.410  39.691  1.00  0.00           H  
ATOM    522 2HB  MET A  34     -26.262  20.034  39.071  1.00  0.00           H  
ATOM    523 1HG  MET A  34     -27.040  17.730  38.655  1.00  0.00           H  
ATOM    524 2HG  MET A  34     -25.511  17.103  39.274  1.00  0.00           H  
ATOM    525 1HE  MET A  34     -25.628  17.894  43.050  1.00  0.00           H  
ATOM    526 2HE  MET A  34     -24.838  16.969  41.749  1.00  0.00           H  
ATOM    527 3HE  MET A  34     -24.759  18.748  41.752  1.00  0.00           H  
ATOM    528  N   TRP A  35     -24.471  17.089  36.560  1.00  0.00           N  
ATOM    529  CA  TRP A  35     -23.684  15.898  36.262  1.00  0.00           C  
ATOM    530  C   TRP A  35     -22.823  16.092  35.018  1.00  0.00           C  
ATOM    531  O   TRP A  35     -22.280  15.126  34.481  1.00  0.00           O  
ATOM    532  CB  TRP A  35     -24.603  14.691  36.065  1.00  0.00           C  
ATOM    533  CG  TRP A  35     -25.325  14.279  37.312  1.00  0.00           C  
ATOM    534  CD1 TRP A  35     -26.618  14.564  37.638  1.00  0.00           C  
ATOM    535  CD2 TRP A  35     -24.797  13.501  38.414  1.00  0.00           C  
ATOM    536  NE1 TRP A  35     -26.929  14.021  38.859  1.00  0.00           N  
ATOM    537  CE2 TRP A  35     -25.827  13.365  39.348  1.00  0.00           C  
ATOM    538  CE3 TRP A  35     -23.552  12.916  38.676  1.00  0.00           C  
ATOM    539  CZ2 TRP A  35     -25.655  12.669  40.534  1.00  0.00           C  
ATOM    540  CZ3 TRP A  35     -23.380  12.217  39.865  1.00  0.00           C  
ATOM    541  CH2 TRP A  35     -24.405  12.097  40.769  1.00  0.00           C  
ATOM    542  H   TRP A  35     -25.392  17.183  36.157  1.00  0.00           H  
ATOM    543  HA  TRP A  35     -23.022  15.701  37.105  1.00  0.00           H  
ATOM    544 1HB  TRP A  35     -25.344  14.919  35.299  1.00  0.00           H  
ATOM    545 2HB  TRP A  35     -24.018  13.842  35.712  1.00  0.00           H  
ATOM    546  HD1 TRP A  35     -27.303  15.140  37.018  1.00  0.00           H  
ATOM    547  HE1 TRP A  35     -27.823  14.092  39.324  1.00  0.00           H  
ATOM    548  HE3 TRP A  35     -22.736  13.006  37.960  1.00  0.00           H  
ATOM    549  HZ2 TRP A  35     -26.457  12.563  41.265  1.00  0.00           H  
ATOM    550  HZ3 TRP A  35     -22.407  11.766  40.062  1.00  0.00           H  
ATOM    551  HH2 TRP A  35     -24.235  11.541  41.692  1.00  0.00           H  
ATOM    552  N   GLU A  36     -22.698  17.337  34.565  1.00  0.00           N  
ATOM    553  CA  GLU A  36     -22.041  17.631  33.291  1.00  0.00           C  
ATOM    554  C   GLU A  36     -20.597  17.128  33.202  1.00  0.00           C  
ATOM    555  O   GLU A  36     -20.095  16.863  32.109  1.00  0.00           O  
ATOM    556  CB  GLU A  36     -22.064  19.140  33.040  1.00  0.00           C  
ATOM    557  CG  GLU A  36     -21.214  19.952  34.008  1.00  0.00           C  
ATOM    558  CD  GLU A  36     -21.299  21.432  33.761  1.00  0.00           C  
ATOM    559  OE1 GLU A  36     -21.978  21.824  32.842  1.00  0.00           O  
ATOM    560  OE2 GLU A  36     -20.685  22.172  34.493  1.00  0.00           O  
ATOM    561  H   GLU A  36     -23.067  18.099  35.116  1.00  0.00           H  
ATOM    562  HA  GLU A  36     -22.590  17.128  32.494  1.00  0.00           H  
ATOM    563 1HB  GLU A  36     -21.710  19.347  32.030  1.00  0.00           H  
ATOM    564 2HB  GLU A  36     -23.089  19.505  33.108  1.00  0.00           H  
ATOM    565 1HG  GLU A  36     -21.544  19.745  35.026  1.00  0.00           H  
ATOM    566 2HG  GLU A  36     -20.177  19.632  33.919  1.00  0.00           H  
ATOM    567  N   TYR A  37     -19.935  16.990  34.346  1.00  0.00           N  
ATOM    568  CA  TYR A  37     -18.573  16.469  34.366  1.00  0.00           C  
ATOM    569  C   TYR A  37     -18.554  14.945  34.309  1.00  0.00           C  
ATOM    570  O   TYR A  37     -17.610  14.347  33.790  1.00  0.00           O  
ATOM    571  CB  TYR A  37     -17.834  16.961  35.613  1.00  0.00           C  
ATOM    572  CG  TYR A  37     -17.519  18.440  35.592  1.00  0.00           C  
ATOM    573  CD1 TYR A  37     -18.357  19.337  36.238  1.00  0.00           C  
ATOM    574  CD2 TYR A  37     -16.392  18.900  34.927  1.00  0.00           C  
ATOM    575  CE1 TYR A  37     -18.070  20.688  36.220  1.00  0.00           C  
ATOM    576  CE2 TYR A  37     -16.105  20.251  34.908  1.00  0.00           C  
ATOM    577  CZ  TYR A  37     -16.939  21.143  35.551  1.00  0.00           C  
ATOM    578  OH  TYR A  37     -16.652  22.489  35.532  1.00  0.00           O  
ATOM    579  H   TYR A  37     -20.376  17.248  35.217  1.00  0.00           H  
ATOM    580  HA  TYR A  37     -18.050  16.835  33.482  1.00  0.00           H  
ATOM    581 1HB  TYR A  37     -18.436  16.753  36.498  1.00  0.00           H  
ATOM    582 2HB  TYR A  37     -16.897  16.415  35.718  1.00  0.00           H  
ATOM    583  HD1 TYR A  37     -19.243  18.975  36.761  1.00  0.00           H  
ATOM    584  HD2 TYR A  37     -15.734  18.196  34.418  1.00  0.00           H  
ATOM    585  HE1 TYR A  37     -18.728  21.392  36.727  1.00  0.00           H  
ATOM    586  HE2 TYR A  37     -15.220  20.613  34.384  1.00  0.00           H  
ATOM    587  HH  TYR A  37     -17.327  22.965  36.022  1.00  0.00           H  
ATOM    588  N   GLN A  38     -19.600  14.321  34.842  1.00  0.00           N  
ATOM    589  CA  GLN A  38     -19.724  12.869  34.795  1.00  0.00           C  
ATOM    590  C   GLN A  38     -20.238  12.417  33.434  1.00  0.00           C  
ATOM    591  O   GLN A  38     -19.831  11.374  32.924  1.00  0.00           O  
ATOM    592  CB  GLN A  38     -20.657  12.371  35.902  1.00  0.00           C  
ATOM    593  CG  GLN A  38     -20.130  12.595  37.309  1.00  0.00           C  
ATOM    594  CD  GLN A  38     -18.830  11.855  37.564  1.00  0.00           C  
ATOM    595  OE1 GLN A  38     -18.725  10.651  37.310  1.00  0.00           O  
ATOM    596  NE2 GLN A  38     -17.832  12.571  38.069  1.00  0.00           N  
ATOM    597  H   GLN A  38     -20.326  14.862  35.290  1.00  0.00           H  
ATOM    598  HA  GLN A  38     -18.738  12.432  34.950  1.00  0.00           H  
ATOM    599 1HB  GLN A  38     -21.620  12.875  35.820  1.00  0.00           H  
ATOM    600 2HB  GLN A  38     -20.835  11.303  35.775  1.00  0.00           H  
ATOM    601 1HG  GLN A  38     -19.950  13.660  37.453  1.00  0.00           H  
ATOM    602 2HG  GLN A  38     -20.871  12.240  38.024  1.00  0.00           H  
ATOM    603 1HE2 GLN A  38     -16.950  12.136  38.258  1.00  0.00           H  
ATOM    604 2HE2 GLN A  38     -17.961  13.544  38.260  1.00  0.00           H  
ATOM    605  N   MET A  39     -21.130  13.212  32.850  1.00  0.00           N  
ATOM    606  CA  MET A  39     -21.713  12.892  31.550  1.00  0.00           C  
ATOM    607  C   MET A  39     -20.658  12.859  30.447  1.00  0.00           C  
ATOM    608  O   MET A  39     -20.724  12.031  29.540  1.00  0.00           O  
ATOM    609  CB  MET A  39     -22.808  13.900  31.206  1.00  0.00           C  
ATOM    610  CG  MET A  39     -24.055  13.796  32.073  1.00  0.00           C  
ATOM    611  SD  MET A  39     -25.261  15.089  31.713  1.00  0.00           S  
ATOM    612  CE  MET A  39     -25.829  14.580  30.093  1.00  0.00           C  
ATOM    613  H   MET A  39     -21.411  14.061  33.320  1.00  0.00           H  
ATOM    614  HA  MET A  39     -22.155  11.897  31.604  1.00  0.00           H  
ATOM    615 1HB  MET A  39     -22.415  14.911  31.305  1.00  0.00           H  
ATOM    616 2HB  MET A  39     -23.111  13.767  30.166  1.00  0.00           H  
ATOM    617 1HG  MET A  39     -24.529  12.828  31.913  1.00  0.00           H  
ATOM    618 2HG  MET A  39     -23.774  13.870  33.123  1.00  0.00           H  
ATOM    619 1HE  MET A  39     -26.582  15.282  29.735  1.00  0.00           H  
ATOM    620 2HE  MET A  39     -24.987  14.563  29.400  1.00  0.00           H  
ATOM    621 3HE  MET A  39     -26.265  13.582  30.158  1.00  0.00           H  
ATOM    622  N   GLU A  40     -19.686  13.759  30.531  1.00  0.00           N  
ATOM    623  CA  GLU A  40     -18.623  13.823  29.536  1.00  0.00           C  
ATOM    624  C   GLU A  40     -17.702  12.611  29.638  1.00  0.00           C  
ATOM    625  O   GLU A  40     -17.112  12.181  28.647  1.00  0.00           O  
ATOM    626  CB  GLU A  40     -17.812  15.110  29.704  1.00  0.00           C  
ATOM    627  CG  GLU A  40     -18.572  16.382  29.355  1.00  0.00           C  
ATOM    628  CD  GLU A  40     -17.753  17.626  29.559  1.00  0.00           C  
ATOM    629  OE1 GLU A  40     -16.666  17.522  30.073  1.00  0.00           O  
ATOM    630  OE2 GLU A  40     -18.217  18.683  29.200  1.00  0.00           O  
ATOM    631  H   GLU A  40     -19.681  14.414  31.300  1.00  0.00           H  
ATOM    632  HA  GLU A  40     -19.077  13.823  28.544  1.00  0.00           H  
ATOM    633 1HB  GLU A  40     -17.475  15.195  30.737  1.00  0.00           H  
ATOM    634 2HB  GLU A  40     -16.925  15.066  29.073  1.00  0.00           H  
ATOM    635 1HG  GLU A  40     -18.882  16.332  28.311  1.00  0.00           H  
ATOM    636 2HG  GLU A  40     -19.469  16.437  29.970  1.00  0.00           H  
ATOM    637  N   TYR A  41     -17.587  12.062  30.843  1.00  0.00           N  
ATOM    638  CA  TYR A  41     -16.721  10.913  31.080  1.00  0.00           C  
ATOM    639  C   TYR A  41     -17.394   9.608  30.670  1.00  0.00           C  
ATOM    640  O   TYR A  41     -16.731   8.674  30.217  1.00  0.00           O  
ATOM    641  CB  TYR A  41     -16.307  10.854  32.552  1.00  0.00           C  
ATOM    642  CG  TYR A  41     -15.349  11.951  32.961  1.00  0.00           C  
ATOM    643  CD1 TYR A  41     -15.685  12.816  33.993  1.00  0.00           C  
ATOM    644  CD2 TYR A  41     -14.136  12.093  32.305  1.00  0.00           C  
ATOM    645  CE1 TYR A  41     -14.811  13.818  34.367  1.00  0.00           C  
ATOM    646  CE2 TYR A  41     -13.262  13.095  32.679  1.00  0.00           C  
ATOM    647  CZ  TYR A  41     -13.596  13.955  33.705  1.00  0.00           C  
ATOM    648  OH  TYR A  41     -12.725  14.953  34.078  1.00  0.00           O  
ATOM    649  H   TYR A  41     -18.112  12.450  31.614  1.00  0.00           H  
ATOM    650  HA  TYR A  41     -15.825  11.023  30.469  1.00  0.00           H  
ATOM    651 1HB  TYR A  41     -17.194  10.923  33.183  1.00  0.00           H  
ATOM    652 2HB  TYR A  41     -15.833   9.895  32.758  1.00  0.00           H  
ATOM    653  HD1 TYR A  41     -16.639  12.704  34.509  1.00  0.00           H  
ATOM    654  HD2 TYR A  41     -13.872  11.414  31.494  1.00  0.00           H  
ATOM    655  HE1 TYR A  41     -15.075  14.497  35.177  1.00  0.00           H  
ATOM    656  HE2 TYR A  41     -12.308  13.207  32.163  1.00  0.00           H  
ATOM    657  HH  TYR A  41     -13.107  15.457  34.800  1.00  0.00           H  
ATOM    658  N   LEU A  42     -18.712   9.549  30.832  1.00  0.00           N  
ATOM    659  CA  LEU A  42     -19.469   8.348  30.499  1.00  0.00           C  
ATOM    660  C   LEU A  42     -19.706   8.216  28.995  1.00  0.00           C  
ATOM    661  O   LEU A  42     -19.823   7.107  28.473  1.00  0.00           O  
ATOM    662  CB  LEU A  42     -20.816   8.360  31.232  1.00  0.00           C  
ATOM    663  CG  LEU A  42     -20.815   7.745  32.637  1.00  0.00           C  
ATOM    664  CD1 LEU A  42     -20.458   6.267  32.544  1.00  0.00           C  
ATOM    665  CD2 LEU A  42     -19.825   8.492  33.518  1.00  0.00           C  
ATOM    666  H   LEU A  42     -19.202  10.355  31.194  1.00  0.00           H  
ATOM    667  HA  LEU A  42     -18.898   7.479  30.823  1.00  0.00           H  
ATOM    668 1HB  LEU A  42     -21.153   9.392  31.323  1.00  0.00           H  
ATOM    669 2HB  LEU A  42     -21.544   7.815  30.632  1.00  0.00           H  
ATOM    670  HG  LEU A  42     -21.813   7.820  33.068  1.00  0.00           H  
ATOM    671 1HD1 LEU A  42     -20.457   5.830  33.542  1.00  0.00           H  
ATOM    672 2HD1 LEU A  42     -21.193   5.754  31.924  1.00  0.00           H  
ATOM    673 3HD1 LEU A  42     -19.469   6.159  32.100  1.00  0.00           H  
ATOM    674 1HD2 LEU A  42     -19.824   8.055  34.517  1.00  0.00           H  
ATOM    675 2HD2 LEU A  42     -18.826   8.416  33.088  1.00  0.00           H  
ATOM    676 3HD2 LEU A  42     -20.114   9.541  33.581  1.00  0.00           H  
ATOM    677  N   SER A  43     -19.776   9.348  28.302  1.00  0.00           N  
ATOM    678  CA  SER A  43     -19.981   9.344  26.857  1.00  0.00           C  
ATOM    679  C   SER A  43     -18.726   8.897  26.112  1.00  0.00           C  
ATOM    680  O   SER A  43     -18.813   8.234  25.078  1.00  0.00           O  
ATOM    681  CB  SER A  43     -20.391  10.726  26.388  1.00  0.00           C  
ATOM    682  OG  SER A  43     -21.646  11.079  26.900  1.00  0.00           O  
ATOM    683  H   SER A  43     -19.686  10.231  28.784  1.00  0.00           H  
ATOM    684  HA  SER A  43     -20.781   8.640  26.623  1.00  0.00           H  
ATOM    685 1HB  SER A  43     -19.646  11.455  26.708  1.00  0.00           H  
ATOM    686 2HB  SER A  43     -20.420  10.747  25.299  1.00  0.00           H  
ATOM    687  HG  SER A  43     -21.491  11.371  27.802  1.00  0.00           H  
ATOM    688  N   SER A  44     -17.562   9.264  26.641  1.00  0.00           N  
ATOM    689  CA  SER A  44     -16.293   8.864  26.042  1.00  0.00           C  
ATOM    690  C   SER A  44     -15.968   7.411  26.367  1.00  0.00           C  
ATOM    691  O   SER A  44     -15.288   6.730  25.598  1.00  0.00           O  
ATOM    692  CB  SER A  44     -15.176   9.764  26.533  1.00  0.00           C  
ATOM    693  OG  SER A  44     -14.956   9.588  27.906  1.00  0.00           O  
ATOM    694  H   SER A  44     -17.554   9.832  27.476  1.00  0.00           H  
ATOM    695  HA  SER A  44     -16.375   8.964  24.959  1.00  0.00           H  
ATOM    696 1HB  SER A  44     -14.261   9.541  25.984  1.00  0.00           H  
ATOM    697 2HB  SER A  44     -15.432  10.804  26.333  1.00  0.00           H  
ATOM    698  HG  SER A  44     -15.637  10.099  28.350  1.00  0.00           H  
ATOM    699  N   ARG A  45     -16.456   6.943  27.510  1.00  0.00           N  
ATOM    700  CA  ARG A  45     -16.232   5.565  27.928  1.00  0.00           C  
ATOM    701  C   ARG A  45     -17.035   4.595  27.065  1.00  0.00           C  
ATOM    702  O   ARG A  45     -16.674   3.425  26.928  1.00  0.00           O  
ATOM    703  CB  ARG A  45     -16.614   5.380  29.389  1.00  0.00           C  
ATOM    704  CG  ARG A  45     -16.437   3.967  29.922  1.00  0.00           C  
ATOM    705  CD  ARG A  45     -15.007   3.565  29.947  1.00  0.00           C  
ATOM    706  NE  ARG A  45     -14.836   2.199  30.415  1.00  0.00           N  
ATOM    707  CZ  ARG A  45     -14.967   1.103  29.641  1.00  0.00           C  
ATOM    708  NH1 ARG A  45     -15.271   1.230  28.369  1.00  0.00           N  
ATOM    709  NH2 ARG A  45     -14.791  -0.098  30.163  1.00  0.00           N  
ATOM    710  H   ARG A  45     -16.995   7.556  28.105  1.00  0.00           H  
ATOM    711  HA  ARG A  45     -15.172   5.337  27.815  1.00  0.00           H  
ATOM    712 1HB  ARG A  45     -16.014   6.044  30.009  1.00  0.00           H  
ATOM    713 2HB  ARG A  45     -17.659   5.656  29.530  1.00  0.00           H  
ATOM    714 1HG  ARG A  45     -16.826   3.910  30.939  1.00  0.00           H  
ATOM    715 2HG  ARG A  45     -16.979   3.267  29.286  1.00  0.00           H  
ATOM    716 1HD  ARG A  45     -14.592   3.635  28.942  1.00  0.00           H  
ATOM    717 2HD  ARG A  45     -14.455   4.225  30.614  1.00  0.00           H  
ATOM    718  HE  ARG A  45     -14.602   2.061  31.389  1.00  0.00           H  
ATOM    719 1HH1 ARG A  45     -15.406   2.148  27.970  1.00  0.00           H  
ATOM    720 2HH1 ARG A  45     -15.369   0.409  27.789  1.00  0.00           H  
ATOM    721 1HH2 ARG A  45     -14.557  -0.196  31.141  1.00  0.00           H  
ATOM    722 2HH2 ARG A  45     -14.889  -0.919  29.583  1.00  0.00           H  
ATOM    723  N   GLY A  46     -18.125   5.088  26.484  1.00  0.00           N  
ATOM    724  CA  GLY A  46     -18.944   4.287  25.593  1.00  0.00           C  
ATOM    725  C   GLY A  46     -20.294   3.921  26.177  1.00  0.00           C  
ATOM    726  O   GLY A  46     -20.876   2.897  25.817  1.00  0.00           O  
ATOM    727  H   GLY A  46     -18.390   6.045  26.668  1.00  0.00           H  
ATOM    728 1HA  GLY A  46     -19.106   4.830  24.661  1.00  0.00           H  
ATOM    729 2HA  GLY A  46     -18.416   3.368  25.342  1.00  0.00           H  
ATOM    730  N   TYR A  47     -20.797   4.758  27.079  1.00  0.00           N  
ATOM    731  CA  TYR A  47     -22.085   4.506  27.716  1.00  0.00           C  
ATOM    732  C   TYR A  47     -23.187   5.398  27.156  1.00  0.00           C  
ATOM    733  O   TYR A  47     -22.965   6.177  26.229  1.00  0.00           O  
ATOM    734  CB  TYR A  47     -21.973   4.699  29.230  1.00  0.00           C  
ATOM    735  CG  TYR A  47     -21.061   3.700  29.907  1.00  0.00           C  
ATOM    736  CD1 TYR A  47     -19.952   4.141  30.614  1.00  0.00           C  
ATOM    737  CD2 TYR A  47     -21.333   2.342  29.820  1.00  0.00           C  
ATOM    738  CE1 TYR A  47     -19.119   3.228  31.232  1.00  0.00           C  
ATOM    739  CE2 TYR A  47     -20.500   1.430  30.438  1.00  0.00           C  
ATOM    740  CZ  TYR A  47     -19.397   1.869  31.141  1.00  0.00           C  
ATOM    741  OH  TYR A  47     -18.567   0.960  31.757  1.00  0.00           O  
ATOM    742  H   TYR A  47     -20.278   5.587  27.330  1.00  0.00           H  
ATOM    743  HA  TYR A  47     -22.375   3.474  27.514  1.00  0.00           H  
ATOM    744 1HB  TYR A  47     -21.597   5.701  29.443  1.00  0.00           H  
ATOM    745 2HB  TYR A  47     -22.961   4.617  29.681  1.00  0.00           H  
ATOM    746  HD1 TYR A  47     -19.737   5.207  30.682  1.00  0.00           H  
ATOM    747  HD2 TYR A  47     -22.204   1.996  29.263  1.00  0.00           H  
ATOM    748  HE1 TYR A  47     -18.248   3.574  31.787  1.00  0.00           H  
ATOM    749  HE2 TYR A  47     -20.714   0.363  30.369  1.00  0.00           H  
ATOM    750  HH  TYR A  47     -18.896   0.071  31.600  1.00  0.00           H  
ATOM    751  N   ARG A  48     -24.377   5.270  27.733  1.00  0.00           N  
ATOM    752  CA  ARG A  48     -25.523   6.084  27.353  1.00  0.00           C  
ATOM    753  C   ARG A  48     -26.016   6.863  28.567  1.00  0.00           C  
ATOM    754  O   ARG A  48     -26.561   6.283  29.506  1.00  0.00           O  
ATOM    755  CB  ARG A  48     -26.648   5.221  26.802  1.00  0.00           C  
ATOM    756  CG  ARG A  48     -27.876   5.989  26.340  1.00  0.00           C  
ATOM    757  CD  ARG A  48     -28.912   5.083  25.779  1.00  0.00           C  
ATOM    758  NE  ARG A  48     -30.096   5.812  25.354  1.00  0.00           N  
ATOM    759  CZ  ARG A  48     -31.190   5.243  24.810  1.00  0.00           C  
ATOM    760  NH1 ARG A  48     -31.234   3.941  24.633  1.00  0.00           N  
ATOM    761  NH2 ARG A  48     -32.218   5.994  24.455  1.00  0.00           N  
ATOM    762  H   ARG A  48     -24.484   4.580  28.463  1.00  0.00           H  
ATOM    763  HA  ARG A  48     -25.210   6.779  26.574  1.00  0.00           H  
ATOM    764 1HB  ARG A  48     -26.282   4.644  25.953  1.00  0.00           H  
ATOM    765 2HB  ARG A  48     -26.970   4.512  27.565  1.00  0.00           H  
ATOM    766 1HG  ARG A  48     -28.310   6.524  27.186  1.00  0.00           H  
ATOM    767 2HG  ARG A  48     -27.590   6.703  25.567  1.00  0.00           H  
ATOM    768 1HD  ARG A  48     -28.506   4.558  24.915  1.00  0.00           H  
ATOM    769 2HD  ARG A  48     -29.211   4.359  26.537  1.00  0.00           H  
ATOM    770  HE  ARG A  48     -30.099   6.816  25.474  1.00  0.00           H  
ATOM    771 1HH1 ARG A  48     -30.448   3.367  24.904  1.00  0.00           H  
ATOM    772 2HH1 ARG A  48     -32.054   3.515  24.225  1.00  0.00           H  
ATOM    773 1HH2 ARG A  48     -32.184   6.995  24.591  1.00  0.00           H  
ATOM    774 2HH2 ARG A  48     -33.037   5.568  24.048  1.00  0.00           H  
ATOM    775  N   THR A  49     -25.817   8.176  28.546  1.00  0.00           N  
ATOM    776  CA  THR A  49     -26.154   9.017  29.689  1.00  0.00           C  
ATOM    777  C   THR A  49     -27.592   9.527  29.631  1.00  0.00           C  
ATOM    778  O   THR A  49     -28.017  10.107  28.631  1.00  0.00           O  
ATOM    779  CB  THR A  49     -25.191  10.214  29.787  1.00  0.00           C  
ATOM    780  OG1 THR A  49     -25.251  10.980  28.576  1.00  0.00           O  
ATOM    781  CG2 THR A  49     -23.765   9.735  30.010  1.00  0.00           C  
ATOM    782  H   THR A  49     -25.423   8.603  27.720  1.00  0.00           H  
ATOM    783  HA  THR A  49     -26.059   8.421  30.597  1.00  0.00           H  
ATOM    784  HB  THR A  49     -25.487  10.853  30.619  1.00  0.00           H  
ATOM    785  HG1 THR A  49     -24.717  10.553  27.902  1.00  0.00           H  
ATOM    786 1HG2 THR A  49     -23.098  10.595  30.077  1.00  0.00           H  
ATOM    787 2HG2 THR A  49     -23.713   9.162  30.935  1.00  0.00           H  
ATOM    788 3HG2 THR A  49     -23.459   9.104  29.176  1.00  0.00           H  
ATOM    789  N   ILE A  50     -28.334   9.306  30.711  1.00  0.00           N  
ATOM    790  CA  ILE A  50     -29.706   9.786  30.814  1.00  0.00           C  
ATOM    791  C   ILE A  50     -29.900  10.590  32.096  1.00  0.00           C  
ATOM    792  O   ILE A  50     -30.039  10.022  33.179  1.00  0.00           O  
ATOM    793  CB  ILE A  50     -30.705   8.615  30.780  1.00  0.00           C  
ATOM    794  CG1 ILE A  50     -30.539   7.809  29.489  1.00  0.00           C  
ATOM    795  CG2 ILE A  50     -32.130   9.127  30.912  1.00  0.00           C  
ATOM    796  CD1 ILE A  50     -31.351   6.534  29.457  1.00  0.00           C  
ATOM    797  H   ILE A  50     -27.934   8.790  31.482  1.00  0.00           H  
ATOM    798  HA  ILE A  50     -29.910  10.436  29.964  1.00  0.00           H  
ATOM    799  HB  ILE A  50     -30.495   7.934  31.605  1.00  0.00           H  
ATOM    800 1HG1 ILE A  50     -30.832   8.422  28.638  1.00  0.00           H  
ATOM    801 2HG1 ILE A  50     -29.489   7.546  29.356  1.00  0.00           H  
ATOM    802 1HG2 ILE A  50     -32.823   8.286  30.886  1.00  0.00           H  
ATOM    803 2HG2 ILE A  50     -32.240   9.658  31.857  1.00  0.00           H  
ATOM    804 3HG2 ILE A  50     -32.351   9.805  30.087  1.00  0.00           H  
ATOM    805 1HD1 ILE A  50     -31.180   6.018  28.511  1.00  0.00           H  
ATOM    806 2HD1 ILE A  50     -31.048   5.888  30.282  1.00  0.00           H  
ATOM    807 3HD1 ILE A  50     -32.409   6.774  29.552  1.00  0.00           H  
ATOM    808  N   ALA A  51     -29.901  11.913  31.970  1.00  0.00           N  
ATOM    809  CA  ALA A  51     -30.114  12.788  33.117  1.00  0.00           C  
ATOM    810  C   ALA A  51     -31.517  13.377  33.073  1.00  0.00           C  
ATOM    811  O   ALA A  51     -32.028  13.685  31.999  1.00  0.00           O  
ATOM    812  CB  ALA A  51     -29.070  13.895  33.151  1.00  0.00           C  
ATOM    813  H   ALA A  51     -29.751  12.323  31.059  1.00  0.00           H  
ATOM    814  HA  ALA A  51     -30.018  12.189  34.023  1.00  0.00           H  
ATOM    815 1HB  ALA A  51     -29.247  14.536  34.014  1.00  0.00           H  
ATOM    816 2HB  ALA A  51     -28.075  13.454  33.224  1.00  0.00           H  
ATOM    817 3HB  ALA A  51     -29.138  14.487  32.240  1.00  0.00           H  
ATOM    818  N   PHE A  52     -32.138  13.527  34.239  1.00  0.00           N  
ATOM    819  CA  PHE A  52     -33.465  14.132  34.319  1.00  0.00           C  
ATOM    820  C   PHE A  52     -33.606  15.023  35.552  1.00  0.00           C  
ATOM    821  O   PHE A  52     -32.913  14.833  36.550  1.00  0.00           O  
ATOM    822  CB  PHE A  52     -34.542  13.046  34.346  1.00  0.00           C  
ATOM    823  CG  PHE A  52     -34.484  12.164  35.560  1.00  0.00           C  
ATOM    824  CD1 PHE A  52     -35.489  12.206  36.514  1.00  0.00           C  
ATOM    825  CD2 PHE A  52     -33.423  11.291  35.751  1.00  0.00           C  
ATOM    826  CE1 PHE A  52     -35.436  11.395  37.632  1.00  0.00           C  
ATOM    827  CE2 PHE A  52     -33.368  10.479  36.867  1.00  0.00           C  
ATOM    828  CZ  PHE A  52     -34.376  10.531  37.809  1.00  0.00           C  
ATOM    829  H   PHE A  52     -31.686  13.218  35.088  1.00  0.00           H  
ATOM    830  HA  PHE A  52     -33.616  14.754  33.435  1.00  0.00           H  
ATOM    831 1HB  PHE A  52     -35.527  13.510  34.309  1.00  0.00           H  
ATOM    832 2HB  PHE A  52     -34.445  12.416  33.463  1.00  0.00           H  
ATOM    833  HD1 PHE A  52     -36.328  12.888  36.374  1.00  0.00           H  
ATOM    834  HD2 PHE A  52     -32.626  11.250  35.008  1.00  0.00           H  
ATOM    835  HE1 PHE A  52     -36.233  11.438  38.374  1.00  0.00           H  
ATOM    836  HE2 PHE A  52     -32.529   9.797  37.005  1.00  0.00           H  
ATOM    837  HZ  PHE A  52     -34.333   9.892  38.690  1.00  0.00           H  
ATOM    838  N   ASP A  53     -34.508  15.997  35.473  1.00  0.00           N  
ATOM    839  CA  ASP A  53     -34.707  16.949  36.560  1.00  0.00           C  
ATOM    840  C   ASP A  53     -35.889  16.569  37.448  1.00  0.00           C  
ATOM    841  O   ASP A  53     -36.984  16.289  36.960  1.00  0.00           O  
ATOM    842  CB  ASP A  53     -34.921  18.356  35.998  1.00  0.00           C  
ATOM    843  CG  ASP A  53     -33.668  18.935  35.356  1.00  0.00           C  
ATOM    844  OD1 ASP A  53     -32.705  18.217  35.225  1.00  0.00           O  
ATOM    845  OD2 ASP A  53     -33.685  20.090  35.002  1.00  0.00           O  
ATOM    846  H   ASP A  53     -35.070  16.079  34.638  1.00  0.00           H  
ATOM    847  HA  ASP A  53     -33.813  16.953  37.184  1.00  0.00           H  
ATOM    848 1HB  ASP A  53     -35.717  18.333  35.252  1.00  0.00           H  
ATOM    849 2HB  ASP A  53     -35.243  19.023  36.799  1.00  0.00           H  
ATOM    850  N   ARG A  54     -35.652  16.564  38.756  1.00  0.00           N  
ATOM    851  CA  ARG A  54     -36.682  16.256  39.742  1.00  0.00           C  
ATOM    852  C   ARG A  54     -37.774  17.322  39.714  1.00  0.00           C  
ATOM    853  O   ARG A  54     -37.526  18.457  39.310  1.00  0.00           O  
ATOM    854  CB  ARG A  54     -36.086  16.171  41.139  1.00  0.00           C  
ATOM    855  CG  ARG A  54     -37.064  15.758  42.228  1.00  0.00           C  
ATOM    856  CD  ARG A  54     -36.398  15.649  43.551  1.00  0.00           C  
ATOM    857  NE  ARG A  54     -35.399  14.593  43.571  1.00  0.00           N  
ATOM    858  CZ  ARG A  54     -34.068  14.797  43.534  1.00  0.00           C  
ATOM    859  NH1 ARG A  54     -33.593  16.022  43.475  1.00  0.00           N  
ATOM    860  NH2 ARG A  54     -33.240  13.768  43.556  1.00  0.00           N  
ATOM    861  H   ARG A  54     -34.718  16.783  39.072  1.00  0.00           H  
ATOM    862  HA  ARG A  54     -37.120  15.289  39.494  1.00  0.00           H  
ATOM    863 1HB  ARG A  54     -35.267  15.454  41.142  1.00  0.00           H  
ATOM    864 2HB  ARG A  54     -35.673  17.141  41.418  1.00  0.00           H  
ATOM    865 1HG  ARG A  54     -37.859  16.499  42.304  1.00  0.00           H  
ATOM    866 2HG  ARG A  54     -37.495  14.787  41.980  1.00  0.00           H  
ATOM    867 1HD  ARG A  54     -35.904  16.590  43.788  1.00  0.00           H  
ATOM    868 2HD  ARG A  54     -37.143  15.428  44.316  1.00  0.00           H  
ATOM    869  HE  ARG A  54     -35.727  13.637  43.616  1.00  0.00           H  
ATOM    870 1HH1 ARG A  54     -34.226  16.809  43.458  1.00  0.00           H  
ATOM    871 2HH1 ARG A  54     -32.596  16.175  43.447  1.00  0.00           H  
ATOM    872 1HH2 ARG A  54     -33.606  12.826  43.602  1.00  0.00           H  
ATOM    873 2HH2 ARG A  54     -32.243  13.921  43.529  1.00  0.00           H  
ATOM    874  N   ARG A  55     -38.981  16.955  40.138  1.00  0.00           N  
ATOM    875  CA  ARG A  55     -40.098  17.895  40.148  1.00  0.00           C  
ATOM    876  C   ARG A  55     -39.831  19.090  41.062  1.00  0.00           C  
ATOM    877  O   ARG A  55     -39.366  18.937  42.192  1.00  0.00           O  
ATOM    878  CB  ARG A  55     -41.373  17.197  40.597  1.00  0.00           C  
ATOM    879  CG  ARG A  55     -42.616  18.073  40.598  1.00  0.00           C  
ATOM    880  CD  ARG A  55     -43.832  17.300  40.956  1.00  0.00           C  
ATOM    881  NE  ARG A  55     -44.194  16.346  39.920  1.00  0.00           N  
ATOM    882  CZ  ARG A  55     -45.132  15.389  40.055  1.00  0.00           C  
ATOM    883  NH1 ARG A  55     -45.793  15.270  41.185  1.00  0.00           N  
ATOM    884  NH2 ARG A  55     -45.388  14.569  39.051  1.00  0.00           N  
ATOM    885  H   ARG A  55     -39.131  16.009  40.460  1.00  0.00           H  
ATOM    886  HA  ARG A  55     -40.243  18.271  39.135  1.00  0.00           H  
ATOM    887 1HB  ARG A  55     -41.570  16.346  39.946  1.00  0.00           H  
ATOM    888 2HB  ARG A  55     -41.240  16.811  41.608  1.00  0.00           H  
ATOM    889 1HG  ARG A  55     -42.494  18.876  41.325  1.00  0.00           H  
ATOM    890 2HG  ARG A  55     -42.761  18.500  39.605  1.00  0.00           H  
ATOM    891 1HD  ARG A  55     -43.655  16.749  41.879  1.00  0.00           H  
ATOM    892 2HD  ARG A  55     -44.669  17.983  41.098  1.00  0.00           H  
ATOM    893  HE  ARG A  55     -43.707  16.406  39.036  1.00  0.00           H  
ATOM    894 1HH1 ARG A  55     -45.597  15.897  41.953  1.00  0.00           H  
ATOM    895 2HH1 ARG A  55     -46.496  14.553  41.286  1.00  0.00           H  
ATOM    896 1HH2 ARG A  55     -44.880  14.660  38.181  1.00  0.00           H  
ATOM    897 2HH2 ARG A  55     -46.091  13.851  39.152  1.00  0.00           H  
ATOM    898  N   GLY A  56     -40.114  20.284  40.554  1.00  0.00           N  
ATOM    899  CA  GLY A  56     -39.913  21.503  41.313  1.00  0.00           C  
ATOM    900  C   GLY A  56     -38.485  22.010  41.257  1.00  0.00           C  
ATOM    901  O   GLY A  56     -38.191  23.110  41.722  1.00  0.00           O  
ATOM    902  H   GLY A  56     -40.479  20.344  39.614  1.00  0.00           H  
ATOM    903 1HA  GLY A  56     -40.576  22.281  40.934  1.00  0.00           H  
ATOM    904 2HA  GLY A  56     -40.182  21.331  42.354  1.00  0.00           H  
ATOM    905  N   PHE A  57     -37.595  21.205  40.686  1.00  0.00           N  
ATOM    906  CA  PHE A  57     -36.194  21.587  40.553  1.00  0.00           C  
ATOM    907  C   PHE A  57     -35.770  21.642  39.090  1.00  0.00           C  
ATOM    908  O   PHE A  57     -36.334  20.952  38.241  1.00  0.00           O  
ATOM    909  CB  PHE A  57     -35.299  20.604  41.311  1.00  0.00           C  
ATOM    910  CG  PHE A  57     -35.523  20.603  42.797  1.00  0.00           C  
ATOM    911  CD1 PHE A  57     -35.990  21.738  43.443  1.00  0.00           C  
ATOM    912  CD2 PHE A  57     -35.267  19.468  43.551  1.00  0.00           C  
ATOM    913  CE1 PHE A  57     -36.196  21.738  44.810  1.00  0.00           C  
ATOM    914  CE2 PHE A  57     -35.473  19.465  44.916  1.00  0.00           C  
ATOM    915  CZ  PHE A  57     -35.938  20.602  45.546  1.00  0.00           C  
ATOM    916  H   PHE A  57     -37.895  20.307  40.335  1.00  0.00           H  
ATOM    917  HA  PHE A  57     -36.064  22.581  40.983  1.00  0.00           H  
ATOM    918 1HB  PHE A  57     -35.472  19.595  40.940  1.00  0.00           H  
ATOM    919 2HB  PHE A  57     -34.254  20.847  41.125  1.00  0.00           H  
ATOM    920  HD1 PHE A  57     -36.195  22.636  42.860  1.00  0.00           H  
ATOM    921  HD2 PHE A  57     -34.899  18.570  43.053  1.00  0.00           H  
ATOM    922  HE1 PHE A  57     -36.563  22.637  45.305  1.00  0.00           H  
ATOM    923  HE2 PHE A  57     -35.268  18.566  45.498  1.00  0.00           H  
ATOM    924  HZ  PHE A  57     -36.099  20.602  46.623  1.00  0.00           H  
ATOM    925  N   GLY A  58     -34.775  22.474  38.801  1.00  0.00           N  
ATOM    926  CA  GLY A  58     -34.237  22.579  37.458  1.00  0.00           C  
ATOM    927  C   GLY A  58     -35.206  23.156  36.445  1.00  0.00           C  
ATOM    928  O   GLY A  58     -35.775  24.228  36.653  1.00  0.00           O  
ATOM    929  H   GLY A  58     -34.383  23.048  39.534  1.00  0.00           H  
ATOM    930 1HA  GLY A  58     -33.346  23.207  37.471  1.00  0.00           H  
ATOM    931 2HA  GLY A  58     -33.930  21.593  37.111  1.00  0.00           H  
ATOM    932  N   ARG A  59     -35.395  22.435  35.345  1.00  0.00           N  
ATOM    933  CA  ARG A  59     -36.192  22.929  34.228  1.00  0.00           C  
ATOM    934  C   ARG A  59     -37.553  22.236  34.154  1.00  0.00           C  
ATOM    935  O   ARG A  59     -38.320  22.446  33.213  1.00  0.00           O  
ATOM    936  CB  ARG A  59     -35.450  22.722  32.916  1.00  0.00           C  
ATOM    937  CG  ARG A  59     -34.197  23.567  32.750  1.00  0.00           C  
ATOM    938  CD  ARG A  59     -33.426  23.173  31.542  1.00  0.00           C  
ATOM    939  NE  ARG A  59     -32.277  24.038  31.327  1.00  0.00           N  
ATOM    940  CZ  ARG A  59     -31.106  23.934  31.986  1.00  0.00           C  
ATOM    941  NH1 ARG A  59     -30.946  22.999  32.897  1.00  0.00           N  
ATOM    942  NH2 ARG A  59     -30.120  24.771  31.717  1.00  0.00           N  
ATOM    943  H   ARG A  59     -34.974  21.519  35.282  1.00  0.00           H  
ATOM    944  HA  ARG A  59     -36.361  23.997  34.369  1.00  0.00           H  
ATOM    945 1HB  ARG A  59     -35.158  21.677  32.824  1.00  0.00           H  
ATOM    946 2HB  ARG A  59     -36.115  22.951  32.082  1.00  0.00           H  
ATOM    947 1HG  ARG A  59     -34.475  24.616  32.652  1.00  0.00           H  
ATOM    948 2HG  ARG A  59     -33.555  23.441  33.622  1.00  0.00           H  
ATOM    949 1HD  ARG A  59     -33.066  22.151  31.658  1.00  0.00           H  
ATOM    950 2HD  ARG A  59     -34.068  23.235  30.665  1.00  0.00           H  
ATOM    951  HE  ARG A  59     -32.363  24.770  30.634  1.00  0.00           H  
ATOM    952 1HH1 ARG A  59     -31.700  22.359  33.102  1.00  0.00           H  
ATOM    953 2HH1 ARG A  59     -30.069  22.921  33.390  1.00  0.00           H  
ATOM    954 1HH2 ARG A  59     -30.243  25.490  31.017  1.00  0.00           H  
ATOM    955 2HH2 ARG A  59     -29.243  24.693  32.211  1.00  0.00           H  
ATOM    956  N   SER A  60     -37.853  21.413  35.154  1.00  0.00           N  
ATOM    957  CA  SER A  60     -39.133  20.714  35.202  1.00  0.00           C  
ATOM    958  C   SER A  60     -40.220  21.615  35.775  1.00  0.00           C  
ATOM    959  O   SER A  60     -39.939  22.719  36.241  1.00  0.00           O  
ATOM    960  CB  SER A  60     -39.012  19.454  36.037  1.00  0.00           C  
ATOM    961  OG  SER A  60     -38.804  19.765  37.388  1.00  0.00           O  
ATOM    962  H   SER A  60     -37.184  21.266  35.897  1.00  0.00           H  
ATOM    963  HA  SER A  60     -39.413  20.435  34.185  1.00  0.00           H  
ATOM    964 1HB  SER A  60     -39.921  18.861  35.934  1.00  0.00           H  
ATOM    965 2HB  SER A  60     -38.184  18.851  35.668  1.00  0.00           H  
ATOM    966  HG  SER A  60     -37.962  19.369  37.623  1.00  0.00           H  
ATOM    967  N   ASP A  61     -41.461  21.138  35.737  1.00  0.00           N  
ATOM    968  CA  ASP A  61     -42.582  21.874  36.310  1.00  0.00           C  
ATOM    969  C   ASP A  61     -42.402  22.017  37.817  1.00  0.00           C  
ATOM    970  O   ASP A  61     -41.665  21.249  38.435  1.00  0.00           O  
ATOM    971  CB  ASP A  61     -43.907  21.170  36.006  1.00  0.00           C  
ATOM    972  CG  ASP A  61     -44.302  21.259  34.538  1.00  0.00           C  
ATOM    973  OD1 ASP A  61     -43.755  22.084  33.845  1.00  0.00           O  
ATOM    974  OD2 ASP A  61     -45.148  20.503  34.125  1.00  0.00           O  
ATOM    975  H   ASP A  61     -41.632  20.243  35.300  1.00  0.00           H  
ATOM    976  HA  ASP A  61     -42.608  22.868  35.863  1.00  0.00           H  
ATOM    977 1HB  ASP A  61     -43.832  20.118  36.284  1.00  0.00           H  
ATOM    978 2HB  ASP A  61     -44.700  21.612  36.609  1.00  0.00           H  
ATOM    979  N   GLN A  62     -43.078  22.997  38.406  1.00  0.00           N  
ATOM    980  CA  GLN A  62     -42.919  23.276  39.829  1.00  0.00           C  
ATOM    981  C   GLN A  62     -44.248  23.221  40.576  1.00  0.00           C  
ATOM    982  O   GLN A  62     -44.789  24.259  40.957  1.00  0.00           O  
ATOM    983  CB  GLN A  62     -42.269  24.647  40.030  1.00  0.00           C  
ATOM    984  CG  GLN A  62     -40.854  24.751  39.485  1.00  0.00           C  
ATOM    985  CD  GLN A  62     -40.247  26.123  39.709  1.00  0.00           C  
ATOM    986  OE1 GLN A  62     -40.819  27.143  39.314  1.00  0.00           O  
ATOM    987  NE2 GLN A  62     -39.082  26.157  40.346  1.00  0.00           N  
ATOM    988  H   GLN A  62     -43.715  23.562  37.862  1.00  0.00           H  
ATOM    989  HA  GLN A  62     -42.270  22.514  40.261  1.00  0.00           H  
ATOM    990 1HB  GLN A  62     -42.874  25.412  39.543  1.00  0.00           H  
ATOM    991 2HB  GLN A  62     -42.238  24.883  41.094  1.00  0.00           H  
ATOM    992 1HG  GLN A  62     -40.228  24.014  39.987  1.00  0.00           H  
ATOM    993 2HG  GLN A  62     -40.874  24.557  38.413  1.00  0.00           H  
ATOM    994 1HE2 GLN A  62     -38.633  27.034  40.523  1.00  0.00           H  
ATOM    995 2HE2 GLN A  62     -38.653  25.306  40.650  1.00  0.00           H  
ATOM    996  N   PRO A  63     -44.776  22.006  40.794  1.00  0.00           N  
ATOM    997  CA  PRO A  63     -46.057  21.844  41.487  1.00  0.00           C  
ATOM    998  C   PRO A  63     -45.911  21.986  42.999  1.00  0.00           C  
ATOM    999  O   PRO A  63     -44.804  22.195  43.498  1.00  0.00           O  
ATOM   1000  CB  PRO A  63     -46.479  20.424  41.097  1.00  0.00           C  
ATOM   1001  CG  PRO A  63     -45.647  20.112  39.900  1.00  0.00           C  
ATOM   1002  CD  PRO A  63     -44.360  20.857  40.133  1.00  0.00           C  
ATOM   1003  HA  PRO A  63     -46.772  22.587  41.104  1.00  0.00           H  
ATOM   1004 1HB  PRO A  63     -46.298  19.734  41.934  1.00  0.00           H  
ATOM   1005 2HB  PRO A  63     -47.558  20.397  40.885  1.00  0.00           H  
ATOM   1006 1HG  PRO A  63     -45.498  19.025  39.814  1.00  0.00           H  
ATOM   1007 2HG  PRO A  63     -46.163  20.434  38.984  1.00  0.00           H  
ATOM   1008 1HD  PRO A  63     -43.682  20.238  40.739  1.00  0.00           H  
ATOM   1009 2HD  PRO A  63     -43.899  21.105  39.166  1.00  0.00           H  
ATOM   1010  N   TRP A  64     -47.025  21.874  43.715  1.00  0.00           N  
ATOM   1011  CA  TRP A  64     -47.019  21.979  45.169  1.00  0.00           C  
ATOM   1012  C   TRP A  64     -47.397  20.650  45.812  1.00  0.00           C  
ATOM   1013  O   TRP A  64     -47.471  20.539  47.035  1.00  0.00           O  
ATOM   1014  CB  TRP A  64     -47.988  23.069  45.631  1.00  0.00           C  
ATOM   1015  CG  TRP A  64     -49.388  22.877  45.131  1.00  0.00           C  
ATOM   1016  CD1 TRP A  64     -49.926  23.399  43.993  1.00  0.00           C  
ATOM   1017  CD2 TRP A  64     -50.440  22.101  45.753  1.00  0.00           C  
ATOM   1018  NE1 TRP A  64     -51.235  23.006  43.865  1.00  0.00           N  
ATOM   1019  CE2 TRP A  64     -51.566  22.210  44.933  1.00  0.00           C  
ATOM   1020  CE3 TRP A  64     -50.516  21.335  46.923  1.00  0.00           C  
ATOM   1021  CZ2 TRP A  64     -52.762  21.581  45.242  1.00  0.00           C  
ATOM   1022  CZ3 TRP A  64     -51.715  20.704  47.232  1.00  0.00           C  
ATOM   1023  CH2 TRP A  64     -52.808  20.824  46.412  1.00  0.00           C  
ATOM   1024  H   TRP A  64     -47.900  21.712  43.237  1.00  0.00           H  
ATOM   1025  HA  TRP A  64     -46.013  22.247  45.492  1.00  0.00           H  
ATOM   1026 1HB  TRP A  64     -48.013  23.096  46.720  1.00  0.00           H  
ATOM   1027 2HB  TRP A  64     -47.632  24.041  45.288  1.00  0.00           H  
ATOM   1028  HD1 TRP A  64     -49.395  24.036  43.288  1.00  0.00           H  
ATOM   1029  HE1 TRP A  64     -51.855  23.260  43.110  1.00  0.00           H  
ATOM   1030  HE3 TRP A  64     -49.649  21.234  47.576  1.00  0.00           H  
ATOM   1031  HZ2 TRP A  64     -53.642  21.665  44.603  1.00  0.00           H  
ATOM   1032  HZ3 TRP A  64     -51.765  20.109  48.145  1.00  0.00           H  
ATOM   1033  HH2 TRP A  64     -53.734  20.315  46.684  1.00  0.00           H  
ATOM   1034  N   THR A  65     -47.638  19.643  44.979  1.00  0.00           N  
ATOM   1035  CA  THR A  65     -48.077  18.342  45.465  1.00  0.00           C  
ATOM   1036  C   THR A  65     -47.130  17.226  45.039  1.00  0.00           C  
ATOM   1037  O   THR A  65     -46.574  17.255  43.940  1.00  0.00           O  
ATOM   1038  CB  THR A  65     -49.500  18.024  44.971  1.00  0.00           C  
ATOM   1039  OG1 THR A  65     -49.933  16.774  45.523  1.00  0.00           O  
ATOM   1040  CG2 THR A  65     -49.532  17.942  43.453  1.00  0.00           C  
ATOM   1041  H   THR A  65     -47.514  19.781  43.986  1.00  0.00           H  
ATOM   1042  HA  THR A  65     -48.087  18.365  46.555  1.00  0.00           H  
ATOM   1043  HB  THR A  65     -50.183  18.807  45.301  1.00  0.00           H  
ATOM   1044  HG1 THR A  65     -50.126  16.160  44.811  1.00  0.00           H  
ATOM   1045 1HG2 THR A  65     -50.546  17.717  43.122  1.00  0.00           H  
ATOM   1046 2HG2 THR A  65     -49.215  18.895  43.030  1.00  0.00           H  
ATOM   1047 3HG2 THR A  65     -48.858  17.154  43.117  1.00  0.00           H  
ATOM   1048  N   GLY A  66     -46.950  16.246  45.917  1.00  0.00           N  
ATOM   1049  CA  GLY A  66     -46.153  15.075  45.604  1.00  0.00           C  
ATOM   1050  C   GLY A  66     -44.686  15.204  45.966  1.00  0.00           C  
ATOM   1051  O   GLY A  66     -43.814  14.791  45.201  1.00  0.00           O  
ATOM   1052  H   GLY A  66     -47.380  16.319  46.828  1.00  0.00           H  
ATOM   1053 1HA  GLY A  66     -46.556  14.209  46.130  1.00  0.00           H  
ATOM   1054 2HA  GLY A  66     -46.221  14.863  44.538  1.00  0.00           H  
ATOM   1055  N   ASN A  67     -44.409  15.776  47.133  1.00  0.00           N  
ATOM   1056  CA  ASN A  67     -43.034  15.894  47.604  1.00  0.00           C  
ATOM   1057  C   ASN A  67     -42.720  14.874  48.693  1.00  0.00           C  
ATOM   1058  O   ASN A  67     -42.624  15.206  49.874  1.00  0.00           O  
ATOM   1059  CB  ASN A  67     -42.764  17.302  48.102  1.00  0.00           C  
ATOM   1060  CG  ASN A  67     -42.846  18.328  47.005  1.00  0.00           C  
ATOM   1061  OD1 ASN A  67     -42.125  18.244  46.005  1.00  0.00           O  
ATOM   1062  ND2 ASN A  67     -43.711  19.295  47.174  1.00  0.00           N  
ATOM   1063  H   ASN A  67     -45.158  16.136  47.707  1.00  0.00           H  
ATOM   1064  HA  ASN A  67     -42.363  15.683  46.770  1.00  0.00           H  
ATOM   1065 1HB  ASN A  67     -43.486  17.559  48.878  1.00  0.00           H  
ATOM   1066 2HB  ASN A  67     -41.771  17.345  48.550  1.00  0.00           H  
ATOM   1067 1HD2 ASN A  67     -43.809  20.006  46.477  1.00  0.00           H  
ATOM   1068 2HD2 ASN A  67     -44.274  19.324  48.000  1.00  0.00           H  
ATOM   1069  N   ASP A  68     -42.575  13.624  48.267  1.00  0.00           N  
ATOM   1070  CA  ASP A  68     -42.205  12.521  49.140  1.00  0.00           C  
ATOM   1071  C   ASP A  68     -41.594  11.432  48.268  1.00  0.00           C  
ATOM   1072  O   ASP A  68     -41.836  11.393  47.061  1.00  0.00           O  
ATOM   1073  CB  ASP A  68     -43.415  11.983  49.908  1.00  0.00           C  
ATOM   1074  CG  ASP A  68     -43.024  11.195  51.152  1.00  0.00           C  
ATOM   1075  OD1 ASP A  68     -41.852  10.988  51.356  1.00  0.00           O  
ATOM   1076  OD2 ASP A  68     -43.903  10.808  51.885  1.00  0.00           O  
ATOM   1077  H   ASP A  68     -42.732  13.443  47.286  1.00  0.00           H  
ATOM   1078  HA  ASP A  68     -41.476  12.883  49.865  1.00  0.00           H  
ATOM   1079 1HB  ASP A  68     -44.054  12.814  50.208  1.00  0.00           H  
ATOM   1080 2HB  ASP A  68     -44.002  11.337  49.256  1.00  0.00           H  
ATOM   1081  N   TYR A  69     -40.806  10.550  48.871  1.00  0.00           N  
ATOM   1082  CA  TYR A  69     -40.051   9.568  48.097  1.00  0.00           C  
ATOM   1083  C   TYR A  69     -40.898   8.488  47.428  1.00  0.00           C  
ATOM   1084  O   TYR A  69     -40.450   7.848  46.477  1.00  0.00           O  
ATOM   1085  CB  TYR A  69     -39.005   8.907  48.998  1.00  0.00           C  
ATOM   1086  CG  TYR A  69     -37.857   9.819  49.371  1.00  0.00           C  
ATOM   1087  CD1 TYR A  69     -37.497  10.861  48.529  1.00  0.00           C  
ATOM   1088  CD2 TYR A  69     -37.164   9.612  50.554  1.00  0.00           C  
ATOM   1089  CE1 TYR A  69     -36.449  11.693  48.870  1.00  0.00           C  
ATOM   1090  CE2 TYR A  69     -36.116  10.445  50.895  1.00  0.00           C  
ATOM   1091  CZ  TYR A  69     -35.758  11.482  50.058  1.00  0.00           C  
ATOM   1092  OH  TYR A  69     -34.714  12.311  50.397  1.00  0.00           O  
ATOM   1093  H   TYR A  69     -40.723  10.552  49.878  1.00  0.00           H  
ATOM   1094  HA  TYR A  69     -39.545  10.085  47.281  1.00  0.00           H  
ATOM   1095 1HB  TYR A  69     -39.481   8.565  49.918  1.00  0.00           H  
ATOM   1096 2HB  TYR A  69     -38.595   8.031  48.496  1.00  0.00           H  
ATOM   1097  HD1 TYR A  69     -38.042  11.023  47.599  1.00  0.00           H  
ATOM   1098  HD2 TYR A  69     -37.446   8.793  51.215  1.00  0.00           H  
ATOM   1099  HE1 TYR A  69     -36.166  12.512  48.209  1.00  0.00           H  
ATOM   1100  HE2 TYR A  69     -35.571  10.282  51.825  1.00  0.00           H  
ATOM   1101  HH  TYR A  69     -34.346  12.033  51.239  1.00  0.00           H  
ATOM   1102  N   ASP A  70     -42.116   8.288  47.918  1.00  0.00           N  
ATOM   1103  CA  ASP A  70     -43.039   7.373  47.260  1.00  0.00           C  
ATOM   1104  C   ASP A  70     -43.488   7.975  45.934  1.00  0.00           C  
ATOM   1105  O   ASP A  70     -43.735   7.257  44.965  1.00  0.00           O  
ATOM   1106  CB  ASP A  70     -44.252   7.085  48.147  1.00  0.00           C  
ATOM   1107  CG  ASP A  70     -43.914   6.214  49.350  1.00  0.00           C  
ATOM   1108  OD1 ASP A  70     -42.878   5.593  49.336  1.00  0.00           O  
ATOM   1109  OD2 ASP A  70     -44.695   6.179  50.271  1.00  0.00           O  
ATOM   1110  H   ASP A  70     -42.414   8.770  48.754  1.00  0.00           H  
ATOM   1111  HA  ASP A  70     -42.519   6.433  47.072  1.00  0.00           H  
ATOM   1112 1HB  ASP A  70     -44.673   8.025  48.505  1.00  0.00           H  
ATOM   1113 2HB  ASP A  70     -45.023   6.585  47.560  1.00  0.00           H  
ATOM   1114  N   THR A  71     -43.581   9.301  45.900  1.00  0.00           N  
ATOM   1115  CA  THR A  71     -43.966  10.018  44.692  1.00  0.00           C  
ATOM   1116  C   THR A  71     -42.763  10.213  43.774  1.00  0.00           C  
ATOM   1117  O   THR A  71     -42.882  10.127  42.552  1.00  0.00           O  
ATOM   1118  CB  THR A  71     -44.591  11.384  45.031  1.00  0.00           C  
ATOM   1119  OG1 THR A  71     -43.645  12.178  45.759  1.00  0.00           O  
ATOM   1120  CG2 THR A  71     -45.847  11.203  45.870  1.00  0.00           C  
ATOM   1121  H   THR A  71     -43.378   9.825  46.739  1.00  0.00           H  
ATOM   1122  HA  THR A  71     -44.709   9.424  44.159  1.00  0.00           H  
ATOM   1123  HB  THR A  71     -44.848  11.905  44.109  1.00  0.00           H  
ATOM   1124  HG1 THR A  71     -43.692  13.088  45.457  1.00  0.00           H  
ATOM   1125 1HG2 THR A  71     -46.275  12.178  46.099  1.00  0.00           H  
ATOM   1126 2HG2 THR A  71     -46.573  10.609  45.314  1.00  0.00           H  
ATOM   1127 3HG2 THR A  71     -45.594  10.691  46.797  1.00  0.00           H  
ATOM   1128  N   PHE A  72     -41.604  10.475  44.374  1.00  0.00           N  
ATOM   1129  CA  PHE A  72     -40.365  10.645  43.621  1.00  0.00           C  
ATOM   1130  C   PHE A  72     -39.988   9.366  42.881  1.00  0.00           C  
ATOM   1131  O   PHE A  72     -39.425   9.414  41.787  1.00  0.00           O  
ATOM   1132  CB  PHE A  72     -39.224  11.054  44.555  1.00  0.00           C  
ATOM   1133  CG  PHE A  72     -39.310  12.478  45.028  1.00  0.00           C  
ATOM   1134  CD1 PHE A  72     -39.344  12.772  46.383  1.00  0.00           C  
ATOM   1135  CD2 PHE A  72     -39.358  13.525  44.121  1.00  0.00           C  
ATOM   1136  CE1 PHE A  72     -39.423  14.081  46.820  1.00  0.00           C  
ATOM   1137  CE2 PHE A  72     -39.436  14.834  44.554  1.00  0.00           C  
ATOM   1138  CZ  PHE A  72     -39.469  15.112  45.906  1.00  0.00           C  
ATOM   1139  H   PHE A  72     -41.583  10.558  45.380  1.00  0.00           H  
ATOM   1140  HA  PHE A  72     -40.514  11.435  42.884  1.00  0.00           H  
ATOM   1141 1HB  PHE A  72     -39.219  10.405  45.429  1.00  0.00           H  
ATOM   1142 2HB  PHE A  72     -38.271  10.923  44.044  1.00  0.00           H  
ATOM   1143  HD1 PHE A  72     -39.307  11.956  47.106  1.00  0.00           H  
ATOM   1144  HD2 PHE A  72     -39.333  13.305  43.053  1.00  0.00           H  
ATOM   1145  HE1 PHE A  72     -39.449  14.298  47.888  1.00  0.00           H  
ATOM   1146  HE2 PHE A  72     -39.472  15.648  43.830  1.00  0.00           H  
ATOM   1147  HZ  PHE A  72     -39.532  16.143  46.249  1.00  0.00           H  
ATOM   1148  N   ALA A  73     -40.300   8.224  43.486  1.00  0.00           N  
ATOM   1149  CA  ALA A  73     -40.011   6.931  42.878  1.00  0.00           C  
ATOM   1150  C   ALA A  73     -41.035   6.595  41.800  1.00  0.00           C  
ATOM   1151  O   ALA A  73     -40.739   5.858  40.859  1.00  0.00           O  
ATOM   1152  CB  ALA A  73     -39.979   5.840  43.939  1.00  0.00           C  
ATOM   1153  H   ALA A  73     -40.749   8.253  44.390  1.00  0.00           H  
ATOM   1154  HA  ALA A  73     -39.031   6.991  42.405  1.00  0.00           H  
ATOM   1155 1HB  ALA A  73     -39.762   4.881  43.468  1.00  0.00           H  
ATOM   1156 2HB  ALA A  73     -39.205   6.068  44.672  1.00  0.00           H  
ATOM   1157 3HB  ALA A  73     -40.946   5.789  44.437  1.00  0.00           H  
ATOM   1158  N   ASP A  74     -42.241   7.136  41.946  1.00  0.00           N  
ATOM   1159  CA  ASP A  74     -43.295   6.938  40.957  1.00  0.00           C  
ATOM   1160  C   ASP A  74     -42.940   7.645  39.654  1.00  0.00           C  
ATOM   1161  O   ASP A  74     -43.254   7.160  38.567  1.00  0.00           O  
ATOM   1162  CB  ASP A  74     -44.636   7.456  41.483  1.00  0.00           C  
ATOM   1163  CG  ASP A  74     -45.216   6.584  42.588  1.00  0.00           C  
ATOM   1164  OD1 ASP A  74     -44.780   5.465  42.726  1.00  0.00           O  
ATOM   1165  OD2 ASP A  74     -46.090   7.044  43.283  1.00  0.00           O  
ATOM   1166  H   ASP A  74     -42.432   7.699  42.763  1.00  0.00           H  
ATOM   1167  HA  ASP A  74     -43.389   5.870  40.761  1.00  0.00           H  
ATOM   1168 1HB  ASP A  74     -44.510   8.468  41.867  1.00  0.00           H  
ATOM   1169 2HB  ASP A  74     -45.354   7.504  40.663  1.00  0.00           H  
ATOM   1170  N   ASP A  75     -42.282   8.795  39.773  1.00  0.00           N  
ATOM   1171  CA  ASP A  75     -41.811   9.535  38.609  1.00  0.00           C  
ATOM   1172  C   ASP A  75     -40.670   8.783  37.933  1.00  0.00           C  
ATOM   1173  O   ASP A  75     -40.646   8.645  36.711  1.00  0.00           O  
ATOM   1174  CB  ASP A  75     -41.348  10.938  39.009  1.00  0.00           C  
ATOM   1175  CG  ASP A  75     -42.501  11.854  39.397  1.00  0.00           C  
ATOM   1176  OD1 ASP A  75     -43.621  11.539  39.069  1.00  0.00           O  
ATOM   1177  OD2 ASP A  75     -42.251  12.860  40.017  1.00  0.00           O  
ATOM   1178  H   ASP A  75     -42.104   9.165  40.696  1.00  0.00           H  
ATOM   1179  HA  ASP A  75     -42.636   9.631  37.903  1.00  0.00           H  
ATOM   1180 1HB  ASP A  75     -40.660  10.868  39.851  1.00  0.00           H  
ATOM   1181 2HB  ASP A  75     -40.806  11.393  38.179  1.00  0.00           H  
ATOM   1182  N   ILE A  76     -39.729   8.301  38.741  1.00  0.00           N  
ATOM   1183  CA  ILE A  76     -38.581   7.554  38.238  1.00  0.00           C  
ATOM   1184  C   ILE A  76     -39.025   6.304  37.491  1.00  0.00           C  
ATOM   1185  O   ILE A  76     -38.450   5.948  36.463  1.00  0.00           O  
ATOM   1186  CB  ILE A  76     -37.636   7.158  39.387  1.00  0.00           C  
ATOM   1187  CG1 ILE A  76     -37.031   8.405  40.035  1.00  0.00           C  
ATOM   1188  CG2 ILE A  76     -36.540   6.233  38.879  1.00  0.00           C  
ATOM   1189  CD1 ILE A  76     -36.201   9.244  39.089  1.00  0.00           C  
ATOM   1190  H   ILE A  76     -39.816   8.459  39.735  1.00  0.00           H  
ATOM   1191  HA  ILE A  76     -38.032   8.190  37.544  1.00  0.00           H  
ATOM   1192  HB  ILE A  76     -38.202   6.643  40.162  1.00  0.00           H  
ATOM   1193 1HG1 ILE A  76     -37.828   9.030  40.435  1.00  0.00           H  
ATOM   1194 2HG1 ILE A  76     -36.397   8.110  40.872  1.00  0.00           H  
ATOM   1195 1HG2 ILE A  76     -35.881   5.963  39.704  1.00  0.00           H  
ATOM   1196 2HG2 ILE A  76     -36.989   5.332  38.463  1.00  0.00           H  
ATOM   1197 3HG2 ILE A  76     -35.964   6.742  38.106  1.00  0.00           H  
ATOM   1198 1HD1 ILE A  76     -35.806  10.109  39.621  1.00  0.00           H  
ATOM   1199 2HD1 ILE A  76     -35.375   8.647  38.703  1.00  0.00           H  
ATOM   1200 3HD1 ILE A  76     -36.824   9.581  38.261  1.00  0.00           H  
ATOM   1201  N   ALA A  77     -40.056   5.647  38.014  1.00  0.00           N  
ATOM   1202  CA  ALA A  77     -40.601   4.453  37.384  1.00  0.00           C  
ATOM   1203  C   ALA A  77     -41.221   4.769  36.028  1.00  0.00           C  
ATOM   1204  O   ALA A  77     -41.060   4.013  35.070  1.00  0.00           O  
ATOM   1205  CB  ALA A  77     -41.630   3.800  38.296  1.00  0.00           C  
ATOM   1206  H   ALA A  77     -40.472   5.985  38.870  1.00  0.00           H  
ATOM   1207  HA  ALA A  77     -39.781   3.754  37.217  1.00  0.00           H  
ATOM   1208 1HB  ALA A  77     -42.030   2.908  37.813  1.00  0.00           H  
ATOM   1209 2HB  ALA A  77     -41.157   3.522  39.237  1.00  0.00           H  
ATOM   1210 3HB  ALA A  77     -42.440   4.501  38.490  1.00  0.00           H  
ATOM   1211  N   GLN A  78     -41.925   5.895  35.955  1.00  0.00           N  
ATOM   1212  CA  GLN A  78     -42.566   6.322  34.715  1.00  0.00           C  
ATOM   1213  C   GLN A  78     -41.530   6.661  33.645  1.00  0.00           C  
ATOM   1214  O   GLN A  78     -41.699   6.318  32.475  1.00  0.00           O  
ATOM   1215  CB  GLN A  78     -43.471   7.531  34.969  1.00  0.00           C  
ATOM   1216  CG  GLN A  78     -44.688   7.228  35.826  1.00  0.00           C  
ATOM   1217  CD  GLN A  78     -45.625   6.233  35.168  1.00  0.00           C  
ATOM   1218  OE1 GLN A  78     -46.014   6.398  34.008  1.00  0.00           O  
ATOM   1219  NE2 GLN A  78     -45.995   5.192  35.906  1.00  0.00           N  
ATOM   1220  H   GLN A  78     -42.018   6.470  36.780  1.00  0.00           H  
ATOM   1221  HA  GLN A  78     -43.178   5.501  34.341  1.00  0.00           H  
ATOM   1222 1HB  GLN A  78     -42.898   8.316  35.463  1.00  0.00           H  
ATOM   1223 2HB  GLN A  78     -43.820   7.930  34.017  1.00  0.00           H  
ATOM   1224 1HG  GLN A  78     -44.356   6.809  36.776  1.00  0.00           H  
ATOM   1225 2HG  GLN A  78     -45.238   8.153  35.998  1.00  0.00           H  
ATOM   1226 1HE2 GLN A  78     -46.612   4.503  35.526  1.00  0.00           H  
ATOM   1227 2HE2 GLN A  78     -45.656   5.097  36.842  1.00  0.00           H  
ATOM   1228  N   LEU A  79     -40.454   7.328  34.055  1.00  0.00           N  
ATOM   1229  CA  LEU A  79     -39.362   7.660  33.146  1.00  0.00           C  
ATOM   1230  C   LEU A  79     -38.694   6.392  32.616  1.00  0.00           C  
ATOM   1231  O   LEU A  79     -38.407   6.281  31.423  1.00  0.00           O  
ATOM   1232  CB  LEU A  79     -38.325   8.537  33.859  1.00  0.00           C  
ATOM   1233  CG  LEU A  79     -37.121   8.967  33.010  1.00  0.00           C  
ATOM   1234  CD1 LEU A  79     -37.606   9.775  31.814  1.00  0.00           C  
ATOM   1235  CD2 LEU A  79     -36.161   9.779  33.866  1.00  0.00           C  
ATOM   1236  H   LEU A  79     -40.392   7.612  35.022  1.00  0.00           H  
ATOM   1237  HA  LEU A  79     -39.771   8.216  32.303  1.00  0.00           H  
ATOM   1238 1HB  LEU A  79     -38.819   9.440  34.214  1.00  0.00           H  
ATOM   1239 2HB  LEU A  79     -37.944   7.992  34.722  1.00  0.00           H  
ATOM   1240  HG  LEU A  79     -36.610   8.083  32.630  1.00  0.00           H  
ATOM   1241 1HD1 LEU A  79     -36.751  10.080  31.210  1.00  0.00           H  
ATOM   1242 2HD1 LEU A  79     -38.276   9.164  31.209  1.00  0.00           H  
ATOM   1243 3HD1 LEU A  79     -38.137  10.659  32.163  1.00  0.00           H  
ATOM   1244 1HD2 LEU A  79     -35.305  10.084  33.263  1.00  0.00           H  
ATOM   1245 2HD2 LEU A  79     -36.671  10.665  34.245  1.00  0.00           H  
ATOM   1246 3HD2 LEU A  79     -35.817   9.172  34.703  1.00  0.00           H  
ATOM   1247  N   ILE A  80     -38.461   5.435  33.509  1.00  0.00           N  
ATOM   1248  CA  ILE A  80     -37.834   4.170  33.138  1.00  0.00           C  
ATOM   1249  C   ILE A  80     -38.718   3.336  32.213  1.00  0.00           C  
ATOM   1250  O   ILE A  80     -38.219   2.644  31.326  1.00  0.00           O  
ATOM   1251  CB  ILE A  80     -37.493   3.347  34.393  1.00  0.00           C  
ATOM   1252  CG1 ILE A  80     -36.460   4.083  35.251  1.00  0.00           C  
ATOM   1253  CG2 ILE A  80     -36.980   1.969  34.003  1.00  0.00           C  
ATOM   1254  CD1 ILE A  80     -35.156   4.356  34.536  1.00  0.00           C  
ATOM   1255  H   ILE A  80     -38.726   5.589  34.471  1.00  0.00           H  
ATOM   1256  HA  ILE A  80     -36.910   4.386  32.603  1.00  0.00           H  
ATOM   1257  HB  ILE A  80     -38.386   3.231  35.006  1.00  0.00           H  
ATOM   1258 1HG1 ILE A  80     -36.874   5.035  35.581  1.00  0.00           H  
ATOM   1259 2HG1 ILE A  80     -36.243   3.496  36.143  1.00  0.00           H  
ATOM   1260 1HG2 ILE A  80     -36.743   1.401  34.902  1.00  0.00           H  
ATOM   1261 2HG2 ILE A  80     -37.746   1.444  33.433  1.00  0.00           H  
ATOM   1262 3HG2 ILE A  80     -36.082   2.074  33.393  1.00  0.00           H  
ATOM   1263 1HD1 ILE A  80     -34.476   4.880  35.208  1.00  0.00           H  
ATOM   1264 2HD1 ILE A  80     -34.706   3.412  34.228  1.00  0.00           H  
ATOM   1265 3HD1 ILE A  80     -35.345   4.972  33.659  1.00  0.00           H  
ATOM   1266  N   GLU A  81     -40.029   3.407  32.423  1.00  0.00           N  
ATOM   1267  CA  GLU A  81     -40.974   2.646  31.611  1.00  0.00           C  
ATOM   1268  C   GLU A  81     -41.248   3.309  30.262  1.00  0.00           C  
ATOM   1269  O   GLU A  81     -41.389   2.628  29.246  1.00  0.00           O  
ATOM   1270  CB  GLU A  81     -42.290   2.465  32.371  1.00  0.00           C  
ATOM   1271  CG  GLU A  81     -42.187   1.582  33.606  1.00  0.00           C  
ATOM   1272  CD  GLU A  81     -41.791   0.168  33.283  1.00  0.00           C  
ATOM   1273  OE1 GLU A  81     -42.222  -0.334  32.273  1.00  0.00           O  
ATOM   1274  OE2 GLU A  81     -41.056  -0.411  34.048  1.00  0.00           O  
ATOM   1275  H   GLU A  81     -40.381   4.000  33.161  1.00  0.00           H  
ATOM   1276  HA  GLU A  81     -40.545   1.664  31.410  1.00  0.00           H  
ATOM   1277 1HB  GLU A  81     -42.665   3.439  32.686  1.00  0.00           H  
ATOM   1278 2HB  GLU A  81     -43.036   2.026  31.707  1.00  0.00           H  
ATOM   1279 1HG  GLU A  81     -41.447   2.008  34.284  1.00  0.00           H  
ATOM   1280 2HG  GLU A  81     -43.148   1.577  34.118  1.00  0.00           H  
ATOM   1281  N   HIS A  82     -41.327   4.636  30.259  1.00  0.00           N  
ATOM   1282  CA  HIS A  82     -41.575   5.387  29.032  1.00  0.00           C  
ATOM   1283  C   HIS A  82     -40.425   5.207  28.045  1.00  0.00           C  
ATOM   1284  O   HIS A  82     -40.645   5.017  26.848  1.00  0.00           O  
ATOM   1285  CB  HIS A  82     -41.770   6.876  29.336  1.00  0.00           C  
ATOM   1286  CG  HIS A  82     -42.085   7.700  28.126  1.00  0.00           C  
ATOM   1287  ND1 HIS A  82     -43.293   7.621  27.465  1.00  0.00           N  
ATOM   1288  CD2 HIS A  82     -41.350   8.620  27.458  1.00  0.00           C  
ATOM   1289  CE1 HIS A  82     -43.287   8.457  26.442  1.00  0.00           C  
ATOM   1290  NE2 HIS A  82     -42.120   9.075  26.416  1.00  0.00           N  
ATOM   1291  H   HIS A  82     -41.212   5.138  31.128  1.00  0.00           H  
ATOM   1292  HA  HIS A  82     -42.484   5.018  28.557  1.00  0.00           H  
ATOM   1293 1HB  HIS A  82     -42.583   6.998  30.053  1.00  0.00           H  
ATOM   1294 2HB  HIS A  82     -40.867   7.275  29.795  1.00  0.00           H  
ATOM   1295  HD2 HIS A  82     -40.336   8.939  27.701  1.00  0.00           H  
ATOM   1296  HE1 HIS A  82     -44.106   8.612  25.740  1.00  0.00           H  
ATOM   1297  HE2 HIS A  82     -41.834   9.770  25.741  1.00  0.00           H  
ATOM   1298  N   LEU A  83     -39.200   5.260  28.556  1.00  0.00           N  
ATOM   1299  CA  LEU A  83     -38.016   5.055  27.729  1.00  0.00           C  
ATOM   1300  C   LEU A  83     -37.810   3.576  27.418  1.00  0.00           C  
ATOM   1301  O   LEU A  83     -37.057   3.229  26.506  1.00  0.00           O  
ATOM   1302  CB  LEU A  83     -36.774   5.614  28.435  1.00  0.00           C  
ATOM   1303  CG  LEU A  83     -36.753   7.134  28.639  1.00  0.00           C  
ATOM   1304  CD1 LEU A  83     -35.527   7.520  29.455  1.00  0.00           C  
ATOM   1305  CD2 LEU A  83     -36.749   7.829  27.285  1.00  0.00           C  
ATOM   1306  H   LEU A  83     -39.085   5.447  29.542  1.00  0.00           H  
ATOM   1307  HA  LEU A  83     -38.155   5.588  26.789  1.00  0.00           H  
ATOM   1308 1HB  LEU A  83     -36.692   5.147  29.415  1.00  0.00           H  
ATOM   1309 2HB  LEU A  83     -35.893   5.346  27.852  1.00  0.00           H  
ATOM   1310  HG  LEU A  83     -37.636   7.438  29.201  1.00  0.00           H  
ATOM   1311 1HD1 LEU A  83     -35.511   8.600  29.601  1.00  0.00           H  
ATOM   1312 2HD1 LEU A  83     -35.565   7.025  30.425  1.00  0.00           H  
ATOM   1313 3HD1 LEU A  83     -34.626   7.213  28.925  1.00  0.00           H  
ATOM   1314 1HD2 LEU A  83     -36.735   8.909  27.431  1.00  0.00           H  
ATOM   1315 2HD2 LEU A  83     -35.865   7.526  26.723  1.00  0.00           H  
ATOM   1316 3HD2 LEU A  83     -37.645   7.549  26.731  1.00  0.00           H  
ATOM   1317  N   ASP A  84     -38.488   2.720  28.179  1.00  0.00           N  
ATOM   1318  CA  ASP A  84     -38.378   1.268  28.035  1.00  0.00           C  
ATOM   1319  C   ASP A  84     -36.921   0.817  28.110  1.00  0.00           C  
ATOM   1320  O   ASP A  84     -36.392   0.214  27.176  1.00  0.00           O  
ATOM   1321  CB  ASP A  84     -38.992   0.811  26.710  1.00  0.00           C  
ATOM   1322  CG  ASP A  84     -39.241  -0.691  26.658  1.00  0.00           C  
ATOM   1323  OD1 ASP A  84     -39.369  -1.288  27.701  1.00  0.00           O  
ATOM   1324  OD2 ASP A  84     -39.300  -1.226  25.577  1.00  0.00           O  
ATOM   1325  H   ASP A  84     -39.103   3.099  28.885  1.00  0.00           H  
ATOM   1326  HA  ASP A  84     -38.925   0.797  28.852  1.00  0.00           H  
ATOM   1327 1HB  ASP A  84     -39.940   1.327  26.550  1.00  0.00           H  
ATOM   1328 2HB  ASP A  84     -38.329   1.083  25.888  1.00  0.00           H  
ATOM   1329  N   LEU A  85     -36.278   1.126  29.231  1.00  0.00           N  
ATOM   1330  CA  LEU A  85     -34.868   0.808  29.418  1.00  0.00           C  
ATOM   1331  C   LEU A  85     -34.680  -0.604  29.953  1.00  0.00           C  
ATOM   1332  O   LEU A  85     -35.542  -1.135  30.653  1.00  0.00           O  
ATOM   1333  CB  LEU A  85     -34.223   1.813  30.380  1.00  0.00           C  
ATOM   1334  CG  LEU A  85     -34.242   3.278  29.924  1.00  0.00           C  
ATOM   1335  CD1 LEU A  85     -33.656   4.159  31.018  1.00  0.00           C  
ATOM   1336  CD2 LEU A  85     -33.456   3.416  28.629  1.00  0.00           C  
ATOM   1337  H   LEU A  85     -36.779   1.593  29.973  1.00  0.00           H  
ATOM   1338  HA  LEU A  85     -34.368   0.875  28.453  1.00  0.00           H  
ATOM   1339 1HB  LEU A  85     -34.739   1.758  31.337  1.00  0.00           H  
ATOM   1340 2HB  LEU A  85     -33.183   1.528  30.535  1.00  0.00           H  
ATOM   1341  HG  LEU A  85     -35.273   3.594  29.758  1.00  0.00           H  
ATOM   1342 1HD1 LEU A  85     -33.670   5.200  30.693  1.00  0.00           H  
ATOM   1343 2HD1 LEU A  85     -34.249   4.055  31.926  1.00  0.00           H  
ATOM   1344 3HD1 LEU A  85     -32.629   3.856  31.218  1.00  0.00           H  
ATOM   1345 1HD2 LEU A  85     -33.470   4.457  28.304  1.00  0.00           H  
ATOM   1346 2HD2 LEU A  85     -32.425   3.102  28.794  1.00  0.00           H  
ATOM   1347 3HD2 LEU A  85     -33.907   2.790  27.860  1.00  0.00           H  
ATOM   1348  N   LYS A  86     -33.545  -1.207  29.614  1.00  0.00           N  
ATOM   1349  CA  LYS A  86     -33.182  -2.523  30.124  1.00  0.00           C  
ATOM   1350  C   LYS A  86     -31.691  -2.562  30.436  1.00  0.00           C  
ATOM   1351  O   LYS A  86     -30.891  -1.931  29.741  1.00  0.00           O  
ATOM   1352  CB  LYS A  86     -33.547  -3.617  29.120  1.00  0.00           C  
ATOM   1353  CG  LYS A  86     -35.041  -3.752  28.852  1.00  0.00           C  
ATOM   1354  CD  LYS A  86     -35.328  -4.893  27.888  1.00  0.00           C  
ATOM   1355  CE  LYS A  86     -36.819  -5.022  27.611  1.00  0.00           C  
ATOM   1356  NZ  LYS A  86     -37.115  -6.131  26.663  1.00  0.00           N  
ATOM   1357  H   LYS A  86     -32.916  -0.734  28.981  1.00  0.00           H  
ATOM   1358  HA  LYS A  86     -33.736  -2.702  31.046  1.00  0.00           H  
ATOM   1359 1HB  LYS A  86     -33.054  -3.417  28.168  1.00  0.00           H  
ATOM   1360 2HB  LYS A  86     -33.184  -4.579  29.481  1.00  0.00           H  
ATOM   1361 1HG  LYS A  86     -35.563  -3.940  29.790  1.00  0.00           H  
ATOM   1362 2HG  LYS A  86     -35.419  -2.823  28.425  1.00  0.00           H  
ATOM   1363 1HD  LYS A  86     -34.806  -4.715  26.947  1.00  0.00           H  
ATOM   1364 2HD  LYS A  86     -34.966  -5.829  28.313  1.00  0.00           H  
ATOM   1365 1HE  LYS A  86     -37.348  -5.208  28.544  1.00  0.00           H  
ATOM   1366 2HE  LYS A  86     -37.192  -4.090  27.187  1.00  0.00           H  
ATOM   1367 1HZ  LYS A  86     -38.111  -6.183  26.505  1.00  0.00           H  
ATOM   1368 2HZ  LYS A  86     -36.644  -5.959  25.785  1.00  0.00           H  
ATOM   1369 3HZ  LYS A  86     -36.790  -7.004  27.053  1.00  0.00           H  
ATOM   1370  N   GLU A  87     -31.330  -3.302  31.482  1.00  0.00           N  
ATOM   1371  CA  GLU A  87     -29.951  -3.374  31.961  1.00  0.00           C  
ATOM   1372  C   GLU A  87     -29.414  -1.985  32.291  1.00  0.00           C  
ATOM   1373  O   GLU A  87     -28.281  -1.650  31.949  1.00  0.00           O  
ATOM   1374  CB  GLU A  87     -29.055  -4.043  30.916  1.00  0.00           C  
ATOM   1375  CG  GLU A  87     -29.443  -5.477  30.582  1.00  0.00           C  
ATOM   1376  CD  GLU A  87     -28.490  -6.131  29.621  1.00  0.00           C  
ATOM   1377  OE1 GLU A  87     -27.617  -5.458  29.128  1.00  0.00           O  
ATOM   1378  OE2 GLU A  87     -28.636  -7.306  29.378  1.00  0.00           O  
ATOM   1379  H   GLU A  87     -32.045  -3.833  31.959  1.00  0.00           H  
ATOM   1380  HA  GLU A  87     -29.932  -3.973  32.872  1.00  0.00           H  
ATOM   1381 1HB  GLU A  87     -29.080  -3.466  29.992  1.00  0.00           H  
ATOM   1382 2HB  GLU A  87     -28.025  -4.049  31.271  1.00  0.00           H  
ATOM   1383 1HG  GLU A  87     -29.469  -6.059  31.503  1.00  0.00           H  
ATOM   1384 2HG  GLU A  87     -30.444  -5.481  30.153  1.00  0.00           H  
ATOM   1385  N   VAL A  88     -30.239  -1.184  32.959  1.00  0.00           N  
ATOM   1386  CA  VAL A  88     -29.891   0.201  33.264  1.00  0.00           C  
ATOM   1387  C   VAL A  88     -29.216   0.348  34.624  1.00  0.00           C  
ATOM   1388  O   VAL A  88     -29.590  -0.318  35.590  1.00  0.00           O  
ATOM   1389  CB  VAL A  88     -31.156   1.079  33.234  1.00  0.00           C  
ATOM   1390  CG1 VAL A  88     -30.826   2.504  33.653  1.00  0.00           C  
ATOM   1391  CG2 VAL A  88     -31.770   1.055  31.842  1.00  0.00           C  
ATOM   1392  H   VAL A  88     -31.132  -1.545  33.263  1.00  0.00           H  
ATOM   1393  HA  VAL A  88     -29.195   0.558  32.504  1.00  0.00           H  
ATOM   1394  HB  VAL A  88     -31.874   0.690  33.956  1.00  0.00           H  
ATOM   1395 1HG1 VAL A  88     -31.731   3.110  33.626  1.00  0.00           H  
ATOM   1396 2HG1 VAL A  88     -30.421   2.501  34.665  1.00  0.00           H  
ATOM   1397 3HG1 VAL A  88     -30.089   2.923  32.968  1.00  0.00           H  
ATOM   1398 1HG2 VAL A  88     -32.664   1.677  31.829  1.00  0.00           H  
ATOM   1399 2HG2 VAL A  88     -31.049   1.439  31.120  1.00  0.00           H  
ATOM   1400 3HG2 VAL A  88     -32.037   0.031  31.580  1.00  0.00           H  
ATOM   1401  N   THR A  89     -28.223   1.230  34.689  1.00  0.00           N  
ATOM   1402  CA  THR A  89     -27.511   1.500  35.932  1.00  0.00           C  
ATOM   1403  C   THR A  89     -28.013   2.793  36.569  1.00  0.00           C  
ATOM   1404  O   THR A  89     -28.009   3.848  35.936  1.00  0.00           O  
ATOM   1405  CB  THR A  89     -25.992   1.590  35.696  1.00  0.00           C  
ATOM   1406  OG1 THR A  89     -25.512   0.342  35.179  1.00  0.00           O  
ATOM   1407  CG2 THR A  89     -25.268   1.907  36.995  1.00  0.00           C  
ATOM   1408  H   THR A  89     -27.956   1.727  33.851  1.00  0.00           H  
ATOM   1409  HA  THR A  89     -27.702   0.680  36.625  1.00  0.00           H  
ATOM   1410  HB  THR A  89     -25.782   2.374  34.969  1.00  0.00           H  
ATOM   1411  HG1 THR A  89     -25.953   0.149  34.348  1.00  0.00           H  
ATOM   1412 1HG2 THR A  89     -24.196   1.967  36.809  1.00  0.00           H  
ATOM   1413 2HG2 THR A  89     -25.623   2.861  37.385  1.00  0.00           H  
ATOM   1414 3HG2 THR A  89     -25.466   1.122  37.723  1.00  0.00           H  
ATOM   1415  N   LEU A  90     -28.445   2.703  37.824  1.00  0.00           N  
ATOM   1416  CA  LEU A  90     -28.971   3.862  38.536  1.00  0.00           C  
ATOM   1417  C   LEU A  90     -27.924   4.499  39.443  1.00  0.00           C  
ATOM   1418  O   LEU A  90     -27.463   3.885  40.404  1.00  0.00           O  
ATOM   1419  CB  LEU A  90     -30.192   3.455  39.370  1.00  0.00           C  
ATOM   1420  CG  LEU A  90     -31.365   2.855  38.583  1.00  0.00           C  
ATOM   1421  CD1 LEU A  90     -32.466   2.439  39.550  1.00  0.00           C  
ATOM   1422  CD2 LEU A  90     -31.877   3.876  37.578  1.00  0.00           C  
ATOM   1423  H   LEU A  90     -28.408   1.811  38.296  1.00  0.00           H  
ATOM   1424  HA  LEU A  90     -29.277   4.608  37.803  1.00  0.00           H  
ATOM   1425 1HB  LEU A  90     -29.879   2.719  40.109  1.00  0.00           H  
ATOM   1426 2HB  LEU A  90     -30.562   4.334  39.897  1.00  0.00           H  
ATOM   1427  HG  LEU A  90     -31.030   1.962  38.055  1.00  0.00           H  
ATOM   1428 1HD1 LEU A  90     -33.299   2.013  38.991  1.00  0.00           H  
ATOM   1429 2HD1 LEU A  90     -32.077   1.695  40.245  1.00  0.00           H  
ATOM   1430 3HD1 LEU A  90     -32.810   3.311  40.106  1.00  0.00           H  
ATOM   1431 1HD2 LEU A  90     -32.710   3.450  37.018  1.00  0.00           H  
ATOM   1432 2HD2 LEU A  90     -32.213   4.769  38.105  1.00  0.00           H  
ATOM   1433 3HD2 LEU A  90     -31.075   4.142  36.889  1.00  0.00           H  
ATOM   1434  N   VAL A  91     -27.556   5.737  39.132  1.00  0.00           N  
ATOM   1435  CA  VAL A  91     -26.615   6.486  39.953  1.00  0.00           C  
ATOM   1436  C   VAL A  91     -27.321   7.696  40.554  1.00  0.00           C  
ATOM   1437  O   VAL A  91     -28.023   8.423  39.852  1.00  0.00           O  
ATOM   1438  CB  VAL A  91     -25.407   6.947  39.116  1.00  0.00           C  
ATOM   1439  CG1 VAL A  91     -24.457   7.779  39.966  1.00  0.00           C  
ATOM   1440  CG2 VAL A  91     -24.691   5.740  38.532  1.00  0.00           C  
ATOM   1441  H   VAL A  91     -27.939   6.170  38.304  1.00  0.00           H  
ATOM   1442  HA  VAL A  91     -26.255   5.834  40.750  1.00  0.00           H  
ATOM   1443  HB  VAL A  91     -25.760   7.588  38.308  1.00  0.00           H  
ATOM   1444 1HG1 VAL A  91     -23.609   8.097  39.358  1.00  0.00           H  
ATOM   1445 2HG1 VAL A  91     -24.981   8.657  40.344  1.00  0.00           H  
ATOM   1446 3HG1 VAL A  91     -24.099   7.180  40.803  1.00  0.00           H  
ATOM   1447 1HG2 VAL A  91     -23.838   6.073  37.941  1.00  0.00           H  
ATOM   1448 2HG2 VAL A  91     -24.343   5.096  39.340  1.00  0.00           H  
ATOM   1449 3HG2 VAL A  91     -25.377   5.182  37.894  1.00  0.00           H  
ATOM   1450  N   GLY A  92     -27.141   7.907  41.854  1.00  0.00           N  
ATOM   1451  CA  GLY A  92     -27.788   9.013  42.537  1.00  0.00           C  
ATOM   1452  C   GLY A  92     -26.821   9.928  43.265  1.00  0.00           C  
ATOM   1453  O   GLY A  92     -25.652   9.592  43.451  1.00  0.00           O  
ATOM   1454  H   GLY A  92     -26.542   7.287  42.380  1.00  0.00           H  
ATOM   1455 1HA  GLY A  92     -28.349   9.608  41.816  1.00  0.00           H  
ATOM   1456 2HA  GLY A  92     -28.505   8.625  43.260  1.00  0.00           H  
ATOM   1457  N   PHE A  93     -27.315  11.092  43.675  1.00  0.00           N  
ATOM   1458  CA  PHE A  93     -26.514  12.045  44.436  1.00  0.00           C  
ATOM   1459  C   PHE A  93     -27.366  12.765  45.475  1.00  0.00           C  
ATOM   1460  O   PHE A  93     -28.398  13.347  45.141  1.00  0.00           O  
ATOM   1461  CB  PHE A  93     -25.865  13.068  43.501  1.00  0.00           C  
ATOM   1462  CG  PHE A  93     -24.982  14.058  44.205  1.00  0.00           C  
ATOM   1463  CD1 PHE A  93     -23.602  13.925  44.171  1.00  0.00           C  
ATOM   1464  CD2 PHE A  93     -25.529  15.124  44.903  1.00  0.00           C  
ATOM   1465  CE1 PHE A  93     -22.788  14.835  44.819  1.00  0.00           C  
ATOM   1466  CE2 PHE A  93     -24.718  16.036  45.551  1.00  0.00           C  
ATOM   1467  CZ  PHE A  93     -23.346  15.891  45.508  1.00  0.00           C  
ATOM   1468  H   PHE A  93     -28.273  11.322  43.452  1.00  0.00           H  
ATOM   1469  HA  PHE A  93     -25.725  11.498  44.955  1.00  0.00           H  
ATOM   1470 1HB  PHE A  93     -25.266  12.549  42.754  1.00  0.00           H  
ATOM   1471 2HB  PHE A  93     -26.641  13.620  42.972  1.00  0.00           H  
ATOM   1472  HD1 PHE A  93     -23.161  13.090  43.625  1.00  0.00           H  
ATOM   1473  HD2 PHE A  93     -26.613  15.238  44.937  1.00  0.00           H  
ATOM   1474  HE1 PHE A  93     -21.706  14.718  44.784  1.00  0.00           H  
ATOM   1475  HE2 PHE A  93     -25.161  16.870  46.095  1.00  0.00           H  
ATOM   1476  HZ  PHE A  93     -22.706  16.608  46.020  1.00  0.00           H  
ATOM   1477  N   SER A  94     -26.917  12.724  46.728  1.00  0.00           N  
ATOM   1478  CA  SER A  94     -27.619  13.356  47.844  1.00  0.00           C  
ATOM   1479  C   SER A  94     -29.082  12.935  47.899  1.00  0.00           C  
ATOM   1480  O   SER A  94     -29.401  11.794  48.233  1.00  0.00           O  
ATOM   1481  CB  SER A  94     -27.526  14.865  47.729  1.00  0.00           C  
ATOM   1482  OG  SER A  94     -27.931  15.485  48.919  1.00  0.00           O  
ATOM   1483  H   SER A  94     -26.053  12.232  46.905  1.00  0.00           H  
ATOM   1484  HA  SER A  94     -27.142  13.043  48.774  1.00  0.00           H  
ATOM   1485 1HB  SER A  94     -26.500  15.150  47.498  1.00  0.00           H  
ATOM   1486 2HB  SER A  94     -28.154  15.206  46.907  1.00  0.00           H  
ATOM   1487  HG  SER A  94     -27.324  16.217  49.056  1.00  0.00           H  
ATOM   1488  N   MET A  95     -29.963  13.865  47.547  1.00  0.00           N  
ATOM   1489  CA  MET A  95     -31.398  13.614  47.531  1.00  0.00           C  
ATOM   1490  C   MET A  95     -31.764  12.620  46.427  1.00  0.00           C  
ATOM   1491  O   MET A  95     -32.857  12.053  46.424  1.00  0.00           O  
ATOM   1492  CB  MET A  95     -32.161  14.925  47.350  1.00  0.00           C  
ATOM   1493  CG  MET A  95     -33.675  14.788  47.428  1.00  0.00           C  
ATOM   1494  SD  MET A  95     -34.523  16.375  47.304  1.00  0.00           S  
ATOM   1495  CE  MET A  95     -36.234  15.851  47.372  1.00  0.00           C  
ATOM   1496  H   MET A  95     -29.620  14.777  47.282  1.00  0.00           H  
ATOM   1497  HA  MET A  95     -31.682  13.172  48.486  1.00  0.00           H  
ATOM   1498 1HB  MET A  95     -31.850  15.635  48.114  1.00  0.00           H  
ATOM   1499 2HB  MET A  95     -31.914  15.358  46.380  1.00  0.00           H  
ATOM   1500 1HG  MET A  95     -34.025  14.146  46.621  1.00  0.00           H  
ATOM   1501 2HG  MET A  95     -33.950  14.324  48.375  1.00  0.00           H  
ATOM   1502 1HE  MET A  95     -36.885  16.723  47.306  1.00  0.00           H  
ATOM   1503 2HE  MET A  95     -36.442  15.178  46.539  1.00  0.00           H  
ATOM   1504 3HE  MET A  95     -36.418  15.331  48.313  1.00  0.00           H  
ATOM   1505  N   GLY A  96     -30.838  12.405  45.497  1.00  0.00           N  
ATOM   1506  CA  GLY A  96     -31.053  11.486  44.395  1.00  0.00           C  
ATOM   1507  C   GLY A  96     -30.739  10.039  44.726  1.00  0.00           C  
ATOM   1508  O   GLY A  96     -31.070   9.135  43.959  1.00  0.00           O  
ATOM   1509  H   GLY A  96     -29.959  12.898  45.562  1.00  0.00           H  
ATOM   1510 1HA  GLY A  96     -32.092  11.543  44.071  1.00  0.00           H  
ATOM   1511 2HA  GLY A  96     -30.436  11.783  43.548  1.00  0.00           H  
ATOM   1512  N   GLY A  97     -30.098   9.815  45.868  1.00  0.00           N  
ATOM   1513  CA  GLY A  97     -29.782   8.461  46.303  1.00  0.00           C  
ATOM   1514  C   GLY A  97     -30.990   7.809  46.965  1.00  0.00           C  
ATOM   1515  O   GLY A  97     -31.038   6.589  47.126  1.00  0.00           O  
ATOM   1516  H   GLY A  97     -29.823  10.595  46.448  1.00  0.00           H  
ATOM   1517 1HA  GLY A  97     -29.464   7.868  45.445  1.00  0.00           H  
ATOM   1518 2HA  GLY A  97     -28.947   8.489  47.001  1.00  0.00           H  
ATOM   1519  N   GLY A  98     -31.964   8.629  47.344  1.00  0.00           N  
ATOM   1520  CA  GLY A  98     -33.164   8.139  47.995  1.00  0.00           C  
ATOM   1521  C   GLY A  98     -34.174   7.584  47.011  1.00  0.00           C  
ATOM   1522  O   GLY A  98     -34.976   6.715  47.354  1.00  0.00           O  
ATOM   1523  H   GLY A  98     -31.866   9.620  47.174  1.00  0.00           H  
ATOM   1524 1HA  GLY A  98     -32.898   7.359  48.709  1.00  0.00           H  
ATOM   1525 2HA  GLY A  98     -33.627   8.947  48.560  1.00  0.00           H  
ATOM   1526  N   ASP A  99     -34.136   8.088  45.782  1.00  0.00           N  
ATOM   1527  CA  ASP A  99     -35.046   7.631  44.739  1.00  0.00           C  
ATOM   1528  C   ASP A  99     -34.578   6.303  44.154  1.00  0.00           C  
ATOM   1529  O   ASP A  99     -35.371   5.545  43.597  1.00  0.00           O  
ATOM   1530  CB  ASP A  99     -35.159   8.677  43.627  1.00  0.00           C  
ATOM   1531  CG  ASP A  99     -35.869   9.946  44.078  1.00  0.00           C  
ATOM   1532  OD1 ASP A  99     -36.542   9.903  45.081  1.00  0.00           O  
ATOM   1533  OD2 ASP A  99     -35.732  10.947  43.415  1.00  0.00           O  
ATOM   1534  H   ASP A  99     -33.460   8.806  45.565  1.00  0.00           H  
ATOM   1535  HA  ASP A  99     -36.032   7.485  45.180  1.00  0.00           H  
ATOM   1536 1HB  ASP A  99     -34.162   8.941  43.274  1.00  0.00           H  
ATOM   1537 2HB  ASP A  99     -35.704   8.253  42.783  1.00  0.00           H  
ATOM   1538  N   VAL A 100     -33.284   6.030  44.285  1.00  0.00           N  
ATOM   1539  CA  VAL A 100     -32.709   4.789  43.781  1.00  0.00           C  
ATOM   1540  C   VAL A 100     -33.104   3.608  44.666  1.00  0.00           C  
ATOM   1541  O   VAL A 100     -33.463   2.541  44.168  1.00  0.00           O  
ATOM   1542  CB  VAL A 100     -31.174   4.896  43.721  1.00  0.00           C  
ATOM   1543  CG1 VAL A 100     -30.560   3.554  43.350  1.00  0.00           C  
ATOM   1544  CG2 VAL A 100     -30.768   5.969  42.722  1.00  0.00           C  
ATOM   1545  H   VAL A 100     -32.684   6.699  44.745  1.00  0.00           H  
ATOM   1546  HA  VAL A 100     -33.087   4.617  42.773  1.00  0.00           H  
ATOM   1547  HB  VAL A 100     -30.798   5.159  44.710  1.00  0.00           H  
ATOM   1548 1HG1 VAL A 100     -29.475   3.648  43.313  1.00  0.00           H  
ATOM   1549 2HG1 VAL A 100     -30.834   2.810  44.098  1.00  0.00           H  
ATOM   1550 3HG1 VAL A 100     -30.930   3.242  42.374  1.00  0.00           H  
ATOM   1551 1HG2 VAL A 100     -29.681   6.040  42.686  1.00  0.00           H  
ATOM   1552 2HG2 VAL A 100     -31.149   5.709  41.734  1.00  0.00           H  
ATOM   1553 3HG2 VAL A 100     -31.184   6.929  43.030  1.00  0.00           H  
ATOM   1554  N   ALA A 101     -33.048   3.811  45.978  1.00  0.00           N  
ATOM   1555  CA  ALA A 101     -33.366   2.753  46.932  1.00  0.00           C  
ATOM   1556  C   ALA A 101     -34.870   2.523  47.073  1.00  0.00           C  
ATOM   1557  O   ALA A 101     -35.310   1.406  47.344  1.00  0.00           O  
ATOM   1558  CB  ALA A 101     -32.759   3.078  48.289  1.00  0.00           C  
ATOM   1559  H   ALA A 101     -32.778   4.721  46.324  1.00  0.00           H  
ATOM   1560  HA  ALA A 101     -32.935   1.823  46.562  1.00  0.00           H  
ATOM   1561 1HB  ALA A 101     -33.000   2.284  48.995  1.00  0.00           H  
ATOM   1562 2HB  ALA A 101     -31.676   3.161  48.193  1.00  0.00           H  
ATOM   1563 3HB  ALA A 101     -33.164   4.022  48.652  1.00  0.00           H  
ATOM   1564  N   ARG A 102     -35.655   3.580  46.891  1.00  0.00           N  
ATOM   1565  CA  ARG A 102     -37.104   3.484  47.040  1.00  0.00           C  
ATOM   1566  C   ARG A 102     -37.753   2.807  45.834  1.00  0.00           C  
ATOM   1567  O   ARG A 102     -38.691   2.022  45.985  1.00  0.00           O  
ATOM   1568  CB  ARG A 102     -37.711   4.867  47.226  1.00  0.00           C  
ATOM   1569  CG  ARG A 102     -39.217   4.881  47.435  1.00  0.00           C  
ATOM   1570  CD  ARG A 102     -39.608   4.153  48.669  1.00  0.00           C  
ATOM   1571  NE  ARG A 102     -39.030   4.755  49.860  1.00  0.00           N  
ATOM   1572  CZ  ARG A 102     -39.566   5.794  50.528  1.00  0.00           C  
ATOM   1573  NH1 ARG A 102     -40.690   6.335  50.111  1.00  0.00           N  
ATOM   1574  NH2 ARG A 102     -38.962   6.271  51.603  1.00  0.00           N  
ATOM   1575  H   ARG A 102     -35.244   4.469  46.645  1.00  0.00           H  
ATOM   1576  HA  ARG A 102     -37.322   2.885  47.925  1.00  0.00           H  
ATOM   1577 1HB  ARG A 102     -37.255   5.351  48.088  1.00  0.00           H  
ATOM   1578 2HB  ARG A 102     -37.493   5.481  46.352  1.00  0.00           H  
ATOM   1579 1HG  ARG A 102     -39.563   5.912  47.521  1.00  0.00           H  
ATOM   1580 2HG  ARG A 102     -39.707   4.404  46.585  1.00  0.00           H  
ATOM   1581 1HD  ARG A 102     -40.693   4.167  48.771  1.00  0.00           H  
ATOM   1582 2HD  ARG A 102     -39.263   3.121  48.607  1.00  0.00           H  
ATOM   1583  HE  ARG A 102     -38.165   4.366  50.211  1.00  0.00           H  
ATOM   1584 1HH1 ARG A 102     -41.151   5.971  49.290  1.00  0.00           H  
ATOM   1585 2HH1 ARG A 102     -41.091   7.114  50.612  1.00  0.00           H  
ATOM   1586 1HH2 ARG A 102     -38.099   5.855  51.924  1.00  0.00           H  
ATOM   1587 2HH2 ARG A 102     -39.364   7.049  52.104  1.00  0.00           H  
ATOM   1588  N   TYR A 103     -37.253   3.112  44.641  1.00  0.00           N  
ATOM   1589  CA  TYR A 103     -37.750   2.478  43.423  1.00  0.00           C  
ATOM   1590  C   TYR A 103     -37.394   0.997  43.405  1.00  0.00           C  
ATOM   1591  O   TYR A 103     -38.203   0.156  43.014  1.00  0.00           O  
ATOM   1592  CB  TYR A 103     -37.188   3.176  42.183  1.00  0.00           C  
ATOM   1593  CG  TYR A 103     -37.714   2.620  40.878  1.00  0.00           C  
ATOM   1594  CD1 TYR A 103     -39.081   2.511  40.671  1.00  0.00           C  
ATOM   1595  CD2 TYR A 103     -36.829   2.218  39.889  1.00  0.00           C  
ATOM   1596  CE1 TYR A 103     -39.561   2.002  39.479  1.00  0.00           C  
ATOM   1597  CE2 TYR A 103     -37.308   1.709  38.698  1.00  0.00           C  
ATOM   1598  CZ  TYR A 103     -38.669   1.601  38.492  1.00  0.00           C  
ATOM   1599  OH  TYR A 103     -39.147   1.094  37.305  1.00  0.00           O  
ATOM   1600  H   TYR A 103     -36.514   3.797  44.573  1.00  0.00           H  
ATOM   1601  HA  TYR A 103     -38.837   2.564  43.407  1.00  0.00           H  
ATOM   1602 1HB  TYR A 103     -37.432   4.239  42.222  1.00  0.00           H  
ATOM   1603 2HB  TYR A 103     -36.102   3.089  42.177  1.00  0.00           H  
ATOM   1604  HD1 TYR A 103     -39.777   2.827  41.448  1.00  0.00           H  
ATOM   1605  HD2 TYR A 103     -35.754   2.302  40.052  1.00  0.00           H  
ATOM   1606  HE1 TYR A 103     -40.635   1.917  39.317  1.00  0.00           H  
ATOM   1607  HE2 TYR A 103     -36.613   1.392  37.920  1.00  0.00           H  
ATOM   1608  HH  TYR A 103     -40.107   1.087  37.325  1.00  0.00           H  
ATOM   1609  N   ILE A 104     -36.173   0.692  43.831  1.00  0.00           N  
ATOM   1610  CA  ILE A 104     -35.653  -0.669  43.800  1.00  0.00           C  
ATOM   1611  C   ILE A 104     -36.375  -1.571  44.803  1.00  0.00           C  
ATOM   1612  O   ILE A 104     -36.291  -2.799  44.724  1.00  0.00           O  
ATOM   1613  CB  ILE A 104     -34.142  -0.680  44.093  1.00  0.00           C  
ATOM   1614  CG1 ILE A 104     -33.521  -2.006  43.645  1.00  0.00           C  
ATOM   1615  CG2 ILE A 104     -33.885  -0.442  45.574  1.00  0.00           C  
ATOM   1616  CD1 ILE A 104     -33.580  -2.234  42.152  1.00  0.00           C  
ATOM   1617  H   ILE A 104     -35.588   1.434  44.188  1.00  0.00           H  
ATOM   1618  HA  ILE A 104     -35.816  -1.079  42.804  1.00  0.00           H  
ATOM   1619  HB  ILE A 104     -33.654   0.106  43.519  1.00  0.00           H  
ATOM   1620 1HG1 ILE A 104     -32.477  -2.041  43.955  1.00  0.00           H  
ATOM   1621 2HG1 ILE A 104     -34.035  -2.833  44.136  1.00  0.00           H  
ATOM   1622 1HG2 ILE A 104     -32.812  -0.454  45.764  1.00  0.00           H  
ATOM   1623 2HG2 ILE A 104     -34.294   0.525  45.862  1.00  0.00           H  
ATOM   1624 3HG2 ILE A 104     -34.366  -1.228  46.157  1.00  0.00           H  
ATOM   1625 1HD1 ILE A 104     -33.121  -3.193  41.912  1.00  0.00           H  
ATOM   1626 2HD1 ILE A 104     -34.620  -2.237  41.825  1.00  0.00           H  
ATOM   1627 3HD1 ILE A 104     -33.041  -1.437  41.641  1.00  0.00           H  
ATOM   1628  N   ALA A 105     -37.099  -0.952  45.731  1.00  0.00           N  
ATOM   1629  CA  ALA A 105     -37.768  -1.678  46.804  1.00  0.00           C  
ATOM   1630  C   ALA A 105     -39.287  -1.645  46.679  1.00  0.00           C  
ATOM   1631  O   ALA A 105     -40.000  -1.944  47.637  1.00  0.00           O  
ATOM   1632  CB  ALA A 105     -37.345  -1.115  48.153  1.00  0.00           C  
ATOM   1633  H   ALA A 105     -37.186   0.053  45.688  1.00  0.00           H  
ATOM   1634  HA  ALA A 105     -37.468  -2.724  46.744  1.00  0.00           H  
ATOM   1635 1HB  ALA A 105     -37.849  -1.662  48.950  1.00  0.00           H  
ATOM   1636 2HB  ALA A 105     -36.266  -1.218  48.268  1.00  0.00           H  
ATOM   1637 3HB  ALA A 105     -37.617  -0.062  48.209  1.00  0.00           H  
ATOM   1638  N   ARG A 106     -39.782  -1.283  45.500  1.00  0.00           N  
ATOM   1639  CA  ARG A 106     -41.222  -1.175  45.296  1.00  0.00           C  
ATOM   1640  C   ARG A 106     -41.648  -1.575  43.888  1.00  0.00           C  
ATOM   1641  O   ARG A 106     -42.792  -1.975  43.670  1.00  0.00           O  
ATOM   1642  CB  ARG A 106     -41.685   0.249  45.568  1.00  0.00           C  
ATOM   1643  CG  ARG A 106     -41.516   0.713  47.006  1.00  0.00           C  
ATOM   1644  CD  ARG A 106     -42.434  -0.007  47.926  1.00  0.00           C  
ATOM   1645  NE  ARG A 106     -42.295   0.453  49.299  1.00  0.00           N  
ATOM   1646  CZ  ARG A 106     -41.425  -0.056  50.192  1.00  0.00           C  
ATOM   1647  NH1 ARG A 106     -40.625  -1.039  49.844  1.00  0.00           N  
ATOM   1648  NH2 ARG A 106     -41.376   0.433  51.419  1.00  0.00           N  
ATOM   1649  H   ARG A 106     -39.160  -1.079  44.731  1.00  0.00           H  
ATOM   1650  HA  ARG A 106     -41.722  -1.846  45.995  1.00  0.00           H  
ATOM   1651 1HB  ARG A 106     -41.132   0.938  44.932  1.00  0.00           H  
ATOM   1652 2HB  ARG A 106     -42.741   0.343  45.313  1.00  0.00           H  
ATOM   1653 1HG  ARG A 106     -40.492   0.528  47.330  1.00  0.00           H  
ATOM   1654 2HG  ARG A 106     -41.731   1.780  47.072  1.00  0.00           H  
ATOM   1655 1HD  ARG A 106     -43.464   0.157  47.614  1.00  0.00           H  
ATOM   1656 2HD  ARG A 106     -42.212  -1.073  47.900  1.00  0.00           H  
ATOM   1657  HE  ARG A 106     -42.894   1.209  49.604  1.00  0.00           H  
ATOM   1658 1HH1 ARG A 106     -40.662  -1.412  48.906  1.00  0.00           H  
ATOM   1659 2HH1 ARG A 106     -39.973  -1.421  50.513  1.00  0.00           H  
ATOM   1660 1HH2 ARG A 106     -41.992   1.189  51.687  1.00  0.00           H  
ATOM   1661 2HH2 ARG A 106     -40.724   0.051  52.089  1.00  0.00           H  
ATOM   1662  N   HIS A 107     -40.729  -1.470  42.934  1.00  0.00           N  
ATOM   1663  CA  HIS A 107     -41.060  -1.742  41.540  1.00  0.00           C  
ATOM   1664  C   HIS A 107     -40.198  -2.849  40.934  1.00  0.00           C  
ATOM   1665  O   HIS A 107     -40.443  -3.290  39.811  1.00  0.00           O  
ATOM   1666  CB  HIS A 107     -40.913  -0.467  40.703  1.00  0.00           C  
ATOM   1667  CG  HIS A 107     -41.843   0.632  41.113  1.00  0.00           C  
ATOM   1668  ND1 HIS A 107     -41.608   1.435  42.209  1.00  0.00           N  
ATOM   1669  CD2 HIS A 107     -43.009   1.061  40.574  1.00  0.00           C  
ATOM   1670  CE1 HIS A 107     -42.590   2.312  42.326  1.00  0.00           C  
ATOM   1671  NE2 HIS A 107     -43.452   2.105  41.347  1.00  0.00           N  
ATOM   1672  H   HIS A 107     -39.786  -1.198  43.172  1.00  0.00           H  
ATOM   1673  HA  HIS A 107     -42.094  -2.079  41.471  1.00  0.00           H  
ATOM   1674 1HB  HIS A 107     -39.890  -0.096  40.782  1.00  0.00           H  
ATOM   1675 2HB  HIS A 107     -41.097  -0.697  39.654  1.00  0.00           H  
ATOM   1676  HD2 HIS A 107     -43.503   0.653  39.692  1.00  0.00           H  
ATOM   1677  HE1 HIS A 107     -42.674   3.076  43.099  1.00  0.00           H  
ATOM   1678  HE2 HIS A 107     -44.302   2.628  41.188  1.00  0.00           H  
ATOM   1679  N   GLY A 108     -39.193  -3.295  41.681  1.00  0.00           N  
ATOM   1680  CA  GLY A 108     -38.348  -4.391  41.240  1.00  0.00           C  
ATOM   1681  C   GLY A 108     -37.089  -3.953  40.514  1.00  0.00           C  
ATOM   1682  O   GLY A 108     -36.859  -2.761  40.309  1.00  0.00           O  
ATOM   1683  H   GLY A 108     -39.011  -2.863  42.576  1.00  0.00           H  
ATOM   1684 1HA  GLY A 108     -38.052  -4.991  42.101  1.00  0.00           H  
ATOM   1685 2HA  GLY A 108     -38.914  -5.042  40.574  1.00  0.00           H  
ATOM   1686  N   SER A 109     -36.271  -4.927  40.125  1.00  0.00           N  
ATOM   1687  CA  SER A 109     -35.010  -4.650  39.444  1.00  0.00           C  
ATOM   1688  C   SER A 109     -34.967  -5.312  38.070  1.00  0.00           C  
ATOM   1689  O   SER A 109     -33.921  -5.803  37.642  1.00  0.00           O  
ATOM   1690  CB  SER A 109     -33.845  -5.135  40.285  1.00  0.00           C  
ATOM   1691  OG  SER A 109     -33.962  -6.503  40.564  1.00  0.00           O  
ATOM   1692  H   SER A 109     -36.532  -5.886  40.307  1.00  0.00           H  
ATOM   1693  HA  SER A 109     -34.920  -3.571  39.307  1.00  0.00           H  
ATOM   1694 1HB  SER A 109     -32.911  -4.947  39.756  1.00  0.00           H  
ATOM   1695 2HB  SER A 109     -33.812  -4.573  41.218  1.00  0.00           H  
ATOM   1696  HG  SER A 109     -33.405  -6.666  41.329  1.00  0.00           H  
ATOM   1697  N   ALA A 110     -36.106  -5.324  37.384  1.00  0.00           N  
ATOM   1698  CA  ALA A 110     -36.204  -5.951  36.070  1.00  0.00           C  
ATOM   1699  C   ALA A 110     -35.413  -5.180  35.018  1.00  0.00           C  
ATOM   1700  O   ALA A 110     -34.804  -5.772  34.127  1.00  0.00           O  
ATOM   1701  CB  ALA A 110     -37.662  -6.069  35.651  1.00  0.00           C  
ATOM   1702  H   ALA A 110     -36.925  -4.888  37.783  1.00  0.00           H  
ATOM   1703  HA  ALA A 110     -35.773  -6.950  36.139  1.00  0.00           H  
ATOM   1704 1HB  ALA A 110     -37.721  -6.538  34.669  1.00  0.00           H  
ATOM   1705 2HB  ALA A 110     -38.202  -6.677  36.377  1.00  0.00           H  
ATOM   1706 3HB  ALA A 110     -38.109  -5.077  35.606  1.00  0.00           H  
ATOM   1707  N   ARG A 111     -35.424  -3.857  35.130  1.00  0.00           N  
ATOM   1708  CA  ARG A 111     -34.738  -3.000  34.173  1.00  0.00           C  
ATOM   1709  C   ARG A 111     -33.381  -2.555  34.704  1.00  0.00           C  
ATOM   1710  O   ARG A 111     -32.666  -1.796  34.049  1.00  0.00           O  
ATOM   1711  CB  ARG A 111     -35.581  -1.775  33.853  1.00  0.00           C  
ATOM   1712  CG  ARG A 111     -36.865  -2.063  33.091  1.00  0.00           C  
ATOM   1713  CD  ARG A 111     -37.626  -0.819  32.806  1.00  0.00           C  
ATOM   1714  NE  ARG A 111     -38.880  -1.095  32.125  1.00  0.00           N  
ATOM   1715  CZ  ARG A 111     -39.013  -1.231  30.791  1.00  0.00           C  
ATOM   1716  NH1 ARG A 111     -37.962  -1.114  30.011  1.00  0.00           N  
ATOM   1717  NH2 ARG A 111     -40.201  -1.481  30.268  1.00  0.00           N  
ATOM   1718  H   ARG A 111     -35.922  -3.434  35.900  1.00  0.00           H  
ATOM   1719  HA  ARG A 111     -34.581  -3.564  33.253  1.00  0.00           H  
ATOM   1720 1HB  ARG A 111     -35.854  -1.269  34.778  1.00  0.00           H  
ATOM   1721 2HB  ARG A 111     -34.995  -1.074  33.258  1.00  0.00           H  
ATOM   1722 1HG  ARG A 111     -36.625  -2.543  32.142  1.00  0.00           H  
ATOM   1723 2HG  ARG A 111     -37.499  -2.725  33.682  1.00  0.00           H  
ATOM   1724 1HD  ARG A 111     -37.851  -0.308  33.741  1.00  0.00           H  
ATOM   1725 2HD  ARG A 111     -37.029  -0.166  32.170  1.00  0.00           H  
ATOM   1726  HE  ARG A 111     -39.712  -1.192  32.693  1.00  0.00           H  
ATOM   1727 1HH1 ARG A 111     -37.055  -0.922  30.411  1.00  0.00           H  
ATOM   1728 2HH1 ARG A 111     -38.062  -1.216  29.011  1.00  0.00           H  
ATOM   1729 1HH2 ARG A 111     -41.009  -1.571  30.868  1.00  0.00           H  
ATOM   1730 2HH2 ARG A 111     -40.300  -1.583  29.269  1.00  0.00           H  
ATOM   1731  N   VAL A 112     -33.030  -3.036  35.892  1.00  0.00           N  
ATOM   1732  CA  VAL A 112     -31.814  -2.598  36.566  1.00  0.00           C  
ATOM   1733  C   VAL A 112     -30.699  -3.634  36.457  1.00  0.00           C  
ATOM   1734  O   VAL A 112     -30.931  -4.833  36.619  1.00  0.00           O  
ATOM   1735  CB  VAL A 112     -32.105  -2.320  38.053  1.00  0.00           C  
ATOM   1736  CG1 VAL A 112     -30.826  -1.936  38.783  1.00  0.00           C  
ATOM   1737  CG2 VAL A 112     -33.149  -1.221  38.180  1.00  0.00           C  
ATOM   1738  H   VAL A 112     -33.621  -3.722  36.339  1.00  0.00           H  
ATOM   1739  HA  VAL A 112     -31.471  -1.676  36.096  1.00  0.00           H  
ATOM   1740  HB  VAL A 112     -32.478  -3.233  38.517  1.00  0.00           H  
ATOM   1741 1HG1 VAL A 112     -31.050  -1.743  39.832  1.00  0.00           H  
ATOM   1742 2HG1 VAL A 112     -30.107  -2.751  38.709  1.00  0.00           H  
ATOM   1743 3HG1 VAL A 112     -30.406  -1.037  38.331  1.00  0.00           H  
ATOM   1744 1HG2 VAL A 112     -33.350  -1.031  39.233  1.00  0.00           H  
ATOM   1745 2HG2 VAL A 112     -32.778  -0.310  37.710  1.00  0.00           H  
ATOM   1746 3HG2 VAL A 112     -34.069  -1.535  37.686  1.00  0.00           H  
ATOM   1747  N   ALA A 113     -29.488  -3.161  36.175  1.00  0.00           N  
ATOM   1748  CA  ALA A 113     -28.317  -4.027  36.120  1.00  0.00           C  
ATOM   1749  C   ALA A 113     -27.430  -3.795  37.339  1.00  0.00           C  
ATOM   1750  O   ALA A 113     -26.876  -4.736  37.906  1.00  0.00           O  
ATOM   1751  CB  ALA A 113     -27.535  -3.790  34.836  1.00  0.00           C  
ATOM   1752  H   ALA A 113     -29.378  -2.173  35.994  1.00  0.00           H  
ATOM   1753  HA  ALA A 113     -28.660  -5.062  36.136  1.00  0.00           H  
ATOM   1754 1HB  ALA A 113     -26.665  -4.446  34.813  1.00  0.00           H  
ATOM   1755 2HB  ALA A 113     -28.173  -4.003  33.978  1.00  0.00           H  
ATOM   1756 3HB  ALA A 113     -27.209  -2.752  34.796  1.00  0.00           H  
ATOM   1757  N   GLY A 114     -27.303  -2.532  37.734  1.00  0.00           N  
ATOM   1758  CA  GLY A 114     -26.507  -2.159  38.898  1.00  0.00           C  
ATOM   1759  C   GLY A 114     -26.974  -0.819  39.458  1.00  0.00           C  
ATOM   1760  O   GLY A 114     -27.725  -0.094  38.805  1.00  0.00           O  
ATOM   1761  H   GLY A 114     -27.775  -1.810  37.209  1.00  0.00           H  
ATOM   1762 1HA  GLY A 114     -26.593  -2.933  39.661  1.00  0.00           H  
ATOM   1763 2HA  GLY A 114     -25.456  -2.100  38.616  1.00  0.00           H  
ATOM   1764  N   LEU A 115     -26.533  -0.497  40.670  1.00  0.00           N  
ATOM   1765  CA  LEU A 115     -26.889   0.770  41.301  1.00  0.00           C  
ATOM   1766  C   LEU A 115     -25.668   1.452  41.910  1.00  0.00           C  
ATOM   1767  O   LEU A 115     -24.651   0.809  42.163  1.00  0.00           O  
ATOM   1768  CB  LEU A 115     -27.947   0.540  42.387  1.00  0.00           C  
ATOM   1769  CG  LEU A 115     -29.276  -0.056  41.906  1.00  0.00           C  
ATOM   1770  CD1 LEU A 115     -30.131  -0.430  43.109  1.00  0.00           C  
ATOM   1771  CD2 LEU A 115     -29.992   0.950  41.017  1.00  0.00           C  
ATOM   1772  H   LEU A 115     -25.937  -1.144  41.167  1.00  0.00           H  
ATOM   1773  HA  LEU A 115     -27.304   1.430  40.540  1.00  0.00           H  
ATOM   1774 1HB  LEU A 115     -27.535  -0.133  43.137  1.00  0.00           H  
ATOM   1775 2HB  LEU A 115     -28.166   1.494  42.867  1.00  0.00           H  
ATOM   1776  HG  LEU A 115     -29.082  -0.967  41.339  1.00  0.00           H  
ATOM   1777 1HD1 LEU A 115     -31.075  -0.854  42.767  1.00  0.00           H  
ATOM   1778 2HD1 LEU A 115     -29.603  -1.165  43.716  1.00  0.00           H  
ATOM   1779 3HD1 LEU A 115     -30.328   0.460  43.705  1.00  0.00           H  
ATOM   1780 1HD2 LEU A 115     -30.936   0.526  40.675  1.00  0.00           H  
ATOM   1781 2HD2 LEU A 115     -30.188   1.861  41.584  1.00  0.00           H  
ATOM   1782 3HD2 LEU A 115     -29.366   1.185  40.157  1.00  0.00           H  
ATOM   1783  N   VAL A 116     -25.773   2.757  42.140  1.00  0.00           N  
ATOM   1784  CA  VAL A 116     -24.682   3.524  42.732  1.00  0.00           C  
ATOM   1785  C   VAL A 116     -25.222   4.576  43.695  1.00  0.00           C  
ATOM   1786  O   VAL A 116     -26.264   5.180  43.445  1.00  0.00           O  
ATOM   1787  CB  VAL A 116     -23.851   4.212  41.633  1.00  0.00           C  
ATOM   1788  CG1 VAL A 116     -22.733   5.040  42.250  1.00  0.00           C  
ATOM   1789  CG2 VAL A 116     -23.287   3.169  40.681  1.00  0.00           C  
ATOM   1790  H   VAL A 116     -26.632   3.230  41.898  1.00  0.00           H  
ATOM   1791  HA  VAL A 116     -24.035   2.839  43.281  1.00  0.00           H  
ATOM   1792  HB  VAL A 116     -24.493   4.899  41.082  1.00  0.00           H  
ATOM   1793 1HG1 VAL A 116     -22.156   5.519  41.459  1.00  0.00           H  
ATOM   1794 2HG1 VAL A 116     -23.162   5.803  42.900  1.00  0.00           H  
ATOM   1795 3HG1 VAL A 116     -22.079   4.391  42.833  1.00  0.00           H  
ATOM   1796 1HG2 VAL A 116     -22.701   3.662  39.906  1.00  0.00           H  
ATOM   1797 2HG2 VAL A 116     -22.649   2.478  41.234  1.00  0.00           H  
ATOM   1798 3HG2 VAL A 116     -24.106   2.617  40.219  1.00  0.00           H  
ATOM   1799  N   LEU A 117     -24.510   4.792  44.797  1.00  0.00           N  
ATOM   1800  CA  LEU A 117     -24.959   5.727  45.822  1.00  0.00           C  
ATOM   1801  C   LEU A 117     -23.862   6.712  46.214  1.00  0.00           C  
ATOM   1802  O   LEU A 117     -23.046   6.429  47.091  1.00  0.00           O  
ATOM   1803  CB  LEU A 117     -25.427   4.958  47.064  1.00  0.00           C  
ATOM   1804  CG  LEU A 117     -26.602   3.996  46.847  1.00  0.00           C  
ATOM   1805  CD1 LEU A 117     -26.828   3.177  48.111  1.00  0.00           C  
ATOM   1806  CD2 LEU A 117     -27.847   4.790  46.481  1.00  0.00           C  
ATOM   1807  H   LEU A 117     -23.639   4.299  44.929  1.00  0.00           H  
ATOM   1808  HA  LEU A 117     -25.797   6.299  45.425  1.00  0.00           H  
ATOM   1809 1HB  LEU A 117     -24.590   4.377  47.449  1.00  0.00           H  
ATOM   1810 2HB  LEU A 117     -25.724   5.678  47.827  1.00  0.00           H  
ATOM   1811  HG  LEU A 117     -26.362   3.304  46.040  1.00  0.00           H  
ATOM   1812 1HD1 LEU A 117     -27.663   2.493  47.957  1.00  0.00           H  
ATOM   1813 2HD1 LEU A 117     -25.929   2.604  48.339  1.00  0.00           H  
ATOM   1814 3HD1 LEU A 117     -27.054   3.844  48.941  1.00  0.00           H  
ATOM   1815 1HD2 LEU A 117     -28.683   4.106  46.326  1.00  0.00           H  
ATOM   1816 2HD2 LEU A 117     -28.089   5.481  47.288  1.00  0.00           H  
ATOM   1817 3HD2 LEU A 117     -27.664   5.352  45.565  1.00  0.00           H  
ATOM   1818  N   LEU A 118     -23.854   7.870  45.561  1.00  0.00           N  
ATOM   1819  CA  LEU A 118     -22.865   8.906  45.839  1.00  0.00           C  
ATOM   1820  C   LEU A 118     -23.440   9.939  46.804  1.00  0.00           C  
ATOM   1821  O   LEU A 118     -24.494  10.517  46.538  1.00  0.00           O  
ATOM   1822  CB  LEU A 118     -22.426   9.591  44.539  1.00  0.00           C  
ATOM   1823  CG  LEU A 118     -21.779   8.676  43.491  1.00  0.00           C  
ATOM   1824  CD1 LEU A 118     -21.470   9.480  42.235  1.00  0.00           C  
ATOM   1825  CD2 LEU A 118     -20.514   8.057  44.068  1.00  0.00           C  
ATOM   1826  H   LEU A 118     -24.554   8.036  44.852  1.00  0.00           H  
ATOM   1827  HA  LEU A 118     -21.994   8.439  46.298  1.00  0.00           H  
ATOM   1828 1HB  LEU A 118     -23.297  10.056  44.080  1.00  0.00           H  
ATOM   1829 2HB  LEU A 118     -21.708  10.374  44.783  1.00  0.00           H  
ATOM   1830  HG  LEU A 118     -22.477   7.885  43.217  1.00  0.00           H  
ATOM   1831 1HD1 LEU A 118     -21.010   8.830  41.491  1.00  0.00           H  
ATOM   1832 2HD1 LEU A 118     -22.394   9.895  41.833  1.00  0.00           H  
ATOM   1833 3HD1 LEU A 118     -20.785  10.291  42.482  1.00  0.00           H  
ATOM   1834 1HD2 LEU A 118     -20.055   7.407  43.324  1.00  0.00           H  
ATOM   1835 2HD2 LEU A 118     -19.814   8.847  44.342  1.00  0.00           H  
ATOM   1836 3HD2 LEU A 118     -20.767   7.474  44.954  1.00  0.00           H  
ATOM   1837  N   GLY A 119     -22.738  10.168  47.913  1.00  0.00           N  
ATOM   1838  CA  GLY A 119     -23.201  11.068  48.972  1.00  0.00           C  
ATOM   1839  C   GLY A 119     -24.595  10.676  49.452  1.00  0.00           C  
ATOM   1840  O   GLY A 119     -25.536  11.463  49.377  1.00  0.00           O  
ATOM   1841  H   GLY A 119     -21.851   9.698  48.020  1.00  0.00           H  
ATOM   1842 1HA  GLY A 119     -22.501  11.038  49.807  1.00  0.00           H  
ATOM   1843 2HA  GLY A 119     -23.213  12.092  48.600  1.00  0.00           H  
ATOM   1844  N   ALA A 120     -24.708   9.451  49.955  1.00  0.00           N  
ATOM   1845  CA  ALA A 120     -26.000   8.840  50.256  1.00  0.00           C  
ATOM   1846  C   ALA A 120     -26.777   9.528  51.376  1.00  0.00           C  
ATOM   1847  O   ALA A 120     -26.202  10.216  52.219  1.00  0.00           O  
ATOM   1848  CB  ALA A 120     -25.797   7.373  50.604  1.00  0.00           C  
ATOM   1849  H   ALA A 120     -23.863   8.928  50.134  1.00  0.00           H  
ATOM   1850  HA  ALA A 120     -26.626   8.917  49.367  1.00  0.00           H  
ATOM   1851 1HB  ALA A 120     -26.761   6.915  50.829  1.00  0.00           H  
ATOM   1852 2HB  ALA A 120     -25.340   6.858  49.759  1.00  0.00           H  
ATOM   1853 3HB  ALA A 120     -25.146   7.292  51.473  1.00  0.00           H  
ATOM   1854  N   VAL A 121     -28.093   9.333  51.367  1.00  0.00           N  
ATOM   1855  CA  VAL A 121     -28.951   9.754  52.468  1.00  0.00           C  
ATOM   1856  C   VAL A 121     -29.179   8.568  53.392  1.00  0.00           C  
ATOM   1857  O   VAL A 121     -29.451   8.733  54.582  1.00  0.00           O  
ATOM   1858  CB  VAL A 121     -30.301  10.280  51.946  1.00  0.00           C  
ATOM   1859  CG1 VAL A 121     -30.089  11.471  51.023  1.00  0.00           C  
ATOM   1860  CG2 VAL A 121     -31.047   9.166  51.226  1.00  0.00           C  
ATOM   1861  H   VAL A 121     -28.508   8.877  50.567  1.00  0.00           H  
ATOM   1862  HA  VAL A 121     -28.453  10.561  53.006  1.00  0.00           H  
ATOM   1863  HB  VAL A 121     -30.896  10.629  52.790  1.00  0.00           H  
ATOM   1864 1HG1 VAL A 121     -31.053  11.829  50.664  1.00  0.00           H  
ATOM   1865 2HG1 VAL A 121     -29.586  12.269  51.570  1.00  0.00           H  
ATOM   1866 3HG1 VAL A 121     -29.476  11.168  50.175  1.00  0.00           H  
ATOM   1867 1HG2 VAL A 121     -32.001   9.545  50.860  1.00  0.00           H  
ATOM   1868 2HG2 VAL A 121     -30.450   8.813  50.385  1.00  0.00           H  
ATOM   1869 3HG2 VAL A 121     -31.225   8.342  51.917  1.00  0.00           H  
ATOM   1870  N   THR A 122     -29.070   7.372  52.820  1.00  0.00           N  
ATOM   1871  CA  THR A 122     -29.280   6.122  53.543  1.00  0.00           C  
ATOM   1872  C   THR A 122     -28.379   6.012  54.770  1.00  0.00           C  
ATOM   1873  O   THR A 122     -27.277   6.560  54.786  1.00  0.00           O  
ATOM   1874  CB  THR A 122     -29.043   4.910  52.623  1.00  0.00           C  
ATOM   1875  OG1 THR A 122     -27.700   4.942  52.123  1.00  0.00           O  
ATOM   1876  CG2 THR A 122     -30.015   4.930  51.453  1.00  0.00           C  
ATOM   1877  H   THR A 122     -28.830   7.339  51.839  1.00  0.00           H  
ATOM   1878  HA  THR A 122     -30.312   6.094  53.892  1.00  0.00           H  
ATOM   1879  HB  THR A 122     -29.183   3.990  53.189  1.00  0.00           H  
ATOM   1880  HG1 THR A 122     -27.238   4.146  52.397  1.00  0.00           H  
ATOM   1881 1HG2 THR A 122     -29.833   4.067  50.814  1.00  0.00           H  
ATOM   1882 2HG2 THR A 122     -31.037   4.894  51.830  1.00  0.00           H  
ATOM   1883 3HG2 THR A 122     -29.873   5.844  50.877  1.00  0.00           H  
ATOM   1884  N   PRO A 123     -28.849   5.303  55.810  1.00  0.00           N  
ATOM   1885  CA  PRO A 123     -30.174   4.680  55.894  1.00  0.00           C  
ATOM   1886  C   PRO A 123     -31.194   5.548  56.626  1.00  0.00           C  
ATOM   1887  O   PRO A 123     -32.396   5.403  56.402  1.00  0.00           O  
ATOM   1888  CB  PRO A 123     -29.888   3.388  56.667  1.00  0.00           C  
ATOM   1889  CG  PRO A 123     -28.718   3.727  57.526  1.00  0.00           C  
ATOM   1890  CD  PRO A 123     -27.893   4.662  56.682  1.00  0.00           C  
ATOM   1891  HA  PRO A 123     -30.537   4.463  54.878  1.00  0.00           H  
ATOM   1892 1HB  PRO A 123     -30.774   3.095  57.249  1.00  0.00           H  
ATOM   1893 2HB  PRO A 123     -29.679   2.568  55.964  1.00  0.00           H  
ATOM   1894 1HG  PRO A 123     -29.057   4.191  58.464  1.00  0.00           H  
ATOM   1895 2HG  PRO A 123     -28.172   2.813  57.802  1.00  0.00           H  
ATOM   1896 1HD  PRO A 123     -27.401   5.404  57.329  1.00  0.00           H  
ATOM   1897 2HD  PRO A 123     -27.146   4.084  56.117  1.00  0.00           H  
ATOM   1898  N   LEU A 124     -30.717   6.439  57.490  1.00  0.00           N  
ATOM   1899  CA  LEU A 124     -31.598   7.267  58.300  1.00  0.00           C  
ATOM   1900  C   LEU A 124     -30.854   8.516  58.759  1.00  0.00           C  
ATOM   1901  O   LEU A 124     -29.792   8.422  59.373  1.00  0.00           O  
ATOM   1902  CB  LEU A 124     -32.110   6.481  59.514  1.00  0.00           C  
ATOM   1903  CG  LEU A 124     -33.041   7.251  60.460  1.00  0.00           C  
ATOM   1904  CD1 LEU A 124     -34.330   7.602  59.730  1.00  0.00           C  
ATOM   1905  CD2 LEU A 124     -33.323   6.406  61.693  1.00  0.00           C  
ATOM   1906  H   LEU A 124     -29.717   6.544  57.587  1.00  0.00           H  
ATOM   1907  HA  LEU A 124     -32.452   7.561  57.691  1.00  0.00           H  
ATOM   1908 1HB  LEU A 124     -32.650   5.606  59.158  1.00  0.00           H  
ATOM   1909 2HB  LEU A 124     -31.253   6.143  60.095  1.00  0.00           H  
ATOM   1910  HG  LEU A 124     -32.563   8.184  60.761  1.00  0.00           H  
ATOM   1911 1HD1 LEU A 124     -34.991   8.149  60.402  1.00  0.00           H  
ATOM   1912 2HD1 LEU A 124     -34.101   8.222  58.864  1.00  0.00           H  
ATOM   1913 3HD1 LEU A 124     -34.823   6.687  59.402  1.00  0.00           H  
ATOM   1914 1HD2 LEU A 124     -33.984   6.953  62.366  1.00  0.00           H  
ATOM   1915 2HD2 LEU A 124     -33.801   5.473  61.394  1.00  0.00           H  
ATOM   1916 3HD2 LEU A 124     -32.386   6.185  62.205  1.00  0.00           H  
ATOM   1917  N   PHE A 125     -31.412   9.684  58.456  1.00  0.00           N  
ATOM   1918  CA  PHE A 125     -30.792  10.947  58.848  1.00  0.00           C  
ATOM   1919  C   PHE A 125     -31.308  11.454  60.189  1.00  0.00           C  
ATOM   1920  O   PHE A 125     -30.552  12.015  60.982  1.00  0.00           O  
ATOM   1921  CB  PHE A 125     -31.038  12.010  57.776  1.00  0.00           C  
ATOM   1922  CG  PHE A 125     -30.374  13.326  58.064  1.00  0.00           C  
ATOM   1923  CD1 PHE A 125     -29.011  13.490  57.865  1.00  0.00           C  
ATOM   1924  CD2 PHE A 125     -31.110  14.403  58.535  1.00  0.00           C  
ATOM   1925  CE1 PHE A 125     -28.399  14.701  58.130  1.00  0.00           C  
ATOM   1926  CE2 PHE A 125     -30.502  15.614  58.800  1.00  0.00           C  
ATOM   1927  CZ  PHE A 125     -29.144  15.763  58.597  1.00  0.00           C  
ATOM   1928  H   PHE A 125     -32.283   9.701  57.944  1.00  0.00           H  
ATOM   1929  HA  PHE A 125     -29.717  10.789  58.947  1.00  0.00           H  
ATOM   1930 1HB  PHE A 125     -30.673  11.648  56.815  1.00  0.00           H  
ATOM   1931 2HB  PHE A 125     -32.108  12.184  57.675  1.00  0.00           H  
ATOM   1932  HD1 PHE A 125     -28.422  12.651  57.494  1.00  0.00           H  
ATOM   1933  HD2 PHE A 125     -32.182  14.285  58.696  1.00  0.00           H  
ATOM   1934  HE1 PHE A 125     -27.328  14.816  57.969  1.00  0.00           H  
ATOM   1935  HE2 PHE A 125     -31.092  16.453  59.169  1.00  0.00           H  
ATOM   1936  HZ  PHE A 125     -28.663  16.717  58.807  1.00  0.00           H  
ATOM   1937  N   GLY A 126     -32.600  11.261  60.434  1.00  0.00           N  
ATOM   1938  CA  GLY A 126     -33.224  11.744  61.659  1.00  0.00           C  
ATOM   1939  C   GLY A 126     -32.672  11.011  62.876  1.00  0.00           C  
ATOM   1940  O   GLY A 126     -32.489   9.794  62.850  1.00  0.00           O  
ATOM   1941  H   GLY A 126     -33.164  10.768  59.756  1.00  0.00           H  
ATOM   1942 1HA  GLY A 126     -33.047  12.815  61.760  1.00  0.00           H  
ATOM   1943 2HA  GLY A 126     -34.302  11.601  61.599  1.00  0.00           H  
ATOM   1944  N   GLN A 127     -32.400  11.760  63.940  1.00  0.00           N  
ATOM   1945  CA  GLN A 127     -31.843  11.184  65.157  1.00  0.00           C  
ATOM   1946  C   GLN A 127     -32.888  11.080  66.262  1.00  0.00           C  
ATOM   1947  O   GLN A 127     -33.253  12.078  66.882  1.00  0.00           O  
ATOM   1948  CB  GLN A 127     -30.654  12.017  65.643  1.00  0.00           C  
ATOM   1949  CG  GLN A 127     -29.959  11.452  66.870  1.00  0.00           C  
ATOM   1950  CD  GLN A 127     -28.758  12.280  67.287  1.00  0.00           C  
ATOM   1951  OE1 GLN A 127     -28.778  13.512  67.208  1.00  0.00           O  
ATOM   1952  NE2 GLN A 127     -27.703  11.608  67.735  1.00  0.00           N  
ATOM   1953  H   GLN A 127     -32.584  12.753  63.905  1.00  0.00           H  
ATOM   1954  HA  GLN A 127     -31.496  10.175  64.935  1.00  0.00           H  
ATOM   1955 1HB  GLN A 127     -29.915  12.096  64.845  1.00  0.00           H  
ATOM   1956 2HB  GLN A 127     -30.989  13.026  65.880  1.00  0.00           H  
ATOM   1957 1HG  GLN A 127     -30.666  11.434  67.699  1.00  0.00           H  
ATOM   1958 2HG  GLN A 127     -29.617  10.441  66.649  1.00  0.00           H  
ATOM   1959 1HE2 GLN A 127     -26.882  12.100  68.025  1.00  0.00           H  
ATOM   1960 2HE2 GLN A 127     -27.730  10.609  67.782  1.00  0.00           H  
ATOM   1961  N   LYS A 128     -33.365   9.864  66.500  1.00  0.00           N  
ATOM   1962  CA  LYS A 128     -34.292   9.606  67.592  1.00  0.00           C  
ATOM   1963  C   LYS A 128     -33.639   8.683  68.613  1.00  0.00           C  
ATOM   1964  O   LYS A 128     -32.433   8.439  68.558  1.00  0.00           O  
ATOM   1965  CB  LYS A 128     -35.593   8.994  67.070  1.00  0.00           C  
ATOM   1966  CG  LYS A 128     -36.328   9.853  66.051  1.00  0.00           C  
ATOM   1967  CD  LYS A 128     -36.845  11.138  66.681  1.00  0.00           C  
ATOM   1968  CE  LYS A 128     -37.662  11.953  65.689  1.00  0.00           C  
ATOM   1969  NZ  LYS A 128     -38.121  13.242  66.273  1.00  0.00           N  
ATOM   1970  H   LYS A 128     -33.077   9.098  65.908  1.00  0.00           H  
ATOM   1971  HA  LYS A 128     -34.527  10.554  68.077  1.00  0.00           H  
ATOM   1972 1HB  LYS A 128     -35.381   8.031  66.605  1.00  0.00           H  
ATOM   1973 2HB  LYS A 128     -36.270   8.812  67.905  1.00  0.00           H  
ATOM   1974 1HG  LYS A 128     -35.652  10.107  65.233  1.00  0.00           H  
ATOM   1975 2HG  LYS A 128     -37.170   9.294  65.643  1.00  0.00           H  
ATOM   1976 1HD  LYS A 128     -37.471  10.895  67.541  1.00  0.00           H  
ATOM   1977 2HD  LYS A 128     -36.004  11.739  67.025  1.00  0.00           H  
ATOM   1978 1HE  LYS A 128     -37.058  12.162  64.807  1.00  0.00           H  
ATOM   1979 2HE  LYS A 128     -38.534  11.379  65.377  1.00  0.00           H  
ATOM   1980 1HZ  LYS A 128     -38.658  13.751  65.585  1.00  0.00           H  
ATOM   1981 2HZ  LYS A 128     -38.698  13.059  67.082  1.00  0.00           H  
ATOM   1982 3HZ  LYS A 128     -37.320  13.792  66.549  1.00  0.00           H  
ATOM   1983  N   PRO A 129     -34.436   8.172  69.545  1.00  0.00           N  
ATOM   1984  CA  PRO A 129     -33.932   7.238  70.545  1.00  0.00           C  
ATOM   1985  C   PRO A 129     -33.793   5.845  69.942  1.00  0.00           C  
ATOM   1986  O   PRO A 129     -33.150   4.967  70.518  1.00  0.00           O  
ATOM   1987  CB  PRO A 129     -35.005   7.281  71.638  1.00  0.00           C  
ATOM   1988  CG  PRO A 129     -35.727   8.561  71.391  1.00  0.00           C  
ATOM   1989  CD  PRO A 129     -35.686   8.732  69.896  1.00  0.00           C  
ATOM   1990  HA  PRO A 129     -32.968   7.603  70.928  1.00  0.00           H  
ATOM   1991 1HB  PRO A 129     -35.658   6.400  71.559  1.00  0.00           H  
ATOM   1992 2HB  PRO A 129     -34.532   7.243  72.631  1.00  0.00           H  
ATOM   1993 1HG  PRO A 129     -36.753   8.500  71.782  1.00  0.00           H  
ATOM   1994 2HG  PRO A 129     -35.233   9.386  71.925  1.00  0.00           H  
ATOM   1995 1HD  PRO A 129     -36.532   8.196  69.441  1.00  0.00           H  
ATOM   1996 2HD  PRO A 129     -35.725   9.803  69.647  1.00  0.00           H  
ATOM   1997  N   ASP A 130     -34.402   5.653  68.776  1.00  0.00           N  
ATOM   1998  CA  ASP A 130     -34.368   4.367  68.093  1.00  0.00           C  
ATOM   1999  C   ASP A 130     -33.027   4.141  67.401  1.00  0.00           C  
ATOM   2000  O   ASP A 130     -32.587   3.003  67.242  1.00  0.00           O  
ATOM   2001  CB  ASP A 130     -35.501   4.277  67.067  1.00  0.00           C  
ATOM   2002  CG  ASP A 130     -36.879   4.202  67.711  1.00  0.00           C  
ATOM   2003  OD1 ASP A 130     -36.952   3.896  68.878  1.00  0.00           O  
ATOM   2004  OD2 ASP A 130     -37.844   4.452  67.030  1.00  0.00           O  
ATOM   2005  H   ASP A 130     -34.902   6.422  68.353  1.00  0.00           H  
ATOM   2006  HA  ASP A 130     -34.504   3.578  68.833  1.00  0.00           H  
ATOM   2007 1HB  ASP A 130     -35.468   5.148  66.412  1.00  0.00           H  
ATOM   2008 2HB  ASP A 130     -35.358   3.393  66.444  1.00  0.00           H  
ATOM   2009  N   TYR A 131     -32.379   5.228  66.989  1.00  0.00           N  
ATOM   2010  CA  TYR A 131     -31.067   5.131  66.355  1.00  0.00           C  
ATOM   2011  C   TYR A 131     -30.171   6.341  66.615  1.00  0.00           C  
ATOM   2012  O   TYR A 131     -30.549   7.478  66.332  1.00  0.00           O  
ATOM   2013  CB  TYR A 131     -31.235   4.928  64.848  1.00  0.00           C  
ATOM   2014  CG  TYR A 131     -31.962   3.653  64.481  1.00  0.00           C  
ATOM   2015  CD1 TYR A 131     -33.336   3.670  64.286  1.00  0.00           C  
ATOM   2016  CD2 TYR A 131     -31.256   2.468  64.339  1.00  0.00           C  
ATOM   2017  CE1 TYR A 131     -34.000   2.506  63.951  1.00  0.00           C  
ATOM   2018  CE2 TYR A 131     -31.920   1.304  64.004  1.00  0.00           C  
ATOM   2019  CZ  TYR A 131     -33.287   1.320  63.811  1.00  0.00           C  
ATOM   2020  OH  TYR A 131     -33.948   0.161  63.477  1.00  0.00           O  
ATOM   2021  H   TYR A 131     -32.798   6.138  67.115  1.00  0.00           H  
ATOM   2022  HA  TYR A 131     -30.544   4.271  66.773  1.00  0.00           H  
ATOM   2023 1HB  TYR A 131     -31.788   5.769  64.426  1.00  0.00           H  
ATOM   2024 2HB  TYR A 131     -30.255   4.909  64.372  1.00  0.00           H  
ATOM   2025  HD1 TYR A 131     -33.891   4.601  64.398  1.00  0.00           H  
ATOM   2026  HD2 TYR A 131     -30.177   2.455  64.493  1.00  0.00           H  
ATOM   2027  HE1 TYR A 131     -35.079   2.519  63.798  1.00  0.00           H  
ATOM   2028  HE2 TYR A 131     -31.365   0.372  63.894  1.00  0.00           H  
ATOM   2029  HH  TYR A 131     -33.318  -0.561  63.420  1.00  0.00           H  
ATOM   2030  N   PRO A 132     -28.977   6.093  67.173  1.00  0.00           N  
ATOM   2031  CA  PRO A 132     -27.965   7.132  67.388  1.00  0.00           C  
ATOM   2032  C   PRO A 132     -27.227   7.466  66.095  1.00  0.00           C  
ATOM   2033  O   PRO A 132     -26.432   8.405  66.065  1.00  0.00           O  
ATOM   2034  CB  PRO A 132     -27.030   6.495  68.421  1.00  0.00           C  
ATOM   2035  CG  PRO A 132     -27.105   5.035  68.131  1.00  0.00           C  
ATOM   2036  CD  PRO A 132     -28.539   4.805  67.734  1.00  0.00           C  
ATOM   2037  HA  PRO A 132     -28.450   8.030  67.798  1.00  0.00           H  
ATOM   2038 1HB  PRO A 132     -26.013   6.900  68.309  1.00  0.00           H  
ATOM   2039 2HB  PRO A 132     -27.365   6.746  69.438  1.00  0.00           H  
ATOM   2040 1HG  PRO A 132     -26.397   4.769  67.332  1.00  0.00           H  
ATOM   2041 2HG  PRO A 132     -26.814   4.456  69.019  1.00  0.00           H  
ATOM   2042 1HD  PRO A 132     -28.588   4.012  66.975  1.00  0.00           H  
ATOM   2043 2HD  PRO A 132     -29.126   4.529  68.623  1.00  0.00           H  
ATOM   2044  N   GLN A 133     -27.492   6.699  65.040  1.00  0.00           N  
ATOM   2045  CA  GLN A 133     -26.820   6.891  63.758  1.00  0.00           C  
ATOM   2046  C   GLN A 133     -27.458   8.001  62.926  1.00  0.00           C  
ATOM   2047  O   GLN A 133     -27.107   8.193  61.761  1.00  0.00           O  
ATOM   2048  CB  GLN A 133     -26.822   5.584  62.961  1.00  0.00           C  
ATOM   2049  CG  GLN A 133     -26.072   4.445  63.631  1.00  0.00           C  
ATOM   2050  CD  GLN A 133     -24.601   4.757  63.826  1.00  0.00           C  
ATOM   2051  OE1 GLN A 133     -23.906   5.152  62.886  1.00  0.00           O  
ATOM   2052  NE2 GLN A 133     -24.116   4.580  65.050  1.00  0.00           N  
ATOM   2053  H   GLN A 133     -28.178   5.963  65.131  1.00  0.00           H  
ATOM   2054  HA  GLN A 133     -25.788   7.184  63.949  1.00  0.00           H  
ATOM   2055 1HB  GLN A 133     -27.850   5.259  62.797  1.00  0.00           H  
ATOM   2056 2HB  GLN A 133     -26.373   5.753  61.983  1.00  0.00           H  
ATOM   2057 1HG  GLN A 133     -26.515   4.258  64.610  1.00  0.00           H  
ATOM   2058 2HG  GLN A 133     -26.154   3.554  63.009  1.00  0.00           H  
ATOM   2059 1HE2 GLN A 133     -23.152   4.770  65.239  1.00  0.00           H  
ATOM   2060 2HE2 GLN A 133     -24.715   4.258  65.784  1.00  0.00           H  
ATOM   2061  N   GLY A 134     -28.396   8.726  63.527  1.00  0.00           N  
ATOM   2062  CA  GLY A 134     -29.013   9.864  62.871  1.00  0.00           C  
ATOM   2063  C   GLY A 134     -28.073  11.053  62.852  1.00  0.00           C  
ATOM   2064  O   GLY A 134     -27.131  11.119  63.641  1.00  0.00           O  
ATOM   2065  H   GLY A 134     -28.687   8.480  64.462  1.00  0.00           H  
ATOM   2066 1HA  GLY A 134     -29.286   9.592  61.851  1.00  0.00           H  
ATOM   2067 2HA  GLY A 134     -29.933  10.128  63.391  1.00  0.00           H  
ATOM   2068  N   VAL A 135     -28.325  11.996  61.950  1.00  0.00           N  
ATOM   2069  CA  VAL A 135     -27.478  13.177  61.827  1.00  0.00           C  
ATOM   2070  C   VAL A 135     -27.884  14.263  62.819  1.00  0.00           C  
ATOM   2071  O   VAL A 135     -27.060  14.749  63.595  1.00  0.00           O  
ATOM   2072  CB  VAL A 135     -27.556  13.740  60.395  1.00  0.00           C  
ATOM   2073  CG1 VAL A 135     -26.781  15.045  60.294  1.00  0.00           C  
ATOM   2074  CG2 VAL A 135     -27.020  12.716  59.406  1.00  0.00           C  
ATOM   2075  H   VAL A 135     -29.120  11.895  61.335  1.00  0.00           H  
ATOM   2076  HA  VAL A 135     -26.447  12.887  62.035  1.00  0.00           H  
ATOM   2077  HB  VAL A 135     -28.596  13.965  60.159  1.00  0.00           H  
ATOM   2078 1HG1 VAL A 135     -26.847  15.429  59.275  1.00  0.00           H  
ATOM   2079 2HG1 VAL A 135     -27.205  15.775  60.984  1.00  0.00           H  
ATOM   2080 3HG1 VAL A 135     -25.736  14.869  60.547  1.00  0.00           H  
ATOM   2081 1HG2 VAL A 135     -27.079  13.121  58.396  1.00  0.00           H  
ATOM   2082 2HG2 VAL A 135     -25.982  12.487  59.646  1.00  0.00           H  
ATOM   2083 3HG2 VAL A 135     -27.616  11.805  59.467  1.00  0.00           H  
ATOM   2084  N   PRO A 136     -29.158  14.638  62.790  1.00  0.00           N  
ATOM   2085  CA  PRO A 136     -29.666  15.694  63.654  1.00  0.00           C  
ATOM   2086  C   PRO A 136     -31.146  15.475  63.950  1.00  0.00           C  
ATOM   2087  O   PRO A 136     -31.863  14.901  63.130  1.00  0.00           O  
ATOM   2088  CB  PRO A 136     -29.432  16.963  62.828  1.00  0.00           C  
ATOM   2089  CG  PRO A 136     -29.471  16.491  61.414  1.00  0.00           C  
ATOM   2090  CD  PRO A 136     -28.864  15.114  61.462  1.00  0.00           C  
ATOM   2091  HA  PRO A 136     -29.077  15.716  64.583  1.00  0.00           H  
ATOM   2092 1HB  PRO A 136     -30.211  17.706  63.051  1.00  0.00           H  
ATOM   2093 2HB  PRO A 136     -28.468  17.416  63.100  1.00  0.00           H  
ATOM   2094 1HG  PRO A 136     -30.507  16.484  61.045  1.00  0.00           H  
ATOM   2095 2HG  PRO A 136     -28.908  17.180  60.768  1.00  0.00           H  
ATOM   2096 1HD  PRO A 136     -29.343  14.475  60.706  1.00  0.00           H  
ATOM   2097 2HD  PRO A 136     -27.781  15.184  61.281  1.00  0.00           H  
ATOM   2098  N   VAL A 139     -33.697  20.448  64.132  1.00  0.00           N  
ATOM   2099  CA  VAL A 139     -32.697  21.006  63.230  1.00  0.00           C  
ATOM   2100  C   VAL A 139     -33.268  21.222  61.832  1.00  0.00           C  
ATOM   2101  O   VAL A 139     -33.087  22.285  61.235  1.00  0.00           O  
ATOM   2102  CB  VAL A 139     -31.477  20.070  63.144  1.00  0.00           C  
ATOM   2103  CG1 VAL A 139     -30.497  20.568  62.092  1.00  0.00           C  
ATOM   2104  CG2 VAL A 139     -30.803  19.971  64.504  1.00  0.00           C  
ATOM   2105  H   VAL A 139     -33.977  20.978  64.945  1.00  0.00           H  
ATOM   2106  HA  VAL A 139     -32.373  21.969  63.626  1.00  0.00           H  
ATOM   2107  HB  VAL A 139     -31.810  19.081  62.829  1.00  0.00           H  
ATOM   2108 1HG1 VAL A 139     -29.641  19.895  62.044  1.00  0.00           H  
ATOM   2109 2HG1 VAL A 139     -30.990  20.597  61.120  1.00  0.00           H  
ATOM   2110 3HG1 VAL A 139     -30.156  21.569  62.357  1.00  0.00           H  
ATOM   2111 1HG2 VAL A 139     -29.942  19.307  64.436  1.00  0.00           H  
ATOM   2112 2HG2 VAL A 139     -30.475  20.961  64.821  1.00  0.00           H  
ATOM   2113 3HG2 VAL A 139     -31.511  19.573  65.232  1.00  0.00           H  
ATOM   2114  N   PHE A 140     -33.958  20.209  61.316  1.00  0.00           N  
ATOM   2115  CA  PHE A 140     -34.534  20.273  59.976  1.00  0.00           C  
ATOM   2116  C   PHE A 140     -35.639  21.321  59.871  1.00  0.00           C  
ATOM   2117  O   PHE A 140     -35.933  21.816  58.783  1.00  0.00           O  
ATOM   2118  CB  PHE A 140     -35.090  18.905  59.576  1.00  0.00           C  
ATOM   2119  CG  PHE A 140     -36.341  18.520  60.315  1.00  0.00           C  
ATOM   2120  CD1 PHE A 140     -37.590  18.865  59.820  1.00  0.00           C  
ATOM   2121  CD2 PHE A 140     -36.270  17.813  61.506  1.00  0.00           C  
ATOM   2122  CE1 PHE A 140     -38.740  18.511  60.499  1.00  0.00           C  
ATOM   2123  CE2 PHE A 140     -37.419  17.458  62.186  1.00  0.00           C  
ATOM   2124  CZ  PHE A 140     -38.655  17.808  61.682  1.00  0.00           C  
ATOM   2125  H   PHE A 140     -34.087  19.373  61.867  1.00  0.00           H  
ATOM   2126  HA  PHE A 140     -33.747  20.551  59.274  1.00  0.00           H  
ATOM   2127 1HB  PHE A 140     -35.311  18.900  58.510  1.00  0.00           H  
ATOM   2128 2HB  PHE A 140     -34.338  18.139  59.759  1.00  0.00           H  
ATOM   2129  HD1 PHE A 140     -37.657  19.421  58.885  1.00  0.00           H  
ATOM   2130  HD2 PHE A 140     -35.294  17.537  61.905  1.00  0.00           H  
ATOM   2131  HE1 PHE A 140     -39.715  18.789  60.099  1.00  0.00           H  
ATOM   2132  HE2 PHE A 140     -37.350  16.902  63.121  1.00  0.00           H  
ATOM   2133  HZ  PHE A 140     -39.562  17.529  62.218  1.00  0.00           H  
ATOM   2134  N   ALA A 141     -36.250  21.655  61.003  1.00  0.00           N  
ATOM   2135  CA  ALA A 141     -37.258  22.707  61.035  1.00  0.00           C  
ATOM   2136  C   ALA A 141     -36.597  24.072  60.891  1.00  0.00           C  
ATOM   2137  O   ALA A 141     -37.210  25.022  60.408  1.00  0.00           O  
ATOM   2138  CB  ALA A 141     -38.067  22.637  62.322  1.00  0.00           C  
ATOM   2139  H   ALA A 141     -36.014  21.173  61.859  1.00  0.00           H  
ATOM   2140  HA  ALA A 141     -37.930  22.558  60.190  1.00  0.00           H  
ATOM   2141 1HB  ALA A 141     -38.814  23.430  62.326  1.00  0.00           H  
ATOM   2142 2HB  ALA A 141     -38.565  21.669  62.386  1.00  0.00           H  
ATOM   2143 3HB  ALA A 141     -37.403  22.759  63.176  1.00  0.00           H  
ATOM   2144  N   ARG A 142     -35.340  24.159  61.314  1.00  0.00           N  
ATOM   2145  CA  ARG A 142     -34.572  25.382  61.176  1.00  0.00           C  
ATOM   2146  C   ARG A 142     -34.212  25.646  59.728  1.00  0.00           C  
ATOM   2147  O   ARG A 142     -34.156  26.796  59.291  1.00  0.00           O  
ATOM   2148  CB  ARG A 142     -33.299  25.310  62.006  1.00  0.00           C  
ATOM   2149  CG  ARG A 142     -33.513  25.355  63.511  1.00  0.00           C  
ATOM   2150  CD  ARG A 142     -32.232  25.233  64.252  1.00  0.00           C  
ATOM   2151  NE  ARG A 142     -32.431  25.275  65.691  1.00  0.00           N  
ATOM   2152  CZ  ARG A 142     -31.463  25.066  66.605  1.00  0.00           C  
ATOM   2153  NH1 ARG A 142     -30.237  24.801  66.213  1.00  0.00           N  
ATOM   2154  NH2 ARG A 142     -31.747  25.126  67.894  1.00  0.00           N  
ATOM   2155  H   ARG A 142     -34.908  23.353  61.743  1.00  0.00           H  
ATOM   2156  HA  ARG A 142     -35.177  26.213  61.539  1.00  0.00           H  
ATOM   2157 1HB  ARG A 142     -32.766  24.389  61.776  1.00  0.00           H  
ATOM   2158 2HB  ARG A 142     -32.644  26.141  61.741  1.00  0.00           H  
ATOM   2159 1HG  ARG A 142     -33.978  26.303  63.784  1.00  0.00           H  
ATOM   2160 2HG  ARG A 142     -34.163  24.532  63.811  1.00  0.00           H  
ATOM   2161 1HD  ARG A 142     -31.756  24.285  64.001  1.00  0.00           H  
ATOM   2162 2HD  ARG A 142     -31.572  26.054  63.975  1.00  0.00           H  
ATOM   2163  HE  ARG A 142     -33.363  25.476  66.031  1.00  0.00           H  
ATOM   2164 1HH1 ARG A 142     -30.020  24.755  65.228  1.00  0.00           H  
ATOM   2165 2HH1 ARG A 142     -29.511  24.644  66.898  1.00  0.00           H  
ATOM   2166 1HH2 ARG A 142     -32.690  25.330  68.195  1.00  0.00           H  
ATOM   2167 2HH2 ARG A 142     -31.022  24.969  68.578  1.00  0.00           H  
ATOM   2168  N   PHE A 143     -33.969  24.572  58.983  1.00  0.00           N  
ATOM   2169  CA  PHE A 143     -33.648  24.669  57.563  1.00  0.00           C  
ATOM   2170  C   PHE A 143     -34.840  25.183  56.762  1.00  0.00           C  
ATOM   2171  O   PHE A 143     -34.714  26.130  55.984  1.00  0.00           O  
ATOM   2172  CB  PHE A 143     -33.211  23.307  57.020  1.00  0.00           C  
ATOM   2173  CG  PHE A 143     -31.836  22.892  57.461  1.00  0.00           C  
ATOM   2174  CD1 PHE A 143     -31.640  21.694  58.131  1.00  0.00           C  
ATOM   2175  CD2 PHE A 143     -30.737  23.698  57.207  1.00  0.00           C  
ATOM   2176  CE1 PHE A 143     -30.375  21.311  58.537  1.00  0.00           C  
ATOM   2177  CE2 PHE A 143     -29.472  23.318  57.611  1.00  0.00           C  
ATOM   2178  CZ  PHE A 143     -29.292  22.122  58.277  1.00  0.00           C  
ATOM   2179  H   PHE A 143     -34.009  23.661  59.417  1.00  0.00           H  
ATOM   2180  HA  PHE A 143     -32.824  25.374  57.442  1.00  0.00           H  
ATOM   2181 1HB  PHE A 143     -33.917  22.543  57.343  1.00  0.00           H  
ATOM   2182 2HB  PHE A 143     -33.227  23.328  55.931  1.00  0.00           H  
ATOM   2183  HD1 PHE A 143     -32.497  21.052  58.336  1.00  0.00           H  
ATOM   2184  HD2 PHE A 143     -30.880  24.643  56.681  1.00  0.00           H  
ATOM   2185  HE1 PHE A 143     -30.235  20.367  59.064  1.00  0.00           H  
ATOM   2186  HE2 PHE A 143     -28.617  23.960  57.404  1.00  0.00           H  
ATOM   2187  HZ  PHE A 143     -28.295  21.822  58.598  1.00  0.00           H  
ATOM   2188  N   LYS A 144     -35.994  24.554  56.961  1.00  0.00           N  
ATOM   2189  CA  LYS A 144     -37.217  24.935  56.263  1.00  0.00           C  
ATOM   2190  C   LYS A 144     -37.591  26.388  56.549  1.00  0.00           C  
ATOM   2191  O   LYS A 144     -37.998  27.122  55.648  1.00  0.00           O  
ATOM   2192  CB  LYS A 144     -38.368  24.008  56.658  1.00  0.00           C  
ATOM   2193  CG  LYS A 144     -39.679  24.290  55.937  1.00  0.00           C  
ATOM   2194  CD  LYS A 144     -40.752  23.286  56.329  1.00  0.00           C  
ATOM   2195  CE  LYS A 144     -42.072  23.585  55.633  1.00  0.00           C  
ATOM   2196  NZ  LYS A 144     -43.132  22.609  56.007  1.00  0.00           N  
ATOM   2197  H   LYS A 144     -36.021  23.787  57.618  1.00  0.00           H  
ATOM   2198  HA  LYS A 144     -37.046  24.842  55.190  1.00  0.00           H  
ATOM   2199 1HB  LYS A 144     -38.089  22.974  56.453  1.00  0.00           H  
ATOM   2200 2HB  LYS A 144     -38.550  24.091  57.730  1.00  0.00           H  
ATOM   2201 1HG  LYS A 144     -40.024  25.294  56.188  1.00  0.00           H  
ATOM   2202 2HG  LYS A 144     -39.521  24.239  54.861  1.00  0.00           H  
ATOM   2203 1HD  LYS A 144     -40.427  22.281  56.057  1.00  0.00           H  
ATOM   2204 2HD  LYS A 144     -40.906  23.320  57.408  1.00  0.00           H  
ATOM   2205 1HE  LYS A 144     -42.406  24.586  55.901  1.00  0.00           H  
ATOM   2206 2HE  LYS A 144     -41.929  23.550  54.553  1.00  0.00           H  
ATOM   2207 1HZ  LYS A 144     -43.989  22.842  55.525  1.00  0.00           H  
ATOM   2208 2HZ  LYS A 144     -42.841  21.678  55.745  1.00  0.00           H  
ATOM   2209 3HZ  LYS A 144     -43.287  22.646  57.004  1.00  0.00           H  
ATOM   2210  N   THR A 145     -37.438  26.799  57.803  1.00  0.00           N  
ATOM   2211  CA  THR A 145     -37.738  28.169  58.201  1.00  0.00           C  
ATOM   2212  C   THR A 145     -36.768  29.156  57.558  1.00  0.00           C  
ATOM   2213  O   THR A 145     -37.130  30.298  57.271  1.00  0.00           O  
ATOM   2214  CB  THR A 145     -37.694  28.322  59.733  1.00  0.00           C  
ATOM   2215  OG1 THR A 145     -38.665  27.454  60.331  1.00  0.00           O  
ATOM   2216  CG2 THR A 145     -37.989  29.760  60.134  1.00  0.00           C  
ATOM   2217  H   THR A 145     -37.106  26.146  58.498  1.00  0.00           H  
ATOM   2218  HA  THR A 145     -38.744  28.416  57.860  1.00  0.00           H  
ATOM   2219  HB  THR A 145     -36.705  28.045  60.098  1.00  0.00           H  
ATOM   2220  HG1 THR A 145     -38.315  26.561  60.369  1.00  0.00           H  
ATOM   2221 1HG2 THR A 145     -37.953  29.849  61.219  1.00  0.00           H  
ATOM   2222 2HG2 THR A 145     -37.245  30.421  59.690  1.00  0.00           H  
ATOM   2223 3HG2 THR A 145     -38.980  30.040  59.780  1.00  0.00           H  
ATOM   2224  N   GLU A 146     -35.536  28.708  57.333  1.00  0.00           N  
ATOM   2225  CA  GLU A 146     -34.514  29.543  56.713  1.00  0.00           C  
ATOM   2226  C   GLU A 146     -34.781  29.720  55.223  1.00  0.00           C  
ATOM   2227  O   GLU A 146     -34.514  30.779  54.656  1.00  0.00           O  
ATOM   2228  CB  GLU A 146     -33.126  28.934  56.925  1.00  0.00           C  
ATOM   2229  CG  GLU A 146     -32.647  28.948  58.369  1.00  0.00           C  
ATOM   2230  CD  GLU A 146     -32.494  30.338  58.922  1.00  0.00           C  
ATOM   2231  OE1 GLU A 146     -32.083  31.206  58.190  1.00  0.00           O  
ATOM   2232  OE2 GLU A 146     -32.789  30.532  60.077  1.00  0.00           O  
ATOM   2233  H   GLU A 146     -35.303  27.762  57.600  1.00  0.00           H  
ATOM   2234  HA  GLU A 146     -34.539  30.527  57.183  1.00  0.00           H  
ATOM   2235 1HB  GLU A 146     -33.127  27.899  56.582  1.00  0.00           H  
ATOM   2236 2HB  GLU A 146     -32.395  29.477  56.325  1.00  0.00           H  
ATOM   2237 1HG  GLU A 146     -33.363  28.402  58.984  1.00  0.00           H  
ATOM   2238 2HG  GLU A 146     -31.690  28.431  58.429  1.00  0.00           H  
ATOM   2239  N   LEU A 147     -35.307  28.673  54.596  1.00  0.00           N  
ATOM   2240  CA  LEU A 147     -35.665  28.724  53.183  1.00  0.00           C  
ATOM   2241  C   LEU A 147     -36.869  29.636  52.969  1.00  0.00           C  
ATOM   2242  O   LEU A 147     -36.886  30.450  52.044  1.00  0.00           O  
ATOM   2243  CB  LEU A 147     -35.977  27.316  52.660  1.00  0.00           C  
ATOM   2244  CG  LEU A 147     -34.781  26.359  52.572  1.00  0.00           C  
ATOM   2245  CD1 LEU A 147     -35.272  24.963  52.217  1.00  0.00           C  
ATOM   2246  CD2 LEU A 147     -33.794  26.873  51.534  1.00  0.00           C  
ATOM   2247  H   LEU A 147     -35.463  27.819  55.112  1.00  0.00           H  
ATOM   2248  HA  LEU A 147     -34.818  29.124  52.626  1.00  0.00           H  
ATOM   2249 1HB  LEU A 147     -36.719  26.860  53.312  1.00  0.00           H  
ATOM   2250 2HB  LEU A 147     -36.405  27.403  51.661  1.00  0.00           H  
ATOM   2251  HG  LEU A 147     -34.289  26.302  53.544  1.00  0.00           H  
ATOM   2252 1HD1 LEU A 147     -34.423  24.283  52.155  1.00  0.00           H  
ATOM   2253 2HD1 LEU A 147     -35.961  24.612  52.985  1.00  0.00           H  
ATOM   2254 3HD1 LEU A 147     -35.784  24.991  51.255  1.00  0.00           H  
ATOM   2255 1HD2 LEU A 147     -32.944  26.193  51.473  1.00  0.00           H  
ATOM   2256 2HD2 LEU A 147     -34.285  26.929  50.562  1.00  0.00           H  
ATOM   2257 3HD2 LEU A 147     -33.446  27.864  51.823  1.00  0.00           H  
ATOM   2258  N   LEU A 148     -37.868  29.501  53.836  1.00  0.00           N  
ATOM   2259  CA  LEU A 148     -39.080  30.312  53.753  1.00  0.00           C  
ATOM   2260  C   LEU A 148     -38.803  31.792  54.008  1.00  0.00           C  
ATOM   2261  O   LEU A 148     -39.446  32.661  53.418  1.00  0.00           O  
ATOM   2262  CB  LEU A 148     -40.118  29.805  54.762  1.00  0.00           C  
ATOM   2263  CG  LEU A 148     -41.484  30.502  54.718  1.00  0.00           C  
ATOM   2264  CD1 LEU A 148     -42.097  30.332  53.335  1.00  0.00           C  
ATOM   2265  CD2 LEU A 148     -42.388  29.916  55.793  1.00  0.00           C  
ATOM   2266  H   LEU A 148     -37.784  28.816  54.574  1.00  0.00           H  
ATOM   2267  HA  LEU A 148     -39.490  30.219  52.748  1.00  0.00           H  
ATOM   2268 1HB  LEU A 148     -40.283  28.743  54.586  1.00  0.00           H  
ATOM   2269 2HB  LEU A 148     -39.715  29.928  55.767  1.00  0.00           H  
ATOM   2270  HG  LEU A 148     -41.353  31.569  54.897  1.00  0.00           H  
ATOM   2271 1HD1 LEU A 148     -43.068  30.828  53.304  1.00  0.00           H  
ATOM   2272 2HD1 LEU A 148     -41.440  30.778  52.588  1.00  0.00           H  
ATOM   2273 3HD1 LEU A 148     -42.225  29.272  53.121  1.00  0.00           H  
ATOM   2274 1HD2 LEU A 148     -43.358  30.412  55.763  1.00  0.00           H  
ATOM   2275 2HD2 LEU A 148     -42.520  28.848  55.615  1.00  0.00           H  
ATOM   2276 3HD2 LEU A 148     -41.934  30.066  56.772  1.00  0.00           H  
ATOM   2277  N   LYS A 149     -37.850  32.071  54.893  1.00  0.00           N  
ATOM   2278  CA  LYS A 149     -37.455  33.445  55.179  1.00  0.00           C  
ATOM   2279  C   LYS A 149     -36.917  34.109  53.917  1.00  0.00           C  
ATOM   2280  O   LYS A 149     -37.538  35.019  53.370  1.00  0.00           O  
ATOM   2281  CB  LYS A 149     -36.407  33.488  56.292  1.00  0.00           C  
ATOM   2282  CG  LYS A 149     -35.968  34.892  56.688  1.00  0.00           C  
ATOM   2283  CD  LYS A 149     -34.972  34.855  57.838  1.00  0.00           C  
ATOM   2284  CE  LYS A 149     -34.506  36.255  58.212  1.00  0.00           C  
ATOM   2285  NZ  LYS A 149     -33.531  36.234  59.336  1.00  0.00           N  
ATOM   2286  H   LYS A 149     -37.389  31.315  55.379  1.00  0.00           H  
ATOM   2287  HA  LYS A 149     -38.335  33.996  55.511  1.00  0.00           H  
ATOM   2288 1HB  LYS A 149     -36.802  32.998  57.183  1.00  0.00           H  
ATOM   2289 2HB  LYS A 149     -35.521  32.936  55.980  1.00  0.00           H  
ATOM   2290 1HG  LYS A 149     -35.504  35.383  55.832  1.00  0.00           H  
ATOM   2291 2HG  LYS A 149     -36.838  35.474  56.991  1.00  0.00           H  
ATOM   2292 1HD  LYS A 149     -35.437  34.391  58.708  1.00  0.00           H  
ATOM   2293 2HD  LYS A 149     -34.106  34.260  57.550  1.00  0.00           H  
ATOM   2294 1HE  LYS A 149     -34.037  36.725  57.349  1.00  0.00           H  
ATOM   2295 2HE  LYS A 149     -35.365  36.858  58.505  1.00  0.00           H  
ATOM   2296 1HZ  LYS A 149     -33.247  37.179  59.554  1.00  0.00           H  
ATOM   2297 2HZ  LYS A 149     -33.961  35.817  60.149  1.00  0.00           H  
ATOM   2298 3HZ  LYS A 149     -32.720  35.694  59.070  1.00  0.00           H  
ATOM   2299  N   ASP A 150     -35.762  33.641  53.459  1.00  0.00           N  
ATOM   2300  CA  ASP A 150     -35.179  34.124  52.214  1.00  0.00           C  
ATOM   2301  C   ASP A 150     -34.607  32.951  51.424  1.00  0.00           C  
ATOM   2302  O   ASP A 150     -33.552  32.415  51.763  1.00  0.00           O  
ATOM   2303  CB  ASP A 150     -34.084  35.158  52.489  1.00  0.00           C  
ATOM   2304  CG  ASP A 150     -33.501  35.756  51.216  1.00  0.00           C  
ATOM   2305  OD1 ASP A 150     -33.440  35.061  50.230  1.00  0.00           O  
ATOM   2306  OD2 ASP A 150     -33.122  36.903  51.242  1.00  0.00           O  
ATOM   2307  H   ASP A 150     -35.275  32.932  53.988  1.00  0.00           H  
ATOM   2308  HA  ASP A 150     -35.964  34.601  51.627  1.00  0.00           H  
ATOM   2309 1HB  ASP A 150     -34.490  35.964  53.100  1.00  0.00           H  
ATOM   2310 2HB  ASP A 150     -33.278  34.692  53.056  1.00  0.00           H  
ATOM   2311  N   ARG A 151     -35.315  32.559  50.371  1.00  0.00           N  
ATOM   2312  CA  ARG A 151     -34.931  31.408  49.562  1.00  0.00           C  
ATOM   2313  C   ARG A 151     -33.616  31.641  48.821  1.00  0.00           C  
ATOM   2314  O   ARG A 151     -32.821  30.718  48.642  1.00  0.00           O  
ATOM   2315  CB  ARG A 151     -36.023  31.084  48.553  1.00  0.00           C  
ATOM   2316  CG  ARG A 151     -35.760  29.853  47.700  1.00  0.00           C  
ATOM   2317  CD  ARG A 151     -36.900  29.560  46.794  1.00  0.00           C  
ATOM   2318  NE  ARG A 151     -37.116  30.627  45.831  1.00  0.00           N  
ATOM   2319  CZ  ARG A 151     -36.416  30.781  44.690  1.00  0.00           C  
ATOM   2320  NH1 ARG A 151     -35.462  29.931  44.384  1.00  0.00           N  
ATOM   2321  NH2 ARG A 151     -36.690  31.787  43.877  1.00  0.00           N  
ATOM   2322  H   ARG A 151     -36.146  33.078  50.125  1.00  0.00           H  
ATOM   2323  HA  ARG A 151     -34.798  30.550  50.222  1.00  0.00           H  
ATOM   2324 1HB  ARG A 151     -36.966  30.927  49.076  1.00  0.00           H  
ATOM   2325 2HB  ARG A 151     -36.159  31.930  47.879  1.00  0.00           H  
ATOM   2326 1HG  ARG A 151     -34.871  30.016  47.090  1.00  0.00           H  
ATOM   2327 2HG  ARG A 151     -35.604  28.988  48.346  1.00  0.00           H  
ATOM   2328 1HD  ARG A 151     -36.701  28.640  46.244  1.00  0.00           H  
ATOM   2329 2HD  ARG A 151     -37.810  29.441  47.381  1.00  0.00           H  
ATOM   2330  HE  ARG A 151     -37.843  31.301  46.031  1.00  0.00           H  
ATOM   2331 1HH1 ARG A 151     -35.253  29.162  45.005  1.00  0.00           H  
ATOM   2332 2HH1 ARG A 151     -34.937  30.046  43.529  1.00  0.00           H  
ATOM   2333 1HH2 ARG A 151     -37.424  32.441  44.112  1.00  0.00           H  
ATOM   2334 2HH2 ARG A 151     -36.166  31.903  43.023  1.00  0.00           H  
ATOM   2335  N   ALA A 152     -33.387  32.882  48.404  1.00  0.00           N  
ATOM   2336  CA  ALA A 152     -32.217  33.213  47.598  1.00  0.00           C  
ATOM   2337  C   ALA A 152     -30.973  33.480  48.443  1.00  0.00           C  
ATOM   2338  O   ALA A 152     -29.849  33.271  47.987  1.00  0.00           O  
ATOM   2339  CB  ALA A 152     -32.518  34.419  46.720  1.00  0.00           C  
ATOM   2340  H   ALA A 152     -34.038  33.614  48.650  1.00  0.00           H  
ATOM   2341  HA  ALA A 152     -31.990  32.357  46.963  1.00  0.00           H  
ATOM   2342 1HB  ALA A 152     -31.641  34.661  46.121  1.00  0.00           H  
ATOM   2343 2HB  ALA A 152     -33.356  34.189  46.061  1.00  0.00           H  
ATOM   2344 3HB  ALA A 152     -32.774  35.271  47.348  1.00  0.00           H  
ATOM   2345  N   GLN A 153     -31.177  33.938  49.674  1.00  0.00           N  
ATOM   2346  CA  GLN A 153     -30.067  34.184  50.588  1.00  0.00           C  
ATOM   2347  C   GLN A 153     -29.644  32.894  51.283  1.00  0.00           C  
ATOM   2348  O   GLN A 153     -28.506  32.764  51.733  1.00  0.00           O  
ATOM   2349  CB  GLN A 153     -30.449  35.241  51.628  1.00  0.00           C  
ATOM   2350  CG  GLN A 153     -29.308  35.658  52.540  1.00  0.00           C  
ATOM   2351  CD  GLN A 153     -28.182  36.339  51.784  1.00  0.00           C  
ATOM   2352  OE1 GLN A 153     -28.412  37.267  51.005  1.00  0.00           O  
ATOM   2353  NE2 GLN A 153     -26.957  35.880  52.011  1.00  0.00           N  
ATOM   2354  H   GLN A 153     -32.120  34.120  49.985  1.00  0.00           H  
ATOM   2355  HA  GLN A 153     -29.220  34.555  50.011  1.00  0.00           H  
ATOM   2356 1HB  GLN A 153     -30.818  36.133  51.121  1.00  0.00           H  
ATOM   2357 2HB  GLN A 153     -31.257  34.861  52.253  1.00  0.00           H  
ATOM   2358 1HG  GLN A 153     -29.689  36.355  53.286  1.00  0.00           H  
ATOM   2359 2HG  GLN A 153     -28.904  34.771  53.028  1.00  0.00           H  
ATOM   2360 1HE2 GLN A 153     -26.174  36.290  51.541  1.00  0.00           H  
ATOM   2361 2HE2 GLN A 153     -26.815  35.125  52.651  1.00  0.00           H  
ATOM   2362  N   PHE A 154     -30.571  31.945  51.366  1.00  0.00           N  
ATOM   2363  CA  PHE A 154     -30.300  30.653  51.984  1.00  0.00           C  
ATOM   2364  C   PHE A 154     -29.249  29.872  51.202  1.00  0.00           C  
ATOM   2365  O   PHE A 154     -28.442  29.148  51.784  1.00  0.00           O  
ATOM   2366  CB  PHE A 154     -31.586  29.830  52.082  1.00  0.00           C  
ATOM   2367  CG  PHE A 154     -31.420  28.532  52.821  1.00  0.00           C  
ATOM   2368  CD1 PHE A 154     -31.824  28.414  54.142  1.00  0.00           C  
ATOM   2369  CD2 PHE A 154     -30.858  27.429  52.197  1.00  0.00           C  
ATOM   2370  CE1 PHE A 154     -31.672  27.221  54.823  1.00  0.00           C  
ATOM   2371  CE2 PHE A 154     -30.706  26.235  52.875  1.00  0.00           C  
ATOM   2372  CZ  PHE A 154     -31.113  26.131  54.190  1.00  0.00           C  
ATOM   2373  H   PHE A 154     -31.490  32.127  50.989  1.00  0.00           H  
ATOM   2374  HA  PHE A 154     -29.917  30.824  52.991  1.00  0.00           H  
ATOM   2375 1HB  PHE A 154     -32.354  30.413  52.588  1.00  0.00           H  
ATOM   2376 2HB  PHE A 154     -31.952  29.606  51.081  1.00  0.00           H  
ATOM   2377  HD1 PHE A 154     -32.267  29.275  54.643  1.00  0.00           H  
ATOM   2378  HD2 PHE A 154     -30.536  27.511  51.158  1.00  0.00           H  
ATOM   2379  HE1 PHE A 154     -31.994  27.141  55.861  1.00  0.00           H  
ATOM   2380  HE2 PHE A 154     -30.264  25.374  52.373  1.00  0.00           H  
ATOM   2381  HZ  PHE A 154     -30.992  25.191  54.726  1.00  0.00           H  
ATOM   2382  N   ILE A 155     -29.266  30.029  49.882  1.00  0.00           N  
ATOM   2383  CA  ILE A 155     -28.382  29.273  49.001  1.00  0.00           C  
ATOM   2384  C   ILE A 155     -26.904  29.589  49.221  1.00  0.00           C  
ATOM   2385  O   ILE A 155     -26.079  28.680  49.302  1.00  0.00           O  
ATOM   2386  CB  ILE A 155     -28.740  29.540  47.527  1.00  0.00           C  
ATOM   2387  CG1 ILE A 155     -30.115  28.956  47.198  1.00  0.00           C  
ATOM   2388  CG2 ILE A 155     -27.676  28.959  46.608  1.00  0.00           C  
ATOM   2389  CD1 ILE A 155     -30.667  29.406  45.864  1.00  0.00           C  
ATOM   2390  H   ILE A 155     -29.912  30.693  49.479  1.00  0.00           H  
ATOM   2391  HA  ILE A 155     -28.515  28.211  49.206  1.00  0.00           H  
ATOM   2392  HB  ILE A 155     -28.805  30.615  47.358  1.00  0.00           H  
ATOM   2393 1HG1 ILE A 155     -30.057  27.868  47.193  1.00  0.00           H  
ATOM   2394 2HG1 ILE A 155     -30.827  29.240  47.973  1.00  0.00           H  
ATOM   2395 1HG2 ILE A 155     -27.945  29.156  45.571  1.00  0.00           H  
ATOM   2396 2HG2 ILE A 155     -26.714  29.420  46.828  1.00  0.00           H  
ATOM   2397 3HG2 ILE A 155     -27.607  27.883  46.767  1.00  0.00           H  
ATOM   2398 1HD1 ILE A 155     -31.644  28.951  45.701  1.00  0.00           H  
ATOM   2399 2HD1 ILE A 155     -30.767  30.492  45.860  1.00  0.00           H  
ATOM   2400 3HD1 ILE A 155     -29.988  29.102  45.068  1.00  0.00           H  
ATOM   2401  N   SER A 156     -26.576  30.874  49.320  1.00  0.00           N  
ATOM   2402  CA  SER A 156     -25.187  31.300  49.488  1.00  0.00           C  
ATOM   2403  C   SER A 156     -24.557  30.746  50.765  1.00  0.00           C  
ATOM   2404  O   SER A 156     -23.341  30.564  50.838  1.00  0.00           O  
ATOM   2405  CB  SER A 156     -25.113  32.814  49.502  1.00  0.00           C  
ATOM   2406  OG  SER A 156     -25.747  33.338  50.637  1.00  0.00           O  
ATOM   2407  H   SER A 156     -27.303  31.573  49.278  1.00  0.00           H  
ATOM   2408  HA  SER A 156     -24.605  30.924  48.645  1.00  0.00           H  
ATOM   2409 1HB  SER A 156     -24.069  33.128  49.489  1.00  0.00           H  
ATOM   2410 2HB  SER A 156     -25.585  33.210  48.604  1.00  0.00           H  
ATOM   2411  HG  SER A 156     -25.282  32.971  51.392  1.00  0.00           H  
ATOM   2412  N   ASP A 157     -25.389  30.480  51.766  1.00  0.00           N  
ATOM   2413  CA  ASP A 157     -24.928  29.861  52.995  1.00  0.00           C  
ATOM   2414  C   ASP A 157     -24.972  28.349  52.887  1.00  0.00           C  
ATOM   2415  O   ASP A 157     -24.331  27.637  53.661  1.00  0.00           O  
ATOM   2416  CB  ASP A 157     -25.778  30.321  54.182  1.00  0.00           C  
ATOM   2417  CG  ASP A 157     -25.618  31.805  54.486  1.00  0.00           C  
ATOM   2418  OD1 ASP A 157     -24.645  32.377  54.056  1.00  0.00           O  
ATOM   2419  OD2 ASP A 157     -26.470  32.351  55.144  1.00  0.00           O  
ATOM   2420  H   ASP A 157     -26.367  30.714  51.670  1.00  0.00           H  
ATOM   2421  HA  ASP A 157     -23.895  30.164  53.169  1.00  0.00           H  
ATOM   2422 1HB  ASP A 157     -26.829  30.118  53.977  1.00  0.00           H  
ATOM   2423 2HB  ASP A 157     -25.502  29.752  55.070  1.00  0.00           H  
ATOM   2424  N   PHE A 158     -25.735  27.861  51.914  1.00  0.00           N  
ATOM   2425  CA  PHE A 158     -25.860  26.430  51.675  1.00  0.00           C  
ATOM   2426  C   PHE A 158     -24.779  25.949  50.715  1.00  0.00           C  
ATOM   2427  O   PHE A 158     -24.261  24.841  50.855  1.00  0.00           O  
ATOM   2428  CB  PHE A 158     -27.242  26.098  51.109  1.00  0.00           C  
ATOM   2429  CG  PHE A 158     -27.480  24.628  50.913  1.00  0.00           C  
ATOM   2430  CD1 PHE A 158     -27.270  23.733  51.951  1.00  0.00           C  
ATOM   2431  CD2 PHE A 158     -27.913  24.137  49.691  1.00  0.00           C  
ATOM   2432  CE1 PHE A 158     -27.488  22.380  51.772  1.00  0.00           C  
ATOM   2433  CE2 PHE A 158     -28.133  22.786  49.509  1.00  0.00           C  
ATOM   2434  CZ  PHE A 158     -27.920  21.906  50.551  1.00  0.00           C  
ATOM   2435  H   PHE A 158     -26.243  28.505  51.324  1.00  0.00           H  
ATOM   2436  HA  PHE A 158     -25.739  25.908  52.625  1.00  0.00           H  
ATOM   2437 1HB  PHE A 158     -28.011  26.481  51.779  1.00  0.00           H  
ATOM   2438 2HB  PHE A 158     -27.370  26.595  50.148  1.00  0.00           H  
ATOM   2439  HD1 PHE A 158     -26.929  24.107  52.917  1.00  0.00           H  
ATOM   2440  HD2 PHE A 158     -28.081  24.832  48.867  1.00  0.00           H  
ATOM   2441  HE1 PHE A 158     -27.319  21.687  52.596  1.00  0.00           H  
ATOM   2442  HE2 PHE A 158     -28.474  22.413  48.543  1.00  0.00           H  
ATOM   2443  HZ  PHE A 158     -28.091  20.840  50.409  1.00  0.00           H  
ATOM   2444  N   ASN A 159     -24.444  26.787  49.739  1.00  0.00           N  
ATOM   2445  CA  ASN A 159     -23.419  26.443  48.760  1.00  0.00           C  
ATOM   2446  C   ASN A 159     -22.010  26.669  49.299  1.00  0.00           C  
ATOM   2447  O   ASN A 159     -21.030  26.233  48.696  1.00  0.00           O  
ATOM   2448  CB  ASN A 159     -23.628  27.231  47.480  1.00  0.00           C  
ATOM   2449  CG  ASN A 159     -24.841  26.779  46.715  1.00  0.00           C  
ATOM   2450  OD1 ASN A 159     -25.516  25.821  47.107  1.00  0.00           O  
ATOM   2451  ND2 ASN A 159     -25.131  27.451  45.630  1.00  0.00           N  
ATOM   2452  H   ASN A 159     -24.908  27.682  49.672  1.00  0.00           H  
ATOM   2453  HA  ASN A 159     -23.500  25.379  48.533  1.00  0.00           H  
ATOM   2454 1HB  ASN A 159     -23.736  28.290  47.718  1.00  0.00           H  
ATOM   2455 2HB  ASN A 159     -22.751  27.127  46.841  1.00  0.00           H  
ATOM   2456 1HD2 ASN A 159     -25.927  27.195  45.081  1.00  0.00           H  
ATOM   2457 2HD2 ASN A 159     -24.556  28.220  45.350  1.00  0.00           H  
ATOM   2458  N   ALA A 160     -21.913  27.350  50.436  1.00  0.00           N  
ATOM   2459  CA  ALA A 160     -20.625  27.554  51.082  1.00  0.00           C  
ATOM   2460  C   ALA A 160     -20.209  26.299  51.842  1.00  0.00           C  
ATOM   2461  O   ALA A 160     -19.022  26.061  52.068  1.00  0.00           O  
ATOM   2462  CB  ALA A 160     -20.680  28.753  52.017  1.00  0.00           C  
ATOM   2463  H   ALA A 160     -22.744  27.734  50.863  1.00  0.00           H  
ATOM   2464  HA  ALA A 160     -19.884  27.747  50.306  1.00  0.00           H  
ATOM   2465 1HB  ALA A 160     -19.708  28.890  52.491  1.00  0.00           H  
ATOM   2466 2HB  ALA A 160     -20.935  29.647  51.448  1.00  0.00           H  
ATOM   2467 3HB  ALA A 160     -21.436  28.583  52.782  1.00  0.00           H  
ATOM   2468  N   PRO A 161     -21.199  25.500  52.231  1.00  0.00           N  
ATOM   2469  CA  PRO A 161     -20.954  24.226  52.900  1.00  0.00           C  
ATOM   2470  C   PRO A 161     -21.158  23.063  51.934  1.00  0.00           C  
ATOM   2471  O   PRO A 161     -20.860  21.913  52.255  1.00  0.00           O  
ATOM   2472  CB  PRO A 161     -21.993  24.218  54.025  1.00  0.00           C  
ATOM   2473  CG  PRO A 161     -23.174  24.912  53.437  1.00  0.00           C  
ATOM   2474  CD  PRO A 161     -22.581  25.991  52.570  1.00  0.00           C  
ATOM   2475  HA  PRO A 161     -19.933  24.222  53.309  1.00  0.00           H  
ATOM   2476 1HB  PRO A 161     -22.213  23.183  54.327  1.00  0.00           H  
ATOM   2477 2HB  PRO A 161     -21.593  24.733  54.911  1.00  0.00           H  
ATOM   2478 1HG  PRO A 161     -23.788  24.200  52.867  1.00  0.00           H  
ATOM   2479 2HG  PRO A 161     -23.814  25.315  54.236  1.00  0.00           H  
ATOM   2480 1HD  PRO A 161     -23.183  26.099  51.656  1.00  0.00           H  
ATOM   2481 2HD  PRO A 161     -22.552  26.937  53.130  1.00  0.00           H  
ATOM   2482  N   PHE A 162     -21.672  23.376  50.750  1.00  0.00           N  
ATOM   2483  CA  PHE A 162     -21.905  22.373  49.720  1.00  0.00           C  
ATOM   2484  C   PHE A 162     -20.577  21.929  49.121  1.00  0.00           C  
ATOM   2485  O   PHE A 162     -20.306  20.734  49.001  1.00  0.00           O  
ATOM   2486  CB  PHE A 162     -22.817  22.923  48.622  1.00  0.00           C  
ATOM   2487  CG  PHE A 162     -23.111  21.937  47.528  1.00  0.00           C  
ATOM   2488  CD1 PHE A 162     -24.317  21.253  47.497  1.00  0.00           C  
ATOM   2489  CD2 PHE A 162     -22.183  21.691  46.528  1.00  0.00           C  
ATOM   2490  CE1 PHE A 162     -24.589  20.345  46.491  1.00  0.00           C  
ATOM   2491  CE2 PHE A 162     -22.452  20.785  45.520  1.00  0.00           C  
ATOM   2492  CZ  PHE A 162     -23.657  20.111  45.502  1.00  0.00           C  
ATOM   2493  H   PHE A 162     -21.908  24.340  50.561  1.00  0.00           H  
ATOM   2494  HA  PHE A 162     -22.396  21.513  50.179  1.00  0.00           H  
ATOM   2495 1HB  PHE A 162     -23.764  23.238  49.060  1.00  0.00           H  
ATOM   2496 2HB  PHE A 162     -22.356  23.802  48.173  1.00  0.00           H  
ATOM   2497  HD1 PHE A 162     -25.055  21.438  48.278  1.00  0.00           H  
ATOM   2498  HD2 PHE A 162     -21.231  22.223  46.542  1.00  0.00           H  
ATOM   2499  HE1 PHE A 162     -25.541  19.814  46.479  1.00  0.00           H  
ATOM   2500  HE2 PHE A 162     -21.714  20.601  44.740  1.00  0.00           H  
ATOM   2501  HZ  PHE A 162     -23.870  19.395  44.710  1.00  0.00           H  
ATOM   2502  N   TYR A 163     -19.748  22.901  48.754  1.00  0.00           N  
ATOM   2503  CA  TYR A 163     -18.452  22.617  48.150  1.00  0.00           C  
ATOM   2504  C   TYR A 163     -17.304  22.895  49.117  1.00  0.00           C  
ATOM   2505  O   TYR A 163     -16.137  22.701  48.770  1.00  0.00           O  
ATOM   2506  CB  TYR A 163     -18.274  23.435  46.869  1.00  0.00           C  
ATOM   2507  CG  TYR A 163     -19.263  23.086  45.779  1.00  0.00           C  
ATOM   2508  CD1 TYR A 163     -20.415  23.843  45.620  1.00  0.00           C  
ATOM   2509  CD2 TYR A 163     -19.019  22.010  44.939  1.00  0.00           C  
ATOM   2510  CE1 TYR A 163     -21.318  23.524  44.624  1.00  0.00           C  
ATOM   2511  CE2 TYR A 163     -19.922  21.691  43.944  1.00  0.00           C  
ATOM   2512  CZ  TYR A 163     -21.068  22.444  43.786  1.00  0.00           C  
ATOM   2513  OH  TYR A 163     -21.968  22.127  42.794  1.00  0.00           O  
ATOM   2514  H   TYR A 163     -20.024  23.862  48.898  1.00  0.00           H  
ATOM   2515  HA  TYR A 163     -18.413  21.557  47.897  1.00  0.00           H  
ATOM   2516 1HB  TYR A 163     -18.379  24.497  47.097  1.00  0.00           H  
ATOM   2517 2HB  TYR A 163     -17.268  23.283  46.477  1.00  0.00           H  
ATOM   2518  HD1 TYR A 163     -20.607  24.689  46.280  1.00  0.00           H  
ATOM   2519  HD2 TYR A 163     -18.114  21.415  45.065  1.00  0.00           H  
ATOM   2520  HE1 TYR A 163     -22.223  24.119  44.499  1.00  0.00           H  
ATOM   2521  HE2 TYR A 163     -19.730  20.845  43.285  1.00  0.00           H  
ATOM   2522  HH  TYR A 163     -22.702  22.744  42.821  1.00  0.00           H  
ATOM   2523  N   GLY A 164     -17.644  23.342  50.324  1.00  0.00           N  
ATOM   2524  CA  GLY A 164     -16.654  23.811  51.295  1.00  0.00           C  
ATOM   2525  C   GLY A 164     -15.748  24.880  50.693  1.00  0.00           C  
ATOM   2526  O   GLY A 164     -14.572  24.634  50.422  1.00  0.00           O  
ATOM   2527  H   GLY A 164     -18.623  23.356  50.573  1.00  0.00           H  
ATOM   2528 1HA  GLY A 164     -17.165  24.214  52.170  1.00  0.00           H  
ATOM   2529 2HA  GLY A 164     -16.051  22.970  51.635  1.00  0.00           H  
ATOM   2530  N   ILE A 165     -16.306  26.068  50.488  1.00  0.00           N  
ATOM   2531  CA  ILE A 165     -15.603  27.144  49.796  1.00  0.00           C  
ATOM   2532  C   ILE A 165     -14.438  27.722  50.598  1.00  0.00           C  
ATOM   2533  O   ILE A 165     -13.628  28.480  50.068  1.00  0.00           O  
ATOM   2534  CB  ILE A 165     -16.582  28.280  49.445  1.00  0.00           C  
ATOM   2535  CG1 ILE A 165     -17.140  28.917  50.720  1.00  0.00           C  
ATOM   2536  CG2 ILE A 165     -17.710  27.757  48.569  1.00  0.00           C  
ATOM   2537  CD1 ILE A 165     -17.942  30.174  50.473  1.00  0.00           C  
ATOM   2538  H   ILE A 165     -17.245  26.229  50.822  1.00  0.00           H  
ATOM   2539  HA  ILE A 165     -15.183  26.745  48.873  1.00  0.00           H  
ATOM   2540  HB  ILE A 165     -16.050  29.064  48.907  1.00  0.00           H  
ATOM   2541 1HG1 ILE A 165     -17.779  28.200  51.235  1.00  0.00           H  
ATOM   2542 2HG1 ILE A 165     -16.319  29.164  51.393  1.00  0.00           H  
ATOM   2543 1HG2 ILE A 165     -18.392  28.573  48.330  1.00  0.00           H  
ATOM   2544 2HG2 ILE A 165     -17.296  27.350  47.647  1.00  0.00           H  
ATOM   2545 3HG2 ILE A 165     -18.251  26.975  49.100  1.00  0.00           H  
ATOM   2546 1HD1 ILE A 165     -18.304  30.567  51.424  1.00  0.00           H  
ATOM   2547 2HD1 ILE A 165     -17.311  30.920  49.989  1.00  0.00           H  
ATOM   2548 3HD1 ILE A 165     -18.791  29.944  49.831  1.00  0.00           H  
ATOM   2549  N   ASN A 166     -14.351  27.365  51.874  1.00  0.00           N  
ATOM   2550  CA  ASN A 166     -13.222  27.789  52.691  1.00  0.00           C  
ATOM   2551  C   ASN A 166     -12.060  26.820  52.506  1.00  0.00           C  
ATOM   2552  O   ASN A 166     -11.023  26.944  53.157  1.00  0.00           O  
ATOM   2553  CB  ASN A 166     -13.617  27.892  54.153  1.00  0.00           C  
ATOM   2554  CG  ASN A 166     -14.545  29.045  54.420  1.00  0.00           C  
ATOM   2555  OD1 ASN A 166     -14.503  30.066  53.725  1.00  0.00           O  
ATOM   2556  ND2 ASN A 166     -15.383  28.901  55.416  1.00  0.00           N  
ATOM   2557  H   ASN A 166     -15.072  26.793  52.290  1.00  0.00           H  
ATOM   2558  HA  ASN A 166     -12.899  28.774  52.351  1.00  0.00           H  
ATOM   2559 1HB  ASN A 166     -14.105  26.968  54.464  1.00  0.00           H  
ATOM   2560 2HB  ASN A 166     -12.722  28.012  54.764  1.00  0.00           H  
ATOM   2561 1HD2 ASN A 166     -16.024  29.635  55.640  1.00  0.00           H  
ATOM   2562 2HD2 ASN A 166     -15.382  28.057  55.951  1.00  0.00           H  
ATOM   2563  N   LYS A 167     -12.246  25.857  51.608  1.00  0.00           N  
ATOM   2564  CA  LYS A 167     -11.231  24.849  51.328  1.00  0.00           C  
ATOM   2565  C   LYS A 167     -10.970  24.710  49.830  1.00  0.00           C  
ATOM   2566  O   LYS A 167      -9.833  24.493  49.409  1.00  0.00           O  
ATOM   2567  CB  LYS A 167     -11.648  23.499  51.915  1.00  0.00           C  
ATOM   2568  CG  LYS A 167     -11.843  23.503  53.425  1.00  0.00           C  
ATOM   2569  CD  LYS A 167     -10.534  23.781  54.150  1.00  0.00           C  
ATOM   2570  CE  LYS A 167     -10.708  23.697  55.660  1.00  0.00           C  
ATOM   2571  NZ  LYS A 167      -9.446  24.006  56.383  1.00  0.00           N  
ATOM   2572  H   LYS A 167     -13.121  25.827  51.105  1.00  0.00           H  
ATOM   2573  HA  LYS A 167     -10.296  25.160  51.795  1.00  0.00           H  
ATOM   2574 1HB  LYS A 167     -12.584  23.177  51.458  1.00  0.00           H  
ATOM   2575 2HB  LYS A 167     -10.893  22.750  51.677  1.00  0.00           H  
ATOM   2576 1HG  LYS A 167     -12.569  24.271  53.697  1.00  0.00           H  
ATOM   2577 2HG  LYS A 167     -12.227  22.535  53.745  1.00  0.00           H  
ATOM   2578 1HD  LYS A 167      -9.784  23.053  53.838  1.00  0.00           H  
ATOM   2579 2HD  LYS A 167     -10.178  24.778  53.890  1.00  0.00           H  
ATOM   2580 1HE  LYS A 167     -11.476  24.401  55.976  1.00  0.00           H  
ATOM   2581 2HE  LYS A 167     -11.032  22.693  55.933  1.00  0.00           H  
ATOM   2582 1HZ  LYS A 167      -9.603  23.940  57.379  1.00  0.00           H  
ATOM   2583 2HZ  LYS A 167      -8.730  23.347  56.111  1.00  0.00           H  
ATOM   2584 3HZ  LYS A 167      -9.145  24.942  56.152  1.00  0.00           H  
ATOM   2585  N   GLY A 168     -12.564  26.832  47.118  1.00  0.00           N  
ATOM   2586  CA  GLY A 168     -12.734  28.007  46.263  1.00  0.00           C  
ATOM   2587  C   GLY A 168     -11.394  28.532  45.759  1.00  0.00           C  
ATOM   2588  O   GLY A 168     -10.473  28.765  46.540  1.00  0.00           O  
ATOM   2589  H   GLY A 168     -13.195  26.051  47.011  1.00  0.00           H  
ATOM   2590 1HA  GLY A 168     -13.367  27.750  45.414  1.00  0.00           H  
ATOM   2591 2HA  GLY A 168     -13.246  28.791  46.820  1.00  0.00           H  
ATOM   2592  N   GLN A 169     -11.293  28.712  44.446  1.00  0.00           N  
ATOM   2593  CA  GLN A 169     -10.061  29.170  43.832  1.00  0.00           C  
ATOM   2594  C   GLN A 169      -9.137  28.018  43.489  1.00  0.00           C  
ATOM   2595  O   GLN A 169      -8.127  28.200  42.809  1.00  0.00           O  
ATOM   2596  CB  GLN A 169      -9.341  30.154  44.758  1.00  0.00           C  
ATOM   2597  CG  GLN A 169     -10.142  31.402  45.084  1.00  0.00           C  
ATOM   2598  CD  GLN A 169     -10.390  32.267  43.862  1.00  0.00           C  
ATOM   2599  OE1 GLN A 169      -9.458  32.620  43.135  1.00  0.00           O  
ATOM   2600  NE2 GLN A 169     -11.651  32.613  43.630  1.00  0.00           N  
ATOM   2601  H   GLN A 169     -12.095  28.525  43.861  1.00  0.00           H  
ATOM   2602  HA  GLN A 169     -10.308  29.681  42.901  1.00  0.00           H  
ATOM   2603 1HB  GLN A 169      -9.095  29.657  45.696  1.00  0.00           H  
ATOM   2604 2HB  GLN A 169      -8.404  30.467  44.298  1.00  0.00           H  
ATOM   2605 1HG  GLN A 169     -11.108  31.105  45.494  1.00  0.00           H  
ATOM   2606 2HG  GLN A 169      -9.592  31.994  45.816  1.00  0.00           H  
ATOM   2607 1HE2 GLN A 169     -11.876  33.183  42.838  1.00  0.00           H  
ATOM   2608 2HE2 GLN A 169     -12.377  32.305  44.246  1.00  0.00           H  
ATOM   2609  N   VAL A 170      -9.488  26.827  43.964  1.00  0.00           N  
ATOM   2610  CA  VAL A 170      -8.692  25.633  43.710  1.00  0.00           C  
ATOM   2611  C   VAL A 170      -9.503  24.591  42.944  1.00  0.00           C  
ATOM   2612  O   VAL A 170      -9.389  24.478  41.724  1.00  0.00           O  
ATOM   2613  CB  VAL A 170      -8.199  25.026  45.037  1.00  0.00           C  
ATOM   2614  CG1 VAL A 170      -7.294  26.007  45.767  1.00  0.00           C  
ATOM   2615  CG2 VAL A 170      -9.388  24.641  45.904  1.00  0.00           C  
ATOM   2616  H   VAL A 170     -10.330  26.749  44.516  1.00  0.00           H  
ATOM   2617  HA  VAL A 170      -7.826  25.916  43.111  1.00  0.00           H  
ATOM   2618  HB  VAL A 170      -7.603  24.139  44.821  1.00  0.00           H  
ATOM   2619 1HG1 VAL A 170      -6.954  25.562  46.703  1.00  0.00           H  
ATOM   2620 2HG1 VAL A 170      -6.431  26.241  45.143  1.00  0.00           H  
ATOM   2621 3HG1 VAL A 170      -7.846  26.922  45.981  1.00  0.00           H  
ATOM   2622 1HG2 VAL A 170      -9.032  24.213  46.840  1.00  0.00           H  
ATOM   2623 2HG2 VAL A 170      -9.987  25.528  46.115  1.00  0.00           H  
ATOM   2624 3HG2 VAL A 170      -9.999  23.907  45.378  1.00  0.00           H  
ATOM   2625  N   VAL A 171     -12.813  24.503  42.739  1.00  0.00           N  
ATOM   2626  CA  VAL A 171     -13.992  25.115  42.136  1.00  0.00           C  
ATOM   2627  C   VAL A 171     -13.870  26.638  42.057  1.00  0.00           C  
ATOM   2628  O   VAL A 171     -13.528  27.298  43.038  1.00  0.00           O  
ATOM   2629  CB  VAL A 171     -15.249  24.748  42.947  1.00  0.00           C  
ATOM   2630  CG1 VAL A 171     -16.463  25.493  42.413  1.00  0.00           C  
ATOM   2631  CG2 VAL A 171     -15.475  23.244  42.899  1.00  0.00           C  
ATOM   2632  H   VAL A 171     -12.932  23.724  43.371  1.00  0.00           H  
ATOM   2633  HA  VAL A 171     -14.101  24.730  41.122  1.00  0.00           H  
ATOM   2634  HB  VAL A 171     -15.108  25.062  43.981  1.00  0.00           H  
ATOM   2635 1HG1 VAL A 171     -17.343  25.222  42.998  1.00  0.00           H  
ATOM   2636 2HG1 VAL A 171     -16.294  26.567  42.491  1.00  0.00           H  
ATOM   2637 3HG1 VAL A 171     -16.626  25.224  41.370  1.00  0.00           H  
ATOM   2638 1HG2 VAL A 171     -16.365  22.992  43.475  1.00  0.00           H  
ATOM   2639 2HG2 VAL A 171     -15.610  22.929  41.865  1.00  0.00           H  
ATOM   2640 3HG2 VAL A 171     -14.611  22.733  43.324  1.00  0.00           H  
ATOM   2641  N   SER A 172     -14.137  27.186  40.875  1.00  0.00           N  
ATOM   2642  CA  SER A 172     -14.081  28.627  40.664  1.00  0.00           C  
ATOM   2643  C   SER A 172     -15.412  29.273  41.030  1.00  0.00           C  
ATOM   2644  O   SER A 172     -16.436  28.596  41.102  1.00  0.00           O  
ATOM   2645  CB  SER A 172     -13.734  28.934  39.220  1.00  0.00           C  
ATOM   2646  OG  SER A 172     -14.769  28.541  38.361  1.00  0.00           O  
ATOM   2647  H   SER A 172     -14.386  26.585  40.102  1.00  0.00           H  
ATOM   2648  HA  SER A 172     -13.303  29.041  41.307  1.00  0.00           H  
ATOM   2649 1HB  SER A 172     -13.553  30.003  39.109  1.00  0.00           H  
ATOM   2650 2HB  SER A 172     -12.816  28.416  38.949  1.00  0.00           H  
ATOM   2651  HG  SER A 172     -14.373  28.463  37.489  1.00  0.00           H  
ATOM   2652  N   GLN A 173     -15.396  30.584  41.256  1.00  0.00           N  
ATOM   2653  CA  GLN A 173     -16.604  31.296  41.665  1.00  0.00           C  
ATOM   2654  C   GLN A 173     -17.652  31.338  40.553  1.00  0.00           C  
ATOM   2655  O   GLN A 173     -18.839  31.518  40.821  1.00  0.00           O  
ATOM   2656  CB  GLN A 173     -16.255  32.721  42.102  1.00  0.00           C  
ATOM   2657  CG  GLN A 173     -15.452  32.799  43.389  1.00  0.00           C  
ATOM   2658  CD  GLN A 173     -15.094  34.225  43.762  1.00  0.00           C  
ATOM   2659  OE1 GLN A 173     -15.011  35.105  42.901  1.00  0.00           O  
ATOM   2660  NE2 GLN A 173     -14.877  34.462  45.051  1.00  0.00           N  
ATOM   2661  H   GLN A 173     -14.535  31.100  41.144  1.00  0.00           H  
ATOM   2662  HA  GLN A 173     -17.047  30.769  42.510  1.00  0.00           H  
ATOM   2663 1HB  GLN A 173     -15.680  33.212  41.316  1.00  0.00           H  
ATOM   2664 2HB  GLN A 173     -17.172  33.294  42.242  1.00  0.00           H  
ATOM   2665 1HG  GLN A 173     -16.043  32.372  44.199  1.00  0.00           H  
ATOM   2666 2HG  GLN A 173     -14.528  32.236  43.263  1.00  0.00           H  
ATOM   2667 1HE2 GLN A 173     -14.637  35.384  45.357  1.00  0.00           H  
ATOM   2668 2HE2 GLN A 173     -14.955  33.719  45.716  1.00  0.00           H  
ATOM   2669  N   GLY A 174     -17.209  31.170  39.310  1.00  0.00           N  
ATOM   2670  CA  GLY A 174     -18.128  31.109  38.179  1.00  0.00           C  
ATOM   2671  C   GLY A 174     -18.966  29.835  38.229  1.00  0.00           C  
ATOM   2672  O   GLY A 174     -20.118  29.821  37.796  1.00  0.00           O  
ATOM   2673  H   GLY A 174     -16.217  31.083  39.143  1.00  0.00           H  
ATOM   2674 1HA  GLY A 174     -18.780  31.983  38.192  1.00  0.00           H  
ATOM   2675 2HA  GLY A 174     -17.562  31.145  37.249  1.00  0.00           H  
ATOM   2676  N   VAL A 175     -18.380  28.765  38.759  1.00  0.00           N  
ATOM   2677  CA  VAL A 175     -19.085  27.496  38.897  1.00  0.00           C  
ATOM   2678  C   VAL A 175     -20.125  27.575  40.007  1.00  0.00           C  
ATOM   2679  O   VAL A 175     -21.166  26.921  39.944  1.00  0.00           O  
ATOM   2680  CB  VAL A 175     -18.092  26.360  39.204  1.00  0.00           C  
ATOM   2681  CG1 VAL A 175     -18.837  25.069  39.510  1.00  0.00           C  
ATOM   2682  CG2 VAL A 175     -17.143  26.169  38.030  1.00  0.00           C  
ATOM   2683  H   VAL A 175     -17.423  28.833  39.074  1.00  0.00           H  
ATOM   2684  HA  VAL A 175     -19.588  27.275  37.955  1.00  0.00           H  
ATOM   2685  HB  VAL A 175     -17.520  26.620  40.095  1.00  0.00           H  
ATOM   2686 1HG1 VAL A 175     -18.120  24.277  39.725  1.00  0.00           H  
ATOM   2687 2HG1 VAL A 175     -19.482  25.218  40.376  1.00  0.00           H  
ATOM   2688 3HG1 VAL A 175     -19.442  24.786  38.649  1.00  0.00           H  
ATOM   2689 1HG2 VAL A 175     -16.444  25.365  38.255  1.00  0.00           H  
ATOM   2690 2HG2 VAL A 175     -17.716  25.915  37.138  1.00  0.00           H  
ATOM   2691 3HG2 VAL A 175     -16.591  27.093  37.856  1.00  0.00           H  
ATOM   2692  N   GLN A 176     -19.836  28.381  41.024  1.00  0.00           N  
ATOM   2693  CA  GLN A 176     -20.759  28.579  42.134  1.00  0.00           C  
ATOM   2694  C   GLN A 176     -21.966  29.402  41.692  1.00  0.00           C  
ATOM   2695  O   GLN A 176     -23.103  29.094  42.053  1.00  0.00           O  
ATOM   2696  CB  GLN A 176     -20.052  29.267  43.305  1.00  0.00           C  
ATOM   2697  CG  GLN A 176     -19.013  28.403  43.999  1.00  0.00           C  
ATOM   2698  CD  GLN A 176     -18.285  29.147  45.102  1.00  0.00           C  
ATOM   2699  OE1 GLN A 176     -18.863  30.002  45.779  1.00  0.00           O  
ATOM   2700  NE2 GLN A 176     -17.010  28.826  45.290  1.00  0.00           N  
ATOM   2701  H   GLN A 176     -18.952  28.869  41.026  1.00  0.00           H  
ATOM   2702  HA  GLN A 176     -21.114  27.604  42.467  1.00  0.00           H  
ATOM   2703 1HB  GLN A 176     -19.557  30.171  42.951  1.00  0.00           H  
ATOM   2704 2HB  GLN A 176     -20.790  29.568  44.049  1.00  0.00           H  
ATOM   2705 1HG  GLN A 176     -19.509  27.538  44.439  1.00  0.00           H  
ATOM   2706 2HG  GLN A 176     -18.277  28.077  43.263  1.00  0.00           H  
ATOM   2707 1HE2 GLN A 176     -16.478  29.284  46.004  1.00  0.00           H  
ATOM   2708 2HE2 GLN A 176     -16.580  28.127  44.719  1.00  0.00           H  
ATOM   2709  N   THR A 177     -21.711  30.443  40.904  1.00  0.00           N  
ATOM   2710  CA  THR A 177     -22.768  31.334  40.437  1.00  0.00           C  
ATOM   2711  C   THR A 177     -23.790  30.587  39.585  1.00  0.00           C  
ATOM   2712  O   THR A 177     -24.990  30.853  39.664  1.00  0.00           O  
ATOM   2713  CB  THR A 177     -22.184  32.509  39.631  1.00  0.00           C  
ATOM   2714  OG1 THR A 177     -21.305  33.274  40.466  1.00  0.00           O  
ATOM   2715  CG2 THR A 177     -23.297  33.408  39.116  1.00  0.00           C  
ATOM   2716  H   THR A 177     -20.758  30.620  40.622  1.00  0.00           H  
ATOM   2717  HA  THR A 177     -23.289  31.738  41.305  1.00  0.00           H  
ATOM   2718  HB  THR A 177     -21.615  32.123  38.785  1.00  0.00           H  
ATOM   2719  HG1 THR A 177     -20.453  32.834  40.520  1.00  0.00           H  
ATOM   2720 1HG2 THR A 177     -22.866  34.233  38.548  1.00  0.00           H  
ATOM   2721 2HG2 THR A 177     -23.961  32.832  38.471  1.00  0.00           H  
ATOM   2722 3HG2 THR A 177     -23.864  33.805  39.958  1.00  0.00           H  
ATOM   2723  N   GLN A 178     -23.309  29.651  38.772  1.00  0.00           N  
ATOM   2724  CA  GLN A 178     -24.189  28.837  37.942  1.00  0.00           C  
ATOM   2725  C   GLN A 178     -25.052  27.899  38.776  1.00  0.00           C  
ATOM   2726  O   GLN A 178     -26.225  27.682  38.469  1.00  0.00           O  
ATOM   2727  CB  GLN A 178     -23.369  28.027  36.934  1.00  0.00           C  
ATOM   2728  CG  GLN A 178     -22.712  28.864  35.850  1.00  0.00           C  
ATOM   2729  CD  GLN A 178     -21.850  28.033  34.919  1.00  0.00           C  
ATOM   2730  OE1 GLN A 178     -21.355  26.967  35.295  1.00  0.00           O  
ATOM   2731  NE2 GLN A 178     -21.667  28.516  33.696  1.00  0.00           N  
ATOM   2732  H   GLN A 178     -22.311  29.499  38.727  1.00  0.00           H  
ATOM   2733  HA  GLN A 178     -24.860  29.500  37.395  1.00  0.00           H  
ATOM   2734 1HB  GLN A 178     -22.585  27.481  37.459  1.00  0.00           H  
ATOM   2735 2HB  GLN A 178     -24.011  27.292  36.449  1.00  0.00           H  
ATOM   2736 1HG  GLN A 178     -23.489  29.347  35.258  1.00  0.00           H  
ATOM   2737 2HG  GLN A 178     -22.079  29.617  36.321  1.00  0.00           H  
ATOM   2738 1HE2 GLN A 178     -21.107  28.011  33.037  1.00  0.00           H  
ATOM   2739 2HE2 GLN A 178     -22.087  29.384  33.432  1.00  0.00           H  
ATOM   2740  N   THR A 179     -24.462  27.341  39.829  1.00  0.00           N  
ATOM   2741  CA  THR A 179     -25.190  26.463  40.736  1.00  0.00           C  
ATOM   2742  C   THR A 179     -26.272  27.245  41.469  1.00  0.00           C  
ATOM   2743  O   THR A 179     -27.314  26.699  41.828  1.00  0.00           O  
ATOM   2744  CB  THR A 179     -24.244  25.798  41.753  1.00  0.00           C  
ATOM   2745  OG1 THR A 179     -23.265  25.015  41.058  1.00  0.00           O  
ATOM   2746  CG2 THR A 179     -25.026  24.901  42.701  1.00  0.00           C  
ATOM   2747  H   THR A 179     -23.486  27.530  40.005  1.00  0.00           H  
ATOM   2748  HA  THR A 179     -25.666  25.677  40.149  1.00  0.00           H  
ATOM   2749  HB  THR A 179     -23.731  26.567  42.330  1.00  0.00           H  
ATOM   2750  HG1 THR A 179     -22.571  25.591  40.727  1.00  0.00           H  
ATOM   2751 1HG2 THR A 179     -24.341  24.439  43.412  1.00  0.00           H  
ATOM   2752 2HG2 THR A 179     -25.763  25.495  43.239  1.00  0.00           H  
ATOM   2753 3HG2 THR A 179     -25.533  24.124  42.130  1.00  0.00           H  
ATOM   2754  N   LEU A 180     -26.018  28.531  41.682  1.00  0.00           N  
ATOM   2755  CA  LEU A 180     -26.988  29.403  42.328  1.00  0.00           C  
ATOM   2756  C   LEU A 180     -28.111  29.754  41.358  1.00  0.00           C  
ATOM   2757  O   LEU A 180     -29.281  29.786  41.738  1.00  0.00           O  
ATOM   2758  CB  LEU A 180     -26.307  30.683  42.828  1.00  0.00           C  
ATOM   2759  CG  LEU A 180     -27.196  31.638  43.634  1.00  0.00           C  
ATOM   2760  CD1 LEU A 180     -26.332  32.463  44.578  1.00  0.00           C  
ATOM   2761  CD2 LEU A 180     -27.974  32.534  42.681  1.00  0.00           C  
ATOM   2762  H   LEU A 180     -25.131  28.914  41.389  1.00  0.00           H  
ATOM   2763  HA  LEU A 180     -27.411  28.876  43.183  1.00  0.00           H  
ATOM   2764 1HB  LEU A 180     -25.464  30.405  43.458  1.00  0.00           H  
ATOM   2765 2HB  LEU A 180     -25.925  31.233  41.968  1.00  0.00           H  
ATOM   2766  HG  LEU A 180     -27.895  31.061  44.241  1.00  0.00           H  
ATOM   2767 1HD1 LEU A 180     -26.964  33.142  45.151  1.00  0.00           H  
ATOM   2768 2HD1 LEU A 180     -25.802  31.799  45.261  1.00  0.00           H  
ATOM   2769 3HD1 LEU A 180     -25.611  33.040  44.000  1.00  0.00           H  
ATOM   2770 1HD2 LEU A 180     -28.607  33.213  43.254  1.00  0.00           H  
ATOM   2771 2HD2 LEU A 180     -27.277  33.113  42.075  1.00  0.00           H  
ATOM   2772 3HD2 LEU A 180     -28.597  31.920  42.031  1.00  0.00           H  
ATOM   2773  N   GLN A 181     -27.745  30.013  40.106  1.00  0.00           N  
ATOM   2774  CA  GLN A 181     -28.712  30.370  39.070  1.00  0.00           C  
ATOM   2775  C   GLN A 181     -29.748  29.279  38.818  1.00  0.00           C  
ATOM   2776  O   GLN A 181     -30.878  29.562  38.420  1.00  0.00           O  
ATOM   2777  CB  GLN A 181     -27.983  30.693  37.763  1.00  0.00           C  
ATOM   2778  CG  GLN A 181     -27.175  31.979  37.802  1.00  0.00           C  
ATOM   2779  CD  GLN A 181     -26.423  32.230  36.509  1.00  0.00           C  
ATOM   2780  OE1 GLN A 181     -26.105  31.295  35.768  1.00  0.00           O  
ATOM   2781  NE2 GLN A 181     -26.132  33.495  36.230  1.00  0.00           N  
ATOM   2782  H   GLN A 181     -26.765  29.960  39.867  1.00  0.00           H  
ATOM   2783  HA  GLN A 181     -29.259  31.254  39.397  1.00  0.00           H  
ATOM   2784 1HB  GLN A 181     -27.304  29.877  37.514  1.00  0.00           H  
ATOM   2785 2HB  GLN A 181     -28.708  30.775  36.953  1.00  0.00           H  
ATOM   2786 1HG  GLN A 181     -27.853  32.816  37.971  1.00  0.00           H  
ATOM   2787 2HG  GLN A 181     -26.450  31.916  38.613  1.00  0.00           H  
ATOM   2788 1HE2 GLN A 181     -25.637  33.722  35.391  1.00  0.00           H  
ATOM   2789 2HE2 GLN A 181     -26.409  34.222  36.859  1.00  0.00           H  
ATOM   2790  N   ILE A 182     -29.355  28.031  39.050  1.00  0.00           N  
ATOM   2791  CA  ILE A 182     -30.251  26.898  38.861  1.00  0.00           C  
ATOM   2792  C   ILE A 182     -31.131  26.711  40.092  1.00  0.00           C  
ATOM   2793  O   ILE A 182     -32.304  26.351  39.984  1.00  0.00           O  
ATOM   2794  CB  ILE A 182     -29.461  25.606  38.584  1.00  0.00           C  
ATOM   2795  CG1 ILE A 182     -28.730  25.704  37.242  1.00  0.00           C  
ATOM   2796  CG2 ILE A 182     -30.389  24.401  38.601  1.00  0.00           C  
ATOM   2797  CD1 ILE A 182     -27.729  24.596  37.009  1.00  0.00           C  
ATOM   2798  H   ILE A 182     -28.410  27.864  39.366  1.00  0.00           H  
ATOM   2799  HA  ILE A 182     -30.888  27.101  38.001  1.00  0.00           H  
ATOM   2800  HB  ILE A 182     -28.698  25.475  39.350  1.00  0.00           H  
ATOM   2801 1HG1 ILE A 182     -29.456  25.684  36.430  1.00  0.00           H  
ATOM   2802 2HG1 ILE A 182     -28.203  26.657  37.184  1.00  0.00           H  
ATOM   2803 1HG2 ILE A 182     -29.815  23.497  38.402  1.00  0.00           H  
ATOM   2804 2HG2 ILE A 182     -30.865  24.322  39.577  1.00  0.00           H  
ATOM   2805 3HG2 ILE A 182     -31.155  24.521  37.833  1.00  0.00           H  
ATOM   2806 1HD1 ILE A 182     -27.252  24.734  36.039  1.00  0.00           H  
ATOM   2807 2HD1 ILE A 182     -26.971  24.620  37.793  1.00  0.00           H  
ATOM   2808 3HD1 ILE A 182     -28.240  23.635  37.028  1.00  0.00           H  
ATOM   2809  N   ALA A 183     -30.557  26.967  41.263  1.00  0.00           N  
ATOM   2810  CA  ALA A 183     -31.286  26.842  42.519  1.00  0.00           C  
ATOM   2811  C   ALA A 183     -32.344  27.932  42.645  1.00  0.00           C  
ATOM   2812  O   ALA A 183     -33.394  27.726  43.253  1.00  0.00           O  
ATOM   2813  CB  ALA A 183     -30.326  26.895  43.698  1.00  0.00           C  
ATOM   2814  H   ALA A 183     -29.589  27.256  41.282  1.00  0.00           H  
ATOM   2815  HA  ALA A 183     -31.794  25.878  42.521  1.00  0.00           H  
ATOM   2816 1HB  ALA A 183     -30.886  26.800  44.628  1.00  0.00           H  
ATOM   2817 2HB  ALA A 183     -29.609  26.077  43.621  1.00  0.00           H  
ATOM   2818 3HB  ALA A 183     -29.793  27.845  43.691  1.00  0.00           H  
ATOM   2819  N   LEU A 184     -32.060  29.093  42.066  1.00  0.00           N  
ATOM   2820  CA  LEU A 184     -32.981  30.220  42.117  1.00  0.00           C  
ATOM   2821  C   LEU A 184     -34.139  30.025  41.147  1.00  0.00           C  
ATOM   2822  O   LEU A 184     -35.246  30.511  41.381  1.00  0.00           O  
ATOM   2823  CB  LEU A 184     -32.243  31.524  41.788  1.00  0.00           C  
ATOM   2824  CG  LEU A 184     -33.071  32.808  41.919  1.00  0.00           C  
ATOM   2825  CD1 LEU A 184     -33.585  32.938  43.347  1.00  0.00           C  
ATOM   2826  CD2 LEU A 184     -32.214  34.006  41.536  1.00  0.00           C  
ATOM   2827  H   LEU A 184     -31.182  29.197  41.578  1.00  0.00           H  
ATOM   2828  HA  LEU A 184     -33.385  30.291  43.126  1.00  0.00           H  
ATOM   2829 1HB  LEU A 184     -31.384  31.614  42.452  1.00  0.00           H  
ATOM   2830 2HB  LEU A 184     -31.878  31.468  40.763  1.00  0.00           H  
ATOM   2831  HG  LEU A 184     -33.935  32.754  41.257  1.00  0.00           H  
ATOM   2832 1HD1 LEU A 184     -34.174  33.851  43.440  1.00  0.00           H  
ATOM   2833 2HD1 LEU A 184     -34.211  32.078  43.587  1.00  0.00           H  
ATOM   2834 3HD1 LEU A 184     -32.742  32.978  44.035  1.00  0.00           H  
ATOM   2835 1HD2 LEU A 184     -32.803  34.919  41.629  1.00  0.00           H  
ATOM   2836 2HD2 LEU A 184     -31.350  34.062  42.199  1.00  0.00           H  
ATOM   2837 3HD2 LEU A 184     -31.874  33.896  40.506  1.00  0.00           H  
ATOM   2838  N   LEU A 185     -33.879  29.309  40.057  1.00  0.00           N  
ATOM   2839  CA  LEU A 185     -34.889  29.090  39.027  1.00  0.00           C  
ATOM   2840  C   LEU A 185     -35.687  27.812  39.268  1.00  0.00           C  
ATOM   2841  O   LEU A 185     -36.313  27.278  38.352  1.00  0.00           O  
ATOM   2842  CB  LEU A 185     -34.223  29.026  37.647  1.00  0.00           C  
ATOM   2843  CG  LEU A 185     -33.497  30.300  37.198  1.00  0.00           C  
ATOM   2844  CD1 LEU A 185     -32.824  30.056  35.854  1.00  0.00           C  
ATOM   2845  CD2 LEU A 185     -34.492  31.448  37.112  1.00  0.00           C  
ATOM   2846  H   LEU A 185     -32.960  28.907  39.939  1.00  0.00           H  
ATOM   2847  HA  LEU A 185     -35.587  29.927  39.044  1.00  0.00           H  
ATOM   2848 1HB  LEU A 185     -33.497  28.214  37.649  1.00  0.00           H  
ATOM   2849 2HB  LEU A 185     -34.987  28.800  36.902  1.00  0.00           H  
ATOM   2850  HG  LEU A 185     -32.718  30.549  37.920  1.00  0.00           H  
ATOM   2851 1HD1 LEU A 185     -32.308  30.962  35.536  1.00  0.00           H  
ATOM   2852 2HD1 LEU A 185     -32.104  29.244  35.950  1.00  0.00           H  
ATOM   2853 3HD1 LEU A 185     -33.578  29.789  35.114  1.00  0.00           H  
ATOM   2854 1HD2 LEU A 185     -33.976  32.354  36.794  1.00  0.00           H  
ATOM   2855 2HD2 LEU A 185     -35.270  31.201  36.389  1.00  0.00           H  
ATOM   2856 3HD2 LEU A 185     -34.944  31.612  38.090  1.00  0.00           H  
ATOM   2857  N   ALA A 186     -35.662  27.328  40.505  1.00  0.00           N  
ATOM   2858  CA  ALA A 186     -36.446  26.167  40.882  1.00  0.00           C  
ATOM   2859  C   ALA A 186     -37.834  26.576  41.333  1.00  0.00           C  
ATOM   2860  O   ALA A 186     -38.375  27.578  40.865  1.00  0.00           O  
ATOM   2861  CB  ALA A 186     -35.741  25.382  41.979  1.00  0.00           C  
ATOM   2862  H   ALA A 186     -35.084  27.778  41.200  1.00  0.00           H  
ATOM   2863  HA  ALA A 186     -36.550  25.529  40.004  1.00  0.00           H  
ATOM   2864 1HB  ALA A 186     -36.343  24.515  42.250  1.00  0.00           H  
ATOM   2865 2HB  ALA A 186     -34.767  25.050  41.620  1.00  0.00           H  
ATOM   2866 3HB  ALA A 186     -35.608  26.018  42.853  1.00  0.00           H  
ATOM   2867  N   SER A 187     -38.412  25.803  42.245  1.00  0.00           N  
ATOM   2868  CA  SER A 187     -39.726  26.111  42.779  1.00  0.00           C  
ATOM   2869  C   SER A 187     -39.645  26.695  44.175  1.00  0.00           C  
ATOM   2870  O   SER A 187     -38.800  26.292  44.974  1.00  0.00           O  
ATOM   2871  CB  SER A 187     -40.583  24.860  42.798  1.00  0.00           C  
ATOM   2872  OG  SER A 187     -41.825  25.112  43.397  1.00  0.00           O  
ATOM   2873  H   SER A 187     -37.927  24.981  42.576  1.00  0.00           H  
ATOM   2874  HA  SER A 187     -40.197  26.852  42.132  1.00  0.00           H  
ATOM   2875 1HB  SER A 187     -40.733  24.507  41.778  1.00  0.00           H  
ATOM   2876 2HB  SER A 187     -40.066  24.073  43.345  1.00  0.00           H  
ATOM   2877  HG  SER A 187     -42.409  24.411  43.098  1.00  0.00           H  
ATOM   2878  N   LEU A 188     -40.523  27.649  44.471  1.00  0.00           N  
ATOM   2879  CA  LEU A 188     -40.535  28.287  45.782  1.00  0.00           C  
ATOM   2880  C   LEU A 188     -41.069  27.335  46.848  1.00  0.00           C  
ATOM   2881  O   LEU A 188     -40.575  27.308  47.975  1.00  0.00           O  
ATOM   2882  CB  LEU A 188     -41.391  29.559  45.745  1.00  0.00           C  
ATOM   2883  CG  LEU A 188     -41.432  30.371  47.046  1.00  0.00           C  
ATOM   2884  CD1 LEU A 188     -40.019  30.795  47.425  1.00  0.00           C  
ATOM   2885  CD2 LEU A 188     -42.334  31.582  46.860  1.00  0.00           C  
ATOM   2886  H   LEU A 188     -41.196  27.940  43.776  1.00  0.00           H  
ATOM   2887  HA  LEU A 188     -39.513  28.560  46.043  1.00  0.00           H  
ATOM   2888 1HB  LEU A 188     -41.012  30.211  44.960  1.00  0.00           H  
ATOM   2889 2HB  LEU A 188     -42.415  29.282  45.496  1.00  0.00           H  
ATOM   2890  HG  LEU A 188     -41.821  29.749  47.852  1.00  0.00           H  
ATOM   2891 1HD1 LEU A 188     -40.048  31.372  48.350  1.00  0.00           H  
ATOM   2892 2HD1 LEU A 188     -39.401  29.909  47.571  1.00  0.00           H  
ATOM   2893 3HD1 LEU A 188     -39.596  31.406  46.629  1.00  0.00           H  
ATOM   2894 1HD2 LEU A 188     -42.363  32.160  47.785  1.00  0.00           H  
ATOM   2895 2HD2 LEU A 188     -41.945  32.206  46.056  1.00  0.00           H  
ATOM   2896 3HD2 LEU A 188     -43.341  31.251  46.608  1.00  0.00           H  
ATOM   2897  N   LYS A 189     -42.079  26.554  46.481  1.00  0.00           N  
ATOM   2898  CA  LYS A 189     -42.642  25.562  47.384  1.00  0.00           C  
ATOM   2899  C   LYS A 189     -41.738  24.340  47.407  1.00  0.00           C  
ATOM   2900  O   LYS A 189     -41.616  23.661  48.425  1.00  0.00           O  
ATOM   2901  CB  LYS A 189     -44.060  25.176  46.962  1.00  0.00           C  
ATOM   2902  CG  LYS A 189     -45.078  26.303  47.070  1.00  0.00           C  
ATOM   2903  CD  LYS A 189     -45.263  26.744  48.514  1.00  0.00           C  
ATOM   2904  CE  LYS A 189     -46.333  27.820  48.633  1.00  0.00           C  
ATOM   2905  NZ  LYS A 189     -46.501  28.285  50.036  1.00  0.00           N  
ATOM   2906  H   LYS A 189     -42.466  26.650  45.553  1.00  0.00           H  
ATOM   2907  HA  LYS A 189     -42.687  25.992  48.385  1.00  0.00           H  
ATOM   2908 1HB  LYS A 189     -44.051  24.831  45.927  1.00  0.00           H  
ATOM   2909 2HB  LYS A 189     -44.411  24.348  47.579  1.00  0.00           H  
ATOM   2910 1HG  LYS A 189     -44.741  27.156  46.479  1.00  0.00           H  
ATOM   2911 2HG  LYS A 189     -46.037  25.967  46.676  1.00  0.00           H  
ATOM   2912 1HD  LYS A 189     -45.553  25.886  49.123  1.00  0.00           H  
ATOM   2913 2HD  LYS A 189     -44.322  27.138  48.898  1.00  0.00           H  
ATOM   2914 1HE  LYS A 189     -46.062  28.672  48.011  1.00  0.00           H  
ATOM   2915 2HE  LYS A 189     -47.285  27.427  48.277  1.00  0.00           H  
ATOM   2916 1HZ  LYS A 189     -47.218  28.996  50.072  1.00  0.00           H  
ATOM   2917 2HZ  LYS A 189     -46.771  27.505  50.620  1.00  0.00           H  
ATOM   2918 3HZ  LYS A 189     -45.630  28.669  50.371  1.00  0.00           H  
ATOM   2919  N   ALA A 190     -41.100  24.074  46.272  1.00  0.00           N  
ATOM   2920  CA  ALA A 190     -40.236  22.910  46.120  1.00  0.00           C  
ATOM   2921  C   ALA A 190     -38.964  23.018  46.953  1.00  0.00           C  
ATOM   2922  O   ALA A 190     -38.382  22.006  47.335  1.00  0.00           O  
ATOM   2923  CB  ALA A 190     -39.884  22.711  44.653  1.00  0.00           C  
ATOM   2924  H   ALA A 190     -41.221  24.702  45.491  1.00  0.00           H  
ATOM   2925  HA  ALA A 190     -40.780  22.036  46.477  1.00  0.00           H  
ATOM   2926 1HB  ALA A 190     -39.238  21.839  44.549  1.00  0.00           H  
ATOM   2927 2HB  ALA A 190     -40.797  22.558  44.077  1.00  0.00           H  
ATOM   2928 3HB  ALA A 190     -39.365  23.593  44.281  1.00  0.00           H  
ATOM   2929  N   THR A 191     -38.531  24.243  47.226  1.00  0.00           N  
ATOM   2930  CA  THR A 191     -37.293  24.461  47.966  1.00  0.00           C  
ATOM   2931  C   THR A 191     -37.499  24.378  49.477  1.00  0.00           C  
ATOM   2932  O   THR A 191     -36.541  24.216  50.232  1.00  0.00           O  
ATOM   2933  CB  THR A 191     -36.677  25.826  47.608  1.00  0.00           C  
ATOM   2934  OG1 THR A 191     -37.588  26.873  47.967  1.00  0.00           O  
ATOM   2935  CG2 THR A 191     -36.382  25.904  46.118  1.00  0.00           C  
ATOM   2936  H   THR A 191     -39.067  25.042  46.917  1.00  0.00           H  
ATOM   2937  HA  THR A 191     -36.584  23.679  47.693  1.00  0.00           H  
ATOM   2938  HB  THR A 191     -35.750  25.964  48.164  1.00  0.00           H  
ATOM   2939  HG1 THR A 191     -38.484  26.605  47.751  1.00  0.00           H  
ATOM   2940 1HG2 THR A 191     -35.947  26.876  45.883  1.00  0.00           H  
ATOM   2941 2HG2 THR A 191     -35.681  25.116  45.844  1.00  0.00           H  
ATOM   2942 3HG2 THR A 191     -37.307  25.777  45.557  1.00  0.00           H  
ATOM   2943  N   VAL A 192     -38.750  24.484  49.912  1.00  0.00           N  
ATOM   2944  CA  VAL A 192     -39.064  24.462  51.337  1.00  0.00           C  
ATOM   2945  C   VAL A 192     -39.719  23.150  51.765  1.00  0.00           C  
ATOM   2946  O   VAL A 192     -39.732  22.812  52.948  1.00  0.00           O  
ATOM   2947  CB  VAL A 192     -40.002  25.632  51.687  1.00  0.00           C  
ATOM   2948  CG1 VAL A 192     -39.331  26.963  51.380  1.00  0.00           C  
ATOM   2949  CG2 VAL A 192     -41.308  25.497  50.918  1.00  0.00           C  
ATOM   2950  H   VAL A 192     -39.501  24.582  49.244  1.00  0.00           H  
ATOM   2951  HA  VAL A 192     -38.135  24.574  51.898  1.00  0.00           H  
ATOM   2952  HB  VAL A 192     -40.206  25.615  52.757  1.00  0.00           H  
ATOM   2953 1HG1 VAL A 192     -40.008  27.779  51.634  1.00  0.00           H  
ATOM   2954 2HG1 VAL A 192     -38.418  27.054  51.968  1.00  0.00           H  
ATOM   2955 3HG1 VAL A 192     -39.087  27.011  50.319  1.00  0.00           H  
ATOM   2956 1HG2 VAL A 192     -41.966  26.327  51.171  1.00  0.00           H  
ATOM   2957 2HG2 VAL A 192     -41.102  25.509  49.847  1.00  0.00           H  
ATOM   2958 3HG2 VAL A 192     -41.791  24.557  51.184  1.00  0.00           H  
ATOM   2959  N   ASP A 193     -40.263  22.417  50.800  1.00  0.00           N  
ATOM   2960  CA  ASP A 193     -40.916  21.144  51.085  1.00  0.00           C  
ATOM   2961  C   ASP A 193     -39.994  19.969  50.779  1.00  0.00           C  
ATOM   2962  O   ASP A 193     -40.377  18.810  50.932  1.00  0.00           O  
ATOM   2963  CB  ASP A 193     -42.208  21.011  50.275  1.00  0.00           C  
ATOM   2964  CG  ASP A 193     -43.272  22.018  50.687  1.00  0.00           C  
ATOM   2965  OD1 ASP A 193     -43.183  22.536  51.775  1.00  0.00           O  
ATOM   2966  OD2 ASP A 193     -44.165  22.261  49.910  1.00  0.00           O  
ATOM   2967  H   ASP A 193     -40.224  22.747  49.846  1.00  0.00           H  
ATOM   2968  HA  ASP A 193     -41.166  21.113  52.146  1.00  0.00           H  
ATOM   2969 1HB  ASP A 193     -41.989  21.149  49.216  1.00  0.00           H  
ATOM   2970 2HB  ASP A 193     -42.612  20.006  50.397  1.00  0.00           H  
ATOM   2971  N   CYS A 194     -38.778  20.280  50.342  1.00  0.00           N  
ATOM   2972  CA  CYS A 194     -37.777  19.257  50.039  1.00  0.00           C  
ATOM   2973  C   CYS A 194     -36.918  18.807  51.233  1.00  0.00           C  
ATOM   2974  O   CYS A 194     -36.657  17.612  51.374  1.00  0.00           O  
ATOM   2975  CB  CYS A 194     -36.846  19.770  48.940  1.00  0.00           C  
ATOM   2976  SG  CYS A 194     -35.831  21.184  49.433  1.00  0.00           S  
ATOM   2977  H   CYS A 194     -38.540  21.254  50.216  1.00  0.00           H  
ATOM   2978  HA  CYS A 194     -38.292  18.364  49.685  1.00  0.00           H  
ATOM   2979 1HB  CYS A 194     -36.178  18.968  48.625  1.00  0.00           H  
ATOM   2980 2HB  CYS A 194     -37.436  20.065  48.072  1.00  0.00           H  
ATOM   2981  HG  CYS A 194     -35.203  21.316  48.269  1.00  0.00           H  
ATOM   2982  N   VAL A 195     -36.462  19.751  52.087  1.00  0.00           N  
ATOM   2983  CA  VAL A 195     -35.676  19.301  53.245  1.00  0.00           C  
ATOM   2984  C   VAL A 195     -36.444  18.381  54.194  1.00  0.00           C  
ATOM   2985  O   VAL A 195     -35.820  17.672  54.983  1.00  0.00           O  
ATOM   2986  CB  VAL A 195     -35.179  20.523  54.041  1.00  0.00           C  
ATOM   2987  CG1 VAL A 195     -34.267  21.384  53.180  1.00  0.00           C  
ATOM   2988  CG2 VAL A 195     -36.366  21.330  54.544  1.00  0.00           C  
ATOM   2989  H   VAL A 195     -36.636  20.738  51.964  1.00  0.00           H  
ATOM   2990  HA  VAL A 195     -34.815  18.739  52.881  1.00  0.00           H  
ATOM   2991  HB  VAL A 195     -34.588  20.177  54.889  1.00  0.00           H  
ATOM   2992 1HG1 VAL A 195     -33.925  22.243  53.758  1.00  0.00           H  
ATOM   2993 2HG1 VAL A 195     -33.407  20.796  52.861  1.00  0.00           H  
ATOM   2994 3HG1 VAL A 195     -34.815  21.732  52.304  1.00  0.00           H  
ATOM   2995 1HG2 VAL A 195     -36.008  22.192  55.106  1.00  0.00           H  
ATOM   2996 2HG2 VAL A 195     -36.961  21.671  53.696  1.00  0.00           H  
ATOM   2997 3HG2 VAL A 195     -36.983  20.706  55.191  1.00  0.00           H  
ATOM   2998  N   THR A 196     -37.772  18.390  54.117  1.00  0.00           N  
ATOM   2999  CA  THR A 196     -38.588  17.522  54.960  1.00  0.00           C  
ATOM   3000  C   THR A 196     -38.571  16.076  54.468  1.00  0.00           C  
ATOM   3001  O   THR A 196     -39.076  15.177  55.140  1.00  0.00           O  
ATOM   3002  CB  THR A 196     -40.041  18.027  55.024  1.00  0.00           C  
ATOM   3003  OG1 THR A 196     -40.605  18.035  53.706  1.00  0.00           O  
ATOM   3004  CG2 THR A 196     -40.093  19.433  55.602  1.00  0.00           C  
ATOM   3005  H   THR A 196     -38.228  19.010  53.462  1.00  0.00           H  
ATOM   3006  HA  THR A 196     -38.175  17.532  55.969  1.00  0.00           H  
ATOM   3007  HB  THR A 196     -40.631  17.360  55.652  1.00  0.00           H  
ATOM   3008  HG1 THR A 196     -40.320  17.251  53.231  1.00  0.00           H  
ATOM   3009 1HG2 THR A 196     -41.128  19.773  55.640  1.00  0.00           H  
ATOM   3010 2HG2 THR A 196     -39.675  19.427  56.609  1.00  0.00           H  
ATOM   3011 3HG2 THR A 196     -39.513  20.106  54.973  1.00  0.00           H  
ATOM   3012  N   ALA A 197     -37.989  15.857  53.293  1.00  0.00           N  
ATOM   3013  CA  ALA A 197     -37.868  14.514  52.737  1.00  0.00           C  
ATOM   3014  C   ALA A 197     -36.462  13.959  52.939  1.00  0.00           C  
ATOM   3015  O   ALA A 197     -36.183  12.814  52.588  1.00  0.00           O  
ATOM   3016  CB  ALA A 197     -38.228  14.518  51.259  1.00  0.00           C  
ATOM   3017  H   ALA A 197     -37.621  16.640  52.772  1.00  0.00           H  
ATOM   3018  HA  ALA A 197     -38.563  13.864  53.268  1.00  0.00           H  
ATOM   3019 1HB  ALA A 197     -38.133  13.509  50.858  1.00  0.00           H  
ATOM   3020 2HB  ALA A 197     -39.255  14.863  51.135  1.00  0.00           H  
ATOM   3021 3HB  ALA A 197     -37.555  15.186  50.723  1.00  0.00           H  
ATOM   3022  N   PHE A 198     -35.582  14.777  53.507  1.00  0.00           N  
ATOM   3023  CA  PHE A 198     -34.202  14.372  53.748  1.00  0.00           C  
ATOM   3024  C   PHE A 198     -34.110  13.299  54.828  1.00  0.00           C  
ATOM   3025  O   PHE A 198     -33.324  12.359  54.716  1.00  0.00           O  
ATOM   3026  CB  PHE A 198     -33.358  15.581  54.154  1.00  0.00           C  
ATOM   3027  CG  PHE A 198     -33.097  16.543  53.030  1.00  0.00           C  
ATOM   3028  CD1 PHE A 198     -33.660  16.339  51.779  1.00  0.00           C  
ATOM   3029  CD2 PHE A 198     -32.289  17.654  53.221  1.00  0.00           C  
ATOM   3030  CE1 PHE A 198     -33.421  17.223  50.744  1.00  0.00           C  
ATOM   3031  CE2 PHE A 198     -32.049  18.540  52.188  1.00  0.00           C  
ATOM   3032  CZ  PHE A 198     -32.616  18.324  50.948  1.00  0.00           C  
ATOM   3033  H   PHE A 198     -35.877  15.704  53.779  1.00  0.00           H  
ATOM   3034  HA  PHE A 198     -33.797  13.956  52.824  1.00  0.00           H  
ATOM   3035 1HB  PHE A 198     -33.859  16.122  54.955  1.00  0.00           H  
ATOM   3036 2HB  PHE A 198     -32.397  15.241  54.540  1.00  0.00           H  
ATOM   3037  HD1 PHE A 198     -34.297  15.469  51.617  1.00  0.00           H  
ATOM   3038  HD2 PHE A 198     -31.841  17.824  54.200  1.00  0.00           H  
ATOM   3039  HE1 PHE A 198     -33.869  17.050  49.765  1.00  0.00           H  
ATOM   3040  HE2 PHE A 198     -31.413  19.409  52.352  1.00  0.00           H  
ATOM   3041  HZ  PHE A 198     -32.426  19.021  50.133  1.00  0.00           H  
ATOM   3042  N   GLU A 200     -34.919  13.444  55.872  1.00  0.00           N  
ATOM   3043  CA  GLU A 200     -34.918  12.486  56.972  1.00  0.00           C  
ATOM   3044  C   GLU A 200     -35.896  11.336  56.742  1.00  0.00           C  
ATOM   3045  O   GLU A 200     -36.562  10.877  57.671  1.00  0.00           O  
ATOM   3046  CB  GLU A 200     -35.259  13.195  58.285  1.00  0.00           C  
ATOM   3047  CG  GLU A 200     -36.686  13.718  58.365  1.00  0.00           C  
ATOM   3048  CD  GLU A 200     -36.850  15.072  57.734  1.00  0.00           C  
ATOM   3049  OE1 GLU A 200     -35.992  15.462  56.978  1.00  0.00           O  
ATOM   3050  OE2 GLU A 200     -37.833  15.718  58.008  1.00  0.00           O  
ATOM   3051  H   GLU A 200     -35.454  14.296  55.962  1.00  0.00           H  
ATOM   3052  HA  GLU A 200     -33.920  12.054  57.053  1.00  0.00           H  
ATOM   3053 1HB  GLU A 200     -35.106  12.510  59.119  1.00  0.00           H  
ATOM   3054 2HB  GLU A 200     -34.585  14.040  58.427  1.00  0.00           H  
ATOM   3055 1HG  GLU A 200     -37.349  13.013  57.862  1.00  0.00           H  
ATOM   3056 2HG  GLU A 200     -36.984  13.771  59.411  1.00  0.00           H  
ATOM   3057  N   THR A 201     -35.977  10.875  55.499  1.00  0.00           N  
ATOM   3058  CA  THR A 201     -36.792   9.717  55.161  1.00  0.00           C  
ATOM   3059  C   THR A 201     -36.043   8.445  55.551  1.00  0.00           C  
ATOM   3060  O   THR A 201     -34.831   8.347  55.356  1.00  0.00           O  
ATOM   3061  CB  THR A 201     -37.143   9.689  53.662  1.00  0.00           C  
ATOM   3062  OG1 THR A 201     -37.895  10.862  53.323  1.00  0.00           O  
ATOM   3063  CG2 THR A 201     -37.964   8.453  53.329  1.00  0.00           C  
ATOM   3064  H   THR A 201     -35.458  11.342  54.769  1.00  0.00           H  
ATOM   3065  HA  THR A 201     -37.723   9.772  55.726  1.00  0.00           H  
ATOM   3066  HB  THR A 201     -36.226   9.679  53.073  1.00  0.00           H  
ATOM   3067  HG1 THR A 201     -37.313  11.507  52.913  1.00  0.00           H  
ATOM   3068 1HG2 THR A 201     -38.202   8.450  52.266  1.00  0.00           H  
ATOM   3069 2HG2 THR A 201     -37.391   7.559  53.575  1.00  0.00           H  
ATOM   3070 3HG2 THR A 201     -38.887   8.462  53.907  1.00  0.00           H  
ATOM   3071  N   ASP A 202     -36.764   7.479  56.112  1.00  0.00           N  
ATOM   3072  CA  ASP A 202     -36.153   6.233  56.560  1.00  0.00           C  
ATOM   3073  C   ASP A 202     -36.089   5.205  55.432  1.00  0.00           C  
ATOM   3074  O   ASP A 202     -37.119   4.777  54.911  1.00  0.00           O  
ATOM   3075  CB  ASP A 202     -36.931   5.653  57.743  1.00  0.00           C  
ATOM   3076  CG  ASP A 202     -36.292   4.393  58.313  1.00  0.00           C  
ATOM   3077  OD1 ASP A 202     -35.356   3.907  57.723  1.00  0.00           O  
ATOM   3078  OD2 ASP A 202     -36.746   3.929  59.331  1.00  0.00           O  
ATOM   3079  H   ASP A 202     -37.758   7.610  56.231  1.00  0.00           H  
ATOM   3080  HA  ASP A 202     -35.133   6.444  56.882  1.00  0.00           H  
ATOM   3081 1HB  ASP A 202     -36.998   6.399  58.536  1.00  0.00           H  
ATOM   3082 2HB  ASP A 202     -37.948   5.417  57.430  1.00  0.00           H  
ATOM   3083  N   PHE A 203     -34.874   4.812  55.060  1.00  0.00           N  
ATOM   3084  CA  PHE A 203     -34.675   3.867  53.966  1.00  0.00           C  
ATOM   3085  C   PHE A 203     -34.236   2.492  54.463  1.00  0.00           C  
ATOM   3086  O   PHE A 203     -33.805   1.653  53.672  1.00  0.00           O  
ATOM   3087  CB  PHE A 203     -33.635   4.410  52.985  1.00  0.00           C  
ATOM   3088  CG  PHE A 203     -34.055   5.677  52.295  1.00  0.00           C  
ATOM   3089  CD1 PHE A 203     -33.646   6.912  52.775  1.00  0.00           C  
ATOM   3090  CD2 PHE A 203     -34.860   5.636  51.167  1.00  0.00           C  
ATOM   3091  CE1 PHE A 203     -34.032   8.078  52.141  1.00  0.00           C  
ATOM   3092  CE2 PHE A 203     -35.246   6.799  50.531  1.00  0.00           C  
ATOM   3093  CZ  PHE A 203     -34.832   8.022  51.019  1.00  0.00           C  
ATOM   3094  H   PHE A 203     -34.068   5.177  55.547  1.00  0.00           H  
ATOM   3095  HA  PHE A 203     -35.623   3.741  53.440  1.00  0.00           H  
ATOM   3096 1HB  PHE A 203     -32.702   4.603  53.513  1.00  0.00           H  
ATOM   3097 2HB  PHE A 203     -33.428   3.660  52.222  1.00  0.00           H  
ATOM   3098  HD1 PHE A 203     -33.013   6.957  53.661  1.00  0.00           H  
ATOM   3099  HD2 PHE A 203     -35.187   4.669  50.781  1.00  0.00           H  
ATOM   3100  HE1 PHE A 203     -33.704   9.043  52.529  1.00  0.00           H  
ATOM   3101  HE2 PHE A 203     -35.878   6.753  49.645  1.00  0.00           H  
ATOM   3102  HZ  PHE A 203     -35.137   8.941  50.520  1.00  0.00           H  
ATOM   3103  N   ARG A 204     -34.347   2.265  55.769  1.00  0.00           N  
ATOM   3104  CA  ARG A 204     -33.893   1.012  56.371  1.00  0.00           C  
ATOM   3105  C   ARG A 204     -34.651  -0.208  55.855  1.00  0.00           C  
ATOM   3106  O   ARG A 204     -34.108  -1.312  55.815  1.00  0.00           O  
ATOM   3107  CB  ARG A 204     -34.037   1.077  57.884  1.00  0.00           C  
ATOM   3108  CG  ARG A 204     -33.066   2.018  58.579  1.00  0.00           C  
ATOM   3109  CD  ARG A 204     -33.248   2.004  60.054  1.00  0.00           C  
ATOM   3110  NE  ARG A 204     -32.387   2.972  60.715  1.00  0.00           N  
ATOM   3111  CZ  ARG A 204     -31.102   2.748  61.051  1.00  0.00           C  
ATOM   3112  NH1 ARG A 204     -30.544   1.589  60.781  1.00  0.00           N  
ATOM   3113  NH2 ARG A 204     -30.402   3.695  61.652  1.00  0.00           N  
ATOM   3114  H   ARG A 204     -34.755   2.975  56.360  1.00  0.00           H  
ATOM   3115  HA  ARG A 204     -32.841   0.871  56.123  1.00  0.00           H  
ATOM   3116 1HB  ARG A 204     -35.046   1.396  58.140  1.00  0.00           H  
ATOM   3117 2HB  ARG A 204     -33.891   0.082  58.307  1.00  0.00           H  
ATOM   3118 1HG  ARG A 204     -32.043   1.716  58.357  1.00  0.00           H  
ATOM   3119 2HG  ARG A 204     -33.229   3.037  58.224  1.00  0.00           H  
ATOM   3120 1HD  ARG A 204     -34.282   2.247  60.295  1.00  0.00           H  
ATOM   3121 2HD  ARG A 204     -33.008   1.014  60.440  1.00  0.00           H  
ATOM   3122  HE  ARG A 204     -32.782   3.876  60.939  1.00  0.00           H  
ATOM   3123 1HH1 ARG A 204     -31.079   0.866  60.322  1.00  0.00           H  
ATOM   3124 2HH1 ARG A 204     -29.580   1.422  61.033  1.00  0.00           H  
ATOM   3125 1HH2 ARG A 204     -30.831   4.586  61.859  1.00  0.00           H  
ATOM   3126 2HH2 ARG A 204     -29.439   3.528  61.903  1.00  0.00           H  
ATOM   3127  N   PRO A 205     -35.903  -0.006  55.460  1.00  0.00           N  
ATOM   3128  CA  PRO A 205     -36.734  -1.104  54.981  1.00  0.00           C  
ATOM   3129  C   PRO A 205     -36.639  -1.277  53.466  1.00  0.00           C  
ATOM   3130  O   PRO A 205     -37.371  -2.073  52.879  1.00  0.00           O  
ATOM   3131  CB  PRO A 205     -38.140  -0.674  55.411  1.00  0.00           C  
ATOM   3132  CG  PRO A 205     -38.135   0.808  55.251  1.00  0.00           C  
ATOM   3133  CD  PRO A 205     -36.745   1.222  55.655  1.00  0.00           C  
ATOM   3134  HA  PRO A 205     -36.432  -2.033  55.486  1.00  0.00           H  
ATOM   3135 1HB  PRO A 205     -38.894  -1.169  54.780  1.00  0.00           H  
ATOM   3136 2HB  PRO A 205     -38.331  -0.992  56.447  1.00  0.00           H  
ATOM   3137 1HG  PRO A 205     -38.373   1.079  54.212  1.00  0.00           H  
ATOM   3138 2HG  PRO A 205     -38.912   1.261  55.884  1.00  0.00           H  
ATOM   3139 1HD  PRO A 205     -36.399   2.034  54.998  1.00  0.00           H  
ATOM   3140 2HD  PRO A 205     -36.749   1.548  56.705  1.00  0.00           H  
ATOM   3141  N   ASP A 206     -35.730  -0.534  52.841  1.00  0.00           N  
ATOM   3142  CA  ASP A 206     -35.570  -0.578  51.390  1.00  0.00           C  
ATOM   3143  C   ASP A 206     -34.209  -1.134  50.978  1.00  0.00           C  
ATOM   3144  O   ASP A 206     -34.005  -1.503  49.821  1.00  0.00           O  
ATOM   3145  CB  ASP A 206     -35.752   0.820  50.795  1.00  0.00           C  
ATOM   3146  CG  ASP A 206     -37.161   1.366  50.984  1.00  0.00           C  
ATOM   3147  OD1 ASP A 206     -38.053   0.586  51.217  1.00  0.00           O  
ATOM   3148  OD2 ASP A 206     -37.331   2.559  50.894  1.00  0.00           O  
ATOM   3149  H   ASP A 206     -35.135   0.076  53.383  1.00  0.00           H  
ATOM   3150  HA  ASP A 206     -36.334  -1.237  50.977  1.00  0.00           H  
ATOM   3151 1HB  ASP A 206     -35.046   1.509  51.259  1.00  0.00           H  
ATOM   3152 2HB  ASP A 206     -35.529   0.793  49.728  1.00  0.00           H  
ATOM   3153  N   MET A 207     -33.283  -1.189  51.929  1.00  0.00           N  
ATOM   3154  CA  MET A 207     -31.922  -1.655  51.663  1.00  0.00           C  
ATOM   3155  C   MET A 207     -31.785  -3.146  51.291  1.00  0.00           C  
ATOM   3156  O   MET A 207     -31.095  -3.470  50.323  1.00  0.00           O  
ATOM   3157  CB  MET A 207     -31.055  -1.352  52.883  1.00  0.00           C  
ATOM   3158  CG  MET A 207     -30.855   0.131  53.161  1.00  0.00           C  
ATOM   3159  SD  MET A 207     -30.042   0.991  51.800  1.00  0.00           S  
ATOM   3160  CE  MET A 207     -31.452   1.701  50.957  1.00  0.00           C  
ATOM   3161  H   MET A 207     -33.530  -0.899  52.865  1.00  0.00           H  
ATOM   3162  HA  MET A 207     -31.535  -1.116  50.798  1.00  0.00           H  
ATOM   3163 1HB  MET A 207     -31.504  -1.800  53.769  1.00  0.00           H  
ATOM   3164 2HB  MET A 207     -30.070  -1.803  52.751  1.00  0.00           H  
ATOM   3165 1HG  MET A 207     -31.822   0.602  53.337  1.00  0.00           H  
ATOM   3166 2HG  MET A 207     -30.249   0.255  54.058  1.00  0.00           H  
ATOM   3167 1HE  MET A 207     -31.111   2.266  50.089  1.00  0.00           H  
ATOM   3168 2HE  MET A 207     -32.122   0.904  50.632  1.00  0.00           H  
ATOM   3169 3HE  MET A 207     -31.985   2.367  51.636  1.00  0.00           H  
ATOM   3170  N   ALA A 208     -32.433  -4.058  52.045  1.00  0.00           N  
ATOM   3171  CA  ALA A 208     -32.250  -5.470  51.681  1.00  0.00           C  
ATOM   3172  C   ALA A 208     -32.874  -5.840  50.335  1.00  0.00           C  
ATOM   3173  O   ALA A 208     -32.565  -6.902  49.794  1.00  0.00           O  
ATOM   3174  CB  ALA A 208     -32.823  -6.362  52.773  1.00  0.00           C  
ATOM   3175  H   ALA A 208     -33.025  -3.825  52.830  1.00  0.00           H  
ATOM   3176  HA  ALA A 208     -31.181  -5.660  51.588  1.00  0.00           H  
ATOM   3177 1HB  ALA A 208     -32.685  -7.408  52.498  1.00  0.00           H  
ATOM   3178 2HB  ALA A 208     -32.308  -6.162  53.713  1.00  0.00           H  
ATOM   3179 3HB  ALA A 208     -33.885  -6.155  52.890  1.00  0.00           H  
ATOM   3180  N   LYS A 209     -33.733  -4.976  49.804  1.00  0.00           N  
ATOM   3181  CA  LYS A 209     -34.368  -5.222  48.512  1.00  0.00           C  
ATOM   3182  C   LYS A 209     -33.380  -5.076  47.357  1.00  0.00           C  
ATOM   3183  O   LYS A 209     -33.662  -5.491  46.233  1.00  0.00           O  
ATOM   3184  CB  LYS A 209     -35.550  -4.272  48.312  1.00  0.00           C  
ATOM   3185  CG  LYS A 209     -36.692  -4.472  49.299  1.00  0.00           C  
ATOM   3186  CD  LYS A 209     -37.329  -5.844  49.137  1.00  0.00           C  
ATOM   3187  CE  LYS A 209     -38.521  -6.015  50.067  1.00  0.00           C  
ATOM   3188  NZ  LYS A 209     -39.133  -7.365  49.944  1.00  0.00           N  
ATOM   3189  H   LYS A 209     -33.952  -4.128  50.306  1.00  0.00           H  
ATOM   3190  HA  LYS A 209     -34.737  -6.248  48.498  1.00  0.00           H  
ATOM   3191 1HB  LYS A 209     -35.207  -3.241  48.401  1.00  0.00           H  
ATOM   3192 2HB  LYS A 209     -35.951  -4.397  47.306  1.00  0.00           H  
ATOM   3193 1HG  LYS A 209     -36.314  -4.374  50.318  1.00  0.00           H  
ATOM   3194 2HG  LYS A 209     -37.451  -3.707  49.137  1.00  0.00           H  
ATOM   3195 1HD  LYS A 209     -37.661  -5.971  48.106  1.00  0.00           H  
ATOM   3196 2HD  LYS A 209     -36.592  -6.615  49.361  1.00  0.00           H  
ATOM   3197 1HE  LYS A 209     -38.202  -5.867  51.098  1.00  0.00           H  
ATOM   3198 2HE  LYS A 209     -39.276  -5.265  49.833  1.00  0.00           H  
ATOM   3199 1HZ  LYS A 209     -39.919  -7.438  50.575  1.00  0.00           H  
ATOM   3200 2HZ  LYS A 209     -39.450  -7.506  48.995  1.00  0.00           H  
ATOM   3201 3HZ  LYS A 209     -38.448  -8.069  50.178  1.00  0.00           H  
ATOM   3202  N   ILE A 210     -32.224  -4.482  47.638  1.00  0.00           N  
ATOM   3203  CA  ILE A 210     -31.193  -4.294  46.625  1.00  0.00           C  
ATOM   3204  C   ILE A 210     -30.471  -5.605  46.328  1.00  0.00           C  
ATOM   3205  O   ILE A 210     -29.606  -6.036  47.093  1.00  0.00           O  
ATOM   3206  CB  ILE A 210     -30.172  -3.232  47.071  1.00  0.00           C  
ATOM   3207  CG1 ILE A 210     -30.864  -1.884  47.288  1.00  0.00           C  
ATOM   3208  CG2 ILE A 210     -29.056  -3.103  46.046  1.00  0.00           C  
ATOM   3209  CD1 ILE A 210     -29.983  -0.844  47.943  1.00  0.00           C  
ATOM   3210  H   ILE A 210     -32.056  -4.153  48.578  1.00  0.00           H  
ATOM   3211  HA  ILE A 210     -31.669  -3.950  45.707  1.00  0.00           H  
ATOM   3212  HB  ILE A 210     -29.740  -3.522  48.029  1.00  0.00           H  
ATOM   3213 1HG1 ILE A 210     -31.202  -1.490  46.330  1.00  0.00           H  
ATOM   3214 2HG1 ILE A 210     -31.746  -2.024  47.913  1.00  0.00           H  
ATOM   3215 1HG2 ILE A 210     -28.344  -2.347  46.377  1.00  0.00           H  
ATOM   3216 2HG2 ILE A 210     -28.547  -4.060  45.939  1.00  0.00           H  
ATOM   3217 3HG2 ILE A 210     -29.478  -2.807  45.085  1.00  0.00           H  
ATOM   3218 1HD1 ILE A 210     -30.543   0.084  48.064  1.00  0.00           H  
ATOM   3219 2HD1 ILE A 210     -29.661  -1.203  48.921  1.00  0.00           H  
ATOM   3220 3HD1 ILE A 210     -29.110  -0.661  47.318  1.00  0.00           H  
ATOM   3221  N   ASP A 211     -30.832  -6.238  45.216  1.00  0.00           N  
ATOM   3222  CA  ASP A 211     -30.207  -7.495  44.816  1.00  0.00           C  
ATOM   3223  C   ASP A 211     -29.335  -7.319  43.576  1.00  0.00           C  
ATOM   3224  O   ASP A 211     -29.122  -8.262  42.814  1.00  0.00           O  
ATOM   3225  CB  ASP A 211     -31.274  -8.559  44.547  1.00  0.00           C  
ATOM   3226  CG  ASP A 211     -32.210  -8.185  43.406  1.00  0.00           C  
ATOM   3227  OD1 ASP A 211     -32.027  -7.137  42.833  1.00  0.00           O  
ATOM   3228  OD2 ASP A 211     -33.099  -8.950  43.119  1.00  0.00           O  
ATOM   3229  H   ASP A 211     -31.555  -5.841  44.634  1.00  0.00           H  
ATOM   3230  HA  ASP A 211     -29.568  -7.838  45.630  1.00  0.00           H  
ATOM   3231 1HB  ASP A 211     -30.790  -9.506  44.306  1.00  0.00           H  
ATOM   3232 2HB  ASP A 211     -31.867  -8.715  45.449  1.00  0.00           H  
ATOM   3233  N   VAL A 212     -28.837  -6.103  43.383  1.00  0.00           N  
ATOM   3234  CA  VAL A 212     -27.960  -5.797  42.260  1.00  0.00           C  
ATOM   3235  C   VAL A 212     -26.647  -5.212  42.775  1.00  0.00           C  
ATOM   3236  O   VAL A 212     -26.616  -4.635  43.863  1.00  0.00           O  
ATOM   3237  CB  VAL A 212     -28.635  -4.798  41.301  1.00  0.00           C  
ATOM   3238  CG1 VAL A 212     -29.905  -5.397  40.716  1.00  0.00           C  
ATOM   3239  CG2 VAL A 212     -28.937  -3.500  42.033  1.00  0.00           C  
ATOM   3240  H   VAL A 212     -29.075  -5.370  44.036  1.00  0.00           H  
ATOM   3241  HA  VAL A 212     -27.760  -6.721  41.715  1.00  0.00           H  
ATOM   3242  HB  VAL A 212     -27.961  -4.598  40.467  1.00  0.00           H  
ATOM   3243 1HG1 VAL A 212     -30.369  -4.678  40.040  1.00  0.00           H  
ATOM   3244 2HG1 VAL A 212     -29.660  -6.305  40.166  1.00  0.00           H  
ATOM   3245 3HG1 VAL A 212     -30.599  -5.636  41.522  1.00  0.00           H  
ATOM   3246 1HG2 VAL A 212     -29.413  -2.799  41.349  1.00  0.00           H  
ATOM   3247 2HG2 VAL A 212     -29.606  -3.702  42.870  1.00  0.00           H  
ATOM   3248 3HG2 VAL A 212     -28.009  -3.068  42.407  1.00  0.00           H  
ATOM   3249  N   PRO A 213     -25.554  -5.381  42.008  1.00  0.00           N  
ATOM   3250  CA  PRO A 213     -24.251  -4.804  42.362  1.00  0.00           C  
ATOM   3251  C   PRO A 213     -24.347  -3.311  42.665  1.00  0.00           C  
ATOM   3252  O   PRO A 213     -24.876  -2.550  41.855  1.00  0.00           O  
ATOM   3253  CB  PRO A 213     -23.410  -5.066  41.109  1.00  0.00           C  
ATOM   3254  CG  PRO A 213     -24.002  -6.303  40.524  1.00  0.00           C  
ATOM   3255  CD  PRO A 213     -25.484  -6.143  40.731  1.00  0.00           C  
ATOM   3256  HA  PRO A 213     -23.842  -5.340  43.231  1.00  0.00           H  
ATOM   3257 1HB  PRO A 213     -23.467  -4.203  40.429  1.00  0.00           H  
ATOM   3258 2HB  PRO A 213     -22.352  -5.189  41.384  1.00  0.00           H  
ATOM   3259 1HG  PRO A 213     -23.730  -6.388  39.461  1.00  0.00           H  
ATOM   3260 2HG  PRO A 213     -23.597  -7.193  41.028  1.00  0.00           H  
ATOM   3261 1HD  PRO A 213     -25.912  -5.569  39.896  1.00  0.00           H  
ATOM   3262 2HD  PRO A 213     -25.954  -7.135  40.802  1.00  0.00           H  
ATOM   3263  N   THR A 214     -23.840  -2.904  43.824  1.00  0.00           N  
ATOM   3264  CA  THR A 214     -23.984  -1.525  44.274  1.00  0.00           C  
ATOM   3265  C   THR A 214     -22.644  -0.833  44.504  1.00  0.00           C  
ATOM   3266  O   THR A 214     -21.597  -1.477  44.553  1.00  0.00           O  
ATOM   3267  CB  THR A 214     -24.816  -1.462  45.568  1.00  0.00           C  
ATOM   3268  OG1 THR A 214     -24.119  -2.141  46.621  1.00  0.00           O  
ATOM   3269  CG2 THR A 214     -26.174  -2.115  45.361  1.00  0.00           C  
ATOM   3270  H   THR A 214     -23.344  -3.563  44.407  1.00  0.00           H  
ATOM   3271  HA  THR A 214     -24.503  -0.961  43.499  1.00  0.00           H  
ATOM   3272  HB  THR A 214     -24.960  -0.421  45.858  1.00  0.00           H  
ATOM   3273  HG1 THR A 214     -24.486  -3.021  46.732  1.00  0.00           H  
ATOM   3274 1HG2 THR A 214     -26.748  -2.061  46.286  1.00  0.00           H  
ATOM   3275 2HG2 THR A 214     -26.712  -1.594  44.569  1.00  0.00           H  
ATOM   3276 3HG2 THR A 214     -26.037  -3.159  45.081  1.00  0.00           H  
ATOM   3277  N   LEU A 215     -22.694   0.488  44.643  1.00  0.00           N  
ATOM   3278  CA  LEU A 215     -21.503   1.293  44.882  1.00  0.00           C  
ATOM   3279  C   LEU A 215     -21.807   2.400  45.885  1.00  0.00           C  
ATOM   3280  O   LEU A 215     -22.548   3.335  45.583  1.00  0.00           O  
ATOM   3281  CB  LEU A 215     -20.994   1.901  43.569  1.00  0.00           C  
ATOM   3282  CG  LEU A 215     -19.754   2.796  43.686  1.00  0.00           C  
ATOM   3283  CD1 LEU A 215     -18.581   1.974  44.203  1.00  0.00           C  
ATOM   3284  CD2 LEU A 215     -19.439   3.407  42.329  1.00  0.00           C  
ATOM   3285  H   LEU A 215     -23.592   0.945  44.580  1.00  0.00           H  
ATOM   3286  HA  LEU A 215     -20.726   0.648  45.291  1.00  0.00           H  
ATOM   3287 1HB  LEU A 215     -20.754   1.091  42.881  1.00  0.00           H  
ATOM   3288 2HB  LEU A 215     -21.794   2.498  43.129  1.00  0.00           H  
ATOM   3289  HG  LEU A 215     -19.947   3.592  44.407  1.00  0.00           H  
ATOM   3290 1HD1 LEU A 215     -17.700   2.610  44.286  1.00  0.00           H  
ATOM   3291 2HD1 LEU A 215     -18.827   1.565  45.183  1.00  0.00           H  
ATOM   3292 3HD1 LEU A 215     -18.375   1.159  43.510  1.00  0.00           H  
ATOM   3293 1HD2 LEU A 215     -18.557   4.044  42.413  1.00  0.00           H  
ATOM   3294 2HD2 LEU A 215     -19.245   2.613  41.609  1.00  0.00           H  
ATOM   3295 3HD2 LEU A 215     -20.287   4.004  41.993  1.00  0.00           H  
ATOM   3296  N   VAL A 216     -21.237   2.287  47.081  1.00  0.00           N  
ATOM   3297  CA  VAL A 216     -21.432   3.295  48.116  1.00  0.00           C  
ATOM   3298  C   VAL A 216     -20.208   4.198  48.222  1.00  0.00           C  
ATOM   3299  O   VAL A 216     -19.194   3.824  48.812  1.00  0.00           O  
ATOM   3300  CB  VAL A 216     -21.697   2.625  49.477  1.00  0.00           C  
ATOM   3301  CG1 VAL A 216     -21.896   3.676  50.559  1.00  0.00           C  
ATOM   3302  CG2 VAL A 216     -22.911   1.714  49.378  1.00  0.00           C  
ATOM   3303  H   VAL A 216     -20.655   1.485  47.278  1.00  0.00           H  
ATOM   3304  HA  VAL A 216     -22.300   3.900  47.851  1.00  0.00           H  
ATOM   3305  HB  VAL A 216     -20.823   2.036  49.758  1.00  0.00           H  
ATOM   3306 1HG1 VAL A 216     -22.082   3.184  51.514  1.00  0.00           H  
ATOM   3307 2HG1 VAL A 216     -21.001   4.292  50.637  1.00  0.00           H  
ATOM   3308 3HG1 VAL A 216     -22.750   4.303  50.303  1.00  0.00           H  
ATOM   3309 1HG2 VAL A 216     -23.092   1.243  50.344  1.00  0.00           H  
ATOM   3310 2HG2 VAL A 216     -23.784   2.302  49.092  1.00  0.00           H  
ATOM   3311 3HG2 VAL A 216     -22.730   0.945  48.628  1.00  0.00           H  
ATOM   3312  N   ILE A 217     -20.311   5.388  47.641  1.00  0.00           N  
ATOM   3313  CA  ILE A 217     -19.209   6.342  47.637  1.00  0.00           C  
ATOM   3314  C   ILE A 217     -19.580   7.572  48.458  1.00  0.00           C  
ATOM   3315  O   ILE A 217     -20.734   8.003  48.457  1.00  0.00           O  
ATOM   3316  CB  ILE A 217     -18.842   6.763  46.202  1.00  0.00           C  
ATOM   3317  CG1 ILE A 217     -18.375   5.551  45.393  1.00  0.00           C  
ATOM   3318  CG2 ILE A 217     -17.768   7.840  46.222  1.00  0.00           C  
ATOM   3319  CD1 ILE A 217     -18.231   5.823  43.913  1.00  0.00           C  
ATOM   3320  H   ILE A 217     -21.179   5.637  47.189  1.00  0.00           H  
ATOM   3321  HA  ILE A 217     -18.338   5.866  48.087  1.00  0.00           H  
ATOM   3322  HB  ILE A 217     -19.727   7.155  45.701  1.00  0.00           H  
ATOM   3323 1HG1 ILE A 217     -17.413   5.209  45.772  1.00  0.00           H  
ATOM   3324 2HG1 ILE A 217     -19.085   4.733  45.520  1.00  0.00           H  
ATOM   3325 1HG2 ILE A 217     -17.520   8.125  45.200  1.00  0.00           H  
ATOM   3326 2HG2 ILE A 217     -18.136   8.711  46.763  1.00  0.00           H  
ATOM   3327 3HG2 ILE A 217     -16.876   7.455  46.718  1.00  0.00           H  
ATOM   3328 1HD1 ILE A 217     -17.897   4.917  43.407  1.00  0.00           H  
ATOM   3329 2HD1 ILE A 217     -19.193   6.133  43.504  1.00  0.00           H  
ATOM   3330 3HD1 ILE A 217     -17.499   6.614  43.759  1.00  0.00           H  
ATOM   3331  N   HIS A 218     -18.603   8.136  49.160  1.00  0.00           N  
ATOM   3332  CA  HIS A 218     -18.862   9.283  50.021  1.00  0.00           C  
ATOM   3333  C   HIS A 218     -17.612  10.132  50.223  1.00  0.00           C  
ATOM   3334  O   HIS A 218     -16.505   9.715  49.883  1.00  0.00           O  
ATOM   3335  CB  HIS A 218     -19.396   8.823  51.382  1.00  0.00           C  
ATOM   3336  CG  HIS A 218     -19.904   9.941  52.238  1.00  0.00           C  
ATOM   3337  ND1 HIS A 218     -21.065  10.628  51.952  1.00  0.00           N  
ATOM   3338  CD2 HIS A 218     -19.409  10.492  53.371  1.00  0.00           C  
ATOM   3339  CE1 HIS A 218     -21.262  11.554  52.874  1.00  0.00           C  
ATOM   3340  NE2 HIS A 218     -20.272  11.492  53.746  1.00  0.00           N  
ATOM   3341  H   HIS A 218     -17.664   7.768  49.100  1.00  0.00           H  
ATOM   3342  HA  HIS A 218     -19.615   9.921  49.560  1.00  0.00           H  
ATOM   3343 1HB  HIS A 218     -20.208   8.111  51.232  1.00  0.00           H  
ATOM   3344 2HB  HIS A 218     -18.605   8.308  51.927  1.00  0.00           H  
ATOM   3345  HD2 HIS A 218     -18.496  10.198  53.889  1.00  0.00           H  
ATOM   3346  HE1 HIS A 218     -22.100  12.250  52.910  1.00  0.00           H  
ATOM   3347  HE2 HIS A 218     -20.162  12.082  54.558  1.00  0.00           H  
ATOM   3348  N   GLY A 219     -17.799  11.324  50.780  1.00  0.00           N  
ATOM   3349  CA  GLY A 219     -16.691  12.219  51.061  1.00  0.00           C  
ATOM   3350  C   GLY A 219     -16.356  12.260  52.540  1.00  0.00           C  
ATOM   3351  O   GLY A 219     -17.247  12.219  53.388  1.00  0.00           O  
ATOM   3352  H   GLY A 219     -18.738  11.615  51.014  1.00  0.00           H  
ATOM   3353 1HA  GLY A 219     -15.813  11.898  50.501  1.00  0.00           H  
ATOM   3354 2HA  GLY A 219     -16.939  13.223  50.720  1.00  0.00           H  
ATOM   3355  N   ASP A 220     -15.066  12.341  52.850  1.00  0.00           N  
ATOM   3356  CA  ASP A 220     -14.614  12.377  54.237  1.00  0.00           C  
ATOM   3357  C   ASP A 220     -14.511  13.809  54.751  1.00  0.00           C  
ATOM   3358  O   ASP A 220     -13.787  14.086  55.707  1.00  0.00           O  
ATOM   3359  CB  ASP A 220     -13.258  11.681  54.376  1.00  0.00           C  
ATOM   3360  CG  ASP A 220     -12.152  12.374  53.591  1.00  0.00           C  
ATOM   3361  OD1 ASP A 220     -12.462  13.059  52.645  1.00  0.00           O  
ATOM   3362  OD2 ASP A 220     -11.009  12.213  53.946  1.00  0.00           O  
ATOM   3363  H   ASP A 220     -14.381  12.379  52.108  1.00  0.00           H  
ATOM   3364  HA  ASP A 220     -15.342  11.848  54.852  1.00  0.00           H  
ATOM   3365 1HB  ASP A 220     -12.972  11.648  55.428  1.00  0.00           H  
ATOM   3366 2HB  ASP A 220     -13.340  10.651  54.027  1.00  0.00           H  
ATOM   3367  N   GLY A 221     -15.240  14.715  54.106  1.00  0.00           N  
ATOM   3368  CA  GLY A 221     -15.259  16.112  54.501  1.00  0.00           C  
ATOM   3369  C   GLY A 221     -16.603  16.741  54.198  1.00  0.00           C  
ATOM   3370  O   GLY A 221     -16.716  17.958  54.050  1.00  0.00           O  
ATOM   3371  H   GLY A 221     -15.797  14.419  53.317  1.00  0.00           H  
ATOM   3372 1HA  GLY A 221     -15.045  16.192  55.567  1.00  0.00           H  
ATOM   3373 2HA  GLY A 221     -14.472  16.650  53.974  1.00  0.00           H  
ATOM   3374  N   ASP A 222     -17.626  15.898  54.105  1.00  0.00           N  
ATOM   3375  CA  ASP A 222     -18.979  16.344  53.798  1.00  0.00           C  
ATOM   3376  C   ASP A 222     -19.548  17.151  54.960  1.00  0.00           C  
ATOM   3377  O   ASP A 222     -19.474  16.726  56.113  1.00  0.00           O  
ATOM   3378  CB  ASP A 222     -19.888  15.150  53.497  1.00  0.00           C  
ATOM   3379  CG  ASP A 222     -21.277  15.565  53.032  1.00  0.00           C  
ATOM   3380  OD1 ASP A 222     -21.778  16.549  53.524  1.00  0.00           O  
ATOM   3381  OD2 ASP A 222     -21.825  14.894  52.190  1.00  0.00           O  
ATOM   3382  H   ASP A 222     -17.454  14.914  54.253  1.00  0.00           H  
ATOM   3383  HA  ASP A 222     -18.941  16.982  52.914  1.00  0.00           H  
ATOM   3384 1HB  ASP A 222     -19.432  14.531  52.724  1.00  0.00           H  
ATOM   3385 2HB  ASP A 222     -19.988  14.534  54.391  1.00  0.00           H  
ATOM   3386  N   GLN A 223     -20.117  18.313  54.655  1.00  0.00           N  
ATOM   3387  CA  GLN A 223     -20.672  19.184  55.687  1.00  0.00           C  
ATOM   3388  C   GLN A 223     -22.190  19.067  55.797  1.00  0.00           C  
ATOM   3389  O   GLN A 223     -22.759  19.280  56.868  1.00  0.00           O  
ATOM   3390  CB  GLN A 223     -20.287  20.640  55.410  1.00  0.00           C  
ATOM   3391  CG  GLN A 223     -18.791  20.902  55.430  1.00  0.00           C  
ATOM   3392  CD  GLN A 223     -18.171  20.614  56.784  1.00  0.00           C  
ATOM   3393  OE1 GLN A 223     -18.640  21.104  57.815  1.00  0.00           O  
ATOM   3394  NE2 GLN A 223     -17.110  19.815  56.790  1.00  0.00           N  
ATOM   3395  H   GLN A 223     -20.167  18.601  53.688  1.00  0.00           H  
ATOM   3396  HA  GLN A 223     -20.257  18.887  56.650  1.00  0.00           H  
ATOM   3397 1HB  GLN A 223     -20.667  20.937  54.433  1.00  0.00           H  
ATOM   3398 2HB  GLN A 223     -20.752  21.287  56.153  1.00  0.00           H  
ATOM   3399 1HG  GLN A 223     -18.310  20.262  54.690  1.00  0.00           H  
ATOM   3400 2HG  GLN A 223     -18.613  21.950  55.189  1.00  0.00           H  
ATOM   3401 1HE2 GLN A 223     -16.658  19.588  57.654  1.00  0.00           H  
ATOM   3402 2HE2 GLN A 223     -16.762  19.439  55.931  1.00  0.00           H  
ATOM   3403  N   ILE A 224     -22.841  18.732  54.688  1.00  0.00           N  
ATOM   3404  CA  ILE A 224     -24.294  18.604  54.668  1.00  0.00           C  
ATOM   3405  C   ILE A 224     -24.727  17.229  55.169  1.00  0.00           C  
ATOM   3406  O   ILE A 224     -25.626  17.115  56.002  1.00  0.00           O  
ATOM   3407  CB  ILE A 224     -24.847  18.835  53.250  1.00  0.00           C  
ATOM   3408  CG1 ILE A 224     -24.598  20.279  52.808  1.00  0.00           C  
ATOM   3409  CG2 ILE A 224     -26.332  18.508  53.199  1.00  0.00           C  
ATOM   3410  CD1 ILE A 224     -24.870  20.525  51.341  1.00  0.00           C  
ATOM   3411  H   ILE A 224     -22.320  18.562  53.839  1.00  0.00           H  
ATOM   3412  HA  ILE A 224     -24.717  19.359  55.330  1.00  0.00           H  
ATOM   3413  HB  ILE A 224     -24.320  18.194  52.545  1.00  0.00           H  
ATOM   3414 1HG1 ILE A 224     -25.227  20.952  53.389  1.00  0.00           H  
ATOM   3415 2HG1 ILE A 224     -23.560  20.547  53.010  1.00  0.00           H  
ATOM   3416 1HG2 ILE A 224     -26.707  18.678  52.190  1.00  0.00           H  
ATOM   3417 2HG2 ILE A 224     -26.484  17.465  53.472  1.00  0.00           H  
ATOM   3418 3HG2 ILE A 224     -26.870  19.149  53.898  1.00  0.00           H  
ATOM   3419 1HD1 ILE A 224     -24.670  21.570  51.104  1.00  0.00           H  
ATOM   3420 2HD1 ILE A 224     -24.224  19.886  50.739  1.00  0.00           H  
ATOM   3421 3HD1 ILE A 224     -25.912  20.297  51.122  1.00  0.00           H  
ATOM   3422  N   VAL A 225     -24.077  16.188  54.657  1.00  0.00           N  
ATOM   3423  CA  VAL A 225     -24.366  14.819  55.070  1.00  0.00           C  
ATOM   3424  C   VAL A 225     -23.150  14.192  55.740  1.00  0.00           C  
ATOM   3425  O   VAL A 225     -22.260  13.686  55.056  1.00  0.00           O  
ATOM   3426  CB  VAL A 225     -24.780  13.966  53.856  1.00  0.00           C  
ATOM   3427  CG1 VAL A 225     -25.096  12.542  54.288  1.00  0.00           C  
ATOM   3428  CG2 VAL A 225     -25.979  14.598  53.164  1.00  0.00           C  
ATOM   3429  H   VAL A 225     -23.363  16.352  53.962  1.00  0.00           H  
ATOM   3430  HA  VAL A 225     -25.193  14.839  55.781  1.00  0.00           H  
ATOM   3431  HB  VAL A 225     -23.944  13.913  53.159  1.00  0.00           H  
ATOM   3432 1HG1 VAL A 225     -25.386  11.953  53.418  1.00  0.00           H  
ATOM   3433 2HG1 VAL A 225     -24.213  12.098  54.748  1.00  0.00           H  
ATOM   3434 3HG1 VAL A 225     -25.914  12.553  55.008  1.00  0.00           H  
ATOM   3435 1HG2 VAL A 225     -26.266  13.990  52.307  1.00  0.00           H  
ATOM   3436 2HG2 VAL A 225     -26.813  14.657  53.864  1.00  0.00           H  
ATOM   3437 3HG2 VAL A 225     -25.717  15.601  52.827  1.00  0.00           H  
ATOM   3438  N   PRO A 226     -23.110  14.229  57.083  1.00  0.00           N  
ATOM   3439  CA  PRO A 226     -22.014  13.646  57.864  1.00  0.00           C  
ATOM   3440  C   PRO A 226     -21.770  12.194  57.472  1.00  0.00           C  
ATOM   3441  O   PRO A 226     -22.694  11.381  57.517  1.00  0.00           O  
ATOM   3442  CB  PRO A 226     -22.515  13.762  59.307  1.00  0.00           C  
ATOM   3443  CG  PRO A 226     -23.417  14.949  59.286  1.00  0.00           C  
ATOM   3444  CD  PRO A 226     -24.136  14.850  57.967  1.00  0.00           C  
ATOM   3445  HA  PRO A 226     -21.104  14.246  57.714  1.00  0.00           H  
ATOM   3446 1HB  PRO A 226     -23.033  12.838  59.601  1.00  0.00           H  
ATOM   3447 2HB  PRO A 226     -21.663  13.886  59.992  1.00  0.00           H  
ATOM   3448 1HG  PRO A 226     -24.103  14.919  60.145  1.00  0.00           H  
ATOM   3449 2HG  PRO A 226     -22.830  15.874  59.380  1.00  0.00           H  
ATOM   3450 1HD  PRO A 226     -25.019  14.204  58.077  1.00  0.00           H  
ATOM   3451 2HD  PRO A 226     -24.430  15.856  57.633  1.00  0.00           H  
ATOM   3452  N   PHE A 227     -20.537  11.885  57.081  1.00  0.00           N  
ATOM   3453  CA  PHE A 227     -20.192  10.559  56.579  1.00  0.00           C  
ATOM   3454  C   PHE A 227     -20.433   9.463  57.619  1.00  0.00           C  
ATOM   3455  O   PHE A 227     -20.801   8.340  57.274  1.00  0.00           O  
ATOM   3456  CB  PHE A 227     -18.728  10.530  56.138  1.00  0.00           C  
ATOM   3457  CG  PHE A 227     -17.751  10.491  57.279  1.00  0.00           C  
ATOM   3458  CD1 PHE A 227     -17.317   9.280  57.797  1.00  0.00           C  
ATOM   3459  CD2 PHE A 227     -17.266  11.663  57.837  1.00  0.00           C  
ATOM   3460  CE1 PHE A 227     -16.419   9.242  58.847  1.00  0.00           C  
ATOM   3461  CE2 PHE A 227     -16.368  11.629  58.886  1.00  0.00           C  
ATOM   3462  CZ  PHE A 227     -15.944  10.416  59.391  1.00  0.00           C  
ATOM   3463  H   PHE A 227     -19.819  12.593  57.134  1.00  0.00           H  
ATOM   3464  HA  PHE A 227     -20.824  10.340  55.717  1.00  0.00           H  
ATOM   3465 1HB  PHE A 227     -18.554   9.656  55.511  1.00  0.00           H  
ATOM   3466 2HB  PHE A 227     -18.512  11.412  55.536  1.00  0.00           H  
ATOM   3467  HD1 PHE A 227     -17.692   8.351  57.366  1.00  0.00           H  
ATOM   3468  HD2 PHE A 227     -17.601  12.621  57.438  1.00  0.00           H  
ATOM   3469  HE1 PHE A 227     -16.086   8.284  59.245  1.00  0.00           H  
ATOM   3470  HE2 PHE A 227     -15.994  12.558  59.315  1.00  0.00           H  
ATOM   3471  HZ  PHE A 227     -15.237  10.388  60.219  1.00  0.00           H  
ATOM   3472  N   GLU A 228     -20.254   9.805  58.891  1.00  0.00           N  
ATOM   3473  CA  GLU A 228     -20.413   8.844  59.978  1.00  0.00           C  
ATOM   3474  C   GLU A 228     -21.870   8.434  60.190  1.00  0.00           C  
ATOM   3475  O   GLU A 228     -22.148   7.348  60.701  1.00  0.00           O  
ATOM   3476  CB  GLU A 228     -19.850   9.426  61.277  1.00  0.00           C  
ATOM   3477  CG  GLU A 228     -20.643  10.600  61.835  1.00  0.00           C  
ATOM   3478  CD  GLU A 228     -20.024  11.189  63.072  1.00  0.00           C  
ATOM   3479  OE1 GLU A 228     -19.018  10.683  63.508  1.00  0.00           O  
ATOM   3480  OE2 GLU A 228     -20.558  12.146  63.581  1.00  0.00           O  
ATOM   3481  H   GLU A 228     -20.001  10.758  59.110  1.00  0.00           H  
ATOM   3482  HA  GLU A 228     -19.856   7.941  59.726  1.00  0.00           H  
ATOM   3483 1HB  GLU A 228     -19.820   8.649  62.041  1.00  0.00           H  
ATOM   3484 2HB  GLU A 228     -18.827   9.763  61.111  1.00  0.00           H  
ATOM   3485 1HG  GLU A 228     -20.711  11.375  61.072  1.00  0.00           H  
ATOM   3486 2HG  GLU A 228     -21.654  10.265  62.064  1.00  0.00           H  
ATOM   3487  N   THR A 229     -22.794   9.302  59.790  1.00  0.00           N  
ATOM   3488  CA  THR A 229     -24.219   9.045  59.979  1.00  0.00           C  
ATOM   3489  C   THR A 229     -24.900   8.496  58.729  1.00  0.00           C  
ATOM   3490  O   THR A 229     -26.077   8.134  58.762  1.00  0.00           O  
ATOM   3491  CB  THR A 229     -24.945  10.327  60.427  1.00  0.00           C  
ATOM   3492  OG1 THR A 229     -24.811  11.334  59.415  1.00  0.00           O  
ATOM   3493  CG2 THR A 229     -24.357  10.844  61.732  1.00  0.00           C  
ATOM   3494  H   THR A 229     -22.504  10.161  59.344  1.00  0.00           H  
ATOM   3495  HA  THR A 229     -24.334   8.290  60.757  1.00  0.00           H  
ATOM   3496  HB  THR A 229     -26.004  10.115  60.571  1.00  0.00           H  
ATOM   3497  HG1 THR A 229     -24.067  11.119  58.847  1.00  0.00           H  
ATOM   3498 1HG2 THR A 229     -24.883  11.750  62.033  1.00  0.00           H  
ATOM   3499 2HG2 THR A 229     -24.468  10.085  62.506  1.00  0.00           H  
ATOM   3500 3HG2 THR A 229     -23.301  11.068  61.591  1.00  0.00           H  
ATOM   3501  N   THR A 230     -24.158   8.435  57.628  1.00  0.00           N  
ATOM   3502  CA  THR A 230     -24.712   7.963  56.365  1.00  0.00           C  
ATOM   3503  C   THR A 230     -23.982   6.735  55.822  1.00  0.00           C  
ATOM   3504  O   THR A 230     -24.387   5.604  56.079  1.00  0.00           O  
ATOM   3505  CB  THR A 230     -24.681   9.083  55.308  1.00  0.00           C  
ATOM   3506  OG1 THR A 230     -23.338   9.560  55.154  1.00  0.00           O  
ATOM   3507  CG2 THR A 230     -25.580  10.236  55.726  1.00  0.00           C  
ATOM   3508  H   THR A 230     -23.190   8.721  57.664  1.00  0.00           H  
ATOM   3509  HA  THR A 230     -25.749   7.670  56.530  1.00  0.00           H  
ATOM   3510  HB  THR A 230     -25.025   8.690  54.352  1.00  0.00           H  
ATOM   3511  HG1 THR A 230     -23.230  10.376  55.649  1.00  0.00           H  
ATOM   3512 1HG2 THR A 230     -25.546  11.017  54.968  1.00  0.00           H  
ATOM   3513 2HG2 THR A 230     -26.604   9.878  55.834  1.00  0.00           H  
ATOM   3514 3HG2 THR A 230     -25.236  10.639  56.678  1.00  0.00           H  
ATOM   3515  N   GLY A 231     -22.905   6.966  55.077  1.00  0.00           N  
ATOM   3516  CA  GLY A 231     -22.196   5.890  54.388  1.00  0.00           C  
ATOM   3517  C   GLY A 231     -21.516   4.891  55.324  1.00  0.00           C  
ATOM   3518  O   GLY A 231     -21.425   3.705  55.007  1.00  0.00           O  
ATOM   3519  H   GLY A 231     -22.569   7.914  54.986  1.00  0.00           H  
ATOM   3520 1HA  GLY A 231     -22.894   5.342  53.754  1.00  0.00           H  
ATOM   3521 2HA  GLY A 231     -21.435   6.316  53.735  1.00  0.00           H  
ATOM   3522  N   LYS A 232     -21.035   5.372  56.468  1.00  0.00           N  
ATOM   3523  CA  LYS A 232     -20.335   4.518  57.428  1.00  0.00           C  
ATOM   3524  C   LYS A 232     -21.234   3.408  57.967  1.00  0.00           C  
ATOM   3525  O   LYS A 232     -20.774   2.292  58.214  1.00  0.00           O  
ATOM   3526  CB  LYS A 232     -19.792   5.356  58.586  1.00  0.00           C  
ATOM   3527  CG  LYS A 232     -18.967   4.571  59.598  1.00  0.00           C  
ATOM   3528  CD  LYS A 232     -18.387   5.486  60.666  1.00  0.00           C  
ATOM   3529  CE  LYS A 232     -17.578   4.701  61.689  1.00  0.00           C  
ATOM   3530  NZ  LYS A 232     -17.004   5.583  62.740  1.00  0.00           N  
ATOM   3531  H   LYS A 232     -21.156   6.352  56.679  1.00  0.00           H  
ATOM   3532  HA  LYS A 232     -19.498   4.040  56.919  1.00  0.00           H  
ATOM   3533 1HB  LYS A 232     -19.165   6.157  58.194  1.00  0.00           H  
ATOM   3534 2HB  LYS A 232     -20.621   5.821  59.120  1.00  0.00           H  
ATOM   3535 1HG  LYS A 232     -19.597   3.821  60.077  1.00  0.00           H  
ATOM   3536 2HG  LYS A 232     -18.152   4.062  59.086  1.00  0.00           H  
ATOM   3537 1HD  LYS A 232     -17.740   6.229  60.197  1.00  0.00           H  
ATOM   3538 2HD  LYS A 232     -19.196   6.006  61.179  1.00  0.00           H  
ATOM   3539 1HE  LYS A 232     -18.217   3.958  62.164  1.00  0.00           H  
ATOM   3540 2HE  LYS A 232     -16.764   4.179  61.186  1.00  0.00           H  
ATOM   3541 1HZ  LYS A 232     -16.476   5.025  63.397  1.00  0.00           H  
ATOM   3542 2HZ  LYS A 232     -16.394   6.265  62.312  1.00  0.00           H  
ATOM   3543 3HZ  LYS A 232     -17.751   6.058  63.227  1.00  0.00           H  
ATOM   3544  N   VAL A 233     -22.514   3.717  58.148  1.00  0.00           N  
ATOM   3545  CA  VAL A 233     -23.476   2.730  58.624  1.00  0.00           C  
ATOM   3546  C   VAL A 233     -24.244   2.101  57.462  1.00  0.00           C  
ATOM   3547  O   VAL A 233     -24.843   1.034  57.604  1.00  0.00           O  
ATOM   3548  CB  VAL A 233     -24.471   3.384  59.601  1.00  0.00           C  
ATOM   3549  CG1 VAL A 233     -25.447   4.277  58.849  1.00  0.00           C  
ATOM   3550  CG2 VAL A 233     -25.214   2.310  60.380  1.00  0.00           C  
ATOM   3551  H   VAL A 233     -22.829   4.656  57.952  1.00  0.00           H  
ATOM   3552  HA  VAL A 233     -22.933   1.944  59.150  1.00  0.00           H  
ATOM   3553  HB  VAL A 233     -23.920   4.021  60.293  1.00  0.00           H  
ATOM   3554 1HG1 VAL A 233     -26.142   4.731  59.555  1.00  0.00           H  
ATOM   3555 2HG1 VAL A 233     -24.896   5.060  58.328  1.00  0.00           H  
ATOM   3556 3HG1 VAL A 233     -26.003   3.680  58.126  1.00  0.00           H  
ATOM   3557 1HG2 VAL A 233     -25.915   2.779  61.070  1.00  0.00           H  
ATOM   3558 2HG2 VAL A 233     -25.759   1.669  59.688  1.00  0.00           H  
ATOM   3559 3HG2 VAL A 233     -24.499   1.709  60.944  1.00  0.00           H  
ATOM   3560  N   ALA A 234     -24.218   2.770  56.313  1.00  0.00           N  
ATOM   3561  CA  ALA A 234     -24.808   2.236  55.091  1.00  0.00           C  
ATOM   3562  C   ALA A 234     -23.962   1.059  54.621  1.00  0.00           C  
ATOM   3563  O   ALA A 234     -24.467   0.113  54.016  1.00  0.00           O  
ATOM   3564  CB  ALA A 234     -24.902   3.306  54.013  1.00  0.00           C  
ATOM   3565  H   ALA A 234     -23.774   3.677  56.290  1.00  0.00           H  
ATOM   3566  HA  ALA A 234     -25.815   1.890  55.324  1.00  0.00           H  
ATOM   3567 1HB  ALA A 234     -25.345   2.879  53.114  1.00  0.00           H  
ATOM   3568 2HB  ALA A 234     -25.523   4.128  54.369  1.00  0.00           H  
ATOM   3569 3HB  ALA A 234     -23.905   3.679  53.784  1.00  0.00           H  
ATOM   3570  N   ALA A 235     -22.667   1.128  54.913  1.00  0.00           N  
ATOM   3571  CA  ALA A 235     -21.719   0.095  54.514  1.00  0.00           C  
ATOM   3572  C   ALA A 235     -21.986  -1.219  55.243  1.00  0.00           C  
ATOM   3573  O   ALA A 235     -21.656  -2.295  54.743  1.00  0.00           O  
ATOM   3574  CB  ALA A 235     -20.293   0.561  54.770  1.00  0.00           C  
ATOM   3575  H   ALA A 235     -22.333   1.928  55.431  1.00  0.00           H  
ATOM   3576  HA  ALA A 235     -21.846  -0.087  53.447  1.00  0.00           H  
ATOM   3577 1HB  ALA A 235     -19.595  -0.220  54.468  1.00  0.00           H  
ATOM   3578 2HB  ALA A 235     -20.097   1.466  54.194  1.00  0.00           H  
ATOM   3579 3HB  ALA A 235     -20.164   0.772  55.830  1.00  0.00           H  
ATOM   3580  N   GLU A 236     -22.585  -1.127  56.427  1.00  0.00           N  
ATOM   3581  CA  GLU A 236     -22.896  -2.311  57.218  1.00  0.00           C  
ATOM   3582  C   GLU A 236     -24.215  -2.935  56.773  1.00  0.00           C  
ATOM   3583  O   GLU A 236     -24.406  -4.146  56.880  1.00  0.00           O  
ATOM   3584  CB  GLU A 236     -22.962  -1.957  58.705  1.00  0.00           C  
ATOM   3585  CG  GLU A 236     -21.634  -1.516  59.306  1.00  0.00           C  
ATOM   3586  CD  GLU A 236     -20.593  -2.600  59.283  1.00  0.00           C  
ATOM   3587  OE1 GLU A 236     -20.795  -3.605  59.921  1.00  0.00           O  
ATOM   3588  OE2 GLU A 236     -19.593  -2.423  58.627  1.00  0.00           O  
ATOM   3589  H   GLU A 236     -22.831  -0.216  56.787  1.00  0.00           H  
ATOM   3590  HA  GLU A 236     -22.104  -3.045  57.068  1.00  0.00           H  
ATOM   3591 1HB  GLU A 236     -23.681  -1.152  58.857  1.00  0.00           H  
ATOM   3592 2HB  GLU A 236     -23.313  -2.821  59.270  1.00  0.00           H  
ATOM   3593 1HG  GLU A 236     -21.261  -0.658  58.746  1.00  0.00           H  
ATOM   3594 2HG  GLU A 236     -21.800  -1.199  60.335  1.00  0.00           H  
ATOM   3595  N   LEU A 237     -25.120  -2.100  56.271  1.00  0.00           N  
ATOM   3596  CA  LEU A 237     -26.403  -2.577  55.766  1.00  0.00           C  
ATOM   3597  C   LEU A 237     -26.267  -3.063  54.326  1.00  0.00           C  
ATOM   3598  O   LEU A 237     -27.154  -3.735  53.799  1.00  0.00           O  
ATOM   3599  CB  LEU A 237     -27.454  -1.463  55.843  1.00  0.00           C  
ATOM   3600  CG  LEU A 237     -27.806  -0.976  57.255  1.00  0.00           C  
ATOM   3601  CD1 LEU A 237     -28.771   0.198  57.163  1.00  0.00           C  
ATOM   3602  CD2 LEU A 237     -28.413  -2.122  58.051  1.00  0.00           C  
ATOM   3603  H   LEU A 237     -24.915  -1.112  56.238  1.00  0.00           H  
ATOM   3604  HA  LEU A 237     -26.731  -3.410  56.387  1.00  0.00           H  
ATOM   3605 1HB  LEU A 237     -27.094  -0.605  55.278  1.00  0.00           H  
ATOM   3606 2HB  LEU A 237     -28.373  -1.819  55.377  1.00  0.00           H  
ATOM   3607  HG  LEU A 237     -26.902  -0.627  57.755  1.00  0.00           H  
ATOM   3608 1HD1 LEU A 237     -29.020   0.543  58.166  1.00  0.00           H  
ATOM   3609 2HD1 LEU A 237     -28.303   1.010  56.606  1.00  0.00           H  
ATOM   3610 3HD1 LEU A 237     -29.680  -0.118  56.652  1.00  0.00           H  
ATOM   3611 1HD2 LEU A 237     -28.662  -1.777  59.054  1.00  0.00           H  
ATOM   3612 2HD2 LEU A 237     -29.317  -2.472  57.552  1.00  0.00           H  
ATOM   3613 3HD2 LEU A 237     -27.695  -2.940  58.116  1.00  0.00           H  
ATOM   3614  N   ILE A 238     -25.149  -2.714  53.697  1.00  0.00           N  
ATOM   3615  CA  ILE A 238     -24.862  -3.144  52.334  1.00  0.00           C  
ATOM   3616  C   ILE A 238     -23.356  -3.335  52.168  1.00  0.00           C  
ATOM   3617  O   ILE A 238     -22.654  -2.426  51.728  1.00  0.00           O  
ATOM   3618  CB  ILE A 238     -25.380  -2.124  51.304  1.00  0.00           C  
ATOM   3619  CG1 ILE A 238     -26.892  -1.933  51.455  1.00  0.00           C  
ATOM   3620  CG2 ILE A 238     -25.036  -2.572  49.892  1.00  0.00           C  
ATOM   3621  CD1 ILE A 238     -27.451  -0.804  50.621  1.00  0.00           C  
ATOM   3622  H   ILE A 238     -24.479  -2.133  54.181  1.00  0.00           H  
ATOM   3623  HA  ILE A 238     -25.367  -4.093  52.157  1.00  0.00           H  
ATOM   3624  HB  ILE A 238     -24.920  -1.154  51.489  1.00  0.00           H  
ATOM   3625 1HG1 ILE A 238     -27.404  -2.852  51.173  1.00  0.00           H  
ATOM   3626 2HG1 ILE A 238     -27.131  -1.734  52.500  1.00  0.00           H  
ATOM   3627 1HG2 ILE A 238     -25.410  -1.840  49.176  1.00  0.00           H  
ATOM   3628 2HG2 ILE A 238     -23.955  -2.658  49.791  1.00  0.00           H  
ATOM   3629 3HG2 ILE A 238     -25.497  -3.540  49.695  1.00  0.00           H  
ATOM   3630 1HD1 ILE A 238     -28.527  -0.730  50.782  1.00  0.00           H  
ATOM   3631 2HD1 ILE A 238     -26.976   0.134  50.912  1.00  0.00           H  
ATOM   3632 3HD1 ILE A 238     -27.255  -0.998  49.567  1.00  0.00           H  
ATOM   3633  N   LYS A 239     -22.859  -4.529  52.528  1.00  0.00           N  
ATOM   3634  CA  LYS A 239     -21.430  -4.857  52.579  1.00  0.00           C  
ATOM   3635  C   LYS A 239     -20.871  -5.364  51.254  1.00  0.00           C  
ATOM   3636  O   LYS A 239     -19.690  -5.156  50.971  1.00  0.00           O  
ATOM   3637  CB  LYS A 239     -21.173  -5.898  53.670  1.00  0.00           C  
ATOM   3638  CG  LYS A 239     -21.379  -5.386  55.089  1.00  0.00           C  
ATOM   3639  CD  LYS A 239     -21.102  -6.475  56.115  1.00  0.00           C  
ATOM   3640  CE  LYS A 239     -21.302  -5.964  57.534  1.00  0.00           C  
ATOM   3641  NZ  LYS A 239     -21.070  -7.029  58.547  1.00  0.00           N  
ATOM   3642  H   LYS A 239     -23.535  -5.236  52.777  1.00  0.00           H  
ATOM   3643  HA  LYS A 239     -20.875  -3.949  52.819  1.00  0.00           H  
ATOM   3644 1HB  LYS A 239     -21.837  -6.751  53.522  1.00  0.00           H  
ATOM   3645 2HB  LYS A 239     -20.149  -6.263  53.590  1.00  0.00           H  
ATOM   3646 1HG  LYS A 239     -20.708  -4.546  55.274  1.00  0.00           H  
ATOM   3647 2HG  LYS A 239     -22.405  -5.041  55.206  1.00  0.00           H  
ATOM   3648 1HD  LYS A 239     -21.774  -7.317  55.942  1.00  0.00           H  
ATOM   3649 2HD  LYS A 239     -20.075  -6.825  56.007  1.00  0.00           H  
ATOM   3650 1HE  LYS A 239     -20.615  -5.142  57.725  1.00  0.00           H  
ATOM   3651 2HE  LYS A 239     -22.320  -5.591  57.645  1.00  0.00           H  
ATOM   3652 1HZ  LYS A 239     -21.213  -6.651  59.473  1.00  0.00           H  
ATOM   3653 2HZ  LYS A 239     -21.716  -7.790  58.391  1.00  0.00           H  
ATOM   3654 3HZ  LYS A 239     -20.123  -7.370  58.466  1.00  0.00           H  
ATOM   3655  N   GLY A 240     -21.707  -6.020  50.455  1.00  0.00           N  
ATOM   3656  CA  GLY A 240     -21.282  -6.548  49.163  1.00  0.00           C  
ATOM   3657  C   GLY A 240     -21.230  -5.451  48.102  1.00  0.00           C  
ATOM   3658  O   GLY A 240     -21.130  -5.732  46.908  1.00  0.00           O  
ATOM   3659  H   GLY A 240     -22.663  -6.156  50.752  1.00  0.00           H  
ATOM   3660 1HA  GLY A 240     -20.298  -7.007  49.263  1.00  0.00           H  
ATOM   3661 2HA  GLY A 240     -21.970  -7.331  48.846  1.00  0.00           H  
ATOM   3662  N   ALA A 241     -21.303  -4.202  48.551  1.00  0.00           N  
ATOM   3663  CA  ALA A 241     -21.196  -3.050  47.667  1.00  0.00           C  
ATOM   3664  C   ALA A 241     -19.817  -2.417  47.800  1.00  0.00           C  
ATOM   3665  O   ALA A 241     -19.310  -2.247  48.910  1.00  0.00           O  
ATOM   3666  CB  ALA A 241     -22.286  -2.033  47.975  1.00  0.00           C  
ATOM   3667  H   ALA A 241     -21.437  -4.052  49.541  1.00  0.00           H  
ATOM   3668  HA  ALA A 241     -21.321  -3.397  46.641  1.00  0.00           H  
ATOM   3669 1HB  ALA A 241     -22.188  -1.180  47.303  1.00  0.00           H  
ATOM   3670 2HB  ALA A 241     -23.263  -2.494  47.835  1.00  0.00           H  
ATOM   3671 3HB  ALA A 241     -22.187  -1.696  49.005  1.00  0.00           H  
ATOM   3672  N   GLU A 242     -19.214  -2.076  46.665  1.00  0.00           N  
ATOM   3673  CA  GLU A 242     -17.893  -1.456  46.651  1.00  0.00           C  
ATOM   3674  C   GLU A 242     -17.898  -0.146  47.430  1.00  0.00           C  
ATOM   3675  O   GLU A 242     -18.487   0.843  46.998  1.00  0.00           O  
ATOM   3676  CB  GLU A 242     -17.434  -1.205  45.213  1.00  0.00           C  
ATOM   3677  CG  GLU A 242     -16.044  -0.596  45.093  1.00  0.00           C  
ATOM   3678  CD  GLU A 242     -14.957  -1.526  45.555  1.00  0.00           C  
ATOM   3679  OE1 GLU A 242     -15.180  -2.713  45.564  1.00  0.00           O  
ATOM   3680  OE2 GLU A 242     -13.901  -1.049  45.898  1.00  0.00           O  
ATOM   3681  H   GLU A 242     -19.684  -2.251  45.789  1.00  0.00           H  
ATOM   3682  HA  GLU A 242     -17.187  -2.136  47.129  1.00  0.00           H  
ATOM   3683 1HB  GLU A 242     -17.436  -2.146  44.661  1.00  0.00           H  
ATOM   3684 2HB  GLU A 242     -18.137  -0.534  44.718  1.00  0.00           H  
ATOM   3685 1HG  GLU A 242     -15.863  -0.333  44.052  1.00  0.00           H  
ATOM   3686 2HG  GLU A 242     -16.008   0.319  45.683  1.00  0.00           H  
ATOM   3687  N   LEU A 243     -17.244  -0.151  48.587  1.00  0.00           N  
ATOM   3688  CA  LEU A 243     -17.210   1.020  49.454  1.00  0.00           C  
ATOM   3689  C   LEU A 243     -15.990   1.893  49.170  1.00  0.00           C  
ATOM   3690  O   LEU A 243     -14.849   1.455  49.327  1.00  0.00           O  
ATOM   3691  CB  LEU A 243     -17.203   0.585  50.925  1.00  0.00           C  
ATOM   3692  CG  LEU A 243     -17.139   1.721  51.954  1.00  0.00           C  
ATOM   3693  CD1 LEU A 243     -18.395   2.576  51.847  1.00  0.00           C  
ATOM   3694  CD2 LEU A 243     -16.994   1.134  53.350  1.00  0.00           C  
ATOM   3695  H   LEU A 243     -16.758  -0.989  48.873  1.00  0.00           H  
ATOM   3696  HA  LEU A 243     -18.103   1.615  49.267  1.00  0.00           H  
ATOM   3697 1HB  LEU A 243     -18.107   0.011  51.122  1.00  0.00           H  
ATOM   3698 2HB  LEU A 243     -16.343  -0.062  51.092  1.00  0.00           H  
ATOM   3699  HG  LEU A 243     -16.282   2.360  51.738  1.00  0.00           H  
ATOM   3700 1HD1 LEU A 243     -18.349   3.383  52.578  1.00  0.00           H  
ATOM   3701 2HD1 LEU A 243     -18.463   2.999  50.845  1.00  0.00           H  
ATOM   3702 3HD1 LEU A 243     -19.272   1.959  52.042  1.00  0.00           H  
ATOM   3703 1HD2 LEU A 243     -16.948   1.941  54.082  1.00  0.00           H  
ATOM   3704 2HD2 LEU A 243     -17.852   0.496  53.567  1.00  0.00           H  
ATOM   3705 3HD2 LEU A 243     -16.080   0.543  53.403  1.00  0.00           H  
ATOM   3706  N   LYS A 244     -16.238   3.130  48.750  1.00  0.00           N  
ATOM   3707  CA  LYS A 244     -15.166   4.056  48.402  1.00  0.00           C  
ATOM   3708  C   LYS A 244     -15.306   5.379  49.150  1.00  0.00           C  
ATOM   3709  O   LYS A 244     -16.342   6.037  49.073  1.00  0.00           O  
ATOM   3710  CB  LYS A 244     -15.146   4.305  46.893  1.00  0.00           C  
ATOM   3711  CG  LYS A 244     -14.921   3.056  46.052  1.00  0.00           C  
ATOM   3712  CD  LYS A 244     -13.515   2.507  46.243  1.00  0.00           C  
ATOM   3713  CE  LYS A 244     -12.476   3.402  45.582  1.00  0.00           C  
ATOM   3714  NZ  LYS A 244     -11.106   2.830  45.681  1.00  0.00           N  
ATOM   3715  H   LYS A 244     -17.197   3.436  48.670  1.00  0.00           H  
ATOM   3716  HA  LYS A 244     -14.215   3.610  48.695  1.00  0.00           H  
ATOM   3717 1HB  LYS A 244     -16.093   4.750  46.585  1.00  0.00           H  
ATOM   3718 2HB  LYS A 244     -14.357   5.018  46.652  1.00  0.00           H  
ATOM   3719 1HG  LYS A 244     -15.643   2.290  46.337  1.00  0.00           H  
ATOM   3720 2HG  LYS A 244     -15.069   3.295  44.999  1.00  0.00           H  
ATOM   3721 1HD  LYS A 244     -13.294   2.434  47.309  1.00  0.00           H  
ATOM   3722 2HD  LYS A 244     -13.451   1.510  45.807  1.00  0.00           H  
ATOM   3723 1HE  LYS A 244     -12.727   3.535  44.531  1.00  0.00           H  
ATOM   3724 2HE  LYS A 244     -12.482   4.381  46.061  1.00  0.00           H  
ATOM   3725 1HZ  LYS A 244     -10.448   3.452  45.232  1.00  0.00           H  
ATOM   3726 2HZ  LYS A 244     -10.855   2.720  46.654  1.00  0.00           H  
ATOM   3727 3HZ  LYS A 244     -11.083   1.930  45.224  1.00  0.00           H  
ATOM   3728  N   VAL A 245     -14.261   5.763  49.877  1.00  0.00           N  
ATOM   3729  CA  VAL A 245     -14.246   7.051  50.563  1.00  0.00           C  
ATOM   3730  C   VAL A 245     -13.236   8.002  49.932  1.00  0.00           C  
ATOM   3731  O   VAL A 245     -12.027   7.821  50.074  1.00  0.00           O  
ATOM   3732  CB  VAL A 245     -13.904   6.859  52.052  1.00  0.00           C  
ATOM   3733  CG1 VAL A 245     -13.874   8.200  52.769  1.00  0.00           C  
ATOM   3734  CG2 VAL A 245     -14.914   5.924  52.699  1.00  0.00           C  
ATOM   3735  H   VAL A 245     -13.460   5.153  49.958  1.00  0.00           H  
ATOM   3736  HA  VAL A 245     -15.239   7.496  50.486  1.00  0.00           H  
ATOM   3737  HB  VAL A 245     -12.905   6.429  52.134  1.00  0.00           H  
ATOM   3738 1HG1 VAL A 245     -13.630   8.046  53.821  1.00  0.00           H  
ATOM   3739 2HG1 VAL A 245     -13.119   8.840  52.313  1.00  0.00           H  
ATOM   3740 3HG1 VAL A 245     -14.851   8.677  52.691  1.00  0.00           H  
ATOM   3741 1HG2 VAL A 245     -14.666   5.792  53.752  1.00  0.00           H  
ATOM   3742 2HG2 VAL A 245     -15.913   6.352  52.613  1.00  0.00           H  
ATOM   3743 3HG2 VAL A 245     -14.889   4.957  52.197  1.00  0.00           H  
ATOM   3744  N   TYR A 246     -13.740   9.015  49.233  1.00  0.00           N  
ATOM   3745  CA  TYR A 246     -12.882  10.034  48.643  1.00  0.00           C  
ATOM   3746  C   TYR A 246     -12.327  10.933  49.743  1.00  0.00           C  
ATOM   3747  O   TYR A 246     -13.084  11.559  50.485  1.00  0.00           O  
ATOM   3748  CB  TYR A 246     -13.647  10.857  47.604  1.00  0.00           C  
ATOM   3749  CG  TYR A 246     -12.802  11.905  46.914  1.00  0.00           C  
ATOM   3750  CD1 TYR A 246     -11.424  11.762  46.863  1.00  0.00           C  
ATOM   3751  CD2 TYR A 246     -13.407  13.010  46.332  1.00  0.00           C  
ATOM   3752  CE1 TYR A 246     -10.652  12.719  46.232  1.00  0.00           C  
ATOM   3753  CE2 TYR A 246     -12.635  13.967  45.701  1.00  0.00           C  
ATOM   3754  CZ  TYR A 246     -11.264  13.824  45.651  1.00  0.00           C  
ATOM   3755  OH  TYR A 246     -10.496  14.777  45.023  1.00  0.00           O  
ATOM   3756  H   TYR A 246     -14.740   9.081  49.107  1.00  0.00           H  
ATOM   3757  HA  TYR A 246     -12.049   9.538  48.144  1.00  0.00           H  
ATOM   3758 1HB  TYR A 246     -14.055  10.193  46.842  1.00  0.00           H  
ATOM   3759 2HB  TYR A 246     -14.486  11.359  48.084  1.00  0.00           H  
ATOM   3760  HD1 TYR A 246     -10.949  10.894  47.320  1.00  0.00           H  
ATOM   3761  HD2 TYR A 246     -14.490  13.123  46.373  1.00  0.00           H  
ATOM   3762  HE1 TYR A 246      -9.569  12.606  46.192  1.00  0.00           H  
ATOM   3763  HE2 TYR A 246     -13.110  14.835  45.245  1.00  0.00           H  
ATOM   3764  HH  TYR A 246      -9.570  14.528  45.077  1.00  0.00           H  
ATOM   3765  N   LYS A 247     -11.004  10.994  49.843  1.00  0.00           N  
ATOM   3766  CA  LYS A 247     -10.351  11.684  50.951  1.00  0.00           C  
ATOM   3767  C   LYS A 247     -10.385  13.206  50.816  1.00  0.00           C  
ATOM   3768  O   LYS A 247      -9.899  13.764  49.832  1.00  0.00           O  
ATOM   3769  CB  LYS A 247      -8.902  11.211  51.077  1.00  0.00           C  
ATOM   3770  CG  LYS A 247      -8.148  11.801  52.261  1.00  0.00           C  
ATOM   3771  CD  LYS A 247      -6.739  11.235  52.356  1.00  0.00           C  
ATOM   3772  CE  LYS A 247      -5.981  11.830  53.534  1.00  0.00           C  
ATOM   3773  NZ  LYS A 247      -4.601  11.285  53.640  1.00  0.00           N  
ATOM   3774  H   LYS A 247     -10.435  10.552  49.135  1.00  0.00           H  
ATOM   3775  HA  LYS A 247     -10.883  11.442  51.871  1.00  0.00           H  
ATOM   3776 1HB  LYS A 247      -8.881  10.125  51.174  1.00  0.00           H  
ATOM   3777 2HB  LYS A 247      -8.355  11.469  50.169  1.00  0.00           H  
ATOM   3778 1HG  LYS A 247      -8.088  12.884  52.151  1.00  0.00           H  
ATOM   3779 2HG  LYS A 247      -8.684  11.576  53.182  1.00  0.00           H  
ATOM   3780 1HD  LYS A 247      -6.789  10.152  52.477  1.00  0.00           H  
ATOM   3781 2HD  LYS A 247      -6.195  11.455  51.438  1.00  0.00           H  
ATOM   3782 1HE  LYS A 247      -5.924  12.911  53.420  1.00  0.00           H  
ATOM   3783 2HE  LYS A 247      -6.516  11.612  54.458  1.00  0.00           H  
ATOM   3784 1HZ  LYS A 247      -4.133  11.703  54.432  1.00  0.00           H  
ATOM   3785 2HZ  LYS A 247      -4.642  10.283  53.765  1.00  0.00           H  
ATOM   3786 3HZ  LYS A 247      -4.088  11.497  52.796  1.00  0.00           H  
ATOM   3787  N   ASP A 248     -10.960  13.869  51.815  1.00  0.00           N  
ATOM   3788  CA  ASP A 248     -11.007  15.320  51.854  1.00  0.00           C  
ATOM   3789  C   ASP A 248     -12.054  15.926  50.939  1.00  0.00           C  
ATOM   3790  O   ASP A 248     -12.000  17.115  50.625  1.00  0.00           O  
ATOM   3791  CB  ASP A 248      -9.635  15.892  51.490  1.00  0.00           C  
ATOM   3792  CG  ASP A 248      -8.557  15.540  52.506  1.00  0.00           C  
ATOM   3793  OD1 ASP A 248      -8.812  15.666  53.681  1.00  0.00           O  
ATOM   3794  OD2 ASP A 248      -7.489  15.149  52.099  1.00  0.00           O  
ATOM   3795  H   ASP A 248     -11.377  13.343  52.570  1.00  0.00           H  
ATOM   3796  HA  ASP A 248     -11.263  15.631  52.867  1.00  0.00           H  
ATOM   3797 1HB  ASP A 248      -9.330  15.513  50.514  1.00  0.00           H  
ATOM   3798 2HB  ASP A 248      -9.702  16.978  51.413  1.00  0.00           H  
ATOM   3799  N   ALA A 249     -13.015  15.109  50.518  1.00  0.00           N  
ATOM   3800  CA  ALA A 249     -14.044  15.551  49.580  1.00  0.00           C  
ATOM   3801  C   ALA A 249     -15.253  16.157  50.286  1.00  0.00           C  
ATOM   3802  O   ALA A 249     -15.712  15.632  51.300  1.00  0.00           O  
ATOM   3803  CB  ALA A 249     -14.482  14.389  48.701  1.00  0.00           C  
ATOM   3804  H   ALA A 249     -13.034  14.157  50.856  1.00  0.00           H  
ATOM   3805  HA  ALA A 249     -13.616  16.331  48.951  1.00  0.00           H  
ATOM   3806 1HB  ALA A 249     -15.250  14.728  48.005  1.00  0.00           H  
ATOM   3807 2HB  ALA A 249     -13.626  14.012  48.142  1.00  0.00           H  
ATOM   3808 3HB  ALA A 249     -14.886  13.593  49.326  1.00  0.00           H  
ATOM   3809  N   PRO A 250     -15.773  17.270  49.745  1.00  0.00           N  
ATOM   3810  CA  PRO A 250     -16.968  17.931  50.274  1.00  0.00           C  
ATOM   3811  C   PRO A 250     -18.238  17.253  49.774  1.00  0.00           C  
ATOM   3812  O   PRO A 250     -18.174  16.141  49.249  1.00  0.00           O  
ATOM   3813  CB  PRO A 250     -16.842  19.359  49.735  1.00  0.00           C  
ATOM   3814  CG  PRO A 250     -16.178  19.193  48.411  1.00  0.00           C  
ATOM   3815  CD  PRO A 250     -15.189  18.078  48.625  1.00  0.00           C  
ATOM   3816  HA  PRO A 250     -16.930  17.921  51.373  1.00  0.00           H  
ATOM   3817 1HB  PRO A 250     -17.837  19.822  49.658  1.00  0.00           H  
ATOM   3818 2HB  PRO A 250     -16.255  19.975  50.433  1.00  0.00           H  
ATOM   3819 1HG  PRO A 250     -16.924  18.955  47.639  1.00  0.00           H  
ATOM   3820 2HG  PRO A 250     -15.695  20.134  48.107  1.00  0.00           H  
ATOM   3821 1HD  PRO A 250     -15.110  17.476  47.708  1.00  0.00           H  
ATOM   3822 2HD  PRO A 250     -14.211  18.502  48.897  1.00  0.00           H  
ATOM   3823  N   HIS A 251     -19.378  17.917  49.932  1.00  0.00           N  
ATOM   3824  CA  HIS A 251     -20.642  17.368  49.459  1.00  0.00           C  
ATOM   3825  C   HIS A 251     -20.741  17.479  47.942  1.00  0.00           C  
ATOM   3826  O   HIS A 251     -21.140  16.532  47.267  1.00  0.00           O  
ATOM   3827  CB  HIS A 251     -21.827  18.087  50.112  1.00  0.00           C  
ATOM   3828  CG  HIS A 251     -23.159  17.524  49.726  1.00  0.00           C  
ATOM   3829  ND1 HIS A 251     -23.595  16.287  50.152  1.00  0.00           N  
ATOM   3830  CD2 HIS A 251     -24.150  18.028  48.954  1.00  0.00           C  
ATOM   3831  CE1 HIS A 251     -24.799  16.055  49.658  1.00  0.00           C  
ATOM   3832  NE2 HIS A 251     -25.158  17.095  48.929  1.00  0.00           N  
ATOM   3833  H   HIS A 251     -19.373  18.818  50.387  1.00  0.00           H  
ATOM   3834  HA  HIS A 251     -20.702  16.313  49.724  1.00  0.00           H  
ATOM   3835 1HB  HIS A 251     -21.733  18.031  51.197  1.00  0.00           H  
ATOM   3836 2HB  HIS A 251     -21.809  19.141  49.837  1.00  0.00           H  
ATOM   3837  HD1 HIS A 251     -23.127  15.685  50.800  1.00  0.00           H  
ATOM   3838  HD2 HIS A 251     -24.259  18.964  48.406  1.00  0.00           H  
ATOM   3839  HE1 HIS A 251     -25.321  15.124  49.881  1.00  0.00           H  
ATOM   3840  N   GLY A 252     -20.368  18.640  47.411  1.00  0.00           N  
ATOM   3841  CA  GLY A 252     -20.381  18.864  45.976  1.00  0.00           C  
ATOM   3842  C   GLY A 252     -19.155  18.279  45.304  1.00  0.00           C  
ATOM   3843  O   GLY A 252     -18.414  18.980  44.614  1.00  0.00           O  
ATOM   3844  H   GLY A 252     -20.068  19.386  48.023  1.00  0.00           H  
ATOM   3845 1HA  GLY A 252     -21.278  18.417  45.546  1.00  0.00           H  
ATOM   3846 2HA  GLY A 252     -20.428  19.934  45.775  1.00  0.00           H  
ATOM   3847  N   PHE A 253     -18.948  16.983  45.506  1.00  0.00           N  
ATOM   3848  CA  PHE A 253     -17.763  16.300  45.003  1.00  0.00           C  
ATOM   3849  C   PHE A 253     -17.876  15.966  43.519  1.00  0.00           C  
ATOM   3850  O   PHE A 253     -16.904  15.539  42.896  1.00  0.00           O  
ATOM   3851  CB  PHE A 253     -17.519  15.015  45.797  1.00  0.00           C  
ATOM   3852  CG  PHE A 253     -18.642  14.022  45.702  1.00  0.00           C  
ATOM   3853  CD1 PHE A 253     -18.677  13.091  44.674  1.00  0.00           C  
ATOM   3854  CD2 PHE A 253     -19.664  14.015  46.638  1.00  0.00           C  
ATOM   3855  CE1 PHE A 253     -19.709  12.176  44.585  1.00  0.00           C  
ATOM   3856  CE2 PHE A 253     -20.696  13.102  46.552  1.00  0.00           C  
ATOM   3857  CZ  PHE A 253     -20.719  12.181  45.524  1.00  0.00           C  
ATOM   3858  H   PHE A 253     -19.636  16.457  46.025  1.00  0.00           H  
ATOM   3859  HA  PHE A 253     -16.904  16.960  45.129  1.00  0.00           H  
ATOM   3860 1HB  PHE A 253     -16.609  14.535  45.442  1.00  0.00           H  
ATOM   3861 2HB  PHE A 253     -17.371  15.260  46.848  1.00  0.00           H  
ATOM   3862  HD1 PHE A 253     -17.878  13.086  43.932  1.00  0.00           H  
ATOM   3863  HD2 PHE A 253     -19.647  14.743  47.450  1.00  0.00           H  
ATOM   3864  HE1 PHE A 253     -19.725  11.451  43.772  1.00  0.00           H  
ATOM   3865  HE2 PHE A 253     -21.494  13.107  47.295  1.00  0.00           H  
ATOM   3866  HZ  PHE A 253     -21.533  11.461  45.454  1.00  0.00           H  
ATOM   3867  N   ALA A 254     -19.065  16.165  42.958  1.00  0.00           N  
ATOM   3868  CA  ALA A 254     -19.292  15.913  41.540  1.00  0.00           C  
ATOM   3869  C   ALA A 254     -18.495  16.887  40.683  1.00  0.00           C  
ATOM   3870  O   ALA A 254     -18.165  16.592  39.534  1.00  0.00           O  
ATOM   3871  CB  ALA A 254     -20.775  16.008  41.213  1.00  0.00           C  
ATOM   3872  H   ALA A 254     -19.830  16.499  43.527  1.00  0.00           H  
ATOM   3873  HA  ALA A 254     -18.946  14.904  41.316  1.00  0.00           H  
ATOM   3874 1HB  ALA A 254     -20.926  15.817  40.150  1.00  0.00           H  
ATOM   3875 2HB  ALA A 254     -21.325  15.269  41.796  1.00  0.00           H  
ATOM   3876 3HB  ALA A 254     -21.138  17.005  41.457  1.00  0.00           H  
ATOM   3877  N   VAL A 255     -18.186  18.048  41.252  1.00  0.00           N  
ATOM   3878  CA  VAL A 255     -17.455  19.082  40.532  1.00  0.00           C  
ATOM   3879  C   VAL A 255     -16.041  19.270  41.076  1.00  0.00           C  
ATOM   3880  O   VAL A 255     -15.101  19.498  40.314  1.00  0.00           O  
ATOM   3881  CB  VAL A 255     -18.213  20.420  40.619  1.00  0.00           C  
ATOM   3882  CG1 VAL A 255     -17.409  21.532  39.962  1.00  0.00           C  
ATOM   3883  CG2 VAL A 255     -19.580  20.284  39.964  1.00  0.00           C  
ATOM   3884  H   VAL A 255     -18.465  18.218  42.208  1.00  0.00           H  
ATOM   3885  HA  VAL A 255     -17.379  18.787  39.485  1.00  0.00           H  
ATOM   3886  HB  VAL A 255     -18.337  20.689  41.668  1.00  0.00           H  
ATOM   3887 1HG1 VAL A 255     -17.959  22.470  40.033  1.00  0.00           H  
ATOM   3888 2HG1 VAL A 255     -16.450  21.635  40.469  1.00  0.00           H  
ATOM   3889 3HG1 VAL A 255     -17.241  21.288  38.913  1.00  0.00           H  
ATOM   3890 1HG2 VAL A 255     -20.110  21.233  40.030  1.00  0.00           H  
ATOM   3891 2HG2 VAL A 255     -19.456  20.009  38.917  1.00  0.00           H  
ATOM   3892 3HG2 VAL A 255     -20.153  19.512  40.477  1.00  0.00           H  
ATOM   3893  N   THR A 256     -15.894  19.176  42.393  1.00  0.00           N  
ATOM   3894  CA  THR A 256     -14.591  19.353  43.026  1.00  0.00           C  
ATOM   3895  C   THR A 256     -13.687  18.150  42.777  1.00  0.00           C  
ATOM   3896  O   THR A 256     -12.646  18.265  42.130  1.00  0.00           O  
ATOM   3897  CB  THR A 256     -14.738  19.584  44.541  1.00  0.00           C  
ATOM   3898  OG1 THR A 256     -15.501  20.776  44.774  1.00  0.00           O  
ATOM   3899  CG2 THR A 256     -13.372  19.726  45.195  1.00  0.00           C  
ATOM   3900  H   THR A 256     -16.699  18.978  42.970  1.00  0.00           H  
ATOM   3901  HA  THR A 256     -14.111  20.229  42.590  1.00  0.00           H  
ATOM   3902  HB  THR A 256     -15.263  18.740  44.989  1.00  0.00           H  
ATOM   3903  HG1 THR A 256     -15.120  21.260  45.510  1.00  0.00           H  
ATOM   3904 1HG2 THR A 256     -13.496  19.888  46.265  1.00  0.00           H  
ATOM   3905 2HG2 THR A 256     -12.794  18.817  45.030  1.00  0.00           H  
ATOM   3906 3HG2 THR A 256     -12.846  20.574  44.758  1.00  0.00           H  
ATOM   3907  N   HIS A 257     -14.091  16.996  43.296  1.00  0.00           N  
ATOM   3908  CA  HIS A 257     -13.325  15.769  43.120  1.00  0.00           C  
ATOM   3909  C   HIS A 257     -13.883  14.938  41.973  1.00  0.00           C  
ATOM   3910  O   HIS A 257     -14.106  13.737  42.118  1.00  0.00           O  
ATOM   3911  CB  HIS A 257     -13.325  14.940  44.408  1.00  0.00           C  
ATOM   3912  CG  HIS A 257     -12.644  15.614  45.558  1.00  0.00           C  
ATOM   3913  ND1 HIS A 257     -11.390  16.178  45.453  1.00  0.00           N  
ATOM   3914  CD2 HIS A 257     -13.041  15.814  46.837  1.00  0.00           C  
ATOM   3915  CE1 HIS A 257     -11.045  16.698  46.618  1.00  0.00           C  
ATOM   3916  NE2 HIS A 257     -12.029  16.490  47.474  1.00  0.00           N  
ATOM   3917  H   HIS A 257     -14.950  16.968  43.826  1.00  0.00           H  
ATOM   3918  HA  HIS A 257     -12.292  16.017  42.879  1.00  0.00           H  
ATOM   3919 1HB  HIS A 257     -14.353  14.721  44.701  1.00  0.00           H  
ATOM   3920 2HB  HIS A 257     -12.827  13.987  44.228  1.00  0.00           H  
ATOM   3921  HD2 HIS A 257     -13.986  15.498  47.278  1.00  0.00           H  
ATOM   3922  HE1 HIS A 257     -10.109  17.211  46.836  1.00  0.00           H  
ATOM   3923  HE2 HIS A 257     -12.041  16.779  48.442  1.00  0.00           H  
ATOM   3924  N   ALA A 258     -14.108  15.586  40.834  1.00  0.00           N  
ATOM   3925  CA  ALA A 258     -14.657  14.912  39.663  1.00  0.00           C  
ATOM   3926  C   ALA A 258     -13.716  13.826  39.155  1.00  0.00           C  
ATOM   3927  O   ALA A 258     -14.160  12.774  38.698  1.00  0.00           O  
ATOM   3928  CB  ALA A 258     -14.945  15.920  38.560  1.00  0.00           C  
ATOM   3929  H   ALA A 258     -13.893  16.571  40.779  1.00  0.00           H  
ATOM   3930  HA  ALA A 258     -15.591  14.432  39.955  1.00  0.00           H  
ATOM   3931 1HB  ALA A 258     -15.354  15.402  37.692  1.00  0.00           H  
ATOM   3932 2HB  ALA A 258     -15.666  16.655  38.917  1.00  0.00           H  
ATOM   3933 3HB  ALA A 258     -14.022  16.424  38.279  1.00  0.00           H  
ATOM   3934  N   GLN A 259     -12.417  14.092  39.240  1.00  0.00           N  
ATOM   3935  CA  GLN A 259     -11.399  13.131  38.828  1.00  0.00           C  
ATOM   3936  C   GLN A 259     -11.458  11.857  39.664  1.00  0.00           C  
ATOM   3937  O   GLN A 259     -11.313  10.751  39.142  1.00  0.00           O  
ATOM   3938  CB  GLN A 259     -10.005  13.755  38.929  1.00  0.00           C  
ATOM   3939  CG  GLN A 259      -9.733  14.841  37.902  1.00  0.00           C  
ATOM   3940  CD  GLN A 259      -8.374  15.488  38.089  1.00  0.00           C  
ATOM   3941  OE1 GLN A 259      -7.821  15.495  39.193  1.00  0.00           O  
ATOM   3942  NE2 GLN A 259      -7.826  16.035  37.010  1.00  0.00           N  
ATOM   3943  H   GLN A 259     -12.128  14.990  39.602  1.00  0.00           H  
ATOM   3944  HA  GLN A 259     -11.584  12.855  37.790  1.00  0.00           H  
ATOM   3945 1HB  GLN A 259      -9.871  14.189  39.920  1.00  0.00           H  
ATOM   3946 2HB  GLN A 259      -9.249  12.980  38.807  1.00  0.00           H  
ATOM   3947 1HG  GLN A 259      -9.768  14.402  36.906  1.00  0.00           H  
ATOM   3948 2HG  GLN A 259     -10.495  15.615  37.996  1.00  0.00           H  
ATOM   3949 1HE2 GLN A 259      -6.930  16.476  37.073  1.00  0.00           H  
ATOM   3950 2HE2 GLN A 259      -8.309  16.006  36.135  1.00  0.00           H  
ATOM   3951  N   GLN A 260     -11.678  12.021  40.964  1.00  0.00           N  
ATOM   3952  CA  GLN A 260     -11.724  10.893  41.886  1.00  0.00           C  
ATOM   3953  C   GLN A 260     -13.029  10.108  41.768  1.00  0.00           C  
ATOM   3954  O   GLN A 260     -13.043   8.887  41.926  1.00  0.00           O  
ATOM   3955  CB  GLN A 260     -11.540  11.380  43.326  1.00  0.00           C  
ATOM   3956  CG  GLN A 260     -11.442  10.265  44.353  1.00  0.00           C  
ATOM   3957  CD  GLN A 260     -10.225   9.385  44.137  1.00  0.00           C  
ATOM   3958  OE1 GLN A 260      -9.102   9.877  43.997  1.00  0.00           O  
ATOM   3959  NE2 GLN A 260     -10.442   8.075  44.108  1.00  0.00           N  
ATOM   3960  H   GLN A 260     -11.817  12.955  41.322  1.00  0.00           H  
ATOM   3961  HA  GLN A 260     -10.910  10.211  41.639  1.00  0.00           H  
ATOM   3962 1HB  GLN A 260     -10.633  11.980  43.394  1.00  0.00           H  
ATOM   3963 2HB  GLN A 260     -12.377  12.020  43.603  1.00  0.00           H  
ATOM   3964 1HG  GLN A 260     -11.373  10.705  45.347  1.00  0.00           H  
ATOM   3965 2HG  GLN A 260     -12.333   9.640  44.282  1.00  0.00           H  
ATOM   3966 1HE2 GLN A 260      -9.677   7.444  43.969  1.00  0.00           H  
ATOM   3967 2HE2 GLN A 260     -11.368   7.718  44.225  1.00  0.00           H  
ATOM   3968  N   LEU A 261     -14.123  10.811  41.490  1.00  0.00           N  
ATOM   3969  CA  LEU A 261     -15.429  10.169  41.371  1.00  0.00           C  
ATOM   3970  C   LEU A 261     -15.566   9.387  40.065  1.00  0.00           C  
ATOM   3971  O   LEU A 261     -15.968   8.223  40.072  1.00  0.00           O  
ATOM   3972  CB  LEU A 261     -16.540  11.223  41.457  1.00  0.00           C  
ATOM   3973  CG  LEU A 261     -17.973  10.691  41.334  1.00  0.00           C  
ATOM   3974  CD1 LEU A 261     -18.245   9.699  42.457  1.00  0.00           C  
ATOM   3975  CD2 LEU A 261     -18.953  11.853  41.383  1.00  0.00           C  
ATOM   3976  H   LEU A 261     -14.052  11.810  41.358  1.00  0.00           H  
ATOM   3977  HA  LEU A 261     -15.545   9.466  42.195  1.00  0.00           H  
ATOM   3978 1HB  LEU A 261     -16.458  11.736  42.414  1.00  0.00           H  
ATOM   3979 2HB  LEU A 261     -16.388  11.954  40.663  1.00  0.00           H  
ATOM   3980  HG  LEU A 261     -18.085  10.161  40.388  1.00  0.00           H  
ATOM   3981 1HD1 LEU A 261     -19.264   9.320  42.369  1.00  0.00           H  
ATOM   3982 2HD1 LEU A 261     -17.543   8.868  42.387  1.00  0.00           H  
ATOM   3983 3HD1 LEU A 261     -18.125  10.196  43.419  1.00  0.00           H  
ATOM   3984 1HD2 LEU A 261     -19.972  11.475  41.295  1.00  0.00           H  
ATOM   3985 2HD2 LEU A 261     -18.843  12.383  42.330  1.00  0.00           H  
ATOM   3986 3HD2 LEU A 261     -18.747  12.537  40.559  1.00  0.00           H  
ATOM   3987  N   ASN A 262     -15.226  10.030  38.951  1.00  0.00           N  
ATOM   3988  CA  ASN A 262     -15.313   9.397  37.637  1.00  0.00           C  
ATOM   3989  C   ASN A 262     -14.457   8.138  37.530  1.00  0.00           C  
ATOM   3990  O   ASN A 262     -14.869   7.147  36.927  1.00  0.00           O  
ATOM   3991  CB  ASN A 262     -14.927  10.387  36.553  1.00  0.00           C  
ATOM   3992  CG  ASN A 262     -15.137   9.840  35.169  1.00  0.00           C  
ATOM   3993  OD1 ASN A 262     -16.247   9.427  34.813  1.00  0.00           O  
ATOM   3994  ND2 ASN A 262     -14.093   9.828  34.381  1.00  0.00           N  
ATOM   3995  H   ASN A 262     -14.898  10.983  39.017  1.00  0.00           H  
ATOM   3996  HA  ASN A 262     -16.344   9.080  37.473  1.00  0.00           H  
ATOM   3997 1HB  ASN A 262     -15.517  11.298  36.665  1.00  0.00           H  
ATOM   3998 2HB  ASN A 262     -13.878  10.660  36.668  1.00  0.00           H  
ATOM   3999 1HD2 ASN A 262     -14.174   9.475  33.448  1.00  0.00           H  
ATOM   4000 2HD2 ASN A 262     -13.214  10.171  34.710  1.00  0.00           H  
ATOM   4001  N   GLU A 263     -13.266   8.186  38.118  1.00  0.00           N  
ATOM   4002  CA  GLU A 263     -12.360   7.045  38.103  1.00  0.00           C  
ATOM   4003  C   GLU A 263     -12.949   5.889  38.903  1.00  0.00           C  
ATOM   4004  O   GLU A 263     -12.840   4.727  38.510  1.00  0.00           O  
ATOM   4005  CB  GLU A 263     -10.994   7.435  38.671  1.00  0.00           C  
ATOM   4006  CG  GLU A 263      -9.958   6.320  38.639  1.00  0.00           C  
ATOM   4007  CD  GLU A 263      -9.601   5.893  37.242  1.00  0.00           C  
ATOM   4008  OE1 GLU A 263      -9.818   6.658  36.334  1.00  0.00           O  
ATOM   4009  OE2 GLU A 263      -9.111   4.799  37.084  1.00  0.00           O  
ATOM   4010  H   GLU A 263     -12.981   9.034  38.587  1.00  0.00           H  
ATOM   4011  HA  GLU A 263     -12.228   6.722  37.070  1.00  0.00           H  
ATOM   4012 1HB  GLU A 263     -10.593   8.279  38.109  1.00  0.00           H  
ATOM   4013 2HB  GLU A 263     -11.108   7.755  39.707  1.00  0.00           H  
ATOM   4014 1HG  GLU A 263      -9.055   6.662  39.143  1.00  0.00           H  
ATOM   4015 2HG  GLU A 263     -10.345   5.463  39.188  1.00  0.00           H  
ATOM   4016  N   ASP A 264     -13.582   6.218  40.024  1.00  0.00           N  
ATOM   4017  CA  ASP A 264     -14.187   5.211  40.887  1.00  0.00           C  
ATOM   4018  C   ASP A 264     -15.501   4.698  40.306  1.00  0.00           C  
ATOM   4019  O   ASP A 264     -15.872   3.542  40.513  1.00  0.00           O  
ATOM   4020  CB  ASP A 264     -14.429   5.782  42.286  1.00  0.00           C  
ATOM   4021  CG  ASP A 264     -13.139   6.042  43.052  1.00  0.00           C  
ATOM   4022  OD1 ASP A 264     -12.126   5.506  42.670  1.00  0.00           O  
ATOM   4023  OD2 ASP A 264     -13.179   6.775  44.011  1.00  0.00           O  
ATOM   4024  H   ASP A 264     -13.645   7.192  40.285  1.00  0.00           H  
ATOM   4025  HA  ASP A 264     -13.501   4.368  40.968  1.00  0.00           H  
ATOM   4026 1HB  ASP A 264     -14.982   6.718  42.206  1.00  0.00           H  
ATOM   4027 2HB  ASP A 264     -15.043   5.088  42.862  1.00  0.00           H  
ATOM   4028  N   LEU A 265     -16.199   5.562  39.577  1.00  0.00           N  
ATOM   4029  CA  LEU A 265     -17.487   5.204  38.993  1.00  0.00           C  
ATOM   4030  C   LEU A 265     -17.312   4.319  37.762  1.00  0.00           C  
ATOM   4031  O   LEU A 265     -18.068   3.370  37.559  1.00  0.00           O  
ATOM   4032  CB  LEU A 265     -18.265   6.470  38.613  1.00  0.00           C  
ATOM   4033  CG  LEU A 265     -19.670   6.241  38.040  1.00  0.00           C  
ATOM   4034  CD1 LEU A 265     -20.518   5.491  39.058  1.00  0.00           C  
ATOM   4035  CD2 LEU A 265     -20.298   7.581  37.686  1.00  0.00           C  
ATOM   4036  H   LEU A 265     -15.830   6.489  39.423  1.00  0.00           H  
ATOM   4037  HA  LEU A 265     -18.060   4.648  39.734  1.00  0.00           H  
ATOM   4038 1HB  LEU A 265     -18.367   7.094  39.500  1.00  0.00           H  
ATOM   4039 2HB  LEU A 265     -17.690   7.022  37.870  1.00  0.00           H  
ATOM   4040  HG  LEU A 265     -19.601   5.624  37.144  1.00  0.00           H  
ATOM   4041 1HD1 LEU A 265     -21.516   5.328  38.651  1.00  0.00           H  
ATOM   4042 2HD1 LEU A 265     -20.056   4.529  39.279  1.00  0.00           H  
ATOM   4043 3HD1 LEU A 265     -20.591   6.078  39.973  1.00  0.00           H  
ATOM   4044 1HD2 LEU A 265     -21.296   7.418  37.277  1.00  0.00           H  
ATOM   4045 2HD2 LEU A 265     -20.368   8.198  38.581  1.00  0.00           H  
ATOM   4046 3HD2 LEU A 265     -19.681   8.087  36.943  1.00  0.00           H  
ATOM   4047  N   LEU A 266     -16.312   4.634  36.945  1.00  0.00           N  
ATOM   4048  CA  LEU A 266     -16.024   3.847  35.751  1.00  0.00           C  
ATOM   4049  C   LEU A 266     -15.465   2.473  36.106  1.00  0.00           C  
ATOM   4050  O   LEU A 266     -15.723   1.489  35.412  1.00  0.00           O  
ATOM   4051  CB  LEU A 266     -15.027   4.594  34.856  1.00  0.00           C  
ATOM   4052  CG  LEU A 266     -15.554   5.876  34.198  1.00  0.00           C  
ATOM   4053  CD1 LEU A 266     -14.415   6.581  33.476  1.00  0.00           C  
ATOM   4054  CD2 LEU A 266     -16.679   5.527  33.236  1.00  0.00           C  
ATOM   4055  H   LEU A 266     -15.737   5.437  37.155  1.00  0.00           H  
ATOM   4056  HA  LEU A 266     -16.952   3.703  35.200  1.00  0.00           H  
ATOM   4057 1HB  LEU A 266     -14.157   4.861  35.453  1.00  0.00           H  
ATOM   4058 2HB  LEU A 266     -14.704   3.922  34.060  1.00  0.00           H  
ATOM   4059  HG  LEU A 266     -15.930   6.551  34.967  1.00  0.00           H  
ATOM   4060 1HD1 LEU A 266     -14.789   7.492  33.009  1.00  0.00           H  
ATOM   4061 2HD1 LEU A 266     -13.633   6.836  34.191  1.00  0.00           H  
ATOM   4062 3HD1 LEU A 266     -14.006   5.923  32.710  1.00  0.00           H  
ATOM   4063 1HD2 LEU A 266     -17.054   6.438  32.769  1.00  0.00           H  
ATOM   4064 2HD2 LEU A 266     -16.304   4.853  32.466  1.00  0.00           H  
ATOM   4065 3HD2 LEU A 266     -17.487   5.040  33.782  1.00  0.00           H  
ATOM   4066  N   ALA A 267     -14.698   2.414  37.190  1.00  0.00           N  
ATOM   4067  CA  ALA A 267     -14.134   1.154  37.659  1.00  0.00           C  
ATOM   4068  C   ALA A 267     -15.239   0.215  38.127  1.00  0.00           C  
ATOM   4069  O   ALA A 267     -15.142  -1.002  37.966  1.00  0.00           O  
ATOM   4070  CB  ALA A 267     -13.134   1.400  38.779  1.00  0.00           C  
ATOM   4071  H   ALA A 267     -14.501   3.262  37.702  1.00  0.00           H  
ATOM   4072  HA  ALA A 267     -13.617   0.683  36.823  1.00  0.00           H  
ATOM   4073 1HB  ALA A 267     -12.723   0.448  39.116  1.00  0.00           H  
ATOM   4074 2HB  ALA A 267     -12.326   2.034  38.413  1.00  0.00           H  
ATOM   4075 3HB  ALA A 267     -13.634   1.894  39.611  1.00  0.00           H  
ATOM   4076  N   PHE A 268     -16.289   0.790  38.704  1.00  0.00           N  
ATOM   4077  CA  PHE A 268     -17.430   0.014  39.176  1.00  0.00           C  
ATOM   4078  C   PHE A 268     -18.325  -0.437  38.025  1.00  0.00           C  
ATOM   4079  O   PHE A 268     -18.890  -1.530  38.060  1.00  0.00           O  
ATOM   4080  CB  PHE A 268     -18.252   0.834  40.172  1.00  0.00           C  
ATOM   4081  CG  PHE A 268     -19.374   0.066  40.810  1.00  0.00           C  
ATOM   4082  CD1 PHE A 268     -19.137  -1.155  41.423  1.00  0.00           C  
ATOM   4083  CD2 PHE A 268     -20.669   0.561  40.796  1.00  0.00           C  
ATOM   4084  CE1 PHE A 268     -20.169  -1.863  42.010  1.00  0.00           C  
ATOM   4085  CE2 PHE A 268     -21.702  -0.143  41.383  1.00  0.00           C  
ATOM   4086  CZ  PHE A 268     -21.451  -1.358  41.990  1.00  0.00           C  
ATOM   4087  H   PHE A 268     -16.295   1.794  38.818  1.00  0.00           H  
ATOM   4088  HA  PHE A 268     -17.057  -0.879  39.680  1.00  0.00           H  
ATOM   4089 1HB  PHE A 268     -17.600   1.204  40.963  1.00  0.00           H  
ATOM   4090 2HB  PHE A 268     -18.677   1.700  39.667  1.00  0.00           H  
ATOM   4091  HD1 PHE A 268     -18.123  -1.555  41.440  1.00  0.00           H  
ATOM   4092  HD2 PHE A 268     -20.867   1.520  40.316  1.00  0.00           H  
ATOM   4093  HE1 PHE A 268     -19.969  -2.822  42.489  1.00  0.00           H  
ATOM   4094  HE2 PHE A 268     -22.715   0.258  41.366  1.00  0.00           H  
ATOM   4095  HZ  PHE A 268     -22.265  -1.915  42.451  1.00  0.00           H  
ATOM   4096  N   LEU A 269     -18.455   0.411  37.009  1.00  0.00           N  
ATOM   4097  CA  LEU A 269     -19.276   0.087  35.847  1.00  0.00           C  
ATOM   4098  C   LEU A 269     -18.666  -1.051  35.035  1.00  0.00           C  
ATOM   4099  O   LEU A 269     -19.367  -1.750  34.304  1.00  0.00           O  
ATOM   4100  CB  LEU A 269     -19.444   1.325  34.957  1.00  0.00           C  
ATOM   4101  CG  LEU A 269     -20.266   2.471  35.559  1.00  0.00           C  
ATOM   4102  CD1 LEU A 269     -20.225   3.672  34.624  1.00  0.00           C  
ATOM   4103  CD2 LEU A 269     -21.696   2.005  35.789  1.00  0.00           C  
ATOM   4104  H   LEU A 269     -17.976   1.299  37.040  1.00  0.00           H  
ATOM   4105  HA  LEU A 269     -20.258  -0.231  36.195  1.00  0.00           H  
ATOM   4106 1HB  LEU A 269     -18.456   1.716  34.716  1.00  0.00           H  
ATOM   4107 2HB  LEU A 269     -19.928   1.022  34.028  1.00  0.00           H  
ATOM   4108  HG  LEU A 269     -19.826   2.774  36.510  1.00  0.00           H  
ATOM   4109 1HD1 LEU A 269     -20.809   4.487  35.052  1.00  0.00           H  
ATOM   4110 2HD1 LEU A 269     -19.193   3.997  34.493  1.00  0.00           H  
ATOM   4111 3HD1 LEU A 269     -20.644   3.395  33.658  1.00  0.00           H  
ATOM   4112 1HD2 LEU A 269     -22.280   2.820  36.218  1.00  0.00           H  
ATOM   4113 2HD2 LEU A 269     -22.137   1.703  34.839  1.00  0.00           H  
ATOM   4114 3HD2 LEU A 269     -21.697   1.157  36.474  1.00  0.00           H  
ATOM   4115  N   LYS A 270     -17.356  -1.229  35.167  1.00  0.00           N  
ATOM   4116  CA  LYS A 270     -16.661  -2.305  34.475  1.00  0.00           C  
ATOM   4117  C   LYS A 270     -16.675  -3.581  35.308  1.00  0.00           C  
ATOM   4118  O   LYS A 270     -16.814  -4.678  34.773  1.00  0.00           O  
ATOM   4119  CB  LYS A 270     -15.222  -1.897  34.155  1.00  0.00           C  
ATOM   4120  CG  LYS A 270     -14.432  -2.939  33.373  1.00  0.00           C  
ATOM   4121  CD  LYS A 270     -13.060  -2.412  32.981  1.00  0.00           C  
ATOM   4122  CE  LYS A 270     -12.272  -3.448  32.193  1.00  0.00           C  
ATOM   4123  NZ  LYS A 270     -10.927  -2.946  31.802  1.00  0.00           N  
ATOM   4124  H   LYS A 270     -16.829  -0.605  35.761  1.00  0.00           H  
ATOM   4125  HA  LYS A 270     -17.182  -2.507  33.538  1.00  0.00           H  
ATOM   4126 1HB  LYS A 270     -15.226  -0.975  33.574  1.00  0.00           H  
ATOM   4127 2HB  LYS A 270     -14.685  -1.697  35.083  1.00  0.00           H  
ATOM   4128 1HG  LYS A 270     -14.307  -3.834  33.983  1.00  0.00           H  
ATOM   4129 2HG  LYS A 270     -14.980  -3.209  32.471  1.00  0.00           H  
ATOM   4130 1HD  LYS A 270     -13.176  -1.515  32.371  1.00  0.00           H  
ATOM   4131 2HD  LYS A 270     -12.500  -2.149  33.878  1.00  0.00           H  
ATOM   4132 1HE  LYS A 270     -12.150  -4.347  32.796  1.00  0.00           H  
ATOM   4133 2HE  LYS A 270     -12.823  -3.715  31.291  1.00  0.00           H  
ATOM   4134 1HZ  LYS A 270     -10.438  -3.661  31.283  1.00  0.00           H  
ATOM   4135 2HZ  LYS A 270     -11.029  -2.122  31.226  1.00  0.00           H  
ATOM   4136 3HZ  LYS A 270     -10.400  -2.713  32.631  1.00  0.00           H  
ATOM   4137  N   ARG A 271     -16.539  -3.427  36.621  1.00  0.00           N  
ATOM   4138  CA  ARG A 271     -16.470  -4.567  37.531  1.00  0.00           C  
ATOM   4139  C   ARG A 271     -17.830  -5.243  37.711  1.00  0.00           C  
ATOM   4140  O   ARG A 271     -17.907  -6.413  38.086  1.00  0.00           O  
ATOM   4141  OXT ARG A 271     -17.907  -6.413  38.086  1.00  0.00           O  
ATOM   4142  CB  ARG A 271     -15.947  -4.126  38.890  1.00  0.00           C  
ATOM   4143  CG  ARG A 271     -15.744  -5.251  39.893  1.00  0.00           C  
ATOM   4144  CD  ARG A 271     -15.155  -4.755  41.163  1.00  0.00           C  
ATOM   4145  NE  ARG A 271     -14.977  -5.824  42.132  1.00  0.00           N  
ATOM   4146  CZ  ARG A 271     -14.466  -5.659  43.368  1.00  0.00           C  
ATOM   4147  NH1 ARG A 271     -14.090  -4.465  43.770  1.00  0.00           N  
ATOM   4148  NH2 ARG A 271     -14.344  -6.698  44.177  1.00  0.00           N  
ATOM   4149  H   ARG A 271     -16.482  -2.492  36.999  1.00  0.00           H  
ATOM   4150  HA  ARG A 271     -15.782  -5.302  37.113  1.00  0.00           H  
ATOM   4151 1HB  ARG A 271     -14.991  -3.620  38.765  1.00  0.00           H  
ATOM   4152 2HB  ARG A 271     -16.641  -3.411  39.333  1.00  0.00           H  
ATOM   4153 1HG  ARG A 271     -16.705  -5.715  40.119  1.00  0.00           H  
ATOM   4154 2HG  ARG A 271     -15.070  -5.998  39.471  1.00  0.00           H  
ATOM   4155 1HD  ARG A 271     -14.181  -4.310  40.963  1.00  0.00           H  
ATOM   4156 2HD  ARG A 271     -15.813  -4.005  41.601  1.00  0.00           H  
ATOM   4157  HE  ARG A 271     -15.255  -6.757  41.859  1.00  0.00           H  
ATOM   4158 1HH1 ARG A 271     -14.183  -3.672  43.152  1.00  0.00           H  
ATOM   4159 2HH1 ARG A 271     -13.707  -4.342  44.696  1.00  0.00           H  
ATOM   4160 1HH2 ARG A 271     -14.634  -7.616  43.868  1.00  0.00           H  
ATOM   4161 2HH2 ARG A 271     -13.962  -6.574  45.102  1.00  0.00           H  
TER                                                                             
