# Supplementary material for: A new benchmark illustrates that integration of geometric constraints inferred from enzyme reaction chemistry can increase enzyme active site modeling accuracy
Source: PLoS One. 2019 Apr 4;14(4):e0214126. doi: 10.1371/journal.pone.0214126 (PMC6448891; doi:10.1371/journal.pone.0214126)
Supplement: S1 Files — (GZ) [file pone.0214126.s008.gz › benchmark-lite/templates/3ia2/4dgq.pdb]

HEADER    OXIDOREDUCTASE                          26-JAN-12   4DGQ              
TITLE     CRYSTAL STRUCTURE OF NON-HEME CHLOROPEROXIDASE FROM BURKHOLDERIA      
TITLE    2 CENOCEPACIA                                                          
COMPND    MOL_ID: 1;                                                            
COMPND   2 MOLECULE: NON-HEME CHLOROPEROXIDASE;                                 
COMPND   3 CHAIN: A, B, C;                                                      
COMPND   4 EC: 1.11.1.10;                                                       
COMPND   5 ENGINEERED: YES                                                      
SOURCE    MOL_ID: 1;                                                            
SOURCE   2 ORGANISM_SCIENTIFIC: BURKHOLDERIA CENOCEPACIA;                       
SOURCE   3 ORGANISM_TAXID: 216591;                                              
SOURCE   4 STRAIN: J2315 / LMG 16656;                                           
SOURCE   5 GENE: CPO, BCEJ2315_07640, BCAL0771;                                 
SOURCE   6 EXPRESSION_SYSTEM: ESCHERICHIA COLI;                                 
SOURCE   7 EXPRESSION_SYSTEM_TAXID: 469008;                                     
SOURCE   8 EXPRESSION_SYSTEM_STRAIN: BL21(DE3);                                 
SOURCE   9 EXPRESSION_SYSTEM_VECTOR_TYPE: PLASMID;                              
SOURCE  10 EXPRESSION_SYSTEM_PLASMID: AVA0421                                   
KEYWDS    OXIDOREDUCTASE                                                        
EXPDTA    X-RAY DIFFRACTION                                                     
AUTHOR    A.S.GARDBERG,T.E.EDWARDS,J.A.ABENDROTH,B.STAKER,L.STEWART,SEATTLE     
AUTHOR   2 STRUCTURAL GENOMICS CENTER FOR INFECTIOUS DISEASE (SSGCID)           
REVDAT   1   07-MAR-12 4DGQ    0                                                
JRNL        AUTH   A.S.GARDBERG,T.E.EDWARDS,J.A.ABENDROTH,B.STAKER,L.STEWART    
JRNL        TITL   CRYSTAL STRUCTURE OF NON-HEME CHLOROPEROXIDASE FROM          
JRNL        TITL 2 BURKHOLDERIA CENOCEPACIA                                     
JRNL        REF    TO BE PUBLISHED                                              
JRNL        REFN                                                                
REMARK   2                                                                      
REMARK   2 RESOLUTION.    1.85 ANGSTROMS.                                       
REMARK   3                                                                      
REMARK   3 REFINEMENT.                                                          
REMARK   3   PROGRAM     : REFMAC 5.6.0117                                      
REMARK   3   AUTHORS     : MURSHUDOV,VAGIN,DODSON                               
REMARK   3                                                                      
REMARK   3    REFINEMENT TARGET : MAXIMUM LIKELIHOOD                            
REMARK   3                                                                      
REMARK   3  DATA USED IN REFINEMENT.                                            
REMARK   3   RESOLUTION RANGE HIGH (ANGSTROMS) : 1.85                           
REMARK   3   RESOLUTION RANGE LOW  (ANGSTROMS) : 39.59                          
REMARK   3   DATA CUTOFF            (SIGMA(F)) : 0.000                          
REMARK   3   COMPLETENESS FOR RANGE        (%) : 99.8                           
REMARK   3   NUMBER OF REFLECTIONS             : 84695                          
REMARK   3                                                                      
REMARK   3  FIT TO DATA USED IN REFINEMENT.                                     
REMARK   3   CROSS-VALIDATION METHOD          : THROUGHOUT                      
REMARK   3   FREE R VALUE TEST SET SELECTION  : RANDOM                          
REMARK   3   R VALUE     (WORKING + TEST SET) : 0.136                           
REMARK   3   R VALUE            (WORKING SET) : 0.135                           
REMARK   3   FREE R VALUE                     : 0.163                           
REMARK   3   FREE R VALUE TEST SET SIZE   (%) : 5.000                           
REMARK   3   FREE R VALUE TEST SET COUNT      : 4223                            
REMARK   3                                                                      
REMARK   3  FIT IN THE HIGHEST RESOLUTION BIN.                                  
REMARK   3   TOTAL NUMBER OF BINS USED           : 20                           
REMARK   3   BIN RESOLUTION RANGE HIGH       (A) : 1.85                         
REMARK   3   BIN RESOLUTION RANGE LOW        (A) : 1.90                         
REMARK   3   REFLECTION IN BIN     (WORKING SET) : 5786                         
REMARK   3   BIN COMPLETENESS (WORKING+TEST) (%) : 98.12                        
REMARK   3   BIN R VALUE           (WORKING SET) : 0.2140                       
REMARK   3   BIN FREE R VALUE SET COUNT          : 276                          
REMARK   3   BIN FREE R VALUE                    : 0.2430                       
REMARK   3                                                                      
REMARK   3  NUMBER OF NON-HYDROGEN ATOMS USED IN REFINEMENT.                    
REMARK   3   PROTEIN ATOMS            : 6394                                    
REMARK   3   NUCLEIC ACID ATOMS       : 0                                       
REMARK   3   HETEROGEN ATOMS          : 12                                      
REMARK   3   SOLVENT ATOMS            : 858                                     
REMARK   3                                                                      
REMARK   3  B VALUES.                                                           
REMARK   3   FROM WILSON PLOT           (A**2) : 19.59                          
REMARK   3   MEAN B VALUE      (OVERALL, A**2) : 13.90                          
REMARK   3   OVERALL ANISOTROPIC B VALUE.                                       
REMARK   3    B11 (A**2) : 0.02000                                              
REMARK   3    B22 (A**2) : 0.00000                                              
REMARK   3    B33 (A**2) : -0.01000                                             
REMARK   3    B12 (A**2) : 0.00000                                              
REMARK   3    B13 (A**2) : 0.01000                                              
REMARK   3    B23 (A**2) : 0.00000                                              
REMARK   3                                                                      
REMARK   3  ESTIMATED OVERALL COORDINATE ERROR.                                 
REMARK   3   ESU BASED ON R VALUE                            (A): NULL          
REMARK   3   ESU BASED ON FREE R VALUE                       (A): 0.092         
REMARK   3   ESU BASED ON MAXIMUM LIKELIHOOD                 (A): 0.056         
REMARK   3   ESU FOR B VALUES BASED ON MAXIMUM LIKELIHOOD (A**2): 3.610         
REMARK   3                                                                      
REMARK   3 CORRELATION COEFFICIENTS.                                            
REMARK   3   CORRELATION COEFFICIENT FO-FC      : 0.967                         
REMARK   3   CORRELATION COEFFICIENT FO-FC FREE : 0.954                         
REMARK   3                                                                      
REMARK   3  RMS DEVIATIONS FROM IDEAL VALUES        COUNT    RMS    WEIGHT      
REMARK   3   BOND LENGTHS REFINED ATOMS        (A):  6639 ; 0.016 ; 0.020       
REMARK   3   BOND LENGTHS OTHERS               (A):  4350 ; 0.002 ; 0.020       
REMARK   3   BOND ANGLES REFINED ATOMS   (DEGREES):  9044 ; 1.595 ; 1.919       
REMARK   3   BOND ANGLES OTHERS          (DEGREES): 10566 ; 0.970 ; 3.000       
REMARK   3   TORSION ANGLES, PERIOD 1    (DEGREES):   840 ; 5.571 ; 5.000       
REMARK   3   TORSION ANGLES, PERIOD 2    (DEGREES):   310 ;33.278 ;23.742       
REMARK   3   TORSION ANGLES, PERIOD 3    (DEGREES):   974 ;12.404 ;15.000       
REMARK   3   TORSION ANGLES, PERIOD 4    (DEGREES):    31 ;22.121 ;15.000       
REMARK   3   CHIRAL-CENTER RESTRAINTS       (A**3):   955 ; 0.106 ; 0.200       
REMARK   3   GENERAL PLANES REFINED ATOMS      (A):  7601 ; 0.009 ; 0.021       
REMARK   3   GENERAL PLANES OTHERS             (A):  1427 ; 0.001 ; 0.020       
REMARK   3   NON-BONDED CONTACTS REFINED ATOMS (A):  NULL ;  NULL ;  NULL       
REMARK   3   NON-BONDED CONTACTS OTHERS        (A):  NULL ;  NULL ;  NULL       
REMARK   3   NON-BONDED TORSION REFINED ATOMS  (A):  NULL ;  NULL ;  NULL       
REMARK   3   NON-BONDED TORSION OTHERS         (A):  NULL ;  NULL ;  NULL       
REMARK   3   H-BOND (X...Y) REFINED ATOMS      (A):  NULL ;  NULL ;  NULL       
REMARK   3   H-BOND (X...Y) OTHERS             (A):  NULL ;  NULL ;  NULL       
REMARK   3   POTENTIAL METAL-ION REFINED ATOMS (A):  NULL ;  NULL ;  NULL       
REMARK   3   POTENTIAL METAL-ION OTHERS        (A):  NULL ;  NULL ;  NULL       
REMARK   3   SYMMETRY VDW REFINED ATOMS        (A):  NULL ;  NULL ;  NULL       
REMARK   3   SYMMETRY VDW OTHERS               (A):  NULL ;  NULL ;  NULL       
REMARK   3   SYMMETRY H-BOND REFINED ATOMS     (A):  NULL ;  NULL ;  NULL       
REMARK   3   SYMMETRY H-BOND OTHERS            (A):  NULL ;  NULL ;  NULL       
REMARK   3   SYMMETRY METAL-ION REFINED ATOMS  (A):  NULL ;  NULL ;  NULL       
REMARK   3   SYMMETRY METAL-ION OTHERS         (A):  NULL ;  NULL ;  NULL       
REMARK   3                                                                      
REMARK   3  ISOTROPIC THERMAL FACTOR RESTRAINTS.     COUNT   RMS    WEIGHT      
REMARK   3   MAIN-CHAIN BOND REFINED ATOMS  (A**2):  NULL ;  NULL ;  NULL       
REMARK   3   MAIN-CHAIN BOND OTHER ATOMS    (A**2):  NULL ;  NULL ;  NULL       
REMARK   3   MAIN-CHAIN ANGLE REFINED ATOMS (A**2):  NULL ;  NULL ;  NULL       
REMARK   3   SIDE-CHAIN BOND REFINED ATOMS  (A**2):  NULL ;  NULL ;  NULL       
REMARK   3   SIDE-CHAIN ANGLE REFINED ATOMS (A**2):  NULL ;  NULL ;  NULL       
REMARK   3                                                                      
REMARK   3 ANISOTROPIC THERMAL FACTOR RESTRAINTS.    COUNT   RMS   WEIGHT       
REMARK   3   RIGID-BOND RESTRAINTS          (A**2):  NULL ;  NULL ;  NULL       
REMARK   3   SPHERICITY; FREE ATOMS         (A**2):  NULL ;  NULL ;  NULL       
REMARK   3   SPHERICITY; BONDED ATOMS       (A**2):  NULL ;  NULL ;  NULL       
REMARK   3                                                                      
REMARK   3  NCS RESTRAINTS STATISTICS                                           
REMARK   3   NUMBER OF DIFFERENT NCS GROUPS : NULL                              
REMARK   3                                                                      
REMARK   3  TLS DETAILS                                                         
REMARK   3   NUMBER OF TLS GROUPS  : 9                                          
REMARK   3                                                                      
REMARK   3   TLS GROUP : 1                                                      
REMARK   3    NUMBER OF COMPONENTS GROUP : 1                                    
REMARK   3    COMPONENTS        C SSSEQI   TO  C SSSEQI                         
REMARK   3    RESIDUE RANGE :   A     1        A    23                          
REMARK   3    ORIGIN FOR THE GROUP (A): -22.5370   1.5280 -26.2990              
REMARK   3    T TENSOR                                                          
REMARK   3      T11:   0.0435 T22:   0.0696                                     
REMARK   3      T33:   0.0656 T12:   0.0050                                     
REMARK   3      T13:  -0.0355 T23:   0.0355                                     
REMARK   3    L TENSOR                                                          
REMARK   3      L11:   1.1876 L22:   0.9968                                     
REMARK   3      L33:   2.6505 L12:  -0.3997                                     
REMARK   3      L13:  -1.4292 L23:   0.8199                                     
REMARK   3    S TENSOR                                                          
REMARK   3      S11:   0.0494 S12:   0.1399 S13:   0.1418                       
REMARK   3      S21:  -0.1889 S22:   0.0388 S23:   0.1570                       
REMARK   3      S31:  -0.0904 S32:  -0.1130 S33:  -0.0882                       
REMARK   3                                                                      
REMARK   3   TLS GROUP : 2                                                      
REMARK   3    NUMBER OF COMPONENTS GROUP : 1                                    
REMARK   3    COMPONENTS        C SSSEQI   TO  C SSSEQI                         
REMARK   3    RESIDUE RANGE :   A    24        A   149                          
REMARK   3    ORIGIN FOR THE GROUP (A): -22.9180 -10.8590 -18.4650              
REMARK   3    T TENSOR                                                          
REMARK   3      T11:   0.0203 T22:   0.0322                                     
REMARK   3      T33:   0.0365 T12:  -0.0029                                     
REMARK   3      T13:  -0.0221 T23:  -0.0090                                     
REMARK   3    L TENSOR                                                          
REMARK   3      L11:   0.3226 L22:   0.3540                                     
REMARK   3      L33:   0.3832 L12:   0.1038                                     
REMARK   3      L13:   0.0419 L23:   0.0965                                     
REMARK   3    S TENSOR                                                          
REMARK   3      S11:   0.0330 S12:   0.0429 S13:  -0.0160                       
REMARK   3      S21:  -0.0251 S22:  -0.0313 S23:   0.0740                       
REMARK   3      S31:   0.0334 S32:  -0.0563 S33:  -0.0017                       
REMARK   3                                                                      
REMARK   3   TLS GROUP : 3                                                      
REMARK   3    NUMBER OF COMPONENTS GROUP : 1                                    
REMARK   3    COMPONENTS        C SSSEQI   TO  C SSSEQI                         
REMARK   3    RESIDUE RANGE :   A   150        A   276                          
REMARK   3    ORIGIN FOR THE GROUP (A): -15.1360 -17.4980 -16.3100              
REMARK   3    T TENSOR                                                          
REMARK   3      T11:   0.0260 T22:   0.0092                                     
REMARK   3      T33:   0.0263 T12:  -0.0039                                     
REMARK   3      T13:  -0.0118 T23:  -0.0029                                     
REMARK   3    L TENSOR                                                          
REMARK   3      L11:   0.5113 L22:   0.4585                                     
REMARK   3      L33:   0.3387 L12:   0.1062                                     
REMARK   3      L13:   0.0307 L23:  -0.0363                                     
REMARK   3    S TENSOR                                                          
REMARK   3      S11:   0.0130 S12:   0.0183 S13:  -0.0501                       
REMARK   3      S21:  -0.0076 S22:  -0.0075 S23:   0.0129                       
REMARK   3      S31:   0.0798 S32:  -0.0001 S33:  -0.0055                       
REMARK   3                                                                      
REMARK   3   TLS GROUP : 4                                                      
REMARK   3    NUMBER OF COMPONENTS GROUP : 1                                    
REMARK   3    COMPONENTS        C SSSEQI   TO  C SSSEQI                         
REMARK   3    RESIDUE RANGE :   B     1        B    23                          
REMARK   3    ORIGIN FOR THE GROUP (A): -24.3230  11.6470  -4.1100              
REMARK   3    T TENSOR                                                          
REMARK   3      T11:   0.0261 T22:   0.0883                                     
REMARK   3      T33:   0.0738 T12:   0.0177                                     
REMARK   3      T13:  -0.0125 T23:  -0.0207                                     
REMARK   3    L TENSOR                                                          
REMARK   3      L11:   2.1737 L22:   2.2385                                     
REMARK   3      L33:   1.2311 L12:   1.2616                                     
REMARK   3      L13:  -0.6289 L23:  -1.3087                                     
REMARK   3    S TENSOR                                                          
REMARK   3      S11:  -0.0371 S12:   0.1264 S13:   0.0989                       
REMARK   3      S21:  -0.0259 S22:   0.0412 S23:   0.1591                       
REMARK   3      S31:  -0.0550 S32:  -0.1995 S33:  -0.0041                       
REMARK   3                                                                      
REMARK   3   TLS GROUP : 5                                                      
REMARK   3    NUMBER OF COMPONENTS GROUP : 1                                    
REMARK   3    COMPONENTS        C SSSEQI   TO  C SSSEQI                         
REMARK   3    RESIDUE RANGE :   B    24        B   149                          
REMARK   3    ORIGIN FOR THE GROUP (A): -13.5510  15.8230   4.9740              
REMARK   3    T TENSOR                                                          
REMARK   3      T11:   0.0246 T22:   0.0130                                     
REMARK   3      T33:   0.0369 T12:   0.0009                                     
REMARK   3      T13:   0.0098 T23:  -0.0071                                     
REMARK   3    L TENSOR                                                          
REMARK   3      L11:   0.3754 L22:   0.3331                                     
REMARK   3      L33:   0.2991 L12:   0.2451                                     
REMARK   3      L13:  -0.0585 L23:   0.1037                                     
REMARK   3    S TENSOR                                                          
REMARK   3      S11:   0.0251 S12:  -0.0190 S13:   0.0469                       
REMARK   3      S21:   0.0206 S22:  -0.0142 S23:   0.0336                       
REMARK   3      S31:  -0.0427 S32:  -0.0259 S33:  -0.0109                       
REMARK   3                                                                      
REMARK   3   TLS GROUP : 6                                                      
REMARK   3    NUMBER OF COMPONENTS GROUP : 1                                    
REMARK   3    COMPONENTS        C SSSEQI   TO  C SSSEQI                         
REMARK   3    RESIDUE RANGE :   B   150        B   276                          
REMARK   3    ORIGIN FOR THE GROUP (A):  -6.1560   9.3500   9.3180              
REMARK   3    T TENSOR                                                          
REMARK   3      T11:   0.0125 T22:   0.0189                                     
REMARK   3      T33:   0.0088 T12:  -0.0029                                     
REMARK   3      T13:  -0.0035 T23:  -0.0060                                     
REMARK   3    L TENSOR                                                          
REMARK   3      L11:   0.5888 L22:   0.5008                                     
REMARK   3      L33:   0.5645 L12:   0.0079                                     
REMARK   3      L13:  -0.1735 L23:   0.1912                                     
REMARK   3    S TENSOR                                                          
REMARK   3      S11:   0.0120 S12:  -0.0787 S13:   0.0184                       
REMARK   3      S21:   0.0568 S22:   0.0080 S23:  -0.0232                       
REMARK   3      S31:   0.0073 S32:   0.0822 S33:  -0.0199                       
REMARK   3                                                                      
REMARK   3   TLS GROUP : 7                                                      
REMARK   3    NUMBER OF COMPONENTS GROUP : 1                                    
REMARK   3    COMPONENTS        C SSSEQI   TO  C SSSEQI                         
REMARK   3    RESIDUE RANGE :   C     1        C    23                          
REMARK   3    ORIGIN FOR THE GROUP (A):  -9.1780  21.8810 -20.8810              
REMARK   3    T TENSOR                                                          
REMARK   3      T11:   0.0933 T22:   0.0353                                     
REMARK   3      T33:   0.0833 T12:   0.0348                                     
REMARK   3      T13:   0.0260 T23:   0.0324                                     
REMARK   3    L TENSOR                                                          
REMARK   3      L11:   2.1411 L22:   2.4507                                     
REMARK   3      L33:   1.4989 L12:   1.3535                                     
REMARK   3      L13:   1.0233 L23:   1.1918                                     
REMARK   3    S TENSOR                                                          
REMARK   3      S11:   0.0717 S12:   0.0658 S13:   0.1714                       
REMARK   3      S21:  -0.0358 S22:  -0.0302 S23:   0.1813                       
REMARK   3      S31:  -0.1903 S32:  -0.0981 S33:  -0.0415                       
REMARK   3                                                                      
REMARK   3   TLS GROUP : 8                                                      
REMARK   3    NUMBER OF COMPONENTS GROUP : 1                                    
REMARK   3    COMPONENTS        C SSSEQI   TO  C SSSEQI                         
REMARK   3    RESIDUE RANGE :   C    24        C   149                          
REMARK   3    ORIGIN FOR THE GROUP (A):   1.1590  14.9080 -28.8440              
REMARK   3    T TENSOR                                                          
REMARK   3      T11:   0.0413 T22:   0.0523                                     
REMARK   3      T33:   0.0289 T12:  -0.0068                                     
REMARK   3      T13:   0.0042 T23:   0.0350                                     
REMARK   3    L TENSOR                                                          
REMARK   3      L11:   0.2671 L22:   0.2290                                     
REMARK   3      L33:   0.5125 L12:   0.0644                                     
REMARK   3      L13:  -0.2904 L23:   0.0145                                     
REMARK   3    S TENSOR                                                          
REMARK   3      S11:   0.0251 S12:   0.0601 S13:   0.0693                       
REMARK   3      S21:  -0.0400 S22:   0.0090 S23:   0.0192                       
REMARK   3      S31:  -0.0718 S32:   0.0120 S33:  -0.0341                       
REMARK   3                                                                      
REMARK   3   TLS GROUP : 9                                                      
REMARK   3    NUMBER OF COMPONENTS GROUP : 1                                    
REMARK   3    COMPONENTS        C SSSEQI   TO  C SSSEQI                         
REMARK   3    RESIDUE RANGE :   C   150        C   276                          
REMARK   3    ORIGIN FOR THE GROUP (A):   9.7580  10.2140 -25.1640              
REMARK   3    T TENSOR                                                          
REMARK   3      T11:   0.0143 T22:   0.0535                                     
REMARK   3      T33:   0.0229 T12:  -0.0104                                     
REMARK   3      T13:   0.0098 T23:   0.0079                                     
REMARK   3    L TENSOR                                                          
REMARK   3      L11:   0.3866 L22:   0.3472                                     
REMARK   3      L33:   0.6584 L12:   0.0534                                     
REMARK   3      L13:  -0.1826 L23:  -0.1488                                     
REMARK   3    S TENSOR                                                          
REMARK   3      S11:   0.0177 S12:   0.0435 S13:  -0.0022                       
REMARK   3      S21:  -0.0475 S22:  -0.0038 S23:  -0.0597                       
REMARK   3      S31:  -0.0344 S32:   0.1004 S33:  -0.0140                       
REMARK   3                                                                      
REMARK   3  BULK SOLVENT MODELLING.                                             
REMARK   3   METHOD USED : MASK                                                 
REMARK   3   PARAMETERS FOR MASK CALCULATION                                    
REMARK   3   VDW PROBE RADIUS   : 1.20                                          
REMARK   3   ION PROBE RADIUS   : 0.80                                          
REMARK   3   SHRINKAGE RADIUS   : 0.80                                          
REMARK   3                                                                      
REMARK   3  OTHER REFINEMENT REMARKS: U VALUES WITH TLS ADDED. HYDROGENS HAVE   
REMARK   3  BEEN ADDED IN THE RIDING POSITIONS.                                 
REMARK   4                                                                      
REMARK   4 4DGQ COMPLIES WITH FORMAT V. 3.30, 13-JUL-11                         
REMARK 100                                                                      
REMARK 100 THIS ENTRY HAS BEEN PROCESSED BY RCSB ON 27-JAN-12.                  
REMARK 100 THE RCSB ID CODE IS RCSB070307.                                      
REMARK 200                                                                      
REMARK 200 EXPERIMENTAL DETAILS                                                 
REMARK 200  EXPERIMENT TYPE                : X-RAY DIFFRACTION                  
REMARK 200  DATE OF DATA COLLECTION        : 19-JAN-12                          
REMARK 200  TEMPERATURE           (KELVIN) : 100                                
REMARK 200  PH                             : NULL                               
REMARK 200  NUMBER OF CRYSTALS USED        : 1                                  
REMARK 200                                                                      
REMARK 200  SYNCHROTRON              (Y/N) : N                                  
REMARK 200  RADIATION SOURCE               : ROTATING ANODE                     
REMARK 200  BEAMLINE                       : NULL                               
REMARK 200  X-RAY GENERATOR MODEL          : RIGAKU FR-E SUPERBRIGHT            
REMARK 200  MONOCHROMATIC OR LAUE    (M/L) : M                                  
REMARK 200  WAVELENGTH OR RANGE        (A) : 1.541780                           
REMARK 200  MONOCHROMATOR                  : NULL                               
REMARK 200  OPTICS                         : NULL                               
REMARK 200                                                                      
REMARK 200  DETECTOR TYPE                  : CCD                                
REMARK 200  DETECTOR MANUFACTURER          : RIGAKU SATURN 944+                 
REMARK 200  INTENSITY-INTEGRATION SOFTWARE : XDS                                
REMARK 200  DATA SCALING SOFTWARE          : XSCALE                             
REMARK 200                                                                      
REMARK 200  NUMBER OF UNIQUE REFLECTIONS   : 84726                              
REMARK 200  RESOLUTION RANGE HIGH      (A) : 1.850                              
REMARK 200  RESOLUTION RANGE LOW       (A) : 50.000                             
REMARK 200  REJECTION CRITERIA  (SIGMA(I)) : -3.000                             
REMARK 200                                                                      
REMARK 200 OVERALL.                                                             
REMARK 200  COMPLETENESS FOR RANGE     (%) : 99.7                               
REMARK 200  DATA REDUNDANCY                : 11.100                             
REMARK 200  R MERGE                    (I) : 0.09900                            
REMARK 200  R SYM                      (I) : NULL                               
REMARK 200  <I/SIGMA(I)> FOR THE DATA SET  : 20.7700                            
REMARK 200                                                                      
REMARK 200 IN THE HIGHEST RESOLUTION SHELL.                                     
REMARK 200  HIGHEST RESOLUTION SHELL, RANGE HIGH (A) : 1.85                     
REMARK 200  HIGHEST RESOLUTION SHELL, RANGE LOW  (A) : 1.90                     
REMARK 200  COMPLETENESS FOR SHELL     (%) : 98.1                               
REMARK 200  DATA REDUNDANCY IN SHELL       : 3.20                               
REMARK 200  R MERGE FOR SHELL          (I) : 0.50400                            
REMARK 200  R SYM FOR SHELL            (I) : NULL                               
REMARK 200  <I/SIGMA(I)> FOR SHELL         : 2.700                              
REMARK 200                                                                      
REMARK 200 DIFFRACTION PROTOCOL: SINGLE WAVELENGTH                              
REMARK 200 METHOD USED TO DETERMINE THE STRUCTURE: MR                           
REMARK 200 SOFTWARE USED: PHASER_MR                                             
REMARK 200 STARTING MODEL: PDB ENTRY 1ZOI                                       
REMARK 200                                                                      
REMARK 200 REMARK: NULL                                                         
REMARK 280                                                                      
REMARK 280 CRYSTAL                                                              
REMARK 280 SOLVENT CONTENT, VS   (%): 55.46                                     
REMARK 280 MATTHEWS COEFFICIENT, VM (ANGSTROMS**3/DA): 2.76                     
REMARK 280                                                                      
REMARK 280 CRYSTALLIZATION CONDITIONS: INTERNAL TRACKING NUMBER 228044H10.      
REMARK 280  WIZARD III/IV SCREEN CONDITION H10: 30% 2-PROPANOL, 30% PEG3350,    
REMARK 280  0.1 M TRIS, PH 8.5. BUCEA00095HA1 PS01264 AT 21.88MG/ML IN A        
REMARK 280  STABILIZING BUFFER OF 25 MM HEPES, PH 7.0, 500 MM NACL, 2 MM DTT,   
REMARK 280  0.025% SODIUM AZIDE, 5% GLYCEROL, VAPOR DIFFUSION, SITTING DROP,    
REMARK 280  TEMPERATURE 290K                                                    
REMARK 290                                                                      
REMARK 290 CRYSTALLOGRAPHIC SYMMETRY                                            
REMARK 290 SYMMETRY OPERATORS FOR SPACE GROUP: P 1 21 1                         
REMARK 290                                                                      
REMARK 290      SYMOP   SYMMETRY                                                
REMARK 290     NNNMMM   OPERATOR                                                
REMARK 290       1555   X,Y,Z                                                   
REMARK 290       2555   -X,Y+1/2,-Z                                             
REMARK 290                                                                      
REMARK 290     WHERE NNN -> OPERATOR NUMBER                                     
REMARK 290           MMM -> TRANSLATION VECTOR                                  
REMARK 290                                                                      
REMARK 290 CRYSTALLOGRAPHIC SYMMETRY TRANSFORMATIONS                            
REMARK 290 THE FOLLOWING TRANSFORMATIONS OPERATE ON THE ATOM/HETATM             
REMARK 290 RECORDS IN THIS ENTRY TO PRODUCE CRYSTALLOGRAPHICALLY                
REMARK 290 RELATED MOLECULES.                                                   
REMARK 290   SMTRY1   1  1.000000  0.000000  0.000000        0.00000            
REMARK 290   SMTRY2   1  0.000000  1.000000  0.000000        0.00000            
REMARK 290   SMTRY3   1  0.000000  0.000000  1.000000        0.00000            
REMARK 290   SMTRY1   2 -1.000000  0.000000  0.000000        0.00000            
REMARK 290   SMTRY2   2  0.000000  1.000000  0.000000       55.92500            
REMARK 290   SMTRY3   2  0.000000  0.000000 -1.000000        0.00000            
REMARK 290                                                                      
REMARK 290 REMARK: NULL                                                         
REMARK 300                                                                      
REMARK 300 BIOMOLECULE: 1                                                       
REMARK 300 SEE REMARK 350 FOR THE AUTHOR PROVIDED AND/OR PROGRAM                
REMARK 300 GENERATED ASSEMBLY INFORMATION FOR THE STRUCTURE IN                  
REMARK 300 THIS ENTRY. THE REMARK MAY ALSO PROVIDE INFORMATION ON               
REMARK 300 BURIED SURFACE AREA.                                                 
REMARK 350                                                                      
REMARK 350 COORDINATES FOR A COMPLETE MULTIMER REPRESENTING THE KNOWN           
REMARK 350 BIOLOGICALLY SIGNIFICANT OLIGOMERIZATION STATE OF THE                
REMARK 350 MOLECULE CAN BE GENERATED BY APPLYING BIOMT TRANSFORMATIONS          
REMARK 350 GIVEN BELOW.  BOTH NON-CRYSTALLOGRAPHIC AND                          
REMARK 350 CRYSTALLOGRAPHIC OPERATIONS ARE GIVEN.                               
REMARK 350                                                                      
REMARK 350 BIOMOLECULE: 1                                                       
REMARK 350 AUTHOR DETERMINED BIOLOGICAL UNIT: TRIMERIC                          
REMARK 350 SOFTWARE DETERMINED QUATERNARY STRUCTURE: TRIMERIC                   
REMARK 350 SOFTWARE USED: PISA                                                  
REMARK 350 TOTAL BURIED SURFACE AREA: 6070 ANGSTROM**2                          
REMARK 350 SURFACE AREA OF THE COMPLEX: 27540 ANGSTROM**2                       
REMARK 350 CHANGE IN SOLVENT FREE ENERGY: -24.0 KCAL/MOL                        
REMARK 350 APPLY THE FOLLOWING TO CHAINS: A, B, C                               
REMARK 350   BIOMT1   1  1.000000  0.000000  0.000000        0.00000            
REMARK 350   BIOMT2   1  0.000000  1.000000  0.000000        0.00000            
REMARK 350   BIOMT3   1  0.000000  0.000000  1.000000        0.00000            
REMARK 465                                                                      
REMARK 465 MISSING RESIDUES                                                     
REMARK 465 THE FOLLOWING RESIDUES WERE NOT LOCATED IN THE                       
REMARK 465 EXPERIMENT. (M=MODEL NUMBER; RES=RESIDUE NAME; C=CHAIN               
REMARK 465 IDENTIFIER; SSSEQ=SEQUENCE NUMBER; I=INSERTION CODE.)                
REMARK 465                                                                      
REMARK 465   M RES C SSSEQI                                                     
REMARK 465     GLY A    -3                                                      
REMARK 465     PRO A    -2                                                      
REMARK 465     GLY A    -1                                                      
REMARK 465     GLY B    -3                                                      
REMARK 465     PRO B    -2                                                      
REMARK 465     GLY B    -1                                                      
REMARK 465     GLY C    -3                                                      
REMARK 465     PRO C    -2                                                      
REMARK 465     GLY C    -1                                                      
REMARK 470                                                                      
REMARK 470 MISSING ATOM                                                         
REMARK 470 THE FOLLOWING RESIDUES HAVE MISSING ATOMS (M=MODEL NUMBER;           
REMARK 470 RES=RESIDUE NAME; C=CHAIN IDENTIFIER; SSEQ=SEQUENCE NUMBER;          
REMARK 470 I=INSERTION CODE):                                                   
REMARK 470   M RES CSSEQI  ATOMS                                                
REMARK 470     ARG A 113    CG   CD   NE   CZ   NH1  NH2                        
REMARK 470     LYS A 175    CG   CD   CE   NZ                                   
REMARK 470     LYS B   7    CG   CD   CE   NZ                                   
REMARK 470     LYS B 175    CG   CD   CE   NZ                                   
REMARK 470     LYS B 244    CG   CD   CE   NZ                                   
REMARK 470     LYS B 247    CG   CD   CE   NZ                                   
REMARK 470     SER C   0    OG                                                  
REMARK 470     LYS C   7    CG   CD   CE   NZ                                   
REMARK 470     ARG C 113    CG   CD   NE   CZ   NH1  NH2                        
REMARK 470     LYS C 175    CG   CD   CE   NZ                                   
REMARK 500                                                                      
REMARK 500 GEOMETRY AND STEREOCHEMISTRY                                         
REMARK 500 SUBTOPIC: CLOSE CONTACTS IN SAME ASYMMETRIC UNIT                     
REMARK 500                                                                      
REMARK 500 THE FOLLOWING ATOMS ARE IN CLOSE CONTACT.                            
REMARK 500                                                                      
REMARK 500  ATM1  RES C  SSEQI   ATM2  RES C  SSEQI           DISTANCE          
REMARK 500   OE2  GLU A   178     OH   TYR C   182              1.90            
REMARK 500   OH   TYR B   182     OE2  GLU C   178              1.90            
REMARK 500   OD1  ASP B    39     O    HOH B   552              2.01            
REMARK 500   O    HOH B   637     O    HOH B   675              2.11            
REMARK 500   O    HOH B   557     O    HOH B   644              2.18            
REMARK 500                                                                      
REMARK 500 REMARK: NULL                                                         
REMARK 500                                                                      
REMARK 500 GEOMETRY AND STEREOCHEMISTRY                                         
REMARK 500 SUBTOPIC: COVALENT BOND LENGTHS                                      
REMARK 500                                                                      
REMARK 500 THE STEREOCHEMICAL PARAMETERS OF THE FOLLOWING RESIDUES              
REMARK 500 HAVE VALUES WHICH DEVIATE FROM EXPECTED VALUES BY MORE               
REMARK 500 THAN 6*RMSD (M=MODEL NUMBER; RES=RESIDUE NAME; C=CHAIN               
REMARK 500 IDENTIFIER; SSEQ=SEQUENCE NUMBER; I=INSERTION CODE).                 
REMARK 500                                                                      
REMARK 500 STANDARD TABLE:                                                      
REMARK 500 FORMAT: (10X,I3,1X,2(A3,1X,A1,I4,A1,1X,A4,3X),1X,F6.3)               
REMARK 500                                                                      
REMARK 500 EXPECTED VALUES PROTEIN: ENGH AND HUBER, 1999                        
REMARK 500 EXPECTED VALUES NUCLEIC ACID: CLOWNEY ET AL 1996                     
REMARK 500                                                                      
REMARK 500  M RES CSSEQI ATM1   RES CSSEQI ATM2   DEVIATION                     
REMARK 500    HIS A  26   CG    HIS A  26   CD2     0.100                       
REMARK 500    HIS A 262   CG    HIS A 262   CD2     0.061                       
REMARK 500    HIS B  26   CG    HIS B  26   CD2     0.076                       
REMARK 500    ASP B 234   CB    ASP B 234   CG      0.132                       
REMARK 500    HIS C  26   CG    HIS C  26   CD2     0.074                       
REMARK 500    HIS C  55   CG    HIS C  55   CD2     0.061                       
REMARK 500    HIS C  96   CG    HIS C  96   CD2     0.056                       
REMARK 500                                                                      
REMARK 500 REMARK: NULL                                                         
REMARK 500                                                                      
REMARK 500 GEOMETRY AND STEREOCHEMISTRY                                         
REMARK 500 SUBTOPIC: COVALENT BOND ANGLES                                       
REMARK 500                                                                      
REMARK 500 THE STEREOCHEMICAL PARAMETERS OF THE FOLLOWING RESIDUES              
REMARK 500 HAVE VALUES WHICH DEVIATE FROM EXPECTED VALUES BY MORE               
REMARK 500 THAN 6*RMSD (M=MODEL NUMBER; RES=RESIDUE NAME; C=CHAIN               
REMARK 500 IDENTIFIER; SSEQ=SEQUENCE NUMBER; I=INSERTION CODE).                 
REMARK 500                                                                      
REMARK 500 STANDARD TABLE:                                                      
REMARK 500 FORMAT: (10X,I3,1X,A3,1X,A1,I4,A1,3(1X,A4,2X),12X,F5.1)              
REMARK 500                                                                      
REMARK 500 EXPECTED VALUES PROTEIN: ENGH AND HUBER, 1999                        
REMARK 500 EXPECTED VALUES NUCLEIC ACID: CLOWNEY ET AL 1996                     
REMARK 500                                                                      
REMARK 500  M RES CSSEQI ATM1   ATM2   ATM3                                     
REMARK 500    ASP A   8   CB  -  CG  -  OD2 ANGL. DEV. =   5.5 DEGREES          
REMARK 500    ASP A 264   CB  -  CG  -  OD2 ANGL. DEV. =   5.9 DEGREES          
REMARK 500    ARG B  57   NE  -  CZ  -  NH1 ANGL. DEV. =   3.0 DEGREES          
REMARK 500    ARG B  57   NE  -  CZ  -  NH2 ANGL. DEV. =  -3.8 DEGREES          
REMARK 500                                                                      
REMARK 500 REMARK: NULL                                                         
REMARK 500                                                                      
REMARK 500 GEOMETRY AND STEREOCHEMISTRY                                         
REMARK 500 SUBTOPIC: TORSION ANGLES                                             
REMARK 500                                                                      
REMARK 500 TORSION ANGLES OUTSIDE THE EXPECTED RAMACHANDRAN REGIONS:            
REMARK 500 (M=MODEL NUMBER; RES=RESIDUE NAME; C=CHAIN IDENTIFIER;               
REMARK 500 SSEQ=SEQUENCE NUMBER; I=INSERTION CODE).                             
REMARK 500                                                                      
REMARK 500 STANDARD TABLE:                                                      
REMARK 500 FORMAT:(10X,I3,1X,A3,1X,A1,I4,A1,4X,F7.2,3X,F7.2)                    
REMARK 500                                                                      
REMARK 500 EXPECTED VALUES: GJ KLEYWEGT AND TA JONES (1996). PHI/PSI-           
REMARK 500 CHOLOGY: RAMACHANDRAN REVISITED. STRUCTURE 4, 1395 - 1400            
REMARK 500                                                                      
REMARK 500  M RES CSSEQI        PSI       PHI                                   
REMARK 500    PRO A  32       45.46   -105.02                                   
REMARK 500    LEU A  33     -142.52    -96.46                                   
REMARK 500    SER A  97     -121.37     64.09                                   
REMARK 500    LEU A 127      108.66   -170.16                                   
REMARK 500    ASN A 153       82.39   -163.83                                   
REMARK 500    SER A 235      -94.28   -136.24                                   
REMARK 500    PRO B  32       49.07   -102.15                                   
REMARK 500    LEU B  33     -143.70   -102.66                                   
REMARK 500    SER B  97     -124.92     63.46                                   
REMARK 500    ASN B 153       77.40   -164.99                                   
REMARK 500    SER B 235      -96.20   -136.33                                   
REMARK 500    PRO C  32       48.48   -102.72                                   
REMARK 500    LEU C  33     -141.90   -101.19                                   
REMARK 500    SER C  97     -124.36     61.77                                   
REMARK 500    LEU C 127      118.66   -164.33                                   
REMARK 500    ASN C 153       79.41   -164.11                                   
REMARK 500    SER C 235      -94.67   -137.11                                   
REMARK 500                                                                      
REMARK 500 REMARK: NULL                                                         
REMARK 500                                                                      
REMARK 500 GEOMETRY AND STEREOCHEMISTRY                                         
REMARK 500 SUBTOPIC: CHIRAL CENTERS                                             
REMARK 500                                                                      
REMARK 500 UNEXPECTED CONFIGURATION OF THE FOLLOWING CHIRAL                     
REMARK 500 CENTER(S) USING IMPROPER CA--C--CB--N CHIRALITY                      
REMARK 500 FOR AMINO ACIDS AND C1'--O4'--N1(N9)--C2' FOR                        
REMARK 500 NUCLEIC ACIDS OR EQUIVALENT ANGLE                                    
REMARK 500 M=MODEL NUMBER; RES=RESIDUE NAME; C=CHAIN                            
REMARK 500 IDENTIFIER; SSEQ=SEQUENCE NUMBER; I=INSERTION CODE                   
REMARK 500                                                                      
REMARK 500 STANDARD TABLE:                                                      
REMARK 500 FORMAT: (10X,I3,1X,A3,1X,A1,I4,A1,6X,F5.1,6X,A1,10X,A1,3X,A16)       
REMARK 500                                                                      
REMARK 500  M RES CSSEQI    IMPROPER   EXPECTED   FOUND DETAILS                 
REMARK 500    ILE C 258        24.7      L          L   OUTSIDE RANGE           
REMARK 500                                                                      
REMARK 500 REMARK: NULL                                                         
REMARK 800                                                                      
REMARK 800 SITE                                                                 
REMARK 800 SITE_IDENTIFIER: AC1                                                 
REMARK 800 EVIDENCE_CODE: SOFTWARE                                              
REMARK 800 SITE_DESCRIPTION: BINDING SITE FOR RESIDUE EDO A 301                 
REMARK 800                                                                      
REMARK 800 SITE_IDENTIFIER: AC2                                                 
REMARK 800 EVIDENCE_CODE: SOFTWARE                                              
REMARK 800 SITE_DESCRIPTION: BINDING SITE FOR RESIDUE EDO B 301                 
REMARK 800                                                                      
REMARK 800 SITE_IDENTIFIER: AC3                                                 
REMARK 800 EVIDENCE_CODE: SOFTWARE                                              
REMARK 800 SITE_DESCRIPTION: BINDING SITE FOR RESIDUE EDO C 301                 
REMARK 900                                                                      
REMARK 900 RELATED ENTRIES                                                      
REMARK 900 RELATED ID: BUCEA.00095.H   RELATED DB: TARGETTRACK                  
DBREF  4DGQ A    1   276  UNP    B4EA96   B4EA96_BURCJ     1    276             
DBREF  4DGQ B    1   276  UNP    B4EA96   B4EA96_BURCJ     1    276             
DBREF  4DGQ C    1   276  UNP    B4EA96   B4EA96_BURCJ     1    276             
SEQADV 4DGQ GLY A   -3  UNP  B4EA96              EXPRESSION TAG                 
SEQADV 4DGQ PRO A   -2  UNP  B4EA96              EXPRESSION TAG                 
SEQADV 4DGQ GLY A   -1  UNP  B4EA96              EXPRESSION TAG                 
SEQADV 4DGQ SER A    0  UNP  B4EA96              EXPRESSION TAG                 
SEQADV 4DGQ GLY B   -3  UNP  B4EA96              EXPRESSION TAG                 
SEQADV 4DGQ PRO B   -2  UNP  B4EA96              EXPRESSION TAG                 
SEQADV 4DGQ GLY B   -1  UNP  B4EA96              EXPRESSION TAG                 
SEQADV 4DGQ SER B    0  UNP  B4EA96              EXPRESSION TAG                 
SEQADV 4DGQ GLY C   -3  UNP  B4EA96              EXPRESSION TAG                 
SEQADV 4DGQ PRO C   -2  UNP  B4EA96              EXPRESSION TAG                 
SEQADV 4DGQ GLY C   -1  UNP  B4EA96              EXPRESSION TAG                 
SEQADV 4DGQ SER C    0  UNP  B4EA96              EXPRESSION TAG                 
SEQRES   1 A  280  GLY PRO GLY SER MET GLY THR VAL THR THR LYS ASP GLY          
SEQRES   2 A  280  VAL GLU ILE PHE TYR LYS ASP TRP GLY PRO ARG ASP ALA          
SEQRES   3 A  280  LYS VAL ILE HIS PHE HIS HIS GLY TRP PRO LEU SER SER          
SEQRES   4 A  280  ASP ASP TRP ASP ALA GLN LEU LEU PHE PHE VAL ASN LYS          
SEQRES   5 A  280  GLY PHE ARG VAL VAL ALA HIS ASP ARG ARG GLY HIS GLY          
SEQRES   6 A  280  ARG SER SER GLN VAL TRP ASP GLY HIS ASP MET ASP HIS          
SEQRES   7 A  280  TYR ALA ASP ASP ALA ALA ALA VAL VAL GLU LYS LEU GLY          
SEQRES   8 A  280  THR HIS GLY ALA MET HIS VAL GLY HIS SER THR GLY GLY          
SEQRES   9 A  280  GLY GLU VAL VAL ARG TYR ILE ALA ARG HIS GLY GLU ARG          
SEQRES  10 A  280  ASN VAL SER LYS ALA VAL LEU ILE SER SER VAL PRO PRO          
SEQRES  11 A  280  LEU MET VAL LYS THR SER SER ASN PRO ASN GLY THR PRO          
SEQRES  12 A  280  LYS SER VAL PHE ASP ASP PHE GLN ALA HIS VAL ALA ALA          
SEQRES  13 A  280  ASN ARG ALA GLN PHE TYR LEU ASP VAL PRO ALA GLY PRO          
SEQRES  14 A  280  PHE TYR GLY TYR ASN ARG PRO GLY ALA LYS PRO SER GLU          
SEQRES  15 A  280  GLY VAL ILE TYR ASN TRP TRP ARG GLN GLY MET MET GLY          
SEQRES  16 A  280  SER THR LYS ALA GLN TYR ASP GLY ILE VAL ALA PHE SER          
SEQRES  17 A  280  GLN THR ASP PHE THR ASN ASP LEU LYS GLY ILE THR ILE          
SEQRES  18 A  280  PRO VAL LEU VAL ILE HIS GLY ASP ASP ASP GLN VAL VAL          
SEQRES  19 A  280  PRO TYR ALA ASP SER GLY VAL LEU SER ALA LYS LEU VAL          
SEQRES  20 A  280  LYS ASN GLY LYS LEU ILE THR TYR LYS GLY ALA PRO HIS          
SEQRES  21 A  280  GLY ILE PRO THR THR HIS ALA ASP LYS VAL ASN ALA ASP          
SEQRES  22 A  280  LEU LEU GLU PHE LEU GLN SER                                  
SEQRES   1 B  280  GLY PRO GLY SER MET GLY THR VAL THR THR LYS ASP GLY          
SEQRES   2 B  280  VAL GLU ILE PHE TYR LYS ASP TRP GLY PRO ARG ASP ALA          
SEQRES   3 B  280  LYS VAL ILE HIS PHE HIS HIS GLY TRP PRO LEU SER SER          
SEQRES   4 B  280  ASP ASP TRP ASP ALA GLN LEU LEU PHE PHE VAL ASN LYS          
SEQRES   5 B  280  GLY PHE ARG VAL VAL ALA HIS ASP ARG ARG GLY HIS GLY          
SEQRES   6 B  280  ARG SER SER GLN VAL TRP ASP GLY HIS ASP MET ASP HIS          
SEQRES   7 B  280  TYR ALA ASP ASP ALA ALA ALA VAL VAL GLU LYS LEU GLY          
SEQRES   8 B  280  THR HIS GLY ALA MET HIS VAL GLY HIS SER THR GLY GLY          
SEQRES   9 B  280  GLY GLU VAL VAL ARG TYR ILE ALA ARG HIS GLY GLU ARG          
SEQRES  10 B  280  ASN VAL SER LYS ALA VAL LEU ILE SER SER VAL PRO PRO          
SEQRES  11 B  280  LEU MET VAL LYS THR SER SER ASN PRO ASN GLY THR PRO          
SEQRES  12 B  280  LYS SER VAL PHE ASP ASP PHE GLN ALA HIS VAL ALA ALA          
SEQRES  13 B  280  ASN ARG ALA GLN PHE TYR LEU ASP VAL PRO ALA GLY PRO          
SEQRES  14 B  280  PHE TYR GLY TYR ASN ARG PRO GLY ALA LYS PRO SER GLU          
SEQRES  15 B  280  GLY VAL ILE TYR ASN TRP TRP ARG GLN GLY MET MET GLY          
SEQRES  16 B  280  SER THR LYS ALA GLN TYR ASP GLY ILE VAL ALA PHE SER          
SEQRES  17 B  280  GLN THR ASP PHE THR ASN ASP LEU LYS GLY ILE THR ILE          
SEQRES  18 B  280  PRO VAL LEU VAL ILE HIS GLY ASP ASP ASP GLN VAL VAL          
SEQRES  19 B  280  PRO TYR ALA ASP SER GLY VAL LEU SER ALA LYS LEU VAL          
SEQRES  20 B  280  LYS ASN GLY LYS LEU ILE THR TYR LYS GLY ALA PRO HIS          
SEQRES  21 B  280  GLY ILE PRO THR THR HIS ALA ASP LYS VAL ASN ALA ASP          
SEQRES  22 B  280  LEU LEU GLU PHE LEU GLN SER                                  
SEQRES   1 C  280  GLY PRO GLY SER MET GLY THR VAL THR THR LYS ASP GLY          
SEQRES   2 C  280  VAL GLU ILE PHE TYR LYS ASP TRP GLY PRO ARG ASP ALA          
SEQRES   3 C  280  LYS VAL ILE HIS PHE HIS HIS GLY TRP PRO LEU SER SER          
SEQRES   4 C  280  ASP ASP TRP ASP ALA GLN LEU LEU PHE PHE VAL ASN LYS          
SEQRES   5 C  280  GLY PHE ARG VAL VAL ALA HIS ASP ARG ARG GLY HIS GLY          
SEQRES   6 C  280  ARG SER SER GLN VAL TRP ASP GLY HIS ASP MET ASP HIS          
SEQRES   7 C  280  TYR ALA ASP ASP ALA ALA ALA VAL VAL GLU LYS LEU GLY          
SEQRES   8 C  280  THR HIS GLY ALA MET HIS VAL GLY HIS SER THR GLY GLY          
SEQRES   9 C  280  GLY GLU VAL VAL ARG TYR ILE ALA ARG HIS GLY GLU ARG          
SEQRES  10 C  280  ASN VAL SER LYS ALA VAL LEU ILE SER SER VAL PRO PRO          
SEQRES  11 C  280  LEU MET VAL LYS THR SER SER ASN PRO ASN GLY THR PRO          
SEQRES  12 C  280  LYS SER VAL PHE ASP ASP PHE GLN ALA HIS VAL ALA ALA          
SEQRES  13 C  280  ASN ARG ALA GLN PHE TYR LEU ASP VAL PRO ALA GLY PRO          
SEQRES  14 C  280  PHE TYR GLY TYR ASN ARG PRO GLY ALA LYS PRO SER GLU          
SEQRES  15 C  280  GLY VAL ILE TYR ASN TRP TRP ARG GLN GLY MET MET GLY          
SEQRES  16 C  280  SER THR LYS ALA GLN TYR ASP GLY ILE VAL ALA PHE SER          
SEQRES  17 C  280  GLN THR ASP PHE THR ASN ASP LEU LYS GLY ILE THR ILE          
SEQRES  18 C  280  PRO VAL LEU VAL ILE HIS GLY ASP ASP ASP GLN VAL VAL          
SEQRES  19 C  280  PRO TYR ALA ASP SER GLY VAL LEU SER ALA LYS LEU VAL          
SEQRES  20 C  280  LYS ASN GLY LYS LEU ILE THR TYR LYS GLY ALA PRO HIS          
SEQRES  21 C  280  GLY ILE PRO THR THR HIS ALA ASP LYS VAL ASN ALA ASP          
SEQRES  22 C  280  LEU LEU GLU PHE LEU GLN SER                                  
HET    EDO  A 301       4                                                       
HET    EDO  B 301       4                                                       
HET    EDO  C 301       4                                                       
HETNAM     EDO 1,2-ETHANEDIOL                                                   
HETSYN     EDO ETHYLENE GLYCOL                                                  
FORMUL   4  EDO    3(C2 H6 O2)                                                  
FORMUL   7  HOH   *858(H2 O)                                                    
HELIX    1   1 SER A   34  ASP A   37  5                                   4    
HELIX    2   2 TRP A   38  LYS A   48  1                                  11    
HELIX    3   3 ASP A   71  GLY A   87  1                                  17    
HELIX    4   4 THR A   98  GLY A  111  1                                  14    
HELIX    5   5 GLU A  112  VAL A  115  5                                   4    
HELIX    6   6 PRO A  139  GLY A  164  1                                  26    
HELIX    7   7 SER A  177  GLY A  191  1                                  15    
HELIX    8   8 SER A  192  THR A  206  1                                  15    
HELIX    9   9 PHE A  208  GLY A  214  1                                   7    
HELIX   10  10 PRO A  231  ASP A  234  5                                   4    
HELIX   11  11 SER A  235  VAL A  243  1                                   9    
HELIX   12  12 GLY A  257  HIS A  262  1                                   6    
HELIX   13  13 HIS A  262  SER A  276  1                                  15    
HELIX   14  14 SER B   34  ASP B   37  5                                   4    
HELIX   15  15 TRP B   38  LYS B   48  1                                  11    
HELIX   16  16 ASP B   71  GLY B   87  1                                  17    
HELIX   17  17 THR B   98  GLY B  111  1                                  14    
HELIX   18  18 PRO B  139  GLY B  164  1                                  26    
HELIX   19  19 SER B  177  GLY B  191  1                                  15    
HELIX   20  20 SER B  192  GLN B  205  1                                  14    
HELIX   21  21 PHE B  208  GLY B  214  1                                   7    
HELIX   22  22 PRO B  231  ASP B  234  5                                   4    
HELIX   23  23 SER B  235  VAL B  243  1                                   9    
HELIX   24  24 GLY B  257  HIS B  262  1                                   6    
HELIX   25  25 HIS B  262  SER B  276  1                                  15    
HELIX   26  26 SER C   34  ASP C   37  5                                   4    
HELIX   27  27 TRP C   38  LYS C   48  1                                  11    
HELIX   28  28 ASP C   71  GLY C   87  1                                  17    
HELIX   29  29 THR C   98  GLY C  111  1                                  14    
HELIX   30  30 GLU C  112  VAL C  115  5                                   4    
HELIX   31  31 PRO C  139  GLY C  164  1                                  26    
HELIX   32  32 SER C  177  GLY C  191  1                                  15    
HELIX   33  33 SER C  192  THR C  206  1                                  15    
HELIX   34  34 PHE C  208  GLY C  214  1                                   7    
HELIX   35  35 PRO C  231  ASP C  234  5                                   4    
HELIX   36  36 SER C  235  VAL C  243  1                                   9    
HELIX   37  37 GLY C  257  HIS C  262  1                                   6    
HELIX   38  38 HIS C  262  SER C  276  1                                  15    
SHEET    1   A 8 THR A   3  THR A   5  0                                        
SHEET    2   A 8 GLU A  11  TRP A  17 -1  O  ILE A  12   N  VAL A   4           
SHEET    3   A 8 ARG A  51  HIS A  55 -1  O  VAL A  52   N  TRP A  17           
SHEET    4   A 8 VAL A  24  HIS A  28  1  N  PHE A  27   O  VAL A  53           
SHEET    5   A 8 MET A  92  HIS A  96  1  O  VAL A  94   N  HIS A  26           
SHEET    6   A 8 LYS A 117  ILE A 121  1  O  ILE A 121   N  GLY A  95           
SHEET    7   A 8 VAL A 219  GLY A 224  1  O  LEU A 220   N  LEU A 120           
SHEET    8   A 8 GLY A 246  TYR A 251  1  O  LYS A 247   N  VAL A 221           
SHEET    1   B 8 THR B   3  THR B   5  0                                        
SHEET    2   B 8 GLU B  11  TRP B  17 -1  O  ILE B  12   N  VAL B   4           
SHEET    3   B 8 ARG B  51  HIS B  55 -1  O  VAL B  52   N  TRP B  17           
SHEET    4   B 8 VAL B  24  HIS B  28  1  N  PHE B  27   O  VAL B  53           
SHEET    5   B 8 ALA B  91  HIS B  96  1  O  VAL B  94   N  HIS B  26           
SHEET    6   B 8 VAL B 115  ILE B 121  1  O  ILE B 121   N  GLY B  95           
SHEET    7   B 8 VAL B 219  GLY B 224  1  O  LEU B 220   N  LEU B 120           
SHEET    8   B 8 GLY B 246  TYR B 251  1  O  ILE B 249   N  VAL B 221           
SHEET    1   C 8 THR C   3  THR C   5  0                                        
SHEET    2   C 8 GLU C  11  TRP C  17 -1  O  ILE C  12   N  VAL C   4           
SHEET    3   C 8 ARG C  51  HIS C  55 -1  O  VAL C  52   N  TRP C  17           
SHEET    4   C 8 VAL C  24  HIS C  28  1  N  PHE C  27   O  VAL C  53           
SHEET    5   C 8 MET C  92  HIS C  96  1  O  VAL C  94   N  HIS C  26           
SHEET    6   C 8 LYS C 117  ILE C 121  1  O  ILE C 121   N  GLY C  95           
SHEET    7   C 8 VAL C 219  GLY C 224  1  O  ILE C 222   N  LEU C 120           
SHEET    8   C 8 GLY C 246  TYR C 251  1  O  ILE C 249   N  VAL C 221           
CISPEP   1 TRP A   31    PRO A   32          0        -5.55                     
CISPEP   2 PRO A  125    PRO A  126          0         3.88                     
CISPEP   3 TRP B   31    PRO B   32          0        -9.82                     
CISPEP   4 PRO B  125    PRO B  126          0         7.56                     
CISPEP   5 TRP C   31    PRO C   32          0       -10.65                     
CISPEP   6 PRO C  125    PRO C  126          0         4.12                     
SITE     1 AC1  4 TRP A  31  SER A  97  THR A  98  VAL A 229                    
SITE     1 AC2  5 TRP B  31  SER B  97  THR B  98  PHE B 203                    
SITE     2 AC2  5 VAL B 229                                                     
SITE     1 AC3  4 TRP C  31  SER C  97  THR C  98  VAL C 229                    
CRYST1   60.770  111.850   80.210  90.00 111.65  90.00 P 1 21 1      6          
ORIGX1      1.000000  0.000000  0.000000        0.00000                         
ORIGX2      0.000000  1.000000  0.000000        0.00000                         
ORIGX3      0.000000  0.000000  1.000000        0.00000                         
SCALE1      0.016455  0.000000  0.006533        0.00000                         
SCALE2      0.000000  0.008941  0.000000        0.00000                         
SCALE3      0.000000  0.000000  0.013414        0.00000                         
ATOM      1  N   SER A   0     -23.893  11.076 -25.800  1.00 36.84           N  
ATOM      2  CA  SER A   0     -22.451  11.007 -25.501  1.00 34.12           C  
ATOM      3  C   SER A   0     -21.869   9.585 -25.868  1.00 29.03           C  
ATOM      4  O   SER A   0     -22.564   8.523 -25.802  1.00 29.61           O  
ATOM      5  CB  SER A   0     -22.219  11.421 -24.034  1.00 36.62           C  
ATOM      6  OG  SER A   0     -20.897  11.137 -23.624  1.00 37.42           O  
ATOM      7  N   MET A   1     -20.633   9.579 -26.364  1.00 27.56           N  
ANISOU    7  N   MET A   1     3675   3108   3689     57    221    437       N  
ATOM      8  CA  MET A   1     -20.060   8.371 -26.918  1.00 23.76           C  
ANISOU    8  CA  MET A   1     3153   2727   3149     25    130    411       C  
ATOM      9  C   MET A   1     -19.778   7.432 -25.761  1.00 20.00           C  
ANISOU    9  C   MET A   1     2561   2345   2694    -19     77    321       C  
ATOM     10  O   MET A   1     -19.142   7.809 -24.814  1.00 19.11           O  
ANISOU   10  O   MET A   1     2415   2235   2611    -80    147    235       O  
ATOM     11  CB  MET A   1     -18.745   8.711 -27.658  1.00 25.01           C  
ANISOU   11  CB  MET A   1     3385   2854   3264    -54    226    367       C  
ATOM     12  CG  MET A   1     -18.003   7.530 -28.225  1.00 25.95           C  
ANISOU   12  CG  MET A   1     3468   3072   3321    -86    151    331       C  
ATOM     13  SD  MET A   1     -16.641   8.070 -29.298  1.00 27.50           S  
ANISOU   13  SD  MET A   1     3763   3222   3464   -168    275    296       S  
ATOM     14  CE  MET A   1     -17.426   8.727 -30.773  1.00 26.80           C  
ANISOU   14  CE  MET A   1     3830   3030   3322    -70    290    447       C  
ATOM     15  N   GLY A   2     -20.223   6.204 -25.851  1.00 17.06           N  
ANISOU   15  N   GLY A   2     2134   2051   2297     11    -38    337       N  
ATOM     16  CA  GLY A   2     -19.830   5.204 -24.841  1.00 14.92           C  
ANISOU   16  CA  GLY A   2     1784   1859   2025    -14    -72    263       C  
ATOM     17  C   GLY A   2     -20.550   5.239 -23.505  1.00 13.57           C  
ANISOU   17  C   GLY A   2     1553   1692   1912      5    -75    246       C  
ATOM     18  O   GLY A   2     -20.154   4.528 -22.591  1.00 11.85           O  
ANISOU   18  O   GLY A   2     1285   1534   1682     -3    -86    187       O  
ATOM     19  N   THR A   3     -21.641   5.993 -23.395  1.00 13.47           N  
ANISOU   19  N   THR A   3     1546   1618   1952     47    -65    303       N  
ATOM     20  CA  THR A   3     -22.534   5.879 -22.244  1.00 13.30           C  
ANISOU   20  CA  THR A   3     1466   1604   1986     71    -78    297       C  
ATOM     21  C   THR A   3     -24.007   5.909 -22.666  1.00 13.28           C  
ANISOU   21  C   THR A   3     1445   1591   2009    138   -134    376       C  
ATOM     22  O   THR A   3     -24.350   6.550 -23.672  1.00 14.04           O  
ANISOU   22  O   THR A   3     1587   1657   2091    185   -137    442       O  
ATOM     23  CB  THR A   3     -22.288   6.980 -21.195  1.00 14.73           C  
ANISOU   23  CB  THR A   3     1644   1736   2216     47     19    248       C  
ATOM     24  OG1 THR A   3     -22.607   8.268 -21.753  1.00 17.23           O  
ANISOU   24  OG1 THR A   3     2030   1955   2562     70     89    300       O  
ATOM     25  CG2 THR A   3     -20.795   6.973 -20.717  1.00 15.24           C  
ANISOU   25  CG2 THR A   3     1695   1851   2244    -27     72    141       C  
ATOM     26  N   VAL A   4     -24.843   5.194 -21.914  1.00 12.17           N  
ANISOU   26  N   VAL A   4     1238   1488   1898    147   -174    365       N  
ATOM     27  CA  VAL A   4     -26.296   5.253 -22.011  1.00 12.10           C  
ANISOU   27  CA  VAL A   4     1177   1495   1925    200   -217    411       C  
ATOM     28  C   VAL A   4     -26.868   5.247 -20.593  1.00 11.90           C  
ANISOU   28  C   VAL A   4     1099   1460   1963    197   -183    377       C  
ATOM     29  O   VAL A   4     -26.380   4.539 -19.705  1.00 11.36           O  
ANISOU   29  O   VAL A   4     1024   1405   1888    154   -165    323       O  
ATOM     30  CB  VAL A   4     -26.841   4.063 -22.812  1.00 12.00           C  
ANISOU   30  CB  VAL A   4     1130   1559   1871    188   -305    414       C  
ATOM     31  CG1 VAL A   4     -26.483   2.750 -22.172  1.00 11.09           C  
ANISOU   31  CG1 VAL A   4     1008   1463   1741    126   -305    354       C  
ATOM     32  CG2 VAL A   4     -28.377   4.197 -23.071  1.00 12.75           C  
ANISOU   32  CG2 VAL A   4     1144   1709   1991    243   -356    444       C  
ATOM     33  N   THR A   5     -27.889   6.039 -20.363  1.00 12.57           N  
ANISOU   33  N   THR A   5     1149   1525   2100    254   -168    412       N  
ATOM     34  CA  THR A   5     -28.560   6.062 -19.092  1.00 13.04           C  
ANISOU   34  CA  THR A   5     1156   1577   2221    254   -134    384       C  
ATOM     35  C   THR A   5     -29.792   5.178 -19.192  1.00 13.30           C  
ANISOU   35  C   THR A   5     1102   1683   2267    257   -195    382       C  
ATOM     36  O   THR A   5     -30.601   5.347 -20.107  1.00 14.17           O  
ANISOU   36  O   THR A   5     1169   1846   2368    309   -250    421       O  
ATOM     37  CB  THR A   5     -28.929   7.496 -18.742  1.00 14.68           C  
ANISOU   37  CB  THR A   5     1380   1715   2481    315    -64    415       C  
ATOM     38  OG1 THR A   5     -27.717   8.266 -18.674  1.00 15.19           O  
ANISOU   38  OG1 THR A   5     1529   1709   2532    281     13    393       O  
ATOM     39  CG2 THR A   5     -29.704   7.564 -17.386  1.00 14.59           C  
ANISOU   39  CG2 THR A   5     1311   1696   2537    318    -23    384       C  
ATOM     40  N   THR A   6     -29.914   4.188 -18.298  1.00 12.94           N  
ANISOU   40  N   THR A   6     1033   1650   2232    200   -180    330       N  
ATOM     41  CA  THR A   6     -31.036   3.267 -18.331  1.00 13.36           C  
ANISOU   41  CA  THR A   6     1012   1765   2301    171   -210    305       C  
ATOM     42  C   THR A   6     -32.307   4.006 -17.886  1.00 15.05           C  
ANISOU   42  C   THR A   6     1136   1999   2584    223   -197    316       C  
ATOM     43  O   THR A   6     -32.276   5.121 -17.340  1.00 14.22           O  
ANISOU   43  O   THR A   6     1045   1840   2518    280   -150    342       O  
ATOM     44  CB  THR A   6     -30.785   2.072 -17.371  1.00 12.69           C  
ANISOU   44  CB  THR A   6      959   1657   2207    102   -161    252       C  
ATOM     45  OG1 THR A   6     -30.733   2.566 -16.016  1.00 11.98           O  
ANISOU   45  OG1 THR A   6      878   1520   2156    121    -92    241       O  
ATOM     46  CG2 THR A   6     -29.440   1.339 -17.711  1.00 11.63           C  
ANISOU   46  CG2 THR A   6      917   1506   1995     77   -166    244       C  
ATOM     47  N   LYS A   7     -33.439   3.352 -18.042  1.00 17.21           N  
ANISOU   47  N   LYS A   7     1312   2351   2874    196   -225    282       N  
ATOM     48  CA  LYS A   7     -34.673   3.962 -17.611  1.00 19.30           C  
ANISOU   48  CA  LYS A   7     1473   2657   3201    248   -212    281       C  
ATOM     49  C   LYS A   7     -34.752   4.128 -16.100  1.00 18.40           C  
ANISOU   49  C   LYS A   7     1376   2469   3147    231   -120    258       C  
ATOM     50  O   LYS A   7     -35.504   4.968 -15.637  1.00 19.46           O  
ANISOU   50  O   LYS A   7     1452   2606   3336    296    -92    272       O  
ATOM     51  CB  LYS A   7     -35.867   3.211 -18.222  1.00 23.01           C  
ANISOU   51  CB  LYS A   7     1812   3264   3668    211   -266    227       C  
ATOM     52  CG  LYS A   7     -35.978   3.457 -19.753  1.00 26.38           C  
ANISOU   52  CG  LYS A   7     2202   3794   4027    275   -369    261       C  
ATOM     53  CD  LYS A   7     -36.229   2.132 -20.493  1.00 29.44           C  
ANISOU   53  CD  LYS A   7     2540   4277   4368    161   -415    181       C  
ATOM     54  CE  LYS A   7     -35.889   2.160 -21.989  1.00 32.39           C  
ANISOU   54  CE  LYS A   7     2927   4728   4652    200   -510    211       C  
ATOM     55  NZ  LYS A   7     -36.819   2.966 -22.812  1.00 32.89           N  
ANISOU   55  NZ  LYS A   7     2874   4941   4682    332   -593    243       N  
ATOM     56  N   ASP A   8     -33.965   3.374 -15.313  1.00 16.30           N  
ANISOU   56  N   ASP A   8     1193   2139   2862    162    -68    227       N  
ATOM     57  CA  ASP A   8     -33.902   3.594 -13.854  1.00 15.84           C  
ANISOU   57  CA  ASP A   8     1164   2016   2840    160     19    208       C  
ATOM     58  C   ASP A   8     -32.743   4.501 -13.407  1.00 15.29           C  
ANISOU   58  C   ASP A   8     1178   1880   2751    197     49    228       C  
ATOM     59  O   ASP A   8     -32.376   4.477 -12.250  1.00 15.85           O  
ANISOU   59  O   ASP A   8     1288   1914   2819    186    111    200       O  
ATOM     60  CB  ASP A   8     -33.921   2.274 -13.026  1.00 15.51           C  
ANISOU   60  CB  ASP A   8     1161   1953   2780     82     79    159       C  
ATOM     61  CG  ASP A   8     -32.898   1.194 -13.468  1.00 14.99           C  
ANISOU   61  CG  ASP A   8     1191   1873   2633     42     65    153       C  
ATOM     62  OD1 ASP A   8     -32.749   0.249 -12.668  1.00 14.90           O  
ANISOU   62  OD1 ASP A   8     1247   1822   2593      9    135    128       O  
ATOM     63  OD2 ASP A   8     -32.347   1.173 -14.599  1.00 14.65           O  
ANISOU   63  OD2 ASP A   8     1161   1856   2549     46     -4    173       O  
ATOM     64  N   GLY A   9     -32.147   5.254 -14.336  1.00 14.30           N  
ANISOU   64  N   GLY A   9     1082   1747   2605    235     11    267       N  
ATOM     65  CA  GLY A   9     -31.166   6.281 -13.981  1.00 13.66           C  
ANISOU   65  CA  GLY A   9     1068   1604   2517    252     60    268       C  
ATOM     66  C   GLY A   9     -29.715   5.842 -13.858  1.00 12.74           C  
ANISOU   66  C   GLY A   9     1021   1488   2330    207     62    232       C  
ATOM     67  O   GLY A   9     -28.903   6.621 -13.405  1.00 13.01           O  
ANISOU   67  O   GLY A   9     1093   1493   2356    200    112    204       O  
ATOM     68  N   VAL A  10     -29.375   4.622 -14.277  1.00 11.91           N  
ANISOU   68  N   VAL A  10      931   1424   2170    176     16    225       N  
ATOM     69  CA  VAL A  10     -28.044   4.103 -14.151  1.00 11.19           C  
ANISOU   69  CA  VAL A  10      897   1352   2003    156     17    194       C  
ATOM     70  C   VAL A  10     -27.271   4.429 -15.427  1.00 11.28           C  
ANISOU   70  C   VAL A  10      936   1370   1982    151    -23    214       C  
ATOM     71  O   VAL A  10     -27.738   4.163 -16.527  1.00 11.05           O  
ANISOU   71  O   VAL A  10      897   1351   1951    154    -76    254       O  
ATOM     72  CB  VAL A  10     -28.082   2.576 -13.905  1.00 11.35           C  
ANISOU   72  CB  VAL A  10      941   1395   1975    141     10    182       C  
ATOM     73  CG1 VAL A  10     -26.674   1.971 -13.866  1.00 10.88           C  
ANISOU   73  CG1 VAL A  10      941   1370   1822    151      6    158       C  
ATOM     74  CG2 VAL A  10     -28.848   2.274 -12.619  1.00 11.50           C  
ANISOU   74  CG2 VAL A  10      951   1396   2023    145     70    164       C  
ATOM     75  N   GLU A  11     -26.072   5.005 -15.292  1.00 11.21           N  
ANISOU   75  N   GLU A  11      958   1363   1939    137      7    177       N  
ATOM     76  CA  GLU A  11     -25.243   5.222 -16.446  1.00 12.04           C  
ANISOU   76  CA  GLU A  11     1096   1471   2006    121    -14    187       C  
ATOM     77  C   GLU A  11     -24.410   3.959 -16.705  1.00 10.52           C  
ANISOU   77  C   GLU A  11      923   1340   1733    112    -55    167       C  
ATOM     78  O   GLU A  11     -23.644   3.503 -15.828  1.00  9.90           O  
ANISOU   78  O   GLU A  11      846   1312   1605    119    -36    114       O  
ATOM     79  CB  GLU A  11     -24.322   6.429 -16.240  1.00 14.71           C  
ANISOU   79  CB  GLU A  11     1457   1786   2347     90     57    139       C  
ATOM     80  CG  GLU A  11     -23.421   6.634 -17.435  1.00 18.07           C  
ANISOU   80  CG  GLU A  11     1924   2210   2732     64     52    143       C  
ATOM     81  CD  GLU A  11     -22.620   7.934 -17.360  1.00 22.96           C  
ANISOU   81  CD  GLU A  11     2575   2785   3364     11    151     88       C  
ATOM     82  OE1 GLU A  11     -21.410   7.912 -17.016  1.00 26.52           O  
ANISOU   82  OE1 GLU A  11     3008   3300   3768    -44    181     -5       O  
ATOM     83  OE2 GLU A  11     -23.230   8.976 -17.634  1.00 29.58           O  
ANISOU   83  OE2 GLU A  11     3456   3528   4256     29    207    133       O  
ATOM     84  N   ILE A  12     -24.601   3.393 -17.891  1.00  9.23           N  
ANISOU   84  N   ILE A  12      778   1180   1551    109   -109    209       N  
ATOM     85  CA  ILE A  12     -23.870   2.207 -18.338  1.00  8.49           C  
ANISOU   85  CA  ILE A  12      716   1127   1383    104   -139    197       C  
ATOM     86  C   ILE A  12     -22.822   2.609 -19.383  1.00  8.28           C  
ANISOU   86  C   ILE A  12      717   1112   1315     86   -148    193       C  
ATOM     87  O   ILE A  12     -23.166   3.225 -20.424  1.00  8.48           O  
ANISOU   87  O   ILE A  12      756   1106   1360     80   -165    237       O  
ATOM     88  CB  ILE A  12     -24.805   1.142 -18.947  1.00  8.39           C  
ANISOU   88  CB  ILE A  12      708   1109   1370     94   -181    228       C  
ATOM     89  CG1 ILE A  12     -25.822   0.673 -17.883  1.00  8.59           C  
ANISOU   89  CG1 ILE A  12      710   1118   1436     95   -150    219       C  
ATOM     90  CG2 ILE A  12     -23.983  -0.016 -19.563  1.00  8.23           C  
ANISOU   90  CG2 ILE A  12      744   1113   1272     88   -197    217       C  
ATOM     91  CD1 ILE A  12     -25.269  -0.154 -16.723  1.00  8.38           C  
ANISOU   91  CD1 ILE A  12      727   1096   1362    121   -100    189       C  
ATOM     92  N   PHE A  13     -21.569   2.305 -19.081  1.00  7.89           N  
ANISOU   92  N   PHE A  13      675   1118   1204     87   -130    139       N  
ATOM     93  CA  PHE A  13     -20.419   2.511 -19.952  1.00  8.19           C  
ANISOU   93  CA  PHE A  13      730   1185   1195     63   -127    116       C  
ATOM     94  C   PHE A  13     -20.354   1.358 -20.968  1.00  8.10           C  
ANISOU   94  C   PHE A  13      761   1184   1133     73   -176    149       C  
ATOM     95  O   PHE A  13     -20.580   0.186 -20.616  1.00  7.52           O  
ANISOU   95  O   PHE A  13      704   1122   1030    104   -190    154       O  
ATOM     96  CB  PHE A  13     -19.106   2.557 -19.163  1.00  8.40           C  
ANISOU   96  CB  PHE A  13      722   1304   1166     66    -91     26       C  
ATOM     97  CG  PHE A  13     -17.897   2.614 -20.034  1.00  8.74           C  
ANISOU   97  CG  PHE A  13      770   1395   1157     37    -83    -12       C  
ATOM     98  CD1 PHE A  13     -17.431   3.838 -20.478  1.00  9.42           C  
ANISOU   98  CD1 PHE A  13      855   1454   1270    -34    -26    -47       C  
ATOM     99  CD2 PHE A  13     -17.310   1.460 -20.494  1.00  8.75           C  
ANISOU   99  CD2 PHE A  13      790   1449   1084     77   -118     -8       C  
ATOM    100  CE1 PHE A  13     -16.331   3.914 -21.326  1.00  9.82           C  
ANISOU  100  CE1 PHE A  13      912   1545   1275    -74     -3    -89       C  
ATOM    101  CE2 PHE A  13     -16.210   1.508 -21.337  1.00  9.34           C  
ANISOU  101  CE2 PHE A  13      865   1572   1112     50   -106    -46       C  
ATOM    102  CZ  PHE A  13     -15.727   2.744 -21.759  1.00  9.69           C  
ANISOU  102  CZ  PHE A  13      897   1600   1186    -31    -50    -88       C  
ATOM    103  N   TYR A  14     -20.017   1.690 -22.203  1.00  8.37           N  
ANISOU  103  N   TYR A  14      823   1204   1152     46   -187    169       N  
ATOM    104  CA  TYR A  14     -19.792   0.658 -23.209  1.00  8.62           C  
ANISOU  104  CA  TYR A  14      897   1251   1127     48   -226    187       C  
ATOM    105  C   TYR A  14     -18.761   1.111 -24.225  1.00  8.89           C  
ANISOU  105  C   TYR A  14      957   1298   1122     20   -210    175       C  
ATOM    106  O   TYR A  14     -18.525   2.310 -24.431  1.00  8.92           O  
ANISOU  106  O   TYR A  14      964   1274   1153    -10   -167    171       O  
ATOM    107  CB  TYR A  14     -21.103   0.238 -23.893  1.00  9.09           C  
ANISOU  107  CB  TYR A  14      969   1276   1208     42   -277    242       C  
ATOM    108  CG  TYR A  14     -21.753   1.351 -24.638  1.00  9.84           C  
ANISOU  108  CG  TYR A  14     1061   1341   1337     40   -292    291       C  
ATOM    109  CD1 TYR A  14     -22.692   2.139 -24.048  1.00 10.57           C  
ANISOU  109  CD1 TYR A  14     1115   1406   1494     60   -283    313       C  
ATOM    110  CD2 TYR A  14     -21.403   1.615 -25.953  1.00 10.67           C  
ANISOU  110  CD2 TYR A  14     1211   1444   1398     33   -307    319       C  
ATOM    111  CE1 TYR A  14     -23.268   3.197 -24.710  1.00 11.61           C  
ANISOU  111  CE1 TYR A  14     1257   1508   1645     90   -286    368       C  
ATOM    112  CE2 TYR A  14     -21.959   2.653 -26.645  1.00 11.58           C  
ANISOU  112  CE2 TYR A  14     1344   1530   1526     60   -310    376       C  
ATOM    113  CZ  TYR A  14     -22.910   3.446 -26.013  1.00 12.47           C  
ANISOU  113  CZ  TYR A  14     1422   1615   1702     96   -299    404       C  
ATOM    114  OH  TYR A  14     -23.467   4.477 -26.674  1.00 14.28           O  
ANISOU  114  OH  TYR A  14     1680   1813   1932    152   -294    470       O  
ATOM    115  N   LYS A  15     -18.125   0.123 -24.831  1.00  8.96           N  
ANISOU  115  N   LYS A  15      997   1342   1066     28   -227    165       N  
ATOM    116  CA  LYS A  15     -17.299   0.276 -25.998  1.00  9.44           C  
ANISOU  116  CA  LYS A  15     1092   1412   1082      1   -218    160       C  
ATOM    117  C   LYS A  15     -18.117  -0.177 -27.218  1.00  9.81           C  
ANISOU  117  C   LYS A  15     1192   1424   1113     -7   -271    221       C  
ATOM    118  O   LYS A  15     -18.829  -1.185 -27.145  1.00  9.55           O  
ANISOU  118  O   LYS A  15     1167   1389   1074      4   -307    232       O  
ATOM    119  CB  LYS A  15     -16.059  -0.643 -25.829  1.00  9.90           C  
ANISOU  119  CB  LYS A  15     1144   1549   1069     30   -203    103       C  
ATOM    120  CG  LYS A  15     -15.243  -0.372 -24.567  1.00 10.45           C  
ANISOU  120  CG  LYS A  15     1141   1700   1129     56   -166     28       C  
ATOM    121  CD  LYS A  15     -14.044  -1.316 -24.416  1.00 11.17           C  
ANISOU  121  CD  LYS A  15     1217   1896   1132    119   -159    -24       C  
ATOM    122  CE  LYS A  15     -13.274  -1.122 -23.094  1.00 11.73           C  
ANISOU  122  CE  LYS A  15     1197   2090   1170    167   -136   -107       C  
ATOM    123  NZ  LYS A  15     -11.786  -1.215 -23.228  1.00 12.47           N  
ANISOU  123  NZ  LYS A  15     1226   2325   1186    189   -113   -196       N  
ATOM    124  N   ASP A  16     -18.060   0.571 -28.315  1.00  9.98           N  
ANISOU  124  N   ASP A  16     1252   1420   1121    -27   -267    255       N  
ATOM    125  CA  ASP A  16     -18.680   0.205 -29.570  1.00 10.45           C  
ANISOU  125  CA  ASP A  16     1356   1474   1140    -27   -321    303       C  
ATOM    126  C   ASP A  16     -17.683   0.520 -30.674  1.00 10.56           C  
ANISOU  126  C   ASP A  16     1429   1486   1096    -48   -288    303       C  
ATOM    127  O   ASP A  16     -17.457   1.670 -31.038  1.00 10.92           O  
ANISOU  127  O   ASP A  16     1508   1491   1149    -54   -238    327       O  
ATOM    128  CB  ASP A  16     -19.995   0.970 -29.734  1.00 11.33           C  
ANISOU  128  CB  ASP A  16     1454   1564   1288      1   -357    364       C  
ATOM    129  CG  ASP A  16     -20.622   0.799 -31.079  1.00 12.65           C  
ANISOU  129  CG  ASP A  16     1654   1757   1395     15   -418    409       C  
ATOM    130  OD1 ASP A  16     -20.240  -0.090 -31.868  1.00 12.67           O  
ANISOU  130  OD1 ASP A  16     1690   1790   1335    -11   -441    388       O  
ATOM    131  OD2 ASP A  16     -21.538   1.600 -31.358  1.00 13.74           O  
ANISOU  131  OD2 ASP A  16     1784   1894   1541     65   -443    464       O  
ATOM    132  N   TRP A  17     -17.049  -0.518 -31.190  1.00 10.23           N  
ANISOU  132  N   TRP A  17     1413   1478    997    -59   -298    275       N  
ATOM    133  CA  TRP A  17     -15.952  -0.368 -32.139  1.00 10.53           C  
ANISOU  133  CA  TRP A  17     1500   1522    978    -82   -256    260       C  
ATOM    134  C   TRP A  17     -16.275  -1.077 -33.438  1.00 11.09           C  
ANISOU  134  C   TRP A  17     1632   1601    979    -86   -305    290       C  
ATOM    135  O   TRP A  17     -16.755  -2.237 -33.434  1.00 10.83           O  
ANISOU  135  O   TRP A  17     1598   1588    929    -84   -350    276       O  
ATOM    136  CB  TRP A  17     -14.687  -0.982 -31.572  1.00 10.05           C  
ANISOU  136  CB  TRP A  17     1406   1515    897    -82   -213    185       C  
ATOM    137  CG  TRP A  17     -14.170  -0.394 -30.290  1.00  9.84           C  
ANISOU  137  CG  TRP A  17     1304   1520    916    -80   -167    129       C  
ATOM    138  CD1 TRP A  17     -14.521   0.811 -29.687  1.00  9.99           C  
ANISOU  138  CD1 TRP A  17     1296   1502    997   -102   -133    132       C  
ATOM    139  CD2 TRP A  17     -13.125  -0.942 -29.478  1.00  9.77           C  
ANISOU  139  CD2 TRP A  17     1234   1598    879    -50   -141     53       C  
ATOM    140  NE1 TRP A  17     -13.784   1.008 -28.550  1.00  9.94           N  
ANISOU  140  NE1 TRP A  17     1212   1559   1006   -106    -92     52       N  
ATOM    141  CE2 TRP A  17     -12.912  -0.014 -28.388  1.00  9.93           C  
ANISOU  141  CE2 TRP A  17     1180   1647    946    -67   -102      2       C  
ATOM    142  CE3 TRP A  17     -12.344  -2.112 -29.538  1.00 10.01           C  
ANISOU  142  CE3 TRP A  17     1266   1694    843      2   -144     20       C  
ATOM    143  CZ2 TRP A  17     -11.967  -0.257 -27.389  1.00 10.02           C  
ANISOU  143  CZ2 TRP A  17     1105   1773    928    -33    -80    -86       C  
ATOM    144  CZ3 TRP A  17     -11.407  -2.338 -28.534  1.00  9.96           C  
ANISOU  144  CZ3 TRP A  17     1181   1796    808     56   -120    -54       C  
ATOM    145  CH2 TRP A  17     -11.214  -1.416 -27.493  1.00 10.04           C  
ANISOU  145  CH2 TRP A  17     1103   1856    855     37    -94   -110       C  
ATOM    146  N   GLY A  18     -15.968  -0.418 -34.546  1.00 11.81           N  
ANISOU  146  N   GLY A  18     1787   1675   1026    -96   -282    322       N  
ATOM    147  CA  GLY A  18     -15.967  -1.079 -35.868  1.00 12.63           C  
ANISOU  147  CA  GLY A  18     1956   1800   1045   -103   -316    336       C  
ATOM    148  C   GLY A  18     -16.979  -0.456 -36.815  1.00 13.70           C  
ANISOU  148  C   GLY A  18     2133   1935   1139    -70   -366    410       C  
ATOM    149  O   GLY A  18     -17.726   0.434 -36.423  1.00 13.43           O  
ANISOU  149  O   GLY A  18     2078   1879   1145    -31   -374    457       O  
ATOM    150  N   PRO A  19     -17.014  -0.935 -38.070  1.00 15.01           N  
ANISOU  150  N   PRO A  19     2358   2134   1212    -74   -400    421       N  
ATOM    151  CA  PRO A  19     -17.863  -0.334 -39.086  1.00 16.89           C  
ANISOU  151  CA  PRO A  19     2639   2398   1380    -20   -450    492       C  
ATOM    152  C   PRO A  19     -19.315  -0.440 -38.695  1.00 17.60           C  
ANISOU  152  C   PRO A  19     2647   2547   1492     16   -543    504       C  
ATOM    153  O   PRO A  19     -19.727  -1.482 -38.166  1.00 16.31           O  
ANISOU  153  O   PRO A  19     2416   2419   1361    -31   -584    441       O  
ATOM    154  CB  PRO A  19     -17.538  -1.171 -40.351  1.00 17.34           C  
ANISOU  154  CB  PRO A  19     2757   2501   1330    -47   -475    471       C  
ATOM    155  CG  PRO A  19     -16.140  -1.672 -40.118  1.00 16.58           C  
ANISOU  155  CG  PRO A  19     2681   2364   1253   -104   -392    412       C  
ATOM    156  CD  PRO A  19     -16.125  -1.966 -38.627  1.00 15.15           C  
ANISOU  156  CD  PRO A  19     2412   2168   1176   -116   -381    368       C  
ATOM    157  N   ARG A  20     -20.071   0.623 -38.934  1.00 19.32           N  
ANISOU  157  N   ARG A  20     2874   2772   1693    102   -563    582       N  
ATOM    158  CA  ARG A  20     -21.435   0.675 -38.443  1.00 21.46           C  
ANISOU  158  CA  ARG A  20     3048   3110   1995    147   -643    590       C  
ATOM    159  C   ARG A  20     -22.366  -0.359 -39.081  1.00 22.66           C  
ANISOU  159  C   ARG A  20     3135   3398   2078    125   -753    538       C  
ATOM    160  O   ARG A  20     -23.326  -0.780 -38.483  1.00 24.16           O  
ANISOU  160  O   ARG A  20     3220   3649   2312    107   -806    495       O  
ATOM    161  CB  ARG A  20     -22.042   2.075 -38.602  1.00 23.36           C  
ANISOU  161  CB  ARG A  20     3321   3335   2220    272   -634    692       C  
ATOM    162  CG  ARG A  20     -22.209   2.795 -37.269  1.00 23.78           C  
ANISOU  162  CG  ARG A  20     3332   3309   2394    285   -578    703       C  
ATOM    163  CD  ARG A  20     -20.897   3.385 -36.761  1.00 22.84           C  
ANISOU  163  CD  ARG A  20     3287   3057   2333    231   -445    694       C  
ATOM    164  NE  ARG A  20     -20.020   2.443 -36.080  1.00 21.33           N  
ANISOU  164  NE  ARG A  20     3053   2859   2193    122   -423    600       N  
ATOM    165  CZ  ARG A  20     -20.110   2.112 -34.789  1.00 19.80           C  
ANISOU  165  CZ  ARG A  20     2774   2659   2089     86   -420    548       C  
ATOM    166  NH1 ARG A  20     -21.081   2.624 -34.028  1.00 19.79           N  
ANISOU  166  NH1 ARG A  20     2716   2655   2148    132   -439    573       N  
ATOM    167  NH2 ARG A  20     -19.230   1.273 -34.261  1.00 18.23           N  
ANISOU  167  NH2 ARG A  20     2553   2461   1912     17   -395    474       N  
ATOM    168  N   ASP A  21     -22.059  -0.789 -40.283  1.00 23.78           N  
ANISOU  168  N   ASP A  21     3337   3589   2111    112   -777    529       N  
ATOM    169  CA  ASP A  21     -22.903  -1.746 -40.983  1.00 25.45           C  
ANISOU  169  CA  ASP A  21     3487   3941   2242     76   -873    461       C  
ATOM    170  C   ASP A  21     -22.348  -3.188 -40.889  1.00 23.34           C  
ANISOU  170  C   ASP A  21     3230   3647   1990    -59   -843    355       C  
ATOM    171  O   ASP A  21     -22.882  -4.054 -41.544  1.00 22.58           O  
ANISOU  171  O   ASP A  21     3105   3650   1825   -116   -897    281       O  
ATOM    172  CB  ASP A  21     -23.041  -1.304 -42.452  1.00 28.60           C  
ANISOU  172  CB  ASP A  21     3949   4431   2487    160   -924    515       C  
ATOM    173  CG  ASP A  21     -21.672  -1.167 -43.158  1.00 30.75           C  
ANISOU  173  CG  ASP A  21     4369   4605   2711    145   -838    549       C  
ATOM    174  OD1 ASP A  21     -21.596  -0.763 -44.352  1.00 34.91           O  
ANISOU  174  OD1 ASP A  21     4979   5179   3108    215   -855    603       O  
ATOM    175  OD2 ASP A  21     -20.630  -1.458 -42.528  1.00 32.40           O  
ANISOU  175  OD2 ASP A  21     4610   4696   3003     70   -749    520       O  
ATOM    176  N   ALA A  22     -21.304  -3.460 -40.087  1.00 20.12           N  
ANISOU  176  N   ALA A  22     2865   3116   1665   -103   -751    342       N  
ATOM    177  CA  ALA A  22     -20.753  -4.826 -39.978  1.00 18.96           C  
ANISOU  177  CA  ALA A  22     2748   2935   1523   -198   -708    256       C  
ATOM    178  C   ALA A  22     -21.581  -5.722 -39.053  1.00 18.55           C  
ANISOU  178  C   ALA A  22     2621   2888   1538   -263   -711    181       C  
ATOM    179  O   ALA A  22     -22.349  -5.205 -38.228  1.00 18.16           O  
ANISOU  179  O   ALA A  22     2490   2851   1558   -235   -734    199       O  
ATOM    180  CB  ALA A  22     -19.311  -4.802 -39.466  1.00 17.30           C  
ANISOU  180  CB  ALA A  22     2601   2617   1357   -194   -611    268       C  
ATOM    181  N   LYS A  23     -21.384  -7.044 -39.148  1.00 18.18           N  
ANISOU  181  N   LYS A  23     2616   2817   1474   -349   -669     97       N  
ATOM    182  CA  LYS A  23     -22.011  -7.982 -38.195  1.00 17.94           C  
ANISOU  182  CA  LYS A  23     2553   2754   1511   -419   -630     25       C  
ATOM    183  C   LYS A  23     -21.473  -7.667 -36.792  1.00 15.85           C  
ANISOU  183  C   LYS A  23     2287   2392   1344   -363   -568     71       C  
ATOM    184  O   LYS A  23     -20.298  -7.301 -36.618  1.00 15.07           O  
ANISOU  184  O   LYS A  23     2237   2239   1248   -305   -527    117       O  
ATOM    185  CB  LYS A  23     -21.721  -9.437 -38.495  1.00 19.07           C  
ANISOU  185  CB  LYS A  23     2780   2848   1616   -510   -557    -63       C  
ATOM    186  CG  LYS A  23     -22.479 -10.075 -39.656  1.00 21.38           C  
ANISOU  186  CG  LYS A  23     3061   3241   1820   -609   -600   -156       C  
ATOM    187  CD  LYS A  23     -21.928 -11.471 -39.900  1.00 22.29           C  
ANISOU  187  CD  LYS A  23     3297   3269   1905   -692   -494   -235       C  
ATOM    188  CE  LYS A  23     -22.680 -12.552 -39.138  1.00 23.23           C  
ANISOU  188  CE  LYS A  23     3422   3328   2076   -799   -407   -333       C  
ATOM    189  NZ  LYS A  23     -22.465 -13.826 -39.895  1.00 24.21           N  
ANISOU  189  NZ  LYS A  23     3660   3408   2133   -906   -322   -434       N  
ATOM    190  N   VAL A  24     -22.357  -7.781 -35.825  1.00 11.79           N  
ANISOU  190  N   VAL A  24     1547   1730   1202     92   -431    -63       N  
ATOM    191  CA  VAL A  24     -22.099  -7.348 -34.445  1.00 11.23           C  
ANISOU  191  CA  VAL A  24     1461   1636   1171     95   -407    -53       C  
ATOM    192  C   VAL A  24     -21.914  -8.520 -33.522  1.00 10.67           C  
ANISOU  192  C   VAL A  24     1376   1552   1128     85   -392    -80       C  
ATOM    193  O   VAL A  24     -22.642  -9.493 -33.584  1.00 10.45           O  
ANISOU  193  O   VAL A  24     1336   1525   1108     79   -409   -102       O  
ATOM    194  CB  VAL A  24     -23.231  -6.459 -33.921  1.00 11.53           C  
ANISOU  194  CB  VAL A  24     1477   1663   1239    105   -425    -34       C  
ATOM    195  CG1 VAL A  24     -22.980  -6.033 -32.457  1.00 11.18           C  
ANISOU  195  CG1 VAL A  24     1419   1596   1234    105   -398    -27       C  
ATOM    196  CG2 VAL A  24     -23.442  -5.237 -34.838  1.00 11.69           C  
ANISOU  196  CG2 VAL A  24     1515   1693   1234    116   -444     -4       C  
ATOM    197  N   ILE A  25     -20.911  -8.420 -32.651  1.00 10.28           N  
ANISOU  197  N   ILE A  25     1327   1489   1091     84   -360    -77       N  
ATOM    198  CA  ILE A  25     -20.792  -9.287 -31.498  1.00  9.79           C  
ANISOU  198  CA  ILE A  25     1251   1408   1060     77   -346    -93       C  
ATOM    199  C   ILE A  25     -20.836  -8.434 -30.222  1.00  9.34           C  
ANISOU  199  C   ILE A  25     1180   1334   1034     78   -331    -74       C  
ATOM    200  O   ILE A  25     -20.059  -7.459 -30.080  1.00  8.96           O  
ANISOU  200  O   ILE A  25     1141   1284    980     83   -313    -55       O  
ATOM    201  CB  ILE A  25     -19.443 -10.045 -31.509  1.00  9.76           C  
ANISOU  201  CB  ILE A  25     1261   1404   1045     74   -323   -109       C  
ATOM    202  CG1 ILE A  25     -19.156 -10.639 -32.894  1.00 10.66           C  
ANISOU  202  CG1 ILE A  25     1392   1538   1120     74   -332   -127       C  
ATOM    203  CG2 ILE A  25     -19.430 -11.142 -30.426  1.00  9.24           C  
ANISOU  203  CG2 ILE A  25     1183   1317   1010     67   -316   -128       C  
ATOM    204  CD1 ILE A  25     -18.325  -9.804 -33.867  1.00 11.57           C  
ANISOU  204  CD1 ILE A  25     1527   1673   1196     77   -321   -113       C  
ATOM    205  N   HIS A  26     -21.721  -8.799 -29.310  1.00  8.99           N  
ANISOU  205  N   HIS A  26     1116   1278   1023     73   -336    -81       N  
ATOM    206  CA  HIS A  26     -21.885  -8.101 -28.045  1.00  9.01           C  
ANISOU  206  CA  HIS A  26     1104   1265   1055     73   -321    -68       C  
ATOM    207  C   HIS A  26     -21.349  -9.009 -26.936  1.00  8.55           C  
ANISOU  207  C   HIS A  26     1043   1191   1015     61   -303    -81       C  
ATOM    208  O   HIS A  26     -21.710 -10.201 -26.831  1.00  8.48           O  
ANISOU  208  O   HIS A  26     1029   1178   1013     52   -310   -100       O  
ATOM    209  CB  HIS A  26     -23.353  -7.769 -27.859  1.00 10.00           C  
ANISOU  209  CB  HIS A  26     1206   1390   1203     75   -341    -66       C  
ATOM    210  CG  HIS A  26     -23.617  -6.794 -26.771  1.00 10.72           C  
ANISOU  210  CG  HIS A  26     1284   1469   1321     79   -327    -52       C  
ATOM    211  ND1 HIS A  26     -24.492  -5.772 -26.924  1.00 11.33           N  
ANISOU  211  ND1 HIS A  26     1348   1547   1408     92   -340    -39       N  
ATOM    212  CD2 HIS A  26     -22.976  -6.612 -25.479  1.00 11.17           C  
ANISOU  212  CD2 HIS A  26     1340   1510   1394     72   -298    -49       C  
ATOM    213  CE1 HIS A  26     -24.544  -5.091 -25.722  1.00 12.09           C  
ANISOU  213  CE1 HIS A  26     1434   1629   1531     92   -320    -33       C  
ATOM    214  NE2 HIS A  26     -23.559  -5.575 -24.876  1.00 11.45           N  
ANISOU  214  NE2 HIS A  26     1362   1538   1450     79   -294    -38       N  
ATOM    215  N   PHE A  27     -20.466  -8.477 -26.109  1.00  7.97           N  
ANISOU  215  N   PHE A  27      974   1108    948     61   -279    -70       N  
ATOM    216  CA  PHE A  27     -19.773  -9.247 -25.113  1.00  7.60           C  
ANISOU  216  CA  PHE A  27      928   1048    913     52   -263    -79       C  
ATOM    217  C   PHE A  27     -20.162  -8.774 -23.695  1.00  7.57           C  
ANISOU  217  C   PHE A  27      910   1030    936     45   -251    -70       C  
ATOM    218  O   PHE A  27     -20.317  -7.559 -23.452  1.00  7.39           O  
ANISOU  218  O   PHE A  27      883   1007    918     51   -244    -55       O  
ATOM    219  CB  PHE A  27     -18.276  -8.956 -25.256  1.00  7.75           C  
ANISOU  219  CB  PHE A  27      960   1070    914     57   -245    -73       C  
ATOM    220  CG  PHE A  27     -17.649  -9.522 -26.498  1.00  7.78           C  
ANISOU  220  CG  PHE A  27      978   1087    891     63   -249    -85       C  
ATOM    221  CD1 PHE A  27     -17.079 -10.794 -26.462  1.00  7.80           C  
ANISOU  221  CD1 PHE A  27      985   1085    894     61   -248   -106       C  
ATOM    222  CD2 PHE A  27     -17.549  -8.777 -27.661  1.00  8.08           C  
ANISOU  222  CD2 PHE A  27     1025   1142    902     69   -254    -76       C  
ATOM    223  CE1 PHE A  27     -16.476 -11.319 -27.579  1.00  8.16           C  
ANISOU  223  CE1 PHE A  27     1042   1143    914     67   -250   -121       C  
ATOM    224  CE2 PHE A  27     -16.937  -9.317 -28.795  1.00  8.11           C  
ANISOU  224  CE2 PHE A  27     1042   1161    877     72   -255    -90       C  
ATOM    225  CZ  PHE A  27     -16.397 -10.569 -28.760  1.00  8.07           C  
ANISOU  225  CZ  PHE A  27     1039   1152    873     72   -252   -113       C  
ATOM    226  N   HIS A  28     -20.319  -9.740 -22.789  1.00  7.26           N  
ANISOU  226  N   HIS A  28      867    979    913     32   -247    -81       N  
ATOM    227  CA  HIS A  28     -20.837  -9.538 -21.410  1.00  6.96           C  
ANISOU  227  CA  HIS A  28      816    929    897     21   -236    -77       C  
ATOM    228  C   HIS A  28     -19.814 -10.163 -20.459  1.00  6.49           C  
ANISOU  228  C   HIS A  28      768    857    840     13   -222    -77       C  
ATOM    229  O   HIS A  28     -19.630 -11.379 -20.464  1.00  6.41           O  
ANISOU  229  O   HIS A  28      765    840    830      6   -229    -89       O  
ATOM    230  CB  HIS A  28     -22.167 -10.278 -21.223  1.00  7.14           C  
ANISOU  230  CB  HIS A  28      824    951    937      8   -248    -89       C  
ATOM    231  CG  HIS A  28     -23.282  -9.864 -22.185  1.00  7.61           C  
ANISOU  231  CG  HIS A  28      869   1025    997     16   -267    -91       C  
ATOM    232  ND1 HIS A  28     -24.427  -9.288 -21.757  1.00  7.81           N  
ANISOU  232  ND1 HIS A  28      872   1054   1042     15   -269    -90       N  
ATOM    233  CD2 HIS A  28     -23.414 -10.030 -23.552  1.00  7.96           C  
ANISOU  233  CD2 HIS A  28      919   1083   1024     26   -288    -96       C  
ATOM    234  CE1 HIS A  28     -25.223  -9.038 -22.831  1.00  8.23           C  
ANISOU  234  CE1 HIS A  28      915   1121   1092     25   -291    -92       C  
ATOM    235  NE2 HIS A  28     -24.618  -9.511 -23.919  1.00  8.50           N  
ANISOU  235  NE2 HIS A  28      968   1161   1102     31   -304    -95       N  
ATOM    236  N   HIS A  29     -19.140  -9.335 -19.667  1.00  6.17           N  
ANISOU  236  N   HIS A  29      729    813    801     13   -205    -66       N  
ATOM    237  CA  HIS A  29     -17.996  -9.734 -18.802  1.00  5.78           C  
ANISOU  237  CA  HIS A  29      690    754    751      7   -194    -64       C  
ATOM    238  C   HIS A  29     -18.412 -10.401 -17.508  1.00  5.89           C  
ANISOU  238  C   HIS A  29      703    756    780    -10   -190    -65       C  
ATOM    239  O   HIS A  29     -19.606 -10.414 -17.121  1.00  5.90           O  
ANISOU  239  O   HIS A  29      693    756    793    -21   -191    -68       O  
ATOM    240  CB  HIS A  29     -17.133  -8.513 -18.480  1.00  5.48           C  
ANISOU  240  CB  HIS A  29      655    720    708     12   -178    -51       C  
ATOM    241  CG  HIS A  29     -17.810  -7.521 -17.544  1.00  5.27           C  
ANISOU  241  CG  HIS A  29      619    689    694      5   -167    -43       C  
ATOM    242  ND1 HIS A  29     -17.870  -7.689 -16.176  1.00  5.08           N  
ANISOU  242  ND1 HIS A  29      595    656    680    -10   -157    -43       N  
ATOM    243  CD2 HIS A  29     -18.543  -6.390 -17.838  1.00  5.30           C  
ANISOU  243  CD2 HIS A  29      615    696    702     12   -166    -37       C  
ATOM    244  CE1 HIS A  29     -18.576  -6.657 -15.652  1.00  5.07           C  
ANISOU  244  CE1 HIS A  29      585    654    689    -13   -147    -39       C  
ATOM    245  NE2 HIS A  29     -18.995  -5.868 -16.679  1.00  5.22           N  
ANISOU  245  NE2 HIS A  29      598    679    706      2   -153    -36       N  
ATOM    246  N   GLY A  30     -17.432 -10.972 -16.825  1.00  5.88           N  
ANISOU  246  N   GLY A  30      712    744    776    -14   -186    -64       N  
ATOM    247  CA  GLY A  30     -17.648 -11.608 -15.545  1.00  6.20           C  
ANISOU  247  CA  GLY A  30      757    771    826    -32   -183    -62       C  
ATOM    248  C   GLY A  30     -17.417 -10.760 -14.308  1.00  6.06           C  
ANISOU  248  C   GLY A  30      739    753    809    -42   -167    -51       C  
ATOM    249  O   GLY A  30     -17.026  -9.611 -14.374  1.00  5.91           O  
ANISOU  249  O   GLY A  30      717    743    787    -34   -157    -45       O  
ATOM    250  N   TRP A  31     -17.671 -11.382 -13.166  1.00  6.10           N  
ANISOU  250  N   TRP A  31      751    748    820    -61   -164    -49       N  
ATOM    251  CA  TRP A  31     -17.516 -10.754 -11.853  1.00  6.20           C  
ANISOU  251  CA  TRP A  31      766    760    831    -75   -149    -41       C  
ATOM    252  C   TRP A  31     -16.057 -10.771 -11.486  1.00  6.04           C  
ANISOU  252  C   TRP A  31      757    737    801    -68   -152    -34       C  
ATOM    253  O   TRP A  31     -15.386 -11.788 -11.727  1.00  6.51           O  
ANISOU  253  O   TRP A  31      825    788    859    -62   -165    -35       O  
ATOM    254  CB  TRP A  31     -18.324 -11.571 -10.851  1.00  6.55           C  
ANISOU  254  CB  TRP A  31      815    795    880   -100   -147    -41       C  
ATOM    255  CG  TRP A  31     -18.258 -11.038  -9.460  1.00  6.34           C  
ANISOU  255  CG  TRP A  31      793    769    848   -117   -131    -34       C  
ATOM    256  CD1 TRP A  31     -19.177 -10.204  -8.850  1.00  6.30           C  
ANISOU  256  CD1 TRP A  31      776    771    847   -129   -113    -38       C  
ATOM    257  CD2 TRP A  31     -17.239 -11.314  -8.459  1.00  6.17           C  
ANISOU  257  CD2 TRP A  31      789    739    815   -125   -133    -23       C  
ATOM    258  NE1 TRP A  31     -18.803  -9.943  -7.560  1.00  6.25           N  
ANISOU  258  NE1 TRP A  31      781    764    831   -146   -101    -32       N  
ATOM    259  CE2 TRP A  31     -17.630 -10.561  -7.266  1.00  6.29           C  
ANISOU  259  CE2 TRP A  31      805    761    826   -145   -114    -22       C  
ATOM    260  CE3 TRP A  31     -16.088 -12.058  -8.434  1.00  6.30           C  
ANISOU  260  CE3 TRP A  31      820    747    826   -117   -149    -17       C  
ATOM    261  CZ2 TRP A  31     -16.879 -10.576  -6.087  1.00  6.31           C  
ANISOU  261  CZ2 TRP A  31      823    761    814   -158   -112    -12       C  
ATOM    262  CZ3 TRP A  31     -15.339 -12.082  -7.238  1.00  6.33           C  
ANISOU  262  CZ3 TRP A  31      838    748    819   -129   -149     -6       C  
ATOM    263  CH2 TRP A  31     -15.736 -11.340  -6.099  1.00  6.25           C  
ANISOU  263  CH2 TRP A  31      830    745    801   -150   -131     -4       C  
ATOM    264  N   PRO A  32     -15.507  -9.692 -10.863  1.00  5.93           N  
ANISOU  264  N   PRO A  32      741    729    782    -70   -139    -28       N  
ATOM    265  CA  PRO A  32     -16.048  -8.382 -10.535  1.00  5.89           C  
ANISOU  265  CA  PRO A  32      728    731    780    -75   -122    -28       C  
ATOM    266  C   PRO A  32     -15.433  -7.366 -11.540  1.00  5.78           C  
ANISOU  266  C   PRO A  32      708    725    763    -56   -120    -26       C  
ATOM    267  O   PRO A  32     -14.966  -6.285 -11.168  1.00  5.82           O  
ANISOU  267  O   PRO A  32      713    733    765    -58   -108    -23       O  
ATOM    268  CB  PRO A  32     -15.509  -8.138  -9.128  1.00  5.83           C  
ANISOU  268  CB  PRO A  32      729    721    764    -91   -113    -22       C  
ATOM    269  CG  PRO A  32     -14.092  -8.775  -9.191  1.00  5.92           C  
ANISOU  269  CG  PRO A  32      750    730    768    -83   -127    -17       C  
ATOM    270  CD  PRO A  32     -14.164  -9.870 -10.246  1.00  5.85           C  
ANISOU  270  CD  PRO A  32      741    717    764    -70   -143    -21       C  
ATOM    271  N   LEU A  33     -15.428  -7.749 -12.812  1.00  5.76           N  
ANISOU  271  N   LEU A  33      702    726    759    -41   -131    -30       N  
ATOM    272  CA  LEU A  33     -14.580  -7.065 -13.782  1.00  5.76           C  
ANISOU  272  CA  LEU A  33      702    735    752    -26   -130    -27       C  
ATOM    273  C   LEU A  33     -15.329  -5.972 -14.577  1.00  5.80           C  
ANISOU  273  C   LEU A  33      700    744    759    -17   -126    -25       C  
ATOM    274  O   LEU A  33     -16.141  -5.237 -14.025  1.00  6.07           O  
ANISOU  274  O   LEU A  33      730    775    803    -23   -117    -24       O  
ATOM    275  CB  LEU A  33     -13.829  -8.046 -14.692  1.00  5.95           C  
ANISOU  275  CB  LEU A  33      729    762    769    -14   -143    -32       C  
ATOM    276  CG  LEU A  33     -13.035  -9.106 -13.918  1.00  6.05           C  
ANISOU  276  CG  LEU A  33      749    768    782    -18   -150    -33       C  
ATOM    277  CD1 LEU A  33     -12.407 -10.125 -14.893  1.00  6.31           C  
ANISOU  277  CD1 LEU A  33      784    802    812     -2   -162    -42       C  
ATOM    278  CD2 LEU A  33     -12.021  -8.457 -12.959  1.00  5.96           C  
ANISOU  278  CD2 LEU A  33      738    759    767    -24   -141    -26       C  
ATOM    279  N   SER A  34     -15.015  -5.833 -15.864  1.00  5.84           N  
ANISOU  279  N   SER A  34      707    758    756     -4   -132    -24       N  
ATOM    280  CA  SER A  34     -15.531  -4.760 -16.719  1.00  5.85           C  
ANISOU  280  CA  SER A  34      705    762    755      6   -131    -18       C  
ATOM    281  C   SER A  34     -15.337  -5.206 -18.157  1.00  5.96           C  
ANISOU  281  C   SER A  34      723    787    756     18   -143    -20       C  
ATOM    282  O   SER A  34     -14.743  -6.303 -18.406  1.00  5.64           O  
ANISOU  282  O   SER A  34      685    750    709     19   -149    -28       O  
ATOM    283  CB  SER A  34     -14.754  -3.431 -16.527  1.00  5.83           C  
ANISOU  283  CB  SER A  34      708    758    749      4   -117     -8       C  
ATOM    284  OG  SER A  34     -13.469  -3.488 -17.120  1.00  5.70           O  
ANISOU  284  OG  SER A  34      697    751    717      7   -115     -5       O  
ATOM    285  N   SER A  35     -15.769  -4.350 -19.100  1.00  6.11           N  
ANISOU  285  N   SER A  35      742    809    769     27   -147    -13       N  
ATOM    286  CA  SER A  35     -15.634  -4.659 -20.531  1.00  6.46           C  
ANISOU  286  CA  SER A  35      792    866    795     37   -158    -14       C  
ATOM    287  C   SER A  35     -14.157  -4.738 -20.949  1.00  7.07           C  
ANISOU  287  C   SER A  35      878    953    855     37   -148    -14       C  
ATOM    288  O   SER A  35     -13.839  -5.341 -21.984  1.00  7.67           O  
ANISOU  288  O   SER A  35      958   1041    915     43   -154    -20       O  
ATOM    289  CB  SER A  35     -16.378  -3.649 -21.426  1.00  6.63           C  
ANISOU  289  CB  SER A  35      816    890    812     47   -166     -2       C  
ATOM    290  OG  SER A  35     -15.895  -2.350 -21.168  1.00  6.40           O  
ANISOU  290  OG  SER A  35      794    855    784     45   -152     12       O  
ATOM    291  N   ASP A  36     -13.240  -4.177 -20.147  1.00  7.34           N  
ANISOU  291  N   ASP A  36      912    984    892     29   -133     -8       N  
ATOM    292  CA  ASP A  36     -11.823  -4.324 -20.416  1.00  8.01           C  
ANISOU  292  CA  ASP A  36      999   1080    965     28   -123    -10       C  
ATOM    293  C   ASP A  36     -11.355  -5.784 -20.397  1.00  8.39           C  
ANISOU  293  C   ASP A  36     1043   1131   1013     32   -130    -27       C  
ATOM    294  O   ASP A  36     -10.296  -6.119 -21.020  1.00  8.63           O  
ANISOU  294  O   ASP A  36     1073   1175   1031     37   -124    -34       O  
ATOM    295  CB  ASP A  36     -10.987  -3.519 -19.396  1.00  8.26           C  
ANISOU  295  CB  ASP A  36     1029   1107   1003     16   -108     -3       C  
ATOM    296  CG  ASP A  36     -10.908  -2.048 -19.732  1.00  9.85           C  
ANISOU  296  CG  ASP A  36     1237   1306   1198     12    -97     12       C  
ATOM    297  OD1 ASP A  36     -11.795  -1.516 -20.423  1.00 10.21           O  
ANISOU  297  OD1 ASP A  36     1289   1348   1240     18   -104     20       O  
ATOM    298  OD2 ASP A  36      -9.916  -1.361 -19.302  1.00 11.43           O  
ANISOU  298  OD2 ASP A  36     1439   1508   1397      1    -83     16       O  
ATOM    299  N   ASP A  37     -12.099  -6.664 -19.715  1.00  7.87           N  
ANISOU  299  N   ASP A  37      974   1054    961     31   -140    -34       N  
ATOM    300  CA  ASP A  37     -11.720  -8.058 -19.671  1.00  8.52           C  
ANISOU  300  CA  ASP A  37     1056   1134   1046     36   -149    -48       C  
ATOM    301  C   ASP A  37     -11.817  -8.725 -21.060  1.00  8.58           C  
ANISOU  301  C   ASP A  37     1068   1152   1040     47   -157    -61       C  
ATOM    302  O   ASP A  37     -11.306  -9.830 -21.265  1.00  8.66           O  
ANISOU  302  O   ASP A  37     1079   1161   1051     54   -163    -76       O  
ATOM    303  CB  ASP A  37     -12.545  -8.812 -18.635  1.00  9.13           C  
ANISOU  303  CB  ASP A  37     1134   1195   1141     28   -158    -51       C  
ATOM    304  CG  ASP A  37     -11.941 -10.190 -18.293  1.00 10.09           C  
ANISOU  304  CG  ASP A  37     1258   1308   1267     32   -167    -62       C  
ATOM    305  OD1 ASP A  37     -10.712 -10.247 -18.072  1.00 10.76           O  
ANISOU  305  OD1 ASP A  37     1340   1397   1350     36   -162    -63       O  
ATOM    306  OD2 ASP A  37     -12.673 -11.209 -18.296  1.00 10.88           O  
ANISOU  306  OD2 ASP A  37     1362   1397   1374     30   -179    -70       O  
ATOM    307  N   TRP A  38     -12.476  -8.061 -22.027  1.00  8.34           N  
ANISOU  307  N   TRP A  38     1041   1130    997     49   -160    -55       N  
ATOM    308  CA  TRP A  38     -12.611  -8.607 -23.368  1.00  8.53           C  
ANISOU  308  CA  TRP A  38     1071   1166   1004     57   -168    -67       C  
ATOM    309  C   TRP A  38     -11.640  -8.056 -24.362  1.00  9.44           C  
ANISOU  309  C   TRP A  38     1190   1300   1095     61   -156    -65       C  
ATOM    310  O   TRP A  38     -11.750  -8.348 -25.581  1.00  9.41           O  
ANISOU  310  O   TRP A  38     1194   1310   1071     66   -161    -74       O  
ATOM    311  CB  TRP A  38     -13.965  -8.285 -23.880  1.00  8.47           C  
ANISOU  311  CB  TRP A  38     1065   1159    994     57   -182    -62       C  
ATOM    312  CG  TRP A  38     -15.057  -9.003 -23.221  1.00  8.31           C  
ANISOU  312  CG  TRP A  38     1038   1124    994     52   -195    -68       C  
ATOM    313  CD1 TRP A  38     -16.085  -8.488 -22.424  1.00  8.29           C  
ANISOU  313  CD1 TRP A  38     1028   1113   1010     46   -198    -59       C  
ATOM    314  CD2 TRP A  38     -15.294 -10.415 -23.300  1.00  8.23           C  
ANISOU  314  CD2 TRP A  38     1029   1107    989     52   -207    -87       C  
ATOM    315  NE1 TRP A  38     -16.914  -9.492 -22.026  1.00  7.85           N  
ANISOU  315  NE1 TRP A  38      968   1048    969     39   -209    -70       N  
ATOM    316  CE2 TRP A  38     -16.524 -10.662 -22.582  1.00  8.14           C  
ANISOU  316  CE2 TRP A  38     1010   1084    997     42   -216    -86       C  
ATOM    317  CE3 TRP A  38     -14.667 -11.472 -23.967  1.00  8.53           C  
ANISOU  317  CE3 TRP A  38     1075   1148   1018     58   -211   -106       C  
ATOM    318  CZ2 TRP A  38     -17.047 -11.928 -22.485  1.00  8.63           C  
ANISOU  318  CZ2 TRP A  38     1074   1136   1068     36   -229   -102       C  
ATOM    319  CZ3 TRP A  38     -15.227 -12.747 -23.868  1.00  8.76           C  
ANISOU  319  CZ3 TRP A  38     1106   1164   1058     55   -225   -122       C  
ATOM    320  CH2 TRP A  38     -16.411 -12.955 -23.165  1.00  8.54           C  
ANISOU  320  CH2 TRP A  38     1072   1124   1047     42   -234   -119       C  
ATOM    321  N   ASP A  39     -10.674  -7.275 -23.892  1.00 10.32           N  
ANISOU  321  N   ASP A  39     1299   1416   1207     56   -139    -55       N  
ATOM    322  CA  ASP A  39      -9.793  -6.556 -24.813  1.00 11.67           C  
ANISOU  322  CA  ASP A  39     1474   1605   1354     54   -124    -51       C  
ATOM    323  C   ASP A  39      -9.191  -7.422 -25.927  1.00 10.63           C  
ANISOU  323  C   ASP A  39     1344   1492   1203     62   -122    -71       C  
ATOM    324  O   ASP A  39      -9.103  -6.979 -27.078  1.00 10.17           O  
ANISOU  324  O   ASP A  39     1295   1450   1118     61   -117    -68       O  
ATOM    325  CB  ASP A  39      -8.648  -5.880 -24.066  1.00 13.69           C  
ANISOU  325  CB  ASP A  39     1722   1863   1616     46   -106    -43       C  
ATOM    326  CG  ASP A  39      -9.060  -4.501 -23.478  1.00 16.25           C  
ANISOU  326  CG  ASP A  39     2050   2176   1947     35   -101    -21       C  
ATOM    327  OD1 ASP A  39     -10.201  -3.983 -23.769  1.00 23.05           O  
ANISOU  327  OD1 ASP A  39     2921   3030   2808     37   -111     -9       O  
ATOM    328  OD2 ASP A  39      -8.270  -4.006 -22.677  1.00 21.96           O  
ANISOU  328  OD2 ASP A  39     2767   2897   2679     26    -89    -16       O  
ATOM    329  N   ALA A  40      -8.700  -8.609 -25.565  1.00  9.64           N  
ANISOU  329  N   ALA A  40     1210   1362   1090     71   -124    -91       N  
ATOM    330  CA  ALA A  40      -8.084  -9.519 -26.552  1.00  9.43           C  
ANISOU  330  CA  ALA A  40     1185   1351   1048     81   -121   -115       C  
ATOM    331  C   ALA A  40      -9.082  -9.879 -27.687  1.00  9.25           C  
ANISOU  331  C   ALA A  40     1176   1333   1006     83   -135   -123       C  
ATOM    332  O   ALA A  40      -8.697  -9.916 -28.898  1.00  9.58           O  
ANISOU  332  O   ALA A  40     1225   1397   1020     85   -127   -134       O  
ATOM    333  CB  ALA A  40      -7.545 -10.815 -25.883  1.00  9.35           C  
ANISOU  333  CB  ALA A  40     1165   1328   1061     93   -126   -136       C  
ATOM    334  N   GLN A  41     -10.339 -10.127 -27.313  1.00  8.50           N  
ANISOU  334  N   GLN A  41     1084   1221    924     82   -155   -118       N  
ATOM    335  CA  GLN A  41     -11.373 -10.445 -28.267  1.00  8.58           C  
ANISOU  335  CA  GLN A  41     1105   1235    920     83   -172   -125       C  
ATOM    336  C   GLN A  41     -11.832  -9.232 -29.079  1.00  8.51           C  
ANISOU  336  C   GLN A  41     1106   1241    887     77   -173   -104       C  
ATOM    337  O   GLN A  41     -12.027  -9.328 -30.270  1.00  8.70           O  
ANISOU  337  O   GLN A  41     1141   1282    884     78   -179   -111       O  
ATOM    338  CB  GLN A  41     -12.578 -11.105 -27.599  1.00  8.26           C  
ANISOU  338  CB  GLN A  41     1061   1173    903     80   -193   -128       C  
ATOM    339  CG  GLN A  41     -12.366 -12.556 -27.169  1.00  8.26           C  
ANISOU  339  CG  GLN A  41     1061   1158    921     85   -199   -151       C  
ATOM    340  CD  GLN A  41     -11.333 -12.695 -26.060  1.00  8.18           C  
ANISOU  340  CD  GLN A  41     1042   1137    930     88   -187   -149       C  
ATOM    341  OE1 GLN A  41     -11.409 -11.977 -25.065  1.00  7.88           O  
ANISOU  341  OE1 GLN A  41      998   1092    906     81   -182   -129       O  
ATOM    342  NE2 GLN A  41     -10.327 -13.545 -26.271  1.00  8.06           N  
ANISOU  342  NE2 GLN A  41     1026   1123    915    100   -181   -169       N  
ATOM    343  N   LEU A  42     -12.041  -8.113 -28.427  1.00  8.50           N  
ANISOU  343  N   LEU A  42     1102   1232    897     72   -169    -79       N  
ATOM    344  CA  LEU A  42     -12.505  -6.907 -29.088  1.00  8.73           C  
ANISOU  344  CA  LEU A  42     1142   1269    907     68   -173    -57       C  
ATOM    345  C   LEU A  42     -11.526  -6.478 -30.182  1.00  8.97           C  
ANISOU  345  C   LEU A  42     1183   1322    902     64   -156    -55       C  
ATOM    346  O   LEU A  42     -11.934  -6.171 -31.302  1.00  9.42           O  
ANISOU  346  O   LEU A  42     1256   1393    930     64   -165    -48       O  
ATOM    347  CB  LEU A  42     -12.690  -5.780 -28.096  1.00  8.73           C  
ANISOU  347  CB  LEU A  42     1137   1253    928     63   -167    -33       C  
ATOM    348  CG  LEU A  42     -13.657  -5.979 -26.935  1.00  8.63           C  
ANISOU  348  CG  LEU A  42     1112   1220    948     64   -179    -33       C  
ATOM    349  CD1 LEU A  42     -13.770  -4.672 -26.136  1.00  9.10           C  
ANISOU  349  CD1 LEU A  42     1170   1266   1022     60   -170    -11       C  
ATOM    350  CD2 LEU A  42     -15.013  -6.449 -27.409  1.00  8.75           C  
ANISOU  350  CD2 LEU A  42     1126   1234    964     69   -204    -39       C  
ATOM    351  N   LEU A  43     -10.241  -6.482 -29.852  1.00  9.13           N  
ANISOU  351  N   LEU A  43     1197   1349    924     61   -132    -60       N  
ATOM    352  CA  LEU A  43      -9.192  -6.149 -30.804  1.00  9.23           C  
ANISOU  352  CA  LEU A  43     1216   1386    904     55   -111    -62       C  
ATOM    353  C   LEU A  43      -9.155  -7.117 -31.987  1.00  9.61           C  
ANISOU  353  C   LEU A  43     1272   1453    925     61   -115    -87       C  
ATOM    354  O   LEU A  43      -9.090  -6.683 -33.121  1.00 10.18           O  
ANISOU  354  O   LEU A  43     1361   1546    962     54   -110    -81       O  
ATOM    355  CB  LEU A  43      -7.833  -6.051 -30.139  1.00  9.33           C  
ANISOU  355  CB  LEU A  43     1214   1402    928     51    -86    -67       C  
ATOM    356  CG  LEU A  43      -6.677  -5.471 -30.976  1.00  9.58           C  
ANISOU  356  CG  LEU A  43     1249   1461    930     39    -59    -65       C  
ATOM    357  CD1 LEU A  43      -6.974  -4.050 -31.471  1.00  9.71           C  
ANISOU  357  CD1 LEU A  43     1285   1478    925     24    -56    -32       C  
ATOM    358  CD2 LEU A  43      -5.368  -5.489 -30.147  1.00  9.72           C  
ANISOU  358  CD2 LEU A  43     1244   1482    967     36    -37    -73       C  
ATOM    359  N   PHE A  44      -9.225  -8.416 -31.715  1.00  9.59           N  
ANISOU  359  N   PHE A  44     1261   1444    939     72   -123   -114       N  
ATOM    360  CA  PHE A  44      -9.221  -9.418 -32.752  1.00  9.97           C  
ANISOU  360  CA  PHE A  44     1316   1506    965     78   -127   -143       C  
ATOM    361  C   PHE A  44     -10.351  -9.170 -33.736  1.00 10.21           C  
ANISOU  361  C   PHE A  44     1366   1545    970     74   -148   -134       C  
ATOM    362  O   PHE A  44     -10.130  -9.178 -34.957  1.00 10.73           O  
ANISOU  362  O   PHE A  44     1446   1635    996     71   -143   -142       O  
ATOM    363  CB  PHE A  44      -9.346 -10.792 -32.129  1.00 10.16           C  
ANISOU  363  CB  PHE A  44     1331   1512   1019     89   -138   -169       C  
ATOM    364  CG  PHE A  44      -9.517 -11.897 -33.112  1.00 10.90           C  
ANISOU  364  CG  PHE A  44     1433   1615   1094     96   -146   -201       C  
ATOM    365  CD1 PHE A  44     -10.772 -12.373 -33.431  1.00 11.35           C  
ANISOU  365  CD1 PHE A  44     1500   1663   1150     95   -173   -206       C  
ATOM    366  CD2 PHE A  44      -8.405 -12.522 -33.638  1.00 11.76           C  
ANISOU  366  CD2 PHE A  44     1538   1738   1191    103   -125   -229       C  
ATOM    367  CE1 PHE A  44     -10.911 -13.463 -34.290  1.00 11.96           C  
ANISOU  367  CE1 PHE A  44     1586   1746   1211    100   -181   -239       C  
ATOM    368  CE2 PHE A  44      -8.529 -13.559 -34.523  1.00 12.41           C  
ANISOU  368  CE2 PHE A  44     1630   1828   1258    110   -131   -262       C  
ATOM    369  CZ  PHE A  44      -9.806 -14.048 -34.831  1.00 12.43           C  
ANISOU  369  CZ  PHE A  44     1645   1820   1258    107   -160   -267       C  
ATOM    370  N   PHE A  45     -11.555  -8.993 -33.224  1.00 10.01           N  
ANISOU  370  N   PHE A  45     1340   1501    964     75   -173   -120       N  
ATOM    371  CA  PHE A  45     -12.718  -8.859 -34.088  1.00 10.49           C  
ANISOU  371  CA  PHE A  45     1413   1568   1004     74   -199   -114       C  
ATOM    372  C   PHE A  45     -12.802  -7.536 -34.847  1.00 10.62           C  
ANISOU  372  C   PHE A  45     1446   1598    989     67   -198    -83       C  
ATOM    373  O   PHE A  45     -13.180  -7.524 -36.037  1.00 10.60           O  
ANISOU  373  O   PHE A  45     1462   1615    951     64   -211    -84       O  
ATOM    374  CB  PHE A  45     -13.995  -9.143 -33.325  1.00 10.73           C  
ANISOU  374  CB  PHE A  45     1434   1577   1068     77   -224   -111       C  
ATOM    375  CG  PHE A  45     -14.267 -10.602 -33.202  1.00 11.51           C  
ANISOU  375  CG  PHE A  45     1527   1667   1181     80   -235   -143       C  
ATOM    376  CD1 PHE A  45     -14.706 -11.309 -34.304  1.00 12.52           C  
ANISOU  376  CD1 PHE A  45     1666   1809   1283     80   -251   -164       C  
ATOM    377  CD2 PHE A  45     -14.013 -11.268 -32.044  1.00 11.83           C  
ANISOU  377  CD2 PHE A  45     1553   1686   1256     82   -229   -152       C  
ATOM    378  CE1 PHE A  45     -14.947 -12.645 -34.232  1.00 12.99           C  
ANISOU  378  CE1 PHE A  45     1723   1858   1355     82   -261   -194       C  
ATOM    379  CE2 PHE A  45     -14.239 -12.622 -31.952  1.00 12.54           C  
ANISOU  379  CE2 PHE A  45     1642   1764   1359     85   -239   -180       C  
ATOM    380  CZ  PHE A  45     -14.671 -13.325 -33.066  1.00 13.07           C  
ANISOU  380  CZ  PHE A  45     1720   1843   1403     84   -254   -203       C  
ATOM    381  N   VAL A  46     -12.437  -6.448 -34.178  1.00 10.49           N  
ANISOU  381  N   VAL A  46     1427   1572    986     62   -185    -57       N  
ATOM    382  CA  VAL A  46     -12.428  -5.141 -34.856  1.00 11.13           C  
ANISOU  382  CA  VAL A  46     1528   1663   1040     55   -183    -26       C  
ATOM    383  C   VAL A  46     -11.385  -5.094 -35.939  1.00 11.84           C  
ANISOU  383  C   VAL A  46     1633   1781   1086     45   -160    -31       C  
ATOM    384  O   VAL A  46     -11.672  -4.562 -37.005  1.00 11.79           O  
ANISOU  384  O   VAL A  46     1649   1789   1041     39   -169    -16       O  
ATOM    385  CB  VAL A  46     -12.374  -3.911 -33.933  1.00 11.04           C  
ANISOU  385  CB  VAL A  46     1513   1631   1053     51   -175      4       C  
ATOM    386  CG1 VAL A  46     -10.952  -3.678 -33.433  1.00 11.28           C  
ANISOU  386  CG1 VAL A  46     1535   1663   1086     42   -141      2       C  
ATOM    387  CG2 VAL A  46     -12.886  -2.665 -34.669  1.00 11.53           C  
ANISOU  387  CG2 VAL A  46     1597   1693   1091     48   -188     38       C  
ATOM    388  N   ASN A  47     -10.233  -5.727 -35.717  1.00 12.05           N  
ANISOU  388  N   ASN A  47     1647   1816   1116     43   -133    -55       N  
ATOM    389  CA  ASN A  47      -9.204  -5.766 -36.739  1.00 12.94           C  
ANISOU  389  CA  ASN A  47     1770   1959   1187     33   -108    -66       C  
ATOM    390  C   ASN A  47      -9.628  -6.597 -37.927  1.00 14.36           C  
ANISOU  390  C   ASN A  47     1965   2159   1333     36   -121    -89       C  
ATOM    391  O   ASN A  47      -9.097  -6.416 -39.000  1.00 14.53           O  
ANISOU  391  O   ASN A  47     2002   2208   1310     26   -106    -91       O  
ATOM    392  CB  ASN A  47      -7.851  -6.192 -36.162  1.00 12.75           C  
ANISOU  392  CB  ASN A  47     1723   1940   1180     33    -76    -88       C  
ATOM    393  CG  ASN A  47      -7.202  -5.096 -35.324  1.00 12.80           C  
ANISOU  393  CG  ASN A  47     1722   1937   1205     23    -58    -62       C  
ATOM    394  OD1 ASN A  47      -7.689  -3.955 -35.286  1.00 13.01           O  
ANISOU  394  OD1 ASN A  47     1763   1953   1227     14    -65    -28       O  
ATOM    395  ND2 ASN A  47      -6.150  -5.439 -34.595  1.00 12.66           N  
ANISOU  395  ND2 ASN A  47     1681   1920   1210     24    -36    -78       N  
ATOM    396  N   LYS A  48     -10.614  -7.472 -37.769  1.00 15.18           N  
ANISOU  396  N   LYS A  48     2064   2251   1454     48   -150   -105       N  
ATOM    397  CA  LYS A  48     -11.099  -8.248 -38.908  1.00 16.41           C  
ANISOU  397  CA  LYS A  48     2235   2424   1576     49   -166   -128       C  
ATOM    398  C   LYS A  48     -12.294  -7.606 -39.618  1.00 16.49           C  
ANISOU  398  C   LYS A  48     2265   2438   1562     46   -199   -102       C  
ATOM    399  O   LYS A  48     -12.865  -8.213 -40.504  1.00 17.78           O  
ANISOU  399  O   LYS A  48     2441   2616   1699     46   -218   -119       O  
ATOM    400  CB  LYS A  48     -11.433  -9.664 -38.472  1.00 17.61           C  
ANISOU  400  CB  LYS A  48     2372   2562   1757     61   -178   -164       C  
ATOM    401  CG  LYS A  48     -10.190 -10.534 -38.262  1.00 19.33           C  
ANISOU  401  CG  LYS A  48     2576   2784   1984     67   -148   -198       C  
ATOM    402  CD  LYS A  48     -10.546 -11.968 -37.991  1.00 20.31           C  
ANISOU  402  CD  LYS A  48     2693   2892   2133     79   -163   -233       C  
ATOM    403  CE  LYS A  48      -9.299 -12.890 -37.990  1.00 21.31           C  
ANISOU  403  CE  LYS A  48     2809   3025   2265     88   -135   -270       C  
ATOM    404  NZ  LYS A  48      -8.840 -13.306 -39.332  1.00 23.67           N  
ANISOU  404  NZ  LYS A  48     3123   3354   2518     86   -122   -300       N  
ATOM    405  N   GLY A  49     -12.713  -6.423 -39.158  1.00 15.45           N  
ANISOU  405  N   GLY A  49     2135   2292   1444     44   -207    -63       N  
ATOM    406  CA  GLY A  49     -13.760  -5.651 -39.765  1.00 14.95           C  
ANISOU  406  CA  GLY A  49     2090   2230   1362     44   -239    -34       C  
ATOM    407  C   GLY A  49     -15.124  -5.832 -39.171  1.00 14.22           C  
ANISOU  407  C   GLY A  49     1982   2115   1304     56   -274    -32       C  
ATOM    408  O   GLY A  49     -16.096  -5.342 -39.750  1.00 14.80           O  
ANISOU  408  O   GLY A  49     2067   2192   1363     59   -306    -12       O  
ATOM    409  N   PHE A  50     -15.228  -6.497 -38.018  1.00 12.69           N  
ANISOU  409  N   PHE A  50     1763   1902   1158     63   -271    -49       N  
ATOM    410  CA  PHE A  50     -16.531  -6.703 -37.375  1.00 12.28           C  
ANISOU  410  CA  PHE A  50     1693   1830   1142     72   -301    -48       C  
ATOM    411  C   PHE A  50     -16.801  -5.524 -36.461  1.00 11.74           C  
ANISOU  411  C   PHE A  50     1616   1740   1104     76   -300    -16       C  
ATOM    412  O   PHE A  50     -15.864  -4.723 -36.178  1.00 11.55           O  
ANISOU  412  O   PHE A  50     1598   1712   1077     71   -273      1       O  
ATOM    413  CB  PHE A  50     -16.542  -8.003 -36.589  1.00 12.32           C  
ANISOU  413  CB  PHE A  50     1678   1823   1180     74   -297    -82       C  
ATOM    414  CG  PHE A  50     -16.487  -9.226 -37.477  1.00 13.32           C  
ANISOU  414  CG  PHE A  50     1813   1966   1282     71   -304   -117       C  
ATOM    415  CD1 PHE A  50     -17.652  -9.708 -38.085  1.00 14.05           C  
ANISOU  415  CD1 PHE A  50     1907   2065   1366     71   -338   -127       C  
ATOM    416  CD2 PHE A  50     -15.291  -9.827 -37.778  1.00 13.54           C  
ANISOU  416  CD2 PHE A  50     1847   2005   1292     69   -276   -140       C  
ATOM    417  CE1 PHE A  50     -17.614 -10.792 -38.984  1.00 14.42           C  
ANISOU  417  CE1 PHE A  50     1965   2128   1386     67   -345   -161       C  
ATOM    418  CE2 PHE A  50     -15.244 -10.949 -38.618  1.00 14.42           C  
ANISOU  418  CE2 PHE A  50     1968   2130   1381     68   -281   -175       C  
ATOM    419  CZ  PHE A  50     -16.395 -11.409 -39.246  1.00 14.76           C  
ANISOU  419  CZ  PHE A  50     2016   2179   1413     66   -315   -186       C  
ATOM    420  N   ARG A  51     -18.054  -5.405 -36.013  1.00 10.88           N  
ANISOU  420  N   ARG A  51     1493   1618   1023     84   -328    -10       N  
ATOM    421  CA  ARG A  51     -18.443  -4.416 -35.053  1.00 10.68           C  
ANISOU  421  CA  ARG A  51     1456   1570   1033     90   -327     14       C  
ATOM    422  C   ARG A  51     -18.574  -5.110 -33.697  1.00  9.87           C  
ANISOU  422  C   ARG A  51     1327   1448    975     91   -317     -4       C  
ATOM    423  O   ARG A  51     -19.213  -6.173 -33.591  1.00  9.99           O  
ANISOU  423  O   ARG A  51     1328   1464   1002     90   -331    -28       O  
ATOM    424  CB  ARG A  51     -19.736  -3.727 -35.420  1.00 11.08           C  
ANISOU  424  CB  ARG A  51     1506   1618   1086    101   -363     34       C  
ATOM    425  CG  ARG A  51     -20.207  -2.683 -34.445  1.00 11.26           C  
ANISOU  425  CG  ARG A  51     1515   1616   1146    110   -363     56       C  
ATOM    426  CD  ARG A  51     -21.378  -1.887 -34.985  1.00 11.93           C  
ANISOU  426  CD  ARG A  51     1601   1699   1231    125   -399     78       C  
ATOM    427  NE  ARG A  51     -21.903  -0.951 -33.986  1.00 12.16           N  
ANISOU  427  NE  ARG A  51     1615   1704   1302    136   -398     93       N  
ATOM    428  CZ  ARG A  51     -23.087  -0.362 -34.065  1.00 13.05           C  
ANISOU  428  CZ  ARG A  51     1717   1809   1432    153   -429    106       C  
ATOM    429  NH1 ARG A  51     -23.858  -0.596 -35.096  1.00 13.25           N  
ANISOU  429  NH1 ARG A  51     1745   1853   1437    160   -465    107       N  
ATOM    430  NH2 ARG A  51     -23.495   0.497 -33.131  1.00 13.27           N  
ANISOU  430  NH2 ARG A  51     1731   1814   1499    165   -424    116       N  
ATOM    431  N   VAL A  52     -17.932  -4.575 -32.682  1.00  9.25           N  
ANISOU  431  N   VAL A  52     1242   1354    918     89   -292      5       N  
ATOM    432  CA  VAL A  52     -17.981  -5.197 -31.371  1.00  8.71           C  
ANISOU  432  CA  VAL A  52     1152   1269    888     87   -282    -10       C  
ATOM    433  C   VAL A  52     -18.543  -4.207 -30.347  1.00  8.41           C  
ANISOU  433  C   VAL A  52     1102   1210    882     91   -281      9       C  
ATOM    434  O   VAL A  52     -18.185  -3.018 -30.371  1.00  8.39           O  
ANISOU  434  O   VAL A  52     1111   1203    876     93   -272     32       O  
ATOM    435  CB  VAL A  52     -16.586  -5.767 -30.905  1.00  8.64           C  
ANISOU  435  CB  VAL A  52     1144   1260    879     80   -252    -24       C  
ATOM    436  CG1 VAL A  52     -16.084  -6.908 -31.820  1.00  8.76           C  
ANISOU  436  CG1 VAL A  52     1168   1293    867     78   -252    -50       C  
ATOM    437  CG2 VAL A  52     -15.535  -4.665 -30.862  1.00  8.85           C  
ANISOU  437  CG2 VAL A  52     1182   1287    894     75   -228     -4       C  
ATOM    438  N   VAL A  53     -19.372  -4.710 -29.427  1.00  7.94           N  
ANISOU  438  N   VAL A  53     1021   1139    856     92   -288     -3       N  
ATOM    439  CA  VAL A  53     -19.972  -3.913 -28.362  1.00  7.71           C  
ANISOU  439  CA  VAL A  53      977   1092    860     95   -284      8       C  
ATOM    440  C   VAL A  53     -19.710  -4.635 -27.049  1.00  7.46           C  
ANISOU  440  C   VAL A  53      932   1049    854     86   -266     -7       C  
ATOM    441  O   VAL A  53     -19.797  -5.877 -26.984  1.00  7.45           O  
ANISOU  441  O   VAL A  53      925   1051    855     79   -271    -28       O  
ATOM    442  CB  VAL A  53     -21.494  -3.769 -28.555  1.00  7.94           C  
ANISOU  442  CB  VAL A  53      990   1122    905    105   -313      9       C  
ATOM    443  CG1 VAL A  53     -22.072  -2.972 -27.382  1.00  7.67           C  
ANISOU  443  CG1 VAL A  53      939   1069    906    109   -305     16       C  
ATOM    444  CG2 VAL A  53     -21.813  -3.069 -29.906  1.00  8.26           C  
ANISOU  444  CG2 VAL A  53     1047   1175    918    116   -337     26       C  
ATOM    445  N   ALA A  54     -19.328  -3.905 -26.021  1.00  7.09           N  
ANISOU  445  N   ALA A  54      882    987    824     83   -247      2       N  
ATOM    446  CA  ALA A  54     -19.076  -4.532 -24.724  1.00  7.06           C  
ANISOU  446  CA  ALA A  54      868    973    842     73   -231    -10       C  
ATOM    447  C   ALA A  54     -19.368  -3.504 -23.633  1.00  7.00           C  
ANISOU  447  C   ALA A  54      852    950    857     73   -219      0       C  
ATOM    448  O   ALA A  54     -18.807  -2.410 -23.707  1.00  7.19           O  
ANISOU  448  O   ALA A  54      887    970    876     76   -209     16       O  
ATOM    449  CB  ALA A  54     -17.624  -5.053 -24.622  1.00  6.54           C  
ANISOU  449  CB  ALA A  54      812    910    762     66   -214    -16       C  
ATOM    450  N   HIS A  55     -20.244  -3.811 -22.672  1.00  6.90           N  
ANISOU  450  N   HIS A  55      821    930    870     68   -219     -9       N  
ATOM    451  CA  HIS A  55     -20.657  -2.836 -21.672  1.00  7.12           C  
ANISOU  451  CA  HIS A  55      841    945    921     69   -207     -3       C  
ATOM    452  C   HIS A  55     -20.226  -3.246 -20.321  1.00  6.76           C  
ANISOU  452  C   HIS A  55      792    891    886     54   -188    -11       C  
ATOM    453  O   HIS A  55     -19.964  -4.403 -20.065  1.00  6.95           O  
ANISOU  453  O   HIS A  55      816    919    908     44   -188    -22       O  
ATOM    454  CB  HIS A  55     -22.177  -2.529 -21.692  1.00  7.57           C  
ANISOU  454  CB  HIS A  55      877   1002    999     79   -222     -7       C  
ATOM    455  CG  HIS A  55     -23.034  -3.692 -21.237  1.00  8.05           C  
ANISOU  455  CG  HIS A  55      918   1067   1073     68   -227    -25       C  
ATOM    456  ND1 HIS A  55     -23.252  -4.798 -22.018  1.00  8.36           N  
ANISOU  456  ND1 HIS A  55      957   1118   1102     64   -245    -35       N  
ATOM    457  CD2 HIS A  55     -23.607  -3.959 -20.006  1.00  8.36           C  
ANISOU  457  CD2 HIS A  55      940   1101   1134     56   -214    -36       C  
ATOM    458  CE1 HIS A  55     -24.008  -5.697 -21.337  1.00  8.60           C  
ANISOU  458  CE1 HIS A  55      970   1149   1149     51   -245    -51       C  
ATOM    459  NE2 HIS A  55     -24.240  -5.195 -20.098  1.00  8.82           N  
ANISOU  459  NE2 HIS A  55      987   1167   1196     45   -225    -51       N  
ATOM    460  N   ASP A  56     -20.120  -2.280 -19.425  1.00  6.58           N  
ANISOU  460  N   ASP A  56      768    857    875     52   -171     -6       N  
ATOM    461  CA  ASP A  56     -19.823  -2.537 -18.025  1.00  6.19           C  
ANISOU  461  CA  ASP A  56      715    800    835     37   -153    -13       C  
ATOM    462  C   ASP A  56     -21.133  -2.712 -17.249  1.00  6.08           C  
ANISOU  462  C   ASP A  56      682    785    845     32   -152    -25       C  
ATOM    463  O   ASP A  56     -22.003  -1.880 -17.270  1.00  5.84           O  
ANISOU  463  O   ASP A  56      639    751    828     43   -153    -24       O  
ATOM    464  CB  ASP A  56     -19.050  -1.397 -17.385  1.00  6.13           C  
ANISOU  464  CB  ASP A  56      719    783    829     34   -135     -5       C  
ATOM    465  CG  ASP A  56     -17.613  -1.219 -17.934  1.00  6.06           C  
ANISOU  465  CG  ASP A  56      726    777    798     32   -131      5       C  
ATOM    466  OD1 ASP A  56     -17.162  -1.990 -18.780  1.00  5.93           O  
ANISOU  466  OD1 ASP A  56      715    772    767     35   -140      4       O  
ATOM    467  OD2 ASP A  56     -16.983  -0.223 -17.525  1.00  5.99           O  
ANISOU  467  OD2 ASP A  56      726    760    790     29   -117     13       O  
ATOM    468  N   ARG A  57     -21.238  -3.817 -16.542  1.00  6.11           N  
ANISOU  468  N   ARG A  57      681    789    850     16   -148    -35       N  
ATOM    469  CA  ARG A  57     -22.363  -4.130 -15.630  1.00  6.32           C  
ANISOU  469  CA  ARG A  57      690    816    895      5   -142    -47       C  
ATOM    470  C   ARG A  57     -22.518  -3.018 -14.598  1.00  6.32           C  
ANISOU  470  C   ARG A  57      686    809    908      3   -121    -47       C  
ATOM    471  O   ARG A  57     -21.538  -2.357 -14.198  1.00  6.33           O  
ANISOU  471  O   ARG A  57      703    803    901      2   -109    -40       O  
ATOM    472  CB  ARG A  57     -22.085  -5.465 -14.919  1.00  6.41           C  
ANISOU  472  CB  ARG A  57      708    827    902    -17   -138    -53       C  
ATOM    473  CG  ARG A  57     -23.220  -6.084 -14.069  1.00  6.62           C  
ANISOU  473  CG  ARG A  57      718    855    943    -35   -132    -65       C  
ATOM    474  CD  ARG A  57     -23.058  -7.585 -13.722  1.00  6.82           C  
ANISOU  474  CD  ARG A  57      753    878    963    -56   -136    -68       C  
ATOM    475  NE  ARG A  57     -23.052  -8.273 -14.996  1.00  7.24           N  
ANISOU  475  NE  ARG A  57      808    934   1011    -46   -159    -71       N  
ATOM    476  CZ  ARG A  57     -22.036  -8.913 -15.545  1.00  7.48           C  
ANISOU  476  CZ  ARG A  57      857    961   1026    -41   -169    -67       C  
ATOM    477  NH1 ARG A  57     -20.946  -9.191 -14.867  1.00  7.38           N  
ANISOU  477  NH1 ARG A  57      860    939   1004    -47   -161    -62       N  
ATOM    478  NH2 ARG A  57     -22.147  -9.315 -16.790  1.00  7.87           N  
ANISOU  478  NH2 ARG A  57      905   1016   1069    -30   -187    -72       N  
ATOM    479  N   ARG A  58     -23.758  -2.784 -14.194  1.00  6.48           N  
ANISOU  479  N   ARG A  58      684    831    948      3   -116    -58       N  
ATOM    480  CA  ARG A  58     -24.030  -1.764 -13.185  1.00  6.61           C  
ANISOU  480  CA  ARG A  58      694    840    977      2    -95    -64       C  
ATOM    481  C   ARG A  58     -23.136  -1.951 -11.969  1.00  6.29           C  
ANISOU  481  C   ARG A  58      671    795    924    -20    -75    -64       C  
ATOM    482  O   ARG A  58     -22.922  -3.044 -11.488  1.00  6.08           O  
ANISOU  482  O   ARG A  58      649    772    888    -39    -74    -66       O  
ATOM    483  CB  ARG A  58     -25.513  -1.767 -12.757  1.00  7.03           C  
ANISOU  483  CB  ARG A  58      717    900   1053      1    -89    -80       C  
ATOM    484  CG  ARG A  58     -26.036  -3.101 -12.159  1.00  7.13           C  
ANISOU  484  CG  ARG A  58      720    923   1066    -26    -84    -91       C  
ATOM    485  CD  ARG A  58     -27.382  -2.857 -11.462  1.00  7.65           C  
ANISOU  485  CD  ARG A  58      755    996   1154    -31    -69   -109       C  
ATOM    486  NE  ARG A  58     -28.384  -2.318 -12.381  1.00  8.02           N  
ANISOU  486  NE  ARG A  58      775   1049   1223     -6    -85   -114       N  
ATOM    487  CZ  ARG A  58     -29.473  -1.634 -12.047  1.00  8.35           C  
ANISOU  487  CZ  ARG A  58      788   1096   1291      4    -76   -129       C  
ATOM    488  NH1 ARG A  58     -29.743  -1.296 -10.771  1.00  8.59           N  
ANISOU  488  NH1 ARG A  58      810   1125   1328    -10    -45   -143       N  
ATOM    489  NH2 ARG A  58     -30.288  -1.205 -13.016  1.00  8.65           N  
ANISOU  489  NH2 ARG A  58      802   1138   1346     30    -97   -130       N  
ATOM    490  N   GLY A  59     -22.584  -0.854 -11.457  1.00  6.16           N  
ANISOU  490  N   GLY A  59      664    769    907    -17    -61    -62       N  
ATOM    491  CA  GLY A  59     -21.742  -0.971 -10.309  1.00  6.22           C  
ANISOU  491  CA  GLY A  59      687    773    902    -38    -45    -62       C  
ATOM    492  C   GLY A  59     -20.386  -1.604 -10.568  1.00  6.05           C  
ANISOU  492  C   GLY A  59      686    753    860    -44    -54    -50       C  
ATOM    493  O   GLY A  59     -19.654  -1.881  -9.617  1.00  6.08           O  
ANISOU  493  O   GLY A  59      702    757    852    -61    -46    -50       O  
ATOM    494  N   HIS A  60     -20.083  -1.868 -11.829  1.00  5.88           N  
ANISOU  494  N   HIS A  60      666    734    833    -29    -73    -41       N  
ATOM    495  CA  HIS A  60     -18.783  -2.399 -12.241  1.00  5.79           C  
ANISOU  495  CA  HIS A  60      671    726    804    -30    -81    -32       C  
ATOM    496  C   HIS A  60     -18.079  -1.433 -13.162  1.00  5.81           C  
ANISOU  496  C   HIS A  60      681    725    800    -16    -84    -22       C  
ATOM    497  O   HIS A  60     -18.679  -0.639 -13.925  1.00  5.91           O  
ANISOU  497  O   HIS A  60      689    735    821      0    -89    -18       O  
ATOM    498  CB  HIS A  60     -18.953  -3.727 -12.973  1.00  5.70           C  
ANISOU  498  CB  HIS A  60      657    721    789    -29    -99    -33       C  
ATOM    499  CG  HIS A  60     -19.430  -4.875 -12.113  1.00  5.85           C  
ANISOU  499  CG  HIS A  60      674    740    810    -47    -98    -41       C  
ATOM    500  ND1 HIS A  60     -20.660  -4.890 -11.495  1.00  6.04           N  
ANISOU  500  ND1 HIS A  60      684    765    847    -57    -89    -50       N  
ATOM    501  CD2 HIS A  60     -18.841  -6.089 -11.834  1.00  5.92           C  
ANISOU  501  CD2 HIS A  60      693    747    809    -57   -105    -40       C  
ATOM    502  CE1 HIS A  60     -20.777  -6.061 -10.818  1.00  6.26           C  
ANISOU  502  CE1 HIS A  60      716    791    871    -76    -90    -53       C  
ATOM    503  NE2 HIS A  60     -19.702  -6.803 -11.054  1.00  6.04           N  
ANISOU  503  NE2 HIS A  60      704    760    831    -75   -101    -46       N  
ATOM    504  N   GLY A  61     -16.764  -1.473 -13.141  1.00  5.92           N  
ANISOU  504  N   GLY A  61      707    741    800    -21    -82    -16       N  
ATOM    505  CA  GLY A  61     -15.994  -0.656 -14.075  1.00  6.17           C  
ANISOU  505  CA  GLY A  61      747    772    824    -12    -83     -5       C  
ATOM    506  C   GLY A  61     -16.286   0.823 -14.021  1.00  6.39           C  
ANISOU  506  C   GLY A  61      778    789    861     -7    -74     -1       C  
ATOM    507  O   GLY A  61     -16.192   1.430 -12.964  1.00  6.79           O  
ANISOU  507  O   GLY A  61      832    832    919    -17    -60     -5       O  
ATOM    508  N   ARG A  62     -16.737   1.366 -15.156  1.00  6.75           N  
ANISOU  508  N   ARG A  62      825    832    908     10    -83      8       N  
ATOM    509  CA  ARG A  62     -17.056   2.793 -15.319  1.00  7.12           C  
ANISOU  509  CA  ARG A  62      878    863    966     18    -79     15       C  
ATOM    510  C   ARG A  62     -18.565   3.065 -15.251  1.00  7.44           C  
ANISOU  510  C   ARG A  62      904    897   1028     33    -84      8       C  
ATOM    511  O   ARG A  62     -18.988   4.223 -15.433  1.00  7.97           O  
ANISOU  511  O   ARG A  62      974    948   1106     45    -83     14       O  
ATOM    512  CB  ARG A  62     -16.502   3.284 -16.673  1.00  7.58           C  
ANISOU  512  CB  ARG A  62      949    922   1008     27    -87     32       C  
ATOM    513  CG  ARG A  62     -14.968   3.253 -16.685  1.00  7.79           C  
ANISOU  513  CG  ARG A  62      987    956   1017     11    -77     37       C  
ATOM    514  CD  ARG A  62     -14.402   2.901 -18.050  1.00  8.19           C  
ANISOU  514  CD  ARG A  62     1045   1020   1046     16    -87     47       C  
ATOM    515  NE  ARG A  62     -14.666   1.468 -18.336  1.00  8.17           N  
ANISOU  515  NE  ARG A  62     1031   1034   1038     21    -99     37       N  
ATOM    516  CZ  ARG A  62     -13.915   0.646 -19.051  1.00  8.40           C  
ANISOU  516  CZ  ARG A  62     1062   1080   1050     20   -102     35       C  
ATOM    517  NH1 ARG A  62     -12.741   1.029 -19.570  1.00  8.57           N  
ANISOU  517  NH1 ARG A  62     1093   1108   1055     13    -93     43       N  
ATOM    518  NH2 ARG A  62     -14.319  -0.607 -19.228  1.00  8.65           N  
ANISOU  518  NH2 ARG A  62     1086   1121   1080     24   -114     24       N  
ATOM    519  N   SER A  63     -19.376   2.040 -14.988  1.00  6.97           N  
ANISOU  519  N   SER A  63      827    848    974     32    -89     -3       N  
ATOM    520  CA  SER A  63     -20.812   2.234 -14.825  1.00  6.92           C  
ANISOU  520  CA  SER A  63      801    839    990     43    -92    -13       C  
ATOM    521  C   SER A  63     -21.134   2.750 -13.398  1.00  7.10           C  
ANISOU  521  C   SER A  63      818    852   1027     33    -70    -27       C  
ATOM    522  O   SER A  63     -20.333   2.655 -12.479  1.00  6.71           O  
ANISOU  522  O   SER A  63      779    802    969     14    -55    -31       O  
ATOM    523  CB  SER A  63     -21.582   0.958 -15.158  1.00  6.67           C  
ANISOU  523  CB  SER A  63      753    823    959     42   -106    -21       C  
ATOM    524  OG  SER A  63     -21.487   0.648 -16.554  1.00  6.67           O  
ANISOU  524  OG  SER A  63      757    830    945     54   -128    -10       O  
ATOM    525  N   SER A  64     -22.300   3.367 -13.248  1.00  7.42           N  
ANISOU  525  N   SER A  64      842    886   1092     47    -68    -37       N  
ATOM    526  CA  SER A  64     -22.668   4.004 -12.003  1.00  7.92           C  
ANISOU  526  CA  SER A  64      898    940   1169     41    -45    -53       C  
ATOM    527  C   SER A  64     -22.660   3.038 -10.840  1.00  7.49           C  
ANISOU  527  C   SER A  64      840    899   1108     15    -29    -66       C  
ATOM    528  O   SER A  64     -23.117   1.900 -10.956  1.00  7.31           O  
ANISOU  528  O   SER A  64      805    891   1082      8    -37    -69       O  
ATOM    529  CB  SER A  64     -24.083   4.640 -12.034  1.00  8.72           C  
ANISOU  529  CB  SER A  64      976   1036   1301     63    -46    -65       C  
ATOM    530  OG  SER A  64     -24.322   5.510 -13.122  1.00  9.49           O  
ANISOU  530  OG  SER A  64     1077   1121   1409     90    -64    -52       O  
ATOM    531  N   GLN A  65     -22.245   3.541  -9.681  1.00  7.44           N  
ANISOU  531  N   GLN A  65      842    885   1099      0     -7    -76       N  
ATOM    532  CA  GLN A  65     -22.267   2.752  -8.451  1.00  7.62           C  
ANISOU  532  CA  GLN A  65      863    919   1111    -27      9    -88       C  
ATOM    533  C   GLN A  65     -23.618   2.828  -7.756  1.00  8.07           C  
ANISOU  533  C   GLN A  65      896    981   1188    -27     25   -109       C  
ATOM    534  O   GLN A  65     -23.778   3.353  -6.650  1.00  8.46           O  
ANISOU  534  O   GLN A  65      947   1028   1241    -38     49   -125       O  
ATOM    535  CB  GLN A  65     -21.140   3.218  -7.547  1.00  7.80           C  
ANISOU  535  CB  GLN A  65      909    936   1119    -44     23    -88       C  
ATOM    536  CG  GLN A  65     -19.771   3.093  -8.252  1.00  7.78           C  
ANISOU  536  CG  GLN A  65      925    931   1098    -45      8    -68       C  
ATOM    537  CD  GLN A  65     -18.585   2.916  -7.303  1.00  8.19           C  
ANISOU  537  CD  GLN A  65      995    987   1130    -69     15    -67       C  
ATOM    538  OE1 GLN A  65     -18.761   2.880  -6.076  1.00  8.32           O  
ANISOU  538  OE1 GLN A  65     1013   1005   1142    -87     31    -80       O  
ATOM    539  NE2 GLN A  65     -17.390   2.695  -7.880  1.00  8.19           N  
ANISOU  539  NE2 GLN A  65     1006    989   1116    -70      3    -52       N  
ATOM    540  N   VAL A  66     -24.606   2.317  -8.451  1.00  8.35           N  
ANISOU  540  N   VAL A  66      909   1026   1237    -16     12   -111       N  
ATOM    541  CA  VAL A  66     -25.989   2.203  -7.961  1.00  8.56           C  
ANISOU  541  CA  VAL A  66      905   1062   1284    -16     25   -132       C  
ATOM    542  C   VAL A  66     -25.986   1.113  -6.851  1.00  8.84           C  
ANISOU  542  C   VAL A  66      944   1112   1303    -52     41   -139       C  
ATOM    543  O   VAL A  66     -25.285   0.103  -6.962  1.00  8.71           O  
ANISOU  543  O   VAL A  66      943   1100   1265    -68     30   -126       O  
ATOM    544  CB  VAL A  66     -26.987   1.870  -9.147  1.00  8.71           C  
ANISOU  544  CB  VAL A  66      899   1090   1322      5      1   -130       C  
ATOM    545  CG1 VAL A  66     -26.608   0.574  -9.842  1.00  8.22           C  
ANISOU  545  CG1 VAL A  66      844   1038   1241     -6    -20   -116       C  
ATOM    546  CG2 VAL A  66     -28.465   1.851  -8.689  1.00  8.68           C  
ANISOU  546  CG2 VAL A  66      858   1098   1344      6     14   -153       C  
ATOM    547  N   TRP A  67     -26.747   1.342  -5.791  1.00  9.12           N  
ANISOU  547  N   TRP A  67      964   1153   1346    -64     68   -161       N  
ATOM    548  CA  TRP A  67     -26.677   0.448  -4.629  1.00  9.59           C  
ANISOU  548  CA  TRP A  67     1033   1226   1386   -101     86   -166       C  
ATOM    549  C   TRP A  67     -27.552  -0.771  -4.715  1.00  9.50           C  
ANISOU  549  C   TRP A  67     1003   1231   1378   -117     83   -169       C  
ATOM    550  O   TRP A  67     -27.353  -1.737  -3.973  1.00  9.35           O  
ANISOU  550  O   TRP A  67      996   1218   1337   -149     91   -165       O  
ATOM    551  CB  TRP A  67     -27.002   1.217  -3.377  1.00 10.10           C  
ANISOU  551  CB  TRP A  67     1095   1291   1452   -113    120   -188       C  
ATOM    552  CG  TRP A  67     -28.479   1.393  -3.119  1.00 10.87           C  
ANISOU  552  CG  TRP A  67     1155   1401   1575   -109    139   -214       C  
ATOM    553  CD1 TRP A  67     -29.318   2.363  -3.610  1.00 11.60           C  
ANISOU  553  CD1 TRP A  67     1219   1488   1700    -77    140   -228       C  
ATOM    554  CD2 TRP A  67     -29.308   0.595  -2.206  1.00 11.60           C  
ANISOU  554  CD2 TRP A  67     1232   1515   1662   -141    163   -229       C  
ATOM    555  NE1 TRP A  67     -30.586   2.199  -3.108  1.00 12.02           N  
ANISOU  555  NE1 TRP A  67     1237   1559   1770    -84    162   -253       N  
ATOM    556  CE2 TRP A  67     -30.623   1.184  -2.225  1.00 12.19           C  
ANISOU  556  CE2 TRP A  67     1266   1598   1769   -125    179   -255       C  
ATOM    557  CE3 TRP A  67     -29.064  -0.472  -1.363  1.00 12.02           C  
ANISOU  557  CE3 TRP A  67     1302   1578   1686   -181    173   -223       C  
ATOM    558  CZ2 TRP A  67     -31.685   0.644  -1.492  1.00 13.06           C  
ANISOU  558  CZ2 TRP A  67     1350   1730   1883   -150    205   -276       C  
ATOM    559  CZ3 TRP A  67     -30.125  -1.001  -0.617  1.00 12.66           C  
ANISOU  559  CZ3 TRP A  67     1362   1679   1769   -208    199   -241       C  
ATOM    560  CH2 TRP A  67     -31.408  -0.442  -0.680  1.00 13.03           C  
ANISOU  560  CH2 TRP A  67     1366   1738   1848   -193    216   -268       C  
ATOM    561  N   ASP A  68     -28.545  -0.747  -5.605  1.00  9.64           N  
ANISOU  561  N   ASP A  68      989   1253   1420    -97     71   -175       N  
ATOM    562  CA  ASP A  68     -29.495  -1.840  -5.662  1.00 10.14           C  
ANISOU  562  CA  ASP A  68     1030   1334   1490   -115     70   -181       C  
ATOM    563  C   ASP A  68     -29.711  -2.362  -7.075  1.00  9.71           C  
ANISOU  563  C   ASP A  68      966   1280   1444    -97     36   -170       C  
ATOM    564  O   ASP A  68     -29.050  -1.875  -8.005  1.00  9.23           O  
ANISOU  564  O   ASP A  68      917   1207   1381    -71     14   -156       O  
ATOM    565  CB  ASP A  68     -30.851  -1.411  -5.033  1.00 11.32           C  
ANISOU  565  CB  ASP A  68     1142   1497   1662   -118     97   -209       C  
ATOM    566  CG  ASP A  68     -31.500  -0.241  -5.723  1.00 12.24           C  
ANISOU  566  CG  ASP A  68     1231   1609   1811    -78     90   -220       C  
ATOM    567  OD1 ASP A  68     -30.932   0.425  -6.580  1.00 13.01           O  
ANISOU  567  OD1 ASP A  68     1341   1691   1912    -48     68   -206       O  
ATOM    568  OD2 ASP A  68     -32.665   0.061  -5.362  1.00 14.11           O  
ANISOU  568  OD2 ASP A  68     1431   1859   2073    -75    108   -245       O  
ATOM    569  N   GLY A  69     -30.635  -3.324  -7.205  1.00  9.45           N  
ANISOU  569  N   GLY A  69      909   1261   1419   -113     32   -178       N  
ATOM    570  CA  GLY A  69     -30.905  -3.984  -8.470  1.00  9.33           C  
ANISOU  570  CA  GLY A  69      885   1249   1410   -102      0   -170       C  
ATOM    571  C   GLY A  69     -29.753  -4.892  -8.949  1.00  8.88           C  
ANISOU  571  C   GLY A  69      864   1182   1327   -110    -20   -149       C  
ATOM    572  O   GLY A  69     -29.562  -5.132 -10.151  1.00  8.66           O  
ANISOU  572  O   GLY A  69      838   1152   1299    -92    -49   -140       O  
ATOM    573  N   HIS A  70     -29.006  -5.459  -8.018  1.00  8.71           N  
ANISOU  573  N   HIS A  70      870   1155   1284   -136     -7   -142       N  
ATOM    574  CA  HIS A  70     -27.876  -6.317  -8.369  1.00  8.33           C  
ANISOU  574  CA  HIS A  70      855   1096   1215   -141    -26   -124       C  
ATOM    575  C   HIS A  70     -28.369  -7.730  -8.494  1.00  8.87           C  
ANISOU  575  C   HIS A  70      920   1167   1282   -165    -35   -126       C  
ATOM    576  O   HIS A  70     -28.130  -8.583  -7.613  1.00  8.80           O  
ANISOU  576  O   HIS A  70      931   1155   1260   -196    -25   -121       O  
ATOM    577  CB  HIS A  70     -26.775  -6.171  -7.340  1.00  8.17           C  
ANISOU  577  CB  HIS A  70      865   1066   1173   -154    -11   -115       C  
ATOM    578  CG  HIS A  70     -26.219  -4.796  -7.381  1.00  7.89           C  
ANISOU  578  CG  HIS A  70      833   1026   1139   -131     -5   -114       C  
ATOM    579  ND1 HIS A  70     -25.635  -4.322  -8.515  1.00  7.59           N  
ANISOU  579  ND1 HIS A  70      800    981   1102   -102    -26   -104       N  
ATOM    580  CD2 HIS A  70     -26.318  -3.744  -6.502  1.00  7.78           C  
ANISOU  580  CD2 HIS A  70      816   1011   1128   -131     19   -124       C  
ATOM    581  CE1 HIS A  70     -25.334  -3.028  -8.339  1.00  7.59           C  
ANISOU  581  CE1 HIS A  70      802    975   1106    -87    -15   -105       C  
ATOM    582  NE2 HIS A  70     -25.774  -2.664  -7.104  1.00  7.79           N  
ANISOU  582  NE2 HIS A  70      822   1004   1134   -104     12   -119       N  
ATOM    583  N   ASP A  71     -29.074  -7.947  -9.598  1.00  8.93           N  
ANISOU  583  N   ASP A  71      907   1181   1304   -152    -55   -131       N  
ATOM    584  CA  ASP A  71     -29.658  -9.256  -9.905  1.00  9.59           C  
ANISOU  584  CA  ASP A  71      985   1268   1390   -174    -67   -135       C  
ATOM    585  C   ASP A  71     -29.752  -9.423 -11.410  1.00  9.24           C  
ANISOU  585  C   ASP A  71      933   1225   1351   -151    -99   -135       C  
ATOM    586  O   ASP A  71     -29.627  -8.442 -12.182  1.00  8.60           O  
ANISOU  586  O   ASP A  71      845   1147   1275   -119   -110   -133       O  
ATOM    587  CB  ASP A  71     -31.001  -9.412  -9.217  1.00 10.66           C  
ANISOU  587  CB  ASP A  71     1089   1418   1542   -199    -47   -153       C  
ATOM    588  CG  ASP A  71     -32.015  -8.341  -9.615  1.00 11.97           C  
ANISOU  588  CG  ASP A  71     1213   1601   1734   -175    -45   -168       C  
ATOM    589  OD1 ASP A  71     -32.228  -8.070 -10.815  1.00 12.25           O  
ANISOU  589  OD1 ASP A  71     1236   1640   1780   -148    -71   -168       O  
ATOM    590  OD2 ASP A  71     -32.653  -7.794  -8.687  1.00 14.32           O  
ANISOU  590  OD2 ASP A  71     1490   1908   2042   -185    -17   -181       O  
ATOM    591  N   MET A  72     -29.981 -10.664 -11.846  1.00  9.26           N  
ANISOU  591  N   MET A  72      940   1226   1352   -168   -115   -137       N  
ATOM    592  CA  MET A  72     -29.867 -10.975 -13.262  1.00  9.41           C  
ANISOU  592  CA  MET A  72      961   1245   1369   -149   -146   -137       C  
ATOM    593  C   MET A  72     -30.926 -10.244 -14.085  1.00  9.48           C  
ANISOU  593  C   MET A  72      933   1273   1397   -129   -159   -148       C  
ATOM    594  O   MET A  72     -30.671  -9.899 -15.240  1.00  8.83           O  
ANISOU  594  O   MET A  72      853   1192   1309   -103   -182   -143       O  
ATOM    595  CB  MET A  72     -29.908 -12.484 -13.508  1.00  9.70           C  
ANISOU  595  CB  MET A  72     1011   1273   1401   -174   -160   -140       C  
ATOM    596  CG  MET A  72     -28.618 -13.181 -13.102  1.00 10.12           C  
ANISOU  596  CG  MET A  72     1105   1305   1435   -180   -159   -127       C  
ATOM    597  SD  MET A  72     -27.336 -12.958 -14.357  1.00  9.99           S  
ANISOU  597  SD  MET A  72     1112   1283   1402   -144   -181   -119       S  
ATOM    598  CE  MET A  72     -25.947 -13.364 -13.332  1.00  9.94           C  
ANISOU  598  CE  MET A  72     1141   1256   1379   -152   -169   -104       C  
ATOM    599  N   ASP A  73     -32.098  -9.990 -13.508  1.00  9.99           N  
ANISOU  599  N   ASP A  73      962   1350   1482   -141   -144   -161       N  
ATOM    600  CA  ASP A  73     -33.140  -9.303 -14.275  1.00 10.72           C  
ANISOU  600  CA  ASP A  73     1016   1460   1595   -119   -159   -172       C  
ATOM    601  C   ASP A  73     -32.669  -7.879 -14.642  1.00 10.41           C  
ANISOU  601  C   ASP A  73      981   1418   1557    -80   -162   -162       C  
ATOM    602  O   ASP A  73     -32.837  -7.438 -15.800  1.00  9.98           O  
ANISOU  602  O   ASP A  73      919   1369   1505    -52   -189   -159       O  
ATOM    603  CB  ASP A  73     -34.467  -9.212 -13.503  1.00 11.97           C  
ANISOU  603  CB  ASP A  73     1133   1637   1780   -137   -139   -191       C  
ATOM    604  CG  ASP A  73     -35.206 -10.550 -13.422  1.00 13.26           C  
ANISOU  604  CG  ASP A  73     1284   1807   1948   -176   -142   -203       C  
ATOM    605  OD1 ASP A  73     -34.950 -11.445 -14.246  1.00 13.80           O  
ANISOU  605  OD1 ASP A  73     1368   1869   2005   -181   -167   -200       O  
ATOM    606  OD2 ASP A  73     -36.055 -10.697 -12.501  1.00 14.89           O  
ANISOU  606  OD2 ASP A  73     1465   2025   2169   -203   -116   -217       O  
ATOM    607  N   HIS A  74     -32.101  -7.157 -13.660  1.00  9.89           N  
ANISOU  607  N   HIS A  74      928   1343   1488    -78   -135   -157       N  
ATOM    608  CA  HIS A  74     -31.601  -5.818 -13.912  1.00  9.95           C  
ANISOU  608  CA  HIS A  74      943   1343   1496    -45   -136   -147       C  
ATOM    609  C   HIS A  74     -30.384  -5.865 -14.822  1.00  8.89           C  
ANISOU  609  C   HIS A  74      843   1197   1336    -31   -155   -129       C  
ATOM    610  O   HIS A  74     -30.252  -5.024 -15.696  1.00  8.50           O  
ANISOU  610  O   HIS A  74      796   1147   1288     -2   -172   -120       O  
ATOM    611  CB  HIS A  74     -31.235  -5.105 -12.627  1.00 10.59           C  
ANISOU  611  CB  HIS A  74     1032   1416   1577    -51   -102   -148       C  
ATOM    612  CG  HIS A  74     -32.406  -4.656 -11.806  1.00 12.31           C  
ANISOU  612  CG  HIS A  74     1212   1645   1819    -57    -80   -169       C  
ATOM    613  ND1 HIS A  74     -33.095  -5.486 -10.997  1.00 13.43           N  
ANISOU  613  ND1 HIS A  74     1338   1798   1966    -90    -62   -182       N  
ATOM    614  CD2 HIS A  74     -32.969  -3.401 -11.645  1.00 13.61           C  
ANISOU  614  CD2 HIS A  74     1354   1811   2006    -32    -71   -178       C  
ATOM    615  CE1 HIS A  74     -34.058  -4.775 -10.332  1.00 14.28           C  
ANISOU  615  CE1 HIS A  74     1412   1917   2097    -88    -39   -202       C  
ATOM    616  NE2 HIS A  74     -33.979  -3.517 -10.725  1.00 14.32           N  
ANISOU  616  NE2 HIS A  74     1411   1915   2114    -50    -45   -200       N  
ATOM    617  N   TYR A  75     -29.508  -6.854 -14.655  1.00  8.04           N  
ANISOU  617  N   TYR A  75      765   1083   1209    -50   -154   -122       N  
ATOM    618  CA  TYR A  75     -28.366  -6.954 -15.539  1.00  7.87           C  
ANISOU  618  CA  TYR A  75      773   1053   1165    -36   -171   -108       C  
ATOM    619  C   TYR A  75     -28.816  -7.105 -16.993  1.00  8.27           C  
ANISOU  619  C   TYR A  75      814   1113   1214    -20   -202   -109       C  
ATOM    620  O   TYR A  75     -28.246  -6.495 -17.920  1.00  8.09           O  
ANISOU  620  O   TYR A  75      806   1090   1179      3   -216    -98       O  
ATOM    621  CB  TYR A  75     -27.492  -8.131 -15.190  1.00  7.61           C  
ANISOU  621  CB  TYR A  75      767   1011   1115    -58   -168   -105       C  
ATOM    622  CG  TYR A  75     -26.860  -8.191 -13.803  1.00  7.30           C  
ANISOU  622  CG  TYR A  75      743    962   1070    -76   -142   -101       C  
ATOM    623  CD1 TYR A  75     -26.672  -7.054 -13.026  1.00  7.36           C  
ANISOU  623  CD1 TYR A  75      749    967   1081    -71   -122    -98       C  
ATOM    624  CD2 TYR A  75     -26.365  -9.403 -13.312  1.00  7.30           C  
ANISOU  624  CD2 TYR A  75      763    952   1059    -99   -141   -100       C  
ATOM    625  CE1 TYR A  75     -26.063  -7.108 -11.762  1.00  7.19           C  
ANISOU  625  CE1 TYR A  75      743    937   1050    -89   -100    -95       C  
ATOM    626  CE2 TYR A  75     -25.729  -9.458 -12.071  1.00  7.13           C  
ANISOU  626  CE2 TYR A  75      758    922   1029   -116   -121    -93       C  
ATOM    627  CZ  TYR A  75     -25.602  -8.319 -11.291  1.00  7.11           C  
ANISOU  627  CZ  TYR A  75      753    921   1029   -112   -101    -92       C  
ATOM    628  OH  TYR A  75     -24.957  -8.450 -10.064  1.00  7.19           O  
ANISOU  628  OH  TYR A  75      781    924   1027   -131    -84    -86       O  
ATOM    629  N   ALA A  76     -29.822  -7.949 -17.200  1.00  8.65           N  
ANISOU  629  N   ALA A  76      841   1172   1273    -34   -214   -123       N  
ATOM    630  CA  ALA A  76     -30.388  -8.152 -18.534  1.00  9.42           C  
ANISOU  630  CA  ALA A  76      928   1282   1370    -21   -246   -127       C  
ATOM    631  C   ALA A  76     -31.005  -6.867 -19.078  1.00  9.70           C  
ANISOU  631  C   ALA A  76      942   1325   1418      9   -258   -123       C  
ATOM    632  O   ALA A  76     -30.872  -6.538 -20.276  1.00 10.08           O  
ANISOU  632  O   ALA A  76      998   1378   1454     30   -284   -115       O  
ATOM    633  CB  ALA A  76     -31.401  -9.298 -18.506  1.00  9.59           C  
ANISOU  633  CB  ALA A  76      928   1313   1403    -47   -254   -145       C  
ATOM    634  N   ASP A  77     -31.714  -6.136 -18.219  1.00 10.42           N  
ANISOU  634  N   ASP A  77     1007   1418   1533     11   -240   -129       N  
ATOM    635  CA  ASP A  77     -32.393  -4.887 -18.624  1.00 11.14           C  
ANISOU  635  CA  ASP A  77     1076   1514   1643     43   -252   -127       C  
ATOM    636  C   ASP A  77     -31.400  -3.771 -18.973  1.00 10.90           C  
ANISOU  636  C   ASP A  77     1075   1469   1599     68   -252   -106       C  
ATOM    637  O   ASP A  77     -31.653  -3.016 -19.896  1.00 10.96           O  
ANISOU  637  O   ASP A  77     1080   1478   1608     95   -275    -97       O  
ATOM    638  CB  ASP A  77     -33.358  -4.400 -17.570  1.00 11.74           C  
ANISOU  638  CB  ASP A  77     1116   1594   1750     40   -229   -142       C  
ATOM    639  CG  ASP A  77     -34.602  -5.308 -17.425  1.00 12.61           C  
ANISOU  639  CG  ASP A  77     1188   1724   1879     18   -233   -164       C  
ATOM    640  OD1 ASP A  77     -34.880  -6.208 -18.266  1.00 13.33           O  
ANISOU  640  OD1 ASP A  77     1276   1826   1963      9   -259   -167       O  
ATOM    641  OD2 ASP A  77     -35.301  -5.166 -16.406  1.00 13.33           O  
ANISOU  641  OD2 ASP A  77     1251   1821   1992      7   -208   -179       O  
ATOM    642  N   ASP A  78     -30.295  -3.706 -18.245  1.00 10.50           N  
ANISOU  642  N   ASP A  78     1053   1404   1534     57   -227    -99       N  
ATOM    643  CA  ASP A  78     -29.173  -2.772 -18.539  1.00 10.36           C  
ANISOU  643  CA  ASP A  78     1066   1372   1500     74   -224    -79       C  
ATOM    644  C   ASP A  78     -28.564  -3.112 -19.932  1.00 10.02           C  
ANISOU  644  C   ASP A  78     1046   1333   1430     82   -251    -66       C  
ATOM    645  O   ASP A  78     -28.337  -2.235 -20.779  1.00  9.20           O  
ANISOU  645  O   ASP A  78      953   1225   1317    104   -265    -51       O  
ATOM    646  CB  ASP A  78     -28.118  -2.832 -17.413  1.00 10.47           C  
ANISOU  646  CB  ASP A  78     1101   1372   1503     56   -194    -77       C  
ATOM    647  CG  ASP A  78     -28.644  -2.364 -16.034  1.00 11.08           C  
ANISOU  647  CG  ASP A  78     1162   1446   1603     47   -165    -90       C  
ATOM    648  OD1 ASP A  78     -29.759  -1.707 -15.897  1.00 12.00           O  
ANISOU  648  OD1 ASP A  78     1248   1566   1746     61   -165   -100       O  
ATOM    649  OD2 ASP A  78     -27.901  -2.613 -15.037  1.00 11.09           O  
ANISOU  649  OD2 ASP A  78     1179   1441   1594     27   -142    -90       O  
ATOM    650  N   ALA A  79     -28.346  -4.402 -20.207  1.00  9.96           N  
ANISOU  650  N   ALA A  79     1045   1333   1408     64   -258    -74       N  
ATOM    651  CA  ALA A  79     -27.887  -4.848 -21.571  1.00  9.99           C  
ANISOU  651  CA  ALA A  79     1067   1344   1384     70   -282    -67       C  
ATOM    652  C   ALA A  79     -28.873  -4.413 -22.635  1.00 10.43           C  
ANISOU  652  C   ALA A  79     1106   1412   1445     90   -314    -65       C  
ATOM    653  O   ALA A  79     -28.496  -3.910 -23.712  1.00 10.72           O  
ANISOU  653  O   ALA A  79     1161   1451   1461    106   -332    -50       O  
ATOM    654  CB  ALA A  79     -27.687  -6.381 -21.637  1.00  9.68           C  
ANISOU  654  CB  ALA A  79     1034   1309   1334     47   -285    -81       C  
ATOM    655  N   ALA A  80     -30.155  -4.558 -22.351  1.00 10.45           N  
ANISOU  655  N   ALA A  80     1073   1423   1473     88   -321    -79       N  
ATOM    656  CA  ALA A  80     -31.178  -4.189 -23.330  1.00 10.71           C  
ANISOU  656  CA  ALA A  80     1085   1471   1514    107   -355    -79       C  
ATOM    657  C   ALA A  80     -31.109  -2.705 -23.616  1.00 10.67           C  
ANISOU  657  C   ALA A  80     1086   1455   1513    138   -361    -59       C  
ATOM    658  O   ALA A  80     -31.385  -2.268 -24.767  1.00 11.21           O  
ANISOU  658  O   ALA A  80     1157   1530   1570    158   -393    -47       O  
ATOM    659  CB  ALA A  80     -32.562  -4.557 -22.848  1.00 10.71           C  
ANISOU  659  CB  ALA A  80     1040   1483   1546    100   -359    -99       C  
ATOM    660  N   ALA A  81     -30.803  -1.897 -22.605  1.00 10.16           N  
ANISOU  660  N   ALA A  81     1022   1374   1463    141   -333    -56       N  
ATOM    661  CA  ALA A  81     -30.692  -0.434 -22.806  1.00 10.16           C  
ANISOU  661  CA  ALA A  81     1032   1359   1469    170   -336    -37       C  
ATOM    662  C   ALA A  81     -29.566  -0.071 -23.797  1.00  9.96           C  
ANISOU  662  C   ALA A  81     1049   1327   1408    176   -346    -13       C  
ATOM    663  O   ALA A  81     -29.699   0.827 -24.641  1.00  9.54           O  
ANISOU  663  O   ALA A  81     1005   1269   1350    199   -368      6       O  
ATOM    664  CB  ALA A  81     -30.445   0.288 -21.465  1.00  9.83           C  
ANISOU  664  CB  ALA A  81      988   1298   1448    168   -301    -41       C  
ATOM    665  N   VAL A  82     -28.478  -0.819 -23.710  1.00  9.60           N  
ANISOU  665  N   VAL A  82     1027   1282   1337    154   -330    -13       N  
ATOM    666  CA  VAL A  82     -27.357  -0.641 -24.660  1.00  9.69           C  
ANISOU  666  CA  VAL A  82     1076   1293   1312    156   -335      6       C  
ATOM    667  C   VAL A  82     -27.774  -1.041 -26.107  1.00 10.49           C  
ANISOU  667  C   VAL A  82     1181   1413   1391    163   -372     10       C  
ATOM    668  O   VAL A  82     -27.604  -0.264 -27.083  1.00 10.78           O  
ANISOU  668  O   VAL A  82     1237   1448   1409    179   -390     31       O  
ATOM    669  CB  VAL A  82     -26.114  -1.414 -24.203  1.00  9.17           C  
ANISOU  669  CB  VAL A  82     1030   1226   1228    133   -309      0       C  
ATOM    670  CG1 VAL A  82     -25.014  -1.261 -25.244  1.00  8.99           C  
ANISOU  670  CG1 VAL A  82     1041   1207   1169    134   -313     17       C  
ATOM    671  CG2 VAL A  82     -25.634  -0.966 -22.822  1.00  8.52           C  
ANISOU  671  CG2 VAL A  82      948   1127   1163    125   -276     -2       C  
ATOM    672  N   VAL A  83     -28.405  -2.214 -26.223  1.00 10.83           N  
ANISOU  672  N   VAL A  83     1205   1473   1438    151   -383    -11       N  
ATOM    673  CA  VAL A  83     -28.851  -2.689 -27.518  1.00 11.57           C  
ANISOU  673  CA  VAL A  83     1300   1585   1510    155   -419    -12       C  
ATOM    674  C   VAL A  83     -29.886  -1.725 -28.099  1.00 12.63           C  
ANISOU  674  C   VAL A  83     1419   1723   1658    182   -450      1       C  
ATOM    675  O   VAL A  83     -29.802  -1.422 -29.279  1.00 13.16           O  
ANISOU  675  O   VAL A  83     1505   1798   1697    193   -477     16       O  
ATOM    676  CB  VAL A  83     -29.414  -4.119 -27.430  1.00 11.35           C  
ANISOU  676  CB  VAL A  83     1253   1572   1488    135   -425    -38       C  
ATOM    677  CG1 VAL A  83     -29.992  -4.549 -28.773  1.00 11.62           C  
ANISOU  677  CG1 VAL A  83     1287   1627   1501    139   -464    -42       C  
ATOM    678  CG2 VAL A  83     -28.286  -5.095 -26.947  1.00 10.88           C  
ANISOU  678  CG2 VAL A  83     1214   1506   1413    112   -397    -48       C  
ATOM    679  N   GLU A  84     -30.824  -1.254 -27.274  1.00 13.63           N  
ANISOU  679  N   GLU A  84     1511   1843   1824    192   -447     -6       N  
ATOM    680  CA  GLU A  84     -31.826  -0.281 -27.700  1.00 15.61           C  
ANISOU  680  CA  GLU A  84     1744   2094   2094    221   -477      4       C  
ATOM    681  C   GLU A  84     -31.178   0.993 -28.242  1.00 15.14           C  
ANISOU  681  C   GLU A  84     1718   2016   2018    242   -482     36       C  
ATOM    682  O   GLU A  84     -31.574   1.503 -29.301  1.00 14.87           O  
ANISOU  682  O   GLU A  84     1691   1987   1972    262   -518     53       O  
ATOM    683  CB  GLU A  84     -32.796   0.056 -26.571  1.00 17.94           C  
ANISOU  683  CB  GLU A  84     1996   2382   2437    229   -464    -12       C  
ATOM    684  CG  GLU A  84     -33.791   1.202 -26.881  1.00 20.86           C  
ANISOU  684  CG  GLU A  84     2344   2748   2834    265   -492     -2       C  
ATOM    685  CD  GLU A  84     -34.645   1.595 -25.652  1.00 25.49           C  
ANISOU  685  CD  GLU A  84     2887   3327   3469    273   -472    -22       C  
ATOM    686  OE1 GLU A  84     -34.105   1.754 -24.526  1.00 27.27           O  
ANISOU  686  OE1 GLU A  84     3120   3538   3705    261   -431    -29       O  
ATOM    687  OE2 GLU A  84     -35.881   1.762 -25.816  1.00 30.20           O  
ANISOU  687  OE2 GLU A  84     3443   3936   4095    292   -497    -32       O  
ATOM    688  N   LYS A  85     -30.218   1.548 -27.527  1.00 14.41           N  
ANISOU  688  N   LYS A  85     1647   1903   1926    237   -448     44       N  
ATOM    689  CA  LYS A  85     -29.553   2.776 -27.990  1.00 14.46           C  
ANISOU  689  CA  LYS A  85     1688   1888   1917    252   -450     74       C  
ATOM    690  C   LYS A  85     -28.824   2.525 -29.325  1.00 14.04           C  
ANISOU  690  C   LYS A  85     1672   1849   1815    245   -467     92       C  
ATOM    691  O   LYS A  85     -28.907   3.306 -30.261  1.00 14.12           O  
ANISOU  691  O   LYS A  85     1702   1855   1808    262   -493    117       O  
ATOM    692  CB  LYS A  85     -28.549   3.307 -26.950  1.00 14.35           C  
ANISOU  692  CB  LYS A  85     1692   1852   1910    242   -408     77       C  
ATOM    693  CG  LYS A  85     -27.852   4.559 -27.500  1.00 15.16           C  
ANISOU  693  CG  LYS A  85     1832   1933   1996    253   -411    109       C  
ATOM    694  CD  LYS A  85     -26.911   5.214 -26.545  1.00 15.03           C  
ANISOU  694  CD  LYS A  85     1832   1893   1987    244   -373    112       C  
ATOM    695  CE  LYS A  85     -26.219   6.438 -27.165  1.00 15.54           C  
ANISOU  695  CE  LYS A  85     1936   1936   2034    251   -377    145       C  
ATOM    696  NZ  LYS A  85     -25.114   6.827 -26.255  1.00 15.06           N  
ANISOU  696  NZ  LYS A  85     1891   1857   1975    233   -337    144       N  
ATOM    697  N   LEU A  86     -28.134   1.408 -29.443  1.00 13.59           N  
ANISOU  697  N   LEU A  86     1624   1807   1732    221   -454     79       N  
ATOM    698  CA  LEU A  86     -27.311   1.213 -30.608  1.00 14.05           C  
ANISOU  698  CA  LEU A  86     1717   1878   1742    213   -462     92       C  
ATOM    699  C   LEU A  86     -28.023   0.587 -31.827  1.00 14.79           C  
ANISOU  699  C   LEU A  86     1809   1998   1813    216   -502     89       C  
ATOM    700  O   LEU A  86     -27.506   0.597 -32.971  1.00 15.48           O  
ANISOU  700  O   LEU A  86     1927   2096   1857    213   -516    103       O  
ATOM    701  CB  LEU A  86     -26.084   0.405 -30.214  1.00 13.74           C  
ANISOU  701  CB  LEU A  86     1693   1842   1686    187   -427     79       C  
ATOM    702  CG  LEU A  86     -25.142   0.944 -29.134  1.00 13.38           C  
ANISOU  702  CG  LEU A  86     1656   1774   1653    179   -388     84       C  
ATOM    703  CD1 LEU A  86     -23.964  -0.033 -28.960  1.00 12.97           C  
ANISOU  703  CD1 LEU A  86     1616   1731   1580    156   -362     70       C  
ATOM    704  CD2 LEU A  86     -24.671   2.382 -29.470  1.00 13.70           C  
ANISOU  704  CD2 LEU A  86     1724   1797   1684    190   -387    115       C  
ATOM    705  N   GLY A  87     -29.185  -0.009 -31.588  1.00 15.20           N  
ANISOU  705  N   GLY A  87     1823   2060   1892    219   -521     68       N  
ATOM    706  CA  GLY A  87     -29.948  -0.657 -32.651  1.00 15.21           C  
ANISOU  706  CA  GLY A  87     1816   2087   1875    220   -561     61       C  
ATOM    707  C   GLY A  87     -29.287  -1.930 -33.113  1.00 15.58           C  
ANISOU  707  C   GLY A  87     1880   2152   1889    195   -553     42       C  
ATOM    708  O   GLY A  87     -29.400  -2.285 -34.280  1.00 16.72           O  
ANISOU  708  O   GLY A  87     2038   2316   1999    194   -581     43       O  
ATOM    709  N   THR A  88     -28.580  -2.638 -32.229  1.00 14.50           N  
ANISOU  709  N   THR A  88     1741   2007   1760    176   -516     24       N  
ATOM    710  CA  THR A  88     -27.824  -3.837 -32.635  1.00 14.23           C  
ANISOU  710  CA  THR A  88     1725   1986   1696    155   -506      6       C  
ATOM    711  C   THR A  88     -28.545  -5.182 -32.427  1.00 14.82           C  
ANISOU  711  C   THR A  88     1774   2071   1786    139   -515    -26       C  
ATOM    712  O   THR A  88     -27.914  -6.224 -32.305  1.00 14.33           O  
ANISOU  712  O   THR A  88     1722   2010   1714    121   -498    -45       O  
ATOM    713  CB  THR A  88     -26.483  -3.853 -31.891  1.00 13.56           C  
ANISOU  713  CB  THR A  88     1658   1885   1608    144   -463      7       C  
ATOM    714  OG1 THR A  88     -26.768  -3.703 -30.505  1.00 13.45           O  
ANISOU  714  OG1 THR A  88     1620   1854   1637    143   -442      2       O  
ATOM    715  CG2 THR A  88     -25.614  -2.686 -32.356  1.00 12.90           C  
ANISOU  715  CG2 THR A  88     1606   1795   1500    153   -454     37       C  
ATOM    716  N   HIS A  89     -29.868  -5.165 -32.449  1.00 15.57           N  
ANISOU  716  N   HIS A  89     1838   2175   1905    146   -543    -33       N  
ATOM    717  CA  HIS A  89     -30.659  -6.399 -32.385  1.00 16.46           C  
ANISOU  717  CA  HIS A  89     1925   2298   2029    129   -556    -62       C  
ATOM    718  C   HIS A  89     -30.211  -7.346 -33.450  1.00 16.12           C  
ANISOU  718  C   HIS A  89     1907   2271   1945    115   -569    -76       C  
ATOM    719  O   HIS A  89     -29.899  -6.929 -34.582  1.00 16.61           O  
ANISOU  719  O   HIS A  89     1995   2345   1970    125   -587    -62       O  
ATOM    720  CB  HIS A  89     -32.158  -6.091 -32.553  1.00 17.38           C  
ANISOU  720  CB  HIS A  89     2004   2429   2172    140   -592    -65       C  
ATOM    721  CG  HIS A  89     -32.632  -4.986 -31.654  1.00 18.74           C  
ANISOU  721  CG  HIS A  89     2151   2586   2382    159   -582    -51       C  
ATOM    722  ND1 HIS A  89     -32.484  -3.661 -31.973  1.00 19.48           N  
ANISOU  722  ND1 HIS A  89     2258   2671   2471    186   -591    -23       N  
ATOM    723  CD2 HIS A  89     -33.201  -5.019 -30.401  1.00 19.54           C  
ANISOU  723  CD2 HIS A  89     2218   2679   2528    155   -561    -64       C  
ATOM    724  CE1 HIS A  89     -32.957  -2.913 -30.963  1.00 19.65           C  
ANISOU  724  CE1 HIS A  89     2253   2678   2534    199   -576    -20       C  
ATOM    725  NE2 HIS A  89     -33.401  -3.730 -30.009  1.00 20.18           N  
ANISOU  725  NE2 HIS A  89     2290   2747   2629    180   -558    -46       N  
ATOM    726  N   GLY A  90     -30.159  -8.631 -33.108  1.00 15.26           N  
ANISOU  726  N   GLY A  90     1794   2161   1844     93   -558   -104       N  
ATOM    727  CA  GLY A  90     -29.726  -9.658 -34.021  1.00 14.86           C  
ANISOU  727  CA  GLY A  90     1767   2121   1758     79   -567   -122       C  
ATOM    728  C   GLY A  90     -28.239  -9.976 -33.909  1.00 14.12           C  
ANISOU  728  C   GLY A  90     1706   2016   1644     74   -533   -124       C  
ATOM    729  O   GLY A  90     -27.746 -10.823 -34.630  1.00 13.95           O  
ANISOU  729  O   GLY A  90     1705   2002   1594     65   -535   -141       O  
ATOM    730  N   ALA A  91     -27.534  -9.342 -32.962  1.00 12.87           N  
ANISOU  730  N   ALA A  91     1550   1840   1501     80   -501   -107       N  
ATOM    731  CA  ALA A  91     -26.103  -9.605 -32.732  1.00 12.39           C  
ANISOU  731  CA  ALA A  91     1515   1769   1425     76   -468   -108       C  
ATOM    732  C   ALA A  91     -25.892 -11.001 -32.213  1.00 11.90           C  
ANISOU  732  C   ALA A  91     1451   1695   1375     59   -456   -136       C  
ATOM    733  O   ALA A  91     -26.846 -11.628 -31.690  1.00 12.59           O  
ANISOU  733  O   ALA A  91     1515   1778   1490     47   -466   -151       O  
ATOM    734  CB  ALA A  91     -25.551  -8.624 -31.678  1.00 11.45           C  
ANISOU  734  CB  ALA A  91     1393   1631   1326     84   -439    -87       C  
ATOM    735  N   MET A  92     -24.666 -11.491 -32.344  1.00 11.22           N  
ANISOU  735  N   MET A  92     1389   1604   1270     56   -435   -144       N  
ATOM    736  CA  MET A  92     -24.200 -12.610 -31.548  1.00 11.16           C  
ANISOU  736  CA  MET A  92     1382   1578   1280     44   -417   -164       C  
ATOM    737  C   MET A  92     -23.840 -12.093 -30.155  1.00 10.45           C  
ANISOU  737  C   MET A  92     1282   1470   1219     45   -390   -148       C  
ATOM    738  O   MET A  92     -23.084 -11.108 -30.058  1.00 10.82           O  
ANISOU  738  O   MET A  92     1337   1517   1257     56   -374   -127       O  
ATOM    739  CB  MET A  92     -22.969 -13.252 -32.193  1.00 11.84           C  
ANISOU  739  CB  MET A  92     1494   1666   1338     46   -404   -179       C  
ATOM    740  CG  MET A  92     -22.379 -14.396 -31.358  1.00 12.28           C  
ANISOU  740  CG  MET A  92     1553   1698   1413     38   -387   -197       C  
ATOM    741  SD  MET A  92     -21.253 -15.490 -32.232  1.00 14.19           S  
ANISOU  741  SD  MET A  92     1821   1942   1628     40   -380   -226       S  
ATOM    742  CE  MET A  92     -19.711 -14.654 -31.968  1.00 13.24           C  
ANISOU  742  CE  MET A  92     1709   1824   1496     54   -347   -208       C  
ATOM    743  N   HIS A  93     -24.398 -12.699 -29.109  1.00  9.71           N  
ANISOU  743  N   HIS A  93     1172   1360   1157     32   -387   -156       N  
ATOM    744  CA  HIS A  93     -24.077 -12.359 -27.710  1.00  9.15           C  
ANISOU  744  CA  HIS A  93     1094   1271   1111     29   -362   -143       C  
ATOM    745  C   HIS A  93     -23.154 -13.404 -27.067  1.00  8.86           C  
ANISOU  745  C   HIS A  93     1070   1215   1079     20   -344   -155       C  
ATOM    746  O   HIS A  93     -23.425 -14.619 -27.104  1.00  9.22           O  
ANISOU  746  O   HIS A  93     1120   1253   1131      8   -353   -175       O  
ATOM    747  CB  HIS A  93     -25.359 -12.146 -26.904  1.00  9.01           C  
ANISOU  747  CB  HIS A  93     1047   1251   1124     20   -367   -141       C  
ATOM    748  CG  HIS A  93     -26.061 -10.830 -27.259  1.00  9.20           C  
ANISOU  748  CG  HIS A  93     1056   1289   1150     35   -378   -125       C  
ATOM    749  ND1 HIS A  93     -26.014  -9.750 -26.448  1.00  9.22           N  
ANISOU  749  ND1 HIS A  93     1051   1285   1168     43   -362   -107       N  
ATOM    750  CD2 HIS A  93     -26.695 -10.428 -28.408  1.00  9.54           C  
ANISOU  750  CD2 HIS A  93     1096   1351   1178     46   -406   -122       C  
ATOM    751  CE1 HIS A  93     -26.688  -8.725 -27.032  1.00  9.58           C  
ANISOU  751  CE1 HIS A  93     1085   1342   1212     59   -379    -94       C  
ATOM    752  NE2 HIS A  93     -27.103  -9.133 -28.232  1.00  9.79           N  
ANISOU  752  NE2 HIS A  93     1115   1385   1221     61   -407   -103       N  
ATOM    753  N   VAL A  94     -22.064 -12.936 -26.478  1.00  8.23           N  
ANISOU  753  N   VAL A  94     1000   1129    999     27   -322   -142       N  
ATOM    754  CA  VAL A  94     -21.030 -13.794 -25.905  1.00  7.99           C  
ANISOU  754  CA  VAL A  94      982   1082    972     24   -307   -151       C  
ATOM    755  C   VAL A  94     -20.889 -13.386 -24.419  1.00  7.94           C  
ANISOU  755  C   VAL A  94      969   1061    988     18   -289   -136       C  
ATOM    756  O   VAL A  94     -20.603 -12.212 -24.136  1.00  7.80           O  
ANISOU  756  O   VAL A  94      947   1049    968     25   -277   -118       O  
ATOM    757  CB  VAL A  94     -19.686 -13.547 -26.592  1.00  7.94           C  
ANISOU  757  CB  VAL A  94      993   1085    941     39   -296   -150       C  
ATOM    758  CG1 VAL A  94     -18.573 -14.425 -26.003  1.00  8.00           C  
ANISOU  758  CG1 VAL A  94     1011   1075    955     40   -283   -160       C  
ATOM    759  CG2 VAL A  94     -19.795 -13.786 -28.105  1.00  8.11           C  
ANISOU  759  CG2 VAL A  94     1023   1123    933     45   -312   -164       C  
ATOM    760  N   GLY A  95     -21.035 -14.349 -23.508  1.00  7.80           N  
ANISOU  760  N   GLY A  95      951   1024    988      3   -287   -143       N  
ATOM    761  CA  GLY A  95     -20.852 -14.093 -22.070  1.00  7.75           C  
ANISOU  761  CA  GLY A  95      941   1005    999     -5   -270   -130       C  
ATOM    762  C   GLY A  95     -19.706 -14.909 -21.527  1.00  7.98           C  
ANISOU  762  C   GLY A  95      987   1016   1028     -5   -262   -132       C  
ATOM    763  O   GLY A  95     -19.457 -16.012 -22.004  1.00  8.60           O  
ANISOU  763  O   GLY A  95     1078   1086   1104     -4   -272   -148       O  
ATOM    764  N   HIS A  96     -18.959 -14.326 -20.583  1.00  7.75           N  
ANISOU  764  N   HIS A  96      959    983   1002     -3   -246   -118       N  
ATOM    765  CA  HIS A  96     -18.004 -15.046 -19.797  1.00  7.75           C  
ANISOU  765  CA  HIS A  96      972    966   1007     -4   -241   -117       C  
ATOM    766  C   HIS A  96     -18.441 -15.000 -18.357  1.00  7.84           C  
ANISOU  766  C   HIS A  96      981    966   1033    -23   -233   -105       C  
ATOM    767  O   HIS A  96     -18.754 -13.944 -17.832  1.00  7.69           O  
ANISOU  767  O   HIS A  96      950    955   1015    -27   -222    -94       O  
ATOM    768  CB  HIS A  96     -16.599 -14.456 -19.960  1.00  7.78           C  
ANISOU  768  CB  HIS A  96      979    978    999     13   -231   -111       C  
ATOM    769  CG  HIS A  96     -15.549 -15.142 -19.108  1.00  7.82           C  
ANISOU  769  CG  HIS A  96      994    967   1011     15   -229   -110       C  
ATOM    770  ND1 HIS A  96     -14.961 -14.535 -18.072  1.00  8.05           N  
ANISOU  770  ND1 HIS A  96     1022    995   1042     12   -217    -95       N  
ATOM    771  CD2 HIS A  96     -15.033 -16.430 -19.169  1.00  8.10           C  
ANISOU  771  CD2 HIS A  96     1042    985   1051     20   -239   -122       C  
ATOM    772  CE1 HIS A  96     -14.095 -15.392 -17.500  1.00  8.23           C  
ANISOU  772  CE1 HIS A  96     1054   1003   1071     15   -222    -97       C  
ATOM    773  NE2 HIS A  96     -14.161 -16.566 -18.155  1.00  8.08           N  
ANISOU  773  NE2 HIS A  96     1043    971   1054     21   -236   -113       N  
ATOM    774  N   SER A  97     -18.451 -16.162 -17.726  1.00  8.31           N  
ANISOU  774  N   SER A  97     1051   1004   1101    -35   -239   -109       N  
ATOM    775  CA  SER A  97     -18.588 -16.304 -16.276  1.00  8.66           C  
ANISOU  775  CA  SER A  97     1101   1035   1155    -55   -231    -96       C  
ATOM    776  C   SER A  97     -19.978 -15.774 -15.864  1.00  8.81           C  
ANISOU  776  C   SER A  97     1104   1063   1182    -74   -224    -94       C  
ATOM    777  O   SER A  97     -21.021 -16.256 -16.428  1.00  8.57           O  
ANISOU  777  O   SER A  97     1066   1034   1158    -83   -233   -105       O  
ATOM    778  CB  SER A  97     -17.367 -15.650 -15.638  1.00  9.00           C  
ANISOU  778  CB  SER A  97     1148   1080   1191    -44   -221    -83       C  
ATOM    779  OG  SER A  97     -17.254 -15.933 -14.258  1.00  9.73           O  
ANISOU  779  OG  SER A  97     1250   1159   1288    -61   -217    -72       O  
ATOM    780  N   THR A  98     -20.044 -14.776 -14.988  1.00  8.60           N  
ANISOU  780  N   THR A  98     1069   1044   1156    -79   -208    -82       N  
ATOM    781  CA  THR A  98     -21.327 -14.181 -14.640  1.00  8.81           C  
ANISOU  781  CA  THR A  98     1076   1081   1191    -94   -198    -83       C  
ATOM    782  C   THR A  98     -22.036 -13.674 -15.908  1.00  8.51           C  
ANISOU  782  C   THR A  98     1020   1060   1155    -80   -208    -92       C  
ATOM    783  O   THR A  98     -23.291 -13.673 -16.031  1.00  8.14           O  
ANISOU  783  O   THR A  98      955   1020   1118    -90   -210   -100       O  
ATOM    784  CB  THR A  98     -21.104 -13.026 -13.626  1.00  9.12           C  
ANISOU  784  CB  THR A  98     1111   1126   1229    -96   -178    -72       C  
ATOM    785  OG1 THR A  98     -20.541 -13.619 -12.445  1.00  9.92           O  
ANISOU  785  OG1 THR A  98     1229   1213   1326   -112   -173    -63       O  
ATOM    786  CG2 THR A  98     -22.388 -12.319 -13.337  1.00  9.00           C  
ANISOU  786  CG2 THR A  98     1073   1123   1225   -105   -167    -76       C  
ATOM    787  N   GLY A  99     -21.234 -13.193 -16.849  1.00  8.07           N  
ANISOU  787  N   GLY A  99      968   1011   1086    -56   -213    -91       N  
ATOM    788  CA  GLY A  99     -21.805 -12.658 -18.083  1.00  8.27           C  
ANISOU  788  CA  GLY A  99      981   1052   1108    -42   -224    -96       C  
ATOM    789  C   GLY A  99     -22.576 -13.626 -18.917  1.00  8.09           C  
ANISOU  789  C   GLY A  99      956   1030   1088    -48   -243   -112       C  
ATOM    790  O   GLY A  99     -23.462 -13.231 -19.659  1.00  8.57           O  
ANISOU  790  O   GLY A  99     1001   1106   1151    -43   -253   -116       O  
ATOM    791  N   GLY A 100     -22.247 -14.897 -18.835  1.00  7.96           N  
ANISOU  791  N   GLY A 100      954    998   1071    -57   -249   -120       N  
ATOM    792  CA  GLY A 100     -23.028 -15.933 -19.497  1.00  8.16           C  
ANISOU  792  CA  GLY A 100      979   1021   1101    -68   -267   -136       C  
ATOM    793  C   GLY A 100     -24.409 -16.080 -18.869  1.00  8.16           C  
ANISOU  793  C   GLY A 100      961   1022   1119    -93   -266   -139       C  
ATOM    794  O   GLY A 100     -25.387 -16.320 -19.547  1.00  8.56           O  
ANISOU  794  O   GLY A 100      996   1082   1174    -99   -280   -152       O  
ATOM    795  N   GLY A 101     -24.509 -15.939 -17.562  1.00  8.14           N  
ANISOU  795  N   GLY A 101      955   1011   1125   -109   -248   -129       N  
ATOM    796  CA  GLY A 101     -25.836 -15.829 -16.948  1.00  8.25           C  
ANISOU  796  CA  GLY A 101      946   1032   1155   -132   -241   -133       C  
ATOM    797  C   GLY A 101     -26.623 -14.634 -17.442  1.00  8.29           C  
ANISOU  797  C   GLY A 101      922   1061   1165   -117   -242   -134       C  
ATOM    798  O   GLY A 101     -27.848 -14.689 -17.736  1.00  7.94           O  
ANISOU  798  O   GLY A 101      852   1029   1134   -127   -250   -145       O  
ATOM    799  N   GLU A 102     -25.953 -13.493 -17.510  1.00  8.17           N  
ANISOU  799  N   GLU A 102      908   1052   1142    -94   -234   -123       N  
ATOM    800  CA  GLU A 102     -26.629 -12.308 -18.054  1.00  8.34           C  
ANISOU  800  CA  GLU A 102      907   1093   1170    -76   -238   -122       C  
ATOM    801  C   GLU A 102     -27.156 -12.513 -19.467  1.00  8.33           C  
ANISOU  801  C   GLU A 102      897   1104   1164    -66   -265   -132       C  
ATOM    802  O   GLU A 102     -28.228 -12.039 -19.797  1.00  8.42           O  
ANISOU  802  O   GLU A 102      882   1130   1188    -62   -274   -137       O  
ATOM    803  CB  GLU A 102     -25.663 -11.128 -18.054  1.00  8.52           C  
ANISOU  803  CB  GLU A 102      940   1116   1182    -54   -228   -107       C  
ATOM    804  CG  GLU A 102     -26.209  -9.765 -18.524  1.00  8.92           C  
ANISOU  804  CG  GLU A 102      971   1179   1238    -33   -231   -102       C  
ATOM    805  CD  GLU A 102     -25.145  -8.696 -18.349  1.00  9.22           C  
ANISOU  805  CD  GLU A 102     1024   1212   1266    -16   -218    -87       C  
ATOM    806  OE1 GLU A 102     -24.926  -8.240 -17.194  1.00  9.04           O  
ANISOU  806  OE1 GLU A 102     1002   1183   1250    -24   -196    -83       O  
ATOM    807  OE2 GLU A 102     -24.540  -8.288 -19.380  1.00  9.87           O  
ANISOU  807  OE2 GLU A 102     1119   1299   1333      2   -229    -80       O  
ATOM    808  N   VAL A 103     -26.380 -13.164 -20.311  1.00  8.28           N  
ANISOU  808  N   VAL A 103      913   1093   1140    -59   -278   -135       N  
ATOM    809  CA  VAL A 103     -26.809 -13.450 -21.701  1.00  8.42           C  
ANISOU  809  CA  VAL A 103      928   1124   1149    -51   -304   -146       C  
ATOM    810  C   VAL A 103     -28.056 -14.349 -21.687  1.00  8.81           C  
ANISOU  810  C   VAL A 103      958   1175   1214    -75   -317   -163       C  
ATOM    811  O   VAL A 103     -29.039 -14.093 -22.374  1.00  8.73           O  
ANISOU  811  O   VAL A 103      926   1183   1209    -72   -335   -170       O  
ATOM    812  CB  VAL A 103     -25.669 -14.108 -22.520  1.00  8.39           C  
ANISOU  812  CB  VAL A 103      954   1114   1122    -42   -312   -150       C  
ATOM    813  CG1 VAL A 103     -26.183 -14.735 -23.837  1.00  8.60           C  
ANISOU  813  CG1 VAL A 103      980   1151   1138    -42   -339   -167       C  
ATOM    814  CG2 VAL A 103     -24.568 -13.077 -22.795  1.00  8.20           C  
ANISOU  814  CG2 VAL A 103      942   1094   1080    -19   -302   -135       C  
ATOM    815  N   VAL A 104     -28.019 -15.396 -20.901  1.00  9.09           N  
ANISOU  815  N   VAL A 104     1003   1193   1257   -100   -308   -169       N  
ATOM    816  CA  VAL A 104     -29.212 -16.299 -20.787  1.00  9.96           C  
ANISOU  816  CA  VAL A 104     1096   1305   1384   -129   -317   -185       C  
ATOM    817  C   VAL A 104     -30.450 -15.550 -20.313  1.00 10.10           C  
ANISOU  817  C   VAL A 104     1075   1340   1423   -135   -311   -185       C  
ATOM    818  O   VAL A 104     -31.548 -15.712 -20.874  1.00 10.51           O  
ANISOU  818  O   VAL A 104     1100   1408   1485   -143   -329   -199       O  
ATOM    819  CB  VAL A 104     -28.873 -17.510 -19.869  1.00 10.03           C  
ANISOU  819  CB  VAL A 104     1126   1286   1398   -157   -306   -186       C  
ATOM    820  CG1 VAL A 104     -30.127 -18.308 -19.527  1.00 10.84           C  
ANISOU  820  CG1 VAL A 104     1210   1389   1519   -192   -308   -200       C  
ATOM    821  CG2 VAL A 104     -27.854 -18.413 -20.566  1.00  9.92           C  
ANISOU  821  CG2 VAL A 104     1147   1256   1369   -148   -318   -193       C  
ATOM    822  N   ARG A 105     -30.311 -14.757 -19.262  1.00 10.15           N  
ANISOU  822  N   ARG A 105     1075   1345   1436   -133   -286   -173       N  
ATOM    823  CA  ARG A 105     -31.460 -13.995 -18.751  1.00 10.82           C  
ANISOU  823  CA  ARG A 105     1122   1448   1543   -137   -277   -177       C  
ATOM    824  C   ARG A 105     -31.916 -12.921 -19.749  1.00 10.84           C  
ANISOU  824  C   ARG A 105     1102   1470   1547   -106   -296   -176       C  
ATOM    825  O   ARG A 105     -33.123 -12.645 -19.882  1.00 11.29           O  
ANISOU  825  O   ARG A 105     1122   1545   1624   -107   -305   -186       O  
ATOM    826  CB  ARG A 105     -31.167 -13.415 -17.373  1.00 10.69           C  
ANISOU  826  CB  ARG A 105     1106   1423   1531   -142   -244   -166       C  
ATOM    827  CG  ARG A 105     -32.354 -12.626 -16.775  1.00 11.59           C  
ANISOU  827  CG  ARG A 105     1180   1555   1670   -146   -230   -173       C  
ATOM    828  CD  ARG A 105     -33.627 -13.409 -16.593  1.00 12.89           C  
ANISOU  828  CD  ARG A 105     1315   1731   1853   -177   -232   -191       C  
ATOM    829  NE  ARG A 105     -33.384 -14.699 -15.924  1.00 13.47           N  
ANISOU  829  NE  ARG A 105     1412   1787   1920   -214   -222   -192       N  
ATOM    830  CZ  ARG A 105     -33.272 -14.898 -14.616  1.00 14.34           C  
ANISOU  830  CZ  ARG A 105     1531   1888   2031   -239   -193   -186       C  
ATOM    831  NH1 ARG A 105     -33.398 -13.906 -13.765  1.00 14.79           N  
ANISOU  831  NH1 ARG A 105     1573   1952   2092   -233   -168   -184       N  
ATOM    832  NH2 ARG A 105     -33.084 -16.140 -14.150  1.00 14.85           N  
ANISOU  832  NH2 ARG A 105     1620   1935   2089   -273   -189   -185       N  
ATOM    833  N   TYR A 106     -30.954 -12.280 -20.445  1.00 10.88           N  
ANISOU  833  N   TYR A 106     1130   1473   1533    -77   -304   -163       N  
ATOM    834  CA  TYR A 106     -31.319 -11.337 -21.493  1.00 11.29           C  
ANISOU  834  CA  TYR A 106     1168   1541   1582    -49   -326   -159       C  
ATOM    835  C   TYR A 106     -32.138 -11.983 -22.626  1.00 11.86           C  
ANISOU  835  C   TYR A 106     1226   1628   1652    -53   -359   -174       C  
ATOM    836  O   TYR A 106     -33.186 -11.458 -23.039  1.00 12.39           O  
ANISOU  836  O   TYR A 106     1261   1713   1733    -43   -377   -178       O  
ATOM    837  CB  TYR A 106     -30.062 -10.672 -22.069  1.00 11.33           C  
ANISOU  837  CB  TYR A 106     1204   1540   1562    -23   -326   -142       C  
ATOM    838  CG  TYR A 106     -30.321  -9.837 -23.296  1.00 11.51           C  
ANISOU  838  CG  TYR A 106     1221   1576   1574      3   -352   -135       C  
ATOM    839  CD1 TYR A 106     -30.941  -8.603 -23.205  1.00 12.13           C  
ANISOU  839  CD1 TYR A 106     1278   1662   1669     23   -354   -126       C  
ATOM    840  CD2 TYR A 106     -29.891 -10.259 -24.554  1.00 12.45           C  
ANISOU  840  CD2 TYR A 106     1362   1703   1667     10   -375   -136       C  
ATOM    841  CE1 TYR A 106     -31.181  -7.834 -24.343  1.00 12.54           C  
ANISOU  841  CE1 TYR A 106     1329   1725   1711     49   -381   -117       C  
ATOM    842  CE2 TYR A 106     -30.103  -9.495 -25.691  1.00 12.58           C  
ANISOU  842  CE2 TYR A 106     1377   1732   1669     33   -400   -127       C  
ATOM    843  CZ  TYR A 106     -30.787  -8.308 -25.583  1.00 12.89           C  
ANISOU  843  CZ  TYR A 106     1395   1778   1727     52   -405   -117       C  
ATOM    844  OH  TYR A 106     -30.984  -7.511 -26.675  1.00 13.97           O  
ANISOU  844  OH  TYR A 106     1533   1924   1848     75   -432   -104       O  
ATOM    845  N   ILE A 107     -31.720 -13.147 -23.070  1.00 12.08           N  
ANISOU  845  N   ILE A 107     1277   1649   1665    -68   -368   -183       N  
ATOM    846  CA  ILE A 107     -32.482 -13.881 -24.077  1.00 13.15           C  
ANISOU  846  CA  ILE A 107     1401   1797   1797    -77   -399   -201       C  
ATOM    847  C   ILE A 107     -33.882 -14.236 -23.565  1.00 13.93           C  
ANISOU  847  C   ILE A 107     1459   1907   1926   -102   -401   -216       C  
ATOM    848  O   ILE A 107     -34.853 -14.022 -24.280  1.00 14.22           O  
ANISOU  848  O   ILE A 107     1468   1965   1970    -96   -427   -225       O  
ATOM    849  CB  ILE A 107     -31.735 -15.161 -24.478  1.00 13.28           C  
ANISOU  849  CB  ILE A 107     1452   1799   1795    -92   -404   -211       C  
ATOM    850  CG1 ILE A 107     -30.429 -14.787 -25.204  1.00 12.94           C  
ANISOU  850  CG1 ILE A 107     1443   1752   1722    -66   -404   -200       C  
ATOM    851  CG2 ILE A 107     -32.660 -16.082 -25.313  1.00 14.24           C  
ANISOU  851  CG2 ILE A 107     1561   1931   1918   -110   -433   -234       C  
ATOM    852  CD1 ILE A 107     -29.429 -15.964 -25.360  1.00 12.93           C  
ANISOU  852  CD1 ILE A 107     1477   1731   1705    -76   -400   -210       C  
ATOM    853  N   ALA A 108     -33.988 -14.783 -22.350  1.00 13.76           N  
ANISOU  853  N   ALA A 108     1435   1872   1920   -129   -374   -219       N  
ATOM    854  CA  ALA A 108     -35.269 -15.209 -21.790  1.00 14.78           C  
ANISOU  854  CA  ALA A 108     1527   2011   2076   -159   -371   -235       C  
ATOM    855  C   ALA A 108     -36.161 -14.005 -21.548  1.00 15.27           C  
ANISOU  855  C   ALA A 108     1546   2095   2160   -141   -368   -233       C  
ATOM    856  O   ALA A 108     -37.364 -14.054 -21.790  1.00 15.63           O  
ANISOU  856  O   ALA A 108     1551   2162   2226   -149   -383   -249       O  
ATOM    857  CB  ALA A 108     -35.079 -15.983 -20.465  1.00 14.92           C  
ANISOU  857  CB  ALA A 108     1558   2010   2102   -193   -339   -235       C  
ATOM    858  N   ARG A 109     -35.609 -12.911 -21.071  1.00 14.34           N  
ANISOU  858  N   ARG A 109     1434   1972   2041   -116   -350   -217       N  
ATOM    859  CA  ARG A 109     -36.434 -11.797 -20.694  1.00 15.44           C  
ANISOU  859  CA  ARG A 109     1534   2127   2205    -99   -343   -218       C  
ATOM    860  C   ARG A 109     -36.783 -10.865 -21.876  1.00 15.91           C  
ANISOU  860  C   ARG A 109     1579   2203   2264    -61   -377   -213       C  
ATOM    861  O   ARG A 109     -37.904 -10.318 -21.959  1.00 15.96           O  
ANISOU  861  O   ARG A 109     1540   2228   2295    -51   -388   -222       O  
ATOM    862  CB  ARG A 109     -35.701 -11.071 -19.599  1.00 15.81           C  
ANISOU  862  CB  ARG A 109     1597   2159   2251    -92   -308   -204       C  
ATOM    863  CG  ARG A 109     -36.369  -9.938 -18.941  1.00 16.11           C  
ANISOU  863  CG  ARG A 109     1601   2207   2314    -77   -291   -206       C  
ATOM    864  CD  ARG A 109     -35.601  -9.727 -17.638  1.00 15.65           C  
ANISOU  864  CD  ARG A 109     1565   2130   2251    -88   -252   -198       C  
ATOM    865  NE  ARG A 109     -36.010  -8.489 -17.072  1.00 15.87           N  
ANISOU  865  NE  ARG A 109     1568   2163   2298    -67   -235   -199       N  
ATOM    866  CZ  ARG A 109     -36.989  -8.335 -16.188  1.00 16.73           C  
ANISOU  866  CZ  ARG A 109     1639   2284   2432    -81   -213   -216       C  
ATOM    867  NH1 ARG A 109     -37.703  -9.354 -15.754  1.00 16.36           N  
ANISOU  867  NH1 ARG A 109     1573   2248   2394   -118   -204   -231       N  
ATOM    868  NH2 ARG A 109     -37.229  -7.122 -15.724  1.00 17.34           N  
ANISOU  868  NH2 ARG A 109     1699   2364   2527    -57   -198   -218       N  
ATOM    869  N   HIS A 110     -35.866 -10.691 -22.803  1.00 15.14           N  
ANISOU  869  N   HIS A 110     1516   2098   2137    -41   -394   -199       N  
ATOM    870  CA  HIS A 110     -36.100  -9.771 -23.896  1.00 16.08           C  
ANISOU  870  CA  HIS A 110     1628   2230   2251     -6   -426   -190       C  
ATOM    871  C   HIS A 110     -36.365 -10.435 -25.224  1.00 17.49           C  
ANISOU  871  C   HIS A 110     1811   2422   2411     -9   -465   -197       C  
ATOM    872  O   HIS A 110     -36.720  -9.748 -26.170  1.00 18.49           O  
ANISOU  872  O   HIS A 110     1929   2563   2533     17   -496   -190       O  
ATOM    873  CB  HIS A 110     -34.953  -8.763 -23.992  1.00 15.61           C  
ANISOU  873  CB  HIS A 110     1603   2155   2172     21   -416   -165       C  
ATOM    874  CG  HIS A 110     -34.928  -7.832 -22.821  1.00 14.99           C  
ANISOU  874  CG  HIS A 110     1514   2066   2115     30   -384   -159       C  
ATOM    875  ND1 HIS A 110     -35.690  -6.717 -22.771  1.00 15.43           N  
ANISOU  875  ND1 HIS A 110     1540   2129   2195     55   -390   -157       N  
ATOM    876  CD2 HIS A 110     -34.305  -7.939 -21.597  1.00 14.66           C  
ANISOU  876  CD2 HIS A 110     1486   2009   2076     13   -346   -158       C  
ATOM    877  CE1 HIS A 110     -35.534  -6.127 -21.568  1.00 15.38           C  
ANISOU  877  CE1 HIS A 110     1528   2110   2204     55   -355   -156       C  
ATOM    878  NE2 HIS A 110     -34.688  -6.876 -20.844  1.00 14.51           N  
ANISOU  878  NE2 HIS A 110     1446   1988   2080     28   -328   -156       N  
ATOM    879  N   GLY A 111     -36.168 -11.749 -25.300  1.00 16.92           N  
ANISOU  879  N   GLY A 111     1755   2346   2329    -39   -465   -212       N  
ATOM    880  CA  GLY A 111     -36.630 -12.538 -26.436  1.00 17.28           C  
ANISOU  880  CA  GLY A 111     1798   2406   2361    -49   -501   -227       C  
ATOM    881  C   GLY A 111     -35.504 -13.007 -27.337  1.00 16.80           C  
ANISOU  881  C   GLY A 111     1786   2337   2261    -45   -511   -222       C  
ATOM    882  O   GLY A 111     -34.682 -12.219 -27.810  1.00 16.70           O  
ANISOU  882  O   GLY A 111     1798   2321   2226    -18   -512   -203       O  
ATOM    883  N   GLU A 112     -35.494 -14.300 -27.657  1.00 17.09           N  
ANISOU  883  N   GLU A 112     1835   2370   2289    -72   -519   -242       N  
ATOM    884  CA  GLU A 112     -34.436 -14.804 -28.509  1.00 16.89           C  
ANISOU  884  CA  GLU A 112     1854   2337   2228    -68   -526   -243       C  
ATOM    885  C   GLU A 112     -34.495 -14.300 -29.956  1.00 17.39           C  
ANISOU  885  C   GLU A 112     1924   2421   2262    -45   -562   -239       C  
ATOM    886  O   GLU A 112     -33.458 -14.330 -30.656  1.00 16.96           O  
ANISOU  886  O   GLU A 112     1908   2363   2174    -34   -562   -233       O  
ATOM    887  CB  GLU A 112     -34.352 -16.325 -28.446  1.00 18.32           C  
ANISOU  887  CB  GLU A 112     2050   2503   2407   -101   -524   -266       C  
ATOM    888  CG  GLU A 112     -35.511 -17.053 -29.087  1.00 19.34           C  
ANISOU  888  CG  GLU A 112     2155   2650   2543   -123   -556   -290       C  
ATOM    889  CD  GLU A 112     -35.293 -18.567 -29.048  1.00 20.28           C  
ANISOU  889  CD  GLU A 112     2297   2748   2660   -156   -554   -313       C  
ATOM    890  OE1 GLU A 112     -36.147 -19.254 -29.604  1.00 22.26           O  
ANISOU  890  OE1 GLU A 112     2533   3011   2915   -177   -579   -335       O  
ATOM    891  OE2 GLU A 112     -34.264 -19.083 -28.544  1.00 19.60           O  
ANISOU  891  OE2 GLU A 112     2244   2634   2568   -160   -529   -310       O  
ATOM    892  N   ARG A 113     -35.658 -13.791 -30.388  1.00 17.69           N  
ANISOU  892  N   ARG A 113     1926   2483   2312    -38   -591   -240       N  
ATOM    893  CA  ARG A 113     -35.797 -13.099 -31.687  1.00 18.93           C  
ANISOU  893  CA  ARG A 113     2089   2662   2442    -13   -628   -231       C  
ATOM    894  C   ARG A 113     -34.767 -11.992 -31.874  1.00 19.90           C  
ANISOU  894  C   ARG A 113     2241   2777   2543     17   -616   -201       C  
ATOM    895  O   ARG A 113     -34.414 -11.650 -33.002  1.00 20.62           O  
ANISOU  895  O   ARG A 113     2356   2880   2598     33   -638   -192       O  
ATOM    896  CB  ARG A 113     -37.234 -12.486 -31.855  1.00 19.65           C  
ANISOU  896  CB  ARG A 113     2130   2778   2560     -3   -660   -232       C  
ATOM    897  N   ASN A 114     -34.270 -11.433 -30.779  1.00 19.21           N  
ANISOU  897  N   ASN A 114     2154   2670   2473     24   -580   -187       N  
ATOM    898  CA  ASN A 114     -33.289 -10.356 -30.830  1.00 19.61           C  
ANISOU  898  CA  ASN A 114     2232   2712   2508     49   -565   -160       C  
ATOM    899  C   ASN A 114     -31.835 -10.770 -30.801  1.00 17.21           C  
ANISOU  899  C   ASN A 114     1971   2392   2177     43   -538   -157       C  
ATOM    900  O   ASN A 114     -30.976  -9.916 -30.831  1.00 16.92           O  
ANISOU  900  O   ASN A 114     1955   2348   2125     60   -524   -136       O  
ATOM    901  CB  ASN A 114     -33.527  -9.408 -29.676  1.00 20.47           C  
ANISOU  901  CB  ASN A 114     2318   2809   2650     60   -542   -147       C  
ATOM    902  CG  ASN A 114     -34.812  -8.640 -29.826  1.00 23.64           C  
ANISOU  902  CG  ASN A 114     2679   3226   3077     77   -568   -144       C  
ATOM    903  OD1 ASN A 114     -35.173  -8.223 -30.921  1.00 25.59           O  
ANISOU  903  OD1 ASN A 114     2927   3489   3307     95   -605   -136       O  
ATOM    904  ND2 ASN A 114     -35.529  -8.485 -28.729  1.00 28.45           N  
ANISOU  904  ND2 ASN A 114     3252   3832   3726     73   -551   -152       N  
ATOM    905  N   VAL A 115     -31.563 -12.066 -30.724  1.00 16.14           N  
ANISOU  905  N   VAL A 115     1846   2250   2037     20   -531   -180       N  
ATOM    906  CA  VAL A 115     -30.202 -12.595 -30.656  1.00 14.90           C  
ANISOU  906  CA  VAL A 115     1725   2077   1859     15   -507   -181       C  
ATOM    907  C   VAL A 115     -30.053 -13.691 -31.712  1.00 15.16           C  
ANISOU  907  C   VAL A 115     1777   2117   1864      4   -526   -204       C  
ATOM    908  O   VAL A 115     -30.832 -14.649 -31.743  1.00 15.09           O  
ANISOU  908  O   VAL A 115     1755   2110   1868    -17   -541   -227       O  
ATOM    909  CB  VAL A 115     -29.928 -13.188 -29.260  1.00 14.37           C  
ANISOU  909  CB  VAL A 115     1654   1986   1819     -2   -475   -187       C  
ATOM    910  CG1 VAL A 115     -28.529 -13.798 -29.233  1.00 13.41           C  
ANISOU  910  CG1 VAL A 115     1568   1848   1678     -4   -454   -190       C  
ATOM    911  CG2 VAL A 115     -30.078 -12.122 -28.183  1.00 13.90           C  
ANISOU  911  CG2 VAL A 115     1576   1920   1785      8   -454   -168       C  
ATOM    912  N   SER A 116     -29.071 -13.578 -32.594  1.00 14.40           N  
ANISOU  912  N   SER A 116     1714   2026   1730     15   -525   -201       N  
ATOM    913  CA  SER A 116     -28.951 -14.581 -33.675  1.00 14.61           C  
ANISOU  913  CA  SER A 116     1759   2062   1728      5   -543   -226       C  
ATOM    914  C   SER A 116     -28.285 -15.849 -33.166  1.00 13.72           C  
ANISOU  914  C   SER A 116     1663   1927   1624    -11   -522   -248       C  
ATOM    915  O   SER A 116     -28.668 -16.955 -33.550  1.00 13.36           O  
ANISOU  915  O   SER A 116     1620   1880   1577    -29   -537   -276       O  
ATOM    916  CB  SER A 116     -28.140 -14.000 -34.847  1.00 15.32           C  
ANISOU  916  CB  SER A 116     1880   2170   1772     21   -547   -216       C  
ATOM    917  OG  SER A 116     -26.864 -13.464 -34.342  1.00 15.69           O  
ANISOU  917  OG  SER A 116     1944   2203   1814     33   -511   -198       O  
ATOM    918  N   LYS A 117     -27.278 -15.675 -32.299  1.00 12.04           N  
ANISOU  918  N   LYS A 117     1460   1695   1420     -5   -489   -237       N  
ATOM    919  CA  LYS A 117     -26.473 -16.762 -31.775  1.00 11.92           C  
ANISOU  919  CA  LYS A 117     1462   1656   1412    -15   -469   -253       C  
ATOM    920  C   LYS A 117     -25.950 -16.355 -30.413  1.00 10.62           C  
ANISOU  920  C   LYS A 117     1291   1471   1272    -12   -439   -234       C  
ATOM    921  O   LYS A 117     -25.744 -15.177 -30.139  1.00 10.37           O  
ANISOU  921  O   LYS A 117     1253   1446   1240      2   -429   -209       O  
ATOM    922  CB  LYS A 117     -25.261 -17.034 -32.657  1.00 12.96           C  
ANISOU  922  CB  LYS A 117     1624   1791   1509     -4   -461   -263       C  
ATOM    923  CG  LYS A 117     -25.549 -17.455 -34.056  1.00 14.11           C  
ANISOU  923  CG  LYS A 117     1782   1957   1622     -6   -486   -284       C  
ATOM    924  CD  LYS A 117     -24.289 -17.591 -34.885  1.00 15.17           C  
ANISOU  924  CD  LYS A 117     1945   2097   1720      6   -472   -294       C  
ATOM    925  CE  LYS A 117     -24.682 -18.120 -36.273  1.00 15.86           C  
ANISOU  925  CE  LYS A 117     2047   2206   1774      0   -499   -320       C  
ATOM    926  NZ  LYS A 117     -23.554 -17.825 -37.167  1.00 16.77           N  
ANISOU  926  NZ  LYS A 117     2187   2337   1847     13   -484   -321       N  
ATOM    927  N   ALA A 118     -25.702 -17.326 -29.558  1.00 10.05           N  
ANISOU  927  N   ALA A 118     1224   1374   1220    -26   -426   -244       N  
ATOM    928  CA  ALA A 118     -25.177 -17.036 -28.242  1.00  9.40           C  
ANISOU  928  CA  ALA A 118     1139   1273   1158    -25   -400   -227       C  
ATOM    929  C   ALA A 118     -23.999 -17.956 -27.896  1.00  8.93           C  
ANISOU  929  C   ALA A 118     1104   1191   1099    -25   -385   -237       C  
ATOM    930  O   ALA A 118     -23.957 -19.137 -28.283  1.00  8.64           O  
ANISOU  930  O   ALA A 118     1080   1141   1060    -33   -394   -261       O  
ATOM    931  CB  ALA A 118     -26.288 -17.206 -27.198  1.00  9.33           C  
ANISOU  931  CB  ALA A 118     1106   1256   1182    -46   -400   -225       C  
ATOM    932  N   VAL A 119     -23.064 -17.403 -27.137  1.00  8.43           N  
ANISOU  932  N   VAL A 119     1044   1120   1038    -14   -362   -219       N  
ATOM    933  CA  VAL A 119     -21.904 -18.177 -26.706  1.00  8.26           C  
ANISOU  933  CA  VAL A 119     1042   1077   1019    -10   -348   -226       C  
ATOM    934  C   VAL A 119     -21.751 -18.006 -25.158  1.00  8.24           C  
ANISOU  934  C   VAL A 119     1034   1056   1041    -18   -331   -207       C  
ATOM    935  O   VAL A 119     -21.755 -16.886 -24.646  1.00  8.34           O  
ANISOU  935  O   VAL A 119     1035   1079   1056    -13   -319   -187       O  
ATOM    936  CB  VAL A 119     -20.595 -17.707 -27.364  1.00  8.09           C  
ANISOU  936  CB  VAL A 119     1034   1068    974     12   -336   -224       C  
ATOM    937  CG1 VAL A 119     -19.427 -18.600 -26.914  1.00  7.84           C  
ANISOU  937  CG1 VAL A 119     1017   1013    948     19   -325   -234       C  
ATOM    938  CG2 VAL A 119     -20.689 -17.675 -28.866  1.00  8.30           C  
ANISOU  938  CG2 VAL A 119     1068   1117    971     20   -350   -239       C  
ATOM    939  N   LEU A 120     -21.637 -19.121 -24.448  1.00  8.35           N  
ANISOU  939  N   LEU A 120     1059   1044   1072    -30   -331   -215       N  
ATOM    940  CA  LEU A 120     -21.470 -19.164 -23.011  1.00  8.31           C  
ANISOU  940  CA  LEU A 120     1054   1019   1085    -41   -317   -199       C  
ATOM    941  C   LEU A 120     -20.070 -19.685 -22.708  1.00  8.26           C  
ANISOU  941  C   LEU A 120     1066    994   1076    -27   -309   -199       C  
ATOM    942  O   LEU A 120     -19.780 -20.888 -22.818  1.00  8.47           O  
ANISOU  942  O   LEU A 120     1110    999   1109    -28   -318   -215       O  
ATOM    943  CB  LEU A 120     -22.539 -20.030 -22.368  1.00  8.63           C  
ANISOU  943  CB  LEU A 120     1091   1042   1145    -70   -324   -204       C  
ATOM    944  CG  LEU A 120     -24.001 -19.651 -22.687  1.00  8.93           C  
ANISOU  944  CG  LEU A 120     1105   1099   1188    -85   -334   -207       C  
ATOM    945  CD1 LEU A 120     -24.941 -20.650 -21.964  1.00  9.59           C  
ANISOU  945  CD1 LEU A 120     1187   1164   1293   -118   -338   -214       C  
ATOM    946  CD2 LEU A 120     -24.373 -18.196 -22.381  1.00  8.70           C  
ANISOU  946  CD2 LEU A 120     1053   1093   1159    -78   -323   -189       C  
ATOM    947  N   ILE A 121     -19.180 -18.771 -22.329  1.00  8.19           N  
ANISOU  947  N   ILE A 121     1055    996   1063    -12   -294   -183       N  
ATOM    948  CA  ILE A 121     -17.790 -19.124 -22.036  1.00  7.86           C  
ANISOU  948  CA  ILE A 121     1025    941   1019      4   -287   -183       C  
ATOM    949  C   ILE A 121     -17.614 -19.215 -20.530  1.00  7.95           C  
ANISOU  949  C   ILE A 121     1040    934   1048     -8   -280   -165       C  
ATOM    950  O   ILE A 121     -17.837 -18.220 -19.841  1.00  7.70           O  
ANISOU  950  O   ILE A 121      997    914   1017    -14   -268   -147       O  
ATOM    951  CB  ILE A 121     -16.790 -18.120 -22.616  1.00  7.88           C  
ANISOU  951  CB  ILE A 121     1022    967   1003     25   -275   -179       C  
ATOM    952  CG1 ILE A 121     -17.025 -17.839 -24.101  1.00  8.04           C  
ANISOU  952  CG1 ILE A 121     1041   1010   1003     33   -280   -192       C  
ATOM    953  CG2 ILE A 121     -15.352 -18.608 -22.404  1.00  7.91           C  
ANISOU  953  CG2 ILE A 121     1035    960   1009     42   -269   -184       C  
ATOM    954  CD1 ILE A 121     -15.973 -16.909 -24.674  1.00  7.95           C  
ANISOU  954  CD1 ILE A 121     1027   1021    971     51   -266   -187       C  
ATOM    955  N   SER A 122     -17.188 -20.364 -20.014  1.00  8.03           N  
ANISOU  955  N   SER A 122     1066    915   1068    -10   -287   -170       N  
ATOM    956  CA  SER A 122     -16.936 -20.512 -18.555  1.00  8.27           C  
ANISOU  956  CA  SER A 122     1105    928   1111    -21   -282   -151       C  
ATOM    957  C   SER A 122     -18.081 -20.020 -17.683  1.00  8.33           C  
ANISOU  957  C   SER A 122     1102    939   1124    -48   -275   -136       C  
ATOM    958  O   SER A 122     -17.829 -19.363 -16.693  1.00  8.42           O  
ANISOU  958  O   SER A 122     1110    953   1134    -53   -264   -118       O  
ATOM    959  CB  SER A 122     -15.630 -19.782 -18.174  1.00  8.10           C  
ANISOU  959  CB  SER A 122     1079    916   1083     -1   -272   -139       C  
ATOM    960  OG  SER A 122     -14.627 -20.118 -19.122  1.00  8.24           O  
ANISOU  960  OG  SER A 122     1099    936   1095     24   -275   -156       O  
ATOM    961  N   SER A 123     -19.323 -20.261 -18.082  1.00  8.67           N  
ANISOU  961  N   SER A 123     1139    985   1171    -65   -281   -145       N  
ATOM    962  CA  SER A 123     -20.435 -19.460 -17.559  1.00  9.18           C  
ANISOU  962  CA  SER A 123     1185   1065   1240    -85   -271   -135       C  
ATOM    963  C   SER A 123     -21.139 -20.167 -16.410  1.00  9.11           C  
ANISOU  963  C   SER A 123     1183   1036   1243   -117   -269   -128       C  
ATOM    964  O   SER A 123     -21.133 -21.374 -16.323  1.00  9.17           O  
ANISOU  964  O   SER A 123     1210   1018   1258   -127   -280   -134       O  
ATOM    965  CB  SER A 123     -21.445 -19.156 -18.684  1.00  9.88           C  
ANISOU  965  CB  SER A 123     1255   1173   1325    -85   -279   -149       C  
ATOM    966  OG  SER A 123     -20.859 -18.366 -19.740  1.00 11.03           O  
ANISOU  966  OG  SER A 123     1396   1340   1456    -58   -280   -153       O  
ATOM    967  N   VAL A 124     -21.735 -19.363 -15.541  1.00  9.34           N  
ANISOU  967  N   VAL A 124     1198   1077   1274   -132   -253   -116       N  
ATOM    968  CA  VAL A 124     -22.356 -19.806 -14.293  1.00  9.47           C  
ANISOU  968  CA  VAL A 124     1221   1081   1298   -164   -245   -106       C  
ATOM    969  C   VAL A 124     -23.609 -20.712 -14.462  1.00 10.00           C  
ANISOU  969  C   VAL A 124     1284   1140   1377   -194   -252   -118       C  
ATOM    970  O   VAL A 124     -23.857 -21.504 -13.580  1.00 10.43           O  
ANISOU  970  O   VAL A 124     1353   1173   1435   -221   -250   -110       O  
ATOM    971  CB  VAL A 124     -22.656 -18.612 -13.335  1.00  9.30           C  
ANISOU  971  CB  VAL A 124     1182   1077   1274   -172   -223    -93       C  
ATOM    972  CG1 VAL A 124     -21.354 -17.866 -12.950  1.00  9.19           C  
ANISOU  972  CG1 VAL A 124     1176   1066   1249   -150   -216    -80       C  
ATOM    973  CG2 VAL A 124     -23.657 -17.657 -13.977  1.00  9.21           C  
ANISOU  973  CG2 VAL A 124     1140   1094   1268   -168   -218   -103       C  
ATOM    974  N   PRO A 125     -24.371 -20.640 -15.574  1.00  9.86           N  
ANISOU  974  N   PRO A 125     1247   1137   1363   -190   -262   -135       N  
ATOM    975  CA  PRO A 125     -25.537 -21.527 -15.566  1.00 10.79           C  
ANISOU  975  CA  PRO A 125     1360   1246   1492   -223   -268   -146       C  
ATOM    976  C   PRO A 125     -25.160 -23.008 -15.562  1.00 11.22           C  
ANISOU  976  C   PRO A 125     1447   1264   1550   -235   -282   -150       C  
ATOM    977  O   PRO A 125     -24.036 -23.368 -15.991  1.00 11.30           O  
ANISOU  977  O   PRO A 125     1479   1260   1555   -209   -292   -152       O  
ATOM    978  CB  PRO A 125     -26.258 -21.185 -16.871  1.00 10.72           C  
ANISOU  978  CB  PRO A 125     1327   1261   1484   -213   -281   -165       C  
ATOM    979  CG  PRO A 125     -25.819 -19.799 -17.188  1.00 10.65           C  
ANISOU  979  CG  PRO A 125     1303   1278   1467   -181   -274   -157       C  
ATOM    980  CD  PRO A 125     -24.396 -19.746 -16.744  1.00  9.94           C  
ANISOU  980  CD  PRO A 125     1238   1174   1367   -163   -267   -144       C  
ATOM    981  N   PRO A 126     -26.089 -23.878 -15.124  1.00 11.95           N  
ANISOU  981  N   PRO A 126     1544   1343   1654   -273   -282   -153       N  
ATOM    982  CA  PRO A 126     -27.475 -23.572 -14.715  1.00 12.16           C  
ANISOU  982  CA  PRO A 126     1542   1390   1690   -306   -270   -156       C  
ATOM    983  C   PRO A 126     -27.705 -23.080 -13.319  1.00 12.24           C  
ANISOU  983  C   PRO A 126     1547   1405   1698   -327   -245   -137       C  
ATOM    984  O   PRO A 126     -28.669 -22.352 -13.113  1.00 12.18           O  
ANISOU  984  O   PRO A 126     1507   1425   1697   -339   -230   -141       O  
ATOM    985  CB  PRO A 126     -28.232 -24.881 -14.919  1.00 12.83           C  
ANISOU  985  CB  PRO A 126     1636   1452   1786   -340   -282   -168       C  
ATOM    986  CG  PRO A 126     -27.225 -25.910 -15.170  1.00 13.23           C  
ANISOU  986  CG  PRO A 126     1728   1466   1835   -329   -299   -169       C  
ATOM    987  CD  PRO A 126     -25.878 -25.309 -15.366  1.00 12.30           C  
ANISOU  987  CD  PRO A 126     1619   1350   1704   -284   -300   -161       C  
ATOM    988  N   LEU A 127     -26.905 -23.511 -12.342  1.00 12.08           N  
ANISOU  988  N   LEU A 127     1559   1359   1670   -333   -240   -118       N  
ATOM    989  CA  LEU A 127     -27.139 -23.161 -10.922  1.00 12.11           C  
ANISOU  989  CA  LEU A 127     1565   1369   1670   -359   -216   -100       C  
ATOM    990  C   LEU A 127     -25.925 -23.601 -10.117  1.00 12.39           C  
ANISOU  990  C   LEU A 127     1639   1375   1692   -353   -220    -79       C  
ATOM    991  O   LEU A 127     -25.674 -24.811  -9.935  1.00 12.42           O  
ANISOU  991  O   LEU A 127     1676   1344   1699   -368   -233    -73       O  
ATOM    992  CB  LEU A 127     -28.392 -23.811 -10.317  1.00 12.72           C  
ANISOU  992  CB  LEU A 127     1635   1443   1754   -410   -204   -103       C  
ATOM    993  CG  LEU A 127     -28.627 -23.529  -8.819  1.00 12.83           C  
ANISOU  993  CG  LEU A 127     1654   1462   1759   -441   -177    -85       C  
ATOM    994  CD1 LEU A 127     -28.690 -22.009  -8.563  1.00 12.51           C  
ANISOU  994  CD1 LEU A 127     1582   1457   1713   -420   -156    -87       C  
ATOM    995  CD2 LEU A 127     -29.857 -24.294  -8.278  1.00 13.87           C  
ANISOU  995  CD2 LEU A 127     1782   1590   1898   -496   -164    -88       C  
ATOM    996  N   MET A 128     -25.138 -22.633  -9.655  1.00 11.58           N  
ANISOU  996  N   MET A 128     1535   1286   1578   -331   -210    -67       N  
ATOM    997  CA  MET A 128     -23.898 -22.987  -8.962  1.00 11.94           C  
ANISOU  997  CA  MET A 128     1615   1308   1613   -320   -218    -48       C  
ATOM    998  C   MET A 128     -24.081 -23.582  -7.590  1.00 12.11           C  
ANISOU  998  C   MET A 128     1663   1312   1627   -359   -209    -27       C  
ATOM    999  O   MET A 128     -23.405 -24.556  -7.252  1.00 12.52           O  
ANISOU  999  O   MET A 128     1750   1330   1676   -361   -226    -14       O  
ATOM   1000  CB  MET A 128     -22.964 -21.791  -8.834  1.00 12.07           C  
ANISOU 1000  CB  MET A 128     1623   1345   1620   -288   -211    -42       C  
ATOM   1001  CG  MET A 128     -22.420 -21.302 -10.176  1.00 13.27           C  
ANISOU 1001  CG  MET A 128     1758   1509   1775   -247   -222    -57       C  
ATOM   1002  SD  MET A 128     -21.142 -20.038  -9.959  1.00 13.91           S  
ANISOU 1002  SD  MET A 128     1834   1607   1844   -214   -215    -47       S  
ATOM   1003  CE  MET A 128     -19.758 -21.020  -9.353  1.00 12.19           C  
ANISOU 1003  CE  MET A 128     1654   1357   1620   -205   -234    -31       C  
ATOM   1004  N   VAL A 129     -24.963 -22.994  -6.791  1.00 11.81           N  
ANISOU 1004  N   VAL A 129     1608   1296   1583   -388   -183    -25       N  
ATOM   1005  CA  VAL A 129     -25.044 -23.326  -5.388  1.00 12.10           C  
ANISOU 1005  CA  VAL A 129     1669   1322   1604   -425   -171     -4       C  
ATOM   1006  C   VAL A 129     -25.746 -24.677  -5.106  1.00 13.41           C  
ANISOU 1006  C   VAL A 129     1859   1460   1775   -468   -175      1       C  
ATOM   1007  O   VAL A 129     -26.731 -25.057  -5.764  1.00 12.67           O  
ANISOU 1007  O   VAL A 129     1748   1370   1698   -485   -174    -16       O  
ATOM   1008  CB  VAL A 129     -25.687 -22.179  -4.569  1.00 11.56           C  
ANISOU 1008  CB  VAL A 129     1577   1290   1527   -441   -138     -6       C  
ATOM   1009  CG1 VAL A 129     -27.187 -22.098  -4.806  1.00 11.54           C  
ANISOU 1009  CG1 VAL A 129     1540   1307   1538   -469   -119    -25       C  
ATOM   1010  CG2 VAL A 129     -25.408 -22.325  -3.067  1.00 11.53           C  
ANISOU 1010  CG2 VAL A 129     1603   1278   1499   -471   -125     17       C  
ATOM   1011  N   LYS A 130     -25.178 -25.387  -4.136  1.00 14.74           N  
ANISOU 1011  N   LYS A 130     2071   1601   1930   -485   -182     27       N  
ATOM   1012  CA  LYS A 130     -25.756 -26.631  -3.595  1.00 17.18           C  
ANISOU 1012  CA  LYS A 130     2410   1879   2238   -532   -184     39       C  
ATOM   1013  C   LYS A 130     -27.029 -26.332  -2.837  1.00 18.31           C  
ANISOU 1013  C   LYS A 130     2535   2048   2374   -582   -150     37       C  
ATOM   1014  O   LYS A 130     -27.084 -25.395  -2.001  1.00 17.46           O  
ANISOU 1014  O   LYS A 130     2415   1969   2249   -588   -126     42       O  
ATOM   1015  CB  LYS A 130     -24.794 -27.266  -2.611  1.00 19.03           C  
ANISOU 1015  CB  LYS A 130     2695   2081   2455   -536   -199     71       C  
ATOM   1016  CG  LYS A 130     -25.204 -28.605  -2.020  1.00 22.29           C  
ANISOU 1016  CG  LYS A 130     3150   2455   2866   -582   -206     90       C  
ATOM   1017  CD  LYS A 130     -24.177 -28.926  -0.935  1.00 25.76           C  
ANISOU 1017  CD  LYS A 130     3635   2870   3283   -581   -221    124       C  
ATOM   1018  CE  LYS A 130     -23.661 -30.323  -0.916  1.00 28.93           C  
ANISOU 1018  CE  LYS A 130     4086   3215   3691   -583   -254    143       C  
ATOM   1019  NZ  LYS A 130     -24.411 -30.974   0.179  1.00 31.37           N  
ANISOU 1019  NZ  LYS A 130     4427   3509   3982   -646   -240    167       N  
ATOM   1020  N   THR A 131     -28.061 -27.093  -3.162  1.00 19.38           N  
ANISOU 1020  N   THR A 131     2664   2175   2523   -617   -147     27       N  
ATOM   1021  CA  THR A 131     -29.351 -26.996  -2.476  1.00 21.57           C  
ANISOU 1021  CA  THR A 131     2923   2475   2796   -670   -114     23       C  
ATOM   1022  C   THR A 131     -29.803 -28.441  -2.294  1.00 23.72           C  
ANISOU 1022  C   THR A 131     3229   2709   3072   -716   -122     34       C  
ATOM   1023  O   THR A 131     -29.226 -29.362  -2.900  1.00 22.48           O  
ANISOU 1023  O   THR A 131     3102   2512   2927   -701   -154     38       O  
ATOM   1024  CB  THR A 131     -30.413 -26.164  -3.248  1.00 21.62           C  
ANISOU 1024  CB  THR A 131     2869   2524   2823   -664    -97    -10       C  
ATOM   1025  OG1 THR A 131     -30.834 -26.847  -4.427  1.00 22.61           O  
ANISOU 1025  OG1 THR A 131     2983   2636   2971   -661   -118    -28       O  
ATOM   1026  CG2 THR A 131     -29.888 -24.791  -3.701  1.00 21.88           C  
ANISOU 1026  CG2 THR A 131     2870   2587   2856   -611    -96    -21       C  
ATOM   1027  N   SER A 132     -30.793 -28.656  -1.423  1.00 25.58           N  
ANISOU 1027  N   SER A 132     3464   2955   3299   -775    -94     39       N  
ATOM   1028  CA  SER A 132     -31.345 -30.017  -1.237  1.00 28.23           C  
ANISOU 1028  CA  SER A 132     3832   3255   3639   -827    -99     49       C  
ATOM   1029  C   SER A 132     -31.772 -30.614  -2.570  1.00 27.57           C  
ANISOU 1029  C   SER A 132     3731   3158   3586   -819   -120     24       C  
ATOM   1030  O   SER A 132     -31.698 -31.822  -2.745  1.00 33.13           O  
ANISOU 1030  O   SER A 132     4473   3818   4298   -838   -141     33       O  
ATOM   1031  CB  SER A 132     -32.543 -29.960  -0.277  1.00 30.10           C  
ANISOU 1031  CB  SER A 132     4055   3518   3864   -892    -58     50       C  
ATOM   1032  OG  SER A 132     -33.520 -29.086  -0.825  1.00 32.53           O  
ANISOU 1032  OG  SER A 132     4297   3874   4189   -888    -36     16       O  
ATOM   1033  N   SER A 133     -32.195 -29.765  -3.502  1.00 26.51           N  
ANISOU 1033  N   SER A 133     3543   3062   3469   -789   -117     -7       N  
ATOM   1034  CA  SER A 133     -32.550 -30.159  -4.877  1.00 27.22           C  
ANISOU 1034  CA  SER A 133     3612   3146   3585   -775   -139    -34       C  
ATOM   1035  C   SER A 133     -31.501 -29.887  -6.019  1.00 23.99           C  
ANISOU 1035  C   SER A 133     3203   2728   3183   -707   -171    -44       C  
ATOM   1036  O   SER A 133     -31.769 -30.115  -7.194  1.00 23.31           O  
ANISOU 1036  O   SER A 133     3099   2642   3116   -692   -189    -68       O  
ATOM   1037  CB  SER A 133     -33.842 -29.447  -5.257  1.00 29.70           C  
ANISOU 1037  CB  SER A 133     3863   3510   3914   -789   -117    -62       C  
ATOM   1038  OG  SER A 133     -33.524 -28.341  -6.049  1.00 30.96           O  
ANISOU 1038  OG  SER A 133     3986   3698   4078   -734   -124    -79       O  
ATOM   1039  N   ASN A 134     -30.305 -29.417  -5.657  1.00 22.19           N  
ANISOU 1039  N   ASN A 134     2996   2495   2941   -668   -177    -26       N  
ATOM   1040  CA  ASN A 134     -29.136 -29.338  -6.574  1.00 20.20           C  
ANISOU 1040  CA  ASN A 134     2754   2228   2693   -609   -206    -31       C  
ATOM   1041  C   ASN A 134     -27.960 -29.902  -5.752  1.00 19.48           C  
ANISOU 1041  C   ASN A 134     2716   2099   2588   -601   -220     -1       C  
ATOM   1042  O   ASN A 134     -27.080 -29.169  -5.322  1.00 16.98           O  
ANISOU 1042  O   ASN A 134     2402   1793   2256   -571   -218     12       O  
ATOM   1043  CB  ASN A 134     -28.848 -27.880  -6.995  1.00 19.88           C  
ANISOU 1043  CB  ASN A 134     2673   2231   2649   -564   -198    -43       C  
ATOM   1044  CG  ASN A 134     -27.806 -27.785  -8.100  1.00 20.63           C  
ANISOU 1044  CG  ASN A 134     2772   2318   2749   -508   -224    -53       C  
ATOM   1045  OD1 ASN A 134     -27.785 -28.638  -8.993  1.00 24.08           O  
ANISOU 1045  OD1 ASN A 134     3220   2731   3199   -503   -246    -67       O  
ATOM   1046  ND2 ASN A 134     -26.932 -26.773  -8.054  1.00 18.15           N  
ANISOU 1046  ND2 ASN A 134     2449   2022   2425   -468   -221    -48       N  
ATOM   1047  N   PRO A 135     -27.994 -31.210  -5.462  1.00 19.38           N  
ANISOU 1047  N   PRO A 135     2746   2038   2578   -632   -234     12       N  
ATOM   1048  CA  PRO A 135     -27.050 -31.752  -4.471  1.00 19.77           C  
ANISOU 1048  CA  PRO A 135     2848   2052   2612   -632   -245     46       C  
ATOM   1049  C   PRO A 135     -25.600 -31.780  -4.932  1.00 19.62           C  
ANISOU 1049  C   PRO A 135     2846   2012   2596   -572   -274     49       C  
ATOM   1050  O   PRO A 135     -24.703 -31.902  -4.087  1.00 20.43           O  
ANISOU 1050  O   PRO A 135     2982   2097   2685   -563   -284     76       O  
ATOM   1051  CB  PRO A 135     -27.561 -33.190  -4.266  1.00 20.88           C  
ANISOU 1051  CB  PRO A 135     3028   2144   2761   -679   -256     56       C  
ATOM   1052  CG  PRO A 135     -28.287 -33.498  -5.568  1.00 20.90           C  
ANISOU 1052  CG  PRO A 135     3003   2149   2788   -680   -262     21       C  
ATOM   1053  CD  PRO A 135     -29.002 -32.215  -5.877  1.00 20.48           C  
ANISOU 1053  CD  PRO A 135     2890   2159   2734   -674   -237     -1       C  
ATOM   1054  N   ASN A 136     -25.365 -31.681  -6.243  1.00 19.21           N  
ANISOU 1054  N   ASN A 136     2773   1966   2562   -533   -289     21       N  
ATOM   1055  CA  ASN A 136     -24.003 -31.627  -6.804  1.00 20.42           C  
ANISOU 1055  CA  ASN A 136     2934   2105   2718   -474   -312     18       C  
ATOM   1056  C   ASN A 136     -23.371 -30.226  -6.837  1.00 19.78           C  
ANISOU 1056  C   ASN A 136     2821   2069   2626   -436   -301     16       C  
ATOM   1057  O   ASN A 136     -22.250 -30.058  -7.350  1.00 19.62           O  
ANISOU 1057  O   ASN A 136     2802   2046   2609   -388   -317     11       O  
ATOM   1058  CB  ASN A 136     -23.971 -32.215  -8.233  1.00 22.29           C  
ANISOU 1058  CB  ASN A 136     3166   2327   2977   -450   -332    -13       C  
ATOM   1059  CG  ASN A 136     -24.411 -33.693  -8.254  1.00 24.93           C  
ANISOU 1059  CG  ASN A 136     3539   2609   3326   -484   -348    -12       C  
ATOM   1060  OD1 ASN A 136     -24.237 -34.408  -7.273  1.00 26.44           O  
ANISOU 1060  OD1 ASN A 136     3771   2764   3512   -508   -354     16       O  
ATOM   1061  ND2 ASN A 136     -25.051 -34.108  -9.323  1.00 27.93           N  
ANISOU 1061  ND2 ASN A 136     3906   2985   3721   -490   -354    -42       N  
ATOM   1062  N   GLY A 137     -24.085 -29.218  -6.361  1.00 18.04           N  
ANISOU 1062  N   GLY A 137     2570   1890   2394   -456   -273     17       N  
ATOM   1063  CA  GLY A 137     -23.559 -27.869  -6.446  1.00 16.69           C  
ANISOU 1063  CA  GLY A 137     2369   1758   2213   -422   -262     13       C  
ATOM   1064  C   GLY A 137     -22.460 -27.524  -5.436  1.00 16.12           C  
ANISOU 1064  C   GLY A 137     2318   1683   2124   -407   -264     38       C  
ATOM   1065  O   GLY A 137     -21.987 -28.378  -4.669  1.00 17.10           O  
ANISOU 1065  O   GLY A 137     2483   1773   2242   -419   -279     61       O  
ATOM   1066  N   THR A 138     -22.048 -26.268  -5.440  1.00 14.41           N  
ANISOU 1066  N   THR A 138     2074   1502   1898   -382   -252     34       N  
ATOM   1067  CA  THR A 138     -21.026 -25.784  -4.534  1.00 14.01           C  
ANISOU 1067  CA  THR A 138     2037   1455   1831   -368   -254     55       C  
ATOM   1068  C   THR A 138     -21.709 -25.309  -3.250  1.00 13.54           C  
ANISOU 1068  C   THR A 138     1979   1413   1751   -410   -228     70       C  
ATOM   1069  O   THR A 138     -22.668 -24.561  -3.317  1.00 12.74           O  
ANISOU 1069  O   THR A 138     1847   1343   1650   -426   -202     56       O  
ATOM   1070  CB  THR A 138     -20.250 -24.617  -5.148  1.00 14.02           C  
ANISOU 1070  CB  THR A 138     2009   1486   1832   -324   -252     42       C  
ATOM   1071  OG1 THR A 138     -19.520 -25.088  -6.287  1.00 13.94           O  
ANISOU 1071  OG1 THR A 138     1999   1460   1837   -286   -274     29       O  
ATOM   1072  CG2 THR A 138     -19.256 -24.018  -4.113  1.00 14.51           C  
ANISOU 1072  CG2 THR A 138     2082   1556   1875   -316   -252     63       C  
ATOM   1073  N   PRO A 139     -21.246 -25.772  -2.067  1.00 14.25           N  
ANISOU 1073  N   PRO A 139     2107   1484   1823   -429   -235     98       N  
ATOM   1074  CA  PRO A 139     -21.836 -25.361  -0.822  1.00 14.67           C  
ANISOU 1074  CA  PRO A 139     2166   1556   1853   -470   -209    111       C  
ATOM   1075  C   PRO A 139     -21.919 -23.864  -0.708  1.00 14.31           C  
ANISOU 1075  C   PRO A 139     2084   1555   1799   -459   -184     98       C  
ATOM   1076  O   PRO A 139     -20.965 -23.162  -1.062  1.00 13.26           O  
ANISOU 1076  O   PRO A 139     1939   1432   1667   -419   -193     94       O  
ATOM   1077  CB  PRO A 139     -20.867 -25.929   0.262  1.00 16.17           C  
ANISOU 1077  CB  PRO A 139     2402   1719   2021   -475   -230    144       C  
ATOM   1078  CG  PRO A 139     -20.178 -27.063  -0.394  1.00 15.74           C  
ANISOU 1078  CG  PRO A 139     2371   1622   1986   -449   -266    149       C  
ATOM   1079  CD  PRO A 139     -20.151 -26.752  -1.875  1.00 15.38           C  
ANISOU 1079  CD  PRO A 139     2290   1588   1967   -411   -269    117       C  
ATOM   1080  N   LYS A 140     -23.029 -23.388  -0.167  1.00 14.57           N  
ANISOU 1080  N   LYS A 140     2100   1612   1824   -495   -151     92       N  
ATOM   1081  CA  LYS A 140     -23.286 -21.951  -0.053  1.00 15.21           C  
ANISOU 1081  CA  LYS A 140     2145   1734   1900   -487   -124     75       C  
ATOM   1082  C   LYS A 140     -22.237 -21.247   0.804  1.00 14.66           C  
ANISOU 1082  C   LYS A 140     2090   1673   1807   -474   -125     89       C  
ATOM   1083  O   LYS A 140     -21.945 -20.090   0.581  1.00 13.21           O  
ANISOU 1083  O   LYS A 140     1880   1513   1624   -449   -116     76       O  
ATOM   1084  CB  LYS A 140     -24.657 -21.693   0.537  1.00 16.54           C  
ANISOU 1084  CB  LYS A 140     2296   1924   2063   -531    -88     66       C  
ATOM   1085  CG  LYS A 140     -25.016 -20.209   0.646  1.00 17.86           C  
ANISOU 1085  CG  LYS A 140     2425   2131   2229   -521    -59     47       C  
ATOM   1086  CD  LYS A 140     -26.503 -20.052   0.963  1.00 19.19           C  
ANISOU 1086  CD  LYS A 140     2568   2323   2402   -559    -24     31       C  
ATOM   1087  CE  LYS A 140     -26.892 -18.580   1.106  1.00 20.18           C  
ANISOU 1087  CE  LYS A 140     2655   2484   2529   -547      5      9       C  
ATOM   1088  NZ  LYS A 140     -26.264 -17.907   2.265  1.00 20.62           N  
ANISOU 1088  NZ  LYS A 140     2730   2549   2556   -553     19     19       N  
ATOM   1089  N   SER A 141     -21.657 -21.963   1.764  1.00 14.39           N  
ANISOU 1089  N   SER A 141     2098   1618   1752   -492   -140    116       N  
ATOM   1090  CA  SER A 141     -20.588 -21.418   2.611  1.00 14.41           C  
ANISOU 1090  CA  SER A 141     2118   1627   1731   -481   -147    131       C  
ATOM   1091  C   SER A 141     -19.432 -20.826   1.778  1.00 13.26           C  
ANISOU 1091  C   SER A 141     1954   1485   1599   -428   -167    122       C  
ATOM   1092  O   SER A 141     -18.796 -19.828   2.167  1.00 12.22           O  
ANISOU 1092  O   SER A 141     1814   1374   1455   -415   -162    121       O  
ATOM   1093  CB  SER A 141     -20.111 -22.508   3.583  1.00 15.76           C  
ANISOU 1093  CB  SER A 141     2339   1768   1880   -505   -169    164       C  
ATOM   1094  OG  SER A 141     -19.391 -23.545   2.856  1.00 16.92           O  
ANISOU 1094  OG  SER A 141     2503   1878   2047   -476   -207    173       O  
ATOM   1095  N   VAL A 142     -19.174 -21.416   0.617  1.00 12.55           N  
ANISOU 1095  N   VAL A 142     1858   1376   1534   -399   -189    115       N  
ATOM   1096  CA  VAL A 142     -18.117 -21.005  -0.239  1.00 12.32           C  
ANISOU 1096  CA  VAL A 142     1813   1350   1518   -351   -206    106       C  
ATOM   1097  C   VAL A 142     -18.389 -19.548  -0.695  1.00 11.76           C  
ANISOU 1097  C   VAL A 142     1702   1314   1451   -337   -181     84       C  
ATOM   1098  O   VAL A 142     -17.480 -18.682  -0.674  1.00 11.21           O  
ANISOU 1098  O   VAL A 142     1623   1260   1378   -314   -183     82       O  
ATOM   1099  CB  VAL A 142     -17.926 -21.940  -1.470  1.00 12.43           C  
ANISOU 1099  CB  VAL A 142     1827   1338   1558   -325   -230     98       C  
ATOM   1100  CG1 VAL A 142     -17.052 -21.282  -2.541  1.00 12.43           C  
ANISOU 1100  CG1 VAL A 142     1800   1351   1571   -278   -238     81       C  
ATOM   1101  CG2 VAL A 142     -17.345 -23.328  -1.072  1.00 13.11           C  
ANISOU 1101  CG2 VAL A 142     1955   1384   1644   -328   -261    120       C  
ATOM   1102  N   PHE A 143     -19.619 -19.308  -1.138  1.00 11.03           N  
ANISOU 1102  N   PHE A 143     1586   1234   1370   -352   -159     67       N  
ATOM   1103  CA  PHE A 143     -20.011 -17.990  -1.603  1.00 11.02           C  
ANISOU 1103  CA  PHE A 143     1549   1263   1376   -338   -137     47       C  
ATOM   1104  C   PHE A 143     -20.142 -17.024  -0.419  1.00 11.44           C  
ANISOU 1104  C   PHE A 143     1601   1337   1408   -358   -112     49       C  
ATOM   1105  O   PHE A 143     -19.849 -15.845  -0.555  1.00 10.93           O  
ANISOU 1105  O   PHE A 143     1517   1291   1343   -340   -102     39       O  
ATOM   1106  CB  PHE A 143     -21.274 -18.090  -2.441  1.00 10.41           C  
ANISOU 1106  CB  PHE A 143     1446   1191   1318   -345   -126     29       C  
ATOM   1107  CG  PHE A 143     -21.112 -19.051  -3.577  1.00  9.93           C  
ANISOU 1107  CG  PHE A 143     1389   1110   1275   -327   -151     25       C  
ATOM   1108  CD1 PHE A 143     -20.154 -18.824  -4.551  1.00  9.78           C  
ANISOU 1108  CD1 PHE A 143     1363   1090   1264   -286   -169     20       C  
ATOM   1109  CD2 PHE A 143     -21.806 -20.258  -3.583  1.00 10.32           C  
ANISOU 1109  CD2 PHE A 143     1452   1138   1330   -353   -157     28       C  
ATOM   1110  CE1 PHE A 143     -19.959 -19.754  -5.561  1.00  9.50           C  
ANISOU 1110  CE1 PHE A 143     1333   1035   1243   -269   -191     14       C  
ATOM   1111  CE2 PHE A 143     -21.632 -21.168  -4.588  1.00 10.15           C  
ANISOU 1111  CE2 PHE A 143     1437   1095   1323   -337   -181     22       C  
ATOM   1112  CZ  PHE A 143     -20.676 -20.915  -5.560  1.00 10.02           C  
ANISOU 1112  CZ  PHE A 143     1413   1079   1314   -294   -197     15       C  
ATOM   1113  N   ASP A 144     -20.619 -17.522   0.710  1.00 12.59           N  
ANISOU 1113  N   ASP A 144     1770   1479   1535   -398   -102     62       N  
ATOM   1114  CA  ASP A 144     -20.677 -16.673   1.925  1.00 13.02           C  
ANISOU 1114  CA  ASP A 144     1829   1555   1566   -420    -78     63       C  
ATOM   1115  C   ASP A 144     -19.272 -16.198   2.262  1.00 12.80           C  
ANISOU 1115  C   ASP A 144     1813   1526   1523   -398    -96     73       C  
ATOM   1116  O   ASP A 144     -19.096 -15.043   2.633  1.00 11.47           O  
ANISOU 1116  O   ASP A 144     1632   1378   1346   -394    -79     63       O  
ATOM   1117  CB  ASP A 144     -21.190 -17.426   3.148  1.00 15.11           C  
ANISOU 1117  CB  ASP A 144     2123   1813   1806   -468    -68     79       C  
ATOM   1118  CG  ASP A 144     -22.654 -17.884   3.025  1.00 16.92           C  
ANISOU 1118  CG  ASP A 144     2339   2046   2046   -499    -46     69       C  
ATOM   1119  OD1 ASP A 144     -23.403 -17.434   2.102  1.00 18.70           O  
ANISOU 1119  OD1 ASP A 144     2526   2282   2295   -485    -34     46       O  
ATOM   1120  OD2 ASP A 144     -23.036 -18.740   3.866  1.00 18.51           O  
ANISOU 1120  OD2 ASP A 144     2568   2236   2228   -540    -41     85       O  
ATOM   1121  N   ASP A 145     -18.294 -17.098   2.150  1.00 12.77           N  
ANISOU 1121  N   ASP A 145     1833   1500   1519   -384   -129     91       N  
ATOM   1122  CA  ASP A 145     -16.901 -16.728   2.418  1.00 13.77           C  
ANISOU 1122  CA  ASP A 145     1969   1628   1636   -361   -150    100       C  
ATOM   1123  C   ASP A 145     -16.357 -15.700   1.422  1.00 11.79           C  
ANISOU 1123  C   ASP A 145     1686   1391   1403   -323   -148     82       C  
ATOM   1124  O   ASP A 145     -15.621 -14.810   1.852  1.00 11.34           O  
ANISOU 1124  O   ASP A 145     1626   1349   1334   -317   -146     81       O  
ATOM   1125  CB  ASP A 145     -15.960 -17.915   2.514  1.00 15.89           C  
ANISOU 1125  CB  ASP A 145     2266   1868   1902   -351   -187    123       C  
ATOM   1126  CG  ASP A 145     -16.204 -18.768   3.747  1.00 19.76           C  
ANISOU 1126  CG  ASP A 145     2796   2344   2367   -389   -193    147       C  
ATOM   1127  OD1 ASP A 145     -16.919 -18.343   4.691  1.00 22.43           O  
ANISOU 1127  OD1 ASP A 145     3140   2698   2682   -426   -166    148       O  
ATOM   1128  OD2 ASP A 145     -15.661 -19.909   3.774  1.00 24.40           O  
ANISOU 1128  OD2 ASP A 145     3412   2903   2958   -383   -224    167       O  
ATOM   1129  N   PHE A 146     -16.697 -15.819   0.139  1.00 10.47           N  
ANISOU 1129  N   PHE A 146     1498   1220   1261   -301   -150     69       N  
ATOM   1130  CA  PHE A 146     -16.305 -14.789  -0.846  1.00 10.43           C  
ANISOU 1130  CA  PHE A 146     1463   1230   1270   -269   -145     53       C  
ATOM   1131  C   PHE A 146     -16.873 -13.422  -0.407  1.00  9.14           C  
ANISOU 1131  C   PHE A 146     1283   1090   1101   -280   -115     40       C  
ATOM   1132  O   PHE A 146     -16.186 -12.430  -0.416  1.00  8.56           O  
ANISOU 1132  O   PHE A 146     1200   1028   1024   -266   -111     35       O  
ATOM   1133  CB  PHE A 146     -16.819 -15.077  -2.266  1.00 11.01           C  
ANISOU 1133  CB  PHE A 146     1517   1298   1367   -249   -149     39       C  
ATOM   1134  CG  PHE A 146     -16.234 -16.286  -2.931  1.00 12.31           C  
ANISOU 1134  CG  PHE A 146     1694   1440   1542   -232   -177     45       C  
ATOM   1135  CD1 PHE A 146     -15.097 -16.913  -2.458  1.00 13.04           C  
ANISOU 1135  CD1 PHE A 146     1809   1519   1628   -224   -201     61       C  
ATOM   1136  CD2 PHE A 146     -16.886 -16.829  -4.032  1.00 13.93           C  
ANISOU 1136  CD2 PHE A 146     1889   1638   1766   -224   -181     34       C  
ATOM   1137  CE1 PHE A 146     -14.608 -18.063  -3.090  1.00 15.46           C  
ANISOU 1137  CE1 PHE A 146     2126   1802   1947   -205   -227     63       C  
ATOM   1138  CE2 PHE A 146     -16.385 -17.956  -4.693  1.00 14.41           C  
ANISOU 1138  CE2 PHE A 146     1961   1676   1836   -207   -205     35       C  
ATOM   1139  CZ  PHE A 146     -15.261 -18.584  -4.204  1.00 14.99           C  
ANISOU 1139  CZ  PHE A 146     2057   1733   1905   -198   -228     50       C  
ATOM   1140  N   GLN A 147     -18.145 -13.391  -0.008  1.00  8.84           N  
ANISOU 1140  N   GLN A 147     1241   1058   1062   -307    -91     33       N  
ATOM   1141  CA  GLN A 147     -18.750 -12.151   0.461  1.00  8.66           C  
ANISOU 1141  CA  GLN A 147     1201   1055   1034   -317    -61     18       C  
ATOM   1142  C   GLN A 147     -18.017 -11.597   1.706  1.00  8.90           C  
ANISOU 1142  C   GLN A 147     1251   1094   1039   -331    -56     24       C  
ATOM   1143  O   GLN A 147     -17.799 -10.381   1.798  1.00  8.64           O  
ANISOU 1143  O   GLN A 147     1204   1073   1004   -323    -42     12       O  
ATOM   1144  CB  GLN A 147     -20.231 -12.313   0.766  1.00  8.77           C  
ANISOU 1144  CB  GLN A 147     1205   1076   1052   -344    -36      8       C  
ATOM   1145  CG  GLN A 147     -21.108 -12.513  -0.460  1.00  8.73           C  
ANISOU 1145  CG  GLN A 147     1173   1069   1074   -330    -36     -5       C  
ATOM   1146  CD  GLN A 147     -22.583 -12.513  -0.087  1.00  8.91           C  
ANISOU 1146  CD  GLN A 147     1180   1104   1102   -358     -9    -18       C  
ATOM   1147  OE1 GLN A 147     -23.028 -13.435   0.581  1.00  9.62           O  
ANISOU 1147  OE1 GLN A 147     1287   1189   1181   -391     -5     -9       O  
ATOM   1148  NE2 GLN A 147     -23.332 -11.520  -0.528  1.00  8.29           N  
ANISOU 1148  NE2 GLN A 147     1069   1041   1041   -345      9    -38       N  
ATOM   1149  N   ALA A 148     -17.642 -12.472   2.633  1.00  9.35           N  
ANISOU 1149  N   ALA A 148     1338   1142   1074   -353    -69     43       N  
ATOM   1150  CA  ALA A 148     -16.937 -12.067   3.847  1.00  9.59           C  
ANISOU 1150  CA  ALA A 148     1389   1180   1075   -370    -69     51       C  
ATOM   1151  C   ALA A 148     -15.572 -11.465   3.506  1.00  9.84           C  
ANISOU 1151  C   ALA A 148     1415   1214   1109   -340    -88     52       C  
ATOM   1152  O   ALA A 148     -15.138 -10.512   4.157  1.00  9.29           O  
ANISOU 1152  O   ALA A 148     1347   1158   1025   -346    -79     46       O  
ATOM   1153  CB  ALA A 148     -16.758 -13.259   4.819  1.00 10.32           C  
ANISOU 1153  CB  ALA A 148     1519   1260   1143   -397    -85     76       C  
ATOM   1154  N   HIS A 149     -14.912 -12.007   2.483  1.00  9.85           N  
ANISOU 1154  N   HIS A 149     1411   1203   1130   -310   -114     58       N  
ATOM   1155  CA  HIS A 149     -13.601 -11.498   2.061  1.00 10.25           C  
ANISOU 1155  CA  HIS A 149     1452   1257   1184   -283   -131     58       C  
ATOM   1156  C   HIS A 149     -13.744 -10.141   1.404  1.00  9.42           C  
ANISOU 1156  C   HIS A 149     1320   1165   1093   -269   -110     38       C  
ATOM   1157  O   HIS A 149     -12.907  -9.266   1.612  1.00  9.44           O  
ANISOU 1157  O   HIS A 149     1319   1178   1090   -263   -110     34       O  
ATOM   1158  CB  HIS A 149     -12.927 -12.464   1.092  1.00 11.74           C  
ANISOU 1158  CB  HIS A 149     1639   1430   1391   -255   -160     65       C  
ATOM   1159  CG  HIS A 149     -12.241 -13.603   1.763  1.00 14.41           C  
ANISOU 1159  CG  HIS A 149     2005   1753   1717   -260   -190     87       C  
ATOM   1160  ND1 HIS A 149     -11.127 -13.437   2.493  1.00 17.62           N  
ANISOU 1160  ND1 HIS A 149     2421   2165   2108   -258   -208     97       N  
ATOM   1161  CD2 HIS A 149     -12.499 -14.964   1.753  1.00 16.53           C  
ANISOU 1161  CD2 HIS A 149     2293   1999   1989   -263   -207    100       C  
ATOM   1162  CE1 HIS A 149     -10.727 -14.646   2.980  1.00 18.55           C  
ANISOU 1162  CE1 HIS A 149     2564   2264   2219   -261   -237    117       C  
ATOM   1163  NE2 HIS A 149     -11.572 -15.561   2.547  1.00 17.51           N  
ANISOU 1163  NE2 HIS A 149     2440   2114   2099   -265   -235    120       N  
ATOM   1164  N   VAL A 150     -14.808  -9.945   0.636  1.00  9.08           N  
ANISOU 1164  N   VAL A 150     1263   1200    987   -179    -27    -54       N  
ATOM   1165  CA  VAL A 150     -15.086  -8.642   0.029  1.00  8.90           C  
ANISOU 1165  CA  VAL A 150     1219   1167    993   -170    -14    -83       C  
ATOM   1166  C   VAL A 150     -15.322  -7.598   1.126  1.00  9.37           C  
ANISOU 1166  C   VAL A 150     1288   1241   1031   -184      5   -115       C  
ATOM   1167  O   VAL A 150     -14.810  -6.458   1.073  1.00  9.52           O  
ANISOU 1167  O   VAL A 150     1301   1255   1060   -181      0   -138       O  
ATOM   1168  CB  VAL A 150     -16.293  -8.718  -0.918  1.00  8.62           C  
ANISOU 1168  CB  VAL A 150     1165   1117    993   -162      6    -84       C  
ATOM   1169  CG1 VAL A 150     -16.776  -7.283  -1.235  1.00  8.87           C  
ANISOU 1169  CG1 VAL A 150     1177   1140   1052   -155     23   -114       C  
ATOM   1170  CG2 VAL A 150     -15.950  -9.504  -2.200  1.00  7.98           C  
ANISOU 1170  CG2 VAL A 150     1074   1020    937   -147    -14    -60       C  
ATOM   1171  N   ALA A 151     -16.044  -7.991   2.166  1.00  9.67           N  
ANISOU 1171  N   ALA A 151     1342   1296   1035   -201     26   -117       N  
ATOM   1172  CA  ALA A 151     -16.368  -7.092   3.260  1.00 10.37           C  
ANISOU 1172  CA  ALA A 151     1442   1402   1098   -215     49   -151       C  
ATOM   1173  C   ALA A 151     -15.132  -6.788   4.115  1.00 11.02           C  
ANISOU 1173  C   ALA A 151     1545   1499   1142   -226     23   -157       C  
ATOM   1174  O   ALA A 151     -15.043  -5.658   4.665  1.00 12.49           O  
ANISOU 1174  O   ALA A 151     1736   1690   1321   -233     32   -194       O  
ATOM   1175  CB  ALA A 151     -17.534  -7.688   4.116  1.00 10.18           C  
ANISOU 1175  CB  ALA A 151     1428   1395   1044   -232     83   -149       C  
ATOM   1176  N   ALA A 152     -14.231  -7.762   4.275  1.00 10.70           N  
ANISOU 1176  N   ALA A 152     1518   1468   1082   -229    -10   -123       N  
ATOM   1177  CA  ALA A 152     -13.095  -7.676   5.192  1.00 11.00           C  
ANISOU 1177  CA  ALA A 152     1575   1524   1079   -243    -39   -121       C  
ATOM   1178  C   ALA A 152     -11.865  -6.953   4.603  1.00 10.57           C  
ANISOU 1178  C   ALA A 152     1506   1458   1050   -232    -71   -128       C  
ATOM   1179  O   ALA A 152     -11.216  -6.161   5.279  1.00 10.44           O  
ANISOU 1179  O   ALA A 152     1498   1454   1014   -245    -83   -151       O  
ATOM   1180  CB  ALA A 152     -12.679  -9.076   5.686  1.00 11.67           C  
ANISOU 1180  CB  ALA A 152     1679   1623   1132   -250    -62    -77       C  
ATOM   1181  N   ASN A 153     -11.512  -7.263   3.374  1.00  9.33           N  
ANISOU 1181  N   ASN A 153     1328   1282    937   -211    -84   -109       N  
ATOM   1182  CA  ASN A 153     -10.385  -6.612   2.736  1.00  8.89           C  
ANISOU 1182  CA  ASN A 153     1255   1215    908   -202   -110   -112       C  
ATOM   1183  C   ASN A 153     -10.506  -6.889   1.241  1.00  8.00           C  
ANISOU 1183  C   ASN A 153     1118   1079    843   -179   -107    -97       C  
ATOM   1184  O   ASN A 153      -9.857  -7.807   0.676  1.00  7.49           O  
ANISOU 1184  O   ASN A 153     1047   1011    788   -167   -128    -67       O  
ATOM   1185  CB  ASN A 153      -9.042  -7.117   3.311  1.00  9.26           C  
ANISOU 1185  CB  ASN A 153     1309   1279    929   -208   -150    -91       C  
ATOM   1186  CG  ASN A 153      -7.818  -6.338   2.789  1.00  9.36           C  
ANISOU 1186  CG  ASN A 153     1302   1285    969   -203   -176    -97       C  
ATOM   1187  OD1 ASN A 153      -7.931  -5.591   1.799  1.00  9.20           O  
ANISOU 1187  OD1 ASN A 153     1262   1246    990   -192   -164   -110       O  
ATOM   1188  ND2 ASN A 153      -6.642  -6.504   3.466  1.00  9.60           N  
ANISOU 1188  ND2 ASN A 153     1337   1334    978   -212   -212    -86       N  
ATOM   1189  N   ARG A 154     -11.326  -6.088   0.587  1.00  7.41           N  
ANISOU 1189  N   ARG A 154     1029    988    797   -172    -82   -117       N  
ATOM   1190  CA  ARG A 154     -11.559  -6.318  -0.860  1.00  7.10           C  
ANISOU 1190  CA  ARG A 154      969    929    799   -153    -80   -103       C  
ATOM   1191  C   ARG A 154     -10.266  -6.123  -1.646  1.00  6.72           C  
ANISOU 1191  C   ARG A 154      906    875    772   -142   -106    -92       C  
ATOM   1192  O   ARG A 154     -10.025  -6.870  -2.595  1.00  6.42           O  
ANISOU 1192  O   ARG A 154      858    830    751   -128   -113    -70       O  
ATOM   1193  CB  ARG A 154     -12.593  -5.332  -1.379  1.00  7.22           C  
ANISOU 1193  CB  ARG A 154      971    928    843   -148    -53   -126       C  
ATOM   1194  CG  ARG A 154     -13.006  -5.520  -2.828  1.00  7.00           C  
ANISOU 1194  CG  ARG A 154      923    883    852   -131    -50   -111       C  
ATOM   1195  CD  ARG A 154     -14.136  -4.574  -3.230  1.00  7.02           C  
ANISOU 1195  CD  ARG A 154      912    871    883   -126    -26   -131       C  
ATOM   1196  NE  ARG A 154     -13.766  -3.156  -3.318  1.00  7.04           N  
ANISOU 1196  NE  ARG A 154      907    862    908   -126    -26   -152       N  
ATOM   1197  CZ  ARG A 154     -13.951  -2.329  -4.337  1.00  6.83           C  
ANISOU 1197  CZ  ARG A 154      861    815    919   -115    -25   -152       C  
ATOM   1198  NH1 ARG A 154     -14.450  -2.725  -5.485  1.00  6.66           N  
ANISOU 1198  NH1 ARG A 154      827    787    918   -102    -25   -133       N  
ATOM   1199  NH2 ARG A 154     -13.607  -1.079  -4.211  1.00  7.10           N  
ANISOU 1199  NH2 ARG A 154      891    836    970   -117    -25   -171       N  
ATOM   1200  N   ALA A 155      -9.473  -5.115  -1.260  1.00  6.64           N  
ANISOU 1200  N   ALA A 155      894    868    762   -151   -117   -109       N  
ATOM   1201  CA  ALA A 155      -8.256  -4.800  -1.993  1.00  6.72           C  
ANISOU 1201  CA  ALA A 155      885    874    795   -145   -139    -99       C  
ATOM   1202  C   ALA A 155      -7.296  -6.008  -2.014  1.00  6.75           C  
ANISOU 1202  C   ALA A 155      888    889    788   -137   -164    -69       C  
ATOM   1203  O   ALA A 155      -6.653  -6.256  -3.053  1.00  6.91           O  
ANISOU 1203  O   ALA A 155      889    903    833   -122   -172    -53       O  
ATOM   1204  CB  ALA A 155      -7.556  -3.564  -1.415  1.00  6.80           C  
ANISOU 1204  CB  ALA A 155      894    886    805   -160   -150   -122       C  
ATOM   1205  N   GLN A 156      -7.182  -6.733  -0.901  1.00  6.81           N  
ANISOU 1205  N   GLN A 156      915    913    760   -146   -176    -61       N  
ATOM   1206  CA  GLN A 156      -6.325  -7.945  -0.854  1.00  6.95           C  
ANISOU 1206  CA  GLN A 156      931    938    770   -137   -201    -30       C  
ATOM   1207  C   GLN A 156      -6.958  -9.159  -1.550  1.00  6.90           C  
ANISOU 1207  C   GLN A 156      928    919    774   -120   -190     -9       C  
ATOM   1208  O   GLN A 156      -6.302  -9.854  -2.324  1.00  6.66           O  
ANISOU 1208  O   GLN A 156      885    882    764   -102   -201      9       O  
ATOM   1209  CB  GLN A 156      -5.949  -8.352   0.592  1.00  7.42           C  
ANISOU 1209  CB  GLN A 156     1012   1019    787   -153   -222    -22       C  
ATOM   1210  CG  GLN A 156      -4.852  -9.459   0.622  1.00  7.67           C  
ANISOU 1210  CG  GLN A 156     1038   1056    821   -141   -254     12       C  
ATOM   1211  CD  GLN A 156      -3.547  -9.007  -0.062  1.00  7.84           C  
ANISOU 1211  CD  GLN A 156     1029   1077    874   -130   -274     14       C  
ATOM   1212  OE1 GLN A 156      -3.055  -7.884   0.235  1.00  8.09           O  
ANISOU 1212  OE1 GLN A 156     1053   1117    905   -145   -283     -6       O  
ATOM   1213  NE2 GLN A 156      -2.970  -9.853  -0.966  1.00  7.56           N  
ANISOU 1213  NE2 GLN A 156      975   1032    866   -106   -281     36       N  
ATOM   1214  N   PHE A 157      -8.253  -9.344  -1.339  1.00  7.01           N  
ANISOU 1214  N   PHE A 157      957    930    778   -127   -166    -16       N  
ATOM   1215  CA  PHE A 157      -9.009 -10.421  -1.994  1.00  7.01           C  
ANISOU 1215  CA  PHE A 157      959    916    788   -116   -154      0       C  
ATOM   1216  C   PHE A 157      -8.865 -10.343  -3.514  1.00  6.69           C  
ANISOU 1216  C   PHE A 157      897    859    784    -97   -150      0       C  
ATOM   1217  O   PHE A 157      -8.677 -11.385  -4.171  1.00  6.69           O  
ANISOU 1217  O   PHE A 157      896    850    795    -83   -156     17       O  
ATOM   1218  CB  PHE A 157     -10.470 -10.382  -1.554  1.00  7.44           C  
ANISOU 1218  CB  PHE A 157     1027    971    830   -129   -126    -11       C  
ATOM   1219  CG  PHE A 157     -11.284 -11.588  -2.006  1.00  7.90           C  
ANISOU 1219  CG  PHE A 157     1091   1017    895   -124   -117      6       C  
ATOM   1220  CD1 PHE A 157     -10.858 -12.864  -1.744  1.00  8.44           C  
ANISOU 1220  CD1 PHE A 157     1170   1081    954   -121   -134     33       C  
ATOM   1221  CD2 PHE A 157     -12.517 -11.413  -2.564  1.00  8.13           C  
ANISOU 1221  CD2 PHE A 157     1113   1037    940   -125    -92     -5       C  
ATOM   1222  CE1 PHE A 157     -11.666 -13.949  -2.073  1.00  8.77           C  
ANISOU 1222  CE1 PHE A 157     1220   1109   1003   -121   -125     48       C  
ATOM   1223  CE2 PHE A 157     -13.307 -12.485  -2.951  1.00  8.19           C  
ANISOU 1223  CE2 PHE A 157     1125   1033    955   -125    -85      9       C  
ATOM   1224  CZ  PHE A 157     -12.859 -13.740  -2.733  1.00  8.37           C  
ANISOU 1224  CZ  PHE A 157     1161   1051    969   -123   -101     34       C  
ATOM   1225  N   TYR A 158      -8.856  -9.125  -4.065  1.00  6.30           N  
ANISOU 1225  N   TYR A 158      833    808    753    -97   -142    -19       N  
ATOM   1226  CA  TYR A 158      -8.839  -8.941  -5.502  1.00  6.09           C  
ANISOU 1226  CA  TYR A 158      789    770    757    -82   -135    -18       C  
ATOM   1227  C   TYR A 158      -7.432  -9.067  -6.091  1.00  6.20           C  
ANISOU 1227  C   TYR A 158      787    787    783    -70   -153     -6       C  
ATOM   1228  O   TYR A 158      -7.303  -9.025  -7.334  1.00  6.26           O  
ANISOU 1228  O   TYR A 158      781    788    812    -57   -148     -4       O  
ATOM   1229  CB  TYR A 158      -9.466  -7.612  -5.910  1.00  5.93           C  
ANISOU 1229  CB  TYR A 158      759    743    752    -87   -119    -37       C  
ATOM   1230  CG  TYR A 158     -10.988  -7.581  -5.846  1.00  5.87           C  
ANISOU 1230  CG  TYR A 158      756    728    745    -91    -98    -46       C  
ATOM   1231  CD1 TYR A 158     -11.730  -8.669  -5.301  1.00  5.82           C  
ANISOU 1231  CD1 TYR A 158      765    724    721    -96    -92    -39       C  
ATOM   1232  CD2 TYR A 158     -11.685  -6.457  -6.256  1.00  5.72           C  
ANISOU 1232  CD2 TYR A 158      726    700    745    -92    -83    -61       C  
ATOM   1233  CE1 TYR A 158     -13.107  -8.599  -5.203  1.00  5.87           C  
ANISOU 1233  CE1 TYR A 158      773    727    730   -102    -70    -47       C  
ATOM   1234  CE2 TYR A 158     -13.073  -6.419  -6.197  1.00  5.82           C  
ANISOU 1234  CE2 TYR A 158      739    708    763    -95    -63    -70       C  
ATOM   1235  CZ  TYR A 158     -13.772  -7.492  -5.664  1.00  5.84           C  
ANISOU 1235  CZ  TYR A 158      755    716    748   -100    -56    -63       C  
ATOM   1236  OH  TYR A 158     -15.164  -7.438  -5.540  1.00  6.03           O  
ANISOU 1236  OH  TYR A 158      775    737    778   -105    -35    -72       O  
ATOM   1237  N   LEU A 159      -6.410  -9.197  -5.244  1.00  6.41           N  
ANISOU 1237  N   LEU A 159      814    824    798    -73   -174      1       N  
ATOM   1238  CA  LEU A 159      -5.100  -9.728  -5.670  1.00  6.91           C  
ANISOU 1238  CA  LEU A 159      861    891    873    -58   -192     16       C  
ATOM   1239  C   LEU A 159      -5.054 -11.268  -5.569  1.00  7.52           C  
ANISOU 1239  C   LEU A 159      949    962    945    -45   -200     36       C  
ATOM   1240  O   LEU A 159      -4.533 -11.952  -6.436  1.00  7.64           O  
ANISOU 1240  O   LEU A 159      953    971    979    -25   -202     45       O  
ATOM   1241  CB  LEU A 159      -3.906  -9.159  -4.870  1.00  7.30           C  
ANISOU 1241  CB  LEU A 159      900    955    917    -68   -216     17       C  
ATOM   1242  CG  LEU A 159      -3.655  -7.662  -5.124  1.00  7.37           C  
ANISOU 1242  CG  LEU A 159      895    967    941    -80   -211     -1       C  
ATOM   1243  CD1 LEU A 159      -2.551  -7.168  -4.207  1.00  7.75           C  
ANISOU 1243  CD1 LEU A 159      935   1030    981    -94   -237     -2       C  
ATOM   1244  CD2 LEU A 159      -3.338  -7.398  -6.609  1.00  7.11           C  
ANISOU 1244  CD2 LEU A 159      838    925    936    -66   -199      3       C  
ATOM   1245  N   ASP A 160      -5.606 -11.811  -4.508  1.00  8.09           N  
ANISOU 1245  N   ASP A 160     1044   1037    994    -56   -205     42       N  
ATOM   1246  CA  ASP A 160      -5.506 -13.237  -4.228  1.00  8.68           C  
ANISOU 1246  CA  ASP A 160     1131   1104   1064    -46   -216     65       C  
ATOM   1247  C   ASP A 160      -6.273 -14.112  -5.241  1.00  8.31           C  
ANISOU 1247  C   ASP A 160     1089   1036   1033    -33   -200     66       C  
ATOM   1248  O   ASP A 160      -5.768 -15.182  -5.675  1.00  8.52           O  
ANISOU 1248  O   ASP A 160     1114   1049   1075    -14   -208     80       O  
ATOM   1249  CB  ASP A 160      -6.024 -13.485  -2.820  1.00  9.74           C  
ANISOU 1249  CB  ASP A 160     1291   1247   1165    -65   -222     73       C  
ATOM   1250  CG  ASP A 160      -5.103 -12.900  -1.710  1.00 11.21           C  
ANISOU 1250  CG  ASP A 160     1475   1454   1328    -78   -247     75       C  
ATOM   1251  OD1 ASP A 160      -3.937 -12.468  -1.929  1.00 12.71           O  
ANISOU 1251  OD1 ASP A 160     1644   1652   1534    -70   -265     75       O  
ATOM   1252  OD2 ASP A 160      -5.584 -12.892  -0.567  1.00 13.78           O  
ANISOU 1252  OD2 ASP A 160     1823   1792   1620    -98   -248     76       O  
ATOM   1253  N   VAL A 161      -7.433 -13.636  -5.693  1.00  7.55           N  
ANISOU 1253  N   VAL A 161      996    936    938    -42   -177     51       N  
ATOM   1254  CA  VAL A 161      -8.249 -14.416  -6.622  1.00  7.12           C  
ANISOU 1254  CA  VAL A 161      947    864    896    -35   -164     50       C  
ATOM   1255  C   VAL A 161      -7.522 -14.580  -7.977  1.00  6.99           C  
ANISOU 1255  C   VAL A 161      914    841    903    -13   -164     47       C  
ATOM   1256  O   VAL A 161      -7.305 -15.702  -8.418  1.00  7.02           O  
ANISOU 1256  O   VAL A 161      921    828    916      2   -168     54       O  
ATOM   1257  CB  VAL A 161      -9.645 -13.800  -6.763  1.00  6.86           C  
ANISOU 1257  CB  VAL A 161      917    830    860    -50   -143     35       C  
ATOM   1258  CG1 VAL A 161     -10.416 -14.481  -7.905  1.00  6.73           C  
ANISOU 1258  CG1 VAL A 161      901    797    858    -43   -133     33       C  
ATOM   1259  CG2 VAL A 161     -10.420 -13.902  -5.438  1.00  7.20           C  
ANISOU 1259  CG2 VAL A 161      978    880    879    -70   -138     39       C  
ATOM   1260  N   PRO A 162      -7.074 -13.464  -8.599  1.00  6.79           N  
ANISOU 1260  N   PRO A 162      868    825    886    -11   -159     36       N  
ATOM   1261  CA  PRO A 162      -6.374 -13.662  -9.886  1.00  6.86           C  
ANISOU 1261  CA  PRO A 162      863    832    913      8   -155     34       C  
ATOM   1262  C   PRO A 162      -4.973 -14.293  -9.759  1.00  7.33           C  
ANISOU 1262  C   PRO A 162      910    892    982     26   -170     45       C  
ATOM   1263  O   PRO A 162      -4.480 -14.868 -10.726  1.00  7.56           O  
ANISOU 1263  O   PRO A 162      931    916   1026     45   -165     43       O  
ATOM   1264  CB  PRO A 162      -6.254 -12.258 -10.443  1.00  6.75           C  
ANISOU 1264  CB  PRO A 162      831    829    904      2   -147     24       C  
ATOM   1265  CG  PRO A 162      -6.423 -11.321  -9.275  1.00  6.82           C  
ANISOU 1265  CG  PRO A 162      843    847    902    -17   -152     21       C  
ATOM   1266  CD  PRO A 162      -7.376 -12.033  -8.347  1.00  6.77           C  
ANISOU 1266  CD  PRO A 162      859    834    879    -26   -152     23       C  
ATOM   1267  N   ALA A 163      -4.335 -14.136  -8.602  1.00  7.31           N  
ANISOU 1267  N   ALA A 163      906    900    972     20   -188     56       N  
ATOM   1268  CA  ALA A 163      -2.992 -14.672  -8.389  1.00  8.09           C  
ANISOU 1268  CA  ALA A 163      989   1001   1083     38   -207     69       C  
ATOM   1269  C   ALA A 163      -3.087 -16.183  -8.139  1.00  8.66           C  
ANISOU 1269  C   ALA A 163     1078   1054   1160     52   -215     83       C  
ATOM   1270  O   ALA A 163      -2.094 -16.903  -8.334  1.00  9.77           O  
ANISOU 1270  O   ALA A 163     1205   1189   1320     74   -225     93       O  
ATOM   1271  CB  ALA A 163      -2.244 -13.921  -7.263  1.00  7.97           C  
ANISOU 1271  CB  ALA A 163      965   1005   1059     24   -228     76       C  
ATOM   1272  N   GLY A 164      -4.303 -16.664  -7.801  1.00  8.58           N  
ANISOU 1272  N   GLY A 164     1094   1030   1135     39   -209     84       N  
ATOM   1273  CA  GLY A 164      -4.522 -18.063  -7.415  1.00  8.78           C  
ANISOU 1273  CA  GLY A 164     1138   1033   1163     47   -219    101       C  
ATOM   1274  C   GLY A 164      -5.399 -18.810  -8.371  1.00  8.37           C  
ANISOU 1274  C   GLY A 164     1099    958   1121     51   -202     90       C  
ATOM   1275  O   GLY A 164      -4.916 -19.314  -9.383  1.00  8.40           O  
ANISOU 1275  O   GLY A 164     1094    951   1146     73   -196     81       O  
ATOM   1276  N   PRO A 165      -6.702 -18.890  -8.063  1.00  8.21           N  
ANISOU 1276  N   PRO A 165     1100    934   1088     30   -193     89       N  
ATOM   1277  CA  PRO A 165      -7.555 -19.793  -8.865  1.00  8.21           C  
ANISOU 1277  CA  PRO A 165     1113    909   1098     32   -182     81       C  
ATOM   1278  C   PRO A 165      -7.995 -19.294 -10.212  1.00  8.20           C  
ANISOU 1278  C   PRO A 165     1103    911   1103     34   -164     57       C  
ATOM   1279  O   PRO A 165      -8.270 -20.123 -11.084  1.00  9.06           O  
ANISOU 1279  O   PRO A 165     1219   1000   1224     42   -159     47       O  
ATOM   1280  CB  PRO A 165      -8.793 -19.971  -7.979  1.00  8.34           C  
ANISOU 1280  CB  PRO A 165     1149    922   1097      5   -178     90       C  
ATOM   1281  CG  PRO A 165      -8.821 -18.751  -7.141  1.00  8.26           C  
ANISOU 1281  CG  PRO A 165     1133    940   1066    -10   -177     90       C  
ATOM   1282  CD  PRO A 165      -7.365 -18.533  -6.792  1.00  8.21           C  
ANISOU 1282  CD  PRO A 165     1113    945   1062      5   -195     99       C  
ATOM   1283  N   PHE A 166      -8.094 -17.976 -10.440  1.00  7.33           N  
ANISOU 1283  N   PHE A 166      978    824    984     26   -155     46       N  
ATOM   1284  CA  PHE A 166      -8.850 -17.540 -11.632  1.00  6.71           C  
ANISOU 1284  CA  PHE A 166      895    747    906     22   -140     28       C  
ATOM   1285  C   PHE A 166      -8.206 -17.926 -12.972  1.00  6.56           C  
ANISOU 1285  C   PHE A 166      869    723    899     42   -135     16       C  
ATOM   1286  O   PHE A 166      -8.910 -18.341 -13.911  1.00  6.47           O  
ANISOU 1286  O   PHE A 166      866    703    888     41   -128      3       O  
ATOM   1287  CB  PHE A 166      -9.012 -16.039 -11.565  1.00  6.35           C  
ANISOU 1287  CB  PHE A 166      836    724    854     10   -134     23       C  
ATOM   1288  CG  PHE A 166     -10.074 -15.472 -12.455  1.00  6.07           C  
ANISOU 1288  CG  PHE A 166      798    691    818      1   -122     11       C  
ATOM   1289  CD1 PHE A 166      -9.788 -15.125 -13.766  1.00  6.13           C  
ANISOU 1289  CD1 PHE A 166      795    704    829     10   -116      2       C  
ATOM   1290  CD2 PHE A 166     -11.332 -15.155 -11.947  1.00  5.95           C  
ANISOU 1290  CD2 PHE A 166      788    675    798    -18   -117     10       C  
ATOM   1291  CE1 PHE A 166     -10.729 -14.531 -14.556  1.00  5.94           C  
ANISOU 1291  CE1 PHE A 166      767    684    804      1   -110     -5       C  
ATOM   1292  CE2 PHE A 166     -12.289 -14.578 -12.770  1.00  6.05           C  
ANISOU 1292  CE2 PHE A 166      793    691    814    -25   -109      1       C  
ATOM   1293  CZ  PHE A 166     -11.998 -14.258 -14.042  1.00  5.86           C  
ANISOU 1293  CZ  PHE A 166      761    672    793    -16   -108     -5       C  
ATOM   1294  N   TYR A 167      -6.883 -17.780 -13.066  1.00  6.30           N  
ANISOU 1294  N   TYR A 167      821    700    875     60   -138     19       N  
ATOM   1295  CA  TYR A 167      -6.153 -18.091 -14.292  1.00  6.41           C  
ANISOU 1295  CA  TYR A 167      825    713    898     81   -129      6       C  
ATOM   1296  C   TYR A 167      -5.337 -19.411 -14.213  1.00  6.68           C  
ANISOU 1296  C   TYR A 167      863    726    950    105   -135      8       C  
ATOM   1297  O   TYR A 167      -4.623 -19.731 -15.133  1.00  6.88           O  
ANISOU 1297  O   TYR A 167      878    750    984    125   -125     -4       O  
ATOM   1298  CB  TYR A 167      -5.215 -16.906 -14.647  1.00  6.30           C  
ANISOU 1298  CB  TYR A 167      784    725    883     85   -123      6       C  
ATOM   1299  CG  TYR A 167      -5.947 -15.628 -14.948  1.00  5.96           C  
ANISOU 1299  CG  TYR A 167      738    698    828     65   -116      3       C  
ATOM   1300  CD1 TYR A 167      -6.652 -15.470 -16.127  1.00  5.89           C  
ANISOU 1300  CD1 TYR A 167      734    691    812     61   -104     -9       C  
ATOM   1301  CD2 TYR A 167      -5.913 -14.557 -14.053  1.00  5.70           C  
ANISOU 1301  CD2 TYR A 167      697    677    793     50   -122     12       C  
ATOM   1302  CE1 TYR A 167      -7.327 -14.307 -16.407  1.00  5.83           C  
ANISOU 1302  CE1 TYR A 167      723    696    798     45   -100     -8       C  
ATOM   1303  CE2 TYR A 167      -6.566 -13.389 -14.349  1.00  5.54           C  
ANISOU 1303  CE2 TYR A 167      673    666    767     35   -115      8       C  
ATOM   1304  CZ  TYR A 167      -7.258 -13.265 -15.522  1.00  5.62           C  
ANISOU 1304  CZ  TYR A 167      686    676    772     33   -105      1       C  
ATOM   1305  OH  TYR A 167      -7.897 -12.092 -15.786  1.00  5.92           O  
ANISOU 1305  OH  TYR A 167      719    722    809     19   -101      2       O  
ATOM   1306  N   GLY A 168      -5.490 -20.176 -13.129  1.00  6.86           N  
ANISOU 1306  N   GLY A 168      899    731    978    103   -150     25       N  
ATOM   1307  CA  GLY A 168      -4.678 -21.347 -12.818  1.00  7.34           C  
ANISOU 1307  CA  GLY A 168      961    768   1059    126   -161     34       C  
ATOM   1308  C   GLY A 168      -3.228 -21.034 -12.550  1.00  7.68           C  
ANISOU 1308  C   GLY A 168      977    827   1115    146   -169     43       C  
ATOM   1309  O   GLY A 168      -2.341 -21.924 -12.655  1.00  7.90           O  
ANISOU 1309  O   GLY A 168      998    838   1168    173   -173     46       O  
ATOM   1310  N   TYR A 169      -2.951 -19.790 -12.157  1.00  7.84           N  
ANISOU 1310  N   TYR A 169      981    876   1123    133   -171     49       N  
ATOM   1311  CA  TYR A 169      -1.555 -19.450 -11.855  1.00  8.23           C  
ANISOU 1311  CA  TYR A 169     1001    942   1185    148   -181     59       C  
ATOM   1312  C   TYR A 169      -1.067 -20.143 -10.568  1.00  8.74           C  
ANISOU 1312  C   TYR A 169     1069    996   1258    154   -209     86       C  
ATOM   1313  O   TYR A 169       0.149 -20.160 -10.281  1.00  9.23           O  
ANISOU 1313  O   TYR A 169     1105   1065   1336    171   -223     97       O  
ATOM   1314  CB  TYR A 169      -1.371 -17.950 -11.736  1.00  8.38           C  
ANISOU 1314  CB  TYR A 169     1002    992   1191    129   -179     58       C  
ATOM   1315  CG  TYR A 169      -1.574 -17.129 -13.017  1.00  8.14           C  
ANISOU 1315  CG  TYR A 169      962    974   1155    125   -154     39       C  
ATOM   1316  CD1 TYR A 169      -1.936 -15.790 -12.939  1.00  7.81           C  
ANISOU 1316  CD1 TYR A 169      916    952   1100    101   -150     37       C  
ATOM   1317  CD2 TYR A 169      -1.387 -17.693 -14.290  1.00  8.35           C  
ANISOU 1317  CD2 TYR A 169      986    995   1191    144   -134     23       C  
ATOM   1318  CE1 TYR A 169      -2.000 -15.003 -14.066  1.00  7.84           C  
ANISOU 1318  CE1 TYR A 169      910    968   1100     98   -131     26       C  
ATOM   1319  CE2 TYR A 169      -1.493 -16.919 -15.440  1.00  8.41           C  
ANISOU 1319  CE2 TYR A 169      987   1020   1190    138   -113      9       C  
ATOM   1320  CZ  TYR A 169      -1.812 -15.556 -15.315  1.00  8.21           C  
ANISOU 1320  CZ  TYR A 169      955   1013   1152    115   -113     14       C  
ATOM   1321  OH  TYR A 169      -1.940 -14.795 -16.486  1.00  8.40           O  
ANISOU 1321  OH  TYR A 169      972   1052   1167    109    -94      5       O  
ATOM   1322  N   ASN A 170      -1.991 -20.698  -9.788  1.00  8.66           N  
ANISOU 1322  N   ASN A 170     1087    969   1235    139   -219     98       N  
ATOM   1323  CA  ASN A 170      -1.611 -21.510  -8.665  1.00  9.12           C  
ANISOU 1323  CA  ASN A 170     1153   1014   1298    145   -246    126       C  
ATOM   1324  C   ASN A 170      -1.207 -22.950  -9.030  1.00  9.61           C  
ANISOU 1324  C   ASN A 170     1219   1040   1393    175   -250    131       C  
ATOM   1325  O   ASN A 170      -0.892 -23.724  -8.127  1.00  9.88           O  
ANISOU 1325  O   ASN A 170     1261   1058   1436    182   -274    159       O  
ATOM   1326  CB  ASN A 170      -2.708 -21.569  -7.601  1.00  9.16           C  
ANISOU 1326  CB  ASN A 170     1189   1016   1276    115   -254    141       C  
ATOM   1327  CG  ASN A 170      -4.010 -22.162  -8.107  1.00  9.02           C  
ANISOU 1327  CG  ASN A 170     1197    975   1255    105   -236    129       C  
ATOM   1328  OD1 ASN A 170      -4.131 -22.581  -9.293  1.00  9.02           O  
ANISOU 1328  OD1 ASN A 170     1195    958   1272    119   -220    108       O  
ATOM   1329  ND2 ASN A 170      -5.037 -22.148  -7.224  1.00  8.66           N  
ANISOU 1329  ND2 ASN A 170     1174    930   1185     77   -238    141       N  
ATOM   1330  N   ARG A 171      -1.238 -23.314 -10.294  1.00  9.49           N  
ANISOU 1330  N   ARG A 171     1201   1010   1394    192   -227    105       N  
ATOM   1331  CA  ARG A 171      -0.859 -24.687 -10.740  1.00 10.06           C  
ANISOU 1331  CA  ARG A 171     1278   1044   1501    223   -227    103       C  
ATOM   1332  C   ARG A 171       0.641 -24.785 -10.985  1.00 10.83           C  
ANISOU 1332  C   ARG A 171     1339   1147   1628    258   -231    104       C  
ATOM   1333  O   ARG A 171       1.276 -23.821 -11.412  1.00 10.55           O  
ANISOU 1333  O   ARG A 171     1275   1144   1589    259   -220     93       O  
ATOM   1334  CB  ARG A 171      -1.570 -25.076 -12.022  1.00 10.18           C  
ANISOU 1334  CB  ARG A 171     1307   1042   1517    225   -201     69       C  
ATOM   1335  CG  ARG A 171      -3.079 -25.243 -11.894  1.00 10.30           C  
ANISOU 1335  CG  ARG A 171     1356   1044   1512    194   -198     67       C  
ATOM   1336  CD  ARG A 171      -3.446 -26.561 -11.193  1.00 11.05           C  
ANISOU 1336  CD  ARG A 171     1478   1097   1624    195   -215     87       C  
ATOM   1337  NE  ARG A 171      -4.892 -26.810 -11.221  1.00 10.97           N  
ANISOU 1337  NE  ARG A 171     1496   1073   1598    165   -209     83       N  
ATOM   1338  CZ  ARG A 171      -5.711 -26.758 -10.175  1.00 11.36           C  
ANISOU 1338  CZ  ARG A 171     1562   1124   1629    136   -219    107       C  
ATOM   1339  NH1 ARG A 171      -5.300 -26.436  -8.955  1.00 11.42           N  
ANISOU 1339  NH1 ARG A 171     1566   1149   1625    131   -237    138       N  
ATOM   1340  NH2 ARG A 171      -6.993 -27.032 -10.363  1.00 11.78           N  
ANISOU 1340  NH2 ARG A 171     1637   1165   1674    111   -211     99       N  
ATOM   1341  N   PRO A 172       1.212 -25.945 -10.755  1.00 11.45           N  
ANISOU 1341  N   PRO A 172     1416   1192   1740    287   -245    117       N  
ATOM   1342  CA  PRO A 172       2.652 -26.082 -10.966  1.00 12.27           C  
ANISOU 1342  CA  PRO A 172     1481   1301   1879    323   -248    119       C  
ATOM   1343  C   PRO A 172       3.030 -25.818 -12.399  1.00 12.80           C  
ANISOU 1343  C   PRO A 172     1530   1380   1956    340   -212     81       C  
ATOM   1344  O   PRO A 172       2.336 -26.236 -13.331  1.00 12.25           O  
ANISOU 1344  O   PRO A 172     1481   1292   1882    340   -188     52       O  
ATOM   1345  CB  PRO A 172       2.948 -27.547 -10.574  1.00 12.99           C  
ANISOU 1345  CB  PRO A 172     1583   1345   2010    352   -267    138       C  
ATOM   1346  CG  PRO A 172       1.635 -28.195 -10.429  1.00 12.81           C  
ANISOU 1346  CG  PRO A 172     1605   1290   1972    330   -266    138       C  
ATOM   1347  CD  PRO A 172       0.587 -27.163 -10.224  1.00 12.08           C  
ANISOU 1347  CD  PRO A 172     1530   1229   1832    287   -259    134       C  
ATOM   1348  N   GLY A 173       4.148 -25.127 -12.580  1.00 13.58           N  
ANISOU 1348  N   GLY A 173     1586   1509   2065    353   -208     81       N  
ATOM   1349  CA  GLY A 173       4.575 -24.817 -13.914  1.00 14.55           C  
ANISOU 1349  CA  GLY A 173     1688   1648   2193    367   -171     47       C  
ATOM   1350  C   GLY A 173       3.843 -23.695 -14.578  1.00 15.60           C  
ANISOU 1350  C   GLY A 173     1830   1811   2285    335   -149     29       C  
ATOM   1351  O   GLY A 173       4.228 -23.314 -15.655  1.00 16.11           O  
ANISOU 1351  O   GLY A 173     1877   1895   2349    343   -119      6       O  
ATOM   1352  N   ALA A 174       2.794 -23.127 -13.964  1.00 15.48           N  
ANISOU 1352  N   ALA A 174     1841   1802   2238    299   -162     40       N  
ATOM   1353  CA  ALA A 174       2.122 -22.017 -14.599  1.00 16.05           C  
ANISOU 1353  CA  ALA A 174     1920   1902   2277    271   -143     24       C  
ATOM   1354  C   ALA A 174       3.104 -20.831 -14.643  1.00 16.13           C  
ANISOU 1354  C   ALA A 174     1890   1950   2288    267   -139     31       C  
ATOM   1355  O   ALA A 174       4.065 -20.752 -13.896  1.00 19.22           O  
ANISOU 1355  O   ALA A 174     2255   2350   2699    276   -159     50       O  
ATOM   1356  CB  ALA A 174       0.824 -21.658 -13.886  1.00 15.20           C  
ANISOU 1356  CB  ALA A 174     1843   1791   2140    236   -156     34       C  
ATOM   1357  N   LYS A 175       2.919 -19.971 -15.599  1.00 16.14           N  
ANISOU 1357  N   LYS A 175     1886   1974   2271    254   -115     14       N  
ATOM   1358  CA  LYS A 175       3.743 -18.775 -15.743  1.00 15.78           C  
ANISOU 1358  CA  LYS A 175     1806   1964   2226    245   -108     20       C  
ATOM   1359  C   LYS A 175       2.850 -17.582 -15.419  1.00 14.75           C  
ANISOU 1359  C   LYS A 175     1691   1848   2066    208   -115     25       C  
ATOM   1360  O   LYS A 175       2.240 -17.042 -16.334  1.00 14.95           O  
ANISOU 1360  O   LYS A 175     1726   1881   2072    195    -94     12       O  
ATOM   1361  CB  LYS A 175       4.219 -18.645 -17.217  1.00 16.57           C  
ANISOU 1361  CB  LYS A 175     1889   2080   2328    258    -71     -2       C  
ATOM   1362  N   PRO A 176       2.773 -17.153 -14.152  1.00 13.77           N  
ANISOU 1362  N   PRO A 176     1569   1726   1938    191   -143     44       N  
ATOM   1363  CA  PRO A 176       1.883 -16.005 -13.869  1.00 12.87           C  
ANISOU 1363  CA  PRO A 176     1470   1622   1798    157   -145     45       C  
ATOM   1364  C   PRO A 176       2.315 -14.704 -14.586  1.00 12.15           C  
ANISOU 1364  C   PRO A 176     1355   1558   1705    144   -128     41       C  
ATOM   1365  O   PRO A 176       3.509 -14.505 -14.854  1.00 12.01           O  
ANISOU 1365  O   PRO A 176     1302   1555   1706    155   -124     45       O  
ATOM   1366  CB  PRO A 176       1.950 -15.818 -12.351  1.00 13.49           C  
ANISOU 1366  CB  PRO A 176     1551   1701   1872    143   -177     63       C  
ATOM   1367  CG  PRO A 176       3.160 -16.558 -11.926  1.00 15.68           C  
ANISOU 1367  CG  PRO A 176     1805   1978   2176    168   -193     77       C  
ATOM   1368  CD  PRO A 176       3.494 -17.607 -12.959  1.00 15.25           C  
ANISOU 1368  CD  PRO A 176     1744   1908   2141    200   -173     65       C  
ATOM   1369  N   SER A 177       1.326 -13.905 -14.982  1.00 10.62           N  
ANISOU 1369  N   SER A 177     1178   1366   1491    122   -118     35       N  
ATOM   1370  CA  SER A 177       1.590 -12.606 -15.547  1.00  9.82           C  
ANISOU 1370  CA  SER A 177     1059   1284   1388    106   -106     36       C  
ATOM   1371  C   SER A 177       1.174 -11.571 -14.489  1.00  9.47           C  
ANISOU 1371  C   SER A 177     1020   1240   1336     79   -125     43       C  
ATOM   1372  O   SER A 177      -0.005 -11.485 -14.154  1.00  8.56           O  
ANISOU 1372  O   SER A 177      933   1114   1206     66   -128     38       O  
ATOM   1373  CB  SER A 177       0.824 -12.421 -16.835  1.00  9.78           C  
ANISOU 1373  CB  SER A 177     1067   1280   1367    102    -82     25       C  
ATOM   1374  OG  SER A 177       0.805 -11.030 -17.193  1.00  9.10           O  
ANISOU 1374  OG  SER A 177      971   1209   1278     81    -75     31       O  
ATOM   1375  N   GLU A 178       2.153 -10.830 -13.962  1.00  9.85           N  
ANISOU 1375  N   GLU A 178     1042   1303   1398     70   -137     51       N  
ATOM   1376  CA  GLU A 178       1.896  -9.731 -13.014  1.00 10.56           C  
ANISOU 1376  CA  GLU A 178     1136   1394   1482     43   -153     53       C  
ATOM   1377  C   GLU A 178       0.909  -8.728 -13.583  1.00  8.99           C  
ANISOU 1377  C   GLU A 178      951   1190   1273     25   -138     47       C  
ATOM   1378  O   GLU A 178      -0.002  -8.238 -12.884  1.00  7.77           O  
ANISOU 1378  O   GLU A 178      817   1026   1107      9   -146     41       O  
ATOM   1379  CB  GLU A 178       3.207  -9.019 -12.695  1.00 13.45           C  
ANISOU 1379  CB  GLU A 178     1467   1777   1867     35   -165     61       C  
ATOM   1380  CG  GLU A 178       3.151  -8.018 -11.588  1.00 16.98           C  
ANISOU 1380  CG  GLU A 178     1917   2225   2309      8   -186     60       C  
ATOM   1381  CD  GLU A 178       4.553  -7.353 -11.390  1.00 21.46           C  
ANISOU 1381  CD  GLU A 178     2446   2810   2900     -2   -199     68       C  
ATOM   1382  OE1 GLU A 178       5.570  -7.841 -11.958  1.00 22.51           O  
ANISOU 1382  OE1 GLU A 178     2547   2954   3051     16   -192     77       O  
ATOM   1383  OE2 GLU A 178       4.621  -6.252 -10.818  1.00 25.80           O  
ANISOU 1383  OE2 GLU A 178     2992   3359   3449    -29   -211     64       O  
ATOM   1384  N   GLY A 179       1.053  -8.471 -14.862  1.00  7.94           N  
ANISOU 1384  N   GLY A 179      808   1065   1144     29   -116     48       N  
ATOM   1385  CA  GLY A 179       0.210  -7.480 -15.496  1.00  7.32           C  
ANISOU 1385  CA  GLY A 179      740    983   1059     13   -104     47       C  
ATOM   1386  C   GLY A 179      -1.247  -7.938 -15.556  1.00  6.62           C  
ANISOU 1386  C   GLY A 179      682    879    953     14   -102     39       C  
ATOM   1387  O   GLY A 179      -2.173  -7.161 -15.326  1.00  5.87           O  
ANISOU 1387  O   GLY A 179      600    774    855     -1   -104     36       O  
ATOM   1388  N   VAL A 180      -1.441  -9.206 -15.884  1.00  6.46           N  
ANISOU 1388  N   VAL A 180      674    855    926     33    -98     33       N  
ATOM   1389  CA  VAL A 180      -2.776  -9.793 -15.885  1.00  6.27           C  
ANISOU 1389  CA  VAL A 180      678    817    888     33    -98     26       C  
ATOM   1390  C   VAL A 180      -3.399  -9.711 -14.491  1.00  6.29           C  
ANISOU 1390  C   VAL A 180      694    808    887     22   -114     24       C  
ATOM   1391  O   VAL A 180      -4.564  -9.340 -14.342  1.00  6.06           O  
ANISOU 1391  O   VAL A 180      680    772    852     10   -113     20       O  
ATOM   1392  CB  VAL A 180      -2.763 -11.240 -16.410  1.00  6.36           C  
ANISOU 1392  CB  VAL A 180      699    823    895     54    -92     19       C  
ATOM   1393  CG1 VAL A 180      -4.067 -11.986 -16.086  1.00  6.11           C  
ANISOU 1393  CG1 VAL A 180      695    773    853     51    -98     12       C  
ATOM   1394  CG2 VAL A 180      -2.499 -11.270 -17.947  1.00  6.26           C  
ANISOU 1394  CG2 VAL A 180      680    822    877     62    -71     15       C  
ATOM   1395  N   ILE A 181      -2.611 -10.044 -13.474  1.00  6.53           N  
ANISOU 1395  N   ILE A 181      718    842    922     25   -129     28       N  
ATOM   1396  CA  ILE A 181      -3.100 -10.072 -12.072  1.00  6.62           C  
ANISOU 1396  CA  ILE A 181      745    847    924     13   -144     28       C  
ATOM   1397  C   ILE A 181      -3.523  -8.652 -11.652  1.00  6.89           C  
ANISOU 1397  C   ILE A 181      779    882    957     -9   -144     22       C  
ATOM   1398  O   ILE A 181      -4.630  -8.444 -11.164  1.00  5.86           O  
ANISOU 1398  O   ILE A 181      666    743    817    -19   -142     14       O  
ATOM   1399  CB  ILE A 181      -2.028 -10.612 -11.104  1.00  6.84           C  
ANISOU 1399  CB  ILE A 181      765    881    955     19   -165     37       C  
ATOM   1400  CG1 ILE A 181      -1.867 -12.136 -11.307  1.00  6.87           C  
ANISOU 1400  CG1 ILE A 181      775    874    961     42   -166     42       C  
ATOM   1401  CG2 ILE A 181      -2.487 -10.362  -9.671  1.00  6.79           C  
ANISOU 1401  CG2 ILE A 181      775    874    932      1   -180     36       C  
ATOM   1402  CD1 ILE A 181      -0.544 -12.732 -10.756  1.00  7.25           C  
ANISOU 1402  CD1 ILE A 181      804    928   1021     56   -185     55       C  
ATOM   1403  N   TYR A 182      -2.653  -7.665 -11.922  1.00  7.54           N  
ANISOU 1403  N   TYR A 182      839    972   1052    -16   -145     24       N  
ATOM   1404  CA ATYR A 182      -2.933  -6.287 -11.547  0.50  7.82           C  
ANISOU 1404  CA ATYR A 182      873   1004   1092    -36   -145     17       C  
ATOM   1405  CA BTYR A 182      -2.954  -6.288 -11.553  0.50  8.16           C  
ANISOU 1405  CA BTYR A 182      917   1048   1136    -36   -145     17       C  
ATOM   1406  C   TYR A 182      -4.070  -5.683 -12.374  1.00  7.36           C  
ANISOU 1406  C   TYR A 182      823    936   1037    -39   -129     14       C  
ATOM   1407  O   TYR A 182      -4.835  -4.876 -11.864  1.00  6.64           O  
ANISOU 1407  O   TYR A 182      741    835    948    -52   -128      5       O  
ATOM   1408  CB ATYR A 182      -1.657  -5.418 -11.579  0.50  9.06           C  
ANISOU 1408  CB ATYR A 182     1005   1171   1266    -45   -152     22       C  
ATOM   1409  CB BTYR A 182      -1.700  -5.404 -11.542  0.50 10.05           C  
ANISOU 1409  CB BTYR A 182     1132   1297   1392    -45   -153     22       C  
ATOM   1410  CG ATYR A 182      -0.591  -5.828 -10.539  0.50 10.39           C  
ANISOU 1410  CG ATYR A 182     1164   1351   1434    -46   -175     25       C  
ATOM   1411  CG BTYR A 182      -0.939  -5.591 -10.241  0.50 12.28           C  
ANISOU 1411  CG BTYR A 182     1410   1586   1668    -52   -176     20       C  
ATOM   1412  CD1ATYR A 182      -0.945  -6.530  -9.390  0.50 11.05           C  
ANISOU 1412  CD1ATYR A 182     1266   1433   1497    -46   -189     22       C  
ATOM   1413  CD1BTYR A 182      -1.184  -4.777  -9.133  0.50 14.30           C  
ANISOU 1413  CD1BTYR A 182     1677   1839   1918    -72   -187      7       C  
ATOM   1414  CD2ATYR A 182       0.763  -5.513 -10.713  0.50 11.77           C  
ANISOU 1414  CD2ATYR A 182     1309   1539   1626    -48   -182     34       C  
ATOM   1415  CD2BTYR A 182      -0.057  -6.649 -10.086  0.50 13.77           C  
ANISOU 1415  CD2BTYR A 182     1588   1786   1857    -36   -187     31       C  
ATOM   1416  CE1ATYR A 182       0.002  -6.915  -8.438  0.50 12.15           C  
ANISOU 1416  CE1ATYR A 182     1398   1585   1634    -47   -214     28       C  
ATOM   1417  CE1BTYR A 182      -0.503  -4.986  -7.930  0.50 15.95           C  
ANISOU 1417  CE1BTYR A 182     1886   2059   2116    -80   -211      6       C  
ATOM   1418  CE2ATYR A 182       1.719  -5.883  -9.758  0.50 12.52           C  
ANISOU 1418  CE2ATYR A 182     1391   1645   1721    -48   -207     38       C  
ATOM   1419  CE2BTYR A 182       0.623  -6.855  -8.895  0.50 15.83           C  
ANISOU 1419  CE2BTYR A 182     1847   2056   2113    -42   -213     33       C  
ATOM   1420  CZ ATYR A 182       1.335  -6.602  -8.632  0.50 12.55           C  
ANISOU 1420  CZ ATYR A 182     1417   1648   1704    -47   -224     36       C  
ATOM   1421  CZ BTYR A 182       0.382  -6.021  -7.820  0.50 16.66           C  
ANISOU 1421  CZ BTYR A 182     1963   2160   2206    -66   -226     21       C  
ATOM   1422  OH ATYR A 182       2.240  -7.012  -7.655  0.50 13.80           O  
ANISOU 1422  OH ATYR A 182     1566   1819   1859    -48   -253     44       O  
ATOM   1423  OH BTYR A 182       1.055  -6.256  -6.626  0.50 21.66           O  
ANISOU 1423  OH BTYR A 182     2595   2805   2827    -73   -254     24       O  
ATOM   1424  N   ASN A 183      -4.218  -6.128 -13.610  1.00  6.56           N  
ANISOU 1424  N   ASN A 183      720    836    936    -27   -118     21       N  
ATOM   1425  CA  ASN A 183      -5.313  -5.623 -14.457  1.00  6.23           C  
ANISOU 1425  CA  ASN A 183      685    787    895    -30   -107     22       C  
ATOM   1426  C   ASN A 183      -6.681  -6.101 -13.944  1.00  5.69           C  
ANISOU 1426  C   ASN A 183      636    708    818    -30   -106     12       C  
ATOM   1427  O   ASN A 183      -7.664  -5.344 -13.956  1.00  5.70           O  
ANISOU 1427  O   ASN A 183      641    699    826    -38   -102      9       O  
ATOM   1428  CB  ASN A 183      -5.113  -6.036 -15.912  1.00  6.31           C  
ANISOU 1428  CB  ASN A 183      689    805    901    -19    -96     30       C  
ATOM   1429  CG  ASN A 183      -5.995  -5.245 -16.865  1.00  6.55           C  
ANISOU 1429  CG  ASN A 183      722    831    934    -25    -89     37       C  
ATOM   1430  OD1 ASN A 183      -6.263  -4.059 -16.628  1.00  6.97           O  
ANISOU 1430  OD1 ASN A 183      771    875   1001    -37    -91     40       O  
ATOM   1431  ND2 ASN A 183      -6.414  -5.888 -17.960  1.00  6.37           N  
ANISOU 1431  ND2 ASN A 183      707    815    898    -17    -82     40       N  
ATOM   1432  N   TRP A 184      -6.738  -7.366 -13.509  1.00  5.21           N  
ANISOU 1432  N   TRP A 184      587    648    745    -22   -110     10       N  
ATOM   1433  CA  TRP A 184      -7.928  -7.913 -12.898  1.00  5.04           C  
ANISOU 1433  CA  TRP A 184      582    617    714    -25   -110      3       C  
ATOM   1434  C   TRP A 184      -8.283  -7.084 -11.671  1.00  4.98           C  
ANISOU 1434  C   TRP A 184      579    607    707    -40   -111     -6       C  
ATOM   1435  O   TRP A 184      -9.434  -6.636 -11.525  1.00  4.96           O  
ANISOU 1435  O   TRP A 184      581    596    708    -46   -104    -13       O  
ATOM   1436  CB  TRP A 184      -7.658  -9.361 -12.529  1.00  5.09           C  
ANISOU 1436  CB  TRP A 184      600    624    710    -16   -116      6       C  
ATOM   1437  CG  TRP A 184      -8.784 -10.242 -12.158  1.00  5.02           C  
ANISOU 1437  CG  TRP A 184      609    606    694    -18   -114      3       C  
ATOM   1438  CD1 TRP A 184      -9.321 -11.291 -12.924  1.00  5.03           C  
ANISOU 1438  CD1 TRP A 184      619    599    692    -11   -111      3       C  
ATOM   1439  CD2 TRP A 184      -9.543 -10.285 -10.892  1.00  4.99           C  
ANISOU 1439  CD2 TRP A 184      618    599    680    -31   -114     -1       C  
ATOM   1440  NE1 TRP A 184     -10.278 -11.918 -12.255  1.00  4.98           N  
ANISOU 1440  NE1 TRP A 184      626    585    680    -19   -110      2       N  
ATOM   1441  CE2 TRP A 184     -10.465 -11.382 -11.021  1.00  5.02           C  
ANISOU 1441  CE2 TRP A 184      634    593    679    -31   -111      1       C  
ATOM   1442  CE3 TRP A 184      -9.543  -9.548  -9.713  1.00  5.13           C  
ANISOU 1442  CE3 TRP A 184      637    622    691    -44   -115     -6       C  
ATOM   1443  CZ2 TRP A 184     -11.366 -11.712 -10.010  1.00  5.06           C  
ANISOU 1443  CZ2 TRP A 184      653    596    675    -43   -107      0       C  
ATOM   1444  CZ3 TRP A 184     -10.465  -9.868  -8.728  1.00  5.18           C  
ANISOU 1444  CZ3 TRP A 184      658    626    684    -55   -110    -10       C  
ATOM   1445  CH2 TRP A 184     -11.337 -10.926  -8.858  1.00  5.15           C  
ANISOU 1445  CH2 TRP A 184      665    615    677    -55   -105     -5       C  
ATOM   1446  N   TRP A 185      -7.306  -6.894 -10.791  1.00  5.01           N  
ANISOU 1446  N   TRP A 185      580    618    708    -44   -122     -7       N  
ATOM   1447  CA  TRP A 185      -7.465  -6.067  -9.589  1.00  5.28           C  
ANISOU 1447  CA  TRP A 185      619    650    738    -60   -125    -19       C  
ATOM   1448  C   TRP A 185      -7.954  -4.671  -9.891  1.00  5.41           C  
ANISOU 1448  C   TRP A 185      628    656    772    -67   -116    -29       C  
ATOM   1449  O   TRP A 185      -8.886  -4.194  -9.252  1.00  5.13           O  
ANISOU 1449  O   TRP A 185      601    614    736    -75   -108    -43       O  
ATOM   1450  CB  TRP A 185      -6.170  -6.062  -8.837  1.00  5.41           C  
ANISOU 1450  CB  TRP A 185      630    678    748    -64   -142    -17       C  
ATOM   1451  CG  TRP A 185      -6.089  -5.256  -7.597  1.00  5.64           C  
ANISOU 1451  CG  TRP A 185      665    709    769    -82   -148    -32       C  
ATOM   1452  CD1 TRP A 185      -6.381  -5.662  -6.290  1.00  5.79           C  
ANISOU 1452  CD1 TRP A 185      702    734    762    -91   -154    -39       C  
ATOM   1453  CD2 TRP A 185      -5.651  -3.870  -7.484  1.00  5.78           C  
ANISOU 1453  CD2 TRP A 185      673    723    802    -95   -151    -43       C  
ATOM   1454  NE1 TRP A 185      -6.174  -4.634  -5.428  1.00  6.06           N  
ANISOU 1454  NE1 TRP A 185      739    770    792   -108   -159    -57       N  
ATOM   1455  CE2 TRP A 185      -5.731  -3.525  -6.080  1.00  6.02           C  
ANISOU 1455  CE2 TRP A 185      717    757    813   -111   -158    -61       C  
ATOM   1456  CE3 TRP A 185      -5.210  -2.926  -8.376  1.00  6.00           C  
ANISOU 1456  CE3 TRP A 185      682    743    855    -96   -148    -40       C  
ATOM   1457  CZ2 TRP A 185      -5.365  -2.276  -5.611  1.00  6.33           C  
ANISOU 1457  CZ2 TRP A 185      753    791    861   -128   -163    -79       C  
ATOM   1458  CZ3 TRP A 185      -4.817  -1.648  -7.895  1.00  6.19           C  
ANISOU 1458  CZ3 TRP A 185      702    760    892   -114   -154    -54       C  
ATOM   1459  CH2 TRP A 185      -4.917  -1.341  -6.539  1.00  6.34           C  
ANISOU 1459  CH2 TRP A 185      735    780    893   -129   -161    -75       C  
ATOM   1460  N   ARG A 186      -7.337  -4.028 -10.855  1.00  5.72           N  
ANISOU 1460  N   ARG A 186      651    694    828    -66   -116    -20       N  
ATOM   1461  CA  ARG A 186      -7.651  -2.640 -11.242  1.00  6.41           C  
ANISOU 1461  CA  ARG A 186      731    768    938    -73   -110    -23       C  
ATOM   1462  C   ARG A 186      -9.106  -2.509 -11.641  1.00  6.30           C  
ANISOU 1462  C   ARG A 186      722    742    930    -68    -99    -26       C  
ATOM   1463  O   ARG A 186      -9.788  -1.633 -11.205  1.00  6.06           O  
ANISOU 1463  O   ARG A 186      692    698    912    -74    -93    -38       O  
ATOM   1464  CB  ARG A 186      -6.755  -2.232 -12.435  1.00  7.17           C  
ANISOU 1464  CB  ARG A 186      809    867   1047    -71   -111     -5       C  
ATOM   1465  CG  ARG A 186      -6.939  -0.836 -13.054  1.00  8.02           C  
ANISOU 1465  CG  ARG A 186      909    960   1181    -78   -106      0       C  
ATOM   1466  CD  ARG A 186      -6.098  -0.655 -14.340  1.00  8.41           C  
ANISOU 1466  CD  ARG A 186      942   1017   1236    -77   -104     22       C  
ATOM   1467  NE  ARG A 186      -6.614  -1.458 -15.418  1.00  8.59           N  
ANISOU 1467  NE  ARG A 186      968   1049   1246    -64    -98     34       N  
ATOM   1468  CZ  ARG A 186      -7.560  -1.058 -16.249  1.00  9.01           C  
ANISOU 1468  CZ  ARG A 186     1025   1094   1305    -62    -94     43       C  
ATOM   1469  NH1 ARG A 186      -8.047   0.174 -16.140  1.00  9.68           N  
ANISOU 1469  NH1 ARG A 186     1106   1158   1413    -70    -95     44       N  
ATOM   1470  NH2 ARG A 186      -8.016  -1.871 -17.193  1.00  9.12           N  
ANISOU 1470  NH2 ARG A 186     1043   1118   1303    -52    -91     51       N  
ATOM   1471  N   GLN A 187      -9.567  -3.439 -12.460  1.00  6.16           N  
ANISOU 1471  N   GLN A 187      706    730    904    -58    -96    -15       N  
ATOM   1472  CA  GLN A 187     -10.982  -3.478 -12.862  1.00  6.22           C  
ANISOU 1472  CA  GLN A 187      716    729    917    -54    -88    -16       C  
ATOM   1473  C   GLN A 187     -11.908  -3.742 -11.675  1.00  6.11           C  
ANISOU 1473  C   GLN A 187      712    712    896    -59    -82    -33       C  
ATOM   1474  O   GLN A 187     -12.904  -3.045 -11.504  1.00  6.66           O  
ANISOU 1474  O   GLN A 187      778    770    982    -60    -73    -41       O  
ATOM   1475  CB  GLN A 187     -11.198  -4.527 -13.926  1.00  6.20           C  
ANISOU 1475  CB  GLN A 187      717    736    905    -45    -90     -4       C  
ATOM   1476  CG  GLN A 187     -10.577  -4.169 -15.255  1.00  6.56           C  
ANISOU 1476  CG  GLN A 187      753    786    955    -41    -92     12       C  
ATOM   1477  CD  GLN A 187     -10.712  -5.324 -16.184  1.00  6.74           C  
ANISOU 1477  CD  GLN A 187      782    819    961    -33    -92     17       C  
ATOM   1478  OE1 GLN A 187     -11.831  -5.645 -16.617  1.00  7.72           O  
ANISOU 1478  OE1 GLN A 187      910    940   1084    -32    -93     17       O  
ATOM   1479  NE2 GLN A 187      -9.633  -6.023 -16.437  1.00  6.76           N  
ANISOU 1479  NE2 GLN A 187      784    832    952    -27    -93     20       N  
ATOM   1480  N   GLY A 188     -11.565  -4.674 -10.799  1.00  5.83           N  
ANISOU 1480  N   GLY A 188      688    686    839    -61    -84    -37       N  
ATOM   1481  CA  GLY A 188     -12.406  -4.908  -9.636  1.00  5.77           C  
ANISOU 1481  CA  GLY A 188      692    679    822    -69    -75    -50       C  
ATOM   1482  C   GLY A 188     -12.527  -3.688  -8.722  1.00  5.90           C  
ANISOU 1482  C   GLY A 188      708    689    845    -78    -68    -70       C  
ATOM   1483  O   GLY A 188     -13.635  -3.333  -8.345  1.00  5.81           O  
ANISOU 1483  O   GLY A 188      696    671    841    -80    -53    -83       O  
ATOM   1484  N   MET A 189     -11.391  -3.020  -8.444  1.00  5.92           N  
ANISOU 1484  N   MET A 189      708    692    849    -83    -78    -74       N  
ATOM   1485  CA  MET A 189     -11.360  -1.992  -7.429  1.00  6.34           C  
ANISOU 1485  CA  MET A 189      766    739    904    -95    -74    -97       C  
ATOM   1486  C   MET A 189     -12.077  -0.727  -7.884  1.00  6.75           C  
ANISOU 1486  C   MET A 189      807    769    989    -92    -63   -107       C  
ATOM   1487  O   MET A 189     -12.650  -0.036  -7.060  1.00  6.79           O  
ANISOU 1487  O   MET A 189      815    765    998    -97    -50   -131       O  
ATOM   1488  CB  MET A 189      -9.923  -1.676  -6.985  1.00  6.39           C  
ANISOU 1488  CB  MET A 189      773    753    903   -104    -91    -99       C  
ATOM   1489  CG  MET A 189      -9.258  -2.878  -6.278  1.00  6.38           C  
ANISOU 1489  CG  MET A 189      783    773    870   -107   -105    -90       C  
ATOM   1490  SD  MET A 189     -10.209  -3.475  -4.861  1.00  6.64           S  
ANISOU 1490  SD  MET A 189      838    815    869   -116    -93   -105       S  
ATOM   1491  CE  MET A 189     -10.099  -2.084  -3.703  1.00  6.80           C  
ANISOU 1491  CE  MET A 189      866    832    885   -134    -90   -140       C  
ATOM   1492  N   MET A 190     -12.151  -0.504  -9.189  1.00  6.92           N  
ANISOU 1492  N   MET A 190      814    782   1033    -82    -66    -87       N  
ATOM   1493  CA  MET A 190     -12.923   0.649  -9.663  1.00  7.81           C  
ANISOU 1493  CA  MET A 190      916    872   1180    -78    -58    -91       C  
ATOM   1494  C   MET A 190     -14.428   0.522  -9.548  1.00  7.55           C  
ANISOU 1494  C   MET A 190      879    833   1156    -70    -42    -99       C  
ATOM   1495  O   MET A 190     -15.099   1.558  -9.530  1.00  7.43           O  
ANISOU 1495  O   MET A 190      855    797   1171    -66    -33   -110       O  
ATOM   1496  CB  MET A 190     -12.553   1.087 -11.068  1.00  9.25           C  
ANISOU 1496  CB  MET A 190     1086   1047   1384    -72    -67    -65       C  
ATOM   1497  CG  MET A 190     -12.913   0.184 -12.172  1.00 10.16           C  
ANISOU 1497  CG  MET A 190     1197   1173   1490    -63    -71    -42       C  
ATOM   1498  SD  MET A 190     -12.631   1.046 -13.812  1.00 13.53           S  
ANISOU 1498  SD  MET A 190     1610   1591   1941    -59    -80    -12       S  
ATOM   1499  CE  MET A 190     -10.839   0.877 -13.861  1.00 11.98           C  
ANISOU 1499  CE  MET A 190     1414   1408   1729    -68    -88     -5       C  
ATOM   1500  N   GLY A 191     -14.902  -0.718  -9.457  1.00  6.69           N  
ANISOU 1500  N   GLY A 191      777    742   1025    -69    -40    -94       N  
ATOM   1501  CA  GLY A 191     -16.309  -1.002  -9.254  1.00  6.75           C  
ANISOU 1501  CA  GLY A 191      778    748   1039    -65    -24   -101       C  
ATOM   1502  C   GLY A 191     -16.711  -0.787  -7.797  1.00  6.91           C  
ANISOU 1502  C   GLY A 191      807    770   1048    -73     -5   -130       C  
ATOM   1503  O   GLY A 191     -15.879  -0.559  -6.934  1.00  6.80           O  
ANISOU 1503  O   GLY A 191      807    761   1016    -82     -7   -144       O  
ATOM   1504  N   SER A 192     -18.006  -0.911  -7.555  1.00  6.53           N  
ANISOU 1504  N   SER A 192      750    721   1009    -69     13   -138       N  
ATOM   1505  CA  SER A 192     -18.601  -0.713  -6.262  1.00  6.68           C  
ANISOU 1505  CA  SER A 192      776    745   1019    -76     38   -167       C  
ATOM   1506  C   SER A 192     -18.498  -1.953  -5.383  1.00  6.62           C  
ANISOU 1506  C   SER A 192      786    761    967    -89     42   -165       C  
ATOM   1507  O   SER A 192     -18.858  -3.036  -5.807  1.00  6.03           O  
ANISOU 1507  O   SER A 192      710    696    884    -90     38   -145       O  
ATOM   1508  CB  SER A 192     -20.068  -0.375  -6.442  1.00  6.87           C  
ANISOU 1508  CB  SER A 192      776    758   1074    -66     58   -174       C  
ATOM   1509  OG  SER A 192     -20.820  -0.705  -5.242  1.00  7.02           O  
ANISOU 1509  OG  SER A 192      800    792   1075    -74     86   -196       O  
ATOM   1510  N   THR A 193     -17.977  -1.788  -4.154  1.00  6.96           N  
ANISOU 1510  N   THR A 193      848    814    980   -102     48   -185       N  
ATOM   1511  CA  THR A 193     -17.943  -2.885  -3.207  1.00  7.26           C  
ANISOU 1511  CA  THR A 193      906    876    975   -116     53   -182       C  
ATOM   1512  C   THR A 193     -19.357  -3.470  -2.965  1.00  7.37           C  
ANISOU 1512  C   THR A 193      912    898    992   -118     79   -182       C  
ATOM   1513  O   THR A 193     -19.543  -4.698  -2.907  1.00  7.74           O  
ANISOU 1513  O   THR A 193      965    957   1017   -125     77   -162       O  
ATOM   1514  CB  THR A 193     -17.204  -2.490  -1.889  1.00  7.85           C  
ANISOU 1514  CB  THR A 193     1004    963   1016   -131     54   -205       C  
ATOM   1515  OG1 THR A 193     -17.018  -3.680  -1.076  1.00  8.44           O  
ANISOU 1515  OG1 THR A 193     1099   1062   1046   -145     52   -191       O  
ATOM   1516  CG2 THR A 193     -17.971  -1.501  -1.104  1.00  8.35           C  
ANISOU 1516  CG2 THR A 193     1066   1022   1086   -133     84   -242       C  
ATOM   1517  N   LYS A 194     -20.361  -2.624  -2.922  1.00  7.29           N  
ANISOU 1517  N   LYS A 194      882    877   1009   -111    104   -203       N  
ATOM   1518  CA  LYS A 194     -21.732  -3.080  -2.673  1.00  7.49           C  
ANISOU 1518  CA  LYS A 194      895    911   1041   -113    131   -205       C  
ATOM   1519  C   LYS A 194     -22.297  -3.859  -3.862  1.00  7.01           C  
ANISOU 1519  C   LYS A 194      815    845   1003   -107    118   -176       C  
ATOM   1520  O   LYS A 194     -22.929  -4.947  -3.693  1.00  6.86           O  
ANISOU 1520  O   LYS A 194      796    840    971   -117    125   -162       O  
ATOM   1521  CB  LYS A 194     -22.620  -1.889  -2.300  1.00  7.96           C  
ANISOU 1521  CB  LYS A 194      936    960   1131   -104    162   -238       C  
ATOM   1522  CG  LYS A 194     -24.098  -2.221  -2.098  1.00  8.45           C  
ANISOU 1522  CG  LYS A 194      974   1029   1207   -104    193   -242       C  
ATOM   1523  CD  LYS A 194     -24.373  -3.352  -1.094  1.00  8.84           C  
ANISOU 1523  CD  LYS A 194     1041   1108   1211   -126    212   -237       C  
ATOM   1524  CE  LYS A 194     -25.853  -3.399  -0.744  1.00  9.67           C  
ANISOU 1524  CE  LYS A 194     1120   1222   1334   -127    251   -249       C  
ATOM   1525  NZ  LYS A 194     -26.216  -4.692  -0.044  1.00  9.94           N  
ANISOU 1525  NZ  LYS A 194     1166   1282   1328   -151    265   -232       N  
ATOM   1526  N   ALA A 195     -22.044  -3.352  -5.077  1.00  6.68           N  
ANISOU 1526  N   ALA A 195      759    786    994    -92     96   -164       N  
ATOM   1527  CA  ALA A 195     -22.486  -4.059  -6.293  1.00  6.45           C  
ANISOU 1527  CA  ALA A 195      716    754    982    -87     79   -138       C  
ATOM   1528  C   ALA A 195     -21.858  -5.443  -6.350  1.00  6.30           C  
ANISOU 1528  C   ALA A 195      718    748    930    -98     62   -117       C  
ATOM   1529  O   ALA A 195     -22.495  -6.440  -6.687  1.00  6.45           O  
ANISOU 1529  O   ALA A 195      732    771    948   -104     61   -102       O  
ATOM   1530  CB  ALA A 195     -22.127  -3.274  -7.567  1.00  5.97           C  
ANISOU 1530  CB  ALA A 195      642    676    952    -71     56   -127       C  
ATOM   1531  N   GLN A 196     -20.588  -5.507  -6.025  1.00  6.27           N  
ANISOU 1531  N   GLN A 196      736    747    900   -101     49   -116       N  
ATOM   1532  CA  GLN A 196     -19.853  -6.729  -6.145  1.00  6.23           C  
ANISOU 1532  CA  GLN A 196      749    748    869   -106     31    -96       C  
ATOM   1533  C   GLN A 196     -20.205  -7.686  -5.039  1.00  6.51           C  
ANISOU 1533  C   GLN A 196      800    797    874   -123     45    -93       C  
ATOM   1534  O   GLN A 196     -20.266  -8.901  -5.282  1.00  6.39           O  
ANISOU 1534  O   GLN A 196      793    783    851   -128     36    -74       O  
ATOM   1535  CB  GLN A 196     -18.344  -6.427  -6.237  1.00  6.04           C  
ANISOU 1535  CB  GLN A 196      738    723    833   -102     10    -93       C  
ATOM   1536  CG  GLN A 196     -17.981  -5.719  -7.521  1.00  5.99           C  
ANISOU 1536  CG  GLN A 196      717    704    853    -88     -5    -87       C  
ATOM   1537  CD  GLN A 196     -16.649  -5.019  -7.436  1.00  6.13           C  
ANISOU 1537  CD  GLN A 196      741    720    867    -86    -17    -90       C  
ATOM   1538  OE1 GLN A 196     -15.992  -5.027  -6.362  1.00  6.52           O  
ANISOU 1538  OE1 GLN A 196      806    779    893    -95    -18    -99       O  
ATOM   1539  NE2 GLN A 196     -16.220  -4.438  -8.555  1.00  6.15           N  
ANISOU 1539  NE2 GLN A 196      733    714    891    -76    -29    -81       N  
ATOM   1540  N   TYR A 197     -20.446  -7.177  -3.838  1.00  7.09           N  
ANISOU 1540  N   TYR A 197      880    881    932   -132     67   -113       N  
ATOM   1541  CA  TYR A 197     -20.888  -8.007  -2.735  1.00  7.70           C  
ANISOU 1541  CA  TYR A 197      972    975    978   -150     84   -109       C  
ATOM   1542  C   TYR A 197     -22.250  -8.717  -3.038  1.00  8.04           C  
ANISOU 1542  C   TYR A 197      998   1018   1039   -157    100   -100       C  
ATOM   1543  O   TYR A 197     -22.390  -9.947  -2.920  1.00  7.57           O  
ANISOU 1543  O   TYR A 197      950    963    965   -169     96    -78       O  
ATOM   1544  CB  TYR A 197     -21.023  -7.128  -1.490  1.00  8.04           C  
ANISOU 1544  CB  TYR A 197     1022   1030   1002   -158    109   -138       C  
ATOM   1545  CG  TYR A 197     -21.441  -7.831  -0.204  1.00  8.55           C  
ANISOU 1545  CG  TYR A 197     1105   1117   1026   -180    131   -136       C  
ATOM   1546  CD1 TYR A 197     -22.785  -7.915   0.162  1.00  9.09           C  
ANISOU 1546  CD1 TYR A 197     1158   1194   1102   -188    167   -144       C  
ATOM   1547  CD2 TYR A 197     -20.504  -8.352   0.657  1.00  8.90           C  
ANISOU 1547  CD2 TYR A 197     1180   1176   1026   -192    118   -126       C  
ATOM   1548  CE1 TYR A 197     -23.165  -8.561   1.343  1.00  9.85           C  
ANISOU 1548  CE1 TYR A 197     1272   1313   1159   -210    190   -140       C  
ATOM   1549  CE2 TYR A 197     -20.852  -8.946   1.844  1.00  9.45           C  
ANISOU 1549  CE2 TYR A 197     1268   1267   1055   -214    137   -121       C  
ATOM   1550  CZ  TYR A 197     -22.185  -9.066   2.157  1.00  9.87           C  
ANISOU 1550  CZ  TYR A 197     1307   1328   1113   -223    174   -128       C  
ATOM   1551  OH  TYR A 197     -22.536  -9.688   3.304  1.00 11.36           O  
ANISOU 1551  OH  TYR A 197     1516   1541   1260   -247    195   -120       O  
ATOM   1552  N   ASP A 198     -23.225  -7.916  -3.443  1.00  8.61           N  
ANISOU 1552  N   ASP A 198     1042   1084   1146   -148    117   -114       N  
ATOM   1553  CA  ASP A 198     -24.523  -8.418  -3.883  1.00  9.47           C  
ANISOU 1553  CA  ASP A 198     1126   1192   1279   -153    128   -106       C  
ATOM   1554  C   ASP A 198     -24.402  -9.307  -5.127  1.00  8.25           C  
ANISOU 1554  C   ASP A 198      969   1027   1138   -150     98    -82       C  
ATOM   1555  O   ASP A 198     -25.123 -10.300  -5.289  1.00  7.81           O  
ANISOU 1555  O   ASP A 198      909    973   1087   -163     99    -68       O  
ATOM   1556  CB  ASP A 198     -25.462  -7.260  -4.200  1.00 10.67           C  
ANISOU 1556  CB  ASP A 198     1244   1338   1472   -139    145   -125       C  
ATOM   1557  CG  ASP A 198     -26.006  -6.573  -2.944  1.00 13.37           C  
ANISOU 1557  CG  ASP A 198     1583   1692   1806   -144    185   -153       C  
ATOM   1558  OD1 ASP A 198     -25.638  -6.922  -1.813  1.00 14.18           O  
ANISOU 1558  OD1 ASP A 198     1711   1811   1867   -159    199   -158       O  
ATOM   1559  OD2 ASP A 198     -26.830  -5.637  -3.118  1.00 16.16           O  
ANISOU 1559  OD2 ASP A 198     1906   2037   2196   -130    203   -171       O  
ATOM   1560  N   GLY A 199     -23.465  -8.962  -5.990  1.00  7.40           N  
ANISOU 1560  N   GLY A 199      866    908   1036   -135     71    -78       N  
ATOM   1561  CA  GLY A 199     -23.252  -9.675  -7.227  1.00  7.17           C  
ANISOU 1561  CA  GLY A 199      838    870   1017   -131     44    -60       C  
ATOM   1562  C   GLY A 199     -22.846 -11.133  -7.051  1.00  7.11           C  
ANISOU 1562  C   GLY A 199      853    862    985   -143     34    -43       C  
ATOM   1563  O   GLY A 199     -23.106 -11.965  -7.934  1.00  7.12           O  
ANISOU 1563  O   GLY A 199      853    856    997   -145     18    -32       O  
ATOM   1564  N   ILE A 200     -22.211 -11.456  -5.931  1.00  6.91           N  
ANISOU 1564  N   ILE A 200      851    844    929   -151     40    -41       N  
ATOM   1565  CA  ILE A 200     -21.886 -12.841  -5.617  1.00  7.10           C  
ANISOU 1565  CA  ILE A 200      898    865    933   -163     31    -22       C  
ATOM   1566  C   ILE A 200     -23.159 -13.711  -5.535  1.00  7.80           C  
ANISOU 1566  C   ILE A 200      978    953   1031   -182     44    -13       C  
ATOM   1567  O   ILE A 200     -23.213 -14.856  -6.019  1.00  7.73           O  
ANISOU 1567  O   ILE A 200      978    932   1026   -189     30      3       O  
ATOM   1568  CB  ILE A 200     -21.032 -12.955  -4.352  1.00  7.00           C  
ANISOU 1568  CB  ILE A 200      911    864    884   -170     33    -18       C  
ATOM   1569  CG1 ILE A 200     -19.647 -12.418  -4.629  1.00  6.61           C  
ANISOU 1569  CG1 ILE A 200      870    813    830   -153     12    -21       C  
ATOM   1570  CG2 ILE A 200     -20.949 -14.425  -3.857  1.00  7.08           C  
ANISOU 1570  CG2 ILE A 200      944    870    876   -185     27      7       C  
ATOM   1571  CD1 ILE A 200     -18.879 -11.942  -3.374  1.00  6.69           C  
ANISOU 1571  CD1 ILE A 200      897    838    808   -158     14    -27       C  
ATOM   1572  N   VAL A 201     -24.181 -13.164  -4.921  1.00  8.65           N  
ANISOU 1572  N   VAL A 201     1069   1074   1145   -191     72    -23       N  
ATOM   1573  CA  VAL A 201     -25.422 -13.884  -4.754  1.00  9.23           C  
ANISOU 1573  CA  VAL A 201     1129   1149   1230   -211     89    -15       C  
ATOM   1574  C   VAL A 201     -26.042 -14.064  -6.129  1.00  9.70           C  
ANISOU 1574  C   VAL A 201     1166   1196   1325   -207     71    -13       C  
ATOM   1575  O   VAL A 201     -26.567 -15.164  -6.457  1.00  9.87           O  
ANISOU 1575  O   VAL A 201     1188   1209   1355   -223     64      1       O  
ATOM   1576  CB  VAL A 201     -26.394 -13.155  -3.810  1.00 10.09           C  
ANISOU 1576  CB  VAL A 201     1219   1277   1340   -220    127    -30       C  
ATOM   1577  CG1 VAL A 201     -27.812 -13.796  -3.828  1.00 10.58           C  
ANISOU 1577  CG1 VAL A 201     1256   1341   1422   -240    145    -22       C  
ATOM   1578  CG2 VAL A 201     -25.826 -13.160  -2.410  1.00 10.78           C  
ANISOU 1578  CG2 VAL A 201     1333   1379   1383   -230    144    -31       C  
ATOM   1579  N   ALA A 202     -26.002 -12.976  -6.939  1.00  9.43           N  
ANISOU 1579  N   ALA A 202     1112   1160   1311   -186     63    -27       N  
ATOM   1580  CA  ALA A 202     -26.572 -13.000  -8.283  1.00  9.53           C  
ANISOU 1580  CA  ALA A 202     1102   1164   1353   -181     43    -25       C  
ATOM   1581  C   ALA A 202     -25.993 -14.089  -9.159  1.00  9.50           C  
ANISOU 1581  C   ALA A 202     1119   1147   1343   -183     14    -13       C  
ATOM   1582  O   ALA A 202     -26.743 -14.824  -9.821  1.00 10.19           O  
ANISOU 1582  O   ALA A 202     1197   1228   1447   -195      3     -7       O  
ATOM   1583  CB  ALA A 202     -26.485 -11.616  -8.962  1.00  9.16           C  
ANISOU 1583  CB  ALA A 202     1036   1116   1327   -159     37    -36       C  
ATOM   1584  N   PHE A 203     -24.689 -14.280  -9.103  1.00  9.26           N  
ANISOU 1584  N   PHE A 203     1117   1112   1291   -173      2    -10       N  
ATOM   1585  CA  PHE A 203     -24.094 -15.245  -9.984  1.00  9.18           C  
ANISOU 1585  CA  PHE A 203     1124   1087   1276   -171    -23     -3       C  
ATOM   1586  C   PHE A 203     -24.197 -16.671  -9.471  1.00  9.81           C  
ANISOU 1586  C   PHE A 203     1223   1155   1347   -190    -23     10       C  
ATOM   1587  O   PHE A 203     -24.247 -17.611 -10.281  1.00 10.16           O  
ANISOU 1587  O   PHE A 203     1276   1184   1399   -194    -40     13       O  
ATOM   1588  CB  PHE A 203     -22.667 -14.834 -10.412  1.00  9.02           C  
ANISOU 1588  CB  PHE A 203     1119   1065   1243   -149    -37     -6       C  
ATOM   1589  CG  PHE A 203     -21.561 -15.036  -9.398  1.00  8.79           C  
ANISOU 1589  CG  PHE A 203     1114   1037   1190   -146    -34     -1       C  
ATOM   1590  CD1 PHE A 203     -21.111 -16.300  -9.058  1.00  8.94           C  
ANISOU 1590  CD1 PHE A 203     1156   1044   1197   -152    -42     12       C  
ATOM   1591  CD2 PHE A 203     -20.789 -13.957  -8.996  1.00  8.66           C  
ANISOU 1591  CD2 PHE A 203     1097   1031   1165   -133    -30     -8       C  
ATOM   1592  CE1 PHE A 203     -20.044 -16.482  -8.187  1.00  9.11           C  
ANISOU 1592  CE1 PHE A 203     1197   1067   1197   -147    -44     20       C  
ATOM   1593  CE2 PHE A 203     -19.683 -14.125  -8.133  1.00  8.76           C  
ANISOU 1593  CE2 PHE A 203     1128   1045   1154   -131    -33     -2       C  
ATOM   1594  CZ  PHE A 203     -19.317 -15.399  -7.734  1.00  8.86           C  
ANISOU 1594  CZ  PHE A 203     1163   1049   1155   -137    -41     13       C  
ATOM   1595  N   SER A 204     -24.184 -16.838  -8.145  1.00  9.84           N  
ANISOU 1595  N   SER A 204     1238   1166   1334   -201     -4     18       N  
ATOM   1596  CA  SER A 204     -24.055 -18.157  -7.555  1.00  9.93           C  
ANISOU 1596  CA  SER A 204     1273   1164   1335   -217     -6     36       C  
ATOM   1597  C   SER A 204     -25.398 -18.794  -7.187  1.00 10.75           C  
ANISOU 1597  C   SER A 204     1365   1268   1451   -246     10     44       C  
ATOM   1598  O   SER A 204     -25.500 -20.017  -7.096  1.00 10.67           O  
ANISOU 1598  O   SER A 204     1372   1241   1443   -262      3     60       O  
ATOM   1599  CB  SER A 204     -23.139 -18.107  -6.339  1.00 10.11           C  
ANISOU 1599  CB  SER A 204     1319   1195   1327   -215      1     45       C  
ATOM   1600  OG  SER A 204     -23.744 -17.430  -5.242  1.00 10.07           O  
ANISOU 1600  OG  SER A 204     1306   1212   1310   -227     29     41       O  
ATOM   1601  N   GLN A 205     -26.432 -17.984  -7.003  1.00 11.40           N  
ANISOU 1601  N   GLN A 205     1418   1368   1546   -252     31     35       N  
ATOM   1602  CA  GLN A 205     -27.661 -18.478  -6.426  1.00 12.04           C  
ANISOU 1602  CA  GLN A 205     1484   1454   1637   -280     53     44       C  
ATOM   1603  C   GLN A 205     -28.834 -18.292  -7.382  1.00 12.35           C  
ANISOU 1603  C   GLN A 205     1486   1493   1712   -286     49     35       C  
ATOM   1604  O   GLN A 205     -29.954 -18.680  -7.062  1.00 13.29           O  
ANISOU 1604  O   GLN A 205     1585   1617   1846   -310     65     42       O  
ATOM   1605  CB  GLN A 205     -27.853 -17.887  -5.010  1.00 13.62           C  
ANISOU 1605  CB  GLN A 205     1682   1677   1814   -287     88     43       C  
ATOM   1606  CG  GLN A 205     -26.752 -18.423  -4.048  1.00 14.18           C  
ANISOU 1606  CG  GLN A 205     1794   1746   1847   -290     85     59       C  
ATOM   1607  CD  GLN A 205     -26.391 -17.563  -2.828  1.00 15.90           C  
ANISOU 1607  CD  GLN A 205     2020   1989   2031   -287    109     51       C  
ATOM   1608  OE1 GLN A 205     -27.292 -17.115  -2.081  1.00 16.56           O  
ANISOU 1608  OE1 GLN A 205     2086   2092   2111   -300    143     44       O  
ATOM   1609  NE2 GLN A 205     -25.036 -17.306  -2.618  1.00 13.86           N  
ANISOU 1609  NE2 GLN A 205     1788   1730   1749   -269     91     51       N  
ATOM   1610  N   THR A 206     -28.592 -17.822  -8.606  1.00 11.38           N  
ANISOU 1610  N   THR A 206     1354   1365   1603   -266     24     24       N  
ATOM   1611  CA  THR A 206     -29.678 -17.734  -9.625  1.00 11.36           C  
ANISOU 1611  CA  THR A 206     1319   1364   1634   -273     12     19       C  
ATOM   1612  C   THR A 206     -29.764 -19.048 -10.398  1.00 11.55           C  
ANISOU 1612  C   THR A 206     1358   1367   1665   -290    -14     25       C  
ATOM   1613  O   THR A 206     -28.740 -19.561 -10.852  1.00 10.95           O  
ANISOU 1613  O   THR A 206     1313   1275   1574   -279    -34     24       O  
ATOM   1614  CB  THR A 206     -29.448 -16.557 -10.611  1.00 11.05           C  
ANISOU 1614  CB  THR A 206     1263   1330   1604   -246     -4      6       C  
ATOM   1615  OG1 THR A 206     -29.265 -15.338  -9.869  1.00 10.98           O  
ANISOU 1615  OG1 THR A 206     1245   1336   1591   -229     19     -2       O  
ATOM   1616  CG2 THR A 206     -30.596 -16.424 -11.680  1.00 11.27           C  
ANISOU 1616  CG2 THR A 206     1256   1362   1666   -252    -21      4       C  
ATOM   1617  N   ASP A 207     -30.984 -19.574 -10.534  1.00 12.13           N  
ANISOU 1617  N   ASP A 207     1407   1440   1763   -316    -13     30       N  
ATOM   1618  CA  ASP A 207     -31.237 -20.796 -11.279  1.00 12.88           C  
ANISOU 1618  CA  ASP A 207     1512   1513   1869   -337    -38     32       C  
ATOM   1619  C   ASP A 207     -31.681 -20.436 -12.689  1.00 12.73           C  
ANISOU 1619  C   ASP A 207     1472   1498   1868   -331    -67     20       C  
ATOM   1620  O   ASP A 207     -32.769 -19.846 -12.886  1.00 12.82           O  
ANISOU 1620  O   ASP A 207     1441   1525   1904   -337    -65     19       O  
ATOM   1621  CB  ASP A 207     -32.321 -21.636 -10.589  1.00 14.97           C  
ANISOU 1621  CB  ASP A 207     1763   1775   2151   -374    -21     46       C  
ATOM   1622  CG  ASP A 207     -32.499 -23.019 -11.226  1.00 16.42           C  
ANISOU 1622  CG  ASP A 207     1964   1930   2346   -399    -47     50       C  
ATOM   1623  OD1 ASP A 207     -31.950 -23.320 -12.318  1.00 16.40           O  
ANISOU 1623  OD1 ASP A 207     1980   1912   2341   -388    -78     37       O  
ATOM   1624  OD2 ASP A 207     -33.102 -23.864 -10.537  1.00 19.40           O  
ANISOU 1624  OD2 ASP A 207     2340   2298   2733   -431    -33     65       O  
ATOM   1625  N   PHE A 208     -30.850 -20.804 -13.649  1.00 11.62           N  
ANISOU 1625  N   PHE A 208     1358   1343   1714   -320    -95     11       N  
ATOM   1626  CA  PHE A 208     -31.080 -20.470 -15.079  1.00 11.76           C  
ANISOU 1626  CA  PHE A 208     1363   1366   1738   -313   -126     -1       C  
ATOM   1627  C   PHE A 208     -31.719 -21.615 -15.878  1.00 12.66           C  
ANISOU 1627  C   PHE A 208     1480   1464   1865   -341   -152     -7       C  
ATOM   1628  O   PHE A 208     -31.848 -21.521 -17.107  1.00 12.75           O  
ANISOU 1628  O   PHE A 208     1488   1480   1876   -340   -182    -18       O  
ATOM   1629  CB  PHE A 208     -29.728 -20.105 -15.716  1.00 10.65           C  
ANISOU 1629  CB  PHE A 208     1251   1224   1571   -283   -138    -10       C  
ATOM   1630  CG  PHE A 208     -29.067 -18.901 -15.107  1.00 10.16           C  
ANISOU 1630  CG  PHE A 208     1186   1177   1498   -256   -118     -7       C  
ATOM   1631  CD1 PHE A 208     -29.374 -17.633 -15.560  1.00  9.67           C  
ANISOU 1631  CD1 PHE A 208     1096   1133   1445   -241   -121     -8       C  
ATOM   1632  CD2 PHE A 208     -28.121 -19.033 -14.106  1.00  9.72           C  
ANISOU 1632  CD2 PHE A 208     1155   1115   1424   -247    -99     -2       C  
ATOM   1633  CE1 PHE A 208     -28.784 -16.520 -14.982  1.00  9.77           C  
ANISOU 1633  CE1 PHE A 208     1106   1155   1450   -218   -103     -7       C  
ATOM   1634  CE2 PHE A 208     -27.496 -17.924 -13.559  1.00  9.21           C  
ANISOU 1634  CE2 PHE A 208     1087   1062   1348   -225    -83     -2       C  
ATOM   1635  CZ  PHE A 208     -27.801 -16.676 -13.999  1.00  9.21           C  
ANISOU 1635  CZ  PHE A 208     1062   1079   1359   -211    -84     -6       C  
ATOM   1636  N   THR A 209     -32.145 -22.672 -15.173  1.00 13.75           N  
ANISOU 1636  N   THR A 209     1625   1585   2014   -370   -142      2       N  
ATOM   1637  CA  THR A 209     -32.572 -23.905 -15.842  1.00 15.48           C  
ANISOU 1637  CA  THR A 209     1855   1781   2245   -398   -167     -5       C  
ATOM   1638  C   THR A 209     -33.742 -23.660 -16.787  1.00 16.04           C  
ANISOU 1638  C   THR A 209     1889   1868   2339   -416   -191    -12       C  
ATOM   1639  O   THR A 209     -33.650 -24.041 -17.947  1.00 16.41           O  
ANISOU 1639  O   THR A 209     1948   1907   2379   -419   -224    -28       O  
ATOM   1640  CB  THR A 209     -32.930 -24.996 -14.820  1.00 16.00           C  
ANISOU 1640  CB  THR A 209     1931   1825   2325   -429   -149     10       C  
ATOM   1641  OG1 THR A 209     -31.760 -25.298 -14.023  1.00 15.62           O  
ANISOU 1641  OG1 THR A 209     1920   1761   2254   -412   -133     19       O  
ATOM   1642  CG2 THR A 209     -33.556 -26.296 -15.548  1.00 16.45           C  
ANISOU 1642  CG2 THR A 209     1994   1854   2402   -465   -177      2       C  
ATOM   1643  N   ASN A 210     -34.808 -23.012 -16.335  1.00 16.98           N  
ANISOU 1643  N   ASN A 210     1961   2008   2482   -425   -178      0       N  
ATOM   1644  CA  ASN A 210     -35.942 -22.749 -17.241  1.00 19.14           C  
ANISOU 1644  CA  ASN A 210     2195   2298   2781   -440   -205     -4       C  
ATOM   1645  C   ASN A 210     -35.557 -21.828 -18.382  1.00 18.11           C  
ANISOU 1645  C   ASN A 210     2062   2184   2634   -413   -232    -14       C  
ATOM   1646  O   ASN A 210     -35.976 -22.078 -19.510  1.00 17.80           O  
ANISOU 1646  O   ASN A 210     2018   2148   2598   -426   -269    -23       O  
ATOM   1647  CB  ASN A 210     -37.154 -22.175 -16.500  1.00 20.27           C  
ANISOU 1647  CB  ASN A 210     2282   2462   2957   -452   -182     10       C  
ATOM   1648  CG  ASN A 210     -37.749 -23.190 -15.585  1.00 24.33           C  
ANISOU 1648  CG  ASN A 210     2793   2963   3489   -488   -161     21       C  
ATOM   1649  OD1 ASN A 210     -37.583 -24.411 -15.791  1.00 24.66           O  
ANISOU 1649  OD1 ASN A 210     2865   2977   3527   -513   -176     18       O  
ATOM   1650  ND2 ASN A 210     -38.419 -22.717 -14.545  1.00 28.68           N  
ANISOU 1650  ND2 ASN A 210     3309   3531   4058   -492   -123     34       N  
ATOM   1651  N   ASP A 211     -34.723 -20.819 -18.125  1.00 16.30           N  
ANISOU 1651  N   ASP A 211     1841   1965   2387   -377   -215    -11       N  
ATOM   1652  CA  ASP A 211     -34.313 -19.921 -19.189  1.00 16.40           C  
ANISOU 1652  CA  ASP A 211     1854   1993   2384   -352   -238    -16       C  
ATOM   1653  C   ASP A 211     -33.599 -20.730 -20.276  1.00 15.78           C  
ANISOU 1653  C   ASP A 211     1817   1902   2277   -356   -268    -33       C  
ATOM   1654  O   ASP A 211     -33.878 -20.569 -21.477  1.00 15.48           O  
ANISOU 1654  O   ASP A 211     1774   1876   2233   -359   -302    -39       O  
ATOM   1655  CB  ASP A 211     -33.336 -18.829 -18.739  1.00 17.19           C  
ANISOU 1655  CB  ASP A 211     1963   2100   2467   -315   -215    -12       C  
ATOM   1656  CG  ASP A 211     -33.906 -17.819 -17.689  1.00 19.44           C  
ANISOU 1656  CG  ASP A 211     2211   2398   2777   -305   -184     -1       C  
ATOM   1657  OD1 ASP A 211     -35.150 -17.590 -17.596  1.00 20.50           O  
ANISOU 1657  OD1 ASP A 211     2300   2543   2944   -318   -184      5       O  
ATOM   1658  OD2 ASP A 211     -33.041 -17.178 -16.991  1.00 20.03           O  
ANISOU 1658  OD2 ASP A 211     2300   2473   2836   -282   -159     -1       O  
ATOM   1659  N   LEU A 212     -32.670 -21.608 -19.863  1.00 14.67           N  
ANISOU 1659  N   LEU A 212     1718   1736   2119   -355   -254    -41       N  
ATOM   1660  CA  LEU A 212     -31.887 -22.386 -20.815  1.00 14.15           C  
ANISOU 1660  CA  LEU A 212     1693   1656   2027   -354   -276    -61       C  
ATOM   1661  C   LEU A 212     -32.810 -23.293 -21.651  1.00 14.70           C  
ANISOU 1661  C   LEU A 212     1759   1718   2109   -389   -309    -74       C  
ATOM   1662  O   LEU A 212     -32.633 -23.452 -22.848  1.00 13.58           O  
ANISOU 1662  O   LEU A 212     1633   1581   1947   -390   -337    -91       O  
ATOM   1663  CB  LEU A 212     -30.850 -23.279 -20.098  1.00 13.58           C  
ANISOU 1663  CB  LEU A 212     1662   1554   1945   -347   -255    -65       C  
ATOM   1664  CG  LEU A 212     -29.620 -22.572 -19.456  1.00 13.30           C  
ANISOU 1664  CG  LEU A 212     1640   1523   1889   -312   -230    -58       C  
ATOM   1665  CD1 LEU A 212     -28.897 -23.548 -18.508  1.00 13.04           C  
ANISOU 1665  CD1 LEU A 212     1638   1460   1855   -312   -211    -54       C  
ATOM   1666  CD2 LEU A 212     -28.677 -22.049 -20.553  1.00 12.72           C  
ANISOU 1666  CD2 LEU A 212     1584   1461   1787   -286   -243    -71       C  
ATOM   1667  N   LYS A 213     -33.748 -23.928 -20.994  1.00 15.81           N  
ANISOU 1667  N   LYS A 213     1880   1847   2279   -419   -303    -66       N  
ATOM   1668  CA  LYS A 213     -34.631 -24.864 -21.719  1.00 17.54           C  
ANISOU 1668  CA  LYS A 213     2096   2056   2513   -457   -335    -79       C  
ATOM   1669  C   LYS A 213     -35.448 -24.154 -22.800  1.00 17.88           C  
ANISOU 1669  C   LYS A 213     2105   2129   2557   -462   -370    -80       C  
ATOM   1670  O   LYS A 213     -35.878 -24.778 -23.751  1.00 18.61           O  
ANISOU 1670  O   LYS A 213     2205   2220   2648   -487   -406    -97       O  
ATOM   1671  CB  LYS A 213     -35.573 -25.573 -20.740  1.00 19.77           C  
ANISOU 1671  CB  LYS A 213     2357   2323   2832   -491   -321    -65       C  
ATOM   1672  CG  LYS A 213     -34.888 -26.613 -19.889  1.00 21.77           C  
ANISOU 1672  CG  LYS A 213     2649   2540   3084   -496   -298    -64       C  
ATOM   1673  CD  LYS A 213     -35.779 -27.001 -18.706  1.00 25.99           C  
ANISOU 1673  CD  LYS A 213     3158   3068   3651   -526   -273    -41       C  
ATOM   1674  CE  LYS A 213     -35.718 -28.474 -18.383  1.00 29.67           C  
ANISOU 1674  CE  LYS A 213     3655   3490   4129   -555   -274    -43       C  
ATOM   1675  NZ  LYS A 213     -37.042 -28.893 -17.801  1.00 32.93           N  
ANISOU 1675  NZ  LYS A 213     4030   3903   4580   -599   -267    -25       N  
ATOM   1676  N   GLY A 214     -35.631 -22.847 -22.701  1.00 16.91           N  
ANISOU 1676  N   GLY A 214     1950   2036   2439   -439   -364    -63       N  
ATOM   1677  CA  GLY A 214     -36.400 -22.106 -23.692  1.00 17.11           C  
ANISOU 1677  CA  GLY A 214     1942   2091   2469   -442   -399    -58       C  
ATOM   1678  C   GLY A 214     -35.592 -21.563 -24.854  1.00 16.53           C  
ANISOU 1678  C   GLY A 214     1894   2032   2354   -419   -421    -67       C  
ATOM   1679  O   GLY A 214     -36.151 -20.942 -25.767  1.00 15.29           O  
ANISOU 1679  O   GLY A 214     1715   1900   2196   -420   -454    -60       O  
ATOM   1680  N   ILE A 215     -34.279 -21.772 -24.827  1.00 15.41           N  
ANISOU 1680  N   ILE A 215     1799   1877   2180   -398   -403    -79       N  
ATOM   1681  CA  ILE A 215     -33.421 -21.227 -25.884  1.00 15.16           C  
ANISOU 1681  CA  ILE A 215     1792   1861   2108   -375   -418    -86       C  
ATOM   1682  C   ILE A 215     -33.288 -22.182 -27.056  1.00 15.37           C  
ANISOU 1682  C   ILE A 215     1853   1883   2105   -395   -449   -115       C  
ATOM   1683  O   ILE A 215     -32.782 -23.318 -26.904  1.00 15.94           O  
ANISOU 1683  O   ILE A 215     1960   1926   2170   -404   -440   -138       O  
ATOM   1684  CB  ILE A 215     -32.013 -20.880 -25.366  1.00 14.70           C  
ANISOU 1684  CB  ILE A 215     1763   1795   2028   -341   -383    -86       C  
ATOM   1685  CG1 ILE A 215     -32.136 -19.849 -24.230  1.00 14.43           C  
ANISOU 1685  CG1 ILE A 215     1697   1766   2020   -322   -353    -61       C  
ATOM   1686  CG2 ILE A 215     -31.184 -20.284 -26.495  1.00 13.85           C  
ANISOU 1686  CG2 ILE A 215     1676   1707   1879   -321   -396    -91       C  
ATOM   1687  CD1 ILE A 215     -30.828 -19.599 -23.498  1.00 14.24           C  
ANISOU 1687  CD1 ILE A 215     1698   1732   1980   -294   -319    -60       C  
ATOM   1688  N   THR A 216     -33.743 -21.721 -28.220  1.00 15.41           N  
ANISOU 1688  N   THR A 216     1848   1916   2092   -402   -487   -114       N  
ATOM   1689  CA  THR A 216     -33.725 -22.528 -29.446  1.00 15.52           C  
ANISOU 1689  CA  THR A 216     1892   1931   2072   -424   -521   -143       C  
ATOM   1690  C   THR A 216     -32.751 -21.988 -30.508  1.00 15.20           C  
ANISOU 1690  C   THR A 216     1883   1914   1978   -402   -527   -150       C  
ATOM   1691  O   THR A 216     -32.456 -22.684 -31.471  1.00 15.69           O  
ANISOU 1691  O   THR A 216     1980   1977   2003   -415   -546   -180       O  
ATOM   1692  CB  THR A 216     -35.140 -22.639 -30.065  1.00 16.46           C  
ANISOU 1692  CB  THR A 216     1978   2068   2208   -460   -567   -140       C  
ATOM   1693  OG1 THR A 216     -35.503 -21.384 -30.671  1.00 16.70           O  
ANISOU 1693  OG1 THR A 216     1979   2135   2231   -447   -591   -113       O  
ATOM   1694  CG2 THR A 216     -36.178 -23.037 -28.974  1.00 16.34           C  
ANISOU 1694  CG2 THR A 216     1924   2035   2250   -482   -558   -128       C  
ATOM   1695  N   ILE A 217     -32.243 -20.780 -30.341  1.00 14.08           N  
ANISOU 1695  N   ILE A 217     1729   1790   1830   -371   -510   -124       N  
ATOM   1696  CA  ILE A 217     -31.206 -20.256 -31.208  1.00 14.05           C  
ANISOU 1696  CA  ILE A 217     1754   1806   1779   -350   -509   -127       C  
ATOM   1697  C   ILE A 217     -29.905 -21.065 -31.014  1.00 13.53           C  
ANISOU 1697  C   ILE A 217     1733   1716   1690   -336   -476   -156       C  
ATOM   1698  O   ILE A 217     -29.773 -21.777 -30.018  1.00 13.19           O  
ANISOU 1698  O   ILE A 217     1695   1642   1676   -336   -452   -164       O  
ATOM   1699  CB  ILE A 217     -30.992 -18.732 -31.010  1.00 14.07           C  
ANISOU 1699  CB  ILE A 217     1731   1829   1787   -321   -498    -90       C  
ATOM   1700  CG1 ILE A 217     -30.557 -18.395 -29.570  1.00 14.18           C  
ANISOU 1700  CG1 ILE A 217     1732   1821   1835   -299   -455    -78       C  
ATOM   1701  CG2 ILE A 217     -32.231 -17.953 -31.454  1.00 14.55           C  
ANISOU 1701  CG2 ILE A 217     1749   1914   1866   -333   -536    -62       C  
ATOM   1702  CD1 ILE A 217     -29.961 -17.022 -29.465  1.00 14.43           C  
ANISOU 1702  CD1 ILE A 217     1752   1866   1863   -269   -439    -51       C  
ATOM   1703  N   PRO A 218     -28.970 -20.990 -31.973  1.00 13.46           N  
ANISOU 1703  N   PRO A 218     1758   1723   1633   -324   -474   -171       N  
ATOM   1704  CA  PRO A 218     -27.736 -21.756 -31.776  1.00 13.11           C  
ANISOU 1704  CA  PRO A 218     1752   1656   1575   -307   -442   -199       C  
ATOM   1705  C   PRO A 218     -26.920 -21.259 -30.586  1.00 12.34           C  
ANISOU 1705  C   PRO A 218     1645   1544   1500   -277   -402   -179       C  
ATOM   1706  O   PRO A 218     -26.720 -20.028 -30.435  1.00 11.83           O  
ANISOU 1706  O   PRO A 218     1559   1499   1436   -259   -394   -150       O  
ATOM   1707  CB  PRO A 218     -26.949 -21.538 -33.057  1.00 13.61           C  
ANISOU 1707  CB  PRO A 218     1845   1748   1581   -299   -446   -214       C  
ATOM   1708  CG  PRO A 218     -27.950 -21.050 -34.090  1.00 14.48           C  
ANISOU 1708  CG  PRO A 218     1941   1892   1669   -322   -491   -202       C  
ATOM   1709  CD  PRO A 218     -29.100 -20.436 -33.338  1.00 13.92           C  
ANISOU 1709  CD  PRO A 218     1823   1820   1647   -330   -506   -168       C  
ATOM   1710  N   VAL A 219     -26.477 -22.212 -29.764  1.00 11.63           N  
ANISOU 1710  N   VAL A 219     1570   1418   1430   -274   -379   -196       N  
ATOM   1711  CA  VAL A 219     -25.690 -21.914 -28.574  1.00 11.31           C  
ANISOU 1711  CA  VAL A 219     1524   1362   1410   -248   -344   -180       C  
ATOM   1712  C   VAL A 219     -24.374 -22.688 -28.611  1.00 11.05           C  
ANISOU 1712  C   VAL A 219     1526   1309   1361   -229   -321   -205       C  
ATOM   1713  O   VAL A 219     -24.351 -23.905 -28.856  1.00 11.56           O  
ANISOU 1713  O   VAL A 219     1617   1349   1426   -240   -325   -235       O  
ATOM   1714  CB  VAL A 219     -26.457 -22.209 -27.268  1.00 11.17           C  
ANISOU 1714  CB  VAL A 219     1485   1321   1438   -260   -338   -165       C  
ATOM   1715  CG1 VAL A 219     -25.593 -21.859 -26.058  1.00 10.68           C  
ANISOU 1715  CG1 VAL A 219     1420   1247   1390   -235   -303   -149       C  
ATOM   1716  CG2 VAL A 219     -27.766 -21.416 -27.221  1.00 11.24           C  
ANISOU 1716  CG2 VAL A 219     1453   1350   1467   -277   -358   -141       C  
ATOM   1717  N   LEU A 220     -23.284 -21.954 -28.442  1.00 10.23           N  
ANISOU 1717  N   LEU A 220     1423   1218   1247   -200   -297   -194       N  
ATOM   1718  CA  LEU A 220     -21.967 -22.565 -28.269  1.00 10.05           C  
ANISOU 1718  CA  LEU A 220     1425   1177   1217   -177   -271   -212       C  
ATOM   1719  C   LEU A 220     -21.555 -22.359 -26.814  1.00  9.76           C  
ANISOU 1719  C   LEU A 220     1374   1122   1212   -161   -249   -189       C  
ATOM   1720  O   LEU A 220     -21.595 -21.234 -26.286  1.00  9.46           O  
ANISOU 1720  O   LEU A 220     1312   1102   1182   -154   -243   -161       O  
ATOM   1721  CB  LEU A 220     -20.956 -21.880 -29.169  1.00 10.18           C  
ANISOU 1721  CB  LEU A 220     1449   1223   1197   -157   -260   -215       C  
ATOM   1722  CG  LEU A 220     -19.502 -22.349 -29.018  1.00 10.38           C  
ANISOU 1722  CG  LEU A 220     1493   1235   1218   -129   -230   -231       C  
ATOM   1723  CD1 LEU A 220     -19.397 -23.825 -29.350  1.00 10.86           C  
ANISOU 1723  CD1 LEU A 220     1584   1264   1279   -133   -231   -271       C  
ATOM   1724  CD2 LEU A 220     -18.575 -21.508 -29.902  1.00 10.58           C  
ANISOU 1724  CD2 LEU A 220     1519   1295   1206   -112   -217   -229       C  
ATOM   1725  N   VAL A 221     -21.133 -23.434 -26.196  1.00  9.86           N  
ANISOU 1725  N   VAL A 221     1404   1100   1242   -157   -239   -201       N  
ATOM   1726  CA  VAL A 221     -20.607 -23.444 -24.822  1.00  9.66           C  
ANISOU 1726  CA  VAL A 221     1372   1057   1243   -142   -219   -182       C  
ATOM   1727  C   VAL A 221     -19.124 -23.773 -24.893  1.00 10.04           C  
ANISOU 1727  C   VAL A 221     1437   1096   1283   -112   -200   -194       C  
ATOM   1728  O   VAL A 221     -18.720 -24.776 -25.498  1.00 11.14           O  
ANISOU 1728  O   VAL A 221     1600   1215   1416   -108   -199   -223       O  
ATOM   1729  CB  VAL A 221     -21.320 -24.461 -23.948  1.00  9.65           C  
ANISOU 1729  CB  VAL A 221     1375   1020   1271   -161   -224   -179       C  
ATOM   1730  CG1 VAL A 221     -20.810 -24.436 -22.485  1.00  9.51           C  
ANISOU 1730  CG1 VAL A 221     1352    988   1274   -149   -206   -155       C  
ATOM   1731  CG2 VAL A 221     -22.822 -24.180 -23.936  1.00  9.71           C  
ANISOU 1731  CG2 VAL A 221     1361   1038   1289   -192   -242   -169       C  
ATOM   1732  N   ILE A 222     -18.295 -22.930 -24.285  1.00  9.87           N  
ANISOU 1732  N   ILE A 222     1401   1087   1261    -92   -184   -174       N  
ATOM   1733  CA  ILE A 222     -16.848 -23.167 -24.202  1.00  9.83           C  
ANISOU 1733  CA  ILE A 222     1405   1076   1254    -62   -165   -181       C  
ATOM   1734  C   ILE A 222     -16.499 -23.242 -22.742  1.00  9.77           C  
ANISOU 1734  C   ILE A 222     1389   1050   1271    -54   -157   -158       C  
ATOM   1735  O   ILE A 222     -16.876 -22.321 -21.989  1.00 10.13           O  
ANISOU 1735  O   ILE A 222     1415   1111   1321    -61   -157   -133       O  
ATOM   1736  CB  ILE A 222     -16.054 -22.023 -24.872  1.00  9.95           C  
ANISOU 1736  CB  ILE A 222     1408   1128   1244    -46   -154   -176       C  
ATOM   1737  CG1 ILE A 222     -16.387 -21.898 -26.375  1.00 10.59           C  
ANISOU 1737  CG1 ILE A 222     1499   1232   1293    -56   -162   -196       C  
ATOM   1738  CG2 ILE A 222     -14.555 -22.247 -24.670  1.00 10.39           C  
ANISOU 1738  CG2 ILE A 222     1466   1178   1303    -17   -134   -181       C  
ATOM   1739  CD1 ILE A 222     -15.823 -20.687 -27.115  1.00 10.34           C  
ANISOU 1739  CD1 ILE A 222     1455   1239   1234    -48   -154   -185       C  
ATOM   1740  N   HIS A 223     -15.760 -24.256 -22.308  1.00  9.36           N  
ANISOU 1740  N   HIS A 223     1353    969   1236    -39   -151   -165       N  
ATOM   1741  CA  HIS A 223     -15.474 -24.393 -20.863  1.00  9.47           C  
ANISOU 1741  CA  HIS A 223     1362    966   1271    -34   -148   -139       C  
ATOM   1742  C   HIS A 223     -14.199 -25.157 -20.649  1.00  9.71           C  
ANISOU 1742  C   HIS A 223     1402    974   1313     -6   -140   -145       C  
ATOM   1743  O   HIS A 223     -13.935 -26.171 -21.326  1.00 10.13           O  
ANISOU 1743  O   HIS A 223     1474   1003   1372      3   -139   -171       O  
ATOM   1744  CB  HIS A 223     -16.682 -25.054 -20.130  1.00  9.10           C  
ANISOU 1744  CB  HIS A 223     1321    895   1242    -62   -159   -129       C  
ATOM   1745  CG  HIS A 223     -16.922 -24.526 -18.732  1.00  8.83           C  
ANISOU 1745  CG  HIS A 223     1272    866   1214    -69   -155    -97       C  
ATOM   1746  ND1 HIS A 223     -18.052 -23.834 -18.407  1.00  8.46           N  
ANISOU 1746  ND1 HIS A 223     1211    838   1167    -92   -157    -85       N  
ATOM   1747  CD2 HIS A 223     -16.143 -24.586 -17.577  1.00  8.65           C  
ANISOU 1747  CD2 HIS A 223     1250    837   1200    -56   -150    -76       C  
ATOM   1748  CE1 HIS A 223     -17.999 -23.508 -17.105  1.00  8.63           C  
ANISOU 1748  CE1 HIS A 223     1225    862   1194    -94   -150    -60       C  
ATOM   1749  NE2 HIS A 223     -16.836 -23.988 -16.587  1.00  8.52           N  
ANISOU 1749  NE2 HIS A 223     1221    833   1182    -73   -147    -54       N  
ATOM   1750  N   GLY A 224     -13.356 -24.667 -19.734  1.00  9.65           N  
ANISOU 1750  N   GLY A 224     1381    974   1310     10   -134   -122       N  
ATOM   1751  CA  GLY A 224     -12.153 -25.389 -19.368  1.00 10.00           C  
ANISOU 1751  CA  GLY A 224     1431    997   1372     38   -129   -122       C  
ATOM   1752  C   GLY A 224     -12.459 -26.496 -18.376  1.00 10.51           C  
ANISOU 1752  C   GLY A 224     1511   1022   1462     31   -139   -107       C  
ATOM   1753  O   GLY A 224     -13.180 -26.282 -17.393  1.00 10.21           O  
ANISOU 1753  O   GLY A 224     1471    985   1425     10   -146    -83       O  
ATOM   1754  N   ASP A 225     -11.843 -27.654 -18.568  1.00 10.88           N  
ANISOU 1754  N   ASP A 225     1573   1032   1529     51   -140   -120       N  
ATOM   1755  CA  ASP A 225     -12.047 -28.744 -17.648  1.00 11.38           C  
ANISOU 1755  CA  ASP A 225     1653   1054   1618     46   -151   -103       C  
ATOM   1756  C   ASP A 225     -11.192 -28.675 -16.381  1.00 11.44           C  
ANISOU 1756  C   ASP A 225     1652   1060   1637     62   -155    -68       C  
ATOM   1757  O   ASP A 225     -11.238 -29.587 -15.581  1.00 12.58           O  
ANISOU 1757  O   ASP A 225     1810   1168   1801     60   -166    -48       O  
ATOM   1758  CB  ASP A 225     -11.876 -30.110 -18.345  1.00 12.26           C  
ANISOU 1758  CB  ASP A 225     1786   1118   1752     58   -152   -131       C  
ATOM   1759  CG  ASP A 225     -10.440 -30.409 -18.722  1.00 12.62           C  
ANISOU 1759  CG  ASP A 225     1828   1156   1812    100   -142   -145       C  
ATOM   1760  OD1 ASP A 225      -9.556 -29.597 -18.487  1.00 12.69           O  
ANISOU 1760  OD1 ASP A 225     1814   1195   1812    118   -136   -133       O  
ATOM   1761  OD2 ASP A 225     -10.168 -31.498 -19.288  1.00 14.01           O  
ANISOU 1761  OD2 ASP A 225     2022   1293   2010    115   -140   -172       O  
ATOM   1762  N   ASP A 226     -10.374 -27.644 -16.235  1.00 10.81           N  
ANISOU 1762  N   ASP A 226     1549   1015   1543     77   -149    -60       N  
ATOM   1763  CA  ASP A 226      -9.641 -27.382 -14.968  1.00 10.52           C  
ANISOU 1763  CA  ASP A 226     1502    986   1511     86   -157    -26       C  
ATOM   1764  C   ASP A 226     -10.074 -26.066 -14.327  1.00  9.49           C  
ANISOU 1764  C   ASP A 226     1356    895   1353     65   -156     -9       C  
ATOM   1765  O   ASP A 226      -9.294 -25.424 -13.635  1.00  9.58           O  
ANISOU 1765  O   ASP A 226     1353    927   1360     74   -159      9       O  
ATOM   1766  CB  ASP A 226      -8.129 -27.369 -15.197  1.00 10.92           C  
ANISOU 1766  CB  ASP A 226     1536   1040   1573    124   -154    -30       C  
ATOM   1767  CG  ASP A 226      -7.320 -27.528 -13.882  1.00 11.55           C  
ANISOU 1767  CG  ASP A 226     1608   1114   1665    136   -170      6       C  
ATOM   1768  OD1 ASP A 226      -7.809 -28.282 -12.972  1.00 12.59           O  
ANISOU 1768  OD1 ASP A 226     1759   1219   1806    123   -184     31       O  
ATOM   1769  OD2 ASP A 226      -6.185 -26.980 -13.763  1.00 11.86           O  
ANISOU 1769  OD2 ASP A 226     1625   1175   1706    157   -170     12       O  
ATOM   1770  N   ASP A 227     -11.307 -25.664 -14.574  1.00  8.84           N  
ANISOU 1770  N   ASP A 227     1277    824   1258     37   -152    -16       N  
ATOM   1771  CA  ASP A 227     -11.856 -24.401 -14.105  1.00  8.58           C  
ANISOU 1771  CA  ASP A 227     1230    826   1204     18   -148     -6       C  
ATOM   1772  C   ASP A 227     -12.088 -24.472 -12.568  1.00  8.79           C  
ANISOU 1772  C   ASP A 227     1262    851   1227      4   -155     26       C  
ATOM   1773  O   ASP A 227     -12.879 -25.300 -12.067  1.00  9.15           O  
ANISOU 1773  O   ASP A 227     1323    873   1279    -15   -159     38       O  
ATOM   1774  CB  ASP A 227     -13.152 -24.106 -14.861  1.00  8.33           C  
ANISOU 1774  CB  ASP A 227     1199    803   1165     -5   -143    -22       C  
ATOM   1775  CG  ASP A 227     -13.714 -22.706 -14.578  1.00  8.03           C  
ANISOU 1775  CG  ASP A 227     1142    799   1109    -20   -137    -16       C  
ATOM   1776  OD1 ASP A 227     -13.531 -22.195 -13.436  1.00  7.76           O  
ANISOU 1776  OD1 ASP A 227     1102    776   1068    -24   -137      4       O  
ATOM   1777  OD2 ASP A 227     -14.315 -22.114 -15.533  1.00  8.30           O  
ANISOU 1777  OD2 ASP A 227     1168    848   1137    -27   -134    -31       O  
ATOM   1778  N   GLN A 228     -11.355 -23.653 -11.819  1.00  8.41           N  
ANISOU 1778  N   GLN A 228     1201    827   1168     11   -156     40       N  
ATOM   1779  CA  GLN A 228     -11.425 -23.685 -10.360  1.00  8.87           C  
ANISOU 1779  CA  GLN A 228     1266    888   1217     -2   -164     68       C  
ATOM   1780  C   GLN A 228     -12.517 -22.754  -9.804  1.00  9.16           C  
ANISOU 1780  C   GLN A 228     1298    948   1233    -30   -153     70       C  
ATOM   1781  O   GLN A 228     -12.731 -22.753  -8.595  1.00 10.11           O  
ANISOU 1781  O   GLN A 228     1426   1075   1341    -45   -155     91       O  
ATOM   1782  CB  GLN A 228     -10.078 -23.232  -9.776  1.00  8.64           C  
ANISOU 1782  CB  GLN A 228     1225    874   1183     17   -173     81       C  
ATOM   1783  CG  GLN A 228      -8.954 -24.162 -10.101  1.00  8.62           C  
ANISOU 1783  CG  GLN A 228     1223    847   1204     47   -184     83       C  
ATOM   1784  CD  GLN A 228      -7.637 -23.683  -9.533  1.00  8.70           C  
ANISOU 1784  CD  GLN A 228     1217    876   1214     65   -196     97       C  
ATOM   1785  OE1 GLN A 228      -7.545 -23.420  -8.341  1.00  8.79           O  
ANISOU 1785  OE1 GLN A 228     1230    900   1208     53   -207    120       O  
ATOM   1786  NE2 GLN A 228      -6.600 -23.581 -10.377  1.00  8.46           N  
ANISOU 1786  NE2 GLN A 228     1167    848   1198     92   -193     82       N  
ATOM   1787  N   VAL A 229     -13.154 -21.961 -10.644  1.00  8.54           N  
ANISOU 1787  N   VAL A 229     1207    885   1152    -37   -142     50       N  
ATOM   1788  CA  VAL A 229     -14.115 -20.966 -10.200  1.00  8.57           C  
ANISOU 1788  CA  VAL A 229     1202    913   1143    -58   -130     48       C  
ATOM   1789  C   VAL A 229     -15.564 -21.406 -10.493  1.00  8.91           C  
ANISOU 1789  C   VAL A 229     1247    944   1192    -80   -124     44       C  
ATOM   1790  O   VAL A 229     -16.446 -21.322  -9.595  1.00  8.83           O  
ANISOU 1790  O   VAL A 229     1239    941   1176   -103   -115     55       O  
ATOM   1791  CB  VAL A 229     -13.825 -19.618 -10.866  1.00  8.13           C  
ANISOU 1791  CB  VAL A 229     1126    881   1083    -49   -125     32       C  
ATOM   1792  CG1 VAL A 229     -14.862 -18.546 -10.469  1.00  8.59           C  
ANISOU 1792  CG1 VAL A 229     1172    959   1133    -68   -112     29       C  
ATOM   1793  CG2 VAL A 229     -12.395 -19.156 -10.486  1.00  7.96           C  
ANISOU 1793  CG2 VAL A 229     1097    871   1056    -31   -132     38       C  
ATOM   1794  N   VAL A 230     -15.782 -21.890 -11.711  1.00  8.97           N  
ANISOU 1794  N   VAL A 230     1257    939   1214    -76   -127     28       N  
ATOM   1795  CA  VAL A 230     -17.110 -22.456 -12.153  1.00  9.62           C  
ANISOU 1795  CA  VAL A 230     1341   1007   1305    -98   -126     22       C  
ATOM   1796  C   VAL A 230     -16.857 -23.910 -12.593  1.00 10.41           C  
ANISOU 1796  C   VAL A 230     1463   1072   1422    -94   -137     19       C  
ATOM   1797  O   VAL A 230     -16.392 -24.130 -13.696  1.00 10.13           O  
ANISOU 1797  O   VAL A 230     1430   1029   1391    -78   -141     -1       O  
ATOM   1798  CB  VAL A 230     -17.717 -21.563 -13.263  1.00  9.27           C  
ANISOU 1798  CB  VAL A 230     1279    982   1261   -100   -123      2       C  
ATOM   1799  CG1 VAL A 230     -19.077 -22.116 -13.721  1.00  9.75           C  
ANISOU 1799  CG1 VAL A 230     1339   1032   1333   -124   -126     -4       C  
ATOM   1800  CG2 VAL A 230     -17.868 -20.107 -12.766  1.00  8.77           C  
ANISOU 1800  CG2 VAL A 230     1196    948   1187   -101   -113      6       C  
ATOM   1801  N   PRO A 231     -17.093 -24.898 -11.708  1.00 11.91           N  
ANISOU 1801  N   PRO A 231     1669   1237   1619   -107   -139     39       N  
ATOM   1802  CA  PRO A 231     -16.814 -26.299 -11.988  1.00 13.49           C  
ANISOU 1802  CA  PRO A 231     1891   1397   1839   -102   -150     39       C  
ATOM   1803  C   PRO A 231     -17.486 -26.777 -13.293  1.00 14.16           C  
ANISOU 1803  C   PRO A 231     1977   1466   1935   -110   -154     11       C  
ATOM   1804  O   PRO A 231     -18.696 -26.611 -13.482  1.00 13.37           O  
ANISOU 1804  O   PRO A 231     1869   1373   1836   -136   -152      7       O  
ATOM   1805  CB  PRO A 231     -17.420 -27.048 -10.786  1.00 14.71           C  
ANISOU 1805  CB  PRO A 231     2059   1534   1998   -127   -150     69       C  
ATOM   1806  CG  PRO A 231     -17.342 -26.032  -9.668  1.00 15.42           C  
ANISOU 1806  CG  PRO A 231     2137   1659   2063   -131   -140     87       C  
ATOM   1807  CD  PRO A 231     -17.579 -24.692 -10.331  1.00 13.36           C  
ANISOU 1807  CD  PRO A 231     1852   1432   1791   -127   -131     64       C  
ATOM   1808  N   TYR A 232     -16.647 -27.302 -14.179  1.00 14.65           N  
ANISOU 1808  N   TYR A 232     2049   1510   2006    -86   -160     -9       N  
ATOM   1809  CA  TYR A 232     -16.997 -27.729 -15.556  1.00 14.75           C  
ANISOU 1809  CA  TYR A 232     2069   1510   2024    -88   -164    -42       C  
ATOM   1810  C   TYR A 232     -18.212 -28.691 -15.575  1.00 14.47           C  
ANISOU 1810  C   TYR A 232     2046   1446   2006   -121   -172    -43       C  
ATOM   1811  O   TYR A 232     -19.172 -28.494 -16.346  1.00 14.75           O  
ANISOU 1811  O   TYR A 232     2074   1492   2039   -141   -175    -60       O  
ATOM   1812  CB  TYR A 232     -15.730 -28.443 -16.109  1.00 14.62           C  
ANISOU 1812  CB  TYR A 232     2067   1470   2019    -55   -166    -58       C  
ATOM   1813  CG  TYR A 232     -15.856 -29.205 -17.397  1.00 14.89           C  
ANISOU 1813  CG  TYR A 232     2115   1482   2060    -53   -170    -95       C  
ATOM   1814  CD1 TYR A 232     -15.829 -28.562 -18.591  1.00 14.87           C  
ANISOU 1814  CD1 TYR A 232     2105   1507   2038    -48   -166   -123       C  
ATOM   1815  CD2 TYR A 232     -15.941 -30.614 -17.402  1.00 15.86           C  
ANISOU 1815  CD2 TYR A 232     2262   1553   2209    -57   -178   -102       C  
ATOM   1816  CE1 TYR A 232     -15.937 -29.271 -19.782  1.00 15.23           C  
ANISOU 1816  CE1 TYR A 232     2168   1535   2085    -48   -170   -159       C  
ATOM   1817  CE2 TYR A 232     -16.002 -31.334 -18.584  1.00 16.48           C  
ANISOU 1817  CE2 TYR A 232     2358   1610   2295    -54   -181   -141       C  
ATOM   1818  CZ  TYR A 232     -15.998 -30.635 -19.778  1.00 15.88           C  
ANISOU 1818  CZ  TYR A 232     2274   1567   2193    -50   -176   -170       C  
ATOM   1819  OH  TYR A 232     -16.098 -31.264 -20.970  1.00 15.69           O  
ANISOU 1819  OH  TYR A 232     2267   1527   2168    -51   -179   -211       O  
ATOM   1820  N   ALA A 233     -18.190 -29.677 -14.682  1.00 14.91           N  
ANISOU 1820  N   ALA A 233     2118   1467   2080   -128   -175    -21       N  
ATOM   1821  CA  ALA A 233     -19.171 -30.770 -14.743  1.00 16.05           C  
ANISOU 1821  CA  ALA A 233     2277   1574   2246   -158   -183    -22       C  
ATOM   1822  C   ALA A 233     -20.588 -30.252 -14.366  1.00 16.57           C  
ANISOU 1822  C   ALA A 233     2324   1665   2307   -196   -178    -10       C  
ATOM   1823  O   ALA A 233     -21.640 -30.823 -14.783  1.00 16.27           O  
ANISOU 1823  O   ALA A 233     2288   1611   2284   -226   -185    -19       O  
ATOM   1824  CB  ALA A 233     -18.750 -31.940 -13.837  1.00 16.63           C  
ANISOU 1824  CB  ALA A 233     2374   1603   2343   -157   -188      4       C  
ATOM   1825  N   ASP A 234     -20.624 -29.180 -13.590  1.00 16.71           N  
ANISOU 1825  N   ASP A 234     2323   1721   2306   -195   -166     10       N  
ATOM   1826  CA  ASP A 234     -21.911 -28.674 -13.084  1.00 17.95           C  
ANISOU 1826  CA  ASP A 234     2460   1901   2460   -228   -157     23       C  
ATOM   1827  C   ASP A 234     -22.332 -27.375 -13.776  1.00 15.31           C  
ANISOU 1827  C   ASP A 234     2098   1608   2112   -224   -154      5       C  
ATOM   1828  O   ASP A 234     -23.214 -26.680 -13.299  1.00 14.46           O  
ANISOU 1828  O   ASP A 234     1968   1526   2001   -242   -143     15       O  
ATOM   1829  CB  ASP A 234     -21.763 -28.506 -11.570  1.00 21.55           C  
ANISOU 1829  CB  ASP A 234     2917   2366   2906   -232   -144     58       C  
ATOM   1830  CG  ASP A 234     -21.087 -29.769 -10.925  1.00 27.06           C  
ANISOU 1830  CG  ASP A 234     3644   3020   3616   -229   -152     80       C  
ATOM   1831  OD1 ASP A 234     -21.702 -30.874 -10.953  1.00 33.13           O  
ANISOU 1831  OD1 ASP A 234     4427   3753   4408   -253   -159     86       O  
ATOM   1832  OD2 ASP A 234     -19.901 -29.681 -10.512  1.00 30.87           O  
ANISOU 1832  OD2 ASP A 234     4136   3504   4091   -201   -155     90       O  
ATOM   1833  N   SER A 235     -21.670 -27.039 -14.877  1.00 13.17           N  
ANISOU 1833  N   SER A 235     1828   1344   1832   -201   -161    -20       N  
ATOM   1834  CA  SER A 235     -21.996 -25.813 -15.542  1.00 12.57           C  
ANISOU 1834  CA  SER A 235     1728   1306   1744   -196   -160    -32       C  
ATOM   1835  C   SER A 235     -22.066 -26.022 -17.022  1.00 12.24           C  
ANISOU 1835  C   SER A 235     1691   1261   1700   -194   -175    -62       C  
ATOM   1836  O   SER A 235     -23.108 -26.459 -17.532  1.00 12.39           O  
ANISOU 1836  O   SER A 235     1706   1272   1729   -220   -186    -71       O  
ATOM   1837  CB  SER A 235     -21.012 -24.693 -15.170  1.00 12.11           C  
ANISOU 1837  CB  SER A 235     1661   1274   1667   -169   -149    -26       C  
ATOM   1838  OG  SER A 235     -19.657 -25.121 -15.382  1.00 12.15           O  
ANISOU 1838  OG  SER A 235     1685   1265   1668   -141   -152    -32       O  
ATOM   1839  N   GLY A 236     -20.972 -25.767 -17.723  1.00 11.66           N  
ANISOU 1839  N   GLY A 236     1625   1193   1612   -166   -175    -77       N  
ATOM   1840  CA  GLY A 236     -20.995 -25.839 -19.177  1.00 11.59           C  
ANISOU 1840  CA  GLY A 236     1622   1189   1593   -163   -187   -106       C  
ATOM   1841  C   GLY A 236     -21.466 -27.184 -19.767  1.00 12.19           C  
ANISOU 1841  C   GLY A 236     1719   1229   1682   -181   -201   -127       C  
ATOM   1842  O   GLY A 236     -22.170 -27.194 -20.777  1.00 11.98           O  
ANISOU 1842  O   GLY A 236     1691   1212   1650   -197   -215   -147       O  
ATOM   1843  N   VAL A 237     -21.085 -28.288 -19.130  1.00 12.38           N  
ANISOU 1843  N   VAL A 237     1764   1214   1725   -180   -199   -122       N  
ATOM   1844  CA  VAL A 237     -21.519 -29.628 -19.564  1.00 13.30           C  
ANISOU 1844  CA  VAL A 237     1903   1289   1861   -198   -212   -141       C  
ATOM   1845  C   VAL A 237     -23.054 -29.713 -19.561  1.00 13.45           C  
ANISOU 1845  C   VAL A 237     1908   1312   1892   -240   -223   -137       C  
ATOM   1846  O   VAL A 237     -23.672 -30.266 -20.472  1.00 14.53           O  
ANISOU 1846  O   VAL A 237     2053   1437   2032   -260   -240   -162       O  
ATOM   1847  CB  VAL A 237     -20.928 -30.736 -18.684  1.00 14.03           C  
ANISOU 1847  CB  VAL A 237     2017   1335   1978   -191   -208   -128       C  
ATOM   1848  CG1 VAL A 237     -21.564 -32.097 -19.028  1.00 15.59           C  
ANISOU 1848  CG1 VAL A 237     2238   1485   2201   -216   -222   -144       C  
ATOM   1849  CG2 VAL A 237     -19.424 -30.821 -18.914  1.00 14.78           C  
ANISOU 1849  CG2 VAL A 237     2125   1423   2067   -149   -200   -139       C  
ATOM   1850  N   LEU A 238     -23.666 -29.168 -18.535  1.00 12.65           N  
ANISOU 1850  N   LEU A 238     1785   1227   1796   -254   -214   -106       N  
ATOM   1851  CA  LEU A 238     -25.123 -29.195 -18.376  1.00 12.78           C  
ANISOU 1851  CA  LEU A 238     1781   1249   1827   -293   -221    -97       C  
ATOM   1852  C   LEU A 238     -25.814 -28.186 -19.287  1.00 12.56           C  
ANISOU 1852  C   LEU A 238     1726   1260   1785   -298   -231   -109       C  
ATOM   1853  O   LEU A 238     -26.818 -28.524 -19.897  1.00 12.72           O  
ANISOU 1853  O   LEU A 238     1739   1279   1816   -327   -249   -120       O  
ATOM   1854  CB  LEU A 238     -25.499 -28.942 -16.914  1.00 12.84           C  
ANISOU 1854  CB  LEU A 238     1774   1263   1843   -304   -202    -60       C  
ATOM   1855  CG  LEU A 238     -24.843 -29.865 -15.880  1.00 12.86           C  
ANISOU 1855  CG  LEU A 238     1801   1229   1856   -300   -194    -39       C  
ATOM   1856  CD1 LEU A 238     -25.257 -29.465 -14.474  1.00 12.47           C  
ANISOU 1856  CD1 LEU A 238     1737   1196   1806   -313   -174     -4       C  
ATOM   1857  CD2 LEU A 238     -25.138 -31.369 -16.138  1.00 13.73           C  
ANISOU 1857  CD2 LEU A 238     1937   1288   1993   -322   -208    -48       C  
ATOM   1858  N   SER A 239     -25.304 -26.956 -19.382  1.00 12.21           N  
ANISOU 1858  N   SER A 239     1668   1252   1720   -273   -222   -104       N  
ATOM   1859  CA  SER A 239     -25.944 -25.900 -20.178  1.00 12.26           C  
ANISOU 1859  CA  SER A 239     1648   1295   1715   -276   -233   -109       C  
ATOM   1860  C   SER A 239     -26.039 -26.316 -21.645  1.00 12.37           C  
ANISOU 1860  C   SER A 239     1676   1308   1717   -282   -257   -140       C  
ATOM   1861  O   SER A 239     -27.013 -26.019 -22.336  1.00 12.04           O  
ANISOU 1861  O   SER A 239     1615   1285   1675   -302   -276   -145       O  
ATOM   1862  CB  SER A 239     -25.108 -24.591 -20.118  1.00 12.81           C  
ANISOU 1862  CB  SER A 239     1707   1396   1765   -244   -220   -100       C  
ATOM   1863  OG  SER A 239     -25.153 -24.087 -18.809  1.00 15.26           O  
ANISOU 1863  OG  SER A 239     2003   1713   2084   -241   -199    -75       O  
ATOM   1864  N   ALA A 240     -24.993 -26.973 -22.132  1.00 12.35           N  
ANISOU 1864  N   ALA A 240     1705   1285   1701   -264   -256   -161       N  
ATOM   1865  CA  ALA A 240     -24.933 -27.367 -23.531  1.00 13.12           C  
ANISOU 1865  CA  ALA A 240     1821   1383   1781   -268   -275   -195       C  
ATOM   1866  C   ALA A 240     -26.043 -28.376 -23.861  1.00 14.42           C  
ANISOU 1866  C   ALA A 240     1991   1525   1964   -306   -297   -210       C  
ATOM   1867  O   ALA A 240     -26.504 -28.417 -24.988  1.00 15.06           O  
ANISOU 1867  O   ALA A 240     2075   1619   2030   -321   -320   -233       O  
ATOM   1868  CB  ALA A 240     -23.580 -27.961 -23.871  1.00 13.13           C  
ANISOU 1868  CB  ALA A 240     1855   1364   1770   -239   -264   -218       C  
ATOM   1869  N   LYS A 241     -26.419 -29.192 -22.880  1.00 15.80           N  
ANISOU 1869  N   LYS A 241     2168   1665   2170   -324   -292   -197       N  
ATOM   1870  CA  LYS A 241     -27.477 -30.217 -23.036  1.00 17.31           C  
ANISOU 1870  CA  LYS A 241     2363   1829   2386   -365   -312   -207       C  
ATOM   1871  C   LYS A 241     -28.866 -29.658 -22.794  1.00 17.14           C  
ANISOU 1871  C   LYS A 241     2300   1832   2378   -396   -321   -187       C  
ATOM   1872  O   LYS A 241     -29.832 -30.173 -23.355  1.00 17.79           O  
ANISOU 1872  O   LYS A 241     2377   1909   2473   -430   -346   -200       O  
ATOM   1873  CB  LYS A 241     -27.264 -31.361 -22.043  1.00 19.17           C  
ANISOU 1873  CB  LYS A 241     2618   2014   2651   -372   -300   -197       C  
ATOM   1874  CG  LYS A 241     -26.053 -32.208 -22.327  1.00 22.27           C  
ANISOU 1874  CG  LYS A 241     3051   2370   3041   -346   -295   -221       C  
ATOM   1875  CD  LYS A 241     -25.734 -33.107 -21.131  1.00 25.60           C  
ANISOU 1875  CD  LYS A 241     3488   2746   3493   -346   -282   -197       C  
ATOM   1876  CE  LYS A 241     -24.453 -33.918 -21.345  1.00 28.75           C  
ANISOU 1876  CE  LYS A 241     3924   3106   3895   -315   -276   -218       C  
ATOM   1877  NZ  LYS A 241     -24.297 -34.985 -20.303  1.00 31.94           N  
ANISOU 1877  NZ  LYS A 241     4346   3457   4335   -321   -271   -195       N  
ATOM   1878  N   LEU A 242     -28.990 -28.621 -21.968  1.00 16.18           N  
ANISOU 1878  N   LEU A 242     2149   1740   2259   -384   -303   -156       N  
ATOM   1879  CA  LEU A 242     -30.299 -28.035 -21.617  1.00 16.41           C  
ANISOU 1879  CA  LEU A 242     2135   1793   2307   -409   -307   -135       C  
ATOM   1880  C   LEU A 242     -30.942 -27.181 -22.703  1.00 16.44           C  
ANISOU 1880  C   LEU A 242     2114   1835   2299   -413   -332   -143       C  
ATOM   1881  O   LEU A 242     -32.158 -27.264 -22.892  1.00 16.36           O  
ANISOU 1881  O   LEU A 242     2075   1833   2309   -445   -350   -140       O  
ATOM   1882  CB  LEU A 242     -30.238 -27.239 -20.319  1.00 16.16           C  
ANISOU 1882  CB  LEU A 242     2081   1777   2282   -395   -276   -102       C  
ATOM   1883  CG  LEU A 242     -30.165 -28.077 -19.018  1.00 17.31           C  
ANISOU 1883  CG  LEU A 242     2239   1892   2448   -407   -254    -83       C  
ATOM   1884  CD1 LEU A 242     -29.623 -27.238 -17.839  1.00 16.64           C  
ANISOU 1884  CD1 LEU A 242     2146   1824   2354   -383   -223    -58       C  
ATOM   1885  CD2 LEU A 242     -31.487 -28.802 -18.648  1.00 17.54           C  
ANISOU 1885  CD2 LEU A 242     2249   1907   2510   -453   -259    -73       C  
ATOM   1886  N   VAL A 243     -30.151 -26.386 -23.415  1.00 15.07           N  
ANISOU 1886  N   VAL A 243     1948   1684   2093   -383   -333   -151       N  
ATOM   1887  CA  VAL A 243     -30.650 -25.605 -24.559  1.00 15.24           C  
ANISOU 1887  CA  VAL A 243     1952   1742   2098   -385   -361   -157       C  
ATOM   1888  C   VAL A 243     -31.018 -26.585 -25.672  1.00 16.49           C  
ANISOU 1888  C   VAL A 243     2131   1888   2248   -413   -393   -188       C  
ATOM   1889  O   VAL A 243     -30.598 -27.748 -25.653  1.00 17.30           O  
ANISOU 1889  O   VAL A 243     2267   1953   2352   -420   -391   -210       O  
ATOM   1890  CB  VAL A 243     -29.592 -24.599 -25.057  1.00 14.26           C  
ANISOU 1890  CB  VAL A 243     1837   1642   1939   -348   -352   -156       C  
ATOM   1891  CG1 VAL A 243     -29.179 -23.659 -23.914  1.00 13.91           C  
ANISOU 1891  CG1 VAL A 243     1774   1606   1904   -323   -321   -128       C  
ATOM   1892  CG2 VAL A 243     -28.378 -25.318 -25.612  1.00 14.05           C  
ANISOU 1892  CG2 VAL A 243     1855   1597   1885   -332   -348   -184       C  
ATOM   1893  N   LYS A 244     -31.838 -26.161 -26.623  1.00 17.72           N  
ANISOU 1893  N   LYS A 244     2266   2072   2395   -429   -426   -191       N  
ATOM   1894  CA  LYS A 244     -32.264 -27.090 -27.666  1.00 18.64           C  
ANISOU 1894  CA  LYS A 244     2403   2179   2501   -460   -461   -224       C  
ATOM   1895  C   LYS A 244     -31.143 -27.403 -28.648  1.00 18.84           C  
ANISOU 1895  C   LYS A 244     2475   2201   2482   -441   -462   -257       C  
ATOM   1896  O   LYS A 244     -31.028 -28.519 -29.140  1.00 19.31           O  
ANISOU 1896  O   LYS A 244     2568   2234   2537   -458   -473   -292       O  
ATOM   1897  CB  LYS A 244     -33.440 -26.517 -28.446  1.00 19.06           C  
ANISOU 1897  CB  LYS A 244     2420   2267   2554   -483   -500   -216       C  
ATOM   1898  CG  LYS A 244     -34.029 -27.510 -29.472  1.00 20.61           C  
ANISOU 1898  CG  LYS A 244     2634   2454   2741   -522   -540   -250       C  
ATOM   1899  CD  LYS A 244     -35.229 -26.938 -30.237  1.00 21.37           C  
ANISOU 1899  CD  LYS A 244     2692   2588   2839   -546   -584   -239       C  
ATOM   1900  CE  LYS A 244     -35.757 -27.904 -31.291  1.00 22.58           C  
ANISOU 1900  CE  LYS A 244     2865   2735   2978   -586   -628   -276       C  
ATOM   1901  NZ  LYS A 244     -37.148 -27.526 -31.643  1.00 23.66           N  
ANISOU 1901  NZ  LYS A 244     2953   2901   3135   -618   -670   -258       N  
ATOM   1902  N   ASN A 245     -30.393 -26.389 -29.016  1.00 18.80           N  
ANISOU 1902  N   ASN A 245     2470   2226   2445   -409   -452   -248       N  
ATOM   1903  CA  ASN A 245     -29.414 -26.510 -30.071  1.00 20.80           C  
ANISOU 1903  CA  ASN A 245     2762   2488   2652   -393   -453   -278       C  
ATOM   1904  C   ASN A 245     -28.042 -26.045 -29.580  1.00 20.04           C  
ANISOU 1904  C   ASN A 245     2679   2391   2545   -351   -414   -269       C  
ATOM   1905  O   ASN A 245     -27.546 -24.988 -29.983  1.00 21.96           O  
ANISOU 1905  O   ASN A 245     2916   2668   2762   -329   -409   -255       O  
ATOM   1906  CB  ASN A 245     -29.905 -25.725 -31.282  1.00 22.31           C  
ANISOU 1906  CB  ASN A 245     2943   2725   2808   -402   -487   -276       C  
ATOM   1907  CG  ASN A 245     -31.194 -26.333 -31.865  1.00 25.57           C  
ANISOU 1907  CG  ASN A 245     3347   3139   3230   -447   -530   -290       C  
ATOM   1908  OD1 ASN A 245     -31.181 -27.488 -32.375  1.00 31.40           O  
ANISOU 1908  OD1 ASN A 245     4118   3853   3960   -468   -543   -330       O  
ATOM   1909  ND2 ASN A 245     -32.330 -25.595 -31.764  1.00 26.58           N  
ANISOU 1909  ND2 ASN A 245     3428   3291   3379   -462   -554   -259       N  
ATOM   1910  N   GLY A 246     -27.446 -26.854 -28.707  1.00 18.52           N  
ANISOU 1910  N   GLY A 246     2504   2159   2375   -341   -389   -275       N  
ATOM   1911  CA  GLY A 246     -26.189 -26.522 -28.037  1.00 17.64           C  
ANISOU 1911  CA  GLY A 246     2400   2041   2261   -303   -354   -264       C  
ATOM   1912  C   GLY A 246     -25.032 -27.384 -28.485  1.00 18.35           C  
ANISOU 1912  C   GLY A 246     2531   2108   2335   -284   -340   -299       C  
ATOM   1913  O   GLY A 246     -25.196 -28.536 -28.904  1.00 17.86           O  
ANISOU 1913  O   GLY A 246     2494   2015   2275   -301   -351   -332       O  
ATOM   1914  N   LYS A 247     -23.832 -26.847 -28.407  1.00 17.48           N  
ANISOU 1914  N   LYS A 247     2425   2009   2208   -249   -315   -294       N  
ATOM   1915  CA  LYS A 247     -22.629 -27.598 -28.717  1.00 18.64           C  
ANISOU 1915  CA  LYS A 247     2604   2134   2344   -226   -296   -324       C  
ATOM   1916  C   LYS A 247     -21.611 -27.190 -27.642  1.00 16.71           C  
ANISOU 1916  C   LYS A 247     2350   1884   2115   -193   -266   -298       C  
ATOM   1917  O   LYS A 247     -21.537 -25.984 -27.319  1.00 14.88           O  
ANISOU 1917  O   LYS A 247     2093   1684   1878   -183   -260   -268       O  
ATOM   1918  CB  LYS A 247     -22.154 -27.171 -30.108  1.00 21.93           C  
ANISOU 1918  CB  LYS A 247     3035   2587   2711   -217   -298   -348       C  
ATOM   1919  CG  LYS A 247     -20.835 -27.798 -30.579  1.00 25.26           C  
ANISOU 1919  CG  LYS A 247     3487   2995   3117   -189   -274   -382       C  
ATOM   1920  CD  LYS A 247     -20.273 -27.067 -31.816  1.00 26.97           C  
ANISOU 1920  CD  LYS A 247     3709   3257   3280   -179   -268   -395       C  
ATOM   1921  CE  LYS A 247     -18.763 -27.284 -31.989  1.00 28.50           C  
ANISOU 1921  CE  LYS A 247     3919   3447   3464   -142   -233   -414       C  
ATOM   1922  NZ  LYS A 247     -18.345 -26.908 -33.374  1.00 31.88           N  
ANISOU 1922  NZ  LYS A 247     4362   3916   3836   -139   -227   -438       N  
ATOM   1923  N   LEU A 248     -20.885 -28.173 -27.092  1.00 15.50           N  
ANISOU 1923  N   LEU A 248     2216   1689   1984   -178   -251   -309       N  
ATOM   1924  CA  LEU A 248     -19.825 -27.937 -26.103  1.00 14.85           C  
ANISOU 1924  CA  LEU A 248     2126   1599   1916   -146   -227   -287       C  
ATOM   1925  C   LEU A 248     -18.441 -28.077 -26.749  1.00 13.99           C  
ANISOU 1925  C   LEU A 248     2033   1492   1789   -113   -207   -312       C  
ATOM   1926  O   LEU A 248     -18.200 -29.071 -27.415  1.00 13.95           O  
ANISOU 1926  O   LEU A 248     2055   1463   1782   -110   -207   -349       O  
ATOM   1927  CB  LEU A 248     -19.941 -28.967 -24.956  1.00 15.20           C  
ANISOU 1927  CB  LEU A 248     2179   1595   2001   -152   -225   -276       C  
ATOM   1928  CG  LEU A 248     -18.850 -28.877 -23.876  1.00 15.13           C  
ANISOU 1928  CG  LEU A 248     2166   1575   2008   -121   -205   -252       C  
ATOM   1929  CD1 LEU A 248     -18.891 -27.561 -23.169  1.00 13.90           C  
ANISOU 1929  CD1 LEU A 248     1980   1455   1845   -118   -198   -216       C  
ATOM   1930  CD2 LEU A 248     -18.986 -30.008 -22.862  1.00 15.51           C  
ANISOU 1930  CD2 LEU A 248     2227   1573   2094   -128   -207   -241       C  
ATOM   1931  N   ILE A 249     -17.555 -27.084 -26.563  1.00 12.60           N  
ANISOU 1931  N   ILE A 249     1841   1346   1601    -88   -189   -292       N  
ATOM   1932  CA  ILE A 249     -16.129 -27.233 -26.828  1.00 12.44           C  
ANISOU 1932  CA  ILE A 249     1828   1325   1575    -53   -166   -307       C  
ATOM   1933  C   ILE A 249     -15.449 -27.207 -25.463  1.00 11.81           C  
ANISOU 1933  C   ILE A 249     1735   1227   1525    -33   -155   -277       C  
ATOM   1934  O   ILE A 249     -15.606 -26.257 -24.699  1.00 10.38           O  
ANISOU 1934  O   ILE A 249     1532   1067   1347    -36   -155   -243       O  
ATOM   1935  CB  ILE A 249     -15.519 -26.108 -27.719  1.00 12.48           C  
ANISOU 1935  CB  ILE A 249     1822   1379   1541    -40   -154   -308       C  
ATOM   1936  CG1 ILE A 249     -16.291 -26.013 -29.044  1.00 13.48           C  
ANISOU 1936  CG1 ILE A 249     1962   1530   1631    -64   -169   -331       C  
ATOM   1937  CG2 ILE A 249     -14.011 -26.390 -27.948  1.00 12.66           C  
ANISOU 1937  CG2 ILE A 249     1849   1398   1562     -4   -126   -325       C  
ATOM   1938  CD1 ILE A 249     -15.846 -24.921 -30.018  1.00 13.76           C  
ANISOU 1938  CD1 ILE A 249     1990   1616   1624    -58   -160   -328       C  
ATOM   1939  N   THR A 250     -14.684 -28.244 -25.172  1.00 12.11           N  
ANISOU 1939  N   THR A 250     1788   1227   1587    -12   -146   -291       N  
ATOM   1940  CA  THR A 250     -13.967 -28.359 -23.893  1.00 12.28           C  
ANISOU 1940  CA  THR A 250     1800   1230   1638      7   -139   -262       C  
ATOM   1941  C   THR A 250     -12.529 -28.011 -24.155  1.00 12.60           C  
ANISOU 1941  C   THR A 250     1829   1286   1672     44   -118   -267       C  
ATOM   1942  O   THR A 250     -11.939 -28.599 -25.077  1.00 13.10           O  
ANISOU 1942  O   THR A 250     1906   1341   1729     61   -107   -303       O  
ATOM   1943  CB  THR A 250     -14.040 -29.813 -23.339  1.00 13.13           C  
ANISOU 1943  CB  THR A 250     1929   1279   1783      8   -146   -268       C  
ATOM   1944  OG1 THR A 250     -15.411 -30.167 -23.105  1.00 13.48           O  
ANISOU 1944  OG1 THR A 250     1981   1308   1834    -29   -165   -262       O  
ATOM   1945  CG2 THR A 250     -13.209 -30.006 -21.999  1.00 13.04           C  
ANISOU 1945  CG2 THR A 250     1908   1247   1800     30   -142   -234       C  
ATOM   1946  N   TYR A 251     -11.952 -27.079 -23.367  1.00 11.81           N  
ANISOU 1946  N   TYR A 251     1705   1209   1573     55   -113   -235       N  
ATOM   1947  CA  TYR A 251     -10.532 -26.730 -23.461  1.00 11.92           C  
ANISOU 1947  CA  TYR A 251     1703   1238   1587     88    -94   -235       C  
ATOM   1948  C   TYR A 251      -9.807 -27.494 -22.343  1.00 11.98           C  
ANISOU 1948  C   TYR A 251     1710   1210   1631    109    -96   -218       C  
ATOM   1949  O   TYR A 251      -9.935 -27.158 -21.141  1.00 10.93           O  
ANISOU 1949  O   TYR A 251     1566   1077   1509    102   -106   -183       O  
ATOM   1950  CB  TYR A 251     -10.312 -25.214 -23.270  1.00 11.78           C  
ANISOU 1950  CB  TYR A 251     1659   1267   1550     84    -90   -208       C  
ATOM   1951  CG  TYR A 251     -10.758 -24.270 -24.390  1.00 11.88           C  
ANISOU 1951  CG  TYR A 251     1668   1319   1527     69    -86   -217       C  
ATOM   1952  CD1 TYR A 251     -10.475 -22.921 -24.327  1.00 12.01           C  
ANISOU 1952  CD1 TYR A 251     1661   1372   1529     68    -81   -195       C  
ATOM   1953  CD2 TYR A 251     -11.397 -24.733 -25.522  1.00 12.42           C  
ANISOU 1953  CD2 TYR A 251     1757   1388   1575     56    -90   -247       C  
ATOM   1954  CE1 TYR A 251     -10.889 -22.050 -25.323  1.00 12.07           C  
ANISOU 1954  CE1 TYR A 251     1667   1414   1505     54    -81   -197       C  
ATOM   1955  CE2 TYR A 251     -11.784 -23.890 -26.539  1.00 12.45           C  
ANISOU 1955  CE2 TYR A 251     1758   1429   1543     42    -90   -251       C  
ATOM   1956  CZ  TYR A 251     -11.512 -22.543 -26.449  1.00 12.61           C  
ANISOU 1956  CZ  TYR A 251     1756   1485   1552     42    -85   -224       C  
ATOM   1957  OH  TYR A 251     -11.908 -21.703 -27.494  1.00 12.38           O  
ANISOU 1957  OH  TYR A 251     1725   1490   1487     28    -87   -224       O  
ATOM   1958  N   LYS A 252      -9.114 -28.555 -22.722  1.00 12.41           N  
ANISOU 1958  N   LYS A 252     1776   1233   1705    134    -88   -244       N  
ATOM   1959  CA  LYS A 252      -8.476 -29.440 -21.772  1.00 13.42           C  
ANISOU 1959  CA  LYS A 252     1906   1321   1873    156    -93   -229       C  
ATOM   1960  C   LYS A 252      -7.420 -28.663 -21.019  1.00 12.33           C  
ANISOU 1960  C   LYS A 252     1738   1207   1739    176    -89   -198       C  
ATOM   1961  O   LYS A 252      -6.660 -27.885 -21.595  1.00 12.17           O  
ANISOU 1961  O   LYS A 252     1697   1223   1703    190    -72   -206       O  
ATOM   1962  CB  LYS A 252      -7.880 -30.676 -22.449  1.00 15.30           C  
ANISOU 1962  CB  LYS A 252     2160   1519   2133    183    -82   -266       C  
ATOM   1963  CG  LYS A 252      -8.960 -31.653 -22.927  1.00 17.70           C  
ANISOU 1963  CG  LYS A 252     2498   1787   2442    160    -92   -293       C  
ATOM   1964  CD  LYS A 252      -8.389 -32.971 -23.531  1.00 20.70           C  
ANISOU 1964  CD  LYS A 252     2897   2118   2850    187    -82   -334       C  
ATOM   1965  CE  LYS A 252      -7.882 -33.932 -22.450  1.00 23.51           C  
ANISOU 1965  CE  LYS A 252     3256   2421   3257    209    -93   -310       C  
ATOM   1966  NZ  LYS A 252      -7.004 -35.096 -22.859  1.00 28.39           N  
ANISOU 1966  NZ  LYS A 252     3884   2990   3913    248    -81   -343       N  
ATOM   1967  N   GLY A 253      -7.423 -28.809 -19.704  1.00 11.74           N  
ANISOU 1967  N   GLY A 253     1660   1117   1684    173   -105   -162       N  
ATOM   1968  CA  GLY A 253      -6.444 -28.119 -18.871  1.00 10.89           C  
ANISOU 1968  CA  GLY A 253     1525   1031   1581    189   -107   -132       C  
ATOM   1969  C   GLY A 253      -6.706 -26.651 -18.579  1.00 10.36           C  
ANISOU 1969  C   GLY A 253     1440   1012   1485    168   -108   -113       C  
ATOM   1970  O   GLY A 253      -5.938 -26.018 -17.814  1.00 10.44           O  
ANISOU 1970  O   GLY A 253     1428   1041   1499    177   -112    -89       O  
ATOM   1971  N   ALA A 254      -7.753 -26.081 -19.163  1.00  9.37           N  
ANISOU 1971  N   ALA A 254     1321    905   1334    141   -105   -124       N  
ATOM   1972  CA  ALA A 254      -7.901 -24.617 -19.142  1.00  8.59           C  
ANISOU 1972  CA  ALA A 254     1204    850   1210    126   -102   -111       C  
ATOM   1973  C   ALA A 254      -8.534 -24.157 -17.820  1.00  8.21           C  
ANISOU 1973  C   ALA A 254     1154    805   1162    105   -116    -79       C  
ATOM   1974  O   ALA A 254      -9.373 -24.856 -17.240  1.00  7.99           O  
ANISOU 1974  O   ALA A 254     1143    751   1141     89   -127    -71       O  
ATOM   1975  CB  ALA A 254      -8.743 -24.128 -20.326  1.00  8.28           C  
ANISOU 1975  CB  ALA A 254     1170    830   1144    108    -95   -132       C  
ATOM   1976  N   PRO A 255      -8.159 -22.942 -17.360  1.00  7.86           N  
ANISOU 1976  N   PRO A 255     1089    793   1106    102   -115    -63       N  
ATOM   1977  CA  PRO A 255      -8.670 -22.351 -16.143  1.00  7.49           C  
ANISOU 1977  CA  PRO A 255     1038    753   1053     83   -125    -38       C  
ATOM   1978  C   PRO A 255     -10.007 -21.619 -16.408  1.00  7.40           C  
ANISOU 1978  C   PRO A 255     1030    757   1026     55   -123    -41       C  
ATOM   1979  O   PRO A 255     -10.594 -21.738 -17.500  1.00  7.29           O  
ANISOU 1979  O   PRO A 255     1022    743   1005     49   -119    -61       O  
ATOM   1980  CB  PRO A 255      -7.557 -21.351 -15.776  1.00  7.50           C  
ANISOU 1980  CB  PRO A 255     1016    782   1053     94   -124    -26       C  
ATOM   1981  CG  PRO A 255      -7.111 -20.839 -17.156  1.00  7.59           C  
ANISOU 1981  CG  PRO A 255     1014    812   1056    104   -108    -46       C  
ATOM   1982  CD  PRO A 255      -7.196 -22.058 -18.054  1.00  7.76           C  
ANISOU 1982  CD  PRO A 255     1054    810   1085    116   -102    -69       C  
ATOM   1983  N   HIS A 256     -10.442 -20.838 -15.444  1.00  7.19           N  
ANISOU 1983  N   HIS A 256      996    743    992     38   -127    -24       N  
ATOM   1984  CA  HIS A 256     -11.630 -19.975 -15.623  1.00  6.89           C  
ANISOU 1984  CA  HIS A 256      954    721    943     16   -123    -26       C  
ATOM   1985  C   HIS A 256     -11.401 -18.831 -16.596  1.00  6.99           C  
ANISOU 1985  C   HIS A 256      951    759    946     19   -116    -34       C  
ATOM   1986  O   HIS A 256     -12.237 -18.592 -17.464  1.00  7.31           O  
ANISOU 1986  O   HIS A 256      992    806    980      9   -115    -44       O  
ATOM   1987  CB  HIS A 256     -12.065 -19.444 -14.291  1.00  6.71           C  
ANISOU 1987  CB  HIS A 256      928    704    917      0   -125     -8       C  
ATOM   1988  CG  HIS A 256     -13.417 -18.786 -14.329  1.00  6.54           C  
ANISOU 1988  CG  HIS A 256      901    692    890    -22   -121    -10       C  
ATOM   1989  ND1 HIS A 256     -14.558 -19.468 -14.672  1.00  6.68           N  
ANISOU 1989  ND1 HIS A 256      928    696    913    -37   -123    -16       N  
ATOM   1990  CD2 HIS A 256     -13.794 -17.494 -14.091  1.00  6.49           C  
ANISOU 1990  CD2 HIS A 256      880    706    879    -30   -115     -8       C  
ATOM   1991  CE1 HIS A 256     -15.597 -18.599 -14.639  1.00  6.53           C  
ANISOU 1991  CE1 HIS A 256      896    691    892    -53   -118    -15       C  
ATOM   1992  NE2 HIS A 256     -15.136 -17.415 -14.263  1.00  6.29           N  
ANISOU 1992  NE2 HIS A 256      853    681    857    -48   -113    -11       N  
ATOM   1993  N   GLY A 257     -10.270 -18.165 -16.540  1.00  7.09           N  
ANISOU 1993  N   GLY A 257      948    787    957     33   -112    -30       N  
ATOM   1994  CA  GLY A 257      -9.994 -16.928 -17.331  1.00  7.06           C  
ANISOU 1994  CA  GLY A 257      929    808    946     33   -105    -32       C  
ATOM   1995  C   GLY A 257      -9.542 -17.147 -18.774  1.00  7.53           C  
ANISOU 1995  C   GLY A 257      988    875    997     45    -96    -47       C  
ATOM   1996  O   GLY A 257      -8.598 -16.473 -19.276  1.00  7.19           O  
ANISOU 1996  O   GLY A 257      931    851    951     55    -87    -46       O  
ATOM   1997  N   ILE A 258     -10.273 -18.012 -19.449  1.00  7.77           N  
ANISOU 1997  N   ILE A 258     1035    893   1024     41    -98    -62       N  
ATOM   1998  CA AILE A 258      -9.862 -18.386 -20.805  0.50  8.09           C  
ANISOU 1998  CA AILE A 258     1081    940   1053     52    -89    -81       C  
ATOM   1999  CA BILE A 258     -10.034 -18.436 -20.837  0.50  8.16           C  
ANISOU 1999  CA BILE A 258     1092    948   1061     49    -90    -82       C  
ATOM   2000  C   ILE A 258      -9.879 -17.283 -21.860  1.00  8.25           C  
ANISOU 2000  C   ILE A 258     1092    989   1054     46    -83    -80       C  
ATOM   2001  O   ILE A 258      -9.063 -17.380 -22.775  1.00  8.90           O  
ANISOU 2001  O   ILE A 258     1173   1085   1126     59    -70    -91       O  
ATOM   2002  CB AILE A 258     -10.527 -19.666 -21.349  0.50  8.23           C  
ANISOU 2002  CB AILE A 258     1122    936   1070     49    -94   -102       C  
ATOM   2003  CB BILE A 258     -11.179 -19.427 -21.227  0.50  8.25           C  
ANISOU 2003  CB BILE A 258     1125    939   1070     37    -99    -97       C  
ATOM   2004  CG1AILE A 258     -12.057 -19.580 -21.351  0.50  8.09           C  
ANISOU 2004  CG1AILE A 258     1112    915   1048     23   -107   -100       C  
ATOM   2005  CG1BILE A 258     -10.761 -20.862 -20.892  0.50  8.48           C  
ANISOU 2005  CG1BILE A 258     1170    937   1116     50   -100   -108       C  
ATOM   2006  CG2AILE A 258      -9.977 -20.863 -20.604  0.50  8.29           C  
ANISOU 2006  CG2AILE A 258     1139    913   1098     64    -95   -104       C  
ATOM   2007  CG2BILE A 258     -11.576 -19.323 -22.686  0.50  8.48           C  
ANISOU 2007  CG2BILE A 258     1162    985   1077     31    -98   -114       C  
ATOM   2008  CD1AILE A 258     -12.734 -20.866 -21.811  0.50  8.34           C  
ANISOU 2008  CD1AILE A 258     1166    922   1082     16   -114   -120       C  
ATOM   2009  CD1BILE A 258     -11.892 -21.879 -20.981  0.50  8.61           C  
ANISOU 2009  CD1BILE A 258     1207    927   1136     34   -111   -120       C  
ATOM   2010  N   PRO A 259     -10.697 -16.199 -21.718  1.00  8.51           N  
ANISOU 2010  N   PRO A 259     1116   1034   1084     29    -90    -65       N  
ATOM   2011  CA  PRO A 259     -10.561 -15.114 -22.746  1.00  8.86           C  
ANISOU 2011  CA  PRO A 259     1151   1105   1112     25    -84    -58       C  
ATOM   2012  C   PRO A 259      -9.134 -14.531 -22.764  1.00  8.79           C  
ANISOU 2012  C   PRO A 259     1125   1110   1104     38    -70    -51       C  
ATOM   2013  O   PRO A 259      -8.679 -14.016 -23.775  1.00  8.42           O  
ANISOU 2013  O   PRO A 259     1073   1084   1041     39    -60    -49       O  
ATOM   2014  CB  PRO A 259     -11.570 -14.060 -22.297  1.00  8.82           C  
ANISOU 2014  CB  PRO A 259     1136   1101   1113      8    -95    -41       C  
ATOM   2015  CG  PRO A 259     -12.661 -14.851 -21.586  1.00  9.20           C  
ANISOU 2015  CG  PRO A 259     1194   1129   1172     -1   -106    -47       C  
ATOM   2016  CD  PRO A 259     -11.926 -16.006 -20.908  1.00  8.95           C  
ANISOU 2016  CD  PRO A 259     1173   1079   1149     11   -102    -56       C  
ATOM   2017  N   THR A 260      -8.449 -14.612 -21.614  1.00  8.62           N  
ANISOU 2017  N   THR A 260     1094   1078   1102     47    -70    -45       N  
ATOM   2018  CA  THR A 260      -7.068 -14.146 -21.538  1.00  9.01           C  
ANISOU 2018  CA  THR A 260     1124   1141   1157     58    -59    -38       C  
ATOM   2019  C   THR A 260      -6.071 -15.274 -21.794  1.00  9.40           C  
ANISOU 2019  C   THR A 260     1175   1186   1211     81    -48    -53       C  
ATOM   2020  O   THR A 260      -5.156 -15.095 -22.584  1.00 10.50           O  
ANISOU 2020  O   THR A 260     1302   1342   1343     91    -32    -56       O  
ATOM   2021  CB  THR A 260      -6.778 -13.527 -20.147  1.00  9.20           C  
ANISOU 2021  CB  THR A 260     1137   1161   1200     54    -68    -23       C  
ATOM   2022  OG1 THR A 260      -7.628 -12.400 -19.947  1.00  9.62           O  
ANISOU 2022  OG1 THR A 260     1187   1217   1253     36    -74    -12       O  
ATOM   2023  CG2 THR A 260      -5.288 -13.160 -19.965  1.00  9.50           C  
ANISOU 2023  CG2 THR A 260     1151   1210   1248     65    -60    -16       C  
ATOM   2024  N   THR A 261      -6.190 -16.388 -21.076  1.00  8.76           N  
ANISOU 2024  N   THR A 261     1106   1080   1143     89    -57    -60       N  
ATOM   2025  CA  THR A 261      -5.181 -17.451 -21.162  1.00  8.93           C  
ANISOU 2025  CA  THR A 261     1125   1091   1176    114    -48    -72       C  
ATOM   2026  C   THR A 261      -5.235 -18.266 -22.446  1.00  9.18           C  
ANISOU 2026  C   THR A 261     1171   1121   1194    124    -34    -99       C  
ATOM   2027  O   THR A 261      -4.234 -18.809 -22.864  1.00  9.94           O  
ANISOU 2027  O   THR A 261     1260   1219   1298    146    -19   -112       O  
ATOM   2028  CB  THR A 261      -5.281 -18.442 -20.000  1.00  9.11           C  
ANISOU 2028  CB  THR A 261     1158   1084   1219    121    -63    -68       C  
ATOM   2029  OG1 THR A 261      -6.577 -19.050 -20.011  1.00  8.67           O  
ANISOU 2029  OG1 THR A 261     1128   1010   1158    107    -73    -76       O  
ATOM   2030  CG2 THR A 261      -5.051 -17.759 -18.649  1.00  9.38           C  
ANISOU 2030  CG2 THR A 261     1179   1122   1264    113    -77    -45       C  
ATOM   2031  N   HIS A 262      -6.398 -18.360 -23.064  1.00  8.87           N  
ANISOU 2031  N   HIS A 262     1153   1081   1137    107    -39   -108       N  
ATOM   2032  CA  HIS A 262      -6.602 -19.156 -24.251  1.00  9.20           C  
ANISOU 2032  CA  HIS A 262     1214   1121   1162    111    -30   -137       C  
ATOM   2033  C   HIS A 262      -7.201 -18.277 -25.354  1.00  9.10           C  
ANISOU 2033  C   HIS A 262     1205   1138   1116     92    -27   -136       C  
ATOM   2034  O   HIS A 262      -8.086 -18.707 -26.119  1.00  8.86           O  
ANISOU 2034  O   HIS A 262     1195   1106   1067     81    -33   -152       O  
ATOM   2035  CB  HIS A 262      -7.508 -20.324 -23.909  1.00  9.39           C  
ANISOU 2035  CB  HIS A 262     1262   1110   1195    106    -45   -150       C  
ATOM   2036  CG  HIS A 262      -6.831 -21.392 -23.087  1.00 10.02           C  
ANISOU 2036  CG  HIS A 262     1343   1160   1306    128    -46   -153       C  
ATOM   2037  ND1 HIS A 262      -6.378 -21.171 -21.812  1.00  9.92           N  
ANISOU 2037  ND1 HIS A 262     1315   1140   1314    133    -55   -128       N  
ATOM   2038  CD2 HIS A 262      -6.489 -22.728 -23.405  1.00 10.79           C  
ANISOU 2038  CD2 HIS A 262     1456   1229   1416    147    -39   -178       C  
ATOM   2039  CE1 HIS A 262      -5.759 -22.287 -21.359  1.00 10.51           C  
ANISOU 2039  CE1 HIS A 262     1393   1185   1414    155    -56   -133       C  
ATOM   2040  NE2 HIS A 262      -5.840 -23.254 -22.310  1.00 10.69           N  
ANISOU 2040  NE2 HIS A 262     1435   1192   1436    165    -46   -164       N  
ATOM   2041  N   ALA A 263      -6.722 -17.033 -25.421  1.00  9.04           N  
ANISOU 2041  N   ALA A 263     1175   1156   1103     88    -21   -114       N  
ATOM   2042  CA  ALA A 263      -7.311 -16.000 -26.286  1.00  9.49           C  
ANISOU 2042  CA  ALA A 263     1234   1239   1134     69    -23   -103       C  
ATOM   2043  C   ALA A 263      -7.362 -16.472 -27.715  1.00 10.04           C  
ANISOU 2043  C   ALA A 263     1321   1325   1170     68    -11   -126       C  
ATOM   2044  O   ALA A 263      -8.333 -16.181 -28.449  1.00  9.82           O  
ANISOU 2044  O   ALA A 263     1306   1308   1117     50    -23   -125       O  
ATOM   2045  CB  ALA A 263      -6.536 -14.660 -26.213  1.00  9.27           C  
ANISOU 2045  CB  ALA A 263     1180   1233   1108     66    -13    -77       C  
ATOM   2046  N   ASP A 264      -6.283 -17.102 -28.167  1.00 11.27           N  
ANISOU 2046  N   ASP A 264     1474   1485   1322     89     13   -146       N  
ATOM   2047  CA  ASP A 264      -6.234 -17.435 -29.629  1.00 12.91           C  
ANISOU 2047  CA  ASP A 264     1700   1716   1491     88     29   -171       C  
ATOM   2048  C   ASP A 264      -7.289 -18.514 -29.994  1.00 13.04           C  
ANISOU 2048  C   ASP A 264     1748   1712   1496     80     14   -200       C  
ATOM   2049  O   ASP A 264      -7.968 -18.430 -31.060  1.00 12.26           O  
ANISOU 2049  O   ASP A 264     1668   1632   1359     63      8   -209       O  
ATOM   2050  CB  ASP A 264      -4.876 -17.903 -30.064  1.00 15.21           C  
ANISOU 2050  CB  ASP A 264     1980   2016   1781    112     63   -190       C  
ATOM   2051  CG  ASP A 264      -3.846 -16.788 -30.111  1.00 16.50           C  
ANISOU 2051  CG  ASP A 264     2114   2210   1946    114     82   -164       C  
ATOM   2052  OD1 ASP A 264      -2.679 -17.167 -30.026  1.00 20.07           O  
ANISOU 2052  OD1 ASP A 264     2548   2663   2414    137    105   -174       O  
ATOM   2053  OD2 ASP A 264      -4.126 -15.579 -30.271  1.00 17.95           O  
ANISOU 2053  OD2 ASP A 264     2289   2414   2117     94     75   -134       O  
ATOM   2054  N   LYS A 265      -7.457 -19.483 -29.091  1.00 12.57           N  
ANISOU 2054  N   LYS A 265     1694   1614   1468     90      4   -211       N  
ATOM   2055  CA  LYS A 265      -8.516 -20.503 -29.273  1.00 12.69           C  
ANISOU 2055  CA  LYS A 265     1738   1604   1481     79    -14   -235       C  
ATOM   2056  C   LYS A 265      -9.922 -19.912 -29.202  1.00 11.68           C  
ANISOU 2056  C   LYS A 265     1613   1481   1344     49    -43   -216       C  
ATOM   2057  O   LYS A 265     -10.743 -20.212 -30.054  1.00 11.43           O  
ANISOU 2057  O   LYS A 265     1602   1455   1287     33    -55   -233       O  
ATOM   2058  CB  LYS A 265      -8.349 -21.634 -28.284  1.00 13.38           C  
ANISOU 2058  CB  LYS A 265     1829   1647   1607     94    -18   -246       C  
ATOM   2059  CG  LYS A 265      -7.160 -22.485 -28.590  1.00 14.90           C  
ANISOU 2059  CG  LYS A 265     2023   1830   1809    125      7   -273       C  
ATOM   2060  CD  LYS A 265      -6.813 -23.470 -27.469  1.00 16.24           C  
ANISOU 2060  CD  LYS A 265     2191   1955   2024    144      2   -274       C  
ATOM   2061  CE  LYS A 265      -7.992 -24.274 -26.935  1.00 16.56           C  
ANISOU 2061  CE  LYS A 265     2254   1959   2080    127    -24   -277       C  
ATOM   2062  NZ  LYS A 265      -8.482 -25.272 -27.913  1.00 17.11           N  
ANISOU 2062  NZ  LYS A 265     2354   2013   2135    122    -23   -318       N  
ATOM   2063  N   VAL A 266     -10.169 -19.030 -28.235  1.00 10.73           N  
ANISOU 2063  N   VAL A 266     1473   1359   1244     43    -54   -182       N  
ATOM   2064  CA  VAL A 266     -11.460 -18.385 -28.077  1.00 10.48           C  
ANISOU 2064  CA  VAL A 266     1440   1332   1211     19    -78   -163       C  
ATOM   2065  C   VAL A 266     -11.793 -17.594 -29.316  1.00 10.44           C  
ANISOU 2065  C   VAL A 266     1437   1361   1168      5    -82   -157       C  
ATOM   2066  O   VAL A 266     -12.879 -17.719 -29.849  1.00 10.33           O  
ANISOU 2066  O   VAL A 266     1434   1350   1139    -14   -103   -161       O  
ATOM   2067  CB  VAL A 266     -11.468 -17.470 -26.829  1.00 10.07           C  
ANISOU 2067  CB  VAL A 266     1364   1275   1187     18    -83   -130       C  
ATOM   2068  CG1 VAL A 266     -12.653 -16.480 -26.848  1.00  9.95           C  
ANISOU 2068  CG1 VAL A 266     1340   1271   1170     -3   -102   -108       C  
ATOM   2069  CG2 VAL A 266     -11.521 -18.404 -25.622  1.00 10.35           C  
ANISOU 2069  CG2 VAL A 266     1403   1275   1253     24    -87   -135       C  
ATOM   2070  N   ASN A 267     -10.815 -16.842 -29.803  1.00 10.09           N  
ANISOU 2070  N   ASN A 267     1381   1343   1108     13    -62   -146       N  
ATOM   2071  CA  ASN A 267     -11.033 -15.966 -30.945  1.00 10.52           C  
ANISOU 2071  CA  ASN A 267     1438   1433   1126     -1    -65   -133       C  
ATOM   2072  C   ASN A 267     -11.393 -16.816 -32.186  1.00 11.00           C  
ANISOU 2072  C   ASN A 267     1527   1506   1147     -9    -67   -165       C  
ATOM   2073  O   ASN A 267     -12.355 -16.492 -32.897  1.00 11.44           O  
ANISOU 2073  O   ASN A 267     1592   1578   1178    -29    -90   -158       O  
ATOM   2074  CB  ASN A 267      -9.795 -15.146 -31.230  1.00 10.30           C  
ANISOU 2074  CB  ASN A 267     1394   1429   1089      9    -39   -117       C  
ATOM   2075  CG  ASN A 267      -9.563 -14.026 -30.194  1.00 10.72           C  
ANISOU 2075  CG  ASN A 267     1421   1477   1177     10    -41    -82       C  
ATOM   2076  OD1 ASN A 267     -10.443 -13.718 -29.388  1.00 10.71           O  
ANISOU 2076  OD1 ASN A 267     1414   1458   1199      2    -63    -68       O  
ATOM   2077  ND2 ASN A 267      -8.347 -13.448 -30.201  1.00  9.73           N  
ANISOU 2077  ND2 ASN A 267     1277   1366   1053     20    -18    -70       N  
ATOM   2078  N   ALA A 268     -10.647 -17.891 -32.404  1.00 11.06           N  
ANISOU 2078  N   ALA A 268     1548   1504   1151      8    -46   -201       N  
ATOM   2079  CA  ALA A 268     -10.848 -18.761 -33.588  1.00 11.55           C  
ANISOU 2079  CA  ALA A 268     1640   1575   1173      2    -44   -239       C  
ATOM   2080  C   ALA A 268     -12.221 -19.470 -33.496  1.00 11.71           C  
ANISOU 2080  C   ALA A 268     1677   1573   1199    -18    -78   -253       C  
ATOM   2081  O   ALA A 268     -12.945 -19.585 -34.478  1.00 11.50           O  
ANISOU 2081  O   ALA A 268     1670   1564   1136    -38    -95   -266       O  
ATOM   2082  CB  ALA A 268      -9.723 -19.809 -33.691  1.00 12.18           C  
ANISOU 2082  CB  ALA A 268     1728   1642   1257     28    -12   -277       C  
ATOM   2083  N   ASP A 269     -12.596 -19.910 -32.292  1.00 11.65           N  
ANISOU 2083  N   ASP A 269     1662   1527   1237    -15    -89   -249       N  
ATOM   2084  CA  ASP A 269     -13.881 -20.614 -32.100  1.00 11.82           C  
ANISOU 2084  CA  ASP A 269     1696   1525   1270    -35   -119   -260       C  
ATOM   2085  C   ASP A 269     -15.052 -19.665 -32.244  1.00 11.40           C  
ANISOU 2085  C   ASP A 269     1631   1491   1210    -59   -148   -229       C  
ATOM   2086  O   ASP A 269     -16.099 -20.020 -32.808  1.00 11.26           O  
ANISOU 2086  O   ASP A 269     1626   1475   1177    -82   -174   -241       O  
ATOM   2087  CB  ASP A 269     -13.912 -21.348 -30.743  1.00 12.54           C  
ANISOU 2087  CB  ASP A 269     1782   1571   1411    -26   -120   -260       C  
ATOM   2088  CG  ASP A 269     -13.015 -22.610 -30.729  1.00 14.35           C  
ANISOU 2088  CG  ASP A 269     2028   1772   1651     -4    -99   -296       C  
ATOM   2089  OD1 ASP A 269     -12.880 -23.217 -31.853  1.00 16.19           O  
ANISOU 2089  OD1 ASP A 269     2285   2013   1853     -5    -92   -333       O  
ATOM   2090  OD2 ASP A 269     -12.481 -23.036 -29.648  1.00 13.24           O  
ANISOU 2090  OD2 ASP A 269     1880   1602   1549     14    -90   -290       O  
ATOM   2091  N   LEU A 270     -14.902 -18.459 -31.715  1.00 10.69           N  
ANISOU 2091  N   LEU A 270     1516   1413   1133    -55   -146   -191       N  
ATOM   2092  CA  LEU A 270     -15.931 -17.437 -31.850  1.00 10.66           C  
ANISOU 2092  CA  LEU A 270     1497   1426   1126    -74   -171   -159       C  
ATOM   2093  C   LEU A 270     -16.105 -17.037 -33.296  1.00 10.98           C  
ANISOU 2093  C   LEU A 270     1550   1504   1117    -87   -182   -159       C  
ATOM   2094  O   LEU A 270     -17.247 -16.899 -33.771  1.00 11.06           O  
ANISOU 2094  O   LEU A 270     1561   1523   1117   -108   -213   -152       O  
ATOM   2095  CB  LEU A 270     -15.606 -16.199 -31.035  1.00 10.20           C  
ANISOU 2095  CB  LEU A 270     1412   1371   1094    -65   -164   -122       C  
ATOM   2096  CG  LEU A 270     -15.713 -16.241 -29.523  1.00 10.10           C  
ANISOU 2096  CG  LEU A 270     1382   1327   1127    -58   -161   -112       C  
ATOM   2097  CD1 LEU A 270     -15.377 -14.880 -28.915  1.00  9.55           C  
ANISOU 2097  CD1 LEU A 270     1288   1266   1075    -51   -154    -79       C  
ATOM   2098  CD2 LEU A 270     -17.122 -16.663 -29.103  1.00 10.57           C  
ANISOU 2098  CD2 LEU A 270     1440   1370   1207    -76   -186   -114       C  
ATOM   2099  N   LEU A 271     -14.997 -16.853 -34.009  1.00 11.52           N
[truncated: 772,984 more chars]
