# Supplementary material for: A new benchmark illustrates that integration of geometric constraints inferred from enzyme reaction chemistry can increase enzyme active site modeling accuracy
Source: PLoS One. 2019 Apr 4;14(4):e0214126. doi: 10.1371/journal.pone.0214126 (PMC6448891; doi:10.1371/journal.pone.0214126)
Supplement: S1 Files — (GZ) [file pone.0214126.s008.gz › benchmark-lite/templates/3ia2/4dgq.pdb.clean2]

ATOM      1  N   SER A   0     -23.893  11.076 -25.800  1.00 36.84           N  
ATOM      2  CA  SER A   0     -22.451  11.007 -25.501  1.00 34.12           C  
ATOM      3  C   SER A   0     -21.869   9.585 -25.868  1.00 29.03           C  
ATOM      4  O   SER A   0     -22.564   8.523 -25.802  1.00 29.61           O  
ATOM      5  CB  SER A   0     -22.219  11.421 -24.034  1.00 36.62           C  
ATOM      6  OG  SER A   0     -20.897  11.137 -23.624  1.00 37.42           O  
ATOM      7 1H   SER A   0     -24.241  11.983 -25.561  1.00  0.00           H  
ATOM      8 2H   SER A   0     -24.040  10.910 -26.775  1.00  0.00           H  
ATOM      9 3H   SER A   0     -24.378  10.382 -25.267  1.00  0.00           H  
ATOM     10  HA  SER A   0     -21.927  11.702 -26.159  1.00  0.00           H  
ATOM     11 1HB  SER A   0     -22.414  12.487 -23.922  1.00  0.00           H  
ATOM     12 2HB  SER A   0     -22.921  10.891 -23.391  1.00  0.00           H  
ATOM     13  HG  SER A   0     -20.462  10.746 -24.385  1.00  0.00           H  
ATOM     14  N   MET A   1     -20.633   9.579 -26.364  1.00 27.56           N  
ATOM     15  CA  MET A   1     -20.060   8.371 -26.918  1.00 23.76           C  
ATOM     16  C   MET A   1     -19.778   7.432 -25.761  1.00 20.00           C  
ATOM     17  O   MET A   1     -19.142   7.809 -24.814  1.00 19.11           O  
ATOM     18  CB  MET A   1     -18.745   8.711 -27.658  1.00 25.01           C  
ATOM     19  CG  MET A   1     -18.003   7.530 -28.225  1.00 25.95           C  
ATOM     20  SD  MET A   1     -16.641   8.070 -29.298  1.00 27.50           S  
ATOM     21  CE  MET A   1     -17.426   8.727 -30.773  1.00 26.80           C  
ATOM     22  H   MET A   1     -20.083  10.426 -26.356  1.00  0.00           H  
ATOM     23  HA  MET A   1     -20.769   7.947 -27.629  1.00  0.00           H  
ATOM     24 1HB  MET A   1     -18.957   9.389 -28.483  1.00  0.00           H  
ATOM     25 2HB  MET A   1     -18.067   9.226 -26.977  1.00  0.00           H  
ATOM     26 1HG  MET A   1     -17.603   6.927 -27.411  1.00  0.00           H  
ATOM     27 2HG  MET A   1     -18.690   6.911 -28.801  1.00  0.00           H  
ATOM     28 1HE  MET A   1     -16.661   9.073 -31.469  1.00  0.00           H  
ATOM     29 2HE  MET A   1     -18.022   7.946 -31.247  1.00  0.00           H  
ATOM     30 3HE  MET A   1     -18.073   9.562 -30.500  1.00  0.00           H  
ATOM     31  N   GLY A   2     -20.223   6.204 -25.851  1.00 17.06           N  
ATOM     32  CA  GLY A   2     -19.830   5.204 -24.841  1.00 14.92           C  
ATOM     33  C   GLY A   2     -20.550   5.239 -23.505  1.00 13.57           C  
ATOM     34  O   GLY A   2     -20.154   4.528 -22.591  1.00 11.85           O  
ATOM     35  H   GLY A   2     -20.835   5.927 -26.605  1.00  0.00           H  
ATOM     36 1HA  GLY A   2     -19.978   4.202 -25.244  1.00  0.00           H  
ATOM     37 2HA  GLY A   2     -18.768   5.308 -24.621  1.00  0.00           H  
ATOM     38  N   THR A   3     -21.641   5.993 -23.395  1.00 13.47           N  
ATOM     39  CA  THR A   3     -22.534   5.879 -22.244  1.00 13.30           C  
ATOM     40  C   THR A   3     -24.007   5.909 -22.666  1.00 13.28           C  
ATOM     41  O   THR A   3     -24.350   6.550 -23.672  1.00 14.04           O  
ATOM     42  CB  THR A   3     -22.288   6.980 -21.195  1.00 14.73           C  
ATOM     43  OG1 THR A   3     -22.607   8.268 -21.753  1.00 17.23           O  
ATOM     44  CG2 THR A   3     -20.795   6.973 -20.717  1.00 15.24           C  
ATOM     45  H   THR A   3     -21.858   6.659 -24.122  1.00  0.00           H  
ATOM     46  HA  THR A   3     -22.356   4.917 -21.762  1.00  0.00           H  
ATOM     47  HB  THR A   3     -22.936   6.814 -20.335  1.00  0.00           H  
ATOM     48  HG1 THR A   3     -22.904   8.159 -22.660  1.00  0.00           H  
ATOM     49 1HG2 THR A   3     -20.646   7.759 -19.977  1.00  0.00           H  
ATOM     50 2HG2 THR A   3     -20.560   6.006 -20.273  1.00  0.00           H  
ATOM     51 3HG2 THR A   3     -20.140   7.149 -21.569  1.00  0.00           H  
ATOM     52  N   VAL A   4     -24.843   5.194 -21.914  1.00 12.17           N  
ATOM     53  CA  VAL A   4     -26.296   5.253 -22.011  1.00 12.10           C  
ATOM     54  C   VAL A   4     -26.868   5.247 -20.593  1.00 11.90           C  
ATOM     55  O   VAL A   4     -26.380   4.539 -19.705  1.00 11.36           O  
ATOM     56  CB  VAL A   4     -26.841   4.063 -22.812  1.00 12.00           C  
ATOM     57  CG1 VAL A   4     -26.483   2.750 -22.172  1.00 11.09           C  
ATOM     58  CG2 VAL A   4     -28.377   4.197 -23.071  1.00 12.75           C  
ATOM     59  H   VAL A   4     -24.420   4.575 -21.237  1.00  0.00           H  
ATOM     60  HA  VAL A   4     -26.571   6.172 -22.529  1.00  0.00           H  
ATOM     61  HB  VAL A   4     -26.328   4.018 -23.773  1.00  0.00           H  
ATOM     62 1HG1 VAL A   4     -26.887   1.932 -22.769  1.00  0.00           H  
ATOM     63 2HG1 VAL A   4     -25.399   2.657 -22.115  1.00  0.00           H  
ATOM     64 3HG1 VAL A   4     -26.905   2.708 -21.168  1.00  0.00           H  
ATOM     65 1HG2 VAL A   4     -28.726   3.337 -23.641  1.00  0.00           H  
ATOM     66 2HG2 VAL A   4     -28.904   4.239 -22.118  1.00  0.00           H  
ATOM     67 3HG2 VAL A   4     -28.573   5.109 -23.635  1.00  0.00           H  
ATOM     68  N   THR A   5     -27.889   6.039 -20.363  1.00 12.57           N  
ATOM     69  CA  THR A   5     -28.560   6.062 -19.092  1.00 13.04           C  
ATOM     70  C   THR A   5     -29.792   5.178 -19.192  1.00 13.30           C  
ATOM     71  O   THR A   5     -30.601   5.347 -20.107  1.00 14.17           O  
ATOM     72  CB  THR A   5     -28.929   7.496 -18.742  1.00 14.68           C  
ATOM     73  OG1 THR A   5     -27.717   8.266 -18.674  1.00 15.19           O  
ATOM     74  CG2 THR A   5     -29.704   7.564 -17.386  1.00 14.59           C  
ATOM     75  H   THR A   5     -28.211   6.649 -21.101  1.00  0.00           H  
ATOM     76  HA  THR A   5     -27.880   5.672 -18.335  1.00  0.00           H  
ATOM     77  HB  THR A   5     -29.558   7.912 -19.528  1.00  0.00           H  
ATOM     78  HG1 THR A   5     -26.967   7.698 -18.864  1.00  0.00           H  
ATOM     79 1HG2 THR A   5     -29.955   8.601 -17.162  1.00  0.00           H  
ATOM     80 2HG2 THR A   5     -30.619   6.977 -17.460  1.00  0.00           H  
ATOM     81 3HG2 THR A   5     -29.079   7.162 -16.589  1.00  0.00           H  
ATOM     82  N   THR A   6     -29.914   4.188 -18.298  1.00 12.94           N  
ATOM     83  CA  THR A   6     -31.036   3.267 -18.331  1.00 13.36           C  
ATOM     84  C   THR A   6     -32.307   4.006 -17.886  1.00 15.05           C  
ATOM     85  O   THR A   6     -32.276   5.121 -17.340  1.00 14.22           O  
ATOM     86  CB  THR A   6     -30.785   2.072 -17.371  1.00 12.69           C  
ATOM     87  OG1 THR A   6     -30.733   2.566 -16.016  1.00 11.98           O  
ATOM     88  CG2 THR A   6     -29.440   1.339 -17.711  1.00 11.63           C  
ATOM     89  H   THR A   6     -29.209   4.079 -17.583  1.00  0.00           H  
ATOM     90  HA  THR A   6     -31.139   2.883 -19.346  1.00  0.00           H  
ATOM     91  HB  THR A   6     -31.604   1.358 -17.457  1.00  0.00           H  
ATOM     92  HG1 THR A   6     -30.865   3.517 -16.018  1.00  0.00           H  
ATOM     93 1HG2 THR A   6     -29.294   0.508 -17.021  1.00  0.00           H  
ATOM     94 2HG2 THR A   6     -29.480   0.961 -18.732  1.00  0.00           H  
ATOM     95 3HG2 THR A   6     -28.611   2.039 -17.616  1.00  0.00           H  
ATOM     96  N   LYS A   7     -33.439   3.352 -18.042  1.00 17.21           N  
ATOM     97  CA  LYS A   7     -34.673   3.962 -17.611  1.00 19.30           C  
ATOM     98  C   LYS A   7     -34.752   4.128 -16.100  1.00 18.40           C  
ATOM     99  O   LYS A   7     -35.504   4.968 -15.637  1.00 19.46           O  
ATOM    100  CB  LYS A   7     -35.867   3.211 -18.222  1.00 23.01           C  
ATOM    101  CG  LYS A   7     -35.978   3.457 -19.753  1.00 26.38           C  
ATOM    102  CD  LYS A   7     -36.229   2.132 -20.493  1.00 29.44           C  
ATOM    103  CE  LYS A   7     -35.889   2.160 -21.989  1.00 32.39           C  
ATOM    104  NZ  LYS A   7     -36.819   2.966 -22.812  1.00 32.89           N  
ATOM    105  H   LYS A   7     -33.464   2.432 -18.457  1.00  0.00           H  
ATOM    106  HA  LYS A   7     -34.688   4.995 -17.959  1.00  0.00           H  
ATOM    107 1HB  LYS A   7     -35.759   2.142 -18.036  1.00  0.00           H  
ATOM    108 2HB  LYS A   7     -36.788   3.536 -17.737  1.00  0.00           H  
ATOM    109 1HG  LYS A   7     -36.800   4.145 -19.952  1.00  0.00           H  
ATOM    110 2HG  LYS A   7     -35.055   3.907 -20.117  1.00  0.00           H  
ATOM    111 1HD  LYS A   7     -35.629   1.342 -20.039  1.00  0.00           H  
ATOM    112 2HD  LYS A   7     -37.281   1.860 -20.406  1.00  0.00           H  
ATOM    113 1HE  LYS A   7     -34.889   2.569 -22.127  1.00  0.00           H  
ATOM    114 2HE  LYS A   7     -35.899   1.144 -22.383  1.00  0.00           H  
ATOM    115 1HZ  LYS A   7     -36.528   2.933 -23.779  1.00  0.00           H  
ATOM    116 2HZ  LYS A   7     -37.754   2.592 -22.729  1.00  0.00           H  
ATOM    117 3HZ  LYS A   7     -36.810   3.923 -22.491  1.00  0.00           H  
ATOM    118  N   ASP A   8     -33.965   3.374 -15.313  1.00 16.30           N  
ATOM    119  CA  ASP A   8     -33.902   3.594 -13.854  1.00 15.84           C  
ATOM    120  C   ASP A   8     -32.743   4.501 -13.407  1.00 15.29           C  
ATOM    121  O   ASP A   8     -32.376   4.477 -12.250  1.00 15.85           O  
ATOM    122  CB  ASP A   8     -33.921   2.274 -13.026  1.00 15.51           C  
ATOM    123  CG  ASP A   8     -32.898   1.194 -13.468  1.00 14.99           C  
ATOM    124  OD1 ASP A   8     -32.749   0.249 -12.668  1.00 14.90           O  
ATOM    125  OD2 ASP A   8     -32.347   1.173 -14.599  1.00 14.65           O  
ATOM    126  H   ASP A   8     -33.404   2.642 -15.725  1.00  0.00           H  
ATOM    127  HA  ASP A   8     -34.774   4.175 -13.554  1.00  0.00           H  
ATOM    128 1HB  ASP A   8     -33.722   2.499 -11.978  1.00  0.00           H  
ATOM    129 2HB  ASP A   8     -34.912   1.824 -13.082  1.00  0.00           H  
ATOM    130  N   GLY A   9     -32.147   5.254 -14.336  1.00 14.30           N  
ATOM    131  CA  GLY A   9     -31.166   6.281 -13.981  1.00 13.66           C  
ATOM    132  C   GLY A   9     -29.715   5.842 -13.858  1.00 12.74           C  
ATOM    133  O   GLY A   9     -28.903   6.621 -13.405  1.00 13.01           O  
ATOM    134  H   GLY A   9     -32.379   5.111 -15.308  1.00  0.00           H  
ATOM    135 1HA  GLY A   9     -31.187   7.077 -14.725  1.00  0.00           H  
ATOM    136 2HA  GLY A   9     -31.437   6.728 -13.025  1.00  0.00           H  
ATOM    137  N   VAL A  10     -29.375   4.622 -14.277  1.00 11.91           N  
ATOM    138  CA  VAL A  10     -28.044   4.103 -14.151  1.00 11.19           C  
ATOM    139  C   VAL A  10     -27.271   4.429 -15.427  1.00 11.28           C  
ATOM    140  O   VAL A  10     -27.738   4.163 -16.527  1.00 11.05           O  
ATOM    141  CB  VAL A  10     -28.082   2.576 -13.905  1.00 11.35           C  
ATOM    142  CG1 VAL A  10     -26.674   1.971 -13.866  1.00 10.88           C  
ATOM    143  CG2 VAL A  10     -28.848   2.274 -12.619  1.00 11.50           C  
ATOM    144  H   VAL A  10     -30.090   4.046 -14.699  1.00  0.00           H  
ATOM    145  HA  VAL A  10     -27.565   4.583 -13.297  1.00  0.00           H  
ATOM    146  HB  VAL A  10     -28.580   2.094 -14.747  1.00  0.00           H  
ATOM    147 1HG1 VAL A  10     -26.744   0.897 -13.692  1.00  0.00           H  
ATOM    148 2HG1 VAL A  10     -26.174   2.152 -14.817  1.00  0.00           H  
ATOM    149 3HG1 VAL A  10     -26.102   2.432 -13.061  1.00  0.00           H  
ATOM    150 1HG2 VAL A  10     -28.871   1.197 -12.454  1.00  0.00           H  
ATOM    151 2HG2 VAL A  10     -28.353   2.760 -11.778  1.00  0.00           H  
ATOM    152 3HG2 VAL A  10     -29.868   2.649 -12.706  1.00  0.00           H  
ATOM    153  N   GLU A  11     -26.072   5.005 -15.292  1.00 11.21           N  
ATOM    154  CA  GLU A  11     -25.243   5.222 -16.446  1.00 12.04           C  
ATOM    155  C   GLU A  11     -24.410   3.959 -16.705  1.00 10.52           C  
ATOM    156  O   GLU A  11     -23.644   3.503 -15.828  1.00  9.90           O  
ATOM    157  CB  GLU A  11     -24.322   6.429 -16.240  1.00 14.71           C  
ATOM    158  CG  GLU A  11     -23.421   6.634 -17.435  1.00 18.07           C  
ATOM    159  CD  GLU A  11     -22.620   7.934 -17.360  1.00 22.96           C  
ATOM    160  OE1 GLU A  11     -21.410   7.912 -17.016  1.00 26.52           O  
ATOM    161  OE2 GLU A  11     -23.230   8.976 -17.634  1.00 29.58           O  
ATOM    162  H   GLU A  11     -25.736   5.293 -14.384  1.00  0.00           H  
ATOM    163  HA  GLU A  11     -25.888   5.423 -17.302  1.00  0.00           H  
ATOM    164 1HB  GLU A  11     -24.924   7.323 -16.078  1.00  0.00           H  
ATOM    165 2HB  GLU A  11     -23.716   6.276 -15.347  1.00  0.00           H  
ATOM    166 1HG  GLU A  11     -22.727   5.797 -17.502  1.00  0.00           H  
ATOM    167 2HG  GLU A  11     -24.029   6.639 -18.339  1.00  0.00           H  
ATOM    168  N   ILE A  12     -24.601   3.393 -17.891  1.00  9.23           N  
ATOM    169  CA  ILE A  12     -23.870   2.207 -18.338  1.00  8.49           C  
ATOM    170  C   ILE A  12     -22.822   2.609 -19.383  1.00  8.28           C  
ATOM    171  O   ILE A  12     -23.166   3.225 -20.424  1.00  8.48           O  
ATOM    172  CB  ILE A  12     -24.805   1.142 -18.947  1.00  8.39           C  
ATOM    173  CG1 ILE A  12     -25.822   0.673 -17.883  1.00  8.59           C  
ATOM    174  CG2 ILE A  12     -23.983  -0.016 -19.563  1.00  8.23           C  
ATOM    175  CD1 ILE A  12     -25.269  -0.154 -16.723  1.00  8.38           C  
ATOM    176  H   ILE A  12     -25.286   3.809 -18.506  1.00  0.00           H  
ATOM    177  HA  ILE A  12     -23.374   1.762 -17.476  1.00  0.00           H  
ATOM    178  HB  ILE A  12     -25.414   1.596 -19.728  1.00  0.00           H  
ATOM    179 1HG1 ILE A  12     -26.314   1.540 -17.444  1.00  0.00           H  
ATOM    180 2HG1 ILE A  12     -26.593   0.067 -18.359  1.00  0.00           H  
ATOM    181 1HG2 ILE A  12     -24.660  -0.757 -19.987  1.00  0.00           H  
ATOM    182 2HG2 ILE A  12     -23.336   0.375 -20.347  1.00  0.00           H  
ATOM    183 3HG2 ILE A  12     -23.374  -0.482 -18.788  1.00  0.00           H  
ATOM    184 1HD1 ILE A  12     -26.081  -0.421 -16.047  1.00  0.00           H  
ATOM    185 2HD1 ILE A  12     -24.807  -1.062 -17.111  1.00  0.00           H  
ATOM    186 3HD1 ILE A  12     -24.525   0.430 -16.183  1.00  0.00           H  
ATOM    187  N   PHE A  13     -21.569   2.305 -19.081  1.00  7.89           N  
ATOM    188  CA  PHE A  13     -20.419   2.511 -19.952  1.00  8.19           C  
ATOM    189  C   PHE A  13     -20.354   1.358 -20.968  1.00  8.10           C  
ATOM    190  O   PHE A  13     -20.580   0.186 -20.616  1.00  7.52           O  
ATOM    191  CB  PHE A  13     -19.106   2.557 -19.163  1.00  8.40           C  
ATOM    192  CG  PHE A  13     -17.897   2.614 -20.034  1.00  8.74           C  
ATOM    193  CD1 PHE A  13     -17.431   3.838 -20.478  1.00  9.42           C  
ATOM    194  CD2 PHE A  13     -17.310   1.460 -20.494  1.00  8.75           C  
ATOM    195  CE1 PHE A  13     -16.331   3.914 -21.326  1.00  9.82           C  
ATOM    196  CE2 PHE A  13     -16.210   1.508 -21.337  1.00  9.34           C  
ATOM    197  CZ  PHE A  13     -15.727   2.744 -21.759  1.00  9.69           C  
ATOM    198  H   PHE A  13     -21.427   1.899 -18.167  1.00  0.00           H  
ATOM    199  HA  PHE A  13     -20.538   3.468 -20.463  1.00  0.00           H  
ATOM    200 1HB  PHE A  13     -19.104   3.430 -18.512  1.00  0.00           H  
ATOM    201 2HB  PHE A  13     -19.032   1.675 -18.528  1.00  0.00           H  
ATOM    202  HD1 PHE A  13     -17.936   4.749 -20.155  1.00  0.00           H  
ATOM    203  HD2 PHE A  13     -17.697   0.498 -20.158  1.00  0.00           H  
ATOM    204  HE1 PHE A  13     -15.954   4.886 -21.642  1.00  0.00           H  
ATOM    205  HE2 PHE A  13     -15.724   0.591 -21.670  1.00  0.00           H  
ATOM    206  HZ  PHE A  13     -14.872   2.788 -22.433  1.00  0.00           H  
ATOM    207  N   TYR A  14     -20.017   1.690 -22.203  1.00  8.37           N  
ATOM    208  CA  TYR A  14     -19.792   0.658 -23.209  1.00  8.62           C  
ATOM    209  C   TYR A  14     -18.761   1.111 -24.225  1.00  8.89           C  
ATOM    210  O   TYR A  14     -18.525   2.310 -24.431  1.00  8.92           O  
ATOM    211  CB  TYR A  14     -21.103   0.238 -23.893  1.00  9.09           C  
ATOM    212  CG  TYR A  14     -21.753   1.351 -24.638  1.00  9.84           C  
ATOM    213  CD1 TYR A  14     -22.692   2.139 -24.048  1.00 10.57           C  
ATOM    214  CD2 TYR A  14     -21.403   1.615 -25.953  1.00 10.67           C  
ATOM    215  CE1 TYR A  14     -23.268   3.197 -24.710  1.00 11.61           C  
ATOM    216  CE2 TYR A  14     -21.959   2.653 -26.645  1.00 11.58           C  
ATOM    217  CZ  TYR A  14     -22.910   3.446 -26.013  1.00 12.47           C  
ATOM    218  OH  TYR A  14     -23.467   4.477 -26.674  1.00 14.28           O  
ATOM    219  H   TYR A  14     -19.912   2.661 -22.462  1.00  0.00           H  
ATOM    220  HA  TYR A  14     -19.371  -0.219 -22.717  1.00  0.00           H  
ATOM    221 1HB  TYR A  14     -20.905  -0.578 -24.589  1.00  0.00           H  
ATOM    222 2HB  TYR A  14     -21.801  -0.133 -23.144  1.00  0.00           H  
ATOM    223  HD1 TYR A  14     -23.006   1.939 -23.023  1.00  0.00           H  
ATOM    224  HD2 TYR A  14     -20.669   0.987 -26.458  1.00  0.00           H  
ATOM    225  HE1 TYR A  14     -24.018   3.810 -24.210  1.00  0.00           H  
ATOM    226  HE2 TYR A  14     -21.656   2.847 -27.674  1.00  0.00           H  
ATOM    227  HH  TYR A  14     -23.100   4.524 -27.560  1.00  0.00           H  
ATOM    228  N   LYS A  15     -18.125   0.123 -24.831  1.00  8.96           N  
ATOM    229  CA  LYS A  15     -17.299   0.276 -25.998  1.00  9.44           C  
ATOM    230  C   LYS A  15     -18.117  -0.177 -27.218  1.00  9.81           C  
ATOM    231  O   LYS A  15     -18.829  -1.185 -27.145  1.00  9.55           O  
ATOM    232  CB  LYS A  15     -16.059  -0.643 -25.829  1.00  9.90           C  
ATOM    233  CG  LYS A  15     -15.243  -0.372 -24.567  1.00 10.45           C  
ATOM    234  CD  LYS A  15     -14.044  -1.316 -24.416  1.00 11.17           C  
ATOM    235  CE  LYS A  15     -13.274  -1.122 -23.094  1.00 11.73           C  
ATOM    236  NZ  LYS A  15     -11.786  -1.215 -23.228  1.00 12.47           N  
ATOM    237  H   LYS A  15     -18.242  -0.796 -24.428  1.00  0.00           H  
ATOM    238  HA  LYS A  15     -16.982   1.317 -26.064  1.00  0.00           H  
ATOM    239 1HB  LYS A  15     -16.379  -1.685 -25.804  1.00  0.00           H  
ATOM    240 2HB  LYS A  15     -15.398  -0.524 -26.688  1.00  0.00           H  
ATOM    241 1HG  LYS A  15     -14.868   0.652 -24.589  1.00  0.00           H  
ATOM    242 2HG  LYS A  15     -15.879  -0.489 -23.690  1.00  0.00           H  
ATOM    243 1HD  LYS A  15     -14.388  -2.351 -24.456  1.00  0.00           H  
ATOM    244 2HD  LYS A  15     -13.346  -1.152 -25.237  1.00  0.00           H  
ATOM    245 1HE  LYS A  15     -13.506  -0.143 -22.678  1.00  0.00           H  
ATOM    246 2HE  LYS A  15     -13.587  -1.880 -22.376  1.00  0.00           H  
ATOM    247 1HZ  LYS A  15     -11.357  -1.078 -22.324  1.00  0.00           H  
ATOM    248 2HZ  LYS A  15     -11.536  -2.127 -23.585  1.00  0.00           H  
ATOM    249 3HZ  LYS A  15     -11.460  -0.503 -23.866  1.00  0.00           H  
ATOM    250  N   ASP A  16     -18.060   0.571 -28.315  1.00  9.98           N  
ATOM    251  CA  ASP A  16     -18.680   0.205 -29.570  1.00 10.45           C  
ATOM    252  C   ASP A  16     -17.683   0.520 -30.674  1.00 10.56           C  
ATOM    253  O   ASP A  16     -17.457   1.670 -31.038  1.00 10.92           O  
ATOM    254  CB  ASP A  16     -19.995   0.970 -29.734  1.00 11.33           C  
ATOM    255  CG  ASP A  16     -20.622   0.799 -31.079  1.00 12.65           C  
ATOM    256  OD1 ASP A  16     -20.240  -0.090 -31.868  1.00 12.67           O  
ATOM    257  OD2 ASP A  16     -21.538   1.600 -31.358  1.00 13.74           O  
ATOM    258  H   ASP A  16     -17.551   1.441 -28.253  1.00  0.00           H  
ATOM    259  HA  ASP A  16     -18.890  -0.865 -29.553  1.00  0.00           H  
ATOM    260 1HB  ASP A  16     -20.707   0.636 -28.979  1.00  0.00           H  
ATOM    261 2HB  ASP A  16     -19.820   2.034 -29.571  1.00  0.00           H  
ATOM    262  N   TRP A  17     -17.049  -0.518 -31.190  1.00 10.23           N  
ATOM    263  CA  TRP A  17     -15.952  -0.368 -32.139  1.00 10.53           C  
ATOM    264  C   TRP A  17     -16.275  -1.077 -33.438  1.00 11.09           C  
ATOM    265  O   TRP A  17     -16.755  -2.237 -33.434  1.00 10.83           O  
ATOM    266  CB  TRP A  17     -14.687  -0.982 -31.572  1.00 10.05           C  
ATOM    267  CG  TRP A  17     -14.170  -0.394 -30.290  1.00  9.84           C  
ATOM    268  CD1 TRP A  17     -14.521   0.811 -29.687  1.00  9.99           C  
ATOM    269  CD2 TRP A  17     -13.125  -0.942 -29.478  1.00  9.77           C  
ATOM    270  NE1 TRP A  17     -13.784   1.008 -28.550  1.00  9.94           N  
ATOM    271  CE2 TRP A  17     -12.912  -0.014 -28.388  1.00  9.93           C  
ATOM    272  CE3 TRP A  17     -12.344  -2.112 -29.538  1.00 10.01           C  
ATOM    273  CZ2 TRP A  17     -11.967  -0.257 -27.389  1.00 10.02           C  
ATOM    274  CZ3 TRP A  17     -11.407  -2.338 -28.534  1.00  9.96           C  
ATOM    275  CH2 TRP A  17     -11.214  -1.416 -27.493  1.00 10.04           C  
ATOM    276  H   TRP A  17     -17.338  -1.446 -30.915  1.00  0.00           H  
ATOM    277  HA  TRP A  17     -15.783   0.696 -32.307  1.00  0.00           H  
ATOM    278 1HB  TRP A  17     -14.850  -2.044 -31.386  1.00  0.00           H  
ATOM    279 2HB  TRP A  17     -13.882  -0.897 -32.302  1.00  0.00           H  
ATOM    280  HD1 TRP A  17     -15.274   1.500 -30.065  1.00  0.00           H  
ATOM    281  HE1 TRP A  17     -13.870   1.794 -27.922  1.00  0.00           H  
ATOM    282  HE3 TRP A  17     -12.472  -2.826 -30.351  1.00  0.00           H  
ATOM    283  HZ2 TRP A  17     -11.818   0.428 -26.554  1.00  0.00           H  
ATOM    284  HZ3 TRP A  17     -10.823  -3.257 -28.579  1.00  0.00           H  
ATOM    285  HH2 TRP A  17     -10.446  -1.624 -26.748  1.00  0.00           H  
ATOM    286  N   GLY A  18     -15.968  -0.418 -34.546  1.00 11.81           N  
ATOM    287  CA  GLY A  18     -15.967  -1.079 -35.868  1.00 12.63           C  
ATOM    288  C   GLY A  18     -16.979  -0.456 -36.815  1.00 13.70           C  
ATOM    289  O   GLY A  18     -17.726   0.434 -36.423  1.00 13.43           O  
ATOM    290  H   GLY A  18     -15.729   0.561 -34.485  1.00  0.00           H  
ATOM    291 1HA  GLY A  18     -14.972  -1.011 -36.308  1.00  0.00           H  
ATOM    292 2HA  GLY A  18     -16.192  -2.138 -35.745  1.00  0.00           H  
ATOM    293  N   PRO A  19     -17.014  -0.935 -38.070  1.00 15.01           N  
ATOM    294  CA  PRO A  19     -17.863  -0.334 -39.086  1.00 16.89           C  
ATOM    295  C   PRO A  19     -19.315  -0.440 -38.695  1.00 17.60           C  
ATOM    296  O   PRO A  19     -19.727  -1.482 -38.166  1.00 16.31           O  
ATOM    297  CB  PRO A  19     -17.538  -1.171 -40.351  1.00 17.34           C  
ATOM    298  CG  PRO A  19     -16.140  -1.672 -40.118  1.00 16.58           C  
ATOM    299  CD  PRO A  19     -16.125  -1.966 -38.627  1.00 15.15           C  
ATOM    300  HA  PRO A  19     -17.573   0.718 -39.224  1.00  0.00           H  
ATOM    301 1HB  PRO A  19     -18.269  -1.986 -40.461  1.00  0.00           H  
ATOM    302 2HB  PRO A  19     -17.620  -0.542 -41.250  1.00  0.00           H  
ATOM    303 1HG  PRO A  19     -15.946  -2.559 -40.739  1.00  0.00           H  
ATOM    304 2HG  PRO A  19     -15.408  -0.908 -40.418  1.00  0.00           H  
ATOM    305 1HD  PRO A  19     -16.517  -2.978 -38.448  1.00  0.00           H  
ATOM    306 2HD  PRO A  19     -15.097  -1.875 -38.245  1.00  0.00           H  
ATOM    307  N   ARG A  20     -20.071   0.623 -38.934  1.00 19.32           N  
ATOM    308  CA  ARG A  20     -21.435   0.675 -38.443  1.00 21.46           C  
ATOM    309  C   ARG A  20     -22.366  -0.359 -39.081  1.00 22.66           C  
ATOM    310  O   ARG A  20     -23.326  -0.780 -38.483  1.00 24.16           O  
ATOM    311  CB  ARG A  20     -22.042   2.075 -38.602  1.00 23.36           C  
ATOM    312  CG  ARG A  20     -22.209   2.795 -37.269  1.00 23.78           C  
ATOM    313  CD  ARG A  20     -20.897   3.385 -36.761  1.00 22.84           C  
ATOM    314  NE  ARG A  20     -20.020   2.443 -36.080  1.00 21.33           N  
ATOM    315  CZ  ARG A  20     -20.110   2.112 -34.789  1.00 19.80           C  
ATOM    316  NH1 ARG A  20     -21.081   2.624 -34.028  1.00 19.79           N  
ATOM    317  NH2 ARG A  20     -19.230   1.273 -34.261  1.00 18.23           N  
ATOM    318  H   ARG A  20     -19.707   1.405 -39.459  1.00  0.00           H  
ATOM    319  HA  ARG A  20     -21.430   0.427 -37.381  1.00  0.00           H  
ATOM    320 1HB  ARG A  20     -21.405   2.676 -39.249  1.00  0.00           H  
ATOM    321 2HB  ARG A  20     -23.017   1.996 -39.084  1.00  0.00           H  
ATOM    322 1HG  ARG A  20     -22.924   3.610 -37.383  1.00  0.00           H  
ATOM    323 2HG  ARG A  20     -22.576   2.093 -36.519  1.00  0.00           H  
ATOM    324 1HD  ARG A  20     -20.330   3.787 -37.600  1.00  0.00           H  
ATOM    325 2HD  ARG A  20     -21.108   4.183 -36.050  1.00  0.00           H  
ATOM    326  HE  ARG A  20     -19.287   2.006 -36.623  1.00  0.00           H  
ATOM    327 1HH1 ARG A  20     -21.752   3.265 -34.428  1.00  0.00           H  
ATOM    328 2HH1 ARG A  20     -21.145   2.371 -33.053  1.00  0.00           H  
ATOM    329 1HH2 ARG A  20     -18.494   0.886 -34.835  1.00  0.00           H  
ATOM    330 2HH2 ARG A  20     -19.295   1.021 -33.286  1.00  0.00           H  
ATOM    331  N   ASP A  21     -22.059  -0.789 -40.283  1.00 23.78           N  
ATOM    332  CA  ASP A  21     -22.903  -1.746 -40.983  1.00 25.45           C  
ATOM    333  C   ASP A  21     -22.348  -3.188 -40.889  1.00 23.34           C  
ATOM    334  O   ASP A  21     -22.882  -4.054 -41.544  1.00 22.58           O  
ATOM    335  CB  ASP A  21     -23.041  -1.304 -42.452  1.00 28.60           C  
ATOM    336  CG  ASP A  21     -21.672  -1.167 -43.158  1.00 30.75           C  
ATOM    337  OD1 ASP A  21     -21.596  -0.763 -44.352  1.00 34.91           O  
ATOM    338  OD2 ASP A  21     -20.630  -1.458 -42.528  1.00 32.40           O  
ATOM    339  H   ASP A  21     -21.221  -0.451 -40.733  1.00  0.00           H  
ATOM    340  HA  ASP A  21     -23.886  -1.750 -40.511  1.00  0.00           H  
ATOM    341 1HB  ASP A  21     -23.647  -2.029 -42.995  1.00  0.00           H  
ATOM    342 2HB  ASP A  21     -23.559  -0.346 -42.497  1.00  0.00           H  
ATOM    343  N   ALA A  22     -21.304  -3.460 -40.087  1.00 20.12           N  
ATOM    344  CA  ALA A  22     -20.753  -4.826 -39.978  1.00 18.96           C  
ATOM    345  C   ALA A  22     -21.581  -5.722 -39.053  1.00 18.55           C  
ATOM    346  O   ALA A  22     -22.349  -5.205 -38.228  1.00 18.16           O  
ATOM    347  CB  ALA A  22     -19.311  -4.802 -39.466  1.00 17.30           C  
ATOM    348  H   ALA A  22     -20.886  -2.716 -39.547  1.00  0.00           H  
ATOM    349  HA  ALA A  22     -20.760  -5.274 -40.972  1.00  0.00           H  
ATOM    350 1HB  ALA A  22     -18.933  -5.822 -39.396  1.00  0.00           H  
ATOM    351 2HB  ALA A  22     -18.689  -4.231 -40.156  1.00  0.00           H  
ATOM    352 3HB  ALA A  22     -19.282  -4.337 -38.482  1.00  0.00           H  
ATOM    353  N   LYS A  23     -21.384  -7.044 -39.148  1.00 18.18           N  
ATOM    354  CA  LYS A  23     -22.011  -7.982 -38.195  1.00 17.94           C  
ATOM    355  C   LYS A  23     -21.473  -7.667 -36.792  1.00 15.85           C  
ATOM    356  O   LYS A  23     -20.298  -7.301 -36.618  1.00 15.07           O  
ATOM    357  CB  LYS A  23     -21.721  -9.437 -38.495  1.00 19.07           C  
ATOM    358  CG  LYS A  23     -22.479 -10.075 -39.656  1.00 21.38           C  
ATOM    359  CD  LYS A  23     -21.928 -11.471 -39.900  1.00 22.29           C  
ATOM    360  CE  LYS A  23     -22.680 -12.552 -39.138  1.00 23.23           C  
ATOM    361  NZ  LYS A  23     -22.465 -13.826 -39.895  1.00 24.21           N  
ATOM    362  H   LYS A  23     -20.796  -7.410 -39.884  1.00  0.00           H  
ATOM    363  HA  LYS A  23     -23.093  -7.854 -38.245  1.00  0.00           H  
ATOM    364 1HB  LYS A  23     -20.660  -9.558 -38.717  1.00  0.00           H  
ATOM    365 2HB  LYS A  23     -21.942 -10.041 -37.615  1.00  0.00           H  
ATOM    366 1HG  LYS A  23     -23.541 -10.127 -39.413  1.00  0.00           H  
ATOM    367 2HG  LYS A  23     -22.359  -9.462 -40.549  1.00  0.00           H  
ATOM    368 1HD  LYS A  23     -21.986 -11.704 -40.964  1.00  0.00           H  
ATOM    369 2HD  LYS A  23     -20.883 -11.508 -39.594  1.00  0.00           H  
ATOM    370 1HE  LYS A  23     -22.292 -12.617 -38.122  1.00  0.00           H  
ATOM    371 2HE  LYS A  23     -23.737 -12.291 -39.084  1.00  0.00           H  
ATOM    372 1HZ  LYS A  23     -22.947 -14.581 -39.428  1.00  0.00           H  
ATOM    373 2HZ  LYS A  23     -22.826 -13.726 -40.834  1.00  0.00           H  
ATOM    374 3HZ  LYS A  23     -21.477 -14.032 -39.935  1.00  0.00           H  
ATOM    375  N   VAL A  24     -22.357  -7.781 -35.825  1.00 11.79           N  
ATOM    376  CA  VAL A  24     -22.099  -7.348 -34.445  1.00 11.23           C  
ATOM    377  C   VAL A  24     -21.914  -8.520 -33.522  1.00 10.67           C  
ATOM    378  O   VAL A  24     -22.642  -9.493 -33.584  1.00 10.45           O  
ATOM    379  CB  VAL A  24     -23.231  -6.459 -33.921  1.00 11.53           C  
ATOM    380  CG1 VAL A  24     -22.980  -6.033 -32.457  1.00 11.18           C  
ATOM    381  CG2 VAL A  24     -23.442  -5.237 -34.838  1.00 11.69           C  
ATOM    382  H   VAL A  24     -23.253  -8.187 -36.054  1.00  0.00           H  
ATOM    383  HA  VAL A  24     -21.175  -6.769 -34.431  1.00  0.00           H  
ATOM    384  HB  VAL A  24     -24.152  -7.041 -33.888  1.00  0.00           H  
ATOM    385 1HG1 VAL A  24     -23.802  -5.403 -32.115  1.00  0.00           H  
ATOM    386 2HG1 VAL A  24     -22.916  -6.919 -31.826  1.00  0.00           H  
ATOM    387 3HG1 VAL A  24     -22.046  -5.474 -32.396  1.00  0.00           H  
ATOM    388 1HG2 VAL A  24     -24.251  -4.622 -34.445  1.00  0.00           H  
ATOM    389 2HG2 VAL A  24     -22.525  -4.649 -34.877  1.00  0.00           H  
ATOM    390 3HG2 VAL A  24     -23.699  -5.575 -35.842  1.00  0.00           H  
ATOM    391  N   ILE A  25     -20.911  -8.420 -32.651  1.00 10.28           N  
ATOM    392  CA  ILE A  25     -20.792  -9.287 -31.498  1.00  9.79           C  
ATOM    393  C   ILE A  25     -20.836  -8.434 -30.222  1.00  9.34           C  
ATOM    394  O   ILE A  25     -20.059  -7.459 -30.080  1.00  8.96           O  
ATOM    395  CB  ILE A  25     -19.443 -10.045 -31.509  1.00  9.76           C  
ATOM    396  CG1 ILE A  25     -19.156 -10.639 -32.894  1.00 10.66           C  
ATOM    397  CG2 ILE A  25     -19.430 -11.142 -30.426  1.00  9.24           C  
ATOM    398  CD1 ILE A  25     -18.325  -9.804 -33.867  1.00 11.57           C  
ATOM    399  H   ILE A  25     -20.210  -7.710 -32.807  1.00  0.00           H  
ATOM    400  HA  ILE A  25     -21.598 -10.020 -31.532  1.00  0.00           H  
ATOM    401  HB  ILE A  25     -18.631  -9.345 -31.313  1.00  0.00           H  
ATOM    402 1HG1 ILE A  25     -18.630 -11.586 -32.781  1.00  0.00           H  
ATOM    403 2HG1 ILE A  25     -20.098 -10.847 -33.403  1.00  0.00           H  
ATOM    404 1HG2 ILE A  25     -18.474 -11.665 -30.449  1.00  0.00           H  
ATOM    405 2HG2 ILE A  25     -19.571 -10.687 -29.446  1.00  0.00           H  
ATOM    406 3HG2 ILE A  25     -20.236 -11.851 -30.617  1.00  0.00           H  
ATOM    407 1HD1 ILE A  25     -18.204 -10.349 -34.803  1.00  0.00           H  
ATOM    408 2HD1 ILE A  25     -18.833  -8.859 -34.061  1.00  0.00           H  
ATOM    409 3HD1 ILE A  25     -17.346  -9.608 -33.433  1.00  0.00           H  
ATOM    410  N   HIS A  26     -21.721  -8.799 -29.310  1.00  8.99           N  
ATOM    411  CA  HIS A  26     -21.885  -8.101 -28.045  1.00  9.01           C  
ATOM    412  C   HIS A  26     -21.349  -9.009 -26.936  1.00  8.55           C  
ATOM    413  O   HIS A  26     -21.710 -10.201 -26.831  1.00  8.48           O  
ATOM    414  CB  HIS A  26     -23.353  -7.769 -27.859  1.00 10.00           C  
ATOM    415  CG  HIS A  26     -23.617  -6.794 -26.771  1.00 10.72           C  
ATOM    416  ND1 HIS A  26     -24.492  -5.772 -26.924  1.00 11.33           N  
ATOM    417  CD2 HIS A  26     -22.976  -6.612 -25.479  1.00 11.17           C  
ATOM    418  CE1 HIS A  26     -24.544  -5.091 -25.722  1.00 12.09           C  
ATOM    419  NE2 HIS A  26     -23.559  -5.575 -24.876  1.00 11.45           N  
ATOM    420  H   HIS A  26     -22.304  -9.599 -29.510  1.00  0.00           H  
ATOM    421  HA  HIS A  26     -21.311  -7.175 -28.064  1.00  0.00           H  
ATOM    422 1HB  HIS A  26     -23.754  -7.359 -28.787  1.00  0.00           H  
ATOM    423 2HB  HIS A  26     -23.907  -8.681 -27.638  1.00  0.00           H  
ATOM    424  HD2 HIS A  26     -22.161  -7.217 -25.081  1.00  0.00           H  
ATOM    425  HE1 HIS A  26     -25.246  -4.297 -25.469  1.00  0.00           H  
ATOM    426  HE2 HIS A  26     -23.328  -5.204 -23.965  1.00  0.00           H  
ATOM    427  N   PHE A  27     -20.466  -8.477 -26.109  1.00  7.97           N  
ATOM    428  CA  PHE A  27     -19.773  -9.247 -25.113  1.00  7.60           C  
ATOM    429  C   PHE A  27     -20.162  -8.774 -23.695  1.00  7.57           C  
ATOM    430  O   PHE A  27     -20.317  -7.559 -23.452  1.00  7.39           O  
ATOM    431  CB  PHE A  27     -18.276  -8.956 -25.256  1.00  7.75           C  
ATOM    432  CG  PHE A  27     -17.649  -9.522 -26.498  1.00  7.78           C  
ATOM    433  CD1 PHE A  27     -17.079 -10.794 -26.462  1.00  7.80           C  
ATOM    434  CD2 PHE A  27     -17.549  -8.777 -27.661  1.00  8.08           C  
ATOM    435  CE1 PHE A  27     -16.476 -11.319 -27.579  1.00  8.16           C  
ATOM    436  CE2 PHE A  27     -16.937  -9.317 -28.795  1.00  8.11           C  
ATOM    437  CZ  PHE A  27     -16.397 -10.569 -28.760  1.00  8.07           C  
ATOM    438  H   PHE A  27     -20.276  -7.488 -26.187  1.00  0.00           H  
ATOM    439  HA  PHE A  27     -19.966 -10.305 -25.297  1.00  0.00           H  
ATOM    440 1HB  PHE A  27     -18.114  -7.879 -25.261  1.00  0.00           H  
ATOM    441 2HB  PHE A  27     -17.743  -9.363 -24.398  1.00  0.00           H  
ATOM    442  HD1 PHE A  27     -17.118 -11.369 -25.536  1.00  0.00           H  
ATOM    443  HD2 PHE A  27     -17.978  -7.775 -27.698  1.00  0.00           H  
ATOM    444  HE1 PHE A  27     -16.056 -12.324 -27.549  1.00  0.00           H  
ATOM    445  HE2 PHE A  27     -16.892  -8.730 -29.712  1.00  0.00           H  
ATOM    446  HZ  PHE A  27     -15.907 -10.985 -29.639  1.00  0.00           H  
ATOM    447  N   HIS A  28     -20.319  -9.740 -22.789  1.00  7.26           N  
ATOM    448  CA  HIS A  28     -20.837  -9.538 -21.410  1.00  6.96           C  
ATOM    449  C   HIS A  28     -19.814 -10.163 -20.459  1.00  6.49           C  
ATOM    450  O   HIS A  28     -19.630 -11.379 -20.464  1.00  6.41           O  
ATOM    451  CB  HIS A  28     -22.167 -10.278 -21.223  1.00  7.14           C  
ATOM    452  CG  HIS A  28     -23.282  -9.864 -22.185  1.00  7.61           C  
ATOM    453  ND1 HIS A  28     -24.427  -9.288 -21.757  1.00  7.81           N  
ATOM    454  CD2 HIS A  28     -23.414 -10.030 -23.552  1.00  7.96           C  
ATOM    455  CE1 HIS A  28     -25.223  -9.038 -22.831  1.00  8.23           C  
ATOM    456  NE2 HIS A  28     -24.618  -9.511 -23.919  1.00  8.50           N  
ATOM    457  H   HIS A  28     -20.060 -10.670 -23.086  1.00  0.00           H  
ATOM    458  HA  HIS A  28     -21.013  -8.476 -21.239  1.00  0.00           H  
ATOM    459 1HB  HIS A  28     -22.008 -11.350 -21.348  1.00  0.00           H  
ATOM    460 2HB  HIS A  28     -22.533 -10.117 -20.209  1.00  0.00           H  
ATOM    461  HD2 HIS A  28     -22.681 -10.494 -24.213  1.00  0.00           H  
ATOM    462  HE1 HIS A  28     -26.190  -8.536 -22.805  1.00  0.00           H  
ATOM    463  HE2 HIS A  28     -24.989  -9.489 -24.858  1.00  0.00           H  
ATOM    464  N   HIS A  29     -19.140  -9.335 -19.667  1.00  6.17           N  
ATOM    465  CA  HIS A  29     -17.996  -9.734 -18.802  1.00  5.78           C  
ATOM    466  C   HIS A  29     -18.412 -10.401 -17.508  1.00  5.89           C  
ATOM    467  O   HIS A  29     -19.606 -10.414 -17.121  1.00  5.90           O  
ATOM    468  CB  HIS A  29     -17.133  -8.513 -18.480  1.00  5.48           C  
ATOM    469  CG  HIS A  29     -17.810  -7.521 -17.544  1.00  5.27           C  
ATOM    470  ND1 HIS A  29     -17.870  -7.689 -16.176  1.00  5.08           N  
ATOM    471  CD2 HIS A  29     -18.543  -6.390 -17.838  1.00  5.30           C  
ATOM    472  CE1 HIS A  29     -18.576  -6.657 -15.652  1.00  5.07           C  
ATOM    473  NE2 HIS A  29     -18.995  -5.868 -16.679  1.00  5.22           N  
ATOM    474  H   HIS A  29     -19.443  -8.372 -19.668  1.00  0.00           H  
ATOM    475  HA  HIS A  29     -17.379 -10.462 -19.328  1.00  0.00           H  
ATOM    476 1HB  HIS A  29     -16.200  -8.838 -18.019  1.00  0.00           H  
ATOM    477 2HB  HIS A  29     -16.878  -7.994 -19.404  1.00  0.00           H  
ATOM    478  HD2 HIS A  29     -18.711  -5.989 -18.838  1.00  0.00           H  
ATOM    479  HE1 HIS A  29     -18.772  -6.491 -14.593  1.00  0.00           H  
ATOM    480  HE2 HIS A  29     -19.552  -5.030 -16.591  1.00  0.00           H  
ATOM    481  N   GLY A  30     -17.432 -10.972 -16.825  1.00  5.88           N  
ATOM    482  CA  GLY A  30     -17.648 -11.608 -15.545  1.00  6.20           C  
ATOM    483  C   GLY A  30     -17.417 -10.760 -14.308  1.00  6.06           C  
ATOM    484  O   GLY A  30     -17.026  -9.611 -14.374  1.00  5.91           O  
ATOM    485  H   GLY A  30     -16.501 -10.960 -17.217  1.00  0.00           H  
ATOM    486 1HA  GLY A  30     -18.674 -11.971 -15.488  1.00  0.00           H  
ATOM    487 2HA  GLY A  30     -16.995 -12.475 -15.455  1.00  0.00           H  
ATOM    488  N   TRP A  31     -17.671 -11.382 -13.166  1.00  6.10           N  
ATOM    489  CA  TRP A  31     -17.516 -10.754 -11.853  1.00  6.20           C  
ATOM    490  C   TRP A  31     -16.057 -10.771 -11.486  1.00  6.04           C  
ATOM    491  O   TRP A  31     -15.386 -11.788 -11.727  1.00  6.51           O  
ATOM    492  CB  TRP A  31     -18.324 -11.571 -10.851  1.00  6.55           C  
ATOM    493  CG  TRP A  31     -18.258 -11.038  -9.460  1.00  6.34           C  
ATOM    494  CD1 TRP A  31     -19.177 -10.204  -8.850  1.00  6.30           C  
ATOM    495  CD2 TRP A  31     -17.239 -11.314  -8.459  1.00  6.17           C  
ATOM    496  NE1 TRP A  31     -18.803  -9.943  -7.560  1.00  6.25           N  
ATOM    497  CE2 TRP A  31     -17.630 -10.561  -7.266  1.00  6.29           C  
ATOM    498  CE3 TRP A  31     -16.088 -12.058  -8.434  1.00  6.30           C  
ATOM    499  CZ2 TRP A  31     -16.879 -10.576  -6.087  1.00  6.31           C  
ATOM    500  CZ3 TRP A  31     -15.339 -12.082  -7.238  1.00  6.33           C  
ATOM    501  CH2 TRP A  31     -15.736 -11.340  -6.099  1.00  6.25           C  
ATOM    502  H   TRP A  31     -17.988 -12.340 -13.219  1.00  0.00           H  
ATOM    503  HA  TRP A  31     -17.907  -9.738 -11.907  1.00  0.00           H  
ATOM    504 1HB  TRP A  31     -19.369 -11.596 -11.160  1.00  0.00           H  
ATOM    505 2HB  TRP A  31     -17.961 -12.599 -10.843  1.00  0.00           H  
ATOM    506  HD1 TRP A  31     -20.072  -9.809  -9.327  1.00  0.00           H  
ATOM    507  HE1 TRP A  31     -19.315  -9.372  -6.903  1.00  0.00           H  
ATOM    508  HE3 TRP A  31     -15.758 -12.618  -9.308  1.00  0.00           H  
ATOM    509  HZ2 TRP A  31     -17.179 -10.015  -5.202  1.00  0.00           H  
ATOM    510  HZ3 TRP A  31     -14.437 -12.694  -7.217  1.00  0.00           H  
ATOM    511  HH2 TRP A  31     -15.110 -11.380  -5.207  1.00  0.00           H  
ATOM    512  N   PRO A  32     -15.507  -9.692 -10.863  1.00  5.93           N  
ATOM    513  CA  PRO A  32     -16.048  -8.382 -10.535  1.00  5.89           C  
ATOM    514  C   PRO A  32     -15.433  -7.366 -11.540  1.00  5.78           C  
ATOM    515  O   PRO A  32     -14.966  -6.285 -11.168  1.00  5.82           O  
ATOM    516  CB  PRO A  32     -15.509  -8.138  -9.128  1.00  5.83           C  
ATOM    517  CG  PRO A  32     -14.092  -8.775  -9.191  1.00  5.92           C  
ATOM    518  CD  PRO A  32     -14.164  -9.870 -10.246  1.00  5.85           C  
ATOM    519  HA  PRO A  32     -17.147  -8.434 -10.535  1.00  0.00           H  
ATOM    520 1HB  PRO A  32     -15.497  -7.060  -8.911  1.00  0.00           H  
ATOM    521 2HB  PRO A  32     -16.170  -8.608  -8.385  1.00  0.00           H  
ATOM    522 1HG  PRO A  32     -13.343  -8.011  -9.447  1.00  0.00           H  
ATOM    523 2HG  PRO A  32     -13.812  -9.176  -8.206  1.00  0.00           H  
ATOM    524 1HD  PRO A  32     -13.363  -9.721 -10.985  1.00  0.00           H  
ATOM    525 2HD  PRO A  32     -14.067 -10.853  -9.762  1.00  0.00           H  
ATOM    526  N   LEU A  33     -15.428  -7.749 -12.812  1.00  5.76           N  
ATOM    527  CA  LEU A  33     -14.580  -7.065 -13.782  1.00  5.76           C  
ATOM    528  C   LEU A  33     -15.329  -5.972 -14.577  1.00  5.80           C  
ATOM    529  O   LEU A  33     -16.141  -5.237 -14.025  1.00  6.07           O  
ATOM    530  CB  LEU A  33     -13.829  -8.046 -14.692  1.00  5.95           C  
ATOM    531  CG  LEU A  33     -13.035  -9.106 -13.918  1.00  6.05           C  
ATOM    532  CD1 LEU A  33     -12.407 -10.125 -14.893  1.00  6.31           C  
ATOM    533  CD2 LEU A  33     -12.021  -8.457 -12.959  1.00  5.96           C  
ATOM    534  H   LEU A  33     -16.009  -8.515 -13.121  1.00  0.00           H  
ATOM    535  HA  LEU A  33     -13.838  -6.479 -13.240  1.00  0.00           H  
ATOM    536 1HB  LEU A  33     -14.552  -8.546 -15.335  1.00  0.00           H  
ATOM    537 2HB  LEU A  33     -13.143  -7.480 -15.322  1.00  0.00           H  
ATOM    538  HG  LEU A  33     -13.721  -9.719 -13.333  1.00  0.00           H  
ATOM    539 1HD1 LEU A  33     -11.847 -10.871 -14.329  1.00  0.00           H  
ATOM    540 2HD1 LEU A  33     -13.195 -10.618 -15.462  1.00  0.00           H  
ATOM    541 3HD1 LEU A  33     -11.735  -9.608 -15.577  1.00  0.00           H  
ATOM    542 1HD2 LEU A  33     -11.475  -9.236 -12.425  1.00  0.00           H  
ATOM    543 2HD2 LEU A  33     -11.319  -7.848 -13.529  1.00  0.00           H  
ATOM    544 3HD2 LEU A  33     -12.549  -7.828 -12.243  1.00  0.00           H  
ATOM    545  N   SER A  34     -15.015  -5.833 -15.864  1.00  5.84           N  
ATOM    546  CA  SER A  34     -15.531  -4.760 -16.719  1.00  5.85           C  
ATOM    547  C   SER A  34     -15.337  -5.206 -18.157  1.00  5.96           C  
ATOM    548  O   SER A  34     -14.743  -6.303 -18.406  1.00  5.64           O  
ATOM    549  CB  SER A  34     -14.754  -3.431 -16.527  1.00  5.83           C  
ATOM    550  OG  SER A  34     -13.469  -3.488 -17.120  1.00  5.70           O  
ATOM    551  H   SER A  34     -14.383  -6.515 -16.258  1.00  0.00           H  
ATOM    552  HA  SER A  34     -16.574  -4.578 -16.454  1.00  0.00           H  
ATOM    553 1HB  SER A  34     -15.320  -2.612 -16.970  1.00  0.00           H  
ATOM    554 2HB  SER A  34     -14.651  -3.220 -15.463  1.00  0.00           H  
ATOM    555  HG  SER A  34     -13.395  -4.364 -17.507  1.00  0.00           H  
ATOM    556  N   SER A  35     -15.769  -4.350 -19.100  1.00  6.11           N  
ATOM    557  CA  SER A  35     -15.634  -4.659 -20.531  1.00  6.46           C  
ATOM    558  C   SER A  35     -14.157  -4.738 -20.949  1.00  7.07           C  
ATOM    559  O   SER A  35     -13.839  -5.341 -21.984  1.00  7.67           O  
ATOM    560  CB  SER A  35     -16.378  -3.649 -21.426  1.00  6.63           C  
ATOM    561  OG  SER A  35     -15.895  -2.350 -21.168  1.00  6.40           O  
ATOM    562  H   SER A  35     -16.195  -3.477 -18.823  1.00  0.00           H  
ATOM    563  HA  SER A  35     -16.065  -5.644 -20.715  1.00  0.00           H  
ATOM    564 1HB  SER A  35     -16.227  -3.911 -22.473  1.00  0.00           H  
ATOM    565 2HB  SER A  35     -17.447  -3.705 -21.226  1.00  0.00           H  
ATOM    566  HG  SER A  35     -15.220  -2.448 -20.492  1.00  0.00           H  
ATOM    567  N   ASP A  36     -13.240  -4.177 -20.147  1.00  7.34           N  
ATOM    568  CA  ASP A  36     -11.823  -4.324 -20.416  1.00  8.01           C  
ATOM    569  C   ASP A  36     -11.355  -5.784 -20.397  1.00  8.39           C  
ATOM    570  O   ASP A  36     -10.296  -6.119 -21.020  1.00  8.63           O  
ATOM    571  CB  ASP A  36     -10.987  -3.519 -19.396  1.00  8.26           C  
ATOM    572  CG  ASP A  36     -10.908  -2.048 -19.732  1.00  9.85           C  
ATOM    573  OD1 ASP A  36     -11.795  -1.516 -20.423  1.00 10.21           O  
ATOM    574  OD2 ASP A  36      -9.916  -1.361 -19.302  1.00 11.43           O  
ATOM    575  H   ASP A  36     -13.535  -3.643 -19.342  1.00  0.00           H  
ATOM    576  HA  ASP A  36     -11.618  -3.937 -21.415  1.00  0.00           H  
ATOM    577 1HB  ASP A  36     -11.423  -3.627 -18.402  1.00  0.00           H  
ATOM    578 2HB  ASP A  36      -9.975  -3.923 -19.356  1.00  0.00           H  
ATOM    579  N   ASP A  37     -12.099  -6.664 -19.715  1.00  7.87           N  
ATOM    580  CA  ASP A  37     -11.720  -8.058 -19.671  1.00  8.52           C  
ATOM    581  C   ASP A  37     -11.817  -8.725 -21.060  1.00  8.58           C  
ATOM    582  O   ASP A  37     -11.306  -9.830 -21.265  1.00  8.66           O  
ATOM    583  CB  ASP A  37     -12.545  -8.812 -18.635  1.00  9.13           C  
ATOM    584  CG  ASP A  37     -11.941 -10.190 -18.293  1.00 10.09           C  
ATOM    585  OD1 ASP A  37     -10.712 -10.247 -18.072  1.00 10.76           O  
ATOM    586  OD2 ASP A  37     -12.673 -11.209 -18.296  1.00 10.88           O  
ATOM    587  H   ASP A  37     -12.930  -6.364 -19.226  1.00  0.00           H  
ATOM    588  HA  ASP A  37     -10.669  -8.122 -19.388  1.00  0.00           H  
ATOM    589 1HB  ASP A  37     -12.613  -8.219 -17.723  1.00  0.00           H  
ATOM    590 2HB  ASP A  37     -13.559  -8.953 -19.010  1.00  0.00           H  
ATOM    591  N   TRP A  38     -12.476  -8.061 -22.027  1.00  8.34           N  
ATOM    592  CA  TRP A  38     -12.611  -8.607 -23.368  1.00  8.53           C  
ATOM    593  C   TRP A  38     -11.640  -8.056 -24.362  1.00  9.44           C  
ATOM    594  O   TRP A  38     -11.750  -8.348 -25.581  1.00  9.41           O  
ATOM    595  CB  TRP A  38     -13.965  -8.285 -23.880  1.00  8.47           C  
ATOM    596  CG  TRP A  38     -15.057  -9.003 -23.221  1.00  8.31           C  
ATOM    597  CD1 TRP A  38     -16.085  -8.488 -22.424  1.00  8.29           C  
ATOM    598  CD2 TRP A  38     -15.294 -10.415 -23.300  1.00  8.23           C  
ATOM    599  NE1 TRP A  38     -16.914  -9.492 -22.026  1.00  7.85           N  
ATOM    600  CE2 TRP A  38     -16.524 -10.662 -22.582  1.00  8.14           C  
ATOM    601  CE3 TRP A  38     -14.667 -11.472 -23.967  1.00  8.53           C  
ATOM    602  CZ2 TRP A  38     -17.047 -11.928 -22.485  1.00  8.63           C  
ATOM    603  CZ3 TRP A  38     -15.227 -12.747 -23.868  1.00  8.76           C  
ATOM    604  CH2 TRP A  38     -16.411 -12.955 -23.165  1.00  8.54           C  
ATOM    605  H   TRP A  38     -12.887  -7.162 -21.818  1.00  0.00           H  
ATOM    606  HA  TRP A  38     -12.491  -9.689 -23.315  1.00  0.00           H  
ATOM    607 1HB  TRP A  38     -14.154  -7.218 -23.764  1.00  0.00           H  
ATOM    608 2HB  TRP A  38     -14.015  -8.512 -24.945  1.00  0.00           H  
ATOM    609  HD1 TRP A  38     -16.203  -7.438 -22.161  1.00  0.00           H  
ATOM    610  HE1 TRP A  38     -17.706  -9.391 -21.407  1.00  0.00           H  
ATOM    611  HE3 TRP A  38     -13.764 -11.305 -24.553  1.00  0.00           H  
ATOM    612  HZ2 TRP A  38     -17.939 -12.143 -21.896  1.00  0.00           H  
ATOM    613  HZ3 TRP A  38     -14.715 -13.577 -24.354  1.00  0.00           H  
ATOM    614  HH2 TRP A  38     -16.845 -13.955 -23.152  1.00  0.00           H  
ATOM    615  N   ASP A  39     -10.674  -7.275 -23.892  1.00 10.32           N  
ATOM    616  CA  ASP A  39      -9.793  -6.556 -24.813  1.00 11.67           C  
ATOM    617  C   ASP A  39      -9.191  -7.422 -25.927  1.00 10.63           C  
ATOM    618  O   ASP A  39      -9.103  -6.979 -27.078  1.00 10.17           O  
ATOM    619  CB  ASP A  39      -8.648  -5.880 -24.066  1.00 13.69           C  
ATOM    620  CG  ASP A  39      -9.060  -4.501 -23.478  1.00 16.25           C  
ATOM    621  OD1 ASP A  39     -10.201  -3.983 -23.769  1.00 23.05           O  
ATOM    622  OD2 ASP A  39      -8.270  -4.006 -22.677  1.00 21.96           O  
ATOM    623  H   ASP A  39     -10.537  -7.169 -22.897  1.00  0.00           H  
ATOM    624  HA  ASP A  39     -10.375  -5.784 -25.317  1.00  0.00           H  
ATOM    625 1HB  ASP A  39      -8.312  -6.525 -23.254  1.00  0.00           H  
ATOM    626 2HB  ASP A  39      -7.805  -5.739 -24.743  1.00  0.00           H  
ATOM    627  N   ALA A  40      -8.700  -8.609 -25.565  1.00  9.64           N  
ATOM    628  CA  ALA A  40      -8.084  -9.519 -26.552  1.00  9.43           C  
ATOM    629  C   ALA A  40      -9.082  -9.879 -27.687  1.00  9.25           C  
ATOM    630  O   ALA A  40      -8.697  -9.916 -28.898  1.00  9.58           O  
ATOM    631  CB  ALA A  40      -7.545 -10.815 -25.883  1.00  9.35           C  
ATOM    632  H   ALA A  40      -8.749  -8.894 -24.597  1.00  0.00           H  
ATOM    633  HA  ALA A  40      -7.245  -8.999 -27.014  1.00  0.00           H  
ATOM    634 1HB  ALA A  40      -7.100 -11.458 -26.642  1.00  0.00           H  
ATOM    635 2HB  ALA A  40      -6.791 -10.555 -25.140  1.00  0.00           H  
ATOM    636 3HB  ALA A  40      -8.365 -11.342 -25.398  1.00  0.00           H  
ATOM    637  N   GLN A  41     -10.339 -10.127 -27.313  1.00  8.50           N  
ATOM    638  CA  GLN A  41     -11.373 -10.445 -28.267  1.00  8.58           C  
ATOM    639  C   GLN A  41     -11.832  -9.232 -29.079  1.00  8.51           C  
ATOM    640  O   GLN A  41     -12.027  -9.328 -30.270  1.00  8.70           O  
ATOM    641  CB  GLN A  41     -12.578 -11.105 -27.599  1.00  8.26           C  
ATOM    642  CG  GLN A  41     -12.366 -12.556 -27.169  1.00  8.26           C  
ATOM    643  CD  GLN A  41     -11.333 -12.695 -26.060  1.00  8.18           C  
ATOM    644  OE1 GLN A  41     -11.409 -11.977 -25.065  1.00  7.88           O  
ATOM    645  NE2 GLN A  41     -10.327 -13.545 -26.271  1.00  8.06           N  
ATOM    646  H   GLN A  41     -10.570 -10.090 -26.331  1.00  0.00           H  
ATOM    647  HA  GLN A  41     -10.967 -11.145 -28.997  1.00  0.00           H  
ATOM    648 1HB  GLN A  41     -12.858 -10.538 -26.711  1.00  0.00           H  
ATOM    649 2HB  GLN A  41     -13.428 -11.086 -28.281  1.00  0.00           H  
ATOM    650 1HG  GLN A  41     -13.311 -12.958 -26.805  1.00  0.00           H  
ATOM    651 2HG  GLN A  41     -12.022 -13.132 -28.028  1.00  0.00           H  
ATOM    652 1HE2 GLN A  41      -9.623 -13.671 -25.571  1.00  0.00           H  
ATOM    653 2HE2 GLN A  41     -10.276 -14.057 -27.129  1.00  0.00           H  
ATOM    654  N   LEU A  42     -12.041  -8.113 -28.427  1.00  8.50           N  
ATOM    655  CA  LEU A  42     -12.505  -6.907 -29.088  1.00  8.73           C  
ATOM    656  C   LEU A  42     -11.526  -6.478 -30.182  1.00  8.97           C  
ATOM    657  O   LEU A  42     -11.934  -6.171 -31.302  1.00  9.42           O  
ATOM    658  CB  LEU A  42     -12.690  -5.780 -28.096  1.00  8.73           C  
ATOM    659  CG  LEU A  42     -13.657  -5.979 -26.935  1.00  8.63           C  
ATOM    660  CD1 LEU A  42     -13.770  -4.672 -26.136  1.00  9.10           C  
ATOM    661  CD2 LEU A  42     -15.013  -6.449 -27.409  1.00  8.75           C  
ATOM    662  H   LEU A  42     -11.872  -8.094 -27.431  1.00  0.00           H  
ATOM    663  HA  LEU A  42     -13.468  -7.116 -29.553  1.00  0.00           H  
ATOM    664 1HB  LEU A  42     -11.724  -5.549 -27.649  1.00  0.00           H  
ATOM    665 2HB  LEU A  42     -13.039  -4.898 -28.633  1.00  0.00           H  
ATOM    666  HG  LEU A  42     -13.255  -6.727 -26.251  1.00  0.00           H  
ATOM    667 1HD1 LEU A  42     -14.461  -4.812 -25.305  1.00  0.00           H  
ATOM    668 2HD1 LEU A  42     -12.789  -4.396 -25.749  1.00  0.00           H  
ATOM    669 3HD1 LEU A  42     -14.140  -3.880 -26.785  1.00  0.00           H  
ATOM    670 1HD2 LEU A  42     -15.673  -6.580 -26.551  1.00  0.00           H  
ATOM    671 2HD2 LEU A  42     -15.439  -5.708 -28.085  1.00  0.00           H  
ATOM    672 3HD2 LEU A  42     -14.906  -7.399 -27.933  1.00  0.00           H  
ATOM    673  N   LEU A  43     -10.241  -6.482 -29.852  1.00  9.13           N  
ATOM    674  CA  LEU A  43      -9.192  -6.149 -30.804  1.00  9.23           C  
ATOM    675  C   LEU A  43      -9.155  -7.117 -31.987  1.00  9.61           C  
ATOM    676  O   LEU A  43      -9.090  -6.683 -33.121  1.00 10.18           O  
ATOM    677  CB  LEU A  43      -7.833  -6.051 -30.139  1.00  9.33           C  
ATOM    678  CG  LEU A  43      -6.677  -5.471 -30.976  1.00  9.58           C  
ATOM    679  CD1 LEU A  43      -6.974  -4.050 -31.471  1.00  9.71           C  
ATOM    680  CD2 LEU A  43      -5.368  -5.489 -30.147  1.00  9.72           C  
ATOM    681  H   LEU A  43      -9.987  -6.725 -28.905  1.00  0.00           H  
ATOM    682  HA  LEU A  43      -9.420  -5.179 -31.245  1.00  0.00           H  
ATOM    683 1HB  LEU A  43      -7.925  -5.427 -29.252  1.00  0.00           H  
ATOM    684 2HB  LEU A  43      -7.527  -7.049 -29.826  1.00  0.00           H  
ATOM    685  HG  LEU A  43      -6.542  -6.072 -31.876  1.00  0.00           H  
ATOM    686 1HD1 LEU A  43      -6.130  -3.685 -32.056  1.00  0.00           H  
ATOM    687 2HD1 LEU A  43      -7.868  -4.061 -32.094  1.00  0.00           H  
ATOM    688 3HD1 LEU A  43      -7.134  -3.393 -30.617  1.00  0.00           H  
ATOM    689 1HD2 LEU A  43      -4.553  -5.078 -30.744  1.00  0.00           H  
ATOM    690 2HD2 LEU A  43      -5.498  -4.886 -29.248  1.00  0.00           H  
ATOM    691 3HD2 LEU A  43      -5.130  -6.515 -29.865  1.00  0.00           H  
ATOM    692  N   PHE A  44      -9.225  -8.416 -31.715  1.00  9.59           N  
ATOM    693  CA  PHE A  44      -9.221  -9.418 -32.752  1.00  9.97           C  
ATOM    694  C   PHE A  44     -10.351  -9.170 -33.736  1.00 10.21           C  
ATOM    695  O   PHE A  44     -10.130  -9.178 -34.957  1.00 10.73           O  
ATOM    696  CB  PHE A  44      -9.346 -10.792 -32.129  1.00 10.16           C  
ATOM    697  CG  PHE A  44      -9.517 -11.897 -33.112  1.00 10.90           C  
ATOM    698  CD1 PHE A  44     -10.772 -12.373 -33.431  1.00 11.35           C  
ATOM    699  CD2 PHE A  44      -8.405 -12.522 -33.638  1.00 11.76           C  
ATOM    700  CE1 PHE A  44     -10.911 -13.463 -34.290  1.00 11.96           C  
ATOM    701  CE2 PHE A  44      -8.529 -13.559 -34.523  1.00 12.41           C  
ATOM    702  CZ  PHE A  44      -9.806 -14.048 -34.831  1.00 12.43           C  
ATOM    703  H   PHE A  44      -9.283  -8.707 -30.750  1.00  0.00           H  
ATOM    704  HA  PHE A  44      -8.274  -9.355 -33.290  1.00  0.00           H  
ATOM    705 1HB  PHE A  44      -8.457 -11.005 -31.537  1.00  0.00           H  
ATOM    706 2HB  PHE A  44     -10.201 -10.809 -31.454  1.00  0.00           H  
ATOM    707  HD1 PHE A  44     -11.650 -11.887 -33.005  1.00  0.00           H  
ATOM    708  HD2 PHE A  44      -7.417 -12.133 -33.390  1.00  0.00           H  
ATOM    709  HE1 PHE A  44     -11.903 -13.846 -34.528  1.00  0.00           H  
ATOM    710  HE2 PHE A  44      -7.649 -14.005 -34.986  1.00  0.00           H  
ATOM    711  HZ  PHE A  44      -9.912 -14.898 -35.503  1.00  0.00           H  
ATOM    712  N   PHE A  45     -11.555  -8.993 -33.224  1.00 10.01           N  
ATOM    713  CA  PHE A  45     -12.718  -8.859 -34.088  1.00 10.49           C  
ATOM    714  C   PHE A  45     -12.802  -7.536 -34.847  1.00 10.62           C  
ATOM    715  O   PHE A  45     -13.180  -7.524 -36.037  1.00 10.60           O  
ATOM    716  CB  PHE A  45     -13.995  -9.143 -33.325  1.00 10.73           C  
ATOM    717  CG  PHE A  45     -14.267 -10.602 -33.202  1.00 11.51           C  
ATOM    718  CD1 PHE A  45     -14.706 -11.309 -34.304  1.00 12.52           C  
ATOM    719  CD2 PHE A  45     -14.013 -11.268 -32.044  1.00 11.83           C  
ATOM    720  CE1 PHE A  45     -14.947 -12.645 -34.232  1.00 12.99           C  
ATOM    721  CE2 PHE A  45     -14.239 -12.622 -31.952  1.00 12.54           C  
ATOM    722  CZ  PHE A  45     -14.671 -13.325 -33.066  1.00 13.07           C  
ATOM    723  H   PHE A  45     -11.678  -8.949 -32.223  1.00  0.00           H  
ATOM    724  HA  PHE A  45     -12.632  -9.584 -34.899  1.00  0.00           H  
ATOM    725 1HB  PHE A  45     -13.927  -8.710 -32.328  1.00  0.00           H  
ATOM    726 2HB  PHE A  45     -14.834  -8.668 -33.831  1.00  0.00           H  
ATOM    727  HD1 PHE A  45     -14.860 -10.784 -35.247  1.00  0.00           H  
ATOM    728  HD2 PHE A  45     -13.674 -10.712 -31.170  1.00  0.00           H  
ATOM    729  HE1 PHE A  45     -15.356 -13.172 -35.094  1.00  0.00           H  
ATOM    730  HE2 PHE A  45     -14.081 -13.142 -31.008  1.00  0.00           H  
ATOM    731  HZ  PHE A  45     -14.794 -14.406 -33.023  1.00  0.00           H  
ATOM    732  N   VAL A  46     -12.437  -6.448 -34.178  1.00 10.49           N  
ATOM    733  CA  VAL A  46     -12.428  -5.141 -34.856  1.00 11.13           C  
ATOM    734  C   VAL A  46     -11.385  -5.094 -35.939  1.00 11.84           C  
ATOM    735  O   VAL A  46     -11.672  -4.562 -37.005  1.00 11.79           O  
ATOM    736  CB  VAL A  46     -12.374  -3.911 -33.933  1.00 11.04           C  
ATOM    737  CG1 VAL A  46     -10.952  -3.678 -33.433  1.00 11.28           C  
ATOM    738  CG2 VAL A  46     -12.886  -2.665 -34.669  1.00 11.53           C  
ATOM    739  H   VAL A  46     -12.164  -6.500 -33.207  1.00  0.00           H  
ATOM    740  HA  VAL A  46     -13.348  -5.045 -35.434  1.00  0.00           H  
ATOM    741  HB  VAL A  46     -13.001  -4.095 -33.060  1.00  0.00           H  
ATOM    742 1HG1 VAL A  46     -10.934  -2.804 -32.781  1.00  0.00           H  
ATOM    743 2HG1 VAL A  46     -10.614  -4.552 -32.876  1.00  0.00           H  
ATOM    744 3HG1 VAL A  46     -10.291  -3.510 -34.283  1.00  0.00           H  
ATOM    745 1HG2 VAL A  46     -12.842  -1.805 -34.002  1.00  0.00           H  
ATOM    746 2HG2 VAL A  46     -12.264  -2.478 -35.545  1.00  0.00           H  
ATOM    747 3HG2 VAL A  46     -13.917  -2.827 -34.984  1.00  0.00           H  
ATOM    748  N   ASN A  47     -10.233  -5.727 -35.717  1.00 12.05           N  
ATOM    749  CA  ASN A  47      -9.204  -5.766 -36.739  1.00 12.94           C  
ATOM    750  C   ASN A  47      -9.628  -6.597 -37.927  1.00 14.36           C  
ATOM    751  O   ASN A  47      -9.097  -6.416 -39.000  1.00 14.53           O  
ATOM    752  CB  ASN A  47      -7.851  -6.192 -36.162  1.00 12.75           C  
ATOM    753  CG  ASN A  47      -7.202  -5.096 -35.324  1.00 12.80           C  
ATOM    754  OD1 ASN A  47      -7.689  -3.955 -35.286  1.00 13.01           O  
ATOM    755  ND2 ASN A  47      -6.150  -5.439 -34.595  1.00 12.66           N  
ATOM    756  H   ASN A  47     -10.066  -6.186 -34.833  1.00  0.00           H  
ATOM    757  HA  ASN A  47      -9.093  -4.764 -37.157  1.00  0.00           H  
ATOM    758 1HB  ASN A  47      -7.983  -7.079 -35.541  1.00  0.00           H  
ATOM    759 2HB  ASN A  47      -7.176  -6.459 -36.975  1.00  0.00           H  
ATOM    760 1HD2 ASN A  47      -5.690  -4.755 -34.028  1.00  0.00           H  
ATOM    761 2HD2 ASN A  47      -5.816  -6.381 -34.611  1.00  0.00           H  
ATOM    762  N   LYS A  48     -10.614  -7.472 -37.769  1.00 15.18           N  
ATOM    763  CA  LYS A  48     -11.099  -8.248 -38.908  1.00 16.41           C  
ATOM    764  C   LYS A  48     -12.294  -7.606 -39.618  1.00 16.49           C  
ATOM    765  O   LYS A  48     -12.865  -8.213 -40.504  1.00 17.78           O  
ATOM    766  CB  LYS A  48     -11.433  -9.664 -38.472  1.00 17.61           C  
ATOM    767  CG  LYS A  48     -10.190 -10.534 -38.262  1.00 19.33           C  
ATOM    768  CD  LYS A  48     -10.546 -11.968 -37.991  1.00 20.31           C  
ATOM    769  CE  LYS A  48      -9.299 -12.890 -37.990  1.00 21.31           C  
ATOM    770  NZ  LYS A  48      -8.840 -13.306 -39.332  1.00 23.67           N  
ATOM    771  H   LYS A  48     -11.038  -7.610 -36.863  1.00  0.00           H  
ATOM    772  HA  LYS A  48     -10.310  -8.289 -39.660  1.00  0.00           H  
ATOM    773 1HB  LYS A  48     -11.998  -9.634 -37.540  1.00  0.00           H  
ATOM    774 2HB  LYS A  48     -12.066 -10.137 -39.224  1.00  0.00           H  
ATOM    775 1HG  LYS A  48      -9.562 -10.493 -39.153  1.00  0.00           H  
ATOM    776 2HG  LYS A  48      -9.617 -10.152 -37.418  1.00  0.00           H  
ATOM    777 1HD  LYS A  48     -11.036 -12.044 -37.019  1.00  0.00           H  
ATOM    778 2HD  LYS A  48     -11.238 -12.322 -38.755  1.00  0.00           H  
ATOM    779 1HE  LYS A  48      -8.469 -12.378 -37.506  1.00  0.00           H  
ATOM    780 2HE  LYS A  48      -9.517 -13.796 -37.425  1.00  0.00           H  
ATOM    781 1HZ  LYS A  48      -8.029 -13.901 -39.241  1.00  0.00           H  
ATOM    782 2HZ  LYS A  48      -9.579 -13.813 -39.799  1.00  0.00           H  
ATOM    783 3HZ  LYS A  48      -8.598 -12.489 -39.874  1.00  0.00           H  
ATOM    784  N   GLY A  49     -12.713  -6.423 -39.158  1.00 15.45           N  
ATOM    785  CA  GLY A  49     -13.760  -5.651 -39.765  1.00 14.95           C  
ATOM    786  C   GLY A  49     -15.124  -5.832 -39.171  1.00 14.22           C  
ATOM    787  O   GLY A  49     -16.096  -5.342 -39.750  1.00 14.80           O  
ATOM    788  H   GLY A  49     -12.254  -6.066 -38.332  1.00  0.00           H  
ATOM    789 1HA  GLY A  49     -13.514  -4.591 -39.701  1.00  0.00           H  
ATOM    790 2HA  GLY A  49     -13.830  -5.901 -40.823  1.00  0.00           H  
ATOM    791  N   PHE A  50     -15.228  -6.497 -38.018  1.00 12.69           N  
ATOM    792  CA  PHE A  50     -16.531  -6.703 -37.375  1.00 12.28           C  
ATOM    793  C   PHE A  50     -16.801  -5.524 -36.461  1.00 11.74           C  
ATOM    794  O   PHE A  50     -15.864  -4.723 -36.178  1.00 11.55           O  
ATOM    795  CB  PHE A  50     -16.542  -8.003 -36.589  1.00 12.32           C  
ATOM    796  CG  PHE A  50     -16.487  -9.226 -37.477  1.00 13.32           C  
ATOM    797  CD1 PHE A  50     -17.652  -9.708 -38.085  1.00 14.05           C  
ATOM    798  CD2 PHE A  50     -15.291  -9.827 -37.778  1.00 13.54           C  
ATOM    799  CE1 PHE A  50     -17.614 -10.792 -38.984  1.00 14.42           C  
ATOM    800  CE2 PHE A  50     -15.244 -10.949 -38.618  1.00 14.42           C  
ATOM    801  CZ  PHE A  50     -16.395 -11.409 -39.246  1.00 14.76           C  
ATOM    802  H   PHE A  50     -14.398  -6.867 -37.577  1.00  0.00           H  
ATOM    803  HA  PHE A  50     -17.295  -6.761 -38.152  1.00  0.00           H  
ATOM    804 1HB  PHE A  50     -15.690  -8.025 -35.911  1.00  0.00           H  
ATOM    805 2HB  PHE A  50     -17.445  -8.053 -35.981  1.00  0.00           H  
ATOM    806  HD1 PHE A  50     -18.607  -9.233 -37.858  1.00  0.00           H  
ATOM    807  HD2 PHE A  50     -14.382  -9.474 -37.289  1.00  0.00           H  
ATOM    808  HE1 PHE A  50     -18.531 -11.135 -39.462  1.00  0.00           H  
ATOM    809  HE2 PHE A  50     -14.296 -11.462 -38.776  1.00  0.00           H  
ATOM    810  HZ  PHE A  50     -16.346 -12.248 -39.938  1.00  0.00           H  
ATOM    811  N   ARG A  51     -18.054  -5.405 -36.013  1.00 10.88           N  
ATOM    812  CA  ARG A  51     -18.443  -4.416 -35.053  1.00 10.68           C  
ATOM    813  C   ARG A  51     -18.574  -5.110 -33.697  1.00  9.87           C  
ATOM    814  O   ARG A  51     -19.213  -6.173 -33.591  1.00  9.99           O  
ATOM    815  CB  ARG A  51     -19.736  -3.727 -35.420  1.00 11.08           C  
ATOM    816  CG  ARG A  51     -20.207  -2.683 -34.445  1.00 11.26           C  
ATOM    817  CD  ARG A  51     -21.378  -1.887 -34.985  1.00 11.93           C  
ATOM    818  NE  ARG A  51     -21.903  -0.951 -33.986  1.00 12.16           N  
ATOM    819  CZ  ARG A  51     -23.087  -0.362 -34.065  1.00 13.05           C  
ATOM    820  NH1 ARG A  51     -23.858  -0.596 -35.096  1.00 13.25           N  
ATOM    821  NH2 ARG A  51     -23.495   0.497 -33.131  1.00 13.27           N  
ATOM    822  H   ARG A  51     -18.750  -6.043 -36.371  1.00  0.00           H  
ATOM    823  HA  ARG A  51     -17.665  -3.654 -35.007  1.00  0.00           H  
ATOM    824 1HB  ARG A  51     -19.627  -3.242 -36.389  1.00  0.00           H  
ATOM    825 2HB  ARG A  51     -20.530  -4.468 -35.512  1.00  0.00           H  
ATOM    826 1HG  ARG A  51     -20.522  -3.165 -33.519  1.00  0.00           H  
ATOM    827 2HG  ARG A  51     -19.393  -1.989 -34.234  1.00  0.00           H  
ATOM    828 1HD  ARG A  51     -21.059  -1.316 -35.856  1.00  0.00           H  
ATOM    829 2HD  ARG A  51     -22.179  -2.567 -35.272  1.00  0.00           H  
ATOM    830  HE  ARG A  51     -21.321  -0.743 -33.185  1.00  0.00           H  
ATOM    831 1HH1 ARG A  51     -23.549  -1.223 -35.826  1.00  0.00           H  
ATOM    832 2HH1 ARG A  51     -24.762  -0.150 -35.162  1.00  0.00           H  
ATOM    833 1HH2 ARG A  51     -22.897   0.710 -32.344  1.00  0.00           H  
ATOM    834 2HH2 ARG A  51     -24.401   0.935 -33.210  1.00  0.00           H  
ATOM    835  N   VAL A  52     -17.932  -4.575 -32.682  1.00  9.25           N  
ATOM    836  CA  VAL A  52     -17.981  -5.197 -31.371  1.00  8.71           C  
ATOM    837  C   VAL A  52     -18.543  -4.207 -30.347  1.00  8.41           C  
ATOM    838  O   VAL A  52     -18.185  -3.018 -30.371  1.00  8.39           O  
ATOM    839  CB  VAL A  52     -16.586  -5.767 -30.905  1.00  8.64           C  
ATOM    840  CG1 VAL A  52     -16.084  -6.908 -31.820  1.00  8.76           C  
ATOM    841  CG2 VAL A  52     -15.535  -4.665 -30.862  1.00  8.85           C  
ATOM    842  H   VAL A  52     -17.398  -3.726 -32.804  1.00  0.00           H  
ATOM    843  HA  VAL A  52     -18.678  -6.035 -31.411  1.00  0.00           H  
ATOM    844  HB  VAL A  52     -16.693  -6.194 -29.908  1.00  0.00           H  
ATOM    845 1HG1 VAL A  52     -15.120  -7.268 -31.458  1.00  0.00           H  
ATOM    846 2HG1 VAL A  52     -16.803  -7.726 -31.809  1.00  0.00           H  
ATOM    847 3HG1 VAL A  52     -15.972  -6.535 -32.838  1.00  0.00           H  
ATOM    848 1HG2 VAL A  52     -14.583  -5.083 -30.537  1.00  0.00           H  
ATOM    849 2HG2 VAL A  52     -15.421  -4.231 -31.856  1.00  0.00           H  
ATOM    850 3HG2 VAL A  52     -15.848  -3.890 -30.162  1.00  0.00           H  
ATOM    851  N   VAL A  53     -19.372  -4.710 -29.427  1.00  7.94           N  
ATOM    852  CA  VAL A  53     -19.972  -3.913 -28.362  1.00  7.71           C  
ATOM    853  C   VAL A  53     -19.710  -4.635 -27.049  1.00  7.46           C  
ATOM    854  O   VAL A  53     -19.797  -5.877 -26.984  1.00  7.45           O  
ATOM    855  CB  VAL A  53     -21.494  -3.769 -28.555  1.00  7.94           C  
ATOM    856  CG1 VAL A  53     -22.072  -2.972 -27.382  1.00  7.67           C  
ATOM    857  CG2 VAL A  53     -21.813  -3.069 -29.906  1.00  8.26           C  
ATOM    858  H   VAL A  53     -19.586  -5.695 -29.484  1.00  0.00           H  
ATOM    859  HA  VAL A  53     -19.530  -2.916 -28.385  1.00  0.00           H  
ATOM    860  HB  VAL A  53     -21.947  -4.761 -28.551  1.00  0.00           H  
ATOM    861 1HG1 VAL A  53     -23.150  -2.865 -27.510  1.00  0.00           H  
ATOM    862 2HG1 VAL A  53     -21.868  -3.498 -26.449  1.00  0.00           H  
ATOM    863 3HG1 VAL A  53     -21.612  -1.985 -27.351  1.00  0.00           H  
ATOM    864 1HG2 VAL A  53     -22.893  -2.978 -30.023  1.00  0.00           H  
ATOM    865 2HG2 VAL A  53     -21.362  -2.077 -29.917  1.00  0.00           H  
ATOM    866 3HG2 VAL A  53     -21.408  -3.661 -30.727  1.00  0.00           H  
ATOM    867  N   ALA A  54     -19.328  -3.905 -26.021  1.00  7.09           N  
ATOM    868  CA  ALA A  54     -19.076  -4.532 -24.724  1.00  7.06           C  
ATOM    869  C   ALA A  54     -19.368  -3.504 -23.633  1.00  7.00           C  
ATOM    870  O   ALA A  54     -18.807  -2.410 -23.707  1.00  7.19           O  
ATOM    871  CB  ALA A  54     -17.624  -5.053 -24.622  1.00  6.54           C  
ATOM    872  H   ALA A  54     -19.205  -2.907 -26.117  1.00  0.00           H  
ATOM    873  HA  ALA A  54     -19.754  -5.379 -24.620  1.00  0.00           H  
ATOM    874 1HB  ALA A  54     -17.470  -5.513 -23.646  1.00  0.00           H  
ATOM    875 2HB  ALA A  54     -17.447  -5.792 -25.403  1.00  0.00           H  
ATOM    876 3HB  ALA A  54     -16.930  -4.223 -24.745  1.00  0.00           H  
ATOM    877  N   HIS A  55     -20.244  -3.811 -22.672  1.00  6.90           N  
ATOM    878  CA  HIS A  55     -20.657  -2.836 -21.672  1.00  7.12           C  
ATOM    879  C   HIS A  55     -20.226  -3.246 -20.321  1.00  6.76           C  
ATOM    880  O   HIS A  55     -19.964  -4.403 -20.065  1.00  6.95           O  
ATOM    881  CB  HIS A  55     -22.177  -2.529 -21.692  1.00  7.57           C  
ATOM    882  CG  HIS A  55     -23.034  -3.692 -21.237  1.00  8.05           C  
ATOM    883  ND1 HIS A  55     -23.252  -4.798 -22.018  1.00  8.36           N  
ATOM    884  CD2 HIS A  55     -23.607  -3.959 -20.006  1.00  8.36           C  
ATOM    885  CE1 HIS A  55     -24.008  -5.697 -21.337  1.00  8.60           C  
ATOM    886  NE2 HIS A  55     -24.240  -5.195 -20.098  1.00  8.82           N  
ATOM    887  H   HIS A  55     -20.630  -4.744 -22.638  1.00  0.00           H  
ATOM    888  HA  HIS A  55     -20.147  -1.890 -21.854  1.00  0.00           H  
ATOM    889 1HB  HIS A  55     -22.385  -1.676 -21.045  1.00  0.00           H  
ATOM    890 2HB  HIS A  55     -22.479  -2.255 -22.702  1.00  0.00           H  
ATOM    891  HD2 HIS A  55     -23.602  -3.298 -19.139  1.00  0.00           H  
ATOM    892  HE1 HIS A  55     -24.363  -6.653 -21.722  1.00  0.00           H  
ATOM    893  HE2 HIS A  55     -24.779  -5.643 -19.370  1.00  0.00           H  
ATOM    894  N   ASP A  56     -20.120  -2.280 -19.425  1.00  6.58           N  
ATOM    895  CA  ASP A  56     -19.823  -2.537 -18.025  1.00  6.19           C  
ATOM    896  C   ASP A  56     -21.133  -2.712 -17.249  1.00  6.08           C  
ATOM    897  O   ASP A  56     -22.003  -1.880 -17.270  1.00  5.84           O  
ATOM    898  CB  ASP A  56     -19.050  -1.397 -17.385  1.00  6.13           C  
ATOM    899  CG  ASP A  56     -17.613  -1.219 -17.934  1.00  6.06           C  
ATOM    900  OD1 ASP A  56     -17.162  -1.990 -18.780  1.00  5.93           O  
ATOM    901  OD2 ASP A  56     -16.983  -0.223 -17.525  1.00  5.99           O  
ATOM    902  H   ASP A  56     -20.252  -1.327 -19.733  1.00  0.00           H  
ATOM    903  HA  ASP A  56     -19.208  -3.435 -17.961  1.00  0.00           H  
ATOM    904 1HB  ASP A  56     -19.588  -0.461 -17.539  1.00  0.00           H  
ATOM    905 2HB  ASP A  56     -18.982  -1.562 -16.309  1.00  0.00           H  
ATOM    906  N   ARG A  57     -21.238  -3.817 -16.542  1.00  6.11           N  
ATOM    907  CA  ARG A  57     -22.363  -4.130 -15.630  1.00  6.32           C  
ATOM    908  C   ARG A  57     -22.518  -3.018 -14.598  1.00  6.32           C  
ATOM    909  O   ARG A  57     -21.538  -2.357 -14.198  1.00  6.33           O  
ATOM    910  CB  ARG A  57     -22.085  -5.465 -14.919  1.00  6.41           C  
ATOM    911  CG  ARG A  57     -23.220  -6.084 -14.069  1.00  6.62           C  
ATOM    912  CD  ARG A  57     -23.058  -7.585 -13.722  1.00  6.82           C  
ATOM    913  NE  ARG A  57     -23.052  -8.273 -14.996  1.00  7.24           N  
ATOM    914  CZ  ARG A  57     -22.036  -8.913 -15.545  1.00  7.48           C  
ATOM    915  NH1 ARG A  57     -20.946  -9.191 -14.867  1.00  7.38           N  
ATOM    916  NH2 ARG A  57     -22.147  -9.315 -16.790  1.00  7.87           N  
ATOM    917  H   ARG A  57     -20.487  -4.485 -16.644  1.00  0.00           H  
ATOM    918  HA  ARG A  57     -23.274  -4.222 -16.223  1.00  0.00           H  
ATOM    919 1HB  ARG A  57     -21.817  -6.220 -15.656  1.00  0.00           H  
ATOM    920 2HB  ARG A  57     -21.236  -5.349 -14.246  1.00  0.00           H  
ATOM    921 1HG  ARG A  57     -23.291  -5.557 -13.117  1.00  0.00           H  
ATOM    922 2HG  ARG A  57     -24.166  -5.995 -14.605  1.00  0.00           H  
ATOM    923 1HD  ARG A  57     -22.123  -7.735 -13.183  1.00  0.00           H  
ATOM    924 2HD  ARG A  57     -23.892  -7.906 -13.099  1.00  0.00           H  
ATOM    925  HE  ARG A  57     -23.908  -8.273 -15.534  1.00  0.00           H  
ATOM    926 1HH1 ARG A  57     -20.869  -8.914 -13.899  1.00  0.00           H  
ATOM    927 2HH1 ARG A  57     -20.185  -9.682 -15.314  1.00  0.00           H  
ATOM    928 1HH2 ARG A  57     -22.997  -9.132 -17.306  1.00  0.00           H  
ATOM    929 2HH2 ARG A  57     -21.384  -9.806 -17.232  1.00  0.00           H  
ATOM    930  N   ARG A  58     -23.758  -2.784 -14.194  1.00  6.48           N  
ATOM    931  CA  ARG A  58     -24.030  -1.764 -13.185  1.00  6.61           C  
ATOM    932  C   ARG A  58     -23.136  -1.951 -11.969  1.00  6.29           C  
ATOM    933  O   ARG A  58     -22.922  -3.044 -11.488  1.00  6.08           O  
ATOM    934  CB  ARG A  58     -25.513  -1.767 -12.757  1.00  7.03           C  
ATOM    935  CG  ARG A  58     -26.036  -3.101 -12.159  1.00  7.13           C  
ATOM    936  CD  ARG A  58     -27.382  -2.857 -11.462  1.00  7.65           C  
ATOM    937  NE  ARG A  58     -28.384  -2.318 -12.381  1.00  8.02           N  
ATOM    938  CZ  ARG A  58     -29.473  -1.634 -12.047  1.00  8.35           C  
ATOM    939  NH1 ARG A  58     -29.743  -1.296 -10.771  1.00  8.59           N  
ATOM    940  NH2 ARG A  58     -30.288  -1.205 -13.016  1.00  8.65           N  
ATOM    941  H   ARG A  58     -24.528  -3.310 -14.581  1.00  0.00           H  
ATOM    942  HA  ARG A  58     -23.803  -0.786 -13.611  1.00  0.00           H  
ATOM    943 1HB  ARG A  58     -25.677  -0.992 -12.010  1.00  0.00           H  
ATOM    944 2HB  ARG A  58     -26.140  -1.531 -13.617  1.00  0.00           H  
ATOM    945 1HG  ARG A  58     -26.168  -3.831 -12.958  1.00  0.00           H  
ATOM    946 2HG  ARG A  58     -25.316  -3.482 -11.434  1.00  0.00           H  
ATOM    947 1HD  ARG A  58     -27.759  -3.797 -11.060  1.00  0.00           H  
ATOM    948 2HD  ARG A  58     -27.247  -2.144 -10.650  1.00  0.00           H  
ATOM    949  HE  ARG A  58     -28.246  -2.474 -13.371  1.00  0.00           H  
ATOM    950 1HH1 ARG A  58     -29.108  -1.563 -10.032  1.00  0.00           H  
ATOM    951 2HH1 ARG A  58     -30.580  -0.776 -10.553  1.00  0.00           H  
ATOM    952 1HH2 ARG A  58     -30.071  -1.403 -13.983  1.00  0.00           H  
ATOM    953 2HH2 ARG A  58     -31.120  -0.684 -12.782  1.00  0.00           H  
ATOM    954  N   GLY A  59     -22.584  -0.854 -11.457  1.00  6.16           N  
ATOM    955  CA  GLY A  59     -21.742  -0.971 -10.309  1.00  6.22           C  
ATOM    956  C   GLY A  59     -20.386  -1.604 -10.568  1.00  6.05           C  
ATOM    957  O   GLY A  59     -19.654  -1.881  -9.617  1.00  6.08           O  
ATOM    958  H   GLY A  59     -22.745   0.059 -11.858  1.00  0.00           H  
ATOM    959 1HA  GLY A  59     -21.570   0.017  -9.882  1.00  0.00           H  
ATOM    960 2HA  GLY A  59     -22.245  -1.567  -9.548  1.00  0.00           H  
ATOM    961  N   HIS A  60     -20.083  -1.868 -11.829  1.00  5.88           N  
ATOM    962  CA  HIS A  60     -18.783  -2.399 -12.241  1.00  5.79           C  
ATOM    963  C   HIS A  60     -18.079  -1.433 -13.162  1.00  5.81           C  
ATOM    964  O   HIS A  60     -18.679  -0.639 -13.925  1.00  5.91           O  
ATOM    965  CB  HIS A  60     -18.953  -3.727 -12.973  1.00  5.70           C  
ATOM    966  CG  HIS A  60     -19.430  -4.875 -12.113  1.00  5.85           C  
ATOM    967  ND1 HIS A  60     -20.660  -4.890 -11.495  1.00  6.04           N  
ATOM    968  CD2 HIS A  60     -18.841  -6.089 -11.834  1.00  5.92           C  
ATOM    969  CE1 HIS A  60     -20.777  -6.061 -10.818  1.00  6.26           C  
ATOM    970  NE2 HIS A  60     -19.702  -6.803 -11.054  1.00  6.04           N  
ATOM    971  H   HIS A  60     -20.787  -1.692 -12.531  1.00  0.00           H  
ATOM    972  HA  HIS A  60     -18.166  -2.575 -11.360  1.00  0.00           H  
ATOM    973 1HB  HIS A  60     -19.670  -3.606 -13.786  1.00  0.00           H  
ATOM    974 2HB  HIS A  60     -18.002  -4.022 -13.417  1.00  0.00           H  
ATOM    975  HD2 HIS A  60     -17.869  -6.423 -12.199  1.00  0.00           H  
ATOM    976  HE1 HIS A  60     -21.615  -6.350 -10.184  1.00  0.00           H  
ATOM    977  HE2 HIS A  60     -19.545  -7.741 -10.714  1.00  0.00           H  
ATOM    978  N   GLY A  61     -16.764  -1.473 -13.141  1.00  5.92           N  
ATOM    979  CA  GLY A  61     -15.994  -0.656 -14.075  1.00  6.17           C  
ATOM    980  C   GLY A  61     -16.286   0.823 -14.021  1.00  6.39           C  
ATOM    981  O   GLY A  61     -16.192   1.430 -12.964  1.00  6.79           O  
ATOM    982  H   GLY A  61     -16.274  -2.064 -12.485  1.00  0.00           H  
ATOM    983 1HA  GLY A  61     -14.929  -0.790 -13.884  1.00  0.00           H  
ATOM    984 2HA  GLY A  61     -16.182  -0.993 -15.094  1.00  0.00           H  
ATOM    985  N   ARG A  62     -16.737   1.366 -15.156  1.00  6.75           N  
ATOM    986  CA  ARG A  62     -17.056   2.793 -15.319  1.00  7.12           C  
ATOM    987  C   ARG A  62     -18.565   3.065 -15.251  1.00  7.44           C  
ATOM    988  O   ARG A  62     -18.988   4.223 -15.433  1.00  7.97           O  
ATOM    989  CB  ARG A  62     -16.502   3.284 -16.673  1.00  7.58           C  
ATOM    990  CG  ARG A  62     -14.968   3.253 -16.685  1.00  7.79           C  
ATOM    991  CD  ARG A  62     -14.402   2.901 -18.050  1.00  8.19           C  
ATOM    992  NE  ARG A  62     -14.666   1.468 -18.336  1.00  8.17           N  
ATOM    993  CZ  ARG A  62     -13.915   0.646 -19.051  1.00  8.40           C  
ATOM    994  NH1 ARG A  62     -12.741   1.029 -19.570  1.00  8.57           N  
ATOM    995  NH2 ARG A  62     -14.319  -0.607 -19.228  1.00  8.65           N  
ATOM    996  H   ARG A  62     -16.860   0.742 -15.940  1.00  0.00           H  
ATOM    997  HA  ARG A  62     -16.578   3.349 -14.512  1.00  0.00           H  
ATOM    998 1HB  ARG A  62     -16.887   2.654 -17.473  1.00  0.00           H  
ATOM    999 2HB  ARG A  62     -16.849   4.300 -16.861  1.00  0.00           H  
ATOM   1000 1HG  ARG A  62     -14.582   4.234 -16.405  1.00  0.00           H  
ATOM   1001 2HG  ARG A  62     -14.613   2.507 -15.973  1.00  0.00           H  
ATOM   1002 1HD  ARG A  62     -14.878   3.518 -18.811  1.00  0.00           H  
ATOM   1003 2HD  ARG A  62     -13.328   3.082 -18.056  1.00  0.00           H  
ATOM   1004  HE  ARG A  62     -15.507   1.059 -17.950  1.00  0.00           H  
ATOM   1005 1HH1 ARG A  62     -12.405   1.970 -19.420  1.00  0.00           H  
ATOM   1006 2HH1 ARG A  62     -12.192   0.377 -20.111  1.00  0.00           H  
ATOM   1007 1HH2 ARG A  62     -15.189  -0.920 -18.819  1.00  0.00           H  
ATOM   1008 2HH2 ARG A  62     -13.758  -1.246 -19.771  1.00  0.00           H  
ATOM   1009  N   SER A  63     -19.376   2.040 -14.988  1.00  6.97           N  
ATOM   1010  CA  SER A  63     -20.812   2.234 -14.825  1.00  6.92           C  
ATOM   1011  C   SER A  63     -21.134   2.750 -13.398  1.00  7.10           C  
ATOM   1012  O   SER A  63     -20.333   2.655 -12.479  1.00  6.71           O  
ATOM   1013  CB  SER A  63     -21.582   0.958 -15.158  1.00  6.67           C  
ATOM   1014  OG  SER A  63     -21.487   0.648 -16.554  1.00  6.67           O  
ATOM   1015  H   SER A  63     -18.992   1.110 -14.899  1.00  0.00           H  
ATOM   1016  HA  SER A  63     -21.135   3.018 -15.511  1.00  0.00           H  
ATOM   1017 1HB  SER A  63     -21.185   0.130 -14.572  1.00  0.00           H  
ATOM   1018 2HB  SER A  63     -22.628   1.082 -14.882  1.00  0.00           H  
ATOM   1019  HG  SER A  63     -20.947   1.340 -16.943  1.00  0.00           H  
ATOM   1020  N   SER A  64     -22.300   3.367 -13.248  1.00  7.42           N  
ATOM   1021  CA  SER A  64     -22.668   4.004 -12.003  1.00  7.92           C  
ATOM   1022  C   SER A  64     -22.660   3.038 -10.840  1.00  7.49           C  
ATOM   1023  O   SER A  64     -23.117   1.900 -10.956  1.00  7.31           O  
ATOM   1024  CB  SER A  64     -24.083   4.640 -12.034  1.00  8.72           C  
ATOM   1025  OG  SER A  64     -24.322   5.510 -13.122  1.00  9.49           O  
ATOM   1026  H   SER A  64     -22.947   3.392 -14.023  1.00  0.00           H  
ATOM   1027  HA  SER A  64     -21.957   4.806 -11.801  1.00  0.00           H  
ATOM   1028 1HB  SER A  64     -24.835   3.852 -12.071  1.00  0.00           H  
ATOM   1029 2HB  SER A  64     -24.247   5.206 -11.118  1.00  0.00           H  
ATOM   1030  HG  SER A  64     -23.511   5.520 -13.636  1.00  0.00           H  
ATOM   1031  N   GLN A  65     -22.245   3.541  -9.681  1.00  7.44           N  
ATOM   1032  CA  GLN A  65     -22.267   2.752  -8.451  1.00  7.62           C  
ATOM   1033  C   GLN A  65     -23.618   2.828  -7.756  1.00  8.07           C  
ATOM   1034  O   GLN A  65     -23.778   3.353  -6.650  1.00  8.46           O  
ATOM   1035  CB  GLN A  65     -21.140   3.218  -7.547  1.00  7.80           C  
ATOM   1036  CG  GLN A  65     -19.771   3.093  -8.252  1.00  7.78           C  
ATOM   1037  CD  GLN A  65     -18.585   2.916  -7.303  1.00  8.19           C  
ATOM   1038  OE1 GLN A  65     -18.761   2.880  -6.076  1.00  8.32           O  
ATOM   1039  NE2 GLN A  65     -17.390   2.695  -7.880  1.00  8.19           N  
ATOM   1040  H   GLN A  65     -21.906   4.492  -9.650  1.00  0.00           H  
ATOM   1041  HA  GLN A  65     -22.114   1.704  -8.709  1.00  0.00           H  
ATOM   1042 1HB  GLN A  65     -21.309   4.256  -7.260  1.00  0.00           H  
ATOM   1043 2HB  GLN A  65     -21.136   2.623  -6.634  1.00  0.00           H  
ATOM   1044 1HG  GLN A  65     -19.791   2.225  -8.910  1.00  0.00           H  
ATOM   1045 2HG  GLN A  65     -19.589   3.998  -8.832  1.00  0.00           H  
ATOM   1046 1HE2 GLN A  65     -16.575   2.571  -7.312  1.00  0.00           H  
ATOM   1047 2HE2 GLN A  65     -17.315   2.654  -8.876  1.00  0.00           H  
ATOM   1048  N   VAL A  66     -24.606   2.317  -8.451  1.00  8.35           N  
ATOM   1049  CA  VAL A  66     -25.989   2.203  -7.961  1.00  8.56           C  
ATOM   1050  C   VAL A  66     -25.986   1.113  -6.851  1.00  8.84           C  
ATOM   1051  O   VAL A  66     -25.285   0.103  -6.962  1.00  8.71           O  
ATOM   1052  CB  VAL A  66     -26.987   1.870  -9.147  1.00  8.71           C  
ATOM   1053  CG1 VAL A  66     -26.608   0.574  -9.842  1.00  8.22           C  
ATOM   1054  CG2 VAL A  66     -28.465   1.851  -8.689  1.00  8.68           C  
ATOM   1055  H   VAL A  66     -24.384   1.986  -9.379  1.00  0.00           H  
ATOM   1056  HA  VAL A  66     -26.281   3.159  -7.524  1.00  0.00           H  
ATOM   1057  HB  VAL A  66     -26.880   2.628  -9.923  1.00  0.00           H  
ATOM   1058 1HG1 VAL A  66     -27.312   0.375 -10.650  1.00  0.00           H  
ATOM   1059 2HG1 VAL A  66     -25.602   0.662 -10.251  1.00  0.00           H  
ATOM   1060 3HG1 VAL A  66     -26.639  -0.246  -9.125  1.00  0.00           H  
ATOM   1061 1HG2 VAL A  66     -29.106   1.619  -9.539  1.00  0.00           H  
ATOM   1062 2HG2 VAL A  66     -28.597   1.093  -7.917  1.00  0.00           H  
ATOM   1063 3HG2 VAL A  66     -28.734   2.828  -8.288  1.00  0.00           H  
ATOM   1064  N   TRP A  67     -26.747   1.342  -5.791  1.00  9.12           N  
ATOM   1065  CA  TRP A  67     -26.677   0.448  -4.629  1.00  9.59           C  
ATOM   1066  C   TRP A  67     -27.552  -0.771  -4.715  1.00  9.50           C  
ATOM   1067  O   TRP A  67     -27.353  -1.737  -3.973  1.00  9.35           O  
ATOM   1068  CB  TRP A  67     -27.002   1.217  -3.377  1.00 10.10           C  
ATOM   1069  CG  TRP A  67     -28.479   1.393  -3.119  1.00 10.87           C  
ATOM   1070  CD1 TRP A  67     -29.318   2.363  -3.610  1.00 11.60           C  
ATOM   1071  CD2 TRP A  67     -29.308   0.595  -2.206  1.00 11.60           C  
ATOM   1072  NE1 TRP A  67     -30.586   2.199  -3.108  1.00 12.02           N  
ATOM   1073  CE2 TRP A  67     -30.623   1.184  -2.225  1.00 12.19           C  
ATOM   1074  CE3 TRP A  67     -29.064  -0.472  -1.363  1.00 12.02           C  
ATOM   1075  CZ2 TRP A  67     -31.685   0.644  -1.492  1.00 13.06           C  
ATOM   1076  CZ3 TRP A  67     -30.125  -1.001  -0.617  1.00 12.66           C  
ATOM   1077  CH2 TRP A  67     -31.408  -0.442  -0.680  1.00 13.03           C  
ATOM   1078  H   TRP A  67     -27.380   2.129  -5.769  1.00  0.00           H  
ATOM   1079  HA  TRP A  67     -25.662   0.058  -4.553  1.00  0.00           H  
ATOM   1080 1HB  TRP A  67     -26.570   0.708  -2.515  1.00  0.00           H  
ATOM   1081 2HB  TRP A  67     -26.552   2.208  -3.431  1.00  0.00           H  
ATOM   1082  HD1 TRP A  67     -29.022   3.152  -4.300  1.00  0.00           H  
ATOM   1083  HE1 TRP A  67     -31.393   2.754  -3.355  1.00  0.00           H  
ATOM   1084  HE3 TRP A  67     -28.063  -0.895  -1.283  1.00  0.00           H  
ATOM   1085  HZ2 TRP A  67     -32.695   1.051  -1.550  1.00  0.00           H  
ATOM   1086  HZ3 TRP A  67     -29.924  -1.864   0.018  1.00  0.00           H  
ATOM   1087  HH2 TRP A  67     -32.204  -0.874  -0.074  1.00  0.00           H  
ATOM   1088  N   ASP A  68     -28.545  -0.747  -5.605  1.00  9.64           N  
ATOM   1089  CA  ASP A  68     -29.495  -1.840  -5.662  1.00 10.14           C  
ATOM   1090  C   ASP A  68     -29.711  -2.362  -7.075  1.00  9.71           C  
ATOM   1091  O   ASP A  68     -29.050  -1.875  -8.005  1.00  9.23           O  
ATOM   1092  CB  ASP A  68     -30.851  -1.411  -5.033  1.00 11.32           C  
ATOM   1093  CG  ASP A  68     -31.500  -0.241  -5.723  1.00 12.24           C  
ATOM   1094  OD1 ASP A  68     -30.932   0.425  -6.580  1.00 13.01           O  
ATOM   1095  OD2 ASP A  68     -32.665   0.061  -5.362  1.00 14.11           O  
ATOM   1096  H   ASP A  68     -28.647   0.027  -6.246  1.00  0.00           H  
ATOM   1097  HA  ASP A  68     -29.094  -2.677  -5.090  1.00  0.00           H  
ATOM   1098 1HB  ASP A  68     -31.547  -2.250  -5.061  1.00  0.00           H  
ATOM   1099 2HB  ASP A  68     -30.699  -1.146  -3.986  1.00  0.00           H  
ATOM   1100  N   GLY A  69     -30.635  -3.324  -7.205  1.00  9.45           N  
ATOM   1101  CA  GLY A  69     -30.905  -3.984  -8.470  1.00  9.33           C  
ATOM   1102  C   GLY A  69     -29.753  -4.892  -8.949  1.00  8.88           C  
ATOM   1103  O   GLY A  69     -29.562  -5.132 -10.151  1.00  8.66           O  
ATOM   1104  H   GLY A  69     -31.161  -3.596  -6.386  1.00  0.00           H  
ATOM   1105 1HA  GLY A  69     -31.807  -4.589  -8.379  1.00  0.00           H  
ATOM   1106 2HA  GLY A  69     -31.096  -3.235  -9.237  1.00  0.00           H  
ATOM   1107  N   HIS A  70     -29.006  -5.459  -8.018  1.00  8.71           N  
ATOM   1108  CA  HIS A  70     -27.876  -6.317  -8.369  1.00  8.33           C  
ATOM   1109  C   HIS A  70     -28.369  -7.730  -8.494  1.00  8.87           C  
ATOM   1110  O   HIS A  70     -28.130  -8.583  -7.613  1.00  8.80           O  
ATOM   1111  CB  HIS A  70     -26.775  -6.171  -7.340  1.00  8.17           C  
ATOM   1112  CG  HIS A  70     -26.219  -4.796  -7.381  1.00  7.89           C  
ATOM   1113  ND1 HIS A  70     -25.635  -4.322  -8.515  1.00  7.59           N  
ATOM   1114  CD2 HIS A  70     -26.318  -3.744  -6.502  1.00  7.78           C  
ATOM   1115  CE1 HIS A  70     -25.334  -3.028  -8.339  1.00  7.59           C  
ATOM   1116  NE2 HIS A  70     -25.774  -2.664  -7.104  1.00  7.79           N  
ATOM   1117  H   HIS A  70     -29.218  -5.298  -7.044  1.00  0.00           H  
ATOM   1118  HA  HIS A  70     -27.481  -6.019  -9.340  1.00  0.00           H  
ATOM   1119 1HB  HIS A  70     -27.173  -6.385  -6.348  1.00  0.00           H  
ATOM   1120 2HB  HIS A  70     -25.990  -6.899  -7.542  1.00  0.00           H  
ATOM   1121  HD2 HIS A  70     -26.758  -3.776  -5.505  1.00  0.00           H  
ATOM   1122  HE1 HIS A  70     -24.827  -2.387  -9.061  1.00  0.00           H  
ATOM   1123  HE2 HIS A  70     -25.707  -1.740  -6.701  1.00  0.00           H  
ATOM   1124  N   ASP A  71     -29.074  -7.947  -9.598  1.00  8.93           N  
ATOM   1125  CA  ASP A  71     -29.658  -9.256  -9.905  1.00  9.59           C  
ATOM   1126  C   ASP A  71     -29.752  -9.423 -11.410  1.00  9.24           C  
ATOM   1127  O   ASP A  71     -29.627  -8.442 -12.182  1.00  8.60           O  
ATOM   1128  CB  ASP A  71     -31.001  -9.412  -9.217  1.00 10.66           C  
ATOM   1129  CG  ASP A  71     -32.015  -8.341  -9.615  1.00 11.97           C  
ATOM   1130  OD1 ASP A  71     -32.228  -8.070 -10.815  1.00 12.25           O  
ATOM   1131  OD2 ASP A  71     -32.653  -7.794  -8.687  1.00 14.32           O  
ATOM   1132  H   ASP A  71     -29.210  -7.183 -10.245  1.00  0.00           H  
ATOM   1133  HA  ASP A  71     -28.985 -10.030  -9.536  1.00  0.00           H  
ATOM   1134 1HB  ASP A  71     -31.421 -10.389  -9.456  1.00  0.00           H  
ATOM   1135 2HB  ASP A  71     -30.863  -9.371  -8.136  1.00  0.00           H  
ATOM   1136  N   MET A  72     -29.981 -10.664 -11.846  1.00  9.26           N  
ATOM   1137  CA  MET A  72     -29.867 -10.975 -13.262  1.00  9.41           C  
ATOM   1138  C   MET A  72     -30.926 -10.244 -14.085  1.00  9.48           C  
ATOM   1139  O   MET A  72     -30.671  -9.899 -15.240  1.00  8.83           O  
ATOM   1140  CB  MET A  72     -29.908 -12.484 -13.508  1.00  9.70           C  
ATOM   1141  CG  MET A  72     -28.618 -13.181 -13.102  1.00 10.12           C  
ATOM   1142  SD  MET A  72     -27.336 -12.958 -14.357  1.00  9.99           S  
ATOM   1143  CE  MET A  72     -25.947 -13.364 -13.332  1.00  9.94           C  
ATOM   1144  H   MET A  72     -30.235 -11.398 -11.200  1.00  0.00           H  
ATOM   1145  HA  MET A  72     -28.911 -10.598 -13.623  1.00  0.00           H  
ATOM   1146 1HB  MET A  72     -30.733 -12.921 -12.948  1.00  0.00           H  
ATOM   1147 2HB  MET A  72     -30.092 -12.676 -14.566  1.00  0.00           H  
ATOM   1148 1HG  MET A  72     -28.268 -12.774 -12.154  1.00  0.00           H  
ATOM   1149 2HG  MET A  72     -28.807 -14.246 -12.967  1.00  0.00           H  
ATOM   1150 1HE  MET A  72     -25.029 -13.290 -13.916  1.00  0.00           H  
ATOM   1151 2HE  MET A  72     -25.900 -12.671 -12.491  1.00  0.00           H  
ATOM   1152 3HE  MET A  72     -26.057 -14.382 -12.957  1.00  0.00           H  
ATOM   1153  N   ASP A  73     -32.098  -9.990 -13.508  1.00  9.99           N  
ATOM   1154  CA  ASP A  73     -33.140  -9.303 -14.275  1.00 10.72           C  
ATOM   1155  C   ASP A  73     -32.669  -7.879 -14.642  1.00 10.41           C  
ATOM   1156  O   ASP A  73     -32.837  -7.438 -15.800  1.00  9.98           O  
ATOM   1157  CB  ASP A  73     -34.467  -9.212 -13.503  1.00 11.97           C  
ATOM   1158  CG  ASP A  73     -35.206 -10.550 -13.422  1.00 13.26           C  
ATOM   1159  OD1 ASP A  73     -34.950 -11.445 -14.246  1.00 13.80           O  
ATOM   1160  OD2 ASP A  73     -36.055 -10.697 -12.501  1.00 14.89           O  
ATOM   1161  H   ASP A  73     -32.287 -10.260 -12.553  1.00  0.00           H  
ATOM   1162  HA  ASP A  73     -33.325  -9.867 -15.190  1.00  0.00           H  
ATOM   1163 1HB  ASP A  73     -34.275  -8.859 -12.489  1.00  0.00           H  
ATOM   1164 2HB  ASP A  73     -35.119  -8.483 -13.985  1.00  0.00           H  
ATOM   1165  N   HIS A  74     -32.101  -7.157 -13.660  1.00  9.89           N  
ATOM   1166  CA  HIS A  74     -31.601  -5.818 -13.912  1.00  9.95           C  
ATOM   1167  C   HIS A  74     -30.384  -5.865 -14.822  1.00  8.89           C  
ATOM   1168  O   HIS A  74     -30.252  -5.024 -15.696  1.00  8.50           O  
ATOM   1169  CB  HIS A  74     -31.235  -5.105 -12.627  1.00 10.59           C  
ATOM   1170  CG  HIS A  74     -32.406  -4.656 -11.806  1.00 12.31           C  
ATOM   1171  ND1 HIS A  74     -33.095  -5.486 -10.997  1.00 13.43           N  
ATOM   1172  CD2 HIS A  74     -32.969  -3.401 -11.645  1.00 13.61           C  
ATOM   1173  CE1 HIS A  74     -34.058  -4.775 -10.332  1.00 14.28           C  
ATOM   1174  NE2 HIS A  74     -33.979  -3.517 -10.725  1.00 14.32           N  
ATOM   1175  H   HIS A  74     -32.018  -7.546 -12.732  1.00  0.00           H  
ATOM   1176  HA  HIS A  74     -32.373  -5.228 -14.406  1.00  0.00           H  
ATOM   1177 1HB  HIS A  74     -30.627  -5.763 -12.006  1.00  0.00           H  
ATOM   1178 2HB  HIS A  74     -30.634  -4.226 -12.857  1.00  0.00           H  
ATOM   1179  HD2 HIS A  74     -32.659  -2.488 -12.154  1.00  0.00           H  
ATOM   1180  HE1 HIS A  74     -34.763  -5.181  -9.607  1.00  0.00           H  
ATOM   1181  HE2 HIS A  74     -34.565  -2.760 -10.403  1.00  0.00           H  
ATOM   1182  N   TYR A  75     -29.508  -6.854 -14.655  1.00  8.04           N  
ATOM   1183  CA  TYR A  75     -28.366  -6.954 -15.539  1.00  7.87           C  
ATOM   1184  C   TYR A  75     -28.816  -7.105 -16.993  1.00  8.27           C  
ATOM   1185  O   TYR A  75     -28.246  -6.495 -17.920  1.00  8.09           O  
ATOM   1186  CB  TYR A  75     -27.492  -8.131 -15.190  1.00  7.61           C  
ATOM   1187  CG  TYR A  75     -26.860  -8.191 -13.803  1.00  7.30           C  
ATOM   1188  CD1 TYR A  75     -26.672  -7.054 -13.026  1.00  7.36           C  
ATOM   1189  CD2 TYR A  75     -26.365  -9.403 -13.312  1.00  7.30           C  
ATOM   1190  CE1 TYR A  75     -26.063  -7.108 -11.762  1.00  7.19           C  
ATOM   1191  CE2 TYR A  75     -25.729  -9.458 -12.071  1.00  7.13           C  
ATOM   1192  CZ  TYR A  75     -25.602  -8.319 -11.291  1.00  7.11           C  
ATOM   1193  OH  TYR A  75     -24.957  -8.450 -10.064  1.00  7.19           O  
ATOM   1194  H   TYR A  75     -29.624  -7.539 -13.922  1.00  0.00           H  
ATOM   1195  HA  TYR A  75     -27.769  -6.048 -15.436  1.00  0.00           H  
ATOM   1196 1HB  TYR A  75     -28.067  -9.053 -15.289  1.00  0.00           H  
ATOM   1197 2HB  TYR A  75     -26.660  -8.187 -15.892  1.00  0.00           H  
ATOM   1198  HD1 TYR A  75     -27.001  -6.082 -13.394  1.00  0.00           H  
ATOM   1199  HD2 TYR A  75     -26.474 -10.314 -13.900  1.00  0.00           H  
ATOM   1200  HE1 TYR A  75     -25.932  -6.196 -11.181  1.00  0.00           H  
ATOM   1201  HE2 TYR A  75     -25.325 -10.403 -11.707  1.00  0.00           H  
ATOM   1202  HH  TYR A  75     -24.685  -9.363  -9.943  1.00  0.00           H  
ATOM   1203  N   ALA A  76     -29.822  -7.949 -17.200  1.00  8.65           N  
ATOM   1204  CA  ALA A  76     -30.388  -8.152 -18.534  1.00  9.42           C  
ATOM   1205  C   ALA A  76     -31.005  -6.867 -19.078  1.00  9.70           C  
ATOM   1206  O   ALA A  76     -30.872  -6.538 -20.276  1.00 10.08           O  
ATOM   1207  CB  ALA A  76     -31.401  -9.298 -18.506  1.00  9.59           C  
ATOM   1208  H   ALA A  76     -30.206  -8.463 -16.419  1.00  0.00           H  
ATOM   1209  HA  ALA A  76     -29.574  -8.413 -19.211  1.00  0.00           H  
ATOM   1210 1HB  ALA A  76     -31.816  -9.441 -19.504  1.00  0.00           H  
ATOM   1211 2HB  ALA A  76     -30.905 -10.214 -18.185  1.00  0.00           H  
ATOM   1212 3HB  ALA A  76     -32.203  -9.057 -17.810  1.00  0.00           H  
ATOM   1213  N   ASP A  77     -31.714  -6.136 -18.219  1.00 10.42           N  
ATOM   1214  CA  ASP A  77     -32.393  -4.887 -18.624  1.00 11.14           C  
ATOM   1215  C   ASP A  77     -31.400  -3.771 -18.973  1.00 10.90           C  
ATOM   1216  O   ASP A  77     -31.653  -3.016 -19.896  1.00 10.96           O  
ATOM   1217  CB  ASP A  77     -33.358  -4.400 -17.570  1.00 11.74           C  
ATOM   1218  CG  ASP A  77     -34.602  -5.308 -17.425  1.00 12.61           C  
ATOM   1219  OD1 ASP A  77     -34.880  -6.208 -18.266  1.00 13.33           O  
ATOM   1220  OD2 ASP A  77     -35.301  -5.166 -16.406  1.00 13.33           O  
ATOM   1221  H   ASP A  77     -31.788  -6.448 -17.261  1.00  0.00           H  
ATOM   1222  HA  ASP A  77     -32.961  -5.081 -19.534  1.00  0.00           H  
ATOM   1223 1HB  ASP A  77     -32.850  -4.349 -16.607  1.00  0.00           H  
ATOM   1224 2HB  ASP A  77     -33.690  -3.392 -17.819  1.00  0.00           H  
ATOM   1225  N   ASP A  78     -30.295  -3.706 -18.245  1.00 10.50           N  
ATOM   1226  CA  ASP A  78     -29.173  -2.772 -18.539  1.00 10.36           C  
ATOM   1227  C   ASP A  78     -28.564  -3.112 -19.932  1.00 10.02           C  
ATOM   1228  O   ASP A  78     -28.337  -2.235 -20.779  1.00  9.20           O  
ATOM   1229  CB  ASP A  78     -28.118  -2.832 -17.413  1.00 10.47           C  
ATOM   1230  CG  ASP A  78     -28.644  -2.364 -16.034  1.00 11.08           C  
ATOM   1231  OD1 ASP A  78     -29.759  -1.707 -15.897  1.00 12.00           O  
ATOM   1232  OD2 ASP A  78     -27.901  -2.613 -15.037  1.00 11.09           O  
ATOM   1233  H   ASP A  78     -30.223  -4.328 -17.452  1.00  0.00           H  
ATOM   1234  HA  ASP A  78     -29.571  -1.758 -18.592  1.00  0.00           H  
ATOM   1235 1HB  ASP A  78     -27.755  -3.855 -17.308  1.00  0.00           H  
ATOM   1236 2HB  ASP A  78     -27.265  -2.208 -17.680  1.00  0.00           H  
ATOM   1237  N   ALA A  79     -28.346  -4.402 -20.207  1.00  9.96           N  
ATOM   1238  CA  ALA A  79     -27.887  -4.848 -21.571  1.00  9.99           C  
ATOM   1239  C   ALA A  79     -28.873  -4.413 -22.635  1.00 10.43           C  
ATOM   1240  O   ALA A  79     -28.496  -3.910 -23.712  1.00 10.72           O  
ATOM   1241  CB  ALA A  79     -27.687  -6.381 -21.637  1.00  9.68           C  
ATOM   1242  H   ALA A  79     -28.492  -5.094 -19.486  1.00  0.00           H  
ATOM   1243  HA  ALA A  79     -26.930  -4.370 -21.779  1.00  0.00           H  
ATOM   1244 1HB  ALA A  79     -27.356  -6.662 -22.637  1.00  0.00           H  
ATOM   1245 2HB  ALA A  79     -26.935  -6.682 -20.908  1.00  0.00           H  
ATOM   1246 3HB  ALA A  79     -28.628  -6.880 -21.413  1.00  0.00           H  
ATOM   1247  N   ALA A  80     -30.155  -4.558 -22.351  1.00 10.45           N  
ATOM   1248  CA  ALA A  80     -31.178  -4.189 -23.330  1.00 10.71           C  
ATOM   1249  C   ALA A  80     -31.109  -2.705 -23.616  1.00 10.67           C  
ATOM   1250  O   ALA A  80     -31.385  -2.268 -24.767  1.00 11.21           O  
ATOM   1251  CB  ALA A  80     -32.562  -4.557 -22.848  1.00 10.71           C  
ATOM   1252  H   ALA A  80     -30.441  -4.925 -21.455  1.00  0.00           H  
ATOM   1253  HA  ALA A  80     -30.978  -4.736 -24.251  1.00  0.00           H  
ATOM   1254 1HB  ALA A  80     -33.297  -4.269 -23.599  1.00  0.00           H  
ATOM   1255 2HB  ALA A  80     -32.615  -5.633 -22.682  1.00  0.00           H  
ATOM   1256 3HB  ALA A  80     -32.773  -4.035 -21.916  1.00  0.00           H  
ATOM   1257  N   ALA A  81     -30.803  -1.897 -22.605  1.00 10.16           N  
ATOM   1258  CA  ALA A  81     -30.692  -0.434 -22.806  1.00 10.16           C  
ATOM   1259  C   ALA A  81     -29.566  -0.071 -23.797  1.00  9.96           C  
ATOM   1260  O   ALA A  81     -29.699   0.827 -24.641  1.00  9.54           O  
ATOM   1261  CB  ALA A  81     -30.445   0.288 -21.465  1.00  9.83           C  
ATOM   1262  H   ALA A  81     -30.643  -2.281 -21.685  1.00  0.00           H  
ATOM   1263  HA  ALA A  81     -31.633  -0.078 -23.226  1.00  0.00           H  
ATOM   1264 1HB  ALA A  81     -30.367   1.361 -21.639  1.00  0.00           H  
ATOM   1265 2HB  ALA A  81     -31.275   0.089 -20.787  1.00  0.00           H  
ATOM   1266 3HB  ALA A  81     -29.519  -0.076 -21.022  1.00  0.00           H  
ATOM   1267  N   VAL A  82     -28.478  -0.819 -23.710  1.00  9.60           N  
ATOM   1268  CA  VAL A  82     -27.357  -0.641 -24.660  1.00  9.69           C  
ATOM   1269  C   VAL A  82     -27.774  -1.041 -26.107  1.00 10.49           C  
ATOM   1270  O   VAL A  82     -27.604  -0.264 -27.083  1.00 10.78           O  
ATOM   1271  CB  VAL A  82     -26.114  -1.414 -24.203  1.00  9.17           C  
ATOM   1272  CG1 VAL A  82     -25.014  -1.261 -25.244  1.00  8.99           C  
ATOM   1273  CG2 VAL A  82     -25.634  -0.966 -22.822  1.00  8.52           C  
ATOM   1274  H   VAL A  82     -28.405  -1.522 -22.989  1.00  0.00           H  
ATOM   1275  HA  VAL A  82     -27.104   0.419 -24.702  1.00  0.00           H  
ATOM   1276  HB  VAL A  82     -26.355  -2.476 -24.156  1.00  0.00           H  
ATOM   1277 1HG1 VAL A  82     -24.129  -1.810 -24.922  1.00  0.00           H  
ATOM   1278 2HG1 VAL A  82     -25.359  -1.658 -26.199  1.00  0.00           H  
ATOM   1279 3HG1 VAL A  82     -24.764  -0.206 -25.357  1.00  0.00           H  
ATOM   1280 1HG2 VAL A  82     -24.753  -1.541 -22.539  1.00  0.00           H  
ATOM   1281 2HG2 VAL A  82     -25.383   0.094 -22.850  1.00  0.00           H  
ATOM   1282 3HG2 VAL A  82     -26.425  -1.132 -22.090  1.00  0.00           H  
ATOM   1283  N   VAL A  83     -28.405  -2.214 -26.223  1.00 10.83           N  
ATOM   1284  CA  VAL A  83     -28.851  -2.689 -27.518  1.00 11.57           C  
ATOM   1285  C   VAL A  83     -29.886  -1.725 -28.099  1.00 12.63           C  
ATOM   1286  O   VAL A  83     -29.802  -1.422 -29.279  1.00 13.16           O  
ATOM   1287  CB  VAL A  83     -29.414  -4.119 -27.430  1.00 11.35           C  
ATOM   1288  CG1 VAL A  83     -29.992  -4.549 -28.773  1.00 11.62           C  
ATOM   1289  CG2 VAL A  83     -28.286  -5.095 -26.947  1.00 10.88           C  
ATOM   1290  H   VAL A  83     -28.577  -2.781 -25.405  1.00  0.00           H  
ATOM   1291  HA  VAL A  83     -27.996  -2.701 -28.195  1.00  0.00           H  
ATOM   1292  HB  VAL A  83     -30.241  -4.131 -26.719  1.00  0.00           H  
ATOM   1293 1HG1 VAL A  83     -30.386  -5.563 -28.692  1.00  0.00           H  
ATOM   1294 2HG1 VAL A  83     -30.795  -3.870 -29.058  1.00  0.00           H  
ATOM   1295 3HG1 VAL A  83     -29.209  -4.524 -29.531  1.00  0.00           H  
ATOM   1296 1HG2 VAL A  83     -28.684  -6.107 -26.884  1.00  0.00           H  
ATOM   1297 2HG2 VAL A  83     -27.458  -5.074 -27.656  1.00  0.00           H  
ATOM   1298 3HG2 VAL A  83     -27.931  -4.783 -25.965  1.00  0.00           H  
ATOM   1299  N   GLU A  84     -30.824  -1.254 -27.274  1.00 13.63           N  
ATOM   1300  CA  GLU A  84     -31.826  -0.281 -27.700  1.00 15.61           C  
ATOM   1301  C   GLU A  84     -31.178   0.993 -28.242  1.00 15.14           C  
ATOM   1302  O   GLU A  84     -31.574   1.503 -29.301  1.00 14.87           O  
ATOM   1303  CB  GLU A  84     -32.796   0.056 -26.571  1.00 17.94           C  
ATOM   1304  CG  GLU A  84     -33.791   1.202 -26.881  1.00 20.86           C  
ATOM   1305  CD  GLU A  84     -34.645   1.595 -25.652  1.00 25.49           C  
ATOM   1306  OE1 GLU A  84     -34.105   1.754 -24.526  1.00 27.27           O  
ATOM   1307  OE2 GLU A  84     -35.881   1.762 -25.816  1.00 30.20           O  
ATOM   1308  H   GLU A  84     -30.836  -1.587 -26.321  1.00  0.00           H  
ATOM   1309  HA  GLU A  84     -32.399  -0.711 -28.522  1.00  0.00           H  
ATOM   1310 1HB  GLU A  84     -33.382  -0.828 -26.319  1.00  0.00           H  
ATOM   1311 2HB  GLU A  84     -32.234   0.341 -25.681  1.00  0.00           H  
ATOM   1312 1HG  GLU A  84     -33.231   2.074 -27.218  1.00  0.00           H  
ATOM   1313 2HG  GLU A  84     -34.447   0.890 -27.693  1.00  0.00           H  
ATOM   1314  N   LYS A  85     -30.218   1.548 -27.527  1.00 14.41           N  
ATOM   1315  CA  LYS A  85     -29.553   2.776 -27.990  1.00 14.46           C  
ATOM   1316  C   LYS A  85     -28.824   2.525 -29.325  1.00 14.04           C  
ATOM   1317  O   LYS A  85     -28.907   3.306 -30.261  1.00 14.12           O  
ATOM   1318  CB  LYS A  85     -28.549   3.307 -26.950  1.00 14.35           C  
ATOM   1319  CG  LYS A  85     -27.852   4.559 -27.500  1.00 15.16           C  
ATOM   1320  CD  LYS A  85     -26.911   5.214 -26.545  1.00 15.03           C  
ATOM   1321  CE  LYS A  85     -26.219   6.438 -27.165  1.00 15.54           C  
ATOM   1322  NZ  LYS A  85     -25.114   6.827 -26.255  1.00 15.06           N  
ATOM   1323  H   LYS A  85     -29.931   1.133 -26.652  1.00  0.00           H  
ATOM   1324  HA  LYS A  85     -30.313   3.542 -28.148  1.00  0.00           H  
ATOM   1325 1HB  LYS A  85     -29.074   3.541 -26.024  1.00  0.00           H  
ATOM   1326 2HB  LYS A  85     -27.816   2.533 -26.724  1.00  0.00           H  
ATOM   1327 1HG  LYS A  85     -27.280   4.296 -28.390  1.00  0.00           H  
ATOM   1328 2HG  LYS A  85     -28.601   5.300 -27.777  1.00  0.00           H  
ATOM   1329 1HD  LYS A  85     -27.458   5.535 -25.657  1.00  0.00           H  
ATOM   1330 2HD  LYS A  85     -26.146   4.500 -26.241  1.00  0.00           H  
ATOM   1331 1HE  LYS A  85     -25.842   6.181 -28.154  1.00  0.00           H  
ATOM   1332 2HE  LYS A  85     -26.941   7.247 -27.275  1.00  0.00           H  
ATOM   1333 1HZ  LYS A  85     -24.635   7.632 -26.632  1.00  0.00           H  
ATOM   1334 2HZ  LYS A  85     -25.491   7.055 -25.345  1.00  0.00           H  
ATOM   1335 3HZ  LYS A  85     -24.464   6.059 -26.167  1.00  0.00           H  
ATOM   1336  N   LEU A  86     -28.134   1.408 -29.443  1.00 13.59           N  
ATOM   1337  CA  LEU A  86     -27.311   1.213 -30.608  1.00 14.05           C  
ATOM   1338  C   LEU A  86     -28.023   0.587 -31.827  1.00 14.79           C  
ATOM   1339  O   LEU A  86     -27.506   0.597 -32.971  1.00 15.48           O  
ATOM   1340  CB  LEU A  86     -26.084   0.405 -30.214  1.00 13.74           C  
ATOM   1341  CG  LEU A  86     -25.142   0.944 -29.134  1.00 13.38           C  
ATOM   1342  CD1 LEU A  86     -23.964  -0.033 -28.960  1.00 12.97           C  
ATOM   1343  CD2 LEU A  86     -24.671   2.382 -29.470  1.00 13.70           C  
ATOM   1344  H   LEU A  86     -28.168   0.686 -28.738  1.00  0.00           H  
ATOM   1345  HA  LEU A  86     -26.998   2.189 -30.978  1.00  0.00           H  
ATOM   1346 1HB  LEU A  86     -26.410  -0.571 -29.860  1.00  0.00           H  
ATOM   1347 2HB  LEU A  86     -25.465   0.259 -31.099  1.00  0.00           H  
ATOM   1348  HG  LEU A  86     -25.661   0.963 -28.175  1.00  0.00           H  
ATOM   1349 1HD1 LEU A  86     -23.289   0.344 -28.192  1.00  0.00           H  
ATOM   1350 2HD1 LEU A  86     -24.343  -1.010 -28.660  1.00  0.00           H  
ATOM   1351 3HD1 LEU A  86     -23.426  -0.125 -29.903  1.00  0.00           H  
ATOM   1352 1HD2 LEU A  86     -24.004   2.739 -28.685  1.00  0.00           H  
ATOM   1353 2HD2 LEU A  86     -24.141   2.378 -30.423  1.00  0.00           H  
ATOM   1354 3HD2 LEU A  86     -25.536   3.042 -29.539  1.00  0.00           H  
ATOM   1355  N   GLY A  87     -29.185  -0.009 -31.588  1.00 15.20           N  
ATOM   1356  CA  GLY A  87     -29.948  -0.657 -32.651  1.00 15.21           C  
ATOM   1357  C   GLY A  87     -29.287  -1.930 -33.113  1.00 15.58           C  
ATOM   1358  O   GLY A  87     -29.400  -2.285 -34.280  1.00 16.72           O  
ATOM   1359  H   GLY A  87     -29.551  -0.014 -30.647  1.00  0.00           H  
ATOM   1360 1HA  GLY A  87     -30.954  -0.879 -32.294  1.00  0.00           H  
ATOM   1361 2HA  GLY A  87     -30.050   0.026 -33.494  1.00  0.00           H  
ATOM   1362  N   THR A  88     -28.580  -2.638 -32.229  1.00 14.50           N  
ATOM   1363  CA  THR A  88     -27.824  -3.837 -32.635  1.00 14.23           C  
ATOM   1364  C   THR A  88     -28.545  -5.182 -32.427  1.00 14.82           C  
ATOM   1365  O   THR A  88     -27.914  -6.224 -32.305  1.00 14.33           O  
ATOM   1366  CB  THR A  88     -26.483  -3.853 -31.891  1.00 13.56           C  
ATOM   1367  OG1 THR A  88     -26.768  -3.703 -30.505  1.00 13.45           O  
ATOM   1368  CG2 THR A  88     -25.614  -2.686 -32.356  1.00 12.90           C  
ATOM   1369  H   THR A  88     -28.561  -2.349 -31.262  1.00  0.00           H  
ATOM   1370  HA  THR A  88     -27.642  -3.784 -33.709  1.00  0.00           H  
ATOM   1371  HB  THR A  88     -25.967  -4.792 -32.091  1.00  0.00           H  
ATOM   1372  HG1 THR A  88     -27.717  -3.630 -30.380  1.00  0.00           H  
ATOM   1373 1HG2 THR A  88     -24.664  -2.705 -31.823  1.00  0.00           H  
ATOM   1374 2HG2 THR A  88     -25.432  -2.772 -33.427  1.00  0.00           H  
ATOM   1375 3HG2 THR A  88     -26.126  -1.747 -32.150  1.00  0.00           H  
ATOM   1376  N   HIS A  89     -29.868  -5.165 -32.449  1.00 15.57           N  
ATOM   1377  CA  HIS A  89     -30.659  -6.399 -32.385  1.00 16.46           C  
ATOM   1378  C   HIS A  89     -30.211  -7.346 -33.450  1.00 16.12           C  
ATOM   1379  O   HIS A  89     -29.899  -6.929 -34.582  1.00 16.61           O  
ATOM   1380  CB  HIS A  89     -32.158  -6.091 -32.553  1.00 17.38           C  
ATOM   1381  CG  HIS A  89     -32.632  -4.986 -31.654  1.00 18.74           C  
ATOM   1382  ND1 HIS A  89     -32.484  -3.661 -31.973  1.00 19.48           N  
ATOM   1383  CD2 HIS A  89     -33.201  -5.019 -30.401  1.00 19.54           C  
ATOM   1384  CE1 HIS A  89     -32.957  -2.913 -30.963  1.00 19.65           C  
ATOM   1385  NE2 HIS A  89     -33.401  -3.730 -30.009  1.00 20.18           N  
ATOM   1386  H   HIS A  89     -30.346  -4.277 -32.512  1.00  0.00           H  
ATOM   1387  HA  HIS A  89     -30.518  -6.872 -31.413  1.00  0.00           H  
ATOM   1388 1HB  HIS A  89     -32.358  -5.809 -33.587  1.00  0.00           H  
ATOM   1389 2HB  HIS A  89     -32.740  -6.987 -32.340  1.00  0.00           H  
ATOM   1390  HD2 HIS A  89     -33.459  -5.915 -29.835  1.00  0.00           H  
ATOM   1391  HE1 HIS A  89     -32.975  -1.824 -30.930  1.00  0.00           H  
ATOM   1392  HE2 HIS A  89     -33.819  -3.445 -29.135  1.00  0.00           H  
ATOM   1393  N   GLY A  90     -30.159  -8.631 -33.108  1.00 15.26           N  
ATOM   1394  CA  GLY A  90     -29.726  -9.658 -34.021  1.00 14.86           C  
ATOM   1395  C   GLY A  90     -28.239  -9.976 -33.909  1.00 14.12           C  
ATOM   1396  O   GLY A  90     -27.746 -10.823 -34.630  1.00 13.95           O  
ATOM   1397  H   GLY A  90     -30.435  -8.890 -32.171  1.00  0.00           H  
ATOM   1398 1HA  GLY A  90     -30.292 -10.571 -33.836  1.00  0.00           H  
ATOM   1399 2HA  GLY A  90     -29.939  -9.349 -35.044  1.00  0.00           H  
ATOM   1400  N   ALA A  91     -27.534  -9.342 -32.962  1.00 12.87           N  
ATOM   1401  CA  ALA A  91     -26.103  -9.605 -32.732  1.00 12.39           C  
ATOM   1402  C   ALA A  91     -25.892 -11.001 -32.213  1.00 11.90           C  
ATOM   1403  O   ALA A  91     -26.846 -11.628 -31.690  1.00 12.59           O  
ATOM   1404  CB  ALA A  91     -25.551  -8.624 -31.678  1.00 11.45           C  
ATOM   1405  H   ALA A  91     -28.007  -8.659 -32.388  1.00  0.00           H  
ATOM   1406  HA  ALA A  91     -25.575  -9.452 -33.673  1.00  0.00           H  
ATOM   1407 1HB  ALA A  91     -24.492  -8.825 -31.513  1.00  0.00           H  
ATOM   1408 2HB  ALA A  91     -25.675  -7.601 -32.033  1.00  0.00           H  
ATOM   1409 3HB  ALA A  91     -26.094  -8.752 -30.743  1.00  0.00           H  
ATOM   1410  N   MET A  92     -24.666 -11.491 -32.344  1.00 11.22           N  
ATOM   1411  CA  MET A  92     -24.200 -12.610 -31.548  1.00 11.16           C  
ATOM   1412  C   MET A  92     -23.840 -12.093 -30.155  1.00 10.45           C  
ATOM   1413  O   MET A  92     -23.084 -11.108 -30.058  1.00 10.82           O  
ATOM   1414  CB  MET A  92     -22.969 -13.252 -32.193  1.00 11.84           C  
ATOM   1415  CG  MET A  92     -22.379 -14.396 -31.358  1.00 12.28           C  
ATOM   1416  SD  MET A  92     -21.253 -15.490 -32.232  1.00 14.19           S  
ATOM   1417  CE  MET A  92     -19.711 -14.654 -31.968  1.00 13.24           C  
ATOM   1418  H   MET A  92     -24.041 -11.072 -33.017  1.00  0.00           H  
ATOM   1419  HA  MET A  92     -24.995 -13.354 -31.499  1.00  0.00           H  
ATOM   1420 1HB  MET A  92     -23.234 -13.641 -33.175  1.00  0.00           H  
ATOM   1421 2HB  MET A  92     -22.197 -12.495 -32.338  1.00  0.00           H  
ATOM   1422 1HG  MET A  92     -21.829 -13.983 -30.513  1.00  0.00           H  
ATOM   1423 2HG  MET A  92     -23.186 -15.016 -30.969  1.00  0.00           H  
ATOM   1424 1HE  MET A  92     -18.908 -15.211 -32.451  1.00  0.00           H  
ATOM   1425 2HE  MET A  92     -19.764 -13.650 -32.391  1.00  0.00           H  
ATOM   1426 3HE  MET A  92     -19.512 -14.586 -30.898  1.00  0.00           H  
ATOM   1427  N   HIS A  93     -24.398 -12.699 -29.109  1.00  9.71           N  
ATOM   1428  CA  HIS A  93     -24.077 -12.359 -27.710  1.00  9.15           C  
ATOM   1429  C   HIS A  93     -23.154 -13.404 -27.067  1.00  8.86           C  
ATOM   1430  O   HIS A  93     -23.425 -14.619 -27.104  1.00  9.22           O  
ATOM   1431  CB  HIS A  93     -25.359 -12.146 -26.904  1.00  9.01           C  
ATOM   1432  CG  HIS A  93     -26.061 -10.830 -27.259  1.00  9.20           C  
ATOM   1433  ND1 HIS A  93     -26.014  -9.750 -26.448  1.00  9.22           N  
ATOM   1434  CD2 HIS A  93     -26.695 -10.428 -28.408  1.00  9.54           C  
ATOM   1435  CE1 HIS A  93     -26.688  -8.725 -27.032  1.00  9.58           C  
ATOM   1436  NE2 HIS A  93     -27.103  -9.133 -28.232  1.00  9.79           N  
ATOM   1437  H   HIS A  93     -25.073 -13.426 -29.296  1.00  0.00           H  
ATOM   1438  HA  HIS A  93     -23.502 -11.434 -27.683  1.00  0.00           H  
ATOM   1439 1HB  HIS A  93     -26.046 -12.973 -27.087  1.00  0.00           H  
ATOM   1440 2HB  HIS A  93     -25.124 -12.145 -25.840  1.00  0.00           H  
ATOM   1441  HD2 HIS A  93     -26.876 -11.050 -29.285  1.00  0.00           H  
ATOM   1442  HE1 HIS A  93     -26.858  -7.742 -26.594  1.00  0.00           H  
ATOM   1443  HE2 HIS A  93     -27.627  -8.580 -28.895  1.00  0.00           H  
ATOM   1444  N   VAL A  94     -22.064 -12.936 -26.478  1.00  8.23           N  
ATOM   1445  CA  VAL A  94     -21.030 -13.794 -25.905  1.00  7.99           C  
ATOM   1446  C   VAL A  94     -20.889 -13.386 -24.419  1.00  7.94           C  
ATOM   1447  O   VAL A  94     -20.603 -12.212 -24.136  1.00  7.80           O  
ATOM   1448  CB  VAL A  94     -19.686 -13.547 -26.592  1.00  7.94           C  
ATOM   1449  CG1 VAL A  94     -18.573 -14.425 -26.003  1.00  8.00           C  
ATOM   1450  CG2 VAL A  94     -19.795 -13.786 -28.105  1.00  8.11           C  
ATOM   1451  H   VAL A  94     -21.954 -11.933 -26.429  1.00  0.00           H  
ATOM   1452  HA  VAL A  94     -21.316 -14.834 -26.064  1.00  0.00           H  
ATOM   1453  HB  VAL A  94     -19.382 -12.515 -26.415  1.00  0.00           H  
ATOM   1454 1HG1 VAL A  94     -17.635 -14.218 -26.519  1.00  0.00           H  
ATOM   1455 2HG1 VAL A  94     -18.459 -14.205 -24.942  1.00  0.00           H  
ATOM   1456 3HG1 VAL A  94     -18.832 -15.476 -26.131  1.00  0.00           H  
ATOM   1457 1HG2 VAL A  94     -18.828 -13.604 -28.573  1.00  0.00           H  
ATOM   1458 2HG2 VAL A  94     -20.099 -14.816 -28.290  1.00  0.00           H  
ATOM   1459 3HG2 VAL A  94     -20.536 -13.107 -28.528  1.00  0.00           H  
ATOM   1460  N   GLY A  95     -21.035 -14.349 -23.508  1.00  7.80           N  
ATOM   1461  CA  GLY A  95     -20.852 -14.093 -22.070  1.00  7.75           C  
ATOM   1462  C   GLY A  95     -19.706 -14.909 -21.527  1.00  7.98           C  
ATOM   1463  O   GLY A  95     -19.457 -16.012 -22.004  1.00  8.60           O  
ATOM   1464  H   GLY A  95     -21.278 -15.280 -23.815  1.00  0.00           H  
ATOM   1465 1HA  GLY A  95     -20.662 -13.031 -21.911  1.00  0.00           H  
ATOM   1466 2HA  GLY A  95     -21.770 -14.339 -21.537  1.00  0.00           H  
ATOM   1467  N   HIS A  96     -18.959 -14.326 -20.583  1.00  7.75           N  
ATOM   1468  CA  HIS A  96     -18.004 -15.046 -19.797  1.00  7.75           C  
ATOM   1469  C   HIS A  96     -18.441 -15.000 -18.357  1.00  7.84           C  
ATOM   1470  O   HIS A  96     -18.754 -13.944 -17.832  1.00  7.69           O  
ATOM   1471  CB  HIS A  96     -16.599 -14.456 -19.960  1.00  7.78           C  
ATOM   1472  CG  HIS A  96     -15.549 -15.142 -19.108  1.00  7.82           C  
ATOM   1473  ND1 HIS A  96     -14.961 -14.535 -18.072  1.00  8.05           N  
ATOM   1474  CD2 HIS A  96     -15.033 -16.430 -19.169  1.00  8.10           C  
ATOM   1475  CE1 HIS A  96     -14.095 -15.392 -17.500  1.00  8.23           C  
ATOM   1476  NE2 HIS A  96     -14.161 -16.566 -18.155  1.00  8.08           N  
ATOM   1477  H   HIS A  96     -19.080 -13.336 -20.425  1.00  0.00           H  
ATOM   1478  HA  HIS A  96     -17.970 -16.084 -20.126  1.00  0.00           H  
ATOM   1479 1HB  HIS A  96     -16.293 -14.528 -21.004  1.00  0.00           H  
ATOM   1480 2HB  HIS A  96     -16.616 -13.399 -19.696  1.00  0.00           H  
ATOM   1481  HD2 HIS A  96     -15.312 -17.199 -19.890  1.00  0.00           H  
ATOM   1482  HE1 HIS A  96     -13.449 -15.173 -16.650  1.00  0.00           H  
ATOM   1483  HE2 HIS A  96     -13.644 -17.402 -17.923  1.00  0.00           H  
ATOM   1484  N   SER A  97     -18.451 -16.162 -17.726  1.00  8.31           N  
ATOM   1485  CA  SER A  97     -18.588 -16.304 -16.276  1.00  8.66           C  
ATOM   1486  C   SER A  97     -19.978 -15.774 -15.864  1.00  8.81           C  
ATOM   1487  O   SER A  97     -21.021 -16.256 -16.428  1.00  8.57           O  
ATOM   1488  CB  SER A  97     -17.367 -15.650 -15.638  1.00  9.00           C  
ATOM   1489  OG  SER A  97     -17.254 -15.933 -14.258  1.00  9.73           O  
ATOM   1490  H   SER A  97     -18.357 -16.991 -18.295  1.00  0.00           H  
ATOM   1491  HA  SER A  97     -18.614 -17.367 -16.033  1.00  0.00           H  
ATOM   1492 1HB  SER A  97     -16.464 -15.996 -16.141  1.00  0.00           H  
ATOM   1493 2HB  SER A  97     -17.422 -14.570 -15.770  1.00  0.00           H  
ATOM   1494  HG  SER A  97     -18.003 -16.493 -14.040  1.00  0.00           H  
ATOM   1495  N   THR A  98     -20.044 -14.776 -14.988  1.00  8.60           N  
ATOM   1496  CA  THR A  98     -21.327 -14.181 -14.640  1.00  8.81           C  
ATOM   1497  C   THR A  98     -22.036 -13.674 -15.908  1.00  8.51           C  
ATOM   1498  O   THR A  98     -23.291 -13.673 -16.031  1.00  8.14           O  
ATOM   1499  CB  THR A  98     -21.104 -13.026 -13.626  1.00  9.12           C  
ATOM   1500  OG1 THR A  98     -20.541 -13.619 -12.445  1.00  9.92           O  
ATOM   1501  CG2 THR A  98     -22.388 -12.319 -13.337  1.00  9.00           C  
ATOM   1502  H   THR A  98     -19.203 -14.421 -14.555  1.00  0.00           H  
ATOM   1503  HA  THR A  98     -21.950 -14.947 -14.177  1.00  0.00           H  
ATOM   1504  HB  THR A  98     -20.391 -12.313 -14.038  1.00  0.00           H  
ATOM   1505  HG1 THR A  98     -20.446 -14.565 -12.577  1.00  0.00           H  
ATOM   1506 1HG2 THR A  98     -22.208 -11.514 -12.625  1.00  0.00           H  
ATOM   1507 2HG2 THR A  98     -22.790 -11.904 -14.261  1.00  0.00           H  
ATOM   1508 3HG2 THR A  98     -23.104 -13.023 -12.914  1.00  0.00           H  
ATOM   1509  N   GLY A  99     -21.234 -13.193 -16.849  1.00  8.07           N  
ATOM   1510  CA  GLY A  99     -21.805 -12.658 -18.083  1.00  8.27           C  
ATOM   1511  C   GLY A  99     -22.576 -13.626 -18.917  1.00  8.09           C  
ATOM   1512  O   GLY A  99     -23.462 -13.231 -19.659  1.00  8.57           O  
ATOM   1513  H   GLY A  99     -20.231 -13.189 -16.729  1.00  0.00           H  
ATOM   1514 1HA  GLY A  99     -22.475 -11.831 -17.846  1.00  0.00           H  
ATOM   1515 2HA  GLY A  99     -21.008 -12.256 -18.708  1.00  0.00           H  
ATOM   1516  N   GLY A 100     -22.247 -14.897 -18.835  1.00  7.96           N  
ATOM   1517  CA  GLY A 100     -23.028 -15.933 -19.497  1.00  8.16           C  
ATOM   1518  C   GLY A 100     -24.409 -16.080 -18.869  1.00  8.16           C  
ATOM   1519  O   GLY A 100     -25.387 -16.320 -19.547  1.00  8.56           O  
ATOM   1520  H   GLY A 100     -21.432 -15.161 -18.300  1.00  0.00           H  
ATOM   1521 1HA  GLY A 100     -23.133 -15.690 -20.555  1.00  0.00           H  
ATOM   1522 2HA  GLY A 100     -22.498 -16.883 -19.437  1.00  0.00           H  
ATOM   1523  N   GLY A 101     -24.509 -15.939 -17.562  1.00  8.14           N  
ATOM   1524  CA  GLY A 101     -25.836 -15.829 -16.948  1.00  8.25           C  
ATOM   1525  C   GLY A 101     -26.623 -14.634 -17.442  1.00  8.29           C  
ATOM   1526  O   GLY A 101     -27.848 -14.689 -17.736  1.00  7.94           O  
ATOM   1527  H   GLY A 101     -23.690 -15.905 -16.972  1.00  0.00           H  
ATOM   1528 1HA  GLY A 101     -26.408 -16.734 -17.154  1.00  0.00           H  
ATOM   1529 2HA  GLY A 101     -25.731 -15.755 -15.866  1.00  0.00           H  
ATOM   1530  N   GLU A 102     -25.953 -13.493 -17.510  1.00  8.17           N  
ATOM   1531  CA  GLU A 102     -26.629 -12.308 -18.054  1.00  8.34           C  
ATOM   1532  C   GLU A 102     -27.156 -12.513 -19.467  1.00  8.33           C  
ATOM   1533  O   GLU A 102     -28.228 -12.039 -19.797  1.00  8.42           O  
ATOM   1534  CB  GLU A 102     -25.663 -11.128 -18.054  1.00  8.52           C  
ATOM   1535  CG  GLU A 102     -26.209  -9.765 -18.524  1.00  8.92           C  
ATOM   1536  CD  GLU A 102     -25.145  -8.696 -18.349  1.00  9.22           C  
ATOM   1537  OE1 GLU A 102     -24.926  -8.240 -17.194  1.00  9.04           O  
ATOM   1538  OE2 GLU A 102     -24.540  -8.288 -19.380  1.00  9.87           O  
ATOM   1539  H   GLU A 102     -24.995 -13.414 -17.200  1.00  0.00           H  
ATOM   1540  HA  GLU A 102     -27.481 -12.072 -17.416  1.00  0.00           H  
ATOM   1541 1HB  GLU A 102     -25.279 -10.972 -17.046  1.00  0.00           H  
ATOM   1542 2HB  GLU A 102     -24.812 -11.354 -18.697  1.00  0.00           H  
ATOM   1543 1HG  GLU A 102     -26.500  -9.843 -19.571  1.00  0.00           H  
ATOM   1544 2HG  GLU A 102     -27.099  -9.523 -17.945  1.00  0.00           H  
ATOM   1545  N   VAL A 103     -26.380 -13.164 -20.311  1.00  8.28           N  
ATOM   1546  CA  VAL A 103     -26.809 -13.450 -21.701  1.00  8.42           C  
ATOM   1547  C   VAL A 103     -28.056 -14.349 -21.687  1.00  8.81           C  
ATOM   1548  O   VAL A 103     -29.039 -14.093 -22.374  1.00  8.73           O  
ATOM   1549  CB  VAL A 103     -25.669 -14.108 -22.520  1.00  8.39           C  
ATOM   1550  CG1 VAL A 103     -26.183 -14.735 -23.837  1.00  8.60           C  
ATOM   1551  CG2 VAL A 103     -24.568 -13.077 -22.795  1.00  8.20           C  
ATOM   1552  H   VAL A 103     -25.470 -13.476 -20.003  1.00  0.00           H  
ATOM   1553  HA  VAL A 103     -27.074 -12.508 -22.182  1.00  0.00           H  
ATOM   1554  HB  VAL A 103     -25.257 -14.940 -21.948  1.00  0.00           H  
ATOM   1555 1HG1 VAL A 103     -25.349 -15.184 -24.376  1.00  0.00           H  
ATOM   1556 2HG1 VAL A 103     -26.923 -15.503 -23.610  1.00  0.00           H  
ATOM   1557 3HG1 VAL A 103     -26.639 -13.961 -24.455  1.00  0.00           H  
ATOM   1558 1HG2 VAL A 103     -23.768 -13.543 -23.370  1.00  0.00           H  
ATOM   1559 2HG2 VAL A 103     -24.984 -12.243 -23.361  1.00  0.00           H  
ATOM   1560 3HG2 VAL A 103     -24.168 -12.710 -21.849  1.00  0.00           H  
ATOM   1561  N   VAL A 104     -28.019 -15.396 -20.901  1.00  9.09           N  
ATOM   1562  CA  VAL A 104     -29.212 -16.299 -20.787  1.00  9.96           C  
ATOM   1563  C   VAL A 104     -30.450 -15.550 -20.313  1.00 10.10           C  
ATOM   1564  O   VAL A 104     -31.548 -15.712 -20.874  1.00 10.51           O  
ATOM   1565  CB  VAL A 104     -28.873 -17.510 -19.869  1.00 10.03           C  
ATOM   1566  CG1 VAL A 104     -30.127 -18.308 -19.527  1.00 10.84           C  
ATOM   1567  CG2 VAL A 104     -27.854 -18.413 -20.566  1.00  9.92           C  
ATOM   1568  H   VAL A 104     -27.190 -15.607 -20.365  1.00  0.00           H  
ATOM   1569  HA  VAL A 104     -29.463 -16.668 -21.782  1.00  0.00           H  
ATOM   1570  HB  VAL A 104     -28.455 -17.139 -18.933  1.00  0.00           H  
ATOM   1571 1HG1 VAL A 104     -29.860 -19.148 -18.885  1.00  0.00           H  
ATOM   1572 2HG1 VAL A 104     -30.837 -17.665 -19.007  1.00  0.00           H  
ATOM   1573 3HG1 VAL A 104     -30.580 -18.684 -20.444  1.00  0.00           H  
ATOM   1574 1HG2 VAL A 104     -27.617 -19.259 -19.922  1.00  0.00           H  
ATOM   1575 2HG2 VAL A 104     -28.272 -18.777 -21.505  1.00  0.00           H  
ATOM   1576 3HG2 VAL A 104     -26.945 -17.847 -20.769  1.00  0.00           H  
ATOM   1577  N   ARG A 105     -30.311 -14.757 -19.262  1.00 10.15           N  
ATOM   1578  CA  ARG A 105     -31.460 -13.995 -18.751  1.00 10.82           C  
ATOM   1579  C   ARG A 105     -31.916 -12.921 -19.749  1.00 10.84           C  
ATOM   1580  O   ARG A 105     -33.123 -12.645 -19.882  1.00 11.29           O  
ATOM   1581  CB  ARG A 105     -31.167 -13.415 -17.373  1.00 10.69           C  
ATOM   1582  CG  ARG A 105     -32.354 -12.626 -16.775  1.00 11.59           C  
ATOM   1583  CD  ARG A 105     -33.627 -13.409 -16.593  1.00 12.89           C  
ATOM   1584  NE  ARG A 105     -33.384 -14.699 -15.924  1.00 13.47           N  
ATOM   1585  CZ  ARG A 105     -33.272 -14.898 -14.616  1.00 14.34           C  
ATOM   1586  NH1 ARG A 105     -33.398 -13.906 -13.765  1.00 14.79           N  
ATOM   1587  NH2 ARG A 105     -33.084 -16.140 -14.150  1.00 14.85           N  
ATOM   1588  H   ARG A 105     -29.417 -14.667 -18.801  1.00  0.00           H  
ATOM   1589  HA  ARG A 105     -32.312 -14.670 -18.664  1.00  0.00           H  
ATOM   1590 1HB  ARG A 105     -30.909 -14.220 -16.687  1.00  0.00           H  
ATOM   1591 2HB  ARG A 105     -30.306 -12.749 -17.434  1.00  0.00           H  
ATOM   1592 1HG  ARG A 105     -32.081 -12.250 -15.789  1.00  0.00           H  
ATOM   1593 2HG  ARG A 105     -32.600 -11.788 -17.428  1.00  0.00           H  
ATOM   1594 1HD  ARG A 105     -34.324 -12.834 -15.984  1.00  0.00           H  
ATOM   1595 2HD  ARG A 105     -34.074 -13.607 -17.566  1.00  0.00           H  
ATOM   1596  HE  ARG A 105     -33.292 -15.521 -16.506  1.00  0.00           H  
ATOM   1597 1HH1 ARG A 105     -33.583 -12.972 -14.102  1.00  0.00           H  
ATOM   1598 2HH1 ARG A 105     -33.310 -14.077 -12.774  1.00  0.00           H  
ATOM   1599 1HH2 ARG A 105     -33.028 -16.918 -14.793  1.00  0.00           H  
ATOM   1600 2HH2 ARG A 105     -32.998 -16.299 -13.157  1.00  0.00           H  
ATOM   1601  N   TYR A 106     -30.954 -12.280 -20.445  1.00 10.88           N  
ATOM   1602  CA  TYR A 106     -31.319 -11.337 -21.493  1.00 11.29           C  
ATOM   1603  C   TYR A 106     -32.138 -11.983 -22.626  1.00 11.86           C  
ATOM   1604  O   TYR A 106     -33.186 -11.458 -23.039  1.00 12.39           O  
ATOM   1605  CB  TYR A 106     -30.062 -10.672 -22.069  1.00 11.33           C  
ATOM   1606  CG  TYR A 106     -30.321  -9.837 -23.296  1.00 11.51           C  
ATOM   1607  CD1 TYR A 106     -30.941  -8.603 -23.205  1.00 12.13           C  
ATOM   1608  CD2 TYR A 106     -29.891 -10.259 -24.554  1.00 12.45           C  
ATOM   1609  CE1 TYR A 106     -31.181  -7.834 -24.343  1.00 12.54           C  
ATOM   1610  CE2 TYR A 106     -30.103  -9.495 -25.691  1.00 12.58           C  
ATOM   1611  CZ  TYR A 106     -30.787  -8.308 -25.583  1.00 12.89           C  
ATOM   1612  OH  TYR A 106     -30.984  -7.511 -26.675  1.00 13.97           O  
ATOM   1613  H   TYR A 106     -29.977 -12.445 -20.250  1.00  0.00           H  
ATOM   1614  HA  TYR A 106     -31.956 -10.566 -21.058  1.00  0.00           H  
ATOM   1615 1HB  TYR A 106     -29.610 -10.031 -21.311  1.00  0.00           H  
ATOM   1616 2HB  TYR A 106     -29.332 -11.438 -22.328  1.00  0.00           H  
ATOM   1617  HD1 TYR A 106     -31.250  -8.218 -22.233  1.00  0.00           H  
ATOM   1618  HD2 TYR A 106     -29.374 -11.213 -24.662  1.00  0.00           H  
ATOM   1619  HE1 TYR A 106     -31.670  -6.865 -24.252  1.00  0.00           H  
ATOM   1620  HE2 TYR A 106     -29.729  -9.838 -26.656  1.00  0.00           H  
ATOM   1621  HH  TYR A 106     -30.583  -7.921 -27.445  1.00  0.00           H  
ATOM   1622  N   ILE A 107     -31.720 -13.147 -23.070  1.00 12.08           N  
ATOM   1623  CA  ILE A 107     -32.482 -13.881 -24.077  1.00 13.15           C  
ATOM   1624  C   ILE A 107     -33.882 -14.236 -23.565  1.00 13.93           C  
ATOM   1625  O   ILE A 107     -34.853 -14.022 -24.280  1.00 14.22           O  
ATOM   1626  CB  ILE A 107     -31.735 -15.161 -24.478  1.00 13.28           C  
ATOM   1627  CG1 ILE A 107     -30.429 -14.787 -25.204  1.00 12.94           C  
ATOM   1628  CG2 ILE A 107     -32.660 -16.082 -25.313  1.00 14.24           C  
ATOM   1629  CD1 ILE A 107     -29.429 -15.964 -25.360  1.00 12.93           C  
ATOM   1630  H   ILE A 107     -30.862 -13.545 -22.715  1.00  0.00           H  
ATOM   1631  HA  ILE A 107     -32.591 -13.248 -24.957  1.00  0.00           H  
ATOM   1632  HB  ILE A 107     -31.418 -15.693 -23.582  1.00  0.00           H  
ATOM   1633 1HG1 ILE A 107     -30.662 -14.407 -26.198  1.00  0.00           H  
ATOM   1634 2HG1 ILE A 107     -29.926 -13.988 -24.659  1.00  0.00           H  
ATOM   1635 1HG2 ILE A 107     -32.118 -16.986 -25.591  1.00  0.00           H  
ATOM   1636 2HG2 ILE A 107     -33.535 -16.351 -24.722  1.00  0.00           H  
ATOM   1637 3HG2 ILE A 107     -32.978 -15.558 -26.214  1.00  0.00           H  
ATOM   1638 1HD1 ILE A 107     -28.536 -15.617 -25.881  1.00  0.00           H  
ATOM   1639 2HD1 ILE A 107     -29.151 -16.339 -24.374  1.00  0.00           H  
ATOM   1640 3HD1 ILE A 107     -29.895 -16.763 -25.934  1.00  0.00           H  
ATOM   1641  N   ALA A 108     -33.988 -14.783 -22.350  1.00 13.76           N  
ATOM   1642  CA  ALA A 108     -35.269 -15.209 -21.790  1.00 14.78           C  
ATOM   1643  C   ALA A 108     -36.161 -14.005 -21.548  1.00 15.27           C  
ATOM   1644  O   ALA A 108     -37.364 -14.054 -21.790  1.00 15.63           O  
ATOM   1645  CB  ALA A 108     -35.079 -15.983 -20.465  1.00 14.92           C  
ATOM   1646  H   ALA A 108     -33.147 -14.904 -21.803  1.00  0.00           H  
ATOM   1647  HA  ALA A 108     -35.749 -15.873 -22.509  1.00  0.00           H  
ATOM   1648 1HB  ALA A 108     -36.052 -16.284 -20.077  1.00  0.00           H  
ATOM   1649 2HB  ALA A 108     -34.470 -16.869 -20.645  1.00  0.00           H  
ATOM   1650 3HB  ALA A 108     -34.581 -15.343 -19.738  1.00  0.00           H  
ATOM   1651  N   ARG A 109     -35.609 -12.911 -21.071  1.00 14.34           N  
ATOM   1652  CA  ARG A 109     -36.434 -11.797 -20.694  1.00 15.44           C  
ATOM   1653  C   ARG A 109     -36.783 -10.865 -21.876  1.00 15.91           C  
ATOM   1654  O   ARG A 109     -37.904 -10.318 -21.959  1.00 15.96           O  
ATOM   1655  CB  ARG A 109     -35.701 -11.071 -19.599  1.00 15.81           C  
ATOM   1656  CG  ARG A 109     -36.369  -9.938 -18.941  1.00 16.11           C  
ATOM   1657  CD  ARG A 109     -35.601  -9.727 -17.638  1.00 15.65           C  
ATOM   1658  NE  ARG A 109     -36.010  -8.489 -17.072  1.00 15.87           N  
ATOM   1659  CZ  ARG A 109     -36.989  -8.335 -16.188  1.00 16.73           C  
ATOM   1660  NH1 ARG A 109     -37.703  -9.354 -15.754  1.00 16.36           N  
ATOM   1661  NH2 ARG A 109     -37.229  -7.122 -15.724  1.00 17.34           N  
ATOM   1662  H   ARG A 109     -34.607 -12.840 -20.964  1.00  0.00           H  
ATOM   1663  HA  ARG A 109     -37.386 -12.180 -20.327  1.00  0.00           H  
ATOM   1664 1HB  ARG A 109     -35.453 -11.770 -18.802  1.00  0.00           H  
ATOM   1665 2HB  ARG A 109     -34.764 -10.674 -19.989  1.00  0.00           H  
ATOM   1666 1HG  ARG A 109     -36.316  -9.060 -19.585  1.00  0.00           H  
ATOM   1667 2HG  ARG A 109     -37.414 -10.189 -18.755  1.00  0.00           H  
ATOM   1668 1HD  ARG A 109     -35.822 -10.542 -16.950  1.00  0.00           H  
ATOM   1669 2HD  ARG A 109     -34.532  -9.707 -17.845  1.00  0.00           H  
ATOM   1670  HE  ARG A 109     -35.519  -7.654 -17.363  1.00  0.00           H  
ATOM   1671 1HH1 ARG A 109     -37.512 -10.286 -16.094  1.00  0.00           H  
ATOM   1672 2HH1 ARG A 109     -38.441  -9.203 -15.081  1.00  0.00           H  
ATOM   1673 1HH2 ARG A 109     -36.673  -6.340 -16.043  1.00  0.00           H  
ATOM   1674 2HH2 ARG A 109     -37.967  -6.976 -15.051  1.00  0.00           H  
ATOM   1675  N   HIS A 110     -35.866 -10.691 -22.803  1.00 15.14           N  
ATOM   1676  CA  HIS A 110     -36.100  -9.771 -23.896  1.00 16.08           C  
ATOM   1677  C   HIS A 110     -36.365 -10.435 -25.224  1.00 17.49           C  
ATOM   1678  O   HIS A 110     -36.720  -9.748 -26.170  1.00 18.49           O  
ATOM   1679  CB  HIS A 110     -34.953  -8.763 -23.992  1.00 15.61           C  
ATOM   1680  CG  HIS A 110     -34.928  -7.832 -22.821  1.00 14.99           C  
ATOM   1681  ND1 HIS A 110     -35.690  -6.717 -22.771  1.00 15.43           N  
ATOM   1682  CD2 HIS A 110     -34.305  -7.939 -21.597  1.00 14.66           C  
ATOM   1683  CE1 HIS A 110     -35.534  -6.127 -21.568  1.00 15.38           C  
ATOM   1684  NE2 HIS A 110     -34.688  -6.876 -20.844  1.00 14.51           N  
ATOM   1685  H   HIS A 110     -34.992 -11.195 -22.763  1.00  0.00           H  
ATOM   1686  HA  HIS A 110     -37.024  -9.222 -23.718  1.00  0.00           H  
ATOM   1687 1HB  HIS A 110     -34.003  -9.296 -24.046  1.00  0.00           H  
ATOM   1688 2HB  HIS A 110     -35.055  -8.182 -24.909  1.00  0.00           H  
ATOM   1689  HD2 HIS A 110     -33.621  -8.733 -21.295  1.00  0.00           H  
ATOM   1690  HE1 HIS A 110     -36.013  -5.203 -21.244  1.00  0.00           H  
ATOM   1691  HE2 HIS A 110     -34.387  -6.682 -19.899  1.00  0.00           H  
ATOM   1692  N   GLY A 111     -36.168 -11.749 -25.300  1.00 16.92           N  
ATOM   1693  CA  GLY A 111     -36.630 -12.538 -26.436  1.00 17.28           C  
ATOM   1694  C   GLY A 111     -35.504 -13.007 -27.337  1.00 16.80           C  
ATOM   1695  O   GLY A 111     -34.682 -12.219 -27.810  1.00 16.70           O  
ATOM   1696  H   GLY A 111     -35.682 -12.211 -24.545  1.00  0.00           H  
ATOM   1697 1HA  GLY A 111     -37.174 -13.411 -26.075  1.00  0.00           H  
ATOM   1698 2HA  GLY A 111     -37.327 -11.948 -27.029  1.00  0.00           H  
ATOM   1699  N   GLU A 112     -35.494 -14.300 -27.657  1.00 17.09           N  
ATOM   1700  CA  GLU A 112     -34.436 -14.804 -28.509  1.00 16.89           C  
ATOM   1701  C   GLU A 112     -34.495 -14.300 -29.956  1.00 17.39           C  
ATOM   1702  O   GLU A 112     -33.458 -14.330 -30.656  1.00 16.96           O  
ATOM   1703  CB  GLU A 112     -34.352 -16.325 -28.446  1.00 18.32           C  
ATOM   1704  CG  GLU A 112     -35.511 -17.053 -29.087  1.00 19.34           C  
ATOM   1705  CD  GLU A 112     -35.293 -18.567 -29.048  1.00 20.28           C  
ATOM   1706  OE1 GLU A 112     -36.147 -19.254 -29.604  1.00 22.26           O  
ATOM   1707  OE2 GLU A 112     -34.264 -19.083 -28.544  1.00 19.60           O  
ATOM   1708  H   GLU A 112     -36.202 -14.938 -27.323  1.00  0.00           H  
ATOM   1709  HA  GLU A 112     -33.487 -14.395 -28.161  1.00  0.00           H  
ATOM   1710 1HB  GLU A 112     -33.439 -16.660 -28.939  1.00  0.00           H  
ATOM   1711 2HB  GLU A 112     -34.298 -16.644 -27.405  1.00  0.00           H  
ATOM   1712 1HG  GLU A 112     -36.427 -16.797 -28.555  1.00  0.00           H  
ATOM   1713 2HG  GLU A 112     -35.615 -16.713 -30.117  1.00  0.00           H  
ATOM   1714  N   ARG A 113     -35.658 -13.791 -30.388  1.00 17.69           N  
ATOM   1715  CA  ARG A 113     -35.797 -13.099 -31.687  1.00 18.93           C  
ATOM   1716  C   ARG A 113     -34.767 -11.992 -31.874  1.00 19.90           C  
ATOM   1717  O   ARG A 113     -34.414 -11.650 -33.002  1.00 20.62           O  
ATOM   1718  CB  ARG A 113     -37.234 -12.486 -31.855  1.00 19.65           C  
ATOM   1719  CG  ARG A 113     -38.170 -12.720 -30.680  1.00  0.00           C  
ATOM   1720  CD  ARG A 113     -37.512 -13.496 -29.599  1.00  0.00           C  
ATOM   1721  NE  ARG A 113     -36.139 -13.837 -29.935  1.00  0.00           N  
ATOM   1722  CZ  ARG A 113     -35.525 -13.496 -31.085  1.00  0.00           C  
ATOM   1723  NH1 ARG A 113     -36.175 -12.807 -31.997  1.00  0.00           N  
ATOM   1724  NH2 ARG A 113     -34.271 -13.854 -31.297  1.00  0.00           N  
ATOM   1725  H   ARG A 113     -36.469 -13.889 -29.794  1.00  0.00           H  
ATOM   1726  HA  ARG A 113     -35.640 -13.826 -32.485  1.00  0.00           H  
ATOM   1727 1HB  ARG A 113     -37.155 -11.410 -32.004  1.00  0.00           H  
ATOM   1728 2HB  ARG A 113     -37.707 -12.906 -32.743  1.00  0.00           H  
ATOM   1729 1HG  ARG A 113     -38.486 -11.761 -30.270  1.00  0.00           H  
ATOM   1730 2HG  ARG A 113     -39.046 -13.276 -31.018  1.00  0.00           H  
ATOM   1731 1HD  ARG A 113     -37.502 -12.907 -28.682  1.00  0.00           H  
ATOM   1732 2HD  ARG A 113     -38.061 -14.422 -29.429  1.00  0.00           H  
ATOM   1733  HE  ARG A 113     -35.607 -14.367 -29.258  1.00  0.00           H  
ATOM   1734 1HH1 ARG A 113     -37.134 -12.533 -31.835  1.00  0.00           H  
ATOM   1735 2HH1 ARG A 113     -35.715 -12.551 -32.859  1.00  0.00           H  
ATOM   1736 1HH2 ARG A 113     -33.772 -14.385 -30.596  1.00  0.00           H  
ATOM   1737 2HH2 ARG A 113     -33.812 -13.599 -32.158  1.00  0.00           H  
ATOM   1738  N   ASN A 114     -34.270 -11.433 -30.779  1.00 19.21           N  
ATOM   1739  CA  ASN A 114     -33.289 -10.356 -30.830  1.00 19.61           C  
ATOM   1740  C   ASN A 114     -31.835 -10.770 -30.801  1.00 17.21           C  
ATOM   1741  O   ASN A 114     -30.976  -9.916 -30.831  1.00 16.92           O  
ATOM   1742  CB  ASN A 114     -33.527  -9.408 -29.676  1.00 20.47           C  
ATOM   1743  CG  ASN A 114     -34.812  -8.640 -29.826  1.00 23.64           C  
ATOM   1744  OD1 ASN A 114     -35.173  -8.223 -30.921  1.00 25.59           O  
ATOM   1745  ND2 ASN A 114     -35.529  -8.485 -28.729  1.00 28.45           N  
ATOM   1746  H   ASN A 114     -34.586 -11.769 -29.880  1.00  0.00           H  
ATOM   1747  HA  ASN A 114     -33.416  -9.816 -31.770  1.00  0.00           H  
ATOM   1748 1HB  ASN A 114     -33.557  -9.971 -28.742  1.00  0.00           H  
ATOM   1749 2HB  ASN A 114     -32.698  -8.703 -29.607  1.00  0.00           H  
ATOM   1750 1HD2 ASN A 114     -36.394  -7.983 -28.763  1.00  0.00           H  
ATOM   1751 2HD2 ASN A 114     -35.208  -8.869 -27.864  1.00  0.00           H  
ATOM   1752  N   VAL A 115     -31.563 -12.066 -30.724  1.00 16.14           N  
ATOM   1753  CA  VAL A 115     -30.202 -12.595 -30.656  1.00 14.90           C  
ATOM   1754  C   VAL A 115     -30.053 -13.691 -31.712  1.00 15.16           C  
ATOM   1755  O   VAL A 115     -30.832 -14.649 -31.743  1.00 15.09           O  
ATOM   1756  CB  VAL A 115     -29.928 -13.188 -29.260  1.00 14.37           C  
ATOM   1757  CG1 VAL A 115     -28.529 -13.798 -29.233  1.00 13.41           C  
ATOM   1758  CG2 VAL A 115     -30.078 -12.122 -28.183  1.00 13.90           C  
ATOM   1759  H   VAL A 115     -32.342 -12.709 -30.713  1.00  0.00           H  
ATOM   1760  HA  VAL A 115     -29.503 -11.776 -30.832  1.00  0.00           H  
ATOM   1761  HB  VAL A 115     -30.641 -13.990 -29.070  1.00  0.00           H  
ATOM   1762 1HG1 VAL A 115     -28.334 -14.218 -28.246  1.00  0.00           H  
ATOM   1763 2HG1 VAL A 115     -28.461 -14.587 -29.982  1.00  0.00           H  
ATOM   1764 3HG1 VAL A 115     -27.791 -13.026 -29.450  1.00  0.00           H  
ATOM   1765 1HG2 VAL A 115     -29.881 -12.562 -27.206  1.00  0.00           H  
ATOM   1766 2HG2 VAL A 115     -29.368 -11.315 -28.368  1.00  0.00           H  
ATOM   1767 3HG2 VAL A 115     -31.093 -11.724 -28.204  1.00  0.00           H  
ATOM   1768  N   SER A 116     -29.071 -13.578 -32.594  1.00 14.40           N  
ATOM   1769  CA  SER A 116     -28.951 -14.581 -33.675  1.00 14.61           C  
ATOM   1770  C   SER A 116     -28.285 -15.849 -33.166  1.00 13.72           C  
ATOM   1771  O   SER A 116     -28.668 -16.955 -33.550  1.00 13.36           O  
ATOM   1772  CB  SER A 116     -28.140 -14.000 -34.847  1.00 15.32           C  
ATOM   1773  OG  SER A 116     -26.864 -13.464 -34.342  1.00 15.69           O  
ATOM   1774  H   SER A 116     -28.402 -12.823 -32.547  1.00  0.00           H  
ATOM   1775  HA  SER A 116     -29.952 -14.830 -34.029  1.00  0.00           H  
ATOM   1776 1HB  SER A 116     -27.959 -14.780 -35.586  1.00  0.00           H  
ATOM   1777 2HB  SER A 116     -28.717 -13.215 -35.334  1.00  0.00           H  
ATOM   1778  HG  SER A 116     -26.868 -13.619 -33.394  1.00  0.00           H  
ATOM   1779  N   LYS A 117     -27.278 -15.675 -32.299  1.00 12.04           N  
ATOM   1780  CA  LYS A 117     -26.473 -16.762 -31.775  1.00 11.92           C  
ATOM   1781  C   LYS A 117     -25.950 -16.355 -30.413  1.00 10.62           C  
ATOM   1782  O   LYS A 117     -25.744 -15.177 -30.139  1.00 10.37           O  
ATOM   1783  CB  LYS A 117     -25.261 -17.034 -32.657  1.00 12.96           C  
ATOM   1784  CG  LYS A 117     -25.549 -17.455 -34.056  1.00 14.11           C  
ATOM   1785  CD  LYS A 117     -24.289 -17.591 -34.885  1.00 15.17           C  
ATOM   1786  CE  LYS A 117     -24.682 -18.120 -36.273  1.00 15.86           C  
ATOM   1787  NZ  LYS A 117     -23.554 -17.825 -37.167  1.00 16.77           N  
ATOM   1788  H   LYS A 117     -27.080 -14.730 -32.003  1.00  0.00           H  
ATOM   1789  HA  LYS A 117     -27.085 -17.665 -31.750  1.00  0.00           H  
ATOM   1790 1HB  LYS A 117     -24.645 -16.136 -32.716  1.00  0.00           H  
ATOM   1791 2HB  LYS A 117     -24.653 -17.819 -32.208  1.00  0.00           H  
ATOM   1792 1HG  LYS A 117     -26.064 -18.417 -34.048  1.00  0.00           H  
ATOM   1793 2HG  LYS A 117     -26.198 -16.720 -34.531  1.00  0.00           H  
ATOM   1794 1HD  LYS A 117     -23.801 -16.619 -34.969  1.00  0.00           H  
ATOM   1795 2HD  LYS A 117     -23.603 -18.281 -34.394  1.00  0.00           H  
ATOM   1796 1HE  LYS A 117     -24.876 -19.190 -36.213  1.00  0.00           H  
ATOM   1797 2HE  LYS A 117     -25.595 -17.626 -36.605  1.00  0.00           H  
ATOM   1798 1HZ  LYS A 117     -23.766 -18.156 -38.098  1.00  0.00           H  
ATOM   1799 2HZ  LYS A 117     -23.396 -16.827 -37.192  1.00  0.00           H  
ATOM   1800 3HZ  LYS A 117     -22.724 -18.289 -36.827  1.00  0.00           H  
ATOM   1801  N   ALA A 118     -25.702 -17.326 -29.558  1.00 10.05           N  
ATOM   1802  CA  ALA A 118     -25.177 -17.036 -28.242  1.00  9.40           C  
ATOM   1803  C   ALA A 118     -23.999 -17.956 -27.896  1.00  8.93           C  
ATOM   1804  O   ALA A 118     -23.957 -19.137 -28.283  1.00  8.64           O  
ATOM   1805  CB  ALA A 118     -26.288 -17.206 -27.198  1.00  9.33           C  
ATOM   1806  H   ALA A 118     -25.878 -18.286 -29.817  1.00  0.00           H  
ATOM   1807  HA  ALA A 118     -24.832 -16.002 -28.235  1.00  0.00           H  
ATOM   1808 1HB  ALA A 118     -25.892 -16.987 -26.206  1.00  0.00           H  
ATOM   1809 2HB  ALA A 118     -27.105 -16.520 -27.422  1.00  0.00           H  
ATOM   1810 3HB  ALA A 118     -26.657 -18.230 -27.223  1.00  0.00           H  
ATOM   1811  N   VAL A 119     -23.064 -17.403 -27.137  1.00  8.43           N  
ATOM   1812  CA  VAL A 119     -21.904 -18.177 -26.706  1.00  8.26           C  
ATOM   1813  C   VAL A 119     -21.751 -18.006 -25.158  1.00  8.24           C  
ATOM   1814  O   VAL A 119     -21.755 -16.886 -24.646  1.00  8.34           O  
ATOM   1815  CB  VAL A 119     -20.595 -17.707 -27.364  1.00  8.09           C  
ATOM   1816  CG1 VAL A 119     -19.427 -18.600 -26.914  1.00  7.84           C  
ATOM   1817  CG2 VAL A 119     -20.689 -17.675 -28.866  1.00  8.30           C  
ATOM   1818  H   VAL A 119     -23.146 -16.438 -26.849  1.00  0.00           H  
ATOM   1819  HA  VAL A 119     -22.058 -19.219 -26.990  1.00  0.00           H  
ATOM   1820  HB  VAL A 119     -20.364 -16.701 -27.014  1.00  0.00           H  
ATOM   1821 1HG1 VAL A 119     -18.505 -18.258 -27.385  1.00  0.00           H  
ATOM   1822 2HG1 VAL A 119     -19.322 -18.544 -25.831  1.00  0.00           H  
ATOM   1823 3HG1 VAL A 119     -19.623 -19.631 -27.208  1.00  0.00           H  
ATOM   1824 1HG2 VAL A 119     -19.741 -17.336 -29.283  1.00  0.00           H  
ATOM   1825 2HG2 VAL A 119     -20.913 -18.675 -29.238  1.00  0.00           H  
ATOM   1826 3HG2 VAL A 119     -21.482 -16.990 -29.166  1.00  0.00           H  
ATOM   1827  N   LEU A 120     -21.637 -19.121 -24.448  1.00  8.35           N  
ATOM   1828  CA  LEU A 120     -21.470 -19.164 -23.011  1.00  8.31           C  
ATOM   1829  C   LEU A 120     -20.070 -19.685 -22.708  1.00  8.26           C  
ATOM   1830  O   LEU A 120     -19.780 -20.888 -22.818  1.00  8.47           O  
ATOM   1831  CB  LEU A 120     -22.539 -20.030 -22.368  1.00  8.63           C  
ATOM   1832  CG  LEU A 120     -24.001 -19.651 -22.687  1.00  8.93           C  
ATOM   1833  CD1 LEU A 120     -24.941 -20.650 -21.964  1.00  9.59           C  
ATOM   1834  CD2 LEU A 120     -24.373 -18.196 -22.381  1.00  8.70           C  
ATOM   1835  H   LEU A 120     -21.672 -19.988 -24.965  1.00  0.00           H  
ATOM   1836  HA  LEU A 120     -21.566 -18.151 -22.621  1.00  0.00           H  
ATOM   1837 1HB  LEU A 120     -22.390 -21.060 -22.688  1.00  0.00           H  
ATOM   1838 2HB  LEU A 120     -22.417 -19.986 -21.286  1.00  0.00           H  
ATOM   1839  HG  LEU A 120     -24.194 -19.806 -23.749  1.00  0.00           H  
ATOM   1840 1HD1 LEU A 120     -25.979 -20.395 -22.180  1.00  0.00           H  
ATOM   1841 2HD1 LEU A 120     -24.736 -21.662 -22.315  1.00  0.00           H  
ATOM   1842 3HD1 LEU A 120     -24.771 -20.597 -20.889  1.00  0.00           H  
ATOM   1843 1HD2 LEU A 120     -25.419 -18.026 -22.639  1.00  0.00           H  
ATOM   1844 2HD2 LEU A 120     -24.224 -17.998 -21.319  1.00  0.00           H  
ATOM   1845 3HD2 LEU A 120     -23.741 -17.528 -22.967  1.00  0.00           H  
ATOM   1846  N   ILE A 121     -19.180 -18.771 -22.329  1.00  8.19           N  
ATOM   1847  CA  ILE A 121     -17.790 -19.124 -22.036  1.00  7.86           C  
ATOM   1848  C   ILE A 121     -17.614 -19.215 -20.530  1.00  7.95           C  
ATOM   1849  O   ILE A 121     -17.837 -18.220 -19.841  1.00  7.70           O  
ATOM   1850  CB  ILE A 121     -16.790 -18.120 -22.616  1.00  7.88           C  
ATOM   1851  CG1 ILE A 121     -17.025 -17.839 -24.101  1.00  8.04           C  
ATOM   1852  CG2 ILE A 121     -15.352 -18.608 -22.404  1.00  7.91           C  
ATOM   1853  CD1 ILE A 121     -15.973 -16.909 -24.674  1.00  7.95           C  
ATOM   1854  H   ILE A 121     -19.472 -17.808 -22.241  1.00  0.00           H  
ATOM   1855  HA  ILE A 121     -17.578 -20.094 -22.483  1.00  0.00           H  
ATOM   1856  HB  ILE A 121     -16.913 -17.157 -22.121  1.00  0.00           H  
ATOM   1857 1HG1 ILE A 121     -17.016 -18.777 -24.655  1.00  0.00           H  
ATOM   1858 2HG1 ILE A 121     -18.010 -17.391 -24.235  1.00  0.00           H  
ATOM   1859 1HG2 ILE A 121     -14.656 -17.882 -22.823  1.00  0.00           H  
ATOM   1860 2HG2 ILE A 121     -15.160 -18.721 -21.338  1.00  0.00           H  
ATOM   1861 3HG2 ILE A 121     -15.217 -19.569 -22.901  1.00  0.00           H  
ATOM   1862 1HD1 ILE A 121     -16.178 -16.735 -25.731  1.00  0.00           H  
ATOM   1863 2HD1 ILE A 121     -15.997 -15.959 -24.139  1.00  0.00           H  
ATOM   1864 3HD1 ILE A 121     -14.989 -17.363 -24.566  1.00  0.00           H  
ATOM   1865  N   SER A 122     -17.188 -20.364 -20.014  1.00  8.03           N  
ATOM   1866  CA  SER A 122     -16.936 -20.512 -18.555  1.00  8.27           C  
ATOM   1867  C   SER A 122     -18.081 -20.020 -17.683  1.00  8.33           C  
ATOM   1868  O   SER A 122     -17.829 -19.363 -16.693  1.00  8.42           O  
ATOM   1869  CB  SER A 122     -15.630 -19.782 -18.174  1.00  8.10           C  
ATOM   1870  OG  SER A 122     -14.627 -20.118 -19.122  1.00  8.24           O  
ATOM   1871  H   SER A 122     -17.031 -21.154 -20.623  1.00  0.00           H  
ATOM   1872  HA  SER A 122     -16.828 -21.574 -18.328  1.00  0.00           H  
ATOM   1873 1HB  SER A 122     -15.805 -18.707 -18.160  1.00  0.00           H  
ATOM   1874 2HB  SER A 122     -15.328 -20.077 -17.170  1.00  0.00           H  
ATOM   1875  HG  SER A 122     -15.044 -20.715 -19.748  1.00  0.00           H  
ATOM   1876  N   SER A 123     -19.323 -20.261 -18.082  1.00  8.67           N  
ATOM   1877  CA  SER A 123     -20.435 -19.460 -17.559  1.00  9.18           C  
ATOM   1878  C   SER A 123     -21.139 -20.167 -16.410  1.00  9.11           C  
ATOM   1879  O   SER A 123     -21.133 -21.374 -16.323  1.00  9.17           O  
ATOM   1880  CB  SER A 123     -21.445 -19.156 -18.684  1.00  9.88           C  
ATOM   1881  OG  SER A 123     -20.859 -18.366 -19.740  1.00 11.03           O  
ATOM   1882  H   SER A 123     -19.516 -20.996 -18.748  1.00  0.00           H  
ATOM   1883  HA  SER A 123     -20.035 -18.518 -17.181  1.00  0.00           H  
ATOM   1884 1HB  SER A 123     -21.816 -20.091 -19.102  1.00  0.00           H  
ATOM   1885 2HB  SER A 123     -22.299 -18.621 -18.271  1.00  0.00           H  
ATOM   1886  HG  SER A 123     -19.947 -18.213 -19.481  1.00  0.00           H  
ATOM   1887  N   VAL A 124     -21.735 -19.363 -15.541  1.00  9.34           N  
ATOM   1888  CA  VAL A 124     -22.356 -19.806 -14.293  1.00  9.47           C  
ATOM   1889  C   VAL A 124     -23.609 -20.712 -14.462  1.00 10.00           C  
ATOM   1890  O   VAL A 124     -23.857 -21.504 -13.580  1.00 10.43           O  
ATOM   1891  CB  VAL A 124     -22.656 -18.612 -13.335  1.00  9.30           C  
ATOM   1892  CG1 VAL A 124     -21.354 -17.866 -12.950  1.00  9.19           C  
ATOM   1893  CG2 VAL A 124     -23.657 -17.657 -13.977  1.00  9.21           C  
ATOM   1894  H   VAL A 124     -21.750 -18.381 -15.776  1.00  0.00           H  
ATOM   1895  HA  VAL A 124     -21.666 -20.480 -13.784  1.00  0.00           H  
ATOM   1896  HB  VAL A 124     -23.073 -19.000 -12.405  1.00  0.00           H  
ATOM   1897 1HG1 VAL A 124     -21.593 -17.039 -12.281  1.00  0.00           H  
ATOM   1898 2HG1 VAL A 124     -20.676 -18.554 -12.447  1.00  0.00           H  
ATOM   1899 3HG1 VAL A 124     -20.877 -17.478 -13.850  1.00  0.00           H  
ATOM   1900 1HG2 VAL A 124     -23.858 -16.829 -13.297  1.00  0.00           H  
ATOM   1901 2HG2 VAL A 124     -23.245 -17.270 -14.909  1.00  0.00           H  
ATOM   1902 3HG2 VAL A 124     -24.586 -18.189 -14.185  1.00  0.00           H  
ATOM   1903  N   PRO A 125     -24.371 -20.640 -15.574  1.00  9.86           N  
ATOM   1904  CA  PRO A 125     -25.537 -21.527 -15.566  1.00 10.79           C  
ATOM   1905  C   PRO A 125     -25.160 -23.008 -15.562  1.00 11.22           C  
ATOM   1906  O   PRO A 125     -24.036 -23.368 -15.991  1.00 11.30           O  
ATOM   1907  CB  PRO A 125     -26.258 -21.185 -16.871  1.00 10.72           C  
ATOM   1908  CG  PRO A 125     -25.819 -19.799 -17.188  1.00 10.65           C  
ATOM   1909  CD  PRO A 125     -24.396 -19.746 -16.744  1.00  9.94           C  
ATOM   1910  HA  PRO A 125     -26.169 -21.286 -14.698  1.00  0.00           H  
ATOM   1911 1HB  PRO A 125     -25.982 -21.907 -17.654  1.00  0.00           H  
ATOM   1912 2HB  PRO A 125     -27.346 -21.263 -16.731  1.00  0.00           H  
ATOM   1913 1HG  PRO A 125     -25.933 -19.601 -18.264  1.00  0.00           H  
ATOM   1914 2HG  PRO A 125     -26.453 -19.070 -16.662  1.00  0.00           H  
ATOM   1915 1HD  PRO A 125     -23.746 -20.117 -17.550  1.00  0.00           H  
ATOM   1916 2HD  PRO A 125     -24.133 -18.712 -16.478  1.00  0.00           H  
ATOM   1917  N   PRO A 126     -26.089 -23.878 -15.124  1.00 11.95           N  
ATOM   1918  CA  PRO A 126     -27.475 -23.572 -14.715  1.00 12.16           C  
ATOM   1919  C   PRO A 126     -27.705 -23.080 -13.319  1.00 12.24           C  
ATOM   1920  O   PRO A 126     -28.669 -22.352 -13.113  1.00 12.18           O  
ATOM   1921  CB  PRO A 126     -28.232 -24.881 -14.919  1.00 12.83           C  
ATOM   1922  CG  PRO A 126     -27.225 -25.910 -15.170  1.00 13.23           C  
ATOM   1923  CD  PRO A 126     -25.878 -25.309 -15.366  1.00 12.30           C  
ATOM   1924  HA  PRO A 126     -27.882 -22.790 -15.373  1.00  0.00           H  
ATOM   1925 1HB  PRO A 126     -28.834 -25.111 -14.027  1.00  0.00           H  
ATOM   1926 2HB  PRO A 126     -28.932 -24.784 -15.762  1.00  0.00           H  
ATOM   1927 1HG  PRO A 126     -27.186 -26.617 -14.328  1.00  0.00           H  
ATOM   1928 2HG  PRO A 126     -27.493 -26.494 -16.063  1.00  0.00           H  
ATOM   1929 1HD  PRO A 126     -25.175 -25.737 -14.636  1.00  0.00           H  
ATOM   1930 2HD  PRO A 126     -25.536 -25.501 -16.394  1.00  0.00           H  
ATOM   1931  N   LEU A 127     -26.905 -23.511 -12.342  1.00 12.08           N  
ATOM   1932  CA  LEU A 127     -27.139 -23.161 -10.922  1.00 12.11           C  
ATOM   1933  C   LEU A 127     -25.925 -23.601 -10.117  1.00 12.39           C  
ATOM   1934  O   LEU A 127     -25.674 -24.811  -9.935  1.00 12.42           O  
ATOM   1935  CB  LEU A 127     -28.392 -23.811 -10.317  1.00 12.72           C  
ATOM   1936  CG  LEU A 127     -28.627 -23.529  -8.819  1.00 12.83           C  
ATOM   1937  CD1 LEU A 127     -28.690 -22.009  -8.563  1.00 12.51           C  
ATOM   1938  CD2 LEU A 127     -29.857 -24.294  -8.278  1.00 13.87           C  
ATOM   1939  H   LEU A 127     -26.116 -24.094 -12.581  1.00  0.00           H  
ATOM   1940  HA  LEU A 127     -27.275 -22.082 -10.850  1.00  0.00           H  
ATOM   1941 1HB  LEU A 127     -29.265 -23.458 -10.864  1.00  0.00           H  
ATOM   1942 2HB  LEU A 127     -28.320 -24.891 -10.446  1.00  0.00           H  
ATOM   1943  HG  LEU A 127     -27.752 -23.841  -8.248  1.00  0.00           H  
ATOM   1944 1HD1 LEU A 127     -28.856 -21.825  -7.501  1.00  0.00           H  
ATOM   1945 2HD1 LEU A 127     -27.749 -21.550  -8.867  1.00  0.00           H  
ATOM   1946 3HD1 LEU A 127     -29.508 -21.577  -9.138  1.00  0.00           H  
ATOM   1947 1HD2 LEU A 127     -29.988 -24.069  -7.219  1.00  0.00           H  
ATOM   1948 2HD2 LEU A 127     -30.747 -23.987  -8.827  1.00  0.00           H  
ATOM   1949 3HD2 LEU A 127     -29.704 -25.366  -8.405  1.00  0.00           H  
ATOM   1950  N   MET A 128     -25.138 -22.633  -9.655  1.00 11.58           N  
ATOM   1951  CA  MET A 128     -23.898 -22.987  -8.962  1.00 11.94           C  
ATOM   1952  C   MET A 128     -24.081 -23.582  -7.590  1.00 12.11           C  
ATOM   1953  O   MET A 128     -23.405 -24.556  -7.252  1.00 12.52           O  
ATOM   1954  CB  MET A 128     -22.964 -21.791  -8.834  1.00 12.07           C  
ATOM   1955  CG  MET A 128     -22.420 -21.302 -10.176  1.00 13.27           C  
ATOM   1956  SD  MET A 128     -21.142 -20.038  -9.959  1.00 13.91           S  
ATOM   1957  CE  MET A 128     -19.758 -21.020  -9.353  1.00 12.19           C  
ATOM   1958  H   MET A 128     -25.376 -21.658  -9.771  1.00  0.00           H  
ATOM   1959  HA  MET A 128     -23.386 -23.755  -9.541  1.00  0.00           H  
ATOM   1960 1HB  MET A 128     -23.492 -20.967  -8.355  1.00  0.00           H  
ATOM   1961 2HB  MET A 128     -22.120 -22.055  -8.195  1.00  0.00           H  
ATOM   1962 1HG  MET A 128     -21.997 -22.143 -10.725  1.00  0.00           H  
ATOM   1963 2HG  MET A 128     -23.234 -20.884 -10.768  1.00  0.00           H  
ATOM   1964 1HE  MET A 128     -18.901 -20.370  -9.176  1.00  0.00           H  
ATOM   1965 2HE  MET A 128     -20.041 -21.511  -8.421  1.00  0.00           H  
ATOM   1966 3HE  MET A 128     -19.494 -21.774 -10.095  1.00  0.00           H  
ATOM   1967  N   VAL A 129     -24.963 -22.994  -6.791  1.00 11.81           N  
ATOM   1968  CA  VAL A 129     -25.044 -23.326  -5.388  1.00 12.10           C  
ATOM   1969  C   VAL A 129     -25.746 -24.677  -5.106  1.00 13.41           C  
ATOM   1970  O   VAL A 129     -26.731 -25.057  -5.764  1.00 12.67           O  
ATOM   1971  CB  VAL A 129     -25.687 -22.179  -4.569  1.00 11.56           C  
ATOM   1972  CG1 VAL A 129     -27.187 -22.098  -4.806  1.00 11.54           C  
ATOM   1973  CG2 VAL A 129     -25.408 -22.325  -3.067  1.00 11.53           C  
ATOM   1974  H   VAL A 129     -25.592 -22.300  -7.169  1.00  0.00           H  
ATOM   1975  HA  VAL A 129     -24.033 -23.487  -5.011  1.00  0.00           H  
ATOM   1976  HB  VAL A 129     -25.275 -21.228  -4.908  1.00  0.00           H  
ATOM   1977 1HG1 VAL A 129     -27.605 -21.282  -4.216  1.00  0.00           H  
ATOM   1978 2HG1 VAL A 129     -27.379 -21.916  -5.863  1.00  0.00           H  
ATOM   1979 3HG1 VAL A 129     -27.654 -23.037  -4.508  1.00  0.00           H  
ATOM   1980 1HG2 VAL A 129     -25.875 -21.501  -2.528  1.00  0.00           H  
ATOM   1981 2HG2 VAL A 129     -25.818 -23.270  -2.711  1.00  0.00           H  
ATOM   1982 3HG2 VAL A 129     -24.332 -22.308  -2.893  1.00  0.00           H  
ATOM   1983  N   LYS A 130     -25.178 -25.387  -4.136  1.00 14.74           N  
ATOM   1984  CA  LYS A 130     -25.756 -26.631  -3.595  1.00 17.18           C  
ATOM   1985  C   LYS A 130     -27.029 -26.332  -2.837  1.00 18.31           C  
ATOM   1986  O   LYS A 130     -27.084 -25.395  -2.001  1.00 17.46           O  
ATOM   1987  CB  LYS A 130     -24.794 -27.266  -2.611  1.00 19.03           C  
ATOM   1988  CG  LYS A 130     -25.204 -28.605  -2.020  1.00 22.29           C  
ATOM   1989  CD  LYS A 130     -24.177 -28.926  -0.935  1.00 25.76           C  
ATOM   1990  CE  LYS A 130     -23.661 -30.323  -0.916  1.00 28.93           C  
ATOM   1991  NZ  LYS A 130     -24.411 -30.974   0.179  1.00 31.37           N  
ATOM   1992  H   LYS A 130     -24.306 -25.045  -3.759  1.00  0.00           H  
ATOM   1993  HA  LYS A 130     -25.923 -27.323  -4.421  1.00  0.00           H  
ATOM   1994 1HB  LYS A 130     -23.829 -27.421  -3.094  1.00  0.00           H  
ATOM   1995 2HB  LYS A 130     -24.634 -26.590  -1.770  1.00  0.00           H  
ATOM   1996 1HG  LYS A 130     -26.211 -28.528  -1.608  1.00  0.00           H  
ATOM   1997 2HG  LYS A 130     -25.208 -29.362  -2.803  1.00  0.00           H  
ATOM   1998 1HD  LYS A 130     -23.309 -28.276  -1.051  1.00  0.00           H  
ATOM   1999 2HD  LYS A 130     -24.616 -28.745   0.046  1.00  0.00           H  
ATOM   2000 1HE  LYS A 130     -23.841 -30.790  -1.883  1.00  0.00           H  
ATOM   2001 2HE  LYS A 130     -22.586 -30.311  -0.738  1.00  0.00           H  
ATOM   2002 1HZ  LYS A 130     -24.118 -31.937   0.262  1.00  0.00           H  
ATOM   2003 2HZ  LYS A 130     -24.228 -30.491   1.047  1.00  0.00           H  
ATOM   2004 3HZ  LYS A 130     -25.400 -30.939  -0.023  1.00  0.00           H  
ATOM   2005  N   THR A 131     -28.061 -27.093  -3.162  1.00 19.38           N  
ATOM   2006  CA  THR A 131     -29.351 -26.996  -2.476  1.00 21.57           C  
ATOM   2007  C   THR A 131     -29.803 -28.441  -2.294  1.00 23.72           C  
ATOM   2008  O   THR A 131     -29.226 -29.362  -2.900  1.00 22.48           O  
ATOM   2009  CB  THR A 131     -30.413 -26.164  -3.248  1.00 21.62           C  
ATOM   2010  OG1 THR A 131     -30.834 -26.847  -4.427  1.00 22.61           O  
ATOM   2011  CG2 THR A 131     -29.888 -24.791  -3.701  1.00 21.88           C  
ATOM   2012  H   THR A 131     -27.951 -27.763  -3.910  1.00  0.00           H  
ATOM   2013  HA  THR A 131     -29.196 -26.503  -1.516  1.00  0.00           H  
ATOM   2014  HB  THR A 131     -31.279 -25.997  -2.608  1.00  0.00           H  
ATOM   2015  HG1 THR A 131     -30.368 -27.684  -4.495  1.00  0.00           H  
ATOM   2016 1HG2 THR A 131     -30.675 -24.258  -4.234  1.00  0.00           H  
ATOM   2017 2HG2 THR A 131     -29.583 -24.212  -2.829  1.00  0.00           H  
ATOM   2018 3HG2 THR A 131     -29.033 -24.929  -4.362  1.00  0.00           H  
ATOM   2019  N   SER A 132     -30.793 -28.656  -1.423  1.00 25.58           N  
ATOM   2020  CA  SER A 132     -31.345 -30.017  -1.237  1.00 28.23           C  
ATOM   2021  C   SER A 132     -31.772 -30.614  -2.570  1.00 27.57           C  
ATOM   2022  O   SER A 132     -31.698 -31.822  -2.745  1.00 33.13           O  
ATOM   2023  CB  SER A 132     -32.543 -29.960  -0.277  1.00 30.10           C  
ATOM   2024  OG  SER A 132     -33.520 -29.086  -0.825  1.00 32.53           O  
ATOM   2025  H   SER A 132     -31.174 -27.892  -0.883  1.00  0.00           H  
ATOM   2026  HA  SER A 132     -30.569 -30.649  -0.802  1.00  0.00           H  
ATOM   2027 1HB  SER A 132     -32.949 -30.962  -0.143  1.00  0.00           H  
ATOM   2028 2HB  SER A 132     -32.211 -29.608   0.699  1.00  0.00           H  
ATOM   2029  HG  SER A 132     -33.156 -28.769  -1.655  1.00  0.00           H  
ATOM   2030  N   SER A 133     -32.195 -29.765  -3.502  1.00 26.51           N  
ATOM   2031  CA  SER A 133     -32.550 -30.159  -4.877  1.00 27.22           C  
ATOM   2032  C   SER A 133     -31.501 -29.887  -6.019  1.00 23.99           C  
ATOM   2033  O   SER A 133     -31.769 -30.115  -7.194  1.00 23.31           O  
ATOM   2034  CB  SER A 133     -33.842 -29.447  -5.257  1.00 29.70           C  
ATOM   2035  OG  SER A 133     -33.524 -28.341  -6.049  1.00 30.96           O  
ATOM   2036  H   SER A 133     -32.272 -28.794  -3.233  1.00  0.00           H  
ATOM   2037  HA  SER A 133     -32.704 -31.239  -4.899  1.00  0.00           H  
ATOM   2038 1HB  SER A 133     -34.492 -30.136  -5.795  1.00  0.00           H  
ATOM   2039 2HB  SER A 133     -34.367 -29.140  -4.354  1.00  0.00           H  
ATOM   2040  HG  SER A 133     -32.567 -28.341  -6.132  1.00  0.00           H  
ATOM   2041  N   ASN A 134     -30.305 -29.417  -5.657  1.00 22.19           N  
ATOM   2042  CA  ASN A 134     -29.136 -29.338  -6.574  1.00 20.20           C  
ATOM   2043  C   ASN A 134     -27.960 -29.902  -5.752  1.00 19.48           C  
ATOM   2044  O   ASN A 134     -27.080 -29.169  -5.322  1.00 16.98           O  
ATOM   2045  CB  ASN A 134     -28.848 -27.880  -6.995  1.00 19.88           C  
ATOM   2046  CG  ASN A 134     -27.806 -27.785  -8.100  1.00 20.63           C  
ATOM   2047  OD1 ASN A 134     -27.785 -28.638  -8.993  1.00 24.08           O  
ATOM   2048  ND2 ASN A 134     -26.932 -26.773  -8.054  1.00 18.15           N  
ATOM   2049  H   ASN A 134     -30.204 -29.101  -4.703  1.00  0.00           H  
ATOM   2050  HA  ASN A 134     -29.361 -29.914  -7.473  1.00  0.00           H  
ATOM   2051 1HB  ASN A 134     -29.771 -27.412  -7.340  1.00  0.00           H  
ATOM   2052 2HB  ASN A 134     -28.497 -27.314  -6.132  1.00  0.00           H  
ATOM   2053 1HD2 ASN A 134     -26.234 -26.682  -8.765  1.00  0.00           H  
ATOM   2054 2HD2 ASN A 134     -26.976 -26.108  -7.309  1.00  0.00           H  
ATOM   2055  N   PRO A 135     -27.994 -31.210  -5.462  1.00 19.38           N  
ATOM   2056  CA  PRO A 135     -27.050 -31.752  -4.471  1.00 19.77           C  
ATOM   2057  C   PRO A 135     -25.600 -31.780  -4.932  1.00 19.62           C  
ATOM   2058  O   PRO A 135     -24.703 -31.902  -4.087  1.00 20.43           O  
ATOM   2059  CB  PRO A 135     -27.561 -33.190  -4.266  1.00 20.88           C  
ATOM   2060  CG  PRO A 135     -28.287 -33.498  -5.568  1.00 20.90           C  
ATOM   2061  CD  PRO A 135     -29.002 -32.215  -5.877  1.00 20.48           C  
ATOM   2062  HA  PRO A 135     -27.126 -31.168  -3.542  1.00  0.00           H  
ATOM   2063 1HB  PRO A 135     -26.715 -33.866  -4.072  1.00  0.00           H  
ATOM   2064 2HB  PRO A 135     -28.217 -33.234  -3.384  1.00  0.00           H  
ATOM   2065 1HG  PRO A 135     -27.565 -33.790  -6.345  1.00  0.00           H  
ATOM   2066 2HG  PRO A 135     -28.968 -34.351  -5.431  1.00  0.00           H  
ATOM   2067 1HD  PRO A 135     -29.223 -32.168  -6.953  1.00  0.00           H  
ATOM   2068 2HD  PRO A 135     -29.929 -32.160  -5.287  1.00  0.00           H  
ATOM   2069  N   ASN A 136     -25.365 -31.681  -6.243  1.00 19.21           N  
ATOM   2070  CA  ASN A 136     -24.003 -31.627  -6.804  1.00 20.42           C  
ATOM   2071  C   ASN A 136     -23.371 -30.226  -6.837  1.00 19.78           C  
ATOM   2072  O   ASN A 136     -22.250 -30.058  -7.350  1.00 19.62           O  
ATOM   2073  CB  ASN A 136     -23.971 -32.215  -8.233  1.00 22.29           C  
ATOM   2074  CG  ASN A 136     -24.411 -33.693  -8.254  1.00 24.93           C  
ATOM   2075  OD1 ASN A 136     -24.237 -34.408  -7.273  1.00 26.44           O  
ATOM   2076  ND2 ASN A 136     -25.051 -34.108  -9.323  1.00 27.93           N  
ATOM   2077  H   ASN A 136     -26.157 -31.642  -6.869  1.00  0.00           H  
ATOM   2078  HA  ASN A 136     -23.344 -32.223  -6.171  1.00  0.00           H  
ATOM   2079 1HB  ASN A 136     -24.630 -31.635  -8.880  1.00  0.00           H  
ATOM   2080 2HB  ASN A 136     -22.962 -32.135  -8.637  1.00  0.00           H  
ATOM   2081 1HD2 ASN A 136     -25.358 -35.058  -9.385  1.00  0.00           H  
ATOM   2082 2HD2 ASN A 136     -25.232 -33.474 -10.075  1.00  0.00           H  
ATOM   2083  N   GLY A 137     -24.085 -29.218  -6.361  1.00 18.04           N  
ATOM   2084  CA  GLY A 137     -23.559 -27.869  -6.446  1.00 16.69           C  
ATOM   2085  C   GLY A 137     -22.460 -27.524  -5.436  1.00 16.12           C  
ATOM   2086  O   GLY A 137     -21.987 -28.378  -4.669  1.00 17.10           O  
ATOM   2087  H   GLY A 137     -24.990 -29.367  -5.939  1.00  0.00           H  
ATOM   2088 1HA  GLY A 137     -23.151 -27.700  -7.443  1.00  0.00           H  
ATOM   2089 2HA  GLY A 137     -24.368 -27.154  -6.304  1.00  0.00           H  
ATOM   2090  N   THR A 138     -22.048 -26.268  -5.440  1.00 14.41           N  
ATOM   2091  CA  THR A 138     -21.026 -25.784  -4.534  1.00 14.01           C  
ATOM   2092  C   THR A 138     -21.709 -25.309  -3.250  1.00 13.54           C  
ATOM   2093  O   THR A 138     -22.668 -24.561  -3.317  1.00 12.74           O  
ATOM   2094  CB  THR A 138     -20.250 -24.617  -5.148  1.00 14.02           C  
ATOM   2095  OG1 THR A 138     -19.520 -25.088  -6.287  1.00 13.94           O  
ATOM   2096  CG2 THR A 138     -19.256 -24.018  -4.113  1.00 14.51           C  
ATOM   2097  H   THR A 138     -22.464 -25.627  -6.100  1.00  0.00           H  
ATOM   2098  HA  THR A 138     -20.325 -26.596  -4.338  1.00  0.00           H  
ATOM   2099  HB  THR A 138     -20.948 -23.842  -5.463  1.00  0.00           H  
ATOM   2100  HG1 THR A 138     -19.684 -26.027  -6.405  1.00  0.00           H  
ATOM   2101 1HG2 THR A 138     -18.713 -23.189  -4.567  1.00  0.00           H  
ATOM   2102 2HG2 THR A 138     -19.808 -23.659  -3.245  1.00  0.00           H  
ATOM   2103 3HG2 THR A 138     -18.549 -24.786  -3.801  1.00  0.00           H  
ATOM   2104  N   PRO A 139     -21.246 -25.772  -2.067  1.00 14.25           N  
ATOM   2105  CA  PRO A 139     -21.836 -25.361  -0.822  1.00 14.67           C  
ATOM   2106  C   PRO A 139     -21.919 -23.864  -0.708  1.00 14.31           C  
ATOM   2107  O   PRO A 139     -20.965 -23.162  -1.062  1.00 13.26           O  
ATOM   2108  CB  PRO A 139     -20.867 -25.929   0.262  1.00 16.17           C  
ATOM   2109  CG  PRO A 139     -20.178 -27.063  -0.394  1.00 15.74           C  
ATOM   2110  CD  PRO A 139     -20.151 -26.752  -1.875  1.00 15.38           C  
ATOM   2111  HA  PRO A 139     -22.832 -25.817  -0.726  1.00  0.00           H  
ATOM   2112 1HB  PRO A 139     -20.167 -25.146   0.589  1.00  0.00           H  
ATOM   2113 2HB  PRO A 139     -21.437 -26.241   1.149  1.00  0.00           H  
ATOM   2114 1HG  PRO A 139     -19.163 -27.178   0.014  1.00  0.00           H  
ATOM   2115 2HG  PRO A 139     -20.712 -28.002  -0.188  1.00  0.00           H  
ATOM   2116 1HD  PRO A 139     -19.178 -26.314  -2.141  1.00  0.00           H  
ATOM   2117 2HD  PRO A 139     -20.331 -27.674  -2.447  1.00  0.00           H  
ATOM   2118  N   LYS A 140     -23.029 -23.388  -0.167  1.00 14.57           N  
ATOM   2119  CA  LYS A 140     -23.286 -21.951  -0.053  1.00 15.21           C  
ATOM   2120  C   LYS A 140     -22.237 -21.247   0.804  1.00 14.66           C  
ATOM   2121  O   LYS A 140     -21.945 -20.090   0.581  1.00 13.21           O  
ATOM   2122  CB  LYS A 140     -24.657 -21.693   0.537  1.00 16.54           C  
ATOM   2123  CG  LYS A 140     -25.016 -20.209   0.646  1.00 17.86           C  
ATOM   2124  CD  LYS A 140     -26.503 -20.052   0.963  1.00 19.19           C  
ATOM   2125  CE  LYS A 140     -26.892 -18.580   1.106  1.00 20.18           C  
ATOM   2126  NZ  LYS A 140     -26.264 -17.907   2.265  1.00 20.62           N  
ATOM   2127  H   LYS A 140     -23.719 -24.040   0.177  1.00  0.00           H  
ATOM   2128  HA  LYS A 140     -23.252 -21.513  -1.051  1.00  0.00           H  
ATOM   2129 1HB  LYS A 140     -25.415 -22.181  -0.076  1.00  0.00           H  
ATOM   2130 2HB  LYS A 140     -24.712 -22.129   1.534  1.00  0.00           H  
ATOM   2131 1HG  LYS A 140     -24.422 -19.748   1.436  1.00  0.00           H  
ATOM   2132 2HG  LYS A 140     -24.787 -19.709  -0.295  1.00  0.00           H  
ATOM   2133 1HD  LYS A 140     -27.095 -20.499   0.163  1.00  0.00           H  
ATOM   2134 2HD  LYS A 140     -26.733 -20.570   1.894  1.00  0.00           H  
ATOM   2135 1HE  LYS A 140     -26.601 -18.038   0.207  1.00  0.00           H  
ATOM   2136 2HE  LYS A 140     -27.973 -18.499   1.219  1.00  0.00           H  
ATOM   2137 1HZ  LYS A 140     -26.564 -16.943   2.298  1.00  0.00           H  
ATOM   2138 2HZ  LYS A 140     -26.540 -18.375   3.117  1.00  0.00           H  
ATOM   2139 3HZ  LYS A 140     -25.259 -17.943   2.172  1.00  0.00           H  
ATOM   2140  N   SER A 141     -21.657 -21.963   1.764  1.00 14.39           N  
ATOM   2141  CA  SER A 141     -20.588 -21.418   2.611  1.00 14.41           C  
ATOM   2142  C   SER A 141     -19.432 -20.826   1.778  1.00 13.26           C  
ATOM   2143  O   SER A 141     -18.796 -19.828   2.167  1.00 12.22           O  
ATOM   2144  CB  SER A 141     -20.111 -22.508   3.583  1.00 15.76           C  
ATOM   2145  OG  SER A 141     -19.391 -23.545   2.856  1.00 16.92           O  
ATOM   2146  H   SER A 141     -21.966 -22.913   1.912  1.00  0.00           H  
ATOM   2147  HA  SER A 141     -20.991 -20.579   3.180  1.00  0.00           H  
ATOM   2148 1HB  SER A 141     -19.465 -22.063   4.340  1.00  0.00           H  
ATOM   2149 2HB  SER A 141     -20.970 -22.938   4.097  1.00  0.00           H  
ATOM   2150  HG  SER A 141     -19.399 -23.276   1.934  1.00  0.00           H  
ATOM   2151  N   VAL A 142     -19.174 -21.416   0.617  1.00 12.55           N  
ATOM   2152  CA  VAL A 142     -18.117 -21.005  -0.239  1.00 12.32           C  
ATOM   2153  C   VAL A 142     -18.389 -19.548  -0.695  1.00 11.76           C  
ATOM   2154  O   VAL A 142     -17.480 -18.682  -0.674  1.00 11.21           O  
ATOM   2155  CB  VAL A 142     -17.926 -21.940  -1.470  1.00 12.43           C  
ATOM   2156  CG1 VAL A 142     -17.052 -21.282  -2.541  1.00 12.43           C  
ATOM   2157  CG2 VAL A 142     -17.345 -23.328  -1.072  1.00 13.11           C  
ATOM   2158  H   VAL A 142     -19.760 -22.190   0.338  1.00  0.00           H  
ATOM   2159  HA  VAL A 142     -17.186 -21.021   0.329  1.00  0.00           H  
ATOM   2160  HB  VAL A 142     -18.893 -22.097  -1.948  1.00  0.00           H  
ATOM   2161 1HG1 VAL A 142     -16.939 -21.961  -3.386  1.00  0.00           H  
ATOM   2162 2HG1 VAL A 142     -17.523 -20.359  -2.878  1.00  0.00           H  
ATOM   2163 3HG1 VAL A 142     -16.071 -21.058  -2.123  1.00  0.00           H  
ATOM   2164 1HG2 VAL A 142     -17.231 -23.944  -1.964  1.00  0.00           H  
ATOM   2165 2HG2 VAL A 142     -16.373 -23.193  -0.597  1.00  0.00           H  
ATOM   2166 3HG2 VAL A 142     -18.024 -23.821  -0.376  1.00  0.00           H  
ATOM   2167  N   PHE A 143     -19.619 -19.308  -1.138  1.00 11.03           N  
ATOM   2168  CA  PHE A 143     -20.011 -17.990  -1.603  1.00 11.02           C  
ATOM   2169  C   PHE A 143     -20.142 -17.024  -0.419  1.00 11.44           C  
ATOM   2170  O   PHE A 143     -19.849 -15.845  -0.555  1.00 10.93           O  
ATOM   2171  CB  PHE A 143     -21.274 -18.090  -2.441  1.00 10.41           C  
ATOM   2172  CG  PHE A 143     -21.112 -19.051  -3.577  1.00  9.93           C  
ATOM   2173  CD1 PHE A 143     -20.154 -18.824  -4.551  1.00  9.78           C  
ATOM   2174  CD2 PHE A 143     -21.806 -20.258  -3.583  1.00 10.32           C  
ATOM   2175  CE1 PHE A 143     -19.959 -19.754  -5.561  1.00  9.50           C  
ATOM   2176  CE2 PHE A 143     -21.632 -21.168  -4.588  1.00 10.15           C  
ATOM   2177  CZ  PHE A 143     -20.676 -20.915  -5.560  1.00 10.02           C  
ATOM   2178  H   PHE A 143     -20.297 -20.057  -1.152  1.00  0.00           H  
ATOM   2179  HA  PHE A 143     -19.207 -17.588  -2.222  1.00  0.00           H  
ATOM   2180 1HB  PHE A 143     -22.103 -18.413  -1.812  1.00  0.00           H  
ATOM   2181 2HB  PHE A 143     -21.527 -17.107  -2.836  1.00  0.00           H  
ATOM   2182  HD1 PHE A 143     -19.560 -17.911  -4.511  1.00  0.00           H  
ATOM   2183  HD2 PHE A 143     -22.553 -20.437  -2.809  1.00  0.00           H  
ATOM   2184  HE1 PHE A 143     -19.235 -19.556  -6.351  1.00  0.00           H  
ATOM   2185  HE2 PHE A 143     -22.228 -22.079  -4.635  1.00  0.00           H  
ATOM   2186  HZ  PHE A 143     -20.504 -21.663  -6.332  1.00  0.00           H  
ATOM   2187  N   ASP A 144     -20.619 -17.522   0.710  1.00 12.59           N  
ATOM   2188  CA  ASP A 144     -20.677 -16.673   1.925  1.00 13.02           C  
ATOM   2189  C   ASP A 144     -19.272 -16.198   2.262  1.00 12.80           C  
ATOM   2190  O   ASP A 144     -19.096 -15.043   2.633  1.00 11.47           O  
ATOM   2191  CB  ASP A 144     -21.190 -17.426   3.148  1.00 15.11           C  
ATOM   2192  CG  ASP A 144     -22.654 -17.884   3.025  1.00 16.92           C  
ATOM   2193  OD1 ASP A 144     -23.403 -17.434   2.102  1.00 18.70           O  
ATOM   2194  OD2 ASP A 144     -23.036 -18.740   3.866  1.00 18.51           O  
ATOM   2195  H   ASP A 144     -20.947 -18.476   0.760  1.00  0.00           H  
ATOM   2196  HA  ASP A 144     -21.363 -15.846   1.737  1.00  0.00           H  
ATOM   2197 1HB  ASP A 144     -20.571 -18.307   3.319  1.00  0.00           H  
ATOM   2198 2HB  ASP A 144     -21.105 -16.790   4.029  1.00  0.00           H  
ATOM   2199  N   ASP A 145     -18.294 -17.098   2.150  1.00 12.77           N  
ATOM   2200  CA  ASP A 145     -16.901 -16.728   2.418  1.00 13.77           C  
ATOM   2201  C   ASP A 145     -16.357 -15.700   1.422  1.00 11.79           C  
ATOM   2202  O   ASP A 145     -15.621 -14.810   1.852  1.00 11.34           O  
ATOM   2203  CB  ASP A 145     -15.960 -17.915   2.514  1.00 15.89           C  
ATOM   2204  CG  ASP A 145     -16.204 -18.768   3.747  1.00 19.76           C  
ATOM   2205  OD1 ASP A 145     -16.919 -18.343   4.691  1.00 22.43           O  
ATOM   2206  OD2 ASP A 145     -15.661 -19.909   3.774  1.00 24.40           O  
ATOM   2207  H   ASP A 145     -18.507 -18.047   1.878  1.00  0.00           H  
ATOM   2208  HA  ASP A 145     -16.859 -16.209   3.376  1.00  0.00           H  
ATOM   2209 1HB  ASP A 145     -16.074 -18.542   1.629  1.00  0.00           H  
ATOM   2210 2HB  ASP A 145     -14.929 -17.561   2.534  1.00  0.00           H  
ATOM   2211  N   PHE A 146     -16.697 -15.819   0.139  1.00 10.47           N  
ATOM   2212  CA  PHE A 146     -16.305 -14.789  -0.846  1.00 10.43           C  
ATOM   2213  C   PHE A 146     -16.873 -13.422  -0.407  1.00  9.14           C  
ATOM   2214  O   PHE A 146     -16.186 -12.430  -0.416  1.00  8.56           O  
ATOM   2215  CB  PHE A 146     -16.819 -15.077  -2.266  1.00 11.01           C  
ATOM   2216  CG  PHE A 146     -16.234 -16.286  -2.931  1.00 12.31           C  
ATOM   2217  CD1 PHE A 146     -15.097 -16.913  -2.458  1.00 13.04           C  
ATOM   2218  CD2 PHE A 146     -16.886 -16.829  -4.032  1.00 13.93           C  
ATOM   2219  CE1 PHE A 146     -14.608 -18.063  -3.090  1.00 15.46           C  
ATOM   2220  CE2 PHE A 146     -16.385 -17.956  -4.693  1.00 14.41           C  
ATOM   2221  CZ  PHE A 146     -15.261 -18.584  -4.204  1.00 14.99           C  
ATOM   2222  H   PHE A 146     -17.229 -16.620  -0.172  1.00  0.00           H  
ATOM   2223  HA  PHE A 146     -15.216 -14.756  -0.897  1.00  0.00           H  
ATOM   2224 1HB  PHE A 146     -17.899 -15.212  -2.241  1.00  0.00           H  
ATOM   2225 2HB  PHE A 146     -16.611 -14.222  -2.908  1.00  0.00           H  
ATOM   2226  HD1 PHE A 146     -14.586 -16.502  -1.587  1.00  0.00           H  
ATOM   2227  HD2 PHE A 146     -17.775 -16.325  -4.412  1.00  0.00           H  
ATOM   2228  HE1 PHE A 146     -13.713 -18.554  -2.710  1.00  0.00           H  
ATOM   2229  HE2 PHE A 146     -16.876 -18.338  -5.588  1.00  0.00           H  
ATOM   2230  HZ  PHE A 146     -14.883 -19.484  -4.687  1.00  0.00           H  
ATOM   2231  N   GLN A 147     -18.145 -13.391  -0.008  1.00  8.84           N  
ATOM   2232  CA  GLN A 147     -18.750 -12.151   0.461  1.00  8.66           C  
ATOM   2233  C   GLN A 147     -18.017 -11.597   1.706  1.00  8.90           C  
ATOM   2234  O   GLN A 147     -17.799 -10.381   1.798  1.00  8.64           O  
ATOM   2235  CB  GLN A 147     -20.231 -12.313   0.766  1.00  8.77           C  
ATOM   2236  CG  GLN A 147     -21.108 -12.513  -0.460  1.00  8.73           C  
ATOM   2237  CD  GLN A 147     -22.583 -12.513  -0.087  1.00  8.91           C  
ATOM   2238  OE1 GLN A 147     -23.028 -13.435   0.581  1.00  9.62           O  
ATOM   2239  NE2 GLN A 147     -23.332 -11.520  -0.528  1.00  8.29           N  
ATOM   2240  H   GLN A 147     -18.702 -14.233  -0.028  1.00  0.00           H  
ATOM   2241  HA  GLN A 147     -18.652 -11.400  -0.323  1.00  0.00           H  
ATOM   2242 1HB  GLN A 147     -20.375 -13.170   1.423  1.00  0.00           H  
ATOM   2243 2HB  GLN A 147     -20.592 -11.431   1.295  1.00  0.00           H  
ATOM   2244 1HG  GLN A 147     -20.922 -11.702  -1.164  1.00  0.00           H  
ATOM   2245 2HG  GLN A 147     -20.860 -13.470  -0.919  1.00  0.00           H  
ATOM   2246 1HE2 GLN A 147     -24.306 -11.489  -0.301  1.00  0.00           H  
ATOM   2247 2HE2 GLN A 147     -22.927 -10.798  -1.089  1.00  0.00           H  
ATOM   2248  N   ALA A 148     -17.642 -12.472   2.633  1.00  9.35           N  
ATOM   2249  CA  ALA A 148     -16.937 -12.067   3.847  1.00  9.59           C  
ATOM   2250  C   ALA A 148     -15.572 -11.465   3.506  1.00  9.84           C  
ATOM   2251  O   ALA A 148     -15.138 -10.512   4.157  1.00  9.29           O  
ATOM   2252  CB  ALA A 148     -16.758 -13.259   4.819  1.00 10.32           C  
ATOM   2253  H   ALA A 148     -17.853 -13.449   2.490  1.00  0.00           H  
ATOM   2254  HA  ALA A 148     -17.533 -11.302   4.346  1.00  0.00           H  
ATOM   2255 1HB  ALA A 148     -16.230 -12.924   5.712  1.00  0.00           H  
ATOM   2256 2HB  ALA A 148     -17.736 -13.649   5.101  1.00  0.00           H  
ATOM   2257 3HB  ALA A 148     -16.182 -14.043   4.330  1.00  0.00           H  
ATOM   2258  N   HIS A 149     -14.912 -12.007   2.483  1.00  9.85           N  
ATOM   2259  CA  HIS A 149     -13.601 -11.498   2.061  1.00 10.25           C  
ATOM   2260  C   HIS A 149     -13.744 -10.141   1.404  1.00  9.42           C  
ATOM   2261  O   HIS A 149     -12.907  -9.266   1.612  1.00  9.44           O  
ATOM   2262  CB  HIS A 149     -12.927 -12.464   1.092  1.00 11.74           C  
ATOM   2263  CG  HIS A 149     -12.241 -13.603   1.763  1.00 14.41           C  
ATOM   2264  ND1 HIS A 149     -11.127 -13.437   2.493  1.00 17.62           N  
ATOM   2265  CD2 HIS A 149     -12.499 -14.964   1.753  1.00 16.53           C  
ATOM   2266  CE1 HIS A 149     -10.727 -14.646   2.980  1.00 18.55           C  
ATOM   2267  NE2 HIS A 149     -11.572 -15.561   2.547  1.00 17.51           N  
ATOM   2268  H   HIS A 149     -15.321 -12.785   1.986  1.00  0.00           H  
ATOM   2269  HA  HIS A 149     -12.955 -11.392   2.932  1.00  0.00           H  
ATOM   2270 1HB  HIS A 149     -13.671 -12.870   0.406  1.00  0.00           H  
ATOM   2271 2HB  HIS A 149     -12.191 -11.926   0.495  1.00  0.00           H  
ATOM   2272  HD2 HIS A 149     -13.329 -15.456   1.246  1.00  0.00           H  
ATOM   2273  HE1 HIS A 149      -9.860 -14.822   3.616  1.00  0.00           H  
ATOM   2274  HE2 HIS A 149     -11.540 -16.546   2.767  1.00  0.00           H  
ATOM   2275  N   VAL A 150     -14.808  -9.945   0.636  1.00  9.08           N  
ATOM   2276  CA  VAL A 150     -15.086  -8.642   0.029  1.00  8.90           C  
ATOM   2277  C   VAL A 150     -15.322  -7.598   1.126  1.00  9.37           C  
ATOM   2278  O   VAL A 150     -14.810  -6.458   1.073  1.00  9.52           O  
ATOM   2279  CB  VAL A 150     -16.293  -8.718  -0.918  1.00  8.62           C  
ATOM   2280  CG1 VAL A 150     -16.776  -7.283  -1.235  1.00  8.87           C  
ATOM   2281  CG2 VAL A 150     -15.950  -9.504  -2.200  1.00  7.98           C  
ATOM   2282  H   VAL A 150     -15.442 -10.713   0.465  1.00  0.00           H  
ATOM   2283  HA  VAL A 150     -14.214  -8.337  -0.551  1.00  0.00           H  
ATOM   2284  HB  VAL A 150     -17.114  -9.221  -0.406  1.00  0.00           H  
ATOM   2285 1HG1 VAL A 150     -17.633  -7.328  -1.907  1.00  0.00           H  
ATOM   2286 2HG1 VAL A 150     -17.066  -6.784  -0.310  1.00  0.00           H  
ATOM   2287 3HG1 VAL A 150     -15.971  -6.725  -1.712  1.00  0.00           H  
ATOM   2288 1HG2 VAL A 150     -16.824  -9.541  -2.849  1.00  0.00           H  
ATOM   2289 2HG2 VAL A 150     -15.131  -9.009  -2.722  1.00  0.00           H  
ATOM   2290 3HG2 VAL A 150     -15.652 -10.519  -1.936  1.00  0.00           H  
ATOM   2291  N   ALA A 151     -16.044  -7.991   2.166  1.00  9.67           N  
ATOM   2292  CA  ALA A 151     -16.368  -7.092   3.260  1.00 10.37           C  
ATOM   2293  C   ALA A 151     -15.132  -6.788   4.115  1.00 11.02           C  
ATOM   2294  O   ALA A 151     -15.043  -5.658   4.665  1.00 12.49           O  
ATOM   2295  CB  ALA A 151     -17.534  -7.688   4.116  1.00 10.18           C  
ATOM   2296  H   ALA A 151     -16.378  -8.944   2.197  1.00  0.00           H  
ATOM   2297  HA  ALA A 151     -16.689  -6.142   2.834  1.00  0.00           H  
ATOM   2298 1HB  ALA A 151     -17.770  -7.007   4.934  1.00  0.00           H  
ATOM   2299 2HB  ALA A 151     -18.415  -7.820   3.488  1.00  0.00           H  
ATOM   2300 3HB  ALA A 151     -17.231  -8.651   4.523  1.00  0.00           H  
ATOM   2301  N   ALA A 152     -14.231  -7.762   4.275  1.00 10.70           N  
ATOM   2302  CA  ALA A 152     -13.095  -7.676   5.192  1.00 11.00           C  
ATOM   2303  C   ALA A 152     -11.865  -6.953   4.603  1.00 10.57           C  
ATOM   2304  O   ALA A 152     -11.216  -6.161   5.279  1.00 10.44           O  
ATOM   2305  CB  ALA A 152     -12.679  -9.076   5.686  1.00 11.67           C  
ATOM   2306  H   ALA A 152     -14.356  -8.599   3.724  1.00  0.00           H  
ATOM   2307  HA  ALA A 152     -13.399  -7.079   6.052  1.00  0.00           H  
ATOM   2308 1HB  ALA A 152     -11.832  -8.985   6.366  1.00  0.00           H  
ATOM   2309 2HB  ALA A 152     -13.515  -9.541   6.208  1.00  0.00           H  
ATOM   2310 3HB  ALA A 152     -12.395  -9.692   4.835  1.00  0.00           H  
ATOM   2311  N   ASN A 153     -11.512  -7.263   3.374  1.00  9.33           N  
ATOM   2312  CA  ASN A 153     -10.385  -6.612   2.736  1.00  8.89           C  
ATOM   2313  C   ASN A 153     -10.506  -6.889   1.241  1.00  8.00           C  
ATOM   2314  O   ASN A 153      -9.857  -7.807   0.676  1.00  7.49           O  
ATOM   2315  CB  ASN A 153      -9.042  -7.117   3.311  1.00  9.26           C  
ATOM   2316  CG  ASN A 153      -7.818  -6.338   2.789  1.00  9.36           C  
ATOM   2317  OD1 ASN A 153      -7.931  -5.591   1.799  1.00  9.20           O  
ATOM   2318  ND2 ASN A 153      -6.642  -6.504   3.466  1.00  9.60           N  
ATOM   2319  H   ASN A 153     -12.030  -7.964   2.863  1.00  0.00           H  
ATOM   2320  HA  ASN A 153     -10.454  -5.539   2.923  1.00  0.00           H  
ATOM   2321 1HB  ASN A 153      -9.060  -7.040   4.399  1.00  0.00           H  
ATOM   2322 2HB  ASN A 153      -8.911  -8.170   3.060  1.00  0.00           H  
ATOM   2323 1HD2 ASN A 153      -5.819  -6.020   3.166  1.00  0.00           H  
ATOM   2324 2HD2 ASN A 153      -6.604  -7.109   4.261  1.00  0.00           H  
ATOM   2325  N   ARG A 154     -11.326  -6.088   0.587  1.00  7.41           N  
ATOM   2326  CA  ARG A 154     -11.559  -6.318  -0.860  1.00  7.10           C  
ATOM   2327  C   ARG A 154     -10.266  -6.123  -1.646  1.00  6.72           C  
ATOM   2328  O   ARG A 154     -10.025  -6.870  -2.595  1.00  6.42           O  
ATOM   2329  CB  ARG A 154     -12.593  -5.332  -1.379  1.00  7.22           C  
ATOM   2330  CG  ARG A 154     -13.006  -5.520  -2.828  1.00  7.00           C  
ATOM   2331  CD  ARG A 154     -14.136  -4.574  -3.230  1.00  7.02           C  
ATOM   2332  NE  ARG A 154     -13.766  -3.156  -3.318  1.00  7.04           N  
ATOM   2333  CZ  ARG A 154     -13.951  -2.329  -4.337  1.00  6.83           C  
ATOM   2334  NH1 ARG A 154     -14.450  -2.725  -5.485  1.00  6.66           N  
ATOM   2335  NH2 ARG A 154     -13.607  -1.079  -4.211  1.00  7.10           N  
ATOM   2336  H   ARG A 154     -11.799  -5.323   1.046  1.00  0.00           H  
ATOM   2337  HA  ARG A 154     -11.938  -7.332  -0.993  1.00  0.00           H  
ATOM   2338 1HB  ARG A 154     -13.496  -5.400  -0.774  1.00  0.00           H  
ATOM   2339 2HB  ARG A 154     -12.209  -4.317  -1.281  1.00  0.00           H  
ATOM   2340 1HG  ARG A 154     -12.153  -5.325  -3.478  1.00  0.00           H  
ATOM   2341 2HG  ARG A 154     -13.350  -6.544  -2.978  1.00  0.00           H  
ATOM   2342 1HD  ARG A 154     -14.514  -4.856  -4.212  1.00  0.00           H  
ATOM   2343 2HD  ARG A 154     -14.941  -4.638  -2.499  1.00  0.00           H  
ATOM   2344  HE  ARG A 154     -13.314  -2.737  -2.516  1.00  0.00           H  
ATOM   2345 1HH1 ARG A 154     -14.709  -3.693  -5.616  1.00  0.00           H  
ATOM   2346 2HH1 ARG A 154     -14.575  -2.062  -6.237  1.00  0.00           H  
ATOM   2347 1HH2 ARG A 154     -13.204  -0.750  -3.344  1.00  0.00           H  
ATOM   2348 2HH2 ARG A 154     -13.742  -0.439  -4.979  1.00  0.00           H  
ATOM   2349  N   ALA A 155      -9.473  -5.115  -1.260  1.00  6.64           N  
ATOM   2350  CA  ALA A 155      -8.256  -4.800  -1.993  1.00  6.72           C  
ATOM   2351  C   ALA A 155      -7.296  -6.008  -2.014  1.00  6.75           C  
ATOM   2352  O   ALA A 155      -6.653  -6.256  -3.053  1.00  6.91           O  
ATOM   2353  CB  ALA A 155      -7.556  -3.564  -1.415  1.00  6.80           C  
ATOM   2354  H   ALA A 155      -9.717  -4.562  -0.451  1.00  0.00           H  
ATOM   2355  HA  ALA A 155      -8.529  -4.588  -3.027  1.00  0.00           H  
ATOM   2356 1HB  ALA A 155      -6.651  -3.358  -1.987  1.00  0.00           H  
ATOM   2357 2HB  ALA A 155      -8.226  -2.706  -1.474  1.00  0.00           H  
ATOM   2358 3HB  ALA A 155      -7.293  -3.748  -0.375  1.00  0.00           H  
ATOM   2359  N   GLN A 156      -7.182  -6.733  -0.901  1.00  6.81           N  
ATOM   2360  CA  GLN A 156      -6.325  -7.945  -0.854  1.00  6.95           C  
ATOM   2361  C   GLN A 156      -6.958  -9.159  -1.550  1.00  6.90           C  
ATOM   2362  O   GLN A 156      -6.302  -9.854  -2.324  1.00  6.66           O  
ATOM   2363  CB  GLN A 156      -5.949  -8.352   0.592  1.00  7.42           C  
ATOM   2364  CG  GLN A 156      -4.852  -9.459   0.622  1.00  7.67           C  
ATOM   2365  CD  GLN A 156      -3.547  -9.007  -0.062  1.00  7.84           C  
ATOM   2366  OE1 GLN A 156      -3.055  -7.884   0.235  1.00  8.09           O  
ATOM   2367  NE2 GLN A 156      -2.970  -9.853  -0.966  1.00  7.56           N  
ATOM   2368  H   GLN A 156      -7.687  -6.455  -0.072  1.00  0.00           H  
ATOM   2369  HA  GLN A 156      -5.399  -7.735  -1.389  1.00  0.00           H  
ATOM   2370 1HB  GLN A 156      -5.588  -7.478   1.134  1.00  0.00           H  
ATOM   2371 2HB  GLN A 156      -6.836  -8.715   1.110  1.00  0.00           H  
ATOM   2372 1HG  GLN A 156      -4.628  -9.706   1.660  1.00  0.00           H  
ATOM   2373 2HG  GLN A 156      -5.225 -10.340   0.101  1.00  0.00           H  
ATOM   2374 1HE2 GLN A 156      -2.122  -9.590  -1.428  1.00  0.00           H  
ATOM   2375 2HE2 GLN A 156      -3.394 -10.736  -1.167  1.00  0.00           H  
ATOM   2376  N   PHE A 157      -8.253  -9.344  -1.339  1.00  7.01           N  
ATOM   2377  CA  PHE A 157      -9.009 -10.421  -1.994  1.00  7.01           C  
ATOM   2378  C   PHE A 157      -8.865 -10.343  -3.514  1.00  6.69           C  
ATOM   2379  O   PHE A 157      -8.677 -11.385  -4.171  1.00  6.69           O  
ATOM   2380  CB  PHE A 157     -10.470 -10.382  -1.554  1.00  7.44           C  
ATOM   2381  CG  PHE A 157     -11.284 -11.588  -2.006  1.00  7.90           C  
ATOM   2382  CD1 PHE A 157     -10.858 -12.864  -1.744  1.00  8.44           C  
ATOM   2383  CD2 PHE A 157     -12.517 -11.413  -2.564  1.00  8.13           C  
ATOM   2384  CE1 PHE A 157     -11.666 -13.949  -2.073  1.00  8.77           C  
ATOM   2385  CE2 PHE A 157     -13.307 -12.485  -2.951  1.00  8.19           C  
ATOM   2386  CZ  PHE A 157     -12.859 -13.740  -2.733  1.00  8.37           C  
ATOM   2387  H   PHE A 157      -8.733  -8.721  -0.705  1.00  0.00           H  
ATOM   2388  HA  PHE A 157      -8.578 -11.378  -1.696  1.00  0.00           H  
ATOM   2389 1HB  PHE A 157     -10.521 -10.327  -0.467  1.00  0.00           H  
ATOM   2390 2HB  PHE A 157     -10.945  -9.485  -1.950  1.00  0.00           H  
ATOM   2391  HD1 PHE A 157      -9.884 -13.015  -1.277  1.00  0.00           H  
ATOM   2392  HD2 PHE A 157     -12.863 -10.392  -2.733  1.00  0.00           H  
ATOM   2393  HE1 PHE A 157     -11.355 -14.959  -1.809  1.00  0.00           H  
ATOM   2394  HE2 PHE A 157     -14.276 -12.328  -3.425  1.00  0.00           H  
ATOM   2395  HZ  PHE A 157     -13.445 -14.589  -3.083  1.00  0.00           H  
ATOM   2396  N   TYR A 158      -8.856  -9.125  -4.065  1.00  6.30           N  
ATOM   2397  CA  TYR A 158      -8.839  -8.941  -5.502  1.00  6.09           C  
ATOM   2398  C   TYR A 158      -7.432  -9.067  -6.091  1.00  6.20           C  
ATOM   2399  O   TYR A 158      -7.303  -9.025  -7.334  1.00  6.26           O  
ATOM   2400  CB  TYR A 158      -9.466  -7.612  -5.910  1.00  5.93           C  
ATOM   2401  CG  TYR A 158     -10.988  -7.581  -5.846  1.00  5.87           C  
ATOM   2402  CD1 TYR A 158     -11.730  -8.669  -5.301  1.00  5.82           C  
ATOM   2403  CD2 TYR A 158     -11.685  -6.457  -6.256  1.00  5.72           C  
ATOM   2404  CE1 TYR A 158     -13.107  -8.599  -5.203  1.00  5.87           C  
ATOM   2405  CE2 TYR A 158     -13.073  -6.419  -6.197  1.00  5.82           C  
ATOM   2406  CZ  TYR A 158     -13.772  -7.492  -5.664  1.00  5.84           C  
ATOM   2407  OH  TYR A 158     -15.164  -7.438  -5.540  1.00  6.03           O  
ATOM   2408  H   TYR A 158      -8.861  -8.313  -3.465  1.00  0.00           H  
ATOM   2409  HA  TYR A 158      -9.419  -9.742  -5.960  1.00  0.00           H  
ATOM   2410 1HB  TYR A 158      -9.090  -6.818  -5.263  1.00  0.00           H  
ATOM   2411 2HB  TYR A 158      -9.172  -7.369  -6.931  1.00  0.00           H  
ATOM   2412  HD1 TYR A 158     -11.212  -9.565  -4.958  1.00  0.00           H  
ATOM   2413  HD2 TYR A 158     -11.145  -5.588  -6.632  1.00  0.00           H  
ATOM   2414  HE1 TYR A 158     -13.667  -9.435  -4.785  1.00  0.00           H  
ATOM   2415  HE2 TYR A 158     -13.611  -5.547  -6.570  1.00  0.00           H  
ATOM   2416  HH  TYR A 158     -15.481  -6.593  -5.868  1.00  0.00           H  
ATOM   2417  N   LEU A 159      -6.410  -9.197  -5.244  1.00  6.41           N  
ATOM   2418  CA  LEU A 159      -5.100  -9.728  -5.670  1.00  6.91           C  
ATOM   2419  C   LEU A 159      -5.054 -11.268  -5.569  1.00  7.52           C  
ATOM   2420  O   LEU A 159      -4.533 -11.952  -6.436  1.00  7.64           O  
ATOM   2421  CB  LEU A 159      -3.906  -9.159  -4.870  1.00  7.30           C  
ATOM   2422  CG  LEU A 159      -3.655  -7.662  -5.124  1.00  7.37           C  
ATOM   2423  CD1 LEU A 159      -2.551  -7.168  -4.207  1.00  7.75           C  
ATOM   2424  CD2 LEU A 159      -3.338  -7.398  -6.609  1.00  7.11           C  
ATOM   2425  H   LEU A 159      -6.540  -8.922  -4.281  1.00  0.00           H  
ATOM   2426  HA  LEU A 159      -4.941  -9.460  -6.714  1.00  0.00           H  
ATOM   2427 1HB  LEU A 159      -4.096  -9.309  -3.808  1.00  0.00           H  
ATOM   2428 2HB  LEU A 159      -3.009  -9.717  -5.139  1.00  0.00           H  
ATOM   2429  HG  LEU A 159      -4.544  -7.092  -4.850  1.00  0.00           H  
ATOM   2430 1HD1 LEU A 159      -2.375  -6.108  -4.388  1.00  0.00           H  
ATOM   2431 2HD1 LEU A 159      -2.848  -7.313  -3.168  1.00  0.00           H  
ATOM   2432 3HD1 LEU A 159      -1.637  -7.726  -4.405  1.00  0.00           H  
ATOM   2433 1HD2 LEU A 159      -3.166  -6.332  -6.760  1.00  0.00           H  
ATOM   2434 2HD2 LEU A 159      -2.445  -7.954  -6.895  1.00  0.00           H  
ATOM   2435 3HD2 LEU A 159      -4.179  -7.721  -7.223  1.00  0.00           H  
ATOM   2436  N   ASP A 160      -5.606 -11.811  -4.508  1.00  8.09           N  
ATOM   2437  CA  ASP A 160      -5.506 -13.237  -4.228  1.00  8.68           C  
ATOM   2438  C   ASP A 160      -6.273 -14.112  -5.241  1.00  8.31           C  
ATOM   2439  O   ASP A 160      -5.768 -15.182  -5.675  1.00  8.52           O  
ATOM   2440  CB  ASP A 160      -6.024 -13.485  -2.820  1.00  9.74           C  
ATOM   2441  CG  ASP A 160      -5.103 -12.900  -1.710  1.00 11.21           C  
ATOM   2442  OD1 ASP A 160      -3.937 -12.468  -1.929  1.00 12.71           O  
ATOM   2443  OD2 ASP A 160      -5.584 -12.892  -0.567  1.00 13.78           O  
ATOM   2444  H   ASP A 160      -6.115 -11.218  -3.868  1.00  0.00           H  
ATOM   2445  HA  ASP A 160      -4.457 -13.529  -4.290  1.00  0.00           H  
ATOM   2446 1HB  ASP A 160      -7.015 -13.042  -2.713  1.00  0.00           H  
ATOM   2447 2HB  ASP A 160      -6.125 -14.558  -2.653  1.00  0.00           H  
ATOM   2448  N   VAL A 161      -7.433 -13.636  -5.693  1.00  7.55           N  
ATOM   2449  CA  VAL A 161      -8.249 -14.416  -6.622  1.00  7.12           C  
ATOM   2450  C   VAL A 161      -7.522 -14.580  -7.977  1.00  6.99           C  
ATOM   2451  O   VAL A 161      -7.305 -15.702  -8.418  1.00  7.02           O  
ATOM   2452  CB  VAL A 161      -9.645 -13.800  -6.763  1.00  6.86           C  
ATOM   2453  CG1 VAL A 161     -10.416 -14.481  -7.905  1.00  6.73           C  
ATOM   2454  CG2 VAL A 161     -10.420 -13.902  -5.438  1.00  7.20           C  
ATOM   2455  H   VAL A 161      -7.759 -12.728  -5.395  1.00  0.00           H  
ATOM   2456  HA  VAL A 161      -8.354 -15.427  -6.226  1.00  0.00           H  
ATOM   2457  HB  VAL A 161      -9.543 -12.750  -7.037  1.00  0.00           H  
ATOM   2458 1HG1 VAL A 161     -11.406 -14.033  -7.994  1.00  0.00           H  
ATOM   2459 2HG1 VAL A 161      -9.873 -14.348  -8.841  1.00  0.00           H  
ATOM   2460 3HG1 VAL A 161     -10.518 -15.545  -7.691  1.00  0.00           H  
ATOM   2461 1HG2 VAL A 161     -11.408 -13.458  -5.559  1.00  0.00           H  
ATOM   2462 2HG2 VAL A 161     -10.524 -14.950  -5.157  1.00  0.00           H  
ATOM   2463 3HG2 VAL A 161      -9.877 -13.370  -4.657  1.00  0.00           H  
ATOM   2464  N   PRO A 162      -7.074 -13.464  -8.599  1.00  6.79           N  
ATOM   2465  CA  PRO A 162      -6.374 -13.662  -9.886  1.00  6.86           C  
ATOM   2466  C   PRO A 162      -4.973 -14.293  -9.759  1.00  7.33           C  
ATOM   2467  O   PRO A 162      -4.480 -14.868 -10.726  1.00  7.56           O  
ATOM   2468  CB  PRO A 162      -6.254 -12.258 -10.443  1.00  6.75           C  
ATOM   2469  CG  PRO A 162      -6.423 -11.321  -9.275  1.00  6.82           C  
ATOM   2470  CD  PRO A 162      -7.376 -12.033  -8.347  1.00  6.77           C  
ATOM   2471  HA  PRO A 162      -6.994 -14.290 -10.542  1.00  0.00           H  
ATOM   2472 1HB  PRO A 162      -5.277 -12.129 -10.931  1.00  0.00           H  
ATOM   2473 2HB  PRO A 162      -7.022 -12.092 -11.213  1.00  0.00           H  
ATOM   2474 1HG  PRO A 162      -5.449 -11.121  -8.805  1.00  0.00           H  
ATOM   2475 2HG  PRO A 162      -6.815 -10.352  -9.619  1.00  0.00           H  
ATOM   2476 1HD  PRO A 162      -7.159 -11.747  -7.307  1.00  0.00           H  
ATOM   2477 2HD  PRO A 162      -8.411 -11.773  -8.613  1.00  0.00           H  
ATOM   2478  N   ALA A 163      -4.335 -14.136  -8.602  1.00  7.31           N  
ATOM   2479  CA  ALA A 163      -2.992 -14.672  -8.389  1.00  8.09           C  
ATOM   2480  C   ALA A 163      -3.087 -16.183  -8.139  1.00  8.66           C  
ATOM   2481  O   ALA A 163      -2.094 -16.903  -8.334  1.00  9.77           O  
ATOM   2482  CB  ALA A 163      -2.244 -13.921  -7.263  1.00  7.97           C  
ATOM   2483  H   ALA A 163      -4.789 -13.634  -7.852  1.00  0.00           H  
ATOM   2484  HA  ALA A 163      -2.428 -14.549  -9.313  1.00  0.00           H  
ATOM   2485 1HB  ALA A 163      -1.250 -14.351  -7.137  1.00  0.00           H  
ATOM   2486 2HB  ALA A 163      -2.153 -12.867  -7.527  1.00  0.00           H  
ATOM   2487 3HB  ALA A 163      -2.800 -14.015  -6.332  1.00  0.00           H  
ATOM   2488  N   GLY A 164      -4.303 -16.664  -7.801  1.00  8.58           N  
ATOM   2489  CA  GLY A 164      -4.522 -18.063  -7.415  1.00  8.78           C  
ATOM   2490  C   GLY A 164      -5.399 -18.810  -8.371  1.00  8.37           C  
ATOM   2491  O   GLY A 164      -4.916 -19.314  -9.383  1.00  8.40           O  
ATOM   2492  H   GLY A 164      -5.088 -16.029  -7.817  1.00  0.00           H  
ATOM   2493 1HA  GLY A 164      -3.563 -18.577  -7.349  1.00  0.00           H  
ATOM   2494 2HA  GLY A 164      -4.975 -18.100  -6.425  1.00  0.00           H  
ATOM   2495  N   PRO A 165      -6.702 -18.890  -8.063  1.00  8.21           N  
ATOM   2496  CA  PRO A 165      -7.555 -19.793  -8.865  1.00  8.21           C  
ATOM   2497  C   PRO A 165      -7.995 -19.294 -10.212  1.00  8.20           C  
ATOM   2498  O   PRO A 165      -8.270 -20.123 -11.084  1.00  9.06           O  
ATOM   2499  CB  PRO A 165      -8.793 -19.971  -7.979  1.00  8.34           C  
ATOM   2500  CG  PRO A 165      -8.821 -18.751  -7.141  1.00  8.26           C  
ATOM   2501  CD  PRO A 165      -7.365 -18.533  -6.792  1.00  8.21           C  
ATOM   2502  HA  PRO A 165      -7.033 -20.750  -9.010  1.00  0.00           H  
ATOM   2503 1HB  PRO A 165      -9.691 -20.079  -8.605  1.00  0.00           H  
ATOM   2504 2HB  PRO A 165      -8.702 -20.893  -7.386  1.00  0.00           H  
ATOM   2505 1HG  PRO A 165      -9.261 -17.914  -7.703  1.00  0.00           H  
ATOM   2506 2HG  PRO A 165      -9.458 -18.911  -6.259  1.00  0.00           H  
ATOM   2507 1HD  PRO A 165      -7.207 -17.480  -6.518  1.00  0.00           H  
ATOM   2508 2HD  PRO A 165      -7.083 -19.197  -5.962  1.00  0.00           H  
ATOM   2509  N   PHE A 166      -8.094 -17.976 -10.440  1.00  7.33           N  
ATOM   2510  CA  PHE A 166      -8.850 -17.540 -11.632  1.00  6.71           C  
ATOM   2511  C   PHE A 166      -8.206 -17.926 -12.972  1.00  6.56           C  
ATOM   2512  O   PHE A 166      -8.910 -18.341 -13.911  1.00  6.47           O  
ATOM   2513  CB  PHE A 166      -9.012 -16.039 -11.565  1.00  6.35           C  
ATOM   2514  CG  PHE A 166     -10.074 -15.472 -12.455  1.00  6.07           C  
ATOM   2515  CD1 PHE A 166      -9.788 -15.125 -13.766  1.00  6.13           C  
ATOM   2516  CD2 PHE A 166     -11.332 -15.155 -11.947  1.00  5.95           C  
ATOM   2517  CE1 PHE A 166     -10.729 -14.531 -14.556  1.00  5.94           C  
ATOM   2518  CE2 PHE A 166     -12.289 -14.578 -12.770  1.00  6.05           C  
ATOM   2519  CZ  PHE A 166     -11.998 -14.258 -14.042  1.00  5.86           C  
ATOM   2520  H   PHE A 166      -7.679 -17.279  -9.839  1.00  0.00           H  
ATOM   2521  HA  PHE A 166      -9.831 -18.018 -11.614  1.00  0.00           H  
ATOM   2522 1HB  PHE A 166      -9.250 -15.744 -10.544  1.00  0.00           H  
ATOM   2523 2HB  PHE A 166      -8.071 -15.559 -11.833  1.00  0.00           H  
ATOM   2524  HD1 PHE A 166      -8.796 -15.332 -14.167  1.00  0.00           H  
ATOM   2525  HD2 PHE A 166     -11.582 -15.409 -10.916  1.00  0.00           H  
ATOM   2526  HE1 PHE A 166     -10.489 -14.271 -15.587  1.00  0.00           H  
ATOM   2527  HE2 PHE A 166     -13.286 -14.384 -12.374  1.00  0.00           H  
ATOM   2528  HZ  PHE A 166     -12.751 -13.785 -14.670  1.00  0.00           H  
ATOM   2529  N   TYR A 167      -6.883 -17.780 -13.066  1.00  6.30           N  
ATOM   2530  CA  TYR A 167      -6.153 -18.091 -14.292  1.00  6.41           C  
ATOM   2531  C   TYR A 167      -5.337 -19.411 -14.213  1.00  6.68           C  
ATOM   2532  O   TYR A 167      -4.623 -19.731 -15.133  1.00  6.88           O  
ATOM   2533  CB  TYR A 167      -5.215 -16.906 -14.647  1.00  6.30           C  
ATOM   2534  CG  TYR A 167      -5.947 -15.628 -14.948  1.00  5.96           C  
ATOM   2535  CD1 TYR A 167      -6.652 -15.470 -16.127  1.00  5.89           C  
ATOM   2536  CD2 TYR A 167      -5.913 -14.557 -14.053  1.00  5.70           C  
ATOM   2537  CE1 TYR A 167      -7.327 -14.307 -16.407  1.00  5.83           C  
ATOM   2538  CE2 TYR A 167      -6.566 -13.389 -14.349  1.00  5.54           C  
ATOM   2539  CZ  TYR A 167      -7.258 -13.265 -15.522  1.00  5.62           C  
ATOM   2540  OH  TYR A 167      -7.897 -12.092 -15.786  1.00  5.92           O  
ATOM   2541  H   TYR A 167      -6.373 -17.443 -12.262  1.00  0.00           H  
ATOM   2542  HA  TYR A 167      -6.874 -18.231 -15.098  1.00  0.00           H  
ATOM   2543 1HB  TYR A 167      -4.531 -16.722 -13.817  1.00  0.00           H  
ATOM   2544 2HB  TYR A 167      -4.612 -17.167 -15.516  1.00  0.00           H  
ATOM   2545  HD1 TYR A 167      -6.680 -16.279 -16.858  1.00  0.00           H  
ATOM   2546  HD2 TYR A 167      -5.365 -14.648 -13.115  1.00  0.00           H  
ATOM   2547  HE1 TYR A 167      -7.875 -14.207 -17.343  1.00  0.00           H  
ATOM   2548  HE2 TYR A 167      -6.534 -12.554 -13.649  1.00  0.00           H  
ATOM   2549  HH  TYR A 167      -7.757 -11.482 -15.058  1.00  0.00           H  
ATOM   2550  N   GLY A 168      -5.490 -20.176 -13.129  1.00  6.86           N  
ATOM   2551  CA  GLY A 168      -4.678 -21.347 -12.818  1.00  7.34           C  
ATOM   2552  C   GLY A 168      -3.228 -21.034 -12.550  1.00  7.68           C  
ATOM   2553  O   GLY A 168      -2.341 -21.924 -12.655  1.00  7.90           O  
ATOM   2554  H   GLY A 168      -6.227 -19.905 -12.493  1.00  0.00           H  
ATOM   2555 1HA  GLY A 168      -5.086 -21.850 -11.941  1.00  0.00           H  
ATOM   2556 2HA  GLY A 168      -4.727 -22.054 -13.646  1.00  0.00           H  
ATOM   2557  N   TYR A 169      -2.951 -19.790 -12.157  1.00  7.84           N  
ATOM   2558  CA  TYR A 169      -1.555 -19.450 -11.855  1.00  8.23           C  
ATOM   2559  C   TYR A 169      -1.067 -20.143 -10.568  1.00  8.74           C  
ATOM   2560  O   TYR A 169       0.149 -20.160 -10.281  1.00  9.23           O  
ATOM   2561  CB  TYR A 169      -1.371 -17.950 -11.736  1.00  8.38           C  
ATOM   2562  CG  TYR A 169      -1.574 -17.129 -13.017  1.00  8.14           C  
ATOM   2563  CD1 TYR A 169      -1.936 -15.790 -12.939  1.00  7.81           C  
ATOM   2564  CD2 TYR A 169      -1.387 -17.693 -14.290  1.00  8.35           C  
ATOM   2565  CE1 TYR A 169      -2.000 -15.003 -14.066  1.00  7.84           C  
ATOM   2566  CE2 TYR A 169      -1.493 -16.919 -15.440  1.00  8.41           C  
ATOM   2567  CZ  TYR A 169      -1.812 -15.556 -15.315  1.00  8.21           C  
ATOM   2568  OH  TYR A 169      -1.940 -14.795 -16.486  1.00  8.40           O  
ATOM   2569  H   TYR A 169      -3.662 -19.079 -12.061  1.00  0.00           H  
ATOM   2570  HA  TYR A 169      -0.927 -19.809 -12.671  1.00  0.00           H  
ATOM   2571 1HB  TYR A 169      -2.069 -17.555 -10.997  1.00  0.00           H  
ATOM   2572 2HB  TYR A 169      -0.363 -17.734 -11.382  1.00  0.00           H  
ATOM   2573  HD1 TYR A 169      -2.175 -15.345 -11.973  1.00  0.00           H  
ATOM   2574  HD2 TYR A 169      -1.156 -18.754 -14.388  1.00  0.00           H  
ATOM   2575  HE1 TYR A 169      -2.286 -13.955 -13.983  1.00  0.00           H  
ATOM   2576  HE2 TYR A 169      -1.330 -17.371 -16.419  1.00  0.00           H  
ATOM   2577  HH  TYR A 169      -1.780 -15.355 -17.249  1.00  0.00           H  
ATOM   2578  N   ASN A 170      -1.991 -20.698  -9.788  1.00  8.66           N  
ATOM   2579  CA  ASN A 170      -1.611 -21.510  -8.665  1.00  9.12           C  
ATOM   2580  C   ASN A 170      -1.207 -22.950  -9.030  1.00  9.61           C  
ATOM   2581  O   ASN A 170      -0.892 -23.724  -8.127  1.00  9.88           O  
ATOM   2582  CB  ASN A 170      -2.708 -21.569  -7.601  1.00  9.16           C  
ATOM   2583  CG  ASN A 170      -4.010 -22.162  -8.107  1.00  9.02           C  
ATOM   2584  OD1 ASN A 170      -4.131 -22.581  -9.293  1.00  9.02           O  
ATOM   2585  ND2 ASN A 170      -5.037 -22.148  -7.224  1.00  8.66           N  
ATOM   2586  H   ASN A 170      -2.972 -20.552  -9.980  1.00  0.00           H  
ATOM   2587  HA  ASN A 170      -0.723 -21.073  -8.206  1.00  0.00           H  
ATOM   2588 1HB  ASN A 170      -2.364 -22.167  -6.756  1.00  0.00           H  
ATOM   2589 2HB  ASN A 170      -2.910 -20.564  -7.230  1.00  0.00           H  
ATOM   2590 1HD2 ASN A 170      -5.927 -22.522  -7.486  1.00  0.00           H  
ATOM   2591 2HD2 ASN A 170      -4.906 -21.764  -6.311  1.00  0.00           H  
ATOM   2592  N   ARG A 171      -1.238 -23.314 -10.294  1.00  9.49           N  
ATOM   2593  CA  ARG A 171      -0.859 -24.687 -10.740  1.00 10.06           C  
ATOM   2594  C   ARG A 171       0.641 -24.785 -10.985  1.00 10.83           C  
ATOM   2595  O   ARG A 171       1.276 -23.821 -11.412  1.00 10.55           O  
ATOM   2596  CB  ARG A 171      -1.570 -25.076 -12.022  1.00 10.18           C  
ATOM   2597  CG  ARG A 171      -3.079 -25.243 -11.894  1.00 10.30           C  
ATOM   2598  CD  ARG A 171      -3.446 -26.561 -11.193  1.00 11.05           C  
ATOM   2599  NE  ARG A 171      -4.892 -26.810 -11.221  1.00 10.97           N  
ATOM   2600  CZ  ARG A 171      -5.711 -26.758 -10.175  1.00 11.36           C  
ATOM   2601  NH1 ARG A 171      -5.300 -26.436  -8.955  1.00 11.42           N  
ATOM   2602  NH2 ARG A 171      -6.993 -27.032 -10.363  1.00 11.78           N  
ATOM   2603  H   ARG A 171      -1.530 -22.636 -10.983  1.00  0.00           H  
ATOM   2604  HA  ARG A 171      -1.150 -25.396  -9.964  1.00  0.00           H  
ATOM   2605 1HB  ARG A 171      -1.386 -24.320 -12.784  1.00  0.00           H  
ATOM   2606 2HB  ARG A 171      -1.165 -26.018 -12.392  1.00  0.00           H  
ATOM   2607 1HG  ARG A 171      -3.488 -24.418 -11.310  1.00  0.00           H  
ATOM   2608 2HG  ARG A 171      -3.531 -25.245 -12.887  1.00  0.00           H  
ATOM   2609 1HD  ARG A 171      -2.947 -27.390 -11.693  1.00  0.00           H  
ATOM   2610 2HD  ARG A 171      -3.127 -26.521 -10.152  1.00  0.00           H  
ATOM   2611  HE  ARG A 171      -5.312 -27.043 -12.111  1.00  0.00           H  
ATOM   2612 1HH1 ARG A 171      -4.327 -26.217  -8.791  1.00  0.00           H  
ATOM   2613 2HH1 ARG A 171      -5.959 -26.410  -8.191  1.00  0.00           H  
ATOM   2614 1HH2 ARG A 171      -7.328 -27.274 -11.286  1.00  0.00           H  
ATOM   2615 2HH2 ARG A 171      -7.635 -27.000  -9.585  1.00  0.00           H  
ATOM   2616  N   PRO A 172       1.212 -25.945 -10.755  1.00 11.45           N  
ATOM   2617  CA  PRO A 172       2.652 -26.082 -10.966  1.00 12.27           C  
ATOM   2618  C   PRO A 172       3.030 -25.818 -12.399  1.00 12.80           C  
ATOM   2619  O   PRO A 172       2.336 -26.236 -13.331  1.00 12.25           O  
ATOM   2620  CB  PRO A 172       2.948 -27.547 -10.574  1.00 12.99           C  
ATOM   2621  CG  PRO A 172       1.635 -28.195 -10.429  1.00 12.81           C  
ATOM   2622  CD  PRO A 172       0.587 -27.163 -10.224  1.00 12.08           C  
ATOM   2623  HA  PRO A 172       3.183 -25.389 -10.297  1.00  0.00           H  
ATOM   2624 1HB  PRO A 172       3.562 -28.027 -11.350  1.00  0.00           H  
ATOM   2625 2HB  PRO A 172       3.529 -27.577  -9.640  1.00  0.00           H  
ATOM   2626 1HG  PRO A 172       1.405 -28.791 -11.324  1.00  0.00           H  
ATOM   2627 2HG  PRO A 172       1.647 -28.892  -9.578  1.00  0.00           H  
ATOM   2628 1HD  PRO A 172      -0.315 -27.438 -10.791  1.00  0.00           H  
ATOM   2629 2HD  PRO A 172       0.360 -27.078  -9.151  1.00  0.00           H  
ATOM   2630  N   GLY A 173       4.148 -25.127 -12.580  1.00 13.58           N  
ATOM   2631  CA  GLY A 173       4.575 -24.817 -13.914  1.00 14.55           C  
ATOM   2632  C   GLY A 173       3.843 -23.695 -14.578  1.00 15.60           C  
ATOM   2633  O   GLY A 173       4.228 -23.314 -15.655  1.00 16.11           O  
ATOM   2634  H   GLY A 173       4.707 -24.813 -11.799  1.00  0.00           H  
ATOM   2635 1HA  GLY A 173       5.634 -24.558 -13.906  1.00  0.00           H  
ATOM   2636 2HA  GLY A 173       4.465 -25.698 -14.545  1.00  0.00           H  
ATOM   2637  N   ALA A 174       2.794 -23.127 -13.964  1.00 15.48           N  
ATOM   2638  CA  ALA A 174       2.122 -22.017 -14.599  1.00 16.05           C  
ATOM   2639  C   ALA A 174       3.104 -20.831 -14.643  1.00 16.13           C  
ATOM   2640  O   ALA A 174       4.065 -20.752 -13.896  1.00 19.22           O  
ATOM   2641  CB  ALA A 174       0.824 -21.658 -13.886  1.00 15.20           C  
ATOM   2642  H   ALA A 174       2.462 -23.456 -13.069  1.00  0.00           H  
ATOM   2643  HA  ALA A 174       1.880 -22.308 -15.621  1.00  0.00           H  
ATOM   2644 1HB  ALA A 174       0.350 -20.819 -14.395  1.00  0.00           H  
ATOM   2645 2HB  ALA A 174       0.152 -22.517 -13.899  1.00  0.00           H  
ATOM   2646 3HB  ALA A 174       1.040 -21.382 -12.855  1.00  0.00           H  
ATOM   2647  N   LYS A 175       2.919 -19.971 -15.599  1.00 16.14           N  
ATOM   2648  CA  LYS A 175       3.743 -18.775 -15.743  1.00 15.78           C  
ATOM   2649  C   LYS A 175       2.850 -17.582 -15.419  1.00 14.75           C  
ATOM   2650  O   LYS A 175       2.240 -17.042 -16.334  1.00 14.95           O  
ATOM   2651  CB  LYS A 175       4.219 -18.645 -17.217  1.00 16.57           C  
ATOM   2652  CG  LYS A 175       3.732 -19.757 -18.136  1.00  0.00           C  
ATOM   2653  CD  LYS A 175       2.872 -20.761 -17.381  1.00  0.00           C  
ATOM   2654  CE  LYS A 175       2.734 -20.380 -15.915  1.00  0.00           C  
ATOM   2655  NZ  LYS A 175       3.471 -19.128 -15.593  1.00  0.00           N  
ATOM   2656  H   LYS A 175       2.178 -20.141 -16.264  1.00  0.00           H  
ATOM   2657  HA  LYS A 175       4.614 -18.875 -15.095  1.00  0.00           H  
ATOM   2658 1HB  LYS A 175       3.874 -17.696 -17.628  1.00  0.00           H  
ATOM   2659 2HB  LYS A 175       5.309 -18.639 -17.248  1.00  0.00           H  
ATOM   2660 1HG  LYS A 175       3.145 -19.327 -18.948  1.00  0.00           H  
ATOM   2661 2HG  LYS A 175       4.588 -20.276 -18.565  1.00  0.00           H  
ATOM   2662 1HD  LYS A 175       1.880 -20.803 -17.833  1.00  0.00           H  
ATOM   2663 2HD  LYS A 175       3.325 -21.750 -17.448  1.00  0.00           H  
ATOM   2664 1HE  LYS A 175       1.681 -20.239 -15.673  1.00  0.00           H  
ATOM   2665 2HE  LYS A 175       3.122 -21.185 -15.291  1.00  0.00           H  
ATOM   2666 1HZ  LYS A 175       3.355 -18.911 -14.613  1.00  0.00           H  
ATOM   2667 2HZ  LYS A 175       4.453 -19.253 -15.795  1.00  0.00           H  
ATOM   2668 3HZ  LYS A 175       3.107 -18.369 -16.151  1.00  0.00           H  
ATOM   2669  N   PRO A 176       2.773 -17.153 -14.152  1.00 13.77           N  
ATOM   2670  CA  PRO A 176       1.883 -16.005 -13.869  1.00 12.87           C  
ATOM   2671  C   PRO A 176       2.315 -14.704 -14.586  1.00 12.15           C  
ATOM   2672  O   PRO A 176       3.509 -14.505 -14.854  1.00 12.01           O  
ATOM   2673  CB  PRO A 176       1.950 -15.818 -12.351  1.00 13.49           C  
ATOM   2674  CG  PRO A 176       3.160 -16.558 -11.926  1.00 15.68           C  
ATOM   2675  CD  PRO A 176       3.494 -17.607 -12.959  1.00 15.25           C  
ATOM   2676  HA  PRO A 176       0.857 -16.259 -14.173  1.00  0.00           H  
ATOM   2677 1HB  PRO A 176       2.005 -14.747 -12.106  1.00  0.00           H  
ATOM   2678 2HB  PRO A 176       1.034 -16.208 -11.883  1.00  0.00           H  
ATOM   2679 1HG  PRO A 176       4.005 -15.865 -11.803  1.00  0.00           H  
ATOM   2680 2HG  PRO A 176       2.992 -17.031 -10.947  1.00  0.00           H  
ATOM   2681 1HD  PRO A 176       4.581 -17.624 -13.127  1.00  0.00           H  
ATOM   2682 2HD  PRO A 176       3.139 -18.589 -12.613  1.00  0.00           H  
ATOM   2683  N   SER A 177       1.326 -13.905 -14.982  1.00 10.62           N  
ATOM   2684  CA  SER A 177       1.590 -12.606 -15.547  1.00  9.82           C  
ATOM   2685  C   SER A 177       1.174 -11.571 -14.489  1.00  9.47           C  
ATOM   2686  O   SER A 177      -0.005 -11.485 -14.154  1.00  8.56           O  
ATOM   2687  CB  SER A 177       0.824 -12.421 -16.835  1.00  9.78           C  
ATOM   2688  OG  SER A 177       0.805 -11.030 -17.193  1.00  9.10           O  
ATOM   2689  H   SER A 177       0.369 -14.214 -14.885  1.00  0.00           H  
ATOM   2690  HA  SER A 177       2.657 -12.533 -15.763  1.00  0.00           H  
ATOM   2691 1HB  SER A 177       1.293 -13.008 -17.624  1.00  0.00           H  
ATOM   2692 2HB  SER A 177      -0.192 -12.793 -16.710  1.00  0.00           H  
ATOM   2693  HG  SER A 177       1.295 -10.573 -16.505  1.00  0.00           H  
ATOM   2694  N   GLU A 178       2.153 -10.830 -13.962  1.00  9.85           N  
ATOM   2695  CA  GLU A 178       1.896  -9.731 -13.014  1.00 10.56           C  
ATOM   2696  C   GLU A 178       0.909  -8.728 -13.583  1.00  8.99           C  
ATOM   2697  O   GLU A 178      -0.002  -8.238 -12.884  1.00  7.77           O  
ATOM   2698  CB  GLU A 178       3.207  -9.019 -12.695  1.00 13.45           C  
ATOM   2699  CG  GLU A 178       3.151  -8.018 -11.588  1.00 16.98           C  
ATOM   2700  CD  GLU A 178       4.553  -7.353 -11.390  1.00 21.46           C  
ATOM   2701  OE1 GLU A 178       5.570  -7.841 -11.958  1.00 22.51           O  
ATOM   2702  OE2 GLU A 178       4.621  -6.252 -10.818  1.00 25.80           O  
ATOM   2703  H   GLU A 178       3.105 -11.037 -14.229  1.00  0.00           H  
ATOM   2704  HA  GLU A 178       1.486 -10.154 -12.096  1.00  0.00           H  
ATOM   2705 1HB  GLU A 178       3.964  -9.755 -12.424  1.00  0.00           H  
ATOM   2706 2HB  GLU A 178       3.562  -8.496 -13.583  1.00  0.00           H  
ATOM   2707 1HG  GLU A 178       2.407  -7.261 -11.834  1.00  0.00           H  
ATOM   2708 2HG  GLU A 178       2.832  -8.519 -10.675  1.00  0.00           H  
ATOM   2709  N   GLY A 179       1.053  -8.471 -14.862  1.00  7.94           N  
ATOM   2710  CA  GLY A 179       0.210  -7.480 -15.496  1.00  7.32           C  
ATOM   2711  C   GLY A 179      -1.247  -7.938 -15.556  1.00  6.62           C  
ATOM   2712  O   GLY A 179      -2.173  -7.161 -15.326  1.00  5.87           O  
ATOM   2713  H   GLY A 179       1.745  -8.955 -15.416  1.00  0.00           H  
ATOM   2714 1HA  GLY A 179       0.274  -6.541 -14.945  1.00  0.00           H  
ATOM   2715 2HA  GLY A 179       0.572  -7.286 -16.505  1.00  0.00           H  
ATOM   2716  N   VAL A 180      -1.441  -9.206 -15.884  1.00  6.46           N  
ATOM   2717  CA  VAL A 180      -2.776  -9.793 -15.885  1.00  6.27           C  
ATOM   2718  C   VAL A 180      -3.399  -9.711 -14.491  1.00  6.29           C  
ATOM   2719  O   VAL A 180      -4.564  -9.340 -14.342  1.00  6.06           O  
ATOM   2720  CB  VAL A 180      -2.763 -11.240 -16.410  1.00  6.36           C  
ATOM   2721  CG1 VAL A 180      -4.067 -11.986 -16.086  1.00  6.11           C  
ATOM   2722  CG2 VAL A 180      -2.499 -11.270 -17.947  1.00  6.26           C  
ATOM   2723  H   VAL A 180      -0.651  -9.781 -16.139  1.00  0.00           H  
ATOM   2724  HA  VAL A 180      -3.414  -9.201 -16.543  1.00  0.00           H  
ATOM   2725  HB  VAL A 180      -1.973 -11.794 -15.902  1.00  0.00           H  
ATOM   2726 1HG1 VAL A 180      -4.011 -13.003 -16.476  1.00  0.00           H  
ATOM   2727 2HG1 VAL A 180      -4.208 -12.019 -15.006  1.00  0.00           H  
ATOM   2728 3HG1 VAL A 180      -4.907 -11.467 -16.547  1.00  0.00           H  
ATOM   2729 1HG2 VAL A 180      -2.494 -12.303 -18.295  1.00  0.00           H  
ATOM   2730 2HG2 VAL A 180      -3.285 -10.717 -18.462  1.00  0.00           H  
ATOM   2731 3HG2 VAL A 180      -1.533 -10.811 -18.159  1.00  0.00           H  
ATOM   2732  N   ILE A 181      -2.611 -10.044 -13.474  1.00  6.53           N  
ATOM   2733  CA  ILE A 181      -3.100 -10.072 -12.072  1.00  6.62           C  
ATOM   2734  C   ILE A 181      -3.523  -8.652 -11.652  1.00  6.89           C  
ATOM   2735  O   ILE A 181      -4.630  -8.444 -11.164  1.00  5.86           O  
ATOM   2736  CB  ILE A 181      -2.028 -10.612 -11.104  1.00  6.84           C  
ATOM   2737  CG1 ILE A 181      -1.867 -12.136 -11.307  1.00  6.87           C  
ATOM   2738  CG2 ILE A 181      -2.487 -10.362  -9.671  1.00  6.79           C  
ATOM   2739  CD1 ILE A 181      -0.544 -12.732 -10.756  1.00  7.25           C  
ATOM   2740  H   ILE A 181      -1.649 -10.285 -13.664  1.00  0.00           H  
ATOM   2741  HA  ILE A 181      -3.964 -10.733 -12.021  1.00  0.00           H  
ATOM   2742  HB  ILE A 181      -1.084 -10.098 -11.283  1.00  0.00           H  
ATOM   2743 1HG1 ILE A 181      -2.692 -12.657 -10.822  1.00  0.00           H  
ATOM   2744 2HG1 ILE A 181      -1.915 -12.369 -12.371  1.00  0.00           H  
ATOM   2745 1HG2 ILE A 181      -1.737 -10.741  -8.977  1.00  0.00           H  
ATOM   2746 2HG2 ILE A 181      -2.620  -9.293  -9.513  1.00  0.00           H  
ATOM   2747 3HG2 ILE A 181      -3.433 -10.875  -9.497  1.00  0.00           H  
ATOM   2748 1HD1 ILE A 181      -0.522 -13.806 -10.945  1.00  0.00           H  
ATOM   2749 2HD1 ILE A 181       0.303 -12.258 -11.253  1.00  0.00           H  
ATOM   2750 3HD1 ILE A 181      -0.483 -12.552  -9.684  1.00  0.00           H  
ATOM   2751  N   TYR A 182      -2.653  -7.665 -11.922  1.00  7.54           N  
ATOM   2752  CA  TYR A 182      -2.933  -6.287 -11.547  1.00  7.82           C  
ATOM   2753  C   TYR A 182      -4.070  -5.683 -12.374  1.00  7.36           C  
ATOM   2754  O   TYR A 182      -4.835  -4.876 -11.864  1.00  6.64           O  
ATOM   2755  CB  TYR A 182      -1.657  -5.418 -11.579  1.00  9.06           C  
ATOM   2756  CG  TYR A 182      -0.591  -5.828 -10.539  1.00 10.39           C  
ATOM   2757  CD1 TYR A 182      -0.945  -6.530  -9.390  1.00 11.05           C  
ATOM   2758  CD2 TYR A 182       0.763  -5.513 -10.713  1.00 11.77           C  
ATOM   2759  CE1 TYR A 182       0.002  -6.915  -8.438  1.00 12.15           C  
ATOM   2760  CE2 TYR A 182       1.719  -5.883  -9.758  1.00 12.52           C  
ATOM   2761  CZ  TYR A 182       1.335  -6.602  -8.632  1.00 12.55           C  
ATOM   2762  OH  TYR A 182       2.240  -7.012  -7.655  1.00 13.80           O  
ATOM   2763  H   TYR A 182      -1.787  -7.880 -12.394  1.00  0.00           H  
ATOM   2764  HA  TYR A 182      -3.323  -6.278 -10.529  1.00  0.00           H  
ATOM   2765 1HB  TYR A 182      -1.203  -5.474 -12.569  1.00  0.00           H  
ATOM   2766 2HB  TYR A 182      -1.922  -4.376 -11.399  1.00  0.00           H  
ATOM   2767  HD1 TYR A 182      -1.988  -6.795  -9.213  1.00  0.00           H  
ATOM   2768  HD2 TYR A 182       1.087  -4.971 -11.602  1.00  0.00           H  
ATOM   2769  HE1 TYR A 182      -0.310  -7.464  -7.550  1.00  0.00           H  
ATOM   2770  HE2 TYR A 182       2.764  -5.606  -9.897  1.00  0.00           H  
ATOM   2771  HH  TYR A 182       3.123  -6.720  -7.895  1.00  0.00           H  
ATOM   2772  N   ASN A 183      -4.218  -6.128 -13.610  1.00  6.56           N  
ATOM   2773  CA  ASN A 183      -5.313  -5.623 -14.457  1.00  6.23           C  
ATOM   2774  C   ASN A 183      -6.681  -6.101 -13.944  1.00  5.69           C  
ATOM   2775  O   ASN A 183      -7.664  -5.344 -13.956  1.00  5.70           O  
ATOM   2776  CB  ASN A 183      -5.113  -6.036 -15.912  1.00  6.31           C  
ATOM   2777  CG  ASN A 183      -5.995  -5.245 -16.865  1.00  6.55           C  
ATOM   2778  OD1 ASN A 183      -6.263  -4.059 -16.628  1.00  6.97           O  
ATOM   2779  ND2 ASN A 183      -6.414  -5.888 -17.960  1.00  6.37           N  
ATOM   2780  H   ASN A 183      -3.583  -6.818 -13.986  1.00  0.00           H  
ATOM   2781  HA  ASN A 183      -5.316  -4.533 -14.406  1.00  0.00           H  
ATOM   2782 1HB  ASN A 183      -4.069  -5.889 -16.192  1.00  0.00           H  
ATOM   2783 2HB  ASN A 183      -5.336  -7.097 -16.023  1.00  0.00           H  
ATOM   2784 1HD2 ASN A 183      -6.997  -5.418 -18.624  1.00  0.00           H  
ATOM   2785 2HD2 ASN A 183      -6.145  -6.838 -18.116  1.00  0.00           H  
ATOM   2786  N   TRP A 184      -6.738  -7.366 -13.509  1.00  5.21           N  
ATOM   2787  CA  TRP A 184      -7.928  -7.913 -12.898  1.00  5.04           C  
ATOM   2788  C   TRP A 184      -8.283  -7.084 -11.671  1.00  4.98           C  
ATOM   2789  O   TRP A 184      -9.434  -6.636 -11.525  1.00  4.96           O  
ATOM   2790  CB  TRP A 184      -7.658  -9.361 -12.529  1.00  5.09           C  
ATOM   2791  CG  TRP A 184      -8.784 -10.242 -12.158  1.00  5.02           C  
ATOM   2792  CD1 TRP A 184      -9.321 -11.291 -12.924  1.00  5.03           C  
ATOM   2793  CD2 TRP A 184      -9.543 -10.285 -10.892  1.00  4.99           C  
ATOM   2794  NE1 TRP A 184     -10.278 -11.918 -12.255  1.00  4.98           N  
ATOM   2795  CE2 TRP A 184     -10.465 -11.382 -11.021  1.00  5.02           C  
ATOM   2796  CE3 TRP A 184      -9.543  -9.548  -9.713  1.00  5.13           C  
ATOM   2797  CZ2 TRP A 184     -11.366 -11.712 -10.010  1.00  5.06           C  
ATOM   2798  CZ3 TRP A 184     -10.465  -9.868  -8.728  1.00  5.18           C  
ATOM   2799  CH2 TRP A 184     -11.337 -10.926  -8.858  1.00  5.15           C  
ATOM   2800  H   TRP A 184      -5.923  -7.954 -13.612  1.00  0.00           H  
ATOM   2801  HA  TRP A 184      -8.741  -7.866 -13.622  1.00  0.00           H  
ATOM   2802 1HB  TRP A 184      -7.168  -9.864 -13.363  1.00  0.00           H  
ATOM   2803 2HB  TRP A 184      -6.977  -9.399 -11.679  1.00  0.00           H  
ATOM   2804  HD1 TRP A 184      -8.999 -11.556 -13.929  1.00  0.00           H  
ATOM   2805  HE1 TRP A 184     -10.819 -12.700 -12.596  1.00  0.00           H  
ATOM   2806  HE3 TRP A 184      -8.831  -8.737  -9.566  1.00  0.00           H  
ATOM   2807  HZ2 TRP A 184     -12.064 -12.545 -10.105  1.00  0.00           H  
ATOM   2808  HZ3 TRP A 184     -10.476  -9.243  -7.834  1.00  0.00           H  
ATOM   2809  HH2 TRP A 184     -12.020 -11.151  -8.039  1.00  0.00           H  
ATOM   2810  N   TRP A 185      -7.306  -6.894 -10.791  1.00  5.01           N  
ATOM   2811  CA  TRP A 185      -7.465  -6.067  -9.589  1.00  5.28           C  
ATOM   2812  C   TRP A 185      -7.954  -4.671  -9.891  1.00  5.41           C  
ATOM   2813  O   TRP A 185      -8.886  -4.194  -9.252  1.00  5.13           O  
ATOM   2814  CB  TRP A 185      -6.170  -6.062  -8.837  1.00  5.41           C  
ATOM   2815  CG  TRP A 185      -6.089  -5.256  -7.597  1.00  5.64           C  
ATOM   2816  CD1 TRP A 185      -6.381  -5.662  -6.290  1.00  5.79           C  
ATOM   2817  CD2 TRP A 185      -5.651  -3.870  -7.484  1.00  5.78           C  
ATOM   2818  NE1 TRP A 185      -6.174  -4.634  -5.428  1.00  6.06           N  
ATOM   2819  CE2 TRP A 185      -5.731  -3.525  -6.080  1.00  6.02           C  
ATOM   2820  CE3 TRP A 185      -5.210  -2.926  -8.376  1.00  6.00           C  
ATOM   2821  CZ2 TRP A 185      -5.365  -2.276  -5.611  1.00  6.33           C  
ATOM   2822  CZ3 TRP A 185      -4.817  -1.648  -7.895  1.00  6.19           C  
ATOM   2823  CH2 TRP A 185      -4.917  -1.341  -6.539  1.00  6.34           C  
ATOM   2824  H   TRP A 185      -6.418  -7.343 -10.966  1.00  0.00           H  
ATOM   2825  HA  TRP A 185      -8.245  -6.506  -8.968  1.00  0.00           H  
ATOM   2826 1HB  TRP A 185      -5.913  -7.081  -8.549  1.00  0.00           H  
ATOM   2827 2HB  TRP A 185      -5.374  -5.695  -9.485  1.00  0.00           H  
ATOM   2828  HD1 TRP A 185      -6.724  -6.656  -6.009  1.00  0.00           H  
ATOM   2829  HE1 TRP A 185      -6.323  -4.664  -4.430  1.00  0.00           H  
ATOM   2830  HE3 TRP A 185      -5.161  -3.159  -9.439  1.00  0.00           H  
ATOM   2831  HZ2 TRP A 185      -5.418  -2.016  -4.554  1.00  0.00           H  
ATOM   2832  HZ3 TRP A 185      -4.437  -0.914  -8.606  1.00  0.00           H  
ATOM   2833  HH2 TRP A 185      -4.637  -0.343  -6.201  1.00  0.00           H  
ATOM   2834  N   ARG A 186      -7.337  -4.028 -10.855  1.00  5.72           N  
ATOM   2835  CA  ARG A 186      -7.651  -2.640 -11.242  1.00  6.41           C  
ATOM   2836  C   ARG A 186      -9.106  -2.509 -11.641  1.00  6.30           C  
ATOM   2837  O   ARG A 186      -9.788  -1.633 -11.205  1.00  6.06           O  
ATOM   2838  CB  ARG A 186      -6.755  -2.232 -12.435  1.00  7.17           C  
ATOM   2839  CG  ARG A 186      -6.939  -0.836 -13.054  1.00  8.02           C  
ATOM   2840  CD  ARG A 186      -6.098  -0.655 -14.340  1.00  8.41           C  
ATOM   2841  NE  ARG A 186      -6.614  -1.458 -15.418  1.00  8.59           N  
ATOM   2842  CZ  ARG A 186      -7.560  -1.058 -16.249  1.00  9.01           C  
ATOM   2843  NH1 ARG A 186      -8.047   0.174 -16.140  1.00  9.68           N  
ATOM   2844  NH2 ARG A 186      -8.016  -1.871 -17.193  1.00  9.12           N  
ATOM   2845  H   ARG A 186      -6.610  -4.524 -11.350  1.00  0.00           H  
ATOM   2846  HA  ARG A 186      -7.440  -1.988 -10.394  1.00  0.00           H  
ATOM   2847 1HB  ARG A 186      -5.709  -2.284 -12.138  1.00  0.00           H  
ATOM   2848 2HB  ARG A 186      -6.898  -2.936 -13.255  1.00  0.00           H  
ATOM   2849 1HG  ARG A 186      -7.988  -0.687 -13.311  1.00  0.00           H  
ATOM   2850 2HG  ARG A 186      -6.629  -0.076 -12.336  1.00  0.00           H  
ATOM   2851 1HD  ARG A 186      -6.120   0.391 -14.645  1.00  0.00           H  
ATOM   2852 2HD  ARG A 186      -5.069  -0.954 -14.146  1.00  0.00           H  
ATOM   2853  HE  ARG A 186      -6.226  -2.383 -15.542  1.00  0.00           H  
ATOM   2854 1HH1 ARG A 186      -7.694   0.796 -15.426  1.00  0.00           H  
ATOM   2855 2HH1 ARG A 186      -8.770   0.489 -16.771  1.00  0.00           H  
ATOM   2856 1HH2 ARG A 186      -7.639  -2.805 -17.281  1.00  0.00           H  
ATOM   2857 2HH2 ARG A 186      -8.739  -1.557 -17.823  1.00  0.00           H  
ATOM   2858  N   GLN A 187      -9.567  -3.439 -12.460  1.00  6.16           N  
ATOM   2859  CA  GLN A 187     -10.982  -3.478 -12.862  1.00  6.22           C  
ATOM   2860  C   GLN A 187     -11.908  -3.742 -11.675  1.00  6.11           C  
ATOM   2861  O   GLN A 187     -12.904  -3.045 -11.504  1.00  6.66           O  
ATOM   2862  CB  GLN A 187     -11.198  -4.527 -13.926  1.00  6.20           C  
ATOM   2863  CG  GLN A 187     -10.577  -4.169 -15.255  1.00  6.56           C  
ATOM   2864  CD  GLN A 187     -10.712  -5.324 -16.184  1.00  6.74           C  
ATOM   2865  OE1 GLN A 187     -11.831  -5.645 -16.617  1.00  7.72           O  
ATOM   2866  NE2 GLN A 187      -9.633  -6.023 -16.437  1.00  6.76           N  
ATOM   2867  H   GLN A 187      -8.934  -4.140 -12.819  1.00  0.00           H  
ATOM   2868  HA  GLN A 187     -11.252  -2.505 -13.271  1.00  0.00           H  
ATOM   2869 1HB  GLN A 187     -10.776  -5.475 -13.593  1.00  0.00           H  
ATOM   2870 2HB  GLN A 187     -12.267  -4.679 -14.075  1.00  0.00           H  
ATOM   2871 1HG  GLN A 187     -11.094  -3.301 -15.664  1.00  0.00           H  
ATOM   2872 2HG  GLN A 187      -9.523  -3.937 -15.101  1.00  0.00           H  
ATOM   2873 1HE2 GLN A 187      -9.679  -6.808 -17.056  1.00  0.00           H  
ATOM   2874 2HE2 GLN A 187      -8.763  -5.773 -16.012  1.00  0.00           H  
ATOM   2875  N   GLY A 188     -11.565  -4.674 -10.799  1.00  5.83           N  
ATOM   2876  CA  GLY A 188     -12.406  -4.908  -9.636  1.00  5.77           C  
ATOM   2877  C   GLY A 188     -12.527  -3.688  -8.722  1.00  5.90           C  
ATOM   2878  O   GLY A 188     -13.635  -3.333  -8.345  1.00  5.81           O  
ATOM   2879  H   GLY A 188     -10.729  -5.228 -10.921  1.00  0.00           H  
ATOM   2880 1HA  GLY A 188     -13.405  -5.199  -9.962  1.00  0.00           H  
ATOM   2881 2HA  GLY A 188     -12.003  -5.738  -9.057  1.00  0.00           H  
ATOM   2882  N   MET A 189     -11.391  -3.020  -8.444  1.00  5.92           N  
ATOM   2883  CA  MET A 189     -11.360  -1.992  -7.429  1.00  6.34           C  
ATOM   2884  C   MET A 189     -12.077  -0.727  -7.884  1.00  6.75           C  
ATOM   2885  O   MET A 189     -12.650  -0.036  -7.060  1.00  6.79           O  
ATOM   2886  CB  MET A 189      -9.923  -1.676  -6.985  1.00  6.39           C  
ATOM   2887  CG  MET A 189      -9.258  -2.878  -6.278  1.00  6.38           C  
ATOM   2888  SD  MET A 189     -10.209  -3.475  -4.861  1.00  6.64           S  
ATOM   2889  CE  MET A 189     -10.099  -2.084  -3.703  1.00  6.80           C  
ATOM   2890  H   MET A 189     -10.544  -3.237  -8.950  1.00  0.00           H  
ATOM   2891  HA  MET A 189     -11.912  -2.348  -6.559  1.00  0.00           H  
ATOM   2892 1HB  MET A 189      -9.327  -1.398  -7.853  1.00  0.00           H  
ATOM   2893 2HB  MET A 189      -9.931  -0.822  -6.307  1.00  0.00           H  
ATOM   2894 1HG  MET A 189      -9.145  -3.699  -6.985  1.00  0.00           H  
ATOM   2895 2HG  MET A 189      -8.267  -2.591  -5.928  1.00  0.00           H  
ATOM   2896 1HE  MET A 189     -10.644  -2.326  -2.790  1.00  0.00           H  
ATOM   2897 2HE  MET A 189      -9.052  -1.893  -3.462  1.00  0.00           H  
ATOM   2898 3HE  MET A 189     -10.534  -1.194  -4.160  1.00  0.00           H  
ATOM   2899  N   MET A 190     -12.151  -0.504  -9.189  1.00  6.92           N  
ATOM   2900  CA  MET A 190     -12.923   0.649  -9.663  1.00  7.81           C  
ATOM   2901  C   MET A 190     -14.428   0.522  -9.548  1.00  7.55           C  
ATOM   2902  O   MET A 190     -15.099   1.558  -9.530  1.00  7.43           O  
ATOM   2903  CB  MET A 190     -12.553   1.087 -11.068  1.00  9.25           C  
ATOM   2904  CG  MET A 190     -12.913   0.184 -12.172  1.00 10.16           C  
ATOM   2905  SD  MET A 190     -12.631   1.046 -13.812  1.00 13.53           S  
ATOM   2906  CE  MET A 190     -10.839   0.877 -13.861  1.00 11.98           C  
ATOM   2907  H   MET A 190     -11.694  -1.101  -9.863  1.00  0.00           H  
ATOM   2908  HA  MET A 190     -12.727   1.492  -9.001  1.00  0.00           H  
ATOM   2909 1HB  MET A 190     -13.027   2.043 -11.287  1.00  0.00           H  
ATOM   2910 2HB  MET A 190     -11.474   1.234 -11.131  1.00  0.00           H  
ATOM   2911 1HG  MET A 190     -12.305  -0.718 -12.117  1.00  0.00           H  
ATOM   2912 2HG  MET A 190     -13.960  -0.105 -12.079  1.00  0.00           H  
ATOM   2913 1HE  MET A 190     -10.455   1.332 -14.774  1.00  0.00           H  
ATOM   2914 2HE  MET A 190     -10.402   1.376 -12.995  1.00  0.00           H  
ATOM   2915 3HE  MET A 190     -10.572  -0.180 -13.843  1.00  0.00           H  
ATOM   2916  N   GLY A 191     -14.902  -0.718  -9.457  1.00  6.69           N  
ATOM   2917  CA  GLY A 191     -16.309  -1.002  -9.254  1.00  6.75           C  
ATOM   2918  C   GLY A 191     -16.711  -0.787  -7.797  1.00  6.91           C  
ATOM   2919  O   GLY A 191     -15.879  -0.559  -6.934  1.00  6.80           O  
ATOM   2920  H   GLY A 191     -14.251  -1.486  -9.533  1.00  0.00           H  
ATOM   2921 1HA  GLY A 191     -16.907  -0.358  -9.899  1.00  0.00           H  
ATOM   2922 2HA  GLY A 191     -16.518  -2.031  -9.545  1.00  0.00           H  
ATOM   2923  N   SER A 192     -18.006  -0.911  -7.555  1.00  6.53           N  
ATOM   2924  CA  SER A 192     -18.601  -0.713  -6.262  1.00  6.68           C  
ATOM   2925  C   SER A 192     -18.498  -1.953  -5.383  1.00  6.62           C  
ATOM   2926  O   SER A 192     -18.858  -3.036  -5.807  1.00  6.03           O  
ATOM   2927  CB  SER A 192     -20.068  -0.375  -6.442  1.00  6.87           C  
ATOM   2928  OG  SER A 192     -20.820  -0.705  -5.242  1.00  7.02           O  
ATOM   2929  H   SER A 192     -18.597  -1.160  -8.336  1.00  0.00           H  
ATOM   2930  HA  SER A 192     -18.095   0.120  -5.772  1.00  0.00           H  
ATOM   2931 1HB  SER A 192     -20.172   0.687  -6.664  1.00  0.00           H  
ATOM   2932 2HB  SER A 192     -20.467  -0.927  -7.292  1.00  0.00           H  
ATOM   2933  HG  SER A 192     -20.182  -1.064  -4.620  1.00  0.00           H  
ATOM   2934  N   THR A 193     -17.977  -1.788  -4.154  1.00  6.96           N  
ATOM   2935  CA  THR A 193     -17.943  -2.885  -3.207  1.00  7.26           C  
ATOM   2936  C   THR A 193     -19.357  -3.470  -2.965  1.00  7.37           C  
ATOM   2937  O   THR A 193     -19.543  -4.698  -2.907  1.00  7.74           O  
ATOM   2938  CB  THR A 193     -17.204  -2.490  -1.889  1.00  7.85           C  
ATOM   2939  OG1 THR A 193     -17.018  -3.680  -1.076  1.00  8.44           O  
ATOM   2940  CG2 THR A 193     -17.971  -1.501  -1.104  1.00  8.35           C  
ATOM   2941  H   THR A 193     -17.603  -0.891  -3.881  1.00  0.00           H  
ATOM   2942  HA  THR A 193     -17.403  -3.717  -3.660  1.00  0.00           H  
ATOM   2943  HB  THR A 193     -16.232  -2.060  -2.132  1.00  0.00           H  
ATOM   2944  HG1 THR A 193     -17.390  -4.439  -1.531  1.00  0.00           H  
ATOM   2945 1HG2 THR A 193     -17.422  -1.253  -0.196  1.00  0.00           H  
ATOM   2946 2HG2 THR A 193     -18.117  -0.599  -1.698  1.00  0.00           H  
ATOM   2947 3HG2 THR A 193     -18.940  -1.921  -0.838  1.00  0.00           H  
ATOM   2948  N   LYS A 194     -20.361  -2.624  -2.922  1.00  7.29           N  
ATOM   2949  CA  LYS A 194     -21.732  -3.080  -2.673  1.00  7.49           C  
ATOM   2950  C   LYS A 194     -22.297  -3.859  -3.862  1.00  7.01           C  
ATOM   2951  O   LYS A 194     -22.929  -4.947  -3.693  1.00  6.86           O  
ATOM   2952  CB  LYS A 194     -22.620  -1.889  -2.300  1.00  7.96           C  
ATOM   2953  CG  LYS A 194     -24.098  -2.221  -2.098  1.00  8.45           C  
ATOM   2954  CD  LYS A 194     -24.373  -3.352  -1.094  1.00  8.84           C  
ATOM   2955  CE  LYS A 194     -25.853  -3.399  -0.744  1.00  9.67           C  
ATOM   2956  NZ  LYS A 194     -26.216  -4.692  -0.044  1.00  9.94           N  
ATOM   2957  H   LYS A 194     -20.188  -1.639  -3.063  1.00  0.00           H  
ATOM   2958  HA  LYS A 194     -21.717  -3.784  -1.840  1.00  0.00           H  
ATOM   2959 1HB  LYS A 194     -22.256  -1.439  -1.376  1.00  0.00           H  
ATOM   2960 2HB  LYS A 194     -22.558  -1.130  -3.081  1.00  0.00           H  
ATOM   2961 1HG  LYS A 194     -24.624  -1.336  -1.738  1.00  0.00           H  
ATOM   2962 2HG  LYS A 194     -24.537  -2.521  -3.049  1.00  0.00           H  
ATOM   2963 1HD  LYS A 194     -24.070  -4.306  -1.528  1.00  0.00           H  
ATOM   2964 2HD  LYS A 194     -23.791  -3.184  -0.188  1.00  0.00           H  
ATOM   2965 1HE  LYS A 194     -26.100  -2.561  -0.094  1.00  0.00           H  
ATOM   2966 2HE  LYS A 194     -26.445  -3.310  -1.655  1.00  0.00           H  
ATOM   2967 1HZ  LYS A 194     -27.202  -4.692   0.174  1.00  0.00           H  
ATOM   2968 2HZ  LYS A 194     -26.005  -5.474  -0.649  1.00  0.00           H  
ATOM   2969 3HZ  LYS A 194     -25.683  -4.774   0.810  1.00  0.00           H  
ATOM   2970  N   ALA A 195     -22.044  -3.352  -5.077  1.00  6.68           N  
ATOM   2971  CA  ALA A 195     -22.486  -4.059  -6.293  1.00  6.45           C  
ATOM   2972  C   ALA A 195     -21.858  -5.443  -6.350  1.00  6.30           C  
ATOM   2973  O   ALA A 195     -22.495  -6.440  -6.687  1.00  6.45           O  
ATOM   2974  CB  ALA A 195     -22.127  -3.274  -7.567  1.00  5.97           C  
ATOM   2975  H   ALA A 195     -21.546  -2.478  -5.170  1.00  0.00           H  
ATOM   2976  HA  ALA A 195     -23.570  -4.163  -6.249  1.00  0.00           H  
ATOM   2977 1HB  ALA A 195     -22.468  -3.826  -8.443  1.00  0.00           H  
ATOM   2978 2HB  ALA A 195     -22.612  -2.298  -7.542  1.00  0.00           H  
ATOM   2979 3HB  ALA A 195     -21.048  -3.141  -7.620  1.00  0.00           H  
ATOM   2980  N   GLN A 196     -20.588  -5.507  -6.025  1.00  6.27           N  
ATOM   2981  CA  GLN A 196     -19.853  -6.729  -6.145  1.00  6.23           C  
ATOM   2982  C   GLN A 196     -20.205  -7.686  -5.039  1.00  6.51           C  
ATOM   2983  O   GLN A 196     -20.266  -8.901  -5.282  1.00  6.39           O  
ATOM   2984  CB  GLN A 196     -18.344  -6.427  -6.237  1.00  6.04           C  
ATOM   2985  CG  GLN A 196     -17.981  -5.719  -7.521  1.00  5.99           C  
ATOM   2986  CD  GLN A 196     -16.649  -5.019  -7.436  1.00  6.13           C  
ATOM   2987  OE1 GLN A 196     -15.992  -5.027  -6.362  1.00  6.52           O  
ATOM   2988  NE2 GLN A 196     -16.220  -4.438  -8.555  1.00  6.15           N  
ATOM   2989  H   GLN A 196     -20.117  -4.681  -5.684  1.00  0.00           H  
ATOM   2990  HA  GLN A 196     -20.169  -7.234  -7.058  1.00  0.00           H  
ATOM   2991 1HB  GLN A 196     -18.045  -5.806  -5.392  1.00  0.00           H  
ATOM   2992 2HB  GLN A 196     -17.782  -7.359  -6.174  1.00  0.00           H  
ATOM   2993 1HG  GLN A 196     -17.931  -6.452  -8.326  1.00  0.00           H  
ATOM   2994 2HG  GLN A 196     -18.745  -4.974  -7.741  1.00  0.00           H  
ATOM   2995 1HE2 GLN A 196     -15.343  -3.956  -8.565  1.00  0.00           H  
ATOM   2996 2HE2 GLN A 196     -16.774  -4.482  -9.386  1.00  0.00           H  
ATOM   2997  N   TYR A 197     -20.446  -7.177  -3.838  1.00  7.09           N  
ATOM   2998  CA  TYR A 197     -20.888  -8.007  -2.735  1.00  7.70           C  
ATOM   2999  C   TYR A 197     -22.250  -8.717  -3.038  1.00  8.04           C  
ATOM   3000  O   TYR A 197     -22.390  -9.947  -2.920  1.00  7.57           O  
ATOM   3001  CB  TYR A 197     -21.023  -7.128  -1.490  1.00  8.04           C  
ATOM   3002  CG  TYR A 197     -21.441  -7.831  -0.204  1.00  8.55           C  
ATOM   3003  CD1 TYR A 197     -22.785  -7.915   0.162  1.00  9.09           C  
ATOM   3004  CD2 TYR A 197     -20.504  -8.352   0.657  1.00  8.90           C  
ATOM   3005  CE1 TYR A 197     -23.165  -8.561   1.343  1.00  9.85           C  
ATOM   3006  CE2 TYR A 197     -20.852  -8.946   1.844  1.00  9.45           C  
ATOM   3007  CZ  TYR A 197     -22.185  -9.066   2.157  1.00  9.87           C  
ATOM   3008  OH  TYR A 197     -22.536  -9.688   3.304  1.00 11.36           O  
ATOM   3009  H   TYR A 197     -20.318  -6.186  -3.688  1.00  0.00           H  
ATOM   3010  HA  TYR A 197     -20.137  -8.777  -2.559  1.00  0.00           H  
ATOM   3011 1HB  TYR A 197     -20.070  -6.638  -1.285  1.00  0.00           H  
ATOM   3012 2HB  TYR A 197     -21.760  -6.347  -1.675  1.00  0.00           H  
ATOM   3013  HD1 TYR A 197     -23.552  -7.474  -0.475  1.00  0.00           H  
ATOM   3014  HD2 TYR A 197     -19.445  -8.300   0.406  1.00  0.00           H  
ATOM   3015  HE1 TYR A 197     -24.218  -8.620   1.617  1.00  0.00           H  
ATOM   3016  HE2 TYR A 197     -20.077  -9.311   2.519  1.00  0.00           H  
ATOM   3017  HH  TYR A 197     -21.745  -9.976   3.766  1.00  0.00           H  
ATOM   3018  N   ASP A 198     -23.225  -7.916  -3.443  1.00  8.61           N  
ATOM   3019  CA  ASP A 198     -24.523  -8.418  -3.883  1.00  9.47           C  
ATOM   3020  C   ASP A 198     -24.402  -9.307  -5.127  1.00  8.25           C  
ATOM   3021  O   ASP A 198     -25.123 -10.300  -5.289  1.00  7.81           O  
ATOM   3022  CB  ASP A 198     -25.462  -7.260  -4.200  1.00 10.67           C  
ATOM   3023  CG  ASP A 198     -26.006  -6.573  -2.944  1.00 13.37           C  
ATOM   3024  OD1 ASP A 198     -25.638  -6.922  -1.813  1.00 14.18           O  
ATOM   3025  OD2 ASP A 198     -26.830  -5.637  -3.118  1.00 16.16           O  
ATOM   3026  H   ASP A 198     -23.056  -6.920  -3.445  1.00  0.00           H  
ATOM   3027  HA  ASP A 198     -24.957  -9.008  -3.076  1.00  0.00           H  
ATOM   3028 1HB  ASP A 198     -24.936  -6.519  -4.803  1.00  0.00           H  
ATOM   3029 2HB  ASP A 198     -26.303  -7.625  -4.790  1.00  0.00           H  
ATOM   3030  N   GLY A 199     -23.465  -8.962  -5.990  1.00  7.40           N  
ATOM   3031  CA  GLY A 199     -23.252  -9.675  -7.227  1.00  7.17           C  
ATOM   3032  C   GLY A 199     -22.846 -11.133  -7.051  1.00  7.11           C  
ATOM   3033  O   GLY A 199     -23.106 -11.965  -7.934  1.00  7.12           O  
ATOM   3034  H   GLY A 199     -22.878  -8.169  -5.772  1.00  0.00           H  
ATOM   3035 1HA  GLY A 199     -24.164  -9.648  -7.824  1.00  0.00           H  
ATOM   3036 2HA  GLY A 199     -22.475  -9.176  -7.805  1.00  0.00           H  
ATOM   3037  N   ILE A 200     -22.211 -11.456  -5.931  1.00  6.91           N  
ATOM   3038  CA  ILE A 200     -21.886 -12.841  -5.617  1.00  7.10           C  
ATOM   3039  C   ILE A 200     -23.159 -13.711  -5.535  1.00  7.80           C  
ATOM   3040  O   ILE A 200     -23.213 -14.856  -6.019  1.00  7.73           O  
ATOM   3041  CB  ILE A 200     -21.032 -12.955  -4.352  1.00  7.00           C  
ATOM   3042  CG1 ILE A 200     -19.647 -12.418  -4.629  1.00  6.61           C  
ATOM   3043  CG2 ILE A 200     -20.949 -14.425  -3.857  1.00  7.08           C  
ATOM   3044  CD1 ILE A 200     -18.879 -11.942  -3.374  1.00  6.69           C  
ATOM   3045  H   ILE A 200     -21.947 -10.729  -5.281  1.00  0.00           H  
ATOM   3046  HA  ILE A 200     -21.316 -13.259  -6.446  1.00  0.00           H  
ATOM   3047  HB  ILE A 200     -21.471 -12.348  -3.561  1.00  0.00           H  
ATOM   3048 1HG1 ILE A 200     -19.049 -13.188  -5.115  1.00  0.00           H  
ATOM   3049 2HG1 ILE A 200     -19.714 -11.575  -5.317  1.00  0.00           H  
ATOM   3050 1HG2 ILE A 200     -20.335 -14.472  -2.958  1.00  0.00           H  
ATOM   3051 2HG2 ILE A 200     -21.950 -14.790  -3.632  1.00  0.00           H  
ATOM   3052 3HG2 ILE A 200     -20.502 -15.046  -4.634  1.00  0.00           H  
ATOM   3053 1HD1 ILE A 200     -17.896 -11.573  -3.667  1.00  0.00           H  
ATOM   3054 2HD1 ILE A 200     -19.437 -11.141  -2.887  1.00  0.00           H  
ATOM   3055 3HD1 ILE A 200     -18.761 -12.775  -2.682  1.00  0.00           H  
ATOM   3056  N   VAL A 201     -24.181 -13.164  -4.921  1.00  8.65           N  
ATOM   3057  CA  VAL A 201     -25.422 -13.884  -4.754  1.00  9.23           C  
ATOM   3058  C   VAL A 201     -26.042 -14.064  -6.129  1.00  9.70           C  
ATOM   3059  O   VAL A 201     -26.567 -15.164  -6.457  1.00  9.87           O  
ATOM   3060  CB  VAL A 201     -26.394 -13.155  -3.810  1.00 10.09           C  
ATOM   3061  CG1 VAL A 201     -27.812 -13.796  -3.828  1.00 10.58           C  
ATOM   3062  CG2 VAL A 201     -25.826 -13.160  -2.410  1.00 10.78           C  
ATOM   3063  H   VAL A 201     -24.104 -12.225  -4.557  1.00  0.00           H  
ATOM   3064  HA  VAL A 201     -25.201 -14.859  -4.317  1.00  0.00           H  
ATOM   3065  HB  VAL A 201     -26.520 -12.128  -4.155  1.00  0.00           H  
ATOM   3066 1HG1 VAL A 201     -28.467 -13.250  -3.148  1.00  0.00           H  
ATOM   3067 2HG1 VAL A 201     -28.219 -13.750  -4.838  1.00  0.00           H  
ATOM   3068 3HG1 VAL A 201     -27.745 -14.836  -3.510  1.00  0.00           H  
ATOM   3069 1HG2 VAL A 201     -26.511 -12.644  -1.738  1.00  0.00           H  
ATOM   3070 2HG2 VAL A 201     -25.694 -14.189  -2.075  1.00  0.00           H  
ATOM   3071 3HG2 VAL A 201     -24.862 -12.651  -2.407  1.00  0.00           H  
ATOM   3072  N   ALA A 202     -26.002 -12.976  -6.939  1.00  9.43           N  
ATOM   3073  CA  ALA A 202     -26.572 -13.000  -8.283  1.00  9.53           C  
ATOM   3074  C   ALA A 202     -25.993 -14.089  -9.159  1.00  9.50           C  
ATOM   3075  O   ALA A 202     -26.743 -14.824  -9.821  1.00 10.19           O  
ATOM   3076  CB  ALA A 202     -26.485 -11.616  -8.962  1.00  9.16           C  
ATOM   3077  H   ALA A 202     -25.567 -12.128  -6.604  1.00  0.00           H  
ATOM   3078  HA  ALA A 202     -27.623 -13.275  -8.200  1.00  0.00           H  
ATOM   3079 1HB  ALA A 202     -26.919 -11.673  -9.960  1.00  0.00           H  
ATOM   3080 2HB  ALA A 202     -27.034 -10.885  -8.369  1.00  0.00           H  
ATOM   3081 3HB  ALA A 202     -25.442 -11.313  -9.037  1.00  0.00           H  
ATOM   3082  N   PHE A 203     -24.689 -14.280  -9.103  1.00  9.26           N  
ATOM   3083  CA  PHE A 203     -24.094 -15.245  -9.984  1.00  9.18           C  
ATOM   3084  C   PHE A 203     -24.197 -16.671  -9.471  1.00  9.81           C  
ATOM   3085  O   PHE A 203     -24.247 -17.611 -10.281  1.00 10.16           O  
ATOM   3086  CB  PHE A 203     -22.667 -14.834 -10.412  1.00  9.02           C  
ATOM   3087  CG  PHE A 203     -21.561 -15.036  -9.398  1.00  8.79           C  
ATOM   3088  CD1 PHE A 203     -21.111 -16.300  -9.058  1.00  8.94           C  
ATOM   3089  CD2 PHE A 203     -20.789 -13.957  -8.996  1.00  8.66           C  
ATOM   3090  CE1 PHE A 203     -20.044 -16.482  -8.187  1.00  9.11           C  
ATOM   3091  CE2 PHE A 203     -19.683 -14.125  -8.133  1.00  8.76           C  
ATOM   3092  CZ  PHE A 203     -19.317 -15.399  -7.734  1.00  8.86           C  
ATOM   3093  H   PHE A 203     -24.099 -13.770  -8.462  1.00  0.00           H  
ATOM   3094  HA  PHE A 203     -24.707 -15.317 -10.884  1.00  0.00           H  
ATOM   3095 1HB  PHE A 203     -22.378 -15.394 -11.300  1.00  0.00           H  
ATOM   3096 2HB  PHE A 203     -22.656 -13.777 -10.675  1.00  0.00           H  
ATOM   3097  HD1 PHE A 203     -21.605 -17.174  -9.484  1.00  0.00           H  
ATOM   3098  HD2 PHE A 203     -21.084 -12.957  -9.315  1.00  0.00           H  
ATOM   3099  HE1 PHE A 203     -19.776 -17.485  -7.857  1.00  0.00           H  
ATOM   3100  HE2 PHE A 203     -19.119 -13.261  -7.781  1.00  0.00           H  
ATOM   3101  HZ  PHE A 203     -18.468 -15.551  -7.070  1.00  0.00           H  
ATOM   3102  N   SER A 204     -24.184 -16.838  -8.145  1.00  9.84           N  
ATOM   3103  CA  SER A 204     -24.055 -18.157  -7.555  1.00  9.93           C  
ATOM   3104  C   SER A 204     -25.398 -18.794  -7.187  1.00 10.75           C  
ATOM   3105  O   SER A 204     -25.500 -20.017  -7.096  1.00 10.67           O  
ATOM   3106  CB  SER A 204     -23.139 -18.107  -6.339  1.00 10.11           C  
ATOM   3107  OG  SER A 204     -23.744 -17.430  -5.242  1.00 10.07           O  
ATOM   3108  H   SER A 204     -24.265 -16.034  -7.539  1.00  0.00           H  
ATOM   3109  HA  SER A 204     -23.616 -18.826  -8.296  1.00  0.00           H  
ATOM   3110 1HB  SER A 204     -22.883 -19.121  -6.035  1.00  0.00           H  
ATOM   3111 2HB  SER A 204     -22.212 -17.601  -6.603  1.00  0.00           H  
ATOM   3112  HG  SER A 204     -24.614 -17.159  -5.545  1.00  0.00           H  
ATOM   3113  N   GLN A 205     -26.432 -17.984  -7.003  1.00 11.40           N  
ATOM   3114  CA  GLN A 205     -27.661 -18.478  -6.426  1.00 12.04           C  
ATOM   3115  C   GLN A 205     -28.834 -18.292  -7.382  1.00 12.35           C  
ATOM   3116  O   GLN A 205     -29.954 -18.680  -7.062  1.00 13.29           O  
ATOM   3117  CB  GLN A 205     -27.853 -17.887  -5.010  1.00 13.62           C  
ATOM   3118  CG  GLN A 205     -26.752 -18.423  -4.048  1.00 14.18           C  
ATOM   3119  CD  GLN A 205     -26.391 -17.563  -2.828  1.00 15.90           C  
ATOM   3120  OE1 GLN A 205     -27.292 -17.115  -2.081  1.00 16.56           O  
ATOM   3121  NE2 GLN A 205     -25.036 -17.306  -2.618  1.00 13.86           N  
ATOM   3122  H   GLN A 205     -26.368 -17.011  -7.266  1.00  0.00           H  
ATOM   3123  HA  GLN A 205     -27.596 -19.563  -6.350  1.00  0.00           H  
ATOM   3124 1HB  GLN A 205     -27.807 -16.799  -5.060  1.00  0.00           H  
ATOM   3125 2HB  GLN A 205     -28.840 -18.156  -4.634  1.00  0.00           H  
ATOM   3126 1HG  GLN A 205     -27.073 -19.383  -3.645  1.00  0.00           H  
ATOM   3127 2HG  GLN A 205     -25.824 -18.544  -4.606  1.00  0.00           H  
ATOM   3128 1HE2 GLN A 205     -24.747 -16.751  -1.837  1.00  0.00           H  
ATOM   3129 2HE2 GLN A 205     -24.353 -17.676  -3.247  1.00  0.00           H  
ATOM   3130  N   THR A 206     -28.592 -17.822  -8.606  1.00 11.38           N  
ATOM   3131  CA  THR A 206     -29.678 -17.734  -9.625  1.00 11.36           C  
ATOM   3132  C   THR A 206     -29.764 -19.048 -10.398  1.00 11.55           C  
ATOM   3133  O   THR A 206     -28.740 -19.561 -10.852  1.00 10.95           O  
ATOM   3134  CB  THR A 206     -29.448 -16.557 -10.611  1.00 11.05           C  
ATOM   3135  OG1 THR A 206     -29.265 -15.338  -9.869  1.00 10.98           O  
ATOM   3136  CG2 THR A 206     -30.596 -16.424 -11.680  1.00 11.27           C  
ATOM   3137  H   THR A 206     -27.660 -17.519  -8.852  1.00  0.00           H  
ATOM   3138  HA  THR A 206     -30.623 -17.562  -9.109  1.00  0.00           H  
ATOM   3139  HB  THR A 206     -28.508 -16.706 -11.143  1.00  0.00           H  
ATOM   3140  HG1 THR A 206     -29.326 -15.524  -8.929  1.00  0.00           H  
ATOM   3141 1HG2 THR A 206     -30.381 -15.585 -12.342  1.00  0.00           H  
ATOM   3142 2HG2 THR A 206     -30.657 -17.342 -12.265  1.00  0.00           H  
ATOM   3143 3HG2 THR A 206     -31.546 -16.253 -11.174  1.00  0.00           H  
ATOM   3144  N   ASP A 207     -30.984 -19.574 -10.534  1.00 12.13           N  
ATOM   3145  CA  ASP A 207     -31.237 -20.796 -11.279  1.00 12.88           C  
ATOM   3146  C   ASP A 207     -31.681 -20.436 -12.689  1.00 12.73           C  
ATOM   3147  O   ASP A 207     -32.769 -19.846 -12.886  1.00 12.82           O  
ATOM   3148  CB  ASP A 207     -32.321 -21.636 -10.589  1.00 14.97           C  
ATOM   3149  CG  ASP A 207     -32.499 -23.019 -11.226  1.00 16.42           C  
ATOM   3150  OD1 ASP A 207     -31.950 -23.320 -12.318  1.00 16.40           O  
ATOM   3151  OD2 ASP A 207     -33.102 -23.864 -10.537  1.00 19.40           O  
ATOM   3152  H   ASP A 207     -31.758 -19.095 -10.097  1.00  0.00           H  
ATOM   3153  HA  ASP A 207     -30.316 -21.378 -11.312  1.00  0.00           H  
ATOM   3154 1HB  ASP A 207     -32.066 -21.767  -9.537  1.00  0.00           H  
ATOM   3155 2HB  ASP A 207     -33.273 -21.107 -10.632  1.00  0.00           H  
ATOM   3156  N   PHE A 208     -30.850 -20.804 -13.649  1.00 11.62           N  
ATOM   3157  CA  PHE A 208     -31.080 -20.470 -15.079  1.00 11.76           C  
ATOM   3158  C   PHE A 208     -31.719 -21.615 -15.878  1.00 12.66           C  
ATOM   3159  O   PHE A 208     -31.848 -21.521 -17.107  1.00 12.75           O  
ATOM   3160  CB  PHE A 208     -29.728 -20.105 -15.716  1.00 10.65           C  
ATOM   3161  CG  PHE A 208     -29.067 -18.901 -15.107  1.00 10.16           C  
ATOM   3162  CD1 PHE A 208     -29.374 -17.633 -15.560  1.00  9.67           C  
ATOM   3163  CD2 PHE A 208     -28.121 -19.033 -14.106  1.00  9.72           C  
ATOM   3164  CE1 PHE A 208     -28.784 -16.520 -14.982  1.00  9.77           C  
ATOM   3165  CE2 PHE A 208     -27.496 -17.924 -13.559  1.00  9.21           C  
ATOM   3166  CZ  PHE A 208     -27.801 -16.676 -13.999  1.00  9.21           C  
ATOM   3167  H   PHE A 208     -30.028 -21.333 -13.393  1.00  0.00           H  
ATOM   3168  HA  PHE A 208     -31.753 -19.613 -15.130  1.00  0.00           H  
ATOM   3169 1HB  PHE A 208     -29.044 -20.947 -15.624  1.00  0.00           H  
ATOM   3170 2HB  PHE A 208     -29.867 -19.911 -16.779  1.00  0.00           H  
ATOM   3171  HD1 PHE A 208     -30.086 -17.518 -16.377  1.00  0.00           H  
ATOM   3172  HD2 PHE A 208     -27.870 -20.032 -13.747  1.00  0.00           H  
ATOM   3173  HE1 PHE A 208     -29.086 -15.520 -15.293  1.00  0.00           H  
ATOM   3174  HE2 PHE A 208     -26.755 -18.057 -12.771  1.00  0.00           H  
ATOM   3175  HZ  PHE A 208     -27.289 -15.804 -13.596  1.00  0.00           H  
ATOM   3176  N   THR A 209     -32.145 -22.672 -15.173  1.00 13.75           N  
ATOM   3177  CA  THR A 209     -32.572 -23.905 -15.842  1.00 15.48           C  
ATOM   3178  C   THR A 209     -33.742 -23.660 -16.787  1.00 16.04           C  
ATOM   3179  O   THR A 209     -33.650 -24.041 -17.947  1.00 16.41           O  
ATOM   3180  CB  THR A 209     -32.930 -24.996 -14.820  1.00 16.00           C  
ATOM   3181  OG1 THR A 209     -31.760 -25.298 -14.023  1.00 15.62           O  
ATOM   3182  CG2 THR A 209     -33.556 -26.296 -15.548  1.00 16.45           C  
ATOM   3183  H   THR A 209     -32.174 -22.624 -14.165  1.00  0.00           H  
ATOM   3184  HA  THR A 209     -31.748 -24.268 -16.456  1.00  0.00           H  
ATOM   3185  HB  THR A 209     -33.659 -24.605 -14.111  1.00  0.00           H  
ATOM   3186  HG1 THR A 209     -31.026 -24.750 -14.312  1.00  0.00           H  
ATOM   3187 1HG2 THR A 209     -33.800 -27.050 -14.800  1.00  0.00           H  
ATOM   3188 2HG2 THR A 209     -34.461 -26.012 -16.085  1.00  0.00           H  
ATOM   3189 3HG2 THR A 209     -32.830 -26.704 -16.251  1.00  0.00           H  
ATOM   3190  N   ASN A 210     -34.808 -23.012 -16.335  1.00 16.98           N  
ATOM   3191  CA  ASN A 210     -35.942 -22.749 -17.241  1.00 19.14           C  
ATOM   3192  C   ASN A 210     -35.557 -21.828 -18.382  1.00 18.11           C  
ATOM   3193  O   ASN A 210     -35.976 -22.078 -19.510  1.00 17.80           O  
ATOM   3194  CB  ASN A 210     -37.154 -22.175 -16.500  1.00 20.27           C  
ATOM   3195  CG  ASN A 210     -37.749 -23.190 -15.585  1.00 24.33           C  
ATOM   3196  OD1 ASN A 210     -37.583 -24.411 -15.791  1.00 24.66           O  
ATOM   3197  ND2 ASN A 210     -38.419 -22.717 -14.545  1.00 28.68           N  
ATOM   3198  H   ASN A 210     -34.859 -22.693 -15.378  1.00  0.00           H  
ATOM   3199  HA  ASN A 210     -36.246 -23.692 -17.698  1.00  0.00           H  
ATOM   3200 1HB  ASN A 210     -36.849 -21.298 -15.927  1.00  0.00           H  
ATOM   3201 2HB  ASN A 210     -37.902 -21.850 -17.223  1.00  0.00           H  
ATOM   3202 1HD2 ASN A 210     -38.842 -23.348 -13.894  1.00  0.00           H  
ATOM   3203 2HD2 ASN A 210     -38.502 -21.730 -14.411  1.00  0.00           H  
ATOM   3204  N   ASP A 211     -34.723 -20.819 -18.125  1.00 16.30           N  
ATOM   3205  CA  ASP A 211     -34.313 -19.921 -19.189  1.00 16.40           C  
ATOM   3206  C   ASP A 211     -33.599 -20.730 -20.276  1.00 15.78           C  
ATOM   3207  O   ASP A 211     -33.878 -20.569 -21.477  1.00 15.48           O  
ATOM   3208  CB  ASP A 211     -33.336 -18.829 -18.739  1.00 17.19           C  
ATOM   3209  CG  ASP A 211     -33.906 -17.819 -17.689  1.00 19.44           C  
ATOM   3210  OD1 ASP A 211     -35.150 -17.590 -17.596  1.00 20.50           O  
ATOM   3211  OD2 ASP A 211     -33.041 -17.178 -16.991  1.00 20.03           O  
ATOM   3212  H   ASP A 211     -34.369 -20.669 -17.191  1.00  0.00           H  
ATOM   3213  HA  ASP A 211     -35.198 -19.416 -19.576  1.00  0.00           H  
ATOM   3214 1HB  ASP A 211     -32.450 -19.291 -18.302  1.00  0.00           H  
ATOM   3215 2HB  ASP A 211     -33.011 -18.252 -19.605  1.00  0.00           H  
ATOM   3216  N   LEU A 212     -32.670 -21.608 -19.863  1.00 14.67           N  
ATOM   3217  CA  LEU A 212     -31.887 -22.386 -20.815  1.00 14.15           C  
ATOM   3218  C   LEU A 212     -32.810 -23.293 -21.651  1.00 14.70           C  
ATOM   3219  O   LEU A 212     -32.633 -23.452 -22.848  1.00 13.58           O  
ATOM   3220  CB  LEU A 212     -30.850 -23.279 -20.098  1.00 13.58           C  
ATOM   3221  CG  LEU A 212     -29.620 -22.572 -19.456  1.00 13.30           C  
ATOM   3222  CD1 LEU A 212     -28.897 -23.548 -18.508  1.00 13.04           C  
ATOM   3223  CD2 LEU A 212     -28.677 -22.049 -20.553  1.00 12.72           C  
ATOM   3224  H   LEU A 212     -32.508 -21.734 -18.874  1.00  0.00           H  
ATOM   3225  HA  LEU A 212     -31.350 -21.697 -21.466  1.00  0.00           H  
ATOM   3226 1HB  LEU A 212     -31.353 -23.823 -19.300  1.00  0.00           H  
ATOM   3227 2HB  LEU A 212     -30.460 -24.003 -20.814  1.00  0.00           H  
ATOM   3228  HG  LEU A 212     -29.959 -21.734 -18.847  1.00  0.00           H  
ATOM   3229 1HD1 LEU A 212     -28.037 -23.050 -18.060  1.00  0.00           H  
ATOM   3230 2HD1 LEU A 212     -29.582 -23.865 -17.721  1.00  0.00           H  
ATOM   3231 3HD1 LEU A 212     -28.560 -24.418 -19.070  1.00  0.00           H  
ATOM   3232 1HD2 LEU A 212     -27.821 -21.556 -20.092  1.00  0.00           H  
ATOM   3233 2HD2 LEU A 212     -28.330 -22.883 -21.163  1.00  0.00           H  
ATOM   3234 3HD2 LEU A 212     -29.211 -21.337 -21.182  1.00  0.00           H  
ATOM   3235  N   LYS A 213     -33.748 -23.928 -20.994  1.00 15.81           N  
ATOM   3236  CA  LYS A 213     -34.631 -24.864 -21.719  1.00 17.54           C  
ATOM   3237  C   LYS A 213     -35.448 -24.154 -22.800  1.00 17.88           C  
ATOM   3238  O   LYS A 213     -35.878 -24.778 -23.751  1.00 18.61           O  
ATOM   3239  CB  LYS A 213     -35.573 -25.573 -20.740  1.00 19.77           C  
ATOM   3240  CG  LYS A 213     -34.888 -26.613 -19.889  1.00 21.77           C  
ATOM   3241  CD  LYS A 213     -35.779 -27.001 -18.706  1.00 25.99           C  
ATOM   3242  CE  LYS A 213     -35.718 -28.474 -18.383  1.00 29.67           C  
ATOM   3243  NZ  LYS A 213     -37.042 -28.893 -17.801  1.00 32.93           N  
ATOM   3244  H   LYS A 213     -33.883 -23.793 -20.002  1.00  0.00           H  
ATOM   3245  HA  LYS A 213     -34.011 -25.613 -22.213  1.00  0.00           H  
ATOM   3246 1HB  LYS A 213     -36.031 -24.837 -20.079  1.00  0.00           H  
ATOM   3247 2HB  LYS A 213     -36.376 -26.059 -21.295  1.00  0.00           H  
ATOM   3248 1HG  LYS A 213     -34.678 -27.497 -20.493  1.00  0.00           H  
ATOM   3249 2HG  LYS A 213     -33.944 -26.215 -19.519  1.00  0.00           H  
ATOM   3250 1HD  LYS A 213     -35.470 -26.445 -17.820  1.00  0.00           H  
ATOM   3251 2HD  LYS A 213     -36.814 -26.746 -18.931  1.00  0.00           H  
ATOM   3252 1HE  LYS A 213     -35.505 -29.037 -19.291  1.00  0.00           H  
ATOM   3253 2HE  LYS A 213     -34.914 -28.657 -17.671  1.00  0.00           H  
ATOM   3254 1HZ  LYS A 213     -37.016 -29.878 -17.579  1.00  0.00           H  
ATOM   3255 2HZ  LYS A 213     -37.224 -28.363 -16.960  1.00  0.00           H  
ATOM   3256 3HZ  LYS A 213     -37.776 -28.719 -18.473  1.00  0.00           H  
ATOM   3257  N   GLY A 214     -35.631 -22.847 -22.701  1.00 16.91           N  
ATOM   3258  CA  GLY A 214     -36.400 -22.106 -23.692  1.00 17.11           C  
ATOM   3259  C   GLY A 214     -35.592 -21.563 -24.854  1.00 16.53           C  
ATOM   3260  O   GLY A 214     -36.151 -20.942 -25.767  1.00 15.29           O  
ATOM   3261  H   GLY A 214     -35.228 -22.350 -21.919  1.00  0.00           H  
ATOM   3262 1HA  GLY A 214     -37.180 -22.748 -24.102  1.00  0.00           H  
ATOM   3263 2HA  GLY A 214     -36.897 -21.264 -23.212  1.00  0.00           H  
ATOM   3264  N   ILE A 215     -34.279 -21.772 -24.827  1.00 15.41           N  
ATOM   3265  CA  ILE A 215     -33.421 -21.227 -25.884  1.00 15.16           C  
ATOM   3266  C   ILE A 215     -33.288 -22.182 -27.056  1.00 15.37           C  
ATOM   3267  O   ILE A 215     -32.782 -23.318 -26.904  1.00 15.94           O  
ATOM   3268  CB  ILE A 215     -32.013 -20.880 -25.366  1.00 14.70           C  
ATOM   3269  CG1 ILE A 215     -32.136 -19.849 -24.230  1.00 14.43           C  
ATOM   3270  CG2 ILE A 215     -31.184 -20.284 -26.495  1.00 13.85           C  
ATOM   3271  CD1 ILE A 215     -30.828 -19.599 -23.498  1.00 14.24           C  
ATOM   3272  H   ILE A 215     -33.860 -22.307 -24.080  1.00  0.00           H  
ATOM   3273  HA  ILE A 215     -33.874 -20.310 -26.259  1.00  0.00           H  
ATOM   3274  HB  ILE A 215     -31.527 -21.784 -25.000  1.00  0.00           H  
ATOM   3275 1HG1 ILE A 215     -32.492 -18.902 -24.635  1.00  0.00           H  
ATOM   3276 2HG1 ILE A 215     -32.875 -20.192 -23.506  1.00  0.00           H  
ATOM   3277 1HG2 ILE A 215     -30.189 -20.039 -26.125  1.00  0.00           H  
ATOM   3278 2HG2 ILE A 215     -31.102 -21.006 -27.306  1.00  0.00           H  
ATOM   3279 3HG2 ILE A 215     -31.667 -19.379 -26.863  1.00  0.00           H  
ATOM   3280 1HD1 ILE A 215     -30.987 -18.862 -22.710  1.00  0.00           H  
ATOM   3281 2HD1 ILE A 215     -30.474 -20.531 -23.057  1.00  0.00           H  
ATOM   3282 3HD1 ILE A 215     -30.085 -19.224 -24.200  1.00  0.00           H  
ATOM   3283  N   THR A 216     -33.743 -21.721 -28.220  1.00 15.41           N  
ATOM   3284  CA  THR A 216     -33.725 -22.528 -29.446  1.00 15.52           C  
ATOM   3285  C   THR A 216     -32.751 -21.988 -30.508  1.00 15.20           C  
ATOM   3286  O   THR A 216     -32.456 -22.684 -31.471  1.00 15.69           O  
ATOM   3287  CB  THR A 216     -35.140 -22.639 -30.065  1.00 16.46           C  
ATOM   3288  OG1 THR A 216     -35.503 -21.384 -30.671  1.00 16.70           O  
ATOM   3289  CG2 THR A 216     -36.178 -23.037 -28.974  1.00 16.34           C  
ATOM   3290  H   THR A 216     -34.113 -20.782 -28.255  1.00  0.00           H  
ATOM   3291  HA  THR A 216     -33.382 -23.532 -29.194  1.00  0.00           H  
ATOM   3292  HB  THR A 216     -35.135 -23.395 -30.850  1.00  0.00           H  
ATOM   3293  HG1 THR A 216     -34.786 -20.755 -30.557  1.00  0.00           H  
ATOM   3294 1HG2 THR A 216     -37.168 -23.112 -29.424  1.00  0.00           H  
ATOM   3295 2HG2 THR A 216     -35.902 -23.999 -28.543  1.00  0.00           H  
ATOM   3296 3HG2 THR A 216     -36.192 -22.279 -28.192  1.00  0.00           H  
ATOM   3297  N   ILE A 217     -32.243 -20.780 -30.341  1.00 14.08           N  
ATOM   3298  CA  ILE A 217     -31.206 -20.256 -31.208  1.00 14.05           C  
ATOM   3299  C   ILE A 217     -29.905 -21.065 -31.014  1.00 13.53           C  
ATOM   3300  O   ILE A 217     -29.773 -21.777 -30.018  1.00 13.19           O  
ATOM   3301  CB  ILE A 217     -30.992 -18.732 -31.010  1.00 14.07           C  
ATOM   3302  CG1 ILE A 217     -30.557 -18.395 -29.570  1.00 14.18           C  
ATOM   3303  CG2 ILE A 217     -32.231 -17.953 -31.454  1.00 14.55           C  
ATOM   3304  CD1 ILE A 217     -29.961 -17.022 -29.465  1.00 14.43           C  
ATOM   3305  H   ILE A 217     -32.589 -20.206 -29.586  1.00  0.00           H  
ATOM   3306  HA  ILE A 217     -31.505 -20.419 -32.243  1.00  0.00           H  
ATOM   3307  HB  ILE A 217     -30.138 -18.405 -31.602  1.00  0.00           H  
ATOM   3308 1HG1 ILE A 217     -31.417 -18.463 -28.905  1.00  0.00           H  
ATOM   3309 2HG1 ILE A 217     -29.824 -19.127 -29.230  1.00  0.00           H  
ATOM   3310 1HG2 ILE A 217     -32.062 -16.886 -31.307  1.00  0.00           H  
ATOM   3311 2HG2 ILE A 217     -32.424 -18.148 -32.508  1.00  0.00           H  
ATOM   3312 3HG2 ILE A 217     -33.091 -18.269 -30.863  1.00  0.00           H  
ATOM   3313 1HD1 ILE A 217     -29.669 -16.830 -28.432  1.00  0.00           H  
ATOM   3314 2HD1 ILE A 217     -29.083 -16.956 -30.108  1.00  0.00           H  
ATOM   3315 3HD1 ILE A 217     -30.696 -16.282 -29.777  1.00  0.00           H  
ATOM   3316  N   PRO A 218     -28.970 -20.990 -31.973  1.00 13.46           N  
ATOM   3317  CA  PRO A 218     -27.736 -21.756 -31.776  1.00 13.11           C  
ATOM   3318  C   PRO A 218     -26.920 -21.259 -30.586  1.00 12.34           C  
ATOM   3319  O   PRO A 218     -26.720 -20.028 -30.435  1.00 11.83           O  
ATOM   3320  CB  PRO A 218     -26.949 -21.538 -33.057  1.00 13.61           C  
ATOM   3321  CG  PRO A 218     -27.950 -21.050 -34.090  1.00 14.48           C  
ATOM   3322  CD  PRO A 218     -29.100 -20.436 -33.338  1.00 13.92           C  
ATOM   3323  HA  PRO A 218     -27.986 -22.821 -31.657  1.00  0.00           H  
ATOM   3324 1HB  PRO A 218     -26.147 -20.805 -32.886  1.00  0.00           H  
ATOM   3325 2HB  PRO A 218     -26.466 -22.477 -33.366  1.00  0.00           H  
ATOM   3326 1HG  PRO A 218     -27.477 -20.319 -34.762  1.00  0.00           H  
ATOM   3327 2HG  PRO A 218     -28.286 -21.888 -34.719  1.00  0.00           H  
ATOM   3328 1HD  PRO A 218     -28.995 -19.341 -33.336  1.00  0.00           H  
ATOM   3329 2HD  PRO A 218     -30.048 -20.734 -33.810  1.00  0.00           H  
ATOM   3330  N   VAL A 219     -26.477 -22.212 -29.764  1.00 11.63           N  
ATOM   3331  CA  VAL A 219     -25.690 -21.914 -28.574  1.00 11.31           C  
ATOM   3332  C   VAL A 219     -24.374 -22.688 -28.611  1.00 11.05           C  
ATOM   3333  O   VAL A 219     -24.351 -23.905 -28.856  1.00 11.56           O  
ATOM   3334  CB  VAL A 219     -26.457 -22.209 -27.268  1.00 11.17           C  
ATOM   3335  CG1 VAL A 219     -25.593 -21.859 -26.058  1.00 10.68           C  
ATOM   3336  CG2 VAL A 219     -27.766 -21.416 -27.221  1.00 11.24           C  
ATOM   3337  H   VAL A 219     -26.698 -23.174 -29.979  1.00  0.00           H  
ATOM   3338  HA  VAL A 219     -25.443 -20.852 -28.579  1.00  0.00           H  
ATOM   3339  HB  VAL A 219     -26.682 -23.275 -27.223  1.00  0.00           H  
ATOM   3340 1HG1 VAL A 219     -26.145 -22.072 -25.142  1.00  0.00           H  
ATOM   3341 2HG1 VAL A 219     -24.681 -22.455 -26.078  1.00  0.00           H  
ATOM   3342 3HG1 VAL A 219     -25.337 -20.800 -26.088  1.00  0.00           H  
ATOM   3343 1HG2 VAL A 219     -28.293 -21.638 -26.293  1.00  0.00           H  
ATOM   3344 2HG2 VAL A 219     -27.547 -20.349 -27.268  1.00  0.00           H  
ATOM   3345 3HG2 VAL A 219     -28.392 -21.696 -28.069  1.00  0.00           H  
ATOM   3346  N   LEU A 220     -23.284 -21.954 -28.442  1.00 10.23           N  
ATOM   3347  CA  LEU A 220     -21.967 -22.565 -28.269  1.00 10.05           C  
ATOM   3348  C   LEU A 220     -21.555 -22.359 -26.814  1.00  9.76           C  
ATOM   3349  O   LEU A 220     -21.595 -21.234 -26.286  1.00  9.46           O  
ATOM   3350  CB  LEU A 220     -20.956 -21.880 -29.169  1.00 10.18           C  
ATOM   3351  CG  LEU A 220     -19.502 -22.349 -29.018  1.00 10.38           C  
ATOM   3352  CD1 LEU A 220     -19.397 -23.825 -29.350  1.00 10.86           C  
ATOM   3353  CD2 LEU A 220     -18.575 -21.508 -29.902  1.00 10.58           C  
ATOM   3354  H   LEU A 220     -23.364 -20.947 -28.432  1.00  0.00           H  
ATOM   3355  HA  LEU A 220     -22.034 -23.616 -28.549  1.00  0.00           H  
ATOM   3356 1HB  LEU A 220     -21.249 -22.040 -30.205  1.00  0.00           H  
ATOM   3357 2HB  LEU A 220     -20.981 -20.809 -28.968  1.00  0.00           H  
ATOM   3358  HG  LEU A 220     -19.192 -22.244 -27.978  1.00  0.00           H  
ATOM   3359 1HD1 LEU A 220     -18.362 -24.150 -29.240  1.00  0.00           H  
ATOM   3360 2HD1 LEU A 220     -20.030 -24.397 -28.671  1.00  0.00           H  
ATOM   3361 3HD1 LEU A 220     -19.722 -23.991 -30.376  1.00  0.00           H  
ATOM   3362 1HD2 LEU A 220     -17.547 -21.853 -29.783  1.00  0.00           H  
ATOM   3363 2HD2 LEU A 220     -18.874 -21.612 -30.945  1.00  0.00           H  
ATOM   3364 3HD2 LEU A 220     -18.643 -20.461 -29.608  1.00  0.00           H  
ATOM   3365  N   VAL A 221     -21.133 -23.434 -26.196  1.00  9.86           N  
ATOM   3366  CA  VAL A 221     -20.607 -23.444 -24.822  1.00  9.66           C  
ATOM   3367  C   VAL A 221     -19.124 -23.773 -24.893  1.00 10.04           C  
ATOM   3368  O   VAL A 221     -18.720 -24.776 -25.498  1.00 11.14           O  
ATOM   3369  CB  VAL A 221     -21.320 -24.461 -23.948  1.00  9.65           C  
ATOM   3370  CG1 VAL A 221     -20.810 -24.436 -22.485  1.00  9.51           C  
ATOM   3371  CG2 VAL A 221     -22.822 -24.180 -23.936  1.00  9.71           C  
ATOM   3372  H   VAL A 221     -21.179 -24.301 -26.711  1.00  0.00           H  
ATOM   3373  HA  VAL A 221     -20.763 -22.457 -24.384  1.00  0.00           H  
ATOM   3374  HB  VAL A 221     -21.141 -25.459 -24.348  1.00  0.00           H  
ATOM   3375 1HG1 VAL A 221     -21.349 -25.181 -21.899  1.00  0.00           H  
ATOM   3376 2HG1 VAL A 221     -19.744 -24.663 -22.467  1.00  0.00           H  
ATOM   3377 3HG1 VAL A 221     -20.978 -23.448 -22.058  1.00  0.00           H  
ATOM   3378 1HG2 VAL A 221     -23.324 -24.915 -23.307  1.00  0.00           H  
ATOM   3379 2HG2 VAL A 221     -23.002 -23.180 -23.541  1.00  0.00           H  
ATOM   3380 3HG2 VAL A 221     -23.212 -24.244 -24.952  1.00  0.00           H  
ATOM   3381  N   ILE A 222     -18.295 -22.930 -24.285  1.00  9.87           N  
ATOM   3382  CA  ILE A 222     -16.848 -23.167 -24.202  1.00  9.83           C  
ATOM   3383  C   ILE A 222     -16.499 -23.242 -22.742  1.00  9.77           C  
ATOM   3384  O   ILE A 222     -16.876 -22.321 -21.989  1.00 10.13           O  
ATOM   3385  CB  ILE A 222     -16.054 -22.023 -24.872  1.00  9.95           C  
ATOM   3386  CG1 ILE A 222     -16.387 -21.898 -26.375  1.00 10.59           C  
ATOM   3387  CG2 ILE A 222     -14.555 -22.247 -24.670  1.00 10.39           C  
ATOM   3388  CD1 ILE A 222     -15.823 -20.687 -27.115  1.00 10.34           C  
ATOM   3389  H   ILE A 222     -18.682 -22.096 -23.866  1.00  0.00           H  
ATOM   3390  HA  ILE A 222     -16.619 -24.094 -24.726  1.00  0.00           H  
ATOM   3391  HB  ILE A 222     -16.340 -21.071 -24.425  1.00  0.00           H  
ATOM   3392 1HG1 ILE A 222     -16.024 -22.779 -26.902  1.00  0.00           H  
ATOM   3393 2HG1 ILE A 222     -17.469 -21.862 -26.506  1.00  0.00           H  
ATOM   3394 1HG2 ILE A 222     -13.999 -21.439 -25.144  1.00  0.00           H  
ATOM   3395 2HG2 ILE A 222     -14.330 -22.265 -23.604  1.00  0.00           H  
ATOM   3396 3HG2 ILE A 222     -14.266 -23.198 -25.118  1.00  0.00           H  
ATOM   3397 1HD1 ILE A 222     -16.132 -20.722 -28.160  1.00  0.00           H  
ATOM   3398 2HD1 ILE A 222     -16.199 -19.772 -26.656  1.00  0.00           H  
ATOM   3399 3HD1 ILE A 222     -14.735 -20.701 -27.059  1.00  0.00           H  
ATOM   3400  N   HIS A 223     -15.760 -24.256 -22.308  1.00  9.36           N  
ATOM   3401  CA  HIS A 223     -15.474 -24.393 -20.863  1.00  9.47           C  
ATOM   3402  C   HIS A 223     -14.199 -25.157 -20.649  1.00  9.71           C  
ATOM   3403  O   HIS A 223     -13.935 -26.171 -21.326  1.00 10.13           O  
ATOM   3404  CB  HIS A 223     -16.682 -25.054 -20.130  1.00  9.10           C  
ATOM   3405  CG  HIS A 223     -16.922 -24.526 -18.732  1.00  8.83           C  
ATOM   3406  ND1 HIS A 223     -18.052 -23.834 -18.407  1.00  8.46           N  
ATOM   3407  CD2 HIS A 223     -16.143 -24.586 -17.577  1.00  8.65           C  
ATOM   3408  CE1 HIS A 223     -17.999 -23.508 -17.105  1.00  8.63           C  
ATOM   3409  NE2 HIS A 223     -16.836 -23.988 -16.587  1.00  8.52           N  
ATOM   3410  H   HIS A 223     -15.387 -24.940 -22.950  1.00  0.00           H  
ATOM   3411  HA  HIS A 223     -15.311 -23.407 -20.429  1.00  0.00           H  
ATOM   3412 1HB  HIS A 223     -17.591 -24.896 -20.711  1.00  0.00           H  
ATOM   3413 2HB  HIS A 223     -16.521 -26.130 -20.061  1.00  0.00           H  
ATOM   3414  HD2 HIS A 223     -15.170 -25.069 -17.485  1.00  0.00           H  
ATOM   3415  HE1 HIS A 223     -18.759 -22.953 -16.555  1.00  0.00           H  
ATOM   3416  HE2 HIS A 223     -16.541 -23.910 -15.624  1.00  0.00           H  
ATOM   3417  N   GLY A 224     -13.356 -24.667 -19.734  1.00  9.65           N  
ATOM   3418  CA  GLY A 224     -12.153 -25.389 -19.368  1.00 10.00           C  
ATOM   3419  C   GLY A 224     -12.459 -26.496 -18.376  1.00 10.51           C  
ATOM   3420  O   GLY A 224     -13.180 -26.282 -17.393  1.00 10.21           O  
ATOM   3421  H   GLY A 224     -13.554 -23.783 -19.288  1.00  0.00           H  
ATOM   3422 1HA  GLY A 224     -11.696 -25.813 -20.263  1.00  0.00           H  
ATOM   3423 2HA  GLY A 224     -11.431 -24.697 -18.936  1.00  0.00           H  
ATOM   3424  N   ASP A 225     -11.843 -27.654 -18.568  1.00 10.88           N  
ATOM   3425  CA  ASP A 225     -12.047 -28.744 -17.648  1.00 11.38           C  
ATOM   3426  C   ASP A 225     -11.192 -28.675 -16.381  1.00 11.44           C  
ATOM   3427  O   ASP A 225     -11.238 -29.587 -15.581  1.00 12.58           O  
ATOM   3428  CB  ASP A 225     -11.876 -30.110 -18.345  1.00 12.26           C  
ATOM   3429  CG  ASP A 225     -10.440 -30.409 -18.722  1.00 12.62           C  
ATOM   3430  OD1 ASP A 225      -9.556 -29.597 -18.487  1.00 12.69           O  
ATOM   3431  OD2 ASP A 225     -10.168 -31.498 -19.288  1.00 14.01           O  
ATOM   3432  H   ASP A 225     -11.227 -27.785 -19.357  1.00  0.00           H  
ATOM   3433  HA  ASP A 225     -13.065 -28.685 -17.261  1.00  0.00           H  
ATOM   3434 1HB  ASP A 225     -12.234 -30.902 -17.687  1.00  0.00           H  
ATOM   3435 2HB  ASP A 225     -12.485 -30.136 -19.249  1.00  0.00           H  
ATOM   3436  N   ASP A 226     -10.374 -27.644 -16.235  1.00 10.81           N  
ATOM   3437  CA  ASP A 226      -9.641 -27.382 -14.968  1.00 10.52           C  
ATOM   3438  C   ASP A 226     -10.074 -26.066 -14.327  1.00  9.49           C  
ATOM   3439  O   ASP A 226      -9.294 -25.424 -13.635  1.00  9.58           O  
ATOM   3440  CB  ASP A 226      -8.129 -27.369 -15.197  1.00 10.92           C  
ATOM   3441  CG  ASP A 226      -7.320 -27.528 -13.882  1.00 11.55           C  
ATOM   3442  OD1 ASP A 226      -7.809 -28.282 -12.972  1.00 12.59           O  
ATOM   3443  OD2 ASP A 226      -6.185 -26.980 -13.763  1.00 11.86           O  
ATOM   3444  H   ASP A 226     -10.247 -27.016 -17.016  1.00  0.00           H  
ATOM   3445  HA  ASP A 226      -9.874 -28.180 -14.262  1.00  0.00           H  
ATOM   3446 1HB  ASP A 226      -7.857 -28.178 -15.875  1.00  0.00           H  
ATOM   3447 2HB  ASP A 226      -7.841 -26.431 -15.674  1.00  0.00           H  
ATOM   3448  N   ASP A 227     -11.307 -25.664 -14.574  1.00  8.84           N  
ATOM   3449  CA  ASP A 227     -11.856 -24.401 -14.105  1.00  8.58           C  
ATOM   3450  C   ASP A 227     -12.088 -24.472 -12.568  1.00  8.79           C  
ATOM   3451  O   ASP A 227     -12.879 -25.300 -12.067  1.00  9.15           O  
ATOM   3452  CB  ASP A 227     -13.152 -24.106 -14.861  1.00  8.33           C  
ATOM   3453  CG  ASP A 227     -13.714 -22.706 -14.578  1.00  8.03           C  
ATOM   3454  OD1 ASP A 227     -13.531 -22.195 -13.436  1.00  7.76           O  
ATOM   3455  OD2 ASP A 227     -14.315 -22.114 -15.533  1.00  8.30           O  
ATOM   3456  H   ASP A 227     -11.890 -26.281 -15.122  1.00  0.00           H  
ATOM   3457  HA  ASP A 227     -11.132 -23.612 -14.310  1.00  0.00           H  
ATOM   3458 1HB  ASP A 227     -12.977 -24.197 -15.933  1.00  0.00           H  
ATOM   3459 2HB  ASP A 227     -13.908 -24.843 -14.589  1.00  0.00           H  
ATOM   3460  N   GLN A 228     -11.355 -23.653 -11.819  1.00  8.41           N  
ATOM   3461  CA  GLN A 228     -11.425 -23.685 -10.360  1.00  8.87           C  
ATOM   3462  C   GLN A 228     -12.517 -22.754  -9.804  1.00  9.16           C  
ATOM   3463  O   GLN A 228     -12.731 -22.753  -8.595  1.00 10.11           O  
ATOM   3464  CB  GLN A 228     -10.078 -23.232  -9.776  1.00  8.64           C  
ATOM   3465  CG  GLN A 228      -8.954 -24.162 -10.101  1.00  8.62           C  
ATOM   3466  CD  GLN A 228      -7.637 -23.683  -9.533  1.00  8.70           C  
ATOM   3467  OE1 GLN A 228      -7.545 -23.420  -8.341  1.00  8.79           O  
ATOM   3468  NE2 GLN A 228      -6.600 -23.581 -10.377  1.00  8.46           N  
ATOM   3469  H   GLN A 228     -10.735 -22.993 -12.267  1.00  0.00           H  
ATOM   3470  HA  GLN A 228     -11.626 -24.709 -10.046  1.00  0.00           H  
ATOM   3471 1HB  GLN A 228      -9.830 -22.242 -10.159  1.00  0.00           H  
ATOM   3472 2HB  GLN A 228     -10.160 -23.153  -8.692  1.00  0.00           H  
ATOM   3473 1HG  GLN A 228      -9.175 -25.143  -9.680  1.00  0.00           H  
ATOM   3474 2HG  GLN A 228      -8.857 -24.233 -11.184  1.00  0.00           H  
ATOM   3475 1HE2 GLN A 228      -5.710 -23.268 -10.042  1.00  0.00           H  
ATOM   3476 2HE2 GLN A 228      -6.715 -23.818 -11.342  1.00  0.00           H  
ATOM   3477  N   VAL A 229     -13.154 -21.961 -10.644  1.00  8.54           N  
ATOM   3478  CA  VAL A 229     -14.115 -20.966 -10.200  1.00  8.57           C  
ATOM   3479  C   VAL A 229     -15.564 -21.406 -10.493  1.00  8.91           C  
ATOM   3480  O   VAL A 229     -16.446 -21.322  -9.595  1.00  8.83           O  
ATOM   3481  CB  VAL A 229     -13.825 -19.618 -10.866  1.00  8.13           C  
ATOM   3482  CG1 VAL A 229     -14.862 -18.546 -10.469  1.00  8.59           C  
ATOM   3483  CG2 VAL A 229     -12.395 -19.156 -10.486  1.00  7.96           C  
ATOM   3484  H   VAL A 229     -12.962 -22.054 -11.631  1.00  0.00           H  
ATOM   3485  HA  VAL A 229     -14.021 -20.852  -9.119  1.00  0.00           H  
ATOM   3486  HB  VAL A 229     -13.901 -19.734 -11.947  1.00  0.00           H  
ATOM   3487 1HG1 VAL A 229     -14.620 -17.605 -10.963  1.00  0.00           H  
ATOM   3488 2HG1 VAL A 229     -15.856 -18.871 -10.775  1.00  0.00           H  
ATOM   3489 3HG1 VAL A 229     -14.842 -18.403  -9.389  1.00  0.00           H  
ATOM   3490 1HG2 VAL A 229     -12.185 -18.197 -10.959  1.00  0.00           H  
ATOM   3491 2HG2 VAL A 229     -12.322 -19.051  -9.403  1.00  0.00           H  
ATOM   3492 3HG2 VAL A 229     -11.671 -19.895 -10.828  1.00  0.00           H  
ATOM   3493  N   VAL A 230     -15.782 -21.890 -11.711  1.00  8.97           N  
ATOM   3494  CA  VAL A 230     -17.110 -22.456 -12.153  1.00  9.62           C  
ATOM   3495  C   VAL A 230     -16.857 -23.910 -12.593  1.00 10.41           C  
ATOM   3496  O   VAL A 230     -16.392 -24.130 -13.696  1.00 10.13           O  
ATOM   3497  CB  VAL A 230     -17.717 -21.563 -13.263  1.00  9.27           C  
ATOM   3498  CG1 VAL A 230     -19.077 -22.116 -13.721  1.00  9.75           C  
ATOM   3499  CG2 VAL A 230     -17.868 -20.107 -12.766  1.00  8.77           C  
ATOM   3500  H   VAL A 230     -15.012 -21.873 -12.365  1.00  0.00           H  
ATOM   3501  HA  VAL A 230     -17.785 -22.465 -11.296  1.00  0.00           H  
ATOM   3502  HB  VAL A 230     -17.057 -21.579 -14.131  1.00  0.00           H  
ATOM   3503 1HG1 VAL A 230     -19.487 -21.474 -14.502  1.00  0.00           H  
ATOM   3504 2HG1 VAL A 230     -18.946 -23.125 -14.113  1.00  0.00           H  
ATOM   3505 3HG1 VAL A 230     -19.763 -22.140 -12.875  1.00  0.00           H  
ATOM   3506 1HG2 VAL A 230     -18.295 -19.494 -13.559  1.00  0.00           H  
ATOM   3507 2HG2 VAL A 230     -18.525 -20.086 -11.897  1.00  0.00           H  
ATOM   3508 3HG2 VAL A 230     -16.889 -19.713 -12.491  1.00  0.00           H  
ATOM   3509  N   PRO A 231     -17.093 -24.898 -11.708  1.00 11.91           N  
ATOM   3510  CA  PRO A 231     -16.814 -26.299 -11.988  1.00 13.49           C  
ATOM   3511  C   PRO A 231     -17.486 -26.777 -13.293  1.00 14.16           C  
ATOM   3512  O   PRO A 231     -18.696 -26.611 -13.482  1.00 13.37           O  
ATOM   3513  CB  PRO A 231     -17.420 -27.048 -10.786  1.00 14.71           C  
ATOM   3514  CG  PRO A 231     -17.342 -26.032  -9.668  1.00 15.42           C  
ATOM   3515  CD  PRO A 231     -17.579 -24.692 -10.331  1.00 13.36           C  
ATOM   3516  HA  PRO A 231     -15.725 -26.450 -12.027  1.00  0.00           H  
ATOM   3517 1HB  PRO A 231     -18.449 -27.361 -11.018  1.00  0.00           H  
ATOM   3518 2HB  PRO A 231     -16.844 -27.963 -10.583  1.00  0.00           H  
ATOM   3519 1HG  PRO A 231     -18.096 -26.255  -8.899  1.00  0.00           H  
ATOM   3520 2HG  PRO A 231     -16.360 -26.084  -9.175  1.00  0.00           H  
ATOM   3521 1HD  PRO A 231     -18.654 -24.459 -10.314  1.00  0.00           H  
ATOM   3522 2HD  PRO A 231     -17.005 -23.915  -9.805  1.00  0.00           H  
ATOM   3523  N   TYR A 232     -16.647 -27.302 -14.179  1.00 14.65           N  
ATOM   3524  CA  TYR A 232     -16.997 -27.729 -15.556  1.00 14.75           C  
ATOM   3525  C   TYR A 232     -18.212 -28.691 -15.575  1.00 14.47           C  
ATOM   3526  O   TYR A 232     -19.172 -28.494 -16.346  1.00 14.75           O  
ATOM   3527  CB  TYR A 232     -15.730 -28.443 -16.109  1.00 14.62           C  
ATOM   3528  CG  TYR A 232     -15.856 -29.205 -17.397  1.00 14.89           C  
ATOM   3529  CD1 TYR A 232     -15.829 -28.562 -18.591  1.00 14.87           C  
ATOM   3530  CD2 TYR A 232     -15.941 -30.614 -17.402  1.00 15.86           C  
ATOM   3531  CE1 TYR A 232     -15.937 -29.271 -19.782  1.00 15.23           C  
ATOM   3532  CE2 TYR A 232     -16.002 -31.334 -18.584  1.00 16.48           C  
ATOM   3533  CZ  TYR A 232     -15.998 -30.635 -19.778  1.00 15.88           C  
ATOM   3534  OH  TYR A 232     -16.098 -31.264 -20.970  1.00 15.69           O  
ATOM   3535  H   TYR A 232     -15.695 -27.407 -13.858  1.00  0.00           H  
ATOM   3536  HA  TYR A 232     -17.232 -26.842 -16.144  1.00  0.00           H  
ATOM   3537 1HB  TYR A 232     -14.940 -27.709 -16.272  1.00  0.00           H  
ATOM   3538 2HB  TYR A 232     -15.365 -29.158 -15.373  1.00  0.00           H  
ATOM   3539  HD1 TYR A 232     -15.722 -27.478 -18.624  1.00  0.00           H  
ATOM   3540  HD2 TYR A 232     -15.961 -31.162 -16.460  1.00  0.00           H  
ATOM   3541  HE1 TYR A 232     -15.914 -28.743 -20.735  1.00  0.00           H  
ATOM   3542  HE2 TYR A 232     -16.052 -32.423 -18.557  1.00  0.00           H  
ATOM   3543  HH  TYR A 232     -16.166 -32.211 -20.826  1.00  0.00           H  
ATOM   3544  N   ALA A 233     -18.190 -29.677 -14.682  1.00 14.91           N  
ATOM   3545  CA  ALA A 233     -19.171 -30.770 -14.743  1.00 16.05           C  
ATOM   3546  C   ALA A 233     -20.588 -30.252 -14.366  1.00 16.57           C  
ATOM   3547  O   ALA A 233     -21.640 -30.823 -14.783  1.00 16.27           O  
ATOM   3548  CB  ALA A 233     -18.750 -31.940 -13.837  1.00 16.63           C  
ATOM   3549  H   ALA A 233     -17.494 -29.681 -13.950  1.00  0.00           H  
ATOM   3550  HA  ALA A 233     -19.217 -31.126 -15.772  1.00  0.00           H  
ATOM   3551 1HB  ALA A 233     -19.493 -32.735 -13.901  1.00  0.00           H  
ATOM   3552 2HB  ALA A 233     -17.782 -32.321 -14.161  1.00  0.00           H  
ATOM   3553 3HB  ALA A 233     -18.677 -31.594 -12.807  1.00  0.00           H  
ATOM   3554  N   ASP A 234     -20.624 -29.180 -13.590  1.00 16.71           N  
ATOM   3555  CA  ASP A 234     -21.911 -28.674 -13.084  1.00 17.95           C  
ATOM   3556  C   ASP A 234     -22.332 -27.375 -13.776  1.00 15.31           C  
ATOM   3557  O   ASP A 234     -23.214 -26.680 -13.299  1.00 14.46           O  
ATOM   3558  CB  ASP A 234     -21.763 -28.506 -11.570  1.00 21.55           C  
ATOM   3559  CG  ASP A 234     -21.087 -29.769 -10.925  1.00 27.06           C  
ATOM   3560  OD1 ASP A 234     -21.702 -30.874 -10.953  1.00 33.13           O  
ATOM   3561  OD2 ASP A 234     -19.901 -29.681 -10.512  1.00 30.87           O  
ATOM   3562  H   ASP A 234     -19.773 -28.699 -13.337  1.00  0.00           H  
ATOM   3563  HA  ASP A 234     -22.684 -29.409 -13.309  1.00  0.00           H  
ATOM   3564 1HB  ASP A 234     -21.162 -27.621 -11.359  1.00  0.00           H  
ATOM   3565 2HB  ASP A 234     -22.745 -28.348 -11.124  1.00  0.00           H  
ATOM   3566  N   SER A 235     -21.670 -27.039 -14.877  1.00 13.17           N  
ATOM   3567  CA  SER A 235     -21.996 -25.813 -15.542  1.00 12.57           C  
ATOM   3568  C   SER A 235     -22.066 -26.022 -17.022  1.00 12.24           C  
ATOM   3569  O   SER A 235     -23.108 -26.459 -17.532  1.00 12.39           O  
ATOM   3570  CB  SER A 235     -21.012 -24.693 -15.170  1.00 12.11           C  
ATOM   3571  OG  SER A 235     -19.657 -25.121 -15.382  1.00 12.15           O  
ATOM   3572  H   SER A 235     -20.942 -27.627 -15.258  1.00  0.00           H  
ATOM   3573  HA  SER A 235     -22.995 -25.505 -15.231  1.00  0.00           H  
ATOM   3574 1HB  SER A 235     -21.221 -23.810 -15.774  1.00  0.00           H  
ATOM   3575 2HB  SER A 235     -21.154 -24.416 -14.126  1.00  0.00           H  
ATOM   3576  HG  SER A 235     -19.712 -26.021 -15.711  1.00  0.00           H  
ATOM   3577  N   GLY A 236     -20.972 -25.767 -17.723  1.00 11.66           N  
ATOM   3578  CA  GLY A 236     -20.995 -25.839 -19.177  1.00 11.59           C  
ATOM   3579  C   GLY A 236     -21.466 -27.184 -19.767  1.00 12.19           C  
ATOM   3580  O   GLY A 236     -22.170 -27.194 -20.777  1.00 11.98           O  
ATOM   3581  H   GLY A 236     -20.111 -25.520 -17.256  1.00  0.00           H  
ATOM   3582 1HA  GLY A 236     -21.651 -25.062 -19.569  1.00  0.00           H  
ATOM   3583 2HA  GLY A 236     -19.997 -25.643 -19.567  1.00  0.00           H  
ATOM   3584  N   VAL A 237     -21.085 -28.288 -19.130  1.00 12.38           N  
ATOM   3585  CA  VAL A 237     -21.519 -29.628 -19.564  1.00 13.30           C  
ATOM   3586  C   VAL A 237     -23.054 -29.713 -19.561  1.00 13.45           C  
ATOM   3587  O   VAL A 237     -23.672 -30.266 -20.472  1.00 14.53           O  
ATOM   3588  CB  VAL A 237     -20.928 -30.736 -18.684  1.00 14.03           C  
ATOM   3589  CG1 VAL A 237     -21.564 -32.097 -19.028  1.00 15.59           C  
ATOM   3590  CG2 VAL A 237     -19.424 -30.821 -18.914  1.00 14.78           C  
ATOM   3591  H   VAL A 237     -20.480 -28.203 -18.325  1.00  0.00           H  
ATOM   3592  HA  VAL A 237     -21.172 -29.790 -20.585  1.00  0.00           H  
ATOM   3593  HB  VAL A 237     -21.127 -30.502 -17.638  1.00  0.00           H  
ATOM   3594 1HG1 VAL A 237     -21.132 -32.871 -18.393  1.00  0.00           H  
ATOM   3595 2HG1 VAL A 237     -22.640 -32.049 -18.860  1.00  0.00           H  
ATOM   3596 3HG1 VAL A 237     -21.369 -32.336 -20.073  1.00  0.00           H  
ATOM   3597 1HG2 VAL A 237     -19.004 -31.608 -18.288  1.00  0.00           H  
ATOM   3598 2HG2 VAL A 237     -19.228 -31.048 -19.962  1.00  0.00           H  
ATOM   3599 3HG2 VAL A 237     -18.962 -29.868 -18.657  1.00  0.00           H  
ATOM   3600  N   LEU A 238     -23.666 -29.168 -18.535  1.00 12.65           N  
ATOM   3601  CA  LEU A 238     -25.123 -29.195 -18.376  1.00 12.78           C  
ATOM   3602  C   LEU A 238     -25.814 -28.186 -19.287  1.00 12.56           C  
ATOM   3603  O   LEU A 238     -26.818 -28.524 -19.897  1.00 12.72           O  
ATOM   3604  CB  LEU A 238     -25.499 -28.942 -16.914  1.00 12.84           C  
ATOM   3605  CG  LEU A 238     -24.843 -29.865 -15.880  1.00 12.86           C  
ATOM   3606  CD1 LEU A 238     -25.257 -29.465 -14.474  1.00 12.47           C  
ATOM   3607  CD2 LEU A 238     -25.138 -31.369 -16.138  1.00 13.73           C  
ATOM   3608  H   LEU A 238     -23.103 -28.713 -17.831  1.00  0.00           H  
ATOM   3609  HA  LEU A 238     -25.484 -30.181 -18.666  1.00  0.00           H  
ATOM   3610 1HB  LEU A 238     -25.229 -27.919 -16.658  1.00  0.00           H  
ATOM   3611 2HB  LEU A 238     -26.579 -29.048 -16.809  1.00  0.00           H  
ATOM   3612  HG  LEU A 238     -23.761 -29.730 -15.906  1.00  0.00           H  
ATOM   3613 1HD1 LEU A 238     -24.783 -30.130 -13.752  1.00  0.00           H  
ATOM   3614 2HD1 LEU A 238     -24.945 -28.439 -14.281  1.00  0.00           H  
ATOM   3615 3HD1 LEU A 238     -26.340 -29.540 -14.379  1.00  0.00           H  
ATOM   3616 1HD2 LEU A 238     -24.647 -31.973 -15.374  1.00  0.00           H  
ATOM   3617 2HD2 LEU A 238     -26.214 -31.541 -16.099  1.00  0.00           H  
ATOM   3618 3HD2 LEU A 238     -24.761 -31.650 -17.121  1.00  0.00           H  
ATOM   3619  N   SER A 239     -25.304 -26.956 -19.382  1.00 12.21           N  
ATOM   3620  CA  SER A 239     -25.944 -25.900 -20.178  1.00 12.26           C  
ATOM   3621  C   SER A 239     -26.039 -26.316 -21.645  1.00 12.37           C  
ATOM   3622  O   SER A 239     -27.013 -26.019 -22.336  1.00 12.04           O  
ATOM   3623  CB  SER A 239     -25.108 -24.591 -20.118  1.00 12.81           C  
ATOM   3624  OG  SER A 239     -25.153 -24.087 -18.809  1.00 15.26           O  
ATOM   3625  H   SER A 239     -24.448 -26.749 -18.888  1.00  0.00           H  
ATOM   3626  HA  SER A 239     -26.932 -25.702 -19.760  1.00  0.00           H  
ATOM   3627 1HB  SER A 239     -24.081 -24.801 -20.417  1.00  0.00           H  
ATOM   3628 2HB  SER A 239     -25.513 -23.868 -20.825  1.00  0.00           H  
ATOM   3629  HG  SER A 239     -25.696 -24.700 -18.308  1.00  0.00           H  
ATOM   3630  N   ALA A 240     -24.993 -26.973 -22.132  1.00 12.35           N  
ATOM   3631  CA  ALA A 240     -24.933 -27.367 -23.531  1.00 13.12           C  
ATOM   3632  C   ALA A 240     -26.043 -28.376 -23.861  1.00 14.42           C  
ATOM   3633  O   ALA A 240     -26.504 -28.417 -24.988  1.00 15.06           O  
ATOM   3634  CB  ALA A 240     -23.580 -27.961 -23.871  1.00 13.13           C  
ATOM   3635  H   ALA A 240     -24.222 -27.205 -21.522  1.00  0.00           H  
ATOM   3636  HA  ALA A 240     -25.084 -26.476 -24.141  1.00  0.00           H  
ATOM   3637 1HB  ALA A 240     -23.562 -28.247 -24.923  1.00  0.00           H  
ATOM   3638 2HB  ALA A 240     -22.801 -27.223 -23.683  1.00  0.00           H  
ATOM   3639 3HB  ALA A 240     -23.403 -28.840 -23.253  1.00  0.00           H  
ATOM   3640  N   LYS A 241     -26.419 -29.192 -22.880  1.00 15.80           N  
ATOM   3641  CA  LYS A 241     -27.477 -30.217 -23.036  1.00 17.31           C  
ATOM   3642  C   LYS A 241     -28.866 -29.658 -22.794  1.00 17.14           C  
ATOM   3643  O   LYS A 241     -29.832 -30.173 -23.355  1.00 17.79           O  
ATOM   3644  CB  LYS A 241     -27.264 -31.361 -22.043  1.00 19.17           C  
ATOM   3645  CG  LYS A 241     -26.053 -32.208 -22.327  1.00 22.27           C  
ATOM   3646  CD  LYS A 241     -25.734 -33.107 -21.131  1.00 25.60           C  
ATOM   3647  CE  LYS A 241     -24.453 -33.918 -21.345  1.00 28.75           C  
ATOM   3648  NZ  LYS A 241     -24.297 -34.985 -20.303  1.00 31.94           N  
ATOM   3649  H   LYS A 241     -25.952 -29.098 -21.989  1.00  0.00           H  
ATOM   3650  HA  LYS A 241     -27.423 -30.619 -24.048  1.00  0.00           H  
ATOM   3651 1HB  LYS A 241     -27.162 -30.955 -21.036  1.00  0.00           H  
ATOM   3652 2HB  LYS A 241     -28.138 -32.013 -22.046  1.00  0.00           H  
ATOM   3653 1HG  LYS A 241     -26.240 -32.827 -23.205  1.00  0.00           H  
ATOM   3654 2HG  LYS A 241     -25.199 -31.564 -22.533  1.00  0.00           H  
ATOM   3655 1HD  LYS A 241     -25.613 -32.494 -20.237  1.00  0.00           H  
ATOM   3656 2HD  LYS A 241     -26.559 -33.800 -20.966  1.00  0.00           H  
ATOM   3657 1HE  LYS A 241     -24.478 -34.383 -22.329  1.00  0.00           H  
ATOM   3658 2HE  LYS A 241     -23.590 -33.253 -21.303  1.00  0.00           H  
ATOM   3659 1HZ  LYS A 241     -23.444 -35.500 -20.472  1.00  0.00           H  
ATOM   3660 2HZ  LYS A 241     -24.257 -34.559 -19.388  1.00  0.00           H  
ATOM   3661 3HZ  LYS A 241     -25.084 -35.616 -20.346  1.00  0.00           H  
ATOM   3662  N   LEU A 242     -28.990 -28.621 -21.968  1.00 16.18           N  
ATOM   3663  CA  LEU A 242     -30.299 -28.035 -21.617  1.00 16.41           C  
ATOM   3664  C   LEU A 242     -30.942 -27.181 -22.703  1.00 16.44           C  
ATOM   3665  O   LEU A 242     -32.158 -27.264 -22.892  1.00 16.36           O  
ATOM   3666  CB  LEU A 242     -30.238 -27.239 -20.319  1.00 16.16           C  
ATOM   3667  CG  LEU A 242     -30.165 -28.077 -19.018  1.00 17.31           C  
ATOM   3668  CD1 LEU A 242     -29.623 -27.238 -17.839  1.00 16.64           C  
ATOM   3669  CD2 LEU A 242     -31.487 -28.802 -18.648  1.00 17.54           C  
ATOM   3670  H   LEU A 242     -28.151 -28.225 -21.569  1.00  0.00           H  
ATOM   3671  HA  LEU A 242     -31.015 -28.845 -21.480  1.00  0.00           H  
ATOM   3672 1HB  LEU A 242     -29.360 -26.595 -20.347  1.00  0.00           H  
ATOM   3673 2HB  LEU A 242     -31.124 -26.608 -20.256  1.00  0.00           H  
ATOM   3674  HG  LEU A 242     -29.399 -28.846 -19.123  1.00  0.00           H  
ATOM   3675 1HD1 LEU A 242     -29.584 -27.855 -16.941  1.00  0.00           H  
ATOM   3676 2HD1 LEU A 242     -28.621 -26.881 -18.077  1.00  0.00           H  
ATOM   3677 3HD1 LEU A 242     -30.281 -26.387 -17.666  1.00  0.00           H  
ATOM   3678 1HD2 LEU A 242     -31.347 -29.366 -17.725  1.00  0.00           H  
ATOM   3679 2HD2 LEU A 242     -32.279 -28.066 -18.507  1.00  0.00           H  
ATOM   3680 3HD2 LEU A 242     -31.765 -29.485 -19.451  1.00  0.00           H  
ATOM   3681  N   VAL A 243     -30.151 -26.386 -23.415  1.00 15.07           N  
ATOM   3682  CA  VAL A 243     -30.650 -25.605 -24.559  1.00 15.24           C  
ATOM   3683  C   VAL A 243     -31.018 -26.585 -25.672  1.00 16.49           C  
ATOM   3684  O   VAL A 243     -30.598 -27.748 -25.653  1.00 17.30           O  
ATOM   3685  CB  VAL A 243     -29.592 -24.599 -25.057  1.00 14.26           C  
ATOM   3686  CG1 VAL A 243     -29.179 -23.659 -23.914  1.00 13.91           C  
ATOM   3687  CG2 VAL A 243     -28.378 -25.318 -25.612  1.00 14.05           C  
ATOM   3688  H   VAL A 243     -29.176 -26.318 -23.160  1.00  0.00           H  
ATOM   3689  HA  VAL A 243     -31.529 -25.045 -24.238  1.00  0.00           H  
ATOM   3690  HB  VAL A 243     -30.030 -23.984 -25.843  1.00  0.00           H  
ATOM   3691 1HG1 VAL A 243     -28.432 -22.952 -24.276  1.00  0.00           H  
ATOM   3692 2HG1 VAL A 243     -30.052 -23.113 -23.559  1.00  0.00           H  
ATOM   3693 3HG1 VAL A 243     -28.758 -24.244 -23.096  1.00  0.00           H  
ATOM   3694 1HG2 VAL A 243     -27.648 -24.586 -25.957  1.00  0.00           H  
ATOM   3695 2HG2 VAL A 243     -27.933 -25.936 -24.832  1.00  0.00           H  
ATOM   3696 3HG2 VAL A 243     -28.680 -25.950 -26.447  1.00  0.00           H  
ATOM   3697  N   LYS A 244     -31.838 -26.161 -26.623  1.00 17.72           N  
ATOM   3698  CA  LYS A 244     -32.264 -27.090 -27.666  1.00 18.64           C  
ATOM   3699  C   LYS A 244     -31.143 -27.403 -28.648  1.00 18.84           C  
ATOM   3700  O   LYS A 244     -31.028 -28.519 -29.140  1.00 19.31           O  
ATOM   3701  CB  LYS A 244     -33.440 -26.517 -28.446  1.00 19.06           C  
ATOM   3702  CG  LYS A 244     -34.029 -27.510 -29.472  1.00 20.61           C  
ATOM   3703  CD  LYS A 244     -35.229 -26.938 -30.237  1.00 21.37           C  
ATOM   3704  CE  LYS A 244     -35.757 -27.904 -31.291  1.00 22.58           C  
ATOM   3705  NZ  LYS A 244     -37.148 -27.526 -31.643  1.00 23.66           N  
ATOM   3706  H   LYS A 244     -32.176 -25.209 -26.644  1.00  0.00           H  
ATOM   3707  HA  LYS A 244     -32.581 -28.020 -27.193  1.00  0.00           H  
ATOM   3708 1HB  LYS A 244     -34.229 -26.226 -27.753  1.00  0.00           H  
ATOM   3709 2HB  LYS A 244     -33.122 -25.619 -28.976  1.00  0.00           H  
ATOM   3710 1HG  LYS A 244     -33.262 -27.781 -30.198  1.00  0.00           H  
ATOM   3711 2HG  LYS A 244     -34.354 -28.414 -28.958  1.00  0.00           H  
ATOM   3712 1HD  LYS A 244     -36.035 -26.715 -29.536  1.00  0.00           H  
ATOM   3713 2HD  LYS A 244     -34.937 -26.013 -30.733  1.00  0.00           H  
ATOM   3714 1HE  LYS A 244     -35.120 -27.863 -32.173  1.00  0.00           H  
ATOM   3715 2HE  LYS A 244     -35.731 -28.920 -30.899  1.00  0.00           H  
ATOM   3716 1HZ  LYS A 244     -37.504 -28.163 -32.341  1.00  0.00           H  
ATOM   3717 2HZ  LYS A 244     -37.729 -27.572 -30.818  1.00  0.00           H  
ATOM   3718 3HZ  LYS A 244     -37.159 -26.585 -32.010  1.00  0.00           H  
ATOM   3719  N   ASN A 245     -30.393 -26.389 -29.016  1.00 18.80           N  
ATOM   3720  CA  ASN A 245     -29.414 -26.510 -30.071  1.00 20.80           C  
ATOM   3721  C   ASN A 245     -28.042 -26.045 -29.580  1.00 20.04           C  
ATOM   3722  O   ASN A 245     -27.546 -24.988 -29.983  1.00 21.96           O  
ATOM   3723  CB  ASN A 245     -29.905 -25.725 -31.282  1.00 22.31           C  
ATOM   3724  CG  ASN A 245     -31.194 -26.333 -31.865  1.00 25.57           C  
ATOM   3725  OD1 ASN A 245     -31.181 -27.488 -32.375  1.00 31.40           O  
ATOM   3726  ND2 ASN A 245     -32.330 -25.595 -31.764  1.00 26.58           N  
ATOM   3727  H   ASN A 245     -30.505 -25.501 -28.548  1.00  0.00           H  
ATOM   3728  HA  ASN A 245     -29.317 -27.564 -30.334  1.00  0.00           H  
ATOM   3729 1HB  ASN A 245     -30.092 -24.690 -30.994  1.00  0.00           H  
ATOM   3730 2HB  ASN A 245     -29.130 -25.717 -32.049  1.00  0.00           H  
ATOM   3731 1HD2 ASN A 245     -33.191 -25.950 -32.129  1.00  0.00           H  
ATOM   3732 2HD2 ASN A 245     -32.305 -24.697 -31.325  1.00  0.00           H  
ATOM   3733  N   GLY A 246     -27.446 -26.854 -28.707  1.00 18.52           N  
ATOM   3734  CA  GLY A 246     -26.189 -26.522 -28.037  1.00 17.64           C  
ATOM   3735  C   GLY A 246     -25.032 -27.384 -28.485  1.00 18.35           C  
ATOM   3736  O   GLY A 246     -25.196 -28.536 -28.904  1.00 17.86           O  
ATOM   3737  H   GLY A 246     -27.893 -27.737 -28.505  1.00  0.00           H  
ATOM   3738 1HA  GLY A 246     -25.940 -25.478 -28.226  1.00  0.00           H  
ATOM   3739 2HA  GLY A 246     -26.311 -26.633 -26.960  1.00  0.00           H  
ATOM   3740  N   LYS A 247     -23.832 -26.847 -28.407  1.00 17.48           N  
ATOM   3741  CA  LYS A 247     -22.629 -27.598 -28.717  1.00 18.64           C  
ATOM   3742  C   LYS A 247     -21.611 -27.190 -27.642  1.00 16.71           C  
ATOM   3743  O   LYS A 247     -21.537 -25.984 -27.319  1.00 14.88           O  
ATOM   3744  CB  LYS A 247     -22.154 -27.171 -30.108  1.00 21.93           C  
ATOM   3745  CG  LYS A 247     -20.835 -27.798 -30.579  1.00 25.26           C  
ATOM   3746  CD  LYS A 247     -20.273 -27.067 -31.816  1.00 26.97           C  
ATOM   3747  CE  LYS A 247     -18.763 -27.284 -31.989  1.00 28.50           C  
ATOM   3748  NZ  LYS A 247     -18.345 -26.908 -33.374  1.00 31.88           N  
ATOM   3749  H   LYS A 247     -23.750 -25.882 -28.122  1.00  0.00           H  
ATOM   3750  HA  LYS A 247     -22.875 -28.660 -28.719  1.00  0.00           H  
ATOM   3751 1HB  LYS A 247     -22.915 -27.426 -30.846  1.00  0.00           H  
ATOM   3752 2HB  LYS A 247     -22.024 -26.089 -30.132  1.00  0.00           H  
ATOM   3753 1HG  LYS A 247     -20.100 -27.748 -29.774  1.00  0.00           H  
ATOM   3754 2HG  LYS A 247     -21.000 -28.845 -30.832  1.00  0.00           H  
ATOM   3755 1HD  LYS A 247     -20.779 -27.427 -32.713  1.00  0.00           H  
ATOM   3756 2HD  LYS A 247     -20.458 -25.997 -31.721  1.00  0.00           H  
ATOM   3757 1HE  LYS A 247     -18.223 -26.677 -31.264  1.00  0.00           H  
ATOM   3758 2HE  LYS A 247     -18.522 -28.331 -31.804  1.00  0.00           H  
ATOM   3759 1HZ  LYS A 247     -17.351 -27.055 -33.478  1.00  0.00           H  
ATOM   3760 2HZ  LYS A 247     -18.841 -27.480 -34.043  1.00  0.00           H  
ATOM   3761 3HZ  LYS A 247     -18.560 -25.935 -33.539  1.00  0.00           H  
ATOM   3762  N   LEU A 248     -20.885 -28.173 -27.092  1.00 15.50           N  
ATOM   3763  CA  LEU A 248     -19.825 -27.937 -26.103  1.00 14.85           C  
ATOM   3764  C   LEU A 248     -18.441 -28.077 -26.749  1.00 13.99           C  
ATOM   3765  O   LEU A 248     -18.200 -29.071 -27.415  1.00 13.95           O  
ATOM   3766  CB  LEU A 248     -19.941 -28.967 -24.956  1.00 15.20           C  
ATOM   3767  CG  LEU A 248     -18.850 -28.877 -23.876  1.00 15.13           C  
ATOM   3768  CD1 LEU A 248     -18.891 -27.561 -23.169  1.00 13.90           C  
ATOM   3769  CD2 LEU A 248     -18.986 -30.008 -22.862  1.00 15.51           C  
ATOM   3770  H   LEU A 248     -21.087 -29.120 -27.381  1.00  0.00           H  
ATOM   3771  HA  LEU A 248     -19.951 -26.935 -25.694  1.00  0.00           H  
ATOM   3772 1HB  LEU A 248     -20.906 -28.836 -24.468  1.00  0.00           H  
ATOM   3773 2HB  LEU A 248     -19.906 -29.969 -25.384  1.00  0.00           H  
ATOM   3774  HG  LEU A 248     -17.868 -28.945 -24.344  1.00  0.00           H  
ATOM   3775 1HD1 LEU A 248     -18.107 -27.530 -22.412  1.00  0.00           H  
ATOM   3776 2HD1 LEU A 248     -18.733 -26.757 -23.888  1.00  0.00           H  
ATOM   3777 3HD1 LEU A 248     -19.862 -27.435 -22.691  1.00  0.00           H  
ATOM   3778 1HD2 LEU A 248     -18.201 -29.919 -22.110  1.00  0.00           H  
ATOM   3779 2HD2 LEU A 248     -19.961 -29.947 -22.377  1.00  0.00           H  
ATOM   3780 3HD2 LEU A 248     -18.894 -30.967 -23.372  1.00  0.00           H  
ATOM   3781  N   ILE A 249     -17.555 -27.084 -26.563  1.00 12.60           N  
ATOM   3782  CA  ILE A 249     -16.129 -27.233 -26.828  1.00 12.44           C  
ATOM   3783  C   ILE A 249     -15.449 -27.207 -25.463  1.00 11.81           C  
ATOM   3784  O   ILE A 249     -15.606 -26.257 -24.699  1.00 10.38           O  
ATOM   3785  CB  ILE A 249     -15.519 -26.108 -27.719  1.00 12.48           C  
ATOM   3786  CG1 ILE A 249     -16.291 -26.013 -29.044  1.00 13.48           C  
ATOM   3787  CG2 ILE A 249     -14.011 -26.390 -27.948  1.00 12.66           C  
ATOM   3788  CD1 ILE A 249     -15.846 -24.921 -30.018  1.00 13.76           C  
ATOM   3789  H   ILE A 249     -17.902 -26.198 -26.224  1.00  0.00           H  
ATOM   3790  HA  ILE A 249     -15.972 -28.172 -27.357  1.00  0.00           H  
ATOM   3791  HB  ILE A 249     -15.637 -25.146 -27.221  1.00  0.00           H  
ATOM   3792 1HG1 ILE A 249     -16.216 -26.960 -29.577  1.00  0.00           H  
ATOM   3793 2HG1 ILE A 249     -17.347 -25.838 -28.838  1.00  0.00           H  
ATOM   3794 1HG2 ILE A 249     -13.585 -25.604 -28.571  1.00  0.00           H  
ATOM   3795 2HG2 ILE A 249     -13.495 -26.412 -26.989  1.00  0.00           H  
ATOM   3796 3HG2 ILE A 249     -13.892 -27.353 -28.446  1.00  0.00           H  
ATOM   3797 1HD1 ILE A 249     -16.467 -24.957 -30.913  1.00  0.00           H  
ATOM   3798 2HD1 ILE A 249     -15.950 -23.945 -29.543  1.00  0.00           H  
ATOM   3799 3HD1 ILE A 249     -14.805 -25.082 -30.293  1.00  0.00           H  
ATOM   3800  N   THR A 250     -14.684 -28.244 -25.172  1.00 12.11           N  
ATOM   3801  CA  THR A 250     -13.967 -28.359 -23.893  1.00 12.28           C  
ATOM   3802  C   THR A 250     -12.529 -28.011 -24.155  1.00 12.60           C  
ATOM   3803  O   THR A 250     -11.939 -28.599 -25.077  1.00 13.10           O  
ATOM   3804  CB  THR A 250     -14.040 -29.813 -23.339  1.00 13.13           C  
ATOM   3805  OG1 THR A 250     -15.411 -30.167 -23.105  1.00 13.48           O  
ATOM   3806  CG2 THR A 250     -13.209 -30.006 -21.999  1.00 13.04           C  
ATOM   3807  H   THR A 250     -14.592 -28.982 -25.856  1.00  0.00           H  
ATOM   3808  HA  THR A 250     -14.439 -27.692 -23.171  1.00  0.00           H  
ATOM   3809  HB  THR A 250     -13.645 -30.506 -24.082  1.00  0.00           H  
ATOM   3810  HG1 THR A 250     -15.977 -29.428 -23.342  1.00  0.00           H  
ATOM   3811 1HG2 THR A 250     -13.298 -31.038 -21.662  1.00  0.00           H  
ATOM   3812 2HG2 THR A 250     -12.161 -29.773 -22.184  1.00  0.00           H  
ATOM   3813 3HG2 THR A 250     -13.598 -29.339 -21.231  1.00  0.00           H  
ATOM   3814  N   TYR A 251     -11.952 -27.079 -23.367  1.00 11.81           N  
ATOM   3815  CA  TYR A 251     -10.532 -26.730 -23.461  1.00 11.92           C  
ATOM   3816  C   TYR A 251      -9.807 -27.494 -22.343  1.00 11.98           C  
ATOM   3817  O   TYR A 251      -9.935 -27.158 -21.141  1.00 10.93           O  
ATOM   3818  CB  TYR A 251     -10.312 -25.214 -23.270  1.00 11.78           C  
ATOM   3819  CG  TYR A 251     -10.758 -24.270 -24.390  1.00 11.88           C  
ATOM   3820  CD1 TYR A 251     -10.475 -22.921 -24.327  1.00 12.01           C  
ATOM   3821  CD2 TYR A 251     -11.397 -24.733 -25.522  1.00 12.42           C  
ATOM   3822  CE1 TYR A 251     -10.889 -22.050 -25.323  1.00 12.07           C  
ATOM   3823  CE2 TYR A 251     -11.784 -23.890 -26.539  1.00 12.45           C  
ATOM   3824  CZ  TYR A 251     -11.512 -22.543 -26.449  1.00 12.61           C  
ATOM   3825  OH  TYR A 251     -11.908 -21.703 -27.494  1.00 12.38           O  
ATOM   3826  H   TYR A 251     -12.531 -26.607 -22.687  1.00  0.00           H  
ATOM   3827  HA  TYR A 251     -10.173 -27.004 -24.453  1.00  0.00           H  
ATOM   3828 1HB  TYR A 251     -10.837 -24.880 -22.374  1.00  0.00           H  
ATOM   3829 2HB  TYR A 251      -9.251 -25.016 -23.121  1.00  0.00           H  
ATOM   3830  HD1 TYR A 251      -9.915 -22.520 -23.482  1.00  0.00           H  
ATOM   3831  HD2 TYR A 251     -11.611 -25.796 -25.631  1.00  0.00           H  
ATOM   3832  HE1 TYR A 251     -10.653 -20.989 -25.251  1.00  0.00           H  
ATOM   3833  HE2 TYR A 251     -12.304 -24.289 -27.410  1.00  0.00           H  
ATOM   3834  HH  TYR A 251     -12.344 -22.223 -28.173  1.00  0.00           H  
ATOM   3835  N   LYS A 252      -9.114 -28.555 -22.722  1.00 12.41           N  
ATOM   3836  CA  LYS A 252      -8.476 -29.440 -21.772  1.00 13.42           C  
ATOM   3837  C   LYS A 252      -7.420 -28.663 -21.019  1.00 12.33           C  
ATOM   3838  O   LYS A 252      -6.660 -27.885 -21.595  1.00 12.17           O  
ATOM   3839  CB  LYS A 252      -7.880 -30.676 -22.449  1.00 15.30           C  
ATOM   3840  CG  LYS A 252      -8.960 -31.653 -22.927  1.00 17.70           C  
ATOM   3841  CD  LYS A 252      -8.389 -32.971 -23.531  1.00 20.70           C  
ATOM   3842  CE  LYS A 252      -7.882 -33.932 -22.450  1.00 23.51           C  
ATOM   3843  NZ  LYS A 252      -7.004 -35.096 -22.859  1.00 28.39           N  
ATOM   3844  H   LYS A 252      -9.030 -28.750 -23.709  1.00  0.00           H  
ATOM   3845  HA  LYS A 252      -9.226 -29.779 -21.057  1.00  0.00           H  
ATOM   3846 1HB  LYS A 252      -7.277 -30.368 -23.303  1.00  0.00           H  
ATOM   3847 2HB  LYS A 252      -7.220 -31.191 -21.751  1.00  0.00           H  
ATOM   3848 1HG  LYS A 252      -9.604 -31.923 -22.089  1.00  0.00           H  
ATOM   3849 2HG  LYS A 252      -9.571 -31.174 -23.692  1.00  0.00           H  
ATOM   3850 1HD  LYS A 252      -9.167 -33.475 -24.106  1.00  0.00           H  
ATOM   3851 2HD  LYS A 252      -7.561 -32.736 -24.200  1.00  0.00           H  
ATOM   3852 1HE  LYS A 252      -7.297 -33.379 -21.717  1.00  0.00           H  
ATOM   3853 2HE  LYS A 252      -8.731 -34.384 -21.938  1.00  0.00           H  
ATOM   3854 1HZ  LYS A 252      -6.754 -35.633 -22.041  1.00  0.00           H  
ATOM   3855 2HZ  LYS A 252      -7.506 -35.686 -23.508  1.00  0.00           H  
ATOM   3856 3HZ  LYS A 252      -6.166 -34.747 -23.301  1.00  0.00           H  
ATOM   3857  N   GLY A 253      -7.423 -28.809 -19.704  1.00 11.74           N  
ATOM   3858  CA  GLY A 253      -6.444 -28.119 -18.871  1.00 10.89           C  
ATOM   3859  C   GLY A 253      -6.706 -26.651 -18.579  1.00 10.36           C  
ATOM   3860  O   GLY A 253      -5.938 -26.018 -17.814  1.00 10.44           O  
ATOM   3861  H   GLY A 253      -8.110 -29.405 -19.265  1.00  0.00           H  
ATOM   3862 1HA  GLY A 253      -6.368 -28.622 -17.907  1.00  0.00           H  
ATOM   3863 2HA  GLY A 253      -5.463 -28.175 -19.341  1.00  0.00           H  
ATOM   3864  N   ALA A 254      -7.753 -26.081 -19.163  1.00  9.37           N  
ATOM   3865  CA  ALA A 254      -7.901 -24.617 -19.142  1.00  8.59           C  
ATOM   3866  C   ALA A 254      -8.534 -24.157 -17.820  1.00  8.21           C  
ATOM   3867  O   ALA A 254      -9.373 -24.856 -17.240  1.00  7.99           O  
ATOM   3868  CB  ALA A 254      -8.743 -24.128 -20.326  1.00  8.28           C  
ATOM   3869  H   ALA A 254      -8.456 -26.640 -19.625  1.00  0.00           H  
ATOM   3870  HA  ALA A 254      -6.907 -24.175 -19.218  1.00  0.00           H  
ATOM   3871 1HB  ALA A 254      -8.835 -23.043 -20.284  1.00  0.00           H  
ATOM   3872 2HB  ALA A 254      -8.259 -24.415 -21.260  1.00  0.00           H  
ATOM   3873 3HB  ALA A 254      -9.733 -24.578 -20.278  1.00  0.00           H  
ATOM   3874  N   PRO A 255      -8.159 -22.942 -17.360  1.00  7.86           N  
ATOM   3875  CA  PRO A 255      -8.670 -22.351 -16.143  1.00  7.49           C  
ATOM   3876  C   PRO A 255     -10.007 -21.619 -16.408  1.00  7.40           C  
ATOM   3877  O   PRO A 255     -10.594 -21.738 -17.500  1.00  7.29           O  
ATOM   3878  CB  PRO A 255      -7.557 -21.351 -15.776  1.00  7.50           C  
ATOM   3879  CG  PRO A 255      -7.111 -20.839 -17.156  1.00  7.59           C  
ATOM   3880  CD  PRO A 255      -7.196 -22.058 -18.054  1.00  7.76           C  
ATOM   3881  HA  PRO A 255      -8.774 -23.133 -15.377  1.00  0.00           H  
ATOM   3882 1HB  PRO A 255      -7.959 -20.565 -15.120  1.00  0.00           H  
ATOM   3883 2HB  PRO A 255      -6.762 -21.863 -15.214  1.00  0.00           H  
ATOM   3884 1HG  PRO A 255      -7.767 -20.021 -17.488  1.00  0.00           H  
ATOM   3885 2HG  PRO A 255      -6.093 -20.426 -17.097  1.00  0.00           H  
ATOM   3886 1HD  PRO A 255      -7.569 -21.759 -19.045  1.00  0.00           H  
ATOM   3887 2HD  PRO A 255      -6.202 -22.523 -18.137  1.00  0.00           H  
ATOM   3888  N   HIS A 256     -10.442 -20.838 -15.444  1.00  7.19           N  
ATOM   3889  CA  HIS A 256     -11.630 -19.975 -15.623  1.00  6.89           C  
ATOM   3890  C   HIS A 256     -11.401 -18.831 -16.596  1.00  6.99           C  
ATOM   3891  O   HIS A 256     -12.237 -18.592 -17.464  1.00  7.31           O  
ATOM   3892  CB  HIS A 256     -12.065 -19.444 -14.291  1.00  6.71           C  
ATOM   3893  CG  HIS A 256     -13.417 -18.786 -14.329  1.00  6.54           C  
ATOM   3894  ND1 HIS A 256     -14.558 -19.468 -14.672  1.00  6.68           N  
ATOM   3895  CD2 HIS A 256     -13.794 -17.494 -14.091  1.00  6.49           C  
ATOM   3896  CE1 HIS A 256     -15.597 -18.599 -14.639  1.00  6.53           C  
ATOM   3897  NE2 HIS A 256     -15.136 -17.415 -14.263  1.00  6.29           N  
ATOM   3898  H   HIS A 256      -9.954 -20.826 -14.560  1.00  0.00           H  
ATOM   3899  HA  HIS A 256     -12.445 -20.561 -16.048  1.00  0.00           H  
ATOM   3900 1HB  HIS A 256     -12.097 -20.259 -13.567  1.00  0.00           H  
ATOM   3901 2HB  HIS A 256     -11.336 -18.717 -13.934  1.00  0.00           H  
ATOM   3902  HD2 HIS A 256     -13.132 -16.684 -13.784  1.00  0.00           H  
ATOM   3903  HE1 HIS A 256     -16.633 -18.835 -14.880  1.00  0.00           H  
ATOM   3904  HE2 HIS A 256     -15.690 -16.582 -14.124  1.00  0.00           H  
ATOM   3905  N   GLY A 257     -10.270 -18.165 -16.540  1.00  7.09           N  
ATOM   3906  CA  GLY A 257      -9.994 -16.928 -17.331  1.00  7.06           C  
ATOM   3907  C   GLY A 257      -9.542 -17.147 -18.774  1.00  7.53           C  
ATOM   3908  O   GLY A 257      -8.598 -16.473 -19.276  1.00  7.19           O  
ATOM   3909  H   GLY A 257      -9.556 -18.523 -15.922  1.00  0.00           H  
ATOM   3910 1HA  GLY A 257     -10.891 -16.309 -17.364  1.00  0.00           H  
ATOM   3911 2HA  GLY A 257      -9.219 -16.344 -16.835  1.00  0.00           H  
ATOM   3912  N   ILE A 258     -10.273 -18.012 -19.449  1.00  7.77           N  
ATOM   3913  CA  ILE A 258      -9.862 -18.386 -20.805  1.00  8.09           C  
ATOM   3914  C   ILE A 258      -9.879 -17.283 -21.860  1.00  8.25           C  
ATOM   3915  O   ILE A 258      -9.063 -17.380 -22.775  1.00  8.90           O  
ATOM   3916  CB  ILE A 258     -10.527 -19.666 -21.349  1.00  8.23           C  
ATOM   3917  CG1 ILE A 258     -12.057 -19.580 -21.351  1.00  8.09           C  
ATOM   3918  CG2 ILE A 258      -9.977 -20.863 -20.604  1.00  8.29           C  
ATOM   3919  CD1 ILE A 258     -12.734 -20.866 -21.811  1.00  8.34           C  
ATOM   3920  H   ILE A 258     -11.108 -18.423 -19.057  1.00  0.00           H  
ATOM   3921  HA  ILE A 258      -8.788 -18.571 -20.802  1.00  0.00           H  
ATOM   3922  HB  ILE A 258     -10.311 -19.765 -22.412  1.00  0.00           H  
ATOM   3923 1HG1 ILE A 258     -12.409 -19.344 -20.348  1.00  0.00           H  
ATOM   3924 2HG1 ILE A 258     -12.375 -18.770 -22.007  1.00  0.00           H  
ATOM   3925 1HG2 ILE A 258     -10.443 -21.773 -20.982  1.00  0.00           H  
ATOM   3926 2HG2 ILE A 258      -8.899 -20.919 -20.751  1.00  0.00           H  
ATOM   3927 3HG2 ILE A 258     -10.193 -20.760 -19.540  1.00  0.00           H  
ATOM   3928 1HD1 ILE A 258     -13.816 -20.736 -21.789  1.00  0.00           H  
ATOM   3929 2HD1 ILE A 258     -12.418 -21.100 -22.828  1.00  0.00           H  
ATOM   3930 3HD1 ILE A 258     -12.454 -21.682 -21.146  1.00  0.00           H  
ATOM   3931  N   PRO A 259     -10.697 -16.199 -21.718  1.00  8.51           N  
ATOM   3932  CA  PRO A 259     -10.561 -15.114 -22.746  1.00  8.86           C  
ATOM   3933  C   PRO A 259      -9.134 -14.531 -22.764  1.00  8.79           C  
ATOM   3934  O   PRO A 259      -8.679 -14.016 -23.775  1.00  8.42           O  
ATOM   3935  CB  PRO A 259     -11.570 -14.060 -22.297  1.00  8.82           C  
ATOM   3936  CG  PRO A 259     -12.661 -14.851 -21.586  1.00  9.20           C  
ATOM   3937  CD  PRO A 259     -11.926 -16.006 -20.908  1.00  8.95           C  
ATOM   3938  HA  PRO A 259     -10.833 -15.515 -23.734  1.00  0.00           H  
ATOM   3939 1HB  PRO A 259     -11.081 -13.327 -21.638  1.00  0.00           H  
ATOM   3940 2HB  PRO A 259     -11.948 -13.506 -23.169  1.00  0.00           H  
ATOM   3941 1HG  PRO A 259     -13.188 -14.208 -20.866  1.00  0.00           H  
ATOM   3942 2HG  PRO A 259     -13.412 -15.199 -22.311  1.00  0.00           H  
ATOM   3943 1HD  PRO A 259     -11.675 -15.725 -19.874  1.00  0.00           H  
ATOM   3944 2HD  PRO A 259     -12.561 -16.904 -20.923  1.00  0.00           H  
ATOM   3945  N   THR A 260      -8.449 -14.612 -21.614  1.00  8.62           N  
ATOM   3946  CA  THR A 260      -7.068 -14.146 -21.538  1.00  9.01           C  
ATOM   3947  C   THR A 260      -6.071 -15.274 -21.794  1.00  9.40           C  
ATOM   3948  O   THR A 260      -5.156 -15.095 -22.584  1.00 10.50           O  
ATOM   3949  CB  THR A 260      -6.778 -13.527 -20.147  1.00  9.20           C  
ATOM   3950  OG1 THR A 260      -7.628 -12.400 -19.947  1.00  9.62           O  
ATOM   3951  CG2 THR A 260      -5.288 -13.160 -19.965  1.00  9.50           C  
ATOM   3952  H   THR A 260      -8.884 -14.997 -20.788  1.00  0.00           H  
ATOM   3953  HA  THR A 260      -6.920 -13.379 -22.298  1.00  0.00           H  
ATOM   3954  HB  THR A 260      -7.051 -14.239 -19.368  1.00  0.00           H  
ATOM   3955  HG1 THR A 260      -8.187 -12.280 -20.719  1.00  0.00           H  
ATOM   3956 1HG2 THR A 260      -5.137 -12.731 -18.975  1.00  0.00           H  
ATOM   3957 2HG2 THR A 260      -4.677 -14.057 -20.069  1.00  0.00           H  
ATOM   3958 3HG2 THR A 260      -4.997 -12.434 -20.723  1.00  0.00           H  
ATOM   3959  N   THR A 261      -6.190 -16.388 -21.076  1.00  8.76           N  
ATOM   3960  CA  THR A 261      -5.181 -17.451 -21.162  1.00  8.93           C  
ATOM   3961  C   THR A 261      -5.235 -18.266 -22.446  1.00  9.18           C  
ATOM   3962  O   THR A 261      -4.234 -18.809 -22.864  1.00  9.94           O  
ATOM   3963  CB  THR A 261      -5.281 -18.442 -20.000  1.00  9.11           C  
ATOM   3964  OG1 THR A 261      -6.577 -19.050 -20.011  1.00  8.67           O  
ATOM   3965  CG2 THR A 261      -5.051 -17.759 -18.649  1.00  9.38           C  
ATOM   3966  H   THR A 261      -6.982 -16.510 -20.462  1.00  0.00           H  
ATOM   3967  HA  THR A 261      -4.192 -16.993 -21.124  1.00  0.00           H  
ATOM   3968  HB  THR A 261      -4.533 -19.225 -20.124  1.00  0.00           H  
ATOM   3969  HG1 THR A 261      -7.088 -18.699 -20.744  1.00  0.00           H  
ATOM   3970 1HG2 THR A 261      -5.130 -18.496 -17.850  1.00  0.00           H  
ATOM   3971 2HG2 THR A 261      -4.058 -17.311 -18.632  1.00  0.00           H  
ATOM   3972 3HG2 THR A 261      -5.801 -16.983 -18.501  1.00  0.00           H  
ATOM   3973  N   HIS A 262      -6.398 -18.360 -23.064  1.00  8.87           N  
ATOM   3974  CA  HIS A 262      -6.602 -19.156 -24.251  1.00  9.20           C  
ATOM   3975  C   HIS A 262      -7.201 -18.277 -25.354  1.00  9.10           C  
ATOM   3976  O   HIS A 262      -8.086 -18.707 -26.119  1.00  8.86           O  
ATOM   3977  CB  HIS A 262      -7.508 -20.324 -23.909  1.00  9.39           C  
ATOM   3978  CG  HIS A 262      -6.831 -21.392 -23.087  1.00 10.02           C  
ATOM   3979  ND1 HIS A 262      -6.378 -21.171 -21.812  1.00  9.92           N  
ATOM   3980  CD2 HIS A 262      -6.489 -22.728 -23.405  1.00 10.79           C  
ATOM   3981  CE1 HIS A 262      -5.759 -22.287 -21.359  1.00 10.51           C  
ATOM   3982  NE2 HIS A 262      -5.840 -23.254 -22.310  1.00 10.69           N  
ATOM   3983  H   HIS A 262      -7.176 -17.845 -22.677  1.00  0.00           H  
ATOM   3984  HA  HIS A 262      -5.644 -19.542 -24.599  1.00  0.00           H  
ATOM   3985 1HB  HIS A 262      -8.374 -19.962 -23.354  1.00  0.00           H  
ATOM   3986 2HB  HIS A 262      -7.875 -20.781 -24.828  1.00  0.00           H  
ATOM   3987  HD2 HIS A 262      -6.712 -23.249 -24.337  1.00  0.00           H  
ATOM   3988  HE1 HIS A 262      -5.273 -22.398 -20.390  1.00  0.00           H  
ATOM   3989  HE2 HIS A 262      -5.485 -24.196 -22.227  1.00  0.00           H  
ATOM   3990  N   ALA A 263      -6.722 -17.033 -25.421  1.00  9.04           N  
ATOM   3991  CA  ALA A 263      -7.311 -16.000 -26.286  1.00  9.49           C  
ATOM   3992  C   ALA A 263      -7.362 -16.472 -27.715  1.00 10.04           C  
ATOM   3993  O   ALA A 263      -8.333 -16.181 -28.449  1.00  9.82           O  
ATOM   3994  CB  ALA A 263      -6.536 -14.660 -26.213  1.00  9.27           C  
ATOM   3995  H   ALA A 263      -5.922 -16.800 -24.851  1.00  0.00           H  
ATOM   3996  HA  ALA A 263      -8.331 -15.817 -25.949  1.00  0.00           H  
ATOM   3997 1HB  ALA A 263      -7.010 -13.930 -26.869  1.00  0.00           H  
ATOM   3998 2HB  ALA A 263      -6.547 -14.288 -25.188  1.00  0.00           H  
ATOM   3999 3HB  ALA A 263      -5.506 -14.818 -26.530  1.00  0.00           H  
ATOM   4000  N   ASP A 264      -6.283 -17.102 -28.167  1.00 11.27           N  
ATOM   4001  CA  ASP A 264      -6.234 -17.435 -29.629  1.00 12.91           C  
ATOM   4002  C   ASP A 264      -7.289 -18.514 -29.994  1.00 13.04           C  
ATOM   4003  O   ASP A 264      -7.968 -18.430 -31.060  1.00 12.26           O  
ATOM   4004  CB  ASP A 264      -4.876 -17.903 -30.064  1.00 15.21           C  
ATOM   4005  CG  ASP A 264      -3.846 -16.788 -30.111  1.00 16.50           C  
ATOM   4006  OD1 ASP A 264      -2.679 -17.167 -30.026  1.00 20.07           O  
ATOM   4007  OD2 ASP A 264      -4.126 -15.579 -30.271  1.00 17.95           O  
ATOM   4008  H   ASP A 264      -5.506 -17.362 -27.577  1.00  0.00           H  
ATOM   4009  HA  ASP A 264      -6.472 -16.535 -30.197  1.00  0.00           H  
ATOM   4010 1HB  ASP A 264      -4.520 -18.674 -29.380  1.00  0.00           H  
ATOM   4011 2HB  ASP A 264      -4.946 -18.352 -31.055  1.00  0.00           H  
ATOM   4012  N   LYS A 265      -7.457 -19.483 -29.091  1.00 12.57           N  
ATOM   4013  CA  LYS A 265      -8.516 -20.503 -29.273  1.00 12.69           C  
ATOM   4014  C   LYS A 265      -9.922 -19.912 -29.202  1.00 11.68           C  
ATOM   4015  O   LYS A 265     -10.743 -20.212 -30.054  1.00 11.43           O  
ATOM   4016  CB  LYS A 265      -8.349 -21.634 -28.284  1.00 13.38           C  
ATOM   4017  CG  LYS A 265      -7.160 -22.485 -28.590  1.00 14.90           C  
ATOM   4018  CD  LYS A 265      -6.813 -23.470 -27.469  1.00 16.24           C  
ATOM   4019  CE  LYS A 265      -7.992 -24.274 -26.935  1.00 16.56           C  
ATOM   4020  NZ  LYS A 265      -8.482 -25.272 -27.913  1.00 17.11           N  
ATOM   4021  H   LYS A 265      -6.864 -19.530 -28.275  1.00  0.00           H  
ATOM   4022  HA  LYS A 265      -8.434 -20.911 -30.281  1.00  0.00           H  
ATOM   4023 1HB  LYS A 265      -8.243 -21.226 -27.279  1.00  0.00           H  
ATOM   4024 2HB  LYS A 265      -9.243 -22.258 -28.291  1.00  0.00           H  
ATOM   4025 1HG  LYS A 265      -7.348 -23.061 -29.497  1.00  0.00           H  
ATOM   4026 2HG  LYS A 265      -6.291 -21.849 -28.759  1.00  0.00           H  
ATOM   4027 1HD  LYS A 265      -6.072 -24.185 -27.829  1.00  0.00           H  
ATOM   4028 2HD  LYS A 265      -6.388 -22.926 -26.626  1.00  0.00           H  
ATOM   4029 1HE  LYS A 265      -7.695 -24.795 -26.026  1.00  0.00           H  
ATOM   4030 2HE  LYS A 265      -8.811 -23.599 -26.689  1.00  0.00           H  
ATOM   4031 1HZ  LYS A 265      -9.261 -25.778 -27.516  1.00  0.00           H  
ATOM   4032 2HZ  LYS A 265      -8.781 -24.800 -28.755  1.00  0.00           H  
ATOM   4033 3HZ  LYS A 265      -7.739 -25.919 -28.136  1.00  0.00           H  
ATOM   4034  N   VAL A 266     -10.169 -19.030 -28.235  1.00 10.73           N  
ATOM   4035  CA  VAL A 266     -11.460 -18.385 -28.077  1.00 10.48           C  
ATOM   4036  C   VAL A 266     -11.793 -17.594 -29.316  1.00 10.44           C  
ATOM   4037  O   VAL A 266     -12.879 -17.719 -29.849  1.00 10.33           O  
ATOM   4038  CB  VAL A 266     -11.468 -17.470 -26.829  1.00 10.07           C  
ATOM   4039  CG1 VAL A 266     -12.653 -16.480 -26.848  1.00  9.95           C  
ATOM   4040  CG2 VAL A 266     -11.521 -18.404 -25.622  1.00 10.35           C  
ATOM   4041  H   VAL A 266      -9.425 -18.806 -27.590  1.00  0.00           H  
ATOM   4042  HA  VAL A 266     -12.219 -19.157 -27.945  1.00  0.00           H  
ATOM   4043  HB  VAL A 266     -10.560 -16.867 -26.826  1.00  0.00           H  
ATOM   4044 1HG1 VAL A 266     -12.621 -15.856 -25.954  1.00  0.00           H  
ATOM   4045 2HG1 VAL A 266     -12.585 -15.848 -27.733  1.00  0.00           H  
ATOM   4046 3HG1 VAL A 266     -13.591 -17.035 -26.868  1.00  0.00           H  
ATOM   4047 1HG2 VAL A 266     -11.528 -17.814 -24.706  1.00  0.00           H  
ATOM   4048 2HG2 VAL A 266     -12.426 -19.011 -25.671  1.00  0.00           H  
ATOM   4049 3HG2 VAL A 266     -10.647 -19.055 -25.627  1.00  0.00           H  
ATOM   4050  N   ASN A 267     -10.815 -16.842 -29.803  1.00 10.09           N  
ATOM   4051  CA  ASN A 267     -11.033 -15.966 -30.945  1.00 10.52           C  
ATOM   4052  C   ASN A 267     -11.393 -16.816 -32.186  1.00 11.00           C  
ATOM   4053  O   ASN A 267     -12.355 -16.492 -32.897  1.00 11.44           O  
ATOM   4054  CB  ASN A 267      -9.795 -15.146 -31.230  1.00 10.30           C  
ATOM   4055  CG  ASN A 267      -9.563 -14.026 -30.194  1.00 10.72           C  
ATOM   4056  OD1 ASN A 267     -10.443 -13.718 -29.388  1.00 10.71           O  
ATOM   4057  ND2 ASN A 267      -8.347 -13.448 -30.201  1.00  9.73           N  
ATOM   4058  H   ASN A 267      -9.900 -16.875 -29.376  1.00  0.00           H  
ATOM   4059  HA  ASN A 267     -11.853 -15.287 -30.709  1.00  0.00           H  
ATOM   4060 1HB  ASN A 267      -8.921 -15.798 -31.240  1.00  0.00           H  
ATOM   4061 2HB  ASN A 267      -9.877 -14.694 -32.219  1.00  0.00           H  
ATOM   4062 1HD2 ASN A 267      -8.137 -12.716 -29.552  1.00  0.00           H  
ATOM   4063 2HD2 ASN A 267      -7.654 -13.750 -30.854  1.00  0.00           H  
ATOM   4064  N   ALA A 268     -10.647 -17.891 -32.404  1.00 11.06           N  
ATOM   4065  CA  ALA A 268     -10.848 -18.761 -33.588  1.00 11.55           C  
ATOM   4066  C   ALA A 268     -12.221 -19.470 -33.496  1.00 11.71           C  
ATOM   4067  O   ALA A 268     -12.945 -19.585 -34.478  1.00 11.50           O  
ATOM   4068  CB  ALA A 268      -9.723 -19.809 -33.691  1.00 12.18           C  
ATOM   4069  H   ALA A 268      -9.920 -18.122 -31.742  1.00  0.00           H  
ATOM   4070  HA  ALA A 268     -10.824 -18.132 -34.478  1.00  0.00           H  
ATOM   4071 1HB  ALA A 268      -9.890 -20.437 -34.566  1.00  0.00           H  
ATOM   4072 2HB  ALA A 268      -8.762 -19.303 -33.785  1.00  0.00           H  
ATOM   4073 3HB  ALA A 268      -9.720 -20.429 -32.796  1.00  0.00           H  
ATOM   4074  N   ASP A 269     -12.596 -19.910 -32.292  1.00 11.65           N  
ATOM   4075  CA  ASP A 269     -13.881 -20.614 -32.100  1.00 11.82           C  
ATOM   4076  C   ASP A 269     -15.052 -19.665 -32.244  1.00 11.40           C  
ATOM   4077  O   ASP A 269     -16.099 -20.020 -32.808  1.00 11.26           O  
ATOM   4078  CB  ASP A 269     -13.912 -21.348 -30.743  1.00 12.54           C  
ATOM   4079  CG  ASP A 269     -13.015 -22.610 -30.729  1.00 14.35           C  
ATOM   4080  OD1 ASP A 269     -12.880 -23.217 -31.853  1.00 16.19           O  
ATOM   4081  OD2 ASP A 269     -12.481 -23.036 -29.648  1.00 13.24           O  
ATOM   4082  H   ASP A 269     -11.993 -19.761 -31.496  1.00  0.00           H  
ATOM   4083  HA  ASP A 269     -13.992 -21.353 -32.894  1.00  0.00           H  
ATOM   4084 1HB  ASP A 269     -13.579 -20.671 -29.956  1.00  0.00           H  
ATOM   4085 2HB  ASP A 269     -14.936 -21.642 -30.511  1.00  0.00           H  
ATOM   4086  N   LEU A 270     -14.902 -18.459 -31.715  1.00 10.69           N  
ATOM   4087  CA  LEU A 270     -15.931 -17.437 -31.850  1.00 10.66           C  
ATOM   4088  C   LEU A 270     -16.105 -17.037 -33.296  1.00 10.98           C  
ATOM   4089  O   LEU A 270     -17.247 -16.899 -33.771  1.00 11.06           O  
ATOM   4090  CB  LEU A 270     -15.606 -16.199 -31.035  1.00 10.20           C  
ATOM   4091  CG  LEU A 270     -15.713 -16.241 -29.523  1.00 10.10           C  
ATOM   4092  CD1 LEU A 270     -15.377 -14.880 -28.915  1.00  9.55           C  
ATOM   4093  CD2 LEU A 270     -17.122 -16.663 -29.103  1.00 10.57           C  
ATOM   4094  H   LEU A 270     -14.057 -18.242 -31.207  1.00  0.00           H  
ATOM   4095  HA  LEU A 270     -16.873 -17.844 -31.483  1.00  0.00           H  
ATOM   4096 1HB  LEU A 270     -14.579 -15.904 -31.246  1.00  0.00           H  
ATOM   4097 2HB  LEU A 270     -16.266 -15.391 -31.351  1.00  0.00           H  
ATOM   4098  HG  LEU A 270     -14.994 -16.958 -29.127  1.00  0.00           H  
ATOM   4099 1HD1 LEU A 270     -15.461 -14.936 -27.830  1.00  0.00           H  
ATOM   4100 2HD1 LEU A 270     -14.358 -14.602 -29.186  1.00  0.00           H  
ATOM   4101 3HD1 LEU A 270     -16.071 -14.131 -29.294  1.00  0.00           H  
ATOM   4102 1HD2 LEU A 270     -17.185 -16.690 -28.015  1.00  0.00           H  
ATOM   4103 2HD2 LEU A 270     -17.847 -15.947 -29.491  1.00  0.00           H  
ATOM   4104 3HD2 LEU A 270     -17.340 -17.653 -29.504  1.00  0.00           H  
ATOM   4105  N   LEU A 271     -14.997 -16.853 -34.009  1.00 11.52           N  
ATOM   4106  CA  LEU A 271     -15.062 -16.523 -35.423  1.00 12.57           C  
ATOM   4107  C   LEU A 271     -15.723 -17.630 -36.256  1.00 13.72           C  
ATOM   4108  O   LEU A 271     -16.559 -17.342 -37.121  1.00 13.68           O  
ATOM   4109  CB  LEU A 271     -13.682 -16.186 -35.993  1.00 12.64           C  
ATOM   4110  CG  LEU A 271     -13.641 -15.768 -37.461  1.00 13.14           C  
ATOM   4111  CD1 LEU A 271     -14.394 -14.481 -37.703  1.00 12.80           C  
ATOM   4112  CD2 LEU A 271     -12.188 -15.701 -37.901  1.00 13.68           C  
ATOM   4113  H   LEU A 271     -14.094 -16.943 -33.566  1.00  0.00           H  
ATOM   4114  HA  LEU A 271     -15.699 -15.648 -35.545  1.00  0.00           H  
ATOM   4115 1HB  LEU A 271     -13.255 -15.371 -35.410  1.00  0.00           H  
ATOM   4116 2HB  LEU A 271     -13.038 -17.059 -35.884  1.00  0.00           H  
ATOM   4117  HG  LEU A 271     -14.179 -16.501 -38.063  1.00  0.00           H  
ATOM   4118 1HD1 LEU A 271     -14.339 -14.221 -38.760  1.00  0.00           H  
ATOM   4119 2HD1 LEU A 271     -15.438 -14.610 -37.416  1.00  0.00           H  
ATOM   4120 3HD1 LEU A 271     -13.950 -13.683 -37.110  1.00  0.00           H  
ATOM   4121 1HD2 LEU A 271     -12.138 -15.404 -38.949  1.00  0.00           H  
ATOM   4122 2HD2 LEU A 271     -11.656 -14.970 -37.291  1.00  0.00           H  
ATOM   4123 3HD2 LEU A 271     -11.725 -16.680 -37.779  1.00  0.00           H  
ATOM   4124  N   GLU A 272     -15.349 -18.877 -36.014  1.00 15.06           N  
ATOM   4125  CA  GLU A 272     -15.952 -19.965 -36.760  1.00 17.06           C  
ATOM   4126  C   GLU A 272     -17.456 -20.041 -36.504  1.00 15.99           C  
ATOM   4127  O   GLU A 272     -18.236 -20.186 -37.453  1.00 15.99           O  
ATOM   4128  CB  GLU A 272     -15.303 -21.290 -36.396  1.00 20.40           C  
ATOM   4129  CG  GLU A 272     -15.835 -22.403 -37.259  1.00 25.13           C  
ATOM   4130  CD  GLU A 272     -15.201 -23.749 -36.970  1.00 29.97           C  
ATOM   4131  OE1 GLU A 272     -14.200 -23.810 -36.216  1.00 32.78           O  
ATOM   4132  OE2 GLU A 272     -15.710 -24.751 -37.539  1.00 38.05           O  
ATOM   4133  H   GLU A 272     -14.649 -19.087 -35.317  1.00  0.00           H  
ATOM   4134  HA  GLU A 272     -15.796 -19.783 -37.824  1.00  0.00           H  
ATOM   4135 1HB  GLU A 272     -14.223 -21.212 -36.520  1.00  0.00           H  
ATOM   4136 2HB  GLU A 272     -15.496 -21.514 -35.347  1.00  0.00           H  
ATOM   4137 1HG  GLU A 272     -16.910 -22.487 -37.104  1.00  0.00           H  
ATOM   4138 2HG  GLU A 272     -15.665 -22.150 -38.305  1.00  0.00           H  
ATOM   4139  N   PHE A 273     -17.879 -19.876 -35.255  1.00 13.96           N  
ATOM   4140  CA  PHE A 273     -19.322 -19.897 -34.911  1.00 14.32           C  
ATOM   4141  C   PHE A 273     -20.068 -18.716 -35.538  1.00 14.68           C  
ATOM   4142  O   PHE A 273     -21.170 -18.883 -36.112  1.00 15.50           O  
ATOM   4143  CB  PHE A 273     -19.498 -19.880 -33.375  1.00 13.79           C  
ATOM   4144  CG  PHE A 273     -20.878 -20.136 -32.891  1.00 13.66           C  
ATOM   4145  CD1 PHE A 273     -21.575 -21.275 -33.277  1.00 15.21           C  
ATOM   4146  CD2 PHE A 273     -21.480 -19.287 -31.998  1.00 13.46           C  
ATOM   4147  CE1 PHE A 273     -22.875 -21.493 -32.819  1.00 15.05           C  
ATOM   4148  CE2 PHE A 273     -22.736 -19.544 -31.513  1.00 13.25           C  
ATOM   4149  CZ  PHE A 273     -23.426 -20.623 -31.906  1.00 13.90           C  
ATOM   4150  H   PHE A 273     -17.200 -19.733 -34.521  1.00  0.00           H  
ATOM   4151  HA  PHE A 273     -19.759 -20.815 -35.307  1.00  0.00           H  
ATOM   4152 1HB  PHE A 273     -18.851 -20.633 -32.927  1.00  0.00           H  
ATOM   4153 2HB  PHE A 273     -19.191 -18.911 -32.985  1.00  0.00           H  
ATOM   4154  HD1 PHE A 273     -21.094 -21.995 -33.940  1.00  0.00           H  
ATOM   4155  HD2 PHE A 273     -20.937 -18.402 -31.664  1.00  0.00           H  
ATOM   4156  HE1 PHE A 273     -23.445 -22.347 -33.184  1.00  0.00           H  
ATOM   4157  HE2 PHE A 273     -23.173 -18.850 -30.795  1.00  0.00           H  
ATOM   4158  HZ  PHE A 273     -24.421 -20.810 -31.505  1.00  0.00           H  
ATOM   4159  N   LEU A 274     -19.468 -17.544 -35.487  1.00 14.69           N  
ATOM   4160  CA  LEU A 274     -20.089 -16.323 -36.065  1.00 16.18           C  
ATOM   4161  C   LEU A 274     -20.349 -16.495 -37.564  1.00 17.73           C  
ATOM   4162  O   LEU A 274     -21.356 -16.022 -38.059  1.00 17.92           O  
ATOM   4163  CB  LEU A 274     -19.235 -15.086 -35.797  1.00 15.67           C  
ATOM   4164  CG  LEU A 274     -19.626 -13.708 -36.336  1.00 16.88           C  
ATOM   4165  CD1 LEU A 274     -20.945 -13.299 -35.729  1.00 16.22           C  
ATOM   4166  CD2 LEU A 274     -18.555 -12.641 -36.136  1.00 16.15           C  
ATOM   4167  H   LEU A 274     -18.563 -17.473 -35.044  1.00  0.00           H  
ATOM   4168  HA  LEU A 274     -21.061 -16.174 -35.596  1.00  0.00           H  
ATOM   4169 1HB  LEU A 274     -19.156 -14.945 -34.720  1.00  0.00           H  
ATOM   4170 2HB  LEU A 274     -18.235 -15.261 -36.194  1.00  0.00           H  
ATOM   4171  HG  LEU A 274     -19.817 -13.777 -37.407  1.00  0.00           H  
ATOM   4172 1HD1 LEU A 274     -21.231 -12.318 -36.108  1.00  0.00           H  
ATOM   4173 2HD1 LEU A 274     -21.710 -14.028 -35.997  1.00  0.00           H  
ATOM   4174 3HD1 LEU A 274     -20.848 -13.255 -34.645  1.00  0.00           H  
ATOM   4175 1HD2 LEU A 274     -18.905 -11.693 -36.544  1.00  0.00           H  
ATOM   4176 2HD2 LEU A 274     -18.352 -12.525 -35.071  1.00  0.00           H  
ATOM   4177 3HD2 LEU A 274     -17.641 -12.942 -36.649  1.00  0.00           H  
ATOM   4178  N   GLN A 275     -19.424 -17.119 -38.257  1.00 19.72           N  
ATOM   4179  CA  GLN A 275     -19.500 -17.306 -39.701  1.00 23.33           C  
ATOM   4180  C   GLN A 275     -20.356 -18.511 -40.073  1.00 24.14           C  
ATOM   4181  O   GLN A 275     -20.675 -18.679 -41.241  1.00 23.87           O  
ATOM   4182  CB  GLN A 275     -18.091 -17.522 -40.305  1.00 25.77           C  
ATOM   4183  CG  GLN A 275     -17.143 -16.322 -40.320  1.00 29.21           C  
ATOM   4184  CD  GLN A 275     -15.681 -16.743 -40.595  1.00 30.94           C  
ATOM   4185  OE1 GLN A 275     -15.268 -17.882 -40.313  1.00 36.88           O  
ATOM   4186  NE2 GLN A 275     -14.896 -15.825 -41.115  1.00 32.33           N  
ATOM   4187  H   GLN A 275     -18.626 -17.483 -37.755  1.00  0.00           H  
ATOM   4188  HA  GLN A 275     -19.931 -16.408 -40.144  1.00  0.00           H  
ATOM   4189 1HB  GLN A 275     -17.577 -18.311 -39.756  1.00  0.00           H  
ATOM   4190 2HB  GLN A 275     -18.185 -17.851 -41.340  1.00  0.00           H  
ATOM   4191 1HG  GLN A 275     -17.458 -15.633 -41.104  1.00  0.00           H  
ATOM   4192 2HG  GLN A 275     -17.184 -15.828 -39.349  1.00  0.00           H  
ATOM   4193 1HE2 GLN A 275     -13.939 -16.039 -41.315  1.00  0.00           H  
ATOM   4194 2HE2 GLN A 275     -15.255 -14.912 -41.311  1.00  0.00           H  
ATOM   4195  N   SER A 276     -20.680 -19.382 -39.124  1.00 24.87           N  
ATOM   4196  CA  SER A 276     -21.446 -20.603 -39.411  1.00 27.86           C  
ATOM   4197  C   SER A 276     -22.905 -20.298 -39.782  1.00 32.42           C  
ATOM   4198  O   SER A 276     -23.556 -21.128 -40.448  1.00 35.49           O  
ATOM   4199  OXT SER A 276     -23.410 -19.268 -39.431  1.00  0.00           O  
ATOM   4200  CB  SER A 276     -21.439 -21.580 -38.224  1.00 27.84           C  
ATOM   4201  OG  SER A 276     -22.253 -21.130 -37.128  1.00 26.11           O  
ATOM   4202  H   SER A 276     -20.389 -19.196 -38.175  1.00  0.00           H  
ATOM   4203  HA  SER A 276     -20.987 -21.107 -40.263  1.00  0.00           H  
ATOM   4204 1HB  SER A 276     -21.802 -22.554 -38.552  1.00  0.00           H  
ATOM   4205 2HB  SER A 276     -20.418 -21.714 -37.869  1.00  0.00           H  
ATOM   4206  HG  SER A 276     -22.627 -20.290 -37.404  1.00  0.00           H  
TER                                                                             
