# Supplementary material for: A new benchmark illustrates that integration of geometric constraints inferred from enzyme reaction chemistry can increase enzyme active site modeling accuracy
Source: PLoS One. 2019 Apr 4;14(4):e0214126. doi: 10.1371/journal.pone.0214126 (PMC6448891; doi:10.1371/journal.pone.0214126)
Supplement: S1 Files — (GZ) [file pone.0214126.s008.gz › benchmark-lite/templates/3ia2/4dgq.pdb.pdb]

REMARK query_anchored_aln -TFVAKDGTQIYFKDWGSGKPVLFSHGWLLDADMWEYQMEYLSSRGYRTIAFDRRGFGRSDQPWTGNDYDTFADDIAQLIEHLDLKEVTLVGFSMGGGDVARYIARHGSARVAGLVLLGAVTPLFGQKPDYPQGVPLDVFARFKTELLKDRAQFISDFNAPFYGINKGQVVSQGVQTQTLQIALLASLKATVDCVTAFAETDFRPDMAKIDVPTLVIHGDGDQIVPFETTGKVAAELIKGAELKVYKDAPHGFAVTHAQQLNEDLLAFLKR
ATOM      1  N   THR A   2     -23.034  12.511  -9.414  1.00  0.00           N  
ATOM      2  CA  THR A   2     -22.304  13.754  -9.646  1.00  0.00           C  
ATOM      3  C   THR A   2     -23.215  14.972  -9.345  1.00  0.00           C  
ATOM      4  O   THR A   2     -24.452  14.927  -9.558  1.00  0.00           O  
ATOM      5  CB  THR A   2     -21.779  13.825 -11.092  1.00  0.00           C  
ATOM      6  OG1 THR A   2     -20.934  12.697 -11.352  1.00  0.00           O  
ATOM      7  CG2 THR A   2     -20.989  15.107 -11.310  1.00  0.00           C  
ATOM      8  H   THR A   2     -24.020  12.472  -9.631  1.00  0.00           H  
ATOM      9  HA  THR A   2     -21.450  13.786  -8.968  1.00  0.00           H  
ATOM     10  HB  THR A   2     -22.619  13.800 -11.786  1.00  0.00           H  
ATOM     11  HG1 THR A   2     -20.178  12.978 -11.874  1.00  0.00           H  
ATOM     12 1HG2 THR A   2     -20.626  15.140 -12.337  1.00  0.00           H  
ATOM     13 2HG2 THR A   2     -21.632  15.967 -11.124  1.00  0.00           H  
ATOM     14 3HG2 THR A   2     -20.142  15.133 -10.625  1.00  0.00           H  
ATOM     15  N   PHE A   3     -22.593  15.992  -8.764  1.00  0.00           N  
ATOM     16  CA  PHE A   3     -23.236  17.281  -8.604  1.00  0.00           C  
ATOM     17  C   PHE A   3     -22.242  18.350  -9.041  1.00  0.00           C  
ATOM     18  O   PHE A   3     -21.063  18.216  -8.772  1.00  0.00           O  
ATOM     19  CB  PHE A   3     -23.673  17.509  -7.156  1.00  0.00           C  
ATOM     20  CG  PHE A   3     -24.339  18.835  -6.925  1.00  0.00           C  
ATOM     21  CD1 PHE A   3     -25.719  18.925  -6.821  1.00  0.00           C  
ATOM     22  CD2 PHE A   3     -23.588  19.995  -6.813  1.00  0.00           C  
ATOM     23  CE1 PHE A   3     -26.333  20.145  -6.608  1.00  0.00           C  
ATOM     24  CE2 PHE A   3     -24.199  21.216  -6.600  1.00  0.00           C  
ATOM     25  CZ  PHE A   3     -25.574  21.290  -6.498  1.00  0.00           C  
ATOM     26  H   PHE A   3     -21.650  15.867  -8.425  1.00  0.00           H  
ATOM     27  HA  PHE A   3     -24.125  17.305  -9.236  1.00  0.00           H  
ATOM     28 1HB  PHE A   3     -24.366  16.723  -6.857  1.00  0.00           H  
ATOM     29 2HB  PHE A   3     -22.805  17.446  -6.500  1.00  0.00           H  
ATOM     30  HD1 PHE A   3     -26.320  18.019  -6.907  1.00  0.00           H  
ATOM     31  HD2 PHE A   3     -22.502  19.936  -6.894  1.00  0.00           H  
ATOM     32  HE1 PHE A   3     -27.419  20.201  -6.529  1.00  0.00           H  
ATOM     33  HE2 PHE A   3     -23.597  22.120  -6.512  1.00  0.00           H  
ATOM     34  HZ  PHE A   3     -26.057  22.252  -6.332  1.00  0.00           H  
ATOM     35  N   VAL A   4     -22.726  19.404  -9.713  1.00  0.00           N  
ATOM     36  CA  VAL A   4     -21.856  20.519 -10.071  1.00  0.00           C  
ATOM     37  C   VAL A   4     -22.013  21.676  -9.103  1.00  0.00           C  
ATOM     38  O   VAL A   4     -23.104  22.124  -8.890  1.00  0.00           O  
ATOM     39  CB  VAL A   4     -22.170  21.006 -11.498  1.00  0.00           C  
ATOM     40  CG1 VAL A   4     -21.303  22.205 -11.854  1.00  0.00           C  
ATOM     41  CG2 VAL A   4     -21.957  19.874 -12.491  1.00  0.00           C  
ATOM     42  H   VAL A   4     -23.700  19.435  -9.978  1.00  0.00           H  
ATOM     43  HA  VAL A   4     -20.822  20.175 -10.038  1.00  0.00           H  
ATOM     44  HB  VAL A   4     -23.208  21.337 -11.539  1.00  0.00           H  
ATOM     45 1HG1 VAL A   4     -21.538  22.537 -12.865  1.00  0.00           H  
ATOM     46 2HG1 VAL A   4     -21.498  23.016 -11.152  1.00  0.00           H  
ATOM     47 3HG1 VAL A   4     -20.252  21.923 -11.800  1.00  0.00           H  
ATOM     48 1HG2 VAL A   4     -22.181  20.225 -13.497  1.00  0.00           H  
ATOM     49 2HG2 VAL A   4     -20.920  19.540 -12.445  1.00  0.00           H  
ATOM     50 3HG2 VAL A   4     -22.617  19.043 -12.241  1.00  0.00           H  
ATOM     51  N   ALA A   5     -20.917  22.165  -8.528  1.00  0.00           N  
ATOM     52  CA  ALA A   5     -20.978  23.241  -7.560  1.00  0.00           C  
ATOM     53  C   ALA A   5     -21.272  24.581  -8.264  1.00  0.00           C  
ATOM     54  O   ALA A   5     -21.259  24.671  -9.498  1.00  0.00           O  
ATOM     55  CB  ALA A   5     -19.678  23.314  -6.773  1.00  0.00           C  
ATOM     56  H   ALA A   5     -20.018  21.775  -8.774  1.00  0.00           H  
ATOM     57  HA  ALA A   5     -21.798  23.032  -6.872  1.00  0.00           H  
ATOM     58 1HB  ALA A   5     -19.736  24.126  -6.048  1.00  0.00           H  
ATOM     59 2HB  ALA A   5     -19.516  22.371  -6.249  1.00  0.00           H  
ATOM     60 3HB  ALA A   5     -18.849  23.495  -7.455  1.00  0.00           H  
ATOM     61  N   LYS A   6     -21.513  25.611  -7.444  1.00  0.00           N  
ATOM     62  CA  LYS A   6     -21.791  26.977  -7.898  1.00  0.00           C  
ATOM     63  C   LYS A   6     -20.594  27.493  -8.679  1.00  0.00           C  
ATOM     64  O   LYS A   6     -20.776  28.239  -9.651  1.00  0.00           O  
ATOM     65  CB  LYS A   6     -22.100  27.902  -6.720  1.00  0.00           C  
ATOM     66  CG  LYS A   6     -22.499  29.316  -7.118  1.00  0.00           C  
ATOM     67  CD  LYS A   6     -22.881  30.146  -5.901  1.00  0.00           C  
ATOM     68  CE  LYS A   6     -23.260  31.566  -6.296  1.00  0.00           C  
ATOM     69  NZ  LYS A   6     -23.637  32.390  -5.115  1.00  0.00           N  
ATOM     70  H   LYS A   6     -21.498  25.415  -6.453  1.00  0.00           H  
ATOM     71  HA  LYS A   6     -22.663  26.954  -8.552  1.00  0.00           H  
ATOM     72 1HB  LYS A   6     -22.913  27.479  -6.129  1.00  0.00           H  
ATOM     73 2HB  LYS A   6     -21.226  27.971  -6.072  1.00  0.00           H  
ATOM     74 1HG  LYS A   6     -21.666  29.799  -7.630  1.00  0.00           H  
ATOM     75 2HG  LYS A   6     -23.347  29.276  -7.801  1.00  0.00           H  
ATOM     76 1HD  LYS A   6     -23.727  29.680  -5.394  1.00  0.00           H  
ATOM     77 2HD  LYS A   6     -22.041  30.184  -5.208  1.00  0.00           H  
ATOM     78 1HE  LYS A   6     -22.420  32.040  -6.801  1.00  0.00           H  
ATOM     79 2HE  LYS A   6     -24.103  31.539  -6.987  1.00  0.00           H  
ATOM     80 1HZ  LYS A   6     -23.881  33.322  -5.418  1.00  0.00           H  
ATOM     81 2HZ  LYS A   6     -24.429  31.969  -4.649  1.00  0.00           H  
ATOM     82 3HZ  LYS A   6     -22.857  32.438  -4.475  1.00  0.00           H  
ATOM     83  N   ASP A   7     -19.389  27.065  -8.302  1.00  0.00           N  
ATOM     84  CA  ASP A   7     -18.171  27.503  -8.987  1.00  0.00           C  
ATOM     85  C   ASP A   7     -17.743  26.491 -10.109  1.00  0.00           C  
ATOM     86  O   ASP A   7     -16.610  26.511 -10.566  1.00  0.00           O  
ATOM     87  CB  ASP A   7     -17.039  27.677  -7.972  1.00  0.00           C  
ATOM     88  CG  ASP A   7     -17.285  28.822  -7.000  1.00  0.00           C  
ATOM     89  OD1 ASP A   7     -18.085  29.674  -7.306  1.00  0.00           O  
ATOM     90  OD2 ASP A   7     -16.670  28.835  -5.960  1.00  0.00           O  
ATOM     91  H   ASP A   7     -19.313  26.423  -7.526  1.00  0.00           H  
ATOM     92  HA  ASP A   7     -18.369  28.463  -9.465  1.00  0.00           H  
ATOM     93 1HB  ASP A   7     -16.917  26.755  -7.402  1.00  0.00           H  
ATOM     94 2HB  ASP A   7     -16.102  27.862  -8.499  1.00  0.00           H  
ATOM     95  N   GLY A   8     -18.681  25.642 -10.568  1.00  0.00           N  
ATOM     96  CA  GLY A   8     -18.464  24.753 -11.735  1.00  0.00           C  
ATOM     97  C   GLY A   8     -17.640  23.484 -11.537  1.00  0.00           C  
ATOM     98  O   GLY A   8     -17.233  22.867 -12.513  1.00  0.00           O  
ATOM     99  H   GLY A   8     -19.570  25.617 -10.089  1.00  0.00           H  
ATOM    100 1HA  GLY A   8     -19.427  24.425 -12.127  1.00  0.00           H  
ATOM    101 2HA  GLY A   8     -17.967  25.310 -12.529  1.00  0.00           H  
ATOM    102  N   THR A   9     -17.443  23.059 -10.292  1.00  0.00           N  
ATOM    103  CA  THR A   9     -16.640  21.866 -10.002  1.00  0.00           C  
ATOM    104  C   THR A   9     -17.581  20.674  -9.945  1.00  0.00           C  
ATOM    105  O   THR A   9     -18.645  20.759  -9.277  1.00  0.00           O  
ATOM    106  CB  THR A   9     -15.861  21.995  -8.680  1.00  0.00           C  
ATOM    107  OG1 THR A   9     -14.954  23.102  -8.763  1.00  0.00           O  
ATOM    108  CG2 THR A   9     -15.077  20.723  -8.396  1.00  0.00           C  
ATOM    109  H   THR A   9     -17.857  23.571  -9.526  1.00  0.00           H  
ATOM    110  HA  THR A   9     -15.914  21.734 -10.805  1.00  0.00           H  
ATOM    111  HB  THR A   9     -16.559  22.176  -7.863  1.00  0.00           H  
ATOM    112  HG1 THR A   9     -15.034  23.517  -9.626  1.00  0.00           H  
ATOM    113 1HG2 THR A   9     -14.534  20.833  -7.458  1.00  0.00           H  
ATOM    114 2HG2 THR A   9     -15.766  19.881  -8.321  1.00  0.00           H  
ATOM    115 3HG2 THR A   9     -14.371  20.543  -9.205  1.00  0.00           H  
ATOM    116  N   GLN A  10     -17.228  19.597 -10.640  1.00  0.00           N  
ATOM    117  CA  GLN A  10     -18.033  18.392 -10.561  1.00  0.00           C  
ATOM    118  C   GLN A  10     -17.527  17.550  -9.370  1.00  0.00           C  
ATOM    119  O   GLN A  10     -16.350  17.229  -9.304  1.00  0.00           O  
ATOM    120  CB  GLN A  10     -17.959  17.598 -11.868  1.00  0.00           C  
ATOM    121  CG  GLN A  10     -18.562  18.312 -13.065  1.00  0.00           C  
ATOM    122  CD  GLN A  10     -18.463  17.493 -14.338  1.00  0.00           C  
ATOM    123  OE1 GLN A  10     -18.551  16.262 -14.309  1.00  0.00           O  
ATOM    124  NE2 GLN A  10     -18.279  18.171 -15.465  1.00  0.00           N  
ATOM    125  H   GLN A  10     -16.405  19.601 -11.226  1.00  0.00           H  
ATOM    126  HA  GLN A  10     -19.070  18.680 -10.391  1.00  0.00           H  
ATOM    127 1HB  GLN A  10     -16.918  17.373 -12.099  1.00  0.00           H  
ATOM    128 2HB  GLN A  10     -18.480  16.648 -11.746  1.00  0.00           H  
ATOM    129 1HG  GLN A  10     -19.615  18.509 -12.866  1.00  0.00           H  
ATOM    130 2HG  GLN A  10     -18.030  19.251 -13.221  1.00  0.00           H  
ATOM    131 1HE2 GLN A  10     -18.207  17.685 -16.337  1.00  0.00           H  
ATOM    132 2HE2 GLN A  10     -18.214  19.169 -15.443  1.00  0.00           H  
ATOM    133  N   ILE A  11     -18.416  17.309  -8.400  1.00  0.00           N  
ATOM    134  CA  ILE A  11     -18.102  16.455  -7.238  1.00  0.00           C  
ATOM    135  C   ILE A  11     -18.756  15.082  -7.430  1.00  0.00           C  
ATOM    136  O   ILE A  11     -19.994  14.995  -7.614  1.00  0.00           O  
ATOM    137  CB  ILE A  11     -18.590  17.088  -5.922  1.00  0.00           C  
ATOM    138  CG1 ILE A  11     -18.001  18.491  -5.754  1.00  0.00           C  
ATOM    139  CG2 ILE A  11     -18.219  16.206  -4.739  1.00  0.00           C  
ATOM    140  CD1 ILE A  11     -16.490  18.521  -5.731  1.00  0.00           C  
ATOM    141  H   ILE A  11     -19.332  17.728  -8.469  1.00  0.00           H  
ATOM    142  HA  ILE A  11     -17.021  16.338  -7.177  1.00  0.00           H  
ATOM    143  HB  ILE A  11     -19.673  17.202  -5.953  1.00  0.00           H  
ATOM    144 1HG1 ILE A  11     -18.343  19.129  -6.568  1.00  0.00           H  
ATOM    145 2HG1 ILE A  11     -18.363  18.929  -4.823  1.00  0.00           H  
ATOM    146 1HG2 ILE A  11     -18.571  16.669  -3.817  1.00  0.00           H  
ATOM    147 2HG2 ILE A  11     -18.684  15.228  -4.854  1.00  0.00           H  
ATOM    148 3HG2 ILE A  11     -17.136  16.090  -4.697  1.00  0.00           H  
ATOM    149 1HD1 ILE A  11     -16.148  19.549  -5.609  1.00  0.00           H  
ATOM    150 2HD1 ILE A  11     -16.126  17.916  -4.900  1.00  0.00           H  
ATOM    151 3HD1 ILE A  11     -16.104  18.120  -6.668  1.00  0.00           H  
ATOM    152  N   TYR A  12     -17.931  14.040  -7.377  1.00  0.00           N  
ATOM    153  CA  TYR A  12     -18.405  12.668  -7.367  1.00  0.00           C  
ATOM    154  C   TYR A  12     -18.893  12.246  -5.984  1.00  0.00           C  
ATOM    155  O   TYR A  12     -18.261  12.546  -4.995  1.00  0.00           O  
ATOM    156  CB  TYR A  12     -17.300  11.725  -7.850  1.00  0.00           C  
ATOM    157  CG  TYR A  12     -17.720  10.273  -7.909  1.00  0.00           C  
ATOM    158  CD1 TYR A  12     -18.508   9.821  -8.957  1.00  0.00           C  
ATOM    159  CD2 TYR A  12     -17.317   9.394  -6.916  1.00  0.00           C  
ATOM    160  CE1 TYR A  12     -18.892   8.495  -9.012  1.00  0.00           C  
ATOM    161  CE2 TYR A  12     -17.700   8.067  -6.970  1.00  0.00           C  
ATOM    162  CZ  TYR A  12     -18.484   7.618  -8.013  1.00  0.00           C  
ATOM    163  OH  TYR A  12     -18.866   6.297  -8.067  1.00  0.00           O  
ATOM    164  H   TYR A  12     -16.937  14.217  -7.343  1.00  0.00           H  
ATOM    165  HA  TYR A  12     -19.255  12.591  -8.046  1.00  0.00           H  
ATOM    166 1HB  TYR A  12     -16.974  12.026  -8.846  1.00  0.00           H  
ATOM    167 2HB  TYR A  12     -16.440  11.804  -7.186  1.00  0.00           H  
ATOM    168  HD1 TYR A  12     -18.826  10.513  -9.738  1.00  0.00           H  
ATOM    169  HD2 TYR A  12     -16.698   9.749  -6.092  1.00  0.00           H  
ATOM    170  HE1 TYR A  12     -19.511   8.140  -9.835  1.00  0.00           H  
ATOM    171  HE2 TYR A  12     -17.383   7.376  -6.189  1.00  0.00           H  
ATOM    172  HH  TYR A  12     -19.404   6.152  -8.849  1.00  0.00           H  
ATOM    173  N   PHE A  13     -19.997  11.487  -5.932  1.00  0.00           N  
ATOM    174  CA  PHE A  13     -20.445  10.916  -4.638  1.00  0.00           C  
ATOM    175  C   PHE A  13     -21.126   9.578  -4.884  1.00  0.00           C  
ATOM    176  O   PHE A  13     -21.583   9.243  -6.016  1.00  0.00           O  
ATOM    177  CB  PHE A  13     -21.408  11.860  -3.917  1.00  0.00           C  
ATOM    178  CG  PHE A  13     -22.693  12.098  -4.658  1.00  0.00           C  
ATOM    179  CD1 PHE A  13     -23.802  11.298  -4.428  1.00  0.00           C  
ATOM    180  CD2 PHE A  13     -22.795  13.122  -5.588  1.00  0.00           C  
ATOM    181  CE1 PHE A  13     -24.984  11.516  -5.109  1.00  0.00           C  
ATOM    182  CE2 PHE A  13     -23.975  13.342  -6.271  1.00  0.00           C  
ATOM    183  CZ  PHE A  13     -25.071  12.538  -6.031  1.00  0.00           C  
ATOM    184  H   PHE A  13     -20.533  11.296  -6.766  1.00  0.00           H  
ATOM    185  HA  PHE A  13     -19.570  10.770  -4.003  1.00  0.00           H  
ATOM    186 1HB  PHE A  13     -21.652  11.452  -2.937  1.00  0.00           H  
ATOM    187 2HB  PHE A  13     -20.924  12.823  -3.758  1.00  0.00           H  
ATOM    188  HD1 PHE A  13     -23.734  10.491  -3.698  1.00  0.00           H  
ATOM    189  HD2 PHE A  13     -21.929  13.757  -5.778  1.00  0.00           H  
ATOM    190  HE1 PHE A  13     -25.848  10.880  -4.919  1.00  0.00           H  
ATOM    191  HE2 PHE A  13     -24.042  14.151  -6.999  1.00  0.00           H  
ATOM    192  HZ  PHE A  13     -26.002  12.710  -6.569  1.00  0.00           H  
ATOM    193  N   LYS A  14     -21.101   8.794  -3.820  1.00  0.00           N  
ATOM    194  CA  LYS A  14     -21.847   7.543  -3.687  1.00  0.00           C  
ATOM    195  C   LYS A  14     -22.977   7.824  -2.743  1.00  0.00           C  
ATOM    196  O   LYS A  14     -22.796   8.537  -1.785  1.00  0.00           O  
ATOM    197  CB  LYS A  14     -20.973   6.400  -3.169  1.00  0.00           C  
ATOM    198  CG  LYS A  14     -19.850   5.989  -4.111  1.00  0.00           C  
ATOM    199  CD  LYS A  14     -19.050   4.826  -3.545  1.00  0.00           C  
ATOM    200  CE  LYS A  14     -17.922   4.420  -4.481  1.00  0.00           C  
ATOM    201  NZ  LYS A  14     -17.124   3.289  -3.935  1.00  0.00           N  
ATOM    202  H   LYS A  14     -20.517   9.102  -3.056  1.00  0.00           H  
ATOM    203  HA  LYS A  14     -22.221   7.257  -4.671  1.00  0.00           H  
ATOM    204 1HB  LYS A  14     -20.524   6.687  -2.218  1.00  0.00           H  
ATOM    205 2HB  LYS A  14     -21.593   5.522  -2.985  1.00  0.00           H  
ATOM    206 1HG  LYS A  14     -20.271   5.695  -5.074  1.00  0.00           H  
ATOM    207 2HG  LYS A  14     -19.182   6.835  -4.271  1.00  0.00           H  
ATOM    208 1HD  LYS A  14     -18.627   5.110  -2.581  1.00  0.00           H  
ATOM    209 2HD  LYS A  14     -19.709   3.971  -3.394  1.00  0.00           H  
ATOM    210 1HE  LYS A  14     -18.336   4.124  -5.444  1.00  0.00           H  
ATOM    211 2HE  LYS A  14     -17.259   5.271  -4.642  1.00  0.00           H  
ATOM    212 1HZ  LYS A  14     -16.387   3.052  -4.584  1.00  0.00           H  
ATOM    213 2HZ  LYS A  14     -16.718   3.560  -3.050  1.00  0.00           H  
ATOM    214 3HZ  LYS A  14     -17.723   2.488  -3.799  1.00  0.00           H  
ATOM    215  N   ASP A  15     -24.156   7.309  -3.014  1.00  0.00           N  
ATOM    216  CA  ASP A  15     -25.342   7.474  -2.187  1.00  0.00           C  
ATOM    217  C   ASP A  15     -26.048   6.100  -2.230  1.00  0.00           C  
ATOM    218  O   ASP A  15     -26.664   5.756  -3.228  1.00  0.00           O  
ATOM    219  CB  ASP A  15     -26.251   8.591  -2.705  1.00  0.00           C  
ATOM    220  CG  ASP A  15     -27.454   8.841  -1.806  1.00  0.00           C  
ATOM    221  OD1 ASP A  15     -27.644   8.090  -0.879  1.00  0.00           O  
ATOM    222  OD2 ASP A  15     -28.171   9.781  -2.055  1.00  0.00           O  
ATOM    223  H   ASP A  15     -24.219   6.764  -3.862  1.00  0.00           H  
ATOM    224  HA  ASP A  15     -25.026   7.740  -1.178  1.00  0.00           H  
ATOM    225 1HB  ASP A  15     -25.679   9.516  -2.788  1.00  0.00           H  
ATOM    226 2HB  ASP A  15     -26.608   8.336  -3.703  1.00  0.00           H  
ATOM    227  N   TRP A  16     -25.889   5.329  -1.151  1.00  0.00           N  
ATOM    228  CA  TRP A  16     -26.347   3.950  -1.098  1.00  0.00           C  
ATOM    229  C   TRP A  16     -27.338   3.755   0.027  1.00  0.00           C  
ATOM    230  O   TRP A  16     -27.094   4.145   1.167  1.00  0.00           O  
ATOM    231  CB  TRP A  16     -25.165   2.997  -0.912  1.00  0.00           C  
ATOM    232  CG  TRP A  16     -24.234   2.961  -2.086  1.00  0.00           C  
ATOM    233  CD1 TRP A  16     -23.076   3.665  -2.230  1.00  0.00           C  
ATOM    234  CD2 TRP A  16     -24.379   2.175  -3.293  1.00  0.00           C  
ATOM    235  NE1 TRP A  16     -22.493   3.374  -3.439  1.00  0.00           N  
ATOM    236  CE2 TRP A  16     -23.276   2.463  -4.102  1.00  0.00           C  
ATOM    237  CE3 TRP A  16     -25.341   1.263  -3.746  1.00  0.00           C  
ATOM    238  CZ2 TRP A  16     -23.104   1.874  -5.345  1.00  0.00           C  
ATOM    239  CZ3 TRP A  16     -25.167   0.672  -4.991  1.00  0.00           C  
ATOM    240  CH2 TRP A  16     -24.077   0.969  -5.769  1.00  0.00           C  
ATOM    241  H   TRP A  16     -25.431   5.727  -0.343  1.00  0.00           H  
ATOM    242  HA  TRP A  16     -26.839   3.713  -2.041  1.00  0.00           H  
ATOM    243 1HB  TRP A  16     -24.594   3.293  -0.031  1.00  0.00           H  
ATOM    244 2HB  TRP A  16     -25.536   1.987  -0.737  1.00  0.00           H  
ATOM    245  HD1 TRP A  16     -22.673   4.357  -1.494  1.00  0.00           H  
ATOM    246  HE1 TRP A  16     -21.630   3.766  -3.785  1.00  0.00           H  
ATOM    247  HE3 TRP A  16     -26.207   1.021  -3.131  1.00  0.00           H  
ATOM    248  HZ2 TRP A  16     -22.245   2.097  -5.977  1.00  0.00           H  
ATOM    249  HZ3 TRP A  16     -25.922  -0.036  -5.336  1.00  0.00           H  
ATOM    250  HH2 TRP A  16     -23.972   0.486  -6.741  1.00  0.00           H  
ATOM    251  N   GLY A  17     -28.442   3.099  -0.268  1.00  0.00           N  
ATOM    252  CA  GLY A  17     -29.311   2.601   0.794  1.00  0.00           C  
ATOM    253  C   GLY A  17     -30.717   3.155   0.670  1.00  0.00           C  
ATOM    254  O   GLY A  17     -31.009   3.983  -0.210  1.00  0.00           O  
ATOM    255  H   GLY A  17     -28.698   2.934  -1.231  1.00  0.00           H  
ATOM    256 1HA  GLY A  17     -29.344   1.512   0.756  1.00  0.00           H  
ATOM    257 2HA  GLY A  17     -28.896   2.876   1.763  1.00  0.00           H  
ATOM    258  N   SER A  18     -31.618   2.668   1.538  1.00  0.00           N  
ATOM    259  CA  SER A  18     -32.987   3.073   1.431  1.00  0.00           C  
ATOM    260  C   SER A  18     -33.139   4.576   1.568  1.00  0.00           C  
ATOM    261  O   SER A  18     -32.562   5.189   2.488  1.00  0.00           O  
ATOM    262  CB  SER A  18     -33.812   2.369   2.490  1.00  0.00           C  
ATOM    263  OG  SER A  18     -35.156   2.760   2.423  1.00  0.00           O  
ATOM    264  H   SER A  18     -31.352   2.021   2.266  1.00  0.00           H  
ATOM    265  HA  SER A  18     -33.356   2.788   0.445  1.00  0.00           H  
ATOM    266 1HB  SER A  18     -33.738   1.290   2.352  1.00  0.00           H  
ATOM    267 2HB  SER A  18     -33.412   2.601   3.476  1.00  0.00           H  
ATOM    268  HG  SER A  18     -35.276   3.415   3.114  1.00  0.00           H  
ATOM    269  N   GLY A  19     -34.047   5.947   5.136  1.00  0.00           N  
ATOM    270  CA  GLY A  19     -33.300   5.511   6.320  1.00  0.00           C  
ATOM    271  C   GLY A  19     -32.442   6.646   6.892  1.00  0.00           C  
ATOM    272  O   GLY A  19     -32.163   7.647   6.200  1.00  0.00           O  
ATOM    273  H   GLY A  19     -34.803   6.608   5.247  1.00  0.00           H  
ATOM    274 1HA  GLY A  19     -33.997   5.161   7.082  1.00  0.00           H  
ATOM    275 2HA  GLY A  19     -32.662   4.668   6.057  1.00  0.00           H  
ATOM    276  N   LYS A  20     -31.997   6.486   8.136  1.00  0.00           N  
ATOM    277  CA  LYS A  20     -31.066   7.441   8.737  1.00  0.00           C  
ATOM    278  C   LYS A  20     -29.808   7.472   7.893  1.00  0.00           C  
ATOM    279  O   LYS A  20     -29.400   6.440   7.362  1.00  0.00           O  
ATOM    280  CB  LYS A  20     -30.737   7.069  10.184  1.00  0.00           C  
ATOM    281  CG  LYS A  20     -31.909   7.195  11.148  1.00  0.00           C  
ATOM    282  CD  LYS A  20     -31.496   6.839  12.568  1.00  0.00           C  
ATOM    283  CE  LYS A  20     -32.668   6.956  13.532  1.00  0.00           C  
ATOM    284  NZ  LYS A  20     -32.284   6.592  14.922  1.00  0.00           N  
ATOM    285  H   LYS A  20     -32.305   5.692   8.678  1.00  0.00           H  
ATOM    286  HA  LYS A  20     -31.533   8.426   8.738  1.00  0.00           H  
ATOM    287 1HB  LYS A  20     -30.381   6.040  10.223  1.00  0.00           H  
ATOM    288 2HB  LYS A  20     -29.932   7.708  10.549  1.00  0.00           H  
ATOM    289 1HG  LYS A  20     -32.284   8.219  11.133  1.00  0.00           H  
ATOM    290 2HG  LYS A  20     -32.711   6.529  10.834  1.00  0.00           H  
ATOM    291 1HD  LYS A  20     -31.118   5.817  12.592  1.00  0.00           H  
ATOM    292 2HD  LYS A  20     -30.702   7.510  12.895  1.00  0.00           H  
ATOM    293 1HE  LYS A  20     -33.042   7.979  13.527  1.00  0.00           H  
ATOM    294 2HE  LYS A  20     -33.474   6.297  13.207  1.00  0.00           H  
ATOM    295 1HZ  LYS A  20     -33.087   6.682  15.529  1.00  0.00           H  
ATOM    296 2HZ  LYS A  20     -31.953   5.638  14.942  1.00  0.00           H  
ATOM    297 3HZ  LYS A  20     -31.551   7.209  15.242  1.00  0.00           H  
ATOM    298  N   PRO A  21     -29.214   8.655   7.771  1.00  0.00           N  
ATOM    299  CA  PRO A  21     -28.089   8.879   6.844  1.00  0.00           C  
ATOM    300  C   PRO A  21     -26.799   9.099   7.600  1.00  0.00           C  
ATOM    301  O   PRO A  21     -26.779   9.802   8.648  1.00  0.00           O  
ATOM    302  CB  PRO A  21     -28.506  10.137   6.075  1.00  0.00           C  
ATOM    303  CG  PRO A  21     -29.342  10.899   7.046  1.00  0.00           C  
ATOM    304  CD  PRO A  21     -30.059   9.837   7.837  1.00  0.00           C  
ATOM    305  HA  PRO A  21     -28.002   8.018   6.165  1.00  0.00           H  
ATOM    306 1HB  PRO A  21     -27.614  10.693   5.752  1.00  0.00           H  
ATOM    307 2HB  PRO A  21     -29.057   9.856   5.166  1.00  0.00           H  
ATOM    308 1HG  PRO A  21     -28.706  11.538   7.676  1.00  0.00           H  
ATOM    309 2HG  PRO A  21     -30.033  11.566   6.511  1.00  0.00           H  
ATOM    310 1HD  PRO A  21     -30.157  10.162   8.883  1.00  0.00           H  
ATOM    311 2HD  PRO A  21     -31.048   9.653   7.393  1.00  0.00           H  
ATOM    312  N   VAL A  22     -25.724   8.510   7.079  1.00  0.00           N  
ATOM    313  CA  VAL A  22     -24.382   8.766   7.540  1.00  0.00           C  
ATOM    314  C   VAL A  22     -23.585   9.255   6.341  1.00  0.00           C  
ATOM    315  O   VAL A  22     -23.537   8.582   5.310  1.00  0.00           O  
ATOM    316  CB  VAL A  22     -23.743   7.496   8.133  1.00  0.00           C  
ATOM    317  CG1 VAL A  22     -22.315   7.776   8.578  1.00  0.00           C  
ATOM    318  CG2 VAL A  22     -24.581   6.990   9.297  1.00  0.00           C  
ATOM    319  H   VAL A  22     -25.868   7.854   6.325  1.00  0.00           H  
ATOM    320  HA  VAL A  22     -24.424   9.525   8.322  1.00  0.00           H  
ATOM    321  HB  VAL A  22     -23.694   6.730   7.359  1.00  0.00           H  
ATOM    322 1HG1 VAL A  22     -21.879   6.867   8.994  1.00  0.00           H  
ATOM    323 2HG1 VAL A  22     -21.725   8.102   7.722  1.00  0.00           H  
ATOM    324 3HG1 VAL A  22     -22.318   8.557   9.337  1.00  0.00           H  
ATOM    325 1HG2 VAL A  22     -24.124   6.092   9.711  1.00  0.00           H  
ATOM    326 2HG2 VAL A  22     -24.635   7.759  10.068  1.00  0.00           H  
ATOM    327 3HG2 VAL A  22     -25.587   6.757   8.947  1.00  0.00           H  
ATOM    328  N   LEU A  23     -22.973  10.432   6.470  1.00  0.00           N  
ATOM    329  CA  LEU A  23     -22.200  11.057   5.371  1.00  0.00           C  
ATOM    330  C   LEU A  23     -20.753  11.015   5.783  1.00  0.00           C  
ATOM    331  O   LEU A  23     -20.400  11.475   6.884  1.00  0.00           O  
ATOM    332  CB  LEU A  23     -22.637  12.504   5.111  1.00  0.00           C  
ATOM    333  CG  LEU A  23     -21.985  13.189   3.903  1.00  0.00           C  
ATOM    334  CD1 LEU A  23     -22.899  14.294   3.391  1.00  0.00           C  
ATOM    335  CD2 LEU A  23     -20.627  13.744   4.304  1.00  0.00           C  
ATOM    336  H   LEU A  23     -23.044  10.911   7.356  1.00  0.00           H  
ATOM    337  HA  LEU A  23     -22.373  10.486   4.459  1.00  0.00           H  
ATOM    338 1HB  LEU A  23     -23.715  12.520   4.959  1.00  0.00           H  
ATOM    339 2HB  LEU A  23     -22.406  13.101   5.994  1.00  0.00           H  
ATOM    340  HG  LEU A  23     -21.858  12.463   3.099  1.00  0.00           H  
ATOM    341 1HD1 LEU A  23     -22.436  14.781   2.532  1.00  0.00           H  
ATOM    342 2HD1 LEU A  23     -23.856  13.867   3.093  1.00  0.00           H  
ATOM    343 3HD1 LEU A  23     -23.059  15.028   4.181  1.00  0.00           H  
ATOM    344 1HD2 LEU A  23     -20.163  14.230   3.445  1.00  0.00           H  
ATOM    345 2HD2 LEU A  23     -20.754  14.470   5.107  1.00  0.00           H  
ATOM    346 3HD2 LEU A  23     -19.989  12.930   4.649  1.00  0.00           H  
ATOM    347  N   PHE A  24     -19.898  10.471   4.938  1.00  0.00           N  
ATOM    348  CA  PHE A  24     -18.494  10.210   5.226  1.00  0.00           C  
ATOM    349  C   PHE A  24     -17.594  11.118   4.373  1.00  0.00           C  
ATOM    350  O   PHE A  24     -17.847  11.305   3.161  1.00  0.00           O  
ATOM    351  CB  PHE A  24     -18.158   8.741   4.963  1.00  0.00           C  
ATOM    352  CG  PHE A  24     -18.849   7.785   5.893  1.00  0.00           C  
ATOM    353  CD1 PHE A  24     -20.059   7.205   5.542  1.00  0.00           C  
ATOM    354  CD2 PHE A  24     -18.291   7.465   7.122  1.00  0.00           C  
ATOM    355  CE1 PHE A  24     -20.695   6.325   6.398  1.00  0.00           C  
ATOM    356  CE2 PHE A  24     -18.925   6.586   7.979  1.00  0.00           C  
ATOM    357  CZ  PHE A  24     -20.128   6.016   7.616  1.00  0.00           C  
ATOM    358  H   PHE A  24     -20.268  10.226   4.031  1.00  0.00           H  
ATOM    359  HA  PHE A  24     -18.311  10.426   6.279  1.00  0.00           H  
ATOM    360 1HB  PHE A  24     -18.436   8.482   3.942  1.00  0.00           H  
ATOM    361 2HB  PHE A  24     -17.084   8.591   5.057  1.00  0.00           H  
ATOM    362  HD1 PHE A  24     -20.506   7.448   4.578  1.00  0.00           H  
ATOM    363  HD2 PHE A  24     -17.341   7.917   7.409  1.00  0.00           H  
ATOM    364  HE1 PHE A  24     -21.645   5.876   6.109  1.00  0.00           H  
ATOM    365  HE2 PHE A  24     -18.475   6.343   8.941  1.00  0.00           H  
ATOM    366  HZ  PHE A  24     -20.629   5.324   8.291  1.00  0.00           H  
ATOM    367  N   SER A  25     -16.527  11.616   4.985  1.00  0.00           N  
ATOM    368  CA  SER A  25     -15.591  12.582   4.451  1.00  0.00           C  
ATOM    369  C   SER A  25     -14.199  12.014   4.574  1.00  0.00           C  
ATOM    370  O   SER A  25     -13.676  11.877   5.678  1.00  0.00           O  
ATOM    371  CB  SER A  25     -15.693  13.902   5.190  1.00  0.00           C  
ATOM    372  OG  SER A  25     -14.743  14.817   4.717  1.00  0.00           O  
ATOM    373  H   SER A  25     -16.387  11.260   5.920  1.00  0.00           H  
ATOM    374  HA  SER A  25     -15.833  12.755   3.402  1.00  0.00           H  
ATOM    375 1HB  SER A  25     -16.693  14.314   5.063  1.00  0.00           H  
ATOM    376 2HB  SER A  25     -15.541  13.735   6.255  1.00  0.00           H  
ATOM    377  HG  SER A  25     -14.644  15.477   5.407  1.00  0.00           H  
ATOM    378  N   HIS A  26     -13.576  11.716   3.437  1.00  0.00           N  
ATOM    379  CA  HIS A  26     -12.321  10.945   3.382  1.00  0.00           C  
ATOM    380  C   HIS A  26     -11.083  11.807   3.660  1.00  0.00           C  
ATOM    381  O   HIS A  26     -11.149  13.045   3.686  1.00  0.00           O  
ATOM    382  CB  HIS A  26     -12.170  10.271   2.014  1.00  0.00           C  
ATOM    383  CG  HIS A  26     -11.985  11.237   0.885  1.00  0.00           C  
ATOM    384  ND1 HIS A  26     -10.740  11.607   0.420  1.00  0.00           N  
ATOM    385  CD2 HIS A  26     -12.885  11.908   0.129  1.00  0.00           C  
ATOM    386  CE1 HIS A  26     -10.884  12.465  -0.575  1.00  0.00           C  
ATOM    387  NE2 HIS A  26     -12.175  12.664  -0.770  1.00  0.00           N  
ATOM    388  H   HIS A  26     -13.993  12.039   2.576  1.00  0.00           H  
ATOM    389  HA  HIS A  26     -12.338  10.167   4.145  1.00  0.00           H  
ATOM    390 1HB  HIS A  26     -11.311   9.599   2.033  1.00  0.00           H  
ATOM    391 2HB  HIS A  26     -13.053   9.668   1.806  1.00  0.00           H  
ATOM    392  HD1 HIS A  26      -9.862  11.233   0.717  1.00  0.00           H  
ATOM    393  HD2 HIS A  26     -13.975  11.937   0.127  1.00  0.00           H  
ATOM    394  HE1 HIS A  26     -10.013  12.879  -1.082  1.00  0.00           H  
ATOM    395  N   GLY A  27      -9.961  11.150   3.814  1.00  0.00           N  
ATOM    396  CA  GLY A  27      -8.692  11.829   4.026  1.00  0.00           C  
ATOM    397  C   GLY A  27      -7.841  12.078   2.827  1.00  0.00           C  
ATOM    398  O   GLY A  27      -8.156  11.697   1.702  1.00  0.00           O  
ATOM    399  H   GLY A  27      -9.980  10.141   3.784  1.00  0.00           H  
ATOM    400 1HA  GLY A  27      -8.872  12.802   4.485  1.00  0.00           H  
ATOM    401 2HA  GLY A  27      -8.083  11.253   4.722  1.00  0.00           H  
ATOM    402  N   TRP A  28      -6.719  12.758   3.064  1.00  0.00           N  
ATOM    403  CA  TRP A  28      -5.735  13.063   2.008  1.00  0.00           C  
ATOM    404  C   TRP A  28      -4.870  11.850   1.719  1.00  0.00           C  
ATOM    405  O   TRP A  28      -4.488  11.155   2.640  1.00  0.00           O  
ATOM    406  CB  TRP A  28      -4.844  14.238   2.415  1.00  0.00           C  
ATOM    407  CG  TRP A  28      -3.848  14.625   1.364  1.00  0.00           C  
ATOM    408  CD1 TRP A  28      -4.056  15.469   0.315  1.00  0.00           C  
ATOM    409  CD2 TRP A  28      -2.473  14.183   1.256  1.00  0.00           C  
ATOM    410  NE1 TRP A  28      -2.912  15.581  -0.437  1.00  0.00           N  
ATOM    411  CE2 TRP A  28      -1.933  14.803   0.126  1.00  0.00           C  
ATOM    412  CE3 TRP A  28      -1.670  13.325   2.018  1.00  0.00           C  
ATOM    413  CZ2 TRP A  28      -0.621  14.592  -0.270  1.00  0.00           C  
ATOM    414  CZ3 TRP A  28      -0.354  13.115   1.622  1.00  0.00           C  
ATOM    415  CH2 TRP A  28       0.156  13.734   0.508  1.00  0.00           C  
ATOM    416  H   TRP A  28      -6.542  13.074   4.007  1.00  0.00           H  
ATOM    417  HA  TRP A  28      -6.274  13.337   1.101  1.00  0.00           H  
ATOM    418 1HB  TRP A  28      -5.465  15.107   2.635  1.00  0.00           H  
ATOM    419 2HB  TRP A  28      -4.301  13.985   3.325  1.00  0.00           H  
ATOM    420  HD1 TRP A  28      -4.994  15.980   0.103  1.00  0.00           H  
ATOM    421  HE1 TRP A  28      -2.808  16.145  -1.268  1.00  0.00           H  
ATOM    422  HE3 TRP A  28      -2.069  12.834   2.904  1.00  0.00           H  
ATOM    423  HZ2 TRP A  28      -0.198  15.074  -1.151  1.00  0.00           H  
ATOM    424  HZ3 TRP A  28       0.265  12.445   2.219  1.00  0.00           H  
ATOM    425  HH2 TRP A  28       1.193  13.547   0.226  1.00  0.00           H  
ATOM    426  N   LEU A  29      -4.506  11.573   0.457  1.00  0.00           N  
ATOM    427  CA  LEU A  29      -4.916  12.111  -0.805  1.00  0.00           C  
ATOM    428  C   LEU A  29      -5.902  11.158  -1.509  1.00  0.00           C  
ATOM    429  O   LEU A  29      -5.771  10.892  -2.702  1.00  0.00           O  
ATOM    430  CB  LEU A  29      -3.685  12.357  -1.686  1.00  0.00           C  
ATOM    431  CG  LEU A  29      -3.967  12.956  -3.070  1.00  0.00           C  
ATOM    432  CD1 LEU A  29      -4.591  14.336  -2.910  1.00  0.00           C  
ATOM    433  CD2 LEU A  29      -2.672  13.031  -3.865  1.00  0.00           C  
ATOM    434  H   LEU A  29      -3.811  10.840   0.477  1.00  0.00           H  
ATOM    435  HA  LEU A  29      -5.422  13.060  -0.628  1.00  0.00           H  
ATOM    436 1HB  LEU A  29      -3.013  13.036  -1.163  1.00  0.00           H  
ATOM    437 2HB  LEU A  29      -3.168  11.409  -1.835  1.00  0.00           H  
ATOM    438  HG  LEU A  29      -4.682  12.327  -3.601  1.00  0.00           H  
ATOM    439 1HD1 LEU A  29      -4.792  14.761  -3.893  1.00  0.00           H  
ATOM    440 2HD1 LEU A  29      -5.526  14.250  -2.355  1.00  0.00           H  
ATOM    441 3HD1 LEU A  29      -3.904  14.985  -2.367  1.00  0.00           H  
ATOM    442 1HD2 LEU A  29      -2.872  13.456  -4.849  1.00  0.00           H  
ATOM    443 2HD2 LEU A  29      -1.957  13.662  -3.336  1.00  0.00           H  
ATOM    444 3HD2 LEU A  29      -2.257  12.030  -3.980  1.00  0.00           H  
ATOM    445  N   LEU A  30      -6.918  10.709  -0.791  1.00  0.00           N  
ATOM    446  CA  LEU A  30      -7.677   9.514  -1.201  1.00  0.00           C  
ATOM    447  C   LEU A  30      -9.009   9.898  -1.830  1.00  0.00           C  
ATOM    448  O   LEU A  30      -9.063  10.879  -2.586  1.00  0.00           O  
ATOM    449  CB  LEU A  30      -7.926   8.597   0.003  1.00  0.00           C  
ATOM    450  CG  LEU A  30      -6.670   8.091   0.725  1.00  0.00           C  
ATOM    451  CD1 LEU A  30      -7.078   7.280   1.947  1.00  0.00           C  
ATOM    452  CD2 LEU A  30      -5.836   7.254  -0.234  1.00  0.00           C  
ATOM    453  H   LEU A  30      -7.181  11.193   0.056  1.00  0.00           H  
ATOM    454  HA  LEU A  30      -7.090   8.968  -1.939  1.00  0.00           H  
ATOM    455 1HB  LEU A  30      -8.531   9.135   0.730  1.00  0.00           H  
ATOM    456 2HB  LEU A  30      -8.488   7.726  -0.333  1.00  0.00           H  
ATOM    457  HG  LEU A  30      -6.081   8.941   1.070  1.00  0.00           H  
ATOM    458 1HD1 LEU A  30      -6.186   6.921   2.460  1.00  0.00           H  
ATOM    459 2HD1 LEU A  30      -7.656   7.909   2.624  1.00  0.00           H  
ATOM    460 3HD1 LEU A  30      -7.683   6.430   1.634  1.00  0.00           H  
ATOM    461 1HD2 LEU A  30      -4.943   6.895   0.279  1.00  0.00           H  
ATOM    462 2HD2 LEU A  30      -6.423   6.403  -0.579  1.00  0.00           H  
ATOM    463 3HD2 LEU A  30      -5.543   7.863  -1.089  1.00  0.00           H  
ATOM    464  N   ASP A  31     -10.053   9.114  -1.589  1.00  0.00           N  
ATOM    465  CA  ASP A  31     -11.360   9.319  -2.198  1.00  0.00           C  
ATOM    466  C   ASP A  31     -12.371   8.607  -1.324  1.00  0.00           C  
ATOM    467  O   ASP A  31     -11.980   7.994  -0.322  1.00  0.00           O  
ATOM    468  CB  ASP A  31     -11.410   8.782  -3.630  1.00  0.00           C  
ATOM    469  CG  ASP A  31     -11.151   7.283  -3.710  1.00  0.00           C  
ATOM    470  OD1 ASP A  31     -10.545   6.756  -2.808  1.00  0.00           O  
ATOM    471  OD2 ASP A  31     -11.561   6.680  -4.673  1.00  0.00           O  
ATOM    472  H   ASP A  31      -9.923   8.342  -0.951  1.00  0.00           H  
ATOM    473  HA  ASP A  31     -11.561  10.390  -2.233  1.00  0.00           H  
ATOM    474 1HB  ASP A  31     -12.389   8.990  -4.063  1.00  0.00           H  
ATOM    475 2HB  ASP A  31     -10.667   9.297  -4.239  1.00  0.00           H  
ATOM    476  N   ALA A  32     -13.633   8.664  -1.735  1.00  0.00           N  
ATOM    477  CA  ALA A  32     -14.726   7.987  -1.028  1.00  0.00           C  
ATOM    478  C   ALA A  32     -14.534   6.470  -1.020  1.00  0.00           C  
ATOM    479  O   ALA A  32     -15.103   5.803  -0.166  1.00  0.00           O  
ATOM    480  CB  ALA A  32     -16.065   8.344  -1.658  1.00  0.00           C  
ATOM    481  H   ALA A  32     -13.841   9.196  -2.568  1.00  0.00           H  
ATOM    482  HA  ALA A  32     -14.721   8.327   0.008  1.00  0.00           H  
ATOM    483 1HB  ALA A  32     -16.866   7.834  -1.123  1.00  0.00           H  
ATOM    484 2HB  ALA A  32     -16.218   9.422  -1.600  1.00  0.00           H  
ATOM    485 3HB  ALA A  32     -16.070   8.032  -2.701  1.00  0.00           H  
ATOM    486  N   ASP A  33     -13.702   5.934  -1.904  1.00  0.00           N  
ATOM    487  CA  ASP A  33     -13.360   4.505  -1.842  1.00  0.00           C  
ATOM    488  C   ASP A  33     -12.652   4.106  -0.535  1.00  0.00           C  
ATOM    489  O   ASP A  33     -12.700   2.936  -0.176  1.00  0.00           O  
ATOM    490  CB  ASP A  33     -12.472   4.130  -3.031  1.00  0.00           C  
ATOM    491  CG  ASP A  33     -13.228   4.116  -4.353  1.00  0.00           C  
ATOM    492  OD1 ASP A  33     -14.435   4.085  -4.325  1.00  0.00           O  
ATOM    493  OD2 ASP A  33     -12.590   4.136  -5.379  1.00  0.00           O  
ATOM    494  H   ASP A  33     -13.295   6.506  -2.630  1.00  0.00           H  
ATOM    495  HA  ASP A  33     -14.283   3.926  -1.893  1.00  0.00           H  
ATOM    496 1HB  ASP A  33     -11.648   4.839  -3.108  1.00  0.00           H  
ATOM    497 2HB  ASP A  33     -12.040   3.142  -2.866  1.00  0.00           H  
ATOM    498  N   MET A  34     -12.021   5.057   0.146  1.00  0.00           N  
ATOM    499  CA  MET A  34     -11.334   4.759   1.396  1.00  0.00           C  
ATOM    500  C   MET A  34     -12.335   4.302   2.509  1.00  0.00           C  
ATOM    501  O   MET A  34     -11.948   3.707   3.527  1.00  0.00           O  
ATOM    502  CB  MET A  34     -10.540   5.984   1.845  1.00  0.00           C  
ATOM    503  CG  MET A  34      -9.615   5.737   3.028  1.00  0.00           C  
ATOM    504  SD  MET A  34      -8.273   4.597   2.635  1.00  0.00           S  
ATOM    505  CE  MET A  34      -7.604   4.287   4.267  1.00  0.00           C  
ATOM    506  H   MET A  34     -12.015   6.004  -0.205  1.00  0.00           H  
ATOM    507  HA  MET A  34     -10.646   3.931   1.224  1.00  0.00           H  
ATOM    508 1HB  MET A  34      -9.933   6.347   1.017  1.00  0.00           H  
ATOM    509 2HB  MET A  34     -11.229   6.783   2.121  1.00  0.00           H  
ATOM    510 1HG  MET A  34      -9.181   6.681   3.355  1.00  0.00           H  
ATOM    511 2HG  MET A  34     -10.188   5.321   3.857  1.00  0.00           H  
ATOM    512 1HE  MET A  34      -6.763   3.597   4.190  1.00  0.00           H  
ATOM    513 2HE  MET A  34      -7.265   5.227   4.705  1.00  0.00           H  
ATOM    514 3HE  MET A  34      -8.376   3.849   4.900  1.00  0.00           H  
ATOM    515  N   TRP A  35     -13.622   4.596   2.298  1.00  0.00           N  
ATOM    516  CA  TRP A  35     -14.662   4.197   3.199  1.00  0.00           C  
ATOM    517  C   TRP A  35     -15.341   2.868   2.914  1.00  0.00           C  
ATOM    518  O   TRP A  35     -16.289   2.526   3.608  1.00  0.00           O  
ATOM    519  CB  TRP A  35     -15.728   5.294   3.224  1.00  0.00           C  
ATOM    520  CG  TRP A  35     -15.247   6.582   3.820  1.00  0.00           C  
ATOM    521  CD1 TRP A  35     -14.848   7.695   3.143  1.00  0.00           C  
ATOM    522  CD2 TRP A  35     -15.112   6.899   5.227  1.00  0.00           C  
ATOM    523  NE1 TRP A  35     -14.474   8.678   4.025  1.00  0.00           N  
ATOM    524  CE2 TRP A  35     -14.631   8.209   5.305  1.00  0.00           C  
ATOM    525  CE3 TRP A  35     -15.358   6.187   6.407  1.00  0.00           C  
ATOM    526  CZ2 TRP A  35     -14.386   8.829   6.520  1.00  0.00           C  
ATOM    527  CZ3 TRP A  35     -15.114   6.810   7.626  1.00  0.00           C  
ATOM    528  CH2 TRP A  35     -14.641   8.096   7.680  1.00  0.00           C  
ATOM    529  H   TRP A  35     -13.863   5.120   1.469  1.00  0.00           H  
ATOM    530  HA  TRP A  35     -14.232   4.082   4.194  1.00  0.00           H  
ATOM    531 1HB  TRP A  35     -16.069   5.493   2.208  1.00  0.00           H  
ATOM    532 2HB  TRP A  35     -16.589   4.952   3.797  1.00  0.00           H  
ATOM    533  HD1 TRP A  35     -14.828   7.791   2.058  1.00  0.00           H  
ATOM    534  HE1 TRP A  35     -14.138   9.597   3.775  1.00  0.00           H  
ATOM    535  HE3 TRP A  35     -15.736   5.166   6.370  1.00  0.00           H  
ATOM    536  HZ2 TRP A  35     -14.010   9.850   6.584  1.00  0.00           H  
ATOM    537  HZ3 TRP A  35     -15.307   6.248   8.540  1.00  0.00           H  
ATOM    538  HH2 TRP A  35     -14.461   8.554   8.653  1.00  0.00           H  
ATOM    539  N   GLU A  36     -14.885   2.122   1.925  1.00  0.00           N  
ATOM    540  CA  GLU A  36     -15.569   0.897   1.525  1.00  0.00           C  
ATOM    541  C   GLU A  36     -16.031   0.040   2.713  1.00  0.00           C  
ATOM    542  O   GLU A  36     -17.154  -0.425   2.716  1.00  0.00           O  
ATOM    543  CB  GLU A  36     -14.651   0.068   0.624  1.00  0.00           C  
ATOM    544  CG  GLU A  36     -15.280  -1.214   0.095  1.00  0.00           C  
ATOM    545  CD  GLU A  36     -14.361  -1.985  -0.811  1.00  0.00           C  
ATOM    546  OE1 GLU A  36     -13.267  -1.530  -1.044  1.00  0.00           O  
ATOM    547  OE2 GLU A  36     -14.753  -3.032  -1.269  1.00  0.00           O  
ATOM    548  H   GLU A  36     -14.048   2.401   1.434  1.00  0.00           H  
ATOM    549  HA  GLU A  36     -16.466   1.168   0.967  1.00  0.00           H  
ATOM    550 1HB  GLU A  36     -14.343   0.668  -0.233  1.00  0.00           H  
ATOM    551 2HB  GLU A  36     -13.750  -0.204   1.174  1.00  0.00           H  
ATOM    552 1HG  GLU A  36     -15.555  -1.846   0.939  1.00  0.00           H  
ATOM    553 2HG  GLU A  36     -16.190  -0.962  -0.447  1.00  0.00           H  
ATOM    554  N   TYR A  37     -15.141  -0.207   3.675  1.00  0.00           N  
ATOM    555  CA  TYR A  37     -15.508  -1.140   4.750  1.00  0.00           C  
ATOM    556  C   TYR A  37     -16.698  -0.617   5.575  1.00  0.00           C  
ATOM    557  O   TYR A  37     -17.586  -1.398   5.992  1.00  0.00           O  
ATOM    558  CB  TYR A  37     -14.306  -1.399   5.661  1.00  0.00           C  
ATOM    559  CG  TYR A  37     -13.236  -2.261   5.029  1.00  0.00           C  
ATOM    560  CD1 TYR A  37     -11.935  -1.791   4.929  1.00  0.00           C  
ATOM    561  CD2 TYR A  37     -13.555  -3.523   4.550  1.00  0.00           C  
ATOM    562  CE1 TYR A  37     -10.957  -2.578   4.352  1.00  0.00           C  
ATOM    563  CE2 TYR A  37     -12.578  -4.310   3.973  1.00  0.00           C  
ATOM    564  CZ  TYR A  37     -11.284  -3.842   3.873  1.00  0.00           C  
ATOM    565  OH  TYR A  37     -10.310  -4.627   3.299  1.00  0.00           O  
ATOM    566  H   TYR A  37     -14.228   0.224   3.688  1.00  0.00           H  
ATOM    567  HA  TYR A  37     -15.815  -2.084   4.299  1.00  0.00           H  
ATOM    568 1HB  TYR A  37     -13.853  -0.448   5.945  1.00  0.00           H  
ATOM    569 2HB  TYR A  37     -14.641  -1.888   6.575  1.00  0.00           H  
ATOM    570  HD1 TYR A  37     -11.684  -0.799   5.306  1.00  0.00           H  
ATOM    571  HD2 TYR A  37     -14.578  -3.893   4.627  1.00  0.00           H  
ATOM    572  HE1 TYR A  37      -9.935  -2.208   4.274  1.00  0.00           H  
ATOM    573  HE2 TYR A  37     -12.829  -5.302   3.595  1.00  0.00           H  
ATOM    574  HH  TYR A  37     -10.696  -5.462   3.022  1.00  0.00           H  
ATOM    575  N   GLN A  38     -16.723   0.695   5.821  1.00  0.00           N  
ATOM    576  CA  GLN A  38     -17.836   1.314   6.556  1.00  0.00           C  
ATOM    577  C   GLN A  38     -19.097   1.422   5.727  1.00  0.00           C  
ATOM    578  O   GLN A  38     -20.189   1.206   6.242  1.00  0.00           O  
ATOM    579  CB  GLN A  38     -17.439   2.707   7.052  1.00  0.00           C  
ATOM    580  CG  GLN A  38     -16.378   2.701   8.139  1.00  0.00           C  
ATOM    581  CD  GLN A  38     -14.981   2.496   7.584  1.00  0.00           C  
ATOM    582  OE1 GLN A  38     -14.437   3.364   6.896  1.00  0.00           O  
ATOM    583  NE2 GLN A  38     -14.391   1.343   7.880  1.00  0.00           N  
ATOM    584  H   GLN A  38     -15.964   1.277   5.497  1.00  0.00           H  
ATOM    585  HA  GLN A  38     -18.071   0.690   7.418  1.00  0.00           H  
ATOM    586 1HB  GLN A  38     -17.061   3.297   6.217  1.00  0.00           H  
ATOM    587 2HB  GLN A  38     -18.318   3.218   7.443  1.00  0.00           H  
ATOM    588 1HG  GLN A  38     -16.401   3.658   8.661  1.00  0.00           H  
ATOM    589 2HG  GLN A  38     -16.591   1.891   8.837  1.00  0.00           H  
ATOM    590 1HE2 GLN A  38     -13.469   1.151   7.541  1.00  0.00           H  
ATOM    591 2HE2 GLN A  38     -14.868   0.666   8.441  1.00  0.00           H  
ATOM    592  N   MET A  39     -18.985   1.827   4.456  1.00  0.00           N  
ATOM    593  CA  MET A  39     -20.201   1.993   3.626  1.00  0.00           C  
ATOM    594  C   MET A  39     -20.930   0.677   3.501  1.00  0.00           C  
ATOM    595  O   MET A  39     -22.131   0.640   3.557  1.00  0.00           O  
ATOM    596  CB  MET A  39     -19.851   2.533   2.241  1.00  0.00           C  
ATOM    597  CG  MET A  39     -19.393   3.985   2.229  1.00  0.00           C  
ATOM    598  SD  MET A  39     -19.219   4.645   0.559  1.00  0.00           S  
ATOM    599  CE  MET A  39     -17.712   3.835   0.031  1.00  0.00           C  
ATOM    600  H   MET A  39     -18.081   2.023   4.050  1.00  0.00           H  
ATOM    601  HA  MET A  39     -20.860   2.709   4.117  1.00  0.00           H  
ATOM    602 1HB  MET A  39     -19.056   1.929   1.806  1.00  0.00           H  
ATOM    603 2HB  MET A  39     -20.720   2.451   1.587  1.00  0.00           H  
ATOM    604 1HG  MET A  39     -20.115   4.598   2.768  1.00  0.00           H  
ATOM    605 2HG  MET A  39     -18.431   4.068   2.734  1.00  0.00           H  
ATOM    606 1HE  MET A  39     -17.471   4.142  -0.987  1.00  0.00           H  
ATOM    607 2HE  MET A  39     -16.895   4.113   0.698  1.00  0.00           H  
ATOM    608 3HE  MET A  39     -17.851   2.753   0.060  1.00  0.00           H  
ATOM    609  N   GLU A  40     -20.186  -0.405   3.288  1.00  0.00           N  
ATOM    610  CA  GLU A  40     -20.803  -1.709   3.105  1.00  0.00           C  
ATOM    611  C   GLU A  40     -21.477  -2.165   4.409  1.00  0.00           C  
ATOM    612  O   GLU A  40     -22.611  -2.671   4.405  1.00  0.00           O  
ATOM    613  CB  GLU A  40     -19.760  -2.735   2.658  1.00  0.00           C  
ATOM    614  CG  GLU A  40     -20.318  -4.128   2.401  1.00  0.00           C  
ATOM    615  CD  GLU A  40     -21.281  -4.169   1.247  1.00  0.00           C  
ATOM    616  OE1 GLU A  40     -21.234  -3.283   0.427  1.00  0.00           O  
ATOM    617  OE2 GLU A  40     -22.065  -5.086   1.185  1.00  0.00           O  
ATOM    618  H   GLU A  40     -19.180  -0.327   3.252  1.00  0.00           H  
ATOM    619  HA  GLU A  40     -21.565  -1.625   2.330  1.00  0.00           H  
ATOM    620 1HB  GLU A  40     -19.282  -2.392   1.740  1.00  0.00           H  
ATOM    621 2HB  GLU A  40     -18.984  -2.821   3.419  1.00  0.00           H  
ATOM    622 1HG  GLU A  40     -19.491  -4.807   2.193  1.00  0.00           H  
ATOM    623 2HG  GLU A  40     -20.822  -4.478   3.301  1.00  0.00           H  
ATOM    624  N   TYR A  41     -20.798  -2.001   5.534  1.00  0.00           N  
ATOM    625  CA  TYR A  41     -21.317  -2.374   6.815  1.00  0.00           C  
ATOM    626  C   TYR A  41     -22.657  -1.682   7.076  1.00  0.00           C  
ATOM    627  O   TYR A  41     -23.649  -2.334   7.471  1.00  0.00           O  
ATOM    628  CB  TYR A  41     -20.304  -2.037   7.912  1.00  0.00           C  
ATOM    629  CG  TYR A  41     -20.795  -2.342   9.310  1.00  0.00           C  
ATOM    630  CD1 TYR A  41     -20.781  -3.647   9.780  1.00  0.00           C  
ATOM    631  CD2 TYR A  41     -21.258  -1.317  10.121  1.00  0.00           C  
ATOM    632  CE1 TYR A  41     -21.229  -3.926  11.057  1.00  0.00           C  
ATOM    633  CE2 TYR A  41     -21.706  -1.596  11.398  1.00  0.00           C  
ATOM    634  CZ  TYR A  41     -21.692  -2.894  11.866  1.00  0.00           C  
ATOM    635  OH  TYR A  41     -22.138  -3.171  13.138  1.00  0.00           O  
ATOM    636  H   TYR A  41     -19.875  -1.595   5.476  1.00  0.00           H  
ATOM    637  HA  TYR A  41     -21.493  -3.450   6.817  1.00  0.00           H  
ATOM    638 1HB  TYR A  41     -19.385  -2.599   7.743  1.00  0.00           H  
ATOM    639 2HB  TYR A  41     -20.054  -0.978   7.863  1.00  0.00           H  
ATOM    640  HD1 TYR A  41     -20.417  -4.453   9.142  1.00  0.00           H  
ATOM    641  HD2 TYR A  41     -21.269  -0.292   9.751  1.00  0.00           H  
ATOM    642  HE1 TYR A  41     -21.219  -4.951  11.427  1.00  0.00           H  
ATOM    643  HE2 TYR A  41     -22.070  -0.790  12.036  1.00  0.00           H  
ATOM    644  HH  TYR A  41     -22.421  -2.357  13.561  1.00  0.00           H  
ATOM    645  N   LEU A  42     -22.723  -0.362   6.862  1.00  0.00           N  
ATOM    646  CA  LEU A  42     -23.949   0.365   7.180  1.00  0.00           C  
ATOM    647  C   LEU A  42     -25.072   0.141   6.167  1.00  0.00           C  
ATOM    648  O   LEU A  42     -26.228  -0.026   6.563  1.00  0.00           O  
ATOM    649  CB  LEU A  42     -23.645   1.866   7.272  1.00  0.00           C  
ATOM    650  CG  LEU A  42     -22.753   2.293   8.444  1.00  0.00           C  
ATOM    651  CD1 LEU A  42     -22.419   3.773   8.316  1.00  0.00           C  
ATOM    652  CD2 LEU A  42     -23.467   2.006   9.757  1.00  0.00           C  
ATOM    653  H   LEU A  42     -21.936   0.144   6.482  1.00  0.00           H  
ATOM    654  HA  LEU A  42     -24.318   0.016   8.144  1.00  0.00           H  
ATOM    655 1HB  LEU A  42     -23.155   2.178   6.352  1.00  0.00           H  
ATOM    656 2HB  LEU A  42     -24.588   2.406   7.358  1.00  0.00           H  
ATOM    657  HG  LEU A  42     -21.816   1.736   8.411  1.00  0.00           H  
ATOM    658 1HD1 LEU A  42     -21.785   4.077   9.149  1.00  0.00           H  
ATOM    659 2HD1 LEU A  42     -21.892   3.947   7.377  1.00  0.00           H  
ATOM    660 3HD1 LEU A  42     -23.339   4.356   8.329  1.00  0.00           H  
ATOM    661 1HD2 LEU A  42     -22.832   2.309  10.590  1.00  0.00           H  
ATOM    662 2HD2 LEU A  42     -24.403   2.564   9.792  1.00  0.00           H  
ATOM    663 3HD2 LEU A  42     -23.677   0.939   9.831  1.00  0.00           H  
ATOM    664  N   SER A  43     -24.753   0.074   4.874  1.00  0.00           N  
ATOM    665  CA  SER A  43     -25.817  -0.182   3.893  1.00  0.00           C  
ATOM    666  C   SER A  43     -26.366  -1.593   4.109  1.00  0.00           C  
ATOM    667  O   SER A  43     -27.556  -1.813   4.003  1.00  0.00           O  
ATOM    668  CB  SER A  43     -25.293  -0.033   2.478  1.00  0.00           C  
ATOM    669  OG  SER A  43     -24.333  -1.013   2.192  1.00  0.00           O  
ATOM    670  H   SER A  43     -23.804   0.194   4.550  1.00  0.00           H  
ATOM    671  HA  SER A  43     -26.612   0.549   4.046  1.00  0.00           H  
ATOM    672 1HB  SER A  43     -26.120  -0.113   1.773  1.00  0.00           H  
ATOM    673 2HB  SER A  43     -24.854   0.957   2.355  1.00  0.00           H  
ATOM    674  HG  SER A  43     -23.514  -0.704   2.586  1.00  0.00           H  
ATOM    675  N   SER A  44     -25.519  -2.557   4.475  1.00  0.00           N  
ATOM    676  CA  SER A  44     -26.040  -3.930   4.710  1.00  0.00           C  
ATOM    677  C   SER A  44     -26.949  -4.012   5.953  1.00  0.00           C  
ATOM    678  O   SER A  44     -27.760  -4.901   6.074  1.00  0.00           O  
ATOM    679  CB  SER A  44     -24.886  -4.901   4.867  1.00  0.00           C  
ATOM    680  OG  SER A  44     -24.175  -4.649   6.048  1.00  0.00           O  
ATOM    681  H   SER A  44     -24.533  -2.378   4.597  1.00  0.00           H  
ATOM    682  HA  SER A  44     -26.636  -4.226   3.846  1.00  0.00           H  
ATOM    683 1HB  SER A  44     -25.268  -5.921   4.880  1.00  0.00           H  
ATOM    684 2HB  SER A  44     -24.218  -4.813   4.011  1.00  0.00           H  
ATOM    685  HG  SER A  44     -23.849  -3.749   5.973  1.00  0.00           H  
ATOM    686  N   ARG A  45     -26.826  -3.057   6.844  1.00  0.00           N  
ATOM    687  CA  ARG A  45     -27.702  -2.908   7.989  1.00  0.00           C  
ATOM    688  C   ARG A  45     -28.942  -2.060   7.741  1.00  0.00           C  
ATOM    689  O   ARG A  45     -29.741  -1.890   8.650  1.00  0.00           O  
ATOM    690  CB  ARG A  45     -26.923  -2.300   9.146  1.00  0.00           C  
ATOM    691  CG  ARG A  45     -25.767  -3.147   9.654  1.00  0.00           C  
ATOM    692  CD  ARG A  45     -26.245  -4.376  10.338  1.00  0.00           C  
ATOM    693  NE  ARG A  45     -25.145  -5.166  10.866  1.00  0.00           N  
ATOM    694  CZ  ARG A  45     -25.280  -6.372  11.451  1.00  0.00           C  
ATOM    695  NH1 ARG A  45     -26.473  -6.912  11.576  1.00  0.00           N  
ATOM    696  NH2 ARG A  45     -24.215  -7.012  11.900  1.00  0.00           N  
ATOM    697  H   ARG A  45     -26.074  -2.396   6.711  1.00  0.00           H  
ATOM    698  HA  ARG A  45     -28.062  -3.895   8.280  1.00  0.00           H  
ATOM    699 1HB  ARG A  45     -26.517  -1.336   8.845  1.00  0.00           H  
ATOM    700 2HB  ARG A  45     -27.596  -2.124   9.985  1.00  0.00           H  
ATOM    701 1HG  ARG A  45     -25.138  -3.445   8.815  1.00  0.00           H  
ATOM    702 2HG  ARG A  45     -25.175  -2.568  10.363  1.00  0.00           H  
ATOM    703 1HD  ARG A  45     -26.896  -4.101  11.168  1.00  0.00           H  
ATOM    704 2HD  ARG A  45     -26.800  -4.993   9.632  1.00  0.00           H  
ATOM    705  HE  ARG A  45     -24.212  -4.784  10.788  1.00  0.00           H  
ATOM    706 1HH1 ARG A  45     -27.287  -6.422  11.232  1.00  0.00           H  
ATOM    707 2HH1 ARG A  45     -26.574  -7.816  12.014  1.00  0.00           H  
ATOM    708 1HH2 ARG A  45     -23.298  -6.597  11.804  1.00  0.00           H  
ATOM    709 2HH2 ARG A  45     -24.317  -7.916  12.338  1.00  0.00           H  
ATOM    710  N   GLY A  46     -29.127  -1.565   6.527  1.00  0.00           N  
ATOM    711  CA  GLY A  46     -30.346  -0.827   6.148  1.00  0.00           C  
ATOM    712  C   GLY A  46     -30.298   0.670   6.320  1.00  0.00           C  
ATOM    713  O   GLY A  46     -31.315   1.355   6.227  1.00  0.00           O  
ATOM    714  H   GLY A  46     -28.401  -1.702   5.839  1.00  0.00           H  
ATOM    715 1HA  GLY A  46     -30.578  -1.021   5.101  1.00  0.00           H  
ATOM    716 2HA  GLY A  46     -31.188  -1.189   6.736  1.00  0.00           H  
ATOM    717  N   TYR A  47     -29.101   1.188   6.590  1.00  0.00           N  
ATOM    718  CA  TYR A  47     -28.877   2.644   6.622  1.00  0.00           C  
ATOM    719  C   TYR A  47     -28.572   3.180   5.238  1.00  0.00           C  
ATOM    720  O   TYR A  47     -28.274   2.427   4.277  1.00  0.00           O  
ATOM    721  CB  TYR A  47     -27.739   2.999   7.582  1.00  0.00           C  
ATOM    722  CG  TYR A  47     -28.068   2.751   9.037  1.00  0.00           C  
ATOM    723  CD1 TYR A  47     -27.700   1.556   9.638  1.00  0.00           C  
ATOM    724  CD2 TYR A  47     -28.738   3.719   9.771  1.00  0.00           C  
ATOM    725  CE1 TYR A  47     -28.001   1.330  10.967  1.00  0.00           C  
ATOM    726  CE2 TYR A  47     -29.039   3.492  11.100  1.00  0.00           C  
ATOM    727  CZ  TYR A  47     -28.673   2.304  11.698  1.00  0.00           C  
ATOM    728  OH  TYR A  47     -28.972   2.078  13.022  1.00  0.00           O  
ATOM    729  H   TYR A  47     -28.327   0.567   6.778  1.00  0.00           H  
ATOM    730  HA  TYR A  47     -29.789   3.127   6.974  1.00  0.00           H  
ATOM    731 1HB  TYR A  47     -26.853   2.415   7.329  1.00  0.00           H  
ATOM    732 2HB  TYR A  47     -27.481   4.051   7.466  1.00  0.00           H  
ATOM    733  HD1 TYR A  47     -27.174   0.796   9.061  1.00  0.00           H  
ATOM    734  HD2 TYR A  47     -29.028   4.657   9.299  1.00  0.00           H  
ATOM    735  HE1 TYR A  47     -27.712   0.391  11.439  1.00  0.00           H  
ATOM    736  HE2 TYR A  47     -29.566   4.253  11.677  1.00  0.00           H  
ATOM    737  HH  TYR A  47     -28.650   1.211  13.278  1.00  0.00           H  
ATOM    738  N   ARG A  48     -28.637   4.490   5.130  1.00  0.00           N  
ATOM    739  CA  ARG A  48     -28.300   5.238   3.926  1.00  0.00           C  
ATOM    740  C   ARG A  48     -26.947   5.894   4.175  1.00  0.00           C  
ATOM    741  O   ARG A  48     -26.764   6.533   5.221  1.00  0.00           O  
ATOM    742  CB  ARG A  48     -29.350   6.291   3.604  1.00  0.00           C  
ATOM    743  CG  ARG A  48     -29.087   7.090   2.337  1.00  0.00           C  
ATOM    744  CD  ARG A  48     -30.193   8.038   2.046  1.00  0.00           C  
ATOM    745  NE  ARG A  48     -29.937   8.817   0.846  1.00  0.00           N  
ATOM    746  CZ  ARG A  48     -30.750   9.782   0.372  1.00  0.00           C  
ATOM    747  NH1 ARG A  48     -31.864  10.073   1.007  1.00  0.00           N  
ATOM    748  NH2 ARG A  48     -30.428  10.435  -0.731  1.00  0.00           N  
ATOM    749  H   ARG A  48     -28.944   4.992   5.951  1.00  0.00           H  
ATOM    750  HA  ARG A  48     -28.252   4.542   3.088  1.00  0.00           H  
ATOM    751 1HB  ARG A  48     -30.323   5.814   3.497  1.00  0.00           H  
ATOM    752 2HB  ARG A  48     -29.422   6.998   4.431  1.00  0.00           H  
ATOM    753 1HG  ARG A  48     -28.166   7.662   2.452  1.00  0.00           H  
ATOM    754 2HG  ARG A  48     -28.988   6.409   1.491  1.00  0.00           H  
ATOM    755 1HD  ARG A  48     -31.119   7.483   1.902  1.00  0.00           H  
ATOM    756 2HD  ARG A  48     -30.310   8.727   2.882  1.00  0.00           H  
ATOM    757  HE  ARG A  48     -29.090   8.622   0.330  1.00  0.00           H  
ATOM    758 1HH1 ARG A  48     -32.110   9.574   1.850  1.00  0.00           H  
ATOM    759 2HH1 ARG A  48     -32.473  10.796   0.652  1.00  0.00           H  
ATOM    760 1HH2 ARG A  48     -29.572  10.211  -1.219  1.00  0.00           H  
ATOM    761 2HH2 ARG A  48     -31.037  11.157  -1.085  1.00  0.00           H  
ATOM    762  N   THR A  49     -26.000   5.701   3.242  1.00  0.00           N  
ATOM    763  CA  THR A  49     -24.679   6.240   3.366  1.00  0.00           C  
ATOM    764  C   THR A  49     -24.379   7.107   2.153  1.00  0.00           C  
ATOM    765  O   THR A  49     -24.741   6.773   1.006  1.00  0.00           O  
ATOM    766  CB  THR A  49     -23.628   5.123   3.504  1.00  0.00           C  
ATOM    767  OG1 THR A  49     -23.666   4.282   2.343  1.00  0.00           O  
ATOM    768  CG2 THR A  49     -23.902   4.283   4.742  1.00  0.00           C  
ATOM    769  H   THR A  49     -26.234   5.155   2.425  1.00  0.00           H  
ATOM    770  HA  THR A  49     -24.640   6.857   4.264  1.00  0.00           H  
ATOM    771  HB  THR A  49     -22.635   5.565   3.584  1.00  0.00           H  
ATOM    772  HG1 THR A  49     -24.539   3.891   2.260  1.00  0.00           H  
ATOM    773 1HG2 THR A  49     -23.150   3.499   4.823  1.00  0.00           H  
ATOM    774 2HG2 THR A  49     -23.863   4.917   5.628  1.00  0.00           H  
ATOM    775 3HG2 THR A  49     -24.890   3.830   4.663  1.00  0.00           H  
ATOM    776  N   ILE A  50     -23.714   8.231   2.431  1.00  0.00           N  
ATOM    777  CA  ILE A  50     -23.267   9.183   1.418  1.00  0.00           C  
ATOM    778  C   ILE A  50     -21.775   9.403   1.617  1.00  0.00           C  
ATOM    779  O   ILE A  50     -21.285   9.514   2.728  1.00  0.00           O  
ATOM    780  CB  ILE A  50     -24.022  10.521   1.513  1.00  0.00           C  
ATOM    781  CG1 ILE A  50     -25.529  10.296   1.362  1.00  0.00           C  
ATOM    782  CG2 ILE A  50     -23.517  11.493   0.457  1.00  0.00           C  
ATOM    783  CD1 ILE A  50     -26.253  10.109   2.675  1.00  0.00           C  
ATOM    784  H   ILE A  50     -23.517   8.419   3.404  1.00  0.00           H  
ATOM    785  HA  ILE A  50     -23.461   8.757   0.434  1.00  0.00           H  
ATOM    786  HB  ILE A  50     -23.867  10.958   2.499  1.00  0.00           H  
ATOM    787 1HG1 ILE A  50     -25.974  11.146   0.845  1.00  0.00           H  
ATOM    788 2HG1 ILE A  50     -25.705   9.412   0.747  1.00  0.00           H  
ATOM    789 1HG2 ILE A  50     -24.062  12.433   0.538  1.00  0.00           H  
ATOM    790 2HG2 ILE A  50     -22.455  11.675   0.610  1.00  0.00           H  
ATOM    791 3HG2 ILE A  50     -23.674  11.067  -0.534  1.00  0.00           H  
ATOM    792 1HD1 ILE A  50     -27.316   9.954   2.486  1.00  0.00           H  
ATOM    793 2HD1 ILE A  50     -25.847   9.240   3.194  1.00  0.00           H  
ATOM    794 3HD1 ILE A  50     -26.121  10.996   3.293  1.00  0.00           H  
ATOM    795  N   ALA A  51     -21.034   9.408   0.545  1.00  0.00           N  
ATOM    796  CA  ALA A  51     -19.602   9.683   0.636  1.00  0.00           C  
ATOM    797  C   ALA A  51     -19.181  10.342  -0.646  1.00  0.00           C  
ATOM    798  O   ALA A  51     -19.425   9.764  -1.729  1.00  0.00           O  
ATOM    799  CB  ALA A  51     -18.799   8.414   0.882  1.00  0.00           C  
ATOM    800  H   ALA A  51     -21.443   9.222  -0.360  1.00  0.00           H  
ATOM    801  HA  ALA A  51     -19.440  10.358   1.476  1.00  0.00           H  
ATOM    802 1HB  ALA A  51     -17.739   8.660   0.944  1.00  0.00           H  
ATOM    803 2HB  ALA A  51     -19.121   7.956   1.818  1.00  0.00           H  
ATOM    804 3HB  ALA A  51     -18.963   7.716   0.062  1.00  0.00           H  
ATOM    805  N   PHE A  52     -18.562  11.514  -0.555  1.00  0.00           N  
ATOM    806  CA  PHE A  52     -18.161  12.257  -1.799  1.00  0.00           C  
ATOM    807  C   PHE A  52     -16.662  12.376  -1.899  1.00  0.00           C  
ATOM    808  O   PHE A  52     -15.960  12.284  -0.876  1.00  0.00           O  
ATOM    809  CB  PHE A  52     -18.770  13.660  -1.832  1.00  0.00           C  
ATOM    810  CG  PHE A  52     -18.311  14.546  -0.708  1.00  0.00           C  
ATOM    811  CD1 PHE A  52     -17.187  15.345  -0.850  1.00  0.00           C  
ATOM    812  CD2 PHE A  52     -19.002  14.581   0.494  1.00  0.00           C  
ATOM    813  CE1 PHE A  52     -16.764  16.160   0.183  1.00  0.00           C  
ATOM    814  CE2 PHE A  52     -18.583  15.395   1.527  1.00  0.00           C  
ATOM    815  CZ  PHE A  52     -17.462  16.186   1.371  1.00  0.00           C  
ATOM    816  H   PHE A  52     -18.355  11.917   0.347  1.00  0.00           H  
ATOM    817  HA  PHE A  52     -18.529  11.706  -2.665  1.00  0.00           H  
ATOM    818 1HB  PHE A  52     -18.514  14.145  -2.773  1.00  0.00           H  
ATOM    819 2HB  PHE A  52     -19.855  13.587  -1.785  1.00  0.00           H  
ATOM    820  HD1 PHE A  52     -16.636  15.326  -1.791  1.00  0.00           H  
ATOM    821  HD2 PHE A  52     -19.888  13.956   0.617  1.00  0.00           H  
ATOM    822  HE1 PHE A  52     -15.879  16.783   0.057  1.00  0.00           H  
ATOM    823  HE2 PHE A  52     -19.136  15.414   2.467  1.00  0.00           H  
ATOM    824  HZ  PHE A  52     -17.129  16.827   2.186  1.00  0.00           H  
ATOM    825  N   ASP A  53     -16.162  12.574  -3.128  1.00  0.00           N  
ATOM    826  CA  ASP A  53     -14.752  12.798  -3.389  1.00  0.00           C  
ATOM    827  C   ASP A  53     -14.469  14.319  -3.331  1.00  0.00           C  
ATOM    828  O   ASP A  53     -15.093  15.106  -4.038  1.00  0.00           O  
ATOM    829  CB  ASP A  53     -14.355  12.224  -4.751  1.00  0.00           C  
ATOM    830  CG  ASP A  53     -14.380  10.702  -4.783  1.00  0.00           C  
ATOM    831  OD1 ASP A  53     -14.826  10.114  -3.826  1.00  0.00           O  
ATOM    832  OD2 ASP A  53     -13.955  10.141  -5.765  1.00  0.00           O  
ATOM    833  H   ASP A  53     -16.810  12.564  -3.902  1.00  0.00           H  
ATOM    834  HA  ASP A  53     -14.172  12.291  -2.617  1.00  0.00           H  
ATOM    835 1HB  ASP A  53     -15.034  12.601  -5.517  1.00  0.00           H  
ATOM    836 2HB  ASP A  53     -13.351  12.561  -5.009  1.00  0.00           H  
ATOM    837  N   ARG A  54     -13.478  14.702  -2.547  1.00  0.00           N  
ATOM    838  CA  ARG A  54     -13.038  16.079  -2.415  1.00  0.00           C  
ATOM    839  C   ARG A  54     -12.630  16.595  -3.817  1.00  0.00           C  
ATOM    840  O   ARG A  54     -12.186  15.830  -4.672  1.00  0.00           O  
ATOM    841  CB  ARG A  54     -11.870  16.187  -1.446  1.00  0.00           C  
ATOM    842  CG  ARG A  54     -11.403  17.606  -1.163  1.00  0.00           C  
ATOM    843  CD  ARG A  54     -10.296  17.633  -0.173  1.00  0.00           C  
ATOM    844  NE  ARG A  54     -10.721  17.147   1.129  1.00  0.00           N  
ATOM    845  CZ  ARG A  54     -10.417  15.934   1.630  1.00  0.00           C  
ATOM    846  NH1 ARG A  54      -9.686  15.097   0.927  1.00  0.00           N  
ATOM    847  NH2 ARG A  54     -10.853  15.585   2.828  1.00  0.00           N  
ATOM    848  H   ARG A  54     -13.009  13.983  -2.015  1.00  0.00           H  
ATOM    849  HA  ARG A  54     -13.866  16.671  -2.023  1.00  0.00           H  
ATOM    850 1HB  ARG A  54     -12.144  15.734  -0.494  1.00  0.00           H  
ATOM    851 2HB  ARG A  54     -11.018  15.632  -1.840  1.00  0.00           H  
ATOM    852 1HG  ARG A  54     -11.048  18.064  -2.087  1.00  0.00           H  
ATOM    853 2HG  ARG A  54     -12.233  18.190  -0.765  1.00  0.00           H  
ATOM    854 1HD  ARG A  54      -9.480  17.001  -0.523  1.00  0.00           H  
ATOM    855 2HD  ARG A  54      -9.938  18.655  -0.055  1.00  0.00           H  
ATOM    856  HE  ARG A  54     -11.285  17.763   1.700  1.00  0.00           H  
ATOM    857 1HH1 ARG A  54      -9.353  15.364   0.012  1.00  0.00           H  
ATOM    858 2HH1 ARG A  54      -9.458  14.188   1.303  1.00  0.00           H  
ATOM    859 1HH2 ARG A  54     -11.414  16.228   3.369  1.00  0.00           H  
ATOM    860 2HH2 ARG A  54     -10.624  14.676   3.203  1.00  0.00           H  
ATOM    861  N   ARG A  55     -12.771  17.895  -4.027  1.00  0.00           N  
ATOM    862  CA  ARG A  55     -12.295  18.516  -5.260  1.00  0.00           C  
ATOM    863  C   ARG A  55     -10.850  18.126  -5.546  1.00  0.00           C  
ATOM    864  O   ARG A  55      -9.999  18.138  -4.663  1.00  0.00           O  
ATOM    865  CB  ARG A  55     -12.401  20.031  -5.174  1.00  0.00           C  
ATOM    866  CG  ARG A  55     -13.822  20.573  -5.151  1.00  0.00           C  
ATOM    867  CD  ARG A  55     -13.843  22.052  -5.022  1.00  0.00           C  
ATOM    868  NE  ARG A  55     -13.293  22.707  -6.198  1.00  0.00           N  
ATOM    869  CZ  ARG A  55     -13.097  24.035  -6.313  1.00  0.00           C  
ATOM    870  NH1 ARG A  55     -13.412  24.835  -5.317  1.00  0.00           N  
ATOM    871  NH2 ARG A  55     -12.589  24.535  -7.426  1.00  0.00           N  
ATOM    872  H   ARG A  55     -13.215  18.471  -3.326  1.00  0.00           H  
ATOM    873  HA  ARG A  55     -12.919  18.171  -6.085  1.00  0.00           H  
ATOM    874 1HB  ARG A  55     -11.901  20.380  -4.272  1.00  0.00           H  
ATOM    875 2HB  ARG A  55     -11.891  20.481  -6.026  1.00  0.00           H  
ATOM    876 1HG  ARG A  55     -14.330  20.302  -6.077  1.00  0.00           H  
ATOM    877 2HG  ARG A  55     -14.360  20.147  -4.303  1.00  0.00           H  
ATOM    878 1HD  ARG A  55     -14.871  22.391  -4.893  1.00  0.00           H  
ATOM    879 2HD  ARG A  55     -13.252  22.351  -4.157  1.00  0.00           H  
ATOM    880  HE  ARG A  55     -13.039  22.125  -6.985  1.00  0.00           H  
ATOM    881 1HH1 ARG A  55     -13.800  24.453  -4.466  1.00  0.00           H  
ATOM    882 2HH1 ARG A  55     -13.265  25.830  -5.403  1.00  0.00           H  
ATOM    883 1HH2 ARG A  55     -12.347  23.920  -8.191  1.00  0.00           H  
ATOM    884 2HH2 ARG A  55     -12.443  25.529  -7.512  1.00  0.00           H  
ATOM    885  N   GLY A  56     -10.623  17.767  -6.800  1.00  0.00           N  
ATOM    886  CA  GLY A  56      -9.357  17.344  -7.297  1.00  0.00           C  
ATOM    887  C   GLY A  56      -8.880  16.008  -6.769  1.00  0.00           C  
ATOM    888  O   GLY A  56      -7.706  15.703  -6.919  1.00  0.00           O  
ATOM    889  H   GLY A  56     -11.412  17.802  -7.430  1.00  0.00           H  
ATOM    890 1HA  GLY A  56      -9.397  17.277  -8.384  1.00  0.00           H  
ATOM    891 2HA  GLY A  56      -8.602  18.089  -7.049  1.00  0.00           H  
ATOM    892  N   PHE A  57      -9.763  15.271  -6.094  1.00  0.00           N  
ATOM    893  CA  PHE A  57      -9.488  13.946  -5.628  1.00  0.00           C  
ATOM    894  C   PHE A  57     -10.404  12.955  -6.268  1.00  0.00           C  
ATOM    895  O   PHE A  57     -11.551  13.283  -6.677  1.00  0.00           O  
ATOM    896  CB  PHE A  57      -9.629  13.872  -4.107  1.00  0.00           C  
ATOM    897  CG  PHE A  57      -8.629  14.711  -3.363  1.00  0.00           C  
ATOM    898  CD1 PHE A  57      -7.391  14.997  -3.921  1.00  0.00           C  
ATOM    899  CD2 PHE A  57      -8.923  15.216  -2.106  1.00  0.00           C  
ATOM    900  CE1 PHE A  57      -6.470  15.769  -3.238  1.00  0.00           C  
ATOM    901  CE2 PHE A  57      -8.005  15.988  -1.422  1.00  0.00           C  
ATOM    902  CZ  PHE A  57      -6.777  16.265  -1.989  1.00  0.00           C  
ATOM    903  H   PHE A  57     -10.668  15.680  -5.909  1.00  0.00           H  
ATOM    904  HA  PHE A  57      -8.462  13.691  -5.895  1.00  0.00           H  
ATOM    905 1HB  PHE A  57     -10.628  14.197  -3.818  1.00  0.00           H  
ATOM    906 2HB  PHE A  57      -9.515  12.839  -3.781  1.00  0.00           H  
ATOM    907  HD1 PHE A  57      -7.150  14.605  -4.909  1.00  0.00           H  
ATOM    908  HD2 PHE A  57      -9.893  14.997  -1.658  1.00  0.00           H  
ATOM    909  HE1 PHE A  57      -5.502  15.985  -3.688  1.00  0.00           H  
ATOM    910  HE2 PHE A  57      -8.248  16.379  -0.434  1.00  0.00           H  
ATOM    911  HZ  PHE A  57      -6.051  16.872  -1.450  1.00  0.00           H  
ATOM    912  N   GLY A  58      -9.936  11.709  -6.375  1.00  0.00           N  
ATOM    913  CA  GLY A  58     -10.742  10.651  -6.878  1.00  0.00           C  
ATOM    914  C   GLY A  58     -11.347  10.962  -8.238  1.00  0.00           C  
ATOM    915  O   GLY A  58     -10.625  11.210  -9.195  1.00  0.00           O  
ATOM    916  H   GLY A  58      -8.987  11.512  -6.092  1.00  0.00           H  
ATOM    917 1HA  GLY A  58     -10.143   9.744  -6.959  1.00  0.00           H  
ATOM    918 2HA  GLY A  58     -11.547  10.442  -6.175  1.00  0.00           H  
ATOM    919  N   ARG A  59     -12.667  10.910  -8.330  1.00  0.00           N  
ATOM    920  CA  ARG A  59     -13.375  11.183  -9.582  1.00  0.00           C  
ATOM    921  C   ARG A  59     -13.912  12.611  -9.686  1.00  0.00           C  
ATOM    922  O   ARG A  59     -14.622  12.887 -10.661  1.00  0.00           O  
ATOM    923  CB  ARG A  59     -14.535  10.212  -9.743  1.00  0.00           C  
ATOM    924  CG  ARG A  59     -14.131   8.764  -9.967  1.00  0.00           C  
ATOM    925  CD  ARG A  59     -15.305   7.854  -9.932  1.00  0.00           C  
ATOM    926  NE  ARG A  59     -14.936   6.481 -10.240  1.00  0.00           N  
ATOM    927  CZ  ARG A  59     -14.365   5.629  -9.367  1.00  0.00           C  
ATOM    928  NH1 ARG A  59     -14.103   6.021  -8.140  1.00  0.00           N  
ATOM    929  NH2 ARG A  59     -14.067   4.398  -9.744  1.00  0.00           N  
ATOM    930  H   ARG A  59     -13.200  10.673  -7.505  1.00  0.00           H  
ATOM    931  HA  ARG A  59     -12.680  11.043 -10.410  1.00  0.00           H  
ATOM    932 1HB  ARG A  59     -15.163  10.245  -8.854  1.00  0.00           H  
ATOM    933 2HB  ARG A  59     -15.151  10.517 -10.589  1.00  0.00           H  
ATOM    934 1HG  ARG A  59     -13.651   8.666 -10.941  1.00  0.00           H  
ATOM    935 2HG  ARG A  59     -13.435   8.455  -9.186  1.00  0.00           H  
ATOM    936 1HD  ARG A  59     -15.750   7.873  -8.938  1.00  0.00           H  
ATOM    937 2HD  ARG A  59     -16.041   8.182 -10.665  1.00  0.00           H  
ATOM    938  HE  ARG A  59     -15.122   6.143 -11.174  1.00  0.00           H  
ATOM    939 1HH1 ARG A  59     -14.331   6.962  -7.851  1.00  0.00           H  
ATOM    940 2HH1 ARG A  59     -13.675   5.382  -7.486  1.00  0.00           H  
ATOM    941 1HH2 ARG A  59     -14.269   4.096 -10.688  1.00  0.00           H  
ATOM    942 2HH2 ARG A  59     -13.639   3.759  -9.091  1.00  0.00           H  
ATOM    943  N   SER A  60     -13.632  13.475  -8.715  1.00  0.00           N  
ATOM    944  CA  SER A  60     -14.041  14.886  -8.794  1.00  0.00           C  
ATOM    945  C   SER A  60     -13.122  15.697  -9.729  1.00  0.00           C  
ATOM    946  O   SER A  60     -11.978  15.311  -9.979  1.00  0.00           O  
ATOM    947  CB  SER A  60     -14.036  15.503  -7.409  1.00  0.00           C  
ATOM    948  OG  SER A  60     -14.983  14.886  -6.581  1.00  0.00           O  
ATOM    949  H   SER A  60     -13.125  13.154  -7.902  1.00  0.00           H  
ATOM    950  HA  SER A  60     -15.053  14.931  -9.198  1.00  0.00           H  
ATOM    951 1HB  SER A  60     -13.044  15.402  -6.969  1.00  0.00           H  
ATOM    952 2HB  SER A  60     -14.254  16.568  -7.484  1.00  0.00           H  
ATOM    953  HG  SER A  60     -14.717  15.085  -5.680  1.00  0.00           H  
ATOM    954  N   ASP A  61     -13.635  16.798 -10.252  1.00  0.00           N  
ATOM    955  CA  ASP A  61     -12.904  17.638 -11.190  1.00  0.00           C  
ATOM    956  C   ASP A  61     -11.533  18.021 -10.706  1.00  0.00           C  
ATOM    957  O   ASP A  61     -11.362  18.389  -9.536  1.00  0.00           O  
ATOM    958  CB  ASP A  61     -13.698  18.912 -11.487  1.00  0.00           C  
ATOM    959  CG  ASP A  61     -13.070  19.761 -12.584  1.00  0.00           C  
ATOM    960  OD1 ASP A  61     -12.867  19.250 -13.660  1.00  0.00           O  
ATOM    961  OD2 ASP A  61     -12.798  20.911 -12.335  1.00  0.00           O  
ATOM    962  H   ASP A  61     -14.573  17.060  -9.985  1.00  0.00           H  
ATOM    963  HA  ASP A  61     -12.770  17.083 -12.119  1.00  0.00           H  
ATOM    964 1HB  ASP A  61     -14.712  18.647 -11.788  1.00  0.00           H  
ATOM    965 2HB  ASP A  61     -13.773  19.514 -10.580  1.00  0.00           H  
ATOM    966  N   GLN A  62     -10.581  18.029 -11.637  1.00  0.00           N  
ATOM    967  CA  GLN A  62      -9.226  18.511 -11.337  1.00  0.00           C  
ATOM    968  C   GLN A  62      -9.103  20.057 -11.470  1.00  0.00           C  
ATOM    969  O   GLN A  62      -8.344  20.597 -12.271  1.00  0.00           O  
ATOM    970  CB  GLN A  62      -8.215  17.825 -12.259  1.00  0.00           C  
ATOM    971  CG  GLN A  62      -8.112  16.322 -12.061  1.00  0.00           C  
ATOM    972  CD  GLN A  62      -7.112  15.681 -13.005  1.00  0.00           C  
ATOM    973  OE1 GLN A  62      -6.832  16.206 -14.086  1.00  0.00           O  
ATOM    974  NE2 GLN A  62      -6.566  14.539 -12.601  1.00  0.00           N  
ATOM    975  H   GLN A  62     -10.791  17.698 -12.568  1.00  0.00           H  
ATOM    976  HA  GLN A  62      -8.990  18.259 -10.303  1.00  0.00           H  
ATOM    977 1HB  GLN A  62      -8.486  18.009 -13.299  1.00  0.00           H  
ATOM    978 2HB  GLN A  62      -7.226  18.253 -12.098  1.00  0.00           H  
ATOM    979 1HG  GLN A  62      -7.794  16.121 -11.038  1.00  0.00           H  
ATOM    980 2HG  GLN A  62      -9.089  15.874 -12.243  1.00  0.00           H  
ATOM    981 1HE2 GLN A  62      -5.899  14.070 -13.181  1.00  0.00           H  
ATOM    982 2HE2 GLN A  62      -6.821  14.148 -11.716  1.00  0.00           H  
ATOM    983  N   PRO A  63      -9.900  20.738 -10.639  1.00  0.00           N  
ATOM    984  CA  PRO A  63      -9.896  22.216 -10.554  1.00  0.00           C  
ATOM    985  C   PRO A  63      -8.567  22.640  -9.884  1.00  0.00           C  
ATOM    986  O   PRO A  63      -8.039  21.960  -8.949  1.00  0.00           O  
ATOM    987  CB  PRO A  63     -11.116  22.540  -9.685  1.00  0.00           C  
ATOM    988  CG  PRO A  63     -11.306  21.318  -8.852  1.00  0.00           C  
ATOM    989  CD  PRO A  63     -10.885  20.184  -9.749  1.00  0.00           C  
ATOM    990  HA  PRO A  63     -10.018  22.637 -11.563  1.00  0.00           H  
ATOM    991 1HB  PRO A  63     -10.921  23.440  -9.084  1.00  0.00           H  
ATOM    992 2HB  PRO A  63     -11.984  22.760 -10.323  1.00  0.00           H  
ATOM    993 1HG  PRO A  63     -10.697  21.383  -7.938  1.00  0.00           H  
ATOM    994 2HG  PRO A  63     -12.355  21.237  -8.531  1.00  0.00           H  
ATOM    995 1HD  PRO A  63     -10.426  19.388  -9.144  1.00  0.00           H  
ATOM    996 2HD  PRO A  63     -11.761  19.802 -10.293  1.00  0.00           H  
ATOM    997  N   TRP A  64      -8.005  23.732 -10.354  1.00  0.00           N  
ATOM    998  CA  TRP A  64      -6.638  24.089  -9.901  1.00  0.00           C  
ATOM    999  C   TRP A  64      -6.591  24.874  -8.627  1.00  0.00           C  
ATOM   1000  O   TRP A  64      -5.523  24.995  -8.002  1.00  0.00           O  
ATOM   1001  CB  TRP A  64      -5.916  24.898 -10.980  1.00  0.00           C  
ATOM   1002  CG  TRP A  64      -5.594  24.103 -12.209  1.00  0.00           C  
ATOM   1003  CD1 TRP A  64      -6.469  23.707 -13.176  1.00  0.00           C  
ATOM   1004  CD2 TRP A  64      -4.297  23.602 -12.612  1.00  0.00           C  
ATOM   1005  NE1 TRP A  64      -5.810  22.996 -14.148  1.00  0.00           N  
ATOM   1006  CE2 TRP A  64      -4.480  22.923 -13.820  1.00  0.00           C  
ATOM   1007  CE3 TRP A  64      -3.015  23.675 -12.054  1.00  0.00           C  
ATOM   1008  CZ2 TRP A  64      -3.427  22.314 -14.485  1.00  0.00           C  
ATOM   1009  CZ3 TRP A  64      -1.959  23.065 -12.722  1.00  0.00           C  
ATOM   1010  CH2 TRP A  64      -2.161  22.403 -13.907  1.00  0.00           C  
ATOM   1011  H   TRP A  64      -8.477  24.333 -11.014  1.00  0.00           H  
ATOM   1012  HA  TRP A  64      -6.082  23.169  -9.722  1.00  0.00           H  
ATOM   1013 1HB  TRP A  64      -6.534  25.747 -11.273  1.00  0.00           H  
ATOM   1014 2HB  TRP A  64      -4.986  25.295 -10.576  1.00  0.00           H  
ATOM   1015  HD1 TRP A  64      -7.536  23.923 -13.177  1.00  0.00           H  
ATOM   1016  HE1 TRP A  64      -6.234  22.591 -14.970  1.00  0.00           H  
ATOM   1017  HE3 TRP A  64      -2.848  24.201 -11.115  1.00  0.00           H  
ATOM   1018  HZ2 TRP A  64      -3.567  21.783 -15.427  1.00  0.00           H  
ATOM   1019  HZ3 TRP A  64      -0.965  23.125 -12.280  1.00  0.00           H  
ATOM   1020  HH2 TRP A  64      -1.311  21.936 -14.405  1.00  0.00           H  
ATOM   1021  N   THR A  65      -7.719  25.480  -8.273  1.00  0.00           N  
ATOM   1022  CA  THR A  65      -7.766  26.359  -7.129  1.00  0.00           C  
ATOM   1023  C   THR A  65      -8.883  26.077  -6.151  1.00  0.00           C  
ATOM   1024  O   THR A  65      -9.656  25.111  -6.322  1.00  0.00           O  
ATOM   1025  CB  THR A  65      -7.876  27.822  -7.595  1.00  0.00           C  
ATOM   1026  OG1 THR A  65      -7.668  28.699  -6.480  1.00  0.00           O  
ATOM   1027  CG2 THR A  65      -9.248  28.089  -8.196  1.00  0.00           C  
ATOM   1028  H   THR A  65      -8.560  25.326  -8.810  1.00  0.00           H  
ATOM   1029  HA  THR A  65      -6.843  26.238  -6.561  1.00  0.00           H  
ATOM   1030  HB  THR A  65      -7.112  28.024  -8.346  1.00  0.00           H  
ATOM   1031  HG1 THR A  65      -7.139  29.450  -6.759  1.00  0.00           H  
ATOM   1032 1HG2 THR A  65      -9.307  29.128  -8.521  1.00  0.00           H  
ATOM   1033 2HG2 THR A  65      -9.404  27.432  -9.052  1.00  0.00           H  
ATOM   1034 3HG2 THR A  65     -10.016  27.899  -7.448  1.00  0.00           H  
ATOM   1035  N   GLY A  66      -8.968  26.895  -5.122  1.00  0.00           N  
ATOM   1036  CA  GLY A  66      -9.931  26.655  -4.003  1.00  0.00           C  
ATOM   1037  C   GLY A  66      -9.594  25.420  -3.167  1.00  0.00           C  
ATOM   1038  O   GLY A  66     -10.475  24.811  -2.566  1.00  0.00           O  
ATOM   1039  H   GLY A  66      -8.367  27.706  -5.088  1.00  0.00           H  
ATOM   1040 1HA  GLY A  66      -9.949  27.525  -3.346  1.00  0.00           H  
ATOM   1041 2HA  GLY A  66     -10.936  26.537  -4.407  1.00  0.00           H  
ATOM   1042  N   ASN A  67      -8.309  25.069  -3.061  1.00  0.00           N  
ATOM   1043  CA  ASN A  67      -7.908  23.938  -2.225  1.00  0.00           C  
ATOM   1044  C   ASN A  67      -7.715  24.401  -0.808  1.00  0.00           C  
ATOM   1045  O   ASN A  67      -6.599  24.558  -0.320  1.00  0.00           O  
ATOM   1046  CB  ASN A  67      -6.645  23.281  -2.750  1.00  0.00           C  
ATOM   1047  CG  ASN A  67      -6.852  22.611  -4.080  1.00  0.00           C  
ATOM   1048  OD1 ASN A  67      -7.720  21.743  -4.223  1.00  0.00           O  
ATOM   1049  ND2 ASN A  67      -6.070  22.997  -5.056  1.00  0.00           N  
ATOM   1050  H   ASN A  67      -7.601  25.586  -3.561  1.00  0.00           H  
ATOM   1051  HA  ASN A  67      -8.708  23.196  -2.239  1.00  0.00           H  
ATOM   1052 1HB  ASN A  67      -5.860  24.032  -2.852  1.00  0.00           H  
ATOM   1053 2HB  ASN A  67      -6.296  22.538  -2.033  1.00  0.00           H  
ATOM   1054 1HD2 ASN A  67      -6.163  22.586  -5.964  1.00  0.00           H  
ATOM   1055 2HD2 ASN A  67      -5.381  23.703  -4.895  1.00  0.00           H  
ATOM   1056  N   ASP A  68      -8.826  24.672  -0.163  1.00  0.00           N  
ATOM   1057  CA  ASP A  68      -8.827  25.094   1.204  1.00  0.00           C  
ATOM   1058  C   ASP A  68     -10.123  24.618   1.869  1.00  0.00           C  
ATOM   1059  O   ASP A  68     -11.108  24.207   1.205  1.00  0.00           O  
ATOM   1060  CB  ASP A  68      -8.694  26.616   1.299  1.00  0.00           C  
ATOM   1061  CG  ASP A  68      -9.871  27.354   0.675  1.00  0.00           C  
ATOM   1062  OD1 ASP A  68     -10.963  26.840   0.727  1.00  0.00           O  
ATOM   1063  OD2 ASP A  68      -9.666  28.424   0.153  1.00  0.00           O  
ATOM   1064  H   ASP A  68      -9.706  24.579  -0.650  1.00  0.00           H  
ATOM   1065  HA  ASP A  68      -7.974  24.639   1.707  1.00  0.00           H  
ATOM   1066 1HB  ASP A  68      -8.613  26.909   2.346  1.00  0.00           H  
ATOM   1067 2HB  ASP A  68      -7.779  26.933   0.799  1.00  0.00           H  
ATOM   1068  N   TYR A  69     -10.135  24.658   3.188  1.00  0.00           N  
ATOM   1069  CA  TYR A  69     -11.245  24.081   3.943  1.00  0.00           C  
ATOM   1070  C   TYR A  69     -12.587  24.744   3.720  1.00  0.00           C  
ATOM   1071  O   TYR A  69     -13.629  24.065   3.774  1.00  0.00           O  
ATOM   1072  CB  TYR A  69     -10.916  24.108   5.437  1.00  0.00           C  
ATOM   1073  CG  TYR A  69     -10.971  25.490   6.050  1.00  0.00           C  
ATOM   1074  CD1 TYR A  69     -12.162  25.969   6.574  1.00  0.00           C  
ATOM   1075  CD2 TYR A  69      -9.830  26.277   6.087  1.00  0.00           C  
ATOM   1076  CE1 TYR A  69     -12.212  27.231   7.134  1.00  0.00           C  
ATOM   1077  CE2 TYR A  69      -9.880  27.539   6.646  1.00  0.00           C  
ATOM   1078  CZ  TYR A  69     -11.065  28.016   7.168  1.00  0.00           C  
ATOM   1079  OH  TYR A  69     -11.115  29.274   7.725  1.00  0.00           O  
ATOM   1080  H   TYR A  69      -9.372  25.091   3.689  1.00  0.00           H  
ATOM   1081  HA  TYR A  69     -11.379  23.046   3.626  1.00  0.00           H  
ATOM   1082 1HB  TYR A  69     -11.617  23.469   5.976  1.00  0.00           H  
ATOM   1083 2HB  TYR A  69      -9.917  23.704   5.597  1.00  0.00           H  
ATOM   1084  HD1 TYR A  69     -13.059  25.350   6.545  1.00  0.00           H  
ATOM   1085  HD2 TYR A  69      -8.894  25.901   5.674  1.00  0.00           H  
ATOM   1086  HE1 TYR A  69     -13.148  27.608   7.546  1.00  0.00           H  
ATOM   1087  HE2 TYR A  69      -8.983  28.159   6.675  1.00  0.00           H  
ATOM   1088  HH  TYR A  69     -10.247  29.681   7.671  1.00  0.00           H  
ATOM   1089  N   ASP A  70     -12.601  26.062   3.426  1.00  0.00           N  
ATOM   1090  CA  ASP A  70     -13.837  26.732   3.100  1.00  0.00           C  
ATOM   1091  C   ASP A  70     -14.483  26.158   1.846  1.00  0.00           C  
ATOM   1092  O   ASP A  70     -15.697  25.848   1.837  1.00  0.00           O  
ATOM   1093  CB  ASP A  70     -13.589  28.231   2.914  1.00  0.00           C  
ATOM   1094  CG  ASP A  70     -14.872  29.022   2.700  1.00  0.00           C  
ATOM   1095  OD1 ASP A  70     -15.535  29.314   3.668  1.00  0.00           O  
ATOM   1096  OD2 ASP A  70     -15.177  29.327   1.572  1.00  0.00           O  
ATOM   1097  H   ASP A  70     -11.741  26.592   3.432  1.00  0.00           H  
ATOM   1098  HA  ASP A  70     -14.535  26.591   3.925  1.00  0.00           H  
ATOM   1099 1HB  ASP A  70     -13.077  28.627   3.791  1.00  0.00           H  
ATOM   1100 2HB  ASP A  70     -12.935  28.388   2.055  1.00  0.00           H  
ATOM   1101  N   THR A  71     -13.698  25.972   0.793  1.00  0.00           N  
ATOM   1102  CA  THR A  71     -14.242  25.362  -0.419  1.00  0.00           C  
ATOM   1103  C   THR A  71     -14.578  23.896  -0.197  1.00  0.00           C  
ATOM   1104  O   THR A  71     -15.569  23.445  -0.714  1.00  0.00           O  
ATOM   1105  CB  THR A  71     -13.258  25.491  -1.596  1.00  0.00           C  
ATOM   1106  OG1 THR A  71     -12.019  24.854  -1.259  1.00  0.00           O  
ATOM   1107  CG2 THR A  71     -13.000  26.955  -1.918  1.00  0.00           C  
ATOM   1108  H   THR A  71     -12.726  26.245   0.812  1.00  0.00           H  
ATOM   1109  HA  THR A  71     -15.163  25.881  -0.684  1.00  0.00           H  
ATOM   1110  HB  THR A  71     -13.676  25.000  -2.475  1.00  0.00           H  
ATOM   1111  HG1 THR A  71     -11.498  25.441  -0.705  1.00  0.00           H  
ATOM   1112 1HG2 THR A  71     -12.302  27.027  -2.752  1.00  0.00           H  
ATOM   1113 2HG2 THR A  71     -13.938  27.440  -2.186  1.00  0.00           H  
ATOM   1114 3HG2 THR A  71     -12.573  27.449  -1.046  1.00  0.00           H  
ATOM   1115  N   PHE A  72     -13.756  23.141   0.545  1.00  0.00           N  
ATOM   1116  CA  PHE A  72     -14.095  21.728   0.819  1.00  0.00           C  
ATOM   1117  C   PHE A  72     -15.473  21.639   1.484  1.00  0.00           C  
ATOM   1118  O   PHE A  72     -16.315  20.825   1.130  1.00  0.00           O  
ATOM   1119  CB  PHE A  72     -13.043  21.077   1.719  1.00  0.00           C  
ATOM   1120  CG  PHE A  72     -11.750  20.773   1.017  1.00  0.00           C  
ATOM   1121  CD1 PHE A  72     -11.722  20.556  -0.353  1.00  0.00           C  
ATOM   1122  CD2 PHE A  72     -10.559  20.704   1.724  1.00  0.00           C  
ATOM   1123  CE1 PHE A  72     -10.533  20.276  -1.000  1.00  0.00           C  
ATOM   1124  CE2 PHE A  72      -9.369  20.425   1.080  1.00  0.00           C  
ATOM   1125  CZ  PHE A  72      -9.357  20.211  -0.283  1.00  0.00           C  
ATOM   1126  H   PHE A  72     -12.902  23.524   0.923  1.00  0.00           H  
ATOM   1127  HA  PHE A  72     -14.120  21.188  -0.129  1.00  0.00           H  
ATOM   1128 1HB  PHE A  72     -12.826  21.735   2.560  1.00  0.00           H  
ATOM   1129 2HB  PHE A  72     -13.436  20.146   2.124  1.00  0.00           H  
ATOM   1130  HD1 PHE A  72     -12.652  20.608  -0.919  1.00  0.00           H  
ATOM   1131  HD2 PHE A  72     -10.569  20.873   2.801  1.00  0.00           H  
ATOM   1132  HE1 PHE A  72     -10.526  20.107  -2.076  1.00  0.00           H  
ATOM   1133  HE2 PHE A  72      -8.440  20.374   1.648  1.00  0.00           H  
ATOM   1134  HZ  PHE A  72      -8.419  19.989  -0.792  1.00  0.00           H  
ATOM   1135  N   ALA A  73     -15.696  22.526   2.447  1.00  0.00           N  
ATOM   1136  CA  ALA A  73     -16.977  22.590   3.141  1.00  0.00           C  
ATOM   1137  C   ALA A  73     -18.120  22.926   2.211  1.00  0.00           C  
ATOM   1138  O   ALA A  73     -19.195  22.305   2.289  1.00  0.00           O  
ATOM   1139  CB  ALA A  73     -16.913  23.608   4.270  1.00  0.00           C  
ATOM   1140  H   ALA A  73     -14.963  23.171   2.706  1.00  0.00           H  
ATOM   1141  HA  ALA A  73     -17.183  21.606   3.563  1.00  0.00           H  
ATOM   1142 1HB  ALA A  73     -17.875  23.647   4.780  1.00  0.00           H  
ATOM   1143 2HB  ALA A  73     -16.138  23.318   4.979  1.00  0.00           H  
ATOM   1144 3HB  ALA A  73     -16.680  24.590   3.861  1.00  0.00           H  
ATOM   1145  N   ASP A  74     -17.920  23.909   1.341  1.00  0.00           N  
ATOM   1146  CA  ASP A  74     -18.950  24.301   0.408  1.00  0.00           C  
ATOM   1147  C   ASP A  74     -19.270  23.220  -0.600  1.00  0.00           C  
ATOM   1148  O   ASP A  74     -20.434  23.040  -1.005  1.00  0.00           O  
ATOM   1149  CB  ASP A  74     -18.531  25.575  -0.330  1.00  0.00           C  
ATOM   1150  CG  ASP A  74     -19.647  26.157  -1.187  1.00  0.00           C  
ATOM   1151  OD1 ASP A  74     -20.503  26.816  -0.646  1.00  0.00           O  
ATOM   1152  OD2 ASP A  74     -19.632  25.939  -2.375  1.00  0.00           O  
ATOM   1153  H   ASP A  74     -17.034  24.394   1.328  1.00  0.00           H  
ATOM   1154  HA  ASP A  74     -19.865  24.502   0.967  1.00  0.00           H  
ATOM   1155 1HB  ASP A  74     -18.217  26.328   0.394  1.00  0.00           H  
ATOM   1156 2HB  ASP A  74     -17.675  25.360  -0.970  1.00  0.00           H  
ATOM   1157  N   ASP A  75     -18.267  22.467  -1.016  1.00  0.00           N  
ATOM   1158  CA  ASP A  75     -18.483  21.355  -1.924  1.00  0.00           C  
ATOM   1159  C   ASP A  75     -19.295  20.254  -1.251  1.00  0.00           C  
ATOM   1160  O   ASP A  75     -20.220  19.709  -1.851  1.00  0.00           O  
ATOM   1161  CB  ASP A  75     -17.145  20.793  -2.411  1.00  0.00           C  
ATOM   1162  CG  ASP A  75     -16.427  21.724  -3.378  1.00  0.00           C  
ATOM   1163  OD1 ASP A  75     -16.852  21.820  -4.505  1.00  0.00           O  
ATOM   1164  OD2 ASP A  75     -15.462  22.331  -2.981  1.00  0.00           O  
ATOM   1165  H   ASP A  75     -17.330  22.667  -0.697  1.00  0.00           H  
ATOM   1166  HA  ASP A  75     -19.043  21.717  -2.787  1.00  0.00           H  
ATOM   1167 1HB  ASP A  75     -16.494  20.610  -1.555  1.00  0.00           H  
ATOM   1168 2HB  ASP A  75     -17.311  19.836  -2.906  1.00  0.00           H  
ATOM   1169  N   ILE A  76     -18.987  19.948   0.000  1.00  0.00           N  
ATOM   1170  CA  ILE A  76     -19.812  19.018   0.788  1.00  0.00           C  
ATOM   1171  C   ILE A  76     -21.275  19.486   0.921  1.00  0.00           C  
ATOM   1172  O   ILE A  76     -22.226  18.714   0.758  1.00  0.00           O  
ATOM   1173  CB  ILE A  76     -19.212  18.827   2.193  1.00  0.00           C  
ATOM   1174  CG1 ILE A  76     -17.882  18.074   2.108  1.00  0.00           C  
ATOM   1175  CG2 ILE A  76     -20.190  18.087   3.093  1.00  0.00           C  
ATOM   1176  CD1 ILE A  76     -17.092  18.084   3.397  1.00  0.00           C  
ATOM   1177  H   ILE A  76     -18.169  20.361   0.425  1.00  0.00           H  
ATOM   1178  HA  ILE A  76     -19.826  18.054   0.281  1.00  0.00           H  
ATOM   1179  HB  ILE A  76     -18.996  19.801   2.632  1.00  0.00           H  
ATOM   1180 1HG1 ILE A  76     -18.068  17.037   1.830  1.00  0.00           H  
ATOM   1181 2HG1 ILE A  76     -17.263  18.515   1.326  1.00  0.00           H  
ATOM   1182 1HG2 ILE A  76     -19.750  17.960   4.081  1.00  0.00           H  
ATOM   1183 2HG2 ILE A  76     -21.112  18.660   3.177  1.00  0.00           H  
ATOM   1184 3HG2 ILE A  76     -20.409  17.108   2.665  1.00  0.00           H  
ATOM   1185 1HD1 ILE A  76     -16.162  17.531   3.257  1.00  0.00           H  
ATOM   1186 2HD1 ILE A  76     -16.863  19.113   3.676  1.00  0.00           H  
ATOM   1187 3HD1 ILE A  76     -17.677  17.615   4.186  1.00  0.00           H  
ATOM   1188  N   ALA A  77     -21.468  20.783   1.131  1.00  0.00           N  
ATOM   1189  CA  ALA A  77     -22.807  21.371   1.219  1.00  0.00           C  
ATOM   1190  C   ALA A  77     -23.581  21.213  -0.087  1.00  0.00           C  
ATOM   1191  O   ALA A  77     -24.789  20.975  -0.052  1.00  0.00           O  
ATOM   1192  CB  ALA A  77     -22.713  22.842   1.598  1.00  0.00           C  
ATOM   1193  H   ALA A  77     -20.660  21.381   1.233  1.00  0.00           H  
ATOM   1194  HA  ALA A  77     -23.360  20.840   1.995  1.00  0.00           H  
ATOM   1195 1HB  ALA A  77     -23.715  23.266   1.660  1.00  0.00           H  
ATOM   1196 2HB  ALA A  77     -22.218  22.938   2.564  1.00  0.00           H  
ATOM   1197 3HB  ALA A  77     -22.140  23.376   0.842  1.00  0.00           H  
ATOM   1198  N   GLN A  78     -22.878  21.261  -1.224  1.00  0.00           N  
ATOM   1199  CA  GLN A  78     -23.492  21.044  -2.536  1.00  0.00           C  
ATOM   1200  C   GLN A  78     -24.095  19.665  -2.645  1.00  0.00           C  
ATOM   1201  O   GLN A  78     -25.194  19.493  -3.178  1.00  0.00           O  
ATOM   1202  CB  GLN A  78     -22.465  21.244  -3.654  1.00  0.00           C  
ATOM   1203  CG  GLN A  78     -21.988  22.677  -3.812  1.00  0.00           C  
ATOM   1204  CD  GLN A  78     -23.104  23.616  -4.229  1.00  0.00           C  
ATOM   1205  OE1 GLN A  78     -24.273  23.225  -4.291  1.00  0.00           O  
ATOM   1206  NE2 GLN A  78     -22.750  24.863  -4.518  1.00  0.00           N  
ATOM   1207  H   GLN A  78     -21.888  21.454  -1.170  1.00  0.00           H  
ATOM   1208  HA  GLN A  78     -24.293  21.771  -2.667  1.00  0.00           H  
ATOM   1209 1HB  GLN A  78     -21.593  20.618  -3.463  1.00  0.00           H  
ATOM   1210 2HB  GLN A  78     -22.895  20.926  -4.604  1.00  0.00           H  
ATOM   1211 1HG  GLN A  78     -21.588  23.024  -2.859  1.00  0.00           H  
ATOM   1212 2HG  GLN A  78     -21.211  22.709  -4.576  1.00  0.00           H  
ATOM   1213 1HE2 GLN A  78     -23.443  25.528  -4.799  1.00  0.00           H  
ATOM   1214 2HE2 GLN A  78     -21.791  25.139  -4.454  1.00  0.00           H  
ATOM   1215  N   LEU A  79     -23.374  18.671  -2.141  1.00  0.00           N  
ATOM   1216  CA  LEU A  79     -23.872  17.303  -2.130  1.00  0.00           C  
ATOM   1217  C   LEU A  79     -25.107  17.169  -1.209  1.00  0.00           C  
ATOM   1218  O   LEU A  79     -26.128  16.615  -1.592  1.00  0.00           O  
ATOM   1219  CB  LEU A  79     -22.764  16.348  -1.669  1.00  0.00           C  
ATOM   1220  CG  LEU A  79     -23.157  14.868  -1.576  1.00  0.00           C  
ATOM   1221  CD1 LEU A  79     -23.588  14.369  -2.948  1.00  0.00           C  
ATOM   1222  CD2 LEU A  79     -21.981  14.062  -1.045  1.00  0.00           C  
ATOM   1223  H   LEU A  79     -22.460  18.865  -1.756  1.00  0.00           H  
ATOM   1224  HA  LEU A  79     -24.170  17.036  -3.143  1.00  0.00           H  
ATOM   1225 1HB  LEU A  79     -21.928  16.425  -2.363  1.00  0.00           H  
ATOM   1226 2HB  LEU A  79     -22.421  16.663  -0.683  1.00  0.00           H  
ATOM   1227  HG  LEU A  79     -24.006  14.759  -0.900  1.00  0.00           H  
ATOM   1228 1HD1 LEU A  79     -23.868  13.318  -2.882  1.00  0.00           H  
ATOM   1229 2HD1 LEU A  79     -24.443  14.950  -3.295  1.00  0.00           H  
ATOM   1230 3HD1 LEU A  79     -22.763  14.481  -3.651  1.00  0.00           H  
ATOM   1231 1HD2 LEU A  79     -22.261  13.011  -0.978  1.00  0.00           H  
ATOM   1232 2HD2 LEU A  79     -21.132  14.169  -1.721  1.00  0.00           H  
ATOM   1233 3HD2 LEU A  79     -21.706  14.428  -0.056  1.00  0.00           H  
ATOM   1234  N   ILE A  80     -25.010  17.687   0.002  1.00  0.00           N  
ATOM   1235  CA  ILE A  80     -26.161  17.655   0.952  1.00  0.00           C  
ATOM   1236  C   ILE A  80     -27.398  18.350   0.376  1.00  0.00           C  
ATOM   1237  O   ILE A  80     -28.505  17.815   0.477  1.00  0.00           O  
ATOM   1238  CB  ILE A  80     -25.793  18.321   2.291  1.00  0.00           C  
ATOM   1239  CG1 ILE A  80     -24.693  17.526   2.998  1.00  0.00           C  
ATOM   1240  CG2 ILE A  80     -27.022  18.442   3.180  1.00  0.00           C  
ATOM   1241  CD1 ILE A  80     -25.090  16.109   3.346  1.00  0.00           C  
ATOM   1242  H   ILE A  80     -24.142  18.114   0.294  1.00  0.00           H  
ATOM   1243  HA  ILE A  80     -26.420  16.615   1.146  1.00  0.00           H  
ATOM   1244  HB  ILE A  80     -25.392  19.316   2.104  1.00  0.00           H  
ATOM   1245 1HG1 ILE A  80     -23.808  17.486   2.363  1.00  0.00           H  
ATOM   1246 2HG1 ILE A  80     -24.410  18.036   3.919  1.00  0.00           H  
ATOM   1247 1HG2 ILE A  80     -26.744  18.913   4.122  1.00  0.00           H  
ATOM   1248 2HG2 ILE A  80     -27.775  19.048   2.678  1.00  0.00           H  
ATOM   1249 3HG2 ILE A  80     -27.427  17.449   3.377  1.00  0.00           H  
ATOM   1250 1HD1 ILE A  80     -24.259  15.610   3.845  1.00  0.00           H  
ATOM   1251 2HD1 ILE A  80     -25.954  16.127   4.011  1.00  0.00           H  
ATOM   1252 3HD1 ILE A  80     -25.343  15.568   2.436  1.00  0.00           H  
ATOM   1253  N   GLU A  81     -27.195  19.498  -0.288  1.00  0.00           N  
ATOM   1254  CA  GLU A  81     -28.302  20.246  -0.890  1.00  0.00           C  
ATOM   1255  C   GLU A  81     -28.945  19.418  -1.990  1.00  0.00           C  
ATOM   1256  O   GLU A  81     -30.163  19.355  -2.101  1.00  0.00           O  
ATOM   1257  CB  GLU A  81     -27.816  21.582  -1.456  1.00  0.00           C  
ATOM   1258  CG  GLU A  81     -28.913  22.443  -2.066  1.00  0.00           C  
ATOM   1259  CD  GLU A  81     -29.919  22.914  -1.053  1.00  0.00           C  
ATOM   1260  OE1 GLU A  81     -29.598  22.930   0.111  1.00  0.00           O  
ATOM   1261  OE2 GLU A  81     -31.009  23.258  -1.444  1.00  0.00           O  
ATOM   1262  H   GLU A  81     -26.255  19.856  -0.375  1.00  0.00           H  
ATOM   1263  HA  GLU A  81     -29.044  20.449  -0.117  1.00  0.00           H  
ATOM   1264 1HB  GLU A  81     -27.339  22.160  -0.664  1.00  0.00           H  
ATOM   1265 2HB  GLU A  81     -27.066  21.400  -2.226  1.00  0.00           H  
ATOM   1266 1HG  GLU A  81     -28.457  23.312  -2.540  1.00  0.00           H  
ATOM   1267 2HG  GLU A  81     -29.423  21.869  -2.838  1.00  0.00           H  
ATOM   1268  N   HIS A  82     -28.162  18.777  -2.821  1.00  0.00           N  
ATOM   1269  CA  HIS A  82     -28.772  18.018  -3.927  1.00  0.00           C  
ATOM   1270  C   HIS A  82     -29.586  16.843  -3.383  1.00  0.00           C  
ATOM   1271  O   HIS A  82     -30.681  16.552  -3.847  1.00  0.00           O  
ATOM   1272  CB  HIS A  82     -27.703  17.502  -4.896  1.00  0.00           C  
ATOM   1273  CG  HIS A  82     -28.264  16.775  -6.078  1.00  0.00           C  
ATOM   1274  ND1 HIS A  82     -28.952  17.415  -7.088  1.00  0.00           N  
ATOM   1275  CD2 HIS A  82     -28.239  15.463  -6.412  1.00  0.00           C  
ATOM   1276  CE1 HIS A  82     -29.325  16.526  -7.993  1.00  0.00           C  
ATOM   1277  NE2 HIS A  82     -28.906  15.336  -7.605  1.00  0.00           N  
ATOM   1278  H   HIS A  82     -27.156  18.787  -2.727  1.00  0.00           H  
ATOM   1279  HA  HIS A  82     -29.445  18.668  -4.486  1.00  0.00           H  
ATOM   1280 1HB  HIS A  82     -27.108  18.340  -5.261  1.00  0.00           H  
ATOM   1281 2HB  HIS A  82     -27.029  16.828  -4.369  1.00  0.00           H  
ATOM   1282  HD2 HIS A  82     -27.777  14.658  -5.840  1.00  0.00           H  
ATOM   1283  HE1 HIS A  82     -29.885  16.740  -8.903  1.00  0.00           H  
ATOM   1284  HE2 HIS A  82     -29.049  14.468  -8.103  1.00  0.00           H  
ATOM   1285  N   LEU A  83     -29.026  16.152  -2.396  1.00  0.00           N  
ATOM   1286  CA  LEU A  83     -29.648  14.949  -1.878  1.00  0.00           C  
ATOM   1287  C   LEU A  83     -30.750  15.197  -0.832  1.00  0.00           C  
ATOM   1288  O   LEU A  83     -31.543  14.315  -0.569  1.00  0.00           O  
ATOM   1289  CB  LEU A  83     -28.563  14.053  -1.267  1.00  0.00           C  
ATOM   1290  CG  LEU A  83     -27.513  13.516  -2.248  1.00  0.00           C  
ATOM   1291  CD1 LEU A  83     -26.449  12.744  -1.482  1.00  0.00           C  
ATOM   1292  CD2 LEU A  83     -28.191  12.632  -3.284  1.00  0.00           C  
ATOM   1293  H   LEU A  83     -28.153  16.466  -1.997  1.00  0.00           H  
ATOM   1294  HA  LEU A  83     -30.128  14.425  -2.704  1.00  0.00           H  
ATOM   1295 1HB  LEU A  83     -28.039  14.618  -0.498  1.00  0.00           H  
ATOM   1296 2HB  LEU A  83     -29.044  13.197  -0.795  1.00  0.00           H  
ATOM   1297  HG  LEU A  83     -27.023  14.351  -2.750  1.00  0.00           H  
ATOM   1298 1HD1 LEU A  83     -25.703  12.362  -2.179  1.00  0.00           H  
ATOM   1299 2HD1 LEU A  83     -25.967  13.405  -0.762  1.00  0.00           H  
ATOM   1300 3HD1 LEU A  83     -26.913  11.910  -0.955  1.00  0.00           H  
ATOM   1301 1HD2 LEU A  83     -27.445  12.251  -3.982  1.00  0.00           H  
ATOM   1302 2HD2 LEU A  83     -28.681  11.796  -2.784  1.00  0.00           H  
ATOM   1303 3HD2 LEU A  83     -28.935  13.214  -3.829  1.00  0.00           H  
ATOM   1304  N   ASP A  84     -30.774  16.396  -0.256  1.00  0.00           N  
ATOM   1305  CA  ASP A  84     -31.686  16.733   0.861  1.00  0.00           C  
ATOM   1306  C   ASP A  84     -31.414  15.937   2.137  1.00  0.00           C  
ATOM   1307  O   ASP A  84     -32.348  15.572   2.891  1.00  0.00           O  
ATOM   1308  CB  ASP A  84     -33.140  16.507   0.439  1.00  0.00           C  
ATOM   1309  CG  ASP A  84     -33.582  17.434  -0.685  1.00  0.00           C  
ATOM   1310  OD1 ASP A  84     -33.302  18.607  -0.606  1.00  0.00           O  
ATOM   1311  OD2 ASP A  84     -34.194  16.961  -1.612  1.00  0.00           O  
ATOM   1312  H   ASP A  84     -30.139  17.101  -0.602  1.00  0.00           H  
ATOM   1313  HA  ASP A  84     -31.552  17.786   1.112  1.00  0.00           H  
ATOM   1314 1HB  ASP A  84     -33.268  15.475   0.111  1.00  0.00           H  
ATOM   1315 2HB  ASP A  84     -33.796  16.661   1.297  1.00  0.00           H  
ATOM   1316  N   LEU A  85     -30.146  15.668   2.406  1.00  0.00           N  
ATOM   1317  CA  LEU A  85     -29.755  14.795   3.529  1.00  0.00           C  
ATOM   1318  C   LEU A  85     -29.393  15.546   4.833  1.00  0.00           C  
ATOM   1319  O   LEU A  85     -28.791  14.985   5.755  1.00  0.00           O  
ATOM   1320  CB  LEU A  85     -28.561  13.932   3.103  1.00  0.00           C  
ATOM   1321  CG  LEU A  85     -28.816  12.976   1.930  1.00  0.00           C  
ATOM   1322  CD1 LEU A  85     -27.526  12.248   1.578  1.00  0.00           C  
ATOM   1323  CD2 LEU A  85     -29.914  11.993   2.305  1.00  0.00           C  
ATOM   1324  H   LEU A  85     -29.427  16.073   1.824  1.00  0.00           H  
ATOM   1325  HA  LEU A  85     -30.597  14.149   3.774  1.00  0.00           H  
ATOM   1326 1HB  LEU A  85     -27.740  14.589   2.822  1.00  0.00           H  
ATOM   1327 2HB  LEU A  85     -28.244  13.332   3.956  1.00  0.00           H  
ATOM   1328  HG  LEU A  85     -29.124  13.549   1.055  1.00  0.00           H  
ATOM   1329 1HD1 LEU A  85     -27.707  11.569   0.745  1.00  0.00           H  
ATOM   1330 2HD1 LEU A  85     -26.763  12.974   1.295  1.00  0.00           H  
ATOM   1331 3HD1 LEU A  85     -27.183  11.678   2.441  1.00  0.00           H  
ATOM   1332 1HD2 LEU A  85     -30.096  11.315   1.471  1.00  0.00           H  
ATOM   1333 2HD2 LEU A  85     -29.606  11.419   3.179  1.00  0.00           H  
ATOM   1334 3HD2 LEU A  85     -30.829  12.540   2.534  1.00  0.00           H  
ATOM   1335  N   LYS A  86     -29.817  16.806   4.944  1.00  0.00           N  
ATOM   1336  CA  LYS A  86     -29.682  17.562   6.180  1.00  0.00           C  
ATOM   1337  C   LYS A  86     -30.136  16.761   7.369  1.00  0.00           C  
ATOM   1338  O   LYS A  86     -31.150  16.036   7.301  1.00  0.00           O  
ATOM   1339  CB  LYS A  86     -30.474  18.868   6.103  1.00  0.00           C  
ATOM   1340  CG  LYS A  86     -29.942  19.867   5.084  1.00  0.00           C  
ATOM   1341  CD  LYS A  86     -30.690  21.190   5.164  1.00  0.00           C  
ATOM   1342  CE  LYS A  86     -32.104  21.061   4.618  1.00  0.00           C  
ATOM   1343  NZ  LYS A  86     -32.831  22.359   4.642  1.00  0.00           N  
ATOM   1344  H   LYS A  86     -30.245  17.246   4.142  1.00  0.00           H  
ATOM   1345  HA  LYS A  86     -28.628  17.803   6.325  1.00  0.00           H  
ATOM   1346 1HB  LYS A  86     -31.511  18.650   5.847  1.00  0.00           H  
ATOM   1347 2HB  LYS A  86     -30.472  19.353   7.079  1.00  0.00           H  
ATOM   1348 1HG  LYS A  86     -28.882  20.047   5.269  1.00  0.00           H  
ATOM   1349 2HG  LYS A  86     -30.053  19.457   4.081  1.00  0.00           H  
ATOM   1350 1HD  LYS A  86     -30.739  21.518   6.203  1.00  0.00           H  
ATOM   1351 2HD  LYS A  86     -30.156  21.945   4.588  1.00  0.00           H  
ATOM   1352 1HE  LYS A  86     -32.066  20.699   3.591  1.00  0.00           H  
ATOM   1353 2HE  LYS A  86     -32.660  20.337   5.214  1.00  0.00           H  
ATOM   1354 1HZ  LYS A  86     -33.762  22.231   4.273  1.00  0.00           H  
ATOM   1355 2HZ  LYS A  86     -32.889  22.696   5.593  1.00  0.00           H  
ATOM   1356 3HZ  LYS A  86     -32.335  23.033   4.076  1.00  0.00           H  
ATOM   1357  N   GLU A  87     -29.392  16.847   8.476  1.00  0.00           N  
ATOM   1358  CA  GLU A  87     -29.718  16.067   9.661  1.00  0.00           C  
ATOM   1359  C   GLU A  87     -28.907  14.759   9.792  1.00  0.00           C  
ATOM   1360  O   GLU A  87     -29.022  14.033  10.775  1.00  0.00           O  
ATOM   1361  CB  GLU A  87     -31.214  15.744   9.657  1.00  0.00           C  
ATOM   1362  CG  GLU A  87     -32.121  16.963   9.735  1.00  0.00           C  
ATOM   1363  CD  GLU A  87     -31.998  17.700  11.040  1.00  0.00           C  
ATOM   1364  OE1 GLU A  87     -31.822  17.059  12.048  1.00  0.00           O  
ATOM   1365  OE2 GLU A  87     -32.082  18.906  11.029  1.00  0.00           O  
ATOM   1366  H   GLU A  87     -28.590  17.461   8.496  1.00  0.00           H  
ATOM   1367  HA  GLU A  87     -29.482  16.663  10.543  1.00  0.00           H  
ATOM   1368 1HB  GLU A  87     -31.465  15.198   8.747  1.00  0.00           H  
ATOM   1369 2HB  GLU A  87     -31.449  15.097  10.502  1.00  0.00           H  
ATOM   1370 1HG  GLU A  87     -31.869  17.644   8.922  1.00  0.00           H  
ATOM   1371 2HG  GLU A  87     -33.153  16.645   9.599  1.00  0.00           H  
ATOM   1372  N   VAL A  88     -28.071  14.482   8.803  1.00  0.00           N  
ATOM   1373  CA  VAL A  88     -27.273  13.258   8.788  1.00  0.00           C  
ATOM   1374  C   VAL A  88     -26.264  13.300   9.940  1.00  0.00           C  
ATOM   1375  O   VAL A  88     -25.908  14.375  10.433  1.00  0.00           O  
ATOM   1376  CB  VAL A  88     -26.532  13.105   7.446  1.00  0.00           C  
ATOM   1377  CG1 VAL A  88     -25.448  14.165   7.313  1.00  0.00           C  
ATOM   1378  CG2 VAL A  88     -25.938  11.709   7.339  1.00  0.00           C  
ATOM   1379  H   VAL A  88     -27.983  15.136   8.038  1.00  0.00           H  
ATOM   1380  HA  VAL A  88     -27.943  12.406   8.912  1.00  0.00           H  
ATOM   1381  HB  VAL A  88     -27.238  13.264   6.632  1.00  0.00           H  
ATOM   1382 1HG1 VAL A  88     -24.934  14.042   6.359  1.00  0.00           H  
ATOM   1383 2HG1 VAL A  88     -25.900  15.155   7.357  1.00  0.00           H  
ATOM   1384 3HG1 VAL A  88     -24.731  14.056   8.127  1.00  0.00           H  
ATOM   1385 1HG2 VAL A  88     -25.416  11.608   6.388  1.00  0.00           H  
ATOM   1386 2HG2 VAL A  88     -25.236  11.548   8.158  1.00  0.00           H  
ATOM   1387 3HG2 VAL A  88     -26.736  10.969   7.395  1.00  0.00           H  
ATOM   1388  N   THR A  89     -25.782  12.131  10.320  1.00  0.00           N  
ATOM   1389  CA  THR A  89     -24.502  12.025  11.048  1.00  0.00           C  
ATOM   1390  C   THR A  89     -23.335  12.218  10.076  1.00  0.00           C  
ATOM   1391  O   THR A  89     -23.300  11.530   9.035  1.00  0.00           O  
ATOM   1392  CB  THR A  89     -24.366  10.669  11.764  1.00  0.00           C  
ATOM   1393  OG1 THR A  89     -25.431  10.517  12.712  1.00  0.00           O  
ATOM   1394  CG2 THR A  89     -23.031  10.579  12.488  1.00  0.00           C  
ATOM   1395  H   THR A  89     -26.299  11.289  10.109  1.00  0.00           H  
ATOM   1396  HA  THR A  89     -24.467  12.811  11.803  1.00  0.00           H  
ATOM   1397  HB  THR A  89     -24.431   9.863  11.033  1.00  0.00           H  
ATOM   1398  HG1 THR A  89     -26.246  10.856  12.334  1.00  0.00           H  
ATOM   1399 1HG2 THR A  89     -22.953   9.614  12.988  1.00  0.00           H  
ATOM   1400 2HG2 THR A  89     -22.220  10.682  11.768  1.00  0.00           H  
ATOM   1401 3HG2 THR A  89     -22.964  11.376  13.227  1.00  0.00           H  
ATOM   1402  N   LEU A  90     -22.370  13.076  10.420  1.00  0.00           N  
ATOM   1403  CA  LEU A  90     -21.235  13.332   9.522  1.00  0.00           C  
ATOM   1404  C   LEU A  90     -19.986  12.778  10.150  1.00  0.00           C  
ATOM   1405  O   LEU A  90     -19.681  13.095  11.312  1.00  0.00           O  
ATOM   1406  CB  LEU A  90     -21.063  14.833   9.255  1.00  0.00           C  
ATOM   1407  CG  LEU A  90     -22.262  15.535   8.605  1.00  0.00           C  
ATOM   1408  CD1 LEU A  90     -21.978  17.026   8.492  1.00  0.00           C  
ATOM   1409  CD2 LEU A  90     -22.529  14.923   7.238  1.00  0.00           C  
ATOM   1410  H   LEU A  90     -22.415  13.558  11.306  1.00  0.00           H  
ATOM   1411  HA  LEU A  90     -21.428  12.836   8.571  1.00  0.00           H  
ATOM   1412 1HB  LEU A  90     -20.859  15.333  10.200  1.00  0.00           H  
ATOM   1413 2HB  LEU A  90     -20.202  14.972   8.600  1.00  0.00           H  
ATOM   1414  HG  LEU A  90     -23.142  15.410   9.236  1.00  0.00           H  
ATOM   1415 1HD1 LEU A  90     -22.830  17.525   8.030  1.00  0.00           H  
ATOM   1416 2HD1 LEU A  90     -21.810  17.441   9.486  1.00  0.00           H  
ATOM   1417 3HD1 LEU A  90     -21.091  17.182   7.879  1.00  0.00           H  
ATOM   1418 1HD2 LEU A  90     -23.382  15.422   6.776  1.00  0.00           H  
ATOM   1419 2HD2 LEU A  90     -21.650  15.049   6.605  1.00  0.00           H  
ATOM   1420 3HD2 LEU A  90     -22.746  13.861   7.350  1.00  0.00           H  
ATOM   1421  N   VAL A  91     -19.276  11.939   9.406  1.00  0.00           N  
ATOM   1422  CA  VAL A  91     -18.072  11.255   9.859  1.00  0.00           C  
ATOM   1423  C   VAL A  91     -16.900  11.628   8.972  1.00  0.00           C  
ATOM   1424  O   VAL A  91     -16.945  11.428   7.740  1.00  0.00           O  
ATOM   1425  CB  VAL A  91     -18.271   9.728   9.836  1.00  0.00           C  
ATOM   1426  CG1 VAL A  91     -16.997   9.018  10.267  1.00  0.00           C  
ATOM   1427  CG2 VAL A  91     -19.434   9.344  10.738  1.00  0.00           C  
ATOM   1428  H   VAL A  91     -19.609  11.778   8.466  1.00  0.00           H  
ATOM   1429  HA  VAL A  91     -17.865  11.562  10.885  1.00  0.00           H  
ATOM   1430  HB  VAL A  91     -18.484   9.414   8.814  1.00  0.00           H  
ATOM   1431 1HG1 VAL A  91     -17.155   7.939  10.245  1.00  0.00           H  
ATOM   1432 2HG1 VAL A  91     -16.187   9.279   9.586  1.00  0.00           H  
ATOM   1433 3HG1 VAL A  91     -16.734   9.324  11.280  1.00  0.00           H  
ATOM   1434 1HG2 VAL A  91     -19.570   8.263  10.716  1.00  0.00           H  
ATOM   1435 2HG2 VAL A  91     -19.224   9.663  11.759  1.00  0.00           H  
ATOM   1436 3HG2 VAL A  91     -20.344   9.831  10.386  1.00  0.00           H  
ATOM   1437  N   GLY A  92     -15.821  12.104   9.594  1.00  0.00           N  
ATOM   1438  CA  GLY A  92     -14.613  12.443   8.876  1.00  0.00           C  
ATOM   1439  C   GLY A  92     -13.437  11.629   9.300  1.00  0.00           C  
ATOM   1440  O   GLY A  92     -13.338  11.242  10.468  1.00  0.00           O  
ATOM   1441  H   GLY A  92     -15.850  12.231  10.596  1.00  0.00           H  
ATOM   1442 1HA  GLY A  92     -14.773  12.300   7.807  1.00  0.00           H  
ATOM   1443 2HA  GLY A  92     -14.383  13.497   9.028  1.00  0.00           H  
ATOM   1444  N   PHE A  93     -12.582  11.264   8.362  1.00  0.00           N  
ATOM   1445  CA  PHE A  93     -11.274  10.701   8.685  1.00  0.00           C  
ATOM   1446  C   PHE A  93     -10.178  11.628   8.264  1.00  0.00           C  
ATOM   1447  O   PHE A  93     -10.154  12.108   7.129  1.00  0.00           O  
ATOM   1448  CB  PHE A  93     -11.079   9.344   8.006  1.00  0.00           C  
ATOM   1449  CG  PHE A  93      -9.739   8.720   8.274  1.00  0.00           C  
ATOM   1450  CD1 PHE A  93      -9.478   8.097   9.486  1.00  0.00           C  
ATOM   1451  CD2 PHE A  93      -8.737   8.754   7.316  1.00  0.00           C  
ATOM   1452  CE1 PHE A  93      -8.246   7.522   9.733  1.00  0.00           C  
ATOM   1453  CE2 PHE A  93      -7.505   8.179   7.560  1.00  0.00           C  
ATOM   1454  CZ  PHE A  93      -7.259   7.563   8.771  1.00  0.00           C  
ATOM   1455  H   PHE A  93     -12.843  11.379   7.393  1.00  0.00           H  
ATOM   1456  HA  PHE A  93     -11.216  10.557   9.765  1.00  0.00           H  
ATOM   1457 1HB  PHE A  93     -11.850   8.654   8.345  1.00  0.00           H  
ATOM   1458 2HB  PHE A  93     -11.192   9.457   6.928  1.00  0.00           H  
ATOM   1459  HD1 PHE A  93     -10.258   8.064  10.246  1.00  0.00           H  
ATOM   1460  HD2 PHE A  93      -8.931   9.241   6.360  1.00  0.00           H  
ATOM   1461  HE1 PHE A  93      -8.054   7.037  10.690  1.00  0.00           H  
ATOM   1462  HE2 PHE A  93      -6.726   8.212   6.799  1.00  0.00           H  
ATOM   1463  HZ  PHE A  93      -6.288   7.111   8.966  1.00  0.00           H  
ATOM   1464  N   SER A  94      -9.231  11.875   9.156  1.00  0.00           N  
ATOM   1465  CA  SER A  94      -7.996  12.557   8.792  1.00  0.00           C  
ATOM   1466  C   SER A  94      -8.338  13.980   8.324  1.00  0.00           C  
ATOM   1467  O   SER A  94      -9.057  14.714   9.062  1.00  0.00           O  
ATOM   1468  CB  SER A  94      -7.267  11.796   7.702  1.00  0.00           C  
ATOM   1469  OG  SER A  94      -5.970  12.296   7.522  1.00  0.00           O  
ATOM   1470  H   SER A  94      -9.368  11.583  10.113  1.00  0.00           H  
ATOM   1471  HA  SER A  94      -7.354  12.603   9.673  1.00  0.00           H  
ATOM   1472 1HB  SER A  94      -7.219  10.740   7.965  1.00  0.00           H  
ATOM   1473 2HB  SER A  94      -7.823  11.876   6.769  1.00  0.00           H  
ATOM   1474  HG  SER A  94      -5.755  12.771   8.328  1.00  0.00           H  
ATOM   1475  N   MET A  95      -7.922  14.390   7.112  1.00  0.00           N  
ATOM   1476  CA  MET A  95      -8.321  15.690   6.537  1.00  0.00           C  
ATOM   1477  C   MET A  95      -9.844  15.869   6.559  1.00  0.00           C  
ATOM   1478  O   MET A  95     -10.406  16.984   6.760  1.00  0.00           O  
ATOM   1479  CB  MET A  95      -7.794  15.821   5.109  1.00  0.00           C  
ATOM   1480  CG  MET A  95      -6.277  15.882   5.001  1.00  0.00           C  
ATOM   1481  SD  MET A  95      -5.574  17.293   5.878  1.00  0.00           S  
ATOM   1482  CE  MET A  95      -5.078  16.522   7.416  1.00  0.00           C  
ATOM   1483  H   MET A  95      -7.315  13.783   6.581  1.00  0.00           H  
ATOM   1484  HA  MET A  95      -7.888  16.484   7.145  1.00  0.00           H  
ATOM   1485 1HB  MET A  95      -8.137  14.975   4.516  1.00  0.00           H  
ATOM   1486 2HB  MET A  95      -8.199  16.726   4.654  1.00  0.00           H  
ATOM   1487 1HG  MET A  95      -5.846  14.970   5.413  1.00  0.00           H  
ATOM   1488 2HG  MET A  95      -5.990  15.951   3.952  1.00  0.00           H  
ATOM   1489 1HE  MET A  95      -4.624  17.269   8.068  1.00  0.00           H  
ATOM   1490 2HE  MET A  95      -5.953  16.094   7.908  1.00  0.00           H  
ATOM   1491 3HE  MET A  95      -4.355  15.732   7.211  1.00  0.00           H  
ATOM   1492  N   GLY A  96     -10.545  14.753   6.378  1.00  0.00           N  
ATOM   1493  CA  GLY A  96     -12.008  14.789   6.337  1.00  0.00           C  
ATOM   1494  C   GLY A  96     -12.653  15.248   7.596  1.00  0.00           C  
ATOM   1495  O   GLY A  96     -13.755  15.791   7.565  1.00  0.00           O  
ATOM   1496  H   GLY A  96     -10.071  13.868   6.267  1.00  0.00           H  
ATOM   1497 1HA  GLY A  96     -12.333  15.450   5.534  1.00  0.00           H  
ATOM   1498 2HA  GLY A  96     -12.390  13.795   6.109  1.00  0.00           H  
ATOM   1499  N   GLY A  97     -11.981  15.014   8.727  1.00  0.00           N  
ATOM   1500  CA  GLY A  97     -12.496  15.521  10.001  1.00  0.00           C  
ATOM   1501  C   GLY A  97     -12.407  17.024  10.057  1.00  0.00           C  
ATOM   1502  O   GLY A  97     -13.286  17.669  10.615  1.00  0.00           O  
ATOM   1503  H   GLY A  97     -11.118  14.490   8.719  1.00  0.00           H  
ATOM   1504 1HA  GLY A  97     -13.532  15.207  10.126  1.00  0.00           H  
ATOM   1505 2HA  GLY A  97     -11.928  15.086  10.822  1.00  0.00           H  
ATOM   1506  N   GLY A  98     -11.339  17.596   9.506  1.00  0.00           N  
ATOM   1507  CA  GLY A  98     -11.301  19.052   9.376  1.00  0.00           C  
ATOM   1508  C   GLY A  98     -12.449  19.568   8.499  1.00  0.00           C  
ATOM   1509  O   GLY A  98     -13.084  20.581   8.787  1.00  0.00           O  
ATOM   1510  H   GLY A  98     -10.555  17.052   9.176  1.00  0.00           H  
ATOM   1511 1HA  GLY A  98     -11.364  19.507  10.365  1.00  0.00           H  
ATOM   1512 2HA  GLY A  98     -10.348  19.354   8.944  1.00  0.00           H  
ATOM   1513  N   ASP A  99     -12.696  18.886   7.393  1.00  0.00           N  
ATOM   1514  CA  ASP A  99     -13.765  19.267   6.495  1.00  0.00           C  
ATOM   1515  C   ASP A  99     -15.103  19.205   7.217  1.00  0.00           C  
ATOM   1516  O   ASP A  99     -15.938  20.101   7.017  1.00  0.00           O  
ATOM   1517  CB  ASP A  99     -13.788  18.356   5.265  1.00  0.00           C  
ATOM   1518  CG  ASP A  99     -12.625  18.613   4.316  1.00  0.00           C  
ATOM   1519  OD1 ASP A  99     -12.009  19.646   4.429  1.00  0.00           O  
ATOM   1520  OD2 ASP A  99     -12.365  17.774   3.487  1.00  0.00           O  
ATOM   1521  H   ASP A  99     -12.128  18.082   7.168  1.00  0.00           H  
ATOM   1522  HA  ASP A  99     -13.591  20.292   6.165  1.00  0.00           H  
ATOM   1523 1HB  ASP A  99     -13.755  17.314   5.583  1.00  0.00           H  
ATOM   1524 2HB  ASP A  99     -14.721  18.503   4.721  1.00  0.00           H  
ATOM   1525  N   VAL A 100     -15.323  18.184   8.048  1.00  0.00           N  
ATOM   1526  CA  VAL A 100     -16.600  18.100   8.805  1.00  0.00           C  
ATOM   1527  C   VAL A 100     -16.764  19.322   9.753  1.00  0.00           C  
ATOM   1528  O   VAL A 100     -17.834  19.922   9.826  1.00  0.00           O  
ATOM   1529  CB  VAL A 100     -16.649  16.800   9.630  1.00  0.00           C  
ATOM   1530  CG1 VAL A 100     -17.854  16.805  10.560  1.00  0.00           C  
ATOM   1531  CG2 VAL A 100     -16.691  15.598   8.700  1.00  0.00           C  
ATOM   1532  H   VAL A 100     -14.629  17.461   8.172  1.00  0.00           H  
ATOM   1533  HA  VAL A 100     -17.425  18.093   8.092  1.00  0.00           H  
ATOM   1534  HB  VAL A 100     -15.759  16.745  10.257  1.00  0.00           H  
ATOM   1535 1HG1 VAL A 100     -17.873  15.879  11.136  1.00  0.00           H  
ATOM   1536 2HG1 VAL A 100     -17.784  17.654  11.240  1.00  0.00           H  
ATOM   1537 3HG1 VAL A 100     -18.767  16.884   9.971  1.00  0.00           H  
ATOM   1538 1HG2 VAL A 100     -16.725  14.682   9.290  1.00  0.00           H  
ATOM   1539 2HG2 VAL A 100     -17.578  15.656   8.069  1.00  0.00           H  
ATOM   1540 3HG2 VAL A 100     -15.800  15.592   8.072  1.00  0.00           H  
ATOM   1541  N   ALA A 101     -15.712  19.659  10.477  1.00  0.00           N  
ATOM   1542  CA  ALA A 101     -15.704  20.788  11.389  1.00  0.00           C  
ATOM   1543  C   ALA A 101     -15.977  22.101  10.661  1.00  0.00           C  
ATOM   1544  O   ALA A 101     -16.792  22.906  11.113  1.00  0.00           O  
ATOM   1545  CB  ALA A 101     -14.374  20.857  12.125  1.00  0.00           C  
ATOM   1546  H   ALA A 101     -14.878  19.096  10.383  1.00  0.00           H  
ATOM   1547  HA  ALA A 101     -16.504  20.643  12.115  1.00  0.00           H  
ATOM   1548 1HB  ALA A 101     -14.378  21.707  12.806  1.00  0.00           H  
ATOM   1549 2HB  ALA A 101     -14.224  19.938  12.692  1.00  0.00           H  
ATOM   1550 3HB  ALA A 101     -13.566  20.974  11.404  1.00  0.00           H  
ATOM   1551  N   ARG A 102     -15.292  22.356   9.552  1.00  0.00           N  
ATOM   1552  CA  ARG A 102     -15.536  23.606   8.802  1.00  0.00           C  
ATOM   1553  C   ARG A 102     -16.927  23.621   8.147  1.00  0.00           C  
ATOM   1554  O   ARG A 102     -17.552  24.675   8.075  1.00  0.00           O  
ATOM   1555  CB  ARG A 102     -14.478  23.796   7.726  1.00  0.00           C  
ATOM   1556  CG  ARG A 102     -14.626  25.064   6.900  1.00  0.00           C  
ATOM   1557  CD  ARG A 102     -14.469  26.284   7.733  1.00  0.00           C  
ATOM   1558  NE  ARG A 102     -14.566  27.499   6.940  1.00  0.00           N  
ATOM   1559  CZ  ARG A 102     -14.680  28.740   7.453  1.00  0.00           C  
ATOM   1560  NH1 ARG A 102     -14.709  28.913   8.755  1.00  0.00           N  
ATOM   1561  NH2 ARG A 102     -14.762  29.783   6.645  1.00  0.00           N  
ATOM   1562  H   ARG A 102     -14.601  21.704   9.210  1.00  0.00           H  
ATOM   1563  HA  ARG A 102     -15.480  24.444   9.498  1.00  0.00           H  
ATOM   1564 1HB  ARG A 102     -13.491  23.816   8.185  1.00  0.00           H  
ATOM   1565 2HB  ARG A 102     -14.501  22.951   7.038  1.00  0.00           H  
ATOM   1566 1HG  ARG A 102     -13.865  25.082   6.120  1.00  0.00           H  
ATOM   1567 2HG  ARG A 102     -15.616  25.087   6.442  1.00  0.00           H  
ATOM   1568 1HD  ARG A 102     -15.251  26.309   8.492  1.00  0.00           H  
ATOM   1569 2HD  ARG A 102     -13.494  26.270   8.218  1.00  0.00           H  
ATOM   1570  HE  ARG A 102     -14.547  27.406   5.933  1.00  0.00           H  
ATOM   1571 1HH1 ARG A 102     -14.646  28.115   9.372  1.00  0.00           H  
ATOM   1572 2HH1 ARG A 102     -14.794  29.843   9.139  1.00  0.00           H  
ATOM   1573 1HH2 ARG A 102     -14.739  29.650   5.643  1.00  0.00           H  
ATOM   1574 2HH2 ARG A 102     -14.846  30.712   7.029  1.00  0.00           H  
ATOM   1575  N   TYR A 103     -17.421  22.465   7.696  1.00  0.00           N  
ATOM   1576  CA  TYR A 103     -18.807  22.380   7.208  1.00  0.00           C  
ATOM   1577  C   TYR A 103     -19.838  22.780   8.284  1.00  0.00           C  
ATOM   1578  O   TYR A 103     -20.783  23.594   8.060  1.00  0.00           O  
ATOM   1579  CB  TYR A 103     -19.099  20.965   6.703  1.00  0.00           C  
ATOM   1580  CG  TYR A 103     -20.519  20.770   6.221  1.00  0.00           C  
ATOM   1581  CD1 TYR A 103     -20.897  21.233   4.970  1.00  0.00           C  
ATOM   1582  CD2 TYR A 103     -21.444  20.126   7.030  1.00  0.00           C  
ATOM   1583  CE1 TYR A 103     -22.194  21.055   4.529  1.00  0.00           C  
ATOM   1584  CE2 TYR A 103     -22.741  19.948   6.590  1.00  0.00           C  
ATOM   1585  CZ  TYR A 103     -23.117  20.409   5.345  1.00  0.00           C  
ATOM   1586  OH  TYR A 103     -24.409  20.232   4.907  1.00  0.00           O  
ATOM   1587  H   TYR A 103     -16.844  21.636   7.686  1.00  0.00           H  
ATOM   1588  HA  TYR A 103     -18.926  23.081   6.381  1.00  0.00           H  
ATOM   1589 1HB  TYR A 103     -18.424  20.726   5.880  1.00  0.00           H  
ATOM   1590 2HB  TYR A 103     -18.908  20.248   7.501  1.00  0.00           H  
ATOM   1591  HD1 TYR A 103     -20.170  21.739   4.333  1.00  0.00           H  
ATOM   1592  HD2 TYR A 103     -21.147  19.763   8.014  1.00  0.00           H  
ATOM   1593  HE1 TYR A 103     -22.491  21.419   3.546  1.00  0.00           H  
ATOM   1594  HE2 TYR A 103     -23.468  19.443   7.227  1.00  0.00           H  
ATOM   1595  HH  TYR A 103     -24.914  19.773   5.582  1.00  0.00           H  
ATOM   1596  N   ILE A 104     -19.669  22.221   9.477  1.00  0.00           N  
ATOM   1597  CA  ILE A 104     -20.539  22.587  10.601  1.00  0.00           C  
ATOM   1598  C   ILE A 104     -20.448  24.112  10.893  1.00  0.00           C  
ATOM   1599  O   ILE A 104     -21.487  24.817  11.067  1.00  0.00           O  
ATOM   1600  CB  ILE A 104     -20.165  21.787  11.862  1.00  0.00           C  
ATOM   1601  CG1 ILE A 104     -20.499  20.306  11.674  1.00  0.00           C  
ATOM   1602  CG2 ILE A 104     -20.883  22.348  13.080  1.00  0.00           C  
ATOM   1603  CD1 ILE A 104     -19.910  19.407  12.737  1.00  0.00           C  
ATOM   1604  H   ILE A 104     -18.939  21.538   9.622  1.00  0.00           H  
ATOM   1605  HA  ILE A 104     -21.568  22.350  10.333  1.00  0.00           H  
ATOM   1606  HB  ILE A 104     -19.090  21.849  12.027  1.00  0.00           H  
ATOM   1607 1HG1 ILE A 104     -21.581  20.174  11.676  1.00  0.00           H  
ATOM   1608 2HG1 ILE A 104     -20.132  19.970  10.704  1.00  0.00           H  
ATOM   1609 1HG2 ILE A 104     -20.608  21.771  13.963  1.00  0.00           H  
ATOM   1610 2HG2 ILE A 104     -20.597  23.389  13.224  1.00  0.00           H  
ATOM   1611 3HG2 ILE A 104     -21.961  22.286  12.927  1.00  0.00           H  
ATOM   1612 1HD1 ILE A 104     -20.190  18.372  12.535  1.00  0.00           H  
ATOM   1613 2HD1 ILE A 104     -18.823  19.496  12.728  1.00  0.00           H  
ATOM   1614 3HD1 ILE A 104     -20.291  19.701  13.714  1.00  0.00           H  
ATOM   1615  N   ALA A 105     -19.223  24.634  10.959  1.00  0.00           N  
ATOM   1616  CA  ALA A 105     -19.012  26.060  11.248  1.00  0.00           C  
ATOM   1617  C   ALA A 105     -19.606  26.974  10.174  1.00  0.00           C  
ATOM   1618  O   ALA A 105     -20.224  28.003  10.503  1.00  0.00           O  
ATOM   1619  CB  ALA A 105     -17.526  26.345  11.406  1.00  0.00           C  
ATOM   1620  H   ALA A 105     -18.421  24.039  10.808  1.00  0.00           H  
ATOM   1621  HA  ALA A 105     -19.521  26.295  12.183  1.00  0.00           H  
ATOM   1622 1HB  ALA A 105     -17.379  27.404  11.620  1.00  0.00           H  
ATOM   1623 2HB  ALA A 105     -17.126  25.751  12.228  1.00  0.00           H  
ATOM   1624 3HB  ALA A 105     -17.006  26.086  10.485  1.00  0.00           H  
ATOM   1625  N   ARG A 106     -19.448  26.611   8.903  1.00  0.00           N  
ATOM   1626  CA  ARG A 106     -19.849  27.484   7.806  1.00  0.00           C  
ATOM   1627  C   ARG A 106     -21.306  27.320   7.443  1.00  0.00           C  
ATOM   1628  O   ARG A 106     -21.945  28.261   7.006  1.00  0.00           O  
ATOM   1629  CB  ARG A 106     -19.001  27.211   6.572  1.00  0.00           C  
ATOM   1630  CG  ARG A 106     -19.370  28.034   5.348  1.00  0.00           C  
ATOM   1631  CD  ARG A 106     -19.114  29.482   5.562  1.00  0.00           C  
ATOM   1632  NE  ARG A 106     -19.507  30.278   4.411  1.00  0.00           N  
ATOM   1633  CZ  ARG A 106     -20.761  30.708   4.170  1.00  0.00           C  
ATOM   1634  NH1 ARG A 106     -21.730  30.410   5.007  1.00  0.00           N  
ATOM   1635  NH2 ARG A 106     -21.017  31.428   3.092  1.00  0.00           N  
ATOM   1636  H   ARG A 106     -19.041  25.711   8.692  1.00  0.00           H  
ATOM   1637  HA  ARG A 106     -19.695  28.519   8.113  1.00  0.00           H  
ATOM   1638 1HB  ARG A 106     -17.955  27.409   6.799  1.00  0.00           H  
ATOM   1639 2HB  ARG A 106     -19.084  26.159   6.299  1.00  0.00           H  
ATOM   1640 1HG  ARG A 106     -18.777  27.704   4.495  1.00  0.00           H  
ATOM   1641 2HG  ARG A 106     -20.430  27.902   5.126  1.00  0.00           H  
ATOM   1642 1HD  ARG A 106     -19.682  29.828   6.426  1.00  0.00           H  
ATOM   1643 2HD  ARG A 106     -18.051  29.641   5.740  1.00  0.00           H  
ATOM   1644  HE  ARG A 106     -18.789  30.527   3.744  1.00  0.00           H  
ATOM   1645 1HH1 ARG A 106     -21.535  29.860   5.831  1.00  0.00           H  
ATOM   1646 2HH1 ARG A 106     -22.670  30.732   4.826  1.00  0.00           H  
ATOM   1647 1HH2 ARG A 106     -20.272  31.657   2.448  1.00  0.00           H  
ATOM   1648 2HH2 ARG A 106     -21.956  31.750   2.911  1.00  0.00           H  
ATOM   1649  N   HIS A 107     -21.815  26.108   7.514  1.00  0.00           N  
ATOM   1650  CA  HIS A 107     -23.161  25.823   7.081  1.00  0.00           C  
ATOM   1651  C   HIS A 107     -24.133  25.531   8.205  1.00  0.00           C  
ATOM   1652  O   HIS A 107     -25.334  25.381   7.965  1.00  0.00           O  
ATOM   1653  CB  HIS A 107     -23.149  24.637   6.111  1.00  0.00           C  
ATOM   1654  CG  HIS A 107     -22.401  24.905   4.842  1.00  0.00           C  
ATOM   1655  ND1 HIS A 107     -22.890  25.730   3.851  1.00  0.00           N  
ATOM   1656  CD2 HIS A 107     -21.202  24.456   4.402  1.00  0.00           C  
ATOM   1657  CE1 HIS A 107     -22.021  25.778   2.856  1.00  0.00           C  
ATOM   1658  NE2 HIS A 107     -20.990  25.014   3.166  1.00  0.00           N  
ATOM   1659  H   HIS A 107     -21.247  25.358   7.882  1.00  0.00           H  
ATOM   1660  HA  HIS A 107     -23.568  26.691   6.563  1.00  0.00           H  
ATOM   1661 1HB  HIS A 107     -22.697  23.773   6.599  1.00  0.00           H  
ATOM   1662 2HB  HIS A 107     -24.173  24.368   5.853  1.00  0.00           H  
ATOM   1663  HD1 HIS A 107     -23.724  26.280   3.897  1.00  0.00           H  
ATOM   1664  HD2 HIS A 107     -20.457  23.789   4.835  1.00  0.00           H  
ATOM   1665  HE1 HIS A 107     -22.224  26.382   1.971  1.00  0.00           H  
ATOM   1666  N   GLY A 108     -23.646  25.412   9.433  1.00  0.00           N  
ATOM   1667  CA  GLY A 108     -24.549  25.367  10.577  1.00  0.00           C  
ATOM   1668  C   GLY A 108     -24.785  23.971  11.155  1.00  0.00           C  
ATOM   1669  O   GLY A 108     -25.101  22.996  10.442  1.00  0.00           O  
ATOM   1670  H   GLY A 108     -22.650  25.351   9.590  1.00  0.00           H  
ATOM   1671 1HA  GLY A 108     -24.156  25.996  11.376  1.00  0.00           H  
ATOM   1672 2HA  GLY A 108     -25.517  25.777  10.292  1.00  0.00           H  
ATOM   1673  N   SER A 109     -24.677  23.879  12.472  1.00  0.00           N  
ATOM   1674  CA  SER A 109     -24.793  22.597  13.126  1.00  0.00           C  
ATOM   1675  C   SER A 109     -26.236  22.137  13.115  1.00  0.00           C  
ATOM   1676  O   SER A 109     -26.524  20.977  13.379  1.00  0.00           O  
ATOM   1677  CB  SER A 109     -24.282  22.683  14.551  1.00  0.00           C  
ATOM   1678  OG  SER A 109     -25.113  23.494  15.335  1.00  0.00           O  
ATOM   1679  H   SER A 109     -24.513  24.704  13.032  1.00  0.00           H  
ATOM   1680  HA  SER A 109     -24.186  21.874  12.580  1.00  0.00           H  
ATOM   1681 1HB  SER A 109     -24.234  21.683  14.981  1.00  0.00           H  
ATOM   1682 2HB  SER A 109     -23.270  23.088  14.550  1.00  0.00           H  
ATOM   1683  HG  SER A 109     -26.012  23.287  15.068  1.00  0.00           H  
ATOM   1684  N   ALA A 110     -27.156  23.039  12.783  1.00  0.00           N  
ATOM   1685  CA  ALA A 110     -28.559  22.625  12.640  1.00  0.00           C  
ATOM   1686  C   ALA A 110     -28.751  21.537  11.572  1.00  0.00           C  
ATOM   1687  O   ALA A 110     -29.719  20.830  11.607  1.00  0.00           O  
ATOM   1688  CB  ALA A 110     -29.425  23.833  12.313  1.00  0.00           C  
ATOM   1689  H   ALA A 110     -26.910  24.006  12.626  1.00  0.00           H  
ATOM   1690  HA  ALA A 110     -28.885  22.199  13.589  1.00  0.00           H  
ATOM   1691 1HB  ALA A 110     -30.464  23.518  12.208  1.00  0.00           H  
ATOM   1692 2HB  ALA A 110     -29.347  24.565  13.117  1.00  0.00           H  
ATOM   1693 3HB  ALA A 110     -29.086  24.281  11.380  1.00  0.00           H  
ATOM   1694  N   ARG A 111     -27.834  21.458  10.616  1.00  0.00           N  
ATOM   1695  CA  ARG A 111     -27.908  20.518   9.527  1.00  0.00           C  
ATOM   1696  C   ARG A 111     -27.200  19.190   9.818  1.00  0.00           C  
ATOM   1697  O   ARG A 111     -27.163  18.344   8.977  1.00  0.00           O  
ATOM   1698  CB  ARG A 111     -27.308  21.141   8.275  1.00  0.00           C  
ATOM   1699  CG  ARG A 111     -28.072  22.336   7.727  1.00  0.00           C  
ATOM   1700  CD  ARG A 111     -27.425  22.890   6.510  1.00  0.00           C  
ATOM   1701  NE  ARG A 111     -28.151  24.035   5.984  1.00  0.00           N  
ATOM   1702  CZ  ARG A 111     -27.792  24.730   4.886  1.00  0.00           C  
ATOM   1703  NH1 ARG A 111     -26.718  24.384   4.212  1.00  0.00           N  
ATOM   1704  NH2 ARG A 111     -28.520  25.758   4.488  1.00  0.00           N  
ATOM   1705  H   ARG A 111     -27.050  22.093  10.665  1.00  0.00           H  
ATOM   1706  HA  ARG A 111     -28.957  20.285   9.342  1.00  0.00           H  
ATOM   1707 1HB  ARG A 111     -26.291  21.468   8.484  1.00  0.00           H  
ATOM   1708 2HB  ARG A 111     -27.256  20.392   7.485  1.00  0.00           H  
ATOM   1709 1HG  ARG A 111     -29.087  22.032   7.468  1.00  0.00           H  
ATOM   1710 2HG  ARG A 111     -28.111  23.122   8.483  1.00  0.00           H  
ATOM   1711 1HD  ARG A 111     -26.412  23.210   6.750  1.00  0.00           H  
ATOM   1712 2HD  ARG A 111     -27.390  22.124   5.736  1.00  0.00           H  
ATOM   1713  HE  ARG A 111     -28.984  24.331   6.476  1.00  0.00           H  
ATOM   1714 1HH1 ARG A 111     -26.161  23.598   4.517  1.00  0.00           H  
ATOM   1715 2HH1 ARG A 111     -26.449  24.905   3.389  1.00  0.00           H  
ATOM   1716 1HH2 ARG A 111     -29.347  26.024   5.006  1.00  0.00           H  
ATOM   1717 2HH2 ARG A 111     -28.252  26.278   3.666  1.00  0.00           H  
ATOM   1718  N   VAL A 112     -26.626  19.056  10.992  1.00  0.00           N  
ATOM   1719  CA  VAL A 112     -25.828  17.868  11.382  1.00  0.00           C  
ATOM   1720  C   VAL A 112     -26.317  17.346  12.739  1.00  0.00           C  
ATOM   1721  O   VAL A 112     -26.322  18.103  13.708  1.00  0.00           O  
ATOM   1722  CB  VAL A 112     -24.330  18.215  11.472  1.00  0.00           C  
ATOM   1723  CG1 VAL A 112     -23.526  16.996  11.898  1.00  0.00           C  
ATOM   1724  CG2 VAL A 112     -23.839  18.744  10.133  1.00  0.00           C  
ATOM   1725  H   VAL A 112     -26.742  19.809  11.654  1.00  0.00           H  
ATOM   1726  HA  VAL A 112     -25.958  17.099  10.620  1.00  0.00           H  
ATOM   1727  HB  VAL A 112     -24.189  18.977  12.239  1.00  0.00           H  
ATOM   1728 1HG1 VAL A 112     -22.469  17.259  11.957  1.00  0.00           H  
ATOM   1729 2HG1 VAL A 112     -23.870  16.656  12.875  1.00  0.00           H  
ATOM   1730 3HG1 VAL A 112     -23.660  16.198  11.168  1.00  0.00           H  
ATOM   1731 1HG2 VAL A 112     -22.780  18.988  10.205  1.00  0.00           H  
ATOM   1732 2HG2 VAL A 112     -23.986  17.984   9.366  1.00  0.00           H  
ATOM   1733 3HG2 VAL A 112     -24.401  19.640   9.869  1.00  0.00           H  
ATOM   1734  N   ALA A 113     -26.767  16.093  12.808  1.00  0.00           N  
ATOM   1735  CA  ALA A 113     -27.303  15.576  14.068  1.00  0.00           C  
ATOM   1736  C   ALA A 113     -26.196  15.229  15.064  1.00  0.00           C  
ATOM   1737  O   ALA A 113     -26.324  15.472  16.293  1.00  0.00           O  
ATOM   1738  CB  ALA A 113     -28.172  14.355  13.805  1.00  0.00           C  
ATOM   1739  H   ALA A 113     -26.744  15.489  11.999  1.00  0.00           H  
ATOM   1740  HA  ALA A 113     -27.914  16.356  14.521  1.00  0.00           H  
ATOM   1741 1HB  ALA A 113     -28.566  13.978  14.750  1.00  0.00           H  
ATOM   1742 2HB  ALA A 113     -29.000  14.631  13.152  1.00  0.00           H  
ATOM   1743 3HB  ALA A 113     -27.575  13.580  13.327  1.00  0.00           H  
ATOM   1744  N   GLY A 114     -25.117  14.644  14.542  1.00  0.00           N  
ATOM   1745  CA  GLY A 114     -23.991  14.169  15.351  1.00  0.00           C  
ATOM   1746  C   GLY A 114     -22.778  14.201  14.457  1.00  0.00           C  
ATOM   1747  O   GLY A 114     -22.917  14.033  13.233  1.00  0.00           O  
ATOM   1748  H   GLY A 114     -25.086  14.528  13.539  1.00  0.00           H  
ATOM   1749 1HA  GLY A 114     -23.874  14.811  16.224  1.00  0.00           H  
ATOM   1750 2HA  GLY A 114     -24.204  13.165  15.717  1.00  0.00           H  
ATOM   1751  N   LEU A 115     -21.598  14.323  15.014  1.00  0.00           N  
ATOM   1752  CA  LEU A 115     -20.382  14.331  14.186  1.00  0.00           C  
ATOM   1753  C   LEU A 115     -19.358  13.396  14.777  1.00  0.00           C  
ATOM   1754  O   LEU A 115     -19.252  13.258  16.021  1.00  0.00           O  
ATOM   1755  CB  LEU A 115     -19.794  15.744  14.085  1.00  0.00           C  
ATOM   1756  CG  LEU A 115     -19.212  16.316  15.384  1.00  0.00           C  
ATOM   1757  CD1 LEU A 115     -18.275  17.471  15.056  1.00  0.00           C  
ATOM   1758  CD2 LEU A 115     -20.345  16.773  16.291  1.00  0.00           C  
ATOM   1759  H   LEU A 115     -21.511  14.413  16.016  1.00  0.00           H  
ATOM   1760  HA  LEU A 115     -20.644  13.996  13.183  1.00  0.00           H  
ATOM   1761 1HB  LEU A 115     -18.999  15.737  13.341  1.00  0.00           H  
ATOM   1762 2HB  LEU A 115     -20.575  16.423  13.745  1.00  0.00           H  
ATOM   1763  HG  LEU A 115     -18.628  15.547  15.891  1.00  0.00           H  
ATOM   1764 1HD1 LEU A 115     -17.861  17.878  15.979  1.00  0.00           H  
ATOM   1765 2HD1 LEU A 115     -17.463  17.112  14.423  1.00  0.00           H  
ATOM   1766 3HD1 LEU A 115     -18.827  18.250  14.532  1.00  0.00           H  
ATOM   1767 1HD2 LEU A 115     -19.931  17.179  17.214  1.00  0.00           H  
ATOM   1768 2HD2 LEU A 115     -20.928  17.542  15.785  1.00  0.00           H  
ATOM   1769 3HD2 LEU A 115     -20.989  15.924  16.524  1.00  0.00           H  
ATOM   1770  N   VAL A 116     -18.557  12.764  13.911  1.00  0.00           N  
ATOM   1771  CA  VAL A 116     -17.477  11.904  14.378  1.00  0.00           C  
ATOM   1772  C   VAL A 116     -16.154  12.318  13.705  1.00  0.00           C  
ATOM   1773  O   VAL A 116     -16.109  12.466  12.493  1.00  0.00           O  
ATOM   1774  CB  VAL A 116     -17.789  10.429  14.062  1.00  0.00           C  
ATOM   1775  CG1 VAL A 116     -16.643   9.535  14.512  1.00  0.00           C  
ATOM   1776  CG2 VAL A 116     -19.090  10.019  14.736  1.00  0.00           C  
ATOM   1777  H   VAL A 116     -18.698  12.881  12.918  1.00  0.00           H  
ATOM   1778  HA  VAL A 116     -17.387  12.018  15.459  1.00  0.00           H  
ATOM   1779  HB  VAL A 116     -17.884  10.310  12.983  1.00  0.00           H  
ATOM   1780 1HG1 VAL A 116     -16.880   8.496  14.281  1.00  0.00           H  
ATOM   1781 2HG1 VAL A 116     -15.731   9.822  13.991  1.00  0.00           H  
ATOM   1782 3HG1 VAL A 116     -16.498   9.642  15.587  1.00  0.00           H  
ATOM   1783 1HG2 VAL A 116     -19.304   8.976  14.508  1.00  0.00           H  
ATOM   1784 2HG2 VAL A 116     -18.996  10.144  15.815  1.00  0.00           H  
ATOM   1785 3HG2 VAL A 116     -19.903  10.645  14.368  1.00  0.00           H  
ATOM   1786  N   LEU A 117     -15.102  12.499  14.479  1.00  0.00           N  
ATOM   1787  CA  LEU A 117     -13.778  12.852  13.971  1.00  0.00           C  
ATOM   1788  C   LEU A 117     -12.847  11.676  14.218  1.00  0.00           C  
ATOM   1789  O   LEU A 117     -12.384  11.476  15.387  1.00  0.00           O  
ATOM   1790  CB  LEU A 117     -13.239  14.113  14.658  1.00  0.00           C  
ATOM   1791  CG  LEU A 117     -14.105  15.371  14.513  1.00  0.00           C  
ATOM   1792  CD1 LEU A 117     -13.503  16.501  15.337  1.00  0.00           C  
ATOM   1793  CD2 LEU A 117     -14.200  15.756  13.044  1.00  0.00           C  
ATOM   1794  H   LEU A 117     -15.233  12.384  15.474  1.00  0.00           H  
ATOM   1795  HA  LEU A 117     -13.860  13.052  12.903  1.00  0.00           H  
ATOM   1796 1HB  LEU A 117     -13.129  13.908  15.722  1.00  0.00           H  
ATOM   1797 2HB  LEU A 117     -12.255  14.339  14.248  1.00  0.00           H  
ATOM   1798  HG  LEU A 117     -15.105  15.172  14.901  1.00  0.00           H  
ATOM   1799 1HD1 LEU A 117     -14.118  17.395  15.234  1.00  0.00           H  
ATOM   1800 2HD1 LEU A 117     -13.465  16.206  16.386  1.00  0.00           H  
ATOM   1801 3HD1 LEU A 117     -12.495  16.712  14.983  1.00  0.00           H  
ATOM   1802 1HD2 LEU A 117     -14.816  16.650  12.941  1.00  0.00           H  
ATOM   1803 2HD2 LEU A 117     -13.201  15.957  12.656  1.00  0.00           H  
ATOM   1804 3HD2 LEU A 117     -14.650  14.938  12.482  1.00  0.00           H  
ATOM   1805  N   LEU A 118     -12.562  10.895  13.169  1.00  0.00           N  
ATOM   1806  CA  LEU A 118     -11.669   9.763  13.269  1.00  0.00           C  
ATOM   1807  C   LEU A 118     -10.269  10.171  12.801  1.00  0.00           C  
ATOM   1808  O   LEU A 118     -10.101  10.628  11.656  1.00  0.00           O  
ATOM   1809  CB  LEU A 118     -12.194   8.593  12.428  1.00  0.00           C  
ATOM   1810  CG  LEU A 118     -11.309   7.340  12.405  1.00  0.00           C  
ATOM   1811  CD1 LEU A 118     -11.231   6.747  13.805  1.00  0.00           C  
ATOM   1812  CD2 LEU A 118     -11.879   6.334  11.416  1.00  0.00           C  
ATOM   1813  H   LEU A 118     -12.988  11.108  12.279  1.00  0.00           H  
ATOM   1814  HA  LEU A 118     -11.622   9.451  14.312  1.00  0.00           H  
ATOM   1815 1HB  LEU A 118     -13.171   8.301  12.811  1.00  0.00           H  
ATOM   1816 2HB  LEU A 118     -12.317   8.931  11.400  1.00  0.00           H  
ATOM   1817  HG  LEU A 118     -10.298   7.614  12.102  1.00  0.00           H  
ATOM   1818 1HD1 LEU A 118     -10.601   5.857  13.789  1.00  0.00           H  
ATOM   1819 2HD1 LEU A 118     -10.802   7.481  14.488  1.00  0.00           H  
ATOM   1820 3HD1 LEU A 118     -12.231   6.477  14.143  1.00  0.00           H  
ATOM   1821 1HD2 LEU A 118     -11.249   5.444  11.399  1.00  0.00           H  
ATOM   1822 2HD2 LEU A 118     -12.889   6.058  11.719  1.00  0.00           H  
ATOM   1823 3HD2 LEU A 118     -11.907   6.778  10.421  1.00  0.00           H  
ATOM   1824  N   GLY A 119      -9.280  10.057  13.671  1.00  0.00           N  
ATOM   1825  CA  GLY A 119      -7.880  10.303  13.309  1.00  0.00           C  
ATOM   1826  C   GLY A 119      -7.741  11.678  12.640  1.00  0.00           C  
ATOM   1827  O   GLY A 119      -6.963  11.837  11.711  1.00  0.00           O  
ATOM   1828  H   GLY A 119      -9.503   9.790  14.619  1.00  0.00           H  
ATOM   1829 1HA  GLY A 119      -7.259  10.254  14.204  1.00  0.00           H  
ATOM   1830 2HA  GLY A 119      -7.535   9.519  12.635  1.00  0.00           H  
ATOM   1831  N   ALA A 120      -8.475  12.664  13.126  1.00  0.00           N  
ATOM   1832  CA  ALA A 120      -8.656  13.900  12.381  1.00  0.00           C  
ATOM   1833  C   ALA A 120      -7.652  15.017  12.710  1.00  0.00           C  
ATOM   1834  O   ALA A 120      -7.147  15.114  13.784  1.00  0.00           O  
ATOM   1835  CB  ALA A 120     -10.074  14.406  12.603  1.00  0.00           C  
ATOM   1836  H   ALA A 120      -8.919  12.563  14.027  1.00  0.00           H  
ATOM   1837  HA  ALA A 120      -8.507  13.683  11.323  1.00  0.00           H  
ATOM   1838 1HB  ALA A 120     -10.220  15.333  12.049  1.00  0.00           H  
ATOM   1839 2HB  ALA A 120     -10.786  13.658  12.254  1.00  0.00           H  
ATOM   1840 3HB  ALA A 120     -10.232  14.590  13.665  1.00  0.00           H  
ATOM   1841  N   VAL A 121      -7.440  15.880  11.729  1.00  0.00           N  
ATOM   1842  CA  VAL A 121      -6.474  16.981  11.822  1.00  0.00           C  
ATOM   1843  C   VAL A 121      -6.751  18.089  12.858  1.00  0.00           C  
ATOM   1844  O   VAL A 121      -5.800  18.720  13.312  1.00  0.00           O  
ATOM   1845  CB  VAL A 121      -6.362  17.645  10.437  1.00  0.00           C  
ATOM   1846  CG1 VAL A 121      -5.851  16.648   9.408  1.00  0.00           C  
ATOM   1847  CG2 VAL A 121      -7.713  18.206  10.020  1.00  0.00           C  
ATOM   1848  H   VAL A 121      -7.975  15.765  10.880  1.00  0.00           H  
ATOM   1849  HA  VAL A 121      -5.506  16.569  12.111  1.00  0.00           H  
ATOM   1850  HB  VAL A 121      -5.632  18.454  10.490  1.00  0.00           H  
ATOM   1851 1HG1 VAL A 121      -5.777  17.134   8.435  1.00  0.00           H  
ATOM   1852 2HG1 VAL A 121      -4.867  16.287   9.708  1.00  0.00           H  
ATOM   1853 3HG1 VAL A 121      -6.542  15.808   9.341  1.00  0.00           H  
ATOM   1854 1HG2 VAL A 121      -7.626  18.674   9.040  1.00  0.00           H  
ATOM   1855 2HG2 VAL A 121      -8.443  17.398   9.973  1.00  0.00           H  
ATOM   1856 3HG2 VAL A 121      -8.039  18.948  10.749  1.00  0.00           H  
ATOM   1857  N   THR A 122      -8.013  18.382  13.214  1.00  0.00           N  
ATOM   1858  CA  THR A 122      -8.188  19.442  14.237  1.00  0.00           C  
ATOM   1859  C   THR A 122      -7.521  19.105  15.586  1.00  0.00           C  
ATOM   1860  O   THR A 122      -7.373  17.926  15.938  1.00  0.00           O  
ATOM   1861  CB  THR A 122      -9.683  19.724  14.475  1.00  0.00           C  
ATOM   1862  OG1 THR A 122     -10.331  18.529  14.931  1.00  0.00           O  
ATOM   1863  CG2 THR A 122     -10.347  20.198  13.191  1.00  0.00           C  
ATOM   1864  H   THR A 122      -8.830  17.929  12.830  1.00  0.00           H  
ATOM   1865  HA  THR A 122      -7.716  20.355  13.874  1.00  0.00           H  
ATOM   1866  HB  THR A 122      -9.791  20.494  15.239  1.00  0.00           H  
ATOM   1867  HG1 THR A 122      -9.674  17.924  15.283  1.00  0.00           H  
ATOM   1868 1HG2 THR A 122     -11.403  20.393  13.378  1.00  0.00           H  
ATOM   1869 2HG2 THR A 122      -9.864  21.113  12.848  1.00  0.00           H  
ATOM   1870 3HG2 THR A 122     -10.251  19.428  12.426  1.00  0.00           H  
ATOM   1871  N   PRO A 123      -7.144  20.151  16.368  1.00  0.00           N  
ATOM   1872  CA  PRO A 123      -7.459  21.553  16.106  1.00  0.00           C  
ATOM   1873  C   PRO A 123      -6.535  22.257  15.114  1.00  0.00           C  
ATOM   1874  O   PRO A 123      -6.950  23.173  14.448  1.00  0.00           O  
ATOM   1875  CB  PRO A 123      -7.332  22.171  17.502  1.00  0.00           C  
ATOM   1876  CG  PRO A 123      -6.393  21.262  18.220  1.00  0.00           C  
ATOM   1877  CD  PRO A 123      -6.703  19.895  17.673  1.00  0.00           C  
ATOM   1878  HA  PRO A 123      -8.488  21.627  15.725  1.00  0.00           H  
ATOM   1879 1HB  PRO A 123      -6.954  23.201  17.425  1.00  0.00           H  
ATOM   1880 2HB  PRO A 123      -8.321  22.226  17.981  1.00  0.00           H  
ATOM   1881 1HG  PRO A 123      -5.352  21.567  18.033  1.00  0.00           H  
ATOM   1882 2HG  PRO A 123      -6.553  21.331  19.306  1.00  0.00           H  
ATOM   1883 1HD  PRO A 123      -5.788  19.285  17.667  1.00  0.00           H  
ATOM   1884 2HD  PRO A 123      -7.481  19.421  18.289  1.00  0.00           H  
ATOM   1885  N   LEU A 124      -5.265  21.911  15.103  1.00  0.00           N  
ATOM   1886  CA  LEU A 124      -4.293  22.565  14.211  1.00  0.00           C  
ATOM   1887  C   LEU A 124      -3.018  21.726  14.286  1.00  0.00           C  
ATOM   1888  O   LEU A 124      -2.465  21.534  15.380  1.00  0.00           O  
ATOM   1889  CB  LEU A 124      -4.019  24.014  14.633  1.00  0.00           C  
ATOM   1890  CG  LEU A 124      -3.012  24.780  13.766  1.00  0.00           C  
ATOM   1891  CD1 LEU A 124      -3.578  24.954  12.363  1.00  0.00           C  
ATOM   1892  CD2 LEU A 124      -2.713  26.128  14.405  1.00  0.00           C  
ATOM   1893  H   LEU A 124      -4.949  21.178  15.722  1.00  0.00           H  
ATOM   1894  HA  LEU A 124      -4.705  22.580  13.203  1.00  0.00           H  
ATOM   1895 1HB  LEU A 124      -4.958  24.564  14.616  1.00  0.00           H  
ATOM   1896 2HB  LEU A 124      -3.641  24.012  15.656  1.00  0.00           H  
ATOM   1897  HG  LEU A 124      -2.090  24.205  13.684  1.00  0.00           H  
ATOM   1898 1HD1 LEU A 124      -2.863  25.498  11.747  1.00  0.00           H  
ATOM   1899 2HD1 LEU A 124      -3.764  23.974  11.922  1.00  0.00           H  
ATOM   1900 3HD1 LEU A 124      -4.512  25.513  12.414  1.00  0.00           H  
ATOM   1901 1HD2 LEU A 124      -1.997  26.673  13.789  1.00  0.00           H  
ATOM   1902 2HD2 LEU A 124      -3.635  26.705  14.486  1.00  0.00           H  
ATOM   1903 3HD2 LEU A 124      -2.293  25.974  15.400  1.00  0.00           H  
ATOM   1904  N   PHE A 125      -2.523  21.239  13.155  1.00  0.00           N  
ATOM   1905  CA  PHE A 125      -1.357  20.397  13.175  1.00  0.00           C  
ATOM   1906  C   PHE A 125      -0.045  21.168  13.335  1.00  0.00           C  
ATOM   1907  O   PHE A 125       0.829  20.710  14.062  1.00  0.00           O  
ATOM   1908  CB  PHE A 125      -1.309  19.569  11.889  1.00  0.00           C  
ATOM   1909  CG  PHE A 125      -0.150  18.615  11.826  1.00  0.00           C  
ATOM   1910  CD1 PHE A 125      -0.327  17.267  12.100  1.00  0.00           C  
ATOM   1911  CD2 PHE A 125       1.119  19.064  11.494  1.00  0.00           C  
ATOM   1912  CE1 PHE A 125       0.739  16.389  12.042  1.00  0.00           C  
ATOM   1913  CE2 PHE A 125       2.186  18.188  11.434  1.00  0.00           C  
ATOM   1914  CZ  PHE A 125       1.995  16.849  11.709  1.00  0.00           C  
ATOM   1915  H   PHE A 125      -2.959  21.454  12.270  1.00  0.00           H  
ATOM   1916  HA  PHE A 125      -1.430  19.726  14.032  1.00  0.00           H  
ATOM   1917 1HB  PHE A 125      -2.228  18.994  11.793  1.00  0.00           H  
ATOM   1918 2HB  PHE A 125      -1.248  20.235  11.030  1.00  0.00           H  
ATOM   1919  HD1 PHE A 125      -1.321  16.903  12.362  1.00  0.00           H  
ATOM   1920  HD2 PHE A 125       1.270  20.122  11.277  1.00  0.00           H  
ATOM   1921  HE1 PHE A 125       0.585  15.332  12.260  1.00  0.00           H  
ATOM   1922  HE2 PHE A 125       3.178  18.553  11.171  1.00  0.00           H  
ATOM   1923  HZ  PHE A 125       2.835  16.157  11.664  1.00  0.00           H  
ATOM   1924  N   GLY A 126       0.123  22.258  12.582  1.00  0.00           N  
ATOM   1925  CA  GLY A 126       1.431  22.920  12.509  1.00  0.00           C  
ATOM   1926  C   GLY A 126       1.729  23.681  13.799  1.00  0.00           C  
ATOM   1927  O   GLY A 126       0.826  24.241  14.494  1.00  0.00           O  
ATOM   1928  H   GLY A 126      -0.650  22.637  12.055  1.00  0.00           H  
ATOM   1929 1HA  GLY A 126       2.207  22.175  12.331  1.00  0.00           H  
ATOM   1930 2HA  GLY A 126       1.445  23.606  11.663  1.00  0.00           H  
ATOM   1931  N   GLN A 127       3.008  23.710  14.136  1.00  0.00           N  
ATOM   1932  CA  GLN A 127       3.535  24.530  15.208  1.00  0.00           C  
ATOM   1933  C   GLN A 127       3.333  26.031  14.971  1.00  0.00           C  
ATOM   1934  O   GLN A 127       3.674  26.530  13.896  1.00  0.00           O  
ATOM   1935  CB  GLN A 127       5.024  24.232  15.400  1.00  0.00           C  
ATOM   1936  CG  GLN A 127       5.659  24.961  16.572  1.00  0.00           C  
ATOM   1937  CD  GLN A 127       7.117  24.589  16.764  1.00  0.00           C  
ATOM   1938  OE1 GLN A 127       7.855  24.393  15.795  1.00  0.00           O  
ATOM   1939  NE2 GLN A 127       7.540  24.488  18.019  1.00  0.00           N  
ATOM   1940  H   GLN A 127       3.639  23.124  13.609  1.00  0.00           H  
ATOM   1941  HA  GLN A 127       3.002  24.284  16.126  1.00  0.00           H  
ATOM   1942 1HB  GLN A 127       5.164  23.162  15.555  1.00  0.00           H  
ATOM   1943 2HB  GLN A 127       5.570  24.506  14.498  1.00  0.00           H  
ATOM   1944 1HG  GLN A 127       5.601  26.035  16.393  1.00  0.00           H  
ATOM   1945 2HG  GLN A 127       5.118  24.705  17.483  1.00  0.00           H  
ATOM   1946 1HE2 GLN A 127       8.493  24.245  18.208  1.00  0.00           H  
ATOM   1947 2HE2 GLN A 127       6.908  24.655  18.776  1.00  0.00           H  
ATOM   1948  N   LYS A 128       2.849  26.758  15.984  1.00  0.00           N  
ATOM   1949  CA  LYS A 128       2.674  28.226  15.921  1.00  0.00           C  
ATOM   1950  C   LYS A 128       2.900  28.780  17.345  1.00  0.00           C  
ATOM   1951  O   LYS A 128       3.070  27.967  18.309  1.00  0.00           O  
ATOM   1952  CB  LYS A 128       1.288  28.606  15.397  1.00  0.00           C  
ATOM   1953  CG  LYS A 128       0.984  28.097  13.995  1.00  0.00           C  
ATOM   1954  CD  LYS A 128       1.808  28.833  12.949  1.00  0.00           C  
ATOM   1955  CE  LYS A 128       1.411  28.420  11.539  1.00  0.00           C  
ATOM   1956  NZ  LYS A 128       1.764  27.002  11.255  1.00  0.00           N  
ATOM   1957  H   LYS A 128       2.594  26.268  16.829  1.00  0.00           H  
ATOM   1958  HA  LYS A 128       3.418  28.634  15.236  1.00  0.00           H  
ATOM   1959 1HB  LYS A 128       0.525  28.212  16.069  1.00  0.00           H  
ATOM   1960 2HB  LYS A 128       1.187  29.691  15.388  1.00  0.00           H  
ATOM   1961 1HG  LYS A 128       1.209  27.031  13.938  1.00  0.00           H  
ATOM   1962 2HG  LYS A 128      -0.074  28.239  13.777  1.00  0.00           H  
ATOM   1963 1HD  LYS A 128       1.659  29.908  13.059  1.00  0.00           H  
ATOM   1964 2HD  LYS A 128       2.865  28.613  13.098  1.00  0.00           H  
ATOM   1965 1HE  LYS A 128       0.337  28.547  11.412  1.00  0.00           H  
ATOM   1966 2HE  LYS A 128       1.919  29.059  10.817  1.00  0.00           H  
ATOM   1967 1HZ  LYS A 128       1.486  26.768  10.312  1.00  0.00           H  
ATOM   1968 2HZ  LYS A 128       2.762  26.877  11.352  1.00  0.00           H  
ATOM   1969 3HZ  LYS A 128       1.285  26.398  11.907  1.00  0.00           H  
ATOM   1970  N   PRO A 129       2.875  30.099  17.540  1.00  0.00           N  
ATOM   1971  CA  PRO A 129       3.005  30.610  18.908  1.00  0.00           C  
ATOM   1972  C   PRO A 129       1.985  30.083  19.858  1.00  0.00           C  
ATOM   1973  O   PRO A 129       2.314  29.774  20.996  1.00  0.00           O  
ATOM   1974  CB  PRO A 129       2.837  32.121  18.723  1.00  0.00           C  
ATOM   1975  CG  PRO A 129       3.330  32.378  17.340  1.00  0.00           C  
ATOM   1976  CD  PRO A 129       2.841  31.198  16.543  1.00  0.00           C  
ATOM   1977  HA  PRO A 129       4.007  30.368  19.291  1.00  0.00           H  
ATOM   1978 1HB  PRO A 129       1.782  32.402  18.858  1.00  0.00           H  
ATOM   1979 2HB  PRO A 129       3.413  32.661  19.489  1.00  0.00           H  
ATOM   1980 1HG  PRO A 129       2.935  33.334  16.967  1.00  0.00           H  
ATOM   1981 2HG  PRO A 129       4.427  32.465  17.338  1.00  0.00           H  
ATOM   1982 1HD  PRO A 129       1.818  31.391  16.191  1.00  0.00           H  
ATOM   1983 2HD  PRO A 129       3.518  31.023  15.694  1.00  0.00           H  
ATOM   1984  N   ASP A 130       0.725  29.997  19.444  1.00  0.00           N  
ATOM   1985  CA  ASP A 130      -0.304  29.470  20.342  1.00  0.00           C  
ATOM   1986  C   ASP A 130      -0.495  27.951  20.259  1.00  0.00           C  
ATOM   1987  O   ASP A 130      -1.274  27.396  21.033  1.00  0.00           O  
ATOM   1988  CB  ASP A 130      -1.640  30.157  20.050  1.00  0.00           C  
ATOM   1989  CG  ASP A 130      -1.637  31.636  20.410  1.00  0.00           C  
ATOM   1990  OD1 ASP A 130      -0.796  32.039  21.179  1.00  0.00           O  
ATOM   1991  OD2 ASP A 130      -2.476  32.350  19.914  1.00  0.00           O  
ATOM   1992  H   ASP A 130       0.463  30.291  18.514  1.00  0.00           H  
ATOM   1993  HA  ASP A 130      -0.010  29.685  21.370  1.00  0.00           H  
ATOM   1994 1HB  ASP A 130      -1.877  30.056  18.991  1.00  0.00           H  
ATOM   1995 2HB  ASP A 130      -2.434  29.663  20.611  1.00  0.00           H  
ATOM   1996  N   TYR A 131       0.235  27.264  19.358  1.00  0.00           N  
ATOM   1997  CA  TYR A 131       0.263  25.774  19.238  1.00  0.00           C  
ATOM   1998  C   TYR A 131       1.738  25.318  19.334  1.00  0.00           C  
ATOM   1999  O   TYR A 131       2.305  24.746  18.408  1.00  0.00           O  
ATOM   2000  CB  TYR A 131      -0.371  25.301  17.928  1.00  0.00           C  
ATOM   2001  CG  TYR A 131      -1.817  25.713  17.766  1.00  0.00           C  
ATOM   2002  CD1 TYR A 131      -2.138  27.040  17.519  1.00  0.00           C  
ATOM   2003  CD2 TYR A 131      -2.824  24.764  17.865  1.00  0.00           C  
ATOM   2004  CE1 TYR A 131      -3.459  27.416  17.371  1.00  0.00           C  
ATOM   2005  CE2 TYR A 131      -4.145  25.140  17.718  1.00  0.00           C  
ATOM   2006  CZ  TYR A 131      -4.463  26.460  17.472  1.00  0.00           C  
ATOM   2007  OH  TYR A 131      -5.779  26.834  17.325  1.00  0.00           O  
ATOM   2008  H   TYR A 131       0.797  27.819  18.728  1.00  0.00           H  
ATOM   2009  HA  TYR A 131      -0.309  25.350  20.063  1.00  0.00           H  
ATOM   2010 1HB  TYR A 131       0.193  25.703  17.085  1.00  0.00           H  
ATOM   2011 2HB  TYR A 131      -0.318  24.215  17.869  1.00  0.00           H  
ATOM   2012  HD1 TYR A 131      -1.347  27.786  17.441  1.00  0.00           H  
ATOM   2013  HD2 TYR A 131      -2.572  23.721  18.061  1.00  0.00           H  
ATOM   2014  HE1 TYR A 131      -3.710  28.458  17.177  1.00  0.00           H  
ATOM   2015  HE2 TYR A 131      -4.936  24.393  17.797  1.00  0.00           H  
ATOM   2016  HH  TYR A 131      -5.825  27.779  17.160  1.00  0.00           H  
ATOM   2017  N   PRO A 132       2.383  25.610  20.464  1.00  0.00           N  
ATOM   2018  CA  PRO A 132       3.796  25.324  20.647  1.00  0.00           C  
ATOM   2019  C   PRO A 132       4.213  23.882  20.481  1.00  0.00           C  
ATOM   2020  O   PRO A 132       5.388  23.625  20.161  1.00  0.00           O  
ATOM   2021  CB  PRO A 132       4.024  25.787  22.089  1.00  0.00           C  
ATOM   2022  CG  PRO A 132       2.665  25.765  22.700  1.00  0.00           C  
ATOM   2023  CD  PRO A 132       1.741  26.140  21.571  1.00  0.00           C  
ATOM   2024  HA  PRO A 132       4.382  25.922  19.933  1.00  0.00           H  
ATOM   2025 1HB  PRO A 132       4.730  25.111  22.594  1.00  0.00           H  
ATOM   2026 2HB  PRO A 132       4.479  26.789  22.095  1.00  0.00           H  
ATOM   2027 1HG  PRO A 132       2.448  24.768  23.110  1.00  0.00           H  
ATOM   2028 2HG  PRO A 132       2.614  26.472  23.541  1.00  0.00           H  
ATOM   2029 1HD  PRO A 132       0.758  25.672  21.730  1.00  0.00           H  
ATOM   2030 2HD  PRO A 132       1.647  27.235  21.523  1.00  0.00           H  
ATOM   2031  N   GLN A 133       3.308  22.952  20.751  1.00  0.00           N  
ATOM   2032  CA  GLN A 133       3.637  21.538  20.604  1.00  0.00           C  
ATOM   2033  C   GLN A 133       3.267  20.932  19.277  1.00  0.00           C  
ATOM   2034  O   GLN A 133       3.233  19.692  19.150  1.00  0.00           O  
ATOM   2035  CB  GLN A 133       2.960  20.733  21.716  1.00  0.00           C  
ATOM   2036  CG  GLN A 133       3.403  21.113  23.119  1.00  0.00           C  
ATOM   2037  CD  GLN A 133       4.885  20.877  23.342  1.00  0.00           C  
ATOM   2038  OE1 GLN A 133       5.401  19.788  23.075  1.00  0.00           O  
ATOM   2039  NE2 GLN A 133       5.578  21.897  23.834  1.00  0.00           N  
ATOM   2040  H   GLN A 133       2.383  23.212  21.061  1.00  0.00           H  
ATOM   2041  HA  GLN A 133       4.717  21.424  20.690  1.00  0.00           H  
ATOM   2042 1HB  GLN A 133       1.880  20.866  21.657  1.00  0.00           H  
ATOM   2043 2HB  GLN A 133       3.167  19.672  21.575  1.00  0.00           H  
ATOM   2044 1HG  GLN A 133       3.198  22.172  23.278  1.00  0.00           H  
ATOM   2045 2HG  GLN A 133       2.849  20.513  23.839  1.00  0.00           H  
ATOM   2046 1HE2 GLN A 133       6.560  21.800  24.002  1.00  0.00           H  
ATOM   2047 2HE2 GLN A 133       5.120  22.762  24.037  1.00  0.00           H  
ATOM   2048  N   GLY A 134       2.939  21.761  18.298  1.00  0.00           N  
ATOM   2049  CA  GLY A 134       2.573  21.247  16.979  1.00  0.00           C  
ATOM   2050  C   GLY A 134       3.771  20.751  16.179  1.00  0.00           C  
ATOM   2051  O   GLY A 134       4.902  20.826  16.627  1.00  0.00           O  
ATOM   2052  H   GLY A 134       2.939  22.759  18.455  1.00  0.00           H  
ATOM   2053 1HA  GLY A 134       1.863  20.427  17.092  1.00  0.00           H  
ATOM   2054 2HA  GLY A 134       2.072  22.029  16.410  1.00  0.00           H  
ATOM   2055  N   VAL A 135       3.507  20.248  14.976  1.00  0.00           N  
ATOM   2056  CA  VAL A 135       4.565  19.738  14.104  1.00  0.00           C  
ATOM   2057  C   VAL A 135       5.217  20.881  13.346  1.00  0.00           C  
ATOM   2058  O   VAL A 135       4.506  21.710  12.765  1.00  0.00           O  
ATOM   2059  CB  VAL A 135       3.999  18.715  13.102  1.00  0.00           C  
ATOM   2060  CG1 VAL A 135       5.081  18.265  12.132  1.00  0.00           C  
ATOM   2061  CG2 VAL A 135       3.416  17.525  13.850  1.00  0.00           C  
ATOM   2062  H   VAL A 135       2.549  20.218  14.657  1.00  0.00           H  
ATOM   2063  HA  VAL A 135       5.313  19.240  14.722  1.00  0.00           H  
ATOM   2064  HB  VAL A 135       3.216  19.192  12.512  1.00  0.00           H  
ATOM   2065 1HG1 VAL A 135       4.663  17.542  11.430  1.00  0.00           H  
ATOM   2066 2HG1 VAL A 135       5.458  19.127  11.582  1.00  0.00           H  
ATOM   2067 3HG1 VAL A 135       5.897  17.801  12.686  1.00  0.00           H  
ATOM   2068 1HG2 VAL A 135       3.017  16.806  13.135  1.00  0.00           H  
ATOM   2069 2HG2 VAL A 135       4.197  17.051  14.444  1.00  0.00           H  
ATOM   2070 3HG2 VAL A 135       2.616  17.865  14.507  1.00  0.00           H  
ATOM   2071  N   PRO A 136       6.565  20.923  13.306  1.00  0.00           N  
ATOM   2072  CA  PRO A 136       7.210  22.013  12.560  1.00  0.00           C  
ATOM   2073  C   PRO A 136       6.728  22.115  11.112  1.00  0.00           C  
ATOM   2074  O   PRO A 136       6.546  21.099  10.446  1.00  0.00           O  
ATOM   2075  CB  PRO A 136       8.692  21.631  12.625  1.00  0.00           C  
ATOM   2076  CG  PRO A 136       8.810  20.836  13.881  1.00  0.00           C  
ATOM   2077  CD  PRO A 136       7.537  20.035  13.938  1.00  0.00           C  
ATOM   2078  HA  PRO A 136       7.022  22.966  13.077  1.00  0.00           H  
ATOM   2079 1HB  PRO A 136       8.973  21.058  11.729  1.00  0.00           H  
ATOM   2080 2HB  PRO A 136       9.314  22.538  12.634  1.00  0.00           H  
ATOM   2081 1HG  PRO A 136       9.708  20.202  13.846  1.00  0.00           H  
ATOM   2082 2HG  PRO A 136       8.928  21.507  14.745  1.00  0.00           H  
ATOM   2083 1HD  PRO A 136       7.664  19.103  13.368  1.00  0.00           H  
ATOM   2084 2HD  PRO A 136       7.286  19.818  14.986  1.00  0.00           H  
ATOM   2085  N   LEU A 137       6.504  23.328  10.618  1.00  0.00           N  
ATOM   2086  CA  LEU A 137       6.040  23.516   9.239  1.00  0.00           C  
ATOM   2087  C   LEU A 137       6.959  22.804   8.216  1.00  0.00           C  
ATOM   2088  O   LEU A 137       6.483  22.299   7.204  1.00  0.00           O  
ATOM   2089  CB  LEU A 137       5.967  25.014   8.916  1.00  0.00           C  
ATOM   2090  CG  LEU A 137       5.420  25.369   7.527  1.00  0.00           C  
ATOM   2091  CD1 LEU A 137       3.996  24.847   7.393  1.00  0.00           C  
ATOM   2092  CD2 LEU A 137       5.471  26.877   7.332  1.00  0.00           C  
ATOM   2093  H   LEU A 137       6.655  24.139  11.201  1.00  0.00           H  
ATOM   2094  HA  LEU A 137       5.044  23.085   9.148  1.00  0.00           H  
ATOM   2095 1HB  LEU A 137       5.332  25.498   9.656  1.00  0.00           H  
ATOM   2096 2HB  LEU A 137       6.969  25.436   8.996  1.00  0.00           H  
ATOM   2097  HG  LEU A 137       6.027  24.884   6.762  1.00  0.00           H  
ATOM   2098 1HD1 LEU A 137       3.608  25.099   6.406  1.00  0.00           H  
ATOM   2099 2HD1 LEU A 137       3.993  23.764   7.518  1.00  0.00           H  
ATOM   2100 3HD1 LEU A 137       3.368  25.303   8.157  1.00  0.00           H  
ATOM   2101 1HD2 LEU A 137       5.083  27.129   6.345  1.00  0.00           H  
ATOM   2102 2HD2 LEU A 137       4.863  27.363   8.096  1.00  0.00           H  
ATOM   2103 3HD2 LEU A 137       6.502  27.221   7.416  1.00  0.00           H  
ATOM   2104  N   ASP A 138       8.253  22.733   8.494  1.00  0.00           N  
ATOM   2105  CA  ASP A 138       9.181  22.035   7.587  1.00  0.00           C  
ATOM   2106  C   ASP A 138       8.797  20.577   7.258  1.00  0.00           C  
ATOM   2107  O   ASP A 138       9.061  20.102   6.156  1.00  0.00           O  
ATOM   2108  CB  ASP A 138      10.588  22.051   8.189  1.00  0.00           C  
ATOM   2109  CG  ASP A 138      11.235  23.429   8.146  1.00  0.00           C  
ATOM   2110  OD1 ASP A 138      10.761  24.264   7.413  1.00  0.00           O  
ATOM   2111  OD2 ASP A 138      12.198  23.633   8.847  1.00  0.00           O  
ATOM   2112  H   ASP A 138       8.615  23.160   9.335  1.00  0.00           H  
ATOM   2113  HA  ASP A 138       9.194  22.562   6.633  1.00  0.00           H  
ATOM   2114 1HB  ASP A 138      10.544  21.719   9.227  1.00  0.00           H  
ATOM   2115 2HB  ASP A 138      11.224  21.350   7.648  1.00  0.00           H  
ATOM   2116  N   VAL A 139       8.109  19.917   8.169  1.00  0.00           N  
ATOM   2117  CA  VAL A 139       7.670  18.537   7.938  1.00  0.00           C  
ATOM   2118  C   VAL A 139       6.666  18.504   6.756  1.00  0.00           C  
ATOM   2119  O   VAL A 139       6.719  17.619   5.871  1.00  0.00           O  
ATOM   2120  CB  VAL A 139       7.012  17.961   9.206  1.00  0.00           C  
ATOM   2121  CG1 VAL A 139       6.385  16.606   8.912  1.00  0.00           C  
ATOM   2122  CG2 VAL A 139       8.043  17.848  10.319  1.00  0.00           C  
ATOM   2123  H   VAL A 139       7.878  20.367   9.043  1.00  0.00           H  
ATOM   2124  HA  VAL A 139       8.544  17.932   7.693  1.00  0.00           H  
ATOM   2125  HB  VAL A 139       6.207  18.625   9.520  1.00  0.00           H  
ATOM   2126 1HG1 VAL A 139       5.924  16.213   9.818  1.00  0.00           H  
ATOM   2127 2HG1 VAL A 139       5.626  16.717   8.138  1.00  0.00           H  
ATOM   2128 3HG1 VAL A 139       7.156  15.915   8.569  1.00  0.00           H  
ATOM   2129 1HG2 VAL A 139       7.570  17.441  11.212  1.00  0.00           H  
ATOM   2130 2HG2 VAL A 139       8.850  17.188  10.001  1.00  0.00           H  
ATOM   2131 3HG2 VAL A 139       8.448  18.836  10.541  1.00  0.00           H  
ATOM   2132  N   PHE A 140       5.750  19.474   6.740  1.00  0.00           N  
ATOM   2133  CA  PHE A 140       4.731  19.587   5.690  1.00  0.00           C  
ATOM   2134  C   PHE A 140       5.313  20.129   4.390  1.00  0.00           C  
ATOM   2135  O   PHE A 140       4.921  19.708   3.302  1.00  0.00           O  
ATOM   2136  CB  PHE A 140       3.589  20.494   6.151  1.00  0.00           C  
ATOM   2137  CG  PHE A 140       2.701  19.870   7.191  1.00  0.00           C  
ATOM   2138  CD1 PHE A 140       2.514  20.482   8.421  1.00  0.00           C  
ATOM   2139  CD2 PHE A 140       2.053  18.670   6.941  1.00  0.00           C  
ATOM   2140  CE1 PHE A 140       1.698  19.908   9.378  1.00  0.00           C  
ATOM   2141  CE2 PHE A 140       1.236  18.095   7.894  1.00  0.00           C  
ATOM   2142  CZ  PHE A 140       1.059  18.716   9.115  1.00  0.00           C  
ATOM   2143  H   PHE A 140       5.766  20.155   7.486  1.00  0.00           H  
ATOM   2144  HA  PHE A 140       4.329  18.593   5.489  1.00  0.00           H  
ATOM   2145 1HB  PHE A 140       3.999  21.415   6.563  1.00  0.00           H  
ATOM   2146 2HB  PHE A 140       2.971  20.765   5.296  1.00  0.00           H  
ATOM   2147  HD1 PHE A 140       3.018  21.426   8.629  1.00  0.00           H  
ATOM   2148  HD2 PHE A 140       2.193  18.180   5.976  1.00  0.00           H  
ATOM   2149  HE1 PHE A 140       1.560  20.400  10.341  1.00  0.00           H  
ATOM   2150  HE2 PHE A 140       0.732  17.152   7.685  1.00  0.00           H  
ATOM   2151  HZ  PHE A 140       0.416  18.262   9.869  1.00  0.00           H  
ATOM   2152  N   ALA A 141       6.252  21.059   4.497  1.00  0.00           N  
ATOM   2153  CA  ALA A 141       6.978  21.510   3.319  1.00  0.00           C  
ATOM   2154  C   ALA A 141       7.665  20.339   2.653  1.00  0.00           C  
ATOM   2155  O   ALA A 141       7.702  20.259   1.417  1.00  0.00           O  
ATOM   2156  CB  ALA A 141       7.992  22.584   3.687  1.00  0.00           C  
ATOM   2157  H   ALA A 141       6.473  21.463   5.396  1.00  0.00           H  
ATOM   2158  HA  ALA A 141       6.258  21.934   2.619  1.00  0.00           H  
ATOM   2159 1HB  ALA A 141       8.522  22.906   2.790  1.00  0.00           H  
ATOM   2160 2HB  ALA A 141       7.475  23.436   4.128  1.00  0.00           H  
ATOM   2161 3HB  ALA A 141       8.704  22.181   4.404  1.00  0.00           H  
ATOM   2162  N   ARG A 142       8.243  19.460   3.446  1.00  0.00           N  
ATOM   2163  CA  ARG A 142       8.894  18.251   2.892  1.00  0.00           C  
ATOM   2164  C   ARG A 142       7.914  17.288   2.221  1.00  0.00           C  
ATOM   2165  O   ARG A 142       8.236  16.720   1.148  1.00  0.00           O  
ATOM   2166  CB  ARG A 142       9.634  17.501   3.990  1.00  0.00           C  
ATOM   2167  CG  ARG A 142      10.336  16.231   3.536  1.00  0.00           C  
ATOM   2168  CD  ARG A 142      11.435  16.523   2.580  1.00  0.00           C  
ATOM   2169  NE  ARG A 142      12.086  15.309   2.115  1.00  0.00           N  
ATOM   2170  CZ  ARG A 142      13.119  14.709   2.738  1.00  0.00           C  
ATOM   2171  NH1 ARG A 142      13.606  15.221   3.846  1.00  0.00           N  
ATOM   2172  NH2 ARG A 142      13.643  13.605   2.233  1.00  0.00           N  
ATOM   2173  H   ARG A 142       8.246  19.606   4.445  1.00  0.00           H  
ATOM   2174  HA  ARG A 142       9.613  18.562   2.134  1.00  0.00           H  
ATOM   2175 1HB  ARG A 142      10.385  18.153   4.433  1.00  0.00           H  
ATOM   2176 2HB  ARG A 142       8.933  17.226   4.779  1.00  0.00           H  
ATOM   2177 1HG  ARG A 142      10.760  15.721   4.401  1.00  0.00           H  
ATOM   2178 2HG  ARG A 142       9.618  15.575   3.043  1.00  0.00           H  
ATOM   2179 1HD  ARG A 142      11.034  17.048   1.714  1.00  0.00           H  
ATOM   2180 2HD  ARG A 142      12.184  17.147   3.067  1.00  0.00           H  
ATOM   2181  HE  ARG A 142      11.739  14.886   1.265  1.00  0.00           H  
ATOM   2182 1HH1 ARG A 142      13.206  16.064   4.232  1.00  0.00           H  
ATOM   2183 2HH1 ARG A 142      14.380  14.771   4.313  1.00  0.00           H  
ATOM   2184 1HH2 ARG A 142      13.269  13.212   1.381  1.00  0.00           H  
ATOM   2185 2HH2 ARG A 142      14.417  13.155   2.700  1.00  0.00           H  
ATOM   2186  N   PHE A 143       6.733  17.098   2.799  1.00  0.00           N  
ATOM   2187  CA  PHE A 143       5.685  16.332   2.074  1.00  0.00           C  
ATOM   2188  C   PHE A 143       5.381  16.940   0.719  1.00  0.00           C  
ATOM   2189  O   PHE A 143       5.224  16.204  -0.268  1.00  0.00           O  
ATOM   2190  CB  PHE A 143       4.394  16.269   2.892  1.00  0.00           C  
ATOM   2191  CG  PHE A 143       4.464  15.330   4.063  1.00  0.00           C  
ATOM   2192  CD1 PHE A 143       5.332  14.249   4.053  1.00  0.00           C  
ATOM   2193  CD2 PHE A 143       3.661  15.526   5.176  1.00  0.00           C  
ATOM   2194  CE1 PHE A 143       5.397  13.385   5.130  1.00  0.00           C  
ATOM   2195  CE2 PHE A 143       3.724  14.665   6.255  1.00  0.00           C  
ATOM   2196  CZ  PHE A 143       4.594  13.593   6.231  1.00  0.00           C  
ATOM   2197  H   PHE A 143       6.529  17.461   3.719  1.00  0.00           H  
ATOM   2198  HA  PHE A 143       6.046  15.314   1.918  1.00  0.00           H  
ATOM   2199 1HB  PHE A 143       4.151  17.262   3.266  1.00  0.00           H  
ATOM   2200 2HB  PHE A 143       3.572  15.951   2.251  1.00  0.00           H  
ATOM   2201  HD1 PHE A 143       5.969  14.085   3.183  1.00  0.00           H  
ATOM   2202  HD2 PHE A 143       2.974  16.373   5.195  1.00  0.00           H  
ATOM   2203  HE1 PHE A 143       6.084  12.539   5.108  1.00  0.00           H  
ATOM   2204  HE2 PHE A 143       3.088  14.831   7.124  1.00  0.00           H  
ATOM   2205  HZ  PHE A 143       4.644  12.912   7.079  1.00  0.00           H  
ATOM   2206  N   LYS A 144       5.221  18.262   0.666  1.00  0.00           N  
ATOM   2207  CA  LYS A 144       4.926  18.917  -0.576  1.00  0.00           C  
ATOM   2208  C   LYS A 144       6.074  18.700  -1.543  1.00  0.00           C  
ATOM   2209  O   LYS A 144       5.833  18.493  -2.745  1.00  0.00           O  
ATOM   2210  CB  LYS A 144       4.675  20.410  -0.356  1.00  0.00           C  
ATOM   2211  CG  LYS A 144       3.369  20.729   0.360  1.00  0.00           C  
ATOM   2212  CD  LYS A 144       3.083  22.223   0.347  1.00  0.00           C  
ATOM   2213  CE  LYS A 144       4.024  22.976   1.276  1.00  0.00           C  
ATOM   2214  NZ  LYS A 144       3.674  24.418   1.374  1.00  0.00           N  
ATOM   2215  H   LYS A 144       5.307  18.816   1.506  1.00  0.00           H  
ATOM   2216  HA  LYS A 144       4.023  18.472  -0.996  1.00  0.00           H  
ATOM   2217 1HB  LYS A 144       5.490  20.833   0.231  1.00  0.00           H  
ATOM   2218 2HB  LYS A 144       4.663  20.922  -1.318  1.00  0.00           H  
ATOM   2219 1HG  LYS A 144       2.547  20.206  -0.131  1.00  0.00           H  
ATOM   2220 2HG  LYS A 144       3.427  20.387   1.393  1.00  0.00           H  
ATOM   2221 1HD  LYS A 144       3.201  22.608  -0.667  1.00  0.00           H  
ATOM   2222 2HD  LYS A 144       2.056  22.400   0.666  1.00  0.00           H  
ATOM   2223 1HE  LYS A 144       3.982  22.535   2.271  1.00  0.00           H  
ATOM   2224 2HE  LYS A 144       5.046  22.888   0.907  1.00  0.00           H  
ATOM   2225 1HZ  LYS A 144       4.320  24.881   1.997  1.00  0.00           H  
ATOM   2226 2HZ  LYS A 144       3.728  24.842   0.458  1.00  0.00           H  
ATOM   2227 3HZ  LYS A 144       2.734  24.513   1.733  1.00  0.00           H  
ATOM   2228  N   THR A 145       7.320  18.756  -1.055  1.00  0.00           N  
ATOM   2229  CA  THR A 145       8.461  18.567  -1.961  1.00  0.00           C  
ATOM   2230  C   THR A 145       8.474  17.130  -2.509  1.00  0.00           C  
ATOM   2231  O   THR A 145       8.823  16.927  -3.686  1.00  0.00           O  
ATOM   2232  CB  THR A 145       9.794  18.870  -1.253  1.00  0.00           C  
ATOM   2233  OG1 THR A 145       9.801  20.231  -0.803  1.00  0.00           O  
ATOM   2234  CG2 THR A 145      10.964  18.648  -2.200  1.00  0.00           C  
ATOM   2235  H   THR A 145       7.493  18.926  -0.075  1.00  0.00           H  
ATOM   2236  HA  THR A 145       8.355  19.256  -2.799  1.00  0.00           H  
ATOM   2237  HB  THR A 145       9.904  18.216  -0.389  1.00  0.00           H  
ATOM   2238  HG1 THR A 145       9.075  20.368  -0.189  1.00  0.00           H  
ATOM   2239 1HG2 THR A 145      11.898  18.867  -1.682  1.00  0.00           H  
ATOM   2240 2HG2 THR A 145      10.969  17.611  -2.535  1.00  0.00           H  
ATOM   2241 3HG2 THR A 145      10.864  19.307  -3.061  1.00  0.00           H  
ATOM   2242  N   GLU A 146       8.013  16.148  -1.719  1.00  0.00           N  
ATOM   2243  CA  GLU A 146       7.933  14.751  -2.203  1.00  0.00           C  
ATOM   2244  C   GLU A 146       6.899  14.592  -3.276  1.00  0.00           C  
ATOM   2245  O   GLU A 146       7.130  13.871  -4.273  1.00  0.00           O  
ATOM   2246  CB  GLU A 146       7.610  13.792  -1.055  1.00  0.00           C  
ATOM   2247  CG  GLU A 146       8.730  13.631  -0.036  1.00  0.00           C  
ATOM   2248  CD  GLU A 146       9.973  13.025  -0.625  1.00  0.00           C  
ATOM   2249  OE1 GLU A 146       9.853  12.161  -1.460  1.00  0.00           O  
ATOM   2250  OE2 GLU A 146      11.046  13.427  -0.238  1.00  0.00           O  
ATOM   2251  H   GLU A 146       7.714  16.360  -0.778  1.00  0.00           H  
ATOM   2252  HA  GLU A 146       8.901  14.474  -2.622  1.00  0.00           H  
ATOM   2253 1HB  GLU A 146       6.724  14.143  -0.526  1.00  0.00           H  
ATOM   2254 2HB  GLU A 146       7.381  12.806  -1.458  1.00  0.00           H  
ATOM   2255 1HG  GLU A 146       8.976  14.610   0.375  1.00  0.00           H  
ATOM   2256 2HG  GLU A 146       8.376  13.003   0.780  1.00  0.00           H  
ATOM   2257  N   LEU A 147       5.762  15.251  -3.091  1.00  0.00           N  
ATOM   2258  CA  LEU A 147       4.714  15.198  -4.088  1.00  0.00           C  
ATOM   2259  C   LEU A 147       5.250  15.796  -5.395  1.00  0.00           C  
ATOM   2260  O   LEU A 147       5.015  15.249  -6.501  1.00  0.00           O  
ATOM   2261  CB  LEU A 147       3.474  15.965  -3.611  1.00  0.00           C  
ATOM   2262  CG  LEU A 147       2.708  15.330  -2.444  1.00  0.00           C  
ATOM   2263  CD1 LEU A 147       1.625  16.288  -1.966  1.00  0.00           C  
ATOM   2264  CD2 LEU A 147       2.107  14.005  -2.892  1.00  0.00           C  
ATOM   2265  H   LEU A 147       5.617  15.796  -2.253  1.00  0.00           H  
ATOM   2266  HA  LEU A 147       4.438  14.156  -4.244  1.00  0.00           H  
ATOM   2267 1HB  LEU A 147       3.781  16.963  -3.301  1.00  0.00           H  
ATOM   2268 2HB  LEU A 147       2.783  16.063  -4.447  1.00  0.00           H  
ATOM   2269  HG  LEU A 147       3.390  15.156  -1.611  1.00  0.00           H  
ATOM   2270 1HD1 LEU A 147       1.080  15.836  -1.136  1.00  0.00           H  
ATOM   2271 2HD1 LEU A 147       2.084  17.219  -1.633  1.00  0.00           H  
ATOM   2272 3HD1 LEU A 147       0.935  16.494  -2.783  1.00  0.00           H  
ATOM   2273 1HD2 LEU A 147       1.563  13.553  -2.062  1.00  0.00           H  
ATOM   2274 2HD2 LEU A 147       1.424  14.178  -3.723  1.00  0.00           H  
ATOM   2275 3HD2 LEU A 147       2.904  13.334  -3.211  1.00  0.00           H  
ATOM   2276  N   LEU A 148       5.997  16.900  -5.289  1.00  0.00           N  
ATOM   2277  CA  LEU A 148       6.504  17.558  -6.479  1.00  0.00           C  
ATOM   2278  C   LEU A 148       7.587  16.751  -7.192  1.00  0.00           C  
ATOM   2279  O   LEU A 148       7.698  16.849  -8.430  1.00  0.00           O  
ATOM   2280  CB  LEU A 148       7.059  18.938  -6.105  1.00  0.00           C  
ATOM   2281  CG  LEU A 148       6.021  19.971  -5.649  1.00  0.00           C  
ATOM   2282  CD1 LEU A 148       6.732  21.230  -5.172  1.00  0.00           C  
ATOM   2283  CD2 LEU A 148       5.073  20.280  -6.798  1.00  0.00           C  
ATOM   2284  H   LEU A 148       6.216  17.287  -4.382  1.00  0.00           H  
ATOM   2285  HA  LEU A 148       5.681  17.683  -7.182  1.00  0.00           H  
ATOM   2286 1HB  LEU A 148       7.780  18.815  -5.299  1.00  0.00           H  
ATOM   2287 2HB  LEU A 148       7.579  19.350  -6.970  1.00  0.00           H  
ATOM   2288  HG  LEU A 148       5.454  19.571  -4.808  1.00  0.00           H  
ATOM   2289 1HD1 LEU A 148       5.995  21.965  -4.848  1.00  0.00           H  
ATOM   2290 2HD1 LEU A 148       7.389  20.984  -4.338  1.00  0.00           H  
ATOM   2291 3HD1 LEU A 148       7.322  21.646  -5.989  1.00  0.00           H  
ATOM   2292 1HD2 LEU A 148       4.335  21.014  -6.473  1.00  0.00           H  
ATOM   2293 2HD2 LEU A 148       5.639  20.682  -7.639  1.00  0.00           H  
ATOM   2294 3HD2 LEU A 148       4.565  19.366  -7.106  1.00  0.00           H  
ATOM   2295  N   LYS A 149       8.362  15.989  -6.436  1.00  0.00           N  
ATOM   2296  CA  LYS A 149       9.543  15.253  -6.915  1.00  0.00           C  
ATOM   2297  C   LYS A 149       9.174  13.911  -7.579  1.00  0.00           C  
ATOM   2298  O   LYS A 149       9.716  13.566  -8.649  1.00  0.00           O  
ATOM   2299  CB  LYS A 149      10.514  15.010  -5.759  1.00  0.00           C  
ATOM   2300  CG  LYS A 149      11.801  14.300  -6.156  1.00  0.00           C  
ATOM   2301  CD  LYS A 149      12.760  14.193  -4.980  1.00  0.00           C  
ATOM   2302  CE  LYS A 149      14.045  13.480  -5.375  1.00  0.00           C  
ATOM   2303  NZ  LYS A 149      14.993  13.369  -4.233  1.00  0.00           N  
ATOM   2304  H   LYS A 149       8.103  15.924  -5.462  1.00  0.00           H  
ATOM   2305  HA  LYS A 149      10.042  15.856  -7.674  1.00  0.00           H  
ATOM   2306 1HB  LYS A 149      10.785  15.964  -5.304  1.00  0.00           H  
ATOM   2307 2HB  LYS A 149      10.024  14.410  -4.992  1.00  0.00           H  
ATOM   2308 1HG  LYS A 149      11.567  13.297  -6.516  1.00  0.00           H  
ATOM   2309 2HG  LYS A 149      12.287  14.851  -6.961  1.00  0.00           H  
ATOM   2310 1HD  LYS A 149      13.005  15.193  -4.618  1.00  0.00           H  
ATOM   2311 2HD  LYS A 149      12.283  13.640  -4.171  1.00  0.00           H  
ATOM   2312 1HE  LYS A 149      13.810  12.480  -5.735  1.00  0.00           H  
ATOM   2313 2HE  LYS A 149      14.531  14.028  -6.182  1.00  0.00           H  
ATOM   2314 1HZ  LYS A 149      15.830  12.892  -4.536  1.00  0.00           H  
ATOM   2315 2HZ  LYS A 149      15.233  14.293  -3.902  1.00  0.00           H  
ATOM   2316 3HZ  LYS A 149      14.560  12.846  -3.485  1.00  0.00           H  
ATOM   2317  N   ASP A 150       8.308  13.152  -6.934  1.00  0.00           N  
ATOM   2318  CA  ASP A 150       7.896  11.869  -7.450  1.00  0.00           C  
ATOM   2319  C   ASP A 150       6.642  11.407  -6.707  1.00  0.00           C  
ATOM   2320  O   ASP A 150       6.725  10.589  -5.763  1.00  0.00           O  
ATOM   2321  CB  ASP A 150       9.018  10.838  -7.301  1.00  0.00           C  
ATOM   2322  CG  ASP A 150       8.700   9.514  -7.982  1.00  0.00           C  
ATOM   2323  OD1 ASP A 150       7.601   9.364  -8.463  1.00  0.00           O  
ATOM   2324  OD2 ASP A 150       9.558   8.665  -8.015  1.00  0.00           O  
ATOM   2325  H   ASP A 150       7.924  13.476  -6.058  1.00  0.00           H  
ATOM   2326  HA  ASP A 150       7.666  11.980  -8.510  1.00  0.00           H  
ATOM   2327 1HB  ASP A 150       9.938  11.238  -7.728  1.00  0.00           H  
ATOM   2328 2HB  ASP A 150       9.202  10.651  -6.243  1.00  0.00           H  
ATOM   2329  N   ARG A 151       5.522  11.984  -7.081  1.00  0.00           N  
ATOM   2330  CA  ARG A 151       4.262  11.659  -6.459  1.00  0.00           C  
ATOM   2331  C   ARG A 151       3.990  10.126  -6.493  1.00  0.00           C  
ATOM   2332  O   ARG A 151       3.551   9.536  -5.476  1.00  0.00           O  
ATOM   2333  CB  ARG A 151       3.134  12.404  -7.158  1.00  0.00           C  
ATOM   2334  CG  ARG A 151       1.752  12.172  -6.569  1.00  0.00           C  
ATOM   2335  CD  ARG A 151       0.701  12.892  -7.332  1.00  0.00           C  
ATOM   2336  NE  ARG A 151       0.565  12.376  -8.685  1.00  0.00           N  
ATOM   2337  CZ  ARG A 151      -0.076  13.012  -9.685  1.00  0.00           C  
ATOM   2338  NH1 ARG A 151      -0.632  14.184  -9.469  1.00  0.00           N  
ATOM   2339  NH2 ARG A 151      -0.146  12.458 -10.883  1.00  0.00           N  
ATOM   2340  H   ARG A 151       5.543  12.671  -7.821  1.00  0.00           H  
ATOM   2341  HA  ARG A 151       4.300  11.972  -5.415  1.00  0.00           H  
ATOM   2342 1HB  ARG A 151       3.331  13.475  -7.125  1.00  0.00           H  
ATOM   2343 2HB  ARG A 151       3.099  12.110  -8.207  1.00  0.00           H  
ATOM   2344 1HG  ARG A 151       1.522  11.106  -6.590  1.00  0.00           H  
ATOM   2345 2HG  ARG A 151       1.732  12.527  -5.538  1.00  0.00           H  
ATOM   2346 1HD  ARG A 151      -0.257  12.780  -6.826  1.00  0.00           H  
ATOM   2347 2HD  ARG A 151       0.957  13.949  -7.395  1.00  0.00           H  
ATOM   2348  HE  ARG A 151       0.980  11.477  -8.890  1.00  0.00           H  
ATOM   2349 1HH1 ARG A 151      -0.579  14.607  -8.554  1.00  0.00           H  
ATOM   2350 2HH1 ARG A 151      -1.112  14.660 -10.219  1.00  0.00           H  
ATOM   2351 1HH2 ARG A 151       0.282  11.557 -11.049  1.00  0.00           H  
ATOM   2352 2HH2 ARG A 151      -0.625  12.935 -11.632  1.00  0.00           H  
ATOM   2353  N   ALA A 152       4.271   9.513  -7.653  1.00  0.00           N  
ATOM   2354  CA  ALA A 152       4.026   8.076  -7.887  1.00  0.00           C  
ATOM   2355  C   ALA A 152       4.726   7.216  -6.838  1.00  0.00           C  
ATOM   2356  O   ALA A 152       4.138   6.277  -6.338  1.00  0.00           O  
ATOM   2357  CB  ALA A 152       4.485   7.675  -9.282  1.00  0.00           C  
ATOM   2358  H   ALA A 152       4.669  10.071  -8.395  1.00  0.00           H  
ATOM   2359  HA  ALA A 152       2.954   7.898  -7.805  1.00  0.00           H  
ATOM   2360 1HB  ALA A 152       4.296   6.613  -9.435  1.00  0.00           H  
ATOM   2361 2HB  ALA A 152       3.935   8.253 -10.025  1.00  0.00           H  
ATOM   2362 3HB  ALA A 152       5.550   7.873  -9.384  1.00  0.00           H  
ATOM   2363  N   GLN A 153       5.984   7.544  -6.516  1.00  0.00           N  
ATOM   2364  CA  GLN A 153       6.720   6.775  -5.553  1.00  0.00           C  
ATOM   2365  C   GLN A 153       6.302   7.164  -4.137  1.00  0.00           C  
ATOM   2366  O   GLN A 153       6.204   6.290  -3.242  1.00  0.00           O  
ATOM   2367  CB  GLN A 153       8.225   6.979  -5.746  1.00  0.00           C  
ATOM   2368  CG  GLN A 153       9.091   6.113  -4.847  1.00  0.00           C  
ATOM   2369  CD  GLN A 153       8.919   4.632  -5.129  1.00  0.00           C  
ATOM   2370  OE1 GLN A 153       9.001   4.192  -6.279  1.00  0.00           O  
ATOM   2371  NE2 GLN A 153       8.678   3.855  -4.080  1.00  0.00           N  
ATOM   2372  H   GLN A 153       6.427   8.340  -6.952  1.00  0.00           H  
ATOM   2373  HA  GLN A 153       6.488   5.721  -5.703  1.00  0.00           H  
ATOM   2374 1HB  GLN A 153       8.492   6.762  -6.780  1.00  0.00           H  
ATOM   2375 2HB  GLN A 153       8.479   8.021  -5.554  1.00  0.00           H  
ATOM   2376 1HG  GLN A 153      10.137   6.372  -5.008  1.00  0.00           H  
ATOM   2377 2HG  GLN A 153       8.816   6.297  -3.808  1.00  0.00           H  
ATOM   2378 1HE2 GLN A 153       8.556   2.869  -4.204  1.00  0.00           H  
ATOM   2379 2HE2 GLN A 153       8.619   4.253  -3.164  1.00  0.00           H  
ATOM   2380  N   PHE A 154       6.114   8.465  -3.894  1.00  0.00           N  
ATOM   2381  CA  PHE A 154       5.718   8.899  -2.557  1.00  0.00           C  
ATOM   2382  C   PHE A 154       4.385   8.205  -2.117  1.00  0.00           C  
ATOM   2383  O   PHE A 154       4.197   7.866  -0.918  1.00  0.00           O  
ATOM   2384  CB  PHE A 154       5.560  10.420  -2.527  1.00  0.00           C  
ATOM   2385  CG  PHE A 154       5.224  10.968  -1.169  1.00  0.00           C  
ATOM   2386  CD1 PHE A 154       6.002  10.651  -0.066  1.00  0.00           C  
ATOM   2387  CD2 PHE A 154       4.130  11.801  -0.992  1.00  0.00           C  
ATOM   2388  CE1 PHE A 154       5.694  11.154   1.184  1.00  0.00           C  
ATOM   2389  CE2 PHE A 154       3.820  12.307   0.255  1.00  0.00           C  
ATOM   2390  CZ  PHE A 154       4.603  11.982   1.345  1.00  0.00           C  
ATOM   2391  H   PHE A 154       6.241   9.157  -4.619  1.00  0.00           H  
ATOM   2392  HA  PHE A 154       6.501   8.611  -1.854  1.00  0.00           H  
ATOM   2393 1HB  PHE A 154       6.484  10.888  -2.863  1.00  0.00           H  
ATOM   2394 2HB  PHE A 154       4.772  10.718  -3.218  1.00  0.00           H  
ATOM   2395  HD1 PHE A 154       6.865   9.997  -0.193  1.00  0.00           H  
ATOM   2396  HD2 PHE A 154       3.511  12.057  -1.853  1.00  0.00           H  
ATOM   2397  HE1 PHE A 154       6.313  10.896   2.043  1.00  0.00           H  
ATOM   2398  HE2 PHE A 154       2.957  12.961   0.380  1.00  0.00           H  
ATOM   2399  HZ  PHE A 154       4.359  12.378   2.329  1.00  0.00           H  
ATOM   2400  N   ILE A 155       3.496   7.993  -3.067  1.00  0.00           N  
ATOM   2401  CA  ILE A 155       2.222   7.363  -2.746  1.00  0.00           C  
ATOM   2402  C   ILE A 155       2.245   5.838  -2.530  1.00  0.00           C  
ATOM   2403  O   ILE A 155       1.209   5.244  -2.215  1.00  0.00           O  
ATOM   2404  CB  ILE A 155       1.208   7.682  -3.860  1.00  0.00           C  
ATOM   2405  CG1 ILE A 155       1.650   7.050  -5.182  1.00  0.00           C  
ATOM   2406  CG2 ILE A 155       1.043   9.187  -4.014  1.00  0.00           C  
ATOM   2407  CD1 ILE A 155       0.610   7.132  -6.276  1.00  0.00           C  
ATOM   2408  H   ILE A 155       3.685   8.262  -4.022  1.00  0.00           H  
ATOM   2409  HA  ILE A 155       1.862   7.772  -1.803  1.00  0.00           H  
ATOM   2410  HB  ILE A 155       0.242   7.245  -3.609  1.00  0.00           H  
ATOM   2411 1HG1 ILE A 155       2.556   7.542  -5.535  1.00  0.00           H  
ATOM   2412 2HG1 ILE A 155       1.891   5.999  -5.020  1.00  0.00           H  
ATOM   2413 1HG2 ILE A 155       0.324   9.395  -4.805  1.00  0.00           H  
ATOM   2414 2HG2 ILE A 155       0.685   9.611  -3.077  1.00  0.00           H  
ATOM   2415 3HG2 ILE A 155       2.004   9.633  -4.270  1.00  0.00           H  
ATOM   2416 1HD1 ILE A 155       0.997   6.663  -7.181  1.00  0.00           H  
ATOM   2417 2HD1 ILE A 155      -0.295   6.615  -5.957  1.00  0.00           H  
ATOM   2418 3HD1 ILE A 155       0.379   8.177  -6.480  1.00  0.00           H  
ATOM   2419  N   SER A 156       3.400   5.204  -2.743  1.00  0.00           N  
ATOM   2420  CA  SER A 156       3.633   3.863  -2.269  1.00  0.00           C  
ATOM   2421  C   SER A 156       4.291   3.941  -0.900  1.00  0.00           C  
ATOM   2422  O   SER A 156       4.016   3.134  -0.024  1.00  0.00           O  
ATOM   2423  CB  SER A 156       4.508   3.096  -3.241  1.00  0.00           C  
ATOM   2424  OG  SER A 156       5.783   3.670  -3.330  1.00  0.00           O  
ATOM   2425  H   SER A 156       4.131   5.680  -3.252  1.00  0.00           H  
ATOM   2426  HA  SER A 156       2.672   3.352  -2.189  1.00  0.00           H  
ATOM   2427 1HB  SER A 156       4.594   2.060  -2.914  1.00  0.00           H  
ATOM   2428 2HB  SER A 156       4.040   3.090  -4.225  1.00  0.00           H  
ATOM   2429  HG  SER A 156       5.647   4.620  -3.320  1.00  0.00           H  
ATOM   2430  N   ASP A 157       5.224   4.873  -0.749  1.00  0.00           N  
ATOM   2431  CA  ASP A 157       6.031   4.926   0.450  1.00  0.00           C  
ATOM   2432  C   ASP A 157       5.199   5.276   1.705  1.00  0.00           C  
ATOM   2433  O   ASP A 157       5.404   4.675   2.778  1.00  0.00           O  
ATOM   2434  CB  ASP A 157       7.156   5.947   0.268  1.00  0.00           C  
ATOM   2435  CG  ASP A 157       8.231   5.479  -0.703  1.00  0.00           C  
ATOM   2436  OD1 ASP A 157       8.282   4.304  -0.980  1.00  0.00           O  
ATOM   2437  OD2 ASP A 157       8.990   6.300  -1.159  1.00  0.00           O  
ATOM   2438  H   ASP A 157       5.378   5.557  -1.476  1.00  0.00           H  
ATOM   2439  HA  ASP A 157       6.468   3.941   0.617  1.00  0.00           H  
ATOM   2440 1HB  ASP A 157       6.740   6.886  -0.098  1.00  0.00           H  
ATOM   2441 2HB  ASP A 157       7.623   6.151   1.233  1.00  0.00           H  
ATOM   2442  N   PHE A 158       4.211   6.155   1.544  1.00  0.00           N  
ATOM   2443  CA  PHE A 158       3.350   6.555   2.684  1.00  0.00           C  
ATOM   2444  C   PHE A 158       2.536   5.366   3.223  1.00  0.00           C  
ATOM   2445  O   PHE A 158       2.630   5.042   4.418  1.00  0.00           O  
ATOM   2446  CB  PHE A 158       2.397   7.677   2.268  1.00  0.00           C  
ATOM   2447  CG  PHE A 158       1.450   8.102   3.354  1.00  0.00           C  
ATOM   2448  CD1 PHE A 158       1.926   8.463   4.606  1.00  0.00           C  
ATOM   2449  CD2 PHE A 158       0.083   8.142   3.127  1.00  0.00           C  
ATOM   2450  CE1 PHE A 158       1.057   8.854   5.606  1.00  0.00           C  
ATOM   2451  CE2 PHE A 158      -0.788   8.534   4.124  1.00  0.00           C  
ATOM   2452  CZ  PHE A 158      -0.300   8.890   5.366  1.00  0.00           C  
ATOM   2453  H   PHE A 158       4.041   6.558   0.634  1.00  0.00           H  
ATOM   2454  HA  PHE A 158       3.989   6.921   3.489  1.00  0.00           H  
ATOM   2455 1HB  PHE A 158       2.973   8.548   1.958  1.00  0.00           H  
ATOM   2456 2HB  PHE A 158       1.807   7.353   1.411  1.00  0.00           H  
ATOM   2457  HD1 PHE A 158       3.000   8.435   4.796  1.00  0.00           H  
ATOM   2458  HD2 PHE A 158      -0.302   7.861   2.146  1.00  0.00           H  
ATOM   2459  HE1 PHE A 158       1.444   9.135   6.585  1.00  0.00           H  
ATOM   2460  HE2 PHE A 158      -1.861   8.562   3.933  1.00  0.00           H  
ATOM   2461  HZ  PHE A 158      -0.986   9.198   6.154  1.00  0.00           H  
ATOM   2462  N   ASN A 159       1.759   4.677   2.342  1.00  0.00           N  
ATOM   2463  CA  ASN A 159       0.972   3.546   2.866  1.00  0.00           C  
ATOM   2464  C   ASN A 159       1.824   2.341   3.252  1.00  0.00           C  
ATOM   2465  O   ASN A 159       1.440   1.556   4.096  1.00  0.00           O  
ATOM   2466  CB  ASN A 159      -0.081   3.129   1.856  1.00  0.00           C  
ATOM   2467  CG  ASN A 159      -1.212   4.115   1.759  1.00  0.00           C  
ATOM   2468  OD1 ASN A 159      -2.168   4.060   2.541  1.00  0.00           O  
ATOM   2469  ND2 ASN A 159      -1.121   5.016   0.814  1.00  0.00           N  
ATOM   2470  H   ASN A 159       1.700   4.904   1.360  1.00  0.00           H  
ATOM   2471  HA  ASN A 159       0.473   3.866   3.782  1.00  0.00           H  
ATOM   2472 1HB  ASN A 159       0.379   3.023   0.872  1.00  0.00           H  
ATOM   2473 2HB  ASN A 159      -0.486   2.155   2.133  1.00  0.00           H  
ATOM   2474 1HD2 ASN A 159      -1.845   5.698   0.703  1.00  0.00           H  
ATOM   2475 2HD2 ASN A 159      -0.329   5.023   0.205  1.00  0.00           H  
ATOM   2476  N   ALA A 160       2.977   2.196   2.640  1.00  0.00           N  
ATOM   2477  CA  ALA A 160       3.836   1.047   2.967  1.00  0.00           C  
ATOM   2478  C   ALA A 160       4.546   1.287   4.319  1.00  0.00           C  
ATOM   2479  O   ALA A 160       5.054   0.315   4.933  1.00  0.00           O  
ATOM   2480  CB  ALA A 160       4.851   0.805   1.860  1.00  0.00           C  
ATOM   2481  H   ALA A 160       3.288   2.861   1.946  1.00  0.00           H  
ATOM   2482  HA  ALA A 160       3.202   0.166   3.060  1.00  0.00           H  
ATOM   2483 1HB  ALA A 160       5.477  -0.049   2.120  1.00  0.00           H  
ATOM   2484 2HB  ALA A 160       4.329   0.600   0.925  1.00  0.00           H  
ATOM   2485 3HB  ALA A 160       5.476   1.689   1.739  1.00  0.00           H  
ATOM   2486  N   PRO A 161       4.592   2.538   4.780  1.00  0.00           N  
ATOM   2487  CA  PRO A 161       5.359   2.944   5.989  1.00  0.00           C  
ATOM   2488  C   PRO A 161       4.485   3.455   7.130  1.00  0.00           C  
ATOM   2489  O   PRO A 161       3.956   2.662   7.908  1.00  0.00           O  
ATOM   2490  CB  PRO A 161       6.264   4.060   5.456  1.00  0.00           C  
ATOM   2491  CG  PRO A 161       6.394   3.761   4.001  1.00  0.00           C  
ATOM   2492  CD  PRO A 161       5.042   3.229   3.606  1.00  0.00           C  
ATOM   2493  HA  PRO A 161       5.952   2.089   6.345  1.00  0.00           H  
ATOM   2494 1HB  PRO A 161       5.806   5.041   5.651  1.00  0.00           H  
ATOM   2495 2HB  PRO A 161       7.229   4.045   5.983  1.00  0.00           H  
ATOM   2496 1HG  PRO A 161       6.669   4.672   3.450  1.00  0.00           H  
ATOM   2497 2HG  PRO A 161       7.201   3.032   3.834  1.00  0.00           H  
ATOM   2498 1HD  PRO A 161       4.379   4.068   3.347  1.00  0.00           H  
ATOM   2499 2HD  PRO A 161       5.152   2.544   2.752  1.00  0.00           H  
ATOM   2500  N   PHE A 162       4.323   4.780   7.253  1.00  0.00           N  
ATOM   2501  CA  PHE A 162       3.651   5.352   8.420  1.00  0.00           C  
ATOM   2502  C   PHE A 162       2.108   5.176   8.465  1.00  0.00           C  
ATOM   2503  O   PHE A 162       1.543   5.138   9.557  1.00  0.00           O  
ATOM   2504  CB  PHE A 162       3.983   6.843   8.496  1.00  0.00           C  
ATOM   2505  CG  PHE A 162       5.395   7.129   8.920  1.00  0.00           C  
ATOM   2506  CD1 PHE A 162       6.240   7.875   8.111  1.00  0.00           C  
ATOM   2507  CD2 PHE A 162       5.883   6.653  10.127  1.00  0.00           C  
ATOM   2508  CE1 PHE A 162       7.540   8.139   8.500  1.00  0.00           C  
ATOM   2509  CE2 PHE A 162       7.181   6.916  10.519  1.00  0.00           C  
ATOM   2510  CZ  PHE A 162       8.010   7.660   9.704  1.00  0.00           C  
ATOM   2511  H   PHE A 162       4.668   5.398   6.532  1.00  0.00           H  
ATOM   2512  HA  PHE A 162       4.024   4.851   9.314  1.00  0.00           H  
ATOM   2513 1HB  PHE A 162       3.821   7.302   7.521  1.00  0.00           H  
ATOM   2514 2HB  PHE A 162       3.311   7.330   9.201  1.00  0.00           H  
ATOM   2515  HD1 PHE A 162       5.867   8.255   7.159  1.00  0.00           H  
ATOM   2516  HD2 PHE A 162       5.227   6.065  10.771  1.00  0.00           H  
ATOM   2517  HE1 PHE A 162       8.192   8.726   7.855  1.00  0.00           H  
ATOM   2518  HE2 PHE A 162       7.551   6.536  11.471  1.00  0.00           H  
ATOM   2519  HZ  PHE A 162       9.034   7.866  10.011  1.00  0.00           H  
ATOM   2520  N   TYR A 163       1.420   5.081   7.333  1.00  0.00           N  
ATOM   2521  CA  TYR A 163      -0.037   5.352   7.362  1.00  0.00           C  
ATOM   2522  C   TYR A 163      -0.817   4.244   8.121  1.00  0.00           C  
ATOM   2523  O   TYR A 163      -1.751   4.550   8.885  1.00  0.00           O  
ATOM   2524  CB  TYR A 163      -0.576   5.496   5.937  1.00  0.00           C  
ATOM   2525  CG  TYR A 163      -2.045   5.853   5.873  1.00  0.00           C  
ATOM   2526  CD1 TYR A 163      -2.524   6.947   6.580  1.00  0.00           C  
ATOM   2527  CD2 TYR A 163      -2.913   5.087   5.109  1.00  0.00           C  
ATOM   2528  CE1 TYR A 163      -3.865   7.273   6.521  1.00  0.00           C  
ATOM   2529  CE2 TYR A 163      -4.254   5.413   5.051  1.00  0.00           C  
ATOM   2530  CZ  TYR A 163      -4.730   6.502   5.754  1.00  0.00           C  
ATOM   2531  OH  TYR A 163      -6.066   6.827   5.696  1.00  0.00           O  
ATOM   2532  H   TYR A 163       1.857   4.831   6.457  1.00  0.00           H  
ATOM   2533  HA  TYR A 163      -0.204   6.287   7.896  1.00  0.00           H  
ATOM   2534 1HB  TYR A 163      -0.015   6.269   5.411  1.00  0.00           H  
ATOM   2535 2HB  TYR A 163      -0.430   4.561   5.397  1.00  0.00           H  
ATOM   2536  HD1 TYR A 163      -1.842   7.549   7.180  1.00  0.00           H  
ATOM   2537  HD2 TYR A 163      -2.536   4.227   4.555  1.00  0.00           H  
ATOM   2538  HE1 TYR A 163      -4.241   8.132   7.076  1.00  0.00           H  
ATOM   2539  HE2 TYR A 163      -4.936   4.811   4.451  1.00  0.00           H  
ATOM   2540  HH  TYR A 163      -6.522   6.201   5.128  1.00  0.00           H  
ATOM   2541  N   GLY A 164      -0.436   2.991   7.890  1.00  0.00           N  
ATOM   2542  CA  GLY A 164      -1.128   1.862   8.504  1.00  0.00           C  
ATOM   2543  C   GLY A 164      -0.290   1.231   9.599  1.00  0.00           C  
ATOM   2544  O   GLY A 164      -0.670   0.163  10.104  1.00  0.00           O  
ATOM   2545  H   GLY A 164       0.348   2.814   7.278  1.00  0.00           H  
ATOM   2546 1HA  GLY A 164      -2.078   2.199   8.918  1.00  0.00           H  
ATOM   2547 2HA  GLY A 164      -1.356   1.117   7.742  1.00  0.00           H  
ATOM   2548  N   ILE A 165       0.871   1.813   9.903  1.00  0.00           N  
ATOM   2549  CA  ILE A 165       1.805   1.226  10.887  1.00  0.00           C  
ATOM   2550  C   ILE A 165       2.492  -0.025  10.380  1.00  0.00           C  
ATOM   2551  O   ILE A 165       2.982  -0.860  11.170  1.00  0.00           O  
ATOM   2552  CB  ILE A 165       1.075   0.887  12.199  1.00  0.00           C  
ATOM   2553  CG1 ILE A 165       0.447   2.146  12.802  1.00  0.00           C  
ATOM   2554  CG2 ILE A 165       2.032   0.240  13.189  1.00  0.00           C  
ATOM   2555  CD1 ILE A 165       1.450   3.225  13.144  1.00  0.00           C  
ATOM   2556  H   ILE A 165       1.118   2.680   9.447  1.00  0.00           H  
ATOM   2557  HA  ILE A 165       2.583   1.957  11.104  1.00  0.00           H  
ATOM   2558  HB  ILE A 165       0.259   0.196  11.993  1.00  0.00           H  
ATOM   2559 1HG1 ILE A 165      -0.276   2.563  12.102  1.00  0.00           H  
ATOM   2560 2HG1 ILE A 165      -0.093   1.884  13.712  1.00  0.00           H  
ATOM   2561 1HG2 ILE A 165       1.500   0.007  14.111  1.00  0.00           H  
ATOM   2562 2HG2 ILE A 165       2.433  -0.678  12.760  1.00  0.00           H  
ATOM   2563 3HG2 ILE A 165       2.851   0.927  13.405  1.00  0.00           H  
ATOM   2564 1HD1 ILE A 165       0.930   4.085  13.567  1.00  0.00           H  
ATOM   2565 2HD1 ILE A 165       2.165   2.839  13.872  1.00  0.00           H  
ATOM   2566 3HD1 ILE A 165       1.979   3.529  12.242  1.00  0.00           H  
ATOM   2567  N   ASN A 166       2.555  -0.197   9.068  1.00  0.00           N  
ATOM   2568  CA  ASN A 166       3.193  -1.376   8.558  1.00  0.00           C  
ATOM   2569  C   ASN A 166       4.703  -1.354   8.747  1.00  0.00           C  
ATOM   2570  O   ASN A 166       5.346  -2.380   8.525  1.00  0.00           O  
ATOM   2571  CB  ASN A 166       2.841  -1.558   7.093  1.00  0.00           C  
ATOM   2572  CG  ASN A 166       1.414  -1.988   6.891  1.00  0.00           C  
ATOM   2573  OD1 ASN A 166       0.975  -3.004   7.441  1.00  0.00           O  
ATOM   2574  ND2 ASN A 166       0.682  -1.233   6.112  1.00  0.00           N  
ATOM   2575  H   ASN A 166       2.169   0.474   8.419  1.00  0.00           H  
ATOM   2576  HA  ASN A 166       2.829  -2.237   9.120  1.00  0.00           H  
ATOM   2577 1HB  ASN A 166       3.005  -0.621   6.560  1.00  0.00           H  
ATOM   2578 2HB  ASN A 166       3.499  -2.306   6.651  1.00  0.00           H  
ATOM   2579 1HD2 ASN A 166      -0.275  -1.470   5.941  1.00  0.00           H  
ATOM   2580 2HD2 ASN A 166       1.079  -0.419   5.687  1.00  0.00           H  
ATOM   2581  N   LYS A 167       5.250  -0.206   9.123  1.00  0.00           N  
ATOM   2582  CA  LYS A 167       6.632  -0.093   9.504  1.00  0.00           C  
ATOM   2583  C   LYS A 167       6.956  -0.521  10.925  1.00  0.00           C  
ATOM   2584  O   LYS A 167       8.136  -0.427  11.321  1.00  0.00           O  
ATOM   2585  CB  LYS A 167       7.089   1.352   9.295  1.00  0.00           C  
ATOM   2586  CG  LYS A 167       8.565   1.592   9.581  1.00  0.00           C  
ATOM   2587  CD  LYS A 167       8.965   3.024   9.258  1.00  0.00           C  
ATOM   2588  CE  LYS A 167      10.406   3.302   9.660  1.00  0.00           C  
ATOM   2589  NZ  LYS A 167      11.370   2.491   8.869  1.00  0.00           N  
ATOM   2590  H   LYS A 167       4.666   0.618   9.140  1.00  0.00           H  
ATOM   2591  HA  LYS A 167       7.221  -0.754   8.868  1.00  0.00           H  
ATOM   2592 1HB  LYS A 167       6.895   1.649   8.264  1.00  0.00           H  
ATOM   2593 2HB  LYS A 167       6.511   2.013   9.940  1.00  0.00           H  
ATOM   2594 1HG  LYS A 167       8.768   1.396  10.634  1.00  0.00           H  
ATOM   2595 2HG  LYS A 167       9.168   0.912   8.980  1.00  0.00           H  
ATOM   2596 1HD  LYS A 167       8.854   3.200   8.187  1.00  0.00           H  
ATOM   2597 2HD  LYS A 167       8.310   3.714   9.790  1.00  0.00           H  
ATOM   2598 1HE  LYS A 167      10.628   4.357   9.509  1.00  0.00           H  
ATOM   2599 2HE  LYS A 167      10.539   3.073  10.717  1.00  0.00           H  
ATOM   2600 1HZ  LYS A 167      12.312   2.703   9.166  1.00  0.00           H  
ATOM   2601 2HZ  LYS A 167      11.185   1.508   9.016  1.00  0.00           H  
ATOM   2602 3HZ  LYS A 167      11.270   2.708   7.888  1.00  0.00           H  
ATOM   2603  N   GLY A 168       7.442  -3.260  14.132  1.00  0.00           N  
ATOM   2604  CA  GLY A 168       7.774  -4.702  14.192  1.00  0.00           C  
ATOM   2605  C   GLY A 168       6.519  -5.551  14.418  1.00  0.00           C  
ATOM   2606  O   GLY A 168       5.603  -5.148  15.139  1.00  0.00           O  
ATOM   2607  H   GLY A 168       7.285  -2.755  14.993  1.00  0.00           H  
ATOM   2608 1HA  GLY A 168       8.259  -5.003  13.263  1.00  0.00           H  
ATOM   2609 2HA  GLY A 168       8.486  -4.878  14.997  1.00  0.00           H  
ATOM   2610  N   GLN A 169       6.447  -6.705  13.770  1.00  0.00           N  
ATOM   2611  CA  GLN A 169       5.291  -7.572  13.894  1.00  0.00           C  
ATOM   2612  C   GLN A 169       4.068  -7.137  13.092  1.00  0.00           C  
ATOM   2613  O   GLN A 169       2.989  -7.713  13.248  1.00  0.00           O  
ATOM   2614  CB  GLN A 169       4.907  -7.691  15.371  1.00  0.00           C  
ATOM   2615  CG  GLN A 169       6.009  -8.243  16.259  1.00  0.00           C  
ATOM   2616  CD  GLN A 169       6.386  -9.667  15.895  1.00  0.00           C  
ATOM   2617  OE1 GLN A 169       5.526 -10.548  15.805  1.00  0.00           O  
ATOM   2618  NE2 GLN A 169       7.676  -9.901  15.683  1.00  0.00           N  
ATOM   2619  H   GLN A 169       7.213  -6.989  13.176  1.00  0.00           H  
ATOM   2620  HA  GLN A 169       5.555  -8.558  13.511  1.00  0.00           H  
ATOM   2621 1HB  GLN A 169       4.626  -6.710  15.754  1.00  0.00           H  
ATOM   2622 2HB  GLN A 169       4.038  -8.341  15.470  1.00  0.00           H  
ATOM   2623 1HG  GLN A 169       6.895  -7.617  16.152  1.00  0.00           H  
ATOM   2624 2HG  GLN A 169       5.667  -8.234  17.294  1.00  0.00           H  
ATOM   2625 1HE2 GLN A 169       7.985 -10.821  15.440  1.00  0.00           H  
ATOM   2626 2HE2 GLN A 169       8.340  -9.157  15.767  1.00  0.00           H  
ATOM   2627  N   VAL A 170       4.182  -6.092  12.267  1.00  0.00           N  
ATOM   2628  CA  VAL A 170       2.999  -5.647  11.498  1.00  0.00           C  
ATOM   2629  C   VAL A 170       2.833  -6.631  10.330  1.00  0.00           C  
ATOM   2630  O   VAL A 170       3.786  -7.267   9.900  1.00  0.00           O  
ATOM   2631  CB  VAL A 170       3.174  -4.212  10.967  1.00  0.00           C  
ATOM   2632  CG1 VAL A 170       3.336  -3.233  12.121  1.00  0.00           C  
ATOM   2633  CG2 VAL A 170       4.373  -4.147  10.033  1.00  0.00           C  
ATOM   2634  H   VAL A 170       5.056  -5.598  12.155  1.00  0.00           H  
ATOM   2635  HA  VAL A 170       2.132  -5.660  12.159  1.00  0.00           H  
ATOM   2636  HB  VAL A 170       2.273  -3.923  10.425  1.00  0.00           H  
ATOM   2637 1HG1 VAL A 170       3.458  -2.224  11.728  1.00  0.00           H  
ATOM   2638 2HG1 VAL A 170       2.451  -3.270  12.756  1.00  0.00           H  
ATOM   2639 3HG1 VAL A 170       4.215  -3.503  12.706  1.00  0.00           H  
ATOM   2640 1HG2 VAL A 170       4.490  -3.130   9.661  1.00  0.00           H  
ATOM   2641 2HG2 VAL A 170       5.272  -4.442  10.574  1.00  0.00           H  
ATOM   2642 3HG2 VAL A 170       4.216  -4.825   9.193  1.00  0.00           H  
ATOM   2643  N   VAL A 171       1.785  -6.398   6.647  1.00  0.00           N  
ATOM   2644  CA  VAL A 171       1.321  -5.502   5.576  1.00  0.00           C  
ATOM   2645  C   VAL A 171       0.441  -6.243   4.572  1.00  0.00           C  
ATOM   2646  O   VAL A 171       0.609  -7.449   4.375  1.00  0.00           O  
ATOM   2647  CB  VAL A 171       2.522  -4.884   4.836  1.00  0.00           C  
ATOM   2648  CG1 VAL A 171       3.334  -5.966   4.140  1.00  0.00           C  
ATOM   2649  CG2 VAL A 171       2.035  -3.847   3.835  1.00  0.00           C  
ATOM   2650  H   VAL A 171       1.918  -7.379   6.445  1.00  0.00           H  
ATOM   2651  HA  VAL A 171       0.736  -4.699   6.026  1.00  0.00           H  
ATOM   2652  HB  VAL A 171       3.179  -4.407   5.563  1.00  0.00           H  
ATOM   2653 1HG1 VAL A 171       4.178  -5.511   3.622  1.00  0.00           H  
ATOM   2654 2HG1 VAL A 171       3.702  -6.677   4.880  1.00  0.00           H  
ATOM   2655 3HG1 VAL A 171       2.704  -6.486   3.418  1.00  0.00           H  
ATOM   2656 1HG2 VAL A 171       2.889  -3.414   3.315  1.00  0.00           H  
ATOM   2657 2HG2 VAL A 171       1.373  -4.323   3.111  1.00  0.00           H  
ATOM   2658 3HG2 VAL A 171       1.492  -3.061   4.360  1.00  0.00           H  
ATOM   2659  N   SER A 172      -0.514  -5.521   3.990  1.00  0.00           N  
ATOM   2660  CA  SER A 172      -1.369  -6.036   2.920  1.00  0.00           C  
ATOM   2661  C   SER A 172      -0.980  -5.261   1.662  1.00  0.00           C  
ATOM   2662  O   SER A 172      -1.137  -4.021   1.592  1.00  0.00           O  
ATOM   2663  CB  SER A 172      -2.839  -5.852   3.242  1.00  0.00           C  
ATOM   2664  OG  SER A 172      -3.644  -6.270   2.174  1.00  0.00           O  
ATOM   2665  H   SER A 172      -0.645  -4.573   4.311  1.00  0.00           H  
ATOM   2666  HA  SER A 172      -1.178  -7.104   2.808  1.00  0.00           H  
ATOM   2667 1HB  SER A 172      -3.090  -6.424   4.135  1.00  0.00           H  
ATOM   2668 2HB  SER A 172      -3.035  -4.803   3.460  1.00  0.00           H  
ATOM   2669  HG  SER A 172      -3.955  -7.148   2.405  1.00  0.00           H  
ATOM   2670  N   GLN A 173      -0.469  -5.995   0.678  1.00  0.00           N  
ATOM   2671  CA  GLN A 173      -0.140  -5.420  -0.625  1.00  0.00           C  
ATOM   2672  C   GLN A 173      -1.349  -4.774  -1.287  1.00  0.00           C  
ATOM   2673  O   GLN A 173      -1.265  -3.681  -1.842  1.00  0.00           O  
ATOM   2674  CB  GLN A 173       0.441  -6.494  -1.549  1.00  0.00           C  
ATOM   2675  CG  GLN A 173       1.826  -6.974  -1.152  1.00  0.00           C  
ATOM   2676  CD  GLN A 173       2.328  -8.094  -2.043  1.00  0.00           C  
ATOM   2677  OE1 GLN A 173       1.539  -8.833  -2.639  1.00  0.00           O  
ATOM   2678  NE2 GLN A 173       3.646  -8.227  -2.139  1.00  0.00           N  
ATOM   2679  H   GLN A 173      -0.304  -6.979   0.838  1.00  0.00           H  
ATOM   2680  HA  GLN A 173       0.609  -4.641  -0.480  1.00  0.00           H  
ATOM   2681 1HB  GLN A 173      -0.223  -7.358  -1.564  1.00  0.00           H  
ATOM   2682 2HB  GLN A 173       0.497  -6.107  -2.566  1.00  0.00           H  
ATOM   2683 1HG  GLN A 173       2.523  -6.140  -1.225  1.00  0.00           H  
ATOM   2684 2HG  GLN A 173       1.792  -7.342  -0.126  1.00  0.00           H  
ATOM   2685 1HE2 GLN A 173       4.036  -8.948  -2.713  1.00  0.00           H  
ATOM   2686 2HE2 GLN A 173       4.250  -7.606  -1.639  1.00  0.00           H  
ATOM   2687  N   GLY A 174      -2.503  -5.408  -1.204  1.00  0.00           N  
ATOM   2688  CA  GLY A 174      -3.728  -4.781  -1.731  1.00  0.00           C  
ATOM   2689  C   GLY A 174      -4.102  -3.454  -1.132  1.00  0.00           C  
ATOM   2690  O   GLY A 174      -4.422  -2.505  -1.854  1.00  0.00           O  
ATOM   2691  H   GLY A 174      -2.562  -6.324  -0.782  1.00  0.00           H  
ATOM   2692 1HA  GLY A 174      -3.626  -4.630  -2.806  1.00  0.00           H  
ATOM   2693 2HA  GLY A 174      -4.574  -5.451  -1.579  1.00  0.00           H  
ATOM   2694  N   VAL A 175      -3.961  -3.349   0.196  1.00  0.00           N  
ATOM   2695  CA  VAL A 175      -4.276  -2.115   0.900  1.00  0.00           C  
ATOM   2696  C   VAL A 175      -3.289  -1.008   0.406  1.00  0.00           C  
ATOM   2697  O   VAL A 175      -3.695   0.122   0.109  1.00  0.00           O  
ATOM   2698  CB  VAL A 175      -4.153  -2.314   2.422  1.00  0.00           C  
ATOM   2699  CG1 VAL A 175      -4.291  -0.982   3.146  1.00  0.00           C  
ATOM   2700  CG2 VAL A 175      -5.207  -3.300   2.903  1.00  0.00           C  
ATOM   2701  H   VAL A 175      -3.628  -4.144   0.722  1.00  0.00           H  
ATOM   2702  HA  VAL A 175      -5.305  -1.837   0.668  1.00  0.00           H  
ATOM   2703  HB  VAL A 175      -3.160  -2.702   2.650  1.00  0.00           H  
ATOM   2704 1HG1 VAL A 175      -4.201  -1.141   4.221  1.00  0.00           H  
ATOM   2705 2HG1 VAL A 175      -3.505  -0.304   2.813  1.00  0.00           H  
ATOM   2706 3HG1 VAL A 175      -5.265  -0.547   2.925  1.00  0.00           H  
ATOM   2707 1HG2 VAL A 175      -5.113  -3.436   3.980  1.00  0.00           H  
ATOM   2708 2HG2 VAL A 175      -6.199  -2.914   2.670  1.00  0.00           H  
ATOM   2709 3HG2 VAL A 175      -5.063  -4.258   2.402  1.00  0.00           H  
ATOM   2710  N   GLN A 176      -2.003  -1.348   0.312  1.00  0.00           N  
ATOM   2711  CA  GLN A 176      -0.995  -0.373  -0.125  1.00  0.00           C  
ATOM   2712  C   GLN A 176      -1.290   0.138  -1.553  1.00  0.00           C  
ATOM   2713  O   GLN A 176      -1.345   1.349  -1.792  1.00  0.00           O  
ATOM   2714  CB  GLN A 176       0.404  -0.993  -0.067  1.00  0.00           C  
ATOM   2715  CG  GLN A 176       0.917  -1.241   1.341  1.00  0.00           C  
ATOM   2716  CD  GLN A 176       2.264  -1.938   1.352  1.00  0.00           C  
ATOM   2717  OE1 GLN A 176       3.041  -1.803   2.301  1.00  0.00           O  
ATOM   2718  NE2 GLN A 176       2.548  -2.690   0.295  1.00  0.00           N  
ATOM   2719  H   GLN A 176      -1.711  -2.287   0.543  1.00  0.00           H  
ATOM   2720  HA  GLN A 176      -1.027   0.483   0.549  1.00  0.00           H  
ATOM   2721 1HB  GLN A 176       0.402  -1.945  -0.597  1.00  0.00           H  
ATOM   2722 2HB  GLN A 176       1.113  -0.338  -0.573  1.00  0.00           H  
ATOM   2723 1HG  GLN A 176       1.023  -0.284   1.852  1.00  0.00           H  
ATOM   2724 2HG  GLN A 176       0.202  -1.870   1.872  1.00  0.00           H  
ATOM   2725 1HE2 GLN A 176       3.422  -3.175   0.246  1.00  0.00           H  
ATOM   2726 2HE2 GLN A 176       1.889  -2.773  -0.452  1.00  0.00           H  
ATOM   2727  N   THR A 177      -1.506  -0.778  -2.493  1.00  0.00           N  
ATOM   2728  CA  THR A 177      -1.802  -0.423  -3.879  1.00  0.00           C  
ATOM   2729  C   THR A 177      -3.132   0.319  -4.030  1.00  0.00           C  
ATOM   2730  O   THR A 177      -3.253   1.188  -4.864  1.00  0.00           O  
ATOM   2731  CB  THR A 177      -1.817  -1.680  -4.768  1.00  0.00           C  
ATOM   2732  OG1 THR A 177      -0.532  -2.314  -4.727  1.00  0.00           O  
ATOM   2733  CG2 THR A 177      -2.151  -1.312  -6.206  1.00  0.00           C  
ATOM   2734  H   THR A 177      -1.463  -1.753  -2.233  1.00  0.00           H  
ATOM   2735  HA  THR A 177      -1.021   0.248  -4.239  1.00  0.00           H  
ATOM   2736  HB  THR A 177      -2.565  -2.380  -4.396  1.00  0.00           H  
ATOM   2737  HG1 THR A 177      -0.646  -3.267  -4.695  1.00  0.00           H  
ATOM   2738 1HG2 THR A 177      -2.157  -2.213  -6.820  1.00  0.00           H  
ATOM   2739 2HG2 THR A 177      -3.133  -0.841  -6.242  1.00  0.00           H  
ATOM   2740 3HG2 THR A 177      -1.402  -0.620  -6.587  1.00  0.00           H  
ATOM   2741  N   GLN A 178      -4.112  -0.014  -3.202  1.00  0.00           N  
ATOM   2742  CA  GLN A 178      -5.404   0.671  -3.280  1.00  0.00           C  
ATOM   2743  C   GLN A 178      -5.294   2.118  -2.806  1.00  0.00           C  
ATOM   2744  O   GLN A 178      -5.907   2.958  -3.381  1.00  0.00           O  
ATOM   2745  CB  GLN A 178      -6.455  -0.070  -2.450  1.00  0.00           C  
ATOM   2746  CG  GLN A 178      -7.859   0.496  -2.574  1.00  0.00           C  
ATOM   2747  CD  GLN A 178      -8.402   0.395  -3.987  1.00  0.00           C  
ATOM   2748  OE1 GLN A 178      -8.366  -0.673  -4.605  1.00  0.00           O  
ATOM   2749  NE2 GLN A 178      -8.909   1.507  -4.507  1.00  0.00           N  
ATOM   2750  H   GLN A 178      -3.981  -0.739  -2.512  1.00  0.00           H  
ATOM   2751  HA  GLN A 178      -5.727   0.683  -4.321  1.00  0.00           H  
ATOM   2752 1HB  GLN A 178      -6.487  -1.117  -2.753  1.00  0.00           H  
ATOM   2753 2HB  GLN A 178      -6.173  -0.043  -1.397  1.00  0.00           H  
ATOM   2754 1HG  GLN A 178      -8.524  -0.059  -1.912  1.00  0.00           H  
ATOM   2755 2HG  GLN A 178      -7.842   1.548  -2.289  1.00  0.00           H  
ATOM   2756 1HE2 GLN A 178      -9.281   1.501  -5.435  1.00  0.00           H  
ATOM   2757 2HE2 GLN A 178      -8.918   2.351  -3.970  1.00  0.00           H  
ATOM   2758  N   THR A 179      -4.478   2.382  -1.787  1.00  0.00           N  
ATOM   2759  CA  THR A 179      -4.198   3.752  -1.335  1.00  0.00           C  
ATOM   2760  C   THR A 179      -3.569   4.549  -2.476  1.00  0.00           C  
ATOM   2761  O   THR A 179      -4.040   5.606  -2.855  1.00  0.00           O  
ATOM   2762  CB  THR A 179      -3.267   3.767  -0.109  1.00  0.00           C  
ATOM   2763  OG1 THR A 179      -2.042   3.093  -0.427  1.00  0.00           O  
ATOM   2764  CG2 THR A 179      -3.929   3.075   1.073  1.00  0.00           C  
ATOM   2765  H   THR A 179      -4.038   1.607  -1.311  1.00  0.00           H  
ATOM   2766  HA  THR A 179      -5.140   4.222  -1.050  1.00  0.00           H  
ATOM   2767  HB  THR A 179      -3.039   4.798   0.162  1.00  0.00           H  
ATOM   2768  HG1 THR A 179      -2.234   2.317  -0.958  1.00  0.00           H  
ATOM   2769 1HG2 THR A 179      -3.257   3.096   1.930  1.00  0.00           H  
ATOM   2770 2HG2 THR A 179      -4.855   3.592   1.325  1.00  0.00           H  
ATOM   2771 3HG2 THR A 179      -4.151   2.042   0.811  1.00  0.00           H  
ATOM   2772  N   LEU A 180      -2.544   3.953  -3.077  1.00  0.00           N  
ATOM   2773  CA  LEU A 180      -1.832   4.487  -4.229  1.00  0.00           C  
ATOM   2774  C   LEU A 180      -2.758   4.791  -5.407  1.00  0.00           C  
ATOM   2775  O   LEU A 180      -2.706   5.896  -5.965  1.00  0.00           O  
ATOM   2776  CB  LEU A 180      -0.750   3.494  -4.673  1.00  0.00           C  
ATOM   2777  CG  LEU A 180       0.163   3.970  -5.810  1.00  0.00           C  
ATOM   2778  CD1 LEU A 180       1.493   3.231  -5.737  1.00  0.00           C  
ATOM   2779  CD2 LEU A 180      -0.524   3.729  -7.146  1.00  0.00           C  
ATOM   2780  H   LEU A 180      -2.256   3.066  -2.688  1.00  0.00           H  
ATOM   2781  HA  LEU A 180      -1.357   5.424  -3.938  1.00  0.00           H  
ATOM   2782 1HB  LEU A 180      -0.119   3.263  -3.816  1.00  0.00           H  
ATOM   2783 2HB  LEU A 180      -1.235   2.575  -4.999  1.00  0.00           H  
ATOM   2784  HG  LEU A 180       0.366   5.034  -5.693  1.00  0.00           H  
ATOM   2785 1HD1 LEU A 180       2.141   3.569  -6.545  1.00  0.00           H  
ATOM   2786 2HD1 LEU A 180       1.971   3.437  -4.779  1.00  0.00           H  
ATOM   2787 3HD1 LEU A 180       1.320   2.160  -5.835  1.00  0.00           H  
ATOM   2788 1HD2 LEU A 180       0.125   4.067  -7.955  1.00  0.00           H  
ATOM   2789 2HD2 LEU A 180      -0.726   2.664  -7.265  1.00  0.00           H  
ATOM   2790 3HD2 LEU A 180      -1.462   4.282  -7.178  1.00  0.00           H  
ATOM   2791  N   GLN A 181      -3.640   3.822  -5.738  1.00  0.00           N  
ATOM   2792  CA  GLN A 181      -4.574   3.924  -6.840  1.00  0.00           C  
ATOM   2793  C   GLN A 181      -5.514   5.161  -6.678  1.00  0.00           C  
ATOM   2794  O   GLN A 181      -5.706   5.948  -7.622  1.00  0.00           O  
ATOM   2795  CB  GLN A 181      -5.393   2.634  -6.944  1.00  0.00           C  
ATOM   2796  CG  GLN A 181      -6.342   2.594  -8.129  1.00  0.00           C  
ATOM   2797  CD  GLN A 181      -5.610   2.565  -9.457  1.00  0.00           C  
ATOM   2798  OE1 GLN A 181      -4.705   1.752  -9.666  1.00  0.00           O  
ATOM   2799  NE2 GLN A 181      -5.996   3.455 -10.365  1.00  0.00           N  
ATOM   2800  H   GLN A 181      -3.634   2.984  -5.174  1.00  0.00           H  
ATOM   2801  HA  GLN A 181      -4.008   4.061  -7.761  1.00  0.00           H  
ATOM   2802 1HB  GLN A 181      -4.719   1.781  -7.023  1.00  0.00           H  
ATOM   2803 2HB  GLN A 181      -5.982   2.503  -6.037  1.00  0.00           H  
ATOM   2804 1HG  GLN A 181      -6.957   1.696  -8.059  1.00  0.00           H  
ATOM   2805 2HG  GLN A 181      -6.974   3.482  -8.106  1.00  0.00           H  
ATOM   2806 1HE2 GLN A 181      -5.550   3.484 -11.260  1.00  0.00           H  
ATOM   2807 2HE2 GLN A 181      -6.735   4.096 -10.154  1.00  0.00           H  
ATOM   2808  N   ILE A 182      -6.024   5.328  -5.475  1.00  0.00           N  
ATOM   2809  CA  ILE A 182      -6.856   6.465  -5.166  1.00  0.00           C  
ATOM   2810  C   ILE A 182      -6.100   7.794  -5.251  1.00  0.00           C  
ATOM   2811  O   ILE A 182      -6.560   8.739  -5.865  1.00  0.00           O  
ATOM   2812  CB  ILE A 182      -7.463   6.309  -3.760  1.00  0.00           C  
ATOM   2813  CG1 ILE A 182      -8.389   5.091  -3.710  1.00  0.00           C  
ATOM   2814  CG2 ILE A 182      -8.215   7.570  -3.362  1.00  0.00           C  
ATOM   2815  CD1 ILE A 182      -9.560   5.174  -4.663  1.00  0.00           C  
ATOM   2816  H   ILE A 182      -5.831   4.649  -4.753  1.00  0.00           H  
ATOM   2817  HA  ILE A 182      -7.664   6.510  -5.895  1.00  0.00           H  
ATOM   2818  HB  ILE A 182      -6.667   6.129  -3.038  1.00  0.00           H  
ATOM   2819 1HG1 ILE A 182      -7.821   4.192  -3.946  1.00  0.00           H  
ATOM   2820 2HG1 ILE A 182      -8.781   4.973  -2.700  1.00  0.00           H  
ATOM   2821 1HG2 ILE A 182      -8.638   7.442  -2.366  1.00  0.00           H  
ATOM   2822 2HG2 ILE A 182      -7.530   8.416  -3.359  1.00  0.00           H  
ATOM   2823 3HG2 ILE A 182      -9.018   7.755  -4.076  1.00  0.00           H  
ATOM   2824 1HD1 ILE A 182     -10.170   4.276  -4.570  1.00  0.00           H  
ATOM   2825 2HD1 ILE A 182     -10.164   6.050  -4.422  1.00  0.00           H  
ATOM   2826 3HD1 ILE A 182      -9.191   5.257  -5.685  1.00  0.00           H  
ATOM   2827  N   ALA A 183      -4.906   7.820  -4.692  1.00  0.00           N  
ATOM   2828  CA  ALA A 183      -4.115   9.020  -4.780  1.00  0.00           C  
ATOM   2829  C   ALA A 183      -3.819   9.434  -6.217  1.00  0.00           C  
ATOM   2830  O   ALA A 183      -4.005  10.603  -6.584  1.00  0.00           O  
ATOM   2831  CB  ALA A 183      -2.816   8.831  -4.010  1.00  0.00           C  
ATOM   2832  H   ALA A 183      -4.532   7.019  -4.203  1.00  0.00           H  
ATOM   2833  HA  ALA A 183      -4.684   9.835  -4.332  1.00  0.00           H  
ATOM   2834 1HB  ALA A 183      -2.218   9.740  -4.077  1.00  0.00           H  
ATOM   2835 2HB  ALA A 183      -3.041   8.621  -2.964  1.00  0.00           H  
ATOM   2836 3HB  ALA A 183      -2.259   7.998  -4.435  1.00  0.00           H  
ATOM   2837  N   LEU A 184      -3.395   8.477  -7.056  1.00  0.00           N  
ATOM   2838  CA  LEU A 184      -2.885   8.823  -8.372  1.00  0.00           C  
ATOM   2839  C   LEU A 184      -3.945   9.266  -9.318  1.00  0.00           C  
ATOM   2840  O   LEU A 184      -3.654  10.050 -10.206  1.00  0.00           O  
ATOM   2841  CB  LEU A 184      -2.150   7.624  -8.983  1.00  0.00           C  
ATOM   2842  CG  LEU A 184      -1.428   7.892 -10.310  1.00  0.00           C  
ATOM   2843  CD1 LEU A 184      -0.395   8.993 -10.114  1.00  0.00           C  
ATOM   2844  CD2 LEU A 184      -0.774   6.609 -10.801  1.00  0.00           C  
ATOM   2845  H   LEU A 184      -3.426   7.506  -6.780  1.00  0.00           H  
ATOM   2846  HA  LEU A 184      -2.183   9.649  -8.264  1.00  0.00           H  
ATOM   2847 1HB  LEU A 184      -1.408   7.270  -8.269  1.00  0.00           H  
ATOM   2848 2HB  LEU A 184      -2.871   6.824  -9.154  1.00  0.00           H  
ATOM   2849  HG  LEU A 184      -2.148   8.238 -11.052  1.00  0.00           H  
ATOM   2850 1HD1 LEU A 184       0.118   9.183 -11.057  1.00  0.00           H  
ATOM   2851 2HD1 LEU A 184      -0.893   9.904  -9.782  1.00  0.00           H  
ATOM   2852 3HD1 LEU A 184       0.330   8.681  -9.363  1.00  0.00           H  
ATOM   2853 1HD2 LEU A 184      -0.261   6.799 -11.744  1.00  0.00           H  
ATOM   2854 2HD2 LEU A 184      -0.053   6.262 -10.060  1.00  0.00           H  
ATOM   2855 3HD2 LEU A 184      -1.537   5.845 -10.950  1.00  0.00           H  
ATOM   2856  N   LEU A 185      -5.180   8.823  -9.128  1.00  0.00           N  
ATOM   2857  CA  LEU A 185      -6.250   9.336 -10.003  1.00  0.00           C  
ATOM   2858  C   LEU A 185      -6.621  10.793  -9.742  1.00  0.00           C  
ATOM   2859  O   LEU A 185      -7.229  11.417 -10.608  1.00  0.00           O  
ATOM   2860  CB  LEU A 185      -7.506   8.470  -9.843  1.00  0.00           C  
ATOM   2861  CG  LEU A 185      -7.387   7.026 -10.348  1.00  0.00           C  
ATOM   2862  CD1 LEU A 185      -8.657   6.261 -10.001  1.00  0.00           C  
ATOM   2863  CD2 LEU A 185      -7.145   7.032 -11.850  1.00  0.00           C  
ATOM   2864  H   LEU A 185      -5.411   8.151  -8.410  1.00  0.00           H  
ATOM   2865  HA  LEU A 185      -5.908   9.280 -11.036  1.00  0.00           H  
ATOM   2866 1HB  LEU A 185      -7.769   8.431  -8.787  1.00  0.00           H  
ATOM   2867 2HB  LEU A 185      -8.326   8.944 -10.383  1.00  0.00           H  
ATOM   2868  HG  LEU A 185      -6.554   6.533  -9.847  1.00  0.00           H  
ATOM   2869 1HD1 LEU A 185      -8.573   5.235 -10.360  1.00  0.00           H  
ATOM   2870 2HD1 LEU A 185      -8.795   6.256  -8.920  1.00  0.00           H  
ATOM   2871 3HD1 LEU A 185      -9.512   6.741 -10.475  1.00  0.00           H  
ATOM   2872 1HD2 LEU A 185      -7.059   6.006 -12.209  1.00  0.00           H  
ATOM   2873 2HD2 LEU A 185      -7.978   7.523 -12.351  1.00  0.00           H  
ATOM   2874 3HD2 LEU A 185      -6.222   7.570 -12.067  1.00  0.00           H  
ATOM   2875  N   ALA A 186      -6.332  11.280  -8.538  1.00  0.00           N  
ATOM   2876  CA  ALA A 186      -6.495  12.697  -8.215  1.00  0.00           C  
ATOM   2877  C   ALA A 186      -5.432  13.608  -8.858  1.00  0.00           C  
ATOM   2878  O   ALA A 186      -4.484  13.138  -9.505  1.00  0.00           O  
ATOM   2879  CB  ALA A 186      -6.484  12.876  -6.704  1.00  0.00           C  
ATOM   2880  H   ALA A 186      -5.990  10.650  -7.827  1.00  0.00           H  
ATOM   2881  HA  ALA A 186      -7.456  13.026  -8.611  1.00  0.00           H  
ATOM   2882 1HB  ALA A 186      -6.605  13.932  -6.461  1.00  0.00           H  
ATOM   2883 2HB  ALA A 186      -7.302  12.306  -6.264  1.00  0.00           H  
ATOM   2884 3HB  ALA A 186      -5.537  12.518  -6.303  1.00  0.00           H  
ATOM   2885  N   SER A 187      -5.646  14.912  -8.687  1.00  0.00           N  
ATOM   2886  CA  SER A 187      -4.799  15.954  -9.242  1.00  0.00           C  
ATOM   2887  C   SER A 187      -3.568  16.183  -8.348  1.00  0.00           C  
ATOM   2888  O   SER A 187      -3.685  16.417  -7.121  1.00  0.00           O  
ATOM   2889  CB  SER A 187      -5.588  17.240  -9.390  1.00  0.00           C  
ATOM   2890  OG  SER A 187      -4.763  18.289  -9.817  1.00  0.00           O  
ATOM   2891  H   SER A 187      -6.450  15.174  -8.135  1.00  0.00           H  
ATOM   2892  HA  SER A 187      -4.458  15.634 -10.228  1.00  0.00           H  
ATOM   2893 1HB  SER A 187      -6.394  17.092 -10.109  1.00  0.00           H  
ATOM   2894 2HB  SER A 187      -6.044  17.499  -8.436  1.00  0.00           H  
ATOM   2895  HG  SER A 187      -5.127  18.589 -10.653  1.00  0.00           H  
ATOM   2896  N   LEU A 188      -2.394  16.189  -8.950  1.00  0.00           N  
ATOM   2897  CA  LEU A 188      -1.199  16.501  -8.187  1.00  0.00           C  
ATOM   2898  C   LEU A 188      -1.256  17.912  -7.552  1.00  0.00           C  
ATOM   2899  O   LEU A 188      -0.799  18.114  -6.431  1.00  0.00           O  
ATOM   2900  CB  LEU A 188       0.031  16.388  -9.097  1.00  0.00           C  
ATOM   2901  CG  LEU A 188       1.383  16.653  -8.424  1.00  0.00           C  
ATOM   2902  CD1 LEU A 188       1.597  15.650  -7.298  1.00  0.00           C  
ATOM   2903  CD2 LEU A 188       2.494  16.558  -9.459  1.00  0.00           C  
ATOM   2904  H   LEU A 188      -2.309  15.980  -9.934  1.00  0.00           H  
ATOM   2905  HA  LEU A 188      -1.110  15.781  -7.374  1.00  0.00           H  
ATOM   2906 1HB  LEU A 188       0.061  15.383  -9.516  1.00  0.00           H  
ATOM   2907 2HB  LEU A 188      -0.077  17.098  -9.917  1.00  0.00           H  
ATOM   2908  HG  LEU A 188       1.381  17.651  -7.984  1.00  0.00           H  
ATOM   2909 1HD1 LEU A 188       2.558  15.838  -6.820  1.00  0.00           H  
ATOM   2910 2HD1 LEU A 188       0.799  15.753  -6.562  1.00  0.00           H  
ATOM   2911 3HD1 LEU A 188       1.587  14.639  -7.706  1.00  0.00           H  
ATOM   2912 1HD2 LEU A 188       3.455  16.747  -8.981  1.00  0.00           H  
ATOM   2913 2HD2 LEU A 188       2.497  15.560  -9.898  1.00  0.00           H  
ATOM   2914 3HD2 LEU A 188       2.326  17.298 -10.242  1.00  0.00           H  
ATOM   2915  N   LYS A 189      -1.779  18.880  -8.278  1.00  0.00           N  
ATOM   2916  CA  LYS A 189      -1.977  20.234  -7.772  1.00  0.00           C  
ATOM   2917  C   LYS A 189      -2.950  20.300  -6.591  1.00  0.00           C  
ATOM   2918  O   LYS A 189      -2.642  20.932  -5.611  1.00  0.00           O  
ATOM   2919  CB  LYS A 189      -2.471  21.142  -8.899  1.00  0.00           C  
ATOM   2920  CG  LYS A 189      -2.715  22.586  -8.483  1.00  0.00           C  
ATOM   2921  CD  LYS A 189      -1.415  23.276  -8.096  1.00  0.00           C  
ATOM   2922  CE  LYS A 189      -1.642  24.747  -7.778  1.00  0.00           C  
ATOM   2923  NZ  LYS A 189      -0.385  25.427  -7.363  1.00  0.00           N  
ATOM   2924  H   LYS A 189      -2.052  18.664  -9.226  1.00  0.00           H  
ATOM   2925  HA  LYS A 189      -1.021  20.610  -7.407  1.00  0.00           H  
ATOM   2926 1HB  LYS A 189      -1.742  21.145  -9.710  1.00  0.00           H  
ATOM   2927 2HB  LYS A 189      -3.405  20.747  -9.301  1.00  0.00           H  
ATOM   2928 1HG  LYS A 189      -3.173  23.131  -9.309  1.00  0.00           H  
ATOM   2929 2HG  LYS A 189      -3.396  22.610  -7.633  1.00  0.00           H  
ATOM   2930 1HD  LYS A 189      -0.990  22.785  -7.219  1.00  0.00           H  
ATOM   2931 2HD  LYS A 189      -0.703  23.197  -8.916  1.00  0.00           H  
ATOM   2932 1HE  LYS A 189      -2.040  25.251  -8.658  1.00  0.00           H  
ATOM   2933 2HE  LYS A 189      -2.372  24.837  -6.974  1.00  0.00           H  
ATOM   2934 1HZ  LYS A 189      -0.577  26.398  -7.161  1.00  0.00           H  
ATOM   2935 2HZ  LYS A 189      -0.017  24.978  -6.536  1.00  0.00           H  
ATOM   2936 3HZ  LYS A 189       0.293  25.366  -8.109  1.00  0.00           H  
ATOM   2937  N   ALA A 190      -4.137  19.714  -6.699  1.00  0.00           N  
ATOM   2938  CA  ALA A 190      -5.098  19.651  -5.579  1.00  0.00           C  
ATOM   2939  C   ALA A 190      -4.452  19.040  -4.349  1.00  0.00           C  
ATOM   2940  O   ALA A 190      -4.644  19.507  -3.231  1.00  0.00           O  
ATOM   2941  CB  ALA A 190      -6.334  18.854  -5.970  1.00  0.00           C  
ATOM   2942  H   ALA A 190      -4.386  19.297  -7.585  1.00  0.00           H  
ATOM   2943  HA  ALA A 190      -5.402  20.669  -5.336  1.00  0.00           H  
ATOM   2944 1HB  ALA A 190      -7.027  18.822  -5.129  1.00  0.00           H  
ATOM   2945 2HB  ALA A 190      -6.820  19.331  -6.822  1.00  0.00           H  
ATOM   2946 3HB  ALA A 190      -6.043  17.840  -6.239  1.00  0.00           H  
ATOM   2947  N   THR A 191      -3.682  17.992  -4.570  1.00  0.00           N  
ATOM   2948  CA  THR A 191      -3.031  17.289  -3.466  1.00  0.00           C  
ATOM   2949  C   THR A 191      -1.840  18.036  -2.878  1.00  0.00           C  
ATOM   2950  O   THR A 191      -1.636  18.039  -1.643  1.00  0.00           O  
ATOM   2951  CB  THR A 191      -2.570  15.891  -3.918  1.00  0.00           C  
ATOM   2952  OG1 THR A 191      -3.703  15.128  -4.351  1.00  0.00           O  
ATOM   2953  CG2 THR A 191      -1.879  15.162  -2.775  1.00  0.00           C  
ATOM   2954  H   THR A 191      -3.537  17.666  -5.515  1.00  0.00           H  
ATOM   2955  HA  THR A 191      -3.752  17.174  -2.656  1.00  0.00           H  
ATOM   2956  HB  THR A 191      -1.875  15.989  -4.751  1.00  0.00           H  
ATOM   2957  HG1 THR A 191      -3.749  15.141  -5.310  1.00  0.00           H  
ATOM   2958 1HG2 THR A 191      -1.559  14.177  -3.113  1.00  0.00           H  
ATOM   2959 2HG2 THR A 191      -1.010  15.735  -2.451  1.00  0.00           H  
ATOM   2960 3HG2 THR A 191      -2.572  15.053  -1.942  1.00  0.00           H  
ATOM   2961  N   VAL A 192      -1.062  18.685  -3.732  1.00  0.00           N  
ATOM   2962  CA  VAL A 192       0.042  19.511  -3.266  1.00  0.00           C  
ATOM   2963  C   VAL A 192      -0.493  20.664  -2.399  1.00  0.00           C  
ATOM   2964  O   VAL A 192      -0.036  20.875  -1.272  1.00  0.00           O  
ATOM   2965  CB  VAL A 192       0.831  20.077  -4.462  1.00  0.00           C  
ATOM   2966  CG1 VAL A 192       1.854  21.099  -3.990  1.00  0.00           C  
ATOM   2967  CG2 VAL A 192       1.510  18.944  -5.217  1.00  0.00           C  
ATOM   2968  H   VAL A 192      -1.234  18.608  -4.724  1.00  0.00           H  
ATOM   2969  HA  VAL A 192       0.711  18.890  -2.668  1.00  0.00           H  
ATOM   2970  HB  VAL A 192       0.141  20.596  -5.127  1.00  0.00           H  
ATOM   2971 1HG1 VAL A 192       2.402  21.489  -4.848  1.00  0.00           H  
ATOM   2972 2HG1 VAL A 192       1.343  21.918  -3.484  1.00  0.00           H  
ATOM   2973 3HG1 VAL A 192       2.551  20.624  -3.300  1.00  0.00           H  
ATOM   2974 1HG2 VAL A 192       2.065  19.351  -6.061  1.00  0.00           H  
ATOM   2975 2HG2 VAL A 192       2.195  18.421  -4.549  1.00  0.00           H  
ATOM   2976 3HG2 VAL A 192       0.755  18.246  -5.581  1.00  0.00           H  
ATOM   2977  N   ASP A 193      -1.512  21.370  -2.894  1.00  0.00           N  
ATOM   2978  CA  ASP A 193      -2.139  22.452  -2.100  1.00  0.00           C  
ATOM   2979  C   ASP A 193      -2.854  21.917  -0.873  1.00  0.00           C  
ATOM   2980  O   ASP A 193      -2.872  22.554   0.184  1.00  0.00           O  
ATOM   2981  CB  ASP A 193      -3.134  23.243  -2.953  1.00  0.00           C  
ATOM   2982  CG  ASP A 193      -2.455  24.117  -3.999  1.00  0.00           C  
ATOM   2983  OD1 ASP A 193      -1.277  24.355  -3.871  1.00  0.00           O  
ATOM   2984  OD2 ASP A 193      -3.120  24.538  -4.914  1.00  0.00           O  
ATOM   2985  H   ASP A 193      -1.865  21.171  -3.819  1.00  0.00           H  
ATOM   2986  HA  ASP A 193      -1.356  23.131  -1.762  1.00  0.00           H  
ATOM   2987 1HB  ASP A 193      -3.808  22.552  -3.460  1.00  0.00           H  
ATOM   2988 2HB  ASP A 193      -3.742  23.878  -2.308  1.00  0.00           H  
ATOM   2989  N   CYS A 194      -3.414  20.719  -1.001  1.00  0.00           N  
ATOM   2990  CA  CYS A 194      -4.161  20.081   0.065  1.00  0.00           C  
ATOM   2991  C   CYS A 194      -3.413  19.789   1.333  1.00  0.00           C  
ATOM   2992  O   CYS A 194      -4.023  19.684   2.389  1.00  0.00           O  
ATOM   2993  CB  CYS A 194      -4.741  18.762  -0.446  1.00  0.00           C  
ATOM   2994  SG  CYS A 194      -6.035  18.958  -1.693  1.00  0.00           S  
ATOM   2995  H   CYS A 194      -3.309  20.239  -1.884  1.00  0.00           H  
ATOM   2996  HA  CYS A 194      -4.977  20.742   0.359  1.00  0.00           H  
ATOM   2997 1HB  CYS A 194      -3.943  18.157  -0.879  1.00  0.00           H  
ATOM   2998 2HB  CYS A 194      -5.159  18.201   0.390  1.00  0.00           H  
ATOM   2999  HG  CYS A 194      -6.864  19.658  -0.925  1.00  0.00           H  
ATOM   3000  N   VAL A 195      -2.095  19.605   1.220  1.00  0.00           N  
ATOM   3001  CA  VAL A 195      -1.214  19.478   2.352  1.00  0.00           C  
ATOM   3002  C   VAL A 195      -1.300  20.717   3.207  1.00  0.00           C  
ATOM   3003  O   VAL A 195      -1.405  20.585   4.405  1.00  0.00           O  
ATOM   3004  CB  VAL A 195       0.239  19.266   1.888  1.00  0.00           C  
ATOM   3005  CG1 VAL A 195       1.193  19.345   3.071  1.00  0.00           C  
ATOM   3006  CG2 VAL A 195       0.366  17.924   1.182  1.00  0.00           C  
ATOM   3007  H   VAL A 195      -1.709  19.554   0.288  1.00  0.00           H  
ATOM   3008  HA  VAL A 195      -1.523  18.610   2.935  1.00  0.00           H  
ATOM   3009  HB  VAL A 195       0.512  20.066   1.201  1.00  0.00           H  
ATOM   3010 1HG1 VAL A 195       2.216  19.193   2.725  1.00  0.00           H  
ATOM   3011 2HG1 VAL A 195       1.111  20.326   3.539  1.00  0.00           H  
ATOM   3012 3HG1 VAL A 195       0.938  18.573   3.796  1.00  0.00           H  
ATOM   3013 1HG2 VAL A 195       1.396  17.781   0.856  1.00  0.00           H  
ATOM   3014 2HG2 VAL A 195       0.088  17.124   1.868  1.00  0.00           H  
ATOM   3015 3HG2 VAL A 195      -0.294  17.906   0.315  1.00  0.00           H  
ATOM   3016  N   THR A 196      -1.253  21.903   2.621  1.00  0.00           N  
ATOM   3017  CA  THR A 196      -1.433  23.115   3.400  1.00  0.00           C  
ATOM   3018  C   THR A 196      -2.827  23.125   4.056  1.00  0.00           C  
ATOM   3019  O   THR A 196      -2.960  23.475   5.240  1.00  0.00           O  
ATOM   3020  CB  THR A 196      -1.248  24.368   2.524  1.00  0.00           C  
ATOM   3021  OG1 THR A 196       0.085  24.394   1.998  1.00  0.00           O  
ATOM   3022  CG2 THR A 196      -1.493  25.629   3.338  1.00  0.00           C  
ATOM   3023  H   THR A 196      -1.092  21.977   1.627  1.00  0.00           H  
ATOM   3024  HA  THR A 196      -0.681  23.134   4.189  1.00  0.00           H  
ATOM   3025  HB  THR A 196      -1.952  24.337   1.692  1.00  0.00           H  
ATOM   3026  HG1 THR A 196       0.051  24.384   1.039  1.00  0.00           H  
ATOM   3027 1HG2 THR A 196      -1.359  26.504   2.702  1.00  0.00           H  
ATOM   3028 2HG2 THR A 196      -2.510  25.617   3.729  1.00  0.00           H  
ATOM   3029 3HG2 THR A 196      -0.787  25.670   4.166  1.00  0.00           H  
ATOM   3030  N   ALA A 197      -3.855  22.776   3.282  1.00  0.00           N  
ATOM   3031  CA  ALA A 197      -5.210  22.844   3.795  1.00  0.00           C  
ATOM   3032  C   ALA A 197      -5.388  21.967   5.051  1.00  0.00           C  
ATOM   3033  O   ALA A 197      -6.030  22.366   5.990  1.00  0.00           O  
ATOM   3034  CB  ALA A 197      -6.194  22.432   2.710  1.00  0.00           C  
ATOM   3035  H   ALA A 197      -3.703  22.462   2.334  1.00  0.00           H  
ATOM   3036  HA  ALA A 197      -5.410  23.875   4.087  1.00  0.00           H  
ATOM   3037 1HB  ALA A 197      -7.210  22.485   3.101  1.00  0.00           H  
ATOM   3038 2HB  ALA A 197      -6.098  23.104   1.857  1.00  0.00           H  
ATOM   3039 3HB  ALA A 197      -5.981  21.413   2.393  1.00  0.00           H  
ATOM   3040  N   PHE A 198      -4.809  20.765   5.055  1.00  0.00           N  
ATOM   3041  CA  PHE A 198      -4.957  19.893   6.210  1.00  0.00           C  
ATOM   3042  C   PHE A 198      -4.073  20.183   7.410  1.00  0.00           C  
ATOM   3043  O   PHE A 198      -4.521  19.996   8.542  1.00  0.00           O  
ATOM   3044  CB  PHE A 198      -4.709  18.448   5.772  1.00  0.00           C  
ATOM   3045  CG  PHE A 198      -5.813  17.872   4.933  1.00  0.00           C  
ATOM   3046  CD1 PHE A 198      -7.112  18.343   5.051  1.00  0.00           C  
ATOM   3047  CD2 PHE A 198      -5.556  16.856   4.025  1.00  0.00           C  
ATOM   3048  CE1 PHE A 198      -8.129  17.813   4.279  1.00  0.00           C  
ATOM   3049  CE2 PHE A 198      -6.570  16.325   3.251  1.00  0.00           C  
ATOM   3050  CZ  PHE A 198      -7.858  16.804   3.379  1.00  0.00           C  
ATOM   3051  H   PHE A 198      -4.266  20.447   4.265  1.00  0.00           H  
ATOM   3052  HA  PHE A 198      -5.976  19.988   6.587  1.00  0.00           H  
ATOM   3053 1HB  PHE A 198      -3.784  18.396   5.200  1.00  0.00           H  
ATOM   3054 2HB  PHE A 198      -4.586  17.818   6.652  1.00  0.00           H  
ATOM   3055  HD1 PHE A 198      -7.326  19.142   5.761  1.00  0.00           H  
ATOM   3056  HD2 PHE A 198      -4.539  16.477   3.924  1.00  0.00           H  
ATOM   3057  HE1 PHE A 198      -9.145  18.193   4.382  1.00  0.00           H  
ATOM   3058  HE2 PHE A 198      -6.354  15.527   2.541  1.00  0.00           H  
ATOM   3059  HZ  PHE A 198      -8.659  16.385   2.772  1.00  0.00           H  
ATOM   3060  N   ALA A 199      -2.866  20.656   7.160  1.00  0.00           N  
ATOM   3061  CA  ALA A 199      -1.864  20.818   8.198  1.00  0.00           C  
ATOM   3062  C   ALA A 199      -1.818  22.240   8.785  1.00  0.00           C  
ATOM   3063  O   ALA A 199      -1.299  22.455   9.882  1.00  0.00           O  
ATOM   3064  CB  ALA A 199      -0.499  20.434   7.647  1.00  0.00           C  
ATOM   3065  H   ALA A 199      -2.637  20.913   6.211  1.00  0.00           H  
ATOM   3066  HA  ALA A 199      -2.120  20.153   9.023  1.00  0.00           H  
ATOM   3067 1HB  ALA A 199       0.255  20.555   8.425  1.00  0.00           H  
ATOM   3068 2HB  ALA A 199      -0.518  19.395   7.318  1.00  0.00           H  
ATOM   3069 3HB  ALA A 199      -0.254  21.077   6.802  1.00  0.00           H  
ATOM   3070  N   GLU A 200      -2.313  23.199   8.030  1.00  0.00           N  
ATOM   3071  CA  GLU A 200      -2.096  24.611   8.279  1.00  0.00           C  
ATOM   3072  C   GLU A 200      -3.417  25.391   8.257  1.00  0.00           C  
ATOM   3073  O   GLU A 200      -3.487  26.518   7.784  1.00  0.00           O  
ATOM   3074  CB  GLU A 200      -1.129  25.185   7.241  1.00  0.00           C  
ATOM   3075  CG  GLU A 200       0.259  24.561   7.262  1.00  0.00           C  
ATOM   3076  CD  GLU A 200       1.014  24.855   8.529  1.00  0.00           C  
ATOM   3077  OE1 GLU A 200       1.269  26.006   8.792  1.00  0.00           O  
ATOM   3078  OE2 GLU A 200       1.335  23.928   9.234  1.00  0.00           O  
ATOM   3079  H   GLU A 200      -2.873  22.920   7.237  1.00  0.00           H  
ATOM   3080  HA  GLU A 200      -1.656  24.724   9.270  1.00  0.00           H  
ATOM   3081 1HB  GLU A 200      -1.543  25.046   6.242  1.00  0.00           H  
ATOM   3082 2HB  GLU A 200      -1.016  26.257   7.403  1.00  0.00           H  
ATOM   3083 1HG  GLU A 200       0.162  23.481   7.154  1.00  0.00           H  
ATOM   3084 2HG  GLU A 200       0.827  24.934   6.411  1.00  0.00           H  
ATOM   3085  N   THR A 201      -4.444  24.791   8.863  1.00  0.00           N  
ATOM   3086  CA  THR A 201      -5.755  25.413   9.060  1.00  0.00           C  
ATOM   3087  C   THR A 201      -6.095  25.251  10.542  1.00  0.00           C  
ATOM   3088  O   THR A 201      -6.044  24.116  11.077  1.00  0.00           O  
ATOM   3089  CB  THR A 201      -6.845  24.779   8.176  1.00  0.00           C  
ATOM   3090  OG1 THR A 201      -6.483  24.914   6.796  1.00  0.00           O  
ATOM   3091  CG2 THR A 201      -8.186  25.457   8.414  1.00  0.00           C  
ATOM   3092  H   THR A 201      -4.290  23.851   9.200  1.00  0.00           H  
ATOM   3093  HA  THR A 201      -5.682  26.467   8.791  1.00  0.00           H  
ATOM   3094  HB  THR A 201      -6.933  23.718   8.412  1.00  0.00           H  
ATOM   3095  HG1 THR A 201      -6.408  24.043   6.399  1.00  0.00           H  
ATOM   3096 1HG2 THR A 201      -8.944  24.995   7.781  1.00  0.00           H  
ATOM   3097 2HG2 THR A 201      -8.469  25.346   9.460  1.00  0.00           H  
ATOM   3098 3HG2 THR A 201      -8.106  26.515   8.170  1.00  0.00           H  
ATOM   3099  N   ASP A 202      -6.410  26.344  11.202  1.00  0.00           N  
ATOM   3100  CA  ASP A 202      -6.734  26.320  12.616  1.00  0.00           C  
ATOM   3101  C   ASP A 202      -8.262  26.142  12.739  1.00  0.00           C  
ATOM   3102  O   ASP A 202      -9.015  27.003  12.320  1.00  0.00           O  
ATOM   3103  CB  ASP A 202      -6.273  27.604  13.311  1.00  0.00           C  
ATOM   3104  CG  ASP A 202      -6.520  27.585  14.814  1.00  0.00           C  
ATOM   3105  OD1 ASP A 202      -7.152  26.667  15.281  1.00  0.00           O  
ATOM   3106  OD2 ASP A 202      -6.074  28.489  15.479  1.00  0.00           O  
ATOM   3107  H   ASP A 202      -6.426  27.225  10.708  1.00  0.00           H  
ATOM   3108  HA  ASP A 202      -6.216  25.477  13.075  1.00  0.00           H  
ATOM   3109 1HB  ASP A 202      -5.208  27.751  13.134  1.00  0.00           H  
ATOM   3110 2HB  ASP A 202      -6.798  28.458  12.882  1.00  0.00           H  
ATOM   3111  N   PHE A 203      -8.695  25.056  13.347  1.00  0.00           N  
ATOM   3112  CA  PHE A 203     -10.113  24.803  13.607  1.00  0.00           C  
ATOM   3113  C   PHE A 203     -10.553  25.120  15.025  1.00  0.00           C  
ATOM   3114  O   PHE A 203     -11.689  24.784  15.409  1.00  0.00           O  
ATOM   3115  CB  PHE A 203     -10.440  23.339  13.307  1.00  0.00           C  
ATOM   3116  CG  PHE A 203     -10.288  22.969  11.859  1.00  0.00           C  
ATOM   3117  CD1 PHE A 203      -9.031  22.878  11.280  1.00  0.00           C  
ATOM   3118  CD2 PHE A 203     -11.401  22.712  11.072  1.00  0.00           C  
ATOM   3119  CE1 PHE A 203      -8.889  22.537   9.948  1.00  0.00           C  
ATOM   3120  CE2 PHE A 203     -11.262  22.370   9.741  1.00  0.00           C  
ATOM   3121  CZ  PHE A 203     -10.004  22.283   9.179  1.00  0.00           C  
ATOM   3122  H   PHE A 203      -8.011  24.374  13.643  1.00  0.00           H  
ATOM   3123  HA  PHE A 203     -10.705  25.441  12.949  1.00  0.00           H  
ATOM   3124 1HB  PHE A 203      -9.789  22.693  13.893  1.00  0.00           H  
ATOM   3125 2HB  PHE A 203     -11.466  23.127  13.605  1.00  0.00           H  
ATOM   3126  HD1 PHE A 203      -8.149  23.078  11.889  1.00  0.00           H  
ATOM   3127  HD2 PHE A 203     -12.394  22.781  11.517  1.00  0.00           H  
ATOM   3128  HE1 PHE A 203      -7.895  22.470   9.506  1.00  0.00           H  
ATOM   3129  HE2 PHE A 203     -12.145  22.170   9.134  1.00  0.00           H  
ATOM   3130  HZ  PHE A 203      -9.894  22.016   8.129  1.00  0.00           H  
ATOM   3131  N   ARG A 204      -9.688  25.751  15.836  1.00  0.00           N  
ATOM   3132  CA  ARG A 204      -9.991  25.953  17.288  1.00  0.00           C  
ATOM   3133  C   ARG A 204     -11.330  26.634  17.527  1.00  0.00           C  
ATOM   3134  O   ARG A 204     -12.176  26.147  18.259  1.00  0.00           O  
ATOM   3135  CB  ARG A 204      -8.907  26.788  17.953  1.00  0.00           C  
ATOM   3136  CG  ARG A 204      -9.098  27.013  19.445  1.00  0.00           C  
ATOM   3137  CD  ARG A 204      -8.070  27.932  19.997  1.00  0.00           C  
ATOM   3138  NE  ARG A 204      -8.162  29.262  19.416  1.00  0.00           N  
ATOM   3139  CZ  ARG A 204      -9.060  30.197  19.785  1.00  0.00           C  
ATOM   3140  NH1 ARG A 204      -9.933  29.933  20.732  1.00  0.00           N  
ATOM   3141  NH2 ARG A 204      -9.062  31.379  19.194  1.00  0.00           N  
ATOM   3142  H   ARG A 204      -8.816  26.097  15.463  1.00  0.00           H  
ATOM   3143  HA  ARG A 204     -10.024  24.977  17.774  1.00  0.00           H  
ATOM   3144 1HB  ARG A 204      -7.940  26.306  17.814  1.00  0.00           H  
ATOM   3145 2HB  ARG A 204      -8.856  27.766  17.475  1.00  0.00           H  
ATOM   3146 1HG  ARG A 204     -10.080  27.451  19.624  1.00  0.00           H  
ATOM   3147 2HG  ARG A 204      -9.024  26.060  19.969  1.00  0.00           H  
ATOM   3148 1HD  ARG A 204      -8.203  28.021  21.075  1.00  0.00           H  
ATOM   3149 2HD  ARG A 204      -7.077  27.536  19.786  1.00  0.00           H  
ATOM   3150  HE  ARG A 204      -7.507  29.502  18.684  1.00  0.00           H  
ATOM   3151 1HH1 ARG A 204      -9.930  29.029  21.183  1.00  0.00           H  
ATOM   3152 2HH1 ARG A 204     -10.605  30.634  21.008  1.00  0.00           H  
ATOM   3153 1HH2 ARG A 204      -8.391  31.582  18.466  1.00  0.00           H  
ATOM   3154 2HH2 ARG A 204      -9.735  32.079  19.470  1.00  0.00           H  
ATOM   3155  N   PRO A 205     -11.556  27.741  16.850  1.00  0.00           N  
ATOM   3156  CA  PRO A 205     -12.816  28.495  17.062  1.00  0.00           C  
ATOM   3157  C   PRO A 205     -14.005  27.748  16.470  1.00  0.00           C  
ATOM   3158  O   PRO A 205     -15.075  27.771  17.048  1.00  0.00           O  
ATOM   3159  CB  PRO A 205     -12.566  29.817  16.330  1.00  0.00           C  
ATOM   3160  CG  PRO A 205     -11.499  29.492  15.341  1.00  0.00           C  
ATOM   3161  CD  PRO A 205     -10.664  28.441  16.023  1.00  0.00           C  
ATOM   3162  HA  PRO A 205     -12.958  28.666  18.139  1.00  0.00           H  
ATOM   3163 1HB  PRO A 205     -13.495  30.166  15.856  1.00  0.00           H  
ATOM   3164 2HB  PRO A 205     -12.261  30.593  17.048  1.00  0.00           H  
ATOM   3165 1HG  PRO A 205     -11.948  29.133  14.403  1.00  0.00           H  
ATOM   3166 2HG  PRO A 205     -10.923  30.395  15.092  1.00  0.00           H  
ATOM   3167 1HD  PRO A 205     -10.246  27.758  15.269  1.00  0.00           H  
ATOM   3168 2HD  PRO A 205      -9.860  28.927  16.596  1.00  0.00           H  
ATOM   3169  N   ASP A 206     -13.811  27.048  15.353  1.00  0.00           N  
ATOM   3170  CA  ASP A 206     -14.888  26.192  14.806  1.00  0.00           C  
ATOM   3171  C   ASP A 206     -15.296  25.159  15.898  1.00  0.00           C  
ATOM   3172  O   ASP A 206     -16.474  24.974  16.197  1.00  0.00           O  
ATOM   3173  CB  ASP A 206     -14.432  25.476  13.532  1.00  0.00           C  
ATOM   3174  CG  ASP A 206     -14.299  26.415  12.340  1.00  0.00           C  
ATOM   3175  OD1 ASP A 206     -14.831  27.498  12.400  1.00  0.00           O  
ATOM   3176  OD2 ASP A 206     -13.667  26.039  11.382  1.00  0.00           O  
ATOM   3177  H   ASP A 206     -12.926  27.095  14.869  1.00  0.00           H  
ATOM   3178  HA  ASP A 206     -15.740  26.825  14.557  1.00  0.00           H  
ATOM   3179 1HB  ASP A 206     -13.468  24.998  13.709  1.00  0.00           H  
ATOM   3180 2HB  ASP A 206     -15.146  24.691  13.280  1.00  0.00           H  
ATOM   3181  N   MET A 207     -14.315  24.491  16.490  1.00  0.00           N  
ATOM   3182  CA  MET A 207     -14.599  23.434  17.462  1.00  0.00           C  
ATOM   3183  C   MET A 207     -15.339  23.985  18.668  1.00  0.00           C  
ATOM   3184  O   MET A 207     -16.296  23.369  19.187  1.00  0.00           O  
ATOM   3185  CB  MET A 207     -13.305  22.752  17.901  1.00  0.00           C  
ATOM   3186  CG  MET A 207     -12.612  21.952  16.807  1.00  0.00           C  
ATOM   3187  SD  MET A 207     -13.600  20.554  16.237  1.00  0.00           S  
ATOM   3188  CE  MET A 207     -12.629  20.002  14.838  1.00  0.00           C  
ATOM   3189  H   MET A 207     -13.354  24.712  16.270  1.00  0.00           H  
ATOM   3190  HA  MET A 207     -15.241  22.692  16.988  1.00  0.00           H  
ATOM   3191 1HB  MET A 207     -12.602  23.503  18.260  1.00  0.00           H  
ATOM   3192 2HB  MET A 207     -13.513  22.075  18.730  1.00  0.00           H  
ATOM   3193 1HG  MET A 207     -12.409  22.600  15.955  1.00  0.00           H  
ATOM   3194 2HG  MET A 207     -11.662  21.572  17.180  1.00  0.00           H  
ATOM   3195 1HE  MET A 207     -13.112  19.140  14.377  1.00  0.00           H  
ATOM   3196 2HE  MET A 207     -12.552  20.808  14.107  1.00  0.00           H  
ATOM   3197 3HE  MET A 207     -11.631  19.721  15.175  1.00  0.00           H  
ATOM   3198  N   ALA A 208     -14.910  25.148  19.121  1.00  0.00           N  
ATOM   3199  CA  ALA A 208     -15.523  25.719  20.317  1.00  0.00           C  
ATOM   3200  C   ALA A 208     -16.974  26.069  20.097  1.00  0.00           C  
ATOM   3201  O   ALA A 208     -17.727  26.148  21.061  1.00  0.00           O  
ATOM   3202  CB  ALA A 208     -14.756  26.953  20.768  1.00  0.00           C  
ATOM   3203  H   ALA A 208     -14.167  25.653  18.660  1.00  0.00           H  
ATOM   3204  HA  ALA A 208     -15.484  24.970  21.108  1.00  0.00           H  
ATOM   3205 1HB  ALA A 208     -15.225  27.367  21.661  1.00  0.00           H  
ATOM   3206 2HB  ALA A 208     -13.725  26.679  20.994  1.00  0.00           H  
ATOM   3207 3HB  ALA A 208     -14.767  27.698  19.974  1.00  0.00           H  
ATOM   3208  N   LYS A 209     -17.352  26.342  18.856  1.00  0.00           N  
ATOM   3209  CA  LYS A 209     -18.725  26.619  18.514  1.00  0.00           C  
ATOM   3210  C   LYS A 209     -19.638  25.384  18.350  1.00  0.00           C  
ATOM   3211  O   LYS A 209     -20.828  25.535  18.229  1.00  0.00           O  
ATOM   3212  CB  LYS A 209     -18.748  27.448  17.229  1.00  0.00           C  
ATOM   3213  CG  LYS A 209     -18.169  28.849  17.373  1.00  0.00           C  
ATOM   3214  CD  LYS A 209     -18.230  29.611  16.058  1.00  0.00           C  
ATOM   3215  CE  LYS A 209     -17.657  31.013  16.202  1.00  0.00           C  
ATOM   3216  NZ  LYS A 209     -17.680  31.759  14.915  1.00  0.00           N  
ATOM   3217  H   LYS A 209     -16.651  26.355  18.129  1.00  0.00           H  
ATOM   3218  HA  LYS A 209     -19.175  27.191  19.326  1.00  0.00           H  
ATOM   3219 1HB  LYS A 209     -18.185  26.931  16.452  1.00  0.00           H  
ATOM   3220 2HB  LYS A 209     -19.776  27.546  16.878  1.00  0.00           H  
ATOM   3221 1HG  LYS A 209     -18.731  29.399  18.129  1.00  0.00           H  
ATOM   3222 2HG  LYS A 209     -17.130  28.781  17.697  1.00  0.00           H  
ATOM   3223 1HD  LYS A 209     -17.661  29.072  15.298  1.00  0.00           H  
ATOM   3224 2HD  LYS A 209     -19.266  29.684  15.728  1.00  0.00           H  
ATOM   3225 1HE  LYS A 209     -18.236  31.568  16.939  1.00  0.00           H  
ATOM   3226 2HE  LYS A 209     -16.627  30.952  16.554  1.00  0.00           H  
ATOM   3227 1HZ  LYS A 209     -17.293  32.682  15.053  1.00  0.00           H  
ATOM   3228 2HZ  LYS A 209     -17.130  31.262  14.228  1.00  0.00           H  
ATOM   3229 3HZ  LYS A 209     -18.632  31.839  14.588  1.00  0.00           H  
ATOM   3230  N   ILE A 210     -19.105  24.165  18.382  1.00  0.00           N  
ATOM   3231  CA  ILE A 210     -19.934  22.963  18.140  1.00  0.00           C  
ATOM   3232  C   ILE A 210     -20.634  22.498  19.433  1.00  0.00           C  
ATOM   3233  O   ILE A 210     -19.977  22.148  20.406  1.00  0.00           O  
ATOM   3234  CB  ILE A 210     -19.082  21.811  17.576  1.00  0.00           C  
ATOM   3235  CG1 ILE A 210     -18.466  22.211  16.233  1.00  0.00           C  
ATOM   3236  CG2 ILE A 210     -19.922  20.552  17.427  1.00  0.00           C  
ATOM   3237  CD1 ILE A 210     -17.429  21.236  15.722  1.00  0.00           C  
ATOM   3238  H   ILE A 210     -18.120  24.053  18.574  1.00  0.00           H  
ATOM   3239  HA  ILE A 210     -20.701  23.214  17.408  1.00  0.00           H  
ATOM   3240  HB  ILE A 210     -18.254  21.606  18.253  1.00  0.00           H  
ATOM   3241 1HG1 ILE A 210     -19.252  22.296  15.483  1.00  0.00           H  
ATOM   3242 2HG1 ILE A 210     -17.996  23.190  16.325  1.00  0.00           H  
ATOM   3243 1HG2 ILE A 210     -19.305  19.748  17.026  1.00  0.00           H  
ATOM   3244 2HG2 ILE A 210     -20.314  20.259  18.400  1.00  0.00           H  
ATOM   3245 3HG2 ILE A 210     -20.751  20.746  16.746  1.00  0.00           H  
ATOM   3246 1HD1 ILE A 210     -17.039  21.588  14.767  1.00  0.00           H  
ATOM   3247 2HD1 ILE A 210     -16.614  21.162  16.442  1.00  0.00           H  
ATOM   3248 3HD1 ILE A 210     -17.886  20.257  15.588  1.00  0.00           H  
ATOM   3249  N   ASP A 211     -21.968  22.481  19.440  1.00  0.00           N  
ATOM   3250  CA  ASP A 211     -22.720  22.067  20.602  1.00  0.00           C  
ATOM   3251  C   ASP A 211     -23.411  20.715  20.428  1.00  0.00           C  
ATOM   3252  O   ASP A 211     -23.870  20.134  21.419  1.00  0.00           O  
ATOM   3253  CB  ASP A 211     -23.764  23.133  20.944  1.00  0.00           C  
ATOM   3254  CG  ASP A 211     -23.143  24.455  21.372  1.00  0.00           C  
ATOM   3255  OD1 ASP A 211     -22.233  24.432  22.167  1.00  0.00           O  
ATOM   3256  OD2 ASP A 211     -23.583  25.476  20.900  1.00  0.00           O  
ATOM   3257  H   ASP A 211     -22.465  22.766  18.608  1.00  0.00           H  
ATOM   3258  HA  ASP A 211     -22.031  21.961  21.440  1.00  0.00           H  
ATOM   3259 1HB  ASP A 211     -24.400  23.311  20.077  1.00  0.00           H  
ATOM   3260 2HB  ASP A 211     -24.403  22.771  21.750  1.00  0.00           H  
ATOM   3261  N   VAL A 212     -23.457  20.176  19.209  1.00  0.00           N  
ATOM   3262  CA  VAL A 212     -24.057  18.854  18.956  1.00  0.00           C  
ATOM   3263  C   VAL A 212     -23.133  17.747  19.518  1.00  0.00           C  
ATOM   3264  O   VAL A 212     -21.951  17.998  19.776  1.00  0.00           O  
ATOM   3265  CB  VAL A 212     -24.275  18.637  17.447  1.00  0.00           C  
ATOM   3266  CG1 VAL A 212     -25.217  19.692  16.888  1.00  0.00           C  
ATOM   3267  CG2 VAL A 212     -22.939  18.668  16.721  1.00  0.00           C  
ATOM   3268  H   VAL A 212     -23.066  20.695  18.436  1.00  0.00           H  
ATOM   3269  HA  VAL A 212     -25.025  18.812  19.456  1.00  0.00           H  
ATOM   3270  HB  VAL A 212     -24.750  17.668  17.293  1.00  0.00           H  
ATOM   3271 1HG1 VAL A 212     -25.360  19.524  15.820  1.00  0.00           H  
ATOM   3272 2HG1 VAL A 212     -26.179  19.628  17.396  1.00  0.00           H  
ATOM   3273 3HG1 VAL A 212     -24.789  20.682  17.043  1.00  0.00           H  
ATOM   3274 1HG2 VAL A 212     -23.100  18.513  15.655  1.00  0.00           H  
ATOM   3275 2HG2 VAL A 212     -22.461  19.635  16.879  1.00  0.00           H  
ATOM   3276 3HG2 VAL A 212     -22.295  17.878  17.109  1.00  0.00           H  
ATOM   3277  N   PRO A 213     -23.639  16.511  19.655  1.00  0.00           N  
ATOM   3278  CA  PRO A 213     -22.775  15.395  20.117  1.00  0.00           C  
ATOM   3279  C   PRO A 213     -21.663  15.116  19.128  1.00  0.00           C  
ATOM   3280  O   PRO A 213     -21.917  15.012  17.910  1.00  0.00           O  
ATOM   3281  CB  PRO A 213     -23.742  14.210  20.212  1.00  0.00           C  
ATOM   3282  CG  PRO A 213     -25.082  14.844  20.370  1.00  0.00           C  
ATOM   3283  CD  PRO A 213     -25.010  16.087  19.524  1.00  0.00           C  
ATOM   3284  HA  PRO A 213     -22.363  15.642  21.106  1.00  0.00           H  
ATOM   3285 1HB  PRO A 213     -23.667  13.590  19.307  1.00  0.00           H  
ATOM   3286 2HB  PRO A 213     -23.469  13.570  21.064  1.00  0.00           H  
ATOM   3287 1HG  PRO A 213     -25.870  14.152  20.040  1.00  0.00           H  
ATOM   3288 2HG  PRO A 213     -25.275  15.064  21.430  1.00  0.00           H  
ATOM   3289 1HD  PRO A 213     -25.267  15.838  18.483  1.00  0.00           H  
ATOM   3290 2HD  PRO A 213     -25.701  16.844  19.924  1.00  0.00           H  
ATOM   3291  N   THR A 214     -20.453  15.045  19.669  1.00  0.00           N  
ATOM   3292  CA  THR A 214     -19.242  14.771  18.925  1.00  0.00           C  
ATOM   3293  C   THR A 214     -18.533  13.571  19.514  1.00  0.00           C  
ATOM   3294  O   THR A 214     -18.405  13.446  20.737  1.00  0.00           O  
ATOM   3295  CB  THR A 214     -18.298  15.988  18.919  1.00  0.00           C  
ATOM   3296  OG1 THR A 214     -17.125  15.682  18.154  1.00  0.00           O  
ATOM   3297  CG2 THR A 214     -17.893  16.356  20.337  1.00  0.00           C  
ATOM   3298  H   THR A 214     -20.395  15.195  20.666  1.00  0.00           H  
ATOM   3299  HA  THR A 214     -19.513  14.545  17.893  1.00  0.00           H  
ATOM   3300  HB  THR A 214     -18.803  16.837  18.459  1.00  0.00           H  
ATOM   3301  HG1 THR A 214     -17.308  14.941  17.571  1.00  0.00           H  
ATOM   3302 1HG2 THR A 214     -17.226  17.218  20.313  1.00  0.00           H  
ATOM   3303 2HG2 THR A 214     -18.782  16.601  20.918  1.00  0.00           H  
ATOM   3304 3HG2 THR A 214     -17.379  15.514  20.799  1.00  0.00           H  
ATOM   3305  N   LEU A 215     -18.185  12.619  18.650  1.00  0.00           N  
ATOM   3306  CA  LEU A 215     -17.354  11.492  19.023  1.00  0.00           C  
ATOM   3307  C   LEU A 215     -16.015  11.644  18.308  1.00  0.00           C  
ATOM   3308  O   LEU A 215     -15.977  11.916  17.125  1.00  0.00           O  
ATOM   3309  CB  LEU A 215     -18.024  10.165  18.644  1.00  0.00           C  
ATOM   3310  CG  LEU A 215     -17.210   8.900  18.942  1.00  0.00           C  
ATOM   3311  CD1 LEU A 215     -17.048   8.742  20.448  1.00  0.00           C  
ATOM   3312  CD2 LEU A 215     -17.909   7.692  18.337  1.00  0.00           C  
ATOM   3313  H   LEU A 215     -18.517  12.692  17.699  1.00  0.00           H  
ATOM   3314  HA  LEU A 215     -17.213  11.509  20.103  1.00  0.00           H  
ATOM   3315 1HB  LEU A 215     -18.967  10.086  19.182  1.00  0.00           H  
ATOM   3316 2HB  LEU A 215     -18.239  10.177  17.576  1.00  0.00           H  
ATOM   3317  HG  LEU A 215     -16.214   8.997  18.508  1.00  0.00           H  
ATOM   3318 1HD1 LEU A 215     -16.470   7.843  20.659  1.00  0.00           H  
ATOM   3319 2HD1 LEU A 215     -16.528   9.611  20.851  1.00  0.00           H  
ATOM   3320 3HD1 LEU A 215     -18.030   8.658  20.912  1.00  0.00           H  
ATOM   3321 1HD2 LEU A 215     -17.330   6.792  18.548  1.00  0.00           H  
ATOM   3322 2HD2 LEU A 215     -18.904   7.592  18.771  1.00  0.00           H  
ATOM   3323 3HD2 LEU A 215     -17.995   7.823  17.258  1.00  0.00           H  
ATOM   3324  N   VAL A 216     -14.927  11.477  19.032  1.00  0.00           N  
ATOM   3325  CA  VAL A 216     -13.589  11.496  18.486  1.00  0.00           C  
ATOM   3326  C   VAL A 216     -13.004  10.097  18.688  1.00  0.00           C  
ATOM   3327  O   VAL A 216     -13.100   9.537  19.783  1.00  0.00           O  
ATOM   3328  CB  VAL A 216     -12.717  12.556  19.185  1.00  0.00           C  
ATOM   3329  CG1 VAL A 216     -11.298  12.524  18.638  1.00  0.00           C  
ATOM   3330  CG2 VAL A 216     -13.334  13.934  19.005  1.00  0.00           C  
ATOM   3331  H   VAL A 216     -15.052  11.328  20.023  1.00  0.00           H  
ATOM   3332  HA  VAL A 216     -13.651  11.748  17.427  1.00  0.00           H  
ATOM   3333  HB  VAL A 216     -12.657  12.320  20.248  1.00  0.00           H  
ATOM   3334 1HG1 VAL A 216     -10.695  13.279  19.143  1.00  0.00           H  
ATOM   3335 2HG1 VAL A 216     -10.864  11.539  18.810  1.00  0.00           H  
ATOM   3336 3HG1 VAL A 216     -11.316  12.732  17.568  1.00  0.00           H  
ATOM   3337 1HG2 VAL A 216     -12.712  14.679  19.503  1.00  0.00           H  
ATOM   3338 2HG2 VAL A 216     -13.399  14.168  17.942  1.00  0.00           H  
ATOM   3339 3HG2 VAL A 216     -14.333  13.946  19.441  1.00  0.00           H  
ATOM   3340  N   ILE A 217     -12.435   9.532  17.633  1.00  0.00           N  
ATOM   3341  CA  ILE A 217     -11.830   8.204  17.678  1.00  0.00           C  
ATOM   3342  C   ILE A 217     -10.408   8.393  17.182  1.00  0.00           C  
ATOM   3343  O   ILE A 217     -10.214   9.001  16.130  1.00  0.00           O  
ATOM   3344  CB  ILE A 217     -12.583   7.180  16.808  1.00  0.00           C  
ATOM   3345  CG1 ILE A 217     -14.030   7.035  17.287  1.00  0.00           C  
ATOM   3346  CG2 ILE A 217     -11.872   5.836  16.834  1.00  0.00           C  
ATOM   3347  CD1 ILE A 217     -14.900   6.217  16.360  1.00  0.00           C  
ATOM   3348  H   ILE A 217     -12.424  10.049  16.765  1.00  0.00           H  
ATOM   3349  HA  ILE A 217     -11.858   7.846  18.706  1.00  0.00           H  
ATOM   3350  HB  ILE A 217     -12.625   7.538  15.780  1.00  0.00           H  
ATOM   3351 1HG1 ILE A 217     -14.042   6.566  18.270  1.00  0.00           H  
ATOM   3352 2HG1 ILE A 217     -14.479   8.023  17.392  1.00  0.00           H  
ATOM   3353 1HG2 ILE A 217     -12.418   5.124  16.215  1.00  0.00           H  
ATOM   3354 2HG2 ILE A 217     -10.861   5.952  16.448  1.00  0.00           H  
ATOM   3355 3HG2 ILE A 217     -11.829   5.467  17.859  1.00  0.00           H  
ATOM   3356 1HD1 ILE A 217     -15.910   6.159  16.766  1.00  0.00           H  
ATOM   3357 2HD1 ILE A 217     -14.930   6.689  15.378  1.00  0.00           H  
ATOM   3358 3HD1 ILE A 217     -14.489   5.213  16.268  1.00  0.00           H  
ATOM   3359  N   HIS A 218      -9.411   7.919  17.902  1.00  0.00           N  
ATOM   3360  CA  HIS A 218      -8.054   8.204  17.493  1.00  0.00           C  
ATOM   3361  C   HIS A 218      -7.146   7.122  18.000  1.00  0.00           C  
ATOM   3362  O   HIS A 218      -7.260   6.687  19.165  1.00  0.00           O  
ATOM   3363  CB  HIS A 218      -7.588   9.567  18.015  1.00  0.00           C  
ATOM   3364  CG  HIS A 218      -6.244   9.981  17.501  1.00  0.00           C  
ATOM   3365  ND1 HIS A 218      -6.088  10.796  16.400  1.00  0.00           N  
ATOM   3366  CD2 HIS A 218      -4.996   9.692  17.936  1.00  0.00           C  
ATOM   3367  CE1 HIS A 218      -4.799  10.991  16.181  1.00  0.00           C  
ATOM   3368  NE2 HIS A 218      -4.116  10.332  17.098  1.00  0.00           N  
ATOM   3369  H   HIS A 218      -9.569   7.363  18.730  1.00  0.00           H  
ATOM   3370  HA  HIS A 218      -8.000   8.230  16.405  1.00  0.00           H  
ATOM   3371 1HB  HIS A 218      -8.312  10.332  17.731  1.00  0.00           H  
ATOM   3372 2HB  HIS A 218      -7.545   9.545  19.103  1.00  0.00           H  
ATOM   3373  HD1 HIS A 218      -6.820  11.247  15.888  1.00  0.00           H  
ATOM   3374  HD2 HIS A 218      -4.621   9.090  18.765  1.00  0.00           H  
ATOM   3375  HE1 HIS A 218      -4.465  11.613  15.350  1.00  0.00           H  
ATOM   3376  N   GLY A 219      -6.228   6.677  17.142  1.00  0.00           N  
ATOM   3377  CA  GLY A 219      -5.196   5.724  17.538  1.00  0.00           C  
ATOM   3378  C   GLY A 219      -4.042   6.371  18.282  1.00  0.00           C  
ATOM   3379  O   GLY A 219      -3.604   7.440  17.879  1.00  0.00           O  
ATOM   3380  H   GLY A 219      -6.250   7.011  16.189  1.00  0.00           H  
ATOM   3381 1HA  GLY A 219      -5.635   4.955  18.174  1.00  0.00           H  
ATOM   3382 2HA  GLY A 219      -4.805   5.223  16.653  1.00  0.00           H  
ATOM   3383  N   ASP A 220      -3.544   5.744  19.353  1.00  0.00           N  
ATOM   3384  CA  ASP A 220      -2.454   6.371  20.123  1.00  0.00           C  
ATOM   3385  C   ASP A 220      -1.080   6.078  19.560  1.00  0.00           C  
ATOM   3386  O   ASP A 220      -0.113   6.507  20.137  1.00  0.00           O  
ATOM   3387  CB  ASP A 220      -2.498   5.908  21.581  1.00  0.00           C  
ATOM   3388  CG  ASP A 220      -2.236   4.416  21.738  1.00  0.00           C  
ATOM   3389  OD1 ASP A 220      -1.987   3.770  20.748  1.00  0.00           O  
ATOM   3390  OD2 ASP A 220      -2.288   3.937  22.845  1.00  0.00           O  
ATOM   3391  H   ASP A 220      -3.900   4.846  19.647  1.00  0.00           H  
ATOM   3392  HA  ASP A 220      -2.589   7.453  20.095  1.00  0.00           H  
ATOM   3393 1HB  ASP A 220      -1.753   6.455  22.159  1.00  0.00           H  
ATOM   3394 2HB  ASP A 220      -3.476   6.137  22.007  1.00  0.00           H  
ATOM   3395  N   GLY A 221      -0.985   5.331  18.450  1.00  0.00           N  
ATOM   3396  CA  GLY A 221       0.278   5.125  17.752  1.00  0.00           C  
ATOM   3397  C   GLY A 221       0.200   5.733  16.345  1.00  0.00           C  
ATOM   3398  O   GLY A 221       0.857   5.281  15.424  1.00  0.00           O  
ATOM   3399  H   GLY A 221      -1.823   4.898  18.089  1.00  0.00           H  
ATOM   3400 1HA  GLY A 221       1.087   5.584  18.320  1.00  0.00           H  
ATOM   3401 2HA  GLY A 221       0.492   4.058  17.694  1.00  0.00           H  
ATOM   3402  N   ASP A 222      -0.596   6.788  16.214  1.00  0.00           N  
ATOM   3403  CA  ASP A 222      -0.814   7.425  14.952  1.00  0.00           C  
ATOM   3404  C   ASP A 222       0.447   8.203  14.528  1.00  0.00           C  
ATOM   3405  O   ASP A 222       0.809   9.229  15.150  1.00  0.00           O  
ATOM   3406  CB  ASP A 222      -2.023   8.360  15.034  1.00  0.00           C  
ATOM   3407  CG  ASP A 222      -2.370   8.999  13.697  1.00  0.00           C  
ATOM   3408  OD1 ASP A 222      -1.470   9.262  12.935  1.00  0.00           O  
ATOM   3409  OD2 ASP A 222      -3.532   9.217  13.449  1.00  0.00           O  
ATOM   3410  H   ASP A 222      -1.061   7.150  17.034  1.00  0.00           H  
ATOM   3411  HA  ASP A 222      -1.015   6.655  14.206  1.00  0.00           H  
ATOM   3412 1HB  ASP A 222      -2.890   7.803  15.390  1.00  0.00           H  
ATOM   3413 2HB  ASP A 222      -1.823   9.151  15.758  1.00  0.00           H  
ATOM   3414  N   GLN A 223       1.077   7.764  13.437  1.00  0.00           N  
ATOM   3415  CA  GLN A 223       2.298   8.416  12.955  1.00  0.00           C  
ATOM   3416  C   GLN A 223       2.041   9.592  12.041  1.00  0.00           C  
ATOM   3417  O   GLN A 223       2.988  10.268  11.676  1.00  0.00           O  
ATOM   3418  CB  GLN A 223       3.182   7.401  12.225  1.00  0.00           C  
ATOM   3419  CG  GLN A 223       3.663   6.254  13.097  1.00  0.00           C  
ATOM   3420  CD  GLN A 223       4.518   6.728  14.256  1.00  0.00           C  
ATOM   3421  OE1 GLN A 223       5.483   7.475  14.070  1.00  0.00           O  
ATOM   3422  NE2 GLN A 223       4.170   6.295  15.463  1.00  0.00           N  
ATOM   3423  H   GLN A 223       0.711   6.970  12.931  1.00  0.00           H  
ATOM   3424  HA  GLN A 223       2.844   8.805  13.814  1.00  0.00           H  
ATOM   3425 1HB  GLN A 223       2.632   6.977  11.385  1.00  0.00           H  
ATOM   3426 2HB  GLN A 223       4.058   7.907  11.820  1.00  0.00           H  
ATOM   3427 1HG  GLN A 223       2.797   5.731  13.502  1.00  0.00           H  
ATOM   3428 2HG  GLN A 223       4.259   5.574  12.488  1.00  0.00           H  
ATOM   3429 1HE2 GLN A 223       4.697   6.575  16.267  1.00  0.00           H  
ATOM   3430 2HE2 GLN A 223       3.380   5.691  15.569  1.00  0.00           H  
ATOM   3431  N   ILE A 224       0.817   9.820  11.640  1.00  0.00           N  
ATOM   3432  CA  ILE A 224       0.491  10.820  10.628  1.00  0.00           C  
ATOM   3433  C   ILE A 224      -0.136  12.080  11.287  1.00  0.00           C  
ATOM   3434  O   ILE A 224       0.257  13.210  10.960  1.00  0.00           O  
ATOM   3435  CB  ILE A 224      -0.473  10.237   9.579  1.00  0.00           C  
ATOM   3436  CG1 ILE A 224       0.285   9.342   8.596  1.00  0.00           C  
ATOM   3437  CG2 ILE A 224      -1.194  11.354   8.840  1.00  0.00           C  
ATOM   3438  CD1 ILE A 224       0.991   8.176   9.250  1.00  0.00           C  
ATOM   3439  H   ILE A 224       0.072   9.277  12.053  1.00  0.00           H  
ATOM   3440  HA  ILE A 224       1.411  11.117  10.126  1.00  0.00           H  
ATOM   3441  HB  ILE A 224      -1.211   9.606  10.074  1.00  0.00           H  
ATOM   3442 1HG1 ILE A 224      -0.408   8.948   7.853  1.00  0.00           H  
ATOM   3443 2HG1 ILE A 224       1.030   9.935   8.064  1.00  0.00           H  
ATOM   3444 1HG2 ILE A 224      -1.871  10.924   8.102  1.00  0.00           H  
ATOM   3445 2HG2 ILE A 224      -1.764  11.951   9.550  1.00  0.00           H  
ATOM   3446 3HG2 ILE A 224      -0.464  11.988   8.337  1.00  0.00           H  
ATOM   3447 1HD1 ILE A 224       1.506   7.589   8.490  1.00  0.00           H  
ATOM   3448 2HD1 ILE A 224       1.717   8.550   9.973  1.00  0.00           H  
ATOM   3449 3HD1 ILE A 224       0.261   7.549   9.759  1.00  0.00           H  
ATOM   3450  N   VAL A 225      -1.072  11.875  12.208  1.00  0.00           N  
ATOM   3451  CA  VAL A 225      -1.715  12.962  12.966  1.00  0.00           C  
ATOM   3452  C   VAL A 225      -1.524  12.602  14.425  1.00  0.00           C  
ATOM   3453  O   VAL A 225      -2.273  11.770  14.962  1.00  0.00           O  
ATOM   3454  CB  VAL A 225      -3.214  13.094  12.635  1.00  0.00           C  
ATOM   3455  CG1 VAL A 225      -3.834  14.236  13.426  1.00  0.00           C  
ATOM   3456  CG2 VAL A 225      -3.397  13.311  11.141  1.00  0.00           C  
ATOM   3457  H   VAL A 225      -1.347  10.920  12.388  1.00  0.00           H  
ATOM   3458  HA  VAL A 225      -1.231  13.902  12.701  1.00  0.00           H  
ATOM   3459  HB  VAL A 225      -3.725  12.180  12.936  1.00  0.00           H  
ATOM   3460 1HG1 VAL A 225      -4.894  14.315  13.181  1.00  0.00           H  
ATOM   3461 2HG1 VAL A 225      -3.724  14.042  14.493  1.00  0.00           H  
ATOM   3462 3HG1 VAL A 225      -3.333  15.170  13.172  1.00  0.00           H  
ATOM   3463 1HG2 VAL A 225      -4.459  13.403  10.914  1.00  0.00           H  
ATOM   3464 2HG2 VAL A 225      -2.881  14.223  10.840  1.00  0.00           H  
ATOM   3465 3HG2 VAL A 225      -2.982  12.463  10.597  1.00  0.00           H  
ATOM   3466  N   PRO A 226      -0.504  13.194  15.072  1.00  0.00           N  
ATOM   3467  CA  PRO A 226      -0.154  12.885  16.438  1.00  0.00           C  
ATOM   3468  C   PRO A 226      -1.324  13.033  17.404  1.00  0.00           C  
ATOM   3469  O   PRO A 226      -1.930  14.107  17.445  1.00  0.00           O  
ATOM   3470  CB  PRO A 226       0.948  13.909  16.731  1.00  0.00           C  
ATOM   3471  CG  PRO A 226       1.553  14.186  15.397  1.00  0.00           C  
ATOM   3472  CD  PRO A 226       0.384  14.187  14.449  1.00  0.00           C  
ATOM   3473  HA  PRO A 226       0.232  11.856  16.489  1.00  0.00           H  
ATOM   3474 1HB  PRO A 226       0.514  14.805  17.198  1.00  0.00           H  
ATOM   3475 2HB  PRO A 226       1.669  13.490  17.448  1.00  0.00           H  
ATOM   3476 1HG  PRO A 226       2.084  15.149  15.415  1.00  0.00           H  
ATOM   3477 2HG  PRO A 226       2.298  13.416  15.151  1.00  0.00           H  
ATOM   3478 1HD  PRO A 226      -0.073  15.187  14.429  1.00  0.00           H  
ATOM   3479 2HD  PRO A 226       0.726  13.897  13.444  1.00  0.00           H  
ATOM   3480  N   PHE A 227      -1.599  11.962  18.144  1.00  0.00           N  
ATOM   3481  CA  PHE A 227      -2.777  11.795  19.033  1.00  0.00           C  
ATOM   3482  C   PHE A 227      -2.930  12.932  20.096  1.00  0.00           C  
ATOM   3483  O   PHE A 227      -3.995  13.566  20.236  1.00  0.00           O  
ATOM   3484  CB  PHE A 227      -2.691  10.445  19.748  1.00  0.00           C  
ATOM   3485  CG  PHE A 227      -3.803  10.207  20.729  1.00  0.00           C  
ATOM   3486  CD1 PHE A 227      -4.995  10.910  20.632  1.00  0.00           C  
ATOM   3487  CD2 PHE A 227      -3.660   9.282  21.752  1.00  0.00           C  
ATOM   3488  CE1 PHE A 227      -6.019  10.692  21.535  1.00  0.00           C  
ATOM   3489  CE2 PHE A 227      -4.682   9.061  22.655  1.00  0.00           C  
ATOM   3490  CZ  PHE A 227      -5.863   9.768  22.546  1.00  0.00           C  
ATOM   3491  H   PHE A 227      -0.926  11.212  18.073  1.00  0.00           H  
ATOM   3492  HA  PHE A 227      -3.679  11.817  18.420  1.00  0.00           H  
ATOM   3493 1HB  PHE A 227      -2.709   9.642  19.012  1.00  0.00           H  
ATOM   3494 2HB  PHE A 227      -1.745  10.377  20.283  1.00  0.00           H  
ATOM   3495  HD1 PHE A 227      -5.119  11.640  19.832  1.00  0.00           H  
ATOM   3496  HD2 PHE A 227      -2.726   8.724  21.838  1.00  0.00           H  
ATOM   3497  HE1 PHE A 227      -6.950  11.250  21.447  1.00  0.00           H  
ATOM   3498  HE2 PHE A 227      -4.556   8.331  23.454  1.00  0.00           H  
ATOM   3499  HZ  PHE A 227      -6.669   9.596  23.258  1.00  0.00           H  
ATOM   3500  N   GLU A 228      -1.842  13.209  20.807  1.00  0.00           N  
ATOM   3501  CA  GLU A 228      -1.869  14.240  21.837  1.00  0.00           C  
ATOM   3502  C   GLU A 228      -2.170  15.665  21.321  1.00  0.00           C  
ATOM   3503  O   GLU A 228      -2.742  16.474  22.076  1.00  0.00           O  
ATOM   3504  CB  GLU A 228      -0.528  14.242  22.575  1.00  0.00           C  
ATOM   3505  CG  GLU A 228      -0.279  13.007  23.430  1.00  0.00           C  
ATOM   3506  CD  GLU A 228      -1.261  12.870  24.559  1.00  0.00           C  
ATOM   3507  OE1 GLU A 228      -1.278  13.723  25.414  1.00  0.00           O  
ATOM   3508  OE2 GLU A 228      -1.996  11.911  24.568  1.00  0.00           O  
ATOM   3509  H   GLU A 228      -0.983  12.705  20.638  1.00  0.00           H  
ATOM   3510  HA  GLU A 228      -2.669  14.005  22.541  1.00  0.00           H  
ATOM   3511 1HB  GLU A 228       0.285  14.319  21.853  1.00  0.00           H  
ATOM   3512 2HB  GLU A 228      -0.472  15.116  23.225  1.00  0.00           H  
ATOM   3513 1HG  GLU A 228      -0.344  12.122  22.798  1.00  0.00           H  
ATOM   3514 2HG  GLU A 228       0.730  13.057  23.836  1.00  0.00           H  
ATOM   3515  N   THR A 229      -1.851  15.996  20.072  1.00  0.00           N  
ATOM   3516  CA  THR A 229      -2.060  17.393  19.553  1.00  0.00           C  
ATOM   3517  C   THR A 229      -3.265  17.435  18.642  1.00  0.00           C  
ATOM   3518  O   THR A 229      -3.463  18.419  17.944  1.00  0.00           O  
ATOM   3519  CB  THR A 229      -0.833  17.920  18.786  1.00  0.00           C  
ATOM   3520  OG1 THR A 229      -0.554  17.058  17.676  1.00  0.00           O  
ATOM   3521  CG2 THR A 229       0.383  17.976  19.698  1.00  0.00           C  
ATOM   3522  H   THR A 229      -1.460  15.296  19.457  1.00  0.00           H  
ATOM   3523  HA  THR A 229      -2.232  18.055  20.402  1.00  0.00           H  
ATOM   3524  HB  THR A 229      -1.042  18.920  18.408  1.00  0.00           H  
ATOM   3525  HG1 THR A 229      -1.195  16.343  17.657  1.00  0.00           H  
ATOM   3526 1HG2 THR A 229       1.240  18.351  19.140  1.00  0.00           H  
ATOM   3527 2HG2 THR A 229       0.178  18.640  20.538  1.00  0.00           H  
ATOM   3528 3HG2 THR A 229       0.603  16.976  20.072  1.00  0.00           H  
ATOM   3529  N   THR A 230      -4.087  16.387  18.648  1.00  0.00           N  
ATOM   3530  CA  THR A 230      -5.226  16.353  17.769  1.00  0.00           C  
ATOM   3531  C   THR A 230      -6.460  15.847  18.513  1.00  0.00           C  
ATOM   3532  O   THR A 230      -7.139  16.651  19.193  1.00  0.00           O  
ATOM   3533  CB  THR A 230      -4.947  15.468  16.540  1.00  0.00           C  
ATOM   3534  OG1 THR A 230      -4.585  14.149  16.970  1.00  0.00           O  
ATOM   3535  CG2 THR A 230      -3.818  16.054  15.706  1.00  0.00           C  
ATOM   3536  H   THR A 230      -3.920  15.607  19.268  1.00  0.00           H  
ATOM   3537  HA  THR A 230      -5.427  17.368  17.424  1.00  0.00           H  
ATOM   3538  HB  THR A 230      -5.846  15.402  15.928  1.00  0.00           H  
ATOM   3539  HG1 THR A 230      -3.630  14.053  16.936  1.00  0.00           H  
ATOM   3540 1HG2 THR A 230      -3.635  15.415  14.842  1.00  0.00           H  
ATOM   3541 2HG2 THR A 230      -4.095  17.052  15.368  1.00  0.00           H  
ATOM   3542 3HG2 THR A 230      -2.913  16.113  16.310  1.00  0.00           H  
ATOM   3543  N   GLY A 231      -6.765  14.561  18.408  1.00  0.00           N  
ATOM   3544  CA  GLY A 231      -8.002  14.034  18.992  1.00  0.00           C  
ATOM   3545  C   GLY A 231      -8.196  14.301  20.475  1.00  0.00           C  
ATOM   3546  O   GLY A 231      -9.323  14.561  20.905  1.00  0.00           O  
ATOM   3547  H   GLY A 231      -6.143  13.931  17.922  1.00  0.00           H  
ATOM   3548 1HA  GLY A 231      -8.860  14.458  18.471  1.00  0.00           H  
ATOM   3549 2HA  GLY A 231      -8.041  12.955  18.849  1.00  0.00           H  
ATOM   3550  N   LYS A 232      -7.119  14.207  21.248  1.00  0.00           N  
ATOM   3551  CA  LYS A 232      -7.210  14.474  22.663  1.00  0.00           C  
ATOM   3552  C   LYS A 232      -7.722  15.898  22.896  1.00  0.00           C  
ATOM   3553  O   LYS A 232      -8.543  16.123  23.775  1.00  0.00           O  
ATOM   3554  CB  LYS A 232      -5.851  14.270  23.335  1.00  0.00           C  
ATOM   3555  CG  LYS A 232      -5.859  14.473  24.844  1.00  0.00           C  
ATOM   3556  CD  LYS A 232      -4.493  14.183  25.448  1.00  0.00           C  
ATOM   3557  CE  LYS A 232      -4.491  14.416  26.952  1.00  0.00           C  
ATOM   3558  NZ  LYS A 232      -3.160  14.136  27.556  1.00  0.00           N  
ATOM   3559  H   LYS A 232      -6.226  13.948  20.853  1.00  0.00           H  
ATOM   3560  HA  LYS A 232      -7.924  13.776  23.102  1.00  0.00           H  
ATOM   3561 1HB  LYS A 232      -5.495  13.259  23.136  1.00  0.00           H  
ATOM   3562 2HB  LYS A 232      -5.126  14.963  22.908  1.00  0.00           H  
ATOM   3563 1HG  LYS A 232      -6.136  15.504  25.071  1.00  0.00           H  
ATOM   3564 2HG  LYS A 232      -6.595  13.810  25.297  1.00  0.00           H  
ATOM   3565 1HD  LYS A 232      -4.219  13.146  25.248  1.00  0.00           H  
ATOM   3566 2HD  LYS A 232      -3.747  14.832  24.989  1.00  0.00           H  
ATOM   3567 1HE  LYS A 232      -4.760  15.450  27.160  1.00  0.00           H  
ATOM   3568 2HE  LYS A 232      -5.232  13.769  27.421  1.00  0.00           H  
ATOM   3569 1HZ  LYS A 232      -3.201  14.301  28.552  1.00  0.00           H  
ATOM   3570 2HZ  LYS A 232      -2.908  13.172  27.385  1.00  0.00           H  
ATOM   3571 3HZ  LYS A 232      -2.467  14.743  27.143  1.00  0.00           H  
ATOM   3572  N   VAL A 233      -7.246  16.839  22.095  1.00  0.00           N  
ATOM   3573  CA  VAL A 233      -7.613  18.251  22.230  1.00  0.00           C  
ATOM   3574  C   VAL A 233      -9.011  18.556  21.680  1.00  0.00           C  
ATOM   3575  O   VAL A 233      -9.783  19.255  22.302  1.00  0.00           O  
ATOM   3576  CB  VAL A 233      -6.583  19.131  21.497  1.00  0.00           C  
ATOM   3577  CG1 VAL A 233      -7.030  20.585  21.496  1.00  0.00           C  
ATOM   3578  CG2 VAL A 233      -5.218  18.986  22.153  1.00  0.00           C  
ATOM   3579  H   VAL A 233      -6.605  16.565  21.364  1.00  0.00           H  
ATOM   3580  HA  VAL A 233      -7.610  18.510  23.290  1.00  0.00           H  
ATOM   3581  HB  VAL A 233      -6.522  18.813  20.456  1.00  0.00           H  
ATOM   3582 1HG1 VAL A 233      -6.290  21.193  20.974  1.00  0.00           H  
ATOM   3583 2HG1 VAL A 233      -7.991  20.670  20.990  1.00  0.00           H  
ATOM   3584 3HG1 VAL A 233      -7.127  20.937  22.523  1.00  0.00           H  
ATOM   3585 1HG2 VAL A 233      -4.495  19.610  21.630  1.00  0.00           H  
ATOM   3586 2HG2 VAL A 233      -5.281  19.299  23.196  1.00  0.00           H  
ATOM   3587 3HG2 VAL A 233      -4.900  17.944  22.106  1.00  0.00           H  
ATOM   3588  N   ALA A 234      -9.334  18.023  20.490  1.00  0.00           N  
ATOM   3589  CA  ALA A 234     -10.624  18.246  19.860  1.00  0.00           C  
ATOM   3590  C   ALA A 234     -11.771  17.771  20.750  1.00  0.00           C  
ATOM   3591  O   ALA A 234     -12.796  18.434  20.849  1.00  0.00           O  
ATOM   3592  CB  ALA A 234     -10.676  17.547  18.509  1.00  0.00           C  
ATOM   3593  H   ALA A 234      -8.650  17.447  20.021  1.00  0.00           H  
ATOM   3594  HA  ALA A 234     -10.746  19.319  19.709  1.00  0.00           H  
ATOM   3595 1HB  ALA A 234     -11.647  17.721  18.046  1.00  0.00           H  
ATOM   3596 2HB  ALA A 234      -9.890  17.942  17.865  1.00  0.00           H  
ATOM   3597 3HB  ALA A 234     -10.527  16.477  18.648  1.00  0.00           H  
ATOM   3598  N   ALA A 235     -11.587  16.627  21.399  1.00  0.00           N  
ATOM   3599  CA  ALA A 235     -12.667  16.105  22.231  1.00  0.00           C  
ATOM   3600  C   ALA A 235     -12.966  17.031  23.409  1.00  0.00           C  
ATOM   3601  O   ALA A 235     -14.081  17.077  23.879  1.00  0.00           O  
ATOM   3602  CB  ALA A 235     -12.319  14.711  22.731  1.00  0.00           C  
ATOM   3603  H   ALA A 235     -10.722  16.109  21.333  1.00  0.00           H  
ATOM   3604  HA  ALA A 235     -13.568  16.048  21.620  1.00  0.00           H  
ATOM   3605 1HB  ALA A 235     -13.133  14.333  23.350  1.00  0.00           H  
ATOM   3606 2HB  ALA A 235     -12.171  14.045  21.880  1.00  0.00           H  
ATOM   3607 3HB  ALA A 235     -11.405  14.754  23.321  1.00  0.00           H  
ATOM   3608  N   GLU A 236     -11.956  17.732  23.907  1.00  0.00           N  
ATOM   3609  CA  GLU A 236     -12.133  18.686  25.028  1.00  0.00           C  
ATOM   3610  C   GLU A 236     -12.626  20.083  24.593  1.00  0.00           C  
ATOM   3611  O   GLU A 236     -13.227  20.786  25.388  1.00  0.00           O  
ATOM   3612  CB  GLU A 236     -10.814  18.836  25.789  1.00  0.00           C  
ATOM   3613  CG  GLU A 236     -10.368  17.582  26.528  1.00  0.00           C  
ATOM   3614  CD  GLU A 236      -9.059  17.760  27.246  1.00  0.00           C  
ATOM   3615  OE1 GLU A 236      -8.448  18.789  27.081  1.00  0.00           O  
ATOM   3616  OE2 GLU A 236      -8.670  16.866  27.959  1.00  0.00           O  
ATOM   3617  H   GLU A 236     -11.037  17.609  23.506  1.00  0.00           H  
ATOM   3618  HA  GLU A 236     -12.891  18.289  25.704  1.00  0.00           H  
ATOM   3619 1HB  GLU A 236     -10.022  19.114  25.094  1.00  0.00           H  
ATOM   3620 2HB  GLU A 236     -10.905  19.640  26.520  1.00  0.00           H  
ATOM   3621 1HG  GLU A 236     -11.134  17.310  27.255  1.00  0.00           H  
ATOM   3622 2HG  GLU A 236     -10.278  16.765  25.814  1.00  0.00           H  
ATOM   3623  N   LEU A 237     -12.311  20.525  23.376  1.00  0.00           N  
ATOM   3624  CA  LEU A 237     -12.703  21.877  22.884  1.00  0.00           C  
ATOM   3625  C   LEU A 237     -14.150  22.019  22.451  1.00  0.00           C  
ATOM   3626  O   LEU A 237     -14.728  23.109  22.611  1.00  0.00           O  
ATOM   3627  CB  LEU A 237     -11.813  22.273  21.699  1.00  0.00           C  
ATOM   3628  CG  LEU A 237     -10.332  22.504  22.028  1.00  0.00           C  
ATOM   3629  CD1 LEU A 237      -9.558  22.747  20.740  1.00  0.00           C  
ATOM   3630  CD2 LEU A 237     -10.201  23.687  22.976  1.00  0.00           C  
ATOM   3631  H   LEU A 237     -11.785  19.914  22.768  1.00  0.00           H  
ATOM   3632  HA  LEU A 237     -12.559  22.594  23.692  1.00  0.00           H  
ATOM   3633 1HB  LEU A 237     -11.866  21.487  20.947  1.00  0.00           H  
ATOM   3634 2HB  LEU A 237     -12.203  23.192  21.263  1.00  0.00           H  
ATOM   3635  HG  LEU A 237      -9.921  21.612  22.501  1.00  0.00           H  
ATOM   3636 1HD1 LEU A 237      -8.506  22.911  20.973  1.00  0.00           H  
ATOM   3637 2HD1 LEU A 237      -9.653  21.878  20.089  1.00  0.00           H  
ATOM   3638 3HD1 LEU A 237      -9.958  23.625  20.235  1.00  0.00           H  
ATOM   3639 1HD2 LEU A 237      -9.149  23.850  23.210  1.00  0.00           H  
ATOM   3640 2HD2 LEU A 237     -10.611  24.579  22.503  1.00  0.00           H  
ATOM   3641 3HD2 LEU A 237     -10.749  23.478  23.895  1.00  0.00           H  
ATOM   3642  N   ILE A 238     -14.714  20.986  21.804  1.00  0.00           N  
ATOM   3643  CA  ILE A 238     -16.124  20.980  21.505  1.00  0.00           C  
ATOM   3644  C   ILE A 238     -16.905  20.989  22.847  1.00  0.00           C  
ATOM   3645  O   ILE A 238     -16.402  20.566  23.888  1.00  0.00           O  
ATOM   3646  CB  ILE A 238     -16.505  19.754  20.656  1.00  0.00           C  
ATOM   3647  CG1 ILE A 238     -15.783  19.793  19.307  1.00  0.00           C  
ATOM   3648  CG2 ILE A 238     -18.012  19.693  20.455  1.00  0.00           C  
ATOM   3649  CD1 ILE A 238     -15.912  18.516  18.507  1.00  0.00           C  
ATOM   3650  H   ILE A 238     -14.148  20.199  21.520  1.00  0.00           H  
ATOM   3651  HA  ILE A 238     -16.360  21.878  20.936  1.00  0.00           H  
ATOM   3652  HB  ILE A 238     -16.179  18.845  21.162  1.00  0.00           H  
ATOM   3653 1HG1 ILE A 238     -16.177  20.613  18.707  1.00  0.00           H  
ATOM   3654 2HG1 ILE A 238     -14.722  19.987  19.467  1.00  0.00           H  
ATOM   3655 1HG2 ILE A 238     -18.264  18.821  19.852  1.00  0.00           H  
ATOM   3656 2HG2 ILE A 238     -18.505  19.620  21.423  1.00  0.00           H  
ATOM   3657 3HG2 ILE A 238     -18.347  20.596  19.945  1.00  0.00           H  
ATOM   3658 1HD1 ILE A 238     -15.374  18.621  17.565  1.00  0.00           H  
ATOM   3659 2HD1 ILE A 238     -15.491  17.687  19.076  1.00  0.00           H  
ATOM   3660 3HD1 ILE A 238     -16.964  18.320  18.304  1.00  0.00           H  
ATOM   3661  N   LYS A 239     -18.146  21.436  22.816  1.00  0.00           N  
ATOM   3662  CA  LYS A 239     -18.927  21.498  24.072  1.00  0.00           C  
ATOM   3663  C   LYS A 239     -19.373  20.099  24.613  1.00  0.00           C  
ATOM   3664  O   LYS A 239     -19.460  19.905  25.837  1.00  0.00           O  
ATOM   3665  CB  LYS A 239     -20.155  22.386  23.864  1.00  0.00           C  
ATOM   3666  CG  LYS A 239     -21.009  22.581  25.110  1.00  0.00           C  
ATOM   3667  CD  LYS A 239     -20.259  23.366  26.176  1.00  0.00           C  
ATOM   3668  CE  LYS A 239     -21.144  23.650  27.380  1.00  0.00           C  
ATOM   3669  NZ  LYS A 239     -20.412  24.386  28.447  1.00  0.00           N  
ATOM   3670  H   LYS A 239     -18.577  21.738  21.954  1.00  0.00           H  
ATOM   3671  HA  LYS A 239     -18.298  21.934  24.849  1.00  0.00           H  
ATOM   3672 1HB  LYS A 239     -19.838  23.370  23.517  1.00  0.00           H  
ATOM   3673 2HB  LYS A 239     -20.789  21.954  23.089  1.00  0.00           H  
ATOM   3674 1HG  LYS A 239     -21.919  23.121  24.846  1.00  0.00           H  
ATOM   3675 2HG  LYS A 239     -21.288  21.609  25.515  1.00  0.00           H  
ATOM   3676 1HD  LYS A 239     -19.387  22.796  26.502  1.00  0.00           H  
ATOM   3677 2HD  LYS A 239     -19.916  24.312  25.757  1.00  0.00           H  
ATOM   3678 1HE  LYS A 239     -22.002  24.244  27.069  1.00  0.00           H  
ATOM   3679 2HE  LYS A 239     -21.511  22.710  27.792  1.00  0.00           H  
ATOM   3680 1HZ  LYS A 239     -21.032  24.555  29.226  1.00  0.00           H  
ATOM   3681 2HZ  LYS A 239     -19.624  23.836  28.757  1.00  0.00           H  
ATOM   3682 3HZ  LYS A 239     -20.083  25.269  28.082  1.00  0.00           H  
ATOM   3683  N   GLY A 240     -19.681  19.147  23.715  1.00  0.00           N  
ATOM   3684  CA  GLY A 240     -20.219  17.840  24.085  1.00  0.00           C  
ATOM   3685  C   GLY A 240     -19.436  16.756  23.334  1.00  0.00           C  
ATOM   3686  O   GLY A 240     -19.946  16.171  22.391  1.00  0.00           O  
ATOM   3687  H   GLY A 240     -19.528  19.358  22.739  1.00  0.00           H  
ATOM   3688 1HA  GLY A 240     -20.137  17.705  25.164  1.00  0.00           H  
ATOM   3689 2HA  GLY A 240     -21.279  17.799  23.836  1.00  0.00           H  
ATOM   3690  N   ALA A 241     -18.182  16.537  23.739  1.00  0.00           N  
ATOM   3691  CA  ALA A 241     -17.305  15.600  23.033  1.00  0.00           C  
ATOM   3692  C   ALA A 241     -16.892  14.422  23.900  1.00  0.00           C  
ATOM   3693  O   ALA A 241     -16.808  14.581  25.118  1.00  0.00           O  
ATOM   3694  CB  ALA A 241     -16.068  16.324  22.522  1.00  0.00           C  
ATOM   3695  H   ALA A 241     -17.829  17.027  24.549  1.00  0.00           H  
ATOM   3696  HA  ALA A 241     -17.856  15.195  22.184  1.00  0.00           H  
ATOM   3697 1HB  ALA A 241     -15.423  15.618  21.999  1.00  0.00           H  
ATOM   3698 2HB  ALA A 241     -16.367  17.117  21.837  1.00  0.00           H  
ATOM   3699 3HB  ALA A 241     -15.526  16.755  23.362  1.00  0.00           H  
ATOM   3700  N   GLU A 242     -16.643  13.271  23.270  1.00  0.00           N  
ATOM   3701  CA  GLU A 242     -16.279  11.992  23.915  1.00  0.00           C  
ATOM   3702  C   GLU A 242     -15.073  11.494  23.102  1.00  0.00           C  
ATOM   3703  O   GLU A 242     -15.067  11.671  21.907  1.00  0.00           O  
ATOM   3704  CB  GLU A 242     -17.426  10.980  23.896  1.00  0.00           C  
ATOM   3705  CG  GLU A 242     -17.122   9.670  24.609  1.00  0.00           C  
ATOM   3706  CD  GLU A 242     -18.290   8.724  24.619  1.00  0.00           C  
ATOM   3707  OE1 GLU A 242     -19.323   9.080  24.106  1.00  0.00           O  
ATOM   3708  OE2 GLU A 242     -18.148   7.642  25.140  1.00  0.00           O  
ATOM   3709  H   GLU A 242     -16.718  13.311  22.264  1.00  0.00           H  
ATOM   3710  HA  GLU A 242     -16.029  12.189  24.958  1.00  0.00           H  
ATOM   3711 1HB  GLU A 242     -18.307  11.419  24.364  1.00  0.00           H  
ATOM   3712 2HB  GLU A 242     -17.688  10.745  22.863  1.00  0.00           H  
ATOM   3713 1HG  GLU A 242     -16.280   9.186  24.114  1.00  0.00           H  
ATOM   3714 2HG  GLU A 242     -16.828   9.887  25.635  1.00  0.00           H  
ATOM   3715  N   LEU A 243     -14.065  10.918  23.719  1.00  0.00           N  
ATOM   3716  CA  LEU A 243     -12.910  10.363  22.990  1.00  0.00           C  
ATOM   3717  C   LEU A 243     -12.839   8.835  23.222  1.00  0.00           C  
ATOM   3718  O   LEU A 243     -12.898   8.391  24.379  1.00  0.00           O  
ATOM   3719  CB  LEU A 243     -11.609  11.031  23.452  1.00  0.00           C  
ATOM   3720  CG  LEU A 243     -10.322  10.493  22.814  1.00  0.00           C  
ATOM   3721  CD1 LEU A 243     -10.324  10.806  21.323  1.00  0.00           C  
ATOM   3722  CD2 LEU A 243      -9.115  11.114  23.501  1.00  0.00           C  
ATOM   3723  H   LEU A 243     -14.087  10.856  24.727  1.00  0.00           H  
ATOM   3724  HA  LEU A 243     -13.044  10.562  21.927  1.00  0.00           H  
ATOM   3725 1HB  LEU A 243     -11.667  12.095  23.231  1.00  0.00           H  
ATOM   3726 2HB  LEU A 243     -11.519  10.909  24.531  1.00  0.00           H  
ATOM   3727  HG  LEU A 243     -10.285   9.409  22.926  1.00  0.00           H  
ATOM   3728 1HD1 LEU A 243      -9.410  10.423  20.870  1.00  0.00           H  
ATOM   3729 2HD1 LEU A 243     -11.186  10.333  20.854  1.00  0.00           H  
ATOM   3730 3HD1 LEU A 243     -10.377  11.884  21.179  1.00  0.00           H  
ATOM   3731 1HD2 LEU A 243      -8.201  10.731  23.048  1.00  0.00           H  
ATOM   3732 2HD2 LEU A 243      -9.150  12.198  23.388  1.00  0.00           H  
ATOM   3733 3HD2 LEU A 243      -9.129  10.859  24.561  1.00  0.00           H  
ATOM   3734  N   LYS A 244     -12.715   8.054  22.134  1.00  0.00           N  
ATOM   3735  CA  LYS A 244     -12.383   6.620  22.194  1.00  0.00           C  
ATOM   3736  C   LYS A 244     -10.954   6.495  21.637  1.00  0.00           C  
ATOM   3737  O   LYS A 244     -10.667   6.930  20.493  1.00  0.00           O  
ATOM   3738  CB  LYS A 244     -13.371   5.769  21.395  1.00  0.00           C  
ATOM   3739  CG  LYS A 244     -13.058   4.279  21.390  1.00  0.00           C  
ATOM   3740  CD  LYS A 244     -13.262   3.667  22.768  1.00  0.00           C  
ATOM   3741  CE  LYS A 244     -13.032   2.163  22.747  1.00  0.00           C  
ATOM   3742  NZ  LYS A 244     -13.194   1.556  24.096  1.00  0.00           N  
ATOM   3743  H   LYS A 244     -12.860   8.488  21.234  1.00  0.00           H  
ATOM   3744  HA  LYS A 244     -12.428   6.298  23.235  1.00  0.00           H  
ATOM   3745 1HB  LYS A 244     -14.375   5.899  21.801  1.00  0.00           H  
ATOM   3746 2HB  LYS A 244     -13.390   6.110  20.359  1.00  0.00           H  
ATOM   3747 1HG  LYS A 244     -13.709   3.772  20.677  1.00  0.00           H  
ATOM   3748 2HG  LYS A 244     -12.023   4.125  21.084  1.00  0.00           H  
ATOM   3749 1HD  LYS A 244     -12.567   4.122  23.476  1.00  0.00           H  
ATOM   3750 2HD  LYS A 244     -14.279   3.865  23.107  1.00  0.00           H  
ATOM   3751 1HE  LYS A 244     -13.742   1.697  22.065  1.00  0.00           H  
ATOM   3752 2HE  LYS A 244     -12.025   1.954  22.387  1.00  0.00           H  
ATOM   3753 1HZ  LYS A 244     -13.033   0.560  24.039  1.00  0.00           H  
ATOM   3754 2HZ  LYS A 244     -12.527   1.968  24.733  1.00  0.00           H  
ATOM   3755 3HZ  LYS A 244     -14.130   1.727  24.433  1.00  0.00           H  
ATOM   3756  N   VAL A 245     -10.045   5.995  22.466  1.00  0.00           N  
ATOM   3757  CA  VAL A 245      -8.650   5.775  22.060  1.00  0.00           C  
ATOM   3758  C   VAL A 245      -8.432   4.307  21.692  1.00  0.00           C  
ATOM   3759  O   VAL A 245      -8.735   3.385  22.472  1.00  0.00           O  
ATOM   3760  CB  VAL A 245      -7.685   6.170  23.194  1.00  0.00           C  
ATOM   3761  CG1 VAL A 245      -6.246   5.888  22.791  1.00  0.00           C  
ATOM   3762  CG2 VAL A 245      -7.870   7.639  23.543  1.00  0.00           C  
ATOM   3763  H   VAL A 245     -10.327   5.759  23.407  1.00  0.00           H  
ATOM   3764  HA  VAL A 245      -8.440   6.401  21.192  1.00  0.00           H  
ATOM   3765  HB  VAL A 245      -7.899   5.557  24.070  1.00  0.00           H  
ATOM   3766 1HG1 VAL A 245      -5.577   6.173  23.604  1.00  0.00           H  
ATOM   3767 2HG1 VAL A 245      -6.128   4.825  22.580  1.00  0.00           H  
ATOM   3768 3HG1 VAL A 245      -5.998   6.465  21.900  1.00  0.00           H  
ATOM   3769 1HG2 VAL A 245      -7.186   7.911  24.346  1.00  0.00           H  
ATOM   3770 2HG2 VAL A 245      -7.662   8.250  22.665  1.00  0.00           H  
ATOM   3771 3HG2 VAL A 245      -8.897   7.809  23.869  1.00  0.00           H  
ATOM   3772  N   TYR A 246      -7.904   4.069  20.497  1.00  0.00           N  
ATOM   3773  CA  TYR A 246      -7.537   2.716  20.060  1.00  0.00           C  
ATOM   3774  C   TYR A 246      -6.054   2.551  20.356  1.00  0.00           C  
ATOM   3775  O   TYR A 246      -5.162   3.145  19.736  1.00  0.00           O  
ATOM   3776  CB  TYR A 246      -7.835   2.494  18.575  1.00  0.00           C  
ATOM   3777  CG  TYR A 246      -9.310   2.508  18.240  1.00  0.00           C  
ATOM   3778  CD1 TYR A 246      -9.807   3.438  17.340  1.00  0.00           C  
ATOM   3779  CD2 TYR A 246     -10.164   1.590  18.833  1.00  0.00           C  
ATOM   3780  CE1 TYR A 246     -11.155   3.451  17.033  1.00  0.00           C  
ATOM   3781  CE2 TYR A 246     -11.511   1.603  18.526  1.00  0.00           C  
ATOM   3782  CZ  TYR A 246     -12.006   2.529  17.631  1.00  0.00           C  
ATOM   3783  OH  TYR A 246     -13.348   2.541  17.325  1.00  0.00           O  
ATOM   3784  H   TYR A 246      -7.751   4.847  19.871  1.00  0.00           H  
ATOM   3785  HA  TYR A 246      -8.124   1.997  20.631  1.00  0.00           H  
ATOM   3786 1HB  TYR A 246      -7.344   3.269  17.985  1.00  0.00           H  
ATOM   3787 2HB  TYR A 246      -7.424   1.535  18.262  1.00  0.00           H  
ATOM   3788  HD1 TYR A 246      -9.136   4.159  16.874  1.00  0.00           H  
ATOM   3789  HD2 TYR A 246      -9.774   0.860  19.541  1.00  0.00           H  
ATOM   3790  HE1 TYR A 246     -11.545   4.182  16.326  1.00  0.00           H  
ATOM   3791  HE2 TYR A 246     -12.183   0.882  18.993  1.00  0.00           H  
ATOM   3792  HH  TYR A 246     -13.794   1.848  17.818  1.00  0.00           H  
ATOM   3793  N   LYS A 247      -5.808   1.735  21.354  1.00  0.00           N  
ATOM   3794  CA  LYS A 247      -4.454   1.516  21.838  1.00  0.00           C  
ATOM   3795  C   LYS A 247      -3.615   0.759  20.817  1.00  0.00           C  
ATOM   3796  O   LYS A 247      -4.039  -0.251  20.281  1.00  0.00           O  
ATOM   3797  CB  LYS A 247      -4.479   0.757  23.165  1.00  0.00           C  
ATOM   3798  CG  LYS A 247      -5.072   1.541  24.328  1.00  0.00           C  
ATOM   3799  CD  LYS A 247      -5.031   0.734  25.617  1.00  0.00           C  
ATOM   3800  CE  LYS A 247      -5.633   1.513  26.778  1.00  0.00           C  
ATOM   3801  NZ  LYS A 247      -5.614   0.729  28.043  1.00  0.00           N  
ATOM   3802  H   LYS A 247      -6.574   1.248  21.797  1.00  0.00           H  
ATOM   3803  HA  LYS A 247      -3.983   2.486  21.999  1.00  0.00           H  
ATOM   3804 1HB  LYS A 247      -5.058  -0.160  23.050  1.00  0.00           H  
ATOM   3805 2HB  LYS A 247      -3.463   0.470  23.439  1.00  0.00           H  
ATOM   3806 1HG  LYS A 247      -4.510   2.465  24.469  1.00  0.00           H  
ATOM   3807 2HG  LYS A 247      -6.107   1.797  24.103  1.00  0.00           H  
ATOM   3808 1HD  LYS A 247      -5.589  -0.193  25.485  1.00  0.00           H  
ATOM   3809 2HD  LYS A 247      -3.998   0.485  25.857  1.00  0.00           H  
ATOM   3810 1HE  LYS A 247      -5.071   2.434  26.927  1.00  0.00           H  
ATOM   3811 2HE  LYS A 247      -6.664   1.776  26.544  1.00  0.00           H  
ATOM   3812 1HZ  LYS A 247      -6.021   1.279  28.786  1.00  0.00           H  
ATOM   3813 2HZ  LYS A 247      -6.148  -0.120  27.921  1.00  0.00           H  
ATOM   3814 3HZ  LYS A 247      -4.661   0.496  28.281  1.00  0.00           H  
ATOM   3815  N   ASP A 248      -2.423   1.280  20.549  1.00  0.00           N  
ATOM   3816  CA  ASP A 248      -1.499   0.709  19.573  1.00  0.00           C  
ATOM   3817  C   ASP A 248      -1.868   0.975  18.115  1.00  0.00           C  
ATOM   3818  O   ASP A 248      -1.164   0.535  17.221  1.00  0.00           O  
ATOM   3819  CB  ASP A 248      -1.397  -0.803  19.790  1.00  0.00           C  
ATOM   3820  CG  ASP A 248      -0.793  -1.168  21.139  1.00  0.00           C  
ATOM   3821  OD1 ASP A 248       0.196  -0.578  21.505  1.00  0.00           O  
ATOM   3822  OD2 ASP A 248      -1.326  -2.034  21.791  1.00  0.00           O  
ATOM   3823  H   ASP A 248      -2.154   2.113  21.052  1.00  0.00           H  
ATOM   3824  HA  ASP A 248      -0.517   1.158  19.722  1.00  0.00           H  
ATOM   3825 1HB  ASP A 248      -2.389  -1.249  19.720  1.00  0.00           H  
ATOM   3826 2HB  ASP A 248      -0.784  -1.243  19.003  1.00  0.00           H  
ATOM   3827  N   ALA A 249      -2.951   1.695  17.862  1.00  0.00           N  
ATOM   3828  CA  ALA A 249      -3.537   1.733  16.521  1.00  0.00           C  
ATOM   3829  C   ALA A 249      -2.838   2.856  15.671  1.00  0.00           C  
ATOM   3830  O   ALA A 249      -2.408   3.886  16.247  1.00  0.00           O  
ATOM   3831  CB  ALA A 249      -5.039   1.960  16.610  1.00  0.00           C  
ATOM   3832  H   ALA A 249      -3.383   2.228  18.603  1.00  0.00           H  
ATOM   3833  HA  ALA A 249      -3.352   0.771  16.043  1.00  0.00           H  
ATOM   3834 1HB  ALA A 249      -5.463   1.986  15.606  1.00  0.00           H  
ATOM   3835 2HB  ALA A 249      -5.497   1.148  17.176  1.00  0.00           H  
ATOM   3836 3HB  ALA A 249      -5.235   2.907  17.110  1.00  0.00           H  
ATOM   3837  N   PRO A 250      -2.764   2.670  14.343  1.00  0.00           N  
ATOM   3838  CA  PRO A 250      -2.138   3.638  13.452  1.00  0.00           C  
ATOM   3839  C   PRO A 250      -3.137   4.705  12.990  1.00  0.00           C  
ATOM   3840  O   PRO A 250      -4.259   4.808  13.498  1.00  0.00           O  
ATOM   3841  CB  PRO A 250      -1.661   2.766  12.286  1.00  0.00           C  
ATOM   3842  CG  PRO A 250      -2.696   1.699  12.180  1.00  0.00           C  
ATOM   3843  CD  PRO A 250      -3.071   1.398  13.606  1.00  0.00           C  
ATOM   3844  HA  PRO A 250      -1.288   4.108  13.968  1.00  0.00           H  
ATOM   3845 1HB  PRO A 250      -1.578   3.373  11.372  1.00  0.00           H  
ATOM   3846 2HB  PRO A 250      -0.658   2.368  12.500  1.00  0.00           H  
ATOM   3847 1HG  PRO A 250      -3.550   2.056  11.584  1.00  0.00           H  
ATOM   3848 2HG  PRO A 250      -2.287   0.823  11.656  1.00  0.00           H  
ATOM   3849 1HD  PRO A 250      -4.144   1.159  13.662  1.00  0.00           H  
ATOM   3850 2HD  PRO A 250      -2.467   0.556  13.975  1.00  0.00           H  
ATOM   3851  N   HIS A 251      -2.755   5.422  11.948  1.00  0.00           N  
ATOM   3852  CA  HIS A 251      -3.589   6.412  11.366  1.00  0.00           C  
ATOM   3853  C   HIS A 251      -4.749   5.821  10.595  1.00  0.00           C  
ATOM   3854  O   HIS A 251      -5.878   6.315  10.717  1.00  0.00           O  
ATOM   3855  CB  HIS A 251      -2.759   7.312  10.445  1.00  0.00           C  
ATOM   3856  CG  HIS A 251      -3.541   8.436   9.839  1.00  0.00           C  
ATOM   3857  ND1 HIS A 251      -3.042   9.228   8.826  1.00  0.00           N  
ATOM   3858  CD2 HIS A 251      -4.785   8.902  10.103  1.00  0.00           C  
ATOM   3859  CE1 HIS A 251      -3.946  10.133   8.493  1.00  0.00           C  
ATOM   3860  NE2 HIS A 251      -5.012   9.956   9.253  1.00  0.00           N  
ATOM   3861  H   HIS A 251      -1.839   5.258  11.555  1.00  0.00           H  
ATOM   3862  HA  HIS A 251      -4.024   7.029  12.152  1.00  0.00           H  
ATOM   3863 1HB  HIS A 251      -1.927   7.739  11.006  1.00  0.00           H  
ATOM   3864 2HB  HIS A 251      -2.338   6.716   9.636  1.00  0.00           H  
ATOM   3865  HD2 HIS A 251      -5.476   8.513  10.851  1.00  0.00           H  
ATOM   3866  HE1 HIS A 251      -3.832  10.894   7.722  1.00  0.00           H  
ATOM   3867  HE2 HIS A 251      -5.860  10.504   9.218  1.00  0.00           H  
ATOM   3868  N   GLY A 252      -4.495   4.785   9.789  1.00  0.00           N  
ATOM   3869  CA  GLY A 252      -5.519   4.223   8.856  1.00  0.00           C  
ATOM   3870  C   GLY A 252      -6.550   3.288   9.479  1.00  0.00           C  
ATOM   3871  O   GLY A 252      -6.859   2.229   8.918  1.00  0.00           O  
ATOM   3872  H   GLY A 252      -3.574   4.371   9.816  1.00  0.00           H  
ATOM   3873 1HA  GLY A 252      -6.068   5.038   8.384  1.00  0.00           H  
ATOM   3874 2HA  GLY A 252      -5.021   3.669   8.061  1.00  0.00           H  
ATOM   3875  N   PHE A 253      -7.128   3.684  10.622  1.00  0.00           N  
ATOM   3876  CA  PHE A 253      -8.019   2.797  11.384  1.00  0.00           C  
ATOM   3877  C   PHE A 253      -9.339   2.373  10.713  1.00  0.00           C  
ATOM   3878  O   PHE A 253      -9.840   1.217  11.008  1.00  0.00           O  
ATOM   3879  CB  PHE A 253      -8.355   3.470  12.716  1.00  0.00           C  
ATOM   3880  CG  PHE A 253      -9.116   2.589  13.665  1.00  0.00           C  
ATOM   3881  CD1 PHE A 253      -8.468   1.950  14.711  1.00  0.00           C  
ATOM   3882  CD2 PHE A 253     -10.481   2.398  13.514  1.00  0.00           C  
ATOM   3883  CE1 PHE A 253      -9.168   1.139  15.585  1.00  0.00           C  
ATOM   3884  CE2 PHE A 253     -11.183   1.589  14.386  1.00  0.00           C  
ATOM   3885  CZ  PHE A 253     -10.525   0.959  15.423  1.00  0.00           C  
ATOM   3886  H   PHE A 253      -6.947   4.615  10.969  1.00  0.00           H  
ATOM   3887  HA  PHE A 253      -7.496   1.858  11.571  1.00  0.00           H  
ATOM   3888 1HB  PHE A 253      -7.435   3.784  13.207  1.00  0.00           H  
ATOM   3889 2HB  PHE A 253      -8.949   4.365  12.532  1.00  0.00           H  
ATOM   3890  HD1 PHE A 253      -7.395   2.093  14.840  1.00  0.00           H  
ATOM   3891  HD2 PHE A 253     -11.001   2.896  12.695  1.00  0.00           H  
ATOM   3892  HE1 PHE A 253      -8.646   0.642  16.403  1.00  0.00           H  
ATOM   3893  HE2 PHE A 253     -12.256   1.448  14.257  1.00  0.00           H  
ATOM   3894  HZ  PHE A 253     -11.077   0.319  16.111  1.00  0.00           H  
ATOM   3895  N   ALA A 254      -9.882   3.210   9.773  1.00  0.00           N  
ATOM   3896  CA  ALA A 254     -11.044   2.709   9.000  1.00  0.00           C  
ATOM   3897  C   ALA A 254     -10.788   1.376   8.310  1.00  0.00           C  
ATOM   3898  O   ALA A 254     -11.721   0.560   8.146  1.00  0.00           O  
ATOM   3899  CB  ALA A 254     -11.466   3.740   7.963  1.00  0.00           C  
ATOM   3900  H   ALA A 254      -9.531   4.138   9.587  1.00  0.00           H  
ATOM   3901  HA  ALA A 254     -11.868   2.546   9.695  1.00  0.00           H  
ATOM   3902 1HB  ALA A 254     -12.320   3.362   7.401  1.00  0.00           H  
ATOM   3903 2HB  ALA A 254     -11.743   4.668   8.464  1.00  0.00           H  
ATOM   3904 3HB  ALA A 254     -10.638   3.929   7.281  1.00  0.00           H  
ATOM   3905  N   VAL A 255      -9.533   1.163   7.936  1.00  0.00           N  
ATOM   3906  CA  VAL A 255      -9.089  -0.110   7.349  1.00  0.00           C  
ATOM   3907  C   VAL A 255      -8.565  -1.103   8.340  1.00  0.00           C  
ATOM   3908  O   VAL A 255      -9.069  -2.261   8.353  1.00  0.00           O  
ATOM   3909  CB  VAL A 255      -7.984   0.148   6.308  1.00  0.00           C  
ATOM   3910  CG1 VAL A 255      -7.440  -1.167   5.770  1.00  0.00           C  
ATOM   3911  CG2 VAL A 255      -8.528   1.009   5.178  1.00  0.00           C  
ATOM   3912  H   VAL A 255      -8.862   1.907   8.062  1.00  0.00           H  
ATOM   3913  HA  VAL A 255      -9.940  -0.577   6.852  1.00  0.00           H  
ATOM   3914  HB  VAL A 255      -7.155   0.665   6.792  1.00  0.00           H  
ATOM   3915 1HG1 VAL A 255      -6.660  -0.966   5.036  1.00  0.00           H  
ATOM   3916 2HG1 VAL A 255      -7.024  -1.751   6.591  1.00  0.00           H  
ATOM   3917 3HG1 VAL A 255      -8.247  -1.728   5.297  1.00  0.00           H  
ATOM   3918 1HG2 VAL A 255      -7.741   1.188   4.446  1.00  0.00           H  
ATOM   3919 2HG2 VAL A 255      -9.361   0.495   4.698  1.00  0.00           H  
ATOM   3920 3HG2 VAL A 255      -8.873   1.962   5.580  1.00  0.00           H  
ATOM   3921  N   THR A 256      -7.587  -0.725   9.155  1.00  0.00           N  
ATOM   3922  CA  THR A 256      -6.902  -1.665  10.046  1.00  0.00           C  
ATOM   3923  C   THR A 256      -7.766  -2.133  11.242  1.00  0.00           C  
ATOM   3924  O   THR A 256      -7.562  -3.246  11.769  1.00  0.00           O  
ATOM   3925  CB  THR A 256      -5.599  -1.038  10.576  1.00  0.00           C  
ATOM   3926  OG1 THR A 256      -4.735  -0.723   9.476  1.00  0.00           O  
ATOM   3927  CG2 THR A 256      -4.888  -2.000  11.515  1.00  0.00           C  
ATOM   3928  H   THR A 256      -7.309   0.246   9.157  1.00  0.00           H  
ATOM   3929  HA  THR A 256      -6.655  -2.562   9.478  1.00  0.00           H  
ATOM   3930  HB  THR A 256      -5.830  -0.119  11.113  1.00  0.00           H  
ATOM   3931  HG1 THR A 256      -4.283  -1.520   9.187  1.00  0.00           H  
ATOM   3932 1HG2 THR A 256      -3.970  -1.540  11.880  1.00  0.00           H  
ATOM   3933 2HG2 THR A 256      -5.538  -2.232  12.359  1.00  0.00           H  
ATOM   3934 3HG2 THR A 256      -4.646  -2.918  10.981  1.00  0.00           H  
ATOM   3935  N   HIS A 257      -8.685  -1.272  11.673  1.00  0.00           N  
ATOM   3936  CA  HIS A 257      -9.541  -1.480  12.853  1.00  0.00           C  
ATOM   3937  C   HIS A 257     -10.988  -1.345  12.436  1.00  0.00           C  
ATOM   3938  O   HIS A 257     -11.802  -0.770  13.149  1.00  0.00           O  
ATOM   3939  CB  HIS A 257      -9.223  -0.478  13.968  1.00  0.00           C  
ATOM   3940  CG  HIS A 257      -7.831  -0.597  14.505  1.00  0.00           C  
ATOM   3941  ND1 HIS A 257      -7.536  -1.297  15.656  1.00  0.00           N  
ATOM   3942  CD2 HIS A 257      -6.655  -0.106  14.050  1.00  0.00           C  
ATOM   3943  CE1 HIS A 257      -6.236  -1.231  15.886  1.00  0.00           C  
ATOM   3944  NE2 HIS A 257      -5.679  -0.515  14.926  1.00  0.00           N  
ATOM   3945  H   HIS A 257      -8.785  -0.422  11.137  1.00  0.00           H  
ATOM   3946  HA  HIS A 257      -9.373  -2.480  13.253  1.00  0.00           H  
ATOM   3947 1HB  HIS A 257      -9.359   0.537  13.594  1.00  0.00           H  
ATOM   3948 2HB  HIS A 257      -9.921  -0.619  14.793  1.00  0.00           H  
ATOM   3949  HD1 HIS A 257      -8.176  -1.844  16.197  1.00  0.00           H  
ATOM   3950  HD2 HIS A 257      -6.391   0.502  13.184  1.00  0.00           H  
ATOM   3951  HE1 HIS A 257      -5.800  -1.725  16.754  1.00  0.00           H  
ATOM   3952  N   ALA A 258     -11.295  -1.813  11.221  1.00  0.00           N  
ATOM   3953  CA  ALA A 258     -12.621  -1.637  10.614  1.00  0.00           C  
ATOM   3954  C   ALA A 258     -13.750  -2.095  11.547  1.00  0.00           C  
ATOM   3955  O   ALA A 258     -14.753  -1.398  11.658  1.00  0.00           O  
ATOM   3956  CB  ALA A 258     -12.696  -2.390   9.294  1.00  0.00           C  
ATOM   3957  H   ALA A 258     -10.580  -2.307  10.706  1.00  0.00           H  
ATOM   3958  HA  ALA A 258     -12.769  -0.574  10.425  1.00  0.00           H  
ATOM   3959 1HB  ALA A 258     -13.683  -2.253   8.852  1.00  0.00           H  
ATOM   3960 2HB  ALA A 258     -11.937  -2.006   8.612  1.00  0.00           H  
ATOM   3961 3HB  ALA A 258     -12.522  -3.450   9.470  1.00  0.00           H  
ATOM   3962  N   GLN A 259     -13.604  -3.255  12.194  1.00  0.00           N  
ATOM   3963  CA  GLN A 259     -14.704  -3.804  12.958  1.00  0.00           C  
ATOM   3964  C   GLN A 259     -15.003  -2.963  14.192  1.00  0.00           C  
ATOM   3965  O   GLN A 259     -16.168  -2.768  14.550  1.00  0.00           O  
ATOM   3966  CB  GLN A 259     -14.396  -5.246  13.369  1.00  0.00           C  
ATOM   3967  CG  GLN A 259     -15.545  -5.955  14.064  1.00  0.00           C  
ATOM   3968  CD  GLN A 259     -16.758  -6.109  13.166  1.00  0.00           C  
ATOM   3969  OE1 GLN A 259     -16.651  -6.580  12.031  1.00  0.00           O  
ATOM   3970  NE2 GLN A 259     -17.921  -5.713  13.671  1.00  0.00           N  
ATOM   3971  H   GLN A 259     -12.730  -3.760  12.158  1.00  0.00           H  
ATOM   3972  HA  GLN A 259     -15.596  -3.801  12.331  1.00  0.00           H  
ATOM   3973 1HB  GLN A 259     -14.128  -5.827  12.486  1.00  0.00           H  
ATOM   3974 2HB  GLN A 259     -13.537  -5.258  14.040  1.00  0.00           H  
ATOM   3975 1HG  GLN A 259     -15.216  -6.949  14.368  1.00  0.00           H  
ATOM   3976 2HG  GLN A 259     -15.839  -5.375  14.939  1.00  0.00           H  
ATOM   3977 1HE2 GLN A 259     -18.756  -5.791  13.125  1.00  0.00           H  
ATOM   3978 2HE2 GLN A 259     -17.963  -5.337  14.597  1.00  0.00           H  
ATOM   3979  N   GLN A 260     -13.953  -2.420  14.788  1.00  0.00           N  
ATOM   3980  CA  GLN A 260     -14.078  -1.494  15.935  1.00  0.00           C  
ATOM   3981  C   GLN A 260     -14.689  -0.190  15.524  1.00  0.00           C  
ATOM   3982  O   GLN A 260     -15.633   0.315  16.189  1.00  0.00           O  
ATOM   3983  CB  GLN A 260     -12.715  -1.229  16.581  1.00  0.00           C  
ATOM   3984  CG  GLN A 260     -12.128  -2.426  17.309  1.00  0.00           C  
ATOM   3985  CD  GLN A 260     -10.743  -2.146  17.861  1.00  0.00           C  
ATOM   3986  OE1 GLN A 260      -9.842  -1.724  17.130  1.00  0.00           O  
ATOM   3987  NE2 GLN A 260     -10.565  -2.378  19.156  1.00  0.00           N  
ATOM   3988  H   GLN A 260     -13.033  -2.652  14.441  1.00  0.00           H  
ATOM   3989  HA  GLN A 260     -14.727  -1.953  16.681  1.00  0.00           H  
ATOM   3990 1HB  GLN A 260     -12.004  -0.919  15.815  1.00  0.00           H  
ATOM   3991 2HB  GLN A 260     -12.804  -0.411  17.295  1.00  0.00           H  
ATOM   3992 1HG  GLN A 260     -12.781  -2.688  18.142  1.00  0.00           H  
ATOM   3993 2HG  GLN A 260     -12.057  -3.262  16.614  1.00  0.00           H  
ATOM   3994 1HE2 GLN A 260      -9.672  -2.212  19.576  1.00  0.00           H  
ATOM   3995 2HE2 GLN A 260     -11.323  -2.720  19.712  1.00  0.00           H  
ATOM   3996  N   LEU A 261     -14.217   0.362  14.428  1.00  0.00           N  
ATOM   3997  CA  LEU A 261     -14.785   1.619  13.913  1.00  0.00           C  
ATOM   3998  C   LEU A 261     -16.266   1.446  13.619  1.00  0.00           C  
ATOM   3999  O   LEU A 261     -17.067   2.295  14.011  1.00  0.00           O  
ATOM   4000  CB  LEU A 261     -14.054   2.064  12.640  1.00  0.00           C  
ATOM   4001  CG  LEU A 261     -14.585   3.343  11.980  1.00  0.00           C  
ATOM   4002  CD1 LEU A 261     -14.445   4.510  12.948  1.00  0.00           C  
ATOM   4003  CD2 LEU A 261     -13.820   3.606  10.692  1.00  0.00           C  
ATOM   4004  H   LEU A 261     -13.456  -0.075  13.928  1.00  0.00           H  
ATOM   4005  HA  LEU A 261     -14.660   2.391  14.671  1.00  0.00           H  
ATOM   4006 1HB  LEU A 261     -13.005   2.227  12.881  1.00  0.00           H  
ATOM   4007 2HB  LEU A 261     -14.116   1.261  11.905  1.00  0.00           H  
ATOM   4008  HG  LEU A 261     -15.645   3.222  11.754  1.00  0.00           H  
ATOM   4009 1HD1 LEU A 261     -14.823   5.419  12.479  1.00  0.00           H  
ATOM   4010 2HD1 LEU A 261     -15.018   4.304  13.852  1.00  0.00           H  
ATOM   4011 3HD1 LEU A 261     -13.396   4.645  13.206  1.00  0.00           H  
ATOM   4012 1HD2 LEU A 261     -14.198   4.514  10.223  1.00  0.00           H  
ATOM   4013 2HD2 LEU A 261     -12.760   3.728  10.917  1.00  0.00           H  
ATOM   4014 3HD2 LEU A 261     -13.952   2.764  10.012  1.00  0.00           H  
ATOM   4015  N   ASN A 262     -16.608   0.361  12.910  1.00  0.00           N  
ATOM   4016  CA  ASN A 262     -17.995   0.096  12.523  1.00  0.00           C  
ATOM   4017  C   ASN A 262     -18.889   0.004  13.787  1.00  0.00           C  
ATOM   4018  O   ASN A 262     -19.949   0.637  13.853  1.00  0.00           O  
ATOM   4019  CB  ASN A 262     -18.086  -1.171  11.692  1.00  0.00           C  
ATOM   4020  CG  ASN A 262     -17.549  -0.988  10.300  1.00  0.00           C  
ATOM   4021  OD1 ASN A 262     -17.548   0.125   9.762  1.00  0.00           O  
ATOM   4022  ND2 ASN A 262     -17.092  -2.061   9.705  1.00  0.00           N  
ATOM   4023  H   ASN A 262     -15.887  -0.291  12.636  1.00  0.00           H  
ATOM   4024  HA  ASN A 262     -18.352   0.933  11.921  1.00  0.00           H  
ATOM   4025 1HB  ASN A 262     -17.528  -1.969  12.183  1.00  0.00           H  
ATOM   4026 2HB  ASN A 262     -19.127  -1.490  11.628  1.00  0.00           H  
ATOM   4027 1HD2 ASN A 262     -16.722  -1.999   8.777  1.00  0.00           H  
ATOM   4028 2HD2 ASN A 262     -17.113  -2.941  10.177  1.00  0.00           H  
ATOM   4029  N   GLU A 263     -18.433  -0.748  14.771  1.00  0.00           N  
ATOM   4030  CA  GLU A 263     -19.177  -0.893  16.029  1.00  0.00           C  
ATOM   4031  C   GLU A 263     -19.366   0.433  16.800  1.00  0.00           C  
ATOM   4032  O   GLU A 263     -20.455   0.731  17.332  1.00  0.00           O  
ATOM   4033  CB  GLU A 263     -18.465  -1.906  16.929  1.00  0.00           C  
ATOM   4034  CG  GLU A 263     -18.542  -3.345  16.439  1.00  0.00           C  
ATOM   4035  CD  GLU A 263     -17.762  -4.299  17.301  1.00  0.00           C  
ATOM   4036  OE1 GLU A 263     -17.505  -3.971  18.434  1.00  0.00           O  
ATOM   4037  OE2 GLU A 263     -17.423  -5.356  16.825  1.00  0.00           O  
ATOM   4038  H   GLU A 263     -17.555  -1.235  14.660  1.00  0.00           H  
ATOM   4039  HA  GLU A 263     -20.178  -1.261  15.799  1.00  0.00           H  
ATOM   4040 1HB  GLU A 263     -17.412  -1.638  17.016  1.00  0.00           H  
ATOM   4041 2HB  GLU A 263     -18.896  -1.870  17.929  1.00  0.00           H  
ATOM   4042 1HG  GLU A 263     -19.586  -3.657  16.424  1.00  0.00           H  
ATOM   4043 2HG  GLU A 263     -18.163  -3.391  15.419  1.00  0.00           H  
ATOM   4044  N   ASP A 264     -18.295   1.197  16.907  1.00  0.00           N  
ATOM   4045  CA  ASP A 264     -18.334   2.470  17.670  1.00  0.00           C  
ATOM   4046  C   ASP A 264     -19.205   3.488  16.928  1.00  0.00           C  
ATOM   4047  O   ASP A 264     -19.983   4.246  17.551  1.00  0.00           O  
ATOM   4048  CB  ASP A 264     -16.927   3.039  17.871  1.00  0.00           C  
ATOM   4049  CG  ASP A 264     -16.096   2.230  18.858  1.00  0.00           C  
ATOM   4050  OD1 ASP A 264     -16.667   1.463  19.596  1.00  0.00           O  
ATOM   4051  OD2 ASP A 264     -14.899   2.387  18.864  1.00  0.00           O  
ATOM   4052  H   ASP A 264     -17.432   0.915  16.464  1.00  0.00           H  
ATOM   4053  HA  ASP A 264     -18.766   2.272  18.651  1.00  0.00           H  
ATOM   4054 1HB  ASP A 264     -16.405   3.065  16.915  1.00  0.00           H  
ATOM   4055 2HB  ASP A 264     -16.998   4.065  18.233  1.00  0.00           H  
ATOM   4056  N   LEU A 265     -19.132   3.477  15.600  1.00  0.00           N  
ATOM   4057  CA  LEU A 265     -20.009   4.377  14.806  1.00  0.00           C  
ATOM   4058  C   LEU A 265     -21.470   4.005  14.962  1.00  0.00           C  
ATOM   4059  O   LEU A 265     -22.323   4.896  15.136  1.00  0.00           O  
ATOM   4060  CB  LEU A 265     -19.634   4.326  13.320  1.00  0.00           C  
ATOM   4061  CG  LEU A 265     -18.277   4.942  12.955  1.00  0.00           C  
ATOM   4062  CD1 LEU A 265     -17.967   4.658  11.491  1.00  0.00           C  
ATOM   4063  CD2 LEU A 265     -18.309   6.439  13.226  1.00  0.00           C  
ATOM   4064  H   LEU A 265     -18.489   2.866  15.118  1.00  0.00           H  
ATOM   4065  HA  LEU A 265     -19.872   5.397  15.163  1.00  0.00           H  
ATOM   4066 1HB  LEU A 265     -19.622   3.286  13.000  1.00  0.00           H  
ATOM   4067 2HB  LEU A 265     -20.400   4.852  12.750  1.00  0.00           H  
ATOM   4068  HG  LEU A 265     -17.494   4.481  13.557  1.00  0.00           H  
ATOM   4069 1HD1 LEU A 265     -17.002   5.095  11.232  1.00  0.00           H  
ATOM   4070 2HD1 LEU A 265     -17.931   3.581  11.330  1.00  0.00           H  
ATOM   4071 3HD1 LEU A 265     -18.743   5.094  10.864  1.00  0.00           H  
ATOM   4072 1HD2 LEU A 265     -17.344   6.877  12.967  1.00  0.00           H  
ATOM   4073 2HD2 LEU A 265     -19.091   6.901  12.623  1.00  0.00           H  
ATOM   4074 3HD2 LEU A 265     -18.515   6.613  14.282  1.00  0.00           H  
ATOM   4075  N   LEU A 266     -21.763   2.704  14.959  1.00  0.00           N  
ATOM   4076  CA  LEU A 266     -23.153   2.238  15.047  1.00  0.00           C  
ATOM   4077  C   LEU A 266     -23.701   2.562  16.422  1.00  0.00           C  
ATOM   4078  O   LEU A 266     -24.844   3.023  16.531  1.00  0.00           O  
ATOM   4079  CB  LEU A 266     -23.245   0.729  14.789  1.00  0.00           C  
ATOM   4080  CG  LEU A 266     -24.658   0.131  14.833  1.00  0.00           C  
ATOM   4081  CD1 LEU A 266     -25.527   0.806  13.781  1.00  0.00           C  
ATOM   4082  CD2 LEU A 266     -24.581  -1.370  14.599  1.00  0.00           C  
ATOM   4083  H   LEU A 266     -21.019   2.024  14.895  1.00  0.00           H  
ATOM   4084  HA  LEU A 266     -23.739   2.753  14.286  1.00  0.00           H  
ATOM   4085 1HB  LEU A 266     -22.827   0.518  13.806  1.00  0.00           H  
ATOM   4086 2HB  LEU A 266     -22.643   0.211  15.536  1.00  0.00           H  
ATOM   4087  HG  LEU A 266     -25.104   0.325  15.809  1.00  0.00           H  
ATOM   4088 1HD1 LEU A 266     -26.531   0.381  13.812  1.00  0.00           H  
ATOM   4089 2HD1 LEU A 266     -25.580   1.876  13.983  1.00  0.00           H  
ATOM   4090 3HD1 LEU A 266     -25.096   0.643  12.794  1.00  0.00           H  
ATOM   4091 1HD2 LEU A 266     -25.585  -1.795  14.631  1.00  0.00           H  
ATOM   4092 2HD2 LEU A 266     -24.136  -1.564  13.624  1.00  0.00           H  
ATOM   4093 3HD2 LEU A 266     -23.969  -1.828  15.376  1.00  0.00           H  
ATOM   4094  N   ALA A 267     -22.906   2.321  17.474  1.00  0.00           N  
ATOM   4095  CA  ALA A 267     -23.351   2.662  18.815  1.00  0.00           C  
ATOM   4096  C   ALA A 267     -23.650   4.189  18.941  1.00  0.00           C  
ATOM   4097  O   ALA A 267     -24.675   4.579  19.512  1.00  0.00           O  
ATOM   4098  CB  ALA A 267     -22.304   2.227  19.830  1.00  0.00           C  
ATOM   4099  H   ALA A 267     -21.995   1.903  17.349  1.00  0.00           H  
ATOM   4100  HA  ALA A 267     -24.282   2.128  19.009  1.00  0.00           H  
ATOM   4101 1HB  ALA A 267     -22.641   2.485  20.834  1.00  0.00           H  
ATOM   4102 2HB  ALA A 267     -22.157   1.149  19.762  1.00  0.00           H  
ATOM   4103 3HB  ALA A 267     -21.363   2.735  19.622  1.00  0.00           H  
ATOM   4104  N   PHE A 268     -22.759   5.035  18.420  1.00  0.00           N  
ATOM   4105  CA  PHE A 268     -22.950   6.480  18.502  1.00  0.00           C  
ATOM   4106  C   PHE A 268     -24.191   6.920  17.711  1.00  0.00           C  
ATOM   4107  O   PHE A 268     -24.953   7.758  18.186  1.00  0.00           O  
ATOM   4108  CB  PHE A 268     -21.713   7.210  17.976  1.00  0.00           C  
ATOM   4109  CG  PHE A 268     -21.808   8.706  18.067  1.00  0.00           C  
ATOM   4110  CD1 PHE A 268     -21.619   9.355  19.278  1.00  0.00           C  
ATOM   4111  CD2 PHE A 268     -22.085   9.468  16.942  1.00  0.00           C  
ATOM   4112  CE1 PHE A 268     -21.706  10.732  19.364  1.00  0.00           C  
ATOM   4113  CE2 PHE A 268     -22.172  10.845  17.024  1.00  0.00           C  
ATOM   4114  CZ  PHE A 268     -21.982  11.477  18.237  1.00  0.00           C  
ATOM   4115  H   PHE A 268     -21.936   4.673  17.960  1.00  0.00           H  
ATOM   4116  HA  PHE A 268     -23.098   6.751  19.548  1.00  0.00           H  
ATOM   4117 1HB  PHE A 268     -20.836   6.890  18.537  1.00  0.00           H  
ATOM   4118 2HB  PHE A 268     -21.549   6.943  16.933  1.00  0.00           H  
ATOM   4119  HD1 PHE A 268     -21.400   8.766  20.169  1.00  0.00           H  
ATOM   4120  HD2 PHE A 268     -22.236   8.969  15.985  1.00  0.00           H  
ATOM   4121  HE1 PHE A 268     -21.557  11.228  20.322  1.00  0.00           H  
ATOM   4122  HE2 PHE A 268     -22.390  11.432  16.133  1.00  0.00           H  
ATOM   4123  HZ  PHE A 268     -22.052  12.561  18.303  1.00  0.00           H  
ATOM   4124  N   LEU A 269     -24.375   6.362  16.520  1.00  0.00           N  
ATOM   4125  CA  LEU A 269     -25.520   6.641  15.682  1.00  0.00           C  
ATOM   4126  C   LEU A 269     -26.831   6.337  16.396  1.00  0.00           C  
ATOM   4127  O   LEU A 269     -27.796   7.108  16.282  1.00  0.00           O  
ATOM   4128  CB  LEU A 269     -25.432   5.821  14.389  1.00  0.00           C  
ATOM   4129  CG  LEU A 269     -26.577   6.028  13.390  1.00  0.00           C  
ATOM   4130  CD1 LEU A 269     -26.609   7.485  12.949  1.00  0.00           C  
ATOM   4131  CD2 LEU A 269     -26.386   5.101  12.199  1.00  0.00           C  
ATOM   4132  H   LEU A 269     -23.674   5.712  16.194  1.00  0.00           H  
ATOM   4133  HA  LEU A 269     -25.514   7.701  15.430  1.00  0.00           H  
ATOM   4134 1HB  LEU A 269     -24.501   6.071  13.882  1.00  0.00           H  
ATOM   4135 2HB  LEU A 269     -25.407   4.763  14.649  1.00  0.00           H  
ATOM   4136  HG  LEU A 269     -27.528   5.805  13.875  1.00  0.00           H  
ATOM   4137 1HD1 LEU A 269     -27.423   7.633  12.239  1.00  0.00           H  
ATOM   4138 2HD1 LEU A 269     -26.766   8.125  13.818  1.00  0.00           H  
ATOM   4139 3HD1 LEU A 269     -25.663   7.743  12.474  1.00  0.00           H  
ATOM   4140 1HD2 LEU A 269     -27.201   5.248  11.489  1.00  0.00           H  
ATOM   4141 2HD2 LEU A 269     -25.437   5.324  11.712  1.00  0.00           H  
ATOM   4142 3HD2 LEU A 269     -26.385   4.066  12.540  1.00  0.00           H  
ATOM   4143  N   LYS A 270     -26.877   5.234  17.116  1.00  0.00           N  
ATOM   4144  CA  LYS A 270     -28.102   4.804  17.820  1.00  0.00           C  
ATOM   4145  C   LYS A 270     -28.297   5.469  19.170  1.00  0.00           C  
ATOM   4146  O   LYS A 270     -29.372   5.366  19.770  1.00  0.00           O  
ATOM   4147  CB  LYS A 270     -28.097   3.286  18.007  1.00  0.00           C  
ATOM   4148  CG  LYS A 270     -28.200   2.492  16.711  1.00  0.00           C  
ATOM   4149  CD  LYS A 270     -28.088   0.997  16.969  1.00  0.00           C  
ATOM   4150  CE  LYS A 270     -29.315   0.466  17.695  1.00  0.00           C  
ATOM   4151  NZ  LYS A 270     -29.260  -1.010  17.876  1.00  0.00           N  
ATOM   4152  H   LYS A 270     -26.044   4.667  17.186  1.00  0.00           H  
ATOM   4153  HA  LYS A 270     -28.965   5.080  17.213  1.00  0.00           H  
ATOM   4154 1HB  LYS A 270     -27.179   2.985  18.512  1.00  0.00           H  
ATOM   4155 2HB  LYS A 270     -28.932   2.995  18.645  1.00  0.00           H  
ATOM   4156 1HG  LYS A 270     -29.158   2.699  16.233  1.00  0.00           H  
ATOM   4157 2HG  LYS A 270     -27.403   2.796  16.034  1.00  0.00           H  
ATOM   4158 1HD  LYS A 270     -27.982   0.471  16.019  1.00  0.00           H  
ATOM   4159 2HD  LYS A 270     -27.205   0.797  17.575  1.00  0.00           H  
ATOM   4160 1HE  LYS A 270     -29.390   0.937  18.674  1.00  0.00           H  
ATOM   4161 2HE  LYS A 270     -30.211   0.716  17.127  1.00  0.00           H  
ATOM   4162 1HZ  LYS A 270     -30.090  -1.322  18.360  1.00  0.00           H  
ATOM   4163 2HZ  LYS A 270     -29.209  -1.459  16.972  1.00  0.00           H  
ATOM   4164 3HZ  LYS A 270     -28.444  -1.253  18.418  1.00  0.00           H  
ATOM   4165  N   ARG A 271     -27.280   6.177  19.659  1.00  0.00           N  
ATOM   4166  CA  ARG A 271     -27.334   6.775  20.993  1.00  0.00           C  
ATOM   4167  C   ARG A 271     -28.299   7.965  21.026  1.00  0.00           C  
ATOM   4168  O   ARG A 271     -28.694   8.540  20.004  1.00  0.00           O  
ATOM   4169  OXT ARG A 271     -28.706   8.379  22.076  1.00  0.00           O  
ATOM   4170  CB  ARG A 271     -25.950   7.233  21.430  1.00  0.00           C  
ATOM   4171  CG  ARG A 271     -25.887   7.835  22.824  1.00  0.00           C  
ATOM   4172  CD  ARG A 271     -24.493   8.170  23.215  1.00  0.00           C  
ATOM   4173  NE  ARG A 271     -23.685   6.979  23.415  1.00  0.00           N  
ATOM   4174  CZ  ARG A 271     -22.349   6.981  23.592  1.00  0.00           C  
ATOM   4175  NH1 ARG A 271     -21.688   8.117  23.591  1.00  0.00           N  
ATOM   4176  NH2 ARG A 271     -21.703   5.841  23.766  1.00  0.00           N  
ATOM   4177  H   ARG A 271     -26.451   6.305  19.096  1.00  0.00           H  
ATOM   4178  HA  ARG A 271     -27.689   6.021  21.696  1.00  0.00           H  
ATOM   4179 1HB  ARG A 271     -25.263   6.389  21.404  1.00  0.00           H  
ATOM   4180 2HB  ARG A 271     -25.577   7.981  20.730  1.00  0.00           H  
ATOM   4181 1HG  ARG A 271     -26.480   8.749  22.854  1.00  0.00           H  
ATOM   4182 2HG  ARG A 271     -26.283   7.122  23.548  1.00  0.00           H  
ATOM   4183 1HD  ARG A 271     -24.030   8.769  22.431  1.00  0.00           H  
ATOM   4184 2HD  ARG A 271     -24.502   8.736  24.146  1.00  0.00           H  
ATOM   4185  HE  ARG A 271     -24.158   6.085  23.421  1.00  0.00           H  
ATOM   4186 1HH1 ARG A 271     -22.181   8.989  23.458  1.00  0.00           H  
ATOM   4187 2HH1 ARG A 271     -20.687   8.119  23.724  1.00  0.00           H  
ATOM   4188 1HH2 ARG A 271     -22.212   4.967  23.766  1.00  0.00           H  
ATOM   4189 2HH2 ARG A 271     -20.703   5.843  23.898  1.00  0.00           H  
TER                                                                             
