# Supplementary material for: A new benchmark illustrates that integration of geometric constraints inferred from enzyme reaction chemistry can increase enzyme active site modeling accuracy
Source: PLoS One. 2019 Apr 4;14(4):e0214126. doi: 10.1371/journal.pone.0214126 (PMC6448891; doi:10.1371/journal.pone.0214126)
Supplement: S1 Files — (GZ) [file pone.0214126.s008.gz › benchmark-lite/templates/3ia2/alignment.grishin]

## 3ia2 1a8s.pdb 
#
scores_from_program: 0
0 ------------------------------------------------------------------------------------------------------------------------------------------------------------------------------------------------------------------------------------------------------------------------S-TFVAK-----DGTQIYFKDWGS-----GKPVLFSHGWL---LDADM-WEY--QMEYLSSRGYRTIAFDRRGFGRSDQPW-----TGNDYDTFADDIAQLIEHLD----LKEVTLV-GFSMGGGDVARYIARHGSARVAGLVLLGAVTPL-------------FGQKPDY-PQGVP------------LDVF---------ARFKT-----------ELL------K----DRAQF---ISDFNAPFYGINK---------------------------------------------GQV-VSQGVQTQ---TLQIALL---------ASLKATVDCV----TAFA----------------ETD---FRPDM---AKIDV---PTLVIHGDGDQIVP----------------FETTG-KVAAELIKGAE---LKVY-KDAPHGFAVTHAQ--QLNEDLLAFLKR----------------------------------------------------------------------------------------------------------------------------------------------------------------------------------
0 ------------------------------------------------------------------------------------------------------------------------------------------------------------------------------------------------------------------------------------------------------------------------T-TFTTR-----DGTQIYYKDWGS-----GQPIVFSHGWP---LNADS-WES--QMIFLAAQGYRVIAHDRRGHGRSSQPW-----SGNDMDTYADDLAQLIEHLD----LRDAVLF-GFSTGGGEVARYIGRHGTARVAKAGLISAVPPL-------------MLKTEAN-PGGLP------------MEVF---------DGIRQ-----------ASL------A----DRSQL---YKDLASGPFFGFN--------------------------------------------QPGAKSSAGMVDW---FWLQGMA---------AGHKNAYDCI----KAFS----------------ETD---FTEDL---KKIDV---PTLVVHGDADQVVP----------------IEASG-IASAALVKGST---LKIY-SGAPHGLTDTHKD--QLNADLLAFIKG----------------------------------------------------------------------------------------------------------------------------------------------------------------------------------
--
## 3ia2 1a88.pdb 
#
scores_from_program: 0
0 ------------------------------------------------------------------------------------------------------------------------------------------------------------------------------------------------------------------------------------------------------------------------S-TFVAK-----DGTQIYFKDWGS-----GKPVLFSHGWL---LDADM-WEY--QMEYLSSRGYRTIAFDRRGFGRSDQPW-----TGNDYDTFADDIAQLIEHLD----LKEVTLV-GFSMGGGDVARYIARHGSARVAGLVLLGAVTPL-------------FGQKPDY-PQGVP------------LDVF---------ARFKT-----------ELL------K----DRAQF---ISDFNAPFYGINK---------------------------------------------GQV-VSQGVQTQ---TLQIALL---------ASLKATVDCV----TAFA----------------ETD---FRPDM---AKIDV---PTLVIHGDGDQIVP----------------FETTG-KVAAELIKGAE---LKVY-KDAPHGFAVTHAQ--QLNEDLLAFLKR----------------------------------------------------------------------------------------------------------------------------------------------------------------------------------
0 ------------------------------------------------------------------------------------------------------------------------------------------------------------------------------------------------------------------------------------------------------------------------G-TVTTS-----DGTNIFYKDWGP---RDGLPVVFHHGWP---LSADD-WDN--QMLFFLSHGYRVIAHDRRGHGRSDQPS-----TGHDMDTYAADVAALTEALD----LRGAVHI-GHSTGGGEVARYVARAEPGRVAKAVLVSAVPPV-------------MVKSDTN-PDGLP------------LEVF---------DEFRA-----------ALA------A----NRAQF---YIDVPSGPFYGFN--------------------------------------------REGATVSQGLIDH---WWLQGMM---------GAANAHYECI----AAFS----------------ETD---FTDDL---KRIDV---PVLVAHGTDDQVVP----------------YADAA-PKSAELLANAT---LKSY-EGLPHGMLSTHPE--VLNPDLLAFVKS----------------------------------------------------------------------------------------------------------------------------------------------------------------------------------
--
## 3ia2 3fob.pdb 
#
scores_from_program: 0
0 ------------------------------------------------------------------------------------------------------------------------------------------------------------------------------------------------------------------------------------------------------------------------S-TFVAK-----DGTQIYFKDWGS-----GKPVLFSHGWL---LDADM-WEY--QMEYLSSRGYRTIAFDRRGFGRSDQPW-----TGNDYDTFADDIAQLIEHLD----LKEVTLV-GFSMGGGDVARYIARHGSARVAGLVLLGAVTPL-------------FGQKPDY-PQGVP------------LDVF---------ARFKT-----------ELL------K----DRAQF---ISDFNAPFYGINK---------------------------------------------GQV-VSQGVQTQ---TLQIALL---------ASLKATVDCV----TAFA----------------ETD---FRPDM---AKIDV---PTLVIHGDGDQIVP----------------FETTG-KVAAELIKGAE---LKVY-KDAPHGFAVTHAQ--QLNEDLLAFLKR----------------------------------------------------------------------------------------------------------------------------------------------------------------------------------
0 -----------------------------------------------------------------------------------------------------------------------------------------------------------------------------------------------------------SNAMA----------------------------------------------------------KITVGTE-NQAPIEIYYEDHGT-----GKPVVLIHGWP---LSGRS-WEY--QVPALVEAGYRVITYDRRGFGKSSQPW-----EGYEYDTFTSDLHQLLEQLE----LQNVTLV-GFSMGGGEVARYISTYGTDRIEKVVFAGAVPPY-------------LYKSEDH-PEGAL-----DDA------TI---------ETFKS-----------GVI------N----DRLAF---LDEFTKGFFAAGD---------------------------------------------RTDLVSESFRLY---NWDIAAG---------ASPKGTLDCI----TAFS----------------KTD---FRKDL---EKFNI---PTLIIHGDSDATVP----------------FEYSG-KLTHEAIPNSK---VALI-KGGPHGLNATHAK--EFNEALLLFLKD----------------------------------------------------------------------------------------------------------------------------------------------------------------------------------
--
## 3ia2 1a8q.pdb 
#
scores_from_program: 0
0 ------------------------------------------------------------------------------------------------------------------------------------------------------------------------------------------------------------------------------------------------------------------------S-TFVAK-----DGTQIYFKDWGS-----GKPVLFSHGWL---LDADM-WEY--QMEYLSSRGYRTIAFDRRGFGRSDQPW-----TGNDYDTFADDIAQLIEHLD----LKEVTLV-GFSMGGGDVARYIARHGSARVAGLVLLGAVTPL-------------FGQKPDY-PQGVP------------LDVF---------ARFKT-----------ELL------K----DRAQF---ISDFNAPFYGINK---------------------------------------------GQV-VSQGVQTQ---TLQIALL---------ASLKATVDCV----TAFA----------------ETD---FRPDM---AKIDV---PTLVIHGDGDQIVP----------------FETTG-KVAAELIKGAE---LKVY-KDAPHGFAVTHAQ--QLNEDLLAFLKR----------------------------------------------------------------------------------------------------------------------------------------------------------------------------------
0 ------------------------------------------------------------------------------------------------------------------------------------------------------------------------------------------------------------------------------------------------------------------------P-ICTTR-----DGVEIFYKDWGQ-----GRPVVFIHGWP---LNGDA-WQD--QLKAVVDAGYRGIAHDRRGHGHSTPVW-----DGYDFDTFADDLNDLLTDLD----LRDVTLV-AHSMGGGELARYVGRHGTGRLRSAVLLSAIPPV-------------MIKSDKN-PDGVP------------DEVF---------DALKN-----------GVL------T----ERSQF---WKDTAEGFFSANR---------------------------------------------PGNKVTQGNKDA---FWYMAMA---------QTIEGGVRCV----DAFG----------------YTD---FTEDL---KKFDI---PTLVVHGDDDQVVP----------------IDATG-RKSAQIIPNAE---LKVY-EGSSHGIAMVPGDKEKFNRDLLEFLNK----------------------------------------------------------------------------------------------------------------------------------------------------------------------------------
--
## 3ia2 1zoi.pdb 
#
scores_from_program: 0
0 ------------------------------------------------------------------------------------------------------------------------------------------------------------------------------------------------------------------------------------------------------------------------S-TFVAK-----DGTQIYFKDWGS-----GKPVLFSHGWL---LDADM-WEY--QMEYLSSRGYRTIAFDRRGFGRSDQPW-----TGNDYDTFADDIAQLIEHLD----LKEVTLV-GFSMGGGDVARYIARHGSARVAGLVLLGAVTPL-------------FGQKPDY-PQGVP------------LDVF---------ARFKT-----------ELL------K----DRAQF---ISDFNAPFYGINK---------------------------------------------GQV-VSQGVQTQ---TLQIALL---------ASLKATVDCV----TAFA----------------ETD---FRPDM---AKIDV---PTLVIHGDGDQIVP----------------FETTG-KVAAELIKGAE---LKVY-KDAPHGFAVTHAQ--QLNEDLLAFLKR----------------------------------------------------------------------------------------------------------------------------------------------------------------------------------
0 ------------------------------------------------------------------------------------------------------------------------------------------------------------------------------------------------------------------------------------------------------------------------MSYVTTK-----DGVQIFYKDWGP---RDAPVIHFHHGWP---LSADD-WDA--QLLFFLAHGYRVVAHDRRGHGRSSQVW-----DGHDMDHYADDVAAVVAHLG----IQGAVHV-GHSTGGGEVVRYMARHPEDKVAKAVLIAAVPPL-------------MVQTPGN-PGGLP------------KSVF---------DGFQA-----------QVA------S----NRAQF---YRDVPAGPFYGYN--------------------------------------------RPGVEASEGIIGN---WWRQGMI---------GSAKAHYDGI----VAFS----------------QTD---FTEDL---KGIQQ---PVLVMHGDDDQIVP----------------YENSG-VLSAKLLPNGA---LKTY-KGYPHGMPTTHAD--VINADLLAFIRS----------------------------------------------------------------------------------------------------------------------------------------------------------------------------------
--
## 3ia2 4dgq.pdb 
#
scores_from_program: 0
0 ------------------------------------------------------------------------------------------------------------------------------------------------------------------------------------------------------------------------------------------------------------------------S-TFVAK-----DGTQIYFKDWGS-----GKPVLFSHGWL---LDADM-WEY--QMEYLSSRGYRTIAFDRRGFGRSDQPW-----TGNDYDTFADDIAQLIEHLD----LKEVTLV-GFSMGGGDVARYIARHGSARVAGLVLLGAVTPL-------------FGQKPDY-PQGVP------------LDVF---------ARFKT-----------ELL------K----DRAQF---ISDFNAPFYGINK---------------------------------------------GQV-VSQGVQTQ---TLQIALL---------ASLKATVDCV----TAFA----------------ETD---FRPDM---AKIDV---PTLVIHGDGDQIVP----------------FETTG-KVAAELIKGAE---LKVY-KDAPHGFAVTHAQ--QLNEDLLAFLKR----------------------------------------------------------------------------------------------------------------------------------------------------------------------------------
0 ----------------------------------------------------------------------------------------------------------------------------------------------------------------------------------------------------------GPGSMG----------------------------------------------------------TVTTK-----DGVEIFYKDWGP---RDAKVIHFHHGWP---LSSDD-WDA--QLLFFVNKGFRVVAHDRRGHGRSSQVW-----DGHDMDHYADDAAAVVEKLG----THGAMHV-GHSTGGGEVVRYIARHGERNVSKAVLISSVPPL-------------MVKTSSN-PNGTP------------KSVF---------DDFQA-----------HVA------A----NRAQF---YLDVPAGPFYGYN--------------------------------------------RPGAKPSEGVIYN---WWRQGMM---------GSTKAQYDGI----VAFS----------------QTD---FTNDL---KGITI---PVLVIHGDDDQVVP----------------YADSG-VLSAKLVKNGK---LITY-KGAPHGIPTTHAD--KVNADLLEFLQS----------------------------------------------------------------------------------------------------------------------------------------------------------------------------------
--
## 3ia2 1hkh.pdb 
#
scores_from_program: 0
0 ------------------------------------------------------------------------------------------------------------------------------------------------------------------------------------------------------------------------------------------------------------------------S-TFVAK-----DGTQIYFKDWGS-----GKPVLFSHGWL---LDADM-WEY--QMEYLSSRGYRTIAFDRRGFGRSDQPW-----TGNDYDTFADDIAQLIEHLD----LKEVTLV-GFSMGGGDVARYIARHGSARVAGLVLLGAVTPL-------------FGQKPDY-PQGVP------------LDVF---------ARFKT-----------ELL------K----DRAQF---ISDFNAPFYGINK---------------------------------------------GQV-VSQGVQTQ---TLQIALL---------ASLKATVDCV----TAFA----------------ETD---FRPDM---AKIDV---PTLVIHGDGDQIVP----------------FETTG-KVAAELIKGAE---LKVY-KDAPHGFAVTHAQ--QLNEDLLAFLKR----------------------------------------------------------------------------------------------------------------------------------------------------------------------------------
0 ------------------------------------------------------------------------------------------------------------------------------------------------------------------------------------------------------------------------------------------------------------------------G-YITVGNE-NSTPIELYYEDQGS-----GQPVVLIHGYP---LDGHS-WER--QTRELLAQGYRVITYDRRGFGGSSKVN-----TGYDYDTFAADLHTVLETLD----LRDVVLV-GFSMGTGELARYVARYGHERVAKLAFLASLEPF-------------LVQRDDN-PEGVP------------QEVF---------DGIEA-----------AAK------G----DRFAW---FTDFYKNFYNLDE--------------------------------------------NLGSRISEQAVTG---SWNVAIG---------SAPVAAYAVV----PAW-----------------IED---FRSDV---EAVRAAGKPTLILHGTKDNILP----------------IDATA-RRFHQAVPEAD---YVEV-EGAPHGLLWTHAD--EVNAALKTFLAK----------------------------------------------------------------------------------------------------------------------------------------------------------------------------------
--
## 3ia2 1a7u.pdb 
#
scores_from_program: 0
0 ------------------------------------------------------------------------------------------------------------------------------------------------------------------------------------------------------------------------------------------------------------------------S-TFVAK-----DGTQIYFKDWGS-----GKPVLFSHGWL---LDADM-WEY--QMEYLSSRGYRTIAFDRRGFGRSDQPW-----TGNDYDTFADDIAQLIEHLD----LKEVTLV-GFSMGGGDVARYIARHGSARVAGLVLLGAVTPL-------------FGQKPDY-PQGVP------------LDVF---------ARFKT-----------ELL------K----DRAQF---ISDFNAPFYGINK---------------------------------------------GQV-VSQGVQTQ---TLQIALL---------ASLKATVDCV----TAFA----------------ETD---FRPDM---AKIDV---PTLVIHGDGDQIVP----------------FETTG-KVAAELIKGAE---LKVY-KDAPHGFAVTHAQ--QLNEDLLAFLKR----------------------------------------------------------------------------------------------------------------------------------------------------------------------------------
0 -------------------------------------------------------------------------------------------------------------------------------------------------------------------------------------------------------------------------------------------------------------------------PFITVGQE-NSTSIDLYYEDHGA-----GQPVVLIHGFP---LSGHS-WER--QSAALLDAGYRVITYDRRGFGQSSQPT-----TGYDYDTFAADLNTVLETLD----LQDAVLV-GFSMGTGEVARYVSSYGTARIAKVAFLASLEPF-------------LLKTDDN-PDGAA-----PKE------FF---------DGIVA-----------AVK------A----DRYAF---YTGFFNDFYNLDE--------------------------------------------NLGTRISEEAVRN---SWNTAAS---------GGFFAAAAAP----TTW-----------------YTD---FRADI---PRIDV---PALILHGTGDRTLP----------------IENTA-RVFHKALPSAE---YVEV-EGAPHGLLWTHAE--EVNTALLAFLAK----------------------------------------------------------------------------------------------------------------------------------------------------------------------------------
--
## 3ia2 3vdx.pdb 
#
scores_from_program: 0
0 ------------------------------------------------------------------------------------------------------------------------------------------------------------------------------------------------------------------------------------------------------------------------S-TFVAK-----DGTQIYFKDWGS-----GKPVLFSHGWL---LDADM-WEY--QMEYLSSRGYRTIAFDRRGFGRSDQPW-----TGNDYDTFADDIAQLIEHLD----LKEVTLV-GFSMGGGDVARYIARHGSARVAGLVLLGAVTPL-------------FGQKPDY-PQGVP------------LDVF---------ARFKT-----------ELL------K----DRAQF---ISDFNAPFYGINK---------------------------------------------GQV-VSQGVQTQ---TLQIALL---------ASLKATVDCV----TAFA----------------ETD---FRPDM---AKIDV---PTLVIHGDGDQIVP----------------FETTG-KVAAELIKGAE---LKVY-KDAPHGFAVTHAQ--QLNEDLLAFLKR----------------------------------------------------------------------------------------------------------------------------------------------------------------------------------
0 ------------------------------------------------------------------------------------------------------------------------------------------------------------------------------------------------------------------------------------------------------------------------MPFITVGQE-NSTSIDLYYEDHGT-----GVPVVLIHGFP---LSGHS-WER--QSAALLDAGYRVITYDRRGFGQSSQPT-----TGYDYDTFAADLNTVLETLD----LQDAVLV-GFSMGTGEVARYVSSYGTARIAAVAFLASLEPF-------------LLKTDDN-PDGAA-----PQE------FF---------DGIVA-----------AVK------A----DRYAF---YTGFFNDFYNLDE--------------------------------------------NLGTRISEEAVRN---SWNTAAS---------GGFFAAAAAP----TTW-----------------YTD---FRADI---PRIDV---PALILHGTGDRTLP----------------IENTA-RVFHKALPSAE---YVEV-EGAPHGLLWTHAE--EVNTALLAFLAKALEAQKQKLLTEVETYVLSIIPSGPLKAEIAQRLEDVFAGKNTDLEVLMEWLKTRPILSPLTKGILGFVFTLTVPSERGLQRRRFVQNALNGNGDPNNMDKAVKLYRKLKREITFHGAKEISLSYSAGALASCMGLIYNRMGAVTTEVAFGLVCATCEQIADSQHRSHRQLEHHHHHH
--
## 3ia2 1bro.pdb 
#
scores_from_program: 0
0 ------------------------------------------------------------------------------------------------------------------------------------------------------------------------------------------------------------------------------------------------------------------------S-TFVAK-----DGTQIYFKDWGS-----GKPVLFSHGWL---LDADM-WEY--QMEYLSSRGYRTIAFDRRGFGRSDQPW-----TGNDYDTFADDIAQLIEHLD----LKEVTLV-GFSMGGGDVARYIARHGSARVAGLVLLGAVTPL-------------FGQKPDY-PQGVP------------LDVF---------ARFKT-----------ELL------K----DRAQF---ISDFNAPFYGINK---------------------------------------------GQV-VSQGVQTQ---TLQIALL---------ASLKATVDCV----TAFA----------------ETD---FRPDM---AKIDV---PTLVIHGDGDQIVP----------------FETTG-KVAAELIKGAE---LKVY-KDAPHGFAVTHAQ--QLNEDLLAFLKR----------------------------------------------------------------------------------------------------------------------------------------------------------------------------------
0 -------------------------------------------------------------------------------------------------------------------------------------------------------------------------------------------------------------------------------------------------------------------------PFITVGQE-NSTSIDLYYEDHGT-----GQPVVLIHGFP---LSGHS-WER--QSAALLDAGYRVITYDRRGFGQSSQPT-----TGYDYDTFAADLNTVLETLD----LQDAVLV-GFSMGTGEVARYVSSYGTARIAKVAFLASLEPF-------------LLKTDDN-PDGAA-----PQE------FF---------DGIVA-----------AVK------A----DRYAF---YTGFFNDFYNLDE--------------------------------------------NLGTRISEEAVRN---SWNTAAS---------GGFFAAAAAP----TTW-----------------YTD---FRADI---PRIDV---PALILHGTGDRTLP----------------IENTA-RVFHKALPSAE---YVEV-EGAPHGLLWTHAE--EVNTALLAFLAK----------------------------------------------------------------------------------------------------------------------------------------------------------------------------------
--
