# Supplementary material for: A new benchmark illustrates that integration of geometric constraints inferred from enzyme reaction chemistry can increase enzyme active site modeling accuracy
Source: PLoS One. 2019 Apr 4;14(4):e0214126. doi: 10.1371/journal.pone.0214126 (PMC6448891; doi:10.1371/journal.pone.0214126)
Supplement: S1 Files — (GZ) [file pone.0214126.s008.gz › benchmark-lite/templates/2nlr/1h0b.pdb]

HEADER    HYDROLASE                               17-JUN-02   1H0B              
TITLE     ENDOGLUCANASE CEL12A FROM RHODOTHERMUS MARINUS                        
COMPND    MOL_ID: 1;                                                            
COMPND   2 MOLECULE: CELLULASE;                                                 
COMPND   3 CHAIN: A, B;                                                         
COMPND   4 FRAGMENT: CATALYTIC DOMAIN, RESIDUES 38-260;                         
COMPND   5 EC: 3.2.1.4;                                                         
COMPND   6 ENGINEERED: YES                                                      
SOURCE    MOL_ID: 1;                                                            
SOURCE   2 ORGANISM_SCIENTIFIC: RHODOTHERMUS MARINUS;                           
SOURCE   3 ORGANISM_TAXID: 29549;                                               
SOURCE   4 EXPRESSION_SYSTEM: ESCHERICHIA COLI;                                 
SOURCE   5 EXPRESSION_SYSTEM_TAXID: 511693;                                     
SOURCE   6 EXPRESSION_SYSTEM_STRAIN: BL21;                                      
SOURCE   7 EXPRESSION_SYSTEM_VARIANT: LAMBDA(DE3)-LYSOGEN;                      
SOURCE   8 EXPRESSION_SYSTEM_VECTOR: PET25B(+);                                 
SOURCE   9 EXPRESSION_SYSTEM_PLASMID: PET25DELTA(SPL)                           
KEYWDS    CELLULASE, ENDOGLUCANASE, HYDROLASE                                   
EXPDTA    X-RAY DIFFRACTION                                                     
AUTHOR    S.J.CRENNELL,G.O.HREGGVIDSSON,E.NORDBERG-KARLSSON                     
REVDAT   3   24-FEB-09 1H0B    1       VERSN                                    
REVDAT   2   07-NOV-03 1H0B    1       SHEET                                    
REVDAT   1   12-JUN-03 1H0B    0                                                
JRNL        AUTH   S.J.CRENNELL,G.O.HREGGVIDSSON,E.NORDBERG KARLSSON            
JRNL        TITL   THE STRUCTURE OF RHODOTHERMUS MARINUS CEL12A, A              
JRNL        TITL 2 HIGHLY THERMOSTABLE FAMILY 12 ENDOGLUCANASE, AT              
JRNL        TITL 3 1.8 A RESOLUTION                                             
JRNL        REF    J.MOL.BIOL.                   V. 320   883 2002              
JRNL        REFN                   ISSN 0022-2836                               
JRNL        PMID   12095262                                                     
JRNL        DOI    10.1016/S0022-2836(02)00446-1                                
REMARK   2                                                                      
REMARK   2 RESOLUTION.    1.8  ANGSTROMS.                                       
REMARK   3                                                                      
REMARK   3 REFINEMENT.                                                          
REMARK   3   PROGRAM     : CNS 0.5                                              
REMARK   3   AUTHORS     : BRUNGER,ADAMS,CLORE,DELANO,GROS,GROSSE-              
REMARK   3               : KUNSTLEVE,JIANG,KUSZEWSKI,NILGES, PANNU,             
REMARK   3               : READ,RICE,SIMONSON,WARREN                            
REMARK   3                                                                      
REMARK   3  REFINEMENT TARGET : NULL                                            
REMARK   3                                                                      
REMARK   3  DATA USED IN REFINEMENT.                                            
REMARK   3   RESOLUTION RANGE HIGH (ANGSTROMS) : 1.80                           
REMARK   3   RESOLUTION RANGE LOW  (ANGSTROMS) : 28.49                          
REMARK   3   DATA CUTOFF            (SIGMA(F)) : 0.0                            
REMARK   3   DATA CUTOFF HIGH         (ABS(F)) : NULL                           
REMARK   3   DATA CUTOFF LOW          (ABS(F)) : NULL                           
REMARK   3   COMPLETENESS (WORKING+TEST)   (%) : 93.4                           
REMARK   3   NUMBER OF REFLECTIONS             : 44412                          
REMARK   3                                                                      
REMARK   3  FIT TO DATA USED IN REFINEMENT.                                     
REMARK   3   CROSS-VALIDATION METHOD          : THROUGHOUT                      
REMARK   3   FREE R VALUE TEST SET SELECTION  : RANDOM                          
REMARK   3   R VALUE            (WORKING SET) : 0.173                           
REMARK   3   FREE R VALUE                     : 0.194                           
REMARK   3   FREE R VALUE TEST SET SIZE   (%) : 5.1                             
REMARK   3   FREE R VALUE TEST SET COUNT      : 2258                            
REMARK   3   ESTIMATED ERROR OF FREE R VALUE  : 0.004                           
REMARK   3                                                                      
REMARK   3  FIT IN THE HIGHEST RESOLUTION BIN.                                  
REMARK   3   TOTAL NUMBER OF BINS USED           : 10                           
REMARK   3   BIN RESOLUTION RANGE HIGH       (A) : 1.80                         
REMARK   3   BIN RESOLUTION RANGE LOW        (A) : 1.88                         
REMARK   3   BIN COMPLETENESS (WORKING+TEST) (%) : 88.1                         
REMARK   3   REFLECTIONS IN BIN    (WORKING SET) : 4922                         
REMARK   3   BIN R VALUE           (WORKING SET) : 0.237                        
REMARK   3   BIN FREE R VALUE                    : 0.255                        
REMARK   3   BIN FREE R VALUE TEST SET SIZE  (%) : 5.1                          
REMARK   3   BIN FREE R VALUE TEST SET COUNT     : 265                          
REMARK   3   ESTIMATED ERROR OF BIN FREE R VALUE : 0.016                        
REMARK   3                                                                      
REMARK   3  NUMBER OF NON-HYDROGEN ATOMS USED IN REFINEMENT.                    
REMARK   3   PROTEIN ATOMS            : 3739                                    
REMARK   3   NUCLEIC ACID ATOMS       : 0                                       
REMARK   3   HETEROGEN ATOMS          : 30                                      
REMARK   3   SOLVENT ATOMS            : 280                                     
REMARK   3                                                                      
REMARK   3  B VALUES.                                                           
REMARK   3   FROM WILSON PLOT           (A**2) : 17.2                           
REMARK   3   MEAN B VALUE      (OVERALL, A**2) : 22.38                          
REMARK   3   OVERALL ANISOTROPIC B VALUE.                                       
REMARK   3    B11 (A**2) : 1.20                                                 
REMARK   3    B22 (A**2) : 1.17                                                 
REMARK   3    B33 (A**2) : -2.37                                                
REMARK   3    B12 (A**2) : NULL                                                 
REMARK   3    B13 (A**2) : NULL                                                 
REMARK   3    B23 (A**2) : NULL                                                 
REMARK   3                                                                      
REMARK   3  ESTIMATED COORDINATE ERROR.                                         
REMARK   3   ESD FROM LUZZATI PLOT        (A) : 0.18                            
REMARK   3   ESD FROM SIGMAA              (A) : 0.13                            
REMARK   3   LOW RESOLUTION CUTOFF        (A) : 30.0                            
REMARK   3                                                                      
REMARK   3  CROSS-VALIDATED ESTIMATED COORDINATE ERROR.                         
REMARK   3   ESD FROM C-V LUZZATI PLOT    (A) : 0.20                            
REMARK   3   ESD FROM C-V SIGMAA          (A) : 0.15                            
REMARK   3                                                                      
REMARK   3  RMS DEVIATIONS FROM IDEAL VALUES.                                   
REMARK   3   BOND LENGTHS                 (A) : 0.005                           
REMARK   3   BOND ANGLES            (DEGREES) : 1.33766                         
REMARK   3   DIHEDRAL ANGLES        (DEGREES) : 26.45402                        
REMARK   3   IMPROPER ANGLES        (DEGREES) : 0.92555                         
REMARK   3                                                                      
REMARK   3  ISOTROPIC THERMAL MODEL : RESTRAINED                                
REMARK   3                                                                      
REMARK   3  ISOTROPIC THERMAL FACTOR RESTRAINTS.    RMS    SIGMA                
REMARK   3   MAIN-CHAIN BOND              (A**2) : 0.510 ; 1.50                 
REMARK   3   MAIN-CHAIN ANGLE             (A**2) : 0.916 ; 2.00                 
REMARK   3   SIDE-CHAIN BOND              (A**2) : 0.639 ; 2.00                 
REMARK   3   SIDE-CHAIN ANGLE             (A**2) : 1.047 ; 2.50                 
REMARK   3                                                                      
REMARK   3  BULK SOLVENT MODELING.                                              
REMARK   3   METHOD USED : BULK SOLVENT MODEL                                   
REMARK   3   KSOL        : 0.380923                                             
REMARK   3   BSOL        : 38.3243                                              
REMARK   3                                                                      
REMARK   3  NCS MODEL : NULL                                                    
REMARK   3                                                                      
REMARK   3  NCS RESTRAINTS.                         RMS   SIGMA/WEIGHT          
REMARK   3   GROUP  1  POSITIONAL            (A) : NULL  ; NULL                 
REMARK   3   GROUP  1  B-FACTOR           (A**2) : NULL  ; NULL                 
REMARK   3                                                                      
REMARK   3  PARAMETER FILE  1  : PROTEIN.PARAM                                  
REMARK   3  PARAMETER FILE  2  : WATER.PARAM                                    
REMARK   3  PARAMETER FILE  3  : EPE_XPLOR.PAR                                  
REMARK   3  PARAMETER FILE  4  : NULL                                           
REMARK   3  TOPOLOGY FILE  1   : PROTEIN_REP.TOP                                
REMARK   3  TOPOLOGY FILE  2   : WATER_REP.TOP                                  
REMARK   3  TOPOLOGY FILE  3   : EPE_XPLOR.TOP                                  
REMARK   3  TOPOLOGY FILE  4   : NULL                                           
REMARK   3                                                                      
REMARK   3  OTHER REFINEMENT REMARKS: NULL                                      
REMARK   4                                                                      
REMARK   4 1H0B COMPLIES WITH FORMAT V. 3.15, 01-DEC-08                         
REMARK 100                                                                      
REMARK 100 THIS ENTRY HAS BEEN PROCESSED BY PDBE ON 17-JUN-02.                  
REMARK 100 THE PDBE ID CODE IS EBI-9808.                                        
REMARK 200                                                                      
REMARK 200 EXPERIMENTAL DETAILS                                                 
REMARK 200  EXPERIMENT TYPE                : X-RAY DIFFRACTION                  
REMARK 200  DATE OF DATA COLLECTION        : 15-JAN-01                          
REMARK 200  TEMPERATURE           (KELVIN) : 291.0                              
REMARK 200  PH                             : 7.50                               
REMARK 200  NUMBER OF CRYSTALS USED        : 1                                  
REMARK 200                                                                      
REMARK 200  SYNCHROTRON              (Y/N) : N                                  
REMARK 200  RADIATION SOURCE               : ROTATING ANODE                     
REMARK 200  BEAMLINE                       : NULL                               
REMARK 200  X-RAY GENERATOR MODEL          : RIGAKU RUH3R                       
REMARK 200  MONOCHROMATIC OR LAUE    (M/L) : M                                  
REMARK 200  WAVELENGTH OR RANGE        (A) : 1.5418                             
REMARK 200  MONOCHROMATOR                  : NI FILTER                          
REMARK 200  OPTICS                         : OSMIC MIRRORS                      
REMARK 200                                                                      
REMARK 200  DETECTOR TYPE                  : IMAGE PLATE                        
REMARK 200  DETECTOR MANUFACTURER          : MARRESEARCH                        
REMARK 200  INTENSITY-INTEGRATION SOFTWARE : DENZO                              
REMARK 200  DATA SCALING SOFTWARE          : SCALEPACK                          
REMARK 200                                                                      
REMARK 200  NUMBER OF UNIQUE REFLECTIONS   : 44464                              
REMARK 200  RESOLUTION RANGE HIGH      (A) : 1.800                              
REMARK 200  RESOLUTION RANGE LOW       (A) : 30.000                             
REMARK 200  REJECTION CRITERIA  (SIGMA(I)) : NULL                               
REMARK 200                                                                      
REMARK 200 OVERALL.                                                             
REMARK 200  COMPLETENESS FOR RANGE     (%) : 93.4                               
REMARK 200  DATA REDUNDANCY                : 6.900                              
REMARK 200  R MERGE                    (I) : 0.07400                            
REMARK 200  R SYM                      (I) : NULL                               
REMARK 200  <I/SIGMA(I)> FOR THE DATA SET  : 27.7000                            
REMARK 200                                                                      
REMARK 200 IN THE HIGHEST RESOLUTION SHELL.                                     
REMARK 200  HIGHEST RESOLUTION SHELL, RANGE HIGH (A) : 1.80                     
REMARK 200  HIGHEST RESOLUTION SHELL, RANGE LOW  (A) : 1.86                     
REMARK 200  COMPLETENESS FOR SHELL     (%) : 88.1                               
REMARK 200  DATA REDUNDANCY IN SHELL       : 4.60                               
REMARK 200  R MERGE FOR SHELL          (I) : 0.27500                            
REMARK 200  R SYM FOR SHELL            (I) : NULL                               
REMARK 200  <I/SIGMA(I)> FOR SHELL         : 5.500                              
REMARK 200                                                                      
REMARK 200 DIFFRACTION PROTOCOL: SINGLE WAVELENGTH                              
REMARK 200 METHOD USED TO DETERMINE THE STRUCTURE: MOLECULAR REPLACEMENT        
REMARK 200 SOFTWARE USED: AMORE                                                 
REMARK 200 STARTING MODEL: PDB ENTRY 1NLR                                       
REMARK 200                                                                      
REMARK 200 REMARK: NULL                                                         
REMARK 280                                                                      
REMARK 280 CRYSTAL                                                              
REMARK 280 SOLVENT CONTENT, VS  (%): 46                                         
REMARK 280 MATTHEWS COEFFICIENT, VM (ANGSTROMS**3/DA): 2.49                     
REMARK 280                                                                      
REMARK 280 CRYSTALLIZATION CONDITIONS: 0.1M HEPES, PH7.5, 20% PEG10000          
REMARK 290                                                                      
REMARK 290 CRYSTALLOGRAPHIC SYMMETRY                                            
REMARK 290 SYMMETRY OPERATORS FOR SPACE GROUP: P 21 21 21                       
REMARK 290                                                                      
REMARK 290      SYMOP   SYMMETRY                                                
REMARK 290     NNNMMM   OPERATOR                                                
REMARK 290       1555   X,Y,Z                                                   
REMARK 290       2555   -X+1/2,-Y,Z+1/2                                         
REMARK 290       3555   -X,Y+1/2,-Z+1/2                                         
REMARK 290       4555   X+1/2,-Y+1/2,-Z                                         
REMARK 290                                                                      
REMARK 290     WHERE NNN -> OPERATOR NUMBER                                     
REMARK 290           MMM -> TRANSLATION VECTOR                                  
REMARK 290                                                                      
REMARK 290 CRYSTALLOGRAPHIC SYMMETRY TRANSFORMATIONS                            
REMARK 290 THE FOLLOWING TRANSFORMATIONS OPERATE ON THE ATOM/HETATM             
REMARK 290 RECORDS IN THIS ENTRY TO PRODUCE CRYSTALLOGRAPHICALLY                
REMARK 290 RELATED MOLECULES.                                                   
REMARK 290   SMTRY1   1  1.000000  0.000000  0.000000        0.00000            
REMARK 290   SMTRY2   1  0.000000  1.000000  0.000000        0.00000            
REMARK 290   SMTRY3   1  0.000000  0.000000  1.000000        0.00000            
REMARK 290   SMTRY1   2 -1.000000  0.000000  0.000000       28.04950            
REMARK 290   SMTRY2   2  0.000000 -1.000000  0.000000        0.00000            
REMARK 290   SMTRY3   2  0.000000  0.000000  1.000000       66.13100            
REMARK 290   SMTRY1   3 -1.000000  0.000000  0.000000        0.00000            
REMARK 290   SMTRY2   3  0.000000  1.000000  0.000000       33.88950            
REMARK 290   SMTRY3   3  0.000000  0.000000 -1.000000       66.13100            
REMARK 290   SMTRY1   4  1.000000  0.000000  0.000000       28.04950            
REMARK 290   SMTRY2   4  0.000000 -1.000000  0.000000       33.88950            
REMARK 290   SMTRY3   4  0.000000  0.000000 -1.000000        0.00000            
REMARK 290                                                                      
REMARK 290 REMARK: NULL                                                         
REMARK 300                                                                      
REMARK 300 BIOMOLECULE: 1, 2                                                    
REMARK 300 SEE REMARK 350 FOR THE AUTHOR PROVIDED AND/OR PROGRAM                
REMARK 300 GENERATED ASSEMBLY INFORMATION FOR THE STRUCTURE IN                  
REMARK 300 THIS ENTRY.  THE REMARK MAY ALSO PROVIDE INFORMATION ON              
REMARK 300 BURIED SURFACE AREA.                                                 
REMARK 350                                                                      
REMARK 350 GENERATING THE BIOMOLECULE                                           
REMARK 350 COORDINATES FOR A COMPLETE MULTIMER REPRESENTING THE KNOWN           
REMARK 350 BIOLOGICALLY SIGNIFICANT OLIGOMERIZATION STATE OF THE                
REMARK 350 MOLECULE CAN BE GENERATED BY APPLYING BIOMT TRANSFORMATIONS          
REMARK 350 GIVEN BELOW.  BOTH NON-CRYSTALLOGRAPHIC AND                          
REMARK 350 CRYSTALLOGRAPHIC OPERATIONS ARE GIVEN.                               
REMARK 350                                                                      
REMARK 350 BIOMOLECULE:  1                                                      
REMARK 350 AUTHOR DETERMINED BIOLOGICAL UNIT: MONOMERIC                         
REMARK 350 SOFTWARE DETERMINED QUATERNARY STRUCTURE: MONOMERIC                  
REMARK 350 SOFTWARE USED: PQS                                                   
REMARK 350 APPLY THE FOLLOWING TO CHAINS: A                                     
REMARK 350   BIOMT1   1  1.000000  0.000000  0.000000        0.00000            
REMARK 350   BIOMT2   1  0.000000  1.000000  0.000000        0.00000            
REMARK 350   BIOMT3   1  0.000000  0.000000  1.000000        0.00000            
REMARK 350 BIOMOLECULE:  2                                                      
REMARK 350 AUTHOR DETERMINED BIOLOGICAL UNIT: MONOMERIC                         
REMARK 350 SOFTWARE DETERMINED QUATERNARY STRUCTURE: MONOMERIC                  
REMARK 350 SOFTWARE USED: PQS                                                   
REMARK 350 APPLY THE FOLLOWING TO CHAINS: B                                     
REMARK 350   BIOMT1   1  1.000000  0.000000  0.000000        0.00000            
REMARK 350   BIOMT2   1  0.000000  1.000000  0.000000        0.00000            
REMARK 350   BIOMT3   1  0.000000  0.000000  1.000000        0.00000            
REMARK 465                                                                      
REMARK 465 MISSING RESIDUES                                                     
REMARK 465 THE FOLLOWING RESIDUES WERE NOT LOCATED IN THE                       
REMARK 465 EXPERIMENT. (M=MODEL NUMBER; RES=RESIDUE NAME; C=CHAIN               
REMARK 465 IDENTIFIER; SSSEQ=SEQUENCE NUMBER; I=INSERTION CODE.)                
REMARK 465                                                                      
REMARK 465   M RES C SSSEQI                                                     
REMARK 465     MET A     1                                                      
REMARK 465     ALA A   229                                                      
REMARK 465     ALA A   230                                                      
REMARK 465     LEU A   231                                                      
REMARK 465     GLU A   232                                                      
REMARK 465     ILE A   233                                                      
REMARK 465     LYS A   234                                                      
REMARK 465     ARG A   235                                                      
REMARK 465     ALA A   236                                                      
REMARK 465     SER A   237                                                      
REMARK 465     GLN A   238                                                      
REMARK 465     PRO A   239                                                      
REMARK 465     GLU A   240                                                      
REMARK 465     LEU A   241                                                      
REMARK 465     ALA A   242                                                      
REMARK 465     PRO A   243                                                      
REMARK 465     GLU A   244                                                      
REMARK 465     ASP A   245                                                      
REMARK 465     PRO A   246                                                      
REMARK 465     GLU A   247                                                      
REMARK 465     ASP A   248                                                      
REMARK 465     VAL A   249                                                      
REMARK 465     GLU A   250                                                      
REMARK 465     HIS A   251                                                      
REMARK 465     HIS A   252                                                      
REMARK 465     HIS A   253                                                      
REMARK 465     HIS A   254                                                      
REMARK 465     HIS A   255                                                      
REMARK 465     HIS A   256                                                      
REMARK 465     MET B     1                                                      
REMARK 465     ALA B   229                                                      
REMARK 465     ALA B   230                                                      
REMARK 465     LEU B   231                                                      
REMARK 465     GLU B   232                                                      
REMARK 465     ILE B   233                                                      
REMARK 465     LYS B   234                                                      
REMARK 465     ARG B   235                                                      
REMARK 465     ALA B   236                                                      
REMARK 465     SER B   237                                                      
REMARK 465     GLN B   238                                                      
REMARK 465     PRO B   239                                                      
REMARK 465     GLU B   240                                                      
REMARK 465     LEU B   241                                                      
REMARK 465     ALA B   242                                                      
REMARK 465     PRO B   243                                                      
REMARK 465     GLU B   244                                                      
REMARK 465     ASP B   245                                                      
REMARK 465     PRO B   246                                                      
REMARK 465     GLU B   247                                                      
REMARK 465     ASP B   248                                                      
REMARK 465     VAL B   249                                                      
REMARK 465     GLU B   250                                                      
REMARK 465     HIS B   251                                                      
REMARK 465     HIS B   252                                                      
REMARK 465     HIS B   253                                                      
REMARK 465     HIS B   254                                                      
REMARK 465     HIS B   255                                                      
REMARK 465     HIS B   256                                                      
REMARK 470                                                                      
REMARK 470 MISSING ATOM                                                         
REMARK 470 THE FOLLOWING RESIDUES HAVE MISSING ATOMS (M=MODEL NUMBER;           
REMARK 470 RES=RESIDUE NAME; C=CHAIN IDENTIFIER; SSEQ=SEQUENCE NUMBER;          
REMARK 470 I=INSERTION CODE):                                                   
REMARK 470   M RES CSSEQI  ATOMS                                                
REMARK 470     ALA A 228    CA   C    O    CB                                   
REMARK 470     ALA B 228    CA   C    O    CB                                   
REMARK 500                                                                      
REMARK 500 GEOMETRY AND STEREOCHEMISTRY                                         
REMARK 500 SUBTOPIC: TORSION ANGLES                                             
REMARK 500                                                                      
REMARK 500 TORSION ANGLES OUTSIDE THE EXPECTED RAMACHANDRAN REGIONS:            
REMARK 500 (M=MODEL NUMBER; RES=RESIDUE NAME; C=CHAIN IDENTIFIER;               
REMARK 500 SSEQ=SEQUENCE NUMBER; I=INSERTION CODE).                             
REMARK 500 STANDARD TABLE:                                                      
REMARK 500 FORMAT:(10X,I3,1X,A3,1X,A1,I4,A1,4X,F7.2,3X,F7.2)                    
REMARK 500                                                                      
REMARK 500 EXPECTED VALUES: GJ KLEYWEGT AND TA JONES (1996). PHI/PSI-           
REMARK 500 CHOLOGY: RAMACHANDRAN REVISITED. STRUCTURE 4, 1395 - 1400            
REMARK 500                                                                      
REMARK 500  M RES CSSEQI        PSI       PHI                                   
REMARK 500    ASP A  51       71.01   -161.21                                   
REMARK 500    TRP A 159     -149.36   -113.97                                   
REMARK 500    ASP B  51       69.34   -162.81                                   
REMARK 500    TRP B 159     -154.64   -113.80                                   
REMARK 500                                                                      
REMARK 500 REMARK: NULL                                                         
REMARK 525                                                                      
REMARK 525 SOLVENT                                                              
REMARK 525                                                                      
REMARK 525 THE SOLVENT MOLECULES HAVE CHAIN IDENTIFIERS THAT                    
REMARK 525 INDICATE THE POLYMER CHAIN WITH WHICH THEY ARE MOST                  
REMARK 525 CLOSELY ASSOCIATED. THE REMARK LISTS ALL THE SOLVENT                 
REMARK 525 MOLECULES WHICH ARE MORE THAN 5A AWAY FROM THE                       
REMARK 525 NEAREST POLYMER CHAIN (M = MODEL NUMBER;                             
REMARK 525 RES=RESIDUE NAME; C=CHAIN IDENTIFIER; SSEQ=SEQUENCE                  
REMARK 525 NUMBER; I=INSERTION CODE):                                           
REMARK 700                                                                      
REMARK 700 SHEET                                                                
REMARK 700 THE SHEET STRUCTURE OF THIS MOLECULE IS BIFURCATED. IN               
REMARK 700 ORDER TO REPRESENT THIS FEATURE IN THE SHEET RECORDS BELOW,          
REMARK 700 TWO SHEETS ARE DEFINED.                                              
REMARK 800                                                                      
REMARK 800 SITE                                                                 
REMARK 800 SITE_IDENTIFIER: AC1                                                 
REMARK 800 EVIDENCE_CODE: SOFTWARE                                              
REMARK 800 SITE_DESCRIPTION: BINDING SITE FOR RESIDUE EPE A1228                 
REMARK 800                                                                      
REMARK 800 SITE_IDENTIFIER: AC2                                                 
REMARK 800 EVIDENCE_CODE: SOFTWARE                                              
REMARK 800 SITE_DESCRIPTION: BINDING SITE FOR RESIDUE EPE B1228                 
REMARK 999                                                                      
REMARK 999 SEQUENCE                                                             
REMARK 999  CONFLICTS BETWEEN SWISS-PROT ENTRY O33897 AND PDB ENTRY             
REMARK 999  1H0B ARE AS A RESULT OF RE-SEQUENCING OF THE PROTEIN.               
REMARK 999  RESIDUE TRP A 91 AND TRP B 91 ARE ALSO FROM THIS                    
REMARK 999  RE-SEQUENCING RUN.                                                  
REMARK 999                                                                      
REMARK 999  HIS-TAG SEQUENCE FROM RESIDUES 226-256, ONLY THE FIRST              
REMARK 999  TWO RESIDUES FROM THESE TAGS WERE VISIBLE IN THE STRUCTURE.         
DBREF  1H0B A    1     1  PDB    1H0B     1H0B             1      1             
DBREF  1H0B A    2    90  UNP    O33897   O33897          38    126             
DBREF  1H0B A   91    91  PDB    1H0B     1H0B            91     91             
DBREF  1H0B A   92   225  UNP    O33897   O33897         127    260             
DBREF  1H0B A  226   256  PDB    1H0B     1H0B           226    256             
DBREF  1H0B B    1     1  PDB    1H0B     1H0B             1      1             
DBREF  1H0B B    2    90  UNP    O33897   O33897          38    126             
DBREF  1H0B B   91    91  PDB    1H0B     1H0B            91     91             
DBREF  1H0B B   92   225  UNP    O33897   O33897         127    260             
DBREF  1H0B B  226   256  PDB    1H0B     1H0B           226    256             
SEQADV 1H0B GLY A   69  UNP  O33897    ALA   105 CONFLICT                       
SEQADV 1H0B ALA A   70  UNP  O33897    PRO   106 CONFLICT                       
SEQADV 1H0B CYS A   71  UNP  O33897    ALA   107 CONFLICT                       
SEQADV 1H0B THR A   72  UNP  O33897    ARG   108 CONFLICT                       
SEQADV 1H0B SER A   73  UNP  O33897    ALA   109 CONFLICT                       
SEQADV 1H0B ASN A   74  UNP  O33897    ILE   110 CONFLICT                       
SEQADV 1H0B SER A   75  UNP  O33897    ARG   111 CONFLICT                       
SEQADV 1H0B GLY A   76  UNP  O33897    ASP   112 CONFLICT                       
SEQADV 1H0B LEU A   77  UNP  O33897    CYS   113 CONFLICT                       
SEQADV 1H0B PRO A   78  UNP  O33897    ALA   114 CONFLICT                       
SEQADV 1H0B ARG A   79  UNP  O33897    ALA   115 CONFLICT                       
SEQADV 1H0B ARG A   80  UNP  O33897    ARG   116 CONFLICT                       
SEQADV 1H0B VAL A   81  UNP  O33897    ALA   117 CONFLICT                       
SEQADV 1H0B GLN A   82  UNP  O33897    GLY   118 CONFLICT                       
SEQADV 1H0B GLU A   83  UNP  O33897    ALA   119 CONFLICT                       
SEQADV 1H0B LEU A   84  UNP  O33897    VAL   120 CONFLICT                       
SEQADV 1H0B SER A   85  UNP  O33897    ARG   121 CONFLICT                       
SEQADV 1H0B ASP A   86  UNP  O33897    ARG   122 CONFLICT                       
SEQADV 1H0B VAL A   87  UNP  O33897    ALA   123 CONFLICT                       
SEQADV 1H0B ARG A   88  UNP  O33897    HIS   124 CONFLICT                       
SEQADV 1H0B THR A   89  UNP  O33897    GLU   125 CONFLICT                       
SEQADV 1H0B SER A   90  UNP  O33897    LEU   126 CONFLICT                       
SEQADV 1H0B THR A   92  UNP  O33897    ASP   127 CONFLICT                       
SEQADV 1H0B LEU A   93  UNP  O33897    VAL   128 CONFLICT                       
SEQADV 1H0B SER A  217  UNP  O33897    THR   252 CONFLICT                       
SEQADV 1H0B GLY B   69  UNP  O33897    ALA   105 CONFLICT                       
SEQADV 1H0B ALA B   70  UNP  O33897    PRO   106 CONFLICT                       
SEQADV 1H0B CYS B   71  UNP  O33897    ALA   107 CONFLICT                       
SEQADV 1H0B THR B   72  UNP  O33897    ARG   108 CONFLICT                       
SEQADV 1H0B SER B   73  UNP  O33897    ALA   109 CONFLICT                       
SEQADV 1H0B ASN B   74  UNP  O33897    ILE   110 CONFLICT                       
SEQADV 1H0B SER B   75  UNP  O33897    ARG   111 CONFLICT                       
SEQADV 1H0B GLY B   76  UNP  O33897    ASP   112 CONFLICT                       
SEQADV 1H0B LEU B   77  UNP  O33897    CYS   113 CONFLICT                       
SEQADV 1H0B PRO B   78  UNP  O33897    ALA   114 CONFLICT                       
SEQADV 1H0B ARG B   79  UNP  O33897    ALA   115 CONFLICT                       
SEQADV 1H0B ARG B   80  UNP  O33897    ARG   116 CONFLICT                       
SEQADV 1H0B VAL B   81  UNP  O33897    ALA   117 CONFLICT                       
SEQADV 1H0B GLN B   82  UNP  O33897    GLY   118 CONFLICT                       
SEQADV 1H0B GLU B   83  UNP  O33897    ALA   119 CONFLICT                       
SEQADV 1H0B LEU B   84  UNP  O33897    VAL   120 CONFLICT                       
SEQADV 1H0B SER B   85  UNP  O33897    ARG   121 CONFLICT                       
SEQADV 1H0B ASP B   86  UNP  O33897    ARG   122 CONFLICT                       
SEQADV 1H0B VAL B   87  UNP  O33897    ALA   123 CONFLICT                       
SEQADV 1H0B ARG B   88  UNP  O33897    HIS   124 CONFLICT                       
SEQADV 1H0B THR B   89  UNP  O33897    GLU   125 CONFLICT                       
SEQADV 1H0B SER B   90  UNP  O33897    LEU   126 CONFLICT                       
SEQADV 1H0B THR B   92  UNP  O33897    ASP   127 CONFLICT                       
SEQADV 1H0B LEU B   93  UNP  O33897    VAL   128 CONFLICT                       
SEQADV 1H0B SER B  217  UNP  O33897    THR   252 CONFLICT                       
SEQRES   1 A  256  MET THR VAL GLU LEU CYS GLY ARG TRP ASP ALA ARG ASP          
SEQRES   2 A  256  VAL ALA GLY GLY ARG TYR ARG VAL ILE ASN ASN VAL TRP          
SEQRES   3 A  256  GLY ALA GLU THR ALA GLN CYS ILE GLU VAL GLY LEU GLU          
SEQRES   4 A  256  THR GLY ASN PHE THR ILE THR ARG ALA ASP HIS ASP ASN          
SEQRES   5 A  256  GLY ASN ASN VAL ALA ALA TYR PRO ALA ILE TYR PHE GLY          
SEQRES   6 A  256  CYS HIS TRP GLY ALA CYS THR SER ASN SER GLY LEU PRO          
SEQRES   7 A  256  ARG ARG VAL GLN GLU LEU SER ASP VAL ARG THR SER TRP          
SEQRES   8 A  256  THR LEU THR PRO ILE THR THR GLY ARG TRP ASN ALA ALA          
SEQRES   9 A  256  TYR ASP ILE TRP PHE SER PRO VAL THR ASN SER GLY ASN          
SEQRES  10 A  256  GLY TYR SER GLY GLY ALA GLU LEU MET ILE TRP LEU ASN          
SEQRES  11 A  256  TRP ASN GLY GLY VAL MET PRO GLY GLY SER ARG VAL ALA          
SEQRES  12 A  256  THR VAL GLU LEU ALA GLY ALA THR TRP GLU VAL TRP TYR          
SEQRES  13 A  256  ALA ASP TRP ASP TRP ASN TYR ILE ALA TYR ARG ARG THR          
SEQRES  14 A  256  THR PRO THR THR SER VAL SER GLU LEU ASP LEU LYS ALA          
SEQRES  15 A  256  PHE ILE ASP ASP ALA VAL ALA ARG GLY TYR ILE ARG PRO          
SEQRES  16 A  256  GLU TRP TYR LEU HIS ALA VAL GLU THR GLY PHE GLU LEU          
SEQRES  17 A  256  TRP GLU GLY GLY ALA GLY LEU ARG SER ALA ASP PHE SER          
SEQRES  18 A  256  VAL THR VAL GLN LYS LEU ALA ALA ALA LEU GLU ILE LYS          
SEQRES  19 A  256  ARG ALA SER GLN PRO GLU LEU ALA PRO GLU ASP PRO GLU          
SEQRES  20 A  256  ASP VAL GLU HIS HIS HIS HIS HIS HIS                          
SEQRES   1 B  256  MET THR VAL GLU LEU CYS GLY ARG TRP ASP ALA ARG ASP          
SEQRES   2 B  256  VAL ALA GLY GLY ARG TYR ARG VAL ILE ASN ASN VAL TRP          
SEQRES   3 B  256  GLY ALA GLU THR ALA GLN CYS ILE GLU VAL GLY LEU GLU          
SEQRES   4 B  256  THR GLY ASN PHE THR ILE THR ARG ALA ASP HIS ASP ASN          
SEQRES   5 B  256  GLY ASN ASN VAL ALA ALA TYR PRO ALA ILE TYR PHE GLY          
SEQRES   6 B  256  CYS HIS TRP GLY ALA CYS THR SER ASN SER GLY LEU PRO          
SEQRES   7 B  256  ARG ARG VAL GLN GLU LEU SER ASP VAL ARG THR SER TRP          
SEQRES   8 B  256  THR LEU THR PRO ILE THR THR GLY ARG TRP ASN ALA ALA          
SEQRES   9 B  256  TYR ASP ILE TRP PHE SER PRO VAL THR ASN SER GLY ASN          
SEQRES  10 B  256  GLY TYR SER GLY GLY ALA GLU LEU MET ILE TRP LEU ASN          
SEQRES  11 B  256  TRP ASN GLY GLY VAL MET PRO GLY GLY SER ARG VAL ALA          
SEQRES  12 B  256  THR VAL GLU LEU ALA GLY ALA THR TRP GLU VAL TRP TYR          
SEQRES  13 B  256  ALA ASP TRP ASP TRP ASN TYR ILE ALA TYR ARG ARG THR          
SEQRES  14 B  256  THR PRO THR THR SER VAL SER GLU LEU ASP LEU LYS ALA          
SEQRES  15 B  256  PHE ILE ASP ASP ALA VAL ALA ARG GLY TYR ILE ARG PRO          
SEQRES  16 B  256  GLU TRP TYR LEU HIS ALA VAL GLU THR GLY PHE GLU LEU          
SEQRES  17 B  256  TRP GLU GLY GLY ALA GLY LEU ARG SER ALA ASP PHE SER          
SEQRES  18 B  256  VAL THR VAL GLN LYS LEU ALA ALA ALA LEU GLU ILE LYS          
SEQRES  19 B  256  ARG ALA SER GLN PRO GLU LEU ALA PRO GLU ASP PRO GLU          
SEQRES  20 B  256  ASP VAL GLU HIS HIS HIS HIS HIS HIS                          
HET    EPE  A1228      15                                                       
HET    EPE  B1228      15                                                       
HETNAM     EPE 4-(2-HYDROXYETHYL)-1-PIPERAZINE                                  
HETNAM   2 EPE  ETHANESULFONIC ACID                                             
HETSYN     EPE HEPES                                                            
FORMUL   3  EPE    2(C8 H18 N2 O4 S)                                            
FORMUL   5  HOH   *280(H2 O1)                                                   
HELIX    1   1 ALA A   15  ARG A   18  5                                   4    
HELIX    2   2 LEU A  180  ARG A  190  1                                  11    
HELIX    3   3 ALA B   15  ARG B   18  5                                   4    
HELIX    4   4 LEU B  180  ARG B  190  1                                  11    
SHEET    1  AA 6 VAL A   3  LEU A   5  0                                        
SHEET    2  AA 6 GLN A  32  VAL A  36 -1  O  ILE A  34   N  LEU A   5           
SHEET    3  AA 6 PHE A  43  ALA A  48 -1  O  THR A  44   N  GLU A  35           
SHEET    4  AA 6 ARG A 216  LYS A 226 -1  O  SER A 217   N  PHE A  43           
SHEET    5  AA 6 LEU A  84  THR A  94 -1  N  SER A  85   O  GLN A 225           
SHEET    6  AA 6 SER A 174  ASP A 179 -1  O  VAL A 175   N  TRP A  91           
SHEET    1  AB 4 ALA A  11  VAL A  14  0                                        
SHEET    2  AB 4 TYR A  19  ILE A  22 -1  O  TYR A  19   N  VAL A  14           
SHEET    3  AB 4 ALA A  61  HIS A  67 -1  O  ALA A  61   N  ILE A  22           
SHEET    4  AB 4 TYR A 198  GLY A 205 -1  O  HIS A 200   N  CYS A  66           
SHEET    1  AC 4 ALA A  11  VAL A  14  0                                        
SHEET    2  AC 4 TYR A  19  ILE A  22 -1  O  TYR A  19   N  VAL A  14           
SHEET    3  AC 4 ALA A  61  HIS A  67 -1  O  ALA A  61   N  ILE A  22           
SHEET    4  AC 4 ALA A  70  CYS A  71 -1  O  ALA A  70   N  HIS A  67           
SHEET    1  AD 5 ARG A 100  SER A 110  0                                        
SHEET    2  AD 5 ALA A 123  ASN A 132 -1  O  ALA A 123   N  TRP A 108           
SHEET    3  AD 5 ASN A 162  ARG A 168 -1  O  ASN A 162   N  GLY A 122           
SHEET    4  AD 5 ALA A 150  ASP A 158 -1  O  TRP A 152   N  ARG A 167           
SHEET    5  AD 5 SER A 140  LEU A 147 -1  O  SER A 140   N  TRP A 155           
SHEET    1  BA 6 VAL B   3  LEU B   5  0                                        
SHEET    2  BA 6 GLN B  32  VAL B  36 -1  O  ILE B  34   N  LEU B   5           
SHEET    3  BA 6 PHE B  43  ALA B  48 -1  O  THR B  44   N  GLU B  35           
SHEET    4  BA 6 ARG B 216  LYS B 226 -1  O  SER B 217   N  PHE B  43           
SHEET    5  BA 6 LEU B  84  THR B  94 -1  N  SER B  85   O  GLN B 225           
SHEET    6  BA 6 SER B 174  ASP B 179 -1  O  VAL B 175   N  TRP B  91           
SHEET    1  BB 4 ALA B  11  VAL B  14  0                                        
SHEET    2  BB 4 TYR B  19  ILE B  22 -1  O  TYR B  19   N  VAL B  14           
SHEET    3  BB 4 ALA B  61  HIS B  67 -1  O  ALA B  61   N  ILE B  22           
SHEET    4  BB 4 TYR B 198  GLY B 205 -1  O  HIS B 200   N  CYS B  66           
SHEET    1  BC 4 ALA B  11  VAL B  14  0                                        
SHEET    2  BC 4 TYR B  19  ILE B  22 -1  O  TYR B  19   N  VAL B  14           
SHEET    3  BC 4 ALA B  61  HIS B  67 -1  O  ALA B  61   N  ILE B  22           
SHEET    4  BC 4 ALA B  70  CYS B  71 -1  O  ALA B  70   N  HIS B  67           
SHEET    1  BD 5 ARG B 100  SER B 110  0                                        
SHEET    2  BD 5 ALA B 123  ASN B 132 -1  O  ALA B 123   N  TRP B 108           
SHEET    3  BD 5 ASN B 162  ARG B 168 -1  O  ASN B 162   N  GLY B 122           
SHEET    4  BD 5 ALA B 150  ASP B 158 -1  O  TRP B 152   N  ARG B 167           
SHEET    5  BD 5 SER B 140  LEU B 147 -1  O  SER B 140   N  TRP B 155           
SSBOND   1 CYS A    6    CYS A   33                          1555   1555  2.03  
SSBOND   2 CYS A   66    CYS A   71                          1555   1555  2.03  
SSBOND   3 CYS B    6    CYS B   33                          1555   1555  2.03  
SSBOND   4 CYS B   66    CYS B   71                          1555   1555  2.02  
CISPEP   1 LEU A   77    PRO A   78          0         0.05                     
CISPEP   2 LEU B   77    PRO B   78          0         0.15                     
SITE     1 AC1  8 TRP A  26  TYR A  59  ASP A 106  GLU A 124                    
SITE     2 AC1  8 TRP A 161  GLU A 207  HOH A2014  HOH A2091                    
SITE     1 AC2  7 TRP B  26  TYR B  59  ASP B 106  GLU B 124                    
SITE     2 AC2  7 GLU B 207  HOH B2008  HOH B2129                               
CRYST1   56.099   67.779  132.262  90.00  90.00  90.00 P 21 21 21    8          
ORIGX1      1.000000  0.000000  0.000000        0.00000                         
ORIGX2      0.000000  1.000000  0.000000        0.00000                         
ORIGX3      0.000000  0.000000  1.000000        0.00000                         
SCALE1      0.017826  0.000000  0.000000        0.00000                         
SCALE2      0.000000  0.014754  0.000000        0.00000                         
SCALE3      0.000000  0.000000  0.007561        0.00000                         
MTRIX1   1 -0.999284  0.030096 -0.022900       26.62100    1                    
MTRIX2   1 -0.036254 -0.934696  0.353594       35.09100    1                    
MTRIX3   1 -0.010762  0.354171  0.935119        3.17600    1                    
ATOM      1  N   THR A   2      14.475   9.554  -1.311  1.00 26.30           N  
ATOM      2  CA  THR A   2      14.869   9.327   0.112  1.00 25.75           C  
ATOM      3  C   THR A   2      16.101  10.147   0.476  1.00 25.21           C  
ATOM      4  O   THR A   2      16.824  10.632  -0.398  1.00 25.29           O  
ATOM      5  CB  THR A   2      15.186   7.838   0.383  1.00 26.37           C  
ATOM      6  OG1 THR A   2      16.279   7.421  -0.444  1.00 27.83           O  
ATOM      7  CG2 THR A   2      13.974   6.964   0.091  1.00 26.99           C  
ATOM      8  N   VAL A   3      16.339  10.295   1.773  1.00 23.95           N  
ATOM      9  CA  VAL A   3      17.491  11.040   2.258  1.00 23.13           C  
ATOM     10  C   VAL A   3      18.120  10.255   3.403  1.00 22.47           C  
ATOM     11  O   VAL A   3      17.414   9.632   4.198  1.00 22.14           O  
ATOM     12  CB  VAL A   3      17.087  12.465   2.740  1.00 23.17           C  
ATOM     13  CG1 VAL A   3      16.074  12.385   3.872  1.00 23.56           C  
ATOM     14  CG2 VAL A   3      18.315  13.247   3.183  1.00 23.60           C  
ATOM     15  N   GLU A   4      19.447  10.226   3.442  1.00 21.76           N  
ATOM     16  CA  GLU A   4      20.143   9.521   4.509  1.00 21.25           C  
ATOM     17  C   GLU A   4      20.607  10.531   5.551  1.00 20.86           C  
ATOM     18  O   GLU A   4      21.264  11.521   5.216  1.00 20.55           O  
ATOM     19  CB  GLU A   4      21.331   8.729   3.962  1.00 21.94           C  
ATOM     20  CG  GLU A   4      22.006   7.852   5.013  1.00 23.06           C  
ATOM     21  CD  GLU A   4      23.087   6.960   4.436  1.00 23.97           C  
ATOM     22  OE1 GLU A   4      24.096   7.496   3.935  1.00 24.93           O  
ATOM     23  OE2 GLU A   4      22.925   5.721   4.485  1.00 24.41           O  
ATOM     24  N   LEU A   5      20.206  10.308   6.800  1.00 19.91           N  
ATOM     25  CA  LEU A   5      20.570  11.183   7.912  1.00 19.87           C  
ATOM     26  C   LEU A   5      21.591  10.470   8.784  1.00 19.58           C  
ATOM     27  O   LEU A   5      21.337   9.369   9.266  1.00 19.34           O  
ATOM     28  CB  LEU A   5      19.338  11.518   8.761  1.00 19.61           C  
ATOM     29  CG  LEU A   5      18.114  12.109   8.058  1.00 19.93           C  
ATOM     30  CD1 LEU A   5      17.027  12.381   9.089  1.00 19.73           C  
ATOM     31  CD2 LEU A   5      18.495  13.388   7.330  1.00 20.11           C  
ATOM     32  N   CYS A   6      22.735  11.110   9.004  1.00 19.75           N  
ATOM     33  CA  CYS A   6      23.790  10.515   9.817  1.00 19.79           C  
ATOM     34  C   CYS A   6      24.188  11.373  11.016  1.00 20.16           C  
ATOM     35  O   CYS A   6      24.985  10.942  11.847  1.00 20.46           O  
ATOM     36  CB  CYS A   6      25.017  10.216   8.952  1.00 19.72           C  
ATOM     37  SG  CYS A   6      24.720   9.051   7.582  1.00 19.93           S  
ATOM     38  N   GLY A   7      23.639  12.582  11.103  1.00 20.17           N  
ATOM     39  CA  GLY A   7      23.946  13.457  12.222  1.00 20.39           C  
ATOM     40  C   GLY A   7      23.369  12.906  13.514  1.00 20.55           C  
ATOM     41  O   GLY A   7      22.311  12.283  13.499  1.00 19.92           O  
ATOM     42  N   ARG A   8      24.057  13.136  14.629  1.00 20.86           N  
ATOM     43  CA  ARG A   8      23.616  12.637  15.934  1.00 21.40           C  
ATOM     44  C   ARG A   8      22.196  13.050  16.318  1.00 21.00           C  
ATOM     45  O   ARG A   8      21.429  12.244  16.858  1.00 20.56           O  
ATOM     46  CB  ARG A   8      24.592  13.079  17.026  1.00 22.77           C  
ATOM     47  CG  ARG A   8      24.195  12.612  18.409  1.00 24.85           C  
ATOM     48  CD  ARG A   8      25.256  12.899  19.455  1.00 26.39           C  
ATOM     49  NE  ARG A   8      24.917  12.223  20.704  1.00 27.86           N  
ATOM     50  CZ  ARG A   8      25.697  12.174  21.777  1.00 28.85           C  
ATOM     51  NH1 ARG A   8      25.286  11.526  22.859  1.00 29.41           N  
ATOM     52  NH2 ARG A   8      26.880  12.781  21.776  1.00 29.31           N  
ATOM     53  N   TRP A   9      21.855  14.303  16.039  1.00 20.52           N  
ATOM     54  CA  TRP A   9      20.535  14.835  16.363  1.00 20.41           C  
ATOM     55  C   TRP A   9      19.758  15.214  15.104  1.00 20.02           C  
ATOM     56  O   TRP A   9      18.876  16.071  15.151  1.00 20.09           O  
ATOM     57  CB  TRP A   9      20.672  16.070  17.263  1.00 21.22           C  
ATOM     58  CG  TRP A   9      21.433  15.820  18.533  1.00 22.23           C  
ATOM     59  CD1 TRP A   9      22.624  16.380  18.898  1.00 22.50           C  
ATOM     60  CD2 TRP A   9      21.042  14.966  19.614  1.00 22.52           C  
ATOM     61  NE1 TRP A   9      22.997  15.931  20.144  1.00 23.02           N  
ATOM     62  CE2 TRP A   9      22.044  15.062  20.606  1.00 22.86           C  
ATOM     63  CE3 TRP A   9      19.940  14.132  19.844  1.00 23.02           C  
ATOM     64  CZ2 TRP A   9      21.976  14.353  21.812  1.00 23.15           C  
ATOM     65  CZ3 TRP A   9      19.872  13.428  21.043  1.00 23.16           C  
ATOM     66  CH2 TRP A   9      20.886  13.545  22.011  1.00 23.27           C  
ATOM     67  N   ASP A  10      20.089  14.572  13.985  1.00 19.38           N  
ATOM     68  CA  ASP A  10      19.439  14.848  12.704  1.00 18.88           C  
ATOM     69  C   ASP A  10      17.947  14.518  12.725  1.00 18.32           C  
ATOM     70  O   ASP A  10      17.505  13.624  13.451  1.00 17.68           O  
ATOM     71  CB  ASP A  10      20.117  14.051  11.595  1.00 19.75           C  
ATOM     72  CG  ASP A  10      20.449  14.897  10.384  1.00 21.18           C  
ATOM     73  OD1 ASP A  10      21.456  14.573   9.725  1.00 21.86           O  
ATOM     74  OD2 ASP A  10      19.706  15.869  10.081  1.00 21.50           O  
ATOM     75  N   ALA A  11      17.185  15.229  11.900  1.00 17.04           N  
ATOM     76  CA  ALA A  11      15.748  15.026  11.830  1.00 16.54           C  
ATOM     77  C   ALA A  11      15.177  15.524  10.514  1.00 16.42           C  
ATOM     78  O   ALA A  11      15.833  16.260   9.771  1.00 15.95           O  
ATOM     79  CB  ALA A  11      15.068  15.747  12.986  1.00 16.74           C  
ATOM     80  N   ARG A  12      13.956  15.089  10.225  1.00 15.78           N  
ATOM     81  CA  ARG A  12      13.240  15.500   9.026  1.00 15.98           C  
ATOM     82  C   ARG A  12      11.751  15.438   9.299  1.00 16.26           C  
ATOM     83  O   ARG A  12      11.260  14.468   9.884  1.00 15.54           O  
ATOM     84  CB  ARG A  12      13.538  14.580   7.832  1.00 16.06           C  
ATOM     85  CG  ARG A  12      14.843  14.847   7.098  1.00 16.22           C  
ATOM     86  CD  ARG A  12      14.858  16.229   6.451  1.00 16.20           C  
ATOM     87  NE  ARG A  12      16.014  16.422   5.571  1.00 16.40           N  
ATOM     88  CZ  ARG A  12      17.256  16.658   5.988  1.00 16.72           C  
ATOM     89  NH1 ARG A  12      17.531  16.728   7.288  1.00 16.44           N  
ATOM     90  NH2 ARG A  12      18.225  16.857   5.098  1.00 17.32           N  
ATOM     91  N   ASP A  13      11.040  16.493   8.916  1.00 16.38           N  
ATOM     92  CA  ASP A  13       9.595  16.500   9.055  1.00 17.08           C  
ATOM     93  C   ASP A  13       9.112  15.678   7.870  1.00 16.78           C  
ATOM     94  O   ASP A  13       9.685  15.759   6.778  1.00 16.78           O  
ATOM     95  CB  ASP A  13       9.051  17.926   8.976  1.00 18.22           C  
ATOM     96  CG  ASP A  13       9.523  18.787  10.129  1.00 19.65           C  
ATOM     97  OD1 ASP A  13       9.464  18.324  11.287  1.00 20.41           O  
ATOM     98  OD2 ASP A  13       9.964  19.926   9.880  1.00 22.02           O  
ATOM     99  N   VAL A  14       8.091  14.857   8.085  1.00 16.42           N  
ATOM    100  CA  VAL A  14       7.568  14.004   7.023  1.00 16.34           C  
ATOM    101  C   VAL A  14       6.049  14.054   6.972  1.00 16.57           C  
ATOM    102  O   VAL A  14       5.410  14.624   7.858  1.00 16.48           O  
ATOM    103  CB  VAL A  14       8.002  12.523   7.221  1.00 16.15           C  
ATOM    104  CG1 VAL A  14       9.512  12.409   7.243  1.00 16.07           C  
ATOM    105  CG2 VAL A  14       7.418  11.960   8.518  1.00 15.68           C  
ATOM    106  N   ALA A  15       5.482  13.454   5.927  1.00 16.91           N  
ATOM    107  CA  ALA A  15       4.035  13.397   5.741  1.00 17.68           C  
ATOM    108  C   ALA A  15       3.374  14.764   5.892  1.00 18.23           C  
ATOM    109  O   ALA A  15       2.416  14.921   6.650  1.00 18.43           O  
ATOM    110  CB  ALA A  15       3.420  12.395   6.721  1.00 17.73           C  
ATOM    111  N   GLY A  16       3.919  15.755   5.193  1.00 18.49           N  
ATOM    112  CA  GLY A  16       3.374  17.101   5.243  1.00 19.05           C  
ATOM    113  C   GLY A  16       3.522  17.771   6.594  1.00 19.35           C  
ATOM    114  O   GLY A  16       2.806  18.727   6.897  1.00 20.43           O  
ATOM    115  N   GLY A  17       4.450  17.273   7.405  1.00 18.69           N  
ATOM    116  CA  GLY A  17       4.670  17.837   8.723  1.00 17.90           C  
ATOM    117  C   GLY A  17       3.876  17.173   9.836  1.00 17.20           C  
ATOM    118  O   GLY A  17       4.019  17.559  11.000  1.00 17.24           O  
ATOM    119  N   ARG A  18       3.061  16.171   9.506  1.00 16.40           N  
ATOM    120  CA  ARG A  18       2.267  15.493  10.532  1.00 15.59           C  
ATOM    121  C   ARG A  18       3.138  14.697  11.499  1.00 15.03           C  
ATOM    122  O   ARG A  18       2.807  14.570  12.679  1.00 14.58           O  
ATOM    123  CB  ARG A  18       1.208  14.573   9.918  1.00 15.97           C  
ATOM    124  CG  ARG A  18       0.243  13.997  10.966  1.00 16.09           C  
ATOM    125  CD  ARG A  18      -0.867  13.148  10.352  1.00 16.69           C  
ATOM    126  NE  ARG A  18      -1.704  12.527  11.382  1.00 17.05           N  
ATOM    127  CZ  ARG A  18      -2.662  13.153  12.064  1.00 17.75           C  
ATOM    128  NH1 ARG A  18      -2.931  14.434  11.832  1.00 18.01           N  
ATOM    129  NH2 ARG A  18      -3.330  12.509  13.014  1.00 17.85           N  
ATOM    130  N   TYR A  19       4.237  14.145  10.990  1.00 14.17           N  
ATOM    131  CA  TYR A  19       5.159  13.363  11.815  1.00 13.85           C  
ATOM    132  C   TYR A  19       6.582  13.879  11.645  1.00 13.97           C  
ATOM    133  O   TYR A  19       6.856  14.681  10.763  1.00 13.59           O  
ATOM    134  CB  TYR A  19       5.102  11.878  11.431  1.00 13.60           C  
ATOM    135  CG  TYR A  19       3.707  11.298  11.438  1.00 13.40           C  
ATOM    136  CD1 TYR A  19       3.147  10.770  10.272  1.00 13.37           C  
ATOM    137  CD2 TYR A  19       2.927  11.316  12.593  1.00 13.22           C  
ATOM    138  CE1 TYR A  19       1.844  10.286  10.254  1.00 13.52           C  
ATOM    139  CE2 TYR A  19       1.616  10.828  12.583  1.00 13.41           C  
ATOM    140  CZ  TYR A  19       1.085  10.321  11.411  1.00 13.49           C  
ATOM    141  OH  TYR A  19      -0.216   9.873  11.380  1.00 13.82           O  
ATOM    142  N   ARG A  20       7.485  13.417  12.502  1.00 14.21           N  
ATOM    143  CA  ARG A  20       8.881  13.824  12.427  1.00 14.63           C  
ATOM    144  C   ARG A  20       9.756  12.628  12.766  1.00 14.14           C  
ATOM    145  O   ARG A  20       9.456  11.877  13.690  1.00 13.76           O  
ATOM    146  CB  ARG A  20       9.143  14.972  13.403  1.00 15.83           C  
ATOM    147  CG  ARG A  20      10.568  15.483  13.433  1.00 17.95           C  
ATOM    148  CD  ARG A  20      10.569  16.879  14.034  1.00 19.85           C  
ATOM    149  NE  ARG A  20      11.897  17.334  14.414  1.00 21.74           N  
ATOM    150  CZ  ARG A  20      12.512  18.388  13.887  1.00 22.36           C  
ATOM    151  NH1 ARG A  20      11.932  19.103  12.931  1.00 23.35           N  
ATOM    152  NH2 ARG A  20      13.681  18.769  14.372  1.00 22.92           N  
ATOM    153  N   VAL A  21      10.787  12.416  11.955  1.00 14.03           N  
ATOM    154  CA  VAL A  21      11.724  11.316  12.146  1.00 13.98           C  
ATOM    155  C   VAL A  21      13.020  11.876  12.726  1.00 14.03           C  
ATOM    156  O   VAL A  21      13.535  12.883  12.240  1.00 14.14           O  
ATOM    157  CB  VAL A  21      12.022  10.604  10.815  1.00 13.95           C  
ATOM    158  CG1 VAL A  21      13.111   9.550  11.005  1.00 14.66           C  
ATOM    159  CG2 VAL A  21      10.757   9.946  10.287  1.00 14.08           C  
ATOM    160  N   ILE A  22      13.539  11.221  13.760  1.00 13.84           N  
ATOM    161  CA  ILE A  22      14.762  11.665  14.418  1.00 13.73           C  
ATOM    162  C   ILE A  22      15.787  10.537  14.510  1.00 14.17           C  
ATOM    163  O   ILE A  22      15.438   9.402  14.842  1.00 13.85           O  
ATOM    164  CB  ILE A  22      14.465  12.225  15.840  1.00 14.10           C  
ATOM    165  CG1 ILE A  22      13.598  11.242  16.636  1.00 13.89           C  
ATOM    166  CG2 ILE A  22      13.760  13.580  15.737  1.00 13.78           C  
ATOM    167  CD1 ILE A  22      13.342  11.649  18.080  1.00 14.73           C  
ATOM    168  N   ASN A  23      17.045  10.848  14.189  1.00 13.82           N  
ATOM    169  CA  ASN A  23      18.120   9.858  14.245  1.00 14.50           C  
ATOM    170  C   ASN A  23      18.309   9.504  15.721  1.00 14.50           C  
ATOM    171  O   ASN A  23      18.507   8.340  16.072  1.00 14.50           O  
ATOM    172  CB  ASN A  23      19.406  10.412  13.620  1.00 14.69           C  
ATOM    173  CG  ASN A  23      20.308   9.313  13.078  1.00 15.28           C  
ATOM    174  OD1 ASN A  23      19.859   8.192  12.820  1.00 15.45           O  
ATOM    175  ND2 ASN A  23      21.586   9.631  12.896  1.00 15.53           N  
ATOM    176  N   ASN A  24      18.301  10.537  16.563  1.00 14.85           N  
ATOM    177  CA  ASN A  24      18.333  10.385  18.015  1.00 15.41           C  
ATOM    178  C   ASN A  24      19.390   9.452  18.630  1.00 15.94           C  
ATOM    179  O   ASN A  24      19.047   8.507  19.344  1.00 15.74           O  
ATOM    180  CB  ASN A  24      16.917   9.947  18.433  1.00 15.25           C  
ATOM    181  CG  ASN A  24      16.620  10.163  19.903  1.00 15.52           C  
ATOM    182  OD1 ASN A  24      17.201  11.027  20.560  1.00 15.29           O  
ATOM    183  ND2 ASN A  24      15.673   9.383  20.420  1.00 14.97           N  
ATOM    184  N   VAL A  25      20.667   9.712  18.363  1.00 16.32           N  
ATOM    185  CA  VAL A  25      21.737   8.893  18.947  1.00 17.03           C  
ATOM    186  C   VAL A  25      22.079   9.564  20.281  1.00 17.90           C  
ATOM    187  O   VAL A  25      23.132  10.189  20.435  1.00 18.14           O  
ATOM    188  CB  VAL A  25      22.981   8.840  18.031  1.00 17.02           C  
ATOM    189  CG1 VAL A  25      24.027   7.892  18.610  1.00 16.97           C  
ATOM    190  CG2 VAL A  25      22.581   8.389  16.631  1.00 16.92           C  
ATOM    191  N   TRP A  26      21.167   9.420  21.240  1.00 18.38           N  
ATOM    192  CA  TRP A  26      21.290  10.050  22.549  1.00 19.29           C  
ATOM    193  C   TRP A  26      22.245   9.450  23.577  1.00 19.97           C  
ATOM    194  O   TRP A  26      22.744  10.176  24.436  1.00 19.86           O  
ATOM    195  CB  TRP A  26      19.898  10.196  23.182  1.00 19.11           C  
ATOM    196  CG  TRP A  26      19.257   8.887  23.575  1.00 19.92           C  
ATOM    197  CD1 TRP A  26      18.403   8.131  22.823  1.00 20.07           C  
ATOM    198  CD2 TRP A  26      19.408   8.198  24.824  1.00 20.28           C  
ATOM    199  NE1 TRP A  26      18.012   7.013  23.528  1.00 20.52           N  
ATOM    200  CE2 TRP A  26      18.613   7.032  24.759  1.00 20.54           C  
ATOM    201  CE3 TRP A  26      20.139   8.454  25.995  1.00 20.93           C  
ATOM    202  CZ2 TRP A  26      18.527   6.122  25.818  1.00 20.89           C  
ATOM    203  CZ3 TRP A  26      20.054   7.547  27.050  1.00 20.89           C  
ATOM    204  CH2 TRP A  26      19.253   6.395  26.951  1.00 21.17           C  
ATOM    205  N   GLY A  27      22.488   8.143  23.508  1.00 20.62           N  
ATOM    206  CA  GLY A  27      23.346   7.517  24.502  1.00 21.99           C  
ATOM    207  C   GLY A  27      24.732   7.044  24.112  1.00 22.93           C  
ATOM    208  O   GLY A  27      25.377   6.345  24.895  1.00 23.27           O  
ATOM    209  N   ALA A  28      25.205   7.419  22.927  1.00 23.53           N  
ATOM    210  CA  ALA A  28      26.528   6.998  22.480  1.00 23.93           C  
ATOM    211  C   ALA A  28      27.088   7.935  21.423  1.00 24.23           C  
ATOM    212  O   ALA A  28      26.396   8.841  20.954  1.00 24.56           O  
ATOM    213  CB  ALA A  28      26.472   5.572  21.940  1.00 23.92           C  
ATOM    214  N  AGLU A  29      28.353   7.719  21.070  0.50 24.45           N  
ATOM    215  CA AGLU A  29      29.041   8.527  20.067  0.50 24.54           C  
ATOM    216  C  AGLU A  29      29.301   7.726  18.790  0.50 24.24           C  
ATOM    217  O  AGLU A  29      29.858   8.247  17.823  0.50 24.34           O  
ATOM    218  CB AGLU A  29      30.367   9.063  20.630  0.50 25.15           C  
ATOM    219  CG AGLU A  29      31.362   7.984  21.051  0.50 25.73           C  
ATOM    220  CD AGLU A  29      32.655   8.551  21.627  0.50 26.14           C  
ATOM    221  OE1AGLU A  29      33.688   8.509  20.925  0.50 26.37           O  
ATOM    222  OE2AGLU A  29      32.642   9.023  22.786  0.50 26.36           O  
ATOM    223  N  BGLU A  29      28.347   7.718  21.056  0.50 24.43           N  
ATOM    224  CA BGLU A  29      28.998   8.538  20.044  0.50 24.50           C  
ATOM    225  C  BGLU A  29      29.287   7.730  18.781  0.50 24.23           C  
ATOM    226  O  BGLU A  29      29.857   8.247  17.819  0.50 24.33           O  
ATOM    227  CB BGLU A  29      30.280   9.166  20.601  0.50 25.10           C  
ATOM    228  CG BGLU A  29      30.029  10.110  21.772  0.50 25.57           C  
ATOM    229  CD BGLU A  29      31.239  10.955  22.120  0.50 25.95           C  
ATOM    230  OE1BGLU A  29      31.980  10.583  23.055  0.50 26.13           O  
ATOM    231  OE2BGLU A  29      31.442  11.998  21.461  0.50 26.16           O  
ATOM    232  N   THR A  30      28.883   6.462  18.791  1.00 23.85           N  
ATOM    233  CA  THR A  30      29.065   5.577  17.640  1.00 23.11           C  
ATOM    234  C   THR A  30      28.156   6.000  16.484  1.00 22.48           C  
ATOM    235  O   THR A  30      27.061   6.518  16.701  1.00 22.47           O  
ATOM    236  CB  THR A  30      28.816   4.101  18.016  1.00 23.13           C  
ATOM    237  OG1 THR A  30      27.807   4.025  19.032  1.00 22.97           O  
ATOM    238  CG2 THR A  30      30.098   3.468  18.535  1.00 23.48           C  
ATOM    239  N   ALA A  31      28.623   5.779  15.259  1.00 21.47           N  
ATOM    240  CA  ALA A  31      27.889   6.177  14.063  1.00 20.71           C  
ATOM    241  C   ALA A  31      26.580   5.449  13.791  1.00 19.81           C  
ATOM    242  O   ALA A  31      26.438   4.252  14.059  1.00 19.87           O  
ATOM    243  CB  ALA A  31      28.794   6.088  12.843  1.00 20.72           C  
ATOM    244  N   GLN A  32      25.633   6.196  13.234  1.00 18.68           N  
ATOM    245  CA  GLN A  32      24.331   5.660  12.877  1.00 17.55           C  
ATOM    246  C   GLN A  32      23.702   6.510  11.784  1.00 17.08           C  
ATOM    247  O   GLN A  32      23.728   7.744  11.849  1.00 16.58           O  
ATOM    248  CB  GLN A  32      23.400   5.643  14.088  1.00 17.27           C  
ATOM    249  CG  GLN A  32      21.995   5.132  13.777  1.00 16.61           C  
ATOM    250  CD  GLN A  32      21.052   5.314  14.945  1.00 16.17           C  
ATOM    251  OE1 GLN A  32      21.227   4.700  15.988  1.00 16.22           O  
ATOM    252  NE2 GLN A  32      20.060   6.181  14.782  1.00 15.65           N  
ATOM    253  N   CYS A  33      23.147   5.842  10.780  1.00 16.43           N  
ATOM    254  CA  CYS A  33      22.468   6.521   9.685  1.00 16.48           C  
ATOM    255  C   CYS A  33      21.149   5.815   9.412  1.00 16.03           C  
ATOM    256  O   CYS A  33      21.038   4.604   9.575  1.00 15.41           O  
ATOM    257  CB  CYS A  33      23.286   6.481   8.390  1.00 17.51           C  
ATOM    258  SG  CYS A  33      24.943   7.227   8.436  1.00 19.35           S  
ATOM    259  N   ILE A  34      20.146   6.594   9.032  1.00 15.65           N  
ATOM    260  CA  ILE A  34      18.848   6.056   8.673  1.00 15.86           C  
ATOM    261  C   ILE A  34      18.488   6.694   7.337  1.00 16.39           C  
ATOM    262  O   ILE A  34      18.836   7.851   7.081  1.00 15.92           O  
ATOM    263  CB  ILE A  34      17.743   6.374   9.726  1.00 15.75           C  
ATOM    264  CG1 ILE A  34      17.641   7.879   9.977  1.00 15.63           C  
ATOM    265  CG2 ILE A  34      18.018   5.627  11.023  1.00 15.83           C  
ATOM    266  CD1 ILE A  34      16.472   8.271  10.886  1.00 16.08           C  
ATOM    267  N   GLU A  35      17.861   5.910   6.467  1.00 16.60           N  
ATOM    268  CA  GLU A  35      17.435   6.385   5.154  1.00 17.54           C  
ATOM    269  C   GLU A  35      15.925   6.572   5.260  1.00 16.96           C  
ATOM    270  O   GLU A  35      15.185   5.609   5.470  1.00 16.17           O  
ATOM    271  CB  GLU A  35      17.788   5.347   4.094  1.00 19.21           C  
ATOM    272  CG  GLU A  35      17.600   5.816   2.668  1.00 22.75           C  
ATOM    273  CD  GLU A  35      18.138   4.810   1.670  1.00 24.72           C  
ATOM    274  OE1 GLU A  35      17.331   4.211   0.932  1.00 27.15           O  
ATOM    275  OE2 GLU A  35      19.371   4.609   1.633  1.00 26.45           O  
ATOM    276  N   VAL A  36      15.481   7.814   5.092  1.00 16.57           N  
ATOM    277  CA  VAL A  36      14.075   8.170   5.247  1.00 16.62           C  
ATOM    278  C   VAL A  36      13.295   8.527   3.987  1.00 16.64           C  
ATOM    279  O   VAL A  36      13.796   9.240   3.113  1.00 16.66           O  
ATOM    280  CB  VAL A  36      13.942   9.373   6.222  1.00 16.70           C  
ATOM    281  CG1 VAL A  36      12.477   9.607   6.608  1.00 17.06           C  
ATOM    282  CG2 VAL A  36      14.793   9.154   7.452  1.00 17.19           C  
ATOM    283  N   GLY A  37      12.071   8.006   3.906  1.00 16.36           N  
ATOM    284  CA  GLY A  37      11.178   8.319   2.803  1.00 17.02           C  
ATOM    285  C   GLY A  37      10.428   9.538   3.307  1.00 17.38           C  
ATOM    286  O   GLY A  37       9.754   9.469   4.335  1.00 17.47           O  
ATOM    287  N   LEU A  38      10.543  10.658   2.601  1.00 17.62           N  
ATOM    288  CA  LEU A  38       9.919  11.902   3.037  1.00 18.27           C  
ATOM    289  C   LEU A  38       8.395  12.002   3.081  1.00 18.57           C  
ATOM    290  O   LEU A  38       7.857  12.725   3.914  1.00 18.62           O  
ATOM    291  CB  LEU A  38      10.514  13.077   2.253  1.00 18.86           C  
ATOM    292  CG  LEU A  38      12.013  13.248   2.509  1.00 18.82           C  
ATOM    293  CD1 LEU A  38      12.615  14.249   1.529  1.00 20.11           C  
ATOM    294  CD2 LEU A  38      12.231  13.686   3.947  1.00 19.52           C  
ATOM    295  N   GLU A  39       7.694  11.280   2.212  1.00 18.84           N  
ATOM    296  CA  GLU A  39       6.233  11.353   2.200  1.00 19.48           C  
ATOM    297  C   GLU A  39       5.569  10.488   3.264  1.00 18.85           C  
ATOM    298  O   GLU A  39       4.510  10.835   3.780  1.00 18.94           O  
ATOM    299  CB  GLU A  39       5.676  10.960   0.828  1.00 21.36           C  
ATOM    300  CG  GLU A  39       6.321  11.681  -0.343  1.00 24.34           C  
ATOM    301  CD  GLU A  39       7.233  10.770  -1.134  1.00 26.29           C  
ATOM    302  OE1 GLU A  39       8.315  10.408  -0.614  1.00 28.03           O  
ATOM    303  OE2 GLU A  39       6.859  10.396  -2.268  1.00 27.36           O  
ATOM    304  N   THR A  40       6.203   9.372   3.602  1.00 17.81           N  
ATOM    305  CA  THR A  40       5.647   8.444   4.583  1.00 16.79           C  
ATOM    306  C   THR A  40       6.336   8.448   5.935  1.00 16.02           C  
ATOM    307  O   THR A  40       5.716   8.139   6.957  1.00 16.05           O  
ATOM    308  CB  THR A  40       5.758   7.007   4.078  1.00 16.93           C  
ATOM    309  OG1 THR A  40       7.137   6.716   3.817  1.00 16.41           O  
ATOM    310  CG2 THR A  40       4.935   6.807   2.812  1.00 16.98           C  
ATOM    311  N   GLY A  41       7.628   8.753   5.933  1.00 15.06           N  
ATOM    312  CA  GLY A  41       8.395   8.714   7.162  1.00 14.46           C  
ATOM    313  C   GLY A  41       9.010   7.330   7.350  1.00 14.13           C  
ATOM    314  O   GLY A  41       9.699   7.082   8.342  1.00 13.84           O  
ATOM    315  N   ASN A  42       8.746   6.415   6.413  1.00 13.58           N  
ATOM    316  CA  ASN A  42       9.299   5.057   6.485  1.00 13.36           C  
ATOM    317  C   ASN A  42      10.820   5.165   6.484  1.00 13.50           C  
ATOM    318  O   ASN A  42      11.385   5.941   5.711  1.00 13.26           O  
ATOM    319  CB  ASN A  42       8.864   4.218   5.274  1.00 13.60           C  
ATOM    320  CG  ASN A  42       7.359   3.994   5.215  1.00 14.19           C  
ATOM    321  OD1 ASN A  42       6.633   4.309   6.159  1.00 13.55           O  
ATOM    322  ND2 ASN A  42       6.884   3.446   4.094  1.00 13.95           N  
ATOM    323  N   PHE A  43      11.490   4.400   7.339  1.00 13.30           N  
ATOM    324  CA  PHE A  43      12.946   4.475   7.376  1.00 13.79           C  
ATOM    325  C   PHE A  43      13.631   3.162   7.678  1.00 13.99           C  
ATOM    326  O   PHE A  43      13.075   2.298   8.354  1.00 13.73           O  
ATOM    327  CB  PHE A  43      13.432   5.566   8.356  1.00 13.79           C  
ATOM    328  CG  PHE A  43      13.205   5.249   9.823  1.00 14.23           C  
ATOM    329  CD1 PHE A  43      14.120   4.474  10.538  1.00 13.79           C  
ATOM    330  CD2 PHE A  43      12.103   5.768  10.499  1.00 14.16           C  
ATOM    331  CE1 PHE A  43      13.943   4.222  11.901  1.00 14.27           C  
ATOM    332  CE2 PHE A  43      11.917   5.524  11.865  1.00 13.98           C  
ATOM    333  CZ  PHE A  43      12.844   4.746  12.565  1.00 14.35           C  
ATOM    334  N   THR A  44      14.824   3.003   7.117  1.00 14.30           N  
ATOM    335  CA  THR A  44      15.639   1.816   7.353  1.00 14.83           C  
ATOM    336  C   THR A  44      16.934   2.273   8.017  1.00 14.90           C  
ATOM    337  O   THR A  44      17.485   3.316   7.658  1.00 14.87           O  
ATOM    338  CB  THR A  44      16.009   1.101   6.034  1.00 15.35           C  
ATOM    339  OG1 THR A  44      14.828   0.556   5.443  1.00 16.20           O  
ATOM    340  CG2 THR A  44      17.005  -0.035   6.291  1.00 15.75           C  
ATOM    341  N   ILE A  45      17.392   1.527   9.017  1.00 14.65           N  
ATOM    342  CA  ILE A  45      18.652   1.860   9.666  1.00 14.84           C  
ATOM    343  C   ILE A  45      19.724   1.289   8.734  1.00 15.27           C  
ATOM    344  O   ILE A  45      19.860   0.074   8.601  1.00 15.24           O  
ATOM    345  CB  ILE A  45      18.752   1.234  11.066  1.00 14.65           C  
ATOM    346  CG1 ILE A  45      17.609   1.755  11.950  1.00 14.41           C  
ATOM    347  CG2 ILE A  45      20.103   1.580  11.696  1.00 14.01           C  
ATOM    348  CD1 ILE A  45      17.579   1.160  13.353  1.00 14.30           C  
ATOM    349  N   THR A  46      20.428   2.170   8.033  1.00 15.83           N  
ATOM    350  CA  THR A  46      21.452   1.741   7.078  1.00 16.54           C  
ATOM    351  C   THR A  46      22.836   1.518   7.679  1.00 17.19           C  
ATOM    352  O   THR A  46      23.670   0.816   7.096  1.00 17.55           O  
ATOM    353  CB  THR A  46      21.554   2.724   5.909  1.00 16.57           C  
ATOM    354  OG1 THR A  46      21.754   4.046   6.419  1.00 16.67           O  
ATOM    355  CG2 THR A  46      20.278   2.689   5.069  1.00 16.76           C  
ATOM    356  N   ARG A  47      23.085   2.136   8.829  1.00 17.52           N  
ATOM    357  CA  ARG A  47      24.356   1.988   9.524  1.00 18.04           C  
ATOM    358  C   ARG A  47      24.136   2.152  11.021  1.00 18.15           C  
ATOM    359  O   ARG A  47      23.411   3.041  11.452  1.00 17.78           O  
ATOM    360  CB  ARG A  47      25.377   3.023   9.033  1.00 18.64           C  
ATOM    361  CG  ARG A  47      26.728   2.909   9.732  1.00 19.15           C  
ATOM    362  CD  ARG A  47      27.733   3.915   9.185  1.00 20.13           C  
ATOM    363  NE  ARG A  47      29.015   3.806   9.874  1.00 21.05           N  
ATOM    364  CZ  ARG A  47      30.045   4.625   9.685  1.00 20.93           C  
ATOM    365  NH1 ARG A  47      29.955   5.621   8.812  1.00 21.30           N  
ATOM    366  NH2 ARG A  47      31.144   4.479  10.412  1.00 21.08           N  
ATOM    367  N   ALA A  48      24.753   1.273  11.805  1.00 18.85           N  
ATOM    368  CA  ALA A  48      24.643   1.319  13.259  1.00 19.67           C  
ATOM    369  C   ALA A  48      25.854   0.599  13.839  1.00 20.22           C  
ATOM    370  O   ALA A  48      25.878  -0.630  13.904  1.00 20.58           O  
ATOM    371  CB  ALA A  48      23.348   0.649  13.718  1.00 19.50           C  
ATOM    372  N   ASP A  49      26.863   1.372  14.233  1.00 21.17           N  
ATOM    373  CA  ASP A  49      28.103   0.825  14.788  1.00 22.20           C  
ATOM    374  C   ASP A  49      28.053   0.616  16.299  1.00 22.38           C  
ATOM    375  O   ASP A  49      29.089   0.370  16.922  1.00 22.56           O  
ATOM    376  CB  ASP A  49      29.282   1.768  14.492  1.00 23.16           C  
ATOM    377  CG  ASP A  49      29.563   1.944  13.007  1.00 24.22           C  
ATOM    378  OD1 ASP A  49      29.068   1.158  12.168  1.00 24.77           O  
ATOM    379  OD2 ASP A  49      30.315   2.886  12.685  1.00 24.84           O  
ATOM    380  N   HIS A  50      26.863   0.703  16.887  1.00 22.39           N  
ATOM    381  CA  HIS A  50      26.699   0.569  18.334  1.00 22.70           C  
ATOM    382  C   HIS A  50      27.134  -0.752  18.963  1.00 23.43           C  
ATOM    383  O   HIS A  50      26.911  -1.829  18.417  1.00 22.97           O  
ATOM    384  CB  HIS A  50      25.250   0.867  18.731  1.00 22.07           C  
ATOM    385  CG  HIS A  50      24.697   2.100  18.090  1.00 21.43           C  
ATOM    386  ND1 HIS A  50      25.380   3.297  18.066  1.00 21.21           N  
ATOM    387  CD2 HIS A  50      23.546   2.310  17.409  1.00 21.09           C  
ATOM    388  CE1 HIS A  50      24.675   4.191  17.396  1.00 21.11           C  
ATOM    389  NE2 HIS A  50      23.557   3.616  16.987  1.00 20.92           N  
ATOM    390  N   ASP A  51      27.729  -0.629  20.146  1.00 24.57           N  
ATOM    391  CA  ASP A  51      28.211  -1.743  20.959  1.00 26.03           C  
ATOM    392  C   ASP A  51      28.317  -1.054  22.319  1.00 26.66           C  
ATOM    393  O   ASP A  51      29.412  -0.778  22.816  1.00 26.68           O  
ATOM    394  CB  ASP A  51      29.583  -2.201  20.450  1.00 27.08           C  
ATOM    395  CG  ASP A  51      30.082  -3.463  21.137  1.00 28.31           C  
ATOM    396  OD1 ASP A  51      29.255  -4.290  21.572  1.00 28.82           O  
ATOM    397  OD2 ASP A  51      31.318  -3.632  21.227  1.00 29.47           O  
ATOM    398  N   ASN A  52      27.149  -0.761  22.892  1.00 27.00           N  
ATOM    399  CA  ASN A  52      27.022  -0.011  24.141  1.00 27.52           C  
ATOM    400  C   ASN A  52      26.806  -0.781  25.444  1.00 27.63           C  
ATOM    401  O   ASN A  52      26.415  -0.192  26.454  1.00 27.56           O  
ATOM    402  CB  ASN A  52      25.895   1.011  23.964  1.00 27.80           C  
ATOM    403  CG  ASN A  52      26.180   2.333  24.644  1.00 28.42           C  
ATOM    404  OD1 ASN A  52      25.267   2.991  25.149  1.00 28.51           O  
ATOM    405  ND2 ASN A  52      27.443   2.750  24.631  1.00 28.73           N  
ATOM    406  N   GLY A  53      27.046  -2.085  25.430  1.00 27.80           N  
ATOM    407  CA  GLY A  53      26.869  -2.868  26.641  1.00 28.06           C  
ATOM    408  C   GLY A  53      25.435  -2.955  27.134  1.00 28.09           C  
ATOM    409  O   GLY A  53      24.524  -3.271  26.368  1.00 28.35           O  
ATOM    410  N  AASN A  54      25.236  -2.658  28.414  0.50 28.13           N  
ATOM    411  CA AASN A  54      23.912  -2.716  29.028  0.50 28.01           C  
ATOM    412  C  AASN A  54      23.115  -1.417  28.916  0.50 27.70           C  
ATOM    413  O  AASN A  54      21.977  -1.342  29.384  0.50 27.89           O  
ATOM    414  CB AASN A  54      24.037  -3.125  30.499  0.50 28.55           C  
ATOM    415  CG AASN A  54      24.960  -2.210  31.284  0.50 28.90           C  
ATOM    416  OD1AASN A  54      26.170  -2.177  31.049  0.50 29.34           O  
ATOM    417  ND2AASN A  54      24.392  -1.460  32.223  0.50 29.26           N  
ATOM    418  N  BASN A  54      25.234  -2.655  28.415  0.50 28.08           N  
ATOM    419  CA BASN A  54      23.909  -2.718  29.025  0.50 27.92           C  
ATOM    420  C  BASN A  54      23.111  -1.420  28.908  0.50 27.64           C  
ATOM    421  O  BASN A  54      21.969  -1.348  29.364  0.50 27.84           O  
ATOM    422  CB BASN A  54      24.029  -3.113  30.502  0.50 28.35           C  
ATOM    423  CG BASN A  54      24.771  -4.423  30.702  0.50 28.59           C  
ATOM    424  OD1BASN A  54      24.644  -5.353  29.905  0.50 28.95           O  
ATOM    425  ND2BASN A  54      25.555  -4.499  31.772  0.50 28.74           N  
ATOM    426  N   ASN A  55      23.711  -0.400  28.301  1.00 27.16           N  
ATOM    427  CA  ASN A  55      23.050   0.895  28.138  1.00 26.38           C  
ATOM    428  C   ASN A  55      22.583   1.150  26.705  1.00 24.75           C  
ATOM    429  O   ASN A  55      23.264   0.782  25.749  1.00 24.63           O  
ATOM    430  CB  ASN A  55      23.987   2.025  28.578  1.00 27.52           C  
ATOM    431  CG  ASN A  55      24.396   1.911  30.037  1.00 28.62           C  
ATOM    432  OD1 ASN A  55      23.571   2.065  30.937  1.00 29.93           O  
ATOM    433  ND2 ASN A  55      25.674   1.641  30.276  1.00 29.47           N  
ATOM    434  N   VAL A  56      21.415   1.773  26.565  1.00 23.10           N  
ATOM    435  CA  VAL A  56      20.871   2.095  25.243  1.00 21.12           C  
ATOM    436  C   VAL A  56      21.740   3.156  24.567  1.00 19.97           C  
ATOM    437  O   VAL A  56      22.109   4.153  25.186  1.00 19.65           O  
ATOM    438  CB  VAL A  56      19.417   2.606  25.345  1.00 21.07           C  
ATOM    439  CG1 VAL A  56      18.910   3.060  23.972  1.00 20.61           C  
ATOM    440  CG2 VAL A  56      18.525   1.507  25.894  1.00 21.11           C  
ATOM    441  N   ALA A  57      22.070   2.923  23.301  1.00 18.46           N  
ATOM    442  CA  ALA A  57      22.903   3.841  22.533  1.00 17.58           C  
ATOM    443  C   ALA A  57      22.102   4.879  21.756  1.00 16.98           C  
ATOM    444  O   ALA A  57      22.517   6.036  21.629  1.00 16.79           O  
ATOM    445  CB  ALA A  57      23.782   3.052  21.570  1.00 17.73           C  
ATOM    446  N   ALA A  58      20.950   4.467  21.241  1.00 16.11           N  
ATOM    447  CA  ALA A  58      20.129   5.364  20.439  1.00 15.39           C  
ATOM    448  C   ALA A  58      18.697   4.880  20.329  1.00 14.74           C  
ATOM    449  O   ALA A  58      18.387   3.737  20.663  1.00 14.84           O  
ATOM    450  CB  ALA A  58      20.725   5.475  19.041  1.00 15.38           C  
ATOM    451  N   TYR A  59      17.834   5.763  19.838  1.00 13.95           N  
ATOM    452  CA  TYR A  59      16.431   5.436  19.639  1.00 13.31           C  
ATOM    453  C   TYR A  59      15.913   6.133  18.380  1.00 12.92           C  
ATOM    454  O   TYR A  59      15.174   7.122  18.464  1.00 12.56           O  
ATOM    455  CB  TYR A  59      15.591   5.827  20.868  1.00 13.24           C  
ATOM    456  CG  TYR A  59      14.099   5.526  20.753  1.00 12.83           C  
ATOM    457  CD1 TYR A  59      13.641   4.230  20.510  1.00 13.12           C  
ATOM    458  CD2 TYR A  59      13.148   6.541  20.909  1.00 12.98           C  
ATOM    459  CE1 TYR A  59      12.270   3.948  20.426  1.00 12.54           C  
ATOM    460  CE2 TYR A  59      11.777   6.270  20.826  1.00 12.46           C  
ATOM    461  CZ  TYR A  59      11.349   4.972  20.584  1.00 12.93           C  
ATOM    462  OH  TYR A  59       9.998   4.701  20.496  1.00 12.65           O  
ATOM    463  N   PRO A  60      16.366   5.678  17.190  1.00 12.74           N  
ATOM    464  CA  PRO A  60      15.884   6.302  15.950  1.00 12.58           C  
ATOM    465  C   PRO A  60      14.378   6.087  15.979  1.00 12.74           C  
ATOM    466  O   PRO A  60      13.913   4.980  16.259  1.00 12.64           O  
ATOM    467  CB  PRO A  60      16.578   5.484  14.851  1.00 12.58           C  
ATOM    468  CG  PRO A  60      16.938   4.169  15.531  1.00 12.34           C  
ATOM    469  CD  PRO A  60      17.350   4.618  16.904  1.00 12.76           C  
ATOM    470  N   ALA A  61      13.616   7.145  15.728  1.00 12.33           N  
ATOM    471  CA  ALA A  61      12.173   7.040  15.830  1.00 12.18           C  
ATOM    472  C   ALA A  61      11.406   8.033  14.990  1.00 12.25           C  
ATOM    473  O   ALA A  61      11.966   8.976  14.422  1.00 12.22           O  
ATOM    474  CB  ALA A  61      11.770   7.232  17.306  1.00 12.64           C  
ATOM    475  N   ILE A  62      10.106   7.790  14.913  1.00 11.94           N  
ATOM    476  CA  ILE A  62       9.187   8.669  14.213  1.00 11.40           C  
ATOM    477  C   ILE A  62       8.166   9.046  15.289  1.00 12.07           C  
ATOM    478  O   ILE A  62       7.798   8.213  16.125  1.00 12.06           O  
ATOM    479  CB  ILE A  62       8.524   7.970  13.002  1.00 11.33           C  
ATOM    480  CG1 ILE A  62       7.593   8.951  12.284  1.00 11.15           C  
ATOM    481  CG2 ILE A  62       7.796   6.695  13.435  1.00 10.75           C  
ATOM    482  CD1 ILE A  62       7.158   8.482  10.913  1.00 10.68           C  
ATOM    483  N   TYR A  63       7.780  10.313  15.341  1.00 11.75           N  
ATOM    484  CA  TYR A  63       6.825  10.722  16.359  1.00 12.60           C  
ATOM    485  C   TYR A  63       5.750  11.689  15.913  1.00 12.73           C  
ATOM    486  O   TYR A  63       5.834  12.310  14.850  1.00 12.69           O  
ATOM    487  CB  TYR A  63       7.538  11.265  17.602  1.00 12.58           C  
ATOM    488  CG  TYR A  63       8.171  12.631  17.456  1.00 13.24           C  
ATOM    489  CD1 TYR A  63       7.460  13.789  17.785  1.00 13.53           C  
ATOM    490  CD2 TYR A  63       9.498  12.764  17.051  1.00 13.69           C  
ATOM    491  CE1 TYR A  63       8.060  15.048  17.719  1.00 13.78           C  
ATOM    492  CE2 TYR A  63      10.109  14.021  16.983  1.00 13.66           C  
ATOM    493  CZ  TYR A  63       9.384  15.154  17.323  1.00 14.01           C  
ATOM    494  OH  TYR A  63       9.993  16.392  17.316  1.00 14.23           O  
ATOM    495  N   PHE A  64       4.734  11.774  16.761  1.00 12.87           N  
ATOM    496  CA  PHE A  64       3.568  12.619  16.584  1.00 13.50           C  
ATOM    497  C   PHE A  64       3.463  13.386  17.900  1.00 13.38           C  
ATOM    498  O   PHE A  64       3.486  12.789  18.973  1.00 13.56           O  
ATOM    499  CB  PHE A  64       2.341  11.722  16.391  1.00 13.79           C  
ATOM    500  CG  PHE A  64       1.032  12.459  16.324  1.00 14.80           C  
ATOM    501  CD1 PHE A  64       0.641  13.109  15.160  1.00 15.14           C  
ATOM    502  CD2 PHE A  64       0.157  12.443  17.408  1.00 15.19           C  
ATOM    503  CE1 PHE A  64      -0.608  13.729  15.069  1.00 15.99           C  
ATOM    504  CE2 PHE A  64      -1.092  13.058  17.326  1.00 15.91           C  
ATOM    505  CZ  PHE A  64      -1.473  13.701  16.154  1.00 15.84           C  
ATOM    506  N   GLY A  65       3.394  14.706  17.827  1.00 13.69           N  
ATOM    507  CA  GLY A  65       3.294  15.479  19.052  1.00 13.89           C  
ATOM    508  C   GLY A  65       4.545  16.269  19.365  1.00 14.55           C  
ATOM    509  O   GLY A  65       5.263  16.686  18.454  1.00 14.00           O  
ATOM    510  N   CYS A  66       4.821  16.433  20.659  1.00 15.13           N  
ATOM    511  CA  CYS A  66       5.961  17.211  21.134  1.00 16.05           C  
ATOM    512  C   CYS A  66       7.040  16.423  21.864  1.00 16.03           C  
ATOM    513  O   CYS A  66       6.825  15.939  22.975  1.00 15.50           O  
ATOM    514  CB  CYS A  66       5.454  18.328  22.044  1.00 17.13           C  
ATOM    515  SG  CYS A  66       4.201  19.385  21.261  1.00 18.63           S  
ATOM    516  N   HIS A  67       8.213  16.343  21.238  1.00 16.08           N  
ATOM    517  CA  HIS A  67       9.368  15.637  21.785  1.00 16.63           C  
ATOM    518  C   HIS A  67      10.347  16.688  22.297  1.00 17.09           C  
ATOM    519  O   HIS A  67      11.002  17.365  21.506  1.00 16.73           O  
ATOM    520  CB  HIS A  67      10.020  14.794  20.674  1.00 16.16           C  
ATOM    521  CG  HIS A  67      11.264  14.074  21.094  1.00 16.76           C  
ATOM    522  ND1 HIS A  67      11.241  12.825  21.678  1.00 16.48           N  
ATOM    523  CD2 HIS A  67      12.570  14.409  20.977  1.00 16.81           C  
ATOM    524  CE1 HIS A  67      12.479  12.421  21.900  1.00 17.27           C  
ATOM    525  NE2 HIS A  67      13.305  13.364  21.483  1.00 16.95           N  
ATOM    526  N   TRP A  68      10.427  16.831  23.620  1.00 17.84           N  
ATOM    527  CA  TRP A  68      11.310  17.811  24.247  1.00 18.91           C  
ATOM    528  C   TRP A  68      11.133  19.216  23.656  1.00 19.18           C  
ATOM    529  O   TRP A  68      12.108  19.898  23.333  1.00 19.38           O  
ATOM    530  CB  TRP A  68      12.777  17.360  24.165  1.00 20.06           C  
ATOM    531  CG  TRP A  68      13.215  16.519  25.341  1.00 21.42           C  
ATOM    532  CD1 TRP A  68      13.887  16.950  26.450  1.00 21.97           C  
ATOM    533  CD2 TRP A  68      12.995  15.112  25.529  1.00 22.12           C  
ATOM    534  NE1 TRP A  68      14.097  15.901  27.318  1.00 22.59           N  
ATOM    535  CE2 TRP A  68      13.559  14.763  26.778  1.00 22.47           C  
ATOM    536  CE3 TRP A  68      12.377  14.115  24.765  1.00 22.45           C  
ATOM    537  CZ2 TRP A  68      13.523  13.453  27.283  1.00 22.96           C  
ATOM    538  CZ3 TRP A  68      12.341  12.807  25.268  1.00 23.20           C  
ATOM    539  CH2 TRP A  68      12.913  12.494  26.517  1.00 22.95           C  
ATOM    540  N   GLY A  69       9.876  19.620  23.485  1.00 19.23           N  
ATOM    541  CA  GLY A  69       9.580  20.944  22.954  1.00 19.44           C  
ATOM    542  C   GLY A  69       9.454  21.069  21.445  1.00 19.44           C  
ATOM    543  O   GLY A  69       8.927  22.071  20.955  1.00 20.01           O  
ATOM    544  N   ALA A  70       9.970  20.090  20.707  1.00 19.08           N  
ATOM    545  CA  ALA A  70       9.900  20.104  19.242  1.00 18.92           C  
ATOM    546  C   ALA A  70       8.605  19.412  18.834  1.00 18.82           C  
ATOM    547  O   ALA A  70       8.505  18.188  18.899  1.00 18.77           O  
ATOM    548  CB  ALA A  70      11.096  19.380  18.651  1.00 18.74           C  
ATOM    549  N   CYS A  71       7.619  20.197  18.411  1.00 18.63           N  
ATOM    550  CA  CYS A  71       6.316  19.653  18.044  1.00 18.76           C  
ATOM    551  C   CYS A  71       6.070  19.499  16.552  1.00 18.84           C  
ATOM    552  O   CYS A  71       6.593  20.266  15.735  1.00 18.80           O  
ATOM    553  CB  CYS A  71       5.202  20.527  18.624  1.00 19.09           C  
ATOM    554  SG  CYS A  71       5.312  20.851  20.411  1.00 20.23           S  
ATOM    555  N   THR A  72       5.257  18.503  16.208  1.00 18.48           N  
ATOM    556  CA  THR A  72       4.876  18.267  14.821  1.00 18.89           C  
ATOM    557  C   THR A  72       3.727  19.232  14.519  1.00 19.76           C  
ATOM    558  O   THR A  72       3.194  19.866  15.432  1.00 20.03           O  
ATOM    559  CB  THR A  72       4.438  16.808  14.590  1.00 18.28           C  
ATOM    560  OG1 THR A  72       3.407  16.462  15.520  1.00 17.06           O  
ATOM    561  CG2 THR A  72       5.621  15.870  14.777  1.00 17.52           C  
ATOM    562  N  ASER A  73       3.339  19.330  13.252  0.50 20.17           N  
ATOM    563  CA ASER A  73       2.271  20.241  12.848  0.50 20.82           C  
ATOM    564  C  ASER A  73       0.842  19.771  13.102  0.50 20.95           C  
ATOM    565  O  ASER A  73       0.441  18.687  12.674  0.50 21.12           O  
ATOM    566  CB ASER A  73       2.435  20.623  11.377  0.50 20.92           C  
ATOM    567  OG ASER A  73       3.618  21.375  11.187  0.50 21.68           O  
ATOM    568  N  BSER A  73       3.342  19.320  13.248  0.50 20.13           N  
ATOM    569  CA BSER A  73       2.275  20.220  12.807  0.50 20.75           C  
ATOM    570  C  BSER A  73       0.847  19.759  13.107  0.50 20.79           C  
ATOM    571  O  BSER A  73       0.440  18.664  12.717  0.50 20.96           O  
ATOM    572  CB BSER A  73       2.420  20.494  11.305  0.50 20.88           C  
ATOM    573  OG BSER A  73       1.390  21.344  10.827  0.50 21.85           O  
ATOM    574  N  AASN A  74       0.083  20.614  13.799  0.50 21.39           N  
ATOM    575  CA AASN A  74      -1.321  20.366  14.125  0.50 21.72           C  
ATOM    576  C  AASN A  74      -1.607  18.989  14.728  0.50 21.50           C  
ATOM    577  O  AASN A  74      -2.515  18.281  14.285  0.50 21.65           O  
ATOM    578  CB AASN A  74      -2.190  20.593  12.879  0.50 22.28           C  
ATOM    579  CG AASN A  74      -3.647  20.840  13.221  0.50 22.88           C  
ATOM    580  OD1AASN A  74      -3.983  21.831  13.871  0.50 23.29           O  
ATOM    581  ND2AASN A  74      -4.522  19.939  12.784  0.50 23.29           N  
ATOM    582  N  BASN A  74       0.091  20.623  13.784  0.50 21.14           N  
ATOM    583  CA BASN A  74      -1.310  20.373  14.136  0.50 21.39           C  
ATOM    584  C  BASN A  74      -1.611  19.000  14.738  0.50 21.29           C  
ATOM    585  O  BASN A  74      -2.547  18.318  14.313  0.50 21.44           O  
ATOM    586  CB BASN A  74      -2.206  20.617  12.915  0.50 21.64           C  
ATOM    587  CG BASN A  74      -2.200  22.065  12.469  0.50 21.83           C  
ATOM    588  OD1BASN A  74      -2.461  22.971  13.261  0.50 22.31           O  
ATOM    589  ND2BASN A  74      -1.894  22.291  11.200  0.50 21.96           N  
ATOM    590  N   SER A  75      -0.835  18.613  15.745  1.00 21.24           N  
ATOM    591  CA  SER A  75      -1.023  17.322  16.403  1.00 21.14           C  
ATOM    592  C   SER A  75      -2.213  17.332  17.356  1.00 21.12           C  
ATOM    593  O   SER A  75      -2.833  16.297  17.604  1.00 21.16           O  
ATOM    594  CB  SER A  75       0.228  16.939  17.195  1.00 20.93           C  
ATOM    595  OG  SER A  75       0.404  17.794  18.315  1.00 20.66           O  
ATOM    596  N   GLY A  76      -2.518  18.506  17.900  1.00 20.93           N  
ATOM    597  CA  GLY A  76      -3.609  18.609  18.851  1.00 21.05           C  
ATOM    598  C   GLY A  76      -3.111  18.261  20.244  1.00 21.09           C  
ATOM    599  O   GLY A  76      -3.894  18.168  21.190  1.00 21.34           O  
ATOM    600  N   LEU A  77      -1.803  18.037  20.357  1.00 20.58           N  
ATOM    601  CA  LEU A  77      -1.163  17.709  21.629  1.00 20.59           C  
ATOM    602  C   LEU A  77      -0.289  18.897  22.036  1.00 20.59           C  
ATOM    603  O   LEU A  77       0.109  19.692  21.189  1.00 20.34           O  
ATOM    604  CB  LEU A  77      -0.304  16.444  21.485  1.00 20.20           C  
ATOM    605  CG  LEU A  77      -1.024  15.169  21.029  1.00 20.38           C  
ATOM    606  CD1 LEU A  77      -0.020  14.030  20.898  1.00 20.01           C  
ATOM    607  CD2 LEU A  77      -2.126  14.796  22.012  1.00 20.64           C  
ATOM    608  N   PRO A  78       0.010  19.039  23.339  1.00 20.92           N  
ATOM    609  CA  PRO A  78      -0.421  18.158  24.429  1.00 21.04           C  
ATOM    610  C   PRO A  78      -1.900  18.292  24.782  1.00 21.40           C  
ATOM    611  O   PRO A  78      -2.526  19.330  24.547  1.00 21.23           O  
ATOM    612  CB  PRO A  78       0.475  18.591  25.587  1.00 20.97           C  
ATOM    613  CG  PRO A  78       0.636  20.056  25.347  1.00 21.02           C  
ATOM    614  CD  PRO A  78       0.863  20.129  23.852  1.00 20.91           C  
ATOM    615  N   ARG A  79      -2.457  17.213  25.315  1.00 21.66           N  
ATOM    616  CA  ARG A  79      -3.856  17.187  25.718  1.00 22.51           C  
ATOM    617  C   ARG A  79      -3.981  16.299  26.946  1.00 22.19           C  
ATOM    618  O   ARG A  79      -3.292  15.286  27.056  1.00 21.50           O  
ATOM    619  CB  ARG A  79      -4.734  16.654  24.585  1.00 23.82           C  
ATOM    620  CG  ARG A  79      -6.223  16.728  24.878  1.00 26.16           C  
ATOM    621  CD  ARG A  79      -7.032  16.821  23.598  1.00 28.50           C  
ATOM    622  NE  ARG A  79      -7.825  18.049  23.563  1.00 30.70           N  
ATOM    623  CZ  ARG A  79      -7.352  19.245  23.223  1.00 31.66           C  
ATOM    624  NH1 ARG A  79      -6.076  19.392  22.875  1.00 32.43           N  
ATOM    625  NH2 ARG A  79      -8.148  20.305  23.263  1.00 32.33           N  
ATOM    626  N   ARG A  80      -4.845  16.690  27.878  1.00 21.98           N  
ATOM    627  CA  ARG A  80      -5.035  15.913  29.095  1.00 22.29           C  
ATOM    628  C   ARG A  80      -5.618  14.534  28.839  1.00 22.04           C  
ATOM    629  O   ARG A  80      -6.497  14.366  27.996  1.00 21.55           O  
ATOM    630  CB  ARG A  80      -5.920  16.664  30.089  1.00 22.93           C  
ATOM    631  CG  ARG A  80      -5.211  17.818  30.747  1.00 24.45           C  
ATOM    632  CD  ARG A  80      -6.011  18.389  31.893  1.00 25.82           C  
ATOM    633  NE  ARG A  80      -5.189  19.304  32.674  1.00 27.16           N  
ATOM    634  CZ  ARG A  80      -5.545  19.819  33.845  1.00 27.96           C  
ATOM    635  NH1 ARG A  80      -6.724  19.511  34.377  1.00 28.52           N  
ATOM    636  NH2 ARG A  80      -4.709  20.621  34.493  1.00 28.43           N  
ATOM    637  N   VAL A  81      -5.120  13.553  29.585  1.00 22.30           N  
ATOM    638  CA  VAL A  81      -5.582  12.175  29.468  1.00 22.90           C  
ATOM    639  C   VAL A  81      -7.096  12.097  29.652  1.00 23.50           C  
ATOM    640  O   VAL A  81      -7.788  11.440  28.876  1.00 23.47           O  
ATOM    641  CB  VAL A  81      -4.874  11.274  30.504  1.00 23.01           C  
ATOM    642  CG1 VAL A  81      -5.521   9.897  30.557  1.00 22.92           C  
ATOM    643  CG2 VAL A  81      -3.397  11.149  30.149  1.00 23.09           C  
ATOM    644  N   GLN A  82      -7.608  12.837  30.632  1.00 24.13           N  
ATOM    645  CA  GLN A  82      -9.040  12.853  30.920  1.00 25.26           C  
ATOM    646  C   GLN A  82      -9.892  13.423  29.785  1.00 25.51           C  
ATOM    647  O   GLN A  82     -11.107  13.246  29.775  1.00 25.65           O  
ATOM    648  CB  GLN A  82      -9.311  13.611  32.226  1.00 25.89           C  
ATOM    649  CG  GLN A  82      -8.856  15.063  32.226  1.00 27.24           C  
ATOM    650  CD  GLN A  82      -8.917  15.696  33.605  1.00 28.22           C  
ATOM    651  OE1 GLN A  82      -9.058  15.002  34.617  1.00 29.10           O  
ATOM    652  NE2 GLN A  82      -8.796  17.019  33.653  1.00 28.66           N  
ATOM    653  N   GLU A  83      -9.248  14.085  28.825  1.00 25.76           N  
ATOM    654  CA  GLU A  83      -9.946  14.674  27.684  1.00 26.38           C  
ATOM    655  C   GLU A  83      -9.843  13.847  26.398  1.00 26.32           C  
ATOM    656  O   GLU A  83     -10.379  14.242  25.361  1.00 26.65           O  
ATOM    657  CB  GLU A  83      -9.435  16.093  27.433  1.00 27.03           C  
ATOM    658  CG  GLU A  83      -9.772  17.069  28.553  1.00 28.22           C  
ATOM    659  CD  GLU A  83      -9.124  18.430  28.373  1.00 28.96           C  
ATOM    660  OE1 GLU A  83      -8.860  18.836  27.219  1.00 29.90           O  
ATOM    661  OE2 GLU A  83      -8.871  19.096  29.396  1.00 29.72           O  
ATOM    662  N   LEU A  84      -9.160  12.707  26.465  1.00 25.98           N  
ATOM    663  CA  LEU A  84      -8.998  11.833  25.301  1.00 25.98           C  
ATOM    664  C   LEU A  84     -10.092  10.773  25.254  1.00 25.70           C  
ATOM    665  O   LEU A  84     -10.367  10.118  26.258  1.00 25.95           O  
ATOM    666  CB  LEU A  84      -7.648  11.116  25.350  1.00 25.95           C  
ATOM    667  CG  LEU A  84      -6.367  11.941  25.449  1.00 26.29           C  
ATOM    668  CD1 LEU A  84      -5.204  11.025  25.797  1.00 26.45           C  
ATOM    669  CD2 LEU A  84      -6.114  12.671  24.152  1.00 26.34           C  
ATOM    670  N   SER A  85     -10.700  10.592  24.086  1.00 25.25           N  
ATOM    671  CA  SER A  85     -11.739   9.580  23.929  1.00 25.28           C  
ATOM    672  C   SER A  85     -11.224   8.383  23.132  1.00 24.92           C  
ATOM    673  O   SER A  85     -11.683   7.259  23.323  1.00 25.23           O  
ATOM    674  CB  SER A  85     -12.972  10.163  23.237  1.00 25.49           C  
ATOM    675  OG  SER A  85     -12.668  10.569  21.917  1.00 26.68           O  
ATOM    676  N   ASP A  86     -10.261   8.626  22.247  1.00 24.53           N  
ATOM    677  CA  ASP A  86      -9.710   7.561  21.414  1.00 23.73           C  
ATOM    678  C   ASP A  86      -8.309   7.933  20.939  1.00 22.37           C  
ATOM    679  O   ASP A  86      -8.056   9.077  20.566  1.00 22.03           O  
ATOM    680  CB  ASP A  86     -10.633   7.331  20.208  1.00 25.05           C  
ATOM    681  CG  ASP A  86     -10.262   6.099  19.397  1.00 26.45           C  
ATOM    682  OD1 ASP A  86     -10.245   4.984  19.952  1.00 27.52           O  
ATOM    683  OD2 ASP A  86     -10.019   6.243  18.182  1.00 27.90           O  
ATOM    684  N   VAL A  87      -7.391   6.974  21.015  1.00 20.82           N  
ATOM    685  CA  VAL A  87      -6.011   7.179  20.570  1.00 19.74           C  
ATOM    686  C   VAL A  87      -5.635   5.891  19.851  1.00 19.02           C  
ATOM    687  O   VAL A  87      -5.613   4.822  20.465  1.00 18.67           O  
ATOM    688  CB  VAL A  87      -5.028   7.403  21.755  1.00 19.81           C  
ATOM    689  CG1 VAL A  87      -3.633   7.715  21.224  1.00 19.62           C  
ATOM    690  CG2 VAL A  87      -5.510   8.536  22.656  1.00 20.03           C  
ATOM    691  N   ARG A  88      -5.352   5.992  18.554  1.00 18.18           N  
ATOM    692  CA  ARG A  88      -5.019   4.819  17.748  1.00 17.47           C  
ATOM    693  C   ARG A  88      -3.700   4.966  17.006  1.00 16.40           C  
ATOM    694  O   ARG A  88      -3.291   6.069  16.662  1.00 16.35           O  
ATOM    695  CB  ARG A  88      -6.117   4.577  16.710  1.00 18.74           C  
ATOM    696  CG  ARG A  88      -7.498   4.368  17.284  1.00 20.93           C  
ATOM    697  CD  ARG A  88      -7.597   3.025  17.955  1.00 22.42           C  
ATOM    698  NE  ARG A  88      -8.912   2.818  18.554  1.00 24.11           N  
ATOM    699  CZ  ARG A  88      -9.508   1.636  18.645  1.00 24.55           C  
ATOM    700  NH1 ARG A  88      -8.909   0.552  18.168  1.00 24.53           N  
ATOM    701  NH2 ARG A  88     -10.691   1.534  19.239  1.00 25.09           N  
ATOM    702  N   THR A  89      -3.071   3.837  16.703  1.00 14.94           N  
ATOM    703  CA  THR A  89      -1.811   3.876  15.981  1.00 13.78           C  
ATOM    704  C   THR A  89      -1.595   2.621  15.148  1.00 13.57           C  
ATOM    705  O   THR A  89      -2.111   1.546  15.468  1.00 13.15           O  
ATOM    706  CB  THR A  89      -0.617   4.079  16.953  1.00 13.62           C  
ATOM    707  OG1 THR A  89       0.595   4.277  16.210  1.00 13.07           O  
ATOM    708  CG2 THR A  89      -0.456   2.872  17.860  1.00 13.19           C  
ATOM    709  N   SER A  90      -0.851   2.782  14.059  1.00 12.84           N  
ATOM    710  CA  SER A  90      -0.515   1.681  13.166  1.00 12.52           C  
ATOM    711  C   SER A  90       0.983   1.728  12.939  1.00 12.39           C  
ATOM    712  O   SER A  90       1.601   2.795  13.023  1.00 11.98           O  
ATOM    713  CB  SER A  90      -1.245   1.806  11.825  1.00 12.71           C  
ATOM    714  OG  SER A  90      -2.641   1.671  12.004  1.00 12.90           O  
ATOM    715  N   TRP A  91       1.566   0.565  12.670  1.00 12.40           N  
ATOM    716  CA  TRP A  91       2.999   0.470  12.440  1.00 12.49           C  
ATOM    717  C   TRP A  91       3.352  -0.910  11.914  1.00 12.66           C  
ATOM    718  O   TRP A  91       2.716  -1.898  12.275  1.00 12.45           O  
ATOM    719  CB  TRP A  91       3.756   0.704  13.752  1.00 12.57           C  
ATOM    720  CG  TRP A  91       5.240   0.904  13.596  1.00 12.51           C  
ATOM    721  CD1 TRP A  91       5.875   1.638  12.627  1.00 12.27           C  
ATOM    722  CD2 TRP A  91       6.272   0.414  14.465  1.00 12.22           C  
ATOM    723  NE1 TRP A  91       7.233   1.635  12.845  1.00 12.08           N  
ATOM    724  CE2 TRP A  91       7.505   0.897  13.966  1.00 12.25           C  
ATOM    725  CE3 TRP A  91       6.274  -0.380  15.619  1.00 12.53           C  
ATOM    726  CZ2 TRP A  91       8.732   0.611  14.585  1.00 12.42           C  
ATOM    727  CZ3 TRP A  91       7.500  -0.664  16.238  1.00 13.00           C  
ATOM    728  CH2 TRP A  91       8.707  -0.166  15.714  1.00 12.24           C  
ATOM    729  N   THR A  92       4.349  -0.956  11.036  1.00 12.74           N  
ATOM    730  CA  THR A  92       4.844  -2.210  10.479  1.00 13.26           C  
ATOM    731  C   THR A  92       6.362  -2.158  10.595  1.00 13.58           C  
ATOM    732  O   THR A  92       6.995  -1.212  10.128  1.00 13.66           O  
ATOM    733  CB  THR A  92       4.472  -2.394   8.995  1.00 13.30           C  
ATOM    734  OG1 THR A  92       3.047  -2.400   8.852  1.00 13.86           O  
ATOM    735  CG2 THR A  92       5.027  -3.726   8.466  1.00 13.63           C  
ATOM    736  N   LEU A  93       6.944  -3.164  11.235  1.00 13.49           N  
ATOM    737  CA  LEU A  93       8.387  -3.202  11.396  1.00 13.91           C  
ATOM    738  C   LEU A  93       8.964  -4.420  10.691  1.00 14.36           C  
ATOM    739  O   LEU A  93       8.274  -5.425  10.500  1.00 13.95           O  
ATOM    740  CB  LEU A  93       8.759  -3.245  12.886  1.00 14.05           C  
ATOM    741  CG  LEU A  93       8.301  -4.489  13.660  1.00 14.42           C  
ATOM    742  CD1 LEU A  93       9.502  -5.354  14.044  1.00 14.75           C  
ATOM    743  CD2 LEU A  93       7.521  -4.082  14.894  1.00 14.61           C  
ATOM    744  N   THR A  94      10.221  -4.306  10.275  1.00 14.45           N  
ATOM    745  CA  THR A  94      10.919  -5.412   9.627  1.00 15.35           C  
ATOM    746  C   THR A  94      12.064  -5.741  10.576  1.00 15.71           C  
ATOM    747  O   THR A  94      12.978  -4.939  10.755  1.00 16.04           O  
ATOM    748  CB  THR A  94      11.471  -5.018   8.239  1.00 15.57           C  
ATOM    749  OG1 THR A  94      10.386  -4.640   7.380  1.00 16.04           O  
ATOM    750  CG2 THR A  94      12.215  -6.199   7.601  1.00 16.57           C  
ATOM    751  N   PRO A  95      12.009  -6.908  11.231  1.00 16.24           N  
ATOM    752  CA  PRO A  95      13.061  -7.303  12.171  1.00 16.55           C  
ATOM    753  C   PRO A  95      14.292  -7.911  11.510  1.00 16.84           C  
ATOM    754  O   PRO A  95      14.272  -8.252  10.328  1.00 16.88           O  
ATOM    755  CB  PRO A  95      12.350  -8.335  13.038  1.00 16.66           C  
ATOM    756  CG  PRO A  95      11.498  -9.053  12.036  1.00 16.77           C  
ATOM    757  CD  PRO A  95      10.946  -7.931  11.163  1.00 16.50           C  
ATOM    758  N   ILE A  96      15.386  -7.956  12.262  1.00 17.18           N  
ATOM    759  CA  ILE A  96      16.620  -8.582  11.790  1.00 17.85           C  
ATOM    760  C   ILE A  96      16.912  -9.686  12.802  1.00 18.26           C  
ATOM    761  O   ILE A  96      16.256  -9.756  13.838  1.00 18.60           O  
ATOM    762  CB  ILE A  96      17.803  -7.596  11.695  1.00 17.59           C  
ATOM    763  CG1 ILE A  96      18.091  -6.955  13.053  1.00 17.50           C  
ATOM    764  CG2 ILE A  96      17.518  -6.554  10.616  1.00 18.19           C  
ATOM    765  CD1 ILE A  96      19.339  -6.078  13.062  1.00 17.66           C  
ATOM    766  N   THR A  97      17.874 -10.554  12.508  1.00 18.72           N  
ATOM    767  CA  THR A  97      18.176 -11.653  13.422  1.00 19.48           C  
ATOM    768  C   THR A  97      19.430 -11.465  14.267  1.00 19.59           C  
ATOM    769  O   THR A  97      19.792 -12.349  15.040  1.00 19.78           O  
ATOM    770  CB  THR A  97      18.266 -12.990  12.659  1.00 19.82           C  
ATOM    771  OG1 THR A  97      19.288 -12.895  11.662  1.00 20.02           O  
ATOM    772  CG2 THR A  97      16.938 -13.302  11.974  1.00 20.41           C  
ATOM    773  N   THR A  98      20.084 -10.314  14.130  1.00 19.76           N  
ATOM    774  CA  THR A  98      21.292 -10.032  14.895  1.00 20.22           C  
ATOM    775  C   THR A  98      21.126  -8.781  15.746  1.00 20.00           C  
ATOM    776  O   THR A  98      20.114  -8.084  15.651  1.00 19.96           O  
ATOM    777  CB  THR A  98      22.519  -9.818  13.977  1.00 20.67           C  
ATOM    778  OG1 THR A  98      22.301  -8.684  13.129  1.00 21.27           O  
ATOM    779  CG2 THR A  98      22.766 -11.038  13.125  1.00 21.15           C  
ATOM    780  N   GLY A  99      22.127  -8.520  16.585  1.00 19.54           N  
ATOM    781  CA  GLY A  99      22.114  -7.349  17.439  1.00 18.78           C  
ATOM    782  C   GLY A  99      21.259  -7.442  18.682  1.00 18.24           C  
ATOM    783  O   GLY A  99      20.652  -8.474  18.971  1.00 18.01           O  
ATOM    784  N   ARG A 100      21.273  -6.364  19.455  1.00 17.85           N  
ATOM    785  CA  ARG A 100      20.500  -6.267  20.684  1.00 17.59           C  
ATOM    786  C   ARG A 100      19.696  -4.983  20.543  1.00 16.77           C  
ATOM    787  O   ARG A 100      20.248  -3.883  20.523  1.00 16.49           O  
ATOM    788  CB  ARG A 100      21.426  -6.238  21.904  1.00 18.78           C  
ATOM    789  CG  ARG A 100      22.158  -7.568  22.109  1.00 20.58           C  
ATOM    790  CD  ARG A 100      22.949  -7.615  23.398  1.00 22.10           C  
ATOM    791  NE  ARG A 100      24.003  -6.609  23.419  1.00 24.18           N  
ATOM    792  CZ  ARG A 100      24.085  -5.632  24.316  1.00 24.51           C  
ATOM    793  NH1 ARG A 100      23.172  -5.527  25.275  1.00 25.66           N  
ATOM    794  NH2 ARG A 100      25.076  -4.757  24.252  1.00 25.37           N  
ATOM    795  N   TRP A 101      18.389  -5.151  20.384  1.00 16.02           N  
ATOM    796  CA  TRP A 101      17.491  -4.024  20.166  1.00 15.06           C  
ATOM    797  C   TRP A 101      16.048  -4.405  20.454  1.00 14.68           C  
ATOM    798  O   TRP A 101      15.730  -5.566  20.701  1.00 14.32           O  
ATOM    799  CB  TRP A 101      17.581  -3.618  18.684  1.00 15.13           C  
ATOM    800  CG  TRP A 101      17.393  -4.793  17.733  1.00 14.95           C  
ATOM    801  CD1 TRP A 101      18.376  -5.590  17.214  1.00 14.86           C  
ATOM    802  CD2 TRP A 101      16.148  -5.360  17.289  1.00 14.98           C  
ATOM    803  NE1 TRP A 101      17.825  -6.624  16.499  1.00 15.03           N  
ATOM    804  CE2 TRP A 101      16.460  -6.510  16.528  1.00 15.11           C  
ATOM    805  CE3 TRP A 101      14.801  -5.014  17.469  1.00 14.99           C  
ATOM    806  CZ2 TRP A 101      15.474  -7.319  15.950  1.00 15.08           C  
ATOM    807  CZ3 TRP A 101      13.820  -5.817  16.895  1.00 14.86           C  
ATOM    808  CH2 TRP A 101      14.162  -6.959  16.145  1.00 15.11           C  
ATOM    809  N   ASN A 102      15.175  -3.407  20.439  1.00 14.31           N  
ATOM    810  CA  ASN A 102      13.754  -3.657  20.590  1.00 13.78           C  
ATOM    811  C   ASN A 102      13.039  -2.782  19.564  1.00 13.40           C  
ATOM    812  O   ASN A 102      13.671  -1.942  18.913  1.00 13.00           O  
ATOM    813  CB  ASN A 102      13.251  -3.393  22.023  1.00 14.27           C  
ATOM    814  CG  ASN A 102      13.281  -1.917  22.420  1.00 14.51           C  
ATOM    815  OD1 ASN A 102      13.226  -1.019  21.579  1.00 14.37           O  
ATOM    816  ND2 ASN A 102      13.329  -1.670  23.723  1.00 14.83           N  
ATOM    817  N   ALA A 103      11.766  -3.076  19.337  1.00 12.87           N  
ATOM    818  CA  ALA A 103      10.914  -2.310  18.428  1.00 12.54           C  
ATOM    819  C   ALA A 103       9.829  -1.906  19.410  1.00 12.52           C  
ATOM    820  O   ALA A 103       9.044  -2.747  19.866  1.00 12.53           O  
ATOM    821  CB  ALA A 103      10.351  -3.202  17.337  1.00 12.50           C  
ATOM    822  N   ALA A 104       9.791  -0.626  19.759  1.00 11.79           N  
ATOM    823  CA  ALA A 104       8.845  -0.195  20.770  1.00 11.52           C  
ATOM    824  C   ALA A 104       8.357   1.235  20.682  1.00 11.71           C  
ATOM    825  O   ALA A 104       9.069   2.129  20.225  1.00 10.96           O  
ATOM    826  CB  ALA A 104       9.475  -0.407  22.148  1.00 11.54           C  
ATOM    827  N   TYR A 105       7.129   1.431  21.152  1.00 11.76           N  
ATOM    828  CA  TYR A 105       6.535   2.754  21.230  1.00 12.18           C  
ATOM    829  C   TYR A 105       7.089   3.394  22.498  1.00 12.56           C  
ATOM    830  O   TYR A 105       7.435   2.700  23.452  1.00 12.68           O  
ATOM    831  CB  TYR A 105       5.018   2.655  21.366  1.00 12.45           C  
ATOM    832  CG  TYR A 105       4.308   2.525  20.051  1.00 12.70           C  
ATOM    833  CD1 TYR A 105       4.224   1.297  19.397  1.00 12.99           C  
ATOM    834  CD2 TYR A 105       3.734   3.641  19.444  1.00 12.89           C  
ATOM    835  CE1 TYR A 105       3.582   1.189  18.158  1.00 13.54           C  
ATOM    836  CE2 TYR A 105       3.093   3.543  18.218  1.00 13.04           C  
ATOM    837  CZ  TYR A 105       3.021   2.320  17.580  1.00 13.59           C  
ATOM    838  OH  TYR A 105       2.387   2.240  16.363  1.00 14.32           O  
ATOM    839  N   ASP A 106       7.170   4.718  22.494  1.00 12.78           N  
ATOM    840  CA  ASP A 106       7.639   5.481  23.642  1.00 13.26           C  
ATOM    841  C   ASP A 106       6.627   6.617  23.691  1.00 13.50           C  
ATOM    842  O   ASP A 106       6.558   7.440  22.773  1.00 13.42           O  
ATOM    843  CB  ASP A 106       9.053   6.013  23.390  1.00 13.62           C  
ATOM    844  CG  ASP A 106       9.830   6.255  24.671  1.00 14.31           C  
ATOM    845  OD1 ASP A 106       9.496   5.645  25.708  1.00 14.84           O  
ATOM    846  OD2 ASP A 106      10.802   7.034  24.636  1.00 14.97           O  
ATOM    847  N   ILE A 107       5.806   6.627  24.736  1.00 13.49           N  
ATOM    848  CA  ILE A 107       4.749   7.623  24.876  1.00 13.63           C  
ATOM    849  C   ILE A 107       4.991   8.454  26.135  1.00 14.02           C  
ATOM    850  O   ILE A 107       5.138   7.912  27.232  1.00 14.00           O  
ATOM    851  CB  ILE A 107       3.379   6.910  24.908  1.00 13.90           C  
ATOM    852  CG1 ILE A 107       3.247   6.020  23.667  1.00 14.59           C  
ATOM    853  CG2 ILE A 107       2.248   7.913  24.942  1.00 14.11           C  
ATOM    854  CD1 ILE A 107       2.087   5.049  23.714  1.00 15.38           C  
ATOM    855  N   TRP A 108       5.050   9.773  25.958  1.00 14.06           N  
ATOM    856  CA  TRP A 108       5.339  10.694  27.054  1.00 14.34           C  
ATOM    857  C   TRP A 108       4.177  11.455  27.661  1.00 14.57           C  
ATOM    858  O   TRP A 108       3.329  11.995  26.949  1.00 14.23           O  
ATOM    859  CB  TRP A 108       6.401  11.694  26.608  1.00 14.65           C  
ATOM    860  CG  TRP A 108       7.710  11.060  26.348  1.00 15.10           C  
ATOM    861  CD1 TRP A 108       8.246  10.748  25.132  1.00 15.62           C  
ATOM    862  CD2 TRP A 108       8.669  10.657  27.329  1.00 15.52           C  
ATOM    863  NE1 TRP A 108       9.486  10.176  25.297  1.00 16.01           N  
ATOM    864  CE2 TRP A 108       9.769  10.109  26.637  1.00 15.66           C  
ATOM    865  CE3 TRP A 108       8.706  10.710  28.731  1.00 15.65           C  
ATOM    866  CZ2 TRP A 108      10.901   9.617  27.298  1.00 16.47           C  
ATOM    867  CZ3 TRP A 108       9.830  10.224  29.391  1.00 16.02           C  
ATOM    868  CH2 TRP A 108      10.913   9.685  28.672  1.00 16.32           C  
ATOM    869  N   PHE A 109       4.206  11.547  28.990  1.00 14.98           N  
ATOM    870  CA  PHE A 109       3.189  12.241  29.775  1.00 15.61           C  
ATOM    871  C   PHE A 109       3.866  13.121  30.824  1.00 16.06           C  
ATOM    872  O   PHE A 109       4.955  12.807  31.298  1.00 16.33           O  
ATOM    873  CB  PHE A 109       2.316  11.235  30.537  1.00 15.32           C  
ATOM    874  CG  PHE A 109       1.615  10.238  29.662  1.00 15.48           C  
ATOM    875  CD1 PHE A 109       2.262   9.074  29.258  1.00 15.38           C  
ATOM    876  CD2 PHE A 109       0.296  10.447  29.264  1.00 15.44           C  
ATOM    877  CE1 PHE A 109       1.608   8.137  28.475  1.00 15.14           C  
ATOM    878  CE2 PHE A 109      -0.367   9.511  28.477  1.00 15.69           C  
ATOM    879  CZ  PHE A 109       0.293   8.353  28.083  1.00 15.65           C  
ATOM    880  N   SER A 110       3.206  14.209  31.201  1.00 16.53           N  
ATOM    881  CA  SER A 110       3.730  15.087  32.245  1.00 17.25           C  
ATOM    882  C   SER A 110       2.598  15.973  32.758  1.00 17.46           C  
ATOM    883  O   SER A 110       1.595  16.167  32.068  1.00 17.18           O  
ATOM    884  CB  SER A 110       4.921  15.918  31.740  1.00 17.51           C  
ATOM    885  OG  SER A 110       4.549  17.244  31.430  1.00 18.85           O  
ATOM    886  N   PRO A 111       2.729  16.488  33.995  1.00 18.18           N  
ATOM    887  CA  PRO A 111       1.723  17.354  34.623  1.00 18.75           C  
ATOM    888  C   PRO A 111       1.592  18.724  33.970  1.00 19.24           C  
ATOM    889  O   PRO A 111       0.570  19.390  34.130  1.00 19.56           O  
ATOM    890  CB  PRO A 111       2.251  17.527  36.053  1.00 18.79           C  
ATOM    891  CG  PRO A 111       3.147  16.356  36.272  1.00 19.04           C  
ATOM    892  CD  PRO A 111       3.834  16.215  34.929  1.00 18.36           C  
ATOM    893  N   VAL A 112       2.626  19.145  33.248  1.00 19.54           N  
ATOM    894  CA  VAL A 112       2.632  20.466  32.617  1.00 19.99           C  
ATOM    895  C   VAL A 112       2.594  20.453  31.094  1.00 20.41           C  
ATOM    896  O   VAL A 112       2.855  19.427  30.467  1.00 20.41           O  
ATOM    897  CB  VAL A 112       3.843  21.295  33.102  1.00 19.88           C  
ATOM    898  CG1 VAL A 112       3.706  21.587  34.594  1.00 19.96           C  
ATOM    899  CG2 VAL A 112       5.138  20.541  32.846  1.00 20.18           C  
ATOM    900  N   THR A 113       2.278  21.605  30.503  1.00 20.86           N  
ATOM    901  CA  THR A 113       2.184  21.714  29.050  1.00 21.57           C  
ATOM    902  C   THR A 113       3.505  21.928  28.313  1.00 22.31           C  
ATOM    903  O   THR A 113       3.593  21.663  27.114  1.00 22.51           O  
ATOM    904  CB  THR A 113       1.150  22.774  28.619  1.00 21.49           C  
ATOM    905  OG1 THR A 113       1.346  23.980  29.366  1.00 21.02           O  
ATOM    906  CG2 THR A 113      -0.252  22.259  28.860  1.00 21.05           C  
ATOM    907  N  AASN A 114       4.522  22.410  29.021  0.50 22.70           N  
ATOM    908  CA AASN A 114       5.824  22.625  28.401  0.50 23.26           C  
ATOM    909  C  AASN A 114       6.667  21.359  28.531  0.50 23.31           C  
ATOM    910  O  AASN A 114       6.770  20.781  29.613  0.50 23.51           O  
ATOM    911  CB AASN A 114       6.547  23.833  29.022  0.50 23.81           C  
ATOM    912  CG AASN A 114       7.082  23.556  30.419  0.50 24.29           C  
ATOM    913  OD1AASN A 114       8.237  23.855  30.721  0.50 24.94           O  
ATOM    914  ND2AASN A 114       6.243  22.993  31.279  0.50 24.89           N  
ATOM    915  N  BASN A 114       4.524  22.399  29.027  0.50 22.64           N  
ATOM    916  CA BASN A 114       5.842  22.636  28.435  0.50 23.17           C  
ATOM    917  C  BASN A 114       6.695  21.372  28.543  0.50 23.24           C  
ATOM    918  O  BASN A 114       6.871  20.835  29.636  0.50 23.47           O  
ATOM    919  CB BASN A 114       6.540  23.801  29.151  0.50 23.54           C  
ATOM    920  CG BASN A 114       7.875  24.175  28.515  0.50 23.97           C  
ATOM    921  OD1BASN A 114       8.134  23.872  27.350  0.50 24.33           O  
ATOM    922  ND2BASN A 114       8.722  24.852  29.282  0.50 24.29           N  
ATOM    923  N   SER A 115       7.218  20.900  27.414  1.00 23.27           N  
ATOM    924  CA  SER A 115       8.054  19.699  27.404  1.00 23.28           C  
ATOM    925  C   SER A 115       9.507  20.021  27.055  1.00 23.74           C  
ATOM    926  O   SER A 115      10.332  19.118  26.913  1.00 23.23           O  
ATOM    927  CB  SER A 115       7.502  18.666  26.420  1.00 23.16           C  
ATOM    928  OG  SER A 115       7.499  19.176  25.099  1.00 23.07           O  
ATOM    929  N   GLY A 116       9.821  21.311  26.957  1.00 24.00           N  
ATOM    930  CA  GLY A 116      11.172  21.736  26.621  1.00 24.85           C  
ATOM    931  C   GLY A 116      12.293  21.214  27.507  1.00 25.19           C  
ATOM    932  O   GLY A 116      13.408  20.996  27.029  1.00 25.46           O  
ATOM    933  N  AASN A 117      12.003  21.013  28.790  0.50 25.45           N  
ATOM    934  CA AASN A 117      13.002  20.523  29.736  0.50 25.64           C  
ATOM    935  C  AASN A 117      12.765  19.065  30.145  0.50 25.45           C  
ATOM    936  O  AASN A 117      13.246  18.616  31.187  0.50 25.68           O  
ATOM    937  CB AASN A 117      13.038  21.428  30.975  0.50 26.27           C  
ATOM    938  CG AASN A 117      14.292  21.229  31.813  0.50 26.69           C  
ATOM    939  OD1AASN A 117      14.231  21.200  33.043  0.50 27.14           O  
ATOM    940  ND2AASN A 117      15.436  21.098  31.149  0.50 27.13           N  
ATOM    941  N  BASN A 117      12.000  21.017  28.789  0.50 25.29           N  
ATOM    942  CA BASN A 117      12.989  20.519  29.741  0.50 25.37           C  
ATOM    943  C  BASN A 117      12.752  19.069  30.153  0.50 25.29           C  
ATOM    944  O  BASN A 117      13.218  18.630  31.205  0.50 25.54           O  
ATOM    945  CB BASN A 117      13.035  21.416  30.981  0.50 25.65           C  
ATOM    946  CG BASN A 117      13.611  22.785  30.685  0.50 25.75           C  
ATOM    947  OD1BASN A 117      14.632  22.908  30.007  0.50 25.83           O  
ATOM    948  ND2BASN A 117      12.956  23.825  31.189  0.50 25.85           N  
ATOM    949  N   GLY A 118      12.036  18.325  29.316  1.00 25.04           N  
ATOM    950  CA  GLY A 118      11.773  16.932  29.621  1.00 24.46           C  
ATOM    951  C   GLY A 118      10.428  16.625  30.243  1.00 23.82           C  
ATOM    952  O   GLY A 118       9.508  17.442  30.213  1.00 23.55           O  
ATOM    953  N   TYR A 119      10.335  15.452  30.861  1.00 23.16           N  
ATOM    954  CA  TYR A 119       9.083  15.011  31.452  1.00 22.55           C  
ATOM    955  C   TYR A 119       9.198  14.563  32.905  1.00 22.62           C  
ATOM    956  O   TYR A 119       8.514  13.629  33.325  1.00 22.46           O  
ATOM    957  CB  TYR A 119       8.492  13.888  30.594  1.00 21.89           C  
ATOM    958  CG  TYR A 119       8.443  14.231  29.118  1.00 20.92           C  
ATOM    959  CD1 TYR A 119       9.530  13.952  28.283  1.00 20.62           C  
ATOM    960  CD2 TYR A 119       7.333  14.868  28.563  1.00 20.58           C  
ATOM    961  CE1 TYR A 119       9.513  14.301  26.936  1.00 19.91           C  
ATOM    962  CE2 TYR A 119       7.309  15.223  27.210  1.00 20.11           C  
ATOM    963  CZ  TYR A 119       8.405  14.935  26.406  1.00 20.16           C  
ATOM    964  OH  TYR A 119       8.397  15.285  25.073  1.00 19.72           O  
ATOM    965  N  ASER A 120      10.057  15.235  33.666  0.50 22.64           N  
ATOM    966  CA ASER A 120      10.248  14.911  35.077  0.50 22.70           C  
ATOM    967  C  ASER A 120       8.927  15.036  35.831  0.50 22.51           C  
ATOM    968  O  ASER A 120       8.165  15.982  35.616  0.50 22.77           O  
ATOM    969  CB ASER A 120      11.299  15.833  35.698  0.50 22.95           C  
ATOM    970  OG ASER A 120      12.579  15.586  35.145  0.50 23.40           O  
ATOM    971  N  BSER A 120      10.053  15.240  33.668  0.50 22.66           N  
ATOM    972  CA BSER A 120      10.249  14.919  35.080  0.50 22.73           C  
ATOM    973  C  BSER A 120       8.925  15.037  35.831  0.50 22.54           C  
ATOM    974  O  BSER A 120       8.158  15.979  35.614  0.50 22.80           O  
ATOM    975  CB BSER A 120      11.287  15.861  35.700  0.50 23.00           C  
ATOM    976  OG BSER A 120      11.513  15.547  37.066  0.50 23.55           O  
ATOM    977  N   GLY A 121       8.651  14.062  36.694  1.00 22.19           N  
ATOM    978  CA  GLY A 121       7.416  14.068  37.457  1.00 21.62           C  
ATOM    979  C   GLY A 121       6.243  13.526  36.659  1.00 20.94           C  
ATOM    980  O   GLY A 121       5.108  13.530  37.133  1.00 21.11           O  
ATOM    981  N   GLY A 122       6.516  13.073  35.436  1.00 20.01           N  
ATOM    982  CA  GLY A 122       5.467  12.532  34.594  1.00 18.96           C  
ATOM    983  C   GLY A 122       5.592  11.027  34.442  1.00 18.26           C  
ATOM    984  O   GLY A 122       5.844  10.313  35.417  1.00 18.27           O  
ATOM    985  N   ALA A 123       5.422  10.546  33.215  1.00 17.34           N  
ATOM    986  CA  ALA A 123       5.518   9.117  32.940  1.00 16.48           C  
ATOM    987  C   ALA A 123       5.957   8.825  31.512  1.00 15.99           C  
ATOM    988  O   ALA A 123       5.745   9.629  30.601  1.00 15.43           O  
ATOM    989  CB  ALA A 123       4.173   8.441  33.203  1.00 16.59           C  
ATOM    990  N   GLU A 124       6.590   7.669  31.347  1.00 15.41           N  
ATOM    991  CA  GLU A 124       7.043   7.185  30.053  1.00 15.41           C  
ATOM    992  C   GLU A 124       6.372   5.824  29.907  1.00 15.12           C  
ATOM    993  O   GLU A 124       6.585   4.933  30.728  1.00 15.86           O  
ATOM    994  CB  GLU A 124       8.561   7.013  30.045  1.00 15.47           C  
ATOM    995  CG  GLU A 124       9.114   6.500  28.723  1.00 16.14           C  
ATOM    996  CD  GLU A 124      10.608   6.213  28.768  1.00 16.74           C  
ATOM    997  OE1 GLU A 124      11.215   6.282  29.859  1.00 16.88           O  
ATOM    998  OE2 GLU A 124      11.180   5.904  27.703  1.00 17.01           O  
ATOM    999  N   LEU A 125       5.513   5.684  28.903  1.00 14.90           N  
ATOM   1000  CA  LEU A 125       4.819   4.425  28.679  1.00 14.57           C  
ATOM   1001  C   LEU A 125       5.358   3.792  27.401  1.00 14.27           C  
ATOM   1002  O   LEU A 125       5.275   4.374  26.319  1.00 14.18           O  
ATOM   1003  CB  LEU A 125       3.309   4.667  28.579  1.00 15.18           C  
ATOM   1004  CG  LEU A 125       2.340   3.475  28.628  1.00 15.86           C  
ATOM   1005  CD1 LEU A 125       0.926   3.976  28.951  1.00 16.80           C  
ATOM   1006  CD2 LEU A 125       2.337   2.724  27.312  1.00 16.23           C  
ATOM   1007  N   MET A 126       5.951   2.613  27.538  1.00 13.91           N  
ATOM   1008  CA  MET A 126       6.498   1.918  26.381  1.00 13.71           C  
ATOM   1009  C   MET A 126       5.678   0.689  26.045  1.00 13.68           C  
ATOM   1010  O   MET A 126       5.060   0.090  26.923  1.00 13.46           O  
ATOM   1011  CB  MET A 126       7.940   1.486  26.638  1.00 14.28           C  
ATOM   1012  CG  MET A 126       8.904   2.625  26.903  1.00 15.09           C  
ATOM   1013  SD  MET A 126      10.600   2.043  26.743  1.00 17.00           S  
ATOM   1014  CE  MET A 126      10.841   2.218  24.980  1.00 15.90           C  
ATOM   1015  N   ILE A 127       5.639   0.351  24.759  1.00 13.18           N  
ATOM   1016  CA  ILE A 127       4.929  -0.834  24.289  1.00 13.36           C  
ATOM   1017  C   ILE A 127       5.912  -1.588  23.401  1.00 13.28           C  
ATOM   1018  O   ILE A 127       6.210  -1.160  22.289  1.00 13.54           O  
ATOM   1019  CB  ILE A 127       3.650  -0.480  23.499  1.00 13.48           C  
ATOM   1020  CG1 ILE A 127       2.715   0.362  24.375  1.00 13.61           C  
ATOM   1021  CG2 ILE A 127       2.926  -1.764  23.078  1.00 13.82           C  
ATOM   1022  CD1 ILE A 127       1.499   0.896  23.641  1.00 14.45           C  
ATOM   1023  N   TRP A 128       6.471  -2.667  23.938  1.00 13.27           N  
ATOM   1024  CA  TRP A 128       7.450  -3.482  23.218  1.00 13.63           C  
ATOM   1025  C   TRP A 128       6.752  -4.522  22.342  1.00 13.89           C  
ATOM   1026  O   TRP A 128       6.046  -5.397  22.849  1.00 13.55           O  
ATOM   1027  CB  TRP A 128       8.378  -4.193  24.207  1.00 14.05           C  
ATOM   1028  CG  TRP A 128       9.318  -3.307  24.974  1.00 14.30           C  
ATOM   1029  CD1 TRP A 128       9.080  -2.040  25.434  1.00 14.73           C  
ATOM   1030  CD2 TRP A 128      10.642  -3.645  25.401  1.00 14.70           C  
ATOM   1031  NE1 TRP A 128      10.175  -1.572  26.124  1.00 14.98           N  
ATOM   1032  CE2 TRP A 128      11.147  -2.537  26.119  1.00 14.75           C  
ATOM   1033  CE3 TRP A 128      11.453  -4.781  25.246  1.00 14.98           C  
ATOM   1034  CZ2 TRP A 128      12.426  -2.529  26.680  1.00 15.07           C  
ATOM   1035  CZ3 TRP A 128      12.726  -4.774  25.804  1.00 15.25           C  
ATOM   1036  CH2 TRP A 128      13.200  -3.652  26.514  1.00 15.16           C  
ATOM   1037  N   LEU A 129       6.990  -4.442  21.035  1.00 13.79           N  
ATOM   1038  CA  LEU A 129       6.374  -5.348  20.073  1.00 14.51           C  
ATOM   1039  C   LEU A 129       7.307  -6.447  19.589  1.00 14.77           C  
ATOM   1040  O   LEU A 129       6.858  -7.533  19.214  1.00 14.70           O  
ATOM   1041  CB  LEU A 129       5.884  -4.564  18.857  1.00 14.81           C  
ATOM   1042  CG  LEU A 129       4.771  -3.546  19.096  1.00 15.61           C  
ATOM   1043  CD1 LEU A 129       4.447  -2.838  17.788  1.00 15.91           C  
ATOM   1044  CD2 LEU A 129       3.525  -4.256  19.630  1.00 16.28           C  
ATOM   1045  N   ASN A 130       8.599  -6.145  19.547  1.00 15.15           N  
ATOM   1046  CA  ASN A 130       9.583  -7.113  19.076  1.00 15.84           C  
ATOM   1047  C   ASN A 130      10.932  -6.761  19.678  1.00 16.40           C  
ATOM   1048  O   ASN A 130      11.127  -5.648  20.173  1.00 16.28           O  
ATOM   1049  CB  ASN A 130       9.639  -7.100  17.543  1.00 15.99           C  
ATOM   1050  CG  ASN A 130       9.881  -8.483  16.949  1.00 16.46           C  
ATOM   1051  OD1 ASN A 130       9.175  -8.913  16.027  1.00 17.19           O  
ATOM   1052  ND2 ASN A 130      10.881  -9.181  17.465  1.00 16.02           N  
ATOM   1053  N   TRP A 131      11.851  -7.721  19.671  1.00 17.08           N  
ATOM   1054  CA  TRP A 131      13.172  -7.518  20.253  1.00 18.11           C  
ATOM   1055  C   TRP A 131      14.100  -8.658  19.858  1.00 18.60           C  
ATOM   1056  O   TRP A 131      13.663  -9.650  19.269  1.00 18.42           O  
ATOM   1057  CB  TRP A 131      13.057  -7.475  21.785  1.00 19.05           C  
ATOM   1058  CG  TRP A 131      12.345  -8.675  22.348  1.00 20.11           C  
ATOM   1059  CD1 TRP A 131      12.900  -9.881  22.669  1.00 20.73           C  
ATOM   1060  CD2 TRP A 131      10.934  -8.811  22.572  1.00 20.56           C  
ATOM   1061  NE1 TRP A 131      11.922 -10.764  23.063  1.00 21.39           N  
ATOM   1062  CE2 TRP A 131      10.707 -10.133  23.015  1.00 21.02           C  
ATOM   1063  CE3 TRP A 131       9.839  -7.946  22.434  1.00 20.35           C  
ATOM   1064  CZ2 TRP A 131       9.429 -10.612  23.320  1.00 21.28           C  
ATOM   1065  CZ3 TRP A 131       8.569  -8.422  22.734  1.00 20.73           C  
ATOM   1066  CH2 TRP A 131       8.376  -9.747  23.173  1.00 21.27           C  
ATOM   1067  N   ASN A 132      15.373  -8.515  20.207  1.00 19.16           N  
ATOM   1068  CA  ASN A 132      16.374  -9.540  19.927  1.00 19.83           C  
ATOM   1069  C   ASN A 132      17.578  -9.334  20.839  1.00 20.23           C  
ATOM   1070  O   ASN A 132      17.800  -8.236  21.349  1.00 20.01           O  
ATOM   1071  CB  ASN A 132      16.827  -9.475  18.459  1.00 20.32           C  
ATOM   1072  CG  ASN A 132      17.628 -10.704  18.038  1.00 21.13           C  
ATOM   1073  OD1 ASN A 132      17.089 -11.807  17.950  1.00 21.48           O  
ATOM   1074  ND2 ASN A 132      18.919 -10.520  17.798  1.00 21.56           N  
ATOM   1075  N   GLY A 133      18.334 -10.406  21.070  1.00 20.50           N  
ATOM   1076  CA  GLY A 133      19.534 -10.307  21.883  1.00 21.30           C  
ATOM   1077  C   GLY A 133      19.408 -10.342  23.394  1.00 21.62           C  
ATOM   1078  O   GLY A 133      20.340  -9.945  24.088  1.00 22.11           O  
ATOM   1079  N   GLY A 134      18.263 -10.781  23.905  1.00 21.94           N  
ATOM   1080  CA  GLY A 134      18.077 -10.874  25.345  1.00 22.31           C  
ATOM   1081  C   GLY A 134      17.842  -9.595  26.129  1.00 22.65           C  
ATOM   1082  O   GLY A 134      17.972  -9.591  27.354  1.00 22.91           O  
ATOM   1083  N   VAL A 135      17.494  -8.510  25.444  1.00 22.62           N  
ATOM   1084  CA  VAL A 135      17.237  -7.243  26.121  1.00 22.81           C  
ATOM   1085  C   VAL A 135      15.931  -7.334  26.915  1.00 22.97           C  
ATOM   1086  O   VAL A 135      15.009  -8.053  26.531  1.00 23.13           O  
ATOM   1087  CB  VAL A 135      17.171  -6.071  25.120  1.00 22.72           C  
ATOM   1088  CG1 VAL A 135      18.511  -5.911  24.421  1.00 22.92           C  
ATOM   1089  CG2 VAL A 135      16.070  -6.305  24.098  1.00 22.67           C  
ATOM   1090  N   MET A 136      15.872  -6.620  28.032  1.00 23.24           N  
ATOM   1091  CA  MET A 136      14.698  -6.630  28.900  1.00 23.67           C  
ATOM   1092  C   MET A 136      14.343  -5.206  29.319  1.00 22.98           C  
ATOM   1093  O   MET A 136      15.200  -4.323  29.325  1.00 22.25           O  
ATOM   1094  CB  MET A 136      14.986  -7.459  30.163  1.00 25.83           C  
ATOM   1095  CG  MET A 136      15.293  -8.932  29.914  1.00 28.26           C  
ATOM   1096  SD  MET A 136      13.861  -9.860  29.331  1.00 32.16           S  
ATOM   1097  CE  MET A 136      13.362 -10.704  30.841  1.00 30.96           C  
ATOM   1098  N   PRO A 137      13.066  -4.964  29.664  1.00 22.57           N  
ATOM   1099  CA  PRO A 137      12.626  -3.629  30.087  1.00 22.71           C  
ATOM   1100  C   PRO A 137      13.235  -3.251  31.433  1.00 22.91           C  
ATOM   1101  O   PRO A 137      13.745  -4.110  32.156  1.00 22.76           O  
ATOM   1102  CB  PRO A 137      11.109  -3.792  30.226  1.00 22.63           C  
ATOM   1103  CG  PRO A 137      10.787  -4.943  29.312  1.00 22.45           C  
ATOM   1104  CD  PRO A 137      11.923  -5.886  29.567  1.00 22.50           C  
ATOM   1105  N   GLY A 138      13.183  -1.963  31.760  1.00 22.81           N  
ATOM   1106  CA  GLY A 138      13.705  -1.505  33.035  1.00 23.18           C  
ATOM   1107  C   GLY A 138      12.749  -1.871  34.161  1.00 23.32           C  
ATOM   1108  O   GLY A 138      11.612  -2.285  33.908  1.00 23.19           O  
ATOM   1109  N   GLY A 139      13.220  -1.750  35.399  1.00 23.43           N  
ATOM   1110  CA  GLY A 139      12.391  -2.057  36.555  1.00 24.03           C  
ATOM   1111  C   GLY A 139      12.088  -3.531  36.741  1.00 24.31           C  
ATOM   1112  O   GLY A 139      12.926  -4.384  36.460  1.00 24.40           O  
ATOM   1113  N   SER A 140      10.881  -3.834  37.207  1.00 24.77           N  
ATOM   1114  CA  SER A 140      10.484  -5.219  37.423  1.00 25.15           C  
ATOM   1115  C   SER A 140       9.064  -5.499  36.949  1.00 24.99           C  
ATOM   1116  O   SER A 140       8.227  -4.596  36.878  1.00 24.76           O  
ATOM   1117  CB  SER A 140      10.622  -5.587  38.901  1.00 25.74           C  
ATOM   1118  OG  SER A 140       9.791  -4.768  39.701  1.00 27.05           O  
ATOM   1119  N   ARG A 141       8.810  -6.759  36.612  1.00 24.99           N  
ATOM   1120  CA  ARG A 141       7.501  -7.189  36.139  1.00 25.24           C  
ATOM   1121  C   ARG A 141       6.525  -7.242  37.312  1.00 24.94           C  
ATOM   1122  O   ARG A 141       6.746  -7.966  38.288  1.00 25.17           O  
ATOM   1123  CB  ARG A 141       7.621  -8.553  35.451  1.00 26.17           C  
ATOM   1124  CG  ARG A 141       6.338  -9.055  34.810  1.00 27.80           C  
ATOM   1125  CD  ARG A 141       6.619 -10.181  33.823  1.00 29.43           C  
ATOM   1126  NE  ARG A 141       7.355 -11.290  34.423  1.00 31.31           N  
ATOM   1127  CZ  ARG A 141       8.316 -11.978  33.808  1.00 32.01           C  
ATOM   1128  NH1 ARG A 141       8.673 -11.680  32.565  1.00 32.84           N  
ATOM   1129  NH2 ARG A 141       8.923 -12.970  34.440  1.00 32.90           N  
ATOM   1130  N   VAL A 142       5.462  -6.450  37.226  1.00 24.32           N  
ATOM   1131  CA  VAL A 142       4.468  -6.395  38.289  1.00 23.81           C  
ATOM   1132  C   VAL A 142       3.166  -7.112  37.949  1.00 23.40           C  
ATOM   1133  O   VAL A 142       2.353  -7.376  38.836  1.00 23.60           O  
ATOM   1134  CB  VAL A 142       4.150  -4.932  38.692  1.00 23.89           C  
ATOM   1135  CG1 VAL A 142       5.419  -4.225  39.134  1.00 24.28           C  
ATOM   1136  CG2 VAL A 142       3.492  -4.184  37.534  1.00 23.78           C  
ATOM   1137  N   ALA A 143       2.968  -7.421  36.670  1.00 22.47           N  
ATOM   1138  CA  ALA A 143       1.756  -8.099  36.227  1.00 21.75           C  
ATOM   1139  C   ALA A 143       1.820  -8.542  34.772  1.00 21.51           C  
ATOM   1140  O   ALA A 143       2.804  -8.304  34.071  1.00 21.09           O  
ATOM   1141  CB  ALA A 143       0.551  -7.178  36.416  1.00 21.89           C  
ATOM   1142  N   THR A 144       0.782  -9.265  34.365  1.00 21.08           N  
ATOM   1143  CA  THR A 144       0.602  -9.715  32.991  1.00 21.13           C  
ATOM   1144  C   THR A 144      -0.892  -9.525  32.797  1.00 21.33           C  
ATOM   1145  O   THR A 144      -1.697 -10.039  33.576  1.00 21.11           O  
ATOM   1146  CB  THR A 144       1.010 -11.174  32.768  1.00 20.75           C  
ATOM   1147  OG1 THR A 144       2.423 -11.295  32.958  1.00 20.74           O  
ATOM   1148  CG2 THR A 144       0.676 -11.602  31.348  1.00 20.52           C  
ATOM   1149  N   VAL A 145      -1.256  -8.758  31.776  1.00 21.59           N  
ATOM   1150  CA  VAL A 145      -2.651  -8.437  31.535  1.00 22.27           C  
ATOM   1151  C   VAL A 145      -3.035  -8.554  30.069  1.00 22.76           C  
ATOM   1152  O   VAL A 145      -2.183  -8.468  29.182  1.00 22.42           O  
ATOM   1153  CB  VAL A 145      -2.937  -6.988  32.047  1.00 22.59           C  
ATOM   1154  CG1 VAL A 145      -2.066  -5.980  31.293  1.00 22.91           C  
ATOM   1155  CG2 VAL A 145      -4.413  -6.634  31.927  1.00 23.12           C  
ATOM   1156  N   GLU A 146      -4.322  -8.784  29.829  1.00 23.46           N  
ATOM   1157  CA  GLU A 146      -4.856  -8.894  28.481  1.00 24.27           C  
ATOM   1158  C   GLU A 146      -5.397  -7.522  28.085  1.00 24.39           C  
ATOM   1159  O   GLU A 146      -6.293  -6.981  28.741  1.00 23.94           O  
ATOM   1160  CB  GLU A 146      -5.973  -9.940  28.439  1.00 25.70           C  
ATOM   1161  CG  GLU A 146      -6.426 -10.316  27.037  1.00 27.85           C  
ATOM   1162  CD  GLU A 146      -7.385 -11.500  27.029  1.00 29.36           C  
ATOM   1163  OE1 GLU A 146      -7.094 -12.519  27.699  1.00 30.31           O  
ATOM   1164  OE2 GLU A 146      -8.430 -11.410  26.347  1.00 30.57           O  
ATOM   1165  N   LEU A 147      -4.820  -6.944  27.035  1.00 24.32           N  
ATOM   1166  CA  LEU A 147      -5.232  -5.629  26.557  1.00 24.69           C  
ATOM   1167  C   LEU A 147      -5.171  -5.546  25.048  1.00 24.92           C  
ATOM   1168  O   LEU A 147      -4.282  -6.122  24.420  1.00 24.66           O  
ATOM   1169  CB  LEU A 147      -4.309  -4.537  27.102  1.00 24.80           C  
ATOM   1170  CG  LEU A 147      -4.244  -4.233  28.595  1.00 25.05           C  
ATOM   1171  CD1 LEU A 147      -3.112  -3.248  28.836  1.00 25.56           C  
ATOM   1172  CD2 LEU A 147      -5.573  -3.669  29.078  1.00 25.19           C  
ATOM   1173  N   ALA A 148      -6.110  -4.793  24.487  1.00 25.42           N  
ATOM   1174  CA  ALA A 148      -6.190  -4.545  23.054  1.00 25.83           C  
ATOM   1175  C   ALA A 148      -5.950  -5.750  22.150  1.00 26.04           C  
ATOM   1176  O   ALA A 148      -5.228  -5.651  21.158  1.00 26.50           O  
ATOM   1177  CB  ALA A 148      -5.247  -3.401  22.683  1.00 25.99           C  
ATOM   1178  N   GLY A 149      -6.550  -6.884  22.503  1.00 26.17           N  
ATOM   1179  CA  GLY A 149      -6.416  -8.085  21.698  1.00 25.99           C  
ATOM   1180  C   GLY A 149      -5.200  -8.967  21.915  1.00 25.79           C  
ATOM   1181  O   GLY A 149      -5.032  -9.956  21.200  1.00 26.26           O  
ATOM   1182  N   ALA A 150      -4.359  -8.636  22.892  1.00 25.00           N  
ATOM   1183  CA  ALA A 150      -3.167  -9.437  23.161  1.00 24.15           C  
ATOM   1184  C   ALA A 150      -2.846  -9.506  24.651  1.00 23.50           C  
ATOM   1185  O   ALA A 150      -3.549  -8.921  25.474  1.00 23.45           O  
ATOM   1186  CB  ALA A 150      -1.973  -8.880  22.383  1.00 24.34           C  
ATOM   1187  N   THR A 151      -1.791 -10.240  24.990  1.00 22.65           N  
ATOM   1188  CA  THR A 151      -1.359 -10.390  26.376  1.00 22.13           C  
ATOM   1189  C   THR A 151      -0.023  -9.680  26.562  1.00 21.21           C  
ATOM   1190  O   THR A 151       0.900  -9.853  25.760  1.00 21.13           O  
ATOM   1191  CB  THR A 151      -1.247 -11.869  26.754  1.00 22.84           C  
ATOM   1192  OG1 THR A 151      -2.502 -12.504  26.488  1.00 24.41           O  
ATOM   1193  CG2 THR A 151      -0.937 -12.018  28.224  1.00 23.27           C  
ATOM   1194  N   TRP A 152       0.080  -8.895  27.631  1.00 19.93           N  
ATOM   1195  CA  TRP A 152       1.281  -8.107  27.891  1.00 19.10           C  
ATOM   1196  C   TRP A 152       1.832  -8.188  29.309  1.00 18.84           C  
ATOM   1197  O   TRP A 152       1.075  -8.168  30.280  1.00 18.67           O  
ATOM   1198  CB  TRP A 152       0.980  -6.622  27.618  1.00 18.17           C  
ATOM   1199  CG  TRP A 152       0.227  -6.355  26.349  1.00 17.22           C  
ATOM   1200  CD1 TRP A 152      -1.114  -6.527  26.133  1.00 17.08           C  
ATOM   1201  CD2 TRP A 152       0.778  -5.907  25.108  1.00 16.71           C  
ATOM   1202  NE1 TRP A 152      -1.427  -6.227  24.830  1.00 16.85           N  
ATOM   1203  CE2 TRP A 152      -0.284  -5.842  24.178  1.00 16.57           C  
ATOM   1204  CE3 TRP A 152       2.068  -5.556  24.688  1.00 16.32           C  
ATOM   1205  CZ2 TRP A 152      -0.096  -5.442  22.853  1.00 16.48           C  
ATOM   1206  CZ3 TRP A 152       2.255  -5.159  23.371  1.00 16.21           C  
ATOM   1207  CH2 TRP A 152       1.177  -5.106  22.469  1.00 16.14           C  
ATOM   1208  N   GLU A 153       3.157  -8.237  29.417  1.00 18.92           N  
ATOM   1209  CA  GLU A 153       3.824  -8.224  30.717  1.00 19.30           C  
ATOM   1210  C   GLU A 153       3.896  -6.741  31.076  1.00 19.34           C  
ATOM   1211  O   GLU A 153       4.164  -5.908  30.205  1.00 18.96           O  
ATOM   1212  CB  GLU A 153       5.254  -8.746  30.611  1.00 20.16           C  
ATOM   1213  CG  GLU A 153       5.394 -10.190  30.182  1.00 22.00           C  
ATOM   1214  CD  GLU A 153       6.849 -10.631  30.076  1.00 22.90           C  
ATOM   1215  OE1 GLU A 153       7.756  -9.866  30.473  1.00 23.56           O  
ATOM   1216  OE2 GLU A 153       7.091 -11.753  29.588  1.00 24.41           O  
ATOM   1217  N   VAL A 154       3.631  -6.406  32.333  1.00 18.83           N  
ATOM   1218  CA  VAL A 154       3.693  -5.016  32.765  1.00 19.02           C  
ATOM   1219  C   VAL A 154       4.929  -4.803  33.631  1.00 19.26           C  
ATOM   1220  O   VAL A 154       5.088  -5.445  34.672  1.00 19.38           O  
ATOM   1221  CB  VAL A 154       2.433  -4.598  33.561  1.00 18.90           C  
ATOM   1222  CG1 VAL A 154       2.500  -3.108  33.908  1.00 18.76           C  
ATOM   1223  CG2 VAL A 154       1.176  -4.909  32.764  1.00 18.53           C  
ATOM   1224  N   TRP A 155       5.831  -3.947  33.162  1.00 19.20           N  
ATOM   1225  CA  TRP A 155       7.053  -3.635  33.890  1.00 19.57           C  
ATOM   1226  C   TRP A 155       6.958  -2.210  34.411  1.00 20.14           C  
ATOM   1227  O   TRP A 155       6.487  -1.317  33.705  1.00 19.69           O  
ATOM   1228  CB  TRP A 155       8.279  -3.777  32.984  1.00 19.56           C  
ATOM   1229  CG  TRP A 155       8.530  -5.184  32.539  1.00 20.04           C  
ATOM   1230  CD1 TRP A 155       7.753  -5.934  31.700  1.00 19.93           C  
ATOM   1231  CD2 TRP A 155       9.635  -6.013  32.910  1.00 20.17           C  
ATOM   1232  NE1 TRP A 155       8.310  -7.180  31.525  1.00 20.19           N  
ATOM   1233  CE2 TRP A 155       9.466  -7.254  32.257  1.00 20.41           C  
ATOM   1234  CE3 TRP A 155      10.755  -5.827  33.732  1.00 20.53           C  
ATOM   1235  CZ2 TRP A 155      10.378  -8.309  32.399  1.00 20.79           C  
ATOM   1236  CZ3 TRP A 155      11.664  -6.877  33.874  1.00 21.12           C  
ATOM   1237  CH2 TRP A 155      11.467  -8.101  33.210  1.00 20.96           C  
ATOM   1238  N   TYR A 156       7.387  -2.007  35.651  1.00 20.71           N  
ATOM   1239  CA  TYR A 156       7.335  -0.686  36.263  1.00 21.62           C  
ATOM   1240  C   TYR A 156       8.621  -0.318  36.995  1.00 22.23           C  
ATOM   1241  O   TYR A 156       9.254  -1.160  37.637  1.00 21.64           O  
ATOM   1242  CB  TYR A 156       6.152  -0.596  37.237  1.00 22.25           C  
ATOM   1243  CG  TYR A 156       6.116   0.699  38.017  1.00 22.93           C  
ATOM   1244  CD1 TYR A 156       5.844   1.909  37.383  1.00 23.31           C  
ATOM   1245  CD2 TYR A 156       6.415   0.722  39.380  1.00 23.64           C  
ATOM   1246  CE1 TYR A 156       5.878   3.113  38.081  1.00 23.82           C  
ATOM   1247  CE2 TYR A 156       6.452   1.922  40.088  1.00 23.95           C  
ATOM   1248  CZ  TYR A 156       6.185   3.112  39.431  1.00 24.08           C  
ATOM   1249  OH  TYR A 156       6.246   4.302  40.122  1.00 25.15           O  
ATOM   1250  N   ALA A 157       8.980   0.959  36.906  1.00 23.07           N  
ATOM   1251  CA  ALA A 157      10.162   1.490  37.568  1.00 24.45           C  
ATOM   1252  C   ALA A 157       9.863   2.919  38.004  1.00 25.47           C  
ATOM   1253  O   ALA A 157       9.263   3.693  37.258  1.00 25.17           O  
ATOM   1254  CB  ALA A 157      11.359   1.462  36.633  1.00 24.64           C  
ATOM   1255  N   ASP A 158      10.235   3.238  39.239  1.00 26.78           N  
ATOM   1256  CA  ASP A 158      10.024   4.566  39.801  1.00 28.30           C  
ATOM   1257  C   ASP A 158      11.327   5.358  39.689  1.00 28.64           C  
ATOM   1258  O   ASP A 158      12.227   5.195  40.510  1.00 29.07           O  
ATOM   1259  CB  ASP A 158       9.584   4.431  41.271  1.00 29.54           C  
ATOM   1260  CG  ASP A 158       9.350   5.775  41.961  1.00 30.86           C  
ATOM   1261  OD1 ASP A 158       9.138   6.804  41.277  1.00 31.97           O  
ATOM   1262  OD2 ASP A 158       9.374   5.795  43.212  1.00 31.78           O  
ATOM   1263  N   TRP A 159      11.442   6.165  38.636  1.00 28.93           N  
ATOM   1264  CA  TRP A 159      12.626   6.999  38.407  1.00 29.26           C  
ATOM   1265  C   TRP A 159      12.199   8.464  38.533  1.00 29.00           C  
ATOM   1266  O   TRP A 159      11.277   8.769  39.288  1.00 28.93           O  
ATOM   1267  CB  TRP A 159      13.206   6.741  37.007  1.00 29.97           C  
ATOM   1268  CG  TRP A 159      13.717   5.341  36.787  1.00 30.99           C  
ATOM   1269  CD1 TRP A 159      14.172   4.470  37.738  1.00 31.27           C  
ATOM   1270  CD2 TRP A 159      13.824   4.652  35.532  1.00 31.37           C  
ATOM   1271  NE1 TRP A 159      14.555   3.285  37.155  1.00 31.51           N  
ATOM   1272  CE2 TRP A 159      14.352   3.369  35.803  1.00 31.55           C  
ATOM   1273  CE3 TRP A 159      13.525   4.995  34.205  1.00 31.69           C  
ATOM   1274  CZ2 TRP A 159      14.587   2.426  34.795  1.00 31.81           C  
ATOM   1275  CZ3 TRP A 159      13.760   4.057  33.203  1.00 31.84           C  
ATOM   1276  CH2 TRP A 159      14.286   2.787  33.506  1.00 31.90           C  
ATOM   1277  N   ASP A 160      12.859   9.362  37.799  1.00 28.74           N  
ATOM   1278  CA  ASP A 160      12.505  10.787  37.817  1.00 28.52           C  
ATOM   1279  C   ASP A 160      11.073  10.951  37.300  1.00 27.33           C  
ATOM   1280  O   ASP A 160      10.409  11.952  37.559  1.00 27.23           O  
ATOM   1281  CB  ASP A 160      13.480  11.602  36.960  1.00 30.26           C  
ATOM   1282  CG  ASP A 160      14.873  11.699  37.574  1.00 31.85           C  
ATOM   1283  OD1 ASP A 160      15.081  11.226  38.716  1.00 33.15           O  
ATOM   1284  OD2 ASP A 160      15.770  12.265  36.912  1.00 33.20           O  
ATOM   1285  N   TRP A 161      10.637   9.963  36.525  1.00 25.96           N  
ATOM   1286  CA  TRP A 161       9.285   9.887  35.983  1.00 24.48           C  
ATOM   1287  C   TRP A 161       8.914   8.409  36.118  1.00 23.56           C  
ATOM   1288  O   TRP A 161       9.788   7.574  36.353  1.00 23.51           O  
ATOM   1289  CB  TRP A 161       9.240  10.328  34.507  1.00 24.27           C  
ATOM   1290  CG  TRP A 161      10.160   9.567  33.590  1.00 24.11           C  
ATOM   1291  CD1 TRP A 161       9.909   8.370  32.978  1.00 24.02           C  
ATOM   1292  CD2 TRP A 161      11.488   9.942  33.205  1.00 24.15           C  
ATOM   1293  NE1 TRP A 161      11.002   7.974  32.242  1.00 23.88           N  
ATOM   1294  CE2 TRP A 161      11.985   8.919  32.364  1.00 24.09           C  
ATOM   1295  CE3 TRP A 161      12.308  11.043  33.491  1.00 24.32           C  
ATOM   1296  CZ2 TRP A 161      13.267   8.963  31.808  1.00 24.47           C  
ATOM   1297  CZ3 TRP A 161      13.584  11.087  32.935  1.00 24.49           C  
ATOM   1298  CH2 TRP A 161      14.050  10.051  32.103  1.00 24.86           C  
ATOM   1299  N   ASN A 162       7.629   8.089  36.027  1.00 22.62           N  
ATOM   1300  CA  ASN A 162       7.197   6.697  36.123  1.00 21.78           C  
ATOM   1301  C   ASN A 162       7.470   5.989  34.799  1.00 20.99           C  
ATOM   1302  O   ASN A 162       7.055   6.464  33.744  1.00 20.60           O  
ATOM   1303  CB  ASN A 162       5.701   6.609  36.439  1.00 22.35           C  
ATOM   1304  CG  ASN A 162       5.375   6.986  37.874  1.00 23.19           C  
ATOM   1305  OD1 ASN A 162       4.233   7.329  38.191  1.00 24.08           O  
ATOM   1306  ND2 ASN A 162       6.367   6.906  38.752  1.00 23.29           N  
ATOM   1307  N   TYR A 163       8.205   4.883  34.856  1.00 19.97           N  
ATOM   1308  CA  TYR A 163       8.510   4.096  33.666  1.00 19.14           C  
ATOM   1309  C   TYR A 163       7.572   2.901  33.666  1.00 18.98           C  
ATOM   1310  O   TYR A 163       7.542   2.133  34.631  1.00 18.84           O  
ATOM   1311  CB  TYR A 163       9.969   3.623  33.694  1.00 18.84           C  
ATOM   1312  CG  TYR A 163      10.360   2.649  32.595  1.00 18.61           C  
ATOM   1313  CD1 TYR A 163      10.848   3.103  31.369  1.00 18.60           C  
ATOM   1314  CD2 TYR A 163      10.291   1.270  32.803  1.00 18.68           C  
ATOM   1315  CE1 TYR A 163      11.261   2.202  30.376  1.00 18.34           C  
ATOM   1316  CE2 TYR A 163      10.701   0.365  31.821  1.00 18.22           C  
ATOM   1317  CZ  TYR A 163      11.187   0.834  30.614  1.00 18.52           C  
ATOM   1318  OH  TYR A 163      11.608  -0.069  29.660  1.00 18.15           O  
ATOM   1319  N   ILE A 164       6.780   2.779  32.606  1.00 18.46           N  
ATOM   1320  CA  ILE A 164       5.839   1.676  32.462  1.00 18.21           C  
ATOM   1321  C   ILE A 164       6.081   1.060  31.097  1.00 17.96           C  
ATOM   1322  O   ILE A 164       6.015   1.749  30.079  1.00 18.03           O  
ATOM   1323  CB  ILE A 164       4.369   2.147  32.497  1.00 18.25           C  
ATOM   1324  CG1 ILE A 164       4.165   3.192  33.592  1.00 18.42           C  
ATOM   1325  CG2 ILE A 164       3.449   0.959  32.758  1.00 18.41           C  
ATOM   1326  CD1 ILE A 164       3.572   4.479  33.074  1.00 18.92           C  
ATOM   1327  N   ALA A 165       6.386  -0.229  31.074  1.00 17.19           N  
ATOM   1328  CA  ALA A 165       6.619  -0.903  29.809  1.00 16.91           C  
ATOM   1329  C   ALA A 165       5.719  -2.117  29.667  1.00 17.12           C  
ATOM   1330  O   ALA A 165       5.645  -2.955  30.569  1.00 17.40           O  
ATOM   1331  CB  ALA A 165       8.082  -1.308  29.685  1.00 16.94           C  
ATOM   1332  N   TYR A 166       4.982  -2.163  28.562  1.00 16.82           N  
ATOM   1333  CA  TYR A 166       4.102  -3.282  28.260  1.00 17.13           C  
ATOM   1334  C   TYR A 166       4.834  -4.094  27.208  1.00 17.56           C  
ATOM   1335  O   TYR A 166       5.097  -3.609  26.113  1.00 17.16           O  
ATOM   1336  CB  TYR A 166       2.762  -2.791  27.715  1.00 16.99           C  
ATOM   1337  CG  TYR A 166       1.923  -2.088  28.756  1.00 17.23           C  
ATOM   1338  CD1 TYR A 166       2.124  -0.740  29.041  1.00 17.45           C  
ATOM   1339  CD2 TYR A 166       0.940  -2.774  29.469  1.00 17.40           C  
ATOM   1340  CE1 TYR A 166       1.371  -0.091  30.008  1.00 17.34           C  
ATOM   1341  CE2 TYR A 166       0.176  -2.129  30.445  1.00 17.23           C  
ATOM   1342  CZ  TYR A 166       0.401  -0.788  30.706  1.00 17.64           C  
ATOM   1343  OH  TYR A 166      -0.334  -0.128  31.664  1.00 17.58           O  
ATOM   1344  N   ARG A 167       5.194  -5.320  27.559  1.00 18.07           N  
ATOM   1345  CA  ARG A 167       5.931  -6.183  26.649  1.00 19.03           C  
ATOM   1346  C   ARG A 167       5.047  -7.335  26.203  1.00 19.06           C  
ATOM   1347  O   ARG A 167       4.569  -8.113  27.027  1.00 18.75           O  
ATOM   1348  CB  ARG A 167       7.176  -6.700  27.361  1.00 20.34           C  
ATOM   1349  CG  ARG A 167       8.087  -7.569  26.527  1.00 22.80           C  
ATOM   1350  CD  ARG A 167       9.200  -8.067  27.418  1.00 25.34           C  
ATOM   1351  NE  ARG A 167      10.053  -9.037  26.754  1.00 27.54           N  
ATOM   1352  CZ  ARG A 167      10.704 -10.008  27.385  1.00 28.58           C  
ATOM   1353  NH1 ARG A 167      10.598 -10.138  28.702  1.00 29.03           N  
ATOM   1354  NH2 ARG A 167      11.454 -10.857  26.692  1.00 29.51           N  
ATOM   1355  N   ARG A 168       4.812  -7.429  24.896  1.00 18.85           N  
ATOM   1356  CA  ARG A 168       3.965  -8.482  24.346  1.00 19.05           C  
ATOM   1357  C   ARG A 168       4.539  -9.846  24.729  1.00 19.28           C  
ATOM   1358  O   ARG A 168       5.757 -10.032  24.726  1.00 19.07           O  
ATOM   1359  CB  ARG A 168       3.888  -8.334  22.828  1.00 18.99           C  
ATOM   1360  CG  ARG A 168       2.525  -8.646  22.232  1.00 19.21           C  
ATOM   1361  CD  ARG A 168       2.519  -8.319  20.751  1.00 19.49           C  
ATOM   1362  NE  ARG A 168       1.234  -8.591  20.116  1.00 20.40           N  
ATOM   1363  CZ  ARG A 168       0.853  -9.782  19.658  1.00 20.77           C  
ATOM   1364  NH1 ARG A 168       1.654 -10.835  19.765  1.00 21.16           N  
ATOM   1365  NH2 ARG A 168      -0.319  -9.907  19.050  1.00 21.16           N  
ATOM   1366  N   THR A 169       3.672 -10.782  25.113  1.00 19.75           N  
ATOM   1367  CA  THR A 169       4.144 -12.112  25.506  1.00 20.34           C  
ATOM   1368  C   THR A 169       4.784 -12.862  24.344  1.00 20.68           C  
ATOM   1369  O   THR A 169       5.634 -13.725  24.550  1.00 21.33           O  
ATOM   1370  CB  THR A 169       3.037 -12.951  26.177  1.00 20.12           C  
ATOM   1371  OG1 THR A 169       1.872 -12.980  25.347  1.00 20.72           O  
ATOM   1372  CG2 THR A 169       2.681 -12.348  27.531  1.00 20.16           C  
ATOM   1373  N   THR A 170       4.361 -12.535  23.127  1.00 20.88           N  
ATOM   1374  CA  THR A 170       4.931 -13.119  21.916  1.00 21.06           C  
ATOM   1375  C   THR A 170       5.138 -11.938  20.967  1.00 20.62           C  
ATOM   1376  O   THR A 170       4.288 -11.055  20.873  1.00 20.59           O  
ATOM   1377  CB  THR A 170       4.009 -14.177  21.255  1.00 21.75           C  
ATOM   1378  OG1 THR A 170       2.780 -13.569  20.842  1.00 23.09           O  
ATOM   1379  CG2 THR A 170       3.708 -15.307  22.223  1.00 22.23           C  
ATOM   1380  N   PRO A 171       6.294 -11.880  20.289  1.00 19.97           N  
ATOM   1381  CA  PRO A 171       6.550 -10.766  19.370  1.00 19.24           C  
ATOM   1382  C   PRO A 171       5.639 -10.708  18.148  1.00 18.52           C  
ATOM   1383  O   PRO A 171       5.043 -11.710  17.743  1.00 18.22           O  
ATOM   1384  CB  PRO A 171       8.013 -10.982  18.975  1.00 19.62           C  
ATOM   1385  CG  PRO A 171       8.168 -12.474  19.057  1.00 20.10           C  
ATOM   1386  CD  PRO A 171       7.442 -12.800  20.338  1.00 20.07           C  
ATOM   1387  N   THR A 172       5.506  -9.509  17.590  1.00 17.43           N  
ATOM   1388  CA  THR A 172       4.699  -9.302  16.398  1.00 16.72           C  
ATOM   1389  C   THR A 172       5.452  -8.325  15.500  1.00 16.34           C  
ATOM   1390  O   THR A 172       6.408  -7.684  15.942  1.00 15.98           O  
ATOM   1391  CB  THR A 172       3.291  -8.749  16.738  1.00 17.02           C  
ATOM   1392  OG1 THR A 172       2.474  -8.767  15.560  1.00 17.11           O  
ATOM   1393  CG2 THR A 172       3.377  -7.325  17.277  1.00 17.03           C  
ATOM   1394  N   THR A 173       5.045  -8.228  14.239  1.00 16.22           N  
ATOM   1395  CA  THR A 173       5.711  -7.318  13.311  1.00 16.20           C  
ATOM   1396  C   THR A 173       4.818  -6.187  12.806  1.00 16.12           C  
ATOM   1397  O   THR A 173       5.279  -5.318  12.064  1.00 16.09           O  
ATOM   1398  CB  THR A 173       6.280  -8.068  12.083  1.00 16.47           C  
ATOM   1399  OG1 THR A 173       5.217  -8.749  11.405  1.00 16.68           O  
ATOM   1400  CG2 THR A 173       7.342  -9.073  12.510  1.00 16.84           C  
ATOM   1401  N  ASER A 174       3.546  -6.198  13.200  0.50 16.10           N  
ATOM   1402  CA ASER A 174       2.611  -5.172  12.745  0.50 16.10           C  
ATOM   1403  C  ASER A 174       1.368  -5.007  13.620  0.50 16.11           C  
ATOM   1404  O  ASER A 174       0.847  -5.980  14.168  0.50 16.13           O  
ATOM   1405  CB ASER A 174       2.180  -5.483  11.308  0.50 16.27           C  
ATOM   1406  OG ASER A 174       1.214  -4.565  10.837  0.50 17.03           O  
ATOM   1407  N  BSER A 174       3.557  -6.180  13.225  0.50 16.03           N  
ATOM   1408  CA BSER A 174       2.643  -5.128  12.800  0.50 15.95           C  
ATOM   1409  C  BSER A 174       1.425  -4.984  13.697  0.50 16.00           C  
ATOM   1410  O  BSER A 174       0.992  -5.936  14.348  0.50 16.02           O  
ATOM   1411  CB BSER A 174       2.179  -5.365  11.359  0.50 16.01           C  
ATOM   1412  OG BSER A 174       1.328  -6.494  11.268  0.50 16.27           O  
ATOM   1413  N   VAL A 175       0.901  -3.765  13.739  1.00 15.72           N  
ATOM   1414  CA  VAL A 175      -0.298  -3.444  14.506  1.00 15.61           C  
ATOM   1415  C   VAL A 175      -1.058  -2.464  13.621  1.00 15.50           C  
ATOM   1416  O   VAL A 175      -0.450  -1.681  12.887  1.00 15.17           O  
ATOM   1417  CB  VAL A 175      -0.014  -2.793  15.905  1.00 15.48           C  
ATOM   1418  CG1 VAL A 175       0.726  -3.770  16.813  1.00 15.42           C  
ATOM   1419  CG2 VAL A 175       0.746  -1.475  15.772  1.00 15.61           C  
ATOM   1420  N   SER A 176      -2.377  -2.599  13.590  1.00 15.13           N  
ATOM   1421  CA  SER A 176      -3.200  -1.702  12.792  1.00 15.23           C  
ATOM   1422  C   SER A 176      -4.295  -1.170  13.691  1.00 15.38           C  
ATOM   1423  O   SER A 176      -5.087  -1.943  14.238  1.00 15.28           O  
ATOM   1424  CB  SER A 176      -3.804  -2.422  11.586  1.00 15.26           C  
ATOM   1425  OG  SER A 176      -4.660  -1.544  10.871  1.00 15.49           O  
ATOM   1426  N   GLU A 177      -4.294   0.148  13.875  1.00 15.26           N  
ATOM   1427  CA  GLU A 177      -5.266   0.826  14.722  1.00 15.87           C  
ATOM   1428  C   GLU A 177      -5.283   0.233  16.130  1.00 16.04           C  
ATOM   1429  O   GLU A 177      -6.341  -0.115  16.669  1.00 15.87           O  
ATOM   1430  CB  GLU A 177      -6.654   0.791  14.082  1.00 16.65           C  
ATOM   1431  CG  GLU A 177      -6.690   1.444  12.709  1.00 17.72           C  
ATOM   1432  CD  GLU A 177      -8.097   1.637  12.199  1.00 18.73           C  
ATOM   1433  OE1 GLU A 177      -8.658   0.687  11.616  1.00 19.07           O  
ATOM   1434  OE2 GLU A 177      -8.645   2.742  12.395  1.00 19.66           O  
ATOM   1435  N   LEU A 178      -4.088   0.092  16.701  1.00 15.78           N  
ATOM   1436  CA  LEU A 178      -3.930  -0.428  18.055  1.00 16.15           C  
ATOM   1437  C   LEU A 178      -4.543   0.590  19.007  1.00 16.30           C  
ATOM   1438  O   LEU A 178      -4.331   1.800  18.866  1.00 15.97           O  
ATOM   1439  CB  LEU A 178      -2.449  -0.613  18.395  1.00 16.18           C  
ATOM   1440  CG  LEU A 178      -2.122  -1.145  19.796  1.00 16.83           C  
ATOM   1441  CD1 LEU A 178      -2.577  -2.590  19.925  1.00 17.37           C  
ATOM   1442  CD2 LEU A 178      -0.633  -1.046  20.056  1.00 17.24           C  
ATOM   1443  N   ASP A 179      -5.319   0.090  19.961  1.00 16.48           N  
ATOM   1444  CA  ASP A 179      -5.985   0.932  20.945  1.00 17.15           C  
ATOM   1445  C   ASP A 179      -5.019   1.366  22.049  1.00 16.92           C  
ATOM   1446  O   ASP A 179      -4.865   0.681  23.058  1.00 16.57           O  
ATOM   1447  CB  ASP A 179      -7.175   0.160  21.532  1.00 18.25           C  
ATOM   1448  CG  ASP A 179      -8.006   0.984  22.505  1.00 19.23           C  
ATOM   1449  OD1 ASP A 179      -7.700   2.170  22.752  1.00 19.94           O  
ATOM   1450  OD2 ASP A 179      -8.977   0.419  23.041  1.00 20.09           O  
ATOM   1451  N   LEU A 180      -4.379   2.516  21.859  1.00 16.74           N  
ATOM   1452  CA  LEU A 180      -3.442   3.032  22.855  1.00 16.95           C  
ATOM   1453  C   LEU A 180      -4.126   3.464  24.147  1.00 17.11           C  
ATOM   1454  O   LEU A 180      -3.511   3.435  25.211  1.00 17.18           O  
ATOM   1455  CB  LEU A 180      -2.639   4.201  22.292  1.00 16.86           C  
ATOM   1456  CG  LEU A 180      -1.625   3.847  21.208  1.00 17.33           C  
ATOM   1457  CD1 LEU A 180      -0.853   5.102  20.816  1.00 17.46           C  
ATOM   1458  CD2 LEU A 180      -0.677   2.777  21.719  1.00 17.53           C  
ATOM   1459  N  ALYS A 181      -5.387   3.880  24.047  0.50 17.26           N  
ATOM   1460  CA ALYS A 181      -6.141   4.308  25.221  0.50 17.57           C  
ATOM   1461  C  ALYS A 181      -6.302   3.166  26.223  0.50 17.49           C  
ATOM   1462  O  ALYS A 181      -6.353   3.397  27.428  0.50 17.56           O  
ATOM   1463  CB ALYS A 181      -7.513   4.856  24.817  0.50 18.15           C  
ATOM   1464  CG ALYS A 181      -8.395   5.244  25.998  0.50 18.74           C  
ATOM   1465  CD ALYS A 181      -9.736   5.793  25.541  0.50 19.26           C  
ATOM   1466  CE ALYS A 181     -10.676   6.001  26.720  0.50 19.47           C  
ATOM   1467  NZ ALYS A 181     -10.116   6.934  27.735  0.50 19.60           N  
ATOM   1468  N  BLYS A 181      -5.389   3.875  24.047  0.50 17.19           N  
ATOM   1469  CA BLYS A 181      -6.146   4.312  25.215  0.50 17.45           C  
ATOM   1470  C  BLYS A 181      -6.333   3.170  26.217  0.50 17.40           C  
ATOM   1471  O  BLYS A 181      -6.440   3.407  27.416  0.50 17.49           O  
ATOM   1472  CB BLYS A 181      -7.498   4.894  24.790  0.50 17.88           C  
ATOM   1473  CG BLYS A 181      -8.260   5.624  25.893  0.50 18.33           C  
ATOM   1474  CD BLYS A 181      -7.432   6.741  26.510  0.50 18.51           C  
ATOM   1475  CE BLYS A 181      -8.307   7.742  27.257  0.50 18.78           C  
ATOM   1476  NZ BLYS A 181      -9.195   7.107  28.267  0.50 18.98           N  
ATOM   1477  N   ALA A 182      -6.342   1.932  25.722  1.00 17.56           N  
ATOM   1478  CA  ALA A 182      -6.482   0.756  26.586  1.00 17.35           C  
ATOM   1479  C   ALA A 182      -5.266   0.656  27.517  1.00 17.40           C  
ATOM   1480  O   ALA A 182      -5.397   0.316  28.696  1.00 17.38           O  
ATOM   1481  CB  ALA A 182      -6.610  -0.508  25.742  1.00 18.06           C  
ATOM   1482  N   PHE A 183      -4.086   0.970  26.985  1.00 17.05           N  
ATOM   1483  CA  PHE A 183      -2.856   0.931  27.768  1.00 17.01           C  
ATOM   1484  C   PHE A 183      -2.832   2.104  28.733  1.00 16.91           C  
ATOM   1485  O   PHE A 183      -2.423   1.961  29.886  1.00 17.06           O  
ATOM   1486  CB  PHE A 183      -1.630   0.979  26.853  1.00 16.99           C  
ATOM   1487  CG  PHE A 183      -1.508  -0.211  25.950  1.00 17.42           C  
ATOM   1488  CD1 PHE A 183      -2.191  -0.254  24.739  1.00 17.31           C  
ATOM   1489  CD2 PHE A 183      -0.722  -1.296  26.315  1.00 17.45           C  
ATOM   1490  CE1 PHE A 183      -2.095  -1.362  23.905  1.00 17.82           C  
ATOM   1491  CE2 PHE A 183      -0.620  -2.411  25.484  1.00 17.90           C  
ATOM   1492  CZ  PHE A 183      -1.308  -2.442  24.280  1.00 17.87           C  
ATOM   1493  N   ILE A 184      -3.267   3.266  28.254  1.00 16.88           N  
ATOM   1494  CA  ILE A 184      -3.314   4.463  29.088  1.00 17.25           C  
ATOM   1495  C   ILE A 184      -4.258   4.226  30.276  1.00 17.57           C  
ATOM   1496  O   ILE A 184      -3.891   4.481  31.427  1.00 17.39           O  
ATOM   1497  CB  ILE A 184      -3.772   5.697  28.269  1.00 17.19           C  
ATOM   1498  CG1 ILE A 184      -2.712   6.039  27.210  1.00 17.39           C  
ATOM   1499  CG2 ILE A 184      -4.014   6.889  29.191  1.00 17.33           C  
ATOM   1500  CD1 ILE A 184      -3.102   7.163  26.267  1.00 17.35           C  
ATOM   1501  N   ASP A 185      -5.444   3.687  29.994  1.00 18.20           N  
ATOM   1502  CA  ASP A 185      -6.439   3.404  31.033  1.00 18.89           C  
ATOM   1503  C   ASP A 185      -5.911   2.429  32.078  1.00 18.97           C  
ATOM   1504  O   ASP A 185      -6.152   2.602  33.272  1.00 18.86           O  
ATOM   1505  CB  ASP A 185      -7.733   2.854  30.420  1.00 19.91           C  
ATOM   1506  CG  ASP A 185      -8.561   3.926  29.721  1.00 20.79           C  
ATOM   1507  OD1 ASP A 185      -8.265   5.129  29.880  1.00 21.31           O  
ATOM   1508  OD2 ASP A 185      -9.519   3.558  29.013  1.00 21.87           O  
ATOM   1509  N   ASP A 186      -5.195   1.402  31.624  1.00 19.04           N  
ATOM   1510  CA  ASP A 186      -4.617   0.416  32.528  1.00 19.36           C  
ATOM   1511  C   ASP A 186      -3.586   1.083  33.440  1.00 19.53           C  
ATOM   1512  O   ASP A 186      -3.583   0.860  34.652  1.00 19.49           O  
ATOM   1513  CB  ASP A 186      -3.962  -0.720  31.738  1.00 19.58           C  
ATOM   1514  CG  ASP A 186      -3.326  -1.762  32.640  1.00 20.56           C  
ATOM   1515  OD1 ASP A 186      -2.102  -1.689  32.866  1.00 20.82           O  
ATOM   1516  OD2 ASP A 186      -4.054  -2.646  33.136  1.00 21.31           O  
ATOM   1517  N   ALA A 187      -2.727   1.916  32.857  1.00 19.28           N  
ATOM   1518  CA  ALA A 187      -1.701   2.618  33.624  1.00 19.54           C  
ATOM   1519  C   ALA A 187      -2.330   3.557  34.654  1.00 19.70           C  
ATOM   1520  O   ALA A 187      -1.814   3.704  35.762  1.00 19.66           O  
ATOM   1521  CB  ALA A 187      -0.780   3.391  32.691  1.00 19.52           C  
ATOM   1522  N   VAL A 188      -3.440   4.189  34.277  1.00 20.06           N  
ATOM   1523  CA  VAL A 188      -4.158   5.100  35.171  1.00 20.80           C  
ATOM   1524  C   VAL A 188      -4.711   4.314  36.361  1.00 21.03           C  
ATOM   1525  O   VAL A 188      -4.546   4.727  37.511  1.00 20.86           O  
ATOM   1526  CB  VAL A 188      -5.328   5.823  34.442  1.00 20.82           C  
ATOM   1527  CG1 VAL A 188      -6.251   6.505  35.452  1.00 21.04           C  
ATOM   1528  CG2 VAL A 188      -4.783   6.861  33.465  1.00 20.73           C  
ATOM   1529  N   ALA A 189      -5.327   3.166  36.075  1.00 21.58           N  
ATOM   1530  CA  ALA A 189      -5.910   2.300  37.106  1.00 21.95           C  
ATOM   1531  C   ALA A 189      -4.874   1.812  38.116  1.00 22.43           C  
ATOM   1532  O   ALA A 189      -5.199   1.582  39.286  1.00 22.42           O  
ATOM   1533  CB  ALA A 189      -6.623   1.106  36.461  1.00 22.05           C  
ATOM   1534  N   ARG A 190      -3.632   1.648  37.661  1.00 22.47           N  
ATOM   1535  CA  ARG A 190      -2.542   1.197  38.518  1.00 22.70           C  
ATOM   1536  C   ARG A 190      -1.906   2.348  39.289  1.00 22.97           C  
ATOM   1537  O   ARG A 190      -1.041   2.126  40.140  1.00 23.13           O  
ATOM   1538  CB  ARG A 190      -1.479   0.482  37.687  1.00 22.79           C  
ATOM   1539  CG  ARG A 190      -2.005  -0.751  36.988  1.00 22.74           C  
ATOM   1540  CD  ARG A 190      -0.941  -1.460  36.182  1.00 23.06           C  
ATOM   1541  NE  ARG A 190      -1.538  -2.521  35.379  1.00 22.99           N  
ATOM   1542  CZ  ARG A 190      -1.829  -3.738  35.827  1.00 23.44           C  
ATOM   1543  NH1 ARG A 190      -1.565  -4.077  37.086  1.00 23.27           N  
ATOM   1544  NH2 ARG A 190      -2.441  -4.601  35.027  1.00 23.52           N  
ATOM   1545  N   GLY A 191      -2.330   3.572  38.980  1.00 22.90           N  
ATOM   1546  CA  GLY A 191      -1.796   4.746  39.647  1.00 23.22           C  
ATOM   1547  C   GLY A 191      -0.471   5.234  39.088  1.00 23.47           C  
ATOM   1548  O   GLY A 191       0.214   6.036  39.724  1.00 23.62           O  
ATOM   1549  N   TYR A 192      -0.110   4.762  37.898  1.00 23.22           N  
ATOM   1550  CA  TYR A 192       1.147   5.150  37.258  1.00 23.36           C  
ATOM   1551  C   TYR A 192       1.034   6.444  36.454  1.00 23.11           C  
ATOM   1552  O   TYR A 192       2.036   7.118  36.202  1.00 22.96           O  
ATOM   1553  CB  TYR A 192       1.648   4.027  36.351  1.00 23.84           C  
ATOM   1554  CG  TYR A 192       1.932   2.718  37.058  1.00 24.60           C  
ATOM   1555  CD1 TYR A 192       1.946   1.518  36.348  1.00 25.09           C  
ATOM   1556  CD2 TYR A 192       2.214   2.678  38.424  1.00 24.94           C  
ATOM   1557  CE1 TYR A 192       2.237   0.308  36.977  1.00 25.35           C  
ATOM   1558  CE2 TYR A 192       2.506   1.467  39.065  1.00 25.71           C  
ATOM   1559  CZ  TYR A 192       2.516   0.291  38.331  1.00 25.77           C  
ATOM   1560  OH  TYR A 192       2.825  -0.901  38.944  1.00 26.70           O  
ATOM   1561  N   ILE A 193      -0.183   6.764  36.027  1.00 22.78           N  
ATOM   1562  CA  ILE A 193      -0.452   7.976  35.258  1.00 23.08           C  
ATOM   1563  C   ILE A 193      -1.690   8.633  35.860  1.00 23.47           C  
ATOM   1564  O   ILE A 193      -2.636   7.943  36.240  1.00 23.14           O  
ATOM   1565  CB  ILE A 193      -0.730   7.654  33.761  1.00 22.82           C  
ATOM   1566  CG1 ILE A 193       0.527   7.083  33.098  1.00 22.95           C  
ATOM   1567  CG2 ILE A 193      -1.197   8.905  33.015  1.00 22.92           C  
ATOM   1568  CD1 ILE A 193       0.344   6.745  31.631  1.00 22.93           C  
ATOM   1569  N   ARG A 194      -1.656   9.956  35.994  1.00 24.03           N  
ATOM   1570  CA  ARG A 194      -2.790  10.701  36.538  1.00 25.09           C  
ATOM   1571  C   ARG A 194      -3.641  11.233  35.387  1.00 25.04           C  
ATOM   1572  O   ARG A 194      -3.109  11.651  34.357  1.00 24.66           O  
ATOM   1573  CB  ARG A 194      -2.297  11.867  37.404  1.00 26.27           C  
ATOM   1574  CG  ARG A 194      -1.478  11.457  38.626  1.00 28.69           C  
ATOM   1575  CD  ARG A 194      -2.347  10.814  39.690  1.00 30.90           C  
ATOM   1576  NE  ARG A 194      -3.443  11.702  40.075  1.00 33.14           N  
ATOM   1577  CZ  ARG A 194      -4.488  11.340  40.813  1.00 34.07           C  
ATOM   1578  NH1 ARG A 194      -4.594  10.094  41.267  1.00 34.80           N  
ATOM   1579  NH2 ARG A 194      -5.446  12.221  41.071  1.00 34.68           N  
ATOM   1580  N   PRO A 195      -4.976  11.234  35.550  1.00 24.98           N  
ATOM   1581  CA  PRO A 195      -5.914  11.717  34.526  1.00 24.99           C  
ATOM   1582  C   PRO A 195      -5.684  13.177  34.140  1.00 24.94           C  
ATOM   1583  O   PRO A 195      -5.981  13.585  33.016  1.00 24.97           O  
ATOM   1584  CB  PRO A 195      -7.273  11.560  35.210  1.00 25.10           C  
ATOM   1585  CG  PRO A 195      -7.050  10.439  36.170  1.00 25.05           C  
ATOM   1586  CD  PRO A 195      -5.705  10.765  36.740  1.00 25.12           C  
ATOM   1587  N   GLU A 196      -5.167  13.957  35.086  1.00 24.73           N  
ATOM   1588  CA  GLU A 196      -4.909  15.379  34.877  1.00 24.74           C  
ATOM   1589  C   GLU A 196      -3.640  15.653  34.077  1.00 23.75           C  
ATOM   1590  O   GLU A 196      -3.418  16.780  33.636  1.00 24.02           O  
ATOM   1591  CB  GLU A 196      -4.830  16.118  36.219  1.00 25.88           C  
ATOM   1592  CG  GLU A 196      -6.094  16.036  37.077  1.00 27.72           C  
ATOM   1593  CD  GLU A 196      -6.267  14.692  37.781  1.00 28.78           C  
ATOM   1594  OE1 GLU A 196      -5.257  13.986  38.001  1.00 28.14           O  
ATOM   1595  OE2 GLU A 196      -7.424  14.349  38.124  1.00 30.08           O  
ATOM   1596  N   TRP A 197      -2.799  14.635  33.917  1.00 22.43           N  
ATOM   1597  CA  TRP A 197      -1.559  14.792  33.164  1.00 21.05           C  
ATOM   1598  C   TRP A 197      -1.824  14.905  31.668  1.00 20.11           C  
ATOM   1599  O   TRP A 197      -2.873  14.488  31.169  1.00 20.04           O  
ATOM   1600  CB  TRP A 197      -0.605  13.628  33.435  1.00 20.88           C  
ATOM   1601  CG  TRP A 197      -0.028  13.612  34.819  1.00 20.47           C  
ATOM   1602  CD1 TRP A 197      -0.231  14.533  35.813  1.00 20.54           C  
ATOM   1603  CD2 TRP A 197       0.845  12.621  35.361  1.00 20.45           C  
ATOM   1604  NE1 TRP A 197       0.467  14.172  36.941  1.00 20.37           N  
ATOM   1605  CE2 TRP A 197       1.136  13.001  36.691  1.00 20.41           C  
ATOM   1606  CE3 TRP A 197       1.413  11.445  34.852  1.00 19.90           C  
ATOM   1607  CZ2 TRP A 197       1.971  12.245  37.519  1.00 20.48           C  
ATOM   1608  CZ3 TRP A 197       2.243  10.693  35.677  1.00 20.68           C  
ATOM   1609  CH2 TRP A 197       2.513  11.097  36.996  1.00 20.40           C  
ATOM   1610  N   TYR A 198      -0.855  15.468  30.956  1.00 18.99           N  
ATOM   1611  CA  TYR A 198      -0.962  15.651  29.518  1.00 17.73           C  
ATOM   1612  C   TYR A 198      -0.208  14.597  28.734  1.00 16.93           C  
ATOM   1613  O   TYR A 198       0.853  14.153  29.152  1.00 16.32           O  
ATOM   1614  CB  TYR A 198      -0.380  17.004  29.120  1.00 18.01           C  
ATOM   1615  CG  TYR A 198      -1.178  18.183  29.602  1.00 18.49           C  
ATOM   1616  CD1 TYR A 198      -1.009  18.681  30.891  1.00 18.83           C  
ATOM   1617  CD2 TYR A 198      -2.102  18.805  28.763  1.00 18.77           C  
ATOM   1618  CE1 TYR A 198      -1.744  19.777  31.337  1.00 19.31           C  
ATOM   1619  CE2 TYR A 198      -2.841  19.899  29.196  1.00 19.38           C  
ATOM   1620  CZ  TYR A 198      -2.656  20.379  30.484  1.00 19.51           C  
ATOM   1621  OH  TYR A 198      -3.382  21.467  30.908  1.00 20.55           O  
ATOM   1622  N   LEU A 199      -0.784  14.195  27.607  1.00 16.10           N  
ATOM   1623  CA  LEU A 199      -0.137  13.265  26.693  1.00 15.49           C  
ATOM   1624  C   LEU A 199       0.609  14.235  25.786  1.00 14.98           C  
ATOM   1625  O   LEU A 199      -0.010  15.112  25.179  1.00 15.58           O  
ATOM   1626  CB  LEU A 199      -1.172  12.488  25.876  1.00 15.49           C  
ATOM   1627  CG  LEU A 199      -0.665  11.811  24.591  1.00 15.85           C  
ATOM   1628  CD1 LEU A 199       0.395  10.774  24.933  1.00 16.10           C  
ATOM   1629  CD2 LEU A 199      -1.827  11.168  23.845  1.00 16.20           C  
ATOM   1630  N   HIS A 200       1.931  14.115  25.733  1.00 14.48           N  
ATOM   1631  CA  HIS A 200       2.754  15.004  24.911  1.00 13.71           C  
ATOM   1632  C   HIS A 200       3.151  14.468  23.545  1.00 13.46           C  
ATOM   1633  O   HIS A 200       3.165  15.213  22.563  1.00 13.34           O  
ATOM   1634  CB  HIS A 200       4.035  15.371  25.656  1.00 14.38           C  
ATOM   1635  CG  HIS A 200       3.828  16.332  26.781  1.00 14.82           C  
ATOM   1636  ND1 HIS A 200       3.806  17.697  26.593  1.00 15.60           N  
ATOM   1637  CD2 HIS A 200       3.640  16.129  28.106  1.00 15.01           C  
ATOM   1638  CE1 HIS A 200       3.611  18.294  27.756  1.00 15.58           C  
ATOM   1639  NE2 HIS A 200       3.507  17.365  28.690  1.00 15.45           N  
ATOM   1640  N   ALA A 201       3.515  13.192  23.486  1.00 12.61           N  
ATOM   1641  CA  ALA A 201       3.955  12.613  22.225  1.00 12.26           C  
ATOM   1642  C   ALA A 201       3.792  11.110  22.165  1.00 11.94           C  
ATOM   1643  O   ALA A 201       3.854  10.428  23.190  1.00 11.79           O  
ATOM   1644  CB  ALA A 201       5.428  12.962  21.983  1.00 12.34           C  
ATOM   1645  N   VAL A 202       3.549  10.617  20.953  1.00 11.87           N  
ATOM   1646  CA  VAL A 202       3.435   9.186  20.688  1.00 11.62           C  
ATOM   1647  C   VAL A 202       4.556   8.922  19.693  1.00 11.65           C  
ATOM   1648  O   VAL A 202       4.555   9.463  18.581  1.00 11.69           O  
ATOM   1649  CB  VAL A 202       2.082   8.806  20.058  1.00 11.74           C  
ATOM   1650  CG1 VAL A 202       2.084   7.326  19.673  1.00 11.78           C  
ATOM   1651  CG2 VAL A 202       0.957   9.079  21.050  1.00 11.95           C  
ATOM   1652  N   GLU A 203       5.525   8.115  20.110  1.00 11.42           N  
ATOM   1653  CA  GLU A 203       6.681   7.810  19.273  1.00 11.56           C  
ATOM   1654  C   GLU A 203       6.870   6.317  19.139  1.00 11.61           C  
ATOM   1655  O   GLU A 203       6.400   5.546  19.970  1.00 11.10           O  
ATOM   1656  CB  GLU A 203       7.957   8.364  19.924  1.00 12.12           C  
ATOM   1657  CG  GLU A 203       7.776   9.694  20.647  1.00 13.55           C  
ATOM   1658  CD  GLU A 203       9.069  10.318  21.149  1.00 14.98           C  
ATOM   1659  OE1 GLU A 203      10.156   9.705  21.041  1.00 15.57           O  
ATOM   1660  OE2 GLU A 203       8.989  11.450  21.662  1.00 15.69           O  
ATOM   1661  N   THR A 204       7.540   5.909  18.070  1.00 11.42           N  
ATOM   1662  CA  THR A 204       7.863   4.498  17.915  1.00 11.53           C  
ATOM   1663  C   THR A 204       9.174   4.405  17.163  1.00 11.63           C  
ATOM   1664  O   THR A 204       9.515   5.289  16.381  1.00 11.98           O  
ATOM   1665  CB  THR A 204       6.761   3.668  17.238  1.00 11.22           C  
ATOM   1666  OG1 THR A 204       7.006   2.280  17.515  1.00 11.59           O  
ATOM   1667  CG2 THR A 204       6.755   3.883  15.732  1.00 11.21           C  
ATOM   1668  N   GLY A 205       9.944   3.371  17.462  1.00 11.43           N  
ATOM   1669  CA  GLY A 205      11.223   3.216  16.812  1.00 11.47           C  
ATOM   1670  C   GLY A 205      11.935   2.017  17.386  1.00 11.89           C  
ATOM   1671  O   GLY A 205      11.293   1.091  17.882  1.00 11.79           O  
ATOM   1672  N   PHE A 206      13.261   2.071  17.390  1.00 12.10           N  
ATOM   1673  CA  PHE A 206      14.052   0.956  17.882  1.00 12.26           C  
ATOM   1674  C   PHE A 206      15.103   1.385  18.895  1.00 12.96           C  
ATOM   1675  O   PHE A 206      15.950   2.218  18.590  1.00 12.69           O  
ATOM   1676  CB  PHE A 206      14.769   0.273  16.704  1.00 12.28           C  
ATOM   1677  CG  PHE A 206      13.869  -0.053  15.545  1.00 12.73           C  
ATOM   1678  CD1 PHE A 206      13.773   0.815  14.459  1.00 12.80           C  
ATOM   1679  CD2 PHE A 206      13.118  -1.224  15.537  1.00 12.57           C  
ATOM   1680  CE1 PHE A 206      12.940   0.520  13.383  1.00 13.35           C  
ATOM   1681  CE2 PHE A 206      12.281  -1.528  14.465  1.00 12.67           C  
ATOM   1682  CZ  PHE A 206      12.192  -0.656  13.388  1.00 12.94           C  
ATOM   1683  N   GLU A 207      15.029   0.860  20.114  1.00 13.66           N  
ATOM   1684  CA  GLU A 207      16.065   1.178  21.092  1.00 14.48           C  
ATOM   1685  C   GLU A 207      17.216   0.257  20.698  1.00 14.81           C  
ATOM   1686  O   GLU A 207      17.022  -0.953  20.537  1.00 14.84           O  
ATOM   1687  CB  GLU A 207      15.618   0.867  22.518  1.00 14.85           C  
ATOM   1688  CG  GLU A 207      14.585   1.819  23.069  1.00 15.90           C  
ATOM   1689  CD  GLU A 207      14.457   1.705  24.573  1.00 16.51           C  
ATOM   1690  OE1 GLU A 207      13.902   0.700  25.057  1.00 16.86           O  
ATOM   1691  OE2 GLU A 207      14.923   2.623  25.274  1.00 17.78           O  
ATOM   1692  N   LEU A 208      18.394   0.832  20.489  1.00 15.20           N  
ATOM   1693  CA  LEU A 208      19.551   0.048  20.079  1.00 15.54           C  
ATOM   1694  C   LEU A 208      20.654  -0.019  21.131  1.00 16.39           C  
ATOM   1695  O   LEU A 208      21.102   1.013  21.639  1.00 16.41           O  
ATOM   1696  CB  LEU A 208      20.134   0.619  18.785  1.00 14.88           C  
ATOM   1697  CG  LEU A 208      19.186   0.822  17.597  1.00 14.46           C  
ATOM   1698  CD1 LEU A 208      19.934   1.535  16.472  1.00 14.30           C  
ATOM   1699  CD2 LEU A 208      18.636  -0.512  17.120  1.00 14.33           C  
ATOM   1700  N   TRP A 209      21.066  -1.244  21.458  1.00 17.12           N  
ATOM   1701  CA  TRP A 209      22.149  -1.500  22.409  1.00 18.04           C  
ATOM   1702  C   TRP A 209      23.382  -1.899  21.601  1.00 18.31           C  
ATOM   1703  O   TRP A 209      24.486  -1.417  21.847  1.00 18.47           O  
ATOM   1704  CB  TRP A 209      21.801  -2.657  23.352  1.00 18.46           C  
ATOM   1705  CG  TRP A 209      20.903  -2.313  24.501  1.00 19.37           C  
ATOM   1706  CD1 TRP A 209      21.283  -2.053  25.791  1.00 19.76           C  
ATOM   1707  CD2 TRP A 209      19.472  -2.274  24.490  1.00 19.65           C  
ATOM   1708  NE1 TRP A 209      20.174  -1.866  26.585  1.00 20.07           N  
ATOM   1709  CE2 TRP A 209      19.049  -1.997  25.811  1.00 19.96           C  
ATOM   1710  CE3 TRP A 209      18.502  -2.449  23.492  1.00 19.73           C  
ATOM   1711  CZ2 TRP A 209      17.697  -1.893  26.160  1.00 19.82           C  
ATOM   1712  CZ3 TRP A 209      17.157  -2.346  23.840  1.00 19.81           C  
ATOM   1713  CH2 TRP A 209      16.769  -2.070  25.164  1.00 19.93           C  
ATOM   1714  N   GLU A 210      23.174  -2.783  20.630  1.00 18.93           N  
ATOM   1715  CA  GLU A 210      24.251  -3.272  19.777  1.00 19.49           C  
ATOM   1716  C   GLU A 210      23.725  -3.512  18.365  1.00 19.12           C  
ATOM   1717  O   GLU A 210      22.733  -4.219  18.178  1.00 19.01           O  
ATOM   1718  CB  GLU A 210      24.820  -4.579  20.344  1.00 21.19           C  
ATOM   1719  CG  GLU A 210      25.954  -5.176  19.510  1.00 23.85           C  
ATOM   1720  CD  GLU A 210      26.417  -6.547  19.994  1.00 25.55           C  
ATOM   1721  OE1 GLU A 210      26.203  -6.893  21.180  1.00 26.68           O  
ATOM   1722  OE2 GLU A 210      27.012  -7.281  19.175  1.00 27.21           O  
ATOM   1723  N   GLY A 211      24.403  -2.925  17.379  1.00 18.60           N  
ATOM   1724  CA  GLY A 211      24.008  -3.082  15.992  1.00 18.29           C  
ATOM   1725  C   GLY A 211      22.664  -2.463  15.664  1.00 18.13           C  
ATOM   1726  O   GLY A 211      22.288  -1.434  16.238  1.00 18.00           O  
ATOM   1727  N   GLY A 212      21.951  -3.083  14.725  1.00 17.91           N  
ATOM   1728  CA  GLY A 212      20.643  -2.586  14.335  1.00 17.34           C  
ATOM   1729  C   GLY A 212      20.446  -2.314  12.852  1.00 17.27           C  
ATOM   1730  O   GLY A 212      19.320  -2.062  12.425  1.00 16.86           O  
ATOM   1731  N   ALA A 213      21.524  -2.343  12.066  1.00 16.85           N  
ATOM   1732  CA  ALA A 213      21.421  -2.092  10.628  1.00 16.67           C  
ATOM   1733  C   ALA A 213      20.501  -3.107   9.958  1.00 16.65           C  
ATOM   1734  O   ALA A 213      20.652  -4.318  10.150  1.00 16.90           O  
ATOM   1735  CB  ALA A 213      22.801  -2.122   9.974  1.00 16.93           C  
ATOM   1736  N   GLY A 214      19.548  -2.610   9.172  1.00 16.05           N  
ATOM   1737  CA  GLY A 214      18.617  -3.495   8.494  1.00 15.83           C  
ATOM   1738  C   GLY A 214      17.193  -3.372   9.002  1.00 15.47           C  
ATOM   1739  O   GLY A 214      16.249  -3.728   8.297  1.00 15.52           O  
ATOM   1740  N   LEU A 215      17.036  -2.892  10.232  1.00 15.04           N  
ATOM   1741  CA  LEU A 215      15.709  -2.705  10.820  1.00 14.58           C  
ATOM   1742  C   LEU A 215      14.944  -1.654  10.018  1.00 14.24           C  
ATOM   1743  O   LEU A 215      15.526  -0.656   9.591  1.00 14.59           O  
ATOM   1744  CB  LEU A 215      15.833  -2.243  12.277  1.00 14.38           C  
ATOM   1745  CG  LEU A 215      16.244  -3.316  13.288  1.00 14.18           C  
ATOM   1746  CD1 LEU A 215      16.552  -2.670  14.637  1.00 14.16           C  
ATOM   1747  CD2 LEU A 215      15.123  -4.343  13.427  1.00 14.10           C  
ATOM   1748  N   ARG A 216      13.658  -1.895   9.778  1.00 13.80           N  
ATOM   1749  CA  ARG A 216      12.846  -0.937   9.024  1.00 13.42           C  
ATOM   1750  C   ARG A 216      11.547  -0.589   9.732  1.00 13.38           C  
ATOM   1751  O   ARG A 216      10.885  -1.451  10.307  1.00 12.90           O  
ATOM   1752  CB  ARG A 216      12.536  -1.448   7.612  1.00 13.64           C  
ATOM   1753  CG  ARG A 216      11.770  -0.437   6.750  1.00 14.21           C  
ATOM   1754  CD  ARG A 216      11.782  -0.806   5.267  1.00 15.13           C  
ATOM   1755  NE  ARG A 216      11.038   0.150   4.444  1.00 15.31           N  
ATOM   1756  CZ  ARG A 216      11.491   1.344   4.062  1.00 15.75           C  
ATOM   1757  NH1 ARG A 216      12.697   1.763   4.427  1.00 15.80           N  
ATOM   1758  NH2 ARG A 216      10.747   2.113   3.279  1.00 15.67           N  
ATOM   1759  N   SER A 217      11.208   0.693   9.685  1.00 12.96           N  
ATOM   1760  CA  SER A 217       9.990   1.224  10.276  1.00 12.80           C  
ATOM   1761  C   SER A 217       9.112   1.687   9.115  1.00 12.75           C  
ATOM   1762  O   SER A 217       9.591   2.389   8.217  1.00 12.68           O  
ATOM   1763  CB  SER A 217      10.336   2.423  11.172  1.00 13.09           C  
ATOM   1764  OG  SER A 217       9.171   3.131  11.550  1.00 12.66           O  
ATOM   1765  N   ALA A 218       7.843   1.287   9.111  1.00 12.36           N  
ATOM   1766  CA  ALA A 218       6.939   1.695   8.037  1.00 12.70           C  
ATOM   1767  C   ALA A 218       5.472   1.801   8.450  1.00 12.61           C  
ATOM   1768  O   ALA A 218       5.086   1.355   9.527  1.00 12.66           O  
ATOM   1769  CB  ALA A 218       7.076   0.738   6.851  1.00 12.87           C  
ATOM   1770  N   ASP A 219       4.679   2.448   7.598  1.00 12.79           N  
ATOM   1771  CA  ASP A 219       3.239   2.596   7.799  1.00 13.58           C  
ATOM   1772  C   ASP A 219       2.826   3.243   9.118  1.00 13.62           C  
ATOM   1773  O   ASP A 219       1.769   2.919   9.669  1.00 13.68           O  
ATOM   1774  CB  ASP A 219       2.551   1.225   7.698  1.00 14.36           C  
ATOM   1775  CG  ASP A 219       2.909   0.469   6.432  1.00 15.06           C  
ATOM   1776  OD1 ASP A 219       3.101   1.099   5.372  1.00 15.58           O  
ATOM   1777  OD2 ASP A 219       2.970  -0.774   6.493  1.00 15.66           O  
ATOM   1778  N   PHE A 220       3.631   4.172   9.619  1.00 13.22           N  
ATOM   1779  CA  PHE A 220       3.293   4.821  10.881  1.00 13.54           C  
ATOM   1780  C   PHE A 220       2.115   5.780  10.764  1.00 13.60           C  
ATOM   1781  O   PHE A 220       2.007   6.538   9.802  1.00 13.39           O  
ATOM   1782  CB  PHE A 220       4.502   5.575  11.435  1.00 13.70           C  
ATOM   1783  CG  PHE A 220       4.267   6.198  12.785  1.00 14.07           C  
ATOM   1784  CD1 PHE A 220       4.181   5.404  13.927  1.00 14.10           C  
ATOM   1785  CD2 PHE A 220       4.189   7.582  12.923  1.00 13.88           C  
ATOM   1786  CE1 PHE A 220       4.028   5.985  15.191  1.00 14.22           C  
ATOM   1787  CE2 PHE A 220       4.039   8.168  14.178  1.00 14.43           C  
ATOM   1788  CZ  PHE A 220       3.960   7.370  15.313  1.00 14.52           C  
ATOM   1789  N  ASER A 221       1.236   5.727  11.758  0.50 13.91           N  
ATOM   1790  CA ASER A 221       0.065   6.587  11.815  0.50 14.25           C  
ATOM   1791  C  ASER A 221      -0.419   6.701  13.253  0.50 14.51           C  
ATOM   1792  O  ASER A 221      -0.299   5.755  14.032  0.50 14.02           O  
ATOM   1793  CB ASER A 221      -1.059   6.022  10.948  0.50 14.40           C  
ATOM   1794  OG ASER A 221      -2.202   6.851  11.012  0.50 14.62           O  
ATOM   1795  N  BSER A 221       1.217   5.721  11.744  0.50 13.80           N  
ATOM   1796  CA BSER A 221       0.057   6.607  11.797  0.50 14.05           C  
ATOM   1797  C  BSER A 221      -0.438   6.699  13.235  0.50 14.38           C  
ATOM   1798  O  BSER A 221      -0.336   5.739  13.998  0.50 13.89           O  
ATOM   1799  CB BSER A 221      -1.074   6.116  10.884  0.50 14.07           C  
ATOM   1800  OG BSER A 221      -1.819   5.069  11.477  0.50 13.77           O  
ATOM   1801  N   VAL A 222      -0.925   7.877  13.607  1.00 14.64           N  
ATOM   1802  CA  VAL A 222      -1.456   8.117  14.940  1.00 15.82           C  
ATOM   1803  C   VAL A 222      -2.630   9.068  14.781  1.00 16.99           C  
ATOM   1804  O   VAL A 222      -2.567  10.011  13.993  1.00 16.99           O  
ATOM   1805  CB  VAL A 222      -0.450   8.824  15.896  1.00 15.94           C  
ATOM   1806  CG1 VAL A 222      -1.098   9.029  17.259  1.00 15.94           C  
ATOM   1807  CG2 VAL A 222       0.821   8.016  16.062  1.00 16.10           C  
ATOM   1808  N   THR A 223      -3.719   8.779  15.485  1.00 18.42           N  
ATOM   1809  CA  THR A 223      -4.884   9.656  15.481  1.00 19.94           C  
ATOM   1810  C   THR A 223      -5.313   9.818  16.928  1.00 21.22           C  
ATOM   1811  O   THR A 223      -5.194   8.892  17.733  1.00 20.47           O  
ATOM   1812  CB  THR A 223      -6.078   9.119  14.649  1.00 20.08           C  
ATOM   1813  OG1 THR A 223      -6.427   7.802  15.081  1.00 20.55           O  
ATOM   1814  CG2 THR A 223      -5.749   9.113  13.168  1.00 19.72           C  
ATOM   1815  N   VAL A 224      -5.743  11.026  17.262  1.00 23.01           N  
ATOM   1816  CA  VAL A 224      -6.193  11.347  18.604  1.00 25.17           C  
ATOM   1817  C   VAL A 224      -7.550  12.027  18.491  1.00 26.82           C  
ATOM   1818  O   VAL A 224      -7.734  12.932  17.679  1.00 26.93           O  
ATOM   1819  CB  VAL A 224      -5.201  12.301  19.317  1.00 25.52           C  
ATOM   1820  CG1 VAL A 224      -5.804  12.821  20.616  1.00 25.82           C  
ATOM   1821  CG2 VAL A 224      -3.882  11.581  19.603  1.00 25.76           C  
ATOM   1822  N   GLN A 225      -8.506  11.552  19.278  1.00 28.67           N  
ATOM   1823  CA  GLN A 225      -9.847  12.119  19.287  1.00 30.75           C  
ATOM   1824  C   GLN A 225     -10.143  12.603  20.702  1.00 31.75           C  
ATOM   1825  O   GLN A 225      -9.888  11.888  21.672  1.00 31.47           O  
ATOM   1826  CB  GLN A 225     -10.865  11.061  18.866  1.00 31.65           C  
ATOM   1827  CG  GLN A 225     -12.286  11.574  18.727  1.00 33.42           C  
ATOM   1828  CD  GLN A 225     -13.235  10.501  18.225  1.00 34.51           C  
ATOM   1829  OE1 GLN A 225     -13.210  10.138  17.046  1.00 35.38           O  
ATOM   1830  NE2 GLN A 225     -14.071   9.978  19.121  1.00 35.05           N  
ATOM   1831  N   LYS A 226     -10.627  13.837  20.817  1.00 33.08           N  
ATOM   1832  CA  LYS A 226     -10.959  14.408  22.120  1.00 34.64           C  
ATOM   1833  C   LYS A 226     -12.428  14.196  22.476  1.00 35.31           C  
ATOM   1834  O   LYS A 226     -13.259  13.966  21.594  1.00 35.34           O  
ATOM   1835  CB  LYS A 226     -10.604  15.906  22.167  1.00 35.22           C  
ATOM   1836  CG  LYS A 226     -11.000  16.730  20.937  1.00 36.56           C  
ATOM   1837  CD  LYS A 226     -12.512  16.861  20.761  1.00 37.63           C  
ATOM   1838  CE  LYS A 226     -12.862  17.610  19.480  1.00 38.35           C  
ATOM   1839  NZ  LYS A 226     -14.334  17.647  19.235  1.00 38.96           N  
ATOM   1840  N   LEU A 227     -12.737  14.247  23.771  1.00 36.04           N  
ATOM   1841  CA  LEU A 227     -14.114  14.086  24.240  1.00 36.92           C  
ATOM   1842  C   LEU A 227     -14.970  15.266  23.776  1.00 37.34           C  
ATOM   1843  O   LEU A 227     -14.490  16.416  23.885  1.00 37.42           O  
ATOM   1844  CB  LEU A 227     -14.163  13.996  25.770  1.00 36.98           C  
ATOM   1845  CG  LEU A 227     -13.739  12.695  26.453  1.00 37.00           C  
ATOM   1846  CD1 LEU A 227     -13.820  12.873  27.957  1.00 37.14           C  
ATOM   1847  CD2 LEU A 227     -14.639  11.547  26.012  1.00 37.22           C  
ATOM   1848  N   ALA A 228     -16.105  15.024  23.306  1.00 38.00           N  
TER    1849      ALA A 228                                                      
ATOM   1850  N   THR B   2      13.238  21.856 -12.920  1.00 30.50           N  
ATOM   1851  CA  THR B   2      12.872  22.534 -11.642  1.00 30.23           C  
ATOM   1852  C   THR B   2      11.616  21.928 -11.013  1.00 29.85           C  
ATOM   1853  O   THR B   2      10.861  21.202 -11.666  1.00 29.86           O  
ATOM   1854  CB  THR B   2      12.635  24.048 -11.854  1.00 30.52           C  
ATOM   1855  OG1 THR B   2      11.564  24.243 -12.784  1.00 31.34           O  
ATOM   1856  CG2 THR B   2      13.893  24.725 -12.387  1.00 30.59           C  
ATOM   1857  N   VAL B   3      11.395  22.242  -9.742  1.00 28.97           N  
ATOM   1858  CA  VAL B   3      10.237  21.742  -9.016  1.00 28.46           C  
ATOM   1859  C   VAL B   3       9.593  22.901  -8.262  1.00 27.85           C  
ATOM   1860  O   VAL B   3      10.287  23.795  -7.778  1.00 27.45           O  
ATOM   1861  CB  VAL B   3      10.645  20.611  -8.025  1.00 28.64           C  
ATOM   1862  CG1 VAL B   3      11.647  21.125  -7.001  1.00 29.09           C  
ATOM   1863  CG2 VAL B   3       9.421  20.036  -7.329  1.00 29.33           C  
ATOM   1864  N   GLU B   4       8.265  22.919  -8.214  1.00 27.31           N  
ATOM   1865  CA  GLU B   4       7.568  23.978  -7.501  1.00 27.01           C  
ATOM   1866  C   GLU B   4       7.062  23.455  -6.164  1.00 26.64           C  
ATOM   1867  O   GLU B   4       6.427  22.400  -6.100  1.00 26.63           O  
ATOM   1868  CB  GLU B   4       6.413  24.536  -8.337  1.00 27.55           C  
ATOM   1869  CG  GLU B   4       5.841  25.840  -7.784  1.00 28.06           C  
ATOM   1870  CD  GLU B   4       4.815  26.476  -8.707  1.00 28.64           C  
ATOM   1871  OE1 GLU B   4       3.763  25.851  -8.952  1.00 28.81           O  
ATOM   1872  OE2 GLU B   4       5.063  27.605  -9.186  1.00 28.74           O  
ATOM   1873  N   LEU B   5       7.389  24.178  -5.096  1.00 26.01           N  
ATOM   1874  CA  LEU B   5       6.985  23.809  -3.742  1.00 25.49           C  
ATOM   1875  C   LEU B   5       5.968  24.822  -3.239  1.00 25.29           C  
ATOM   1876  O   LEU B   5       6.271  26.010  -3.140  1.00 24.61           O  
ATOM   1877  CB  LEU B   5       8.197  23.813  -2.805  1.00 25.47           C  
ATOM   1878  CG  LEU B   5       9.432  23.023  -3.238  1.00 25.51           C  
ATOM   1879  CD1 LEU B   5      10.537  23.211  -2.214  1.00 25.40           C  
ATOM   1880  CD2 LEU B   5       9.083  21.552  -3.399  1.00 25.62           C  
ATOM   1881  N   CYS B   6       4.769  24.347  -2.916  1.00 25.23           N  
ATOM   1882  CA  CYS B   6       3.708  25.219  -2.423  1.00 25.41           C  
ATOM   1883  C   CYS B   6       3.257  24.863  -1.011  1.00 25.80           C  
ATOM   1884  O   CYS B   6       2.468  25.589  -0.407  1.00 26.24           O  
ATOM   1885  CB  CYS B   6       2.514  25.201  -3.378  1.00 25.08           C  
ATOM   1886  SG  CYS B   6       2.880  25.806  -5.054  1.00 24.77           S  
ATOM   1887  N   GLY B   7       3.765  23.753  -0.485  1.00 25.97           N  
ATOM   1888  CA  GLY B   7       3.413  23.338   0.860  1.00 26.39           C  
ATOM   1889  C   GLY B   7       4.032  24.278   1.875  1.00 26.90           C  
ATOM   1890  O   GLY B   7       5.164  24.731   1.703  1.00 26.77           O  
ATOM   1891  N   ARG B   8       3.288  24.566   2.936  1.00 27.12           N  
ATOM   1892  CA  ARG B   8       3.745  25.470   3.982  1.00 27.63           C  
ATOM   1893  C   ARG B   8       5.105  25.085   4.570  1.00 27.26           C  
ATOM   1894  O   ARG B   8       5.928  25.951   4.871  1.00 27.05           O  
ATOM   1895  CB  ARG B   8       2.693  25.550   5.089  1.00 28.43           C  
ATOM   1896  CG  ARG B   8       2.958  26.639   6.087  1.00 29.89           C  
ATOM   1897  CD  ARG B   8       1.846  26.757   7.103  1.00 30.85           C  
ATOM   1898  NE  ARG B   8       2.187  27.759   8.105  1.00 31.95           N  
ATOM   1899  CZ  ARG B   8       1.479  28.003   9.200  1.00 32.48           C  
ATOM   1900  NH1 ARG B   8       0.370  27.315   9.449  1.00 33.05           N  
ATOM   1901  NH2 ARG B   8       1.889  28.933  10.050  1.00 32.87           N  
ATOM   1902  N   TRP B   9       5.342  23.784   4.704  1.00 27.12           N  
ATOM   1903  CA  TRP B   9       6.597  23.287   5.255  1.00 27.02           C  
ATOM   1904  C   TRP B   9       7.400  22.485   4.233  1.00 26.43           C  
ATOM   1905  O   TRP B   9       8.260  21.681   4.605  1.00 26.58           O  
ATOM   1906  CB  TRP B   9       6.323  22.434   6.497  1.00 27.82           C  
ATOM   1907  CG  TRP B   9       5.513  23.146   7.541  1.00 29.01           C  
ATOM   1908  CD1 TRP B   9       4.247  22.834   7.949  1.00 29.10           C  
ATOM   1909  CD2 TRP B   9       5.903  24.306   8.291  1.00 29.42           C  
ATOM   1910  NE1 TRP B   9       3.823  23.729   8.903  1.00 29.50           N  
ATOM   1911  CE2 TRP B   9       4.818  24.642   9.133  1.00 29.70           C  
ATOM   1912  CE3 TRP B   9       7.063  25.094   8.333  1.00 29.80           C  
ATOM   1913  CZ2 TRP B   9       4.858  25.732  10.009  1.00 29.86           C  
ATOM   1914  CZ3 TRP B   9       7.103  26.180   9.206  1.00 29.91           C  
ATOM   1915  CH2 TRP B   9       6.005  26.487  10.032  1.00 30.02           C  
ATOM   1916  N   ASP B  10       7.115  22.695   2.950  1.00 25.75           N  
ATOM   1917  CA  ASP B  10       7.828  21.982   1.892  1.00 25.08           C  
ATOM   1918  C   ASP B  10       9.304  22.337   1.884  1.00 24.30           C  
ATOM   1919  O   ASP B  10       9.688  23.462   2.205  1.00 23.78           O  
ATOM   1920  CB  ASP B  10       7.225  22.277   0.517  1.00 26.20           C  
ATOM   1921  CG  ASP B  10       6.028  21.398   0.194  1.00 27.07           C  
ATOM   1922  OD1 ASP B  10       5.504  21.519  -0.932  1.00 27.88           O  
ATOM   1923  OD2 ASP B  10       5.610  20.588   1.052  1.00 27.95           O  
ATOM   1924  N   ALA B  11      10.124  21.364   1.505  1.00 23.24           N  
ATOM   1925  CA  ALA B  11      11.561  21.549   1.450  1.00 22.07           C  
ATOM   1926  C   ALA B  11      12.170  20.551   0.482  1.00 21.70           C  
ATOM   1927  O   ALA B  11      11.560  19.529   0.162  1.00 21.48           O  
ATOM   1928  CB  ALA B  11      12.162  21.369   2.836  1.00 22.12           C  
ATOM   1929  N  AARG B  12      13.369  20.866   0.002  0.50 21.02           N  
ATOM   1930  CA AARG B  12      14.088  20.008  -0.932  0.50 20.67           C  
ATOM   1931  C  AARG B  12      15.588  20.078  -0.685  0.50 20.25           C  
ATOM   1932  O  AARG B  12      16.136  21.158  -0.460  0.50 20.01           O  
ATOM   1933  CB AARG B  12      13.816  20.443  -2.376  0.50 21.12           C  
ATOM   1934  CG AARG B  12      12.613  19.798  -3.040  0.50 21.86           C  
ATOM   1935  CD AARG B  12      12.872  18.331  -3.349  0.50 22.36           C  
ATOM   1936  NE AARG B  12      11.874  17.785  -4.266  0.50 23.13           N  
ATOM   1937  CZ AARG B  12      12.127  16.852  -5.180  0.50 23.29           C  
ATOM   1938  NH1AARG B  12      13.349  16.351  -5.306  0.50 23.73           N  
ATOM   1939  NH2AARG B  12      11.158  16.429  -5.980  0.50 23.65           N  
ATOM   1940  N  BARG B  12      13.369  20.861   0.001  0.50 20.91           N  
ATOM   1941  CA BARG B  12      14.082  19.987  -0.923  0.50 20.49           C  
ATOM   1942  C  BARG B  12      15.583  20.075  -0.690  0.50 20.14           C  
ATOM   1943  O  BARG B  12      16.125  21.160  -0.483  0.50 19.91           O  
ATOM   1944  CB BARG B  12      13.784  20.365  -2.378  0.50 20.73           C  
ATOM   1945  CG BARG B  12      12.404  19.971  -2.878  0.50 21.18           C  
ATOM   1946  CD BARG B  12      12.211  18.458  -2.859  0.50 21.46           C  
ATOM   1947  NE BARG B  12      10.957  18.062  -3.495  0.50 22.06           N  
ATOM   1948  CZ BARG B  12       9.771  18.071  -2.895  0.50 22.12           C  
ATOM   1949  NH1BARG B  12       9.660  18.455  -1.630  0.50 22.28           N  
ATOM   1950  NH2BARG B  12       8.689  17.698  -3.565  0.50 22.55           N  
ATOM   1951  N   ASP B  13      16.245  18.923  -0.707  1.00 19.75           N  
ATOM   1952  CA  ASP B  13      17.689  18.868  -0.534  1.00 19.44           C  
ATOM   1953  C   ASP B  13      18.205  19.205  -1.930  1.00 18.91           C  
ATOM   1954  O   ASP B  13      17.659  18.730  -2.930  1.00 18.60           O  
ATOM   1955  CB  ASP B  13      18.134  17.471  -0.118  1.00 19.63           C  
ATOM   1956  CG  ASP B  13      17.552  17.060   1.211  1.00 20.38           C  
ATOM   1957  OD1 ASP B  13      17.928  17.664   2.237  1.00 20.43           O  
ATOM   1958  OD2 ASP B  13      16.692  16.159   1.231  1.00 21.07           O  
ATOM   1959  N   VAL B  14      19.199  20.079  -2.002  1.00 18.22           N  
ATOM   1960  CA  VAL B  14      19.738  20.492  -3.289  1.00 17.97           C  
ATOM   1961  C   VAL B  14      21.255  20.409  -3.338  1.00 17.77           C  
ATOM   1962  O   VAL B  14      21.906  20.188  -2.317  1.00 17.16           O  
ATOM   1963  CB  VAL B  14      19.307  21.937  -3.634  1.00 17.71           C  
ATOM   1964  CG1 VAL B  14      17.786  22.043  -3.686  1.00 17.94           C  
ATOM   1965  CG2 VAL B  14      19.894  22.920  -2.633  1.00 17.43           C  
ATOM   1966  N   ALA B  15      21.801  20.582  -4.541  1.00 17.73           N  
ATOM   1967  CA  ALA B  15      23.241  20.537  -4.771  1.00 18.17           C  
ATOM   1968  C   ALA B  15      23.889  19.305  -4.149  1.00 18.50           C  
ATOM   1969  O   ALA B  15      24.862  19.414  -3.398  1.00 18.66           O  
ATOM   1970  CB  ALA B  15      23.899  21.813  -4.250  1.00 18.08           C  
ATOM   1971  N   GLY B  16      23.328  18.137  -4.454  1.00 18.84           N  
ATOM   1972  CA  GLY B  16      23.856  16.887  -3.929  1.00 19.05           C  
ATOM   1973  C   GLY B  16      23.699  16.737  -2.428  1.00 19.05           C  
ATOM   1974  O   GLY B  16      24.384  15.921  -1.805  1.00 19.74           O  
ATOM   1975  N   GLY B  17      22.801  17.528  -1.847  1.00 18.57           N  
ATOM   1976  CA  GLY B  17      22.570  17.470  -0.416  1.00 17.71           C  
ATOM   1977  C   GLY B  17      23.367  18.469   0.408  1.00 17.25           C  
ATOM   1978  O   GLY B  17      23.190  18.535   1.628  1.00 17.18           O  
ATOM   1979  N   ARG B  18      24.237  19.246  -0.237  1.00 16.22           N  
ATOM   1980  CA  ARG B  18      25.048  20.225   0.487  1.00 15.72           C  
ATOM   1981  C   ARG B  18      24.199  21.332   1.105  1.00 14.95           C  
ATOM   1982  O   ARG B  18      24.526  21.844   2.172  1.00 14.97           O  
ATOM   1983  CB  ARG B  18      26.127  20.837  -0.414  1.00 16.02           C  
ATOM   1984  CG  ARG B  18      27.122  21.716   0.354  1.00 16.65           C  
ATOM   1985  CD  ARG B  18      28.245  22.266  -0.527  1.00 17.41           C  
ATOM   1986  NE  ARG B  18      29.069  23.236   0.201  1.00 17.74           N  
ATOM   1987  CZ  ARG B  18      30.015  22.919   1.083  1.00 17.64           C  
ATOM   1988  NH1 ARG B  18      30.284  21.647   1.365  1.00 18.10           N  
ATOM   1989  NH2 ARG B  18      30.693  23.878   1.695  1.00 18.00           N  
ATOM   1990  N   TYR B  19      23.136  21.727   0.412  1.00 14.68           N  
ATOM   1991  CA  TYR B  19      22.245  22.771   0.915  1.00 14.57           C  
ATOM   1992  C   TYR B  19      20.815  22.255   0.930  1.00 14.77           C  
ATOM   1993  O   TYR B  19      20.529  21.174   0.411  1.00 14.85           O  
ATOM   1994  CB  TYR B  19      22.317  24.028   0.036  1.00 14.41           C  
ATOM   1995  CG  TYR B  19      23.715  24.559  -0.165  1.00 14.03           C  
ATOM   1996  CD1 TYR B  19      24.262  24.660  -1.441  1.00 13.97           C  
ATOM   1997  CD2 TYR B  19      24.511  24.914   0.926  1.00 13.62           C  
ATOM   1998  CE1 TYR B  19      25.573  25.096  -1.628  1.00 13.92           C  
ATOM   1999  CE2 TYR B  19      25.823  25.347   0.749  1.00 13.78           C  
ATOM   2000  CZ  TYR B  19      26.343  25.430  -0.529  1.00 13.86           C  
ATOM   2001  OH  TYR B  19      27.649  25.816  -0.707  1.00 14.01           O  
ATOM   2002  N   ARG B  20      19.915  23.045   1.505  1.00 15.04           N  
ATOM   2003  CA  ARG B  20      18.508  22.678   1.583  1.00 15.31           C  
ATOM   2004  C   ARG B  20      17.670  23.948   1.440  1.00 15.43           C  
ATOM   2005  O   ARG B  20      18.016  24.995   1.992  1.00 15.23           O  
ATOM   2006  CB  ARG B  20      18.223  21.980   2.921  1.00 16.12           C  
ATOM   2007  CG  ARG B  20      16.863  21.299   3.015  1.00 16.92           C  
ATOM   2008  CD  ARG B  20      16.848  20.293   4.174  1.00 18.25           C  
ATOM   2009  NE  ARG B  20      15.558  19.620   4.312  1.00 19.16           N  
ATOM   2010  CZ  ARG B  20      14.597  20.003   5.148  1.00 20.10           C  
ATOM   2011  NH1 ARG B  20      14.767  21.061   5.933  1.00 20.69           N  
ATOM   2012  NH2 ARG B  20      13.457  19.328   5.198  1.00 20.95           N  
ATOM   2013  N   VAL B  21      16.626  23.865   0.622  1.00 15.42           N  
ATOM   2014  CA  VAL B  21      15.723  24.987   0.382  1.00 15.78           C  
ATOM   2015  C   VAL B  21      14.401  24.718   1.100  1.00 16.12           C  
ATOM   2016  O   VAL B  21      13.840  23.626   0.997  1.00 16.39           O  
ATOM   2017  CB  VAL B  21      15.479  25.182  -1.129  1.00 15.96           C  
ATOM   2018  CG1 VAL B  21      14.429  26.258  -1.375  1.00 16.04           C  
ATOM   2019  CG2 VAL B  21      16.785  25.554  -1.814  1.00 15.85           C  
ATOM   2020  N   ILE B  22      13.910  25.718   1.827  1.00 16.09           N  
ATOM   2021  CA  ILE B  22      12.667  25.587   2.576  1.00 16.46           C  
ATOM   2022  C   ILE B  22      11.655  26.673   2.206  1.00 16.99           C  
ATOM   2023  O   ILE B  22      12.017  27.843   2.076  1.00 16.74           O  
ATOM   2024  CB  ILE B  22      12.939  25.625   4.104  1.00 16.53           C  
ATOM   2025  CG1 ILE B  22      13.749  26.874   4.477  1.00 16.45           C  
ATOM   2026  CG2 ILE B  22      13.701  24.377   4.531  1.00 16.67           C  
ATOM   2027  CD1 ILE B  22      14.040  27.000   5.970  1.00 17.15           C  
ATOM   2028  N   ASN B  23      10.398  26.274   1.997  1.00 17.19           N  
ATOM   2029  CA  ASN B  23       9.334  27.225   1.655  1.00 17.75           C  
ATOM   2030  C   ASN B  23       9.151  28.101   2.894  1.00 18.09           C  
ATOM   2031  O   ASN B  23       8.951  29.307   2.795  1.00 18.05           O  
ATOM   2032  CB  ASN B  23       8.040  26.479   1.302  1.00 18.08           C  
ATOM   2033  CG  ASN B  23       7.132  27.278   0.375  1.00 18.59           C  
ATOM   2034  OD1 ASN B  23       5.947  26.972   0.240  1.00 19.31           O  
ATOM   2035  ND2 ASN B  23       7.687  28.289  -0.282  1.00 17.64           N  
ATOM   2036  N   ASN B  24       9.170  27.454   4.057  1.00 18.95           N  
ATOM   2037  CA  ASN B  24       9.120  28.127   5.353  1.00 19.46           C  
ATOM   2038  C   ASN B  24       8.062  29.220   5.582  1.00 20.28           C  
ATOM   2039  O   ASN B  24       8.398  30.345   5.966  1.00 20.26           O  
ATOM   2040  CB  ASN B  24      10.523  28.678   5.632  1.00 19.13           C  
ATOM   2041  CG  ASN B  24      10.757  29.003   7.091  1.00 19.12           C  
ATOM   2042  OD1 ASN B  24      10.165  28.395   7.984  1.00 18.55           O  
ATOM   2043  ND2 ASN B  24      11.646  29.957   7.341  1.00 18.45           N  
ATOM   2044  N   VAL B  25       6.790  28.895   5.362  1.00 21.14           N  
ATOM   2045  CA  VAL B  25       5.713  29.866   5.592  1.00 22.26           C  
ATOM   2046  C   VAL B  25       5.352  29.722   7.075  1.00 23.00           C  
ATOM   2047  O   VAL B  25       4.306  29.181   7.433  1.00 23.34           O  
ATOM   2048  CB  VAL B  25       4.487  29.572   4.697  1.00 22.08           C  
ATOM   2049  CG1 VAL B  25       3.446  30.675   4.847  1.00 22.35           C  
ATOM   2050  CG2 VAL B  25       4.921  29.448   3.245  1.00 22.33           C  
ATOM   2051  N   TRP B  26       6.235  30.228   7.929  1.00 23.88           N  
ATOM   2052  CA  TRP B  26       6.079  30.101   9.372  1.00 24.59           C  
ATOM   2053  C   TRP B  26       5.115  31.013  10.121  1.00 25.18           C  
ATOM   2054  O   TRP B  26       4.579  30.611  11.152  1.00 25.39           O  
ATOM   2055  CB  TRP B  26       7.457  30.156  10.046  1.00 24.72           C  
ATOM   2056  CG  TRP B  26       8.126  31.503   9.994  1.00 25.01           C  
ATOM   2057  CD1 TRP B  26       9.036  31.937   9.069  1.00 25.00           C  
ATOM   2058  CD2 TRP B  26       7.956  32.578  10.925  1.00 24.97           C  
ATOM   2059  NE1 TRP B  26       9.444  33.217   9.371  1.00 25.08           N  
ATOM   2060  CE2 TRP B  26       8.796  33.633  10.505  1.00 25.32           C  
ATOM   2061  CE3 TRP B  26       7.175  32.753  12.078  1.00 25.39           C  
ATOM   2062  CZ2 TRP B  26       8.878  34.846  11.198  1.00 25.19           C  
ATOM   2063  CZ3 TRP B  26       7.256  33.959  12.766  1.00 25.01           C  
ATOM   2064  CH2 TRP B  26       8.102  34.989  12.323  1.00 25.36           C  
ATOM   2065  N   GLY B  27       4.903  32.230   9.630  1.00 25.63           N  
ATOM   2066  CA  GLY B  27       4.033  33.153  10.341  1.00 26.50           C  
ATOM   2067  C   GLY B  27       2.690  33.509   9.740  1.00 26.92           C  
ATOM   2068  O   GLY B  27       2.103  34.521  10.122  1.00 27.36           O  
ATOM   2069  N   ALA B  28       2.186  32.687   8.826  1.00 27.09           N  
ATOM   2070  CA  ALA B  28       0.899  32.964   8.200  1.00 27.31           C  
ATOM   2071  C   ALA B  28       0.321  31.747   7.498  1.00 27.49           C  
ATOM   2072  O   ALA B  28       1.009  30.743   7.297  1.00 27.53           O  
ATOM   2073  CB  ALA B  28       1.028  34.125   7.221  1.00 27.31           C  
ATOM   2074  N  AGLU B  29      -0.955  31.846   7.139  0.50 27.51           N  
ATOM   2075  CA AGLU B  29      -1.670  30.772   6.458  0.50 27.59           C  
ATOM   2076  C  AGLU B  29      -1.859  31.069   4.971  0.50 27.24           C  
ATOM   2077  O  AGLU B  29      -2.453  30.272   4.242  0.50 27.34           O  
ATOM   2078  CB AGLU B  29      -3.036  30.546   7.119  0.50 28.02           C  
ATOM   2079  CG AGLU B  29      -3.940  31.781   7.177  0.50 28.53           C  
ATOM   2080  CD AGLU B  29      -3.530  32.780   8.251  0.50 28.84           C  
ATOM   2081  OE1AGLU B  29      -3.826  32.530   9.440  0.50 29.30           O  
ATOM   2082  OE2AGLU B  29      -2.923  33.820   7.908  0.50 29.04           O  
ATOM   2083  N  BGLU B  29      -0.954  31.838   7.133  0.50 27.53           N  
ATOM   2084  CA BGLU B  29      -1.634  30.746   6.445  0.50 27.64           C  
ATOM   2085  C  BGLU B  29      -1.842  31.057   4.964  0.50 27.28           C  
ATOM   2086  O  BGLU B  29      -2.435  30.262   4.232  0.50 27.39           O  
ATOM   2087  CB BGLU B  29      -2.973  30.438   7.125  0.50 28.12           C  
ATOM   2088  CG BGLU B  29      -2.834  30.027   8.588  0.50 28.73           C  
ATOM   2089  CD BGLU B  29      -4.155  29.630   9.220  0.50 29.08           C  
ATOM   2090  OE1BGLU B  29      -5.019  30.512   9.413  0.50 29.46           O  
ATOM   2091  OE2BGLU B  29      -4.325  28.432   9.529  0.50 29.50           O  
ATOM   2092  N   THR B  30      -1.358  32.220   4.532  1.00 26.98           N  
ATOM   2093  CA  THR B  30      -1.469  32.636   3.134  1.00 26.41           C  
ATOM   2094  C   THR B  30      -0.554  31.795   2.243  1.00 25.66           C  
ATOM   2095  O   THR B  30       0.518  31.360   2.668  1.00 25.65           O  
ATOM   2096  CB  THR B  30      -1.164  34.138   2.966  1.00 26.41           C  
ATOM   2097  OG1 THR B  30      -0.118  34.523   3.868  1.00 26.40           O  
ATOM   2098  CG2 THR B  30      -2.411  34.963   3.257  1.00 26.69           C  
ATOM   2099  N   ALA B  31      -1.008  31.546   1.019  1.00 24.72           N  
ATOM   2100  CA  ALA B  31      -0.281  30.723   0.060  1.00 23.83           C  
ATOM   2101  C   ALA B  31       1.037  31.285  -0.457  1.00 22.96           C  
ATOM   2102  O   ALA B  31       1.189  32.491  -0.643  1.00 23.10           O  
ATOM   2103  CB  ALA B  31      -1.190  30.369  -1.109  1.00 23.97           C  
ATOM   2104  N   GLN B  32       1.980  30.379  -0.697  1.00 22.10           N  
ATOM   2105  CA  GLN B  32       3.292  30.730  -1.220  1.00 21.25           C  
ATOM   2106  C   GLN B  32       3.905  29.546  -1.953  1.00 20.90           C  
ATOM   2107  O   GLN B  32       3.850  28.411  -1.479  1.00 20.71           O  
ATOM   2108  CB  GLN B  32       4.239  31.160  -0.097  1.00 21.21           C  
ATOM   2109  CG  GLN B  32       5.640  31.508  -0.590  1.00 20.68           C  
ATOM   2110  CD  GLN B  32       6.626  31.697   0.542  1.00 20.96           C  
ATOM   2111  OE1 GLN B  32       7.541  30.889   0.727  1.00 20.86           O  
ATOM   2112  NE2 GLN B  32       6.441  32.757   1.312  1.00 20.04           N  
ATOM   2113  N   CYS B  33       4.479  29.823  -3.116  1.00 20.51           N  
ATOM   2114  CA  CYS B  33       5.134  28.800  -3.913  1.00 20.46           C  
ATOM   2115  C   CYS B  33       6.491  29.311  -4.354  1.00 19.99           C  
ATOM   2116  O   CYS B  33       6.673  30.506  -4.574  1.00 19.23           O  
ATOM   2117  CB  CYS B  33       4.333  28.477  -5.173  1.00 21.58           C  
ATOM   2118  SG  CYS B  33       2.664  27.815  -4.898  1.00 23.08           S  
ATOM   2119  N   ILE B  34       7.447  28.398  -4.451  1.00 19.82           N  
ATOM   2120  CA  ILE B  34       8.776  28.740  -4.926  1.00 19.86           C  
ATOM   2121  C   ILE B  34       9.183  27.665  -5.922  1.00 19.85           C  
ATOM   2122  O   ILE B  34       8.877  26.484  -5.726  1.00 19.92           O  
ATOM   2123  CB  ILE B  34       9.839  28.814  -3.778  1.00 19.98           C  
ATOM   2124  CG1 ILE B  34       9.929  27.487  -3.021  1.00 20.24           C  
ATOM   2125  CG2 ILE B  34       9.530  29.978  -2.837  1.00 19.88           C  
ATOM   2126  CD1 ILE B  34      11.059  27.437  -1.994  1.00 20.78           C  
ATOM   2127  N  AGLU B  35       9.797  28.077  -7.028  0.50 19.99           N  
ATOM   2128  CA AGLU B  35      10.269  27.127  -8.032  0.50 20.30           C  
ATOM   2129  C  AGLU B  35      11.763  26.968  -7.822  0.50 20.03           C  
ATOM   2130  O  AGLU B  35      12.522  27.924  -7.962  0.50 19.97           O  
ATOM   2131  CB AGLU B  35       9.965  27.599  -9.456  0.50 20.97           C  
ATOM   2132  CG AGLU B  35       8.525  27.350  -9.879  0.50 22.19           C  
ATOM   2133  CD AGLU B  35       8.336  27.371 -11.384  0.50 22.64           C  
ATOM   2134  OE1AGLU B  35       8.438  28.458 -11.991  0.50 23.46           O  
ATOM   2135  OE2AGLU B  35       8.079  26.295 -11.961  0.50 23.35           O  
ATOM   2136  N  BGLU B  35       9.815  28.085  -7.013  0.50 19.74           N  
ATOM   2137  CA BGLU B  35      10.280  27.159  -8.036  0.50 19.91           C  
ATOM   2138  C  BGLU B  35      11.772  26.975  -7.811  0.50 19.79           C  
ATOM   2139  O  BGLU B  35      12.542  27.926  -7.933  0.50 19.82           O  
ATOM   2140  CB BGLU B  35      10.009  27.718  -9.433  0.50 20.15           C  
ATOM   2141  CG BGLU B  35      10.399  26.770 -10.555  0.50 20.67           C  
ATOM   2142  CD BGLU B  35       9.882  27.203 -11.919  0.50 21.21           C  
ATOM   2143  OE1BGLU B  35       9.597  28.401 -12.114  0.50 21.81           O  
ATOM   2144  OE2BGLU B  35       9.766  26.335 -12.807  0.50 21.96           O  
ATOM   2145  N   VAL B  36      12.172  25.753  -7.471  1.00 19.94           N  
ATOM   2146  CA  VAL B  36      13.573  25.457  -7.182  1.00 20.05           C  
ATOM   2147  C   VAL B  36      14.364  24.635  -8.193  1.00 19.95           C  
ATOM   2148  O   VAL B  36      13.868  23.645  -8.728  1.00 19.83           O  
ATOM   2149  CB  VAL B  36      13.675  24.732  -5.811  1.00 20.41           C  
ATOM   2150  CG1 VAL B  36      15.125  24.663  -5.342  1.00 21.03           C  
ATOM   2151  CG2 VAL B  36      12.804  25.427  -4.776  1.00 20.92           C  
ATOM   2152  N   GLY B  37      15.603  25.059  -8.438  1.00 19.77           N  
ATOM   2153  CA  GLY B  37      16.494  24.328  -9.324  1.00 19.96           C  
ATOM   2154  C   GLY B  37      17.248  23.365  -8.418  1.00 20.13           C  
ATOM   2155  O   GLY B  37      17.982  23.795  -7.526  1.00 20.17           O  
ATOM   2156  N   LEU B  38      17.075  22.065  -8.635  1.00 19.98           N  
ATOM   2157  CA  LEU B  38      17.712  21.056  -7.789  1.00 20.34           C  
ATOM   2158  C   LEU B  38      19.239  20.984  -7.749  1.00 20.39           C  
ATOM   2159  O   LEU B  38      19.807  20.597  -6.731  1.00 20.04           O  
ATOM   2160  CB  LEU B  38      17.140  19.669  -8.100  1.00 21.30           C  
ATOM   2161  CG  LEU B  38      15.642  19.502  -7.820  1.00 21.78           C  
ATOM   2162  CD1 LEU B  38      15.185  18.123  -8.267  1.00 22.76           C  
ATOM   2163  CD2 LEU B  38      15.362  19.709  -6.339  1.00 22.39           C  
ATOM   2164  N   GLU B  39      19.910  21.349  -8.837  1.00 20.39           N  
ATOM   2165  CA  GLU B  39      21.371  21.272  -8.859  1.00 20.78           C  
ATOM   2166  C   GLU B  39      22.065  22.427  -8.147  1.00 20.15           C  
ATOM   2167  O   GLU B  39      23.153  22.252  -7.600  1.00 20.53           O  
ATOM   2168  CB  GLU B  39      21.897  21.190 -10.293  1.00 22.17           C  
ATOM   2169  CG  GLU B  39      21.146  20.224 -11.198  1.00 24.74           C  
ATOM   2170  CD  GLU B  39      20.131  20.934 -12.075  1.00 26.48           C  
ATOM   2171  OE1 GLU B  39      19.072  21.354 -11.558  1.00 27.54           O  
ATOM   2172  OE2 GLU B  39      20.396  21.078 -13.288  1.00 27.96           O  
ATOM   2173  N   THR B  40      21.422  23.590  -8.122  1.00 19.11           N  
ATOM   2174  CA  THR B  40      22.009  24.786  -7.512  1.00 18.33           C  
ATOM   2175  C   THR B  40      21.302  25.317  -6.273  1.00 17.87           C  
ATOM   2176  O   THR B  40      21.915  25.997  -5.451  1.00 17.98           O  
ATOM   2177  CB  THR B  40      21.998  25.961  -8.503  1.00 18.21           C  
ATOM   2178  OG1 THR B  40      20.646  26.207  -8.915  1.00 17.92           O  
ATOM   2179  CG2 THR B  40      22.857  25.667  -9.723  1.00 18.23           C  
ATOM   2180  N   GLY B  41      20.002  25.060  -6.175  1.00 17.10           N  
ATOM   2181  CA  GLY B  41      19.228  25.577  -5.063  1.00 16.45           C  
ATOM   2182  C   GLY B  41      18.638  26.932  -5.433  1.00 16.51           C  
ATOM   2183  O   GLY B  41      17.924  27.542  -4.633  1.00 16.18           O  
ATOM   2184  N   ASN B  42      18.948  27.418  -6.638  1.00 16.02           N  
ATOM   2185  CA  ASN B  42      18.417  28.701  -7.104  1.00 16.25           C  
ATOM   2186  C   ASN B  42      16.892  28.614  -7.091  1.00 16.55           C  
ATOM   2187  O   ASN B  42      16.327  27.589  -7.485  1.00 16.80           O  
ATOM   2188  CB  ASN B  42      18.876  29.000  -8.538  1.00 15.58           C  
ATOM   2189  CG  ASN B  42      20.370  29.240  -8.648  1.00 15.44           C  
ATOM   2190  OD1 ASN B  42      21.087  29.264  -7.648  1.00 14.71           O  
ATOM   2191  ND2 ASN B  42      20.848  29.417  -9.874  1.00 15.02           N  
ATOM   2192  N   PHE B  43      16.229  29.660  -6.605  1.00 16.59           N  
ATOM   2193  CA  PHE B  43      14.770  29.652  -6.565  1.00 17.00           C  
ATOM   2194  C   PHE B  43      14.118  31.006  -6.776  1.00 17.38           C  
ATOM   2195  O   PHE B  43      14.678  32.053  -6.426  1.00 17.06           O  
ATOM   2196  CB  PHE B  43      14.238  29.020  -5.263  1.00 17.33           C  
ATOM   2197  CG  PHE B  43      14.442  29.866  -4.023  1.00 17.49           C  
ATOM   2198  CD1 PHE B  43      13.557  30.896  -3.706  1.00 17.11           C  
ATOM   2199  CD2 PHE B  43      15.498  29.604  -3.155  1.00 17.35           C  
ATOM   2200  CE1 PHE B  43      13.721  31.651  -2.546  1.00 17.45           C  
ATOM   2201  CE2 PHE B  43      15.670  30.355  -1.986  1.00 17.49           C  
ATOM   2202  CZ  PHE B  43      14.779  31.380  -1.682  1.00 17.14           C  
ATOM   2203  N   THR B  44      12.918  30.962  -7.349  1.00 17.91           N  
ATOM   2204  CA  THR B  44      12.118  32.151  -7.600  1.00 18.52           C  
ATOM   2205  C   THR B  44      10.801  31.991  -6.847  1.00 18.68           C  
ATOM   2206  O   THR B  44      10.234  30.896  -6.809  1.00 18.57           O  
ATOM   2207  CB  THR B  44      11.790  32.315  -9.106  1.00 19.10           C  
ATOM   2208  OG1 THR B  44      12.984  32.634  -9.831  1.00 19.92           O  
ATOM   2209  CG2 THR B  44      10.774  33.433  -9.316  1.00 19.21           C  
ATOM   2210  N   ILE B  45      10.343  33.062  -6.206  1.00 18.69           N  
ATOM   2211  CA  ILE B  45       9.065  33.027  -5.497  1.00 19.24           C  
ATOM   2212  C   ILE B  45       8.011  33.250  -6.584  1.00 19.62           C  
ATOM   2213  O   ILE B  45       7.895  34.344  -7.131  1.00 19.92           O  
ATOM   2214  CB  ILE B  45       8.973  34.137  -4.423  1.00 18.98           C  
ATOM   2215  CG1 ILE B  45      10.108  33.972  -3.399  1.00 18.74           C  
ATOM   2216  CG2 ILE B  45       7.616  34.066  -3.704  1.00 18.71           C  
ATOM   2217  CD1 ILE B  45      10.117  35.033  -2.300  1.00 18.93           C  
ATOM   2218  N   THR B  46       7.304  32.185  -6.945  1.00 20.16           N  
ATOM   2219  CA  THR B  46       6.292  32.254  -8.000  1.00 20.78           C  
ATOM   2220  C   THR B  46       4.900  32.682  -7.550  1.00 21.26           C  
ATOM   2221  O   THR B  46       4.074  33.098  -8.369  1.00 21.65           O  
ATOM   2222  CB  THR B  46       6.192  30.925  -8.748  1.00 20.67           C  
ATOM   2223  OG1 THR B  46       5.963  29.864  -7.814  1.00 20.41           O  
ATOM   2224  CG2 THR B  46       7.475  30.660  -9.516  1.00 20.66           C  
ATOM   2225  N   ARG B  47       4.646  32.576  -6.252  1.00 21.75           N  
ATOM   2226  CA  ARG B  47       3.362  32.962  -5.680  1.00 22.27           C  
ATOM   2227  C   ARG B  47       3.549  33.352  -4.222  1.00 22.41           C  
ATOM   2228  O   ARG B  47       4.221  32.652  -3.467  1.00 22.12           O  
ATOM   2229  CB  ARG B  47       2.355  31.810  -5.782  1.00 22.51           C  
ATOM   2230  CG  ARG B  47       0.992  32.137  -5.180  1.00 23.15           C  
ATOM   2231  CD  ARG B  47       0.032  30.963  -5.269  1.00 23.79           C  
ATOM   2232  NE  ARG B  47      -1.256  31.292  -4.663  1.00 24.46           N  
ATOM   2233  CZ  ARG B  47      -2.282  30.451  -4.557  1.00 24.33           C  
ATOM   2234  NH1 ARG B  47      -2.192  29.212  -5.019  1.00 24.56           N  
ATOM   2235  NH2 ARG B  47      -3.397  30.852  -3.964  1.00 24.86           N  
ATOM   2236  N   ALA B  48       2.957  34.478  -3.836  1.00 22.92           N  
ATOM   2237  CA  ALA B  48       3.038  34.967  -2.465  1.00 23.64           C  
ATOM   2238  C   ALA B  48       1.839  35.872  -2.216  1.00 24.27           C  
ATOM   2239  O   ALA B  48       1.834  37.028  -2.636  1.00 24.26           O  
ATOM   2240  CB  ALA B  48       4.341  35.736  -2.248  1.00 23.49           C  
ATOM   2241  N   ASP B  49       0.819  35.327  -1.554  1.00 25.35           N  
ATOM   2242  CA  ASP B  49      -0.411  36.064  -1.252  1.00 26.32           C  
ATOM   2243  C   ASP B  49      -0.376  36.763   0.104  1.00 26.83           C  
ATOM   2244  O   ASP B  49      -1.410  37.226   0.596  1.00 26.97           O  
ATOM   2245  CB  ASP B  49      -1.612  35.113  -1.274  1.00 27.36           C  
ATOM   2246  CG  ASP B  49      -1.797  34.418  -2.609  1.00 28.25           C  
ATOM   2247  OD1 ASP B  49      -1.239  34.879  -3.627  1.00 29.29           O  
ATOM   2248  OD2 ASP B  49      -2.520  33.402  -2.638  1.00 29.18           O  
ATOM   2249  N   HIS B  50       0.812  36.863   0.691  1.00 26.90           N  
ATOM   2250  CA  HIS B  50       0.981  37.479   2.005  1.00 27.35           C  
ATOM   2251  C   HIS B  50       0.571  38.946   2.127  1.00 28.06           C  
ATOM   2252  O   HIS B  50       0.784  39.752   1.225  1.00 27.77           O  
ATOM   2253  CB  HIS B  50       2.428  37.319   2.479  1.00 26.54           C  
ATOM   2254  CG  HIS B  50       2.962  35.931   2.322  1.00 25.73           C  
ATOM   2255  ND1 HIS B  50       2.266  34.813   2.726  1.00 25.46           N  
ATOM   2256  CD2 HIS B  50       4.123  35.478   1.790  1.00 25.43           C  
ATOM   2257  CE1 HIS B  50       2.973  33.731   2.451  1.00 25.31           C  
ATOM   2258  NE2 HIS B  50       4.105  34.108   1.883  1.00 25.19           N  
ATOM   2259  N   ASP B  51       0.000  39.264   3.285  1.00 29.29           N  
ATOM   2260  CA  ASP B  51      -0.450  40.605   3.652  1.00 30.57           C  
ATOM   2261  C   ASP B  51      -0.581  40.454   5.168  1.00 31.08           C  
ATOM   2262  O   ASP B  51      -1.684  40.434   5.719  1.00 31.13           O  
ATOM   2263  CB  ASP B  51      -1.811  40.906   3.009  1.00 31.39           C  
ATOM   2264  CG  ASP B  51      -2.155  42.389   3.014  1.00 32.27           C  
ATOM   2265  OD1 ASP B  51      -1.487  43.173   3.725  1.00 33.03           O  
ATOM   2266  OD2 ASP B  51      -3.100  42.774   2.291  1.00 33.11           O  
ATOM   2267  N   ASN B  52       0.572  40.319   5.822  1.00 31.41           N  
ATOM   2268  CA  ASN B  52       0.659  40.080   7.260  1.00 31.85           C  
ATOM   2269  C   ASN B  52       0.849  41.277   8.188  1.00 32.10           C  
ATOM   2270  O   ASN B  52       1.130  41.097   9.377  1.00 32.16           O  
ATOM   2271  CB  ASN B  52       1.773  39.062   7.516  1.00 32.09           C  
ATOM   2272  CG  ASN B  52       1.360  37.970   8.474  1.00 32.45           C  
ATOM   2273  OD1 ASN B  52       2.145  37.544   9.325  1.00 32.80           O  
ATOM   2274  ND2 ASN B  52       0.129  37.490   8.329  1.00 32.46           N  
ATOM   2275  N   GLY B  53       0.696  42.488   7.661  1.00 32.30           N  
ATOM   2276  CA  GLY B  53       0.865  43.669   8.488  1.00 32.52           C  
ATOM   2277  C   GLY B  53       2.300  43.869   8.943  1.00 32.62           C  
ATOM   2278  O   GLY B  53       3.227  43.758   8.143  1.00 32.90           O  
ATOM   2279  N  AASN B  54       2.481  44.141  10.231  0.50 32.58           N  
ATOM   2280  CA AASN B  54       3.807  44.369  10.801  0.50 32.42           C  
ATOM   2281  C  AASN B  54       4.540  43.082  11.185  0.50 32.04           C  
ATOM   2282  O  AASN B  54       5.664  43.130  11.688  0.50 32.13           O  
ATOM   2283  CB AASN B  54       3.702  45.289  12.022  0.50 32.87           C  
ATOM   2284  CG AASN B  54       2.848  44.697  13.127  0.50 33.10           C  
ATOM   2285  OD1AASN B  54       3.366  44.190  14.123  0.50 33.32           O  
ATOM   2286  ND2AASN B  54       1.530  44.754  12.955  0.50 33.39           N  
ATOM   2287  N  BASN B  54       2.482  44.143  10.231  0.50 32.54           N  
ATOM   2288  CA BASN B  54       3.811  44.366  10.795  0.50 32.37           C  
ATOM   2289  C  BASN B  54       4.537  43.082  11.194  0.50 32.01           C  
ATOM   2290  O  BASN B  54       5.653  43.130  11.715  0.50 32.11           O  
ATOM   2291  CB BASN B  54       3.726  45.315  11.994  0.50 32.76           C  
ATOM   2292  CG BASN B  54       3.286  46.712  11.600  0.50 32.93           C  
ATOM   2293  OD1BASN B  54       3.874  47.332  10.712  0.50 33.20           O  
ATOM   2294  ND2BASN B  54       2.245  47.213  12.255  0.50 33.10           N  
ATOM   2295  N   ASN B  55       3.909  41.938  10.944  1.00 31.63           N  
ATOM   2296  CA  ASN B  55       4.509  40.648  11.277  1.00 30.75           C  
ATOM   2297  C   ASN B  55       4.993  39.905  10.036  1.00 29.33           C  
ATOM   2298  O   ASN B  55       4.393  40.010   8.967  1.00 29.31           O  
ATOM   2299  CB  ASN B  55       3.512  39.784  12.047  1.00 31.57           C  
ATOM   2300  CG  ASN B  55       3.053  40.437  13.336  1.00 32.48           C  
ATOM   2301  OD1 ASN B  55       3.852  40.673  14.245  1.00 33.04           O  
ATOM   2302  ND2 ASN B  55       1.763  40.747  13.415  1.00 33.14           N  
ATOM   2303  N   VAL B  56       6.105  39.187  10.173  1.00 27.64           N  
ATOM   2304  CA  VAL B  56       6.653  38.420   9.056  1.00 25.82           C  
ATOM   2305  C   VAL B  56       5.777  37.196   8.800  1.00 24.55           C  
ATOM   2306  O   VAL B  56       5.409  36.478   9.729  1.00 24.45           O  
ATOM   2307  CB  VAL B  56       8.109  37.966   9.333  1.00 25.78           C  
ATOM   2308  CG1 VAL B  56       8.591  37.010   8.245  1.00 25.42           C  
ATOM   2309  CG2 VAL B  56       9.027  39.174   9.402  1.00 25.83           C  
ATOM   2310  N   ALA B  57       5.439  36.978   7.534  1.00 23.14           N  
ATOM   2311  CA  ALA B  57       4.606  35.850   7.139  1.00 22.03           C  
ATOM   2312  C   ALA B  57       5.426  34.609   6.797  1.00 21.21           C  
ATOM   2313  O   ALA B  57       5.016  33.484   7.081  1.00 21.22           O  
ATOM   2314  CB  ALA B  57       3.747  36.239   5.945  1.00 21.74           C  
ATOM   2315  N   ALA B  58       6.580  34.815   6.171  1.00 20.15           N  
ATOM   2316  CA  ALA B  58       7.411  33.692   5.770  1.00 19.03           C  
ATOM   2317  C   ALA B  58       8.858  34.080   5.537  1.00 18.31           C  
ATOM   2318  O   ALA B  58       9.199  35.263   5.471  1.00 18.16           O  
ATOM   2319  CB  ALA B  58       6.843  33.068   4.496  1.00 19.34           C  
ATOM   2320  N   TYR B  59       9.704  33.062   5.427  1.00 17.27           N  
ATOM   2321  CA  TYR B  59      11.117  33.264   5.162  1.00 16.61           C  
ATOM   2322  C   TYR B  59      11.632  32.163   4.239  1.00 16.13           C  
ATOM   2323  O   TYR B  59      12.337  31.253   4.684  1.00 16.13           O  
ATOM   2324  CB  TYR B  59      11.927  33.299   6.470  1.00 16.52           C  
ATOM   2325  CG  TYR B  59      13.420  33.514   6.283  1.00 16.29           C  
ATOM   2326  CD1 TYR B  59      13.906  34.625   5.595  1.00 16.16           C  
ATOM   2327  CD2 TYR B  59      14.346  32.605   6.800  1.00 16.24           C  
ATOM   2328  CE1 TYR B  59      15.282  34.828   5.426  1.00 15.99           C  
ATOM   2329  CE2 TYR B  59      15.720  32.797   6.638  1.00 16.01           C  
ATOM   2330  CZ  TYR B  59      16.179  33.908   5.951  1.00 15.91           C  
ATOM   2331  OH  TYR B  59      17.533  34.098   5.789  1.00 15.71           O  
ATOM   2332  N   PRO B  60      11.202  32.170   2.960  1.00 15.49           N  
ATOM   2333  CA  PRO B  60      11.688  31.139   2.036  1.00 15.11           C  
ATOM   2334  C   PRO B  60      13.205  31.314   2.004  1.00 14.91           C  
ATOM   2335  O   PRO B  60      13.705  32.440   1.891  1.00 14.50           O  
ATOM   2336  CB  PRO B  60      11.018  31.517   0.710  1.00 15.05           C  
ATOM   2337  CG  PRO B  60      10.728  32.994   0.858  1.00 14.98           C  
ATOM   2338  CD  PRO B  60      10.267  33.086   2.283  1.00 15.32           C  
ATOM   2339  N   ALA B  61      13.938  30.218   2.155  1.00 14.47           N  
ATOM   2340  CA  ALA B  61      15.388  30.324   2.221  1.00 13.96           C  
ATOM   2341  C   ALA B  61      16.148  29.069   1.830  1.00 13.78           C  
ATOM   2342  O   ALA B  61      15.569  28.000   1.633  1.00 13.43           O  
ATOM   2343  CB  ALA B  61      15.782  30.717   3.645  1.00 14.54           C  
ATOM   2344  N   ILE B  62      17.456  29.242   1.685  1.00 13.32           N  
ATOM   2345  CA  ILE B  62      18.369  28.148   1.383  1.00 12.83           C  
ATOM   2346  C   ILE B  62      19.373  28.165   2.536  1.00 13.11           C  
ATOM   2347  O   ILE B  62      19.760  29.236   3.014  1.00 12.54           O  
ATOM   2348  CB  ILE B  62      19.078  28.335   0.014  1.00 12.81           C  
ATOM   2349  CG1 ILE B  62      20.005  27.146  -0.259  1.00 12.62           C  
ATOM   2350  CG2 ILE B  62      19.831  29.670  -0.043  1.00 13.10           C  
ATOM   2351  CD1 ILE B  62      20.408  27.003  -1.708  1.00 12.21           C  
ATOM   2352  N   TYR B  63      19.755  26.994   3.030  1.00 13.04           N  
ATOM   2353  CA  TYR B  63      20.695  26.972   4.139  1.00 13.47           C  
ATOM   2354  C   TYR B  63      21.731  25.868   4.086  1.00 13.66           C  
ATOM   2355  O   TYR B  63      21.618  24.906   3.316  1.00 13.51           O  
ATOM   2356  CB  TYR B  63      19.954  26.943   5.490  1.00 13.88           C  
ATOM   2357  CG  TYR B  63      19.268  25.638   5.841  1.00 14.26           C  
ATOM   2358  CD1 TYR B  63      19.929  24.651   6.582  1.00 14.16           C  
ATOM   2359  CD2 TYR B  63      17.954  25.396   5.450  1.00 14.39           C  
ATOM   2360  CE1 TYR B  63      19.288  23.451   6.923  1.00 14.67           C  
ATOM   2361  CE2 TYR B  63      17.306  24.206   5.785  1.00 14.60           C  
ATOM   2362  CZ  TYR B  63      17.977  23.241   6.521  1.00 14.97           C  
ATOM   2363  OH  TYR B  63      17.326  22.071   6.861  1.00 15.60           O  
ATOM   2364  N   PHE B  64      22.739  26.048   4.930  1.00 13.54           N  
ATOM   2365  CA  PHE B  64      23.856  25.140   5.095  1.00 13.89           C  
ATOM   2366  C   PHE B  64      23.903  24.911   6.599  1.00 14.05           C  
ATOM   2367  O   PHE B  64      23.929  25.869   7.374  1.00 13.72           O  
ATOM   2368  CB  PHE B  64      25.140  25.833   4.625  1.00 14.44           C  
ATOM   2369  CG  PHE B  64      26.388  25.025   4.834  1.00 15.22           C  
ATOM   2370  CD1 PHE B  64      26.689  23.954   3.995  1.00 15.57           C  
ATOM   2371  CD2 PHE B  64      27.284  25.357   5.847  1.00 15.46           C  
ATOM   2372  CE1 PHE B  64      27.871  23.227   4.158  1.00 15.54           C  
ATOM   2373  CE2 PHE B  64      28.469  24.633   6.014  1.00 15.95           C  
ATOM   2374  CZ  PHE B  64      28.758  23.569   5.164  1.00 15.08           C  
ATOM   2375  N   GLY B  65      23.869  23.649   7.013  1.00 13.86           N  
ATOM   2376  CA  GLY B  65      23.902  23.347   8.430  1.00 14.10           C  
ATOM   2377  C   GLY B  65      22.628  22.714   8.955  1.00 14.64           C  
ATOM   2378  O   GLY B  65      21.985  21.933   8.254  1.00 14.40           O  
ATOM   2379  N   CYS B  66      22.241  23.085  10.174  1.00 14.97           N  
ATOM   2380  CA  CYS B  66      21.057  22.513  10.816  1.00 15.63           C  
ATOM   2381  C   CYS B  66      20.008  23.542  11.212  1.00 15.75           C  
ATOM   2382  O   CYS B  66      20.226  24.341  12.118  1.00 16.25           O  
ATOM   2383  CB  CYS B  66      21.479  21.726  12.055  1.00 16.16           C  
ATOM   2384  SG  CYS B  66      22.791  20.497  11.752  1.00 16.95           S  
ATOM   2385  N   HIS B  67      18.868  23.494  10.530  1.00 15.83           N  
ATOM   2386  CA  HIS B  67      17.741  24.396  10.766  1.00 15.88           C  
ATOM   2387  C   HIS B  67      16.712  23.621  11.588  1.00 15.86           C  
ATOM   2388  O   HIS B  67      16.062  22.712  11.077  1.00 15.44           O  
ATOM   2389  CB  HIS B  67      17.148  24.828   9.413  1.00 15.76           C  
ATOM   2390  CG  HIS B  67      15.906  25.661   9.515  1.00 16.33           C  
ATOM   2391  ND1 HIS B  67      15.935  27.035   9.618  1.00 16.42           N  
ATOM   2392  CD2 HIS B  67      14.597  25.316   9.487  1.00 16.59           C  
ATOM   2393  CE1 HIS B  67      14.700  27.501   9.646  1.00 16.74           C  
ATOM   2394  NE2 HIS B  67      13.868  26.478   9.568  1.00 16.31           N  
ATOM   2395  N   TRP B  68      16.583  23.980  12.863  1.00 16.34           N  
ATOM   2396  CA  TRP B  68      15.656  23.310  13.775  1.00 17.20           C  
ATOM   2397  C   TRP B  68      15.817  21.788  13.736  1.00 17.19           C  
ATOM   2398  O   TRP B  68      14.836  21.053  13.615  1.00 17.26           O  
ATOM   2399  CB  TRP B  68      14.203  23.716  13.492  1.00 18.40           C  
ATOM   2400  CG  TRP B  68      13.760  24.919  14.272  1.00 20.11           C  
ATOM   2401  CD1 TRP B  68      13.057  24.922  15.445  1.00 20.79           C  
ATOM   2402  CD2 TRP B  68      14.017  26.289  13.956  1.00 20.90           C  
ATOM   2403  NE1 TRP B  68      12.866  26.212  15.879  1.00 21.26           N  
ATOM   2404  CE2 TRP B  68      13.446  27.070  14.984  1.00 21.42           C  
ATOM   2405  CE3 TRP B  68      14.678  26.935  12.902  1.00 21.37           C  
ATOM   2406  CZ2 TRP B  68      13.516  28.468  14.991  1.00 22.02           C  
ATOM   2407  CZ3 TRP B  68      14.748  28.328  12.909  1.00 21.69           C  
ATOM   2408  CH2 TRP B  68      14.169  29.076  13.948  1.00 22.12           C  
ATOM   2409  N   GLY B  69      17.066  21.336  13.816  1.00 16.99           N  
ATOM   2410  CA  GLY B  69      17.360  19.910  13.811  1.00 17.05           C  
ATOM   2411  C   GLY B  69      17.530  19.255  12.451  1.00 17.11           C  
ATOM   2412  O   GLY B  69      18.121  18.174  12.355  1.00 17.57           O  
ATOM   2413  N   ALA B  70      16.999  19.881  11.404  1.00 16.70           N  
ATOM   2414  CA  ALA B  70      17.107  19.337  10.052  1.00 16.65           C  
ATOM   2415  C   ALA B  70      18.431  19.777   9.435  1.00 16.63           C  
ATOM   2416  O   ALA B  70      18.562  20.909   8.974  1.00 16.59           O  
ATOM   2417  CB  ALA B  70      15.936  19.806   9.197  1.00 16.25           C  
ATOM   2418  N   CYS B  71      19.406  18.874   9.426  1.00 16.50           N  
ATOM   2419  CA  CYS B  71      20.726  19.180   8.890  1.00 16.83           C  
ATOM   2420  C   CYS B  71      20.936  18.779   7.444  1.00 16.88           C  
ATOM   2421  O   CYS B  71      20.362  17.800   6.964  1.00 16.83           O  
ATOM   2422  CB  CYS B  71      21.811  18.485   9.714  1.00 17.15           C  
ATOM   2423  SG  CYS B  71      21.774  18.765  11.505  1.00 17.51           S  
ATOM   2424  N   THR B  72      21.775  19.551   6.759  1.00 16.68           N  
ATOM   2425  CA  THR B  72      22.145  19.266   5.382  1.00 17.21           C  
ATOM   2426  C   THR B  72      23.196  18.153   5.506  1.00 18.22           C  
ATOM   2427  O   THR B  72      23.600  17.810   6.617  1.00 18.44           O  
ATOM   2428  CB  THR B  72      22.746  20.510   4.705  1.00 16.14           C  
ATOM   2429  OG1 THR B  72      23.812  21.026   5.510  1.00 15.41           O  
ATOM   2430  CG2 THR B  72      21.681  21.588   4.538  1.00 15.90           C  
ATOM   2431  N  ASER B  73      23.619  17.593   4.378  0.50 18.74           N  
ATOM   2432  CA ASER B  73      24.593  16.506   4.391  0.50 19.54           C  
ATOM   2433  C  ASER B  73      26.037  16.949   4.585  0.50 19.94           C  
ATOM   2434  O  ASER B  73      26.544  17.805   3.856  0.50 19.82           O  
ATOM   2435  CB ASER B  73      24.474  15.666   3.117  0.50 19.76           C  
ATOM   2436  OG ASER B  73      25.352  14.553   3.158  0.50 20.13           O  
ATOM   2437  N  BSER B  73      23.670  17.622   4.384  0.50 18.85           N  
ATOM   2438  CA BSER B  73      24.653  16.538   4.429  0.50 19.77           C  
ATOM   2439  C  BSER B  73      26.099  16.967   4.667  0.50 20.13           C  
ATOM   2440  O  BSER B  73      26.630  17.834   3.971  0.50 20.01           O  
ATOM   2441  CB BSER B  73      24.572  15.679   3.164  0.50 20.12           C  
ATOM   2442  OG BSER B  73      25.000  16.399   2.023  0.50 21.03           O  
ATOM   2443  N  AASN B  74      26.681  16.359   5.590  0.50 20.51           N  
ATOM   2444  CA AASN B  74      28.079  16.626   5.925  0.50 21.03           C  
ATOM   2445  C  AASN B  74      28.482  18.100   5.941  0.50 20.97           C  
ATOM   2446  O  AASN B  74      29.415  18.507   5.247  0.50 21.05           O  
ATOM   2447  CB AASN B  74      29.000  15.833   4.989  0.50 21.84           C  
ATOM   2448  CG AASN B  74      28.833  14.334   5.143  0.50 22.29           C  
ATOM   2449  OD1AASN B  74      29.002  13.788   6.234  0.50 22.99           O  
ATOM   2450  ND2AASN B  74      28.494  13.660   4.050  0.50 22.82           N  
ATOM   2451  N  BASN B  74      26.711  16.350   5.676  0.50 20.64           N  
ATOM   2452  CA BASN B  74      28.106  16.580   6.066  0.50 21.11           C  
ATOM   2453  C  BASN B  74      28.557  18.047   6.075  0.50 21.01           C  
ATOM   2454  O  BASN B  74      29.594  18.396   5.506  0.50 21.03           O  
ATOM   2455  CB BASN B  74      29.032  15.734   5.180  0.50 21.90           C  
ATOM   2456  CG BASN B  74      30.340  15.381   5.865  0.50 22.39           C  
ATOM   2457  OD1BASN B  74      30.349  14.774   6.938  0.50 22.99           O  
ATOM   2458  ND2BASN B  74      31.453  15.750   5.243  0.50 22.76           N  
ATOM   2459  N   SER B  75      27.783  18.894   6.747  1.00 20.84           N  
ATOM   2460  CA  SER B  75      28.082  20.321   6.847  1.00 20.74           C  
ATOM   2461  C   SER B  75      29.252  20.615   7.779  1.00 20.90           C  
ATOM   2462  O   SER B  75      29.881  21.666   7.677  1.00 20.93           O  
ATOM   2463  CB  SER B  75      26.859  21.081   7.357  1.00 20.47           C  
ATOM   2464  OG  SER B  75      26.592  20.754   8.709  1.00 19.95           O  
ATOM   2465  N   GLY B  76      29.536  19.689   8.692  1.00 21.15           N  
ATOM   2466  CA  GLY B  76      30.608  19.904   9.649  1.00 21.75           C  
ATOM   2467  C   GLY B  76      30.097  20.731  10.818  1.00 21.95           C  
ATOM   2468  O   GLY B  76      30.852  21.081  11.728  1.00 22.30           O  
ATOM   2469  N   LEU B  77      28.808  21.066  10.773  1.00 21.57           N  
ATOM   2470  CA  LEU B  77      28.152  21.842  11.823  1.00 21.69           C  
ATOM   2471  C   LEU B  77      27.203  20.918  12.585  1.00 21.90           C  
ATOM   2472  O   LEU B  77      26.792  19.884  12.061  1.00 21.93           O  
ATOM   2473  CB  LEU B  77      27.364  23.008  11.208  1.00 21.08           C  
ATOM   2474  CG  LEU B  77      28.184  24.032  10.421  1.00 21.11           C  
ATOM   2475  CD1 LEU B  77      27.260  25.094   9.833  1.00 21.19           C  
ATOM   2476  CD2 LEU B  77      29.236  24.673  11.329  1.00 21.16           C  
ATOM   2477  N   PRO B  78      26.856  21.265  13.839  1.00 22.34           N  
ATOM   2478  CA  PRO B  78      27.291  22.458  14.577  1.00 22.83           C  
ATOM   2479  C   PRO B  78      28.749  22.407  15.030  1.00 23.43           C  
ATOM   2480  O   PRO B  78      29.300  21.336  15.291  1.00 23.41           O  
ATOM   2481  CB  PRO B  78      26.325  22.500  15.761  1.00 22.52           C  
ATOM   2482  CG  PRO B  78      26.018  21.057  15.995  1.00 22.89           C  
ATOM   2483  CD  PRO B  78      25.834  20.524  14.600  1.00 22.22           C  
ATOM   2484  N   ARG B  79      29.360  23.584  15.120  1.00 24.02           N  
ATOM   2485  CA  ARG B  79      30.753  23.720  15.519  1.00 25.03           C  
ATOM   2486  C   ARG B  79      30.881  24.950  16.410  1.00 24.62           C  
ATOM   2487  O   ARG B  79      30.246  25.969  16.147  1.00 24.25           O  
ATOM   2488  CB  ARG B  79      31.618  23.907  14.269  1.00 26.68           C  
ATOM   2489  CG  ARG B  79      33.115  23.886  14.515  1.00 29.03           C  
ATOM   2490  CD  ARG B  79      33.562  22.510  14.960  1.00 31.46           C  
ATOM   2491  NE  ARG B  79      33.078  21.474  14.053  1.00 33.43           N  
ATOM   2492  CZ  ARG B  79      33.783  20.411  13.680  1.00 34.37           C  
ATOM   2493  NH1 ARG B  79      35.018  20.233  14.136  1.00 34.81           N  
ATOM   2494  NH2 ARG B  79      33.252  19.529  12.842  1.00 34.97           N  
ATOM   2495  N   ARG B  80      31.700  24.867  17.457  1.00 24.24           N  
ATOM   2496  CA  ARG B  80      31.882  26.010  18.351  1.00 24.48           C  
ATOM   2497  C   ARG B  80      32.523  27.176  17.610  1.00 24.09           C  
ATOM   2498  O   ARG B  80      33.406  26.982  16.776  1.00 23.68           O  
ATOM   2499  CB  ARG B  80      32.751  25.650  19.560  1.00 25.16           C  
ATOM   2500  CG  ARG B  80      32.115  24.698  20.554  1.00 26.51           C  
ATOM   2501  CD  ARG B  80      32.994  24.590  21.792  1.00 27.88           C  
ATOM   2502  NE  ARG B  80      32.678  23.427  22.618  1.00 29.33           N  
ATOM   2503  CZ  ARG B  80      31.802  23.422  23.619  1.00 30.10           C  
ATOM   2504  NH1 ARG B  80      31.128  24.523  23.932  1.00 30.56           N  
ATOM   2505  NH2 ARG B  80      31.634  22.322  24.341  1.00 30.69           N  
ATOM   2506  N   VAL B  81      32.064  28.384  17.919  1.00 24.10           N  
ATOM   2507  CA  VAL B  81      32.578  29.600  17.298  1.00 24.53           C  
ATOM   2508  C   VAL B  81      34.096  29.732  17.448  1.00 25.06           C  
ATOM   2509  O   VAL B  81      34.790  30.119  16.504  1.00 24.87           O  
ATOM   2510  CB  VAL B  81      31.876  30.848  17.892  1.00 24.53           C  
ATOM   2511  CG1 VAL B  81      32.563  32.132  17.436  1.00 24.38           C  
ATOM   2512  CG2 VAL B  81      30.410  30.855  17.479  1.00 24.68           C  
ATOM   2513  N   GLN B  82      34.609  29.373  18.623  1.00 25.76           N  
ATOM   2514  CA  GLN B  82      36.042  29.458  18.896  1.00 26.85           C  
ATOM   2515  C   GLN B  82      36.885  28.483  18.069  1.00 27.18           C  
ATOM   2516  O   GLN B  82      38.110  28.598  18.030  1.00 27.33           O  
ATOM   2517  CB  GLN B  82      36.310  29.261  20.392  1.00 27.57           C  
ATOM   2518  CG  GLN B  82      35.759  27.968  20.965  1.00 28.63           C  
ATOM   2519  CD  GLN B  82      35.827  27.925  22.482  1.00 29.45           C  
ATOM   2520  OE1 GLN B  82      35.871  28.964  23.147  1.00 30.28           O  
ATOM   2521  NE2 GLN B  82      35.822  26.720  23.038  1.00 29.93           N  
ATOM   2522  N   GLU B  83      36.229  27.531  17.409  1.00 27.34           N  
ATOM   2523  CA  GLU B  83      36.933  26.558  16.577  1.00 27.90           C  
ATOM   2524  C   GLU B  83      36.906  26.900  15.085  1.00 27.72           C  
ATOM   2525  O   GLU B  83      37.486  26.184  14.271  1.00 27.84           O  
ATOM   2526  CB  GLU B  83      36.370  25.154  16.808  1.00 28.46           C  
ATOM   2527  CG  GLU B  83      36.661  24.606  18.200  1.00 29.62           C  
ATOM   2528  CD  GLU B  83      35.990  23.272  18.472  1.00 30.34           C  
ATOM   2529  OE1 GLU B  83      35.725  22.516  17.513  1.00 31.00           O  
ATOM   2530  OE2 GLU B  83      35.729  22.976  19.658  1.00 31.18           O  
ATOM   2531  N   LEU B  84      36.247  28.001  14.733  1.00 27.48           N  
ATOM   2532  CA  LEU B  84      36.148  28.426  13.336  1.00 27.36           C  
ATOM   2533  C   LEU B  84      37.297  29.346  12.952  1.00 27.03           C  
ATOM   2534  O   LEU B  84      37.666  30.234  13.716  1.00 27.08           O  
ATOM   2535  CB  LEU B  84      34.830  29.170  13.101  1.00 27.49           C  
ATOM   2536  CG  LEU B  84      33.521  28.460  13.447  1.00 27.71           C  
ATOM   2537  CD1 LEU B  84      32.361  29.423  13.247  1.00 28.08           C  
ATOM   2538  CD2 LEU B  84      33.356  27.221  12.589  1.00 28.10           C  
ATOM   2539  N   SER B  85      37.850  29.145  11.761  1.00 26.62           N  
ATOM   2540  CA  SER B  85      38.940  29.994  11.292  1.00 26.49           C  
ATOM   2541  C   SER B  85      38.503  30.847  10.107  1.00 26.08           C  
ATOM   2542  O   SER B  85      39.018  31.943   9.906  1.00 26.20           O  
ATOM   2543  CB  SER B  85      40.169  29.162  10.919  1.00 26.70           C  
ATOM   2544  OG  SER B  85      39.884  28.274   9.856  1.00 27.65           O  
ATOM   2545  N   ASP B  86      37.544  30.347   9.330  1.00 25.63           N  
ATOM   2546  CA  ASP B  86      37.057  31.084   8.172  1.00 25.13           C  
ATOM   2547  C   ASP B  86      35.654  30.632   7.777  1.00 24.05           C  
ATOM   2548  O   ASP B  86      35.341  29.442   7.806  1.00 24.13           O  
ATOM   2549  CB  ASP B  86      38.025  30.904   6.996  1.00 26.53           C  
ATOM   2550  CG  ASP B  86      37.744  31.856   5.846  1.00 27.63           C  
ATOM   2551  OD1 ASP B  86      37.754  31.396   4.685  1.00 28.82           O  
ATOM   2552  OD2 ASP B  86      37.528  33.062   6.095  1.00 29.06           O  
ATOM   2553  N   VAL B  87      34.791  31.603   7.492  1.00 22.52           N  
ATOM   2554  CA  VAL B  87      33.418  31.332   7.070  1.00 21.12           C  
ATOM   2555  C   VAL B  87      33.155  32.311   5.931  1.00 20.45           C  
ATOM   2556  O   VAL B  87      33.257  33.530   6.111  1.00 19.91           O  
ATOM   2557  CB  VAL B  87      32.391  31.558   8.210  1.00 21.10           C  
ATOM   2558  CG1 VAL B  87      31.000  31.126   7.755  1.00 20.66           C  
ATOM   2559  CG2 VAL B  87      32.795  30.779   9.457  1.00 21.24           C  
ATOM   2560  N   ARG B  88      32.891  31.764   4.747  1.00 19.50           N  
ATOM   2561  CA  ARG B  88      32.660  32.563   3.546  1.00 18.77           C  
ATOM   2562  C   ARG B  88      31.337  32.215   2.890  1.00 17.66           C  
ATOM   2563  O   ARG B  88      30.851  31.088   3.009  1.00 17.20           O  
ATOM   2564  CB  ARG B  88      33.777  32.301   2.531  1.00 20.02           C  
ATOM   2565  CG  ARG B  88      35.167  32.655   3.012  1.00 21.87           C  
ATOM   2566  CD  ARG B  88      35.361  34.148   2.976  1.00 23.27           C  
ATOM   2567  NE  ARG B  88      36.613  34.567   3.600  1.00 24.90           N  
ATOM   2568  CZ  ARG B  88      37.201  35.733   3.358  1.00 25.59           C  
ATOM   2569  NH1 ARG B  88      36.657  36.586   2.499  1.00 25.94           N  
ATOM   2570  NH2 ARG B  88      38.309  36.064   4.006  1.00 26.76           N  
ATOM   2571  N   THR B  89      30.779  33.172   2.157  1.00 16.30           N  
ATOM   2572  CA  THR B  89      29.518  32.943   1.470  1.00 15.29           C  
ATOM   2573  C   THR B  89      29.350  33.833   0.250  1.00 14.97           C  
ATOM   2574  O   THR B  89      29.925  34.921   0.168  1.00 14.82           O  
ATOM   2575  CB  THR B  89      28.309  33.150   2.425  1.00 15.13           C  
ATOM   2576  OG1 THR B  89      27.097  32.736   1.777  1.00 14.41           O  
ATOM   2577  CG2 THR B  89      28.188  34.617   2.814  1.00 14.99           C  
ATOM   2578  N   SER B  90      28.586  33.341  -0.718  1.00 14.22           N  
ATOM   2579  CA  SER B  90      28.291  34.096  -1.928  1.00 13.73           C  
ATOM   2580  C   SER B  90      26.793  33.975  -2.156  1.00 13.52           C  
ATOM   2581  O   SER B  90      26.183  32.971  -1.774  1.00 13.31           O  
ATOM   2582  CB  SER B  90      29.043  33.531  -3.138  1.00 13.80           C  
ATOM   2583  OG  SER B  90      30.436  33.757  -3.029  1.00 13.83           O  
ATOM   2584  N   TRP B  91      26.206  35.000  -2.767  1.00 13.42           N  
ATOM   2585  CA  TRP B  91      24.776  35.015  -3.051  1.00 13.97           C  
ATOM   2586  C   TRP B  91      24.446  36.140  -4.016  1.00 14.24           C  
ATOM   2587  O   TRP B  91      25.072  37.197  -3.984  1.00 14.21           O  
ATOM   2588  CB  TRP B  91      23.984  35.238  -1.751  1.00 14.25           C  
ATOM   2589  CG  TRP B  91      22.490  35.052  -1.875  1.00 14.18           C  
ATOM   2590  CD1 TRP B  91      21.840  34.050  -2.535  1.00 14.16           C  
ATOM   2591  CD2 TRP B  91      21.467  35.857  -1.267  1.00 14.31           C  
ATOM   2592  NE1 TRP B  91      20.483  34.173  -2.370  1.00 14.31           N  
ATOM   2593  CE2 TRP B  91      20.225  35.274  -1.597  1.00 14.18           C  
ATOM   2594  CE3 TRP B  91      21.482  37.010  -0.470  1.00 14.68           C  
ATOM   2595  CZ2 TRP B  91      19.002  35.804  -1.158  1.00 14.78           C  
ATOM   2596  CZ3 TRP B  91      20.266  37.538  -0.032  1.00 14.61           C  
ATOM   2597  CH2 TRP B  91      19.045  36.932  -0.379  1.00 14.70           C  
ATOM   2598  N   THR B  92      23.476  35.895  -4.889  1.00 14.60           N  
ATOM   2599  CA  THR B  92      23.013  36.908  -5.827  1.00 15.05           C  
ATOM   2600  C   THR B  92      21.495  36.922  -5.730  1.00 15.47           C  
ATOM   2601  O   THR B  92      20.848  35.882  -5.865  1.00 15.57           O  
ATOM   2602  CB  THR B  92      23.397  36.600  -7.281  1.00 15.54           C  
ATOM   2603  OG1 THR B  92      24.821  36.493  -7.395  1.00 15.86           O  
ATOM   2604  CG2 THR B  92      22.903  37.723  -8.202  1.00 15.37           C  
ATOM   2605  N   LEU B  93      20.929  38.097  -5.483  1.00 15.98           N  
ATOM   2606  CA  LEU B  93      19.485  38.226  -5.376  1.00 17.04           C  
ATOM   2607  C   LEU B  93      18.928  39.118  -6.478  1.00 17.75           C  
ATOM   2608  O   LEU B  93      19.626  39.992  -6.996  1.00 17.50           O  
ATOM   2609  CB  LEU B  93      19.105  38.809  -4.008  1.00 17.11           C  
ATOM   2610  CG  LEU B  93      19.542  40.256  -3.735  1.00 17.56           C  
ATOM   2611  CD1 LEU B  93      18.318  41.158  -3.600  1.00 17.55           C  
ATOM   2612  CD2 LEU B  93      20.391  40.319  -2.483  1.00 17.98           C  
ATOM   2613  N   THR B  94      17.684  38.854  -6.868  1.00 18.61           N  
ATOM   2614  CA  THR B  94      17.009  39.669  -7.872  1.00 19.66           C  
ATOM   2615  C   THR B  94      15.862  40.343  -7.130  1.00 20.33           C  
ATOM   2616  O   THR B  94      14.908  39.686  -6.713  1.00 20.59           O  
ATOM   2617  CB  THR B  94      16.449  38.831  -9.038  1.00 19.77           C  
ATOM   2618  OG1 THR B  94      17.524  38.159  -9.708  1.00 20.29           O  
ATOM   2619  CG2 THR B  94      15.743  39.742 -10.043  1.00 20.40           C  
ATOM   2620  N   PRO B  95      15.956  41.663  -6.926  1.00 20.84           N  
ATOM   2621  CA  PRO B  95      14.905  42.390  -6.215  1.00 21.32           C  
ATOM   2622  C   PRO B  95      13.690  42.733  -7.071  1.00 21.90           C  
ATOM   2623  O   PRO B  95      13.726  42.623  -8.297  1.00 21.64           O  
ATOM   2624  CB  PRO B  95      15.631  43.651  -5.761  1.00 21.20           C  
ATOM   2625  CG  PRO B  95      16.535  43.933  -6.918  1.00 21.21           C  
ATOM   2626  CD  PRO B  95      17.071  42.559  -7.290  1.00 20.97           C  
ATOM   2627  N   ILE B  96      12.595  43.075  -6.400  1.00 22.78           N  
ATOM   2628  CA  ILE B  96      11.374  43.490  -7.079  1.00 23.94           C  
ATOM   2629  C   ILE B  96      11.067  44.893  -6.571  1.00 24.85           C  
ATOM   2630  O   ILE B  96      11.625  45.335  -5.565  1.00 25.29           O  
ATOM   2631  CB  ILE B  96      10.176  42.537  -6.822  1.00 23.81           C  
ATOM   2632  CG1 ILE B  96       9.859  42.441  -5.329  1.00 23.53           C  
ATOM   2633  CG2 ILE B  96      10.457  41.167  -7.435  1.00 23.65           C  
ATOM   2634  CD1 ILE B  96       8.627  41.614  -5.020  1.00 23.97           C  
ATOM   2635  N   THR B  97      10.204  45.610  -7.276  1.00 26.00           N  
ATOM   2636  CA  THR B  97       9.884  46.974  -6.880  1.00 26.98           C  
ATOM   2637  C   THR B  97       8.672  47.119  -5.968  1.00 27.16           C  
ATOM   2638  O   THR B  97       8.446  48.191  -5.405  1.00 27.66           O  
ATOM   2639  CB  THR B  97       9.728  47.878  -8.119  1.00 27.33           C  
ATOM   2640  OG1 THR B  97       8.863  47.242  -9.067  1.00 28.07           O  
ATOM   2641  CG2 THR B  97      11.075  48.130  -8.763  1.00 27.78           C  
ATOM   2642  N   THR B  98       7.908  46.042  -5.803  1.00 27.14           N  
ATOM   2643  CA  THR B  98       6.718  46.071  -4.954  1.00 26.97           C  
ATOM   2644  C   THR B  98       6.847  45.228  -3.687  1.00 26.40           C  
ATOM   2645  O   THR B  98       7.829  44.506  -3.501  1.00 26.58           O  
ATOM   2646  CB  THR B  98       5.467  45.577  -5.716  1.00 27.17           C  
ATOM   2647  OG1 THR B  98       5.683  44.239  -6.181  1.00 27.97           O  
ATOM   2648  CG2 THR B  98       5.169  46.470  -6.899  1.00 27.70           C  
ATOM   2649  N   GLY B  99       5.836  45.337  -2.828  1.00 25.58           N  
ATOM   2650  CA  GLY B  99       5.792  44.583  -1.590  1.00 24.57           C  
ATOM   2651  C   GLY B  99       6.672  45.048  -0.447  1.00 23.78           C  
ATOM   2652  O   GLY B  99       7.431  46.008  -0.570  1.00 24.03           O  
ATOM   2653  N  AARG B 100       6.531  44.377   0.691  0.50 23.52           N  
ATOM   2654  CA AARG B 100       7.319  44.681   1.881  0.50 22.99           C  
ATOM   2655  C  AARG B 100       8.106  43.417   2.208  0.50 22.37           C  
ATOM   2656  O  AARG B 100       7.532  42.394   2.584  0.50 22.15           O  
ATOM   2657  CB AARG B 100       6.412  45.075   3.051  0.50 23.42           C  
ATOM   2658  CG AARG B 100       5.515  46.274   2.755  0.50 24.01           C  
ATOM   2659  CD AARG B 100       4.778  46.754   3.997  0.50 24.41           C  
ATOM   2660  NE AARG B 100       5.667  47.437   4.936  0.50 24.94           N  
ATOM   2661  CZ AARG B 100       5.886  47.047   6.188  0.50 24.96           C  
ATOM   2662  NH1AARG B 100       5.280  45.968   6.669  0.50 25.14           N  
ATOM   2663  NH2AARG B 100       6.714  47.737   6.960  0.50 25.12           N  
ATOM   2664  N  BARG B 100       6.538  44.367   0.684  0.50 23.46           N  
ATOM   2665  CA BARG B 100       7.312  44.668   1.882  0.50 22.88           C  
ATOM   2666  C  BARG B 100       8.106  43.411   2.209  0.50 22.29           C  
ATOM   2667  O  BARG B 100       7.538  42.385   2.591  0.50 22.09           O  
ATOM   2668  CB BARG B 100       6.372  45.039   3.030  0.50 23.18           C  
ATOM   2669  CG BARG B 100       5.559  46.299   2.752  0.50 23.56           C  
ATOM   2670  CD BARG B 100       4.327  46.379   3.633  0.50 23.75           C  
ATOM   2671  NE BARG B 100       4.660  46.462   5.050  0.50 24.15           N  
ATOM   2672  CZ BARG B 100       4.069  45.747   5.999  0.50 24.13           C  
ATOM   2673  NH1BARG B 100       3.110  44.882   5.687  0.50 24.24           N  
ATOM   2674  NH2BARG B 100       4.418  45.919   7.266  0.50 24.48           N  
ATOM   2675  N   TRP B 101       9.421  43.491   2.030  1.00 21.81           N  
ATOM   2676  CA  TRP B 101      10.297  42.348   2.261  1.00 20.82           C  
ATOM   2677  C   TRP B 101      11.747  42.763   2.424  1.00 19.85           C  
ATOM   2678  O   TRP B 101      12.101  43.923   2.231  1.00 19.55           O  
ATOM   2679  CB  TRP B 101      10.225  41.440   1.024  1.00 20.64           C  
ATOM   2680  CG  TRP B 101      10.465  42.201  -0.280  1.00 20.93           C  
ATOM   2681  CD1 TRP B 101       9.512  42.778  -1.079  1.00 20.90           C  
ATOM   2682  CD2 TRP B 101      11.733  42.524  -0.881  1.00 20.92           C  
ATOM   2683  NE1 TRP B 101      10.106  43.446  -2.123  1.00 21.10           N  
ATOM   2684  CE2 TRP B 101      11.467  43.306  -2.027  1.00 21.14           C  
ATOM   2685  CE3 TRP B 101      13.069  42.233  -0.557  1.00 21.22           C  
ATOM   2686  CZ2 TRP B 101      12.485  43.802  -2.850  1.00 21.11           C  
ATOM   2687  CZ3 TRP B 101      14.081  42.727  -1.376  1.00 20.90           C  
ATOM   2688  CH2 TRP B 101      13.781  43.503  -2.509  1.00 21.19           C  
ATOM   2689  N   ASN B 102      12.587  41.795   2.776  1.00 18.67           N  
ATOM   2690  CA  ASN B 102      14.016  42.039   2.867  1.00 17.95           C  
ATOM   2691  C   ASN B 102      14.731  40.843   2.240  1.00 17.45           C  
ATOM   2692  O   ASN B 102      14.099  39.836   1.908  1.00 17.01           O  
ATOM   2693  CB  ASN B 102      14.487  42.306   4.311  1.00 17.90           C  
ATOM   2694  CG  ASN B 102      14.428  41.079   5.214  1.00 18.00           C  
ATOM   2695  OD1 ASN B 102      14.490  39.934   4.765  1.00 18.21           O  
ATOM   2696  ND2 ASN B 102      14.360  41.325   6.514  1.00 18.15           N  
ATOM   2697  N   ALA B 103      16.018  41.016   1.973  1.00 16.88           N  
ATOM   2698  CA  ALA B 103      16.866  39.971   1.410  1.00 16.23           C  
ATOM   2699  C   ALA B 103      17.949  39.898   2.474  1.00 15.94           C  
ATOM   2700  O   ALA B 103      18.759  40.822   2.607  1.00 15.87           O  
ATOM   2701  CB  ALA B 103      17.441  40.421   0.077  1.00 16.05           C  
ATOM   2702  N   ALA B 104      17.945  38.825   3.262  1.00 15.46           N  
ATOM   2703  CA  ALA B 104      18.901  38.735   4.353  1.00 15.00           C  
ATOM   2704  C   ALA B 104      19.351  37.360   4.791  1.00 14.65           C  
ATOM   2705  O   ALA B 104      18.621  36.374   4.683  1.00 14.19           O  
ATOM   2706  CB  ALA B 104      18.332  39.465   5.567  1.00 15.27           C  
ATOM   2707  N   TYR B 105      20.557  37.332   5.346  1.00 14.38           N  
ATOM   2708  CA  TYR B 105      21.126  36.118   5.902  1.00 14.73           C  
ATOM   2709  C   TYR B 105      20.549  35.982   7.302  1.00 15.00           C  
ATOM   2710  O   TYR B 105      20.225  36.982   7.944  1.00 15.40           O  
ATOM   2711  CB  TYR B 105      22.646  36.233   6.014  1.00 14.62           C  
ATOM   2712  CG  TYR B 105      23.363  35.837   4.762  1.00 14.92           C  
ATOM   2713  CD1 TYR B 105      23.507  36.734   3.706  1.00 15.22           C  
ATOM   2714  CD2 TYR B 105      23.886  34.553   4.619  1.00 14.73           C  
ATOM   2715  CE1 TYR B 105      24.152  36.364   2.537  1.00 15.36           C  
ATOM   2716  CE2 TYR B 105      24.534  34.173   3.457  1.00 15.02           C  
ATOM   2717  CZ  TYR B 105      24.665  35.082   2.422  1.00 15.51           C  
ATOM   2718  OH  TYR B 105      25.320  34.716   1.271  1.00 15.50           O  
ATOM   2719  N   ASP B 106      20.377  34.743   7.744  1.00 15.01           N  
ATOM   2720  CA  ASP B 106      19.870  34.442   9.073  1.00 15.27           C  
ATOM   2721  C   ASP B 106      20.840  33.366   9.565  1.00 15.32           C  
ATOM   2722  O   ASP B 106      20.899  32.273   9.003  1.00 15.43           O  
ATOM   2723  CB  ASP B 106      18.439  33.899   8.985  1.00 15.60           C  
ATOM   2724  CG  ASP B 106      17.641  34.144  10.250  1.00 16.48           C  
ATOM   2725  OD1 ASP B 106      18.031  35.020  11.046  1.00 16.67           O  
ATOM   2726  OD2 ASP B 106      16.616  33.464  10.454  1.00 17.32           O  
ATOM   2727  N   ILE B 107      21.637  33.701  10.575  1.00 15.36           N  
ATOM   2728  CA  ILE B 107      22.651  32.786  11.095  1.00 15.42           C  
ATOM   2729  C   ILE B 107      22.343  32.447  12.549  1.00 15.75           C  
ATOM   2730  O   ILE B 107      22.204  33.336  13.384  1.00 15.14           O  
ATOM   2731  CB  ILE B 107      24.058  33.425  10.937  1.00 15.81           C  
ATOM   2732  CG1 ILE B 107      24.286  33.788   9.465  1.00 15.85           C  
ATOM   2733  CG2 ILE B 107      25.146  32.469  11.402  1.00 15.32           C  
ATOM   2734  CD1 ILE B 107      25.475  34.686   9.216  1.00 16.49           C  
ATOM   2735  N   TRP B 108      22.248  31.150  12.840  1.00 15.80           N  
ATOM   2736  CA  TRP B 108      21.890  30.682  14.173  1.00 16.45           C  
ATOM   2737  C   TRP B 108      23.003  30.127  15.044  1.00 16.55           C  
ATOM   2738  O   TRP B 108      23.836  29.341  14.588  1.00 16.50           O  
ATOM   2739  CB  TRP B 108      20.772  29.647  14.062  1.00 17.17           C  
ATOM   2740  CG  TRP B 108      19.492  30.208  13.527  1.00 18.04           C  
ATOM   2741  CD1 TRP B 108      19.008  30.086  12.254  1.00 18.21           C  
ATOM   2742  CD2 TRP B 108      18.518  30.959  14.259  1.00 18.35           C  
ATOM   2743  NE1 TRP B 108      17.786  30.714  12.151  1.00 18.99           N  
ATOM   2744  CE2 TRP B 108      17.463  31.256  13.369  1.00 18.52           C  
ATOM   2745  CE3 TRP B 108      18.431  31.405  15.586  1.00 18.62           C  
ATOM   2746  CZ2 TRP B 108      16.331  31.978  13.763  1.00 19.19           C  
ATOM   2747  CZ3 TRP B 108      17.303  32.124  15.977  1.00 19.08           C  
ATOM   2748  CH2 TRP B 108      16.270  32.401  15.066  1.00 18.85           C  
ATOM   2749  N   PHE B 109      22.963  30.507  16.321  1.00 16.77           N  
ATOM   2750  CA  PHE B 109      23.937  30.070  17.325  1.00 17.21           C  
ATOM   2751  C   PHE B 109      23.191  29.632  18.582  1.00 17.86           C  
ATOM   2752  O   PHE B 109      22.120  30.152  18.883  1.00 17.91           O  
ATOM   2753  CB  PHE B 109      24.851  31.230  17.735  1.00 17.19           C  
ATOM   2754  CG  PHE B 109      25.604  31.851  16.600  1.00 17.01           C  
ATOM   2755  CD1 PHE B 109      24.999  32.808  15.788  1.00 17.01           C  
ATOM   2756  CD2 PHE B 109      26.926  31.496  16.351  1.00 16.77           C  
ATOM   2757  CE1 PHE B 109      25.702  33.400  14.743  1.00 17.08           C  
ATOM   2758  CE2 PHE B 109      27.635  32.081  15.312  1.00 17.07           C  
ATOM   2759  CZ  PHE B 109      27.020  33.037  14.504  1.00 17.22           C  
ATOM   2760  N   SER B 110      23.759  28.683  19.318  1.00 18.27           N  
ATOM   2761  CA  SER B 110      23.153  28.236  20.569  1.00 19.36           C  
ATOM   2762  C   SER B 110      24.197  27.512  21.416  1.00 19.74           C  
ATOM   2763  O   SER B 110      25.217  27.060  20.902  1.00 19.81           O  
ATOM   2764  CB  SER B 110      21.920  27.356  20.317  1.00 19.33           C  
ATOM   2765  OG  SER B 110      22.196  25.987  20.533  1.00 20.52           O  
ATOM   2766  N   PRO B 111      23.974  27.438  22.739  1.00 20.43           N  
ATOM   2767  CA  PRO B 111      24.897  26.774  23.668  1.00 20.90           C  
ATOM   2768  C   PRO B 111      24.966  25.256  23.518  1.00 21.26           C  
ATOM   2769  O   PRO B 111      25.933  24.635  23.959  1.00 21.34           O  
ATOM   2770  CB  PRO B 111      24.326  27.144  25.042  1.00 20.87           C  
ATOM   2771  CG  PRO B 111      23.577  28.413  24.788  1.00 21.12           C  
ATOM   2772  CD  PRO B 111      22.904  28.127  23.479  1.00 20.71           C  
ATOM   2773  N   VAL B 112      23.949  24.660  22.902  1.00 21.30           N  
ATOM   2774  CA  VAL B 112      23.912  23.206  22.748  1.00 21.57           C  
ATOM   2775  C   VAL B 112      23.964  22.711  21.304  1.00 21.66           C  
ATOM   2776  O   VAL B 112      23.716  23.469  20.369  1.00 21.68           O  
ATOM   2777  CB  VAL B 112      22.677  22.610  23.456  1.00 21.73           C  
ATOM   2778  CG1 VAL B 112      22.748  22.893  24.955  1.00 22.32           C  
ATOM   2779  CG2 VAL B 112      21.399  23.192  22.872  1.00 21.79           C  
ATOM   2780  N   THR B 113      24.260  21.425  21.139  1.00 21.53           N  
ATOM   2781  CA  THR B 113      24.373  20.814  19.814  1.00 21.74           C  
ATOM   2782  C   THR B 113      23.057  20.400  19.155  1.00 21.69           C  
ATOM   2783  O   THR B 113      23.011  20.182  17.946  1.00 21.91           O  
ATOM   2784  CB  THR B 113      25.304  19.592  19.844  1.00 21.74           C  
ATOM   2785  OG1 THR B 113      24.783  18.618  20.756  1.00 21.95           O  
ATOM   2786  CG2 THR B 113      26.699  19.999  20.284  1.00 22.11           C  
ATOM   2787  N  AASN B 114      22.006  20.254  19.955  0.50 21.88           N  
ATOM   2788  CA AASN B 114      20.697  19.877  19.428  0.50 21.99           C  
ATOM   2789  C  AASN B 114      19.866  21.136  19.191  0.50 21.93           C  
ATOM   2790  O  AASN B 114      19.753  21.987  20.073  0.50 22.22           O  
ATOM   2791  CB AASN B 114      19.979  18.926  20.394  0.50 22.21           C  
ATOM   2792  CG AASN B 114      19.816  19.512  21.786  0.50 22.34           C  
ATOM   2793  OD1AASN B 114      20.770  19.569  22.565  0.50 22.58           O  
ATOM   2794  ND2AASN B 114      18.602  19.949  22.105  0.50 22.54           N  
ATOM   2795  N  BASN B 114      22.004  20.265  19.955  0.50 21.85           N  
ATOM   2796  CA BASN B 114      20.689  19.875  19.447  0.50 21.95           C  
ATOM   2797  C  BASN B 114      19.857  21.134  19.197  0.50 21.91           C  
ATOM   2798  O  BASN B 114      19.719  21.974  20.085  0.50 22.21           O  
ATOM   2799  CB BASN B 114      19.990  18.970  20.470  0.50 22.13           C  
ATOM   2800  CG BASN B 114      18.763  18.270  19.905  0.50 22.22           C  
ATOM   2801  OD1BASN B 114      18.187  18.696  18.905  0.50 22.31           O  
ATOM   2802  ND2BASN B 114      18.357  17.185  20.556  0.50 22.39           N  
ATOM   2803  N   SER B 115      19.305  21.264  17.993  1.00 21.76           N  
ATOM   2804  CA  SER B 115      18.497  22.437  17.657  1.00 21.69           C  
ATOM   2805  C   SER B 115      17.047  22.122  17.308  1.00 21.62           C  
ATOM   2806  O   SER B 115      16.338  22.964  16.757  1.00 21.41           O  
ATOM   2807  CB  SER B 115      19.157  23.246  16.531  1.00 21.27           C  
ATOM   2808  OG  SER B 115      19.248  22.499  15.329  1.00 20.70           O  
ATOM   2809  N   GLY B 116      16.599  20.924  17.673  1.00 21.99           N  
ATOM   2810  CA  GLY B 116      15.232  20.517  17.388  1.00 22.42           C  
ATOM   2811  C   GLY B 116      14.160  21.467  17.893  1.00 22.66           C  
ATOM   2812  O   GLY B 116      13.147  21.665  17.224  1.00 22.79           O  
ATOM   2813  N  AASN B 117      14.370  22.064  19.062  0.50 22.81           N  
ATOM   2814  CA AASN B 117      13.391  22.993  19.622  0.50 23.15           C  
ATOM   2815  C  AASN B 117      13.823  24.456  19.508  0.50 23.12           C  
ATOM   2816  O  AASN B 117      13.381  25.307  20.283  0.50 23.23           O  
ATOM   2817  CB AASN B 117      13.080  22.633  21.083  0.50 23.51           C  
ATOM   2818  CG AASN B 117      14.325  22.553  21.953  0.50 23.70           C  
ATOM   2819  OD1AASN B 117      15.443  22.797  21.495  0.50 24.25           O  
ATOM   2820  ND2AASN B 117      14.134  22.198  23.219  0.50 24.06           N  
ATOM   2821  N  BASN B 117      14.399  22.050  19.068  0.50 22.78           N  
ATOM   2822  CA BASN B 117      13.467  22.983  19.696  0.50 23.11           C  
ATOM   2823  C  BASN B 117      13.950  24.435  19.595  0.50 23.10           C  
ATOM   2824  O  BASN B 117      13.706  25.251  20.486  0.50 23.20           O  
ATOM   2825  CB BASN B 117      13.243  22.593  21.165  0.50 23.40           C  
ATOM   2826  CG BASN B 117      12.158  23.422  21.838  0.50 23.62           C  
ATOM   2827  OD1BASN B 117      11.245  23.928  21.181  0.50 23.77           O  
ATOM   2828  ND2BASN B 117      12.262  23.574  23.154  0.50 23.88           N  
ATOM   2829  N   GLY B 118      14.662  24.748  18.519  1.00 23.04           N  
ATOM   2830  CA  GLY B 118      15.132  26.106  18.332  1.00 22.76           C  
ATOM   2831  C   GLY B 118      16.479  26.445  18.932  1.00 22.70           C  
ATOM   2832  O   GLY B 118      17.285  25.564  19.245  1.00 22.75           O  
ATOM   2833  N   TYR B 119      16.696  27.742  19.130  1.00 22.42           N  
ATOM   2834  CA  TYR B 119      17.964  28.244  19.637  1.00 22.19           C  
ATOM   2835  C   TYR B 119      17.808  29.175  20.832  1.00 22.77           C  
ATOM   2836  O   TYR B 119      18.519  30.175  20.947  1.00 22.76           O  
ATOM   2837  CB  TYR B 119      18.696  28.963  18.497  1.00 21.13           C  
ATOM   2838  CG  TYR B 119      18.660  28.182  17.202  1.00 20.10           C  
ATOM   2839  CD1 TYR B 119      17.584  28.308  16.316  1.00 19.97           C  
ATOM   2840  CD2 TYR B 119      19.670  27.281  16.885  1.00 19.39           C  
ATOM   2841  CE1 TYR B 119      17.515  27.549  15.151  1.00 19.11           C  
ATOM   2842  CE2 TYR B 119      19.612  26.519  15.727  1.00 19.17           C  
ATOM   2843  CZ  TYR B 119      18.535  26.656  14.865  1.00 19.23           C  
ATOM   2844  OH  TYR B 119      18.479  25.894  13.722  1.00 19.32           O  
ATOM   2845  N   SER B 120      16.886  28.832  21.728  1.00 23.41           N  
ATOM   2846  CA  SER B 120      16.647  29.634  22.925  1.00 23.99           C  
ATOM   2847  C   SER B 120      17.943  29.765  23.719  1.00 23.72           C  
ATOM   2848  O   SER B 120      18.677  28.788  23.890  1.00 24.15           O  
ATOM   2849  CB  SER B 120      15.567  28.985  23.794  1.00 24.64           C  
ATOM   2850  OG  SER B 120      15.288  29.792  24.926  1.00 26.28           O  
ATOM   2851  N   GLY B 121      18.229  30.980  24.178  1.00 23.31           N  
ATOM   2852  CA  GLY B 121      19.442  31.223  24.938  1.00 22.94           C  
ATOM   2853  C   GLY B 121      20.666  31.373  24.055  1.00 22.38           C  
ATOM   2854  O   GLY B 121      21.794  31.455  24.546  1.00 22.66           O  
ATOM   2855  N   GLY B 122      20.446  31.403  22.745  1.00 21.93           N  
ATOM   2856  CA  GLY B 122      21.549  31.550  21.812  1.00 21.06           C  
ATOM   2857  C   GLY B 122      21.559  32.910  21.148  1.00 20.45           C  
ATOM   2858  O   GLY B 122      21.343  33.935  21.799  1.00 20.44           O  
ATOM   2859  N   ALA B 123      21.795  32.921  19.840  1.00 19.83           N  
ATOM   2860  CA  ALA B 123      21.835  34.166  19.086  1.00 19.06           C  
ATOM   2861  C   ALA B 123      21.405  33.984  17.637  1.00 18.51           C  
ATOM   2862  O   ALA B 123      21.592  32.920  17.044  1.00 18.07           O  
ATOM   2863  CB  ALA B 123      23.240  34.759  19.130  1.00 18.98           C  
ATOM   2864  N   GLU B 124      20.806  35.036  17.090  1.00 17.84           N  
ATOM   2865  CA  GLU B 124      20.368  35.067  15.705  1.00 17.42           C  
ATOM   2866  C   GLU B 124      21.078  36.278  15.117  1.00 17.52           C  
ATOM   2867  O   GLU B 124      20.853  37.406  15.561  1.00 17.38           O  
ATOM   2868  CB  GLU B 124      18.854  35.276  15.608  1.00 17.77           C  
ATOM   2869  CG  GLU B 124      18.348  35.403  14.174  1.00 17.85           C  
ATOM   2870  CD  GLU B 124      16.854  35.677  14.070  1.00 18.44           C  
ATOM   2871  OE1 GLU B 124      16.191  35.918  15.103  1.00 18.95           O  
ATOM   2872  OE2 GLU B 124      16.331  35.650  12.940  1.00 18.74           O  
ATOM   2873  N   LEU B 125      21.961  36.037  14.153  1.00 17.11           N  
ATOM   2874  CA  LEU B 125      22.705  37.114  13.513  1.00 17.24           C  
ATOM   2875  C   LEU B 125      22.206  37.274  12.086  1.00 17.13           C  
ATOM   2876  O   LEU B 125      22.318  36.356  11.275  1.00 17.08           O  
ATOM   2877  CB  LEU B 125      24.210  36.802  13.525  1.00 17.64           C  
ATOM   2878  CG  LEU B 125      25.207  37.900  13.118  1.00 17.80           C  
ATOM   2879  CD1 LEU B 125      26.589  37.528  13.613  1.00 18.64           C  
ATOM   2880  CD2 LEU B 125      25.233  38.106  11.613  1.00 18.41           C  
ATOM   2881  N   MET B 126      21.639  38.438  11.788  1.00 17.02           N  
ATOM   2882  CA  MET B 126      21.136  38.710  10.449  1.00 17.19           C  
ATOM   2883  C   MET B 126      22.004  39.715   9.710  1.00 17.06           C  
ATOM   2884  O   MET B 126      22.646  40.575  10.320  1.00 17.08           O  
ATOM   2885  CB  MET B 126      19.700  39.243  10.497  1.00 17.69           C  
ATOM   2886  CG  MET B 126      18.693  38.311  11.137  1.00 18.93           C  
ATOM   2887  SD  MET B 126      17.005  38.844  10.771  1.00 20.15           S  
ATOM   2888  CE  MET B 126      16.722  37.996   9.257  1.00 19.94           C  
ATOM   2889  N   ILE B 127      22.031  39.586   8.387  1.00 16.80           N  
ATOM   2890  CA  ILE B 127      22.780  40.494   7.528  1.00 16.63           C  
ATOM   2891  C   ILE B 127      21.818  40.901   6.415  1.00 16.65           C  
ATOM   2892  O   ILE B 127      21.516  40.108   5.520  1.00 16.14           O  
ATOM   2893  CB  ILE B 127      24.029  39.821   6.924  1.00 17.09           C  
ATOM   2894  CG1 ILE B 127      24.936  39.303   8.044  1.00 17.32           C  
ATOM   2895  CG2 ILE B 127      24.805  40.827   6.075  1.00 17.47           C  
ATOM   2896  CD1 ILE B 127      26.144  38.545   7.538  1.00 18.04           C  
ATOM   2897  N   TRP B 128      21.281  42.115   6.526  1.00 16.53           N  
ATOM   2898  CA  TRP B 128      20.330  42.646   5.553  1.00 16.76           C  
ATOM   2899  C   TRP B 128      21.065  43.274   4.373  1.00 17.10           C  
ATOM   2900  O   TRP B 128      21.835  44.222   4.549  1.00 16.84           O  
ATOM   2901  CB  TRP B 128      19.425  43.696   6.211  1.00 16.97           C  
ATOM   2902  CG  TRP B 128      18.463  43.158   7.234  1.00 17.59           C  
ATOM   2903  CD1 TRP B 128      18.670  42.127   8.108  1.00 17.76           C  
ATOM   2904  CD2 TRP B 128      17.138  43.641   7.491  1.00 18.08           C  
ATOM   2905  NE1 TRP B 128      17.553  41.939   8.895  1.00 18.09           N  
ATOM   2906  CE2 TRP B 128      16.600  42.855   8.535  1.00 18.10           C  
ATOM   2907  CE3 TRP B 128      16.353  44.663   6.939  1.00 18.45           C  
ATOM   2908  CZ2 TRP B 128      15.311  43.061   9.039  1.00 18.45           C  
ATOM   2909  CZ3 TRP B 128      15.070  44.867   7.443  1.00 18.57           C  
ATOM   2910  CH2 TRP B 128      14.565  44.068   8.482  1.00 18.41           C  
ATOM   2911  N   LEU B 129      20.826  42.739   3.178  1.00 17.21           N  
ATOM   2912  CA  LEU B 129      21.473  43.226   1.963  1.00 18.04           C  
ATOM   2913  C   LEU B 129      20.568  44.117   1.119  1.00 18.75           C  
ATOM   2914  O   LEU B 129      21.042  45.035   0.449  1.00 18.54           O  
ATOM   2915  CB  LEU B 129      21.963  42.047   1.113  1.00 18.07           C  
ATOM   2916  CG  LEU B 129      22.981  41.093   1.754  1.00 18.65           C  
ATOM   2917  CD1 LEU B 129      23.294  39.964   0.785  1.00 19.49           C  
ATOM   2918  CD2 LEU B 129      24.259  41.844   2.112  1.00 18.81           C  
ATOM   2919  N   ASN B 130      19.272  43.819   1.123  1.00 19.59           N  
ATOM   2920  CA  ASN B 130      18.307  44.601   0.354  1.00 20.56           C  
ATOM   2921  C   ASN B 130      16.945  44.539   1.037  1.00 21.22           C  
ATOM   2922  O   ASN B 130      16.709  43.691   1.895  1.00 20.95           O  
ATOM   2923  CB  ASN B 130      18.221  44.095  -1.090  1.00 20.91           C  
ATOM   2924  CG  ASN B 130      17.968  45.216  -2.085  1.00 21.49           C  
ATOM   2925  OD1 ASN B 130      17.002  45.969  -1.957  1.00 22.25           O  
ATOM   2926  ND2 ASN B 130      18.844  45.341  -3.078  1.00 21.39           N  
ATOM   2927  N   TRP B 131      16.056  45.456   0.671  1.00 22.02           N  
ATOM   2928  CA  TRP B 131      14.741  45.523   1.291  1.00 23.00           C  
ATOM   2929  C   TRP B 131      13.839  46.483   0.522  1.00 23.40           C  
ATOM   2930  O   TRP B 131      14.309  47.240  -0.327  1.00 23.17           O  
ATOM   2931  CB  TRP B 131      14.889  46.005   2.743  1.00 23.61           C  
ATOM   2932  CG  TRP B 131      15.645  47.307   2.862  1.00 24.42           C  
ATOM   2933  CD1 TRP B 131      15.124  48.569   2.763  1.00 24.99           C  
ATOM   2934  CD2 TRP B 131      17.062  47.472   3.020  1.00 24.64           C  
ATOM   2935  NE1 TRP B 131      16.130  49.504   2.833  1.00 25.23           N  
ATOM   2936  CE2 TRP B 131      17.328  48.859   2.990  1.00 25.00           C  
ATOM   2937  CE3 TRP B 131      18.134  46.583   3.175  1.00 24.53           C  
ATOM   2938  CZ2 TRP B 131      18.623  49.377   3.106  1.00 25.33           C  
ATOM   2939  CZ3 TRP B 131      19.423  47.098   3.290  1.00 24.71           C  
ATOM   2940  CH2 TRP B 131      19.654  48.483   3.253  1.00 25.02           C  
ATOM   2941  N   ASN B 132      12.550  46.457   0.843  1.00 24.05           N  
ATOM   2942  CA  ASN B 132      11.570  47.323   0.195  1.00 24.75           C  
ATOM   2943  C   ASN B 132      10.343  47.469   1.094  1.00 25.03           C  
ATOM   2944  O   ASN B 132      10.084  46.618   1.946  1.00 24.94           O  
ATOM   2945  CB  ASN B 132      11.153  46.720  -1.152  1.00 25.24           C  
ATOM   2946  CG  ASN B 132      10.398  47.703  -2.029  1.00 26.11           C  
ATOM   2947  OD1 ASN B 132       9.182  47.585  -2.224  1.00 26.79           O  
ATOM   2948  ND2 ASN B 132      11.118  48.674  -2.571  1.00 25.79           N  
ATOM   2949  N   GLY B 133       9.613  48.570   0.929  1.00 25.52           N  
ATOM   2950  CA  GLY B 133       8.408  48.781   1.713  1.00 25.90           C  
ATOM   2951  C   GLY B 133       8.555  49.368   3.102  1.00 26.30           C  
ATOM   2952  O   GLY B 133       7.634  49.261   3.911  1.00 26.39           O  
ATOM   2953  N   GLY B 134       9.713  49.953   3.395  1.00 26.61           N  
ATOM   2954  CA  GLY B 134       9.935  50.572   4.691  1.00 27.16           C  
ATOM   2955  C   GLY B 134      10.113  49.663   5.894  1.00 27.51           C  
ATOM   2956  O   GLY B 134       9.947  50.109   7.032  1.00 27.67           O  
ATOM   2957  N   VAL B 135      10.432  48.393   5.660  1.00 27.55           N  
ATOM   2958  CA  VAL B 135      10.641  47.453   6.758  1.00 27.75           C  
ATOM   2959  C   VAL B 135      11.936  47.790   7.501  1.00 27.97           C  
ATOM   2960  O   VAL B 135      12.900  48.273   6.902  1.00 27.94           O  
ATOM   2961  CB  VAL B 135      10.673  45.988   6.259  1.00 27.63           C  
ATOM   2962  CG1 VAL B 135       9.303  45.592   5.734  1.00 27.61           C  
ATOM   2963  CG2 VAL B 135      11.719  45.818   5.168  1.00 27.63           C  
ATOM   2964  N   MET B 136      11.938  47.551   8.808  1.00 28.45           N  
ATOM   2965  CA  MET B 136      13.088  47.845   9.661  1.00 29.01           C  
ATOM   2966  C   MET B 136      13.476  46.642  10.519  1.00 28.57           C  
ATOM   2967  O   MET B 136      12.634  45.797  10.834  1.00 28.23           O  
ATOM   2968  CB  MET B 136      12.742  49.004  10.606  1.00 30.45           C  
ATOM   2969  CG  MET B 136      12.493  50.345   9.939  1.00 32.31           C  
ATOM   2970  SD  MET B 136      14.022  51.185   9.538  1.00 35.39           S  
ATOM   2971  CE  MET B 136      13.964  51.188   7.775  1.00 34.63           C  
ATOM   2972  N   PRO B 137      14.763  46.544  10.901  1.00 28.32           N  
ATOM   2973  CA  PRO B 137      15.216  45.428  11.738  1.00 28.42           C  
ATOM   2974  C   PRO B 137      14.606  45.580  13.132  1.00 28.57           C  
ATOM   2975  O   PRO B 137      14.106  46.654  13.480  1.00 28.57           O  
ATOM   2976  CB  PRO B 137      16.733  45.635  11.796  1.00 28.31           C  
ATOM   2977  CG  PRO B 137      17.039  46.362  10.523  1.00 28.35           C  
ATOM   2978  CD  PRO B 137      15.908  47.352  10.445  1.00 28.28           C  
ATOM   2979  N   GLY B 138      14.636  44.512  13.922  1.00 28.61           N  
ATOM   2980  CA  GLY B 138      14.098  44.584  15.267  1.00 28.82           C  
ATOM   2981  C   GLY B 138      15.061  45.286  16.210  1.00 29.12           C  
ATOM   2982  O   GLY B 138      16.215  45.549  15.852  1.00 29.01           O  
ATOM   2983  N   GLY B 139      14.584  45.600  17.413  1.00 29.33           N  
ATOM   2984  CA  GLY B 139      15.413  46.264  18.404  1.00 29.70           C  
ATOM   2985  C   GLY B 139      15.743  47.705  18.075  1.00 29.85           C  
ATOM   2986  O   GLY B 139      14.916  48.432  17.529  1.00 30.17           O  
ATOM   2987  N   SER B 140      16.953  48.126  18.426  1.00 30.03           N  
ATOM   2988  CA  SER B 140      17.390  49.488  18.157  1.00 30.12           C  
ATOM   2989  C   SER B 140      18.821  49.502  17.637  1.00 29.99           C  
ATOM   2990  O   SER B 140      19.591  48.570  17.883  1.00 29.94           O  
ATOM   2991  CB  SER B 140      17.285  50.343  19.422  1.00 30.51           C  
ATOM   2992  OG  SER B 140      18.151  49.861  20.432  1.00 31.25           O  
ATOM   2993  N   ARG B 141      19.163  50.552  16.898  1.00 29.66           N  
ATOM   2994  CA  ARG B 141      20.502  50.693  16.344  1.00 29.61           C  
ATOM   2995  C   ARG B 141      21.458  51.107  17.457  1.00 29.73           C  
ATOM   2996  O   ARG B 141      21.322  52.184  18.040  1.00 29.92           O  
ATOM   2997  CB  ARG B 141      20.502  51.728  15.217  1.00 29.52           C  
ATOM   2998  CG  ARG B 141      21.828  51.872  14.481  1.00 29.08           C  
ATOM   2999  CD  ARG B 141      21.681  52.832  13.318  1.00 29.18           C  
ATOM   3000  NE  ARG B 141      22.951  53.137  12.664  1.00 29.06           N  
ATOM   3001  CZ  ARG B 141      23.060  53.857  11.551  1.00 29.29           C  
ATOM   3002  NH1 ARG B 141      21.974  54.345  10.964  1.00 29.26           N  
ATOM   3003  NH2 ARG B 141      24.254  54.099  11.027  1.00 29.27           N  
ATOM   3004  N   VAL B 142      22.406  50.231  17.765  1.00 29.45           N  
ATOM   3005  CA  VAL B 142      23.381  50.487  18.818  1.00 29.39           C  
ATOM   3006  C   VAL B 142      24.732  50.974  18.305  1.00 29.26           C  
ATOM   3007  O   VAL B 142      25.527  51.516  19.071  1.00 29.30           O  
ATOM   3008  CB  VAL B 142      23.602  49.234  19.698  1.00 29.36           C  
ATOM   3009  CG1 VAL B 142      22.330  48.893  20.456  1.00 29.38           C  
ATOM   3010  CG2 VAL B 142      24.047  48.050  18.841  1.00 29.39           C  
ATOM   3011  N   ALA B 143      24.994  50.789  17.014  1.00 29.24           N  
ATOM   3012  CA  ALA B 143      26.266  51.213  16.441  1.00 29.29           C  
ATOM   3013  C   ALA B 143      26.302  51.181  14.922  1.00 29.45           C  
ATOM   3014  O   ALA B 143      25.322  50.837  14.258  1.00 29.18           O  
ATOM   3015  CB  ALA B 143      27.402  50.354  16.996  1.00 29.46           C  
ATOM   3016  N   THR B 144      27.453  51.574  14.393  1.00 29.63           N  
ATOM   3017  CA  THR B 144      27.720  51.593  12.965  1.00 29.87           C  
ATOM   3018  C   THR B 144      29.142  51.063  12.865  1.00 30.12           C  
ATOM   3019  O   THR B 144      30.036  51.530  13.571  1.00 30.14           O  
ATOM   3020  CB  THR B 144      27.638  53.016  12.394  1.00 29.99           C  
ATOM   3021  OG1 THR B 144      26.330  53.548  12.639  1.00 30.09           O  
ATOM   3022  CG2 THR B 144      27.895  53.005  10.896  1.00 29.99           C  
ATOM   3023  N   VAL B 145      29.342  50.054  12.027  1.00 30.18           N  
ATOM   3024  CA  VAL B 145      30.659  49.453  11.896  1.00 30.43           C  
ATOM   3025  C   VAL B 145      31.034  49.167  10.450  1.00 30.58           C  
ATOM   3026  O   VAL B 145      30.170  48.982   9.588  1.00 30.47           O  
ATOM   3027  CB  VAL B 145      30.746  48.145  12.742  1.00 30.34           C  
ATOM   3028  CG1 VAL B 145      29.899  47.047  12.122  1.00 30.36           C  
ATOM   3029  CG2 VAL B 145      32.193  47.701  12.922  1.00 30.75           C  
ATOM   3030  N  AGLU B 146      32.340  49.169  10.196  0.50 30.69           N  
ATOM   3031  CA AGLU B 146      32.892  48.902   8.875  0.50 30.90           C  
ATOM   3032  C  AGLU B 146      33.389  47.460   8.855  0.50 30.91           C  
ATOM   3033  O  AGLU B 146      34.312  47.109   9.592  0.50 30.79           O  
ATOM   3034  CB AGLU B 146      34.074  49.837   8.592  0.50 31.11           C  
ATOM   3035  CG AGLU B 146      33.830  51.309   8.915  0.50 31.63           C  
ATOM   3036  CD AGLU B 146      32.745  51.937   8.059  0.50 31.82           C  
ATOM   3037  OE1AGLU B 146      32.802  51.789   6.819  0.50 32.06           O  
ATOM   3038  OE2AGLU B 146      31.843  52.588   8.630  0.50 31.84           O  
ATOM   3039  N  BGLU B 146      32.332  49.156  10.181  0.50 30.69           N  
ATOM   3040  CA BGLU B 146      32.827  48.887   8.843  0.50 30.90           C  
ATOM   3041  C  BGLU B 146      33.399  47.482   8.819  0.50 30.92           C  
ATOM   3042  O  BGLU B 146      34.373  47.179   9.511  0.50 30.82           O  
ATOM   3043  CB BGLU B 146      33.873  49.924   8.467  0.50 31.10           C  
ATOM   3044  CG BGLU B 146      33.318  51.331   8.549  0.50 31.64           C  
ATOM   3045  CD BGLU B 146      34.392  52.379   8.538  0.50 31.73           C  
ATOM   3046  OE1BGLU B 146      35.135  52.441   7.540  0.50 32.02           O  
ATOM   3047  OE2BGLU B 146      34.489  53.138   9.526  0.50 31.90           O  
ATOM   3048  N   LEU B 147      32.757  46.620   8.039  1.00 30.89           N  
ATOM   3049  CA  LEU B 147      33.152  45.223   7.926  1.00 31.19           C  
ATOM   3050  C   LEU B 147      33.049  44.763   6.486  1.00 31.39           C  
ATOM   3051  O   LEU B 147      32.161  45.195   5.750  1.00 31.26           O  
ATOM   3052  CB  LEU B 147      32.237  44.340   8.786  1.00 31.27           C  
ATOM   3053  CG  LEU B 147      32.242  44.482  10.310  1.00 31.44           C  
ATOM   3054  CD1 LEU B 147      31.053  43.739  10.904  1.00 31.57           C  
ATOM   3055  CD2 LEU B 147      33.549  43.960  10.884  1.00 31.55           C  
ATOM   3056  N   ALA B 148      33.975  43.893   6.093  1.00 31.87           N  
ATOM   3057  CA  ALA B 148      34.002  43.323   4.747  1.00 32.38           C  
ATOM   3058  C   ALA B 148      33.899  44.342   3.613  1.00 32.55           C  
ATOM   3059  O   ALA B 148      33.206  44.109   2.622  1.00 33.14           O  
ATOM   3060  CB  ALA B 148      32.906  42.272   4.615  1.00 32.57           C  
ATOM   3061  N   GLY B 149      34.576  45.476   3.769  1.00 32.51           N  
ATOM   3062  CA  GLY B 149      34.558  46.504   2.742  1.00 32.27           C  
ATOM   3063  C   GLY B 149      33.275  47.302   2.583  1.00 31.97           C  
ATOM   3064  O   GLY B 149      33.046  47.897   1.528  1.00 32.39           O  
ATOM   3065  N   ALA B 150      32.440  47.327   3.619  1.00 31.34           N  
ATOM   3066  CA  ALA B 150      31.183  48.077   3.574  1.00 30.41           C  
ATOM   3067  C   ALA B 150      30.800  48.595   4.956  1.00 29.65           C  
ATOM   3068  O   ALA B 150      31.376  48.187   5.963  1.00 29.67           O  
ATOM   3069  CB  ALA B 150      30.062  47.209   3.004  1.00 30.68           C  
ATOM   3070  N   THR B 151      29.839  49.513   4.992  1.00 28.97           N  
ATOM   3071  CA  THR B 151      29.365  50.091   6.246  1.00 28.05           C  
ATOM   3072  C   THR B 151      28.051  49.424   6.637  1.00 27.01           C  
ATOM   3073  O   THR B 151      27.177  49.221   5.793  1.00 26.83           O  
ATOM   3074  CB  THR B 151      29.146  51.605   6.110  1.00 28.58           C  
ATOM   3075  OG1 THR B 151      30.343  52.212   5.606  1.00 29.75           O  
ATOM   3076  CG2 THR B 151      28.806  52.213   7.460  1.00 28.72           C  
ATOM   3077  N   TRP B 152      27.914  49.099   7.918  1.00 25.77           N  
ATOM   3078  CA  TRP B 152      26.717  48.426   8.406  1.00 24.77           C  
ATOM   3079  C   TRP B 152      26.156  49.036   9.676  1.00 24.42           C  
ATOM   3080  O   TRP B 152      26.902  49.388  10.589  1.00 24.50           O  
ATOM   3081  CB  TRP B 152      27.023  46.951   8.704  1.00 23.73           C  
ATOM   3082  CG  TRP B 152      27.740  46.239   7.609  1.00 22.82           C  
ATOM   3083  CD1 TRP B 152      29.081  46.267   7.354  1.00 22.63           C  
ATOM   3084  CD2 TRP B 152      27.155  45.416   6.597  1.00 22.12           C  
ATOM   3085  NE1 TRP B 152      29.366  45.519   6.240  1.00 22.31           N  
ATOM   3086  CE2 TRP B 152      28.202  44.984   5.754  1.00 21.96           C  
ATOM   3087  CE3 TRP B 152      25.847  45.000   6.319  1.00 21.69           C  
ATOM   3088  CZ2 TRP B 152      27.981  44.160   4.649  1.00 21.80           C  
ATOM   3089  CZ3 TRP B 152      25.628  44.179   5.221  1.00 21.63           C  
ATOM   3090  CH2 TRP B 152      26.691  43.768   4.400  1.00 21.33           C  
ATOM   3091  N   GLU B 153      24.833  49.131   9.732  1.00 24.13           N  
ATOM   3092  CA  GLU B 153      24.143  49.626  10.916  1.00 23.98           C  
ATOM   3093  C   GLU B 153      24.024  48.383  11.796  1.00 23.98           C  
ATOM   3094  O   GLU B 153      23.737  47.294  11.291  1.00 23.51           O  
ATOM   3095  CB  GLU B 153      22.732  50.100  10.564  1.00 24.41           C  
ATOM   3096  CG  GLU B 153      22.632  51.037   9.371  1.00 25.04           C  
ATOM   3097  CD  GLU B 153      21.195  51.420   9.043  1.00 25.64           C  
ATOM   3098  OE1 GLU B 153      20.999  52.332   8.210  1.00 26.25           O  
ATOM   3099  OE2 GLU B 153      20.260  50.815   9.611  1.00 25.84           O  
ATOM   3100  N   VAL B 154      24.273  48.523  13.092  1.00 23.61           N  
ATOM   3101  CA  VAL B 154      24.170  47.378  13.991  1.00 23.88           C  
ATOM   3102  C   VAL B 154      22.939  47.522  14.871  1.00 24.02           C  
ATOM   3103  O   VAL B 154      22.829  48.469  15.648  1.00 24.06           O  
ATOM   3104  CB  VAL B 154      25.423  47.226  14.886  1.00 23.78           C  
ATOM   3105  CG1 VAL B 154      25.327  45.950  15.718  1.00 23.95           C  
ATOM   3106  CG2 VAL B 154      26.686  47.209  14.037  1.00 23.64           C  
ATOM   3107  N   TRP B 155      21.997  46.599  14.709  1.00 24.31           N  
ATOM   3108  CA  TRP B 155      20.767  46.599  15.490  1.00 24.87           C  
ATOM   3109  C   TRP B 155      20.800  45.442  16.479  1.00 25.59           C  
ATOM   3110  O   TRP B 155      21.301  44.358  16.169  1.00 25.54           O  
ATOM   3111  CB  TRP B 155      19.542  46.482  14.575  1.00 24.91           C  
ATOM   3112  CG  TRP B 155      19.378  47.645  13.630  1.00 25.03           C  
ATOM   3113  CD1 TRP B 155      20.171  47.952  12.560  1.00 24.97           C  
ATOM   3114  CD2 TRP B 155      18.369  48.662  13.685  1.00 25.20           C  
ATOM   3115  NE1 TRP B 155      19.721  49.097  11.947  1.00 25.05           N  
ATOM   3116  CE2 TRP B 155      18.616  49.554  12.616  1.00 25.24           C  
ATOM   3117  CE3 TRP B 155      17.279  48.907  14.533  1.00 25.64           C  
ATOM   3118  CZ2 TRP B 155      17.812  50.675  12.370  1.00 25.45           C  
ATOM   3119  CZ3 TRP B 155      16.478  50.023  14.288  1.00 25.69           C  
ATOM   3120  CH2 TRP B 155      16.752  50.891  13.216  1.00 25.61           C  
ATOM   3121  N   TYR B 156      20.272  45.674  17.675  1.00 26.13           N  
ATOM   3122  CA  TYR B 156      20.256  44.643  18.701  1.00 26.88           C  
ATOM   3123  C   TYR B 156      18.943  44.615  19.468  1.00 27.54           C  
ATOM   3124  O   TYR B 156      18.322  45.654  19.696  1.00 27.44           O  
ATOM   3125  CB  TYR B 156      21.429  44.844  19.670  1.00 27.01           C  
ATOM   3126  CG  TYR B 156      21.422  43.895  20.846  1.00 27.31           C  
ATOM   3127  CD1 TYR B 156      21.737  42.549  20.681  1.00 27.46           C  
ATOM   3128  CD2 TYR B 156      21.069  44.338  22.121  1.00 27.56           C  
ATOM   3129  CE1 TYR B 156      21.696  41.664  21.757  1.00 27.80           C  
ATOM   3130  CE2 TYR B 156      21.026  43.462  23.201  1.00 27.98           C  
ATOM   3131  CZ  TYR B 156      21.338  42.128  23.012  1.00 27.99           C  
ATOM   3132  OH  TYR B 156      21.284  41.257  24.075  1.00 28.86           O  
ATOM   3133  N   ALA B 157      18.538  43.411  19.863  1.00 28.24           N  
ATOM   3134  CA  ALA B 157      17.312  43.193  20.621  1.00 29.33           C  
ATOM   3135  C   ALA B 157      17.521  42.022  21.575  1.00 30.27           C  
ATOM   3136  O   ALA B 157      18.114  41.004  21.212  1.00 30.06           O  
ATOM   3137  CB  ALA B 157      16.148  42.909  19.687  1.00 28.98           C  
ATOM   3138  N   ASP B 158      17.038  42.182  22.802  1.00 31.28           N  
ATOM   3139  CA  ASP B 158      17.168  41.159  23.829  1.00 32.35           C  
ATOM   3140  C   ASP B 158      15.865  40.363  23.949  1.00 32.63           C  
ATOM   3141  O   ASP B 158      14.932  40.788  24.632  1.00 32.88           O  
ATOM   3142  CB  ASP B 158      17.518  41.833  25.164  1.00 33.29           C  
ATOM   3143  CG  ASP B 158      18.033  40.857  26.212  1.00 34.18           C  
ATOM   3144  OD1 ASP B 158      18.350  39.694  25.872  1.00 34.89           O  
ATOM   3145  OD2 ASP B 158      18.131  41.267  27.390  1.00 34.99           O  
ATOM   3146  N   TRP B 159      15.794  39.232  23.248  1.00 32.61           N  
ATOM   3147  CA  TRP B 159      14.616  38.360  23.276  1.00 32.51           C  
ATOM   3148  C   TRP B 159      15.014  37.041  23.937  1.00 32.03           C  
ATOM   3149  O   TRP B 159      15.967  37.003  24.718  1.00 31.96           O  
ATOM   3150  CB  TRP B 159      14.113  38.084  21.851  1.00 33.27           C  
ATOM   3151  CG  TRP B 159      13.707  39.305  21.070  1.00 34.23           C  
ATOM   3152  CD1 TRP B 159      13.291  40.508  21.573  1.00 34.54           C  
ATOM   3153  CD2 TRP B 159      13.670  39.434  19.642  1.00 34.62           C  
ATOM   3154  NE1 TRP B 159      12.997  41.376  20.546  1.00 34.75           N  
ATOM   3155  CE2 TRP B 159      13.221  40.743  19.351  1.00 34.77           C  
ATOM   3156  CE3 TRP B 159      13.973  38.570  18.579  1.00 34.79           C  
ATOM   3157  CZ2 TRP B 159      13.068  41.209  18.040  1.00 34.93           C  
ATOM   3158  CZ3 TRP B 159      13.818  39.034  17.275  1.00 34.95           C  
ATOM   3159  CH2 TRP B 159      13.370  40.342  17.019  1.00 34.98           C  
ATOM   3160  N   ASP B 160      14.300  35.961  23.613  1.00 31.55           N  
ATOM   3161  CA  ASP B 160      14.611  34.636  24.163  1.00 31.07           C  
ATOM   3162  C   ASP B 160      16.017  34.219  23.717  1.00 30.22           C  
ATOM   3163  O   ASP B 160      16.613  33.289  24.263  1.00 30.24           O  
ATOM   3164  CB  ASP B 160      13.573  33.598  23.717  1.00 32.15           C  
ATOM   3165  CG  ASP B 160      12.179  33.868  24.283  1.00 33.17           C  
ATOM   3166  OD1 ASP B 160      11.198  33.353  23.703  1.00 33.83           O  
ATOM   3167  OD2 ASP B 160      12.056  34.586  25.303  1.00 33.81           O  
ATOM   3168  N   TRP B 161      16.514  34.915  22.697  1.00 28.89           N  
ATOM   3169  CA  TRP B 161      17.856  34.725  22.157  1.00 27.63           C  
ATOM   3170  C   TRP B 161      18.314  36.115  21.725  1.00 26.86           C  
ATOM   3171  O   TRP B 161      17.482  37.002  21.518  1.00 26.69           O  
ATOM   3172  CB  TRP B 161      17.857  33.758  20.961  1.00 27.40           C  
ATOM   3173  CG  TRP B 161      16.997  34.177  19.799  1.00 27.08           C  
ATOM   3174  CD1 TRP B 161      17.339  35.032  18.791  1.00 26.93           C  
ATOM   3175  CD2 TRP B 161      15.659  33.747  19.523  1.00 27.07           C  
ATOM   3176  NE1 TRP B 161      16.298  35.162  17.904  1.00 26.79           N  
ATOM   3177  CE2 TRP B 161      15.254  34.384  18.329  1.00 26.94           C  
ATOM   3178  CE3 TRP B 161      14.762  32.886  20.169  1.00 27.15           C  
ATOM   3179  CZ2 TRP B 161      13.989  34.188  17.766  1.00 27.17           C  
ATOM   3180  CZ3 TRP B 161      13.502  32.690  19.608  1.00 27.21           C  
ATOM   3181  CH2 TRP B 161      13.130  33.340  18.418  1.00 27.25           C  
ATOM   3182  N   ASN B 162      19.624  36.325  21.639  1.00 26.16           N  
ATOM   3183  CA  ASN B 162      20.154  37.620  21.218  1.00 25.57           C  
ATOM   3184  C   ASN B 162      19.931  37.830  19.726  1.00 24.90           C  
ATOM   3185  O   ASN B 162      20.332  37.003  18.911  1.00 24.83           O  
ATOM   3186  CB  ASN B 162      21.650  37.729  21.524  1.00 26.20           C  
ATOM   3187  CG  ASN B 162      21.938  37.874  23.004  1.00 27.05           C  
ATOM   3188  OD1 ASN B 162      23.010  37.495  23.477  1.00 27.60           O  
ATOM   3189  ND2 ASN B 162      20.992  38.444  23.740  1.00 27.34           N  
ATOM   3190  N   TYR B 163      19.257  38.921  19.383  1.00 23.97           N  
ATOM   3191  CA  TYR B 163      18.991  39.259  17.992  1.00 23.19           C  
ATOM   3192  C   TYR B 163      19.969  40.346  17.577  1.00 22.75           C  
ATOM   3193  O   TYR B 163      20.016  41.415  18.192  1.00 22.76           O  
ATOM   3194  CB  TYR B 163      17.546  39.751  17.836  1.00 22.99           C  
ATOM   3195  CG  TYR B 163      17.194  40.319  16.474  1.00 22.71           C  
ATOM   3196  CD1 TYR B 163      16.722  39.498  15.449  1.00 22.56           C  
ATOM   3197  CD2 TYR B 163      17.283  41.691  16.227  1.00 22.78           C  
ATOM   3198  CE1 TYR B 163      16.342  40.034  14.213  1.00 22.79           C  
ATOM   3199  CE2 TYR B 163      16.911  42.232  15.000  1.00 22.67           C  
ATOM   3200  CZ  TYR B 163      16.439  41.403  14.000  1.00 22.72           C  
ATOM   3201  OH  TYR B 163      16.056  41.950  12.796  1.00 22.85           O  
ATOM   3202  N   ILE B 164      20.780  40.052  16.566  1.00 21.83           N  
ATOM   3203  CA  ILE B 164      21.753  41.016  16.058  1.00 21.38           C  
ATOM   3204  C   ILE B 164      21.535  41.136  14.562  1.00 21.18           C  
ATOM   3205  O   ILE B 164      21.616  40.144  13.840  1.00 21.25           O  
ATOM   3206  CB  ILE B 164      23.219  40.558  16.272  1.00 21.33           C  
ATOM   3207  CG1 ILE B 164      23.415  39.989  17.676  1.00 21.64           C  
ATOM   3208  CG2 ILE B 164      24.165  41.730  16.064  1.00 21.46           C  
ATOM   3209  CD1 ILE B 164      23.616  38.497  17.691  1.00 22.05           C  
ATOM   3210  N   ALA B 165      21.250  42.344  14.092  1.00 20.70           N  
ATOM   3211  CA  ALA B 165      21.036  42.556  12.672  1.00 20.28           C  
ATOM   3212  C   ALA B 165      21.973  43.618  12.120  1.00 20.49           C  
ATOM   3213  O   ALA B 165      22.076  44.719  12.671  1.00 20.52           O  
ATOM   3214  CB  ALA B 165      19.586  42.937  12.404  1.00 20.35           C  
ATOM   3215  N   TYR B 166      22.710  43.250  11.078  1.00 20.18           N  
ATOM   3216  CA  TYR B 166      23.629  44.167  10.415  1.00 20.37           C  
ATOM   3217  C   TYR B 166      22.958  44.598   9.118  1.00 20.78           C  
ATOM   3218  O   TYR B 166      22.755  43.781   8.222  1.00 20.70           O  
ATOM   3219  CB  TYR B 166      24.961  43.472  10.098  1.00 19.94           C  
ATOM   3220  CG  TYR B 166      25.777  43.120  11.322  1.00 19.68           C  
ATOM   3221  CD1 TYR B 166      25.534  41.945  12.032  1.00 19.76           C  
ATOM   3222  CD2 TYR B 166      26.780  43.974  11.783  1.00 19.59           C  
ATOM   3223  CE1 TYR B 166      26.265  41.628  13.172  1.00 19.79           C  
ATOM   3224  CE2 TYR B 166      27.517  43.668  12.925  1.00 19.84           C  
ATOM   3225  CZ  TYR B 166      27.254  42.495  13.615  1.00 19.93           C  
ATOM   3226  OH  TYR B 166      27.969  42.191  14.747  1.00 19.62           O  
ATOM   3227  N   ARG B 167      22.577  45.868   9.032  1.00 21.31           N  
ATOM   3228  CA  ARG B 167      21.933  46.370   7.827  1.00 21.96           C  
ATOM   3229  C   ARG B 167      22.894  47.249   7.042  1.00 22.10           C  
ATOM   3230  O   ARG B 167      23.449  48.205   7.576  1.00 21.80           O  
ATOM   3231  CB  ARG B 167      20.649  47.138   8.164  1.00 22.94           C  
ATOM   3232  CG  ARG B 167      19.907  47.626   6.925  1.00 24.54           C  
ATOM   3233  CD  ARG B 167      18.451  47.966   7.202  1.00 26.19           C  
ATOM   3234  NE  ARG B 167      18.295  49.176   8.000  1.00 27.59           N  
ATOM   3235  CZ  ARG B 167      17.555  50.221   7.640  1.00 28.48           C  
ATOM   3236  NH1 ARG B 167      16.896  50.215   6.486  1.00 29.23           N  
ATOM   3237  NH2 ARG B 167      17.472  51.276   8.438  1.00 29.14           N  
ATOM   3238  N   ARG B 168      23.107  46.898   5.777  1.00 22.25           N  
ATOM   3239  CA  ARG B 168      24.007  47.650   4.910  1.00 22.59           C  
ATOM   3240  C   ARG B 168      23.458  49.067   4.749  1.00 22.94           C  
ATOM   3241  O   ARG B 168      22.251  49.253   4.590  1.00 22.81           O  
ATOM   3242  CB  ARG B 168      24.106  46.955   3.554  1.00 22.69           C  
ATOM   3243  CG  ARG B 168      25.453  47.085   2.878  1.00 22.92           C  
ATOM   3244  CD  ARG B 168      25.500  46.204   1.643  1.00 23.17           C  
ATOM   3245  NE  ARG B 168      26.801  46.241   0.982  1.00 23.62           N  
ATOM   3246  CZ  ARG B 168      27.168  47.164   0.100  1.00 24.09           C  
ATOM   3247  NH1 ARG B 168      26.332  48.139  -0.235  1.00 24.10           N  
ATOM   3248  NH2 ARG B 168      28.370  47.103  -0.456  1.00 24.55           N  
ATOM   3249  N   THR B 169      24.334  50.067   4.830  1.00 23.52           N  
ATOM   3250  CA  THR B 169      23.896  51.458   4.704  1.00 24.30           C  
ATOM   3251  C   THR B 169      23.275  51.758   3.346  1.00 24.52           C  
ATOM   3252  O   THR B 169      22.430  52.647   3.222  1.00 24.84           O  
ATOM   3253  CB  THR B 169      25.034  52.447   5.001  1.00 24.47           C  
ATOM   3254  OG1 THR B 169      26.151  52.171   4.149  1.00 25.18           O  
ATOM   3255  CG2 THR B 169      25.454  52.330   6.452  1.00 24.60           C  
ATOM   3256  N   THR B 170      23.711  51.020   2.329  1.00 24.71           N  
ATOM   3257  CA  THR B 170      23.183  51.147   0.972  1.00 24.95           C  
ATOM   3258  C   THR B 170      22.919  49.719   0.499  1.00 24.29           C  
ATOM   3259  O   THR B 170      23.714  48.818   0.763  1.00 24.18           O  
ATOM   3260  CB  THR B 170      24.180  51.834   0.004  1.00 25.65           C  
ATOM   3261  OG1 THR B 170      25.417  51.114  -0.010  1.00 27.00           O  
ATOM   3262  CG2 THR B 170      24.435  53.272   0.427  1.00 26.23           C  
ATOM   3263  N   PRO B 171      21.788  49.489  -0.186  1.00 23.82           N  
ATOM   3264  CA  PRO B 171      21.438  48.150  -0.678  1.00 23.13           C  
ATOM   3265  C   PRO B 171      22.402  47.606  -1.728  1.00 22.34           C  
ATOM   3266  O   PRO B 171      23.095  48.363  -2.411  1.00 22.18           O  
ATOM   3267  CB  PRO B 171      20.047  48.359  -1.288  1.00 23.55           C  
ATOM   3268  CG  PRO B 171      19.522  49.590  -0.597  1.00 23.83           C  
ATOM   3269  CD  PRO B 171      20.740  50.462  -0.536  1.00 23.85           C  
ATOM   3270  N   THR B 172      22.446  46.280  -1.834  1.00 21.27           N  
ATOM   3271  CA  THR B 172      23.279  45.603  -2.818  1.00 20.38           C  
ATOM   3272  C   THR B 172      22.497  44.387  -3.313  1.00 19.63           C  
ATOM   3273  O   THR B 172      21.518  43.979  -2.686  1.00 19.61           O  
ATOM   3274  CB  THR B 172      24.646  45.160  -2.235  1.00 20.67           C  
ATOM   3275  OG1 THR B 172      25.479  44.678  -3.297  1.00 20.86           O  
ATOM   3276  CG2 THR B 172      24.471  44.054  -1.194  1.00 20.16           C  
ATOM   3277  N   THR B 173      22.897  43.836  -4.453  1.00 18.62           N  
ATOM   3278  CA  THR B 173      22.203  42.675  -4.997  1.00 18.27           C  
ATOM   3279  C   THR B 173      23.067  41.419  -5.071  1.00 17.66           C  
ATOM   3280  O   THR B 173      22.592  40.365  -5.493  1.00 17.69           O  
ATOM   3281  CB  THR B 173      21.620  42.956  -6.402  1.00 18.52           C  
ATOM   3282  OG1 THR B 173      22.664  43.389  -7.281  1.00 19.09           O  
ATOM   3283  CG2 THR B 173      20.536  44.023  -6.328  1.00 18.62           C  
ATOM   3284  N  ASER B 174      24.334  41.533  -4.677  0.50 17.47           N  
ATOM   3285  CA ASER B 174      25.244  40.391  -4.731  0.50 17.27           C  
ATOM   3286  C  ASER B 174      26.472  40.529  -3.838  0.50 17.12           C  
ATOM   3287  O  ASER B 174      27.006  41.624  -3.660  0.50 17.26           O  
ATOM   3288  CB ASER B 174      25.698  40.163  -6.179  0.50 17.53           C  
ATOM   3289  OG ASER B 174      26.626  39.095  -6.275  0.50 17.58           O  
ATOM   3290  N  BSER B 174      24.319  41.524  -4.641  0.50 17.37           N  
ATOM   3291  CA BSER B 174      25.205  40.369  -4.667  0.50 17.07           C  
ATOM   3292  C  BSER B 174      26.421  40.533  -3.775  0.50 16.98           C  
ATOM   3293  O  BSER B 174      26.880  41.646  -3.518  0.50 17.05           O  
ATOM   3294  CB BSER B 174      25.658  40.067  -6.100  0.50 17.21           C  
ATOM   3295  OG BSER B 174      26.468  41.106  -6.614  0.50 16.71           O  
ATOM   3296  N   VAL B 175      26.905  39.405  -3.272  1.00 16.66           N  
ATOM   3297  CA  VAL B 175      28.090  39.365  -2.426  1.00 16.05           C  
ATOM   3298  C   VAL B 175      28.871  38.157  -2.925  1.00 15.82           C  
ATOM   3299  O   VAL B 175      28.282  37.158  -3.355  1.00 15.10           O  
ATOM   3300  CB  VAL B 175      27.778  39.189  -0.909  1.00 16.25           C  
ATOM   3301  CG1 VAL B 175      27.079  40.434  -0.356  1.00 16.66           C  
ATOM   3302  CG2 VAL B 175      26.947  37.931  -0.656  1.00 16.50           C  
ATOM   3303  N   SER B 176      30.190  38.294  -2.976  1.00 15.31           N  
ATOM   3304  CA  SER B 176      31.035  37.192  -3.413  1.00 15.05           C  
ATOM   3305  C   SER B 176      32.108  36.965  -2.367  1.00 15.11           C  
ATOM   3306  O   SER B 176      32.904  37.863  -2.080  1.00 14.93           O  
ATOM   3307  CB  SER B 176      31.678  37.496  -4.763  1.00 14.89           C  
ATOM   3308  OG  SER B 176      32.509  36.417  -5.160  1.00 14.43           O  
ATOM   3309  N   GLU B 177      32.107  35.769  -1.787  1.00 15.07           N  
ATOM   3310  CA  GLU B 177      33.072  35.390  -0.762  1.00 15.66           C  
ATOM   3311  C   GLU B 177      33.077  36.369   0.404  1.00 15.87           C  
ATOM   3312  O   GLU B 177      34.131  36.809   0.864  1.00 15.82           O  
ATOM   3313  CB  GLU B 177      34.473  35.239  -1.360  1.00 16.16           C  
ATOM   3314  CG  GLU B 177      34.526  34.206  -2.476  1.00 17.21           C  
ATOM   3315  CD  GLU B 177      35.936  33.859  -2.893  1.00 17.87           C  
ATOM   3316  OE1 GLU B 177      36.496  34.572  -3.747  1.00 18.28           O  
ATOM   3317  OE2 GLU B 177      36.477  32.864  -2.368  1.00 18.54           O  
ATOM   3318  N   LEU B 178      31.878  36.727   0.854  1.00 15.97           N  
ATOM   3319  CA  LEU B 178      31.712  37.633   1.982  1.00 16.33           C  
ATOM   3320  C   LEU B 178      32.266  36.952   3.229  1.00 16.58           C  
ATOM   3321  O   LEU B 178      31.984  35.779   3.480  1.00 16.04           O  
ATOM   3322  CB  LEU B 178      30.228  37.949   2.184  1.00 16.49           C  
ATOM   3323  CG  LEU B 178      29.866  38.926   3.306  1.00 17.07           C  
ATOM   3324  CD1 LEU B 178      30.376  40.315   2.957  1.00 17.25           C  
ATOM   3325  CD2 LEU B 178      28.360  38.947   3.515  1.00 16.97           C  
ATOM   3326  N   ASP B 179      33.071  37.691   3.987  1.00 16.92           N  
ATOM   3327  CA  ASP B 179      33.682  37.191   5.214  1.00 17.71           C  
ATOM   3328  C   ASP B 179      32.663  37.231   6.357  1.00 17.64           C  
ATOM   3329  O   ASP B 179      32.495  38.259   7.007  1.00 17.47           O  
ATOM   3330  CB  ASP B 179      34.905  38.062   5.557  1.00 18.78           C  
ATOM   3331  CG  ASP B 179      35.690  37.554   6.766  1.00 19.87           C  
ATOM   3332  OD1 ASP B 179      35.340  36.506   7.349  1.00 20.08           O  
ATOM   3333  OD2 ASP B 179      36.677  38.226   7.137  1.00 21.16           O  
ATOM   3334  N   LEU B 180      31.982  36.113   6.597  1.00 17.81           N  
ATOM   3335  CA  LEU B 180      30.993  36.044   7.673  1.00 18.18           C  
ATOM   3336  C   LEU B 180      31.640  36.051   9.054  1.00 18.50           C  
ATOM   3337  O   LEU B 180      31.039  36.520  10.021  1.00 18.40           O  
ATOM   3338  CB  LEU B 180      30.112  34.799   7.532  1.00 18.05           C  
ATOM   3339  CG  LEU B 180      29.170  34.755   6.328  1.00 18.49           C  
ATOM   3340  CD1 LEU B 180      28.316  33.501   6.404  1.00 18.34           C  
ATOM   3341  CD2 LEU B 180      28.283  35.993   6.315  1.00 18.28           C  
ATOM   3342  N  ALYS B 181      32.861  35.529   9.145  0.50 18.76           N  
ATOM   3343  CA ALYS B 181      33.579  35.484  10.418  0.50 19.31           C  
ATOM   3344  C  ALYS B 181      33.797  36.887  10.979  0.50 19.44           C  
ATOM   3345  O  ALYS B 181      33.788  37.082  12.195  0.50 19.36           O  
ATOM   3346  CB ALYS B 181      34.921  34.757  10.263  0.50 19.64           C  
ATOM   3347  CG ALYS B 181      35.774  34.753  11.530  0.50 20.18           C  
ATOM   3348  CD ALYS B 181      37.076  33.993  11.330  0.50 20.40           C  
ATOM   3349  CE ALYS B 181      38.070  34.283  12.450  0.50 20.66           C  
ATOM   3350  NZ ALYS B 181      37.505  34.034  13.803  0.50 20.57           N  
ATOM   3351  N  BLYS B 181      32.865  35.537   9.138  0.50 18.75           N  
ATOM   3352  CA BLYS B 181      33.599  35.477  10.401  0.50 19.31           C  
ATOM   3353  C  BLYS B 181      33.830  36.876  10.972  0.50 19.45           C  
ATOM   3354  O  BLYS B 181      33.862  37.057  12.190  0.50 19.40           O  
ATOM   3355  CB BLYS B 181      34.933  34.745  10.205  0.50 19.64           C  
ATOM   3356  CG BLYS B 181      35.678  34.394  11.494  0.50 20.22           C  
ATOM   3357  CD BLYS B 181      34.834  33.535  12.421  0.50 20.54           C  
ATOM   3358  CE BLYS B 181      35.686  32.827  13.472  0.50 20.80           C  
ATOM   3359  NZ BLYS B 181      36.500  33.745  14.310  0.50 21.09           N  
ATOM   3360  N   ALA B 182      33.953  37.863  10.088  1.00 19.44           N  
ATOM   3361  CA  ALA B 182      34.163  39.254  10.496  1.00 19.79           C  
ATOM   3362  C   ALA B 182      32.954  39.752  11.290  1.00 19.95           C  
ATOM   3363  O   ALA B 182      33.109  40.453  12.291  1.00 20.08           O  
ATOM   3364  CB  ALA B 182      34.398  40.134   9.277  1.00 19.55           C  
ATOM   3365  N   PHE B 183      31.757  39.360  10.850  1.00 19.88           N  
ATOM   3366  CA  PHE B 183      30.513  39.737  11.521  1.00 19.61           C  
ATOM   3367  C   PHE B 183      30.397  38.999  12.850  1.00 19.76           C  
ATOM   3368  O   PHE B 183      30.012  39.584  13.866  1.00 19.18           O  
ATOM   3369  CB  PHE B 183      29.302  39.405  10.642  1.00 19.49           C  
ATOM   3370  CG  PHE B 183      29.217  40.232   9.395  1.00 19.54           C  
ATOM   3371  CD1 PHE B 183      29.883  39.843   8.241  1.00 19.53           C  
ATOM   3372  CD2 PHE B 183      28.486  41.414   9.380  1.00 19.53           C  
ATOM   3373  CE1 PHE B 183      29.824  40.621   7.087  1.00 19.82           C  
ATOM   3374  CE2 PHE B 183      28.422  42.196   8.231  1.00 19.82           C  
ATOM   3375  CZ  PHE B 183      29.094  41.797   7.084  1.00 19.73           C  
ATOM   3376  N   ILE B 184      30.737  37.711  12.832  1.00 19.64           N  
ATOM   3377  CA  ILE B 184      30.698  36.881  14.032  1.00 19.96           C  
ATOM   3378  C   ILE B 184      31.659  37.434  15.092  1.00 20.30           C  
ATOM   3379  O   ILE B 184      31.299  37.543  16.264  1.00 19.93           O  
ATOM   3380  CB  ILE B 184      31.059  35.406  13.705  1.00 19.84           C  
ATOM   3381  CG1 ILE B 184      29.971  34.783  12.818  1.00 20.06           C  
ATOM   3382  CG2 ILE B 184      31.226  34.595  14.984  1.00 19.97           C  
ATOM   3383  CD1 ILE B 184      30.313  33.393  12.293  1.00 19.96           C  
ATOM   3384  N   ASP B 185      32.867  37.806  14.668  1.00 20.95           N  
ATOM   3385  CA  ASP B 185      33.871  38.357  15.581  1.00 21.63           C  
ATOM   3386  C   ASP B 185      33.407  39.671  16.193  1.00 21.79           C  
ATOM   3387  O   ASP B 185      33.675  39.947  17.364  1.00 22.04           O  
ATOM   3388  CB  ASP B 185      35.209  38.565  14.863  1.00 22.15           C  
ATOM   3389  CG  ASP B 185      35.934  37.256  14.578  1.00 22.67           C  
ATOM   3390  OD1 ASP B 185      35.516  36.205  15.107  1.00 23.29           O  
ATOM   3391  OD2 ASP B 185      36.923  37.280  13.820  1.00 23.32           O  
ATOM   3392  N   ASP B 186      32.705  40.474  15.401  1.00 21.64           N  
ATOM   3393  CA  ASP B 186      32.193  41.747  15.882  1.00 21.70           C  
ATOM   3394  C   ASP B 186      31.142  41.506  16.963  1.00 21.72           C  
ATOM   3395  O   ASP B 186      31.176  42.138  18.018  1.00 21.36           O  
ATOM   3396  CB  ASP B 186      31.600  42.559  14.730  1.00 21.82           C  
ATOM   3397  CG  ASP B 186      31.071  43.902  15.182  1.00 22.34           C  
ATOM   3398  OD1 ASP B 186      29.849  44.008  15.411  1.00 22.00           O  
ATOM   3399  OD2 ASP B 186      31.880  44.846  15.324  1.00 22.28           O  
ATOM   3400  N   ALA B 187      30.237  40.561  16.710  1.00 21.85           N  
ATOM   3401  CA  ALA B 187      29.176  40.227  17.658  1.00 22.19           C  
ATOM   3402  C   ALA B 187      29.746  39.663  18.957  1.00 22.50           C  
ATOM   3403  O   ALA B 187      29.211  39.919  20.035  1.00 22.38           O  
ATOM   3404  CB  ALA B 187      28.194  39.238  17.032  1.00 22.24           C  
ATOM   3405  N   VAL B 188      30.818  38.881  18.844  1.00 22.87           N  
ATOM   3406  CA  VAL B 188      31.473  38.302  20.014  1.00 23.44           C  
ATOM   3407  C   VAL B 188      32.098  39.418  20.851  1.00 23.86           C  
ATOM   3408  O   VAL B 188      31.944  39.447  22.075  1.00 23.98           O  
ATOM   3409  CB  VAL B 188      32.573  37.284  19.607  1.00 23.38           C  
ATOM   3410  CG1 VAL B 188      33.427  36.898  20.815  1.00 23.75           C  
ATOM   3411  CG2 VAL B 188      31.936  36.035  19.012  1.00 23.61           C  
ATOM   3412  N   ALA B 189      32.781  40.344  20.181  1.00 24.23           N  
ATOM   3413  CA  ALA B 189      33.434  41.469  20.850  1.00 24.79           C  
ATOM   3414  C   ALA B 189      32.427  42.337  21.602  1.00 25.24           C  
ATOM   3415  O   ALA B 189      32.739  42.887  22.663  1.00 25.27           O  
ATOM   3416  CB  ALA B 189      34.210  42.303  19.843  1.00 24.60           C  
ATOM   3417  N   ARG B 190      31.221  42.454  21.053  1.00 25.50           N  
ATOM   3418  CA  ARG B 190      30.164  43.238  21.686  1.00 25.85           C  
ATOM   3419  C   ARG B 190      29.481  42.442  22.793  1.00 25.97           C  
ATOM   3420  O   ARG B 190      28.627  42.967  23.510  1.00 26.20           O  
ATOM   3421  CB  ARG B 190      29.134  43.685  20.649  1.00 26.07           C  
ATOM   3422  CG  ARG B 190      29.705  44.611  19.600  1.00 26.31           C  
ATOM   3423  CD  ARG B 190      28.665  45.019  18.577  1.00 26.63           C  
ATOM   3424  NE  ARG B 190      29.301  45.673  17.440  1.00 26.96           N  
ATOM   3425  CZ  ARG B 190      29.705  46.939  17.420  1.00 27.35           C  
ATOM   3426  NH1 ARG B 190      29.529  47.720  18.478  1.00 27.69           N  
ATOM   3427  NH2 ARG B 190      30.342  47.406  16.356  1.00 27.47           N  
ATOM   3428  N   GLY B 191      29.861  41.172  22.922  1.00 26.00           N  
ATOM   3429  CA  GLY B 191      29.287  40.312  23.942  1.00 26.19           C  
ATOM   3430  C   GLY B 191      27.921  39.743  23.610  1.00 26.28           C  
ATOM   3431  O   GLY B 191      27.236  39.230  24.494  1.00 26.36           O  
ATOM   3432  N   TYR B 192      27.526  39.821  22.339  1.00 26.22           N  
ATOM   3433  CA  TYR B 192      26.230  39.308  21.895  1.00 26.15           C  
ATOM   3434  C   TYR B 192      26.281  37.805  21.617  1.00 25.96           C  
ATOM   3435  O   TYR B 192      25.251  37.125  21.612  1.00 25.84           O  
ATOM   3436  CB  TYR B 192      25.772  40.044  20.636  1.00 26.50           C  
ATOM   3437  CG  TYR B 192      25.589  41.537  20.799  1.00 26.98           C  
ATOM   3438  CD1 TYR B 192      25.652  42.382  19.693  1.00 27.22           C  
ATOM   3439  CD2 TYR B 192      25.331  42.106  22.048  1.00 27.28           C  
ATOM   3440  CE1 TYR B 192      25.463  43.752  19.820  1.00 27.68           C  
ATOM   3441  CE2 TYR B 192      25.138  43.480  22.187  1.00 27.57           C  
ATOM   3442  CZ  TYR B 192      25.206  44.293  21.065  1.00 27.78           C  
ATOM   3443  OH  TYR B 192      25.008  45.647  21.176  1.00 28.46           O  
ATOM   3444  N   ILE B 193      27.483  37.303  21.349  1.00 25.81           N  
ATOM   3445  CA  ILE B 193      27.695  35.885  21.079  1.00 25.80           C  
ATOM   3446  C   ILE B 193      28.892  35.393  21.889  1.00 26.10           C  
ATOM   3447  O   ILE B 193      29.925  36.060  21.944  1.00 25.92           O  
ATOM   3448  CB  ILE B 193      27.976  35.625  19.574  1.00 25.47           C  
ATOM   3449  CG1 ILE B 193      26.746  35.978  18.735  1.00 25.25           C  
ATOM   3450  CG2 ILE B 193      28.369  34.165  19.349  1.00 25.19           C  
ATOM   3451  CD1 ILE B 193      26.946  35.780  17.246  1.00 25.24           C  
ATOM   3452  N   ARG B 194      28.739  34.243  22.536  1.00 26.52           N  
ATOM   3453  CA  ARG B 194      29.827  33.671  23.319  1.00 27.35           C  
ATOM   3454  C   ARG B 194      30.621  32.710  22.439  1.00 27.03           C  
ATOM   3455  O   ARG B 194      30.042  31.921  21.693  1.00 26.80           O  
ATOM   3456  CB  ARG B 194      29.289  32.953  24.561  1.00 28.62           C  
ATOM   3457  CG  ARG B 194      28.539  33.873  25.518  1.00 30.61           C  
ATOM   3458  CD  ARG B 194      28.609  33.371  26.952  1.00 32.66           C  
ATOM   3459  NE  ARG B 194      29.992  33.291  27.422  1.00 34.20           N  
ATOM   3460  CZ  ARG B 194      30.356  33.224  28.701  1.00 35.23           C  
ATOM   3461  NH1 ARG B 194      29.442  33.231  29.666  1.00 35.71           N  
ATOM   3462  NH2 ARG B 194      31.642  33.120  29.015  1.00 35.78           N  
ATOM   3463  N   PRO B 195      31.961  32.769  22.511  1.00 26.74           N  
ATOM   3464  CA  PRO B 195      32.833  31.901  21.711  1.00 26.64           C  
ATOM   3465  C   PRO B 195      32.627  30.396  21.892  1.00 26.30           C  
ATOM   3466  O   PRO B 195      32.926  29.619  20.984  1.00 26.27           O  
ATOM   3467  CB  PRO B 195      34.238  32.352  22.121  1.00 26.81           C  
ATOM   3468  CG  PRO B 195      34.043  32.879  23.510  1.00 26.98           C  
ATOM   3469  CD  PRO B 195      32.762  33.650  23.380  1.00 26.82           C  
ATOM   3470  N   GLU B 196      32.105  29.984  23.046  1.00 25.87           N  
ATOM   3471  CA  GLU B 196      31.868  28.564  23.291  1.00 25.39           C  
ATOM   3472  C   GLU B 196      30.533  28.089  22.710  1.00 24.62           C  
ATOM   3473  O   GLU B 196      30.212  26.898  22.768  1.00 24.40           O  
ATOM   3474  CB  GLU B 196      31.950  28.226  24.787  1.00 26.41           C  
ATOM   3475  CG  GLU B 196      30.816  28.773  25.642  1.00 27.82           C  
ATOM   3476  CD  GLU B 196      31.119  30.127  26.266  1.00 28.60           C  
ATOM   3477  OE1 GLU B 196      32.029  30.842  25.791  1.00 29.30           O  
ATOM   3478  OE2 GLU B 196      30.435  30.471  27.253  1.00 29.53           O  
ATOM   3479  N   TRP B 197      29.747  29.021  22.176  1.00 23.40           N  
ATOM   3480  CA  TRP B 197      28.468  28.669  21.567  1.00 22.53           C  
ATOM   3481  C   TRP B 197      28.714  28.007  20.221  1.00 21.74           C  
ATOM   3482  O   TRP B 197      29.776  28.175  19.617  1.00 21.68           O  
ATOM   3483  CB  TRP B 197      27.584  29.905  21.370  1.00 22.56           C  
ATOM   3484  CG  TRP B 197      26.957  30.418  22.628  1.00 23.00           C  
ATOM   3485  CD1 TRP B 197      27.042  29.870  23.877  1.00 23.17           C  
ATOM   3486  CD2 TRP B 197      26.150  31.593  22.759  1.00 23.22           C  
ATOM   3487  NE1 TRP B 197      26.341  30.634  24.778  1.00 23.21           N  
ATOM   3488  CE2 TRP B 197      25.783  31.698  24.119  1.00 23.24           C  
ATOM   3489  CE3 TRP B 197      25.703  32.570  21.858  1.00 23.16           C  
ATOM   3490  CZ2 TRP B 197      24.989  32.743  24.602  1.00 23.54           C  
ATOM   3491  CZ3 TRP B 197      24.912  33.611  22.339  1.00 23.44           C  
ATOM   3492  CH2 TRP B 197      24.564  33.688  23.699  1.00 23.57           C  
ATOM   3493  N   TYR B 198      27.721  27.258  19.758  1.00 20.81           N  
ATOM   3494  CA  TYR B 198      27.808  26.556  18.486  1.00 20.04           C  
ATOM   3495  C   TYR B 198      27.140  27.298  17.350  1.00 19.09           C  
ATOM   3496  O   TYR B 198      26.085  27.894  17.530  1.00 19.03           O  
ATOM   3497  CB  TYR B 198      27.125  25.189  18.582  1.00 20.53           C  
ATOM   3498  CG  TYR B 198      27.828  24.206  19.476  1.00 21.62           C  
ATOM   3499  CD1 TYR B 198      27.521  24.128  20.832  1.00 22.19           C  
ATOM   3500  CD2 TYR B 198      28.809  23.357  18.967  1.00 22.21           C  
ATOM   3501  CE1 TYR B 198      28.180  23.225  21.664  1.00 22.77           C  
ATOM   3502  CE2 TYR B 198      29.472  22.452  19.786  1.00 22.73           C  
ATOM   3503  CZ  TYR B 198      29.153  22.393  21.133  1.00 23.02           C  
ATOM   3504  OH  TYR B 198      29.809  21.500  21.952  1.00 23.98           O  
ATOM   3505  N   LEU B 199      27.775  27.262  16.185  1.00 18.36           N  
ATOM   3506  CA  LEU B 199      27.208  27.843  14.972  1.00 17.68           C  
ATOM   3507  C   LEU B 199      26.427  26.651  14.413  1.00 17.30           C  
ATOM   3508  O   LEU B 199      27.005  25.588  14.191  1.00 17.50           O  
ATOM   3509  CB  LEU B 199      28.313  28.239  13.983  1.00 17.59           C  
ATOM   3510  CG  LEU B 199      27.855  28.422  12.527  1.00 17.83           C  
ATOM   3511  CD1 LEU B 199      26.831  29.540  12.436  1.00 17.90           C  
ATOM   3512  CD2 LEU B 199      29.047  28.709  11.629  1.00 18.07           C  
ATOM   3513  N   HIS B 200      25.121  26.812  14.231  1.00 16.90           N  
ATOM   3514  CA  HIS B 200      24.284  25.727  13.728  1.00 16.65           C  
ATOM   3515  C   HIS B 200      23.957  25.795  12.252  1.00 16.34           C  
ATOM   3516  O   HIS B 200      23.959  24.773  11.568  1.00 16.24           O  
ATOM   3517  CB  HIS B 200      22.963  25.672  14.492  1.00 17.00           C  
ATOM   3518  CG  HIS B 200      23.086  25.117  15.874  1.00 17.35           C  
ATOM   3519  ND1 HIS B 200      22.832  23.795  16.167  1.00 17.71           N  
ATOM   3520  CD2 HIS B 200      23.423  25.706  17.044  1.00 17.85           C  
ATOM   3521  CE1 HIS B 200      23.007  23.593  17.460  1.00 17.78           C  
ATOM   3522  NE2 HIS B 200      23.366  24.736  18.016  1.00 17.55           N  
ATOM   3523  N   ALA B 201      23.662  26.995  11.765  1.00 15.95           N  
ATOM   3524  CA  ALA B 201      23.281  27.141  10.372  1.00 15.37           C  
ATOM   3525  C   ALA B 201      23.518  28.525   9.801  1.00 14.79           C  
ATOM   3526  O   ALA B 201      23.480  29.523  10.520  1.00 15.05           O  
ATOM   3527  CB  ALA B 201      21.802  26.779  10.220  1.00 15.12           C  
ATOM   3528  N   VAL B 202      23.787  28.558   8.499  1.00 14.27           N  
ATOM   3529  CA  VAL B 202      23.978  29.798   7.757  1.00 13.81           C  
ATOM   3530  C   VAL B 202      22.878  29.744   6.707  1.00 13.76           C  
ATOM   3531  O   VAL B 202      22.850  28.836   5.871  1.00 13.92           O  
ATOM   3532  CB  VAL B 202      25.349  29.859   7.048  1.00 13.85           C  
ATOM   3533  CG1 VAL B 202      25.419  31.106   6.152  1.00 13.42           C  
ATOM   3534  CG2 VAL B 202      26.463  29.884   8.082  1.00 13.98           C  
ATOM   3535  N   GLU B 203      21.947  30.688   6.781  1.00 13.17           N  
ATOM   3536  CA  GLU B 203      20.828  30.715   5.849  1.00 13.20           C  
ATOM   3537  C   GLU B 203      20.697  32.069   5.196  1.00 13.18           C  
ATOM   3538  O   GLU B 203      21.204  33.066   5.703  1.00 13.14           O  
ATOM   3539  CB  GLU B 203      19.503  30.446   6.587  1.00 13.76           C  
ATOM   3540  CG  GLU B 203      19.617  29.582   7.838  1.00 14.58           C  
ATOM   3541  CD  GLU B 203      18.276  29.114   8.379  1.00 15.71           C  
ATOM   3542  OE1 GLU B 203      17.226  29.701   8.035  1.00 15.97           O  
ATOM   3543  OE2 GLU B 203      18.273  28.138   9.157  1.00 16.35           O  
ATOM   3544  N   THR B 204      20.039  32.088   4.046  1.00 13.20           N  
ATOM   3545  CA  THR B 204      19.753  33.339   3.375  1.00 13.39           C  
ATOM   3546  C   THR B 204      18.456  33.159   2.611  1.00 13.83           C  
ATOM   3547  O   THR B 204      18.104  32.049   2.188  1.00 13.86           O  
ATOM   3548  CB  THR B 204      20.886  33.843   2.470  1.00 13.15           C  
ATOM   3549  OG1 THR B 204      20.676  35.241   2.227  1.00 13.36           O  
ATOM   3550  CG2 THR B 204      20.905  33.102   1.130  1.00 12.97           C  
ATOM   3551  N   GLY B 205      17.701  34.242   2.530  1.00 14.10           N  
ATOM   3552  CA  GLY B 205      16.431  34.205   1.849  1.00 14.24           C  
ATOM   3553  C   GLY B 205      15.761  35.554   1.959  1.00 14.79           C  
ATOM   3554  O   GLY B 205      16.434  36.580   2.119  1.00 14.55           O  
ATOM   3555  N   PHE B 206      14.432  35.538   1.933  1.00 15.12           N  
ATOM   3556  CA  PHE B 206      13.649  36.766   1.982  1.00 15.37           C  
ATOM   3557  C   PHE B 206      12.576  36.736   3.061  1.00 16.04           C  
ATOM   3558  O   PHE B 206      11.721  35.852   3.061  1.00 15.90           O  
ATOM   3559  CB  PHE B 206      12.958  36.986   0.627  1.00 15.05           C  
ATOM   3560  CG  PHE B 206      13.868  36.829  -0.562  1.00 15.06           C  
ATOM   3561  CD1 PHE B 206      13.914  35.626  -1.266  1.00 14.74           C  
ATOM   3562  CD2 PHE B 206      14.678  37.879  -0.977  1.00 14.60           C  
ATOM   3563  CE1 PHE B 206      14.755  35.471  -2.371  1.00 14.87           C  
ATOM   3564  CE2 PHE B 206      15.523  37.737  -2.082  1.00 15.21           C  
ATOM   3565  CZ  PHE B 206      15.560  36.529  -2.781  1.00 14.84           C  
ATOM   3566  N   GLU B 207      12.628  37.683   3.995  1.00 16.66           N  
ATOM   3567  CA  GLU B 207      11.592  37.761   5.021  1.00 17.60           C  
ATOM   3568  C   GLU B 207      10.458  38.495   4.323  1.00 17.91           C  
ATOM   3569  O   GLU B 207      10.661  39.588   3.790  1.00 18.10           O  
ATOM   3570  CB  GLU B 207      12.051  38.561   6.239  1.00 18.02           C  
ATOM   3571  CG  GLU B 207      13.062  37.851   7.116  1.00 18.48           C  
ATOM   3572  CD  GLU B 207      13.147  38.466   8.500  1.00 19.06           C  
ATOM   3573  OE1 GLU B 207      13.688  39.581   8.631  1.00 19.12           O  
ATOM   3574  OE2 GLU B 207      12.652  37.840   9.458  1.00 19.96           O  
ATOM   3575  N   LEU B 208       9.281  37.882   4.294  1.00 18.36           N  
ATOM   3576  CA  LEU B 208       8.138  38.475   3.611  1.00 19.04           C  
ATOM   3577  C   LEU B 208       7.025  38.931   4.546  1.00 19.89           C  
ATOM   3578  O   LEU B 208       6.534  38.151   5.360  1.00 20.10           O  
ATOM   3579  CB  LEU B 208       7.560  37.474   2.603  1.00 18.13           C  
ATOM   3580  CG  LEU B 208       8.513  36.857   1.573  1.00 18.17           C  
ATOM   3581  CD1 LEU B 208       7.782  35.793   0.765  1.00 17.79           C  
ATOM   3582  CD2 LEU B 208       9.081  37.928   0.661  1.00 17.49           C  
ATOM   3583  N   TRP B 209       6.628  40.194   4.405  1.00 20.91           N  
ATOM   3584  CA  TRP B 209       5.545  40.779   5.195  1.00 22.12           C  
ATOM   3585  C   TRP B 209       4.320  40.890   4.286  1.00 22.80           C  
ATOM   3586  O   TRP B 209       3.195  40.596   4.696  1.00 23.14           O  
ATOM   3587  CB  TRP B 209       5.910  42.187   5.676  1.00 22.38           C  
ATOM   3588  CG  TRP B 209       6.799  42.265   6.882  1.00 23.05           C  
ATOM   3589  CD1 TRP B 209       6.409  42.493   8.169  1.00 23.34           C  
ATOM   3590  CD2 TRP B 209       8.231  42.208   6.902  1.00 23.11           C  
ATOM   3591  NE1 TRP B 209       7.509  42.594   8.992  1.00 23.66           N  
ATOM   3592  CE2 TRP B 209       8.640  42.422   8.238  1.00 23.36           C  
ATOM   3593  CE3 TRP B 209       9.210  42.002   5.920  1.00 23.20           C  
ATOM   3594  CZ2 TRP B 209       9.989  42.437   8.618  1.00 23.22           C  
ATOM   3595  CZ3 TRP B 209      10.554  42.017   6.299  1.00 23.18           C  
ATOM   3596  CH2 TRP B 209      10.927  42.234   7.637  1.00 23.15           C  
ATOM   3597  N   GLU B 210       4.561  41.308   3.046  1.00 23.35           N  
ATOM   3598  CA  GLU B 210       3.507  41.483   2.050  1.00 24.11           C  
ATOM   3599  C   GLU B 210       4.047  41.244   0.643  1.00 23.74           C  
ATOM   3600  O   GLU B 210       5.035  41.857   0.239  1.00 23.74           O  
ATOM   3601  CB  GLU B 210       2.944  42.903   2.138  1.00 25.30           C  
ATOM   3602  CG  GLU B 210       1.908  43.233   1.071  1.00 27.37           C  
ATOM   3603  CD  GLU B 210       1.655  44.725   0.946  1.00 28.77           C  
ATOM   3604  OE1 GLU B 210       1.648  45.425   1.982  1.00 29.79           O  
ATOM   3605  OE2 GLU B 210       1.468  45.201  -0.196  1.00 30.19           O  
ATOM   3606  N   GLY B 211       3.384  40.359  -0.098  1.00 23.58           N  
ATOM   3607  CA  GLY B 211       3.800  40.053  -1.457  1.00 23.27           C  
ATOM   3608  C   GLY B 211       5.127  39.318  -1.517  1.00 23.15           C  
ATOM   3609  O   GLY B 211       5.458  38.556  -0.608  1.00 23.09           O  
ATOM   3610  N   GLY B 212       5.880  39.539  -2.592  1.00 23.01           N  
ATOM   3611  CA  GLY B 212       7.174  38.891  -2.735  1.00 22.61           C  
ATOM   3612  C   GLY B 212       7.366  38.091  -4.011  1.00 22.39           C  
ATOM   3613  O   GLY B 212       8.486  37.664  -4.311  1.00 22.16           O  
ATOM   3614  N   ALA B 213       6.293  37.883  -4.771  1.00 21.92           N  
ATOM   3615  CA  ALA B 213       6.395  37.122  -6.011  1.00 21.53           C  
ATOM   3616  C   ALA B 213       7.348  37.806  -6.989  1.00 21.13           C  
ATOM   3617  O   ALA B 213       7.239  39.010  -7.236  1.00 21.33           O  
ATOM   3618  CB  ALA B 213       5.015  36.934  -6.644  1.00 21.67           C  
ATOM   3619  N   GLY B 214       8.300  37.039  -7.516  1.00 20.39           N  
ATOM   3620  CA  GLY B 214       9.261  37.595  -8.451  1.00 19.73           C  
ATOM   3621  C   GLY B 214      10.679  37.632  -7.907  1.00 19.21           C  
ATOM   3622  O   GLY B 214      11.636  37.717  -8.677  1.00 19.13           O  
ATOM   3623  N   LEU B 215      10.814  37.618  -6.583  1.00 18.62           N  
ATOM   3624  CA  LEU B 215      12.129  37.625  -5.942  1.00 17.90           C  
ATOM   3625  C   LEU B 215      12.862  36.339  -6.302  1.00 17.67           C  
ATOM   3626  O   LEU B 215      12.254  35.266  -6.361  1.00 17.84           O  
ATOM   3627  CB  LEU B 215      11.985  37.720  -4.420  1.00 17.73           C  
ATOM   3628  CG  LEU B 215      11.547  39.063  -3.831  1.00 17.45           C  
ATOM   3629  CD1 LEU B 215      11.197  38.901  -2.359  1.00 17.68           C  
ATOM   3630  CD2 LEU B 215      12.656  40.092  -4.012  1.00 17.68           C  
ATOM   3631  N   ARG B 216      14.159  36.453  -6.571  1.00 17.29           N  
ATOM   3632  CA  ARG B 216      14.960  35.286  -6.921  1.00 16.86           C  
ATOM   3633  C   ARG B 216      16.255  35.203  -6.126  1.00 16.42           C  
ATOM   3634  O   ARG B 216      16.930  36.206  -5.893  1.00 16.12           O  
ATOM   3635  CB  ARG B 216      15.270  35.257  -8.426  1.00 17.31           C  
ATOM   3636  CG  ARG B 216      16.070  34.021  -8.869  1.00 18.03           C  
ATOM   3637  CD  ARG B 216      16.009  33.801 -10.381  1.00 18.76           C  
ATOM   3638  NE  ARG B 216      16.793  32.640 -10.813  1.00 19.33           N  
ATOM   3639  CZ  ARG B 216      16.396  31.371 -10.731  1.00 19.63           C  
ATOM   3640  NH1 ARG B 216      15.210  31.059 -10.226  1.00 20.20           N  
ATOM   3641  NH2 ARG B 216      17.183  30.405 -11.182  1.00 19.70           N  
ATOM   3642  N   SER B 217      16.577  33.984  -5.713  1.00 16.25           N  
ATOM   3643  CA  SER B 217      17.786  33.671  -4.960  1.00 15.67           C  
ATOM   3644  C   SER B 217      18.644  32.796  -5.876  1.00 15.49           C  
ATOM   3645  O   SER B 217      18.135  31.853  -6.494  1.00 15.18           O  
ATOM   3646  CB  SER B 217      17.413  32.894  -3.694  1.00 15.77           C  
ATOM   3647  OG  SER B 217      18.566  32.403  -3.022  1.00 15.84           O  
ATOM   3648  N   ALA B 218      19.933  33.115  -5.980  1.00 14.80           N  
ATOM   3649  CA  ALA B 218      20.836  32.350  -6.836  1.00 14.72           C  
ATOM   3650  C   ALA B 218      22.288  32.400  -6.375  1.00 14.77           C  
ATOM   3651  O   ALA B 218      22.655  33.215  -5.531  1.00 14.71           O  
ATOM   3652  CB  ALA B 218      20.744  32.866  -8.280  1.00 14.86           C  
ATOM   3653  N   ASP B 219      23.102  31.511  -6.944  1.00 14.63           N  
ATOM   3654  CA  ASP B 219      24.543  31.451  -6.670  1.00 14.62           C  
ATOM   3655  C   ASP B 219      24.931  31.287  -5.206  1.00 14.48           C  
ATOM   3656  O   ASP B 219      25.992  31.757  -4.796  1.00 14.32           O  
ATOM   3657  CB  ASP B 219      25.241  32.713  -7.208  1.00 15.16           C  
ATOM   3658  CG  ASP B 219      24.900  33.015  -8.657  1.00 15.87           C  
ATOM   3659  OD1 ASP B 219      24.671  32.073  -9.442  1.00 15.87           O  
ATOM   3660  OD2 ASP B 219      24.871  34.213  -9.012  1.00 16.33           O  
ATOM   3661  N   PHE B 220      24.102  30.606  -4.424  1.00 14.17           N  
ATOM   3662  CA  PHE B 220      24.408  30.420  -3.012  1.00 14.33           C  
ATOM   3663  C   PHE B 220      25.562  29.466  -2.759  1.00 14.52           C  
ATOM   3664  O   PHE B 220      25.660  28.409  -3.378  1.00 14.16           O  
ATOM   3665  CB  PHE B 220      23.170  29.917  -2.254  1.00 14.48           C  
ATOM   3666  CG  PHE B 220      23.365  29.805  -0.764  1.00 14.68           C  
ATOM   3667  CD1 PHE B 220      23.471  30.948   0.027  1.00 14.91           C  
ATOM   3668  CD2 PHE B 220      23.380  28.559  -0.142  1.00 14.90           C  
ATOM   3669  CE1 PHE B 220      23.581  30.855   1.413  1.00 15.04           C  
ATOM   3670  CE2 PHE B 220      23.488  28.451   1.250  1.00 15.19           C  
ATOM   3671  CZ  PHE B 220      23.586  29.603   2.028  1.00 15.35           C  
ATOM   3672  N  ASER B 221      26.439  29.850  -1.839  0.50 14.63           N  
ATOM   3673  CA ASER B 221      27.569  29.014  -1.461  0.50 15.06           C  
ATOM   3674  C  ASER B 221      28.023  29.409  -0.064  0.50 15.25           C  
ATOM   3675  O  ASER B 221      27.973  30.583   0.305  0.50 15.15           O  
ATOM   3676  CB ASER B 221      28.732  29.160  -2.452  0.50 15.09           C  
ATOM   3677  OG ASER B 221      29.438  30.369  -2.254  0.50 15.51           O  
ATOM   3678  N  BSER B 221      26.435  29.858  -1.839  0.50 14.57           N  
ATOM   3679  CA BSER B 221      27.580  29.044  -1.460  0.50 14.97           C  
ATOM   3680  C  BSER B 221      28.021  29.418  -0.053  0.50 15.16           C  
ATOM   3681  O  BSER B 221      27.965  30.586   0.330  0.50 15.02           O  
ATOM   3682  CB BSER B 221      28.747  29.255  -2.430  0.50 14.94           C  
ATOM   3683  OG BSER B 221      29.877  28.494  -2.033  0.50 15.25           O  
ATOM   3684  N   VAL B 222      28.408  28.412   0.725  1.00 15.20           N  
ATOM   3685  CA  VAL B 222      28.892  28.632   2.078  1.00 15.99           C  
ATOM   3686  C   VAL B 222      30.014  27.635   2.298  1.00 16.58           C  
ATOM   3687  O   VAL B 222      29.896  26.478   1.905  1.00 16.61           O  
ATOM   3688  CB  VAL B 222      27.829  28.342   3.174  1.00 15.79           C  
ATOM   3689  CG1 VAL B 222      28.457  28.527   4.559  1.00 15.95           C  
ATOM   3690  CG2 VAL B 222      26.634  29.271   3.036  1.00 16.25           C  
ATOM   3691  N   THR B 223      31.125  28.107   2.850  1.00 17.45           N  
ATOM   3692  CA  THR B 223      32.236  27.228   3.186  1.00 19.11           C  
ATOM   3693  C   THR B 223      32.654  27.572   4.603  1.00 20.38           C  
ATOM   3694  O   THR B 223      32.603  28.734   5.019  1.00 19.79           O  
ATOM   3695  CB  THR B 223      33.458  27.377   2.256  1.00 19.36           C  
ATOM   3696  OG1 THR B 223      33.869  28.746   2.204  1.00 20.03           O  
ATOM   3697  CG2 THR B 223      33.137  26.874   0.864  1.00 19.42           C  
ATOM   3698  N   VAL B 224      33.010  26.544   5.357  1.00 22.06           N  
ATOM   3699  CA  VAL B 224      33.441  26.723   6.729  1.00 24.56           C  
ATOM   3700  C   VAL B 224      34.743  25.961   6.925  1.00 26.15           C  
ATOM   3701  O   VAL B 224      34.866  24.804   6.517  1.00 26.18           O  
ATOM   3702  CB  VAL B 224      32.381  26.193   7.727  1.00 24.40           C  
ATOM   3703  CG1 VAL B 224      32.884  26.338   9.156  1.00 24.86           C  
ATOM   3704  CG2 VAL B 224      31.068  26.951   7.561  1.00 24.43           C  
ATOM   3705  N  AGLN B 225      35.724  26.635   7.513  0.50 27.15           N  
ATOM   3706  CA AGLN B 225      37.025  26.036   7.785  0.50 28.49           C  
ATOM   3707  C  AGLN B 225      37.295  26.090   9.283  0.50 29.24           C  
ATOM   3708  O  AGLN B 225      37.116  27.131   9.917  0.50 29.14           O  
ATOM   3709  CB AGLN B 225      38.125  26.779   7.013  0.50 28.76           C  
ATOM   3710  CG AGLN B 225      39.564  26.464   7.443  0.50 29.46           C  
ATOM   3711  CD AGLN B 225      39.991  25.025   7.195  0.50 29.92           C  
ATOM   3712  OE1AGLN B 225      39.165  24.142   6.953  0.50 30.33           O  
ATOM   3713  NE2AGLN B 225      41.296  24.782   7.265  0.50 30.15           N  
ATOM   3714  N  BGLN B 225      35.727  26.634   7.510  0.50 27.20           N  
ATOM   3715  CA BGLN B 225      37.023  26.023   7.780  0.50 28.45           C  
ATOM   3716  C  BGLN B 225      37.295  26.086   9.277  0.50 29.14           C  
ATOM   3717  O  BGLN B 225      37.119  27.132   9.904  0.50 29.15           O  
ATOM   3718  CB BGLN B 225      38.137  26.744   7.013  0.50 28.69           C  
ATOM   3719  CG BGLN B 225      37.974  26.742   5.494  0.50 29.50           C  
ATOM   3720  CD BGLN B 225      37.830  25.344   4.911  0.50 29.84           C  
ATOM   3721  OE1BGLN B 225      38.642  24.456   5.178  0.50 30.06           O  
ATOM   3722  NE2BGLN B 225      36.792  25.146   4.105  0.50 29.83           N  
ATOM   3723  N   LYS B 226      37.683  24.952   9.850  1.00 29.90           N  
ATOM   3724  CA  LYS B 226      37.979  24.872  11.277  1.00 31.56           C  
ATOM   3725  C   LYS B 226      39.469  25.082  11.539  1.00 32.53           C  
ATOM   3726  O   LYS B 226      40.290  24.934  10.635  1.00 32.86           O  
ATOM   3727  CB  LYS B 226      37.532  23.520  11.845  1.00 32.28           C  
ATOM   3728  CG  LYS B 226      38.168  22.307  11.181  1.00 33.38           C  
ATOM   3729  CD  LYS B 226      37.838  21.027  11.942  1.00 34.59           C  
ATOM   3730  CE  LYS B 226      38.401  19.794  11.243  1.00 35.29           C  
ATOM   3731  NZ  LYS B 226      39.889  19.856  11.083  1.00 36.37           N  
ATOM   3732  N   LEU B 227      39.807  25.451  12.772  1.00 33.50           N  
ATOM   3733  CA  LEU B 227      41.202  25.664  13.162  1.00 34.53           C  
ATOM   3734  C   LEU B 227      41.988  24.352  13.123  1.00 35.12           C  
ATOM   3735  O   LEU B 227      41.422  23.308  13.520  1.00 35.58           O  
ATOM   3736  CB  LEU B 227      41.281  26.270  14.568  1.00 34.60           C  
ATOM   3737  CG  LEU B 227      41.011  27.768  14.730  1.00 34.47           C  
ATOM   3738  CD1 LEU B 227      40.945  28.123  16.208  1.00 34.72           C  
ATOM   3739  CD2 LEU B 227      42.108  28.569  14.045  1.00 34.54           C  
ATOM   3740  N   ALA B 228      43.158  24.380  12.681  1.00 36.19           N  
TER    3741      ALA B 228                                                      
HETATM 3742  N1  EPE A1228      14.892   9.094  28.134  0.50 31.12           N  
HETATM 3743  C2  EPE A1228      15.284   9.043  26.682  0.50 30.81           C  
HETATM 3744  C3  EPE A1228      14.383   8.024  26.002  0.50 30.25           C  
HETATM 3745  N4  EPE A1228      14.618   6.685  26.552  0.50 29.93           N  
HETATM 3746  C5  EPE A1228      14.294   6.692  27.999  0.50 30.35           C  
HETATM 3747  C6  EPE A1228      15.133   7.729  28.748  0.50 30.80           C  
HETATM 3748  C7  EPE A1228      13.760   5.646  25.928  0.50 29.36           C  
HETATM 3749  C8  EPE A1228      13.990   5.516  24.440  0.50 28.68           C  
HETATM 3750  O8  EPE A1228      15.333   5.196  24.100  0.50 27.65           O  
HETATM 3751  C9  EPE A1228      15.727  10.081  28.902  0.50 31.77           C  
HETATM 3752  C10 EPE A1228      17.212   9.636  28.931  0.50 32.60           C  
HETATM 3753  S   EPE A1228      18.156  10.848  29.863  0.50 33.23           S  
HETATM 3754  O1S EPE A1228      19.522  10.379  29.857  0.50 33.37           O  
HETATM 3755  O2S EPE A1228      17.579  10.877  31.212  0.50 33.11           O  
HETATM 3756  O3S EPE A1228      17.995  12.092  29.153  0.50 33.14           O  
HETATM 3757  N1  EPE B1228      12.093  33.124  14.367  0.46 30.82           N  
HETATM 3758  C2  EPE B1228      11.723  32.721  12.966  0.46 30.50           C  
HETATM 3759  C3  EPE B1228      12.808  33.224  12.032  0.46 30.01           C  
HETATM 3760  N4  EPE B1228      12.845  34.690  12.046  0.46 29.76           N  
HETATM 3761  C5  EPE B1228      13.163  35.155  13.423  0.46 30.08           C  
HETATM 3762  C6  EPE B1228      12.126  34.637  14.429  0.46 30.49           C  
HETATM 3763  C7  EPE B1228      13.890  35.245  11.150  0.46 29.34           C  
HETATM 3764  C8  EPE B1228      13.686  34.854   9.702  0.46 28.91           C  
HETATM 3765  O8  EPE B1228      12.345  35.014   9.248  0.46 28.23           O  
HETATM 3766  C9  EPE B1228      11.067  32.668  15.366  0.46 31.24           C  
HETATM 3767  C10 EPE B1228      10.801  31.149  15.201  0.46 31.93           C  
HETATM 3768  S   EPE B1228       9.570  30.622  16.405  0.46 32.47           S  
HETATM 3769  O1S EPE B1228       9.385  29.205  16.182  0.46 32.41           O  
HETATM 3770  O2S EPE B1228       8.351  31.393  16.129  0.46 32.34           O  
HETATM 3771  O3S EPE B1228      10.142  30.906  17.697  0.46 32.36           O  
HETATM 3772  O   HOH A2001      13.852  12.511  -1.500  1.00 51.56           O  
HETATM 3773  O   HOH A2002      26.903   7.965   4.320  1.00 46.66           O  
HETATM 3774  O   HOH A2003      21.139  14.249   4.706  1.00 46.21           O  
HETATM 3775  O   HOH A2004      20.955  11.265   1.239  1.00 37.08           O  
HETATM 3776  O   HOH A2005      23.740  12.979   7.087  1.00 28.78           O  
HETATM 3777  O   HOH A2006      26.477   9.024  13.002  1.00 31.64           O  
HETATM 3778  O   HOH A2007      26.889  13.973  14.405  1.00 40.91           O  
HETATM 3779  O   HOH A2008       1.212   9.472   6.606  1.00 39.87           O  
HETATM 3780  O   HOH A2009      22.783  16.487  14.221  1.00 29.64           O  
HETATM 3781  O   HOH A2010      16.691  17.307  16.078  1.00 37.07           O  
HETATM 3782  O   HOH A2011      20.297  18.742  14.931  1.00 46.23           O  
HETATM 3783  O   HOH A2012      21.855  15.276   7.205  1.00 27.98           O  
HETATM 3784  O   HOH A2013      24.299  16.071  10.103  1.00 36.96           O  
HETATM 3785  O   HOH A2014      15.225  11.337  24.683  1.00 48.80           O  
HETATM 3786  O   HOH A2015       8.496  20.439  13.210  1.00 51.64           O  
HETATM 3787  O   HOH A2016      11.248  17.644   5.580  1.00 33.34           O  
HETATM 3788  O   HOH A2017      12.620  18.891   8.428  1.00 32.01           O  
HETATM 3789  O   HOH A2018       6.754  17.924  11.843  1.00 28.15           O  
HETATM 3790  O   HOH A2019      -0.041  12.989   6.601  1.00 56.52           O  
HETATM 3791  O   HOH A2020      -0.083  16.174   6.349  1.00 54.50           O  
HETATM 3792  O   HOH A2021       6.136  15.312   3.089  1.00 32.91           O  
HETATM 3793  O   HOH A2022      23.487  -3.055   5.908  1.00 54.07           O  
HETATM 3794  O   HOH A2023      -4.544  16.049  13.760  1.00 39.88           O  
HETATM 3795  O   HOH A2024      -2.378  16.516  10.131  1.00 46.39           O  
HETATM 3796  O   HOH A2025      -1.260   9.188   9.045  1.00 22.44           O  
HETATM 3797  O   HOH A2026      13.315  17.097  16.981  1.00 31.83           O  
HETATM 3798  O   HOH A2027      16.004  12.936  21.915  1.00 33.25           O  
HETATM 3799  O   HOH A2028      14.519   9.233  23.098  1.00 26.31           O  
HETATM 3800  O   HOH A2029      17.618  13.400  16.532  1.00 18.75           O  
HETATM 3801  O   HOH A2030      21.785  12.697  25.503  1.00 41.85           O  
HETATM 3802  O   HOH A2031      29.934   5.884  22.781  1.00 41.23           O  
HETATM 3803  O   HOH A2032      28.198   2.164  21.192  1.00 23.52           O  
HETATM 3804  O   HOH A2033      31.339   4.667  15.072  1.00 30.42           O  
HETATM 3805  O   HOH A2034      25.592  -6.692  15.166  1.00 49.95           O  
HETATM 3806  O   HOH A2035      13.665   4.433   3.543  1.00 29.11           O  
HETATM 3807  O   HOH A2036      15.399   2.658   1.953  1.00 56.77           O  
HETATM 3808  O   HOH A2037      11.667  10.439  -0.070  1.00 28.18           O  
HETATM 3809  O   HOH A2038      -1.125  18.247  38.277  1.00 49.31           O  
HETATM 3810  O   HOH A2039       4.607  10.019  -4.040  1.00 21.29           O  
HETATM 3811  O   HOH A2040      10.548  13.083  -1.434  1.00 58.32           O  
HETATM 3812  O   HOH A2041       8.109   8.473   1.234  1.00 27.12           O  
HETATM 3813  O   HOH A2042       1.791  10.570   3.848  1.00 35.79           O  
HETATM 3814  O   HOH A2043       8.362   5.642   1.601  1.00 27.56           O  
HETATM 3815  O   HOH A2044       6.115   5.586   8.438  1.00 13.89           O  
HETATM 3816  O   HOH A2045      14.986  -1.181   3.073  1.00 48.30           O  
HETATM 3817  O   HOH A2046      20.458  -1.820   5.653  1.00 44.25           O  
HETATM 3818  O   HOH A2047      23.195  -0.342   4.505  1.00 49.86           O  
HETATM 3819  O   HOH A2048      26.283  -0.112   6.746  1.00 39.89           O  
HETATM 3820  O   HOH A2049      27.857   6.372   6.715  1.00 30.64           O  
HETATM 3821  O   HOH A2050      24.620  -2.930  12.653  1.00 25.11           O  
HETATM 3822  O   HOH A2051      26.300  -0.884  10.449  1.00 26.41           O  
HETATM 3823  O   HOH A2052      27.593  -4.155  23.562  1.00 42.33           O  
HETATM 3824  O   HOH A2053      22.284   5.058  27.756  1.00 41.89           O  
HETATM 3825  O   HOH A2054      20.177   2.817  28.980  1.00 37.92           O  
HETATM 3826  O   HOH A2055      -8.773   4.964  39.118  1.00 53.79           O  
HETATM 3827  O   HOH A2056      -7.539   7.962  39.215  1.00 47.35           O  
HETATM 3828  O   HOH A2057      13.636  18.267  20.563  1.00 46.48           O  
HETATM 3829  O   HOH A2058       7.898  23.078  18.164  1.00 42.05           O  
HETATM 3830  O   HOH A2059       1.244  16.419  13.963  1.00 17.77           O  
HETATM 3831  O   HOH A2060       1.351  20.080  17.262  1.00 31.63           O  
HETATM 3832  O   HOH A2061       0.046  17.935  10.035  1.00 47.21           O  
HETATM 3833  O   HOH A2062      18.827  -7.286   6.604  1.00 47.58           O  
HETATM 3834  O   HOH A2063       1.209  23.277  14.961  1.00 42.62           O  
HETATM 3835  O   HOH A2064      -5.304  15.428  16.630  1.00 41.63           O  
HETATM 3836  O   HOH A2065       1.723  21.637  19.916  1.00 46.88           O  
HETATM 3837  O   HOH A2066      -2.375  22.008  23.243  1.00 54.69           O  
HETATM 3838  O   HOH A2067      -5.978  19.313  27.501  1.00 25.24           O  
HETATM 3839  O   HOH A2068     -11.802   4.402  23.057  1.00 47.59           O  
HETATM 3840  O   HOH A2069      -8.448   8.380  17.067  1.00 38.88           O  
HETATM 3841  O   HOH A2070      -8.567   4.489  21.807  1.00 33.13           O  
HETATM 3842  O   HOH A2071      -3.975   3.768  13.119  1.00 36.55           O  
HETATM 3843  O   HOH A2072       1.327  -4.407   7.685  1.00 38.80           O  
HETATM 3844  O   HOH A2073       7.344  -7.001   8.439  1.00 29.90           O  
HETATM 3845  O   HOH A2074      10.969  -4.482   4.507  1.00 35.51           O  
HETATM 3846  O   HOH A2075       8.725  -2.458   7.791  1.00 15.83           O  
HETATM 3847  O   HOH A2076      15.356  -8.962   7.812  1.00 47.43           O  
HETATM 3848  O   HOH A2077      14.335 -11.581  14.705  1.00 41.44           O  
HETATM 3849  O   HOH A2078      18.639 -10.477   9.620  1.00 37.16           O  
HETATM 3850  O   HOH A2079      22.798  -5.987  14.083  1.00 21.42           O  
HETATM 3851  O   HOH A2080      22.191 -11.117  19.237  1.00 43.45           O  
HETATM 3852  O   HOH A2081       6.957  18.323  30.787  1.00 25.93           O  
HETATM 3853  O   HOH A2082      -1.828  18.492  35.187  1.00 31.45           O  
HETATM 3854  O   HOH A2083       2.865  26.102  27.725  1.00 43.28           O  
HETATM 3855  O   HOH A2084       6.897  22.770  25.063  1.00 39.61           O  
HETATM 3856  O   HOH A2085       9.613  20.579  30.561  1.00 40.66           O  
HETATM 3857  O   HOH A2086       4.148  24.445  31.442  1.00 28.57           O  
HETATM 3858  O   HOH A2087      12.312  13.439  30.735  1.00 33.41           O  
HETATM 3859  O   HOH A2088       7.633  18.261  33.976  1.00 52.33           O  
HETATM 3860  O   HOH A2089       4.096  14.754  39.389  1.00 40.14           O  
HETATM 3861  O   HOH A2090       6.011  10.593  38.421  1.00 34.22           O  
HETATM 3862  O   HOH A2091      13.563   4.654  30.044  1.00 51.47           O  
HETATM 3863  O   HOH A2092       9.261 -11.631  14.736  1.00 34.35           O  
HETATM 3864  O   HOH A2093      12.444 -11.452  17.051  1.00 50.27           O  
HETATM 3865  O   HOH A2094      17.662 -14.510  16.777  1.00 45.87           O  
HETATM 3866  O   HOH A2095      17.824 -13.496  20.655  1.00 46.46           O  
HETATM 3867  O   HOH A2096      15.689 -11.953  22.920  1.00 32.98           O  
HETATM 3868  O   HOH A2097      12.558  -8.134  25.677  1.00 33.08           O  
HETATM 3869  O   HOH A2098      14.536 -10.921  25.769  1.00 42.58           O  
HETATM 3870  O   HOH A2099      18.360  -5.241  28.881  1.00 44.45           O  
HETATM 3871  O   HOH A2100      14.947  -4.731  34.583  1.00 32.10           O  
HETATM 3872  O   HOH A2101      14.000  -7.039  37.612  1.00 58.44           O  
HETATM 3873  O   HOH A2102      15.864  -0.855  36.022  1.00 47.28           O  
HETATM 3874  O   HOH A2103       7.554 -12.318  36.915  1.00 50.01           O  
HETATM 3875  O   HOH A2104      11.033  -8.666  37.255  1.00 35.20           O  
HETATM 3876  O   HOH A2105      -6.034  -9.475  32.129  1.00 23.46           O  
HETATM 3877  O   HOH A2106      -8.512  -3.840  25.699  1.00 33.45           O  
HETATM 3878  O   HOH A2107      -3.496  -6.332  19.333  1.00 32.80           O  
HETATM 3879  O   HOH A2108      -8.128  -7.799  24.790  1.00 37.60           O  
HETATM 3880  O   HOH A2109       5.425 -13.885  28.782  1.00 51.26           O  
HETATM 3881  O   HOH A2110       9.851  -1.823  40.323  1.00 46.27           O  
HETATM 3882  O   HOH A2111       3.334   4.696  41.807  1.00 51.56           O  
HETATM 3883  O   HOH A2112      15.460  13.985  34.818  1.00 49.58           O  
HETATM 3884  O   HOH A2113       2.679   7.682  40.753  1.00 50.11           O  
HETATM 3885  O   HOH A2114       0.022 -12.986  17.906  1.00 51.30           O  
HETATM 3886  O   HOH A2115       7.808 -11.690  26.314  1.00 42.98           O  
HETATM 3887  O   HOH A2116      -0.611  -6.678  19.262  1.00 31.83           O  
HETATM 3888  O   HOH A2117       2.857 -13.139  17.006  1.00 51.30           O  
HETATM 3889  O   HOH A2118       1.385 -11.397  15.072  1.00 49.34           O  
HETATM 3890  O   HOH A2119       0.348  -1.937   9.999  1.00 33.66           O  
HETATM 3891  O   HOH A2120      -0.303  -7.454  16.231  1.00 28.74           O  
HETATM 3892  O   HOH A2121      -3.280  -4.573  15.782  1.00 45.58           O  
HETATM 3893  O   HOH A2122      -7.424  -1.660  10.849  1.00 19.60           O  
HETATM 3894  O   HOH A2123      -6.374  -2.732  19.438  1.00 25.44           O  
HETATM 3895  O   HOH A2124     -10.000   1.771  25.462  1.00 46.15           O  
HETATM 3896  O   HOH A2125      -7.768  -0.873  29.790  1.00 29.02           O  
HETATM 3897  O   HOH A2126      -8.633   3.689  34.179  1.00 34.81           O  
HETATM 3898  O   HOH A2127      -5.918   5.318  40.106  1.00 55.87           O  
HETATM 3899  O   HOH A2128      -4.396  -6.858  36.035  1.00 43.46           O  
HETATM 3900  O   HOH A2129       0.584   3.199  42.179  1.00 45.34           O  
HETATM 3901  O   HOH A2130      -0.586  -0.565  41.116  1.00 44.96           O  
HETATM 3902  O   HOH A2131       0.384  -2.753  39.313  1.00 29.26           O  
HETATM 3903  O   HOH A2132       3.666  -1.094  41.413  1.00 41.52           O  
HETATM 3904  O   HOH A2133      -4.090   7.358  38.566  1.00 34.52           O  
HETATM 3905  O   HOH A2134      -4.811  22.716  28.561  1.00 44.33           O  
HETATM 3906  O   HOH A2135       4.639  19.956  25.088  1.00 23.72           O  
HETATM 3907  O   HOH A2136      11.753   9.270  23.253  1.00 15.52           O  
HETATM 3908  O   HOH A2137      13.683   0.466  27.822  1.00 21.36           O  
HETATM 3909  O   HOH A2138      15.109   2.954  28.070  1.00 49.29           O  
HETATM 3910  O   HOH A2139      22.834  -5.770  11.002  1.00 30.70           O  
HETATM 3911  O   HOH A2140      20.692  -6.760   8.646  1.00 45.22           O  
HETATM 3912  O   HOH A2141      16.253  -6.271   6.884  1.00 53.57           O  
HETATM 3913  O   HOH A2142      11.234   4.732   2.053  1.00 25.84           O  
HETATM 3914  O   HOH A2143       8.512   5.199  10.091  1.00 14.36           O  
HETATM 3915  O   HOH A2144       4.021   3.297   4.117  1.00 17.40           O  
HETATM 3916  O   HOH A2145      -0.548   3.682   8.496  1.00 29.10           O  
HETATM 3917  O   HOH A2146       3.147   7.399   7.493  1.00 24.11           O  
HETATM 3918  O   HOH A2147       0.162   7.076   7.894  1.00 43.82           O  
HETATM 3919  O   HOH A2148      -4.063   6.495  13.178  1.00 43.99           O  
HETATM 3920  O   HOH A2149      -2.887   5.841   7.848  1.00 29.59           O  
HETATM 3921  O   HOH A2150      -7.143   5.401  13.290  1.00 40.17           O  
HETATM 3922  O   HOH A2151     -10.957  15.323  18.133  1.00 42.93           O  
HETATM 3923  O   HOH B2001      10.570  23.526   7.605  1.00 58.36           O  
HETATM 3924  O   HOH B2002       1.228  27.786   0.315  1.00 43.83           O  
HETATM 3925  O   HOH B2003       3.723  21.804  -3.863  1.00 42.38           O  
HETATM 3926  O   HOH B2004       0.508  23.639   3.054  1.00 38.83           O  
HETATM 3927  O   HOH B2005      26.441  24.474  -5.306  1.00 38.99           O  
HETATM 3928  O   HOH B2006      10.406  20.500   6.524  1.00 47.49           O  
HETATM 3929  O   HOH B2007       3.634  21.419   4.178  1.00 39.57           O  
HETATM 3930  O   HOH B2008      10.133  30.572  12.020  1.00 53.52           O  
HETATM 3931  O   HOH B2009      11.960  17.613   2.813  1.00 40.62           O  
HETATM 3932  O   HOH B2010       8.548  18.719   1.323  1.00 45.75           O  
HETATM 3933  O   HOH B2011      15.950  16.647  -3.843  1.00 46.61           O  
HETATM 3934  O   HOH B2012      16.887  14.184  -1.061  1.00 48.44           O  
HETATM 3935  O   HOH B2013      20.972  15.723   2.342  1.00 36.36           O  
HETATM 3936  O   HOH B2014      14.773  17.025   3.085  1.00 35.24           O  
HETATM 3937  O   HOH B2015      20.425  18.562   2.499  1.00 29.41           O  
HETATM 3938  O   HOH B2016      14.561  16.445  -0.781  1.00 31.10           O  
HETATM 3939  O   HOH B2017      27.810  19.315  -3.533  1.00 44.44           O  
HETATM 3940  O   HOH B2018      31.554  20.539   3.791  1.00 52.91           O  
HETATM 3941  O   HOH B2019      29.507  18.919   0.523  1.00 41.16           O  
HETATM 3942  O   HOH B2020      28.863  25.756  -3.014  1.00 25.37           O  
HETATM 3943  O   HOH B2021      13.075  21.918   7.790  1.00 39.84           O  
HETATM 3944  O   HOH B2022      10.943  25.899   9.159  1.00 41.56           O  
HETATM 3945  O   HOH B2023      12.855  30.699   9.920  1.00 21.79           O  
HETATM 3946  O   HOH B2024       9.773  24.690   4.975  1.00 22.72           O  
HETATM 3947  O   HOH B2025      11.484  28.230  10.753  1.00 51.90           O  
HETATM 3948  O   HOH B2026      33.244  16.789  10.104  1.00 52.12           O  
HETATM 3949  O   HOH B2027      -3.695  32.431   0.324  1.00 27.40           O  
HETATM 3950  O   HOH B2028      12.048  29.402 -12.206  1.00 56.00           O  
HETATM 3951  O   HOH B2029      13.955  28.396 -10.248  1.00 29.76           O  
HETATM 3952  O   HOH B2030      21.001  17.979  -6.456  1.00 42.64           O  
HETATM 3953  O   HOH B2031      16.026  21.393 -11.316  1.00 32.42           O  
HETATM 3954  O   HOH B2032      25.183  19.345  -7.609  1.00 48.82           O  
HETATM 3955  O   HOH B2033      22.623  20.858 -15.027  1.00 19.71           O  
HETATM 3956  O   HOH B2034      19.615  23.827 -10.682  1.00 30.37           O  
HETATM 3957  O   HOH B2035      25.748  22.690  -7.452  1.00 33.56           O  
HETATM 3958  O   HOH B2036      27.166  16.670  17.627  1.00 58.04           O  
HETATM 3959  O   HOH B2037      15.975  13.948  24.843  1.00 50.92           O  
HETATM 3960  O   HOH B2038      17.974  15.696  25.629  1.00 48.17           O  
HETATM 3961  O   HOH B2039      24.463  26.771  -5.266  1.00 21.06           O  
HETATM 3962  O   HOH B2040      19.326  26.572 -11.454  1.00 31.70           O  
HETATM 3963  O   HOH B2041      21.616  28.958  -5.059  1.00 15.23           O  
HETATM 3964  O   HOH B2042       3.122  38.625  -4.460  1.00 27.22           O  
HETATM 3965  O   HOH B2043       1.473  35.897  -5.929  1.00 28.93           O  
HETATM 3966  O   HOH B2044      -0.543  37.101   5.160  1.00 29.67           O  
HETATM 3967  O   HOH B2045       4.896  36.527  12.499  1.00 41.46           O  
HETATM 3968  O   HOH B2046      13.392  21.686  10.601  1.00 26.59           O  
HETATM 3969  O   HOH B2047      25.391  18.335   8.533  1.00 27.96           O  
HETATM 3970  O   HOH B2048      25.983  20.537   4.107  1.00 17.18           O  
HETATM 3971  O   HOH B2049      27.042  17.134   0.440  1.00 48.65           O  
HETATM 3972  O   HOH B2050       6.299  38.330 -11.774  1.00 46.03           O  
HETATM 3973  O   HOH B2051      26.143  14.690   8.011  1.00 43.36           O  
HETATM 3974  O   HOH B2052      32.426  18.606   6.875  1.00 46.12           O  
HETATM 3975  O   HOH B2053      32.282  22.297   6.579  1.00 38.68           O  
HETATM 3976  O   HOH B2054      25.159  17.338  12.651  1.00 27.83           O  
HETATM 3977  O   HOH B2055      29.346  18.713  14.431  1.00 48.35           O  
HETATM 3978  O   HOH B2056      34.442  19.566   9.466  1.00 49.16           O  
HETATM 3979  O   HOH B2057      34.039  21.377  21.369  1.00 49.51           O  
HETATM 3980  O   HOH B2058      32.698  22.109  18.134  1.00 32.40           O  
HETATM 3981  O   HOH B2059      35.909  19.905  19.110  1.00 49.15           O  
HETATM 3982  O   HOH B2060      35.887  29.158   4.375  1.00 42.23           O  
HETATM 3983  O   HOH B2061      31.872  32.041  -1.315  1.00 27.73           O  
HETATM 3984  O   HOH B2062      26.468  38.086  -9.118  1.00 37.38           O  
HETATM 3985  O   HOH B2063      20.718  40.767  -9.566  1.00 36.20           O  
HETATM 3986  O   HOH B2064      19.120  36.255  -8.509  1.00 18.33           O  
HETATM 3987  O   HOH B2065      13.499  47.458  -5.342  1.00 45.64           O  
HETATM 3988  O   HOH B2066       9.622  44.190 -10.107  1.00 43.13           O  
HETATM 3989  O   HOH B2067       6.882  43.803  -8.772  1.00 46.45           O  
HETATM 3990  O   HOH B2068      15.632  30.993   9.912  1.00 18.01           O  
HETATM 3991  O   HOH B2069      19.750  24.815  20.329  1.00 31.10           O  
HETATM 3992  O   HOH B2070      28.171  26.021  24.702  1.00 34.40           O  
HETATM 3993  O   HOH B2071      26.788  22.494  25.374  1.00 54.31           O  
HETATM 3994  O   HOH B2072      25.371  20.069  23.695  1.00 39.11           O  
HETATM 3995  O   HOH B2073      24.472  17.720  16.566  1.00 46.32           O  
HETATM 3996  O   HOH B2074      26.348  16.195  20.665  1.00 52.87           O  
HETATM 3997  O   HOH B2075      16.593  16.023  22.899  1.00 49.82           O  
HETATM 3998  O   HOH B2076      15.856  16.813  19.061  1.00 40.14           O  
HETATM 3999  O   HOH B2077      10.863  21.563  15.625  1.00 46.76           O  
HETATM 4000  O   HOH B2078      14.604  29.640  18.383  1.00 31.36           O  
HETATM 4001  O   HOH B2079      22.868  31.185  27.188  1.00 42.52           O  
HETATM 4002  O   HOH B2080      20.818  34.683  24.626  1.00 40.76           O  
HETATM 4003  O   HOH B2081      14.554  38.148  12.188  1.00 51.57           O  
HETATM 4004  O   HOH B2082      18.922  47.311  -5.486  1.00 43.49           O  
HETATM 4005  O   HOH B2083      12.400  50.787   2.028  1.00 46.82           O  
HETATM 4006  O   HOH B2084      13.498  50.958   4.814  1.00 49.66           O  
HETATM 4007  O   HOH B2085       9.591  45.969   9.937  1.00 47.64           O  
HETATM 4008  O   HOH B2086      11.960  44.753  18.596  1.00 48.16           O  
HETATM 4009  O   HOH B2087      13.038  48.384  15.440  1.00 36.03           O  
HETATM 4010  O   HOH B2088      20.189  54.585  18.315  1.00 47.00           O  
HETATM 4011  O   HOH B2089      25.819  54.920  15.078  1.00 44.41           O  
HETATM 4012  O   HOH B2090      29.169  53.333  16.303  1.00 50.09           O  
HETATM 4013  O   HOH B2091      36.268  43.230   7.878  1.00 37.02           O  
HETATM 4014  O   HOH B2092      31.243  43.571   0.869  1.00 48.61           O  
HETATM 4015  O   HOH B2093      31.858  45.931  -0.983  1.00 49.19           O  
HETATM 4016  O   HOH B2094      20.248  51.170   5.637  1.00 38.44           O  
HETATM 4017  O   HOH B2095      19.097  54.234   8.875  1.00 48.38           O  
HETATM 4018  O   HOH B2096      16.755  44.853  24.070  1.00 59.04           O  
HETATM 4019  O   HOH B2097      28.361  43.934   0.884  1.00 47.13           O  
HETATM 4020  O   HOH B2098      27.626  50.179   2.841  1.00 36.50           O  
HETATM 4021  O   HOH B2099      28.003  45.902  -4.187  1.00 51.21           O  
HETATM 4022  O   HOH B2100      27.462  36.398  -6.074  1.00 41.68           O  
HETATM 4023  O   HOH B2101      27.982  43.656  -5.737  1.00 44.74           O  
HETATM 4024  O   HOH B2102      28.334  43.621  -2.163  1.00 37.13           O  
HETATM 4025  O   HOH B2103      33.296  40.426  -0.257  1.00 50.04           O  
HETATM 4026  O   HOH B2104      31.026  41.034  -2.020  1.00 45.83           O  
HETATM 4027  O   HOH B2105      35.235  36.477  -5.364  1.00 17.40           O  
HETATM 4028  O   HOH B2106      34.883  31.375  -0.662  1.00 38.67           O  
HETATM 4029  O   HOH B2107      34.324  39.953   2.553  1.00 30.85           O  
HETATM 4030  O   HOH B2108      35.569  41.885  12.853  1.00 32.49           O  
HETATM 4031  O   HOH B2109      36.051  39.164  18.585  1.00 37.37           O  
HETATM 4032  O   HOH B2110      34.606  44.883  14.594  1.00 45.24           O  
HETATM 4033  O   HOH B2111      27.601  45.837  23.548  1.00 47.22           O  
HETATM 4034  O   HOH B2112      31.405  50.098  16.032  1.00 41.66           O  
HETATM 4035  O   HOH B2113      23.689  46.440  23.579  1.00 46.81           O  
HETATM 4036  O   HOH B2114      27.278  47.346  20.834  1.00 49.42           O  
HETATM 4037  O   HOH B2115      31.155  37.524  24.061  1.00 36.68           O  
HETATM 4038  O   HOH B2116      21.826  21.323  15.460  1.00 28.34           O  
HETATM 4039  O   HOH B2117      11.934  38.860  12.023  1.00 38.56           O  
HETATM 4040  O   HOH B2118      14.038  40.681  11.168  1.00 31.34           O  
HETATM 4041  O   HOH B2119      -0.131  47.427   3.042  1.00 58.83           O  
HETATM 4042  O   HOH B2120       5.015  41.989  -4.177  1.00 28.23           O  
HETATM 4043  O   HOH B2121       7.158  40.490  -9.843  1.00 45.06           O  
HETATM 4044  O   HOH B2122      16.508  27.483 -11.313  1.00 30.40           O  
HETATM 4045  O   HOH B2123      19.233  29.862  -3.627  1.00 17.53           O  
HETATM 4046  O   HOH B2124      23.822  29.432  -9.902  1.00 20.05           O  
HETATM 4047  O   HOH B2125      28.373  30.699  -5.602  1.00 27.79           O  
HETATM 4048  O   HOH B2126      27.477  27.383  -5.187  1.00 46.15           O  
HETATM 4049  O   HOH B2127      31.503  29.663   0.085  1.00 33.92           O  
HETATM 4050  O   HOH B2128      30.633  28.479  -5.440  1.00 27.40           O  
HETATM 4051  O   HOH B2129       9.102  33.642  17.527  1.00 50.95           O  
CONECT   37  258                                                                
CONECT  258   37                                                                
CONECT  515  554                                                                
CONECT  554  515                                                                
CONECT 1886 2118                                                                
CONECT 2118 1886                                                                
CONECT 2384 2423                                                                
CONECT 2423 2384                                                                
CONECT 3742 3743 3747 3751                                                      
CONECT 3743 3742 3744                                                           
CONECT 3744 3743 3745                                                           
CONECT 3745 3744 3746 3748                                                      
CONECT 3746 3745 3747                                                           
CONECT 3747 3742 3746                                                           
CONECT 3748 3745 3749                                                           
CONECT 3749 3748 3750                                                           
CONECT 3750 3749                                                                
CONECT 3751 3742 3752                                                           
CONECT 3752 3751 3753                                                           
CONECT 3753 3752 3754 3755 3756                                                 
CONECT 3754 3753                                                                
CONECT 3755 3753                                                                
CONECT 3756 3753                                                                
CONECT 3757 3758 3762 3766                                                      
CONECT 3758 3757 3759                                                           
CONECT 3759 3758 3760                                                           
CONECT 3760 3759 3761 3763                                                      
CONECT 3761 3760 3762                                                           
CONECT 3762 3757 3761                                                           
CONECT 3763 3760 3764                                                           
CONECT 3764 3763 3765                                                           
CONECT 3765 3764                                                                
CONECT 3766 3757 3767                                                           
CONECT 3767 3766 3768                                                           
CONECT 3768 3767 3769 3770 3771                                                 
CONECT 3769 3768                                                                
CONECT 3770 3768                                                                
CONECT 3771 3768                                                                
MASTER      350    0    2    4   38    0    4    9 4049    2   38   40          
END                                                                             
